# Supplementary material for: Plant virus movement proteins originated from jelly-roll capsid proteins
Source: PLoS Biol. 2023 Jun 15;21(6):e3002157. doi: 10.1371/journal.pbio.3002157 (PMC10306228; doi:10.1371/journal.pbio.3002157)
Supplement: S1 Table — (XLSX) [file pbio.3002157.s001.xlsx]

## Sheet: DALI top hits
Supplementary table S1. Table of top single jelly-roll capsid protein hits in structural homology search with DALI using 30K movement proteins.
Family	Virus Query	Virus query ID	Chain	Z score	RMSD	Alignment length, aa	Protein length, aa	%id	Description	Virus	Family
Tospoviridae	Tomato spotted wilt virus (TSWV)	AEK06236	1opo-C	9.1	3.4	129	268	9	CAPSID single jelly-roll, icosahedral morphology	Carnation mottle virus	Tombusviridae
Bromoviridae	Cucumber mosaic virus (CMV)	NP_040776	5ibv-A	8.3	7.9	128	324	12	CAPSID single jelly-roll, icosahedral morphology	Human astrovirus	Astroviridae
Caulimovirdae	Cauliflower mosaic virus (CaMV)	NP_056724	1stm-A	9	2.9	124	141	9	CAPSID single jelly-roll, icosahedral morphology	Satellite panicum mosaic virus	Papanivirus
Tombusviridae	Tomato bushy stunt virus (TBSV)	NP_062900	6mrm-C	6.2	16.2	123	315	10	CAPSID single jelly-roll, icosahedral morphology	Red clover necrotic mosaic virus	Tombusviridae
Virgaviridae	Tobacco mosaic virus (TMV)	NP_597748	1stm-A	9.2	3.1	125	141	4	CAPSID single jelly-roll, icosahedral morphology	Satellite panicum mosaic virus	Papanivirus
Mayoviridae	Raspberry bushy dwarf virus (RBDV)	NP_620466	1opo-C	8.6	14	133	268	11	CAPSID single jelly-roll, icosahedral morphology	Carnation mottle virus	Tombusviridae
Phenuiviridae	Rice stripe tenuivirus (RSV)	NP_620519	6f2s-H	8.7	3.1	131	218	8	CAPSID single jelly-roll, icosahedral morphology	Ageratum yellow vein virus	Geminiviridae
Betaflexiviridae	Citrus leaf blotch virus (CLBV)	NP_624334	6rtk-C	7.3	2.9	119	141	11	CAPSID single jelly-roll, icosahedral morphology	Turnip yellows virus	Solemoviridae
Geminiviridae	Cabbage leaf curl virus (CaLCuV)	NP_624353	1opo-C	9.9	11.5	136	268	7	CAPSID single jelly-roll, icosahedral morphology	Carnation mottle virus	Tombusviridae
Secoviridae	Parsnip yellow fleck virus (PYFV)	NP_734443	6s44-A	8.9	2.8	108	146	6	CAPSID single jelly-roll, icosahedral morphology	Faba bean necrotic stunt virus	Nanoviridae
Botourmiaviridae	Ourmia melon virus (OuMV)	YP_002019758	4nwv-A	9.7	12.5	170	355	8	CAPSID single jelly-roll, icosahedral morphology	Orsay virus	Nodaviridae
Tombusviridae	Carrot mottle virus (CMoV)	YP_002302261	5ibv-A	8.7	11.1	129	324	9	CAPSID single jelly-roll, icosahedral morphology	Human astrovirus	Astroviridae
Fimoviridae	Rose rosette emaravirus (RRV)	YP_004327592	6scl-C	8.5	3.5	116	146	10	CAPSID single jelly-roll, icosahedral morphology	Barley yellow dwarf virus	Luteoviridae
Betaflexiviridae	Actinidia virus B (AcVB)	YP_004935360	1stm-A	8.5	3.8	124	141	5	CAPSID single jelly-roll, icosahedral morphology	Satellite panicum mosaic virus	Papanivirus
Secoviridae	Cherry rasp leaf virus (CRLV)	YP_081449	5ibv-A	8.9	5.4	159	324	9	CAPSID single jelly-roll, icosahedral morphology	Human astrovirus	Astroviridae
Aspiviridae	Citrus psorosis virus (CPsV)	YP_089663	1opo-C	9.9	13.5	136	268	12	CAPSID single jelly-roll, icosahedral morphology	Carnation mottle virus	Tombusviridae
Rhabdoviridae	Lettuce necrotic yellows virus (LNYV)	YP_425089	2zzq-A	8	14.1	160	483	13	CAPSID single jelly-roll, icosahedral morphology	Hepatitis E virus	Hepeviridae
Kitaviridae	Citrus leprosis virus (CiLV-C)	YP_654542	6scl-C	9.1	2.9	114	146	5	CAPSID single jelly-roll, icosahedral morphology	Barley yellow dwarf virus	Tombusviridae
Seco-like	Common water moss secovirus (CwmSV)	ERZ8281072	1f2n-C	7.8	11.9	141	212	5	CAPSID single jelly-roll, icosahedral morphology	Rice yellow mottle virus	Sobemoviridae
Seco-like	Shoestring fern seco-like virus (SfSV)	ERZ8283602	6f2s-H	7.6	4.8	139	218	4	CAPSID single jelly-roll, icosahedral morphology	Ageratum yellow vein virus	Geminiviridae
