# Supplementary material for: Plant virus movement proteins originated from jelly-roll capsid proteins
Source: PLoS Biol. 2023 Jun 15;21(6):e3002157. doi: 10.1371/journal.pbio.3002157 (PMC10306228; doi:10.1371/journal.pbio.3002157)
Supplement: S2 Table — (XLSX) [file pbio.3002157.s002.xlsx]

## Sheet: seq_in_order
>YP_008999614.1 movement protein [Eggplant mottled crinkle virus]AGC82914.1 movement protein [Eggplant mottled crinkle virus]QUS52488.1 movement protein [Eggplan
MDTEYEQVNKPWNELYKEATLGNKLTVNVGMEDVEVPLLPSNFLTKVRVSLSGGYITVRRVRIKIIPLVSRKAGVSGKLYLRDISDTTGRKLHCTELLDLGKEIRLTMQHLDFSVSARSDVPIVFGFEDLVSPFLEGRELFSVSLRWQFGLSAQCYSLPPAKWKVMYQEEALKALKPSKKKASKTDSSRLE
>NP_062900 p22 protein [Tomato bushy stunt virus] Tombusviridae; Procedovirinae
MDTEYEQVNKPWNELYKETTLGNKLTVNVGMEDQEVPLLPSNFLTKVRVGLSGGYITMRRIRIKIIPLVSRKAGVSGKLYLRDISDTTGRKLHCTESLDLGREIRLTMQHLDFSVSTRSDVPIFGFEELVSPFLEGRELFSISVRWQFGLSKNCYSLPQSKWKVMYQEDALKVLRPSKKKASKTDSSV
>YP_004376202
MQIVNSKSFIDKFDGGQKNVKCIGISDVYSDGGYSKNDKVDSAQTSESSISIRVKGESSRIIQGVPILEPNVLAEERGKKKYSKVNIGAIVISIHKLGYYSKETCKGKCMLVDGRRVGKNGIIHSFGFDISNGPAHFIVAPNAVFDINDEVLDRACQIFFTFENVQYIHGSCPFSIEIGSIYRMSNVFNCHHRLGVPGRKGAIGNTIQEVHGTRILFEDEEDRTISQMEEARISGLISNAGVESNRELHEGRRSFMCPWKKRGPSFYRDYCISSELGSGSKDVCKFRSSTSDIDERRIFENFLDSSAVAPSESSDSQSYIRENGHRRSCCESSVARLDKQSRRVPGRSLWRENEENEKKDTSEELLGVNNEGQFSESRECKHPSEFHGC
>YP_009408145
MQVVRPEAFVQKFDGGEKNIDCISVSGVYTDGGYTQNSKVDVAQKSESSISIRVSKRGSSIIQGIPIIDPKVVCDERTKKKYQKVNIGAIVVSIHKYGYYDKETCKGKCMLVDGRRNDENGVINSFWFDVSKGPAHFVIAPNVVFDINDELLDKACELYFSFESVKYREGSRPFAVEIGTIYRMSNAFNCYHKLGVPGRRGNLGSSFQEIHGTSTLQSRDVHKAIEEMVEAKREGRVGEVGIESSLELSQGARKKIMPWKKRGPSFYREYSVDCDFLEKFDEGCNLRSSTSNIDERRVFENILGCEISSTLQPSNTQSDFRENGRSRSSSESSLAQLDRRCNWVPGRSLWSENEEAKKEDTSEGLLGKPHESRISESGSCKRASEFHGC
>YP_006905851
MQVVDPKAFIQKFDNGGRNIDCIRVSEVYSDGGFIKNEKVDAVQRTESSISIKSINGESRIIKGIPIIDPNVIDEERNKKKYSKVNIGAIIISIHKLGYYEREMSRGRCLLVDGRRSGGGGIIKAFEFDISKGPAHFVLVPNAVFDIHDELLDRACEVFIIFDNVNYRGGSYPFAIEIGAIYRMSNVFNCYHRMGVPGRKGSIGSIYQEVHCTKTISEEDEESVLSEMCVAREAGRISDAERSFGFESERGKRSLIMPWRKRGPSFFRDYSVGEGSSETEENLCRVRSSTGSIDERDIPEKVLDNKFRSASERRKLQSNFREASHGRSSCKPRSVKLDKRDDRVPGGSLWREVEEIEEEDITEAALGECFQGVREKLRAREHPSGVHGC
>YP_006905849
MQFTNSSKFIEKFDNGKRNIKCIKFEDVYNDGGYTKDQKVGPAMCSESSISIKSESGENQIIKGFSIVEANWIQNERNKGKYQRVNVGAIIISIHKLGYYEGEKNKGRCFLADGRRKGPTCIIKAFEFDISKGPAHFVLAPNAVFDINDELLTSACELFFQFDDVEYRAGSLPFAIEIGAIYRMCNVFNCHHTLGVPGRKGSVGSSYQEIHATKKLGQLDESKIYHEFEKAKVAGRVSSVGCDYDTTYEDGKRNLCSPWKKRGPLSFRKYSIEINGNGEIENFHQIRSDDVEVDERRVFENVLDSEVGFACKSSDREGNDWKVSEHGRGSESSSSGLGKFDSRIPGRSLWRKDQEVEEENAVKDSLANQIKGNISDSWAC
>QQG34595_Virusesvirus_Riboviriavirus_Orthornaviraevirus_Kitrinoviricotavirus_Alsuviricetesvirus_Tymoviralesvirus_Betaflexiviridaevirus_Melampyrum_betaflexivirus_1
MSIVKANEFIKSYNSGNKSVECIHTDSIYKDSGFTKTKFVDVVQRNECAISVESPNSSSIITGVPFVHKGTIVEEKRKGGYKWLNIGAIPVSIHKLGYYGTEETTGTVFIVDGRKKGGNCVVKAYDFDISKKPAHYLFVPNANFSLDDEFLHRACEVYVRFNNNIYKEGSQPFAIEIGSIFRLTNALNCLHKMGDVDNGSFGGHHQEIFNTVGWDTEKHLEASKEYNDELFKSGLFLLEPSSRPNIVEGKRSVWRRSQRGPSRFIDYKVRPVHDEHPTRLVRSSSVRSSIENIDEFRTGYKLLDHQSRNSVSFSPCDGIKKQENDNCGQKMDLQQRHEFHTKNSTKRNNNATEKANAPEESLRHGNS
>QQG34590_Virusesvirus_Riboviriavirus_Orthornaviraevirus_Kitrinoviricotavirus_Alsuviricetesvirus_Tymoviralesvirus_Betaflexiviridaevirus_Castanea_betaflexivirus_1
MSIINTNELIAKIEKGSKAVDAIPSGLLYKDSGYGSNKTMDILHRCENAISVESPDGAESIITGVPIIDLPTLEGFRKNKKYRWVHIVAIPVSIHSLLYSDKSYELTGECCIMDKRFLDGRAIMQAFKFDISEESAHYVFYPNLKLDKMDPLFTEACQIYIKFNNTNFKQTARPFAVEIGSIYRLANSIKTLTKIGRGITAEFMALCHTQQIPLTNMDLKYKQVLAAELRGRGAYQLTDVETDYAAGNRGKLLIWRKQGPRAYKTFKVEPKIGQQLKRSCSIRSNWVEPEEREEQRKSDFSRSLSGYTEPDYILGSASKPPIDSRGIDGDGGAEESERRRAEKEQQFQELRNFFQSHNIAVEKLGLQQDHPRRLGNGPEETNKVEEKIPAEESLGFGSE
>NP_861411_Virusesvirus_Riboviriavirus_Pararnaviraevirus_Artverviricotavirus_Revtraviricetesvirus_Orterviralesvirus_Caulimoviridaevirus_Soymovirusvirus_Cestrum_yellow_leaf_curling_virus
MDVLDYLDMSESSEKFHVSVLSEKDKFKIESADITLKEGDDFKRISTIRNIFDRKNVIFYGKYLSESFVKLETASGKFELPIVNIDHIYDQISKIRNQEKRKTLSCIHISTIQIVLKSTFLKGLDYPISLAITDERINNPKEKIIGIVHGNLATVTLKFSVHLGFAIPLTEEDLSRSISLTYKAYRNDLMNDQKQGFSITYAVSYALANSHHSIQFANKDRIYLDEIFKQVSFTEKPRPISPIKPNGLKFLKKKPSNLEDLIGVPRNHLSLQPPPLRVARKDSEESSSTSVPEIENLTKQVKDISSYLKDRL
>NP_395472_Virusesvirus_Riboviriavirus_Pararnaviraevirus_Artverviricotavirus_Revtraviricetesvirus_Orterviralesvirus_Caulimoviridaevirus_Soymovirusvirus_Blueberry_red_ringspot_virus
MKPMIIMGVDVPIERSKLKQIAKEGKLTLKSGQGIKSEGIFTIYHQEKYIIFLGKFTSEQPLEISTAVGQEPLSLVNGKQIADRIAKMKQSDKEKIQYIHLSTIQILVKSTYASIDTPMDIIVIDNRIISKNKKEQVLGIIKGNLKYGVIKFDVSLHFAIPLVTKNLSQSIGILYKFHRQDLMEKGDYPLSITYSVGYALSNSHPLCCYLDQEIKHIDDLFKNTSIKLVTFEKKNENSNDIFRAPPVRMIKPREDISKPTITDVTDPLKPTTSSFIQLAPPPNLHRKPESMQNLEKQIQELRRTVTNLNEKI
>QZN83746_Virusesvirus_Riboviriavirus_Pararnaviraevirus_Artverviricotavirus_Revtraviricetesvirus_Orterviralesvirus_Caulimoviridaevirus_Caulimovirusvirus_Strawberry_vein_banding_virus
MSEEEIRMDQPQEGHDEYIFEEEGTYAHDVAIDSTLLNQIEKKDLELTSEEVFKTPSLWKKFLKARKNICIACVSSREYPIEITQANGLTEIPFFNREEIESKKRVLKPEDRKKIDFIHIGSIKIMIKSTFRTGIDSPISVALLDRRMKNANDAVFGGVKGNLSYGKLIFTYNPKIGVSLRDPKINNILTLAHFFERESLMHQGNHPYTISYKLGYILSNSHHSMEFRPKEPICIDDLFSTVGKISHAPLQEISPIENYWSMNLGNTSRRLLGERPRMIVIEDDEEETPLDRHRERALARSQSRMLGLRPPDDLRTTSRRINTLAHQL
>YP_002519384
MSIDITCYDDVTQLVSFNEDQKYYSSDVMIDTAKARKLAKHDAITIKSGENIKTAILKSIFGRLSRENIIYLGKFVQEHPIEISQADGLTGLNLVTNHQLSERLAKISDHDRSKISYLHIGTIQIILKSTFKEMINSPIDLAIIDNRIKTSDCIIGIIQGNLAYQVIKFNVNLNYAIPLESKNITNSIGILYKFHNKELMEKGDHPFSITYAVGYCLTNSHHSIDYIKHDKIIVDKLFDEVSTRNMHFSFKNDKTPFRTLKRTPSSRIPTLKLTSNADYANTSIGALPIQPIRRSITLPNEQVQQIAEGVSNLTEIINKRL
>AFE82816_Virusesvirus_Riboviriavirus_Pararnaviraevirus_Artverviricotavirus_Revtraviricetesvirus_Orterviralesvirus_Caulimoviridaevirus_Soymovirusvirus_Blueberry_red_ringspot_virus
MSSPIILDQAGVIQNQRTESNIDSQQSKSNVRVEDQNQSEEIRHINQIYDIIQSNESNDYYGVDVQLERSKLKHIAKEGKLTLKSGQGIKSEGFLPSITRKNILYLGKFTSEQPLEISTAVGQEALSLVNGKQIADRIAKMKQSDKEKIQYIHLSTIQILVKSTYASIDTPMDIIVIDNRITSKNKKEQVLGIIKGNLKYGVIKFDVSLHFAIPLVTKNLSQSIGILYKFHRQDLMEKGDYPLSITYSVGYALSNSHHSVDYIDQEIIHIDDLFKNTSTKLVTFEKKNENANDIFRAPPVRMIKPREDISKPTITDVTDPLKPTTSSSIQLAPPPNLHRKPESMQNLEKQIQELRRTVTNLNEKI
>QCH00495_Virusesvirus_Riboviriavirus_Pararnaviraevirus_Artverviricotavirus_Revtraviricetesvirus_Orterviralesvirus_Caulimoviridaevirus_Soymovirusvirus_Soybean_chlorotic_mottle_virus
MEIVELKDDNQEYFLDALLGKEIEKTDFSISEKENFKQNKFKELRNVFSRDNILKFGLMTGEVQIPIEQTDGNVFLATINREQITKRISKIEEKQRKLIRYVHISTLQVLIKSTFLKGLDTPLELTLRDNRLLNLEESKIAVGHGNLKYGKMKFDVNLQLGLSLKDLDLDRSIILNYKFLRRNFMKEGNHAFSISYRINYALSNSHHSVEFKQKEKIFIDELFSEVLELKHPVFSKLTKSQSLRIEPSPVFEKPLISFKENQKTEEKTVFKPPKRDFELTETSKLKSMISDLAQKVVNIDKKL
>YP_009254011
MDNNDHNVIEYQEESGNYFTDILLDRDLVTKVKNHGDLDLVELEGIKSNLFGKLNRENVIYYGIMQGEQGVNIEQADFQYQVPLVVNNQINKRLSKIKESDRSKIGLIHINTVQIILKSTYREGIKTPVTIKVKDNRIVNDSESLLGEIKGDLGFGIVKFNVSLQYPIPLRTKRLNNAIGVQVHFEHKKLMKEGDIPLIVCFRISYALSNSCLSIKYKNQDRIYTSKLFNETSTILLPDKINKNFLLGEGSNSGNLSQPHSIIRTIEESKKQKESIDEIKQLTLQIKDLQHTINEKI
>NP_042515
MSREESSMSEIQEIVSHEEEGSYLVDILLDNKLVTKIKNNGHLDLESNEGINQKILEKINRKNIIYNGIMCGEQSVPIEQATAKFQAPVVKISQVQERLKKIKETDRKKIGFIHVNVVQIVIRSTFREGITTPVIIRVEDNRIQDKRYSLLGQIEGDLGYGVIKFNVTLQYPIPLITRSFNNCIGVICEFRKQDLMKQGDIPLVVCYRIAYALTNSAISLQYKHLDRLYTNKIFSETSTIIRTDQVQKNFLREHSQRFPSLQIGESSSQNRLIPTESGSQLAPPTRKDNLYKEDREDQIEKIRKQVNELSTVVTSLDKRI
>YP_004300273
MDLTEVKDFSIETVETEESSSRRAIFDKNKFEQVKDEGFSLTESKIFKNSLVKNLLKGHKEEYVVVSKKEHILDCKYAKGKAYIPLISKELLQEELRQIKSKDTMRYVYLAATEILVKACFREGIDTPIELYIADDRIKHPIEKSIVGSVKGNLTYQVARFIIKSNYSIALCDSNISKSFVLYWKISGIEMEPGSKIVSVKAKNMYVFSNKHYISAKEKIADNIVIDKKFEDIIRVIDYDDKGYSSIDDKQLSIIQERLTNVTLNQNETNQFRILGILRGQVIPILIDTGAVDNYITPNLVQTIVRSSSHRYGDFQGNIFKSIGNVEEIFNISNRDIPVKLEIQGQRKNSDKEVIFGTKFLNQVKPYSIEFDQLKISWNNEVIVVPRDR
>CAH59635_Virusesvirus_Riboviriavirus_Pararnaviraevirus_Artverviricotavirus_Revtraviricetesvirus_Orterviralesvirus_Caulimoviridaevirus_Caulimovirusvirus_Carnation_etched_ring_virus
MNSSIEKQNSEIPEKENEEFTFQDNSQGFELEFSTNKKTLSKIQKANLSLKTNDAFNISFLKAFSRKNHIYYHANYKEFSVDICDTHGKNYLPLVTKSEIKKNLDKIKDEKVRSTISDIHFGAIKVLIKARFREGINSPIKMALIDDRITDRQDSILGAAHGNLVYGKFMFTVYPKYTTSILDQRLDRTLAFIHHFERNDLMRKGDKVFSITYLVAYALANSHHSIDYKEKDAIEIDDVFSEIGSVKSPTFTELDPEPNSWAIDIAQGKQPIGFKPKPIVSNNFLRFDKETSPSSSHQKSLEEISDKIDTLVVKLNNIS
>AEB54982_Virusesvirus_Riboviriavirus_Pararnaviraevirus_Artverviricotavirus_Revtraviricetesvirus_Orterviralesvirus_Caulimoviridaevirus_Caulimovirusvirus_Dahlia_mosaic_virus_D10
MDRNDLFDLNKDDSEKSFNQEITEVINFSETEKGFVSDYMINSDYLEKIMKLKLKLDTKQVFNQPSNLQRLVSKAFSRKNNIFYCFNTEELSVDIKDTTGEVYLPLLTKGEIARRLLTIKPELRKTMNMVHIGAVKILLKAQFRDGINFPIKMALVDNRIINRQDALLGAVQGNLAYGKFMFTVYPKFASHRDSKYFDKTLSFIHQCERTDLMEPGNKVFTINYLISYALTNSTHSIEYKEKESITLDDVFSEIGTVEGSKFAEPSQIQENWAIDIARGKQTLGFQPRNSFTGIPLQIGESSRNTEIQLIRSMSEKVDMYGEILREMIGK
>YP_001931963
MSSSHENEADASQHISSNEEYIFSNENENGFIGTMTIHQDQLRKINQLQLSLKSDSIFSRSILDRLSRKNEIIYCVNTQEKSIDIKDVEGTVYLPLVTKQEIDNKLSKIKSSIAVKINTLHLGAVKILIKAHFREGINSPIKMALLDNRLIDREDSLIGAAKGNLAYGKFMFTVYPKYAINLNDRNLNRTLSFIHKFDRENFMEKGSLVFSVTYLIGYALTNSHHSIDYRTKPKIEIDQLFLDIGKVHEHNFCNIVEDDNSWVMNVHRNKPELGQPSQNLRIKGNNISIGNSSSGTIPTQRQLLEQVAKNVDRLGNQLQYINGE
>QED42825_Virusesvirus_Riboviriavirus_Pararnaviraevirus_Artverviricotavirus_Revtraviricetesvirus_Orterviralesvirus_Caulimoviridaevirus_Caulimovirusvirus_Silene_caulimovirus_A
MNNSEIQKNSTSSQEEHEEFTFQDNSQGFELEYSTNQKTLSKIQEAKLKLSPNDVFKGQSTLSKLTRKNHIFYFVRYAEKSVEITETQGKNYLPLITRQEIKNNLDKIKNEKIRSTISDINFGAIKILIKSRFRQGINSPIKMALIDDRINDRQDSILGAAHGNLAYQKFMFTVYPKFTTSINDKKLDQTLAFIHRFERQSFMKEGNFPFSITYCVAYALSNSHHSIDYKEKDSIEIDNIFSEIGSVKQSTFMTPDPEPNNWALDIATNKNPIGFKPKPKVSNNLLQFSKNETSTSHQNDPSNDQLAAIANKINVLVKKIDGMNQQ
>YP_009666499
MTEEKLLEKSEQSEELNIFESHENETGFTGNLLIEQSLLKKILKQPFNINSKDVFKQPNVMNKIFNRKNHIYYHVSTKEFHVDSSETHGRVYLPLITREEINNALAKIDSKIRSKINMVHFGAIKILLKAEFAAGIDYPIRMALLDNRINNRRDCVLGAAIGNLAYQNFMFTVYPKFGVSLQTKNINQILSFVHQANNENLMNSGDKVFSITYVVAYALTNSHHSIDYKHQEFITLDDIFSEIGSTVPKQFVNINNDNENWTIDIAKEKPRIGDLRRTISGTNLRIGEPSSSIIAPRTYRQQSNRFNEIDLKRLSDKVDYLTNVLESS
>YP_006607888
MNTVSVDHDSGSEEQAQITFNESSKGFDASLLIKQSVLSRINKTNLSLNKNDVFKIPSLGFLKRKNEVYYYVSTKEIHVDIKDTKGTVYLPFITKEEVNTNLQKIKSEVRSKISTVHLGAIKVLIKASFQAGIDSPIKMAIIDNRINDRKDCILGAARGNLCYQKFMFTVYPKFEISINTKNLDQVLSFIHHFERENLMNSGDKVFSLTYVVGYALSNSVHSIDYKHKEYIEIDQVFSDIGHVEEKQFSDISPIEDTWALDIAQNKGRLGQGPIRSIRGNTMHIGSTSRPKDISLVDISKQIDEFGKTLKTLSET
>YP_006907830
MDLYPTKEEDTPQNQTEKYVFSKEDSSGYSAELMVNNDLLKTISKTKLTLEKEKVFRMTNPLTSMVKSLCQRKNHIFYCVTTKELSIDICESSGKVYLPLLTNEEINGRLTKVDPRIRQTLSIVHIGAVKILLKAQFRNGINSPVKLALIDDRINDRKDCLLGAARGNLNYGKFMFTVYPKFGVSLRTKRLNQTLSFIHEFERNNLMNKGDKVMTITYLVAYALTNSHHSIDYKSSSNIELEDVFQEIGNVEQSEFCIIENEDCNWAIDIAQNKAELGKTKKLISDNQLKIESGESSNGELHRLNESVNKLREKFVEICG
>BAO53473_Virusesvirus_Riboviriavirus_Pararnaviraevirus_Artverviricotavirus_Revtraviricetesvirus_Orterviralesvirus_Caulimoviridaevirus_Caulimovirusvirus_Cauliflower_mosaic_virus
MDLYPEENTQSEQSQNSENNMQIFKSENSDGFSSDLMISNDQLKNISKTQLTLEKEKIFKMPNVLSQVMKKAFSRKNEILYCVSTKELSVDIHDATGKVYLPLITKEEINKRLSSLKPEVRRTMSMVHLGAVKILLKAQFRNGIDTPIKIALIDDRINSRRDCLLGAAKGNLAYGKFTVYPKFGISLNTQRLNQTLSLIHDFENKNLMNKGDKVMTITYIVGYALTNSHHSIDYQSNATIELEDVFQEIGNVQQSEFCTIQNDECNWAIDIAQNKALLGAKTKTQIGNSLQIGNSASSSNTENELARVSQNIDLLKNKLKEICGE
>YP_001931957
MNKERSSDLSEKEENVFSFSTENSTGFSAELIISNKQLEERISKATLDLKIESVFNLQPSLVQAMRNAFRRKNTIMYCVSTKEISIDISEAIGNVYLPLITNEEIQSKLQKMKPKERNTISTLHIGAIKILLKAQFRNGINTPVKMALLDNRINNREEALLGAAKGNLAYGKFMFTAYPKFGVNIFTKNLNQVLSLIHEFSYKDFMNKGDKIMSVTYLVGYALSNSHHSIDYQSSKTIELEDVFQEIGNVNQSSFCTLENDDCEWAIDIAKNKEPLGKPKRTLVKNNLLSVGSSSSSKNSSSELAMLVENVNHLKDAIQKITD
>NP_619544_Virusesvirus_Riboviriavirus_Pararnaviraevirus_Artverviricotavirus_Revtraviricetesvirus_Orterviralesvirus_Caulimoviridaevirus_Caulimovirusvirus_Figwort_mosaic_virus
MCSTRKTSVMDEKVIENEEIHFQENSNGFSADLTIHQDKLKQISKTGLNLEKEHIFNMPSSLTKAFKTAFKRKNEIFYCVSTKEMSVDIKDVSGQVYLPLITKQEIQQKLMKIDPSVRSKISMIHLGAVKILLTAQFRQGIDTSVKMALIDDRIVNRKDSLLGAARGNLAYGKFMFTVYPKFALSLQSKNLDKTLSFIHQFERKDLMKTGDKVFTVTYLIGYALTNSHHSIEYRKNSNIEIEEVFKDIGQIEESPFCDISPIDENWTMDIARNKKSIATGSSSRRNFRIDESLLENKDENLLRSMSTKIDTLGKKLSLIYDNE
>YP_006732330
MNILERNSEDNSDNNQFIFRNEDNMGYQADIMIHHDQLDKITKKNLSLSKDEVFQHSTWNFAKSILSRKNEIIYCISTQEMSVDISDASGTVYLPLLPKTEVNKRLSKLKPELRRKINTVHFGAIKILITAQFQNGIDTPIKMALIDNRIKSRKDCLLGAAKGNLCYGKFMFTVYPKFGVSLDTQRFDQILSFIHDFTRSDLMEKGDKIFSITYLTAYALTNSIHSVAYKHQQSIEIDDIFQELGNVQERPFCDITSTEEEWSINIDQKKPRIYDNPKQKIKGNTLTIGEGSSQSQEQLLRQMSSNVDNLRIKLEKICGDE
>YP_003254643
MDNYTGVVATSNYIESKRCEYKLTNDDTEIALQFPTFLEQKMVKLMGKCMKIDHVVIEYRNQVPFNATGTVVVTILDKRLCDDEAAQAAFTFPIGCNVDLHYFSSSFFSVKDTSPWQLVYKVEDSNVIQDTMFAQIMARLKLSTAKHSTDIRFKPPRVKILSKDFTPECVDFWSVGRPKPVRRLLNPNPVSSRQDNPINRPIMLQPGETWATKSQISRSASMRYSPTCNLGLELKPSSSEADFPLKHLHQLPEASLDPGDSVSQTNNSSISRKEIEEIIESTVNKCLVSQKSNANKKL
>CAG29050_Virusesvirus_Monodnaviriavirus_Shotokuviraevirus_Cressdnaviricotavirus_Repensiviricetesvirus_Geplafuviralesvirus_Geminiviridaevirus_Begomovirusvirus_East_African_cassava_mosaic_Zanzibar_virus
MNSNPLRGQFNIYGPCSDLVYSCIYRMHICLHVYIVLTSLRLLTLVFFIHSMDNQFTVTDNNYINSKRTEYALTNDAAPINLQFPSSFEQATMRLKGRCMKIDHIIIEYRNQVPFNATGSVIVEIRDNRVSLEDAAQAAFTFPIACNVDLHYFSSTYFSISEPSPWKILYRVEDSNVIEGVNFASIKAKLRLSSAKHSTDIRFKPPTINILSKGYTKDCIDFWSVEKGETRRRLLNPTPTAHSQRPITHRPITILPGETWATKSQIGLPSSSGPARLEHFRSQSMRMDPSTTPTDLDNESTEYPYQRLHRLNTPELDPGDSVSQTQSDSVSRKALETLLESTINKCLIKIKSEAPRPL
>QDQ68954_Virusesvirus_Monodnaviriavirus_Shotokuviraevirus_Cressdnaviricotavirus_Repensiviricetesvirus_Geplafuviralesvirus_Geminiviridaevirus_Begomovirusvirus_Pepper_yellow_vein_Mali_virus
MESHYTVVNNKYIESQRNEYQLTNDATPIKLQFPSSVQRATSGLMGRCMKIDHIIIEYRNQVPFNATGSVIVEIRDHRISSDEAAQAAFTFPILCNVDLHYFSSSFFSVTDPGDPSPWEIVYKVEDSNVVEGTRFASIKAKLRLSSAKHSTDIRFKPPTINILSKGFTKDCVDFWSVERGLTSRRLLNPNPSSARIHGLGPAIQLLPGETWATRSTIGDSDGRYNQPVRSSSFRLPRSTPSLVEGQSSSTARQYPYRRLEKLDATAIDPGDSISQGGTDSISRRELTSIIESTINKCLITNVNNQQKHL
>YP_009256566
MEDFSAVSNKYLESKRNEYALTNDATAIKLEFPTTFEQATVRLKGRCMKIDHIVIEYRNQVPFNATGSVIVEIRDHRLRDDECAQARFSFPITCNVNLHYYSSSFFSVKDRSPWELVYMVEDSNVNEGTMFAMIKAKLKLSSAKHSTDIRFKPPNVHILSKGFNPSCVDFWSVNRPRLERRLLDQGNSSHMLMEPNTRRVELLPGESWASKTTVGSMTRSSSMRISRPISQLDLGNNEEAQSDAELPYRALNKLPTSVPGDSVSQTQSDLVSKKDLESIIEATINKCLINERAESSKRL
>YP_004958236
MDTSYTGTHNRYIDSARAEYSLTNDATRINLQFPSTLEQTRVRLMRRCMKIDHIIIEYRNQVPFNATGSVIVEIRDNRVSMEEAAQAAFTFPIACNVDLHYFSSSFFSVADESPWEIVYKVEDSNILEGVKFASIKAKLRLSSAKHSTDIRFKPPTINILSKGYSRDCVDFWSVEKGEARRRLLNPTPTASRGILGNTRPITILPGETWATKSTIGSSSANIMTTSNLRSASMRMDRPLTSDISGDRILEGESTTNREYPYARLNKLDPSALDPGDSISQVQSGSMTRRDITSLIEETINKCLINNREHQSKAL
>QPN02351_Virusesvirus_Monodnaviriavirus_Shotokuviraevirus_Cressdnaviricotavirus_Repensiviricetesvirus_Geplafuviralesvirus_Geminiviridaevirus_Begomovirusvirus_Dolichos_yellow_mosaic_virus
MEAFNGAVVNNRYIESKRCEYRLTNNETPITLQFPSVIQTKVRMMGKCMKVDHIVIEYRNQVPFNAKGSVIVTIRDNRLSDDEASQAAFTFPIGCNVDLHYFSSSFFSLKDETPWELIYRVEDSNVVDGTTFAQIKAKLKLSSAKHSTDITFKPPTINILSKNYTKDCVDFWSVDKPKAVRRLLQPAAVNGPRAHQIKLMPGETWATRSTIGRSSSMRYDLDSTSGPKCELGLNTYSDAEFPLKHLHKLPENSLDPGDSISQTNSMNLSKADIENIVESTVNKCLIKQRTDVSKAL
>ANJ60533_Virusesvirus_Riboviriavirus_Orthornaviraevirus_Pisuviricotavirus_Stelpaviricetesvirus_Patataviralesvirus_Potyviridaevirus_Potyvirusvirus_Telfairia_mosaic_virus
MEDFSVVSNKYIESKRNEYALTHDATTIKLAFPTTFEQATVRLKGRCMKIDHMVIEYRNQVPFNATGSVIVEIRDHRLRSDECAQARFSFPITCNVNLHYYSSSFFSVKENSPWELVYMVEDSNVNEGTMFAMIKAKLKLSSAKHSTDIRFKAPNVHIMSKGFSPNCVDFWSVERPQLERRLLDQGPKSKLLNEPNPRNVDLLPGETWASRTTVGSVNRSASMRITRPITHLGMDSNDGW
>AIP87636_Virusesvirus_Monodnaviriavirus_Shotokuviraevirus_Cressdnaviricotavirus_Repensiviricetesvirus_Geplafuviralesvirus_Geminiviridaevirus_Begomovirusvirus_African_cassava_mosaic_virus
MDTSVPVISGDYIQSARTEYKLTNDESPITLQFPSTLERTRVRIMGKCMKVDHVVIEYRNQVPFNAQGSVIVTIRDTRLSDEQQDQAQFTFPIGCNVDLHYFSASYFSIDDNVPWQLLYKVEDSNVKNGITFAQIKAKLKLSAAKHSTDIKFKQPTIKILSKDYGPDCVDFWSVGKPKPIRRLIQNEHGTDYDTGPKYRPITVHPGETWATISTIGRSSSMKYTGPKPIDIDASSSRQYASEAEFPLRGLHQLPEASLDPGDSVSQTQSMSKKDIESIIEQTVNKCLIAHRGSSHKDL
>ALA40033_Virusesvirus_Monodnaviriavirus_Shotokuviraevirus_Cressdnaviricotavirus_Repensiviricetesvirus_Geplafuviralesvirus_Geminiviridaevirus_Begomovirusvirus_Jatropha_leaf_curl_virus
MENNSSNAAYLRSERVEYELTNDSTDVKLSFPSILDNKISLLKGHCCKIDHIVLEYRNQVPINATGHVVIEIHDQRLHEGDSKQAEFTIPVQCNCNLHYYSSSFFSMKDTNPWRVTYRVVDTNVINGVHFCRIQGKLKLSSAKQSTDIQFRSPKIEILSKAFTERDIDFWSVGRKAQMRKLVEGPGLLGSRSMRHAPCSIGPNESWAVKSEAGPSEDRPYSNLHRLNPDALDPGPSVSQVGSDHITRADLNDIITKTVNLCLSSNMSSHVSKNV
>AYL64557_Virusesvirus_Monodnaviriavirus_Shotokuviraevirus_Cressdnaviricotavirus_Repensiviricetesvirus_Geplafuviralesvirus_Geminiviridaevirus_Begomovirusvirus_Mungbean_yellow_mosaic_India_virus
MENYSGAVVNNKYVETKSCEYRLTNNEMPIKLQFPSYLEQKTVQIMGKCMKVDHAVIEYRNQVPFNAKGTVIVTIRDTRLSYEQAAQAAFTFPIACNVDLHHFSSSFFSLKDDTPWEIVYRVEDSNVIDGTTFAQIKAKLKLSSAKHSTDIRFKPPTINILSKETTKNAWTFGLLRSPSPLGVCLIQDPIRVHIGLLSIGPLCYSQVRFGLQGHIWGAAIPCGTRLMTGPIL
>NP_671471_Virusesvirus_Monodnaviriavirus_Shotokuviraevirus_Cressdnaviricotavirus_Repensiviricetesvirus_Geplafuviralesvirus_Geminiviridaevirus_Begomovirusvirus_Macroptilium_yellow_mosaic_Florida_virus
MESQLANPPNAFNYIESHRDEYQLSHDLTELILQFPSTVSQLASRLSRSCMKIDHASIRYRQQVPINATGSVLVEIHDKRMTDNESLQASWTFPIRCNIDLHYFSSSFFSLKDPIPWKLYYRVSDTNVHQRTHFAKFKGKLKLSTAKHSVDIPFRAPTVKILSKQFSNRDVDFSHVDYGKWERKLIRSASTSRYGLRSPLELQPGESWATRSSIGLAQTDADSEAENALHPYKKLSGWEQAYWTPEIRLQLLGAQRAQSNITMSMAQLNELVRTTVQECVNSNCNHSQPKSLQ
>NP_620895_Virusesvirus_Monodnaviriavirus_Shotokuviraevirus_Cressdnaviricotavirus_Repensiviricetesvirus_Geplafuviralesvirus_Geminiviridaevirus_Begomovirusvirus_Tomato_mosaic_Havana_virus
MNSQLANPPSAFNYIESHRDEYQLSHDPTEIVLQFPSTESQISARFSRSCMKIDHCVIEYRQQVLITTGGTVIVEIHDKRMTDNESLQASWTFPIRCNIDLHYFSASFFSLKDPIPWKLYYRVSDSNVHQRTHFAKFKGKLKLSTAKHSVDILPGTNSEDPIQTVHGQRCGTFQHVDYGKWERKPIRCQSMSRVGYRRPNRNQNPGESWAFPGVTIGIAQSEADSEVENEIHPYRQLNRLGTNFLDPGDSASMVGARRTESNITMSMGQLNELVRTTVQECINSSCQPCQAKSLK
>AGU01281_Virusesvirus_Monodnaviriavirus_Shotokuviraevirus_Cressdnaviricotavirus_Repensiviricetesvirus_Geplafuviralesvirus_Geminiviridaevirus_Begomovirusvirus_Squash_leaf_curl_virus
MGSQLVPPPSAFNYIESQRDEFQLSHDLTEIVLQFPSTASQITPRLNPNCMKIDHCVIEYRQQVPINASGTVKVGKFPEQTAWTEPLNPLQTVLGTFPKKNGNKKSPTYFFHHRFLFPQYERTPIPAVGSVNPFPGFKGKLKLSSAKPVGYPFLGAPAVRISAKQFCEKALDFWPLGFRKWKERRVKSALSFRFGLRAPIEIYSGDFWAPKSVIGPTNRNGDLDIEEELLPSRELTRLGTNILDPGESASIVGIQRSQSNITMSMSQLNELVRSTVHECIKTSCIPSAPKSLS
>NP_624353_Virusesvirus_Monodnaviriavirus_Shotokuviraevirus_Cressdnaviricotavirus_Repensiviricetesvirus_Geplafuviralesvirus_Geminiviridaevirus_Begomovirusvirus_Cabbage_leaf_curl_virus
MNSQLANAPNAFNYIESHRDEYQLSHDLTEILLQFPSTAAQFTARLNRSCMKIDHCVIEYRQQVPINATGSVIVEIHDKRMTDDESLQASWTFPLRCNIDLHYFSSSFFSLKDPIPWKLYYRVSDTNVHQRTHFAKFKGKLKLSTAKHSVDIPFRAPTVKIHSKQFSHRDVDFSHVDYGRWERKTLRSKSLSRIGLTGPGPIELQPGDSWASRSTIGFPNPHTESEVENALHPYRELNLLGTSALDPGDSASQAGLQRAQSTITMSVAQLSELVRTTVQECINNNCNPPQPKSLQ
>AFS42030_Virusesvirus_Monodnaviriavirus_Shotokuviraevirus_Cressdnaviricotavirus_Repensiviricetesvirus_Geplafuviralesvirus_Geminiviridaevirus_Begomovirusvirus_Potato_yellow_mosaic_virus
MNSQLVNPPHAFNYIESQRNEYRLSHDLTEIILQFPSTAAQLTARLSRSCMKVDHCVIEYRQQVPINATGSVIVEIHDKRMTDNESLQASWTFPIRCNIDLXYFSASFFSLKDPIPWKLYYRVSDTNVHQQTHFAKFKGKLKLSTAKHSVDIPFRAPTVKILSKQFSDKDVDFSHVDYGKWERKPIRCASLSRGLRGPIEIGPGESWASRSTIEVGPSDGDSAIEHELHPYRDLQRLGASALDPGESASIVGANRAVSNITMSVAQLNELVRTTVQECIKSNCNSSQPKNFK
>AMY60431_Virusesvirus_Monodnaviriavirus_Shotokuviraevirus_Cressdnaviricotavirus_Repensiviricetesvirus_Geplafuviralesvirus_Geminiviridaevirus_Begomovirusvirus_Macroptilium_yellow_spot_virus
MESQLVMPPTVFNYVCTYVESQRDEYQLSHDLTEIVLQFPSTASQLTARLSRSCMKIDHCVIEYRQQVPINATGGVIVEIHDKRMTDNESLQASWTFPIRCNIDLHYFSSSFFSLKDPIPWKLYYRVCDTNVHQRTHFAKFKGKLKLSTAKHSVDIPFRAPTVKILTKQFTDKDVDFSHVGYGKYERKLIRSASTTRYGIHSPIMIKPGETWASKSSIGVSSNDADSEIENTIHPYRQLHRLDSSVLDPGESASIIGARRAESSITISMGQLNELVRTTAQECIKNNCIPSEPKSLQ
>YP_115514_Virusesvirus_Monodnaviriavirus_Shotokuviraevirus_Cressdnaviricotavirus_Repensiviricetesvirus_Geplafuviralesvirus_Geminiviridaevirus_Begomovirusvirus_Corchorus_yellow_vein_virus_-_[Hoa_Binh]
MESQLAQAPSSFNYIESHRDEYRLTHDLTEIVLQFPSTAEQWGATVRRRCMKIDHCVIEYRQQVPINATGSVIVEIHDKRMTDNESLQASYTFPIRCNIDLHYFSASFFSLKDPIPWKLYYRVSDTNVHQGTHFAKFKGKLKMSTAKHSVDVIFRSPTVKILSKQFTGKDIDFSHVDYGKVERKLVKCESSSRLGLHSAIELRPGESWATRSCIGPDTMETESEVHNRNHPYRELNRLSTSMLDPGDSASMIGASRAESNITLTRAQLQELVSSTVEHCINRNCTPHQAKPL
>BBC27266_Virusesvirus_Monodnaviriavirus_Shotokuviraevirus_Cressdnaviricotavirus_Repensiviricetesvirus_Geplafuviralesvirus_Geminiviridaevirus_Begomovirusvirus_Pepper_yellow_leaf_curl_Indonesia_virus
MENNHNTLAYSTSDRTEFQLSNEKTEVTLLFPSTLDQKLSKLMGKCLRIDHVILEYRNQVPVNATGHVIIEMHDTRLHEGDSKQAEFTIPIGCNCNIHYYSSSYFSPKDPSPWKVLYRVDDTNVVNGVHFCRMQGKLKMSSAKQSTEIQFKSPKIEILSKAFNMTNIDFWTVPHSQVSRKPVQGLTNMRSQSCRYTTPAILPGQTWASASAIGNEDQDDLPYRGLHRLQDQTLDPGPSASEVVVNNNKINDDVINIIKKTVELCMEGSNVTSNAKPIK
>QGA69864_Virusesvirus_Monodnaviriavirus_Shotokuviraevirus_Cressdnaviricotavirus_Repensiviricetesvirus_Geplafuviralesvirus_Geminiviridaevirus_Begomovirusvirus_Ocimum_mosaic_virus
MSEQTAVVVEGYHSSNRNEYKLTTDVNHITLAFPSILQTGLSAIRQKCLRIDHIVLEYRSQVPMNAQGTVIVEIHDKRLLEGETKQAEFTIPIKCNCNIHYYSSSFFSPKDTNPWVATYRVEDTNIHMGVRFCTFKGKLKLSEAQESSDIIFRQPKIEIKSKGFTPRDIDFWSVGEPQKVRRLITGAPVGRSQSSRFQPITILPGESWATKSDIGGPAHLQGSSSIGPTTDRPYRELHTLQPNFMDPGPSVSEVGSNRRHTLSEADIDDIVSRAVKQCLVQNNKAVGPKPI
>AGA60307_Virusesvirus_Monodnaviriavirus_Shotokuviraevirus_Cressdnaviricotavirus_Repensiviricetesvirus_Geplafuviralesvirus_Geminiviridaevirus_Begomovirusvirus_Tomato_leaf_curl_New_Delhi_virus
MSIGNDGMGMGVGGYIQSERVEYALTNDAAEVTLSFPSMFEQKLSQLRNRCMKIDHVVLEYRSQVPINAVGHVVVEIHDMRLTEGDTKQAEFTIPIKCNCNLHYYSSSFFSLKDKNPWRVEYRVENTNVVNGVHFCKMLGKLKPSSAKHSTDVEFRPPKIEIQTKEFTMNDIDFWSVGSKPQTRRLVDGSRLMGHSSRSLRVPYLAIGPNESWASRSEIGLSSVTSRPYKNLSGLDDSAIDPGPSASQAGSITREEIADIITEDCRAMYKIQCKCSSIEERVINFKPNLFKK
>QJX74431_Virusesvirus_Monodnaviriavirus_Shotokuviraevirus_Cressdnaviricotavirus_Repensiviricetesvirus_Geplafuviralesvirus_Geminiviridaevirus_Paper_mulberry_leaf_curling_associated_virus_2
MERSHDVALKNYHSSKSVEYPLSNDLVQISLAFPGLAEISWSRVKGQCMKIDHCQIVYTPQVPANAEGTVIVVIHDNRMERDKRLQAEYTFPIRCPVTLNYFSTSFFSLRDEVPWAVYYKVIDSTMLTGTHFCQFKARIKLSSAKHSQYIMFRAPTMEINSKEFSKDQVDFMHVAIPKPNRVLCRSSSVIQSKPRFELGPGENWATKSMLAGEEGDNISESGIGPYQSLNRLGLDAIDPGPSASQLGRNEIHSDLGRIQLNANDLAGIVSEALIRGSQLGIDKSEESDSQKDNSGIKKKNVI
>YP_009553195
MQMLFFLIRMSDSQIKVFNEYHSSKRVEYPLTNEKTMIKLEFPSMGDISWSRLKGHCLKIDHCQISYTPQVPANASGNVCFEIHDMRMEADKTLQAEYTVPIRCAVELNFFSTSFFSMKDDVPWEVFYSVENSDVRSGTRFCKMKARVKLSSAKHSTHINFRSPTIKIISRGFSERDVDFHHVAIPKAERLLCRGSSVITSRPRFEIEAGDSWASKSSIGGSDVDYPYKELGRLNADALEIGPSASQVGIGPGNEPNKGKVVMDAVEFAEVVADAVRHGSVINNNIINDNKKKAPA
>YP_009553591
MSDVGNGGDVFNVNAYHSTKRVEYPLSNEWVKIKLAFPSMKDVSWSKFRGHCMKIDHCQIDYAPQVPINASGSVIIVLNDTRMLLDEQLQAEYTFPLRCPITLNYYASSYFSLQDPVPWECFYKVENSSVKTGLHFAQFKARVKLSTAKKSSSILFRPPSVTINSKEFSMDHVDFRHVAVKKPERFLCRSSSMIVSRPRIMIEPGESWATKSMLSGEDDDGSMLGLNHGPYKRLESLGPDAIDPGPSASQVGLSPTNFVIEPKELASIVADAVAVGSQVAKSNEAGPSDYNTRKRV
>AWM96924_Virusesvirus_Monodnaviriavirus_Shotokuviraevirus_Cressdnaviricotavirus_Repensiviricetesvirus_Geplafuviralesvirus_Geminiviridaevirus_Citlodavirusvirus_Citrus_chlorotic_dwarf_associated_virus
MDGQDLVLQDYHSTRRIEYPLSDEWQQIKLAFPSMKEISWHKLRGQCMKIDHCQIRYDPQVPANAEGNVLVVVHDRRMEADKSMQAEYTFPIRCGIELNYYSCSYFSLKDPVPWCVYYRVVNATVLKGSHFCQFKARVKLSAAKSSSPIGFRGPSVKILNKAFNEDQVDFMHVGIPKSERVLCRSNSVLTTRPRLNLEAGESWASKSILSGEGGSEVGDSGPYRGLAQLGPDAIDPGDSASNLGDPKSVADEVIRRLNSSVIGMDLNSAKFAEIIGDAVLKGSVINSRDNQASTSNANDYKKKSLA
>QZR89161_Virusesvirus_Monodnaviriavirus_Shotokuviraevirus_Cressdnaviricotavirus_Repensiviricetesvirus_Geplafuviralesvirus_Geminiviridaevirus_Olea_europaea_geminivirus
MSVEGDLFDRDFKTKTIQAAANGNWGNVKLQMPSMADVMYNKLKKHAIMIDRCVIEYRHQCPINSEGSVRIQVHDSRMMGTASKQAEFVMPVTCNCDLTFYGSCWSSASSDEMPWKMLYRLENSNLKTGTLFCRIKGRLKLCASKRVEEIEFRSPRINILSKRHEAKDIDMWHVEYATSQPTLNRVLSCVDRRRLSSDSITVLPGMCYSEISRRSIAECDRRHSFEISSNVIADAKVEDIRPEDSVSQTSSVRRDQCLAGSTSIMNADLVDILQIAMDRGKKSIFDSHITKERNKT
>QGY72523_Virusesvirus_Riboviriavirus_Orthornaviraevirus_Kitrinoviricotavirus_Alsuviricetesvirus_Tymoviralesvirus_Betaflexiviridaevirus_Camellia_japonica_associated_betaflexivirus_1
MSKAVKVKSLVQRLEVDRSLLNSNEISALYGGAFAPLVFKDEVKMVIPGNLLGGPICLQTNILTKSRLEKIRSQKFKGKSCAYLHLGVVTVVIQSLLVSGNEKIKGRCSLVDLSRGSEETGLIDRFKFCFTKSEPFAAKMLTINAAIDIDCDVSAGSLQALLEVEGIDIRTERSVLAVTTGITCVPTNSMVMLPGLKRETPKFAIANVYNVSDEDPEEHAAFNSLFSAANPKLIDLGQECILEEGKRFGLWGPVVKPVHRRKLTTRGLIRTHMDQIMSGPGKDLKEEGNSKLSRSYSSRNVCEIGKEEAHPRRSVGMAMEELCGPRKFDGSLVGECSKSADSVKSESAGAKIKGASESPKIYFWEHSRSLGRSSNRVPVNQCKLSNSEHSGNRGSCTDG…
>YP_009505633
MSKAIKVSSFVNRVNLDKSLLGSNEINALYGNGFAPLVFKDEIKMTIPGNVLGKPIKVQANVLTKKRLEQIRAQKFKGKACSYIHLGVVPIAIQSLLVSGHENVWGRCSLVDLSRGSEETALIDRFKFRFTNDEPYAAKILTINAAVDINCDTSVGSLQVLLEIHGIDVRSERSVAAITVGLSCVPTNNMVMLPGLKRSTPKWSLVNVFNVPEDSEAEKNAFENLFDAANPGLVDMGNDKLLETGKRMHLWGNSLKPVYRRELSTRNLIKEQLSHVMSETAKSLKSEGSISRCCSSRDVSQIGKEALHLQRGIRMGMEEFHRPRGSDASMGDGCWWRGKEFDTTFARAKGESFGGQAENFIRQHSRSLSRPINRLPEHGCELHETDSARCGWSAGDGGF…
>QJD14858_Virusesvirus_Riboviriavirus_Orthornaviraevirus_Kitrinoviricotavirus_Alsuviricetesvirus_Tymoviralesvirus_Betaflexiviridaevirus_Actinidia_seed-borne_latent_like_virus
MSKSIKVNSIVNRVNIDKSILGSSEISSLYGSKYAPLVFKDEVKMIVPGNILGGPIKLQANILTKERLSVIRGQKFGGNNCAYLHLGFVPIVIQSLLVSGNDLVKGRCSLVDLSRGSEKTGLIDRFSFRFTKNEPFAAKILTINAPIDINCDASINSIQILLELEGIDIRTERSVIAVITGLSCVPTNSTIMLPGLKRETPKWSICNVFNVPEESEEDNERFNSLFNGANPKLIDLGKDTVLDNGKKFGFWGPSVKPVHRRELTTKNLIKEQMSQVMSETISNLNINLDETNEKGELRRSKSIKEDVSKISKEKVPIRRSFRVDMEELYRSRRQNACMEGGQQWKCEASEHKHYGTEVKDNDGSAEGDIREYCRLLGGSRNKLSVDYSGLQCNECEWDR…
>YP_009553027
MASLIRVDRLVSRIENNQSMLGSNEINNLYGSECARVFKDEVKLIVPGNLDGSPVVMQAPILTDERIEEIRATRIKHRGVHKRPCYLHLGFVPIAINSLLPSGNDDVTGICALVDTSRSSYKNAVIDAFNFKWTKDEPYAAKLLTINAAIDIDCDVSVRSLQIIFKISGIDLDKERSVAAITVGLSCVPTVDMFQLPRLKRECPKISIMNIISSIESDVESREAFVEMFNAKKIDLLGSGKSEMLDKGKRWGFFGPVVKPVSRRNLTSANRLKNVQIKSERCSLKRNGSLNLDRSISNARLSLSQIESEILKIRSNELKDKFSRANHEEDDGLNELFTGEK
>QEJ80635_Virusesvirus_Riboviriavirus_Orthornaviraevirus_Kitrinoviricotavirus_Alsuviricetesvirus_Tymoviralesvirus_Betaflexiviridaevirus_Camellia_ringspot_associated_virus_3
MSIINGRKFLEFTSGADQKIFIDGVSSANIYSDVGSFKRKTADVIKRFQINIAIPVESSEGTVAVNIPLIDDIEGDAIAKQSDDFSLLHYSALLFSVTRLFDSTSKVEGKLIIFDERATRIETAVKEGFSFDLGKTNRAHYLYCPDSFVSISDPHLTKSLKLRFEFSGAHLISGSHCFFIDIGVMYRLLNNPDDRLCREEVKQNKFQELQAANKIPNLQSSIDFNELCIHENRSIQDLGDKKIISVKSHGLLRRKKEKVSRIRKYKANPIPEQVRSVQLKTDEKLSGLLRSNSYREFGGISPRLSERVLREFLAGKAREHVDKESVRERDERGHPGLCLEEHNRCKQSDEYESSSGDQLNSGASGKKSFHFTPLLQVPSRKSCCGRDERADEVSGPHYK…
>QEU48919_Virusesvirus_Riboviriavirus_Orthornaviraevirus_Kitrinoviricotavirus_Alsuviricetesvirus_Tymoviralesvirus_Betaflexiviridaevirus_Trivirinaevirus_Prunevirusvirus_Apricot_vein_clearing_associated_virus
MALINVQSLCEKLSLDESILGSSEINKLYPKDHHEFIFKDEVKLMIGGNLDGSLISLQAPILTSERLSQIKTSKPKSAYLHLGFVPIVLQSLLPSGNDLIRGTCALIDTSRCSLSTGLIDIFRFKFTSKNPRAGKLLTINAPIDINDEVSVGSVQLLLQVEGVDLREKRSVMSITVGMSCVPTTNASLLHKLSGERPSWNLLNVESLSSDDKESEQAFQDLFLNCKTGVVETGKIEYLKGGRKLPFFGKRFQPVFRRDIKTTGLLEIPTESRSLSRSLSQRSISSEYNSGLFEKPRFSLERNFKDVFEKSEKRCLFPGYLHNDLGSIYRSNRPMGLEDHCGRSGKEFNCRSSKEEGCNPKSSSETNCWECRRDWGQRELPMAQRGHTCTGIFPPSRASE…
>QED42808_Virusesvirus_Riboviriavirus_Orthornaviraevirus_Kitrinoviricotavirus_Alsuviricetesvirus_Tymoviralesvirus_Betaflexiviridaevirus_Trivirinaevirus_Prunevirusvirus_Karelinia_prunevirus_A
MALVSVSSLRGRVELGKSVLGSNEINQLYPPNHHELIFKDEVKMMLGGNADGSRIALQAPIISSERLSQIKASRPNCAYLHLGFVPIVLQSLLPSGNDMIKGTCALIDTSRCSLGSGLIDIFNFKFTQNEPRAGKLLTINAPIDINDAVSVGSVQILVQIEGIDLRVERSVMSITVGLSCVPTNNSSLLHKLKGNKPSWNLLNVEDLSDEDRVNDEAFQELFKDSKCGVIDTGSNEYLEHGKRFKFFGPKLQPVFRRNLKSAGLIKCQGNKLPRSLSHRDLYSDIKQFVPGRVSVESRFENGGIFEESEEGHTVQRHMPTHLGSIHRSTGRMEPQIHNGSWSKDTVSGGQKDKGPNLESPFETTCWECSRNWGKRELPMAQRGHTCSRFQSSAGTDEQS…
>BCA25722_Virusesvirus_Riboviriavirus_Orthornaviraevirus_Kitrinoviricotavirus_Alsuviricetesvirus_Tymoviralesvirus_Betaflexiviridaevirus_Trivirinaevirus_Prunevirusvirus_Apricot_vein_clearing_associated_virus
MALINVQSLCEKLSLDESILGSSEINKLYPKDHHEFIFKDEVKLMIGGNLDGSLVSLQAPILTSERLSQIKTAKPKSAYLHLGFVPIVLQSLLPSGNDLIKGTCALIDTSRCSLSTGLIDIFKFKFTSKNPRASKLLTINAPIDINDEVSVGSVQLLLQVEGVDLREKRSVMSITVGMSCVPTTNASLLHKLSGERPSWNLLNVESLSSEDKESEQAFQDLFLNCKTGVVETGKIEYLKGGRKLPFFGKRFQPVFRRDIKTTGLLEIPTESRSLSRSLSQRSIGSEYNSGL
>NP_624334_Virusesvirus_Riboviriavirus_Orthornaviraevirus_Kitrinoviricotavirus_Alsuviricetesvirus_Tymoviralesvirus_Betaflexiviridaevirus_Trivirinaevirus_Citrivirusvirus_Citrus_leaf_blotch_virus
MASLINVSSLVNRVKLDQSIIGSDEINKLYGSDAPLVFKDEVKMVIPGNAEGEAIKLQANILTADRLQSIRNAKVNGKEAAYLHLGFVPIAIRSLLPSGNEQIWGRCALVDTSRTRAETAVIDEFEFKFTKKQPFAAKLLTINAAVDINCKVSVGSIQVLLELHGVDLREERSVAAIITGLTCTPTNKMVLLHKIECDTPKWSLCNIIEQVEDEEESKKAFENMFNASSSNLIDLGQEQWLDEGKRTPLIGSLAIKGFGRKVMPVRRRNLTTRNLMKDYVSHVKSETASLKRSQSGRDWGNDRLRKYLEEQALEQARSSTDHQLVKAPKFKTIEVTGLETVHDLKDKIDKAESSTASDTGTK
>YP_009357236
MASTSMTLVKSLEKRIEADKSLMNSSEVDKLYGNLATHVFKDEVKIKIGGNENGNVVSTQCRLIGASRMQQILNSAQGKKAAYLHIGCIPITIQSLLPSGNSKIKGRCALVDVSRTSLDTGLIDGFTFSFTDEKPYTGRMIIVNKVIDFECDASVGSIQLVLEVEGIDLRIQRSALAVTVGMTCIPSNTAIVFPSLQRSKMTWALTNSVDMKEQEIKEDEQFKELFENTNTNLIDQGETVLLEEKGSMLNLFGTKRKTVARRILKNKGPICRIENWDMGSVKSGPVKMKRSNSLSSASSFESKFDGRFARQSTSGHSRETSS
>QQG34603_Virusesvirus_Riboviriavirus_Orthornaviraevirus_Kitrinoviricotavirus_Alsuviricetesvirus_Tymoviralesvirus_Betaflexiviridaevirus_Trivirinaevirus_Citrivirusvirus_Avocado_citrivirus_1
MSKLVSISNVMTRVSKDQSVLGSNEINKLYGDHAPLVFKDEVKMIVPGNVMGEPIKMQANILTPERLKEIRSVKVKGKNCAYLHLGVVPIVLQSLLPSGNDGIHGMCALVDTSRGSDQTGTIDKFNFEFSQSVPYAAKILVINAAVDLMCDQSVGSLQVLIELHGVDLRVERSVLAITTGLSCVPTNSSMMLPGLQRTAPKWSICNTIEVDESDEGEREAFRNLFMASSPIMIDMGNEEWLDEGKRYKLFGPKVQPVRRRNLTTKNLIKGFEGQVKSGNGELKRSQSVRFGRDKTIDFKIKNNFELGRSSVSSKDEYQTEDEGYGPERTQGISLEQLRGSGKHPWSEGVSTRQHGGPIERRSEVGQTGNINVLHEALFRQHCGHGCIPADRIPVDDNGS…
>QQY98818_Virusesvirus_Riboviriavirus_Orthornaviraevirus_Kitrinoviricotavirus_Alsuviricetesvirus_Martelliviralesvirus_Virgaviridaevirus_Tobamovirusvirus_Hibiscus_latent_Singapore_virus
MMSLNLADPMKLLDESTVFKTNILDRFRGGMKKNLKACNVVDCDVAKLSGNGQSLFSVNLTSNLTLEQKSYKYVHLLAIVISGKWHLHNTVGGGATVALLDKRITNPQQAQLAKMVVAAKVGEFQGRLTPNYSVTLEDALKEPWEVFISIKDVPIEQGFHPLSVEIAALLMFSDICILKSLRAKMIESQIGFTDGTDGDIPSENMDAFVQSASIMQDLRRLRMANNSLGSGVIGGRDKKGRKFVKDFKKKTVVSDNSDTDFSGAESSYTTDFETRSETSDALP
>YP_950423_Virusesvirus_Riboviriavirus_Orthornaviraevirus_Kitrinoviricotavirus_Alsuviricetesvirus_Martelliviralesvirus_Virgaviridaevirus_Tobamovirusvirus_Maracuja_mosaic_virus
MSLRAQNAQDVVPPLDYLNPSNFVKPKLVGLERLGLVKTPKKMCALMETDVVKISPKERTVFPLNLVEKIKDIANYKYMMLLACVISGRWHVPNTVKGEVFLSLMDKRLTDEREATILTANANPSVSEFQIRIHPNYSMVASDAIQEPLELFVHVKGLRMAQGFSPLSLEIAFCVVCCDVVIVKSLKMKILQNQDKFGNAEGEVGSEGLDDLLRGSNMPSIRASAVGSRKRLNANPKRVFSGSKGNSWSEKGNYVGVRKKKGVVESDMLTSDAESTVSNYSTDVSNALPTNNDQAVTMGVRQLGGLPNTG
>QQG34584_Virusesvirus_Riboviriavirus_Orthornaviraevirus_Kitrinoviricotavirus_Alsuviricetesvirus_Tymoviralesvirus_Betaflexiviridaevirus_Silene_betaflexivirus_1
MSIIKTNEFNFNSDSDSLKIDAIGSGAIYGDANFMHPKVLKCIRRFESTIKVHGGNFGGDVVADFPIIDGDEFRWINGQSKEYGYVHFGAIVICINPLFPNANKVQGKVTVFDQTMLSPEQGHIASYDVNFENGPAVFLLQPAHCLSSTDPNLQSCFKIFLRFPELSKFEGRELFGVDVGVLFRMSNTSRVFRNLQATSGWSQQEITGCTLAGFDEELQRKILCTPCARIEPFRVDCKKGSRGVFLPKRSSRRRSYKAYPKPGLCEEVNQSFRIKNESSDSPVGDTDDSRPLETNLGKFRSSSVRIDKTRIELPGEYECTGGFERRNSCSSSEVPLGQFRGPRSRSRGVPSGRRAPHGEQPGDI
>DAF42457_Viruses_Bacopa_monnieri_virus_3
MNELNTKNIDIYEENINIESNNQRIIFDNTIHNKIKNEDFTLDRRKFFKQPMLMKLKKQKHEIVVVSKREKAIDIKDTTGKVCLPLLDKQMIKYEIDALKQQDICYRYVELIATEVIIKACFTEGINTPIELMLVDERIIEPIEKSIIAELIGNLVYQKVRFIINPNYSVSLTDKYIEKSYVLYFKLTGIKMPEGAKVISIKCKNAYIISTNHHIKTKHKLQPLTIDNMFQEILKPVLGRKELTYEEPNDTKDLELAIERTRSIRIDNQVERNIIYRQYYINSIINNKEVKTLIDSGAAINLLGNNLAKNKGKSTLKYTGIEGSEINSLGNTNEIIIITTQQILVNFELYDKNECILGNIFLDQVKPWKIEDEYFEFTHKGIKFKTKRML
>YP_004347414.1:
ESEQDRPTKMIFSKEKFSQIIEKDLDLTKNDIFKNKNLKQLFGKKDTEYFIVTDIEHPIDVKYVQNMEQKVNLPLYNQQIFEKEIQKIPDKDKNKIKNIHLAAVEVIIKGYFREGIDTPIELLLCDDRIVYPNNGSIIATLVGNLIYQQVKFKKIINYSISVRDKNLEKSLVMYWNLDGIKMIENSKIFSIRLRNLYVLSEKHIVKNKKQYTENIIIEPLFQEVIQNNDVKYIDYIKPEKDYEQTKMITYKNKFETGESSRKNEQDIGRIIKESKGISNKI
>YP_009552712
MFKLIFEMETVDVNRFYSIVDSGKSSLEAIKSGSVYKEDGWLNLKHKNCIKKIESNIKINVNPASPLVKVTEIPLITRADIKRTKDMRDYNFIHMGCIIVGIQGLFRKNAGVKGVAMLIDKRWDNLRQAMIGSFAFNLDSCRADAIFKPCFSLSVGDQLLTESLTLLLKFDGLAMRSGSMAVNVSFGLICKLMNTLDSNVEESSEIVDVPMRGAEKIQDSNILVEMMREMDDRFSGNSVIRPIVTDERYFNRGLFKERGVQRTLSSRAEASQNHGSARWLETFLNDKVKIDGAIMSDQDFEVHEKKEFDESKQEGQHIEIRSRKRQDEPTSRLQSQMQGSGGKSHFEAVAEYPIQ
>YP_009103997
MSLVDINKFCALVSKGASSVEAIDKGNIYGDSSWLKFNQVSAIRKFESNISIELDDGDKSLVIPNIPLVSSFEVATVKKSLKNANFLHLGGIVISIQALFAENKGVTGTAVLADKRWNNLDQAIIGAFHFNLDKRRADFIMRPNFDVSLNDPMLCDSISLMLKFENLDMQVSSIPINVSVGLIARFYNTIDPGIKFADEELKMQGLIEAEGIDKNDMLHSIGDLADTFSNPAIFNPTIVNNRKYDRGLFKDKGFIKQIRGSRSDDSKALRRVGRFNAPSSSRRFDQIKVDPLFYDKIKRGNINSWLNNELPKSSEREEERYSETGSEGRVEIVEH
>YP_009104000
MSLVDVNKFCSLVSGGKSSTEAISSSNIYGDSSWLKLKNITAIKKFETNIELELEDGDSKLVIPNLPLISDSEIRAVKKNMPSVNFVHLGGIVVSIQALFAANKGVKGTAVLVDRRWRNLDQAIIGSFAFNLDKRRADFMMRPNFDVSLKDSQLSDSLSIMLNFENLDMFAGSVPINISIGLIARFYNTIDPGVRIISDDLNFQGLIGAEGISNQDMLSNLGDMKDLFSDSVIFKPTIVSNSKFDRGMFKSKGLIKQIRGARSGKEIISTGEVKRPKSSSFRFDQLKVDPVLYDKLKRDQVNLWLNKNNELPIKNVEDEEIVHDDNSSGRVDIFEHGN
>QQG34588_Virusesvirus_Riboviriavirus_Orthornaviraevirus_Kitrinoviricotavirus_Alsuviricetesvirus_Tymoviralesvirus_Betaflexiviridaevirus_Rhodiola_betaflexivirus_1
MSIIKVNSFASRARDSEVKIDTLSSGEVYGDASFLHPKVLNCIRRFESNIKIKGNGSDTNCMAGFPILDDEEIQRISSASEEYPFVHFGAILFCITPMFPNFKTKRGMVHLFDNSAVDLVQGHIASYEIDFKKGPSIFIVRPEHVLSSTEPHIQKCLSFSISIEDVRFLEGREIVSLDVGILYRMANSSRFLQGSQGETAWAHQEVVGARYIDAQEEVIKRLSFDRNIIKLAPVRDTRLKRPRGWFMPPRFSRKRFYSGCADGKGCEKIELVRSASDRFDKKERSFNREDERSGSCKEQFEGGRHSFSLGQLHKHSTCLFASQCGLRQLGRSTIELDENNAGEIPEATVWKYSNPGLVHKDKLAERCGSAPSVHSDVEQQGLHVQQGAKSSCLDSGNRD…
>YP_009666022
MTMIAKRAQFLKGDSEDLTLNVSKSKIYSDVSPFVSDSSVNVHRSESIFVCDFERSFDGLKLADVPLIPEVILSGYKSIGKFNYVHLASISIIINALFKHKSGVKGSFVLYDGRFTNAKQACISAFKFNLDSGTAYQVLHPNFPVSLSDPFLEKALTGLIVFEDLNMLEGTHSVSLVVGVMLGPLTLSLQELTLSQVHNISDSYCAEIEYLIIEIQLMKGSQQFDVLDAEAAVEKKSVSTIEVGQGLLEAFPGPKRHLQKMVYKSRKRADLIEPKLQVDECDKDKEEGNGKGKGVNLLKAAKNGAHSELFLKGSRGASKKGGCHHEIQQGDGSVEQGFERGRGEGKGLH
>AWK77909_Virusesvirus_Riboviriavirus_Orthornaviraevirus_Kitrinoviricotavirus_Alsuviricetesvirus_Tymoviralesvirus_Betaflexiviridaevirus_Perth_betaflexivirus_1
MAVSDVINVQKVMGRLDSGDTLTELLSPDKLYSNGGLQAIKREVRIKLVGNVSGDSIIKQVPIFDEDLIKSLRNGVQKFDYLHIAAFPISIQCLLISGREDVKGTVTVVDVSRANFRTAAVGAFDFNFSRKSHAEYLMVPNSIISLSCENSIRSIQMMIHVEGIDLVMERECLAVNFGVICMPCSSALQMRKIGSSQIYGSICCTETNNEAASKVKGLLLDAFEGREIELKSTMDTEYVGSEPRWWRKFTKGYNGRLMRKTYLGDSKGEIHKIKLNDDVVSNVDPSEISSSSRNSSVEGDFIKMAGPFRRTTSERFY
>NP_659021_Virusesvirus_Riboviriavirus_Orthornaviraevirus_Kitrinoviricotavirus_Alsuviricetesvirus_Martelliviralesvirus_Virgaviridaevirus_Furovirusvirus_Sorghum_chlorotic_spot_virus
MANPTSLKSNKLGDVSADSLEAMINGMMEDLENKEFDEEDLRTNRSRAYNVESKFMRKPLVSDKVWKRLKDRYQQWSKSNKEMGTAFNVTFENIMLNVVPNVPEGYSGTTKISLADTGLTLSQQVIPDQEQTMELGAGPHVMYFNMHYSIPLNDDRPIVLQFETDCEMANSSMSVMTVFAYWKVSFNFRSTYYKPQRSTCTKLLVGYKKDTRMKDAKDVRAFVARSLVIERMLNDRPYVLPDSVNVVKEAFKKKEADGTTSAIPEKGEFVDPMLKLNSVARRKARESAGNMTLKDREKAAKEGMRTEEADQKVKPKADIQFGSVQQL
>QAT94425_Virusesvirus_Riboviriavirus_Orthornaviraevirus_Kitrinoviricotavirus_Alsuviricetesvirus_Martelliviralesvirus_Virgaviridaevirus_Furovirusvirus_Soil-borne_wheat_mosaic_virus
MGSQDVKGDSYESVYNKTPDRQKEPGGANDWRTNRQRSFNIENRYVEKALTQPGVVTKMQDAWTNWTKTNKEEGTPYNMSYSCVLLNVIPTVPMGYAGTVEVSLLDSGLSPLENVIPDQTQMMELGKGPHVMCFFMHYSIPLNDKGRAVKLAFKIDAEMASKGMSVMNVYSYWTQRQGHLSAYSEPQRSTISKLMLGYDKSLKMKTRNDVRRFVGRSLSLHNQEQSVPALLPGQINVMKENVPLYRKESVIDLTREEREKAAQLEMLRKTREVHTQRSAEEMKRRQAELAKDTQRKLAEEAKAVTEKRKNMAGVNSSNIKFGNFDSV
>NP_059512
MSTKNISKDVTGSSYAEVYNGMLDAMAEKNPDDESLVTNRQRSFNVVNKYVEKALVQDKAITKMRALWTEFTDRNGEKGTPYNMTYSCVLLNIIPTVPKGYPGTVVVKLIDSGLSLLDNVIPDQSQMMELGMGPCVMCFFTNYSIPINDVGRAVNLAFQIDAEMASKHMSVMNVYAYWHVKSNFLSSYPEPQKSTVSQLILGYDKSLTLKTRGDVRRFVGRSLNLASLVPKVPDLLPAHINVNKENVPLLRKEEFIDLTKAERQKDKDLADLKERSKISQARNAAEMRRRASSLSAAEAEKTAAADVAAKLKAKNAPDISFGNF
>YP_009305431
MYLSKNLRSNLSSKGSSGSSKKKPLALDPERALFHLEEDFGGSPGSLRLNRKGKHPLDIQSSAFKRIVPQDDNLKGLSVQLFEMDQVMLEDVYKGQLQKDEFVEFNNYMTLTNAGAQQEQKYSLVNSSAPAWKEKLTVLTNANRRASHLYNLMLTIVPAVASNTPGNITLSFHDDRMEEGASMLFGIRQKVTQPRVYLISTGYSVPLNEFDFKIKLKVEGVPIKKGKTAVWARLGWNLAVHEHPVYIPLVPALASDIEAGELPMQKLAITNMLAESSGMRRTSFSVEDASQPSFGIDRFLADQANTLSIISSGNDSDHKSENSTPQQPELSFIGPLPKVSTPITQA
>QDX18420_Virusesvirus_Riboviriavirus_Orthornaviraevirus_Kitrinoviricotavirus_Alsuviricetesvirus_Martelliviralesvirus_Mayoviridaevirus_Idaeovirusvirus_Birch_idaeovirus
MYTSSSKLSRCSSSKSSSSSRYSRNFAGIPGRCPSIVDVSNMKPNTSGDLVLSRRDGSTVDLPITAAQTLTPRTENAVTSIDVYEMDAANLGGLYEKSLEKDNFAEFNNYMMLKKAGGSDEKTYSLVDKSTSGWKKFLASTSERGRNAAHLTNLMVVVIPSVPSETPGTVSLSFHDGRFTEGASLLAGVVQKVSQAKVYLLTTGYSVPLEELDFQVRVSTRGVPLKAGKTAVWARAAWNLGVTQRPVFVPKTLALTMDVLPGLMPLEKLAIETAIEEASGMKRSSFSIEAGPGIEPESNGANEGAIDKYLDEQLKTIAEGTSENSSVKSESSVKSEHVRPEFSLQGPFGTNIKVTGPPLKKI
>QID59000_Virusesvirus_Riboviriavirus_Orthornaviraevirus_Kitrinoviricotavirus_Alsuviricetesvirus_Martelliviralesvirus_Mayoviridaevirus_Idaeovirusvirus_Camellia_yellow_ringspot_virus
MYLRSASMCSNRGSDSRGKSKQPLALDPSRGIFNLEDEVNGNPGALKLHRKTGTSLDVQSKGFKRIVPKDENLNGISIELYEMDQGQLTDIYKGQLKSDKFVEFNNWMTLSHAGSKEDCTYSLINTSTSFFEKLKASTIQSGKRASHLYNLMLTVVPAVASNTPGKLTLSFHDDRMEEGASRLFGITQKVCQPRVYLVSTGYSVPLDEFNFKIKLHLEGVPIKKGYTAVWARLGWNLDIAEHPVYIPKVAALASSIEAGEIPMAKLAIENMVAESNGMRRTSFTDDTPSSANRLDKFLADQANTLDDIQSETKSEVNSENSDARQPEISFSGPIPTGTQTLKV
>NP_620466_Virusesvirus_Riboviriavirus_Orthornaviraevirus_Kitrinoviricotavirus_Alsuviricetesvirus_Martelliviralesvirus_Mayoviridaevirus_Idaeovirusvirus_Idaeovirus_rubi_Raspberry_bushy_dwarf_virus
MFSRSSSTRSSLVGSRSGSIFGGGSVKKSSTVRGFSAGLERSRGLPSASAGENQISLPGLRIPVKASSQPGNYYLKERGIDLPIVQQQKFLAADGKEMGECYLLDTSRTDLLDAAKAALNESNLLEFNKFKEFKKYKGKNNEFSLVEASVFDKLIRKDDSPIHLNRLLIAVLPAVGKGTPGTARIKIRDARLDDGYGELFSSENRVDSGYIYCINVGYSVPKSEIDYKINIDFAGVPIKDGKSPIWVKAAFSLAGGPPVFLDGTMSLGAEILPDSHKELLGTSALLLNEANSNRKSFSGDDGELRRDYPYKRFEEISPLDSISQVDTASQDSVNEVNTENVQNGTGEVYLAPPSHSVY
>QWY93826_Virusesvirus_Riboviriavirus_Orthornaviraevirus_Kitrinoviricotavirus_Alsuviricetesvirus_Martelliviralesvirus_Mayoviridaevirus_Idaeovirusvirus_Green_Sichuan_pepper_idaeovirus
MFSRSSSSRSSQVGSRSGTVFDSLGSTRKKDKMVRSFAGNLQSSLRGPRGTSDEASRMVSLPGLRIPTKPSSLTGDNYLMRKGISLPIVHQQRFLAADGKSVGESYLLDSSRTDLLDAAKLALKENKLIEFNRFKEFKKFSGKINEFSLVQASTYEKLIRKDRSAIHLNRLLIAVLPAVGRGIPGNVTIKIRDARLDAGYGTLFSCTNPVDCGYIYCINVGYSVPAAELDYKILIDFEDIPIKDGKSPIWVKTAFHLADSASPVFLEGTMCLGAEIVADSHREMLSTSALLLNEVNSNRKSFSGDNGELIDGYHQKARLDDITPLDSISQVDTTSSKSDSGEEILGDQEVTGGVYLGPPSHSVV
>QTW98879_Virusesvirus_Riboviriavirus_Orthornaviraevirus_Kitrinoviricotavirus_Alsuviricetesvirus_Martelliviralesvirus_Mayoviridaevirus_Idaeovirusvirus_Black_mulberry_idaeovirus
MFRRSQSSRSLVDRKGSSVMVASGSARKNKTVVAYSPGERSARVAVADNALAAPGLRFPVKSSSQMCNSYLERRGVELPIVNQRRFLTAEGKSIGECYLLDNTRTDLIDAAKTALKEDKLLEFNKFKEFKKFSKKINKFSLVKASSFEKLIRKDRTAIHLNRLLIAVIPAVGKGTPGDVTIKIRDSRLEGVYGNLFDCRNPVDCGYVYCVNVGYSVPASELDFEIDIDFDGVPIKDGKSPIWVKTAFHLDDSASPVFLEGTLSIGAEIQADSHKEMLSTSALLLNEVNSNRKSFSGDNGELRDNFYSKAHLEEIMSQDSVSQAGTDNSGLMEDFNPPDSGVPLTEPTVMGDNTQNIAGEETLGLFIAPPAHLKA
>YP_053238
MSGINVFSNNSVQLARMKGKAIDNGSSLPVVSFRKASEHMINEGIGTLVSLKGGNNFSEEIECMASEFKEVIKGEIKSIVSPITIKLKDSESTTKVKITTMDKVTSLIKFEKFPFYRVDRLKILYIPLFSGENSEGKNITFSIQDRSMVVAGKPKKISSATAPINKMSMIELSATYFVQSKDLSKIEFGYKAKGIPVSGRSFAAVYLAFYIHGDHFPATMRPKDPIVLLIDDVDAPTDINKTSSVKDLCDKVHKRIESKSKQMNRDRSRFEILEERRKSDMLLIKENIEESNTSNPTFSVKENNSELFHGITKANIAEYLPRNLPISQWENAILDTGAPDHWCYHPNIVDLKVMGSEDALEEGVNFHRVRDVEVKLGVHWIRLREVLFGRKDDRPLISY…
>QIS68160_Virusesvirus_Riboviriavirus_Orthornaviraevirus_Negarnaviricotavirus_Haploviricotinavirus_Milneviricetesvirus_Serpentoviralesvirus_Aspiviridaevirus_Ophiovirusvirus_Ophiovirus_freesiae
MQTVSHLNSFTSKELNLVKVNVNITATKMMNPVTKISKKSSRIIRREEGETSTEKFRTMSFRKATDDFVEDGVTILASLKDGHTLTPEIECMAAEFKDAXKGDIQSIVSPXTMXLKDNEDTTKVKIGTLDKLASILPGRQFPFYRVDRLKILYLPLFSGEEGKNKKITFSIIDTSIIEGDKAKTITQVDAPLNKMSMIELFSSYFVEKKDLSVIEFGYKAKGVPVAKRSFAFVCLSFYIQRDYIPTTIKMRSPIVFLIDDLDCPIDITKTSSIKGLVNRVNERIANDKKSFLEAREKNNRLEKGRNKSLAILVDEEEESEEESVSTQKIIITSNETINMSTIPGFLPRNLPIWRMDEAILDTGAPBHWMHHPDISDLELQNDRSVKMGTFHKLHGVEMK…
>AWJ64328_Virusesvirus_Riboviriavirus_Orthornaviraevirus_Negarnaviricotavirus_Haploviricotinavirus_Milneviricetesvirus_Serpentoviralesvirus_Aspiviridaevirus_Ophiovirusvirus_Mirafiori_lettuce_big-vein_virus
SLHPSNFTVKEINLIKVNTKIVNKKMASQSDLVTRGTSGLMKRSSEKRSNFKHLSSVSFSKASENMIQEGVTILASMKAEGGLSPEVECMAAEFKDAIQGDINSVVSPVKLRLHKSEDTSKVKIGTMASLVASLPGQSYPFYRIDRLKIIYMPLFSSDLAEGKKITFSINDSSVRVGHGSKTISKTDAPMNKMSMIELYSPYFVPRDNIKMIEFGYKATGVPVSGRAFAFVCLAFYIQRDFIPVSIKKKDPVILLIDDIDRPSDINTTSSLKKLVGEVNKRIEKKKNKFGKSMVKYEKEFEERNSKMAFVDSDDDSGYHVGEVPESSKVKESQNNFHLLEENISDYLPRRLPVHNWEGAILDTGAPDHWFYNPNLIGLQENVDSVGLIEGRNFYRVKEP…
>YP_002019755
MEPTGNNPTVNQPMPVVVAPSHSGQMRVDLSSLQIRPPPLEGKGRVVFVTEHSAYDGVRPLPLIPKDLAGQLRLKWHEKRYPHTYLAFEQIESEYFPHIPERSAYGELALVDTRYITDEVQDVDEEEMIDHLFSRALWKTPELDLGKGYKFVSAVPYCIPIHARGGQGPDLERDIPIRLVPRITRTDLHLASRSGTIKSALKVALSSEPIQYQRIESVSAQTLEARNSQITARGRRNLDRRPRGGPWPAMERSHSMRSDTQIPIEHAAPPGGGEPSRTIIMPAGAV
>YP_009407916
MSIISLDGELDFTPYNRTSSVVHLSHKSKRGEIHLGPKTFSDKWKIPSSGFYTPTDVRLVITPHISEKAGVMAVVKLIDASDMSPARVLYQSKEFNLGHGLTLEGTQLPFCLPIGEYPILFEVTVSRSQFVEARTMFTTSLEWRMMWSNTPLSRVKSVFAVAHQPVIEVSPTFKNIVPLLDSGPRAGSKNRKSRTSASTSGGTVQGLVTLECVGPVNAVSNSN
>NP_945131_Virusesvirus_Riboviriavirus_Orthornaviraevirus_Kitrinoviricotavirus_Tolucaviricetesvirus_Toliviralesvirus_Tombusviridaevirus_Procedovirinaevirus_Aureusvirusvirus_Johnsongrass_chlorotic_stripe_mosaic_virus
MSIVNIDGEFEQPQFQDTPSKVYISHKSRKSLVCLGPSVFHKLWKVPKTGFYTPTGVTFVVTPHISESAGVTAVIKLIDMSDMSPSRVLYKSKEFNLGHGLTLEGSQLPFCLPIGEYPIHFEVTVSRSQFQATRTMFSTSLEWHLMYSPTPLSRVRSVFGVAHQPVLEVETNFRMKTKQISSSVVAVLPKQKALGKGLKPVGGTTPGLVTGNCVGTD
>YP_001285477
MSIISLDGEFDCPPYQPTSSRFHFTHKTRKSAICIGPSTFGKLWRVPRAGYYTPTDVTFVVTPHISEKAGVMATVKLIDASDMSPSRVLFETKAFNLGHGTVLEGSQLPFCLPIGEYPIHFEVTVSRSQFRGERTMYSTSLEWQMMCSPTPLSRVRSVFAVAHQPVLDAVPNFSMKTKKKSSVLSGGKGQATEKRILAGGGTARGVVPPGCVAPAEGIPVIATIEDH
>YP_009032637
MEIQSLDGILGEELAIQNEVKKILLSHKTTKAILPLAPISQFSKWKIPKQGFYAPIDVKFVLTPHISERAQVRGVVKLVDSRDLSPSRELYRSKEFNIGHGLVIEGSQLPFCLPVGDYPLQFEVTVLQSQFRETANLYSTSVEWRMMSSTTPLSRVRSVMGAAQQPAMKLQPNFKMSLESSKGGGMKSHQKKNSKPNGHSRRGNLSGEVGGSSSSLPSGAQTGEWIDNDYGDSLSEYSGVSA
>YP_009032642
MEIQHIDGTFEDSLIVQNEVKKFLISHKTTKAILPLAPYSQLTKWKIPKAGFYAPIDVKFVLTPHVSERAQVRGVVKLVDSRDLSPSRELYRSKEFNIGHGLLIEGSQLPFCLPVGDYPLQFEVTVLQSQFKETANLYSTSVEWRMMSSTTPLSRVKSVMGAAHQPAMKLEPNFKMKLESSKGVSHNQKQRKTTKPNGLDRRGRGNSTVGGSSDASQSQGAQAWGGYHNDLGDSLSEYSVSDL
>QCY48767_Virusesvirus_Riboviriavirus_Orthornaviraevirus_Negarnaviricotavirus_Haploviricotinavirus_Milneviricetesvirus_Serpentoviralesvirus_Aspiviridaevirus_Ophiovirusvirus_Citrus_psorosis_virus
MSAVSFRSASKRMTGTECVTRISANTAINSIVKKGELNVISLKDGNTADLEGINDILLDYKRILKNEIKTAVSPITMKLKKDEHKKKLKLGTLKTITDKLKKLGGECSHPFIQFYKVQCMYIPLFSKVEGDNGEITVSLIDDGKEAAGQDPIIQSITFDASQMAMVELSMNFFVEKKDMDFIGIHINAENVPVQDRAYGSINLAFFTNEQSVPMMQEEKKSSYLMIDAVNRPKDITKSSVFKSIGDKVSEEINQKRDEYKRKMIENEKMRRKEGKSVRIETETRSSSSSGGETLLEEARKSVSLNLSKFLADQRRAPPPPLEKRTFQWPCGIKMLTMMDTGSSSHYFFSKSINPTSIQKNFGGVPLLEVEQAKLSFETFGNKFLLKDVFMFSDQTLGDN…
>QXP00894_Virusesvirus_Riboviriavirus_Orthornaviraevirus_Negarnaviricotavirus_Haploviricotinavirus_Milneviricetesvirus_Serpentoviralesvirus_Aspiviridaevirus_Ophiovirusvirus_Ophiovirus_vaccinii
MSIRSGRSSASKGKEIQVSKRLDAMSLRNDSRRIGTISAKNVLNDLVKNGDLNVISLGGDGEALPDGIEDIAAEFADVQKGVITSAISPLTMTLKRDQERKKVPIATMGRVVSLFKKATGNEMPFVKFEKVQVMYIPLFQKVNEEDDPEKKIPSMTVSLVDKGQEEAGGDGVIQSITFRADEMALMELSMNFFVKRKDIDKIVVDACVDEIPVEGRAYGAMTIAFFVHEDYVPLRTELKASTLMYITAMKNPKDMNTKTIFRGMGEKVVKELNSEKEKYKVKSLQRKKELRQRSKKVMIEKEDEQRSTSSESRADIESVIEAGRKSVSMVNEWLKMNKDKGRDDFETNSVAIGPSVRVNKIKHRNSDHPGLVTMLDTGSDKHFFFAKKINPNNSVKNFG…
>AYN80371_Virusesvirus_Riboviriavirus_Orthornaviraevirus_Kitrinoviricotavirus_Alsuviricetesvirus_Martelliviralesvirus_Virgaviridaevirus_Tobamovirusvirus_Cucumber_green_mottle_mosaic_virus
MSLSKVSVENSLKPEKFVKISWVDKLLPNYFSILKYLSITDFSVVKAQSYESLVPVKLLRGVDLTKHLYVTLLGVVVSGVWNVPESCRGGATVALVDTRMHSVAEGTICKFSAPATVREFSVRFIPNYSVVAADALRDPWSLFVRLSNVGIKDGFHPLTLEVACLVATTNSIIKKGLRASVVESVVSSDQSIVLDSLSEKVEPFFDKVPISAAVMARDPSYRSRSQSVGGRGKRHSKPPNRRLDSASEESSSVSFEDGLQSDHS
>BDB12665_Virusesvirus_Riboviriavirus_Orthornaviraevirus_Kitrinoviricotavirus_Alsuviricetesvirus_Martelliviralesvirus_Virgaviridaevirus_Tobamovirusvirus_Kyuri_green_mottle_mosaic_virus
MSVSSVGVKNALKPKEFVKLSWVDKVLPDMFTVFRYLSVTDYSVIKSRDSECLIPVDLLRGVDLSKSKYVTLVGVVISGVWTIPENCAGGATVALVDTRMSMVDEGTICKFSVAASTRDFMVKLIPNYYVTASDASSKPWSIFVRVSGVRIKEGFSPLTLEIASLVATTNSILKKGLRVSVLESVVGSDASINLDTVSDKVQPFFDSVPITAAVIARDRSYVSKSGPGRAVRPRPSSKGDRQKVAESAESMSDGGAYEPPRL
>AXG50306_Virusesvirus_Riboviriavirus_Orthornaviraevirus_Kitrinoviricotavirus_Alsuviricetesvirus_Martelliviralesvirus_Virgaviridaevirus_Tobamovirusvirus_Bottle_gourd_mottle_virus
MSISNLSVESQLKPSNFVKLSWVDRLLPDYFSILRFISVTDHSVVKAREYESFLPVELLRGVDLTKHKYVTLLGVVISGVWTIPEGCSGGATIGLVDTRMERVSEGTVCKFSVPASVREFNVRFIPNYSITASDAARHPWSLFVRLKGVSIKDSFSPLTLEIAALVATTNSIIKKSLKAVVSSVVVGSDAAVAIEDKDSSVNSFFDSVPITKSVINFDKSYKSKVPRKGSSVVSGKGKAGVGTSGPTDTEFSDYGLHSNHTD
>QGR26012_Virusesvirus_Riboviriavirus_Orthornaviraevirus_Kitrinoviricotavirus_Alsuviricetesvirus_Tymoviralesvirus_Betaflexiviridaevirus_Trivirinaevirus_Capillovirusvirus_Rubber_tree_capillovirus_1
MAVIPVKKSLNQISNSSDELFIDALQSSYLYQDSGGIGGGLASEIRKFQLSIAIESIGESGRVQNGIECFDESEIAAIKSRKEEFSLIHLGAILFSVTCLFKIKGNVEGRLCYLDGRFEDIKQARQSSFKFNLNRGQAHFVYFPDYPISISDPNLGKASQYLFEYGGLSMLKGSHAFNVNIGYIYRFTNQGDIASFSKIAREIQSQEILGVKRMDESEESLLDWDLNQKPATLRSDTCQEICRKGLFRRNRKLRVRHYAVSGSENFGSRMEHPRCSSRPFQGEGSSSASSYNSGRNSIPDLQNLKYISSQKAIQLGKELIRSASTRSDIYLPTEVWEQVFCNQQNEYSQTTSGADSSGDRGASLEPDRSSKCTADGANGGQSSGESEPINHQESYTEPL…
>QXV86509_Virusesvirus_Riboviriavirus_Orthornaviraevirus_Kitrinoviricotavirus_Alsuviricetesvirus_Martelliviralesvirus_Bromoviridaevirus_Bromoviridae_sp
MSNSSFIPFMGSSQTVSEGKQAGASSAESLLSEIFSDKAREEFARECKLGMYTNLSSDNLFNHIDLVPKNTGAKVLNLFKSDYEKGKIPSKGVLSIPRILVFLVRTVSSSEPGHITIRLVDSRSGTLHSLEAVDGTQEVSIPINSLPAIVCFSPSYDCPLEVIGNRNRCFGLVTQLDGVSGSNGTVVMSHAYWKADFKSKPNNYKPRKAMCKFVAPHDRLKSMGKQQLIRYIKGISNQAVDIGHLMGEAAFKTDSDIPQVLGVEEESLTPDVSDKRSGKTATANSVAGLAAVQKSTLIRR
>NP_689394_Virusesvirus_Riboviriavirus_Orthornaviraevirus_Kitrinoviricotavirus_Alsuviricetesvirus_Martelliviralesvirus_Bromoviridaevirus_Bromovirusvirus_Spring_beauty_latent_virus
MSNSLTPFTGSSRTLANGNQAGAAADNELFDALFSEKARNDFAKECKLGLYTNLSSDNRLNFIDLVPKASMNTTLSWFKSRYEKGDVPSKGVLSVPRLLVFVVRTTSANETGSVTIKMVDSGSIAQSGTFEPVDGNQSATIAISALPAIVCFSPSYDCPLETIGNRNRCFGIATELNGVSSTRGTVVMSHAYWSANLRPKPNNYKMRKANVVKIIPFDRLRDLGRDHLKRYVRAISDQTVDYGLGLGSPVDIKEPVHMSTVELVEDSPSEDSSNESSEEIAVTANSVAGLPVVRSSKLIRR
>YP_233103_Virusesvirus_Riboviriavirus_Orthornaviraevirus_Kitrinoviricotavirus_Alsuviricetesvirus_Martelliviralesvirus_Bromoviridaevirus_Bromovirusvirus_Cassia_yellow_blotch_virus
MSSVFTPFSGSSRTVAIGQQTGGVDQSSLLSTLFSEESRDQFAKECKLGLYTNLRSSQRFNYVDLVPQAHGSKVLNLFRTEYEKGRIPSSGVLSIPRVLVFLVRTSSASEGGSVTLRLVDLKGASNLDGLEAVDGTQEATVPISDLPAIVCFSPSYDCPMEMLGNRPRCFGLVSQLDGVSSSGTTVMSHAYWSASFRTKPNNYVRHVPKFVYVTPFERLVKLNRKQLKNYIKGISNQSIDFGYLMGKTVDRVQEVVDITASEEDKESLTSDAVDGGDQKVVKTERSATAKSVAGLPVSRNTLIFNR
>NP_613276_Virusesvirus_Riboviriavirus_Orthornaviraevirus_Kitrinoviricotavirus_Alsuviricetesvirus_Martelliviralesvirus_Bromoviridaevirus_Bromovirusvirus_Cowpea_chlorotic_mottle_virus
MSNTTFRPFTGSSRTVVEGEQAGAQDDMSLLQSLFSDKSREEFAKECKLGMYTNLSSNNRLNYIDLVPKNTGSRALNLFKSEYEKGHIPSSGVLSIPRVLVFLVRTTTVTESGSVTIRLVDLISASSVEILEPVDGTQEATIPISSLPAIVCFSPSYDCPMQMIGNRHRCFGLVTQLDGVISSGSTVVMSHAYWSANFRSKPNNYKQYAPMYKYVEPFDRLKRLSRKQLKNYVRGITNQSVNHGYLLGKPLLKTDEQDPEMIVLEEESLTPTDSNGVGKDKIAVTAKSVAGLPTASLSINRR
>YP_009551511
MANSSLSPFSGSSRTVVEGKQAGGSSEIDVIQSLFSDQARKEFAKECKLGMYTNLSSKHRFNYIDLVPKTTGSRALSLFKSEYEKGRIPSSGVLSIPRILVFLVRTCSESEAGSITVKLVDVGSNPGLESMSAVDGTQEVTLSVSKLPALVCFSPSYDCPMETIGNRNRCFGLVTQLNGTSTTGATLVMSHAYWQADFRLKPNNYKAYSPGVNFVEAHDRLRSVDRKDLVRYVKGITNRAIDEGPILGNSPSVNEHPVRIVELEEESPPEAPHDSKGYKVNAVTANTVAGLPVSGTMLTRR
>NP_658997_Virusesvirus_Riboviriavirus_Orthornaviraevirus_Kitrinoviricotavirus_Alsuviricetesvirus_Martelliviralesvirus_Bromoviridaevirus_Bromovirusvirus_Broad_bean_mottle_virus
MSNISSLNPFSGSSRTLVENKQVGASDAESLLKEMFSLEAQKEYAKECNLGRYTELKANRRLNHIDLVPKVHGMKMLSMFRSEYDKGNVPSSGVLNIPRILLYLVRTSHSSTVGSITIRLVDTYSASDSCLLEAIDGQEFTVDLSSLPCMIGFSPTYDCKLEMVDGRRRCFGIVTELNGVIGEGHTVAMVHAYWKAMFRTKPGNYTRVKPAAKFIAPFDRLKQLSSGQLDAFIKGISNNSIDHGYLMGSTINNIKKKTNVKEESPTSDPQSGEVSSMTQSVPGAADTRIPKPRRR
>QLJ11278_Virusesvirus_Riboviriavirus_Orthornaviraevirus_Kitrinoviricotavirus_Alsuviricetesvirus_Martelliviralesvirus_Bromoviridaevirus_Bromovirusvirus_Melandrium_yellow_fleck_virus
MSNLVKPFTGRSSTVTEQVGSSNNDNLISELFSEKAIKEMASECKLGMYTNLSSDKMFNYVDLVPKTQMSKLISWTKSEYEQGKIPSSGVLSVPRILLFIVRTVSSSVSGSITVRLCDSGVVATSGGFDSIDNQEFTVQLSALPALVALSPSYDCPMEVLGGSKGRNRCFGLYTQLNGVVGVSGTVAMTHAYWNASFKVKPNNYKCYSPKHVSVAAFDRLQAYGKKELKQYIKNISNQNVDYGLLLGSNSNFSNDNVVASVEELDESSVNDSKPKIAMSAKSIAGVPASAHKTRR
>ADW09016_Virusesvirus_Riboviriavirus_Orthornaviraevirus_Kitrinoviricotavirus_Alsuviricetesvirus_Martelliviralesvirus_Bromoviridaevirus_Bromovirusvirus_Brome_mosaic_virus
MSNIVSPFSGSSRTTSDVGKQAGGTSDEKLIESLFSEKAVKEIAAECKLGCYNYLKPNEPRNYIDLVPKSHVSAWLSWATPKYDKGELPSRGFMNVPRVVCFLVRTTDSAESGSITVSLCDSGKAARAGVLEAIDNQEATIQLSALPALIALTPSYDCPMEVIGGDSGRNRCFGIATQLSGVVGTTGSVAVTHAYWQANFKAKPNNYKLHGPATIMVMPFDRLRRLDKKSLKNYIRGISNQSVDHGYLLGRPLQSVDQVAQEDLLVEESESPSAPDRGVKDSKSVSASSVAGLPVSSPTLRIK
>QED42805_Virusesvirus_Riboviriavirus_Orthornaviraevirus_Kitrinoviricotavirus_Alsuviricetesvirus_Tymoviralesvirus_Betaflexiviridaevirus_Trivirinaevirus_Tepovirusvirus_Ficus_tepovirus_A
MSLVDVNQFRRKVTASGSIASAVDSNAVYKLSPFHSLKNDTYVRKTEFKVKLQQSSERGVASISVPLFDDLDKNNIRESKLPYVHVAVVLIQISCLFDWSMTDGMEGTFALLDTLFDNVKDNIIRACNFRFVDGRAACCFRMNFSICAEDAMSGRPIVPYIKVLGANIRDGLRGFSVSVGTIYSLNRTEFPSVQLKVNNDFINIVGTDFLPKEKISELCYEEISESFSSQQQLPAPVTTTISRGRKEGVRLRDYSIRSSTYNLIKDGNYKKGEAGDNERSRRSVDHKIQGTSTSGAAVLNRSASFSSGVHFREYSSEGGVRVDRMGGRRGHLRKVGKQHRFSHSKEPGTGTSRGDQSGAKGSSLQLQSESAHSDPESDSAC
>QED42833_Virusesvirus_Riboviriavirus_Orthornaviraevirus_Kitrinoviricotavirus_Alsuviricetesvirus_Tymoviralesvirus_Betaflexiviridaevirus_Trivirinaevirus_Tepovirusvirus_Trichosanthes_tepovirus_A
MSLVDIHRFQRKVNVEGSIASAVDSSAIYDLSPFHRLSRSTYVRKSEFKVKLEQSGEKGVASMSIPLFDEIDKATIKDSGMPYVHIAAVVVQISCLFDKEKAENMKGTFALFDTLFDNLDDNLIRACRFEFENGRAACCFKLDFSICANDAMSGRPVIPYVRVEGANIRSGLHGFSVSLGTIFSVNKTEFPSVPLKIEDNFIDIVGSDLMNKEELLKKERRDLEFACMYKTNLPSPKIKQIKRGRKAPIRVRDYSFRSSCKSSIEDGCHKERERCDEERSNFSADSEVQTSDASRHSLRRSNSAIHSGIHLRKHSSEGSFKFNGMGGHRGSNGPLYSGSGWGSLHKELGGTSSGGREQGNEGCLFQTEGKLPSNDYEPDSAA
>QVE55507_Virusesvirus_Riboviriavirus_Orthornaviraevirus_Kitrinoviricotavirus_Alsuviricetesvirus_Tymoviralesvirus_Betaflexiviridaevirus_Trivirinaevirus_Tepovirusvirus_Prunus_virus_T
MSLVDVNQFRRKVNATGSIASAVDSNAIYKLSPFHALQSDTYVRKSEFKVKMQQTNERGVACMSVPLFDDHDKQTIRESKLPYVHIAVVLIQISCLFDWAMSEGMEGTFALMDTLFDNVQDNVIRACNFRFVEGRAACCFKLNFPVCSEDALGGRPIVPYIKVVGANIREGLKGFSVSVGTIFSLNKTEFPSVSMRIDHDFVNIVGTEFLPKEKLTELTYEEISDSFQRLQTLPKPVTASLSRGRKEPIRVRDYSVMSSARCLIDKDGSDKEGKVRDEEGSRRSTDNEIQTASEAGPAVLRRSSSFSQGDGVWEHSSQRSKRTDRVRRPRSVKRLVRSGVRGAPRTDGSGVRVSRGGEQSAPGRGIQVQGELLRSGSESDSAA
>QBS17029_Virusesvirus_Riboviriavirus_Orthornaviraevirus_Kitrinoviricotavirus_Alsuviricetesvirus_Tymoviralesvirus_Betaflexiviridaevirus_Trivirinaevirus_Tepovirusvirus_Tepovirus_ZoVT_Zostera_virus_T
MNLVDVNQFKRKVNATGSIASAVDSSAIYKLSPFHNLKSDTYVRKSEFKVKLQQTSERGVCSMAINLFDESDKAVIRESKMPYVHVAAVLIQISCLFDWAISEKMEGIFALMDTLFEDPEENVVRACNFRFVDGRAAGCFRMNFSICAEDAIKGRPLIPYIKVKGVNIREGLHGFSVSIGTIFSLNKTEFPSVPLKIKDEYMDIVGTDFLDKKSIDELTINEMTEAQTEMQALPNPVITCVSRGRKDPIKLRDYSIRSNSKKPIIYNGPSSERKRRDEERSIKHFEEEVWKSASRFSLDKRPVLASSSVRIREYCSEGSKSDDGIRELCSGERRVFGGRRGTGREFTGTSWADVRGRGTDGGSSSNNNKEDQIEGANSSSKGSECGVQSELLHSSKIF
>VFU05379_Virusesvirus_Riboviriavirus_Orthornaviraevirus_Negarnaviricotavirus_Polyploviricotinavirus_Ellioviricetesvirus_Bunyaviralesvirus_Fimoviridaevirus_Emaravirusvirus_European_mountain_ash_ringspot-associated_virus
MTKLVSVIFLFNLNMMWFSFMRFMNNPSSSCPAPSKSNGKTENVIKHSLLGNGNPYDDDEISSLVWSGIQSTTVKSTIKVKSKCQALDFQFYSWPFIRLKLATGQRQTRIANVKMAWSPTTKLSSSMVTITVFDTRYVNEGFQMLSKNKGKSQTILGKLITVVTFDPNFQQLIIGSLDFATATADINKIKFYINFDEIEMDSNSVFGFMDITWETHADSGQSLEKITWDVFTFPRIVAVEIQLRVGKNFFENMKSILGKKYEKDQKRQQQLEDIHFAHQFPNDDQTLRTNEKLKEIKSDMTRLIGVAESHRISSEMAQLAVAAEADKRELIEAIKTNDPSIIAEITEKHKQKYSSDLEVQRSVDGVAYIGAPS
>NP_040776
MAFQGTSRTLTQQSSAATSDDLQKILFSPEAIKKMATECDLGRHHWMRADNAISVRPLVPEVTHGRIASFFKSGYDVGELCSKGYMSVPQVLCAVTRTVSTDAEGSLRIYLADLGDKELSPIDGQCVSLHNHDLPALVSFQPTYDCPMETVGNRKRCFAVVIERHGYIGYTGTTASVCSNWQARFSSKNNNYTHIAAGKTLVLPFNRLAEQTKPSAVARLLKSQLNNIESSQYLLTNAKINQNARSESEDLNVESPPAAIGSSSASRSEAFRPQVVNGL
>ACY66904_Virusesvirus_Riboviriavirus_Orthornaviraevirus_Kitrinoviricotavirus_Alsuviricetesvirus_Martelliviralesvirus_Bromoviridaevirus_Cucumovirusvirus_Cucumber_mosaic_virus
MAFQGTSKTLTQQSSAATSDELQKILFSPEAIKKMATECDLGRHHWMRADNAISVRPLVPEVTHGRIASFFKSGYDAGELSSKGYMSVPQVLCAVTRTVSTDAEGSLRIYLADIGDKELSPIDGQCVTLHNHDLPALVSFQPTYDCTMETVGNRKRCFAVVIERHGLYWGIPVPASVCSNWQARFSSKNYNSHRSAAGNTLTFPLNSLAGGKKPSAIASLPKSQLNSIESSQYVLTNAKINQNARSESEELNVESPPIAIGSSSASRSETFRPQVVNGTLVFS
>CAH41945.2
MAFQGTSRTLTQQSSAATSDDLQKILFSPEAIKKMATECDLGRHHWMRADNAISQQSSAATSDDLQKILFSPEAIKKMATECDLGRHHWMRADNAISVRPLVPEVTHGRIASFFKSGYDVGELRSKGYMSVPQVLCAVTRTVSTDAEGSLRIYLADLGDKVKERQGYIWYTGTTACVCGNGQARLSFKNNNYNRIAAGKTLVLPFNRLAEQTKPSAVARLLKSQLNNIESSQYVLTNARIDQNARSESEELIVESPPAAIGSSSASRSEAHRPQVVNGL
>P23626_Virusesvirus_Riboviriavirus_Orthornaviraevirus_Kitrinoviricotavirus_Alsuviricetesvirus_Martelliviralesvirus_Bromoviridaevirus_Cucumovirusvirus_Tomato_aspermy_virus
MAFSGTSRTLTQQSSAASTDELHNILFSRRAIQEMATKCDLGRHHWMRADNAVCVRPLVPETTSNLLTRWFVSGYEAGELPSKGYMSVPQVLCAVTRTVTSDAEGSLRIYLADLGDKERAPIDAQVVSLHNRDLPAIVSFHPTYDCPMEQLNGVGRCFALVIERCGYIGHNGTTASVCSNWQPKFSSKNNNYKPAAAGKTLVLPYDRLSELSGPSAVARLLKSQLNMSASRIQLPGYVFNVRYVVSLRILRNRQSQPNARVDSEPQVFSKPVVVNGI
>AMN92173_Virusesvirus_Riboviriavirus_Orthornaviraevirus_Kitrinoviricotavirus_Alsuviricetesvirus_Martelliviralesvirus_Bromoviridaevirus_Cucumovirusvirus_Cucumber_mosaic_virus
MAFQGLSRTLTQQSSAASSDDLQKILFSPEAIKKMATECDLGRHHWMRADNAISVRPLVPEVTHSKIIGWFKRGYEAGELRSKGYMSVPQVLCAVTRTVSSDAEGSVRIYLADLGDRELAPIDNQTATLFNVELPALVSFHPTYDCPMESIGNIQRCFAVVVERHGYVGHPGTAASVCSNWQAQFSSKNNNYKHTAAGKVLVLPFNRLADQTSPSAVARLLKSQLNVTTALRYVLPSSNLSQSASSELEPSLVESPPDASGSSSASRVVTNRPPVVNGL
>AAC99856_Virusesvirus_Riboviriavirus_Orthornaviraevirus_Kitrinoviricotavirus_Alsuviricetesvirus_Martelliviralesvirus_Bromoviridaevirus_Cucumovirusvirus_Peanut_stunt_virus
MAFSGSSRTLTQQSSAASSDDLLKILFSPEAMKDMATKCGLGRHHWMRADDAVCVRPLIPESTSNKVTRWFKSGYDPGDLPSQGYMSVPQVLSPITRTVMADARRILRIYWSDLGDDDCPIDDQVVELHNRDLPALVSFQPTYDCPMELVKGKSRCFVVVTERYGYIGHSGSTFSVCSNWQPKFSGKNNNYKPAAAGKTLVLPYNRLSEFSEPSAVTSLLKSQLNMQSSPFFQLSGSSIAQKAIGSGREESLNRNRKQPLEEVYTTPQDSISSTASVVNGVERLDFV
>QAR18005_Virusesvirus_Riboviriavirus_Orthornaviraevirus_Negarnaviricotavirus_Polyploviricotinavirus_Ellioviricetesvirus_Bunyaviralesvirus_Fimoviridaevirus_Emaravirusvirus_Pistacia_emaravirus
MFIATALLLFSMMMPGTSGMKDTDVNNHEYTKDGINGIEAITEITWNNIRSMNVKAKLPVKAQTQELPISVYHDLWRLYMARKQHMTRIASVAMLWTPTSSQFNEMATLIVVDERFKDDNIRAGKKAMLNSGKMNVDLIGNTITAVAFDPNFQQFITGSLDFATDTMDINKVKFYISFPDTRMSETGSIAGYMDISWKTLPDENGVYEKVQWDVFTFEKKLPAEIELMSGKNNFLKIKSYLDKKYNERKAALQKLDDFANALIWGTDQGLSNIKNKLNEDTASSSKMLIDSAKRMEAIKLKNIQTELSQAKSKLQKALASDDINEIESCKDELLGVYKKHNIQAPAGYDTDGGYVVIGEAQ
>AWD38949_Virusesvirus_Riboviriavirus_dsRNA_Viruses_Maize_pteridovirus_1
MAATTLVSKGTNMSELQEVIFGKAAKKELMEMGLGCLTTARIDAEVSAVHLIPIKQRESVMAFLKGLVGKGEHLMSKGYYFVPRVVMVTIAHVQGVDGVCLNSRLTDTARIDLSPLEGQVLDNPLTGDPTITVFFPTYSIPLGDEGDNSKVKRNFIITNRVVGGRISPGNSVCSTFSLWSPEFSMKPHSYQPRNAISVVVRAGRVEGPFNGGMTPLMFVKAACENTFAETGKAFIPKSIEYTKKGIGGSTRRKNGQVVYRKSIDGGDSLEDWDKGSISSDISLPGKKAYVDLMSEDVYNLGNSLPEDLKAGSIDNDVSREHSADA
>YP_004327592
MAFSSILFFLIAMAINVDSMKPTKISNFDVTTGEFEGIESITELTWNTFKKMGVKTKLTLEAKTQLLPISVYNEMYKFYMHLKQPMTRIASVALFWTPTSKRFNEMATLILMDERFRDDGIKQGKKELLAQGKLNLDLMGTVITAVPFDPNFQQFVTGSLDFATDTKDINKIKFYISFPDTRMGETQSTAGFIDLSWKTLPDENGVYENIQWNVFTFPLSLPPEVSMMSGKSNFLKVKNYLDRKYNERKEALLQLNEISNQLIWGSDQGLNKVRAKLKEDTNTSTQLLIDSEKREEAIKLRLIQDEISEAKAELSSALSGIDLNAINAAKTKLAAVLRMHNLAENIPQEMDYGYIKIGEAN
>CDX09881_Virusesvirus_Riboviriavirus_Orthornaviraevirus_Negarnaviricotavirus_Polyploviricotinavirus_Ellioviricetesvirus_Bunyaviralesvirus_Fimoviridaevirus_Emaravirusvirus_Emaravirus_cajani
MAMHVFLFLIILTKMAGTSGDVRQKQTETLLHNYANGDISADRIDEIVWKNILSAQVKTSLKVGTKPALLPISIYNTFYRRYMSVKQRQTRLSSISFFWTPTSKSFSGNAVLYIVDGRNPTEGKKRWDKNAEVNSQISVDFQGSILTVVTFDPNFQQFITGSLDIATATIDIHKIEFYIHVCHETMSKEYVAGFLDMSWKTVPDEAGVYEKVKFDVFTLPLTLPPEIKMQQGKTSFEKMKNYLKGKYDRQMRNLKQIEDITNEIAYGNDGGLTKEQKDHSETVNTIGELLNSSSSRIRALDLKSKNDEVNAKIRRLKDVMANGSIDEIRDATDDLKSTCIKYGIDIPDDIKSQDGYAKIGEAT
>QIN85948_Virusesvirus_Riboviriavirus_Orthornaviraevirus_Negarnaviricotavirus_Polyploviricotinavirus_Ellioviricetesvirus_Bunyaviralesvirus_Fimoviridaevirus_Emaravirusvirus_Emaravirus_syringae_Lilac_chlorotic_ringspot-associated_virus
MAIFNKILNHWFKLSMFMAISSMLPSDSGKVNGESVKNIQKDHVGFEPASGDMTIDEIVWGNMRDMVVKDVIKVKAKSQELPIQLYSKGYQIFQGARYNAVRLASVAMIWMPTSIHFEGYITIMVMDERFTKDSWSKASLLNNKRDSIPGKLIASVTFDPNFQQLISGSINFATAVSDINKIKFYLMFDDLNMPTSIAGFLTTSWKTIGSDGAVFNEIQWDVFRFPRLNVQEVDMKYGKTLFEKLKIDMKSKYESQKHKMAELDKLRFQLTHANDAGLSKLNDTTNKYEIELGKLVVDADKHIEAIKLQKKKDIIMKLTQELREVLNSRDIAEINAKKAEIIETCKRESIEIPDGIDINGIPGIGVVKFSTDSGNLPPADK
>AEO88262_Virusesvirus_Riboviriavirus_Orthornaviraevirus_Negarnaviricotavirus_Polyploviricotinavirus_Ellioviricetesvirus_Bunyaviralesvirus_Fimoviridaevirus_Emaravirusvirus_Emaravirus_cercidis
MLIPKAYYCFLIKYVIFGVYFQMMPRSSSMGSQATKVVTKHHEEFNPADGETMIDEIVYGGIRDMVVKSTVTVTANNQQLPIQFYSAAYKLYKGLRYSAVRIASVAMLWTPTAINFEGYVTVMAMDERFTSDRMSKISLKKATHDMIAGKLIGAVTFDPNFQQLVFGSLNFATAVQDIDKVKFYLMFENLNMPKSVAGFMTLSWKTVGSNGEVYNEVQWDVFKFPRRDVQEVYSKSGKSMFEQLKLGMKTQYDEQKKKMESLDKLRFQLTHATDGGLSKMNEAANSYTIELGKLVVDSHKHEKAIAADEKRKILVGLINKFREAMNSRNADQIKAIRAEVLETCKSKNYELPIEFGSLDAGSGYGVVQFGIPAADE
>YP_009507927
MLLYQLMKFYSFDLFFFSLMFEMFPGSSSSSGQTTKVTTKEHEGFEPAEGDLVIDEIVWGNMRDMSVKDTIKVKAKSMELPIQIYSKVYKNLQSLRHNAVRLSSIAMLWMPTSIHFEGFVTIMVMDERFTNDRRSKLTMKDIKPEVVHGKLIAAVTFDPNYQQLISGSINFATAVSDINKIKFYMMFDNLDMPTSTAGFLSLSWKTIGSGGAIFNEVQWDVFRFPRVNVQEVDNSYGKNLFERLKIDMKAKYEVQQKKMEELEKLRFDLAYSNDAGVSKITDTANKYELELGKLLVDTDKHLQAIAMHSKKELLLKLLADFRVAINTRNPAKIQEKRLEIIKTCKDNNIEIPKDLDNKFEVNTGYVTVANKDHVYLPAD
>QOI17318_Virusesvirus_Riboviriavirus_Orthornaviraevirus_Negarnaviricotavirus_Polyploviricotinavirus_Ellioviricetesvirus_Bunyaviralesvirus_Fimoviridaevirus_Emaravirusvirus_Emaravirus_aceris_Maple_mottle-associated_virus
MAFFSLCFLIITMAVGTENMRPTEVKNHDAGKGDVNGIESITEVVWNSVKSMNVKTKLMVKAKTQLLPISVYHDLWKLRMALKQSMTRIASIALFWTPTSTRFNDMATLIIMDNRFKDDYIKSGEKEMLASGSLNLDVMGSVITAVPFDPNFQQFITGSLDFATDTMDINKVKFYLSFPDNRMSQTDSTAGFIDISWKTMPDENGVYEKVLWDVFTFPLRLPAEVELMLGKSKFTKVKNYLDKKYNERKELLSQLEDISCALVYGSDQGLNKIKNQLNEDTSASTKLLIDSNKREEAIKLKKMRDEISDAKSKLTSALSGNEIEAIQEARSELEAIFLKYNIELPAENKDTEKDGYAIINDAD
>YP_009268866
MFSSMIMLLIVSMMPSTSGMKPTNVNVHEYSNGELNGIESITEVTWNSIKSMNVKVKLPVKAETSELPISVYHDMYKYWMATKHSMIRIASVAILWTPTSSKFNEMATLIVIDERFKNDGIKAGRKELLSTGKLNINLAGSTVTAVPFDPNFQQFITGSLDFATDTLDINKIKFYISFPDTRMSNTGSTAGFFDISWKTMPDSNGVYERIQWDVFTFERMLPAEVAIMSGKNNFQKIKNYLDRKYNERKEALRQLEDFSNALVYGTDQGLNKMKAKLSEDTNASHTLIRDSSRRIRAIELKTIQDELSVAKSKLTDALAGSDINAISLARDNLEAVFKKYNMPVPVRENTEEGYIVIGEAQ
>BAM13817_Virusesvirus_Riboviriavirus_Orthornaviraevirus_Negarnaviricotavirus_Polyploviricotinavirus_Ellioviricetesvirus_Bunyaviralesvirus_Fimoviridaevirus_Emaravirusvirus_Emaravirus_fici
MFISSILLLAVCMFPSTSGMKPTDVNNHEFTKDGLNSIESMTEITWNSIKSMNVKVRLPVKAETCELPISVYHDLWKRWMATKQAMTRIANVAVLWTPTSSMFIEMATLIVIDGRFKDSGIKAGKKELLKTGKINVDLVGNTITAVPFDPNFQQFITGSLDFATDTMDINKIRFYISFPDTRMSQTDSTAGFLDISWKTLPDDNGVYEKVQWDVFTFEKQLPAEVALMSGSSNFQKIKSYLDKKYNERKDALRQLEDFSNALIWGTDQGLNKMKNKLNEDTSSSNLLLRDSTKRVEAIKLKQIQSEMSDAKSKLTEALAGNDIAIIESAKAALMAVFNKYNIPLPVSENTEEGYVIIGNAQ
>QBM15159_Virusesvirus_Riboviriavirus_Orthornaviraevirus_Negarnaviricotavirus_Polyploviricotinavirus_Ellioviricetesvirus_Bunyaviralesvirus_Fimoviridaevirus_Emaravirusvirus_Blackberry_leaf_mottle_associated_virus
MLLFSVLALVALMMPGTSSGSPMETKINNHEYANGAVNGIDSITELVWNGIRSMHVKKRIEVKAQTQLLPISIYNELYMYYMNTRQRMTRIAMLAFHWVPTSTKFNQMATLLVMDERFMDSSIKSGKGKLLKTGEMDVSLMGNLITAVPFDPNFQQFVAGSLNFATDTMDINKVKFYLTFPDDRMKKTNSVVGHLYMSWKTLKDIEGVYEEVQWDLFTFERKSPPEIELQSGKEGFDRIQNYLSQKYDEKKELLRQVEDLSNALVYGSDQGLSKMKAQVQEDTATSTKLLYDVNKRVEAIRLKSIRDDIADAKSKLQKAMAGDDVDEIEAAKNNLLAVYSRHNIETPKNIVSDPGYVVIGHAQ
>UBY00460_Virusesvirus_Riboviriavirus_Orthornaviraevirus_Kitrinoviricotavirus_Alsuviricetesvirus_Martelliviralesvirus_Kitaviridaevirus_Cilevirusvirus_Hibiscus-infecting_cilevirus
MVSVGADDFSELESILTADYNEEGVFKSSKSVCLRTSKRVGIGFLTPNDFISRLNGFIRRKAEDSGLRDMESFRQMSDIVIIIVPQVAFSATLTLKLVDSCNALEAIYDQTTVLCSTSGPHIAIFNTGYSIPNEDRISIGGNETHRRLGISYEIEHSENLGGGHITFFTLTLLWREAFSLRPSFYKVHEPRLVPITVGYKKALMSKSHADLKRSISRGMVTTGHSATPSIRTENAISVIEDKKKMVAERGVVIEELDSSIESKNPSSSQNLKPKKLKFFEVERRDNDGSTLS
>YP_654542_Virusesvirus_Riboviriavirus_Orthornaviraevirus_Kitrinoviricotavirus_Alsuviricetesvirus_Martelliviralesvirus_Kitaviridaevirus_Cilevirusvirus_Citrus_leprosis_virus_C
MALSTNNNSSHVGADDFLELENILSSEYNEEGIFKTSKTVCIRTDKRIGVGFLTPNDMISRLVGFINRKAEDAGVRSVESFRQISDVVLIIVPQIALPAELSLKLVDSANILEAVNDQEVTVNSTGGPCVVVMNCAHSIPNEDRTHVNGSEVHRRLGIQYQVDCDNISGRVTTFSITALWREAFSFRPSFYKVSDPLVVPISVGFRKAVIAKSHADLQRSIGRGLIVTHHSSESSVTSESPIDLTVKKSTGLKIRDKSEDDNQRKHPVPLTSSNNKLKTLRVSTTPIVNGRSTSTSE
>AXN55930_Virusesvirus_Riboviriavirus_Orthornaviraevirus_Kitrinoviricotavirus_Tolucaviricetesvirus_Toliviralesvirus_Tombusviridaevirus_Calvusvirinaevirus_Umbravirusvirus_Red_clover_umbravirus
MSITTSAVSKQELLAALYGEVTMRELEESNLGVTTPVRANEKVTITPLLPPKTQGRVSSVLKRFRSTRNTGGLLFVEKVVAVFTPHVPDNVLGEVEIWLHDNILPDLGSVGKKLKLRLSAGPQLLAFYPSYSIALGDSISTQPRSFSIVTELLEGNFAAGCSPFSLYLMWSPRIEAVAHNYLPREPRVLAICRTKVKDALMEVSSQQEYLKGAMSNRYAMPVIRGDSQDDEAGHR
>YP_009337299
MSSLVKTASDRDELLNALHGEVTVKELEESNLGVLTPVRASDRITFTPLLPPRTHSRVAGILRKFRPTRNTGGLLFIERVVAVFTPHVPDNVLGEVELWVHDTLLPNLQEVTNRVRVRLNDGPKLIAFYPPYSIPLSDTSLDRPRSFSVVSELHEMQFVPGGSPFSLYLLWSPRIEGVSHNYLPRPPRILPVCRTMVRDALQETAMQQSYLAGAMSNRYATPTSGT
>UBV62041_Virusesvirus_Riboviriavirus_Orthornaviraevirus_Kitrinoviricotavirus_Tolucaviricetesvirus_Toliviralesvirus_Tombusviridaevirus_Calvusvirinaevirus_Umbravirusvirus_Ethiopian_tobacco_bushy_top_virus
MSTLVAKAATQGELLEALYGEVTIKELQETDLGVLTPHRGDQKVVFTPLLPPRTQSTTWGVLRKFRPTRNTGGLLFIEKVVVVFTPHVPDDAPGEVEVWIHDSLLPSLNSVGQRLRFPLNGGPRLMAFYPPYSIPLADRSKEMPRCFAIVSELLSGNYVNGGSPFSLHIMWQPQIESVAHNYLARPPQTQRICRGMVKDALDSLTSRRSYIAGAMSQRFTPTAEGPQPTSGDTSCLMGENLDGDSHTGAQAPSRPTRR
>SCO64867_Virusesvirus_Riboviriavirus_Orthornaviraevirus_Kitrinoviricotavirus_Tolucaviricetesvirus_Toliviralesvirus_Tombusviridaevirus_Calvusvirinaevirus_Umbravirusvirus_Wild_carrot_mottle_virus
MELSKTASTTGELINLLHGEATVEELKELGLGVMTPVRGNNTVTHTPLYPPRRQRTISQYLTGRWRTKRTGGMLFIEKLVVVFTPHVPDTVGGEAIIWVHDTALPGLEPIGESQKVCIPLSSGPRLVAFYPNYSIPLSDSAGNAPRCFSLVTQLVGVRLEPGASAFSLYSMWQPTIEERAQSYKPTLPEDVAIQRHNIKSQLLDLTQRRRYLNAALTNEAGTARGRTQSLRYPTLTYVDESTQKGSPVRASPP
>UBX89823_Virusesvirus_Riboviriavirus_Orthornaviraevirus_Kitrinoviricotavirus_Tolucaviricetesvirus_Toliviralesvirus_Tombusviridaevirus_Calvusvirinaevirus_Umbravirusvirus_Carrot_mottle_mimic_virus
MAIIQAGTREDLINLLHGAGIQDKLRDLGFGVLTPARGCNTLTCTPLYPPEHQRTVRDFFTRRWRTKRSGGLLFIEKLVVAFLPHVPDGTAGEVVLWLHDTALSDLEPVGQKVSLSLSGGPRLVAFYPNYSIPLSDSAENAPRCFSLVTQLQGIRLKTGSSAFSLLSMWNPTIGERAQHYQATEPECVPIVRHSIRSSLQTLAHQRQYLNAALTNPLGRSQRVSQSMRHPPLDYALSPTRVASTVQIPPSTSSDTKTHRSLE
>AXT18261_Virusesvirus_Riboviriavirus_Orthornaviraevirus_Kitrinoviricotavirus_Tolucaviricetesvirus_Toliviralesvirus_Tombusviridaevirus_Calvusvirinaevirus_Umbravirusvirus_Opium_poppy_mosaic_virus
MSAVVAKAECKEELLNALYGEVTVKELEETDLGILTPHRAERKLVATPLLPPRTQGRIAAVLKKLRTTRNTGGLLFLEKIVVVFTPHVPDDVVGEVTIWVHDNMLPHLNSVGERVCFPLNAGPRLMAFYPPYSIPLSCRVGEIPRCLYIVSEYSGVSFASGASPFSLYIMWQPKIEATAHNYLPRSPLNLPICRHQVKNSLQSMAAQKSAISGAISTRSADIPNLEREIAEAQPRLETPGSRTIYDGVGLGIASTSN
>YP_009665187
MSTSIVRADCKQELLDALYGEVTTKELQESNLGVLTPVRGSARVTLTPLLPPDTQSRLSKVLRKYRPTRHTGGMLFIERVVIVLTPHVPDDYPGAVEVYIHDNLLPNLNSMGERVRVELNGGPKLMAFYPHYSIPLSDMVGIRPRSFCVVSSLVESTLGTSGASLFSMYLMWHPNVESRSHNYLPQSPRLHPVCRHRVQQTLHLLDHRQKYLSGAMSNRFALPVMGTNTSATEEDGVETDHAIEVSGSNGLGKS
>YP_002302261
MELSKTASTTGELINLLHGETTVDELRELGLGIMVPVRGTNTLTHTPLYPPRRQLTLSRFFSGRWRTKKTGGMLFIEKLVIVFVPHVPDTSPGQAVIWVHDTALPGLEPIGTGQKVCIPLSSGPRLVAFYPNYSIPLSDSAMNAPRCFSLVTQLEGVRLEQGASAFSLYSMWQPVIEERAQSYLPTQPEDVAIQRHNILSQLRDLSQRTRYLHAAMTNDMGTTTRGSQSMRYPPLTFAEKSTQLVARAPHGSLRSSIDSHHPDELGPEVHRDNNTTGQR
>YP_009352232
MSTRQIRANSREELLQTLGGDLRQELDDSGMGTIIPVHVNAKAMCVPLLPPRAHRTMRDKLLMRKATRNTGGLLFIPQLVVVFVPHVPDDCPGTVSLWITDPILPNGNDVCGRASLPLNRGQQFVLFRPHYSIPLSDMVSGRERCFNIVCEQLGTATLNGGSAFSLFLLWEPEVSHRAHNYLPQLPIVRPVQRLALSDLLKNQPQLKEQALLGTTSQRYAALAPGITTCISCGTAITPNVQCGCRVAAQL
>YP_010087620
MSIQTTKANNKEELLELLGAGLKEELEESGLGKIVPVHVDSKIVHTQLLPARARQSLVSRLLQKRATKFTGGLLFIPQLVVVFVPHVPDHCPGTVTLWVHDPILPNNNDVCGRVTLPLNNGQQFVLFQPHYSIPLADSVGGRPRCFSVVCEQSGTGTLNGGSAFSLFLMWEPEISHQAHNYLPQAPIQSPVKREALRNLLLTKPMLRDQSLLATTSQRFARSVAVPPTQMCIRCGATTGKDHLCPSGA
>QJC70225_Virusesvirus_Riboviriavirus_Orthornaviraevirus_Kitrinoviricotavirus_Alsuviricetesvirus_Tymoviralesvirus_Betaflexiviridaevirus_Trivirinaevirus_Trichovirusvirus_Maize-associated_trichovirus_1
MEVIKVNKFTKEFVSSGSLTDQIPSGSIYRDVPWIGTGARAKIAKREINVSLTPKEGGYSIENFPLLDSEDLMYYKAAAKSHPYVDLGCVVISIKGLFRRNAGVKGRLLLLDDMFDNIEQAKISAFKFNLDEGFAAFAVFPGYSIATDDMQLQRLRLIVEFENLNVRSGSYKPVAISVGLITKLSTTAFPPKSKLLEENEFVHQSIVGSQVLSLEEIEGKDKLAEEFRVHSFVDGLKMPEVGSSVRRRKALLRTLPPTRIKTYSADSPTEVSGTNAEVSNGPSIMDGDREEVGSSSMRVISTAMEAGTQLEVRRKSVSSVLL
>QVY19266_Virusesvirus_Riboviriavirus_Orthornaviraevirus_Kitrinoviricotavirus_Alsuviricetesvirus_Tymoviralesvirus_Betaflexiviridaevirus_Agapanthus_virus_A
MEIIPVNKFIKEFKSSGSLTDQIPTDSIYRDMPWLTLGSRGNVSKREVNIQIEPQPGGVCLENFPLFDSEDLAFFNSQSKKYPYVDLGCIVVTIKALFRKNAGVNGRIVLIDDMFDNFHQAKLASFEFSLDSGFAAFAVFPGYSIATTDMVRQRLRAIVQFTDLNVKEGGYQPIAVSVGCVTRISATAFPPKIECLENSSDIFQVIQNSKYLDLEGIAAKEDELRKAFEVPHRNPILITPGGSSKRERKTLLRKIPATKVANLKTERENKRALPRRSMSFSSIPRFVHKRSSSEGGSEKGSCSSEPWVDHEIGGVASSIENLGLRELPVVRGKMRVDD
>QQG34596_Virusesvirus_Riboviriavirus_Orthornaviraevirus_Kitrinoviricotavirus_Alsuviricetesvirus_Tymoviralesvirus_Betaflexiviridaevirus_Trivirinaevirus_Trichovirusvirus_Daiswa_trichovirus_1
MEIIPVNKFVKEFENTGSLTDSIPSDSIYRDIPWLGSKVRGRISKREVNVSVTPQPGGVCISGFPLFDTEDIKFYDAQHKLGNTYLDLGCVVIAIRGLFKKGAGVTGKLILFDNMFDNMSQAKIASFKFNLDGGFAAFAVFPGYSIASNDNLNERLQAIVSFDNLNVRDAKFQPIAISVGCVCRISPTAFPPRTPELSGSSELFQNIQNSEYLSMEGIEESTSELKRAFSTQIVKPSFATEGTKRRQRKSFLRRLPPTKITDISVDYLAEPGSSMGRSESTRVVGSIIDRSGKGISMGRMSSSDSDTLALPKMSSFDPRA
>AWD93612_Virusesvirus_Riboviriavirus_Orthornaviraevirus_Kitrinoviricotavirus_Alsuviricetesvirus_Tymoviralesvirus_Betaflexiviridaevirus_Trivirinaevirus_Trichovirusvirus_Peach_mosaic_virus
MALMMRAHRSKIAEGDIPISGVKSSKIYSDVTPFKRASDLMIHWSEFAFKIMPDDIGEGGFRLMSVPVIPKSEVDAIRRERGSANYAHWGALSISIDALFKKQSGVTGRCVVFDKRWDNCKQAVLQTFEFSLDSGSATMITSPNFSVSLDDPNINDSLCVVVVFNDLNFKKESYPVSVHVGHMCRFFDSFLSSEAFKNESNVYLESSGADLLSYKAFGFGEDEEVERLFSFAEVVPTEAINVNVRELPGTVSNLFRKKRVKQFSYGSASDPRRRKGKRFAGVKFPAIDCEQENKFEKPGRNFESAGAHRLREEIRGKPRNSFCKSEVRENVGKIEPSDEDTDRFDQLSVSSESSFAQPIRAGKEADTEINLCKYSNSRDIGLNGIYFNHSGSKELDGSG…
>QDR50349_Virusesvirus_Riboviriavirus_Orthornaviraevirus_Kitrinoviricotavirus_Alsuviricetesvirus_Tymoviralesvirus_Betaflexiviridaevirus_Trivirinaevirus_Trichovirusvirus_Mexico_trichovirus
MTKMALMMRAHKSKIAEGDIPISGVKSSRIYSDVSVFKRASDLMIHWNEFAFKIMPEDIGEDGFRLMSIPVAPEEEIEAIKKNRGSANYLHWGALSISIDALFKKKAGVTGRCIVFDKRWETFDQAVLQTFEFSLDSGSATMITAPNFSVALDDPGLNSSLCVVVVFNDLNFKMESYPVSVRVGNMCRFFDSFLGAEVFKNESNVYLDSSGADLLSYKSFGFEKDDEVERLFGYAEAVPTKAIEVNVRKIPGSIRNMFKAKEVRQFTFGSKSDPRARRRSARVKSLALRGEYSGSSVQAGEIGEQQGDLELSEEKNRDSRNAFGNNQNNKDVCPFEFSEQNSDRIDCMARTGESPITQQVSSGNKSDTEIHLRKHSHPRDVGFNGVYLNPSSGSKSEWS…
>AEN25486_Virusesvirus_Riboviriavirus_Orthornaviraevirus_Kitrinoviricotavirus_Alsuviricetesvirus_Tymoviralesvirus_Betaflexiviridaevirus_Scaevola_virus_A
MARSVRAFRGKIASGDIPISNVKSSSVYSDITPFKRFSDLKLHINEFVYRLDPELSDNEGFRIANVPLIPSDEVAAMRRDKSVNYVHWGALSVSIDALFRKKAGVTGICYVFDSRWKNAEQALCQSFEFSLDSGSATMITQPNFSVALSDNMISQCLNVAVIFNNLNFKREATPISIRVGMLYRYFDSFLSAVVLKDESNVEIDSNSAEKLYLDAVGINAEAVLEAFKYTEGVEMQQVRTQEFSVPSGLFGARKKFVKQRSFVPRDNTVPITFPGNKALMGRKMKGSVRSESVMSEENGSNIELEDEDRQGVEGTFERREKGLKWKE
>UCJ00372_Virusesvirus_Riboviriavirus_Orthornaviraevirus_Kitrinoviricotavirus_Alsuviricetesvirus_Tymoviralesvirus_Betaflexiviridaevirus_Trivirinaevirus_Trichovirusvirus_Cherry_mottle_leaf_virus
MTMMMRAHKSKIAEGDIPISGVKSSRVYSDVNPFRRASDLMIHWNEFAFKIMPDDIGEGGFRLMSIPVMPKDEIEHFRRERGSANYVHWGALSISIDALFKKQSGVTGRCVVFDKRWENCKQSILQTFEFTLDGGSATMITSPNFSVSLDDPNLNDSLCVVVVFNDLNFKSESYPVSVRVGNMCRFFDSFLGSEVFKNESNVYIDSSSADLLSYKSFGFGDEEEVERLFNFAEVVPTEAIDLTVREIPGSISNLFRKKRVTQYGYGSKSDPRRSKGKRLAGVKSLALKGELNTDFGKAGESSFTGGFEEAHSEIHRHKRNPTGKDKRAQDVGTIESDEQNTDRADYISVSSESSASRKVRAGKEVDTEVNFRQHCNPRDVGLNGVYFNHCSGNEPDGCG…
>CDM98673_Virusesvirus_Riboviriavirus_Orthornaviraevirus_Kitrinoviricotavirus_Alsuviricetesvirus_Tymoviralesvirus_Betaflexiviridaevirus_Trivirinaevirus_Trichovirusvirus_Apple_chlorotic_leaf_spot_virus
MATMIRGHKLKIAEGDIPIAGVKSSRVYSDISPFRRASDLMIHWNEFVFKVMPEDIAGDGFRLASIPVIPSSEVQAVLRKRESTNYVHWGALSISIDALFRKNAGVSGWCYVYDNRWETFEQAMLQKFRFNLDSGSATLVTSPNFPVSLDDPGLSNSISVAVMFENLNFKLESYPISVRVGNMCRFFDSFLSSVKNKVDSNFLLEAANADPLGAGAFGFEQDDRVSELFNYIQTVPTQAIKSREHEIPRGLFGMMGKKKVKSFEFASGSKSMDRRKPQRGRPIERSFSQRIAPGFRSQDEKIEHQGLSTDSDFENFLKNKGKGKASTESIASEGSSIDNISAREFQFARQNKAKDDGSSSEFTAKSGRRSESVPGRRRQTPSWKDRGNSGTDTGVHLRE…
>QIA61762_Virusesvirus_Riboviriavirus_Orthornaviraevirus_Kitrinoviricotavirus_Alsuviricetesvirus_Tymoviralesvirus_Betaflexiviridaevirus_Trivirinaevirus_Trichovirusvirus_Cherry_symptomless_virus
MTMVRGHKSLIAEGDMPIAGVKSSRVYSDITPFTKSSNLMIHWNEFVFKVMPEDIADKGFRLMSIPVIPISEIEAVKKTRGAANYVHWGALSISIDALFKKNAGVTGRCYVFDTRWVDHEQSLLQKFHFNLDSGSATVITSPNFPVSLDDPDLASSISVVVVFENLNFKKDSYPISVRVGNMCRFFDSFLSAVKNKDESNFRLESTNATPLGIEEFGFEDESAIQELFSYVKAVPTQAVQSREFELPRGMFGLLGKKKVKRFEFSSRSGQRRQSRTALPTRPFRAVYSEDSDAEVKSTVGEGETSKIKRANSVSSLSSGSNCNHFKDLDSETRRFEDFILSNKLKQREEGRGDGSYLEPEEQSGCSTQSIPRRGEQTSPWKDRGNSGTDTSVNLRKHRN…
>UCJ00998_Virusesvirus_Riboviriavirus_Orthornaviraevirus_Kitrinoviricotavirus_Alsuviricetesvirus_Tymoviralesvirus_Betaflexiviridaevirus_Trivirinaevirus_Trichovirusvirus_Apple_chlorotic_leaf_spot_virus
MAMMIRGHKSKIAEGDIPIAGVRSSRIYSDVTPFKKASDLMIHWNEFVFKVMPEDIMGKGFRLASIPVVPTSEIQSILRKREGTNYVHWGALSISIDALFKKNAGVTGQCYVFDKRWTTFDQALLQKFEFNLDRGSATMITSPNFSVSLDDPGLMDSICVAVLFENLNFKLENYPISVRVGNMCRFFDSFLSSVRNKDESNVQIEALNAEPLGLTDFGFDGGDRISELFDYVQSVPVVAVQTKEMEMPKGLFGLMGKRTVKSFEFTSKAGNARRRDRSKLKISGKSAGVKLPVFEGELNKIDSSGKGKEKLEAFGKAGSISSEGSLVSDISAREFQFARQNQETENGRNFEPTAEGGHGIEGFPIGSQSPLAWKDRGNSGTDTGVHLRKHRGPRNIRAN…
>ABY71564_Virusesvirus_Riboviriavirus_Orthornaviraevirus_Kitrinoviricotavirus_Alsuviricetesvirus_Tymoviralesvirus_Betaflexiviridaevirus_Trivirinaevirus_Trichovirusvirus_Apple_chlorotic_leaf_spot_virus
MAMMVRGHKSKIAEGDIPIAGVRSSRIYSDITPFKRASDLMIHWNEFVFKVMPEDIVGKGFRLASVPVVPISEIQSVLRKREGTNYVHWGALSISIDALFKKNAGVTGQCYVFDKRWTTFDQALLQKFEFNLDRGSATLITSPNSSVSLDDPGLMDSICVAVMFENLNFKLENYPISVRVGNMCRFFDSFLSSVRNKDESNARIEAANAEPLGLADFGFEGGDRISELFDYVQSVPVMAVQTKEMEIPKGLFGLMGKRTVKSFEFTSKAGNARRREWSKLKISGDVAGVKLPAFGGEFERSDSIGRRKKKLETPEKPGSITSEGSLVSDISAREFQFARQDQEGKNGSHFEPAAEGGQGVEGFPGGGQSSLAWKDRGNSGTDTGVHLRKHRSSRNLGAN…
>AAW55585_Virusesvirus_Riboviriavirus_Orthornaviraevirus_Kitrinoviricotavirus_Alsuviricetesvirus_Tymoviralesvirus_Betaflexiviridaevirus_Trivirinaevirus_Trichovirusvirus_Apricot_pseudo-chlorotic_leaf_spot_virus
MAMLVRGHKSRIAEGDIPIAGVKSSRIYSDVSPFRRATDLMIHWNEFVFKIMPEDIKDSGFRLASIPVVPMTEINQILKKRETTNYVHWGALSISIDALFKKNAGVTGQCYVFDKRWTTFDQALLQKFEFNLDKGFATMITSPNFSVALDDPGLTDSICVAVVFENLNFKKDNYPISVRVGNMCRFFDSFLSCVKNKDDSNLKLDSSNVENLGLDDFGFDGETEVNELFKYVQAVPTSALHTREFEMPRGFLGLMGKKKVKSFEFSSKSAQERRRRRSQNPSRRYNDANWGKNFADVRSTASEDELDTDFGEKERERKGKGIKAGSAYSEGELIDNISSREFLFAQQDKKPQNVSSTESSQQSGCPAEGISGSRGKTPAWKDRGNSGTDTSVNIRKHRN…
>DAC85132_Virusesvirus_Riboviriavirus_Orthornaviraevirus_Kitrinoviricotavirus_Alsuviricetesvirus_Tymoviralesvirus_Betaflexiviridaevirus_Trivirinaevirus_Trichovirusvirus_Grapevine_berry_inner_necrosis_virus
MALMKKIARVSGKIASGGTPIANLPSSFIYNDVKGLKGSAGILLERNEIVYQVEPSSISEEFRVTTIPIVPMEQLKLLNGSNMNYIHFGALSISIDPLFKRGSGVVGKAFVYDSRWDNADQALLQAFSFDLNSGTASIVCSPNYSVQLSDPRLSTCLSTVLVFENLNFRAGSFAISVRIGVMYRPYNSFIGDALALDQTNFKIDGKDVAELGLKDFGLSENDNLDELFKKVPTDSSRIVRSFTENYRRKGLLGFPANVPMNKFQIGPLNFDDTLNSKKGKGKQKPVEEKLIDPIKSKSAMYENSVEVDKYLKKDYQFGRDVNSSGTEGSGKERADNKVFGGQTGPSWSK
>QXU69229_Virusesvirus_Riboviriavirus_Orthornaviraevirus_Kitrinoviricotavirus_Alsuviricetesvirus_Tymoviralesvirus_Betaflexiviridaevirus_Trivirinaevirus_Trichovirusvirus_Grapevine_berry_inner_necrosis_virus
SVSGKIASGGTPIANLPSSFIYNDVKGLKGSAGILLERNEIVYQVEPSSISEEFRVTTIPIVPMEQLKLLNGSNMNYIHFGALSISIDPLFKRGSGVAGKAFVYDSRWDNADQALLQAFSFDLNSGTASIVCSPNYSVQLSDPRLSTCLSTVLVFENLNFRAGSFAISVRIGVMYRPYNSFIGDALALDQTNFKIDGKDVAELGLKDFGLSENDNLDELFKKVPSDSSRIVRSSTENYKRKGLL
>QUS52491_Virusesvirus_Riboviriavirus_Orthornaviraevirus_Kitrinoviricotavirus_Alsuviricetesvirus_Tymoviralesvirus_Betaflexiviridaevirus_Trivirinaevirus_Trichovirusvirus_Grapevine_Pinot_gris_virus
MMALMKRIARVSGRIATGATPIAELPSSFIYNDTKSLKGSAGILLERNEIVYQVEPSSISENFRVTTIPIVPMEQLKLLNGSNMNYIHFGALSISIDPLFRRDSGVKGVAFVYDSRWDNASQALLQAFHFDLNNGTASMVCSPNYSVQLSDPRLSTCLSTVLLFENLNFKSGSYAISVRIGVMYRPFNSNIGRSLMSDQTNYKIDGKDVNDLDLKEFGLQPGDNIDRYFSLVPSDSSSIVKSFVDSYKRKGLFNLKSDVRLHRNDVGPLSFKGNSLFFQESTSNKEMAPVRTENESCLNIFPKGSGDPMVKMVKSKSGCAENSAEFERYLKQDYNFGRYVDSSGVEINSQERADRKAERGESSTSWVDRGQQRSGP
>QSM07377_Virusesvirus_Riboviriavirus_Orthornaviraevirus_Pisuviricotavirus_Pisoniviricetesvirus_Picornaviralesvirus_Secoviridaevirus_Sequivirusvirus_Dandelion_yellow_mosaic_virus
IDLSDPTSVAIAAGQGQFAELEEAALCSYNFVDVSELENEPGASSRTLSGKIKQRAAALLGVSRAYKETEQVLSTERCRFKEISEHEEIIATTFEPLRDLQGPKKQDKGKDDTTLAKHRAKFNYMAIDALRISISSLLHQGDERECIMYVCDRRIEDPFLGALALIGFPLRGMSTHVYKTGRIVCFSKHETIAPEHIQLFVYIKGPKLLKKDNAPFALNMKTSFIFGNNAENLLKHDTSMDTDGNLVAFMTQNQDIFGWLEAAQGSGYKPLSYSTNQGIHLSRSGLMRAWANPKGSISQRMNPRLPQSEDDGSEHDVSDFNALRAKPPRDDCNSLRVGIARSGITTTELDKEIHPVTHFVQDSEIEPVKAKLEAFMT
>NP_734443
MSSSNSQNSVNMVDGVDLNDPTAVAIAAASGTWGELDRASTCMYNFFDVSDVERNPGESSKQLVSRIKKRAGALLGVSRAFKDTEQVLSAERCAFKSFSDDEEIMATTFEPLKDRAEITPTAASKLDKTLEAHRAKFNYMAIDSIRVAVTSLMHQGDSRECIMYLCDRRFKDPLLGAIALIGFTLPGMQTHVYKTGRMMAFSRKEAIAADRLQLYLYVKGAKLERTQNTPITVNVRTSLIFGSNAENLLKCDSQIDTDMNIVSFMAQNQDLFGWLEAAQGGGYVPQSLRSATTHTSNSVLLHKWNNPVGSVSQRIASRMIFTKAIDAGTSYEDSDVVGSNAKCPNSIGKNLRIGVAQASIQNTKDDSTPYSLADFVQDGPIAPVVASLESFMSS
>QSM07372_Virusesvirus_Riboviriavirus_Orthornaviraevirus_Pisuviricotavirus_Pisoniviricetesvirus_Picornaviralesvirus_Secoviridaevirus_Sequivirusvirus_Sequivirus_LSMV_Lettuce_star_mosaic_virus
DVSNPTEIAIRASRGEFQAIEEYAMSAFNFVDVSEMEVDNGQSTRNLTSTIKRRAAAMLGVSRAFKETEQVLSMERCRVKEISEHEEIIATTFEPLRDHKAPTKDSKGKDDVTLSSHRKKYNYMAIDSLRISISSLLHQGDERECIMYVCDRRIQDPFLGALALIGFPLKGMSTHVYKTGRIVCFSKFETIAPQHIQLFVYVKGAKLLRKDSAPFALNMKTSFIFGNSAENLLKHDTMMDTDGNLVAFLTQNQDIFGWLEAAQGSGYKPLSDMSSQSQHNSRSALMQAWANPRGNISQRFRPRRESSSIQEEEDSVDVHGMPNTSNPRDNLGKLRIGVARAGISVTDMDSKIHSVSDFVQDAEIQPIAANLEAFMSN
>AAG10243_Virusesvirus_Riboviriavirus_Orthornaviraevirus_Pisuviricotavirus_Pisoniviricetesvirus_Picornaviralesvirus_Secoviridaevirus_Comovirinaevirus_Nepovirusvirus_Raspberry_ringspot_virus
VKVTMDMNIEKYTVRLPDAVRTTAGPLYIEWINLPRMSENSARKLAEVGWNNADICGVDLAVKSHIAVGTPVRVIISLVDGACSDMPTATMCAFEVNLASQNNRSLNLPLLSLPFSRLLADLHDFQNRVKIACQFRDPEGFNVGTPMLSFSSLEFSELKQTAFERNSLLRDSWSEIEKRACHGGGRCVASQGIVQTWEKEVN
>QXV86495_Virusesvirus_Riboviriavirus_Orthornaviraevirus_Pisuviricotavirus_Pisoniviricetesvirus_Picornaviralesvirus_Secoviridaevirus_Comovirinaevirus_Nepovirusvirus_Nepovirus_sp
LRGKENKEAAVRVSMELNVQKYTVRMPDAVRTSAGPLYIDWVTLPRMSENTVRKIAEAGWNNANICGVDLGMKSHVAVGTQVRAIISIIDGACTDLPTATMCAFEINLASQNNRSLNLPLINLPFSTFSNDLYYFQNRIKIACQFRDPEGFTPATPMFSFSSLEFSEMTQTAFERDSLIRDSWSEIEKRACHGGGRCVASQGVVQTWEKEVN
>NP_954616
MSQFWGEFPEAVINTFQRLQIALIGDIKKCPLSSPLFPELSKLDAHSQHHLLASFELPRFGGVTPGVMEQLHDAESELAEARARLLRERLHAVANKENIPYLGDCMYYDAPGINQEELLQAAFLEAPTPEWESGRIRPLWPKDDWFRDAKQGPYPEDYGDIPLGDFDNLYRAFDALVEEHWMSVYSTTLNPFALLRCGSEFVEECVVSAGSLIPACMMTDHHLQPTGDRQADKEERQDYADSQDSIQSMGDFWKEFYSKDSGKKIPDSHKSRLANDPNKVGFTKSALFHKQPLAHSLAQTWANFRGTQDKADLVKVTMDMNIEKYTVRLPDAVRTTAGPLYIEWINLPRMSENSARKLAEAGWNNADICGVDLAVKSHIAVGTPVRVIISLVDGACSDM…
>AQW44801_Virusesvirus_Riboviriavirus_Orthornaviraevirus_Pisuviricotavirus_Pisoniviricetesvirus_Picornaviralesvirus_Secoviridaevirus_Comovirinaevirus_Nepovirusvirus_Arracacha_virus_A
LSEDDVFHVGSIVKRWMPQSQEPKKAEDIRVRVEHPVKAEMVRVPQGVDHSESIPIFKPLPRMTEDSLRKLLEKGWKGQTSVCCDLSIQSHVGYGVPIVVFVSLLDTRTTCAEEAYLTGAYLDIGRNKASMLSVPLINLPMGETIMDIDNFIGGLCLVFYYQHNRGFRPGIPLLSYGAIEFSEITASTNYRTKARDSWAEITKRNDPQGKRIVAGLNAIQTLEKDFNEPLPSLGEVKITVPYAAPEMPAYISQGRVVQPTLGRVQSFTVPSS
>DAF42476_Virusesvirus_Riboviriavirus_Orthornaviraevirus_Kitrinoviricotavirus_Alsuviricetesvirus_Tymoviralesvirus_Betaflexiviridaevirus_Trivirinaevirus_Prunevirusvirus_Glyptostrobus_pensilis_prunevirus
VVSVVTGLSCVPTNSCVMLPGIKRETPKWSICNVFETNLEDVNERNAFNDLFMSADPNLLDSGVSKVLDKGKRFGLFGPVVKPVYRREFKAKDLMRGASQVMSGSVSNLKREYILSEGLKEYLRSASLREDVSKKSEKEVHSRRSLGVDLEKFHRSRRSDGLLGHEQGWNCEGDRQKSNGPEGENPGGQDEGHIWEHSGLLSRADNKLSVCNCELQCDAGERDNRCGKHGWVFQCENSGGKSEDLHSDASGSENIPVDLKRGVSELCKFRP
>QIE08114_Virusesvirus_Monodnaviriavirus_Shotokuviraevirus_Cressdnaviricotavirus_Repensiviricetesvirus_Geplafuviralesvirus_Geminiviridaevirus_Camellia_oleifera_geminivirus
MSSDIGEINPAGLTDSLHENEEGDLETEIIDATSNLPMSNISITNPKIGDALWQKMTFKSMKIDKCKISYRPQCPFNSAGRVEVEIRDTRLRADDQLQARFTFPVTCPVDITYFGNAYAAADKNGCPWTASYRLLQTNINDGVKYCKIKATLAFQTSSFPDEITYRPPLITVLSKVFDNTHVDIWHVDRKISKARLTRSNSESHFRSTKTLAAPMGHYGSSAQRIMAARMSASSIRDGPQSFSRRDIILPTQGPSIFNTGANNQPSGPVDIGPSVSEAGSNNSESSRLTTDEAGKLIEAVKAAVEATTSAQKANVQRRQL
>UBN09108_Virusesvirus_Riboviriavirus_Pararnaviraevirus_Artverviricotavirus_Revtraviricetesvirus_Orterviralesvirus_Caulimoviridaevirus_Caulimovirusvirus_Metaplexis_yellow_mottle-associated_virus
MSDLYPSSPSPSEEQNNFSGTDEQYFEEQRGFAHEIQLDQALLKQIERSRLSLSPQEVFHTPSPISKLLSKFKQRQNHVFTCISQREYPLDIKNCGGIIEIPLFNRREIDFKLSKLKPEIKRTISYLNVGCIKIMIKSTFRTGVDAPIKLALLDRRLNNVKDALFGSIQGNLSYGKLIFTCNPRISVSLLDKNINQILCLAHEFTNTDLMNEGFHPYSITYMLGYSLSNSHHSLDFKPNEAIRIDHLFNQVGKISETPFQELTNINGNWTMELSRKPLLGEKPKLVIEGSNRSESSSRGFARSLSRLHGLPRQDDIHEVSRRIKELSYELE
>YP_003104771
MEEFPTIDNRIISADLALPDGNGNLAISIVEPSSTLCLKKKGHVTYRTLMDASTSCQPQPLIPVSIWDRVRLSAHTAAHRNTYVSYEEVVAKWVPSCLKNEAFGQFAVVDTRLQADDLEDMLRRAIWITDEVDLGRQYTCSGALPFCLPVSSTDRGTINDNPIKVVLYVTRSGYQEAAKLGSLTTTTKLALSTSPIDLVNTRPAAFVEKKAALKIEGTRGGNLPSRRSSVETRRDRYRSGSARWPARDRDESPTPGRRSFDLPNRLPVGGGTVPAAQDPDCFSSAGEVG
>YP_006576520
MSFALTRSSSSRSLTKLDNSVNEYLGSKEFEEDMRQQAGYGRWKGLKVGGGERSFVLVPENSYNKLSGLFKADYDKGLVPSKGYMHLKWVMVFLVSHVPKSSAGSVTLGLKDPGWSLTDPLPDTSFEMSLSSLPRVCLLTTDYDLPLGKKTIKLGDRGEMRRMFLLSAKVTGLVGAGDALSLFPIWDCDFRSSCNNYEVVPCTSVPITRCVRSDVLSCVAELNRYVKGTLLSLPRSSVSGTRFAAPELINQNEFDADSSTAVVPESAGVKLAAPQSSFSQAPALFNGVVENKDTDP
>QRG34869_Virusesvirus_Riboviriavirus_Orthornaviraevirus_Kitrinoviricotavirus_Alsuviricetesvirus_Martelliviralesvirus_Kitaviridaevirus_Cilevirusvirus_Cilevirus_oahuense_Hibiscus_yellow_blotch_virus
MSITNSGSHASDEQELDDILNGDYSEDGVYKSSQSVCIRARNGAGIGWLTPDGLVSRLVAFADRKAQDFGFRPGTYESYRSISDVVMVVVPQVPTNAFATIELSLADSAFGPLPIDEQAVTLSSVDGPRLVVFNSAYSIPNRDRSTVTGSETHRRMGIRYSVESDARGDTTMFAITPLWRERHSPVPSYYKIGDPFSIPIRTGFKRALMATNHQMLKSLIGRGIVTLGHCKDPADINGEADLVSRENTKVNASLINSAKRLPALNSGNSTNPILRTARRIVLQPSTDGKDSVPGEANDTSK
>YP_004901706
MSLAAFAGAATSSSSASSLEELHNILNDKYDEKNVLSKRLARTINCRNLSGVAWLTPDNMLQRINDFVTRIYEDKGVSDEASQNSYRHYSDFLLLVVPTVGTTRAISANLFLVDSDDPTNILNGDQEVDVDSSDGPVLVGFNMGHCVVNRDRTHVSGAETHRRVGLCWDITVDGEQGSAQNTTTYFSIKATWRRKISLKPSYYKVGSPLVIPIDVGFCEHVMSKNPTLVRQFVRAGLDVSRHMKFAPTVKNNLSLVSDVDKKIMDASEVKVVKPVVKRKPRRGRASSRGSVPSRASSADSMVSRNSAGVIP
>YP_009551525
MSIAALYSKNGDISTSSLDELNSILTENYKEDDVIVKRLSRRFTCSGSTGIGWFTPDELLKRFSDHIVRLFEDKGVVSKNYQNSFRLYHDLVLVIVPQVRKSSEVSMTLSLVDSGTDLVEDLLDLDVSTVTVSASEGPQIVIFHPSHSIPNMDRLTLNGKESHRRLGIRYMIETNSSVADTTRDVTYFTMSATWKREMSLNPSYYDEQVPTVIPILPGFREHAALKNPKLLKVCVGAGLNLRKHLSAQHAVVGDVKLAVTDSKKTDVSELFKKPVRKKNKLITGNRRETTTATQQPSITMPEDGERAGAVPPITF
>QEL52514_Virusesvirus_Riboviriavirus_Orthornaviraevirus_Kitrinoviricotavirus_Alsuviricetesvirus_Martelliviralesvirus_Kitaviridaevirus_Blunervirusvirus_Tomato_blunervirus_1
MASTDVTAASFDELANILSANYDENGLVRKNLSRAMCCNARTGVLWFTPDDLIARLNGYVSRIYEDTFKVSDPAYQNSYRMYKNLGLLVTPQVGPDVNATLELSLIDSFSVSVLHDNVEPVSVESRDGPTVVCFFPNYSVRNADRCTFNGQQFHRRLGIKYTIDLDDFDISSGDSVSIFTIHAVWQLVHATKPSFFKPSPPVIIPVDVGYVENYLLTKPQKLRSFIQNSIQTSGHQMKSLTSKGAISLLSDKPVLALDAASVEVVPSEKRKKKKKTPRLSVTSEPSISSPPLDLPRATNSFKPIILPPPVIKSS
>YP_003126905
MSQVIKGSDLTALLSDLYGEVTHKELKSMGLGTLVRSVVDEPTAVTLLVPPKTRSLWKDLFSKDPVSRSTGYVYVPCVVRVFVPHVELGSPGFVTFHLSDSGLAGLVALRDQTVSVTLGEGPQIIAFYPSYSLPLCDSGTGQTKHGGRTFVIVSTSTGASVESGNSAFSTFDLWTPQFSARTTSCVARPAQALRISVGRVKQAFDSVLTPSLYASAVMTAEHYSDRDDPVPDDVSLTRVTSVRRNHHLYVRPDVLPEGHGNFHFPASPRKSHKPDRGVRRVSSRLDPGMSVLEVSESE
>YP_009220370
ETSRNQLEASEVPDQLRVQTPAQMLATLRKESAKRKAAAAKAAMPYSDDLFVGSELTYLDKHDVFSPGLSSLRRFFSSPAPEESVVVTHPMSVQSQVVRYQRPRTNQDPYVATYTPLPHIGEEQARKLMEKGFSNSSNVALDISLQSHVPQGTPLMAMCAVMDSRTEDPNEALQVAGYFDLGRDRCELITLPLVNFPLNKEDFDDYLRGLYLCTLFHNVRGFQDNTALCSYSAVGFDQHRQTPRCIRSRVRTSWEEILARNNKSDRTRVISGQNLLNIVEKDSNEAIPDLMKHSFRCIPPSRGFPQTTLLTSEGDLKRPSILARSISTRFTIPLNMSY
>YP_009507922
IEQETVRMPKLRPDEKLECVPIFSPLPRCLEETVRRLLEAGWKNTSSVCTDILVQSHLGVGTPVSALLTIVDSRTDDATEALLCGAFIKLGSDFAKFLSTPLINFPLSKEIQDLDQYLGGLRLVTYLNNVQGFYEGTPLFSYGTVEFQEHRPVVSSVTRTREGWDDLIANNERQGFRVQAGFNTIQPIEKDTQPMLPDFPDFDLVSVPRQVQRPILVGQDGV
>AGZ62585_Virusesvirus_Riboviriavirus_Orthornaviraevirus_Pisuviricotavirus_Pisoniviricetesvirus_Picornaviralesvirus_Secoviridaevirus_Comovirinaevirus_Nepovirusvirus_Potato_black_ringspot_virus
EGVHLSESDVFHRLSLAKRYLAPKRDRTLVDVLMPTEHETVRYPGTRPDGTLQMCVSALPRMSEEAARKLLEKGWKNAKNVSLDIGVTSYMPYGAPIVAFMTIMDGRTTDPQEAALCANYMDLGREKSKVLSLPLVTIPLSEIEHDTTILDCLYIVTYFHGVQSYQPGTLMLSYGTLEFQEYSNNSFTTATRVRESWDQILQRNSNLGKRVHAGIGVLGTIEKEMDQALPD
>YP_009342469
VTADDIFTTGSIVKRWLPKSQEPQKPDDVRIDTNHVIKHEMVKYLPSEGPIFKSLPRMTEEQLRKRLEQGWRGQTSVCCDLSIVSHVGYGTPIVVFVALLDTRTTNAEESYLAGSYIDIGRMKASVLSMPLINLPMGDTIEDHDNFLSGLCLVFYYQHVKGFKSGMPLLSYGAIEFSELTAAANYRTKARDSWEQVVRDDKHDRRIIAGLNALQVLEKDLNEPIPSLDAVQIAVPAS
>QWY93761_Virusesvirus_Riboviriavirus_Orthornaviraevirus_Pisuviricotavirus_Pisoniviricetesvirus_Picornaviralesvirus_Secoviridaevirus_Comovirinaevirus_Nepovirusvirus_Nepovirus_GSPNeV_Green_Sichuan_pepper_nepovirus
EEAQLASDMIERNYTLLTPQALIETALSKEVRSFKIGEGKILGKTRLKPEDVFYIESFMERLQRGLGNGIKPESKITFNQTTNFEVVRHPGNKENGKLSQQIFSRLPMMQKNQARKLLEKGIVSSERTAFDLGLISHMPQGKPYIALVTVMDGRFDDTGEAILCSSYVNLGQKQARLMVAPLVNFPLTKEDITDFVDNLYICTIIYNIGSLRSGCPVFSYGVIEAAEHWERANWDASRFVGDWDKILSGPTKRGGRVLAGFNLEGIASAPLDEPIPDLNQKLEIVAKPPSLPICGQLTVNG
>YP_002019758
MGDNALDLATASSTPIPMPNTGQLVISPQDIGYSDPPKLRGRLKLEFVHDISLDANVEDPIALIPHGIWSIFKSKLAQMRCPKGYITYDKVILSWKPHVATGLARGQIAVVDTRVNHTSIEDLMHKALWKTAPVDLGCTYTIQGTVPYCLPFHPKEGGDVKSDLESQNPIRGIVYITDSRYQEAARHGALTMTLKLSIGTMPTDALTGPRATLSQPHLRDNLRSRSQRISRPPIGITQRPRRSLAEPPLEKEEEQESTLSSEASGSEQGLIIPVQGPSTSSRSRRVRG
>BCS90318_Virusesvirus_Riboviriavirus_Orthornaviraevirus_Negarnaviricotavirus_Polyploviricotinavirus_Ellioviricetesvirus_Bunyaviralesvirus_Fimoviridaevirus_Emaravirusvirus_Vitis_emaravirus
CIIYFLVAVVAISLTMKKVKADDAKTFNHQYIGEIGFDWSEMTELVWDSITSMSLKLQIPAKLGLNKLPISVYSSMYKLYKVIKGQRQTRLATILGFWTPTSKSFTSHASLFVVDARMNKSGLKSVTRSTTGEQLAESMDGRILKVVTFDPNFQQLISGQMDIATATQDIDKLEFYLTLPMSGMESTSSVGGFFDITWKTLPDVTGVYESTRWDVFTFPRRTPPEIVAQVGKTTFEKLKNYFQGQHESQVEKFNRFEEISSQIALGSDQGLNRFKEQVKEAHTSASNMMTDASRRIEAIKLKKQFDDIESARIKLMRAANGEDINSIERAQKEMKDVTGKYGISVEDEENEQGYIKIGPSD
>AIK24657_Virusesvirus_Riboviriavirus_Orthornaviraevirus_Negarnaviricotavirus_Polyploviricotinavirus_Ellioviricetesvirus_Bunyaviralesvirus_Phenuiviridaevirus_Tenuivirusvirus_Rice_grassy_stunt_tenuivirus
MALLQKLGSSKVSSKRMSPAMIPLDSINQDLVDPQQEKDAKNKKEGKKKDLDVSMDPLTGKLPLGKKKQVDTGGIAYLENALMQLDLHDFSFDSIRPRTKTFHMKRQHFKISTVNSRFRLDVEKTGLFSKTLKYSRICTLCLAFLGIKNRAQGTISFTFRDLSYLSENDQIDFKVKNRISKSFAAIASFPAPIFNDDLGNLICDFEIENASVNGVVIGDLLVLLGIEQSDLPVCYEPQKAKIFEYKPLTEKGLNKISNFAGYVDNVLKAAINHWEGEDDGFSTEGLGVLVHPRVKQIDNSIPIKSLENKPQKMLMRDGLYLDVNP
>QRK69446_Virusesvirus_Riboviriavirus_Orthornaviraevirus_Negarnaviricotavirus_Polyploviricotinavirus_Ellioviricetesvirus_Bunyavirales_Solenopsis_invicta_virus_14
MSLLKYKKQNKSKKSYEIEKSNHEEVLDKEDFEKVATALEFEPNQLARFRSDVTKNEFCTQQVSLSTNTRQCYMLEFGKRLACREYVKIEKFVILYLGLYPKDTGNITIRLRNDAYTQVSESIECEAIGKIGEMWGLVGSMPNSVHKSDAENLYLEIILSNSTLKNVITGELFMMWQYSHTDMPIQMEHEKKLVFRFKPIPHSNLNKLTANRVANMMEEIATKKRKEGIKAFTNILKDQHIEVYSDSSIVSEIELSGTKKIDHFPSVVETSPSTSYDPNYLPLC
>QLJ83471_Virusesvirus_Riboviriavirus_Orthornaviraevirus_Negarnaviricotavirus_Polyploviricotinavirus_Ellioviricetesvirus_Bunyaviralesvirus_Phenuiviridaevirus_Horwuvirusvirus_Kimberley_horwuvirusvirus_Fitzroy_Crossing_tenui-like_virus_1
MDKEIRALRKLEKKNRKEIQRMRKTGDYRIDSNLSITDVSDANATLISFADTDHFQTLSRDIIRTSINHQTMSIQATAEQLYAMDFGVGNWKRNYISIPVMVILYLGIHTKDTGSIEFGLVNKAYKDSEDQLEISNKSCLGDMTVFIAKPNITMHREDVTNWVLRTRIQNAKTENVIVGEMMILWRFTESDLPIQFARGDSFAFKFDPQDDAISARAYGLELADRFAKISNKKKEMRDLTSLINPKFLKPVDTQPTLYNMTKREFSGDKIVTNYTPSSPSWLFE
>YP_081449
MEPERSQLAPEEVPDSFRVETPAAMLARLRAESAAKKEAARRAAMPYNDDLLVGSELTYLAKDDVFGCGRSALKRLFSRPSAEENVVVSHPLSVKEQVVRYQRPRTDHDPYVAVYTPLPHITEEQARKLMEKGFSNSSNVALDMAVQSHVGQGTPLLAMCGIMDSRTDDPNEALQVAGYFDLGRDRCDLISLPLINFPLNKEDFDDYMRGLYLCTMFHNVRGFQNNKALCSYSAVGFDQHKETPRCIRSRVKESWEDILARNNENEFSRVQSGQNLLNAIEKERNEAIPDVGAHQFACVPPSKGTPQTSLLTSDGVIKRPNFTLPRSASTRFNMPLNMRY
>YP_053927
ASTGEVQEMTSMLTEARQTGKILTPKEVSQALAQKRKEIKGAEENRISFDEGVHLTEADVFHRLSLAKRFMAHKRDRTLVDVLMPTEHEVVRYPGTRPDGTLQMCVSALPRMSEEAARKLLEKGWKNSKNVSLDIGVTSYMPYGAPIVAFMTIMDGRTDDPQEAALCANYMDLGREKSKVLSLPLVTIPLSEIEHDQGILDCLYIVTYFHGVQSYQPGTLMMSYGTLEFQEYSNNSFTTATRVRESWDQILKRNENLGKRVHAGIGVLGTIEKEMDQQLEDFPAINLETRPRPVVRTFQNAHQPLHKTRSMRIGTTSFTGNTGRTVLPPVVKTYEEGNANFDSLQSKPRHSSASTAHLMC
>NP_733981.2
MSESGNTTSMPGCGRMCALRSTWSKRAFLVACKDGALTSDGRCPQYGCGALVSITKGVQQPKKTASAKVVKCLCWVQPARWCEKHSKGPASPNGSVTTKRSNSARAAPAPLPYKKQTCDVVVTVGPLELVYPALVSEELPTPVAATPTKVEEVPIPELPLWLAPAWMVEQPYAATPEVLCLTQREEFALLKKRLTRKGKLLQRRATHARFEARAALARVRAATQRKVEEVTALVIKGRRILAAHQLLRELEEVAPLSQAQEQLVASSCAAAAARQEECASFLRRAKAWRKSISATPPVAFATAVASKVVSATMPWAHLGLSLGGLLAVPTLDGTLGAKQWNAKTIATWVLKPVVSCVQSVHAKVRDWLHSQPEVGVTNTKVPLVLPEVCLGVLSPPSLS…
>APD13854_Virusesvirus_Riboviriavirus_Orthornaviraevirus_Kitrinoviricotavirus_Alsuviricetesvirus_Martelliviralesvirus_Virgaviridaevirus_Tobamovirusvirus_Plumeria_mosaic_virus
MALVELKEPKQLKVNDFVKMSFADKLLPKSMTRLRTVSISETNVVKLTGLGSTVNLDILKGIVLHPESKYVSVRGVVVSGVWMVPEGCSGGATVTLMDRRMKGFKSGLVAEFKTRASARNFQFKFIPNYSLCVDDVRRSPWELFFKLVGVPIEDGYYPLAIEIATLVEQSRTIINHGLRATILRRCDDISDLDLPSVDIDESLSLISNKNIISKRKTYKKKKVNKIQKTESESSEFARVPVAREEELSESGDNSDF
>YP_004956729
MSEVSKVESLLAPSKFVKISMSDKFKWKTPSRICTIVQSDTISMTGNGRQLFSFDVLKDSLKFAEEFIYMDLLGITLTGQWLLPKGTPGAAEVILLDSRLKGRASVLSVFKCVAADQEFQFLLKPGYSIACEDAKKSPFELVCNVTDLPVKQGFVPLSVEIACLVQFSNCVLTRSLTRKLGSKPNEKQFAVEEVDELMGSMTTLKQIEGLRRTKKDVVDSAVVQSYKVGKDIRPLPSEKVGRANSGFGPKKTKKKEIKVDLNKVRSGLSDMEFSDEASVNNDADSVIDHGLSYSET
>YP_009665960
MSEVSKISTLLAPEKFVKLSVSDKFKWKAPSRVCSIVQSDTISMTANGRSLFTFDVLKDVLKHAEEYTYVDVLGVVLSGQWLLPKGTPGSAEIILLDSRLKGKASVLAVFNCRAATQEFQFLISPGYSLTCADALKKPFEISCNVIDLPVKDGFTPLSVEIACLVQFSNCVITRSLTMKLKENPATRTFSAEEVDELLGSMTTLRSIEGLRKKKEPNDVVQGHLSAEYDVKRSVKRTKSENTPGKRRVNVDSVSLGLGKGKSVSAKNEDTESVFDDGILDSDS
>QNG71016_Virusesvirus_Riboviriavirus_Orthornaviraevirus_Kitrinoviricotavirus_Alsuviricetesvirus_Martelliviralesvirus_Virgaviridaevirus_Tobamovirusvirus_Rattail_cactus_necrosis-associated_virus
MSNLCVSDPATLLNPELHLKVPQLKSLVQFWKRPFKTCSISMSDVIKVASSNPLSIAVDFSSAMPSSPRNFKYVYILAVVLTGRWHLSESCPGGATFVLYDKRLRGRAEGIYGSFFSKVSASKFQVRFSVGHSMTVNDLLRNPLHLCFSLESVPCQEGYEPLSVEVSSLQLFTDCILEESLSAKLVKYPALCTDNMSVISNVDDVIFKFNSVLDVDNVPNCVKNVVKCNKVFKGRRNRGKWVGSQNEVVVKDGTNVTSHRLITKDALHQRTTERLRVPDQVMGRSPASDTVSERYADSGFPSSTVSHTTSERTVDDGGLRSDQIGPIPYRYVSY
>YP_009553015.2
MAIDTYSKLLEPKRFIKPGFWYCTPLGKSKSPLKFCNICVTDIVKVKSVGSFSFCLSVYKTVRPDHRSFKFARLVGVTISGVWHFDKGLPGSAVIALIDSRITDVNLSILSKVVVSASQAGEFQFTFSPNFSITMNDLKRNPIELIVDLQGLPLCDGFEPLSLELGFLFYYSDSALSSSLGAKIKLLQSETNVESGDIPDHVFDEVVSEVDLNSVIPKARNLRNALSVSSKSSSALERAVVSNKFAKGAKANKR
>YP_002455906
MGFVVEDPAKHLKVNEFLGVSGLERFKSVLTQPFRTVSIVNSDIVRVASAAPLSVPIDILSSLKSSKLTYKYVYVLAVLISGRWHISSASPGSVLLVLYDRRLQGHRSCIYGGCMSKVSANKFQVKYSVGHSLTVNDFSRNPLSLCVALNGVPCDDGWEPLSIEVATLLMFTNYILEESLTSNILKVPPLSFDNNSVCLDQDIIMSKFNSVLSTVAVPRNVLKCTTNFEKKRLRKGKWVGNKSEFVLKGDTNVDPMRYNGGFLHQREAEHICVPDSVVGRTGKITQLLNPGATSHLSDAASSDTTC
>NP_619772_Virusesvirus_Riboviriavirus_Orthornaviraevirus_Kitrinoviricotavirus_Alsuviricetesvirus_Martelliviralesvirus_Bromoviridaevirus_Anulavirusvirus_Pelargonium_zonate_spot_virus
MSLIRRSTSHQLNALDNSLQSYLGSQEFKEDMREQAGFGRWKRVKASAGEKPIVLVPDNSYSALKALMKSEYEKGLIPSKGYMHLKWCLVFIVAHVPKETMGEVCIELRDPGISTADPLPGCQVVCALSDLPRAVMLVPDYDMPLGKSKLRLGNQEMRRMFFLHTKVSGFTGQGVAISLFPVWDCDFRGTCNNYVKVPAVSVGIDRTERTSLLNCVKQLKQYAENALLTMPQSISGGTSFARPSHLSLNESKTLPSTSTTEAEGSERRIHIGAPSNEDLYEVKSAGTTGGPVSLVNGVSVGASTQSAFF
>AHA56704_Virusesvirus_Riboviriavirus_Orthornaviraevirus_Kitrinoviricotavirus_Alsuviricetesvirus_Tymoviralesvirus_Alphaflexiviridaevirus_Platypuvirusvirus_Donkey_orchid_symptomless_virus
MAKEINAADLNSFLQAVNANDILSSNRVRAWNASDTIVSAPLVPKGTWDRFTKDTLRQAFAGNDVSTHYSAIVLMLCPCIPRAVQGKVRISLMDYGLEPIHQEVQFVNYEPCRGPAMVAFSPEHSIPTCDTAAGRVFHLKVENQIIGVKRGTSYLTCTAFWHTRLSTKAQCYRPVAGSLTYVSIGFRPEGHHSQIKQLKAYVQTVLETDAAASNSTCTPSLVAIEDDTVVIEG
>QQG34619_Virusesvirus_Riboviriavirus_Orthornaviraevirus_Kitrinoviricotavirus_Alsuviricetesvirus_Tymoviralesvirus_Alphaflexiviridaevirus_Cymodocea_alphaflexivirus_1
MAALTALQSSALQSSTSTLDSVYQQIGTDEMKQAFKDSNLNRLRKFTTSHRLTQEPLLPKTLGDRLSEASNLAIKQALYGSEVMIHFSQVAVQIVPTVPAGYAGSAVISLVDSGLASHLDELPEQMEVVNLGSGPKLLLFDVHYTFPISDKGRSISLRIESDCSMASDNMSYMVCYAFWSFRLSQKAGYFNSTASQSAIINTGFRASPLRSKNQLRSFLSRSLETSQMITSRAPGLPKLIRATDSSISQRALQARKSREIRANEVAKRIASLSATPEESLN
>QOQ52501_Virusesvirus_Riboviriavirus_Orthornaviraevirus_Kitrinoviricotavirus_Alsuviricetesvirus_Tymoviralesvirus_Betaflexiviridaevirus_Citrus_yellow_spot_virus
MAKELISVNDVRKSVLSLGSLTASVGRDSIYSRKIAVHARKSELNIAITASGSKEMIIRQVPIFDENDIKAFKSDSEANKYLHIGCCTVSIESTMHRRFIQKFGDNLGGYVALVDTTFKNLDEATIAMFSFKLSQGRADFVTYPNHYIPLTDVNLQKRFAVYIGIDGIEVEEGTELFNLCIGYIVTSANSMNVAKVNDNPSYEIMGTKLAELEDVFDNVKGVVESSFNRQELSVEPMGDDEFIKGKFKLFGKRNNVKRRRYKTLGQSKSGQGKFEFTNFGRKLFESTGPKLARSYSSVTSSSCSEASDWVELPRNSTCVIGEKSLILGIPKKHYKDGSCSESGDINGATDAIDAEARRARKADKLDDKVSSDKTAGLFSS
>QQZ02646_Virusesvirus_Riboviriavirus_Orthornaviraevirus_Kitrinoviricotavirus_Alsuviricetesvirus_Tymoviralesvirus_Betaflexiviridaevirus_Trivirinaevirus_Tepovirusvirus_Tepovirus_AgVT_Agave_virus_T
MALVPVNTFLKKWESSQSITDAVDSSVIYTESPFNNLKGKMVSNKTEFKMPLNITEDGRGISEAVPLFDRSEVQTMLNDKETEYVHIGALIFGIEALFKVDQDLEVYCFIVDRRRTDLESAIIGSSKLNMGMGRAAFCVRPNFSVAKEDLEDCMSISAIVYARNLRMRAGYRPFALSGGAIYRCTNTSFARSKLKKHSACSVDDLLQSEILELSDLSDESVNSLREDVERRVPLLEYPDEKDYIPRRGLFRTKPSITRRTYGKRRRVDHVRSDLGRRLLSIKDGPSNSQRSEGRSSGDDGHNVLRELQINRGEQGPRGTGDAVPSRIHIRDDSDQGSERESQVGELGHRVRDFQL
>QQG34646_Virusesvirus_Riboviriavirus_Orthornaviraevirus_Kitrinoviricotavirus_Alsuviricetesvirus_Tymoviralesvirus_Betaflexiviridaevirus_Suaeda_fruticosa_betaflexivirus_1
MSIVNVKKFAEFAGGSKQKIFIDGVAKSEIYSDIGVFKPKTADVIKRFQNNIAVPINSESGVVCIDVPLLDQTEVDNISKLTDEYCLLHFSAILLSITRLFSSTEKIEGRMFLFDARGTKLSTTLKEGFSFDLQKHSRAHYLYCPDYMVSISDGGLQKSLKIRFEFSGVHLEAGSHSFFIDIGVMYRLLNNPDDGLVKSNVQNERFQELQACHRLPNLHNAITFSELRTYENHSLEDIGDRLILQQKKGPLGIQRRTQGRIRRYKANPIPDKFRSSHFKIDNKLDKFIRSNSTRFAEEDSPRISVSALRKFLYDKNVCPGFIERDGSLPAKGISIPQHSGSKQPIGAPSCSRNSTDGGSGSKEEFNNDSLLEESLWKHRQNFSIGQDFILGHGDNSSCS…
>BCA25818_Virusesvirus_Riboviriavirus_Orthornaviraevirus_Kitrinoviricotavirus_Alsuviricetesvirus_Tymoviralesvirus_Betaflexiviridaevirus_Trivirinaevirus_Capillovirusvirus_Cherry_virus_A
MSIIPVKKFLQRVAGDESRIFIDAIRAKDIYSDANAFNSKVLTAVKRFQSSIAIPASCTGESNVTQFNIFDEVELEAIKKASSEYSMLHLGAIIICVTCFFKLKKPINGRIVYFDPRFLDKNDACQAGFSFQLQTGSAYYLYRPNYPMSTHDPNMHRAARIKFEFDSINVVDNSHLFFIDFGVMYQLSNQSTAEKTTAADVGAQFQALFGSSGLPNPESFLEDEDIVNPPTVALIDVSVDQSFRKGGFFKGPPRSTRARRYHARSKRQGFEPIPKAVGENPKQERNLFRSNSCRSENLQFNPEQRFSVDQEFINRFDRFNSQRRDSNLKYGFEHSGAELQRNKKGPWKLHLGEHDRPKRSASPDCKTSSGSFRGSGSNTSHNFVREPESCEKHHPELLS…
>QTH26262_Virusesvirus_Riboviriavirus_Orthornaviraevirus_Kitrinoviricotavirus_Alsuviricetesvirus_Tymoviralesvirus_Betaflexiviridaevirus_Trivirinaevirus_Capillovirusvirus_Cherry_virus_A
MSIIPVKKFLQRVAGDESRIFIDAIRAKDIYSDANAFNSKVLTAVKRFQSSIAIPASCTGESNVTQFNIFDEVELEAIKRASAEYSMLHLGAIIICVTCFFKLKKPINGRIVYFDPRFLDKNDACQAGFSFQLQTGSAYYLYRPNYPMSTHDPNMHRAARIKFEFDAINVVDNSHLFFIDFGVMYQLSNQSTAEKTSAADVGAQFQALFGSSGLPNPESFLEDEDIVNPPTVALIDVSVDQSFRKGGFFKGPPRSTRARRYHAR
>YP_009551985
MSIVPIRKFLSQANKPDGDRIFIDSVHAKDIYSDANAFNKRTLAAVKRFQSSIAVPASCTGEPNTVQFNLFDEVEVEEIRKMASKYALLHIGAVLISVTCLFKLKQPMQGRIIHYDPRFLDKHEACQTGFSFSLQSGSAFFLYRPNYPISTTDPNLMRAARIKFEFDQVKVADNSHLFLIDIGVMYQLSNQSTMEPTSSAEAGAQFQAIFGSTNLPNPESYLEDEDITAPPSIALIDFGLDQSFKKGGVFKGPPRSTRARRYHAKSRRQGSEFINRTPTMSREGSSSSRLDSLVRSSSYRGENFQKTDCPRYSVHENFKNHIWPTAKTQEVHNEYCGAAPESNKERTWRLHMGANNRQTQQPDDDSSCCSSSDRGSGGKSGSRSFRATISNKIENTEPL…
>ARQ83891_Virusesvirus_Riboviriavirus_Orthornaviraevirus_Kitrinoviricotavirus_Alsuviricetesvirus_Tymoviralesvirus_Betaflexiviridaevirus_Trivirinaevirus_Capillovirusvirus_Cherry_virus_A
MSIIPVKKFLQRVAGDESRIFIDAIRAKDIYSNANAFNSKVLTAVKRFQSSIAIPASCTGESNVTQFNIFDEIELEAIKKASAEYSMLHLGAIIICVTCFFKLKKPINGRIVYFDPRFLDKNDACQAGFSFQLQTGSAYYLYKPNYPMSTHDPNMHRAARIKFEFDAINVVDNSHLFFIDFGVMYQLSNQSTAEKTTTADVGAQFQALFGSSGLPNPESFLQDEDIVNPPTVALIDVSVDQSFRKGGFFKGPPRSTRARRYHARSKKQGFESIPRTVEEDSKQRGRSLLRSNSCKFEDFQFNPEQRFSVDQEFINKFDKCNSQKRDPNLKYGLEHSGAELQRNKKGPWKLHLGKHDRSKGSIASDCEASSGSIGGSSGDPGNNIVRESESREKHYQELL…
>YP_009229913
MSIIQVKKFLKQVNGDEGRIFIDSIHAKDIYSDANAFNRKTLSAVKRFQSSIAVPANCTGMSNVIQFNMFDEAELAAIKESSKKFSLLHIGAVLISVTCLFKLKKPLQGKIIYFDPRFVDKNDACQAGFSFSMQSGSAFFLYRPNYPISTSDPNILQAARVKFEFDAINVIDNSHLFFIDFGVMYQLSNQAATESITAADAALQFQSIFGSSSLPRPEDFLEDSDITDPPSITLIDVSVDQSFRKGGLLKGPARATRARRYHARSNRQGSEFIGRPIFDRSNSNRGFNLVRSSSFRPEFIQGDSTGRKSIDSTFQSQLQGNKGEFFQRGGDEHHRATSERDKKGAWKLHLGTFDRPKQQLEFDRESRDSSVRRSSSPTSSQTIRGGSSDENCPEGFLSE…
>AWK77907_Virusesvirus_Riboviriavirus_Orthornaviraevirus_Kitrinoviricotavirus_Alsuviricetesvirus_Tymoviralesvirus_Betaflexiviridaevirus_Hobart_betaflexivirus_1
MSIIKVNDFAFRAEREDIKIDCVKSSDIYGDAGFLRPKVLQAIRRFESNIKIGNCEKGQMAFSNFNLLDEVELEFIKKQSSKFPYLHFGAILVCVTPLIPNFRRIKGKILLHDASALSIKDGFIAAYEINFEKGPAFFVFRPEHLLSVNDPFLSETLKIALQFDDVNFRQNREVFGVDVGCIYRLSNSARYLCTSDGDGGWAQQEIRGCHALQFSSEIERQFTSQFDFLELTVSDLDVKFKSRGPFLPSRQTRRKKFVCNSGFRPEEVCGRLLRSASIRIDKKLPEEKEDVKCSGRHSISYPPSNRSMALGSTHRPDSSNFGGGDETRSSSSGQNRGGEYSSGPFQEVPIRQHSNIGVFGKDPVAECRDNTPTSDSESGGTECGKGHEVESVCFAPSIR…
>QQG34670_Virusesvirus_Riboviriavirus_Orthornaviraevirus_Kitrinoviricotavirus_Alsuviricetesvirus_Tymoviralesvirus_Betaflexiviridaevirus_Trivirinaevirus_Capillovirusvirus_Iris_germanica_capillovirus_1
MSIINVNRFLSRVESRDLKIDAIRSNELYKDATIFNPAVLNCIRRFETNIKVVAESGDDLYLSDFQLLDREELDFIKRASSKFKYIHVGAILVAVRAMFPNSNGKSGKVVIYDGSCIDDDKSQGFIAAEKFSFNEDTCYFVVKPRHILSTTDVHLGTCLRFQVSIDCPRYAVDRELVALDIGMAYRLCNSSRFLDTKQGASGWVTQSILGCEALDFTEEIGRSMSRNGRGLQIESGPSTSHFDKRLFGPAKIRRSRAAFAKKGKEDVEKAPAVKLLGSEGFDNAKQGKLEDNSSLSEEKERFCTWSNRKHFGPRGRAEGSSGSESPTSSLSTKPGRASFSTAPAATTGQAPRFSVDSISCQTFRNNEFERGTA
>QGW49049_Virusesvirus_Riboviriavirus_Orthornaviraevirus_Kitrinoviricotavirus_Alsuviricetesvirus_Tymoviralesvirus_Betaflexiviridaevirus_Loquat_virus_A
MSIISFKSLRAVVKDDPERAFINALQSGKIYGDANVFNRKVLDSIKRFQSAIKIPAANERGEINANINVLDSDEVEFIKSKKNEYPFIHIGAILISITALYTQSRPICGSVYYIDGRNLRVEDAAKIGFSFTLINQQSHFAYFPNYLMSSDDQNLDRASRIKINFEDVAIMPGSDAFVIDIGVMYRLTTSTIMDDFKQELVGKRYEAISGTTFMPDCFQNVSIEDLCSESNVQIVDDGQEYRQKKRGLFSPKASRTRIHKYRISNPEYKLARSASQRIDKNSGFVDFPRRSFALAEPWKSRENFFDCSRNHIKAGEFKINCESLFQNEHCGADQKQNQEGAWRLHMGTSLGSREYPKLNGSTSTRGSEWHSSTSSNTNDGGPKDDKISPSETLSKVPVW…
>QQG34586_Virusesvirus_Riboviriavirus_Orthornaviraevirus_Kitrinoviricotavirus_Alsuviricetesvirus_Tymoviralesvirus_Betaflexiviridaevirus_Trivirinaevirus_Capillovirusvirus_Avellana_capillovirus_1
MAIVNVNNFLTRVESTDLKIDAIRSRELYKDASFLRPAVLNCIRRFETNVKVVAKKGDSLYISDFSLFDKEELDFIQRNSQKFKYIHVGAVLVAIRAMYPGFRGTGGSIVIYDGSCIDRDRKKSFICAQNFSFDSDTCYFLFRPEHIMSTSDPHLGKAFSFKIELDCPKYLEDRELVAMDIGTAYRTTNSARFLDTCSGNSGWVSQAILNCQALEFNEGVLELMDKPIVPLLFGGERSNLLVSKRRFGPDKVRRSRSVTASSGGRRNFRSSSGRIENKLFLPRSSFSEAESSRSKFQIENESESKNSGREKEGGFDVPVDKLSAGRGEDST
>YP_009268860
MALVNVNSFLAKAESKDLKIDAVRSSELYKDATMLNPSVLNCIKRFETNVKVYAQDGQDLCFTDFQLFDKDEIESIRGMSGKYKYVHVGVILIAIRAMFPNYKGKGGRVIVYDGSCIDDDKSQGFIAADEFTFTDDTCYFAIRPSHIFSTTDAHIADLLRFSIDLDCPKYKDDRELIALDIGVAYRMCNASRFLDTKGGANNWSHQAIHGCSALEYGPDIERVLSRPRIPMEVRDRGSNIFERKRIFGKNELRRSRNIEARRFGRGDEARFRSGSIRIDRYSKDEFGERYSSDESTQGYSIPVGELHRQRKEVEEGTSKSRQP
>BBA57166_Virusesvirus_Riboviriavirus_Orthornaviraevirus_Kitrinoviricotavirus_Alsuviricetesvirus_Tymoviralesvirus_Betaflexiviridaevirus_Trivirinaevirus_Capillovirusvirus_Apple_stem_grooving_virus
MAIVNVNHFLKEVESTDLKIDAISSSELYKDATFFKPDVLNCIKRFESNVKVSSRSGDGLVLSDFKLLDDTEIDSIRKRSNKYKYLHYGVILVGIKAMLPNFRGMEGRVIVYDGACLDPERGHICSYLFKFESDCCYFGLRPEHCLSTTDANLAKRFRFRVDFDCPQYEQDTELFALDIGVAYRCVNSARFLETKTGDSGWASQAISGCEALKFNEEIKMAILDHKSPLFLEEGAPNVHIEKRLFRGDKVRRSRSISAKRGPNSKPQEKRGFRSLSARIERFGKDEFGRRASTSEAPPGRSISVEDPYRPGKGNSDGSSP
>CCA30186_Virusesvirus_Riboviriavirus_Orthornaviraevirus_Kitrinoviricotavirus_Alsuviricetesvirus_Tymoviralesvirus_Betaflexiviridaevirus_Trivirinaevirus_Capillovirusvirus_Apple_stem_grooving_virus
LDDTEIDSTRKKSTKYKYLHYGVILVGIKAMLPNFRGMEGRVIVYDGACLDPERGHICSYLFKFESDCCYFGLRPEHCLSTTDANLAKRFRFRVDFDCPQYEQDTELFALDIGVAYRCVNSARFLETKTGDSGWASQAISGCEALKFNEEIKMAILDHKSPLFLEEGAPNVHIEKRMFRGDKVRRSRYIFAKRGPNSRIQEKRGFRSLSARIE
>ACO52397_Virusesvirus_Riboviriavirus_Orthornaviraevirus_Negarnaviricotavirus_Polyploviricotinavirus_Ellioviricetesvirus_Bunyaviralesvirus_Tospoviridaevirus_Orthotospovirusvirus_Calla_lily_chlorotic_spot_orthotospovirusvirus_Calla_lily_chlorotic_spot_virus
MSRITNVLSSLIPTNSSKNELVPAIKNESDKSIIARQISKRDISQALDNKARSFNGKQYVSGMDSSVLGSYSTGGDIEATPDDLLSRLVVEQSTHLSNWKNDSLVGNGNDKVSFTINIMPTWDSRRRYMHISRLIVWVVPTVPDSQCMVKATLIDQNEPTKDKKIIIGKQTSIANPACFIFHLNWSFPKERNTPKQCFQLNLTSDKKYAKGVSFASVMYSWVKNFCDTPIASESNTCDVIPINRAKVIKSAALIEACRLMIPKGTSGKQISNQIKRLQTVAEKLQLESEMNENEEDLDIEIDFNDKLEL
>QBY26797_Virusesvirus_Riboviriavirus_Orthornaviraevirus_Negarnaviricotavirus_Polyploviricotinavirus_Ellioviricetesvirus_Bunyaviralesvirus_Tospoviridaevirus_Orthotospovirusvirus_Melon_yellow_spot_orthotospovirusvirus_Melon_yellow_spot_virus
MSPLSTVLAVFRTQRTVEKGPLCNENNKSYLSRQVSQVDVEAAMKSKAMTANGKQYISTIDPCVLGSYNKDKNIDSSSDDILSRLVIERSTHLSSWKNDSLVGNGEKKVTFVANLMPTWNSNKKFMHLSRLIVWVVPTIPNPKGFVKATLVDQNKTTIDEKIIVSGQSSLADPMCFIFHLSWSIPKERNTLKQCTQLIFTSNEKYTEGISFASVMYAWAKNFCDTPIAAESTTCDVIPINRAKVIRSAALIEACKLLVPKGTSGRQITNQIKQLQKIAEKCAMESEGEDYAEEIPIDLDEPERSRLEI
>ABX65309_Virusesvirus_Riboviriavirus_Orthornaviraevirus_Negarnaviricotavirus_Polyploviricotinavirus_Ellioviricetesvirus_Bunyaviralesvirus_Tospoviridaevirus_Orthotospovirusvirus_Polygonum_ringspot_orthotospovirus
MSRIANVFENFARNENRELVPAVKKTDKDNRLALSRKVTSKDVTDAMKKKASTFNGNQYISSSDATVLGSYEGGSSIENSSDDILSRLIVEKSTHLSNWKDDSLVGNGEEKVSCTINIIPTWDSKRKYMHISRLIVWVVPTIPDSQGFVKATIDQNKLTPKERLIIGKQGTLANPLCFVFHLNWSFNKDRNVPKRCMQLNLTSNEKYAKGVSFASVMYSWVKNFCDTAIASDSNTCDVIPINRAKAIKSAALIEACKLMIPKGTTGKAIKNQIVSLQKIAEKVALEDDADEVTEVLEIEIDDPNDQF
>AQX77526_Virusesvirus_Riboviriavirus_Orthornaviraevirus_Negarnaviricotavirus_Polyploviricotinavirus_Ellioviricetesvirus_Bunyaviralesvirus_Tospoviridaevirus_Orthotospovirusvirus_Pepper_chlorotic_spot_orthotospovirusvirus_Pepper_chlorotic_spot_virus
MSRLTNVLSNFLATKEEKNTDLTSVVKKDEGKSNREFLTRAISKKDVETALNNKAKTINGKQYISGMDSSILGSYSGGESIDSSHDDVLSRLVVEQSTHLSNWKNDSLVGNGNDKVSCNVQIMPTWNSSKRFMSLSRLIVWVVPMIPDPKGCVKATIIDQNKMTVSEKVIIGKQSSLVDPMCFIFHLNWSFPKERNNPKNCMILNLTSNEKYSKGVSFASVMYSWVKNFCDTPIASEKNTCDVVPINRAKIIQSAALIEACKLMIPKGTSGKQISSQIKRLQSMAEKIAIEEDTEESNEIDVSIDPDYGSL
>AHW45794_Virusesvirus_Riboviriavirus_Orthornaviraevirus_Negarnaviricotavirus_Polyploviricotinavirus_Ellioviricetesvirus_Bunyaviralesvirus_Tospoviridaevirus_Orthotospovirusvirus_Melon_yellow_spot_orthotospovirusvirus_Melon_yellow_spot_virus
SSWKNDSLVGNGEKKVTFVANLMPTWNSNKKFMHLSRLIVWVVPTIPNPKGFVKATLVDQNKTTIDEKIIVSGQSSLADPMCFIFHLSWSIPKERNTLKQCTQLIFTSNEKYTEGISFASVMYAWAKNFCDTPIAAESTTCDVIPINRAKVIRSAALIEACKLLVPKGTSGKQITNQIKQLQKIAEKCAMESEGEDYAEEIPIDLDEPERSRLEI
>AEK06236_Virusesvirus_Riboviriavirus_Orthornaviraevirus_Negarnaviricotavirus_Polyploviricotinavirus_Ellioviricetesvirus_Bunyaviralesvirus_Tospoviridaevirus_Orthotospovirusvirus_Tomato_spotted_wilt_orthotospovirus
MLTLFGNKRPSKSAGKDEGPLVSLAKHNGNVEVSKPWSSSDEKLALTKAMDASKGKILLNTEGTSSFGTYESDSITESEGYDLSARMIVDTNHHISNWKNDLFVGNGKQNANKVIKICPTWDSRKQYMMISRIVIWVCPTIPNPTGKLVVALVDPNMPSEKQVILKGQGTITDPICFVFYLNWSIPKMNNTPENCCQLHLMCSQEYKKGVSFGSVMYSWTKEFCDSPRADKDKSCMVIPLNRAIRARSQAFIEACKLIIPKGNSEKQIKKQLKELSSNLERSVEEEEEGISDSVAQLSFDEI
>YP_009346015
MLNYLRSKSLSKQDKKQPKPQDYLEKVGDKMLVKKEWTKSDERDIMLSSLNSNKGKIVADSSKLSSLGTYETVDISEREDYDIAARMIVDTNHHISNWKNDQFIGHGKQHAVKIVKICPTWDSKKAYMMISRLVVWICPTIPDPTGRLLVALIDPNKSAKTQVVLKGSGTIEDPICFVFYLNWSIPKENNKPETCCQLHIMCDQEYKEGVSFASVMYCWTKEFCDSPRADLNKSCTVIPINRAIRARSQAFIEACKLIIPKGNGGKQIKSQIEDLCKNLELSAKEEEDSGEKCCPELTFDDGI
>QVY47420_Virusesvirus_Riboviriavirus_Orthornaviraevirus_Negarnaviricotavirus_Polyploviricotinavirus_Ellioviricetesvirus_Bunyaviralesvirus_Tospoviridaevirus_Barleria_severe_mosaic_virus
MDKIMSSNSVLKSMVSKSKQPNKETDHMSVSSDGTVKSGVKITEKALMKNMKKKMEKKDGMKKIIDEGASKTSLGTYEDKSSIIDASDNLLSRLTIDKSHHISSWKKDVLVGNDQQNVYKKIFLNPTWDSKKQFLMLSRIILWICPIAPDTKGKLKVSLIDPNKLTQVEKEIVHGELQKFNDPVCFIFSLSWSFPSSSNVQGKCPELHILSDEKYKQGSEFGAIMYSWTKEFSDSPRADSTNLCQIVPISRAVRYRSPALLKACALMIPKGHSQKQIKTQLQDLIKYVEKAAEEEEENDIVASSEDEIVTFDTII
>QNT38481_Virusesvirus_Riboviriavirus_Orthornaviraevirus_Negarnaviricotavirus_Polyploviricotinavirus_Ellioviricetesvirus_Bunyaviralesvirus_Tospoviridaevirus_Orthotospovirusvirus_Soybean_vein_necrosis_orthotospovirusvirus_Soybean_vein_necrosis_virus
MSNFVAKAIEMGQGMIPKSNGEIKEYQNPITESQGRHKLDLGNYKGKEVDKIVKKNMELSKGSFVRDTTGSSELGVYESGTTLSSDSNLDLAAKMIVDKSNHISKWKNDVLVGNGKELIKKKLHLKPNWDSMKQFMMLSRVIIWICPVSPDTSGYLKIGIKDQCSEDKNAFVARGEGKINTPICFYFNLNWSYPKEKNTLEFCPIAIMETDQQYKKGAPLASVMYSWCKEFCGSPRYYEKSDCYVIPISPAVRFQSAAMIEACKYMIPKGSSGKAIKKQIEELGKYLEQAALDEENEEGGMESGSSFPSLVEMKPI
>AFV39896_Virusesvirus_Riboviriavirus_Orthornaviraevirus_Kitrinoviricotavirus_Alsuviricetesvirus_Tymoviralesvirus_Betaflexiviridaevirus_Trivirinaevirus_Tepovirusvirus_Potato_virus_T
MELISVEKFRRQWEERESITGPVDSGAIYTNSAFHNLKTKWHVYKSECSIGLDLPDNGKIISKDIPLFDQEEIDNIMKDDKQVFVHLGAFVFGLVAHFPVDEEVEGLVSIIDKRRTDLRRATLACRKIKFVNGRCAFMMKPNFSVRKEDLRDGDTFCAAIKIKNLGFEGGFFPFSACGGVIYRTSNVSFAHAVDKTFASRTVHDLVGTDILSLDQLDQATLEDLEEVRKSPILRLTAPDERVMIERGNWFQKKPATRRRSFGRRRPQRCSSVKSASLPRFSCSERLGRGFESESLAGLVLDQKYGPNNFCADKRRSPESDSGSLQQSMGQSSHSGSEGWGKGADAAISLRKNRNIFSE
>YP_010086234
MDMISRIGSSINSTVTNGLQNLGRTNEDTDVLGSDNRTLMRMPTKRDAEKARETRLQGFKERNVIESGPSELGEYDGNPVITSDLSILERLEVNTSNHISNWKTDVFLGNGQEMVKKDINLIPTWDSKKEYMQISRVIIWIVPVAPGTKGKIKAALVDRNKAESEQIIFQKEGVLTDPLCFIFYMHWSYLKSVNNKALCPQLKFISNEVYKKNVPFAVANFAWRKVFCNSPIAMTEVQPDLIVLNRGITIRNKALLEAVKCIVPNGNNGKTIKKQIESLSKSLEAAALEDESESTGAEMKELTFDL
>AWH90178_Virusesvirus_Riboviriavirus_Orthornaviraevirus_Negarnaviricotavirus_Polyploviricotinavirus_Ellioviricetesvirus_Bunyaviralesvirus_Fimoviridaevirus_Emaravirusvirus_Emaravirus_parkinsoniae_Palo_verde_broom_virus
MKFITFYKFLFTSAFFSFALPATDGVSIEDSTVVKHDVSKWDDPENNNIEFNEFIVNGLAATNVKKDIEVNPKTQVINFQFYKWITEFLKAIQGVRKVRLASILIHYKPHTDKCTGTVAYALVDQRFENDGMKAQKKTPKGEKKSETYNVVGQVKHLVPIKCDEESVIQFSMNHFVTVRDLKKVKLIQIVSGVDMTQGTLATISIGWKTITGDATVYKHYPAQLYTFPRLDMPELSGASSTEVFGRLARLAKNRRNKEAEMLKGLQNMVDAQHIMSNDLELDLKNDITGLEDEIKRHQDEIQKIDKVLPGKKKVDELKRHLSELEKIKKEKLEELKGTPSGEIEKLDIHQYERKEDEAQNWDAVTI
>QDM39002_Virusesvirus_Riboviriavirus_Orthornaviraevirus_Negarnaviricotavirus_Polyploviricotinavirus_Ellioviricetesvirus_Bunyaviralesvirus_Fimoviridaevirus_Emaravirusvirus_Emaravirus_ziziphi_Jujube_yellow_mottle-associated_virus
MKIFQVYYSLFTMAFFSYAVPVQSVGMDLDLSELDTKVENHDVSSWESGTRNTELTSAIVSGLSSTRIKTNLIVQPKTSVLDFKFYKYITQYIKSLKGLDTVRLANIIIHYQPFSDDCKGTVAFALVDTRFENDVMDAESHAVKDGKKKNVAKVVGKVKHLVNVECSKEAYIQFSMNHQVAVSDINKIKLCQIVSGVDMTSGKFARVNIGWLTVPGDSTIYEPFPAQLYYFERKALPELQGKSPTSSYKKFVQMAQSRYDKDVAMLNKLQNLVDNQMVITNNIESNVSNEIVKTETEIKRIRHEIETMERVMPGKTKLNEMKAHLAELEKIKKERMRQILAERNDLLDEVRENDDEYIVEINDNNFVDMSKIAL
>QQO58787_Virusesvirus_Riboviriavirus_Orthornaviraevirus_Negarnaviricotavirus_Polyploviricotinavirus_Ellioviricetesvirus_Bunyaviralesvirus_Fimoviridaevirus_Emaravirusvirus_Emaravirus_tritici
MLFLRNIFLFNINLILFCSFSVVTSGSGLDVEDQTVKSHDVSKWNDNNKEIELTEAVVNGLAATSMKMSIPVSPKTKVVKFEFYKWITEFLKTLSGQKTVRLASIIIHYKPHSDSCKGTVSYALVDKRFLGDKMKTESKAKLNDKPSSDYSVVGQVKQLVTLRCNEEAVVQMSMNHFVSVEDINKIKLVQIVSGIDMHTGNLATINIGWKTIPGEATVYQYYPAQKYTIPRMKMPELVGKSSEYVYNKLVHMAKVRHDREVAMLNQLQTFIDQQDVVNNDLEVDTQNQINEIENKIQRYQQEINKIDEIIPQTQQLAEKNMKLKELEKIRQQRFLEYNKIKNEPVIEEVDEMKFETVNPDFPKY
>YP_009237267
MKAFRFYASIFSFAFFSYALPTGGVMELDTSELDGKVESHDVSAWESGASNVELSQAIVNGLASTKLKTDLVVSPKTSVLDFQFYKLITQYLKTLKGIDAVRLASIILHYQPYSDECKGTVSYALVDTRFGDVMDAESHAPNVKGKNVAKVVGKVKYLVTVDCSKEAFIQFSMTHQVAVSDINKIKMCQIVSGVDMIKGKMAKLNMGWFTVPGESTIYTPFPAQLFYFPRRSLPELQGKSADYTFNKFVKMAESKYDREVAMLNNLQKLVDSQNIISNNLNTNIENEISSADGEIKKLQSEIEMMEKALPNKYKLGELKNQVSELRRIKDEKLKEIMNEKNEFLEDLRNGQNAEPYKIEINDNNSVDFSNILG
>CAD0281688_Virusesvirus_Riboviriavirus_Orthornaviraevirus_Negarnaviricotavirus_Polyploviricotinavirus_Ellioviricetesvirus_Bunyaviralesvirus_Fimoviridaevirus_Emaravirusvirus_Emaravirus_quercus_Common_oak_ringspot-associated_virus
MAFMRYYVQLFSFAFLMQAVPSNAIGTTVDDPIVIDHDISDWNSNNKDQELTEAVVDGLAATVMKKHLEVAPNTQVLMFTFYNHITEFLRKYVNGMKTTRIASIVIHYKPHTDACTGTVSFALVDQRFSDKLDVKAKINDNGNDKIKANSKKTILGKIHQLVTVKCNSESIVQMSMNYFVTVQDLKKIKLVQIVSGNNLISGTLATISLGWKTIPGDATVYEPYHAQRYYIPRMKMPELVGKDDKYVYNSIVKMAKDRHNMEIQMLNKLQELVDGQNVINNDLDTDLKEKLIDVQSRIDKHRDEIEKLDKAIPEKQRLIEANKELEMLEKARLNKLIEFQSNELNSDSTKKETVTLNDDDIVSMY
>YP_010088068
MKYFEFWKSLFMFMAVSFAVESNGIEITDPVVQDHDVSNWNDNNHNQELSSAVVDGLASTSLKTHMNVSPETKIINFTFYKYVTEFLRKYVQGINTVRLASIIIHYKPHTDSCTGTVSYALVDKRYGDTLDVKKTSQKNGLITTKGNSKVTVEGKIHQMVTIRCDKESIVQMSMNFFVTVSNLKQIKLVQIVSGNNMISGTLATISIGWKTVPGEATVYEPYHAQRYYIPRMKMPELVGKSNDYVYSSIVKMAKDRHNKEVQMLNQLQKLIDNQNVINNDLDTEIQLNIADVESEIKKNQMEIEKLDKAIPGKEKLAEHRKQLEKLEQMKKE
>QXV86497_Virusesvirus_Riboviriavirus_Orthornaviraevirus_Pisuviricotavirus_Pisoniviricetesvirus_Picornaviralesvirus_Secoviridaevirus_Comovirinaevirus_Nepovirusvirus_Nepovirus_sp
VPNSAEGMLGDKKTKLLEKDVFAKVVHGSTIDRLRSKFIGDGTMILTDQTFPLRDEEVRLGTTQGCPIYTRLPTFSEKELRKLTDKWEMSNTGVVALDMAIQSHVPEGTPMVAFATIMDGRTDDPHVAAQCGSYFDLGRGRCQALSLPLVNFNLNDLHKRLGNDDPELYLATYFNDMLGYRPGELVFTYGSSELLEHKPDAYTNKSLCKDTWDDILKRNVQKGNRIVKGFNVIDSVSQDYDQEIPDFGELHFKTKPSSSVVPTKAFTAKGMKEIP
>YP_009551542
VPNSGEGMLGDKKTKLVEKDVFTKVVHGGHFDKLRHKFTSDGSMILTEQTFPLRDEEIRIGTTKDCPIYTRLPTFTEAELRRLLDKNAMSNTGVVALDMAIQSHVPEGTPMVAFSTIMDGRTDDPHVAAQCGAYCDLGRGRCQILSLPLVNFNLNELSKRLGNDDPELYLATYFNDTLGYRPGELVCTYGSSELLEHKPDAYTNKSLCKDTWDDILKRNVQKGNRIVKGFNVIDSISQDYDQEVPDFGEVSFKTKPRSGVAPTKAFTAKGVVEVPNERKLTRTFSLARTQFGR
>YP_009330272
GDENTHITEKDVFEKVVHNNMSRRVLSKLGAPDPKILTQNTFPTLHETVFMPQNRKKCIYSPLPVFKEDELRALLDKHEMKSSGITAIDLAIQSHIPEGHPAVAFCTVMDGDCGNPNLAALSGSKFDLGRDRCQVITLPLVNVNLNYALNQLNLDNDVRLYLATLLNEGVDKLVGRPVFSYGTSILLEHRRDALTNQTLCKDDWLEIEKRNVQKGNRILEGFNVEQHIAQDYNQELAPFAPDLKLECRPNVVAEGATHAFSAKGIVKNSLNSRLGRSMSVQF
>NP_620620.2
LLPAEDFTLSKHDVFLANSVLDGLRKSKLIQRFAGKCATSTKITVDLTNKEEVVRYGPKELASEGFRQTFNVLNRPEYNALNKLAEAGWKEAKSVVLNLHIRSYLPQQMNAYAFCVIMWGHSSDAQEAALSGSYVYLGDGEATMLQLPLLCEYVGHNLQDFEAYKRSLVLSTVFPEFSGIADGKAMFGITSIEFTEYLPTSHAGITHERDSWDAMLRNHTEEKRRFLAGFNVVDTIEKGNRKGFSFPD
>QJX15639_Virusesvirus_Riboviriavirus_Orthornaviraevirus_Pisuviricotavirus_Pisoniviricetesvirus_Picornaviralesvirus_Secoviridaevirus_Comovirinaevirus_Nepovirusvirus_Nepovirus_RCNA_Red_clover_nepovirus_A
LTNKAEIVKYPSKELTSTAEGVLTAQVFTVLNRPQYRELNRLAERGWKEAKSVCVNLHIRSYLPVHSPVYAFCVIMWGHSSNADLASLCGAYCYLGDQEASVLELPLLCSHIGNSLEDFQAYERSLVLSTCFYGLSGIKAGQQMFGITAVEFTEYLPSSFGGITHERDSWHALLRKHQGKEKSRFISGFNVVDVLEAGKERGMKFPD
>NP_733974_Virusesvirus_Riboviriavirus_Orthornaviraevirus_Pisuviricotavirus_Pisoniviricetesvirus_Picornaviralesvirus_Secoviridaevirus_Comovirinaevirus_Nepovirusvirus_Cycas_necrotic_stunt_virus
MFAPIGAPGMGERASQNFRSASGFRDLLVHAVKVLVLSAYQRRPCTSMLRPREQKRIKMRLKWMCLMKFCFMQNNYWDTQRRFTGGMHNVPELATFDAWLQHWRVVHWRLNIISEILIDFQALVRMMKNLAGQCHFDFYPVCTHCVQLVNNWYIAEFKPHLEEETEWWKDLVKPRMGNPVHEIEPNRKSQYVESRRIPPPLNGDEFANFLHVCQCAKLAFDVERAATEENFEDALDTLEEDFYDIDSTIPKRDLLAADARVVKRAFTLRRKRRPNRTSVYSMKGQPPVTFSASDLVSCLGQVLSTLPTVKMDREAIEDQQDHLEDKQGGEILTTPQFIEVLRKKKREVREKEFDDSTQGKLLPAEDFTLSKHDVFLANSVLDGLRKSKLIQRFAGKCAT…
>NP_733979_Virusesvirus_Riboviriavirus_Orthornaviraevirus_Pisuviricotavirus_Pisoniviricetesvirus_Picornaviralesvirus_Secoviridaevirus_Comovirinaevirus_Nepovirusvirus_Beet_ringspot_virus
MGFRELFASSLGDAARAKASLVRGMSGWLNTTLATVQAAGPEIRACAYSALWAEVDSVKELVPLSATMLLNQLRADLKCAQVRAQKCTPASTSRFCSCGGIPLPGENKWEDELVPIPDCPVGRNFCRDGVFCKRHHGPGETLERVQVLVEAPKCPHCQGTGIIPRSEPMAYIRSEYERQTKTFARPSNPLHEWILEEGRESNHARRCSNWYHMSMSQIDKRDNDPCDASTWMAAAQILFDNADAQVYYPGSNYRKLVGGSKGYDDWCQLPPSKEMCNRLFDWWHRQNTPDYYVSEDTLADFVKPRMGSCHLPIEHDVHLLPREWHGRVSAGNTSHFMACLDGLSSSMEEFLDVFYDCAAQFNGDIEIFLDTNEKPSRVVGNLGGVRVLLTTPAVCSPAK…
>YP_006576511
MTNQQEIVRYPSKEMCSDTSGVYTGQVFTVLNRPQFKELNKLAEAGWKEAKSVCLNLHIRSYVPVHTPLYVFCVIMWGHSSDAETASLCGAGCYLGDQEAAVLELPLVCSHLGNSLEDFEAYQRSLVLSSVFFGKAGLSGGQPVFGITAVEFTEYMPTSYGGITHERDSWQAMLRNHQGKDKGRFIAGFNVVDALERDKEEPI
>QNG40005_Virusesvirus_Riboviriavirus_Orthornaviraevirus_Pisuviricotavirus_Pisoniviricetesvirus_Picornaviralesvirus_Secoviridaevirus_Comovirinaevirus_Nepovirusvirus_Tomato_black_ring_virus
RKEVRGKEFVEGSEGRLVRSADLELSKKDIFLAHTLMDKFHGMSIVKKFGKSDPKLTKVCVDLTNQEEVIRFPAKELQTTSEGVLSAQTFTVLNRPQFKELNKLAEAGWKEAKSVCLNLHIRSYLPVHLPVYAFCVIMWGHSSNAEQASLSGAYVYLGDQEASVLQLPLLCGYIGDALEDMEAYKRSLVLSTCFFGTSGLSAGQSMFGITAVEFTEYLPTSYGGITHERDSWNQMLRNHQGVDKQRFISGFNVVDFVEAGKEKQLSFPE
>QXO36679_Virusesvirus_Riboviriavirus_Orthornaviraevirus_Pisuviricotavirus_Pisoniviricetesvirus_Picornaviralesvirus_Secoviridaevirus_Comovirinaevirus_Nepovirusvirus_Potato_virus_B
ITNKDEIIRYPVKELQCTTDGTLSAQTFTVLERPKESLICKMSEEGWKEAKSVCLNLHVRSYLPTHVRVYAFCVIMWGHSSNAEVASLSGSYLYLGDGEASMLQLPLICNPLGNELQDQDAYKRSLVLSTSFFGPTGFKPGQPIFGITAVEFTEYMPTSHGGISHEQDSWDKMLQAHQGPNKQRFISGYNVVDVIESGADKTV
>QTJ95917_Virusesvirus_Riboviriavirus_Orthornaviraevirus_Pisuviricotavirus_Pisoniviricetesvirus_Picornaviralesvirus_Secoviridaevirus_Comovirinaevirus_Nepovirusvirus_Nepovirus_PoLNVA_Poaceae_Liege_nepovirus_A
VSTPSFIKMLKEKRKEVRGKEFEQGSEGRLVRSADLELSKKDVFLAHSIMDKFHNLGVVKKFSKSDPKLTKVCIDLTNQEEVIRFPAKELQSTVDGVLSAQTFTVLNRPQFNELNRLAEAGWKEAKSVCLNLHIRSYLPVHLPVYAFCVIMWGHSSNAAQASLSGAYVYLGDQEASVLQLPLVCGYIGKSLEDMEAYQRSLVLSTCFFGTSGLSAGQNMFGITAVEFTEYLPTSYGGITHERESWNQMLKNHQGNEKRRFLAGFNVVDFVEAGKDKQLVFPD
>NP_734051_Virusesvirus_Riboviriavirus_Orthornaviraevirus_Pisuviricotavirus_Pisoniviricetesvirus_Picornaviralesvirus_Secoviridaevirus_Comovirinaevirus_Nepovirusvirus_Grapevine_chrome_mosaic_virus
MGFSEFFASALGTVARAKATLQGGFARFLSETVVTLQAASPEMRKFAYSKLWEEVDSVKELKPLTAQELVATLRKELWCAQVRAQKCTLASTSRFCTCGGIPGEATPTVIKETVHVDECPNGRNLCRHGTRCLRHGGPGSFQQEREVQVDAPKCPHCAGTGIVPASASWREIRRCWREQRKVHSLPSLPLHPDVLFEGTNAWQTRLRWLKTWRHVLGDVKPCTPEKWMQAAQIMRTCAVPSFENPIPGQFGYERLYNGEGKEEYWLQIPATDKYTDLIINWWHAKNTPGWEEPSSSLMDFKRNRMGPCLHIVEKRVRNSYVAPPWKPWGEDIDILSVMDSLSSQLEDFLDVFYDCAAQFDGELEFSLSNDRLSSVTGELGGVPISIGAPSKISNTPPKV…
>NP_758855_Virusesvirus_Riboviriavirus_Orthornaviraevirus_Pisuviricotavirus_Pisoniviricetesvirus_Picornaviralesvirus_Secoviridaevirus_Comovirinaevirus_Nepovirusvirus_Tomato_black_ring_virus
MGFKELFSSSLGDAARAKVSLVRGMSGWLDTTLATVQAAGPEIRNYAYSALWAEVDSVKELMPVTPAMLCAQLRKELWCDQKRTQRCAPSSTSCFCKCGGMPLPPSIEWVDEEVIIENCPSGRNLCHNGVRCIRHHGPGVALERVQVLVEAPKCPHCHGTGKIPRSEPMQYLRNRYEQQQKTFARPSNPLHEWVLEEGSAGNWGRRCQNWKWTSSSQIGFTDEDLCDVSTWMAAAQILLDEEDCAVCFPGSVYKRLNGGGKGYDDWCRLPPNKEMCSRLFDWWHRKYTPGYHTPEDTLADFVKPRMGECTLPIERDVYLLPREWSGKVPRGDTSNFHWCLDGLKSSLEEFLDVFYDCAAQFDGELEISLGAHNKATRCHGKLGGVQVLFTTPAVCSPAK…
>AWK77901_Virusesvirus_Riboviriavirus_Orthornaviraevirus_Kitrinoviricotavirus_Alsuviricetesvirus_Tymoviralesvirus_Betaflexiviridaevirus_Darwin_betaflexivirus_1
MSGLIDVNCVRKSVINLGSLLAAIDKNEVFDRRFSAHVKKAEVNIAIRSTGDDNMIIRNLPLFDDQDVANFKSDKSCCKYLCFGCCTVSLIATLHERFLEKYGKDVKGRITLFDSTFRNFDEGIIERAEFDLSGRVAHMVTYPNHYIPLTDPNFQRRFCVLLQLNPLNVEEGTEIFNLCLGWKAITCNTMNATNILNRQSYEIIGTKVDTLEKLMPGTVDMIMDAFGPGLPIEKAGNDEFIKPRKSLKNKLLRTPRTPIKRRNYQVPDFRSGPTKIELTELGREAFNINRPKLSRCNSGFSKVGPKGQSEGRPPRISVDYIHRPSEHPGIEGNWRGSSSDGCTEAEETAGVKSSSEISLREHSRRRGFNANKISRCVNRDPYDDCGGDWGVPIKLEAEN…
>DAF42286_Virusesvirus_Riboviriavirus_Orthornaviraevirus_Negarnaviricotavirus_Haploviricotinavirus_Monjiviricetesvirus_Mononegaviralesvirus_Rhabdoviridaevirus_Asclepias_syriaca_virus_1
MKGIISVNDAKAVIANNGSLTAAVNTSKIYEGKYRRVARKREVNVKVLANPDNNYMMRNFPLFDKADIQEMKSEELNSKYVHIGCISVSIEPLMHHRFLEKYGKNLSGVCAIIDTTFRDFDQSIISLHRFDLSSKRADFICQPNHCLSVTDGNLFRRVSVLLLFNHIDVDEGGELFNVCVGHITTCTNTLNPTEGANRDKNLTLNGTECVEYDEVKDDIYNAMITSREKEGLELIQDGDDQIVMGKKNLLTFLKLKSNPRIVVRKNFIAQNVKPKIQQKANSLSERSVSLPRNSLDLAIIRCARAGMWSGNPPVSTDDAKKKIREDRKKIMEDV
>AYH53270_Virusesvirus_Riboviriavirus_Orthornaviraevirus_Negarnaviricotavirus_Haploviricotinavirus_Monjiviricetesvirus_Mononegaviralesvirus_Rhabdoviridaevirus_Betarhabdovirinaevirus_Cytorhabdovirusvirus_Cytorhabdovirus_betatrifolii_Trifolium_pratense_virus_B
MLNVNQVRKHVLKTGSLTAAVGTGTVYSGVMGRYAKKRELNIIITSSGSNNVIIRQVPLFDQEDIDIFKSDVEKNKYIHIGCVTISIEPLMHQRYINTYGSAISGHCALVDSTFNKLDESVISIHKYDLSKGRSDYVSYPNHCLSLTDTHLQKRLSILLGIKGVNVEPGVELFSVCVGYIVSTVNSIHSGVMKGIHNVAIQGSEDATPDLLEGNNTEHLTNNYNNTEIISLPSDDDIYFKSKGGLLGSMIGGGRVIKRRTMRTDHNTGPSNSLTRCKSENFDRNKILRVIKNQQIREKLKSKEAPS
>YP_425089_Virusesvirus_Riboviriavirus_Orthornaviraevirus_Negarnaviricotavirus_Haploviricotinavirus_Monjiviricetesvirus_Mononegaviralesvirus_Rhabdoviridaevirus_Betarhabdovirinaevirus_Cytorhabdovirusvirus_Lettuce_necrotic_yellows_virus
MLDVNSVRKHVLKTGSLTSAVGTGTIYQGTYNRYAKKKELNIIVTSSGSNNVIMRQVPLFDKEDLDAMKSDTTSNKYLHIGCITVSIEPLLHQRYMKNFGKTIAGNCAIIDSTFRKVDQSIISLHKYDLSRGRADYVSYPNHCLSLTDPMIQKRLSVLLGIKGIDVEPGVELFSICIGYIVSSVNTLHPVSQLGIQGVAINGTESADIDELGAEDIDQLSLSYNDSKIISLPSDEDIYYRSKGSLFSKGRTIKRRTMRTRVPDPEEPIKLTKSQSSRIEHGKVMRLLKNKQIREKIERGMIA
>YP_010086791
MCLSCLKYVWNLCLTMCDLRKLVRVTMINVNDVRKQIIKSGSLTSAVGTGYVYDGSYNKYARKRELNLRVSSSGDKNIMMRHVPIFDDEDLRALRSEANSNKYIHIGCLTISIEPLMHKRYMDLYGDKMRGICAVIDTTFADPAESIISAHRYELSKGRADFVSMPNHCLSLLDPNLKQRLSVMISLDGINVKKGNEMFNVCIGYIVTGVNTLNPTKAVSMSNIPITGTSECEPGDLSEDMLEGIKGSNGNLLISHDPSDDDIYIKSKGSFLSNLSGKTKIIKRRTMRAKPIDITPADHNSNVRSISSDEHLGESERRSCSKISASDCYQTLNHQAVLKRAMSSRYG
>DAF42444_Virusesvirus_Riboviriavirus_Orthornaviraevirus_Negarnaviricotavirus_Haploviricotinavirus_Monjiviricetesvirus_Mononegaviralesvirus_Rhabdoviridaevirus_Betarhabdovirinaevirus_Cytorhabdovirusvirus_Cytorhabdovirus_bacopae_Bacopa_monnieri_virus_1
MKGIVSVNDARAIVASNGSLTSDIKSGQVYDGKYKKIARKREVNVKILANTDRYYLMRCFPLFDASDIQEMRAEDSANKYIHIGCITISIEPLIHHRFLEKYGKNVKGVCAIIDTAFRNLEQSIISINKFDIGSKRADFICQPNHCLSLTDDHLMKRISVLILIDNIDVDPGCELFNICVGHITTCANTLNPNGQSSKATNIALIGTSVVEYDDVSEQMQEAFRESEKKGCLELVPDGEDVMTMKSGGIFARLGITKPPKVTVRRNYVVNLPDLNNASSSYMPASFDNTSVRRTVSLPRNSLDMAIVRCAKEGLFSDVRKNITREEALKKVREDRERIKANN
>QVU21445_Virusesvirus_Riboviriavirus_Orthornaviraevirus_Negarnaviricotavirus_Haploviricotinavirus_Monjiviricetesvirus_Mononegaviralesvirus_Rhabdoviridaevirus_Betarhabdovirinaevirus_Cytorhabdovirusvirus_Actinidia_cytorhabdovirus_JS27
MDSNGIKYVNDIQASVNQDGSLTAVIGSNTVYKGMLATSARKKEVNVKIIASDSNNLLLRSMPLFDEKDLIAMKNQSGSFKYVHIGCITVSIEPLVHLQFLNEYGKNIKGACIIFDTTFENFEESIISAHTFNLAGGRADFVCYPNHCLSASDINLSERISVLLCMDNIKVKKGNEMLTLCIGHITTGTNTLNPSTMLENKGLQNLSLTGTSSMKISEIDEDIKTTLEEASRNGALTIEPSGQDEVIRPYRGVLKRIFQKPPKVVVRRNYVAGGNPDGPALDNWYTKRQTEASRVPSSRMPNSINKSLLSPRKSTSAPSSPTKSYPSSSRSDNQLTMSKKKYYLDEAVIMSAIDKKRREYSKLM
>DAF42334_Virusesvirus_Riboviriavirus_Orthornaviraevirus_Negarnaviricotavirus_Haploviricotinavirus_Monjiviricetesvirus_Mononegaviralesvirus_Rhabdoviridaevirus_Lotus_corniculatus_virus_1
MGSSGIISVNDARLAIDKDGSLTAVIGSNTIYNRSHASFARKKEVNVRVVASDGGDLLIRNMPLFDEHDLKEMQNQSGEFKYVHIGCITVSIEPLIHHKFLAQYGKSIKGICVVFDSTFEVFEESIISAHQFDLSAGRADFICYPNHCLSASDCNLNERLSVLLCMDNIRTKKGNELMTICIGHITTGTNTLNPSGGAPPSLKTVGVTGTIEVEMNQIGDDIVHRLNMARQSGTLDVVPTGGDQFIRPKHKGLKHYFLKPPKVVVRRNYDTQLAMVNRGISKSEEPVLEEPRMSLSAPSSPVHNNDFNRAGKYYPGESSNSRPDRYYLDGSIIRQAIRTKKENLRAASARYDEKKINLEMNK
>DAF42388_Virusesvirus_Riboviriavirus_Orthornaviraevirus_Negarnaviricotavirus_Haploviricotinavirus_Monjiviricetesvirus_Mononegaviralesvirus_Rhabdoviridaevirus_Pelargonium_radula_virus_1
MSPGLVSVNDARIALESDGSLTALIGSSSVYDKKHASCARKKEVNVKVVSSDGGDLLMRNVPLFDEHDLKEMRNQSGDFKYIHIGCITVSIEPLIHQKFLAQFGKSVRGLCVIFDSTFEIFEESIICAHKFDLSEGRADFICYPNHCLSASDENLRDRLSVLLCMDNIRVRKGNEMLTLCIGHLTTGTNTMNPADTCVTGMKSIDVMGASEIGINEITPDISARLEAAKTNGMLYLEPAGGDQYIRPRHHGIKKYFMKPPKVVIRRNFNTATMDDTPRAGELLRRNDPPRLSVSAPSSPAHNMISSTRTSNDKEGPSGGKFYIDGDIVKNAIKQKKRDLRSASSRYNKLQIGKD
>YP_009300686
MSRSGLISVNDAKAVVAINGSLTSFIDSSKVYEGRARHIARKREVNVKILATKDNKYLMRCFPLLDNNDVSEMRADKKNNKYIHIGCISVSIEPLIHARYLKKYGKEMEGICAIMDTTFHDIDQSIISLHRFDLSHKRADFICQPNHSLSITDDNLMRRISVLVIFDCPKVDEGNELFNICIGHITTCTNTLNPTSLEGETSFGVIGSTPVEFAAVKDHIENALNPMGGTPCIELSEDGADDIIMKKKSLLSKVGLIKAPKVVIRKNYAMRPREHDRIESSSDLKRCSSLPRNSLDLAVARVAKEGMFSAAFKSHRLGGDIDKQMILEKKKSIVRNRQN
>QCF24340_Virusesvirus_Riboviriavirus_Orthornaviraevirus_Kitrinoviricotavirus_Alsuviricetesvirus_Tymoviralesvirus_Betaflexiviridaevirus_Trivirinaevirus_Vitivirusvirus_Grapevine_virus_M
MSHEVRVFRVRKSTANFGELNKQLNTSKVYDQDVVERLFPRSVVKGNVHTEIVVKNGKVDVDLDLLGPDGGEALLAFGKPYVHVGCIAVALMPHGKNLPGVAHLVLRDGRLLSGKDILCRFQCRLDQRLSAFAEFPNYFVSTEDITKGFSFHLSIQSDELGFRDGTHPFSVQLTSILRGCDESMDMRYALSTLGSGLYQAVLNSSPETEKPGLIKYQNNEVTSVMAEVYETIKKLNLEHNGELHKERSDEGDNQDVAINWSDASGKT
>QKI80136_Virusesvirus_Riboviriavirus_Orthornaviraevirus_Kitrinoviricotavirus_Alsuviricetesvirus_Tymoviralesvirus_Betaflexiviridaevirus_Trivirinaevirus_Vitivirusvirus_Grapevine_virus_A
MSREDLQATKGSHSELQEIKIFNVKRNTKDLESLNKSLHRGDVYDTELIEKVFPRRTKKCVIHRELTVKDGRVDCDLDIMDSGLDDIDEEEFPLYHVGCIVVALMPHGKNLQGKVAVEVLDTRLKEGAARISRTLMDMSKPLSACADFPGYFISTSDLLNGYTLHLSITTTDLQFVDGVHPFSVQLMSIGRFCGDDMKTRYAVCEASKMLHQNILNSEGDGETIPRGVPVQKVPDTLVMPEVYETIKRLGLKTNGTLRQEGRDKGDNRGVGAGESSANR
>YP_009389465
MGDEVKALKVKKSTTNAKDLQAQIHRADVYDEGLLERLFPKRTRKCVVHRDIVVDSGEVDCVLDLMDDEGLDGVDEEEFPLFHMGCLVVAVMPHGRKLNGDLQIEVHDCRLVEGKSKVGAFKCDITKQLSAFAEFPGYFISTQDLKKGYSLQLALRATGLDFKDGTHPFSVQLLTIGRFCGEDLESRCAIGGAGKSAYQCLLNTTKEQGDNFTPLIPRQVDIREVDHTLVKSDVFETIKRLGLRTNGKLVAESKVEGDNQDAGAGGRRAGGKT
>YP_009551969
MAREVKVFKISRNTESVKGLLDQSHRKDVYDLDTLERWFPKRTRKCVVHKEIVVVDGEVDCNMELMEDEDYKDIDPNEYPMFHVGCVLVAVMPHGRKLNGELTIEVHDKRLKEGKSRISGFNCDLSRQISAFAEFPGYFISSHDLLRGYSLQLLIHARGLDFKDNMHPFSVQLMSIGRFCGEDMESRFAISQMGKSAYQCLLGTSLADPRGENLAVPKGLHVEEVDSTLVKSDVYETIKKLGLKTHGRLIEEPKDQGGDQDARFSGRQTRRET
>BCT87095_Virusesvirus_Riboviriavirus_Orthornaviraevirus_Kitrinoviricotavirus_Alsuviricetesvirus_Tymoviralesvirus_Betaflexiviridaevirus_Trivirinaevirus_Vitivirusvirus_Grapevine_virus_F
MASSSDKAREVKIFDVKKGATGFEELNKAITRSDVYDNELIERIMPKRTRKCVVHKEISVVNSRVNVEMEIMDDGILGKLDEEAYPIYHAGCLVVALMPHGRDVKGKVALRFKDRRLKAGKDVIGSMVADLRKGISAHAEFPGYFISTADLKAGYTLQLEIASDDLDFKDGVHPFSIQLISIGRFCGEDLDTRYLLQQNGTRMYQHLLNSENETRCVPKGLDVKVNDTTLVMPEVYETIKKLNLKHHGSDIKKDEHEGGGRNAGPVRGRLE
>YP_004935360
MSSISRGSSSMTSSSTVPRAIAKSTKIFDVPKGEDGRSVARALNRNRVYKMDAFEKIFHQSTLKSCVHDELIVENGVVDQNIDLVDEKTIDGLNEEKQPYLHLGCVAIAVIPHGRAMKGTVQIKVEDQRFKEGHGTVCSFKCDLKDALSAYASFPGYFVSTTDVKNGYALNLKVKAEGMCMVEGVHPLSIQMHCIMKMCDANFEHRYALAKLKPGAYQELLNSQQVPGFEIPYKRQMNNETGGIKDTLVMPNVYDAIRKLHPNHVGGYIKDGQSEEGDRGVGADRGGPGT
>BBL87154_Virusesvirus_Riboviriavirus_Orthornaviraevirus_Kitrinoviricotavirus_Alsuviricetesvirus_Tymoviralesvirus_Betaflexiviridaevirus_Trivirinaevirus_Vitivirusvirus_Actinidia_virus_A
MTSMRSVSDLGQSSRTQTSRSRGVTDTLEKRVFKVPKGLKDAKQLKGALARNKVYDITLFEQIFPTCTLKSNIHEEICIEEGCVDTNINLVSESVADGLDEEKEPYLHLGCVAVAIIPHGRNMSGRVDIKLEDQRFQEGKGTLCHFQAELRNALSAFAQFPGYFVSTIDVKNGYALNLKIKASGMHMHDGTHPLSLQVYCIMKKCDESFEHRYALSALKPGAYQSILNTTQIEDVPIQYSRPPARTVEPDNEKTLIMPSVYEAINKLYPNHGKEYLKDGTNESSDRGVGNLGGNLRN
>QIQ28220_Virusesvirus_Riboviriavirus_Orthornaviraevirus_Kitrinoviricotavirus_Alsuviricetesvirus_Tymoviralesvirus_Betaflexiviridaevirus_Trivirinaevirus_Vitivirusvirus_Heracleum_latent_virus
MGTTVGPAYSGDTMYPAKIGVSDNARSAHPIYQGEPRGNESRILTTQRGGSKRFQPTISASNSSTGVFKVDKDLQEPHKLSGRLQRGKVYDIGLIEKMMPKQVLRSVVHNEIVVEEGEVNAELSLIPEALLQSLEPSKFPYLHIGCVAISVIPHGRDMPGKVSIEIVDSRYTSGKGVLSRFGCEMKNALSAFARFPGYFVSAYDVLDGYTIGLKVKAQGLELHEGVRPLSLQVICIFRQCEESFKHCYALQKLKPEAYQALLNTYLEEEDDHTEYKSIKAPSLITSKPPSDTAKDYTLVMPEVYETIKKLFPSDHGRYIEERKDQKRGEDSGASRGNPGGERQ
>YP_009664763
MSSGHSVSELMPSNRIGYGNTNGAYTGSMRFQTPMEESPKSAVQVFETGKGVEDVSELKSKLKRRKVYNMRFLEDLWPTQVFKSVVHNEIRVEDGKVDLDVNLIDQDMVKNLDPNVKPYIHLGCIAIAVIPHGRDAPGECEFELVDTRYSSDHGSLARFGCKMANSLSAFARFPGYFISSHDIKDGYTIGLRVQGKNLELNGGVRPMSIQVICIFKICGEEFKHRYALGKLPGNAYQDLLNAYLIATEDDTEFEAHSKVAKLKGKTAEAKMVQPERCNTKEEDTLVMSDVYKTIKELYPEHGGFIEEKSDQVNDNDLTQRGGQLRGREL
>NP_619656_Virusesvirus_Riboviriavirus_Orthornaviraevirus_Kitrinoviricotavirus_Alsuviricetesvirus_Tymoviralesvirus_Betaflexiviridaevirus_Trivirinaevirus_Vitivirusvirus_Grapevine_virus_B
MSQVSRSESQRYPGWLSGSKQAQQITQQTQEPTHTQLSVFPKPKEELGVKGVKSAIAKTKVYDLSYFERLFPTRVFKSVVHEEIRVRDGEVKQVINLMDEDFVKKIETTSYPYLHLGCVAICVIPHGRDLKGEVEFTLRDTRFLPRSNPLMSFGCKAERMLSAFSAFPGYFVSTYDLIDGFTMELMVRAKGMEFEEGVRPMSIQIIPCVAKLCSQDFHHQYALQKVKKGAYQALLNSYLVQCEDQTEYLEVQSSEGMLDRSGYAGTQVKSGQSESIDKLLVPPEVYETISKQFPESHGKYIPDGKDKEQHFGTPVRRGDLRN
>QQG34666_Virusesvirus_Riboviriavirus_Orthornaviraevirus_Kitrinoviricotavirus_Alsuviricetesvirus_Tymoviralesvirus_Betaflexiviridaevirus_Trivirinaevirus_Vitivirusvirus_Agave_tequilana_vitivirus_1
MTTSEVQVFKVKDRRNGIQDLKEFNSVVDKSKVYDSSSFHELFGPKRIYKSAVCREIEVVNGQVNTEIDLYSDETIQAINEEEYPFMHIGCIALGFMGLGRNMKGEFDVVVRDARLRVNKEICAFRFRCNDRVAAFVDFPDFCVATTDIQNGFTIQLSIISRGLEFLDGTHPLALNLVSVCRFMDDKLESKMLVKKHGKHMYQELCNTEILDPRVGRLQESKVMANNQIEGDTMRDVLETIRIIDERKRKEGSGTDPTERQSSWGQLGA
>YP_009373230
MRMESKVEVFKVKDKRQGISDLKEFNKTIDKSKVYGQNVFSELFGEKRVYKSAICKDIEVRNGAVDTEIELYADETVKAVDEELYPFMHVGCIALGFMGLDRRMKGSFTVVVRDGRKKKGSDEICAFRFICKDKVAAFVDFPDFCVATADLKQGFTLKLSITSEGLEFLDETHPLALNLVSICRFMDDTMETKMLVKKHGKHMYQELCETEILHPSIGKLQETKVEPQTDNDTMRAVQETIKILNGRKKDKSGHTDPAERQSSWGQI
>YP_009552720
MATEGVQVFKVKDKRNGIVDLKEFNKVIDKRKVYDCGVLDELFGPKRVYRSDICQEIEVKDGRVDTEIDLCSDESLLRVDEEKFPFLHVGCIALGFMGLGRNMRGEFTVVVRDGRIKMGRNALCAFKFVCKERVSAFVDFPDFCVATIDLKSGFTLQLSITSTNLEFLDETHPLALNLVTVCRFMDGSLESKMLVRKYGKHMYQTLCDTEVLDPKIGKLVETKVHVDGTSEGDTMRDVLEAIRLHNERKSGKRGSDHTDERESTGGTGGPKV
>ATV81258_Virusesvirus_Riboviriavirus_Orthornaviraevirus_Kitrinoviricotavirus_Alsuviricetesvirus_Tymoviralesvirus_Betaflexiviridaevirus_Trivirinaevirus_Vitivirusvirus_Grapevine_virus_G
LSNLQDFEKIVDKKKVYELGVLDEIFGPKRVFKCAICKELTVESGEVNVQMDLFCEETMDGIDPDVYPFMHFGCLALGFMGLGSRLDGQYVAQVVDTRRKEGSNVLSSFRFRCKDGVSAYIDFPDFCVATTDIMGGFTISIRLRSEGIDFMDGSHPLALNVVALCRFMDDKLETKMLIKKHGKRIYQAVGQVEILDPEIGNLRLNDTPSGDVIDKTMFDVAEIIRKIRSSVGSGASASTKDGRGIKEDEASSTDAAQREASGSKVRALF
>QOP59294_Virusesvirus_Riboviriavirus_Orthornaviraevirus_Kitrinoviricotavirus_Alsuviricetesvirus_Tymoviralesvirus_Betaflexiviridaevirus_Trivirinaevirus_Vitivirusvirus_Grapevine_virus_I
MDRTEVNVFKVKGSKQGVGNFKEMRSIVDKDKVYDEEMLDKLFGKSTVLKSSVCSEVFVHEGKVNTEIELVAEEVLANVKTDETPFMHVGCVCIGFMSLARSNVGSYKVIIQDERLKGEHKNICAFKFDASEKVAAFADFPDYCIAVEDLVNGFKLKVLVLSENAMFEDTAHPLAINVVGVCRFVDDSLETKMLIKKVGKHMYQRICATEVLDPSIGVFQPSDKDRAGAIMSDLHGVIKKINGFKGDKEGSPTAAQRQSAWAIR
>QEH60475_Virusesvirus_Riboviriavirus_Orthornaviraevirus_Kitrinoviricotavirus_Alsuviricetesvirus_Tymoviralesvirus_Betaflexiviridaevirus_Trivirinaevirus_Vitivirusvirus_Vitivirus_BGMaV_Blueberry_green_mosaic_associated_virus
MEREMDAESPLVRRKSGVQGPTSGRSTSGGGLEDLPRPKEVRVFDVKKKNVENFSDLRNALGKGKVYDIGIIDRMFPSHTHKLGVTKELVAGEGEMVSELDLIDADMLENMDQEKYPLLHIGCLCVGVLPLGQNLPGTGTVELIDGRRGKEGVSLMRFGFELKGGLAAFCSFPNFCIAASDLVDGYRLTMKLTLKGIDFKEGTHPISTNLLSICREIDESVETKVLLKEANRQMYQPLLNSYYLDPMKYAVKLKTVSELDGNDEEVMSAVRETIRKLEYGSGQKESGGNLISGYGTQG
>YP_009352884
MASFTPNQRMTSDEHASEERLMGPSVKEIRVFDGSKARKMESFKDMGKVVERGKIYDIGAMERMFPARVQKAAMVKELSVKNKTVHCVLELADENLKNAMEPEKYPLLHIGCLVVGVMPLGNDLPGEGVVTLTDGRRGGIGGKELMCFNFKMSEGLSAFSCFPNFCVCSEDVMNGFSLIMNVKLGGLDFKDKVHPIAINMMSVVRQLDNSMETKCLLRNNNKAMYQPLINAKFLDTTRLELKLEQPSMINEDLTMEQEEDQVMLKVREAIKKIQVNGTGSQKDRSDNAPRGLY
>ACA02825_Virusesvirus_Riboviriavirus_Orthornaviraevirus_Kitrinoviricotavirus_Alsuviricetesvirus_Martelliviralesvirus_Virgaviridaevirus_Tobamovirusvirus_Turnip_vein-clearing_virus
MSIVSYEPKVSDFLNLSKKEEILPKALTRLKTVSISTKDIISVKESETLCDIDLLINVPLDKYRYVGILGAVFTGEWLVPDFVKGGVTISVIDKRLVNSKECVIGTYRAAAKSKRFQFKLIPNYFVSTVDAKRKPWQVHVRIQDLKIEAGWQPLALEVVSVAMVTNNVVMKGLREKVVAINDPDVEGFEGVVDEFVDSVAAFKAVDNFRKRKKKVEERDVVSKYKYRPEKYAGPDSFNLKEENALQHYKPESVPVLRSGVGRAHTNA
>ASC60203_Virusesvirus_Riboviriavirus_Orthornaviraevirus_Kitrinoviricotavirus_Alsuviricetesvirus_Martelliviralesvirus_Virgaviridaevirus_Tobamovirusvirus_Piper_chlorosis_virus
MADVLEKPKISDFLSLTKTEEFLPRNLTRLKTVSVSTRDIVCIKSLNELSDVKLLSGVPIDKYAYVGIVGVVASGEWLLPDNVRGGVTISFVDRRMTNSTEAILGTYRAAAKDKRFQFKLIPNYFVTSADAKRNPWQVHVKIQGVRVEEGWSPLTLEVVAVAMCANSIVSKGLREKIMNVGDPDVEKFEGVVDEFVDSVAAVNSLSSLRSKKRFVKKGNVKRNRHRPESYASLDSFDQSDDDAIYSDQSEPISVLRNGLGSSQAVD
>YP_762619_Virusesvirus_Riboviriavirus_Orthornaviraevirus_Kitrinoviricotavirus_Alsuviricetesvirus_Martelliviralesvirus_Virgaviridaevirus_Tobamovirusvirus_Streptocarpus_flower_break_virus
MAIVLSKPKVSEFLNLTKAEEILPKFLTRLKTVAISTRDVVSVKGTTDLVDIDLLRDVPVNNWRYVGIVGIVASGEWLLPDNVSGGVAISFVDKRLVDSREAILGTYRAAAVEKRFQFKLIPNYFVSQEDALRRPWQVQVSLKGLKFEEGFSPLTLEFVSVVVCANSVVTKGLRERLNNVGDPNVEVSEVVVDEFVDSISASQSLSRARNKYVRGNGKVGNNSGGFSKYNRHQPERFAGKAMYNSKNVVRGGTSEPTAILHKRMGGSNSIDESLFSVAESDLSDSGCA
>AZF99048_Virusesvirus_Riboviriavirus_Orthornaviraevirus_Kitrinoviricotavirus_Alsuviricetesvirus_Martelliviralesvirus_Virgaviridaevirus_Tobamovirusvirus_Ullucus_tobamovirus_1
MMRLLRYIIPQSTGRLLFVVLLSIFLIKDFSVIYFSVMALAIVKPKVSEFLSLTKAEELLPKSFTRLKCVSVSTRDVVKVQGSNVLNDVDLLKGVPIDKYKYVGILGIVASGEWLIPDNVKGSVTVTFVDRRMQDSREAILGVYRAQARDKRFQFKLVPNYFVTRDDAVKRPWQVQVRLNSLKVEQGWSPLTIEVVCVTMCANDIVTKGLKERIIAVGDPNVEMVESVVDDFVDSVDAVQSLSAIRNGKGKVGCKKVKKVYISKVNESESDADSSSFSFNSSNVVRSYRAKPVPISSGRMGPASRSN
>YP_009362089
MSIQTFKPKVTEFLNLTKVEELLPKFMTRLKCVSVSSKDVVEVGDPSCLTDINLLKGVVFDKYRYVGILGVIVSGEWLLPKKIRGSVAVSLVDKRLTDVREAVIGCYKAQAKSKTFSFKLVPNYFVTANDAARNPWQLMVQLSGLRFEESWSPLTLEVVSVVICANSIVSKGLREKILQVGDENIDFEKAVDDYIDNVPSFASLRNLRYGRGPSFRNRSSFQKNQKEFRGSKSKGKFVGLKKESEEFVGHLDEGLDDNDGTESYASSDSFSSISAINGVPNHFTQSSRLPYSVMDPVRDAHKPL
>QNH88585_Virusesvirus_Riboviriavirus_Orthornaviraevirus_Kitrinoviricotavirus_Alsuviricetesvirus_Martelliviralesvirus_Virgaviridaevirus_Tobamovirusvirus_Hoya_tobamovirus_2
MALNIRRPKVADFINLSKAEEILPKFMTKLKSVSISSNDVVVVDGVHTLSDIDLLKGIDVSKYRYVGVLGVVVSGEWMTYSKVRGAVTVSLVDKRMTNAREAIIGCYKAQAKERNFSFKLVPNYFVTATDAVRKPWQLLVQLNGLRMDEGWSALSLEVVSVCICANSIVSKGLRERVLTAGEGSVDFEKVVDDFVDNVPSFASLSAIRNKGRTCPKPVNHPKNRPQVQRRKPAVQANRGVESNFVIEDDVGSEVSADSNSFSTSTINNDLYDQLRQSSRLHGSVVGGAQGAPQLMS
>BAE92304_Virusesvirus_Riboviriavirus_Orthornaviraevirus_Kitrinoviricotavirus_Alsuviricetesvirus_Martelliviralesvirus_Virgaviridaevirus_Tobamovirusvirus_Pepper_mild_mottle_virus
MALVVKDDVKISEFINLSTAEKFLPAIMTSVKTVRISKVDKVIAMENDSLSDVDLLKGVKLVKDGYVCLAGLVVSGEWNLPDNCRGGVSVCLVDKRMQRDDEATLGSYRTSAAKKRFAFKLIPNYSITTADAERNVWQVLVNIRGVAMEKGFCPLSLEFVSVCIVHKSNIKLGLREKITSVSEGGPVELTEAVVDEFIESVPMADRLRKFRNQSKKRSNKYVGKRNDNKGVNKERKLFDKVRIGQNSESSDAESSSF
>NP_597748_Virusesvirus_Riboviriavirus_Orthornaviraevirus_Kitrinoviricotavirus_Alsuviricetesvirus_Martelliviralesvirus_Virgaviridaevirus_Tobamovirusvirus_Tobacco_mosaic_virus
MALVVKGKVNINEFIDLTKMEKILPSMFTPVKSVMCSKVDKIMVHENESLSEVNLLKGVKLIDSGYVCLAGLVVTGEWNLPDNCRGGVSVCLVDKRMERADEATLGSYYTAAAKKRFQFKVVPNYAITTQDAMKNVWQVLVNIRNVKMSAGFCPLSLEFVSVCIVYRNNIKLGLREKITNVRDGGPMELTEEVVDEFMEDVPMSIRLAKFRSRTGKKSDVRKGKNSSNDRSVPNKNYRNVKDFGGMSFKKNNLIDDDSEATVAESDSF
>CEZ26285.2
MALVVKGKVNINEFIDLSKSEKLLPSMFTPVKSVMVSKVDKIMVHENESLSEVNLLKGVKLIEGGYVCLVGLVVSGEWNLPDNCRGGVSVCMVDKRMERADEATLGSYYTAAAKKRFQFKVVPNYGITTKDAEKNIWQVLVNINVKMSAGYCPLSLEFVSVCIVYKNNIKLGLREKVTSVNDGGPMELSEEVVDEFMENVPMSVRLAKFRTKSSKRGPKNNNSLGKGRSGGRPKPKSFYEVEEEFDNLIEDEAETSVADSDSYMSYSITSPSQFVFLSSVWADPVELLNVCTNSLGNQFQTQQSRTTVQQQFSEVWKPFPQSTVRFPGDVYKVYRYNAVLDPLITALLGAFDTRNRIIEVENQQSPTTAETLDATRRVDDATVAIRSAINNLVNELVRG…
>QYA72360_Virusesvirus_Riboviriavirus_Orthornaviraevirus_Kitrinoviricotavirus_Alsuviricetesvirus_Martelliviralesvirus_Virgaviridaevirus_Tobamovirusvirus_Bell_pepper_mottle_virus
MAIVVKDKVNVNDFINLSNSEKYLPSLMTPVKSVRISKVDKVLARENETLSEVDLLKGVKLIEGGYICLAGLVVTGEWNLPDNCTGGVSVCLVDKRMERASEATLGSYYTGAAKKRFQFKVTPNYSVTTDDAKKNIWQVLVNIKGVRMSAGFCPLSLEFVSVCIVFKNNIKLGLREKITRVTDAGPMELTEEVVDEFIENVPMAARLARFRTKSSKTGPKKFVRNSRDSKVRSNNLNRGVRPKFEEEGIVSDKLINDESESIDADSDSYL
>YP_009254749
MALVVKDDVKISEFINLSTSEKFLPAAMTSVKSVRVSKIDKVIATENDSLSDVDLLKGVKLIEEGYVCLAGLVVSGEWNLPDNCRGGVSVCLVDKRMLRHDEATLGSYKTGAAKKRFAFKLIPNYSVTTADAKRNIWQVLVNIKGVAMEKGFCPLSLEFVSVCIVHKTNIKLGLREKITNVSDGGPVELTEEVVDEFVESVPMAERLRKFRGRSNKKSNKFVEKNNNKRGDKGGKLLKKIDNETETESSDAESSSY
>DAG16083_Viruses_Bacteriophage_sp
MALVSKDKVRISEFLNLTPAEKYLPSNMTSVKSVMISKRDKLIAEKDDSLSDVDLLKGVKLIEDGYVCLVGLSITGEWNLPDNCKGGVSICLVDKRMKRSNEATLGSYRSGAAKKRFSFKLIPNYSVTTDDAKRNIWQVLVNIRGVAMEAGYCPLSLEFVSVCVVYKSNIKLGLREKIQSISEGGNFELTEAVVDEFMESVPMAERLSKFRSYRKKKNNVSNNNNIKGKLNKGAIVNKNKIVEMDYDSESTDAESSSF
>YP_001974325
MTLSIRDSFKIDEFINLSKVEKAVPALFSRVKTVRVSTVDKIMATKNDSLSDVDLLKGVKLVNNGYVCLVGLVVSGEWNLPDNCKGGVSVCLVDKRMKRANEATLGSYHSRACKKNFSFKLIPNYSITTADAEKQPWQVLVNIRGVQMEQGYCPLSLEFVSVCIVHKNNVRKGLRERITNVAEGGSLELTEEVVESFVNDVPMAVRLNHLRNGNKKEGFSKGKYVNNNAKERSVNKFVKKSVNGKGGLKVKEISTSVEDYNSSEVSSDSFI
>NP_671720_Virusesvirus_Riboviriavirus_Orthornaviraevirus_Kitrinoviricotavirus_Alsuviricetesvirus_Martelliviralesvirus_Virgaviridaevirus_Tobamovirusvirus_Paprika_mild_mottle_virus
MSSKSIVNIEEFINMSKAEEVLPAALTRMKSVRISTVDKIMATDNDNISEVDLLKGVKLIKNGYVCLVGLVVSGEWNLPDNCRGGVSVCLIDKRMQRHNEATLGSYTAKASKKNFSFKLIPNYSITSQDAERRPWEVMVNIRGVAMEEGWCPLSLEFVSVCIVHKNNVRKGLREKVTTVSEDSAIELTEEVVDEFIEAVPMARRLQNFRKPKNNISKNFVNKGSSKPRNIPKLNEDKVFKLEKGLKGVKGMTNASRDDSSSEISSDSFN
>P18338.2
MAVSLRDTVKISEFINLSKQDEILPAFMTKVKSVRISTVDKIMAVKNDSLSDVDLLKGVKLVKNGYVCLAGLVVSGEWNLPDNCRGGVSVCIVDKRMKRSNEATLGAYHAPACKKNFSFKLIPNYSITSEDAEKNPWQVLVNIKGVAMEEGYCPLSLEFVSICVVHKNNVKKGLRERILRVTDDSPIELTEKVVEEFVDEVPMAVKLERFRKTKKGKKRKKEKKKRVVGNSVNNKKINNSGKKGLKVEEIEDNVSDDESIASSSTF
>AWD93814_Virusesvirus_Riboviriavirus_Orthornaviraevirus_Kitrinoviricotavirus_Alsuviricetesvirus_Martelliviralesvirus_Virgaviridaevirus_Tobamovirusvirus_Odontoglossum_ringspot_virus
ALVLRDSINISEFINLSASVKLLPSALSAVTSVRISKVDKIFSYENDSLSDIDLLKGVKLVENGYVCLAGLFVTGYLNLLHKCKDNVSICLVDKRMLRANEATLGSYHTSACKKRFTFKIIPNYSVTTADALKGIWQVMINIRGVEMEKGFCPLSLEFVSICVVYLNNIKLGLREKILNVTDGGPTELTEAVVDEFVEKVLWLLGSRSFTLCQQEKPSNSSKF
>AIX94571_Virusesvirus_Riboviriavirus_Orthornaviraevirus_Kitrinoviricotavirus_Alsuviricetesvirus_Martelliviralesvirus_Virgaviridaevirus_Tobamovirusvirus_Yellow_tailflower_mild_mottle_virus
MAIALRDTVKINEFINLSKTEEILPAMFTRMKSVRISTVDKVVAKENDSVSEVDLLKGVKLVKNGYVNLVGLVVSGEWNLPDNCRGGVSVCLVDRRMTRHSEATLGSYTAPACKKNFSFKLIPNYSVTTADAERRPWEVMVNIKGVAMAEGWCPLTLEFVCVCIVHKTNVRTGLREKVTSVSEGSSIELTEDVVDEFFESVPMARRLQNLRNRRGNINRNKFQVYKKKNKNNIGDALKERIDEVKDGENKRYDNDDYSIEESSDSY
>NP_620519_Virusesvirus_Riboviriavirus_Orthornaviraevirus_Negarnaviricotavirus_Polyploviricotinavirus_Ellioviricetesvirus_Bunyaviralesvirus_Phenuiviridaevirus_Tenuivirusvirus_Rice_stripe_tenuivirus
MALSRLLSTLKSKVLYDDLSEESQKRVDNKNRKSLALSKRPLNQGRVTIDQAATMLGLEPFSFSDVKVNKYDMFIAKQDYSVKAHRKATFNILVDPYWFHQPLTHYPFFRVETFAMVWIGIKGRASGITTLRIIDKSYVNPSDQVEVEVRYPISKNFAVLGSLANFLALEDKHNLQVSVSVDDSSVQNCVISRTLWFWGIERTDLPVSMKTNDTVMFEFEPLEDKAINHLSSFSNFTTNVVQKAVGGAFTSKSFPELDTEKEFGVVKQPKKIPITKKSKSEVSVIM
>QXN57585_Virusesvirus_Riboviriavirus_Orthornaviraevirus_Negarnaviricotavirus_Polyploviricotinavirus_Ellioviricetesvirus_Bunyaviralesvirus_Phenuiviridaevirus_Tenuivirusvirus_Maize_stripe_tenuivirus
MALMKLFSKSNGKVLVDDLSEEGQKRLDLANNKKKLLSARPLTKGRMSIDQAATVLGLEPFSFADIKVNKYDMFTAKQDYSIKANRVATFCIAVDPFWFHKPLTYYPFFRIATFAMVWIGVKGRAAGTTTLKIIDKSYVDPQDQVEVEVTYPICKNFAVLGSLPNFLALEDKTNLRVSVSIQGATVQNCVISRALWFWGIERTDLPVSMKTTDTVMFEFEPLEDFNVNHLSSFSKFTTNVVQKAVGGAFVTKSFPELDSQKEFGVVKQPKKIPIMKPKRSILD
>QFU19995_Virusesvirus_Riboviriavirus_Orthornaviraevirus_Negarnaviricotavirus_Polyploviricotinavirus_Ellioviricetesvirus_Bunyaviralesvirus_Phenuiviridaevirus_Tenuivirusvirus_European_wheat_striate_mosaic_tenuivirusvirus_European_wheat_striate_mosaic_virus
MALSRLNIFGRSSGPVPLTSKISDEERKKMDEKNKKKALMAAHPRRAGKYSVNDAATVLGIEPFEFADLKANVYDMFTGKQDYSIQSKHCEFMVGTKPSWAHKPLTEFKFFRVATFAIIWIALKSRSKGTVTITIKDTSYTTDELQTEVKIKYPLSKNFAVLGSLPDFMAVEDRDKLIVSVEVNDETLKNCVFSRSIWFWGVEQTDLPIAMKPQDVIMFEYEPLDNKGLNNLNAFKDFTTKVATNAVTKAFKQRQLPELEDDFKYGVQVQPERVRLERSPPRGGIKVSA
>YP_009449444
MSISRYNPFKKSVILTDDLSERAAEKFEKKNKRKLALKNRPLTKGRMTIDAAATVLGLEPFSFADVRANSYDMFVAKQDYSVCANRRTHFTIDSSPLFFRKPLQTFPFFRIATFAVIWLGIKGRANGTVTFRIIDRSYTDPERQVEVEICYPMAKTFAVLGSLPNFMSYEDADKMQVEIVIKDDSVQNCIISRSLWFWGIERTDFPVPMESQKTVMFEFEPLPDRTVNHLSKFKNFTTDVVQRAVTTAFTTREALEDKPGIEFGVVKQPGVPLVQKKRVMIEA

## Sheet: hsp_psiblast
0 1.0474864 -0.53381974 0.32916862
1 1.0037334 -0.7979514 0.04380517
2 -0.34322315 -0.5019461 0.22258955
3 -0.38428032 -0.37783122 0.2275255
4 -0.34822306 -0.3895055 0.19989404
5 -0.34090066 -0.40319806 0.24819207
6 -0.38842633 -0.5192175 0.31913137
7 -0.269911 -0.44022188 0.28576463
8 -0.89375025 -0.10832948 0.2585934
9 -0.8540447 -0.26471186 0.44155005
10 -0.6599499 -0.092385635 0.32815775
11 -0.70615315 -0.17938386 0.44315422
12 -0.8801619 -0.2031749 0.3683684
13 -0.71757233 -0.108563565 0.3781669
14 -0.76361436 -0.053484716 0.35197008
15 -0.7877714 -0.13573721 0.39220414
16 -0.6685312 -0.2885959 0.46588254
17 -0.6558641 -0.15171279 0.3416765
18 -0.7286504 -0.0453028 0.25944412
19 -0.6247495 -0.13198414 0.3288458
20 -0.7072005 -0.14912269 0.24369809
21 -0.74424636 -0.16621713 0.29722083
22 -0.6665254 -0.082610846 0.2371768
23 -0.6918671 -0.12596431 0.28232852
24 -0.7057259 -0.221203 0.30207914
25 -0.66931915 -0.20600687 0.32530612
26 -0.6931291 -0.1226756 0.19795892
27 -0.6631155 -0.080102734 0.28692773
28 1.8466766 1.9171894 0.53878933
29 1.8485541 1.7422585 0.5864417
30 1.7841685 1.7074631 0.52334315
31 1.8921102 1.8005304 0.5105878
32 1.8980371 1.8830024 0.4816719
33 1.8186686 1.7740198 0.44020212
34 1.8677998 2.002326 0.50286573
35 1.949012 1.7869453 0.45697945
36 1.976769 1.9268838 0.4908238
37 1.8441517 1.8884585 0.5468619
38 1.84341 1.925255 0.41012445
39 1.9353606 1.8741398 0.38793623
40 2.0213706 2.1181297 0.43968156
41 1.803168 1.854529 0.52338356
42 1.8238099 1.8618617 0.44412965
43 1.8018382 1.9239204 0.49533066
44 1.7302125 1.7943388 0.48885816
45 1.9045879 1.9138072 0.5436113
46 1.9541203 1.9232566 0.45191994
47 1.9025342 1.9171293 0.48754156
48 1.8834696 1.8129499 0.5923459
49 1.9346895 1.8768688 0.54347634
50 1.9903485 1.8702977 0.49948436
51 1.9443618 1.7656295 0.5613173
52 1.9599055 1.9761597 0.5462829
53 -0.42087385 -0.50311786 -0.050731823
54 -0.49741122 -0.49331188 -0.04764396
55 -0.5383059 -0.5991664 -0.043053076
56 -0.53813636 -0.4435701 -0.012964502
57 -0.44471022 -0.50419 0.23969154
58 -0.47673473 -0.5080563 0.090902224
59 -0.43779784 -0.58651966 0.031804726
60 -0.4428462 -0.47470957 0.047931373
61 -0.5225858 -0.4886127 0.038805306
62 -0.6154984 -0.5034146 0.049422327
63 -0.48232284 -0.42910492 -0.073900804
64 -0.15509558 0.016716957 0.34565896
65 -0.061150238 0.031575616 0.32041186
66 -0.23600855 -0.39627314 0.115088105
67 -0.56174695 -0.1730428 0.40911314
68 -0.6176999 -0.23454957 0.47581735
69 -0.44978574 -0.3026431 0.2520523
70 -0.39524865 -0.17958173 0.2523042
71 -0.43346497 -0.21843508 0.28093076
72 -0.2640884 -0.33487192 0.08780079
73 -0.41033244 -0.11904618 0.026138812
74 -0.4851864 -0.4261827 0.15158732
75 1.6762208 0.37680024 1.2102427
76 1.4842184 0.20624445 1.3539443
77 1.4330178 0.28606462 1.0842271
78 0.84589505 0.38831162 1.147066
79 1.0276127 0.3061169 1.2419957
80 1.0624944 0.5856675 1.0270951
81 0.6334914 0.28656355 0.7208638
82 0.5374293 0.40113932 0.69421023
83 0.7017008 0.40551564 0.8404259
84 1.4809138 -4.7821975 -7.6936374
85 1.6488311 -4.7056775 -7.6372433
86 1.4847113 -4.5919247 -7.659236
87 3.2073708 -2.6639054 -1.6054257
88 1.9342587 -1.212742 -0.1516437
89 2.2602808 -1.3411951 -0.13689968
90 2.228368 -1.4273553 -0.28580466
91 1.9775379 -1.4555666 -0.424858
92 1.7301759 -1.3470545 -0.42259106
93 1.5246603 -4.4866495 -7.2099314
94 1.5153396 -4.5604215 -7.374566
95 -0.107982814 0.11239902 0.43589336
96 -0.08231546 0.036770303 0.44314244
97 -0.050271124 0.14076108 0.38999444
98 -0.23779246 -0.2718946 0.17659007
99 1.73908 0.16516607 1.2587222
100 1.7893006 0.19471449 1.2359743
101 1.7627437 0.0899635 1.2630516
102 1.734091 0.11778891 1.3259597
103 1.7332007 0.2001321 1.3170487
104 1.7947624 0.19634616 1.2817338
105 1.8099334 0.15367495 1.266308
106 1.8119041 0.08084841 1.3129027
107 -0.46613255 -0.38531893 0.36530328
108 -0.40060973 -0.42690438 0.38095194
109 -0.41350928 -0.32117915 0.2592129
110 -0.42451397 -0.3695128 0.42742842
111 1.5919142 -4.121523 -6.5022116
112 1.7894375 0.096615046 1.1965916
113 1.8233361 0.01399605 1.205436
114 2.036158 0.08218741 1.1764005
115 1.7648631 0.056848884 1.1871914
116 1.8142046 0.12742218 1.1618092
117 1.828894 0.058592137 1.1470405
118 1.4395561 -4.1618214 -6.293552
119 1.7244732 0.13785283 1.100096
120 1.5700938 -4.195197 -6.30865
121 1.6550168 -4.114632 -6.382247
122 1.4615151 -4.132874 -6.5298996
123 1.3782684 -4.109071 -6.41246
124 1.4893912 -4.212791 -6.4340253
125 1.6325411 -3.9962735 -6.319603
126 1.5836302 -4.088481 -6.2349844
127 1.5049589 -4.059258 -6.3481674
128 1.6014501 -3.9723446 -6.435804
129 1.927882 0.2512689 1.5211219
130 1.9178952 0.13081364 1.5820136
131 1.177234 0.038082153 0.8530341
132 1.2189445 0.1848999 0.95655954
133 1.3329903 0.5214601 0.8301349
134 1.2013514 0.055992976 1.0562061
135 0.83798814 0.15231615 0.72995836
136 1.2310786 0.41724125 0.8392709
137 1.3102356 0.14990649 1.1148131
138 0.84044755 0.14356203 0.8846607
139 1.195796 0.23729554 0.93127424
140 1.3828825 0.14686458 0.880176
141 -0.39727256 -0.27268904 0.310649
142 -0.35974675 -0.2368139 0.27307585
143 -0.39507687 -0.27927524 0.2640316
144 -0.40180466 -0.22597724 0.1430313
145 -0.40044507 -0.17552772 0.14043207
146 -0.30689377 -0.18119477 0.14877704
147 -0.4455241 -0.20802692 0.20981874
148 -0.4596383 -0.23404849 0.208572
149 -0.44553983 -0.22367568 0.14736737
150 -0.44809043 -0.16311666 0.13174158
151 -0.46447906 -0.22777818 0.1716004
152 -0.42733714 -0.18894301 0.18049799
153 -0.5086285 -0.1607401 0.1377202
154 -0.47244623 -0.09814089 0.15313247
155 -0.4790436 -0.15669766 0.19991192
156 -1.2389613 -0.9079151 0.5972458
157 -1.4436752 -1.1185801 0.5803261
158 -1.2541691 -0.9979953 0.4424168
159 -2.3731165 -0.1803596 -0.47970012
160 -2.315846 0.02941057 -0.52232766
161 -2.423573 -0.08689007 -0.44850922
162 -2.3115795 -0.12525001 -0.57847184
163 -0.7045471 -1.1568128 -0.5895309
164 2.0116267 1.9362614 0.56930333
165 -0.70326066 -0.21594319 0.24293241
166 2.7577753 -2.1326077 -1.129609
167 1.720194 -0.031285524 1.2664071
168 1.773518 -0.0032265652 1.5225692
169 2.016286 0.04151403 1.4764742
170 1.8053026 0.19769637 1.6190286
171 1.6999556 0.24835104 1.5483323
172 1.4096292 0.04438424 1.0962425
173 -1.7333491 -0.12456098 -0.26765043
174 -2.190885 -0.22659567 -0.51174
175 -2.181996 0.03676075 -0.5533249
176 -2.3347092 -0.047743864 -0.41594523
177 -1.8362594 0.041719303 -0.3271339
178 2.6541686 -2.623061 -2.1485426
179 1.4950782 -4.004764 -6.506949
180 1.3306457 -5.6198244 -9.05414
181 1.4254769 -5.3222494 -9.028482
182 1.3494354 -5.462675 -9.327938
183 -2.191008 -0.20128882 -0.3691055
184 -2.166839 0.057742164 -0.39174616
185 -2.1301637 -0.07076658 -0.22928241
186 -0.09078572 0.11917205 0.30321804
187 -0.009313077 0.09470114 0.44381616
188 -0.02107422 0.06553646 0.37977722
189 -0.2981646 0.067067966 0.59155524
190 -0.111956656 -0.0123044085 0.5526413
191 -0.15897954 0.16499504 0.5792844
192 1.6584332 0.041080758 1.1873465
193 1.1814269 -0.04241903 0.9959776
194 1.5502754 0.045030374 1.2986082
195 -0.30631313 -0.15294932 0.056706585
196 -0.44332978 -0.25700575 0.25580165
197 -0.3363647 -0.40188146 0.14529616
198 -0.5031128 -0.3991237 0.27445894
199 -0.35350776 -0.3198335 0.19624692
200 -0.26156154 -0.4101054 0.2013992
201 -0.3387996 -0.3021479 0.09981786
202 -0.3512664 -0.39528593 0.33159047
203 -0.22899355 -0.34636402 0.16774726
204 -0.36871535 -0.3518132 0.13684756
205 -0.24420992 -0.25076154 0.106706664
206 -0.42877233 -0.4047521 0.21329914
207 -0.36295187 -0.43894285 0.16181469
208 -0.31528607 -0.35974294 0.032806337
209 -0.48729438 -0.46427712 0.3098747
210 2.407753 0.0035307296 2.0286326
211 2.3433082 0.112063095 2.128706
212 2.348198 0.039228253 2.2488084
213 2.5067346 0.14428087 2.2536485
214 2.450935 0.1501162 2.0462997
215 2.405652 -0.08059314 2.1690862
216 2.5450473 -0.005441992 2.1157758
217 2.6820304 0.03423725 2.3924978
218 2.635138 0.078636065 2.2170432
219 -0.43361706 -0.28407007 0.2864804
220 2.4835308 -0.05120763 2.3153718
221 1.4716371 -3.9487069 -6.128982
222 1.4036037 -3.855056 -6.0989037
223 1.3955028 -3.8018336 -5.9503675
224 1.4881434 -3.8996756 -6.3505445
225 1.3664842 -3.978678 -6.251749
226 1.3620555 -3.9570482 -6.4060135
227 -1.9343066 -0.20026356 -0.34375244
228 -2.039672 -0.0903151 -0.5884507
229 -1.7518958 -0.1862011 -0.43694463
230 -2.3960903 -0.00624606 -0.585667
231 -2.4044201 -0.08768708 -0.6252675
232 -2.418246 -0.015635766 -0.5121157
233 -2.4630342 -0.05331128 -0.5305137
234 -2.4156454 -0.1323337 -0.5862185
235 -2.4500675 -0.009959385 -0.6269501
236 -2.3600786 -0.0508236 -0.6372134
237 -2.475471 -0.09964111 -0.61350286
238 -2.51215 -0.020126805 -0.5671519
239 -2.4671288 -0.09822632 -0.5493463
240 -0.32158718 -0.25189054 0.02029574
241 -0.47832757 -0.3125911 0.13998646
242 -0.42852157 -0.23132238 0.04910232
243 -0.4817501 -0.2550323 0.008357406
244 -0.53888494 -0.29987592 0.12087277
245 -0.4947708 -0.272792 0.12548544
246 -0.4723708 -0.3106944 0.18238327
247 -0.4444211 -0.2921161 0.13356158
248 -0.4978745 -0.30141398 0.07905668
249 -0.50364363 -0.3011084 0.16771683
250 -0.15514806 -0.21078971 0.4181884
251 -0.044105865 -0.26250076 0.44812417
252 -0.16872221 -0.23395836 0.5076275
253 -0.10575274 -0.18170984 0.35712075
254 -0.12249301 -0.297215 0.49896288
255 -0.11359541 -0.23693606 0.35611963
256 -0.08634753 -0.16114065 0.41327417
257 -0.052883446 -0.20660596 0.34655997
258 -0.10797289 -0.2441308 0.46234733
259 -0.06440651 -0.20609115 0.39933115
260 -0.21416716 -0.28332418 0.33563772
261 -0.1053797 -0.3264969 0.2965646
262 -0.09161261 -0.31536078 0.3945437
263 -0.23865885 -0.30413294 0.52576476
264 -0.17868207 -0.3650452 0.45997578
265 -0.14926583 -0.20047486 0.30408162
266 -0.28235716 -0.23252416 0.46943948
267 -0.217893 0.050412256 0.508283
268 -0.24507831 0.056856215 0.38194937
269 -0.17771035 0.058382526 0.47079223
270 -0.13198476 0.02259966 0.25925386
271 -0.2087828 0.035480812 0.44736356
272 -0.18187532 0.07437368 0.27863508
273 -0.21857202 0.10031895 0.37124863
274 -0.27177262 0.08948566 0.4365413
275 -0.30496147 0.16568843 0.3248781
276 -0.27647272 0.1288739 0.458956
277 -0.2474511 0.14955574 0.3534124
278 -0.3132624 0.14427817 0.40403163
279 -0.21404034 0.10423696 0.40966564
280 -0.19591096 0.14287442 0.29515916
281 -0.19301707 0.1899003 0.36650285
282 -0.17443553 0.13591003 0.3159866
283 -0.14165133 0.06094119 0.29398984
284 1.3029257 -5.432828 -8.750787
285 1.495646 -5.372457 -8.749218
286 1.3943189 -5.2228827 -8.560567
287 1.3333652 -5.2274966 -8.792378
</pos>
<hsp>
27 56:1.6964663670207325E-26
27 55:4.1134644023938185E-12 4.451653453779808E-34
27 54:1.2813110500002756E-15 2.1039717686726855E-38
27 53:5.940944184869739E-29
27 59:3.7641412399509666E-30
27 58:2.426164150183996E-29
27 57:4.362174713959021E-27 1.4273562811395204E-43
99 129:5.732995783129236E-22 1.274242904882491E-55
39 45:2.1090317440614104E-64 5.742434018162792E-136 2.4012591051135896E-137
39 46:1.372091590846768E-65 6.019534371346568E-136 1.0396750029616841E-141
39 43:5.723631454170358E-156 2.2636233927259153E-174 4.502768643624214E-174
39 44:2.5157677227882592E-148 4.0260142056999323E-174 7.581852215976858E-174
39 49:8.127403860903268E-59 9.594263442151819E-131 1.5036387415651002E-132
15 74:5.3664424325107465E-14 1.3986939856196904E-41
39 47:1.3658673344890588E-61 1.0395334085042576E-127 3.184117160917853E-134
15 76:6.32385346223377E-11
39 48:1.2001605209165692E-67 2.397801840444758E-136 1.384616800559959E-136
15 77:2.0777522389211768E-11
15 70:8.026438230034717E-30 2.340338072656277E-47
15 71:1.3323794039467742E-29 2.5746827773833275E-45
15 72:1.144363015515468E-18 6.164706123791711E-53
15 73:1.5277164321101023E-26 2.150123960790776E-41
39 41:5.524703041024162E-160 1.5382113882534181E-176 7.765866012940789E-176
39 42:1.468004136446083E-159 2.6100047339746935E-177 5.119442004562173E-175
40 28:5.8560871693238444E-39 2.885010669142367E-125
40 29:1.3962747442214123E-41 2.6814037391320354E-125
39 40:9.370662194799046E-83 5.28033460658216E-139 6.692167041813315E-137
99 134:1.8878358866093843E-26 9.99154985041321E-81 4.4466997927115406E-76
27 67:1.6742670630634825E-29 3.9553814665906217E-59 3.7484738457127702E-56
99 133:6.325374513911299E-20 1.5098420997938054E-76 7.558371664378654E-74
27 66:2.4273740467087444E-33 2.212303453075312E-49
99 132:3.5605279565952186E-16 2.720114090692803E-72 6.272178224320023E-67
27 65:6.303216303156574E-12 3.9649917206321356E-38
99 131:1.3416048174056674E-66 1.916830291461794E-67
27 64:7.73054961157727E-17 3.689985303586011E-35
99 138:3.448105416299764E-27 4.814288136427528E-81 1.3347818001826766E-72
99 137:4.542304074120665E-20 1.009922772742935E-73 7.339392464326149E-71
99 136:9.794516427200183E-23 3.434021833655114E-81 1.9708333105443645E-70
27 69:9.94527285770208E-34 3.4723494230171937E-41
99 135:1.76499422983313E-19 1.1589831379862936E-72 6.898289186543205E-72
27 68:2.5726305478350204E-26 1.0391785935917755E-63 6.777373219690867E-51
39 29:1.1562072414237416E-69 6.415113886782016E-134 9.833735068274487E-139
52 29:1.711847491441795E-47 1.412339815370267E-125 7.822503795911413E-137
99 139:3.891485312053906E-17 2.5547071982148033E-64 1.1099093728293506E-61
52 28:7.719257837371215E-41 2.7915406279336602E-126 5.076019704284695E-134
27 63:7.805900129321092E-30
27 62:4.9303206807766126E-14 2.8244421764415073E-34
27 61:5.675172800790996E-13 3.1253847930403073E-31
27 60:4.0045737151664664E-30
39 34:3.4701202656123226E-63 3.1087004130310323E-118 3.914602966781468E-120
39 35:5.222894455019453E-66 1.5107538630507848E-135 3.1076384546003335E-137
39 32:3.4650877626046206E-71 4.570008311594651E-132 8.99024508584636E-135
39 33:1.3583392291692133E-71 6.22018551705812E-138 3.798560409151344E-142
39 38:4.501063610366036E-156 2.3636185785143625E-169 1.6209969476954793E-168
39 36:1.804556462441834E-63 1.3222975399850947E-137 5.258334367759509E-140
39 37:7.458193056490997E-57 4.384419276291849E-100 2.1774218669984383E-101
39 30:3.398880554219586E-70 6.167559577047917E-135 1.0527606907355218E-139
99 130:1.7347897307437773E-22 7.982314848745057E-55
52 30:1.4480688167942353E-45 3.387635594392293E-122 2.991766990272933E-134
39 31:2.623886890571555E-69 4.534491701856822E-131 7.581380234452102E-136
52 34:8.862456088018891E-45 3.317381144432482E-116 1.464198785402744E-124
27 33:2.1280012325629407E-11
52 33:2.904462207731341E-46 9.211309432503574E-128 1.2161783939129487E-135
52 32:1.92984985795716E-45 1.2749872918974459E-120 7.111699619630089E-132
137 189:2.162431564727052E-13
52 31:1.3534070222355216E-43 3.3066553642824204E-124 6.213695771092736E-133
52 38:3.0128881635057277E-46 2.118778162547605E-116 1.5430845974965156E-143
52 37:2.940645491372886E-41 4.904991299020592E-106 9.415146453507224E-109
52 36:2.1854278536120983E-55 1.8951887147329505E-134 2.706808144701984E-137
52 35:6.557829300329867E-44 4.5626807984228266E-119 1.1111979032692745E-131
52 39:2.3052816620546204E-33 3.078222206069966E-104 4.719431762563086E-137
137 188:2.7250159978560137E-14
137 187:7.810235346237359E-13
64 20:6.61847892626091E-17 9.539572582970812E-36
137 186:1.2453510503891444E-12
15 56:7.462963382711406E-21
64 12:1.6519648354884797E-23
15 57:1.5343172599856285E-18 7.432647051436224E-50
64 13:2.0621639786532196E-15 4.5335890371907286E-29
15 58:9.12828640057928E-26
64 10:3.5937617257910053E-20 4.811090574670545E-36
15 59:1.717126498816752E-22
64 11:2.634117090120624E-16 1.7686858665604392E-32
137 191:4.560469161056022E-12
64 16:3.0524815136636295E-23 3.648417186357657E-35
137 190:4.970000601628773E-12 1.175035687524954E-22
39 28:9.581578938674024E-73 2.4070703776371378E-136 1.4328002144684046E-141
15 53:1.2772295636224852E-19
64 17:5.0118243171489296E-17 4.202777186489812E-42
15 54:1.3294848413749082E-21
64 14:1.7115171043744665E-14 1.3048696221835091E-30
15 55:8.849933624157743E-21
64 15:4.557294309271558E-15 7.42202747215663E-35
64 18:3.4861853367611775E-16 1.0806194002341973E-35
27 28:1.4182590844850834E-11
64 19:6.347974514885588E-20 3.119225601033073E-42
52 41:8.090589301972364E-47 5.61963622495961E-124 1.3376959372302331E-154
99 140:1.5393013996073006E-18 3.5329487466978786E-65 6.096112931190076E-59
52 40:4.5235476302515615E-20 2.6080991085684943E-81 8.855553358219346E-115
52 45:6.18478690270148E-52 2.357199629777692E-109 3.579053601525822E-128
52 44:4.822778017177296E-50 1.2050337301596665E-122 8.75100945048607E-152
52 43:2.037762533823376E-47 3.7606661924825617E-124 4.1971842054214626E-154
52 42:3.051047869782185E-49 9.085054374631559E-127 1.1020296621509048E-154
52 49:2.342591801586519E-49 4.558668955462407E-115 6.115877600087222E-133
52 48:4.2108716696393636E-41 7.471172548421765E-114 1.1430094580377748E-134
52 47:1.5483707905737738E-49 8.604754175502555E-122 5.525540808230603E-129
52 46:1.2104910165396486E-47 2.6885424596939577E-113 4.107596212253868E-132
137 195:2.882724776713685E-16
137 194:1.4485648419083665E-21 8.965704425253094E-49 3.1528424224856016E-54
137 193:6.59826785606852E-16 2.712915055486581E-59 1.3146067262096841E-58
137 192:1.1782489321089276E-42 1.3333119117027735E-64
64 30:1.340710719219607E-13
64 31:9.498687183388894E-13
137 197:3.9568645843018645E-13
15 67:3.5336482944134634E-15 2.4789860883340856E-55 8.87964500717055E-58
64 23:1.3936906453733776E-17 7.876958664330044E-40
15 68:1.583923017500311E-16 9.361536072375704E-46 6.3141819476087245E-47
64 24:3.2857465827357656E-16 3.361841804064422E-40
15 69:3.4244666194143365E-25 6.200421043990612E-48
64 21:3.9384970314722003E-16 5.315284838490282E-41
64 22:8.079084752306455E-16 3.9982321931990297E-38
15 63:8.668142842527831E-23
64 27:5.427769835377564E-18 1.1981133010529436E-38
15 64:9.006301263622056E-15 3.0291291011663402E-34
64 28:1.3046572304973695E-13
15 65:3.0852591108271344E-21
64 25:2.9556663033982195E-16 4.865639839394127E-36
15 66:1.5511945507485738E-17 1.5737997060717201E-49
64 26:1.6040056128042925E-15 2.559190023065737E-38
15 60:9.192303710369763E-26
15 61:9.53926834034665E-23
64 29:7.193588414175115E-13
15 62:4.388723519347011E-24
52 51:5.642232340457264E-47 2.2524138315129793E-113 9.84169975650473E-129
52 50:5.783331217282831E-47 9.166530185342425E-117 1.4150242102923124E-126
27 12:3.6861794898341125E-46 1.4135343619802115E-76 1.0738827141624055E-63
27 11:1.2711647658528607E-47 1.4643653311655253E-84 3.740004570039531E-70
27 10:8.354871533493305E-72 1.6338197627867686E-105 7.217385018479255E-85
27 16:6.1809478360005174E-27 1.9522522759838296E-60 2.051257036543776E-52
27 15:1.1293311998314108E-42 1.6583469689182177E-81 1.877246349022373E-64
27 14:3.1860480858824375E-41 5.544710730587593E-75 1.9897743833969118E-60
27 13:7.983096367186137E-49 1.3203034114181151E-80 2.867393503070074E-65
15 27:1.1258163738512874E-42 4.24916425248917E-108 1.2885397988570002E-83
64 41:8.652778295646395E-17
64 42:1.032099699489363E-15
64 35:1.1447380903721905E-12
64 32:6.960134552493078E-14
64 33:1.756036761697E-14
64 38:4.1780925527451156E-15
64 39:2.9352472026834983E-14
52 140:1.522022421954315E-20
64 37:1.3704278559720057E-14
27 23:1.3352663089456992E-122 1.696405106437201E-126 1.1159610774756473E-95
27 22:8.033483197140846E-121 2.7238063528450336E-122 1.7136882485660428E-95
27 21:7.931943779937282E-105 1.3714330259481454E-108 2.3881825883944273E-86
27 20:2.3115532559693843E-84 6.41684702803468E-106 4.0066872052983054E-84
27 26:8.996805873174664E-116 5.332687850984856E-122 2.4254596534733833E-94
27 25:8.422794205483925E-107 1.401366478576255E-112 4.6376788732463395E-90
27 24:3.0082622149009017E-132 2.87844338082458E-126 1.3801473439555103E-99
64 53:5.3762884505648906E-15 3.8255577523673415E-32
64 51:2.3279839733953454E-14
64 46:9.3880075158338E-12
64 43:5.5103489029025446E-15
64 44:8.066282253447471E-12 1.084772837652043E-17
64 49:3.4733946374403125E-11
64 47:2.157409850348818E-12
64 48:5.439032494512035E-14
27 19:8.031721955364313E-118 5.024730897571691E-119 9.866323280675777E-97
27 18:1.2343471551503916E-110 9.426778593836818E-121 5.574713101372176E-98
27 17:2.935798602156005E-100 1.0930802495266088E-116 2.2484778276506994E-89
99 101:1.154805920027128E-127 1.1765329227672736E-128 1.5371751888293946E-108
99 100:5.288029775154919E-116 2.5310864321772944E-124 1.862957169500703E-107
76 49:1.9960511665731355E-12
99 105:1.2686983488024853E-106 2.344410595229631E-118 1.7775600671636488E-101
99 104:1.0572736918676198E-107 5.725092568790781E-121 2.9815833228504076E-108
99 103:2.233806614634893E-127 3.192549921514792E-128 2.6776855888031416E-108
99 102:1.9080998375602313E-145 2.1305247296772535E-138 2.3325967938655742E-117
64 60:7.47016958768166E-17 1.5165061378837386E-37
99 106:3.0395926426270393E-93 2.8420259575468864E-118 1.5652261303784245E-102
64 63:3.225055658421307E-17 9.994857761287793E-36
64 61:1.1444077033048618E-15 5.2905471068240505E-31
64 62:2.1687610060191802E-18 3.944591492910601E-32
15 12:4.1776654939348965E-64 1.0253260441407009E-110 1.6583622840641006E-79
64 56:2.5887006679010557E-14 3.797852436864211E-26
15 13:1.4756066482435673E-43 1.8159857654908105E-90 2.2404680063539478E-67
64 57:7.693829832725028E-30
15 14:1.5325943060738031E-109 7.835917815251558E-97 5.260124689791721E-75
64 54:3.1566419364080414E-15 7.313117735319369E-34
64 55:7.914599190929272E-31
15 10:3.614083440590405E-42 1.837396339435092E-105 9.77642337434321E-88
64 58:7.122437199318271E-17 7.861324276322528E-37
15 11:3.810301089641999E-58 5.255415282432731E-109 9.257393080372047E-78
64 59:3.818761218410866E-18 1.2891172387948047E-35
99 112:1.7003738302422375E-52 3.8180866017272215E-111 9.20252738778256E-108
76 33:3.583944510076098E-13
76 35:2.2725438435437884E-12
99 116:2.0182457598844872E-50 7.658050613387882E-104 1.6878216662929275E-99
99 115:8.16622182599802E-53 6.064636807648343E-107 6.1795273932519125E-102
99 114:2.274122579127857E-24 2.8692359861515993E-68 2.552574150746293E-72
99 113:1.7944808764090417E-43 5.6977184596115666E-95 2.1012021636758423E-94
64 70:1.7813113723476407E-38 2.6187835903351396E-43
52 139:2.8262076709269293E-16
99 119:5.096376827447399E-21 6.836656420746347E-66 5.70264087684659E-58
64 71:7.735777190737646E-13 1.3438670956664072E-40 2.052818744463067E-46
225 179:7.778450465035458E-25 2.065230662297591E-111 2.0539106095572009E-119
52 138:7.19069752733599E-20
99 117:4.676316883344181E-46 2.7679777616128024E-100 5.955789856538885E-94
15 16:3.8113195468432115E-19 6.732951639057543E-52 1.5515161688121145E-52
64 74:6.935001536299863E-21 4.228152093214463E-36
52 135:2.0515738931915248E-20
15 17:2.885901856869547E-44 4.700179983594416E-105 2.261556962234688E-85
64 75:5.2594789229570396E-11
52 134:2.6531261460301398E-20
15 18:4.499099775725004E-41 2.89831478260763E-105 5.527496506615224E-81
64 72:8.719917667542822E-30 1.5659639019090237E-53
52 137:1.2160132003792843E-25
15 19:1.5991386149349628E-42 3.45934686416262E-105 1.127217709699572E-86
64 73:2.349588927691015E-13 2.198808529838908E-38 4.819934328490646E-44
52 136:3.699450188721813E-30
15 23:1.5467225281507697E-40 5.058255751909339E-108 2.3564802364168438E-85
64 67:1.435927092069908E-11 3.2072324560927386E-30 1.004294087912223E-37
52 131:2.1095214248933437E-27
15 24:2.3079618542598464E-39 1.866326650007872E-104 3.3412824045514165E-82
64 68:1.7695354333049986E-20 2.568257968110096E-32
15 25:7.429270061769046E-42 2.0946142145382392E-102 9.689663072916635E-82
64 65:3.558133020441048E-51 8.755788263424217E-79 1.0940590741516014E-58
52 133:1.0968850635310731E-12 1.6442597370968511E-65
15 26:7.584871943939215E-42 1.1886927052734948E-110 7.760031267401834E-86
64 66:8.725109464315129E-13 1.3825990795416305E-43 1.4758803281404353E-54
52 132:1.5034794478004953E-26
15 20:6.539031261888382E-42 4.4335432937732903E-101 1.3882567137005005E-82
15 21:7.394673147219596E-39 2.3513573201190173E-106 4.201181900438075E-84
64 69:1.629964596665828E-28 3.076145487361043E-36
15 22:3.10754264808674E-39 3.809902895849044E-110 8.476626943262285E-89
173 264:4.23772361291919E-14
173 260:2.3835092795664404E-14
173 248:1.5196500762892753E-14 9.200206629016475E-43
173 249:4.648114307027419E-14 7.064039190877618E-37
173 246:1.9704600882237266E-12 5.119102933852073E-37
173 247:1.5336481084368847E-12 1.16045944250805E-40
173 244:3.684005487228602E-14 3.329601277343011E-38
173 245:1.3348421857340185E-15 1.998992367460084E-38
173 239:1.73698645848432E-29 2.113121484405515E-135 3.739032428924992E-126
173 237:7.410321155496915E-28 1.092371433719092E-121 1.3911842651281473E-109
173 238:2.832812245297903E-28 6.569818346182172E-135 7.384526394644263E-125
173 235:8.38120886102528E-29 8.160514079988368E-121 1.1234154566270973E-107
173 236:4.40749490765137E-28 1.0314517720379825E-93 7.183304682522372E-83
173 233:3.373514458838335E-30 5.830123945801425E-132 1.8478757083117154E-123
173 234:9.872450834169828E-30 2.612523858742697E-102 5.732137720768158E-90
173 242:5.703182113946691E-31
173 243:9.213188674959824E-33
173 240:9.276913587438255E-27
173 241:1.8124798778287878E-12 1.5559433612526341E-37
173 228:9.602988715328342E-54 1.3053898745460235E-115 1.3018565003023124E-101
173 229:1.2863232001127067E-40 1.907508454134093E-102 1.772991880689805E-89
173 227:1.2809158957589123E-52 2.4657138522268387E-115 2.267342545844684E-103
173 231:5.820528520538951E-27 8.836596455246711E-97 8.932720038905498E-87
173 232:5.482972748540705E-31 4.5297406254952936E-119 3.935580604507276E-118
173 230:3.5561605565256344E-32 1.6469192814764943E-105 4.00039487997139E-94
99 167:5.413359987311103E-26 7.621611052467498E-72 1.136080224462226E-63
27 98:4.2908673947282814E-12 2.0235825679333926E-38 6.305429341736652E-45
27 97:6.960197773667873E-27
225 120:6.001274287040968E-19 5.105542067094506E-103 3.718433035519009E-125
99 169:5.296637168625606E-19 1.6936533633783097E-43
225 121:1.3236710714730344E-18 1.836888855347992E-99 1.069660864678984E-124
99 168:1.3912938847169885E-17 7.940405935341315E-44
225 122:1.951537436207537E-20 5.1843798653995256E-108 4.448149832314208E-131
225 123:2.324107770747542E-25 2.9854536120581877E-104 1.1588513439137773E-128
225 124:2.6114111899802875E-19 1.029499913236963E-93 3.6009904925977436E-123
225 125:3.292014339694834E-22 3.041459032224417E-115 8.550004590509711E-128
225 126:7.438848882823754E-15 1.4780780328968904E-105 1.1407116203345641E-126
27 96:1.5526724623262725E-32
225 127:2.4906699692700227E-13 1.1511063609082768E-102 3.4082732040652207E-125
225 128:1.1639886289950052E-21 3.8662907095293695E-109 3.884772918780665E-127
173 219:4.2941898684049514E-13 1.5664305966277387E-32
173 206:6.412340484521563E-16
173 207:7.81496588318326E-18
173 205:2.8807950159780765E-19
173 200:1.932055809702623E-22
225 111:3.582129746550989E-22 1.2665600835232426E-101 6.7022643470252295E-108
173 208:5.612798852341984E-21
225 118:4.769353324562496E-15 1.4621314193231137E-105 1.1560153222081169E-129
173 209:1.180406638318394E-19
40 52:4.477706424659713E-20 8.67443044809454E-69
99 170:7.5853082253592E-20 4.778292960396418E-44
99 172:3.0055185766557096E-15 5.998184174975524E-57 5.064579379447267E-51
99 171:6.325094209596526E-12 6.993524286659703E-24 3.0487469713460623E-46
261 195:2.476230474562744E-11 2.70173055446835E-54 7.455444251246193E-58
99 188:2.1132894326640672E-11
27 77:3.004594237461949E-12
27 76:3.891770008166036E-13
261 193:2.33193386878064E-16
261 192:1.2029202867415068E-11
261 199:1.6156124070917899E-37 6.894250911258843E-65
261 198:2.1206206225364432E-36 2.625646780856722E-63
261 197:3.291578666829987E-30 1.3694840011751389E-46
261 196:9.869837595444137E-12 1.604541652830716E-58 4.331296537838415E-61
27 70:3.369998303081836E-12 1.643943074215359E-46 1.525802038874741E-48
40 50:2.0480576308320989E-32 2.4050585563878687E-122
40 51:7.585746063556089E-32 1.0405245697062433E-117
27 74:2.8877703046672597E-17 5.20999821731702E-35
261 191:1.582525744437948E-15 3.7764729186981986E-30
27 73:6.722476079273646E-13 2.018344788041444E-46 4.801650482641507E-49
261 190:2.7228672619554576E-20 2.2739843614680812E-29
27 72:4.183891100736291E-11 7.367802723768066E-51 7.730013581471369E-55
27 71:2.608843210275115E-13 4.96644145234141E-43 9.557876242594362E-47
40 45:3.2922422284702086E-36 5.175843796770419E-114
40 46:3.362130892748334E-39 1.9600861743867898E-123
40 47:1.5052552782873868E-31 4.345463101192367E-112
40 48:3.4410757025327E-35 1.0442001258302744E-122
15 96:6.299333913675262E-24
40 41:1.8764274491239314E-96 1.5951559592151325E-163
15 97:1.2393781805729211E-21
40 42:7.419195583008099E-100 6.474996542735332E-166
15 98:1.0029659311516807E-23 7.945574259773055E-48
40 43:6.52325665364155E-103 9.251781848251332E-163
40 44:2.8894118968607093E-86 2.2950927608889678E-163
15 95:1.0360236735399E-22
261 189:3.1295305760954964E-15 7.541869102176782E-27
40 49:4.834654252293948E-33 3.7407603716760113E-118
261 188:9.455716026002336E-24 5.603422495868354E-39
261 187:2.880573176788522E-23 3.088638762544463E-39
261 186:1.3099076731391802E-17 1.831088400481156E-26
27 83:5.824288718679761E-12
27 82:3.554882744180092E-11
40 34:1.755806670703682E-37 3.9862792610846045E-105
40 35:1.1491865162430082E-35 1.9984464728112683E-123
40 36:6.365201840539154E-39 6.8544696886385085E-124
40 37:1.5631851106820275E-23 5.9363476276084655E-83
40 30:2.925347390201758E-38 1.8473297881227736E-125
40 31:3.9839134536917685E-39 6.911166469299726E-118
40 32:1.232544353283835E-39 7.613179989682484E-123
40 33:1.0485187567817846E-36 6.195996463914417E-124
99 192:9.561385277596985E-27 3.571090643578707E-69 7.899522525528203E-70
99 190:3.149478770708336E-12
39 52:2.2974939668961596E-33 1.6048905781632085E-83 7.427160271238342E-105
40 38:2.0626477597160937E-89 6.347561531051429E-158
40 39:9.307121682028877E-83 8.573780387940494E-152
39 50:1.4621869641534751E-64 1.0890973683726124E-134 7.21830844653417E-136
99 194:4.072650776374585E-31 3.5270623560876626E-54
39 51:1.767222723833698E-64 1.870049798770677E-127 2.365087621010163E-132
99 193:5.7474006902322835E-25 4.2677630895278305E-51
261 172:6.14142765958872E-13
148 5:5.117274158684401E-15 3.2000178813571953E-43 2.598514537859484E-49
148 4:3.4208029722789294E-17 5.120271317986975E-54 1.9375534239412407E-56
148 3:6.528445130197503E-16 5.5318191074945015E-49 2.3963615050503547E-53
148 2:7.852839591131028E-17 2.5486578370692276E-49 4.672345577999067E-60
148 9:2.3650521968556807E-27 1.4213929216015375E-41
261 165:3.800564219705009E-20 1.7908843971624418E-38
148 8:7.64507041235945E-26 8.428847325269564E-37
148 7:3.8609056184940193E-22 7.373350546397381E-62 2.0366628781669983E-67
148 6:5.031637810400718E-13 2.9726514575789634E-49 6.240300153933199E-56
148 1:7.716923214471978E-14
148 0:1.2784493070296763E-13
261 151:4.3400526611437697E-48 2.0492558252143816E-59
261 150:9.554282222773003E-50 1.6947165647670824E-59
261 155:1.483929642874573E-11 4.315949398219875E-46 2.4888802018788824E-49
261 154:3.532724934281228E-45 2.965700159715517E-50
261 153:6.857826873738615E-45 1.4038147032056981E-49
261 152:1.4922072894965756E-11 5.287723580192214E-50 4.9734182278563383E-60
261 148:2.1946230225754867E-14 3.0944821590399076E-51 1.1188938001862232E-57
261 147:6.931691711731195E-14 1.9453247086316234E-55 1.1356165602694015E-59
261 146:1.2105759136751508E-13 4.755992441982309E-50 8.095287196059649E-57
261 145:8.850801879073631E-13 2.636472315817578E-55 5.734465297521586E-59
261 149:8.595594378090362E-12 3.979819528164573E-47 1.070567655167596E-57
261 140:5.933385997666947E-12 1.6703501396673437E-24
261 144:9.246860953718864E-13 1.888978098208296E-54 3.562677574659109E-59
261 143:3.032866324141158E-12 1.2661868661978234E-56 1.0818058762678435E-65
261 142:1.0072831328356539E-12 1.4295866535627853E-60 4.511951390596785E-66
261 141:1.2912470824884232E-15 6.074082066406822E-59 1.177590927316521E-64
261 137:1.34091894317898E-21
261 136:1.7608420424064316E-13 3.565386948878594E-26
261 135:1.0246398745242745E-14 6.364218365274842E-24
261 134:1.113905680762271E-21
261 139:3.0782976852255015E-12 2.2062141202297073E-23
261 138:2.2661971534465152E-12 5.530538535076647E-23
261 133:2.7125979561389993E-14 3.2069481034619703E-26
261 132:4.493087447355603E-14 2.450649914878998E-26
261 131:1.626629332725987E-12 5.3581673098988216E-30
213 220:4.450853666567486E-75 4.601349081104933E-141 2.7458999057383294E-136
261 124:2.3163833765716763E-11
261 110:1.1177215323120088E-39 1.626563542182026E-59
261 109:1.0354355046924208E-35 1.4811484971525853E-59
261 108:2.004117531098592E-38 3.304096813058203E-57
261 107:3.314754881179885E-36 7.008307790653054E-60
173 269:2.3374681714099674E-12
173 266:1.6670470970564845E-14
137 129:3.4704272111224755E-13 1.4549503109326886E-52 1.2151875714434167E-58
137 136:4.598802485273768E-97 6.6687814829602325E-102 1.0656418011671597E-93
137 135:1.6494473219315566E-64 4.488936867264285E-90 4.132690593260664E-84
137 134:4.367954790332372E-71 8.370843975781708E-94 2.894736842105263E-83
137 139:2.7073841727877834E-63 7.449805017583968E-90 1.1920863938918272E-80
137 138:7.345887320400137E-69 8.847087843270235E-91 3.848373141103825E-81
137 133:2.972962255998512E-100 3.580764560783649E-102 7.439618348583711E-90
137 132:5.317748869211374E-104 2.0214453310872526E-103 7.988604604100921E-90
137 131:9.836151872979757E-102 3.980184535952788E-102 5.98049765638246E-87
137 130:6.295771643595116E-44 1.6198786350683943E-57
242 8:1.6145477964713302E-16 2.885118705280373E-28
242 7:8.574541404022841E-20 3.554208537363766E-57 1.3090344531920614E-59
242 9:1.408701146334438E-16 5.3787178834488215E-34
242 2:9.033400543358121E-14 8.08200946809661E-51 2.2777344224738583E-58
242 1:1.8106335222678265E-11
242 4:2.5762620061761772E-15 1.7715240343622814E-50 8.206114357841228E-57
242 3:7.451197770681436E-17 1.1698695098389161E-52 3.695299349367406E-61
242 6:8.282730436763086E-14 3.671381496158311E-56 2.360319498020542E-50
242 5:2.484364578179741E-13 7.599047065837435E-43 1.1845228582665938E-47
137 104:1.1747417098289734E-52 1.565444904477759E-65
137 103:1.7780659822683593E-21 1.441728151304167E-68 1.5071689537675634E-72
137 102:6.910253395100554E-19 1.447416277886861E-79 1.3732655315937147E-79
137 101:2.4504066463571376E-20 2.2990081329271426E-66 5.523628970066233E-69
137 106:1.0495482314848745E-52 1.647375804678484E-68
137 105:9.51626311960927E-57 4.120993015636879E-67
137 100:5.601403162379606E-56 5.706797584733944E-66
52 164:1.3229229155053954E-49 1.1081005245130686E-84 1.0052262514236143E-100
137 115:2.1488128770434868E-15 2.2608115425214808E-71 7.662152627750401E-79
137 114:1.7424331508392722E-43 1.5555932333171075E-67
213 218:2.809367908443606E-76 6.117214699821524E-132 3.468766989091891E-132
137 113:1.0371601481100652E-14 1.4152017917598735E-65 2.101913179498679E-80
213 217:2.7340571117089723E-70 7.380686403775466E-113 6.176638968188008E-109
137 112:1.0509770998211521E-16 1.358744400750395E-72 1.3824882272187797E-92
213 216:1.8313790419918677E-81 4.766264944993196E-139 2.609506488961867E-142
137 119:7.202248450805909E-23 3.290054802911883E-74 9.126776855888031E-64
213 215:4.9339206942581134E-83 7.128508795753081E-144 1.1553603934667673E-145
213 214:3.1603255945190755E-115 7.281065132843582E-130 1.472207708306996E-122
137 117:3.015739429108988E-15 1.1016985074137072E-67 1.900928149116426E-74
137 116:1.1112356908065654E-16 2.5204485415971604E-69 2.3982700438095134E-84
213 212:2.847443903250321E-153 9.820205837494032E-165 6.756881798941443E-154
213 211:8.712114475295126E-147 4.488166579262721E-169 1.884205954780355E-159
213 210:4.35374395723087E-164 1.458856775616366E-166 4.0101106577215015E-156
137 169:6.756045001832233E-32 1.2718705732428339E-55
137 168:1.9935242866597023E-32 4.0045710113379674E-50
137 167:1.821232846743274E-11 2.508928717929085E-56 4.8324942435065115E-62
137 172:1.810424038898035E-32 1.4725137690948769E-67 1.100112395193533E-58
137 171:7.310404896164344E-13 6.298431116240148E-62 7.545108484606507E-58
137 170:6.717301476178235E-34 5.032679381088073E-54
137 148:2.817256627487872E-12
137 140:4.302657558371664E-59 1.0054105569441635E-87 4.640513134649989E-77
137 143:3.7635229740151063E-13
137 141:1.678093055563152E-14
137 155:9.41473826413691E-15
137 154:2.3009907732023605E-15
137 153:3.1050402817810397E-15
268 5:1.3153682882879436E-18 3.400808912680876E-41
268 6:1.6402838610771659E-18 1.7390593913967978E-32
268 3:5.184229073583015E-20 5.361349179843117E-40
268 4:3.10463782664407E-14 1.73471123453683E-42
268 9:2.2118601450932694E-23
268 7:6.847898482559047E-23 6.387125436490354E-38
268 8:7.487980665714178E-20
268 1:2.516117487078737E-12
268 2:5.327927583510928E-19 6.586889451790125E-39
268 0:2.319415722552424E-12
185 196:3.2258126422098467E-12 7.781325451086586E-35
185 195:8.94327500669422E-17
185 184:1.3232825204766375E-63 1.808291756920108E-127 1.5398512686506845E-127
185 183:1.066994356083748E-48 4.449788155587676E-97 2.327613105228626E-100
185 177:2.047748416529057E-48 6.635067237966999E-98 8.095773181305673E-90
185 199:2.6650108349284317E-11
161 241:2.3798855954379056E-25
161 244:7.433293732448838E-12 1.3685390615087077E-32
161 243:3.39784732843041E-23
161 240:1.6417772624093685E-16
161 239:4.462516204979958E-29 2.156165433259415E-143 2.092925936411907E-142
161 238:4.233670956837745E-27 1.1079047339086976E-143 9.483102343225427E-143
161 235:5.701658134640298E-25 1.86406375516629E-116 5.697311971433177E-115
161 234:1.1061436911546435E-27 1.4164484554074625E-94 1.1802203741809459E-93
161 237:2.3963953712571633E-25 4.155931079108298E-122 1.862556708963301E-120
161 236:3.446857374050448E-20 2.701044478972924E-89 1.978136428433706E-89
161 249:5.219329972902518E-25
161 246:6.457269652221149E-22
161 245:2.2838523216639418E-12 2.9349188588262332E-33
161 248:5.20781546258755E-24
161 247:2.4762575312799573E-22
10 7:8.09459062921358E-24 2.928753635049875E-42
10 6:8.384736067964942E-20 4.785646155193887E-39
10 5:6.785505562154681E-21 3.025821029655636E-34
10 4:7.330311246646749E-22 1.4878587649498797E-37
10 3:6.873590623700126E-22 1.3228533832076165E-38
10 2:4.340013697866477E-22 4.715502787050247E-39
10 1:1.3893364314852445E-11
10 9:2.6111634548763732E-39 1.602155698673892E-71 6.731665166803379E-66
10 8:1.5548242403228186E-37 4.404145871251082E-71 3.7046955012065274E-53
261 283:4.297372540988705E-30 1.7473190951431744E-39
261 282:2.666658213578594E-11 4.2505117308128455E-39 4.1978972385196697E-38
261 281:2.9821418147472257E-31 9.795912947866138E-41
261 280:2.6487093569943243E-32 5.7145726294111964E-42
269 4:2.3698292221021778E-32
269 5:1.1360053225746256E-32
269 2:3.2361351811464874E-18 2.998673184157063E-35
269 3:1.4759211393869566E-18 3.344994607567779E-36
269 8:5.7995620502917274E-24
269 9:8.277168145319111E-24
269 6:4.1836326523972163E-16 1.7077490734299027E-32
269 7:1.86840958178267E-21 1.0899339989262984E-39
261 279:8.491107032363205E-31 1.0600411681338355E-40
261 278:2.6172794198565913E-31 2.5588035881923438E-39
261 277:1.4508489611792728E-34 1.5131645682274255E-49
269 0:7.54719215527908E-15
269 1:2.072426058605738E-15
261 272:7.562682837902626E-27 6.619126818331016E-36
261 271:2.1831814488848143E-11 6.946823536842226E-36 8.612221442836869E-44
261 270:8.753790731523861E-31 1.4057525337732766E-39
261 276:6.419422612616665E-30 8.668502262716235E-40
261 275:1.1728241033586193E-26 1.926448803473358E-41
261 274:6.4737297161772E-30 3.938395409303309E-45
261 273:3.1831379075066295E-32 1.8920762347330054E-43
261 269:1.9983518870641916E-29 5.78396969137297E-38
261 268:2.3945724475900567E-12 1.3130058096638892E-31 7.2202131517929E-38
261 267:8.977119723478755E-31 1.541508330757534E-39
261 266:6.956811737607215E-52 5.220210520171142E-84 6.90172710943623E-70
149 4:4.886058276065578E-18 1.3832087734246907E-48 1.2656817470627839E-52
149 3:2.2831354869531566E-17 3.0897269345167543E-49 5.659212488773352E-51
261 260:6.074082066406822E-147 1.931526637275439E-123 7.873034776642299E-94
149 2:9.675970391001161E-20 4.371066157860776E-49 3.3983891877393494E-56
149 1:8.233269980949129E-15
149 8:8.773831085294526E-24 5.130922240028321E-36
261 265:1.7187480561884738E-54 1.0721227043884925E-93 8.093253670155399E-78
149 7:1.5892733531202291E-24 1.3007332711098226E-63 6.980276772704018E-67
261 264:5.029280380637771E-96 5.335355934019979E-107 1.7044595462318526E-83
149 6:2.4643140490120776E-15 2.167849274608428E-56 7.107557266626841E-66
261 263:5.307586343509895E-96 9.107265381350701E-99 5.210760605674926E-75
149 5:2.0714604056629716E-16 7.417715277316822E-43 8.802899579472021E-46
261 262:2.8009606376371675E-134 8.809593074719876E-116 2.549234054525289E-87
149 0:5.977272614385371E-15
261 258:9.094346510900176E-33 1.6754518973035926E-87 1.3185561391907812E-68
261 257:6.946105821817197E-33 2.917421862365225E-98 2.21170464017118E-77
261 256:1.5859109669726684E-42 2.4371030437815734E-101 7.26441243541761E-80
149 9:5.8695780767336E-23 1.8570421616212794E-36
261 255:1.0008835071958108E-43 1.7624269964200374E-93 6.918294364597319E-80
261 259:1.0527264558370806E-35 1.5340381135386893E-84 3.2048069203039666E-67
137 203:1.5183195961430126E-14
261 250:1.3294594266126818E-52 5.138899388793884E-93 1.0141612351588494E-74
261 254:2.387610611847274E-52 7.88750869631372E-98 1.3618223932829528E-78
261 253:1.0157940368407907E-46 1.7745085326746942E-99 5.219498786104654E-79
261 252:8.2135307464331955E-47 2.676969386104846E-94 8.535545554329592E-76
261 251:3.039421454703091E-45 1.218267426360046E-97 4.041949725497927E-77
261 247:1.301205378460702E-35 3.6996056395175803E-53
261 246:1.151543852866506E-37 6.9575294526322435E-56
261 245:3.0205036828350316E-33 7.755449131708363E-50
261 244:1.0019062511064773E-39 6.601243752290708E-54
261 249:3.7849419559935426E-32 2.2364717894932265E-52
261 248:2.8817992732896132E-36 3.0190503099093476E-56
137 214:7.114328609635906E-14 3.2192882184678155E-51
137 213:3.480483983001253E-14 4.034440512587714E-59
137 212:1.2984037694777315E-45
137 211:3.070378260417749E-14 2.2736166640231463E-52
137 218:1.428314564338728E-14 5.831984226387438E-47
261 243:1.5965809970114347E-37 3.5315347235313874E-51
137 217:6.408501834967759E-27
261 242:2.0801594380004269E-35 1.2696737650277565E-49
137 216:1.167323900523417E-15 1.509554958788429E-46
261 241:2.8723134730421452E-36 1.4511838948576197E-52
137 215:1.7619655758954697E-16 1.4760961949714774E-46
261 240:2.7739087621521113E-37 4.088601202124819E-52
137 210:1.930722446769527E-15 9.329758199926712E-55
161 208:8.46536638494498E-13
137 219:2.4649346138910613E-14
161 209:9.591135542945286E-12
161 219:2.6774115109882294E-14
261 225:4.957706249766742E-12
261 224:1.3193097399670615E-12
261 223:5.244559002395254E-11 2.2908506645562656E-19
261 222:1.2564737895257626E-13
261 226:1.2033927824663175E-11
261 221:4.693868225607498E-16
261 220:3.991081673098988E-14
161 231:3.596303300329586E-22 4.807703162245772E-90 8.641978653452523E-90
161 230:1.2276499968165766E-20 9.383197033139663E-100 1.2167281451207601E-103
161 233:2.856941917649125E-31 2.7274262540769266E-135 3.24742492652162E-141
161 232:3.6634317665922964E-23 4.946808606712643E-118 2.8655270010751395E-128
161 228:8.231407339574649E-27 3.7025415910885814E-96 3.263195290158887E-103
161 227:1.0162571339164644E-28 4.2636199723922683E-97 8.173326794897672E-103
261 219:3.0694817523347267E-12 5.110310406963558E-59 1.4499099506881928E-57
161 229:1.1318086315478618E-23 1.76475110369968E-81 1.0731241395161287E-90
261 214:2.2221174889926438E-11
261 212:1.0458782583065944E-13
261 211:1.8141622878075527E-11
261 216:3.02560544047128E-11
261 215:3.2848500884703387E-12
64 81:2.2051035834253305E-11 8.47944308068005E-22
185 154:3.3255429768937645E-44
64 82:2.5518979085082696E-12 2.71706784309635E-29
185 153:2.0073686092774442E-11 3.85780686057102E-45
185 152:2.985170665362592E-18
64 80:8.860096180395115E-16
185 151:4.685570331757878E-18
185 150:6.132662059959442E-18
64 83:1.1375875702721493E-12 3.7426010996225566E-28
137 240:6.291095347221842E-13 4.401440900911741E-21
64 78:6.320127604925033E-16
64 79:1.3952068860216537E-11 6.725736727761528E-18
64 76:2.6969850292180166E-15
185 149:8.577407085803872E-18
261 209:6.852743058977993E-26 1.0927450494409957E-47
64 77:8.224337066549867E-16
185 148:5.039460904173536E-16
261 208:1.400842166810369E-32 1.2821201397534697E-67
185 147:8.614603469615465E-17
185 146:6.333827328403316E-19
185 145:1.1556447967734085E-15
185 144:4.097393340639403E-18
261 203:8.388713022125719E-32 2.731533670882684E-57
261 202:1.279661965792745E-36 3.934836738970873E-61
261 201:1.552309941884222E-35 1.5508027403316608E-61
261 200:1.7537426446171852E-33 1.5024586524374081E-61
261 207:7.9670554449211135E-28 1.3565113020977374E-61
261 206:1.1174165034263715E-26 5.557895439447341E-58
261 205:8.754687875305149E-14 4.895109537667119E-50 5.195084513336581E-58
76 75:1.8221908721605E-82 2.2494108490617245E-106 6.006259890962828E-97
261 204:4.042153078088351E-28 1.1329251289255424E-56
137 258:2.3433440714953757E-18
137 257:5.425871131116787E-12 6.785818789413521E-26
137 256:1.3065667780591455E-19
137 255:2.3596017217521618E-20
137 259:5.965511630578056E-16
137 250:4.450842827217686E-18
64 92:1.219145977749847E-11
185 141:5.274447224483732E-14
64 91:2.8178594977078214E-11
137 254:2.887346379562124E-16
64 96:1.894940924432454E-40 1.461915574776741E-72 7.291937564395979E-64
137 253:6.109116316719264E-17
64 97:4.6247581684662535E-40 1.1662368488247897E-74 1.5910674192569405E-58
137 252:2.313549773842275E-17
137 251:7.855084036600906E-17
64 95:5.369580413144308E-40 1.7196233870621367E-77 4.065914343848924E-65
76 65:2.8943264044872226E-14
76 89:3.149237726238444E-12
185 176:1.707805076950795E-48 1.9973216345908533E-91 1.1066968391991861E-88
88 70:6.261089112160011E-20
185 175:1.9563830349268962E-54 5.6237884364514176E-102 1.5482049329968388E-95
88 71:1.5066151818286233E-20
185 174:1.0085130612928673E-51 2.1663478727732402E-90 7.144866537794461E-84
88 72:1.3133145916854905E-15
185 173:4.532613608706234E-49 6.803551616840445E-92 1.6583491262744418E-103
88 73:2.094953428463604E-21
137 220:1.1271378331519331E-30
64 98:4.099472230259019E-29 6.429686316358832E-47
88 69:3.417873570447994E-19
76 96:2.4005511328264568E-17
76 95:1.0498698038963962E-16
76 97:3.2731564755629208E-12 5.4354631342310735E-21
76 78:5.027299411391841E-16 3.274407226603522E-35
76 77:2.10661283874704E-139 1.4443755613630262E-141 3.193922577094642E-104
76 79:1.5320756284316007E-18 5.373993440400769E-33
185 165:5.801394113692017E-16
185 162:3.525940611316641E-50 1.051049017044636E-95 8.30551788880776E-100
185 161:8.594904625988385E-28 1.5158739942301014E-105 2.3568960853825773E-102
185 160:8.918778450435903E-33 3.6448617965255076E-85 1.069782673777667E-80
88 66:1.6248010523034177E-16
243 7:1.2021308002139748E-20 3.5502192380163124E-62 6.5576425645201886E-62
243 6:3.350503070384877E-16 4.534385966087487E-60 1.4185816898456722E-51
88 57:3.478774810350203E-12
243 9:3.459978535535985E-25
243 8:3.226804885821109E-21
185 159:1.2718905516443848E-28 1.8908349916485933E-80 1.1276656655815936E-75
185 155:2.619257589529833E-36
76 81:6.072219309047367E-24
76 80:3.9125911455321993E-16 5.669105788523014E-42
76 83:4.754794978305369E-15 1.3046395311901911E-30
243 1:2.508623346025725E-11 1.1454671989879262E-21
76 82:5.6470937501622436E-27
243 0:4.359090052182667E-20
243 3:9.54261935361628E-19 7.0012502595736E-56 4.4202573151907736E-58
243 2:4.120300282396938E-17 1.398754812279243E-54 8.716230311880671E-56
243 5:4.0081333859019713E-16 8.176807660985871E-46 1.94305792534424E-48
243 4:2.1111707080402267E-16 4.745322411943544E-54 1.3865895426049994E-55
88 90:5.281801550014493E-103 1.3144289722539749E-130 4.638598861280813E-117
88 91:8.374604155614017E-77 1.865767049339029E-109 2.297599774662678E-99
137 283:1.2280473864699158E-11
185 110:1.533648108436885E-13
88 92:6.687377281403655E-76 5.250783484743241E-110 4.103470577618315E-102
88 98:2.8164909181402013E-12
88 89:7.58018070740605E-99 6.748572499001842E-125 1.284053555899517E-111
76 99:7.811825213913827E-13 4.701785553306302E-48 5.923663124130669E-73
88 87:9.54921596832151E-18
137 268:9.68054879482818E-13
137 265:4.780309784124658E-15
201 248:2.0259649804194332E-16 1.0599751295316864E-73 3.657524662573503E-71
201 249:4.26496205739435E-12 9.538045711863078E-63 6.157952469237577E-62
201 246:2.519000143723812E-19 4.587661671262784E-73 3.1327825362590186E-66
201 247:3.3678779203212494E-17 4.551159908843533E-75 1.1985135881490826E-69
201 244:2.654696572114985E-16 5.991342202550593E-63 4.522583385046667E-64
201 245:4.213372899841808E-12 1.1189066992120186E-65 9.010317350828863E-67
201 242:4.2872476601619225E-13 1.03006471416987E-64 3.4707137497542515E-62
201 243:5.229353641812381E-16 4.1059585777399216E-66 2.7783699508599153E-63
201 240:9.666087285057194E-15 1.52953500299705E-60 4.46723890214235E-71
201 241:2.092040681048982E-14 1.7192480312481523E-65 4.660370778593708E-63
197 107:8.314049988006993E-15 3.03987879131639E-60 6.714401558562165E-68
197 108:4.2031764404466684E-16 7.541414328831429E-61 6.052022251714711E-72
201 270:2.6798422306704693E-19 4.6459443207223305E-40
197 109:5.499965390921559E-13 3.7699080311808573E-60 9.405377577835578E-68
201 268:3.084011374850448E-19 7.093719461694239E-43
201 269:1.8494586803654526E-19 2.9729618978080435E-37
201 266:9.525728244709257E-32 5.555351933469815E-51
201 267:9.145509063492757E-21 4.975055026031315E-44
201 264:7.59801459253338E-25 8.475438850324868E-48
201 265:2.972541301368645E-34 8.802843135794006E-54
201 262:2.0353623065797146E-23 9.780669772190547E-45
201 263:7.043728570611412E-27 2.9932346461870647E-46
201 260:1.8174452828066425E-29 6.015009765047619E-51
201 261:1.7892292702435469E-25 8.688440904277537E-48
197 110:1.3565977641573963E-13 2.233871808934814E-62 9.58671472842208E-66
201 259:1.9636806562650363E-26 1.0585390931171677E-50
201 257:1.1690417947883535E-27 2.6449207091592446E-49
201 258:1.5916871396990645E-25 6.791731218205914E-48
201 255:3.810225204157512E-30 3.774684805028314E-51
201 256:5.923037340792231E-26 1.2769488155763927E-46
201 253:5.466365743934158E-12 1.3023949001600188E-45 4.247885841954759E-54
201 254:2.7056968946523685E-27 4.6228235335965224E-48
201 251:4.27632416977868E-26 4.660725281306916E-47
201 252:3.215886384163655E-34 6.263402005115414E-53
201 250:7.869599721973737E-28 1.5976055324534617E-45
273 269:2.13574048573039E-62 2.8388679528757885E-85 1.7981572427494038E-68
273 265:2.1567097263783236E-11 6.078208927800739E-43 3.4427294511011186E-47
273 266:2.967895171500398E-31 1.5177579443876123E-45
273 267:2.1659144215743223E-65 2.6245821702362623E-92 1.817697034305821E-70
273 268:3.4004859409196133E-73 5.104317486504565E-92 5.596131707405766E-71
273 272:1.1356644079377368E-60 3.721184937936789E-89 3.224735474165609E-72
201 208:1.0119009565084054E-38 4.362624550622747E-95 2.0441768062454003E-83
201 209:1.8131732246864632E-26 4.493448068837457E-67 2.1180275324832638E-58
273 274:5.64112645851655E-127 1.1390735543066251E-113 2.0382448805387265E-85
201 206:2.9095239377055814E-40 1.0828615843555429E-98 4.638890317581555E-78
273 275:1.3695677345947253E-124 2.650348139634807E-116 9.78125959943846E-87
201 207:3.320891289519842E-35 2.8611913982980986E-87 5.485502881926803E-75
201 204:4.26227624870276E-38 8.883357311336059E-95 5.875335696043846E-77
201 205:8.685857240435516E-78 1.7014027251765184E-138 1.1825850001369943E-112
273 270:3.090450992982661E-56 7.676978955638514E-83 1.732318851120066E-64
201 202:1.577561107855828E-186 2.382180121987388E-171 5.864243967084844E-131
273 271:1.4550057273658997E-61 1.3671275035096264E-92 1.3633176329184302E-70
201 203:8.93587178105528E-47 2.507638031339482E-100 9.538346137891221E-92
201 200:7.968920566877478E-173 3.354004246341652E-182 2.8985043109933333E-144
273 276:2.512439197575463E-131 8.0190897842357245E-115 6.657046095486721E-85
273 277:5.8834449938420054E-164 5.314578084045386E-124 2.753657236529207E-92
273 278:1.1563764673683688E-138 1.2061739281883054E-109 1.3463735773692013E-79
273 279:6.222768695758687E-126 2.6522441034925927E-108 5.8996055438222445E-80
273 283:1.722635679240715E-119 1.505556788962117E-105 6.080481692046665E-80
273 280:2.1113680796721098E-123 5.2706419625965204E-108 1.9139007524524323E-79
273 281:2.2315075939034414E-122 3.832065928345246E-108 4.787488169664004E-80
273 282:3.111503967050182E-113 3.5876301336959546E-98 3.5230477433604182E-71
273 247:3.418093882866994E-22 4.518309149526834E-46
273 248:1.7054763091839771E-22 1.738437371708439E-44
273 249:8.996677457910798E-21 7.267163676346888E-39
273 243:7.026370285449619E-26 6.444901496005198E-41
273 244:3.562246945644092E-23 5.396403577857247E-40
273 245:2.5106329480958065E-20 4.068612838677759E-40
273 246:2.6363766204809075E-21 9.585263588020093E-44
273 250:1.611186497770777E-30 2.503204597586755E-44
273 251:1.6612770255592673E-24 4.2840888320671245E-39
273 252:5.101883236378008E-31 1.9120047885946468E-48
201 228:5.947924632963513E-13 3.980344446853193E-25
273 253:1.3430242405857321E-11 2.6724118956959107E-34 6.581028112419053E-48
201 229:5.296318603485231E-17 2.0501432671643005E-28
201 227:6.402258915322641E-16 4.6308509170684765E-28
203 16:4.521898413702503E-23 1.3759812514931174E-37
203 15:4.284525800346956E-19 3.6251687793426106E-35
203 14:1.8479565502247425E-18 3.204554314382139E-33
203 13:2.5560546900348444E-22 2.444897059622309E-37
203 12:1.132954620287938E-16 1.0288329674544879E-29
203 11:8.704423568974691E-23 4.442489805944013E-39
203 10:2.4217702639759394E-28 2.8459958497946767E-39
273 258:8.781841427085417E-29 3.5258169271653225E-42
273 259:1.0815546760090834E-12 8.421967151618735E-42 1.439694473498612E-46
273 254:4.265954565768056E-26 1.5584284624725954E-38
273 255:5.501548829024013E-31 1.2317485069135096E-53
273 256:1.1907968837770567E-33 2.681162038042724E-57
273 257:2.0446624490541953E-31 2.6370883545473945E-48
273 261:1.1666756779775364E-28 5.825399791192776E-43
201 219:9.735906293997392E-17 1.0557751736582614E-72 2.6469876402328616E-69
273 262:3.261865264793781E-30 1.0805259511398749E-43
273 263:5.8774221685903025E-27 3.876761631528934E-41
273 264:1.8248861464731963E-27 9.271323074155274E-37
273 260:1.1115372211796748E-12 4.765872985493544E-34 5.0302971435898954E-48
201 212:8.135476756879395E-12
203 19:2.698330448442327E-13 2.433955543677378E-36 1.214051622324586E-44
203 18:1.3868626822324202E-25 8.237922032475814E-45
203 17:1.3849579812139998E-28 7.029127865643711E-42
203 27:5.544981226978354E-29 4.3787814624162233E-44
203 26:2.2424039081340467E-32 1.070339827502585E-43
203 25:2.958367201360906E-29 1.2229862924015288E-43
203 24:1.5791894169283576E-28 5.611777950075443E-44
273 229:3.672182944602927E-18
203 23:3.4488487434260775E-28 1.6141469895629596E-42
203 22:6.98232149045919E-29 9.738309702222527E-46
203 21:2.700775916311403E-26 1.0168760115344369E-40
203 20:2.553194634246933E-28 2.8844083217529112E-39
197 165:5.215251644051397E-26 1.6246679090684918E-47
273 227:8.487578266823479E-32
273 228:1.2266766540699706E-11 3.0805883923470527E-33
273 222:2.7219461943400034E-11
273 223:1.2375739605333292E-11
197 173:2.8456052959580923E-12 4.524385941215519E-20
203 28:8.561781290812876E-18
203 38:1.867706557314797E-13
203 35:3.6408269839293706E-14
203 33:6.383812757194723E-17
203 31:8.128687128643387E-15
197 176:1.1494359921918073E-13
203 30:1.966660882464205E-11 4.5528182605188766E-27
197 177:1.0356826808961252E-13
273 240:1.130377240586689E-20 5.774274557576535E-39
273 241:3.4487881621040726E-20 2.588672495150639E-40
273 242:8.582436269298161E-12 3.230830070919814E-29 8.94254978310652E-42
197 183:3.617453838939924E-18
197 185:3.4435912879335927E-17
197 186:4.6316079906593944E-14 1.1904922131976913E-23
203 39:2.1580863390757164E-11
203 48:1.3446408082373452E-14
102 220:3.1265485104218514E-26
273 207:6.947302013525579E-14 6.050517089751699E-39
273 208:1.0524632936612365E-18 6.175459313692184E-46
203 44:4.294145441768063E-15
273 209:1.151878786544853E-17 8.087511949955167E-41
203 43:8.071906609324552E-13
203 42:4.149346104724187E-14
273 203:3.775169069736062E-18 6.998558828229742E-44
197 187:7.087170174280744E-32
161 143:3.1405375334654565E-15
203 41:2.4522695143529136E-14
273 204:1.0870212721163885E-14 2.4862186753277326E-37
197 188:5.785688569246277E-20 1.5079163460119525E-36
161 142:6.660636224107592E-15
273 205:7.795940221037089E-20 6.468047805562387E-40
197 189:1.1289950052370265E-12 4.5431205083304534E-29
161 145:1.0469512060207794E-16
273 206:5.3396562432116125E-15 3.163759601830843E-42
161 144:4.857689683495462E-20
273 200:2.3950868100246607E-19 4.473176836369587E-52
273 201:5.696599848992759E-18 1.306432736226331E-48
161 141:3.970778882117153E-14
273 202:2.1108896029887566E-17 3.797196940045915E-44
197 190:4.676960303867709E-18 1.0692462767601481E-33
197 191:1.709207793387647E-14 4.6795920358742324E-32
197 193:2.4679757871041766E-14
197 194:8.464863854134271E-13
197 195:3.9669694800803123E-16 1.2744372539811254E-65 1.802922688606259E-64
197 196:1.0613931403845166E-14 1.6614520719541966E-64 1.027553152574603E-66
102 211:2.2208784327023525E-15 2.7506809343841786E-47
102 212:9.670293758921882E-15 6.060240815589842E-44
203 59:1.8574139615906524E-14 3.975255229936468E-55 9.873801840914563E-63
203 58:1.5247161695056526E-15 1.158785250187586E-51 1.640860871985345E-58
102 210:1.488504788418099E-16 5.505286129175167E-45
203 57:6.653294904438085E-34 1.0647639204202696E-75 2.635006650230559E-68
203 56:5.202189120347783E-42 5.0020332833584646E-48
273 219:1.5691702640138645E-11 4.0175713384811045E-28 2.10159519341463E-39
203 55:1.9344612207679467E-46 4.969401008181682E-57
203 54:3.811282703776571E-48 2.047950157158864E-69
203 53:4.8564348130797315E-47 4.196476940019103E-65
197 198:9.659057315998672E-52 3.452159438256202E-111 2.1537361701882203E-102
161 154:6.054995559011414E-47
197 199:9.89723507110964E-52 6.459219690258362E-111 2.0561758218093915E-95
161 153:1.3979179959152839E-11 1.6379278035687757E-47
203 51:1.1698229024615227E-13
102 217:5.106153295011404E-22
161 155:2.3546383382619954E-37
102 218:1.6777033641987124E-30
161 150:3.540661122542837E-18
102 215:1.8226275316265306E-12 8.570133506894119E-37
102 216:9.248606682454864E-35
161 152:5.417311817906374E-18
102 213:9.257015811898029E-40
161 151:1.0469004067105662E-17
102 214:2.295781214961961E-15 1.2425753540038395E-49
161 147:1.4901977651012804E-18
161 146:2.4803101873614025E-22
161 149:1.6335929290972577E-19
161 148:6.050141402702161E-17
203 69:4.113829739677241E-20 1.710000918101942E-67 2.4795121465848294E-63
203 68:2.791696849468294E-21 6.682075717934088E-34
203 67:3.40954100190398E-24 1.2762338016294147E-37
203 66:7.90769374234214E-82 9.749245209646896E-119 4.6277264863757994E-91
203 65:5.715340810496549E-18 6.391864174748928E-34
203 64:5.248971461450053E-22 1.024446747443615E-43
161 165:2.320461691224182E-12
203 63:1.1212740563137775E-48 1.1868450412160477E-67
203 62:4.129343739770494E-16 1.038200251011955E-51 1.1471167032545514E-50
203 61:1.3630509152418862E-11 2.4609277924839656E-52 2.5388102360194944E-56
203 60:6.142871082624848E-16 1.8393343232170675E-55 6.844125517513877E-56
161 160:2.144363060186571E-132 1.892985495780948E-101 8.771234676105855E-93
161 162:1.445900766595457E-42 5.402105891049252E-112 1.0676039478063052E-110
102 203:1.0551132976366928E-11
240 16:1.9170467366454766E-22
240 17:2.3784238595269013E-24 4.3314460618019626E-46
240 14:6.631088735414835E-13 1.8292103794989967E-28
240 15:8.328963246292045E-14 8.504384760326245E-33
240 12:1.6854759838198324E-30
240 13:4.1927954808834208E-19 1.3178563670413778E-33
240 10:5.9917242672847306E-21 2.941351677491404E-40
197 131:2.4704512975760667E-19
161 159:8.297672217563738E-154 3.8338295861504372E-93 2.2258733756073903E-85
240 11:4.993897029903836E-18 2.93992820935843E-36
240 18:4.902956555274105E-20 1.5827290970283725E-45
240 19:1.1842297912980403E-26 7.594860394858098E-46
203 79:4.196116428785332E-13
203 78:7.36067803030121E-13
203 77:1.4981525000973378E-14 1.4529503999030946E-24
203 76:1.5626900194627997E-16
197 132:2.807150764355918E-20
161 176:4.247319038181665E-34 2.117349115888805E-95 7.346031806238337E-91
203 74:1.4024547930929893E-17 2.975557578691191E-57 2.0508642896318412E-50
197 133:4.625743674590062E-12 2.0972620854180896E-22
161 175:2.835064348050684E-41 3.729736155155995E-108 3.2961019544413727E-100
240 20:1.175617210997691E-21 4.749544968674131E-42
203 73:1.3488948407958357E-20 1.571877047403382E-60 2.4213737016187913E-59
197 134:1.140411194306422E-22
203 72:7.268747665689761E-91 1.1995530622064537E-147 8.686638348108687E-117
197 135:2.572644215308845E-13 2.1427105349554094E-22
161 177:1.5239962394963959E-24 6.692131796439714E-82 4.770083450849071E-89
203 71:1.6089255851938516E-30 1.88089525995023E-80 2.0682409310995737E-68
197 136:8.014164726715661E-21
203 70:5.524125652104737E-33 3.0646459130764153E-83 3.8389158898450714E-67
197 137:1.2423337286138728E-18
197 138:7.453870184230854E-12 1.2047684580549986E-23
161 174:4.579111910654625E-36 1.2261655280847938E-98 1.226329214751036E-92
197 139:9.743416944700942E-16
161 173:9.17497630494397E-32 2.126543791037376E-110 5.868731421563381E-118
240 27:1.1862633172022894E-21 8.016637591233543E-43
240 25:3.391448712562788E-19 3.330484802145107E-42
240 26:1.3566309212685755E-23 5.237489509398717E-51
240 23:2.0620012478671902E-19 1.3907283659160007E-44
197 140:1.1574032904581328E-14
240 24:1.7715359962793654E-19 8.557196624251304E-42
197 141:6.387778380766197E-16 2.3686429251593098E-63 6.136562136033867E-63
240 21:1.646151181406779E-19 8.651516340457213E-45
197 142:8.438065852424005E-15 1.3051107514544225E-65 6.105377914312729E-72
240 22:5.540466926256217E-23 4.524230298483325E-45
11 6:9.548687155064626E-16 6.946628554415632E-47
11 5:3.593002142282606E-17 1.6253581446864714E-46
11 4:7.164386956151512E-18 1.1194376155910634E-52
11 3:7.76064387323715E-20 2.5316012720147565E-61
11 2:8.05660906742401E-18 5.1145542281748446E-55
203 89:3.1584689616651576E-17
203 88:1.1034287502421434E-17
197 143:3.108910684062856E-15 7.568092160130438E-61 2.3104023353437044E-66
197 144:1.7739435939316827E-22 1.8561401552313304E-69 1.5460824686271105E-75
197 145:3.0381543459148547E-24 1.5391846870209708E-67 6.316337071274032E-75
203 83:2.214987028805809E-14
197 146:2.3224253849899466E-19 2.1508160291946804E-64 2.600661946693367E-68
203 82:6.998664666390114E-15
197 147:2.0745799202933695E-21 4.3710725305341E-68 5.583273528525331E-71
161 183:1.9222346097280905E-29 9.885037774367074E-109 2.3159292638796135E-110
203 81:3.198563819380988E-13
11 9:8.533139831570152E-77 1.3386586137587595E-108 3.4266873155673555E-79
197 148:1.2239776982943972E-63 8.186909692897304E-86
11 8:1.9832654463966834E-52 2.0608290027205824E-77 4.12904756332966E-68
197 149:6.889549932968944E-22 2.885934485975873E-66 8.673599858487323E-77
161 185:5.412316552402085E-34 1.6608552255782882E-107 5.003032154382941E-100
11 7:1.836040949024456E-17 4.7469294664019387E-51
161 184:1.7036338891455196E-43 1.228919979571904E-124 5.436186583834441E-119
125 126:2.8639990811487827E-180 4.4420371697194765E-170 2.1515065331415413E-160
125 127:1.3016306874429135E-182 1.1251346828049027E-169 1.1233776533196234E-158
125 124:9.297899221711142E-70 8.601103715331142E-134 1.77767629090392E-129
197 150:8.853555049344374E-23 6.824778081301532E-69 7.573439743431366E-85
197 151:6.953600762168816E-22 2.7528337384678463E-67 1.8653752513364152E-83
125 128:5.6412200484584635E-158 7.4755793411618E-164 1.2154473656863764E-154
197 152:7.404239804381797E-25 2.271046525657104E-68 1.107718833924011E-82
197 153:1.930513622758161E-22 1.4999250136633757E-54 1.660094146306995E-54
125 122:1.2864669076827996E-71 8.766004692704431E-136 2.0490792345094265E-134
125 123:1.6652810973708823E-72 2.549354069471715E-136 2.895174390303932E-134
125 120:2.8268553410961673E-184 9.534927284958733E-165 5.597458391900982E-153
125 121:1.959258793351455E-102 5.889740588611715E-143 9.509699896629237E-134
161 190:3.7800274722669636E-11
203 98:4.4930575150008724E-29 7.786742223412176E-110 2.479614291434397E-82
203 97:1.438427805702711E-15 3.1717658176707226E-32
197 154:1.0367041293918079E-22 4.235640477047692E-56 9.506561064113797E-53
203 96:1.1171341856459808E-20 2.1475894536524355E-36
197 155:9.244589567573985E-22 1.2535336109430062E-53 3.601314952708136E-52
203 95:1.6076577873550926E-16 3.0699694622950917E-34
197 156:1.1435476420402245E-12 4.393514354836307E-31
197 157:3.3793181434728962E-12 1.0947103869054629E-33
197 158:8.591042785953907E-12 4.2833901899605793E-29
203 92:1.988622025121384E-12 1.9372011061446014E-22
203 91:3.1915158247607765E-12 7.727918807101976E-20
161 196:1.2794427157627325E-16
203 90:2.252450154515115E-17
161 195:2.4424703456204447E-21
197 163:3.910086815911908E-14 1.8625151955485035E-40
125 118:1.5958066474510083E-177 5.53783561314176E-167 9.052803863550595E-158
125 111:1.485441951027418E-63 1.6050635265290942E-112 2.373603264109562E-116
252 38:2.282100522209452E-12
252 37:1.0238623499138263E-14
16 219:3.829360788693256E-29 8.578089784736437E-48
252 39:9.406193689275328E-12
252 34:4.468392069536059E-12
252 33:4.1915275176725364E-14
252 35:1.2172446824493796E-12
227 73:1.797472960455763E-17
240 53:4.68018379246361E-13 3.6554242987684966E-103 1.0009851834910234E-90
264 20:1.6122750322254046E-15 9.217972923961443E-44
264 21:1.2670840099791098E-14 1.1665082111383631E-39
264 22:4.192986871556762E-14 8.333389155613058E-43
227 70:5.527802866689195E-16
227 71:4.695736930626583E-17
264 27:3.0995181261321955E-15 5.001014370568708E-41
264 28:2.1232163585436318E-13
240 58:5.131823914838806E-47 3.9588084208068456E-72
264 29:3.3354131119836398E-12
240 59:8.046721812699344E-52 9.544892117862204E-81
240 56:2.3512762887051752E-46 2.982686081974539E-60
264 23:6.983726051045807E-17 1.1676087075100743E-49
240 57:3.3200839152407266E-15 2.8403512305941818E-49 2.273930532841204E-58
264 24:1.831148210066575E-17 3.081545345713758E-43
240 54:7.229543447118279E-17 3.0095166619935443E-91 1.116004997210481E-92
264 25:8.68010532228754E-16 2.1615243980045607E-41
240 55:1.4175948316862571E-65 3.4585909531542617E-84
264 26:3.050833123601053E-14 9.125148447391011E-38
252 30:1.951281743339365E-12 8.803133639494613E-17
252 32:2.1922186772416393E-13
252 31:5.837397594027845E-12
16 228:4.743284461681812E-16
16 229:6.154812539551363E-16
16 227:3.4340768734558503E-16
252 44:3.127365469103325E-14
227 69:9.795570903186391E-17
240 63:1.3687722671086515E-56 6.149023476936945E-77
227 62:1.2338316720174545E-12
240 64:7.400419432660627E-20 1.2538242248916967E-36
240 61:1.8002864639903233E-50 3.7937937746355683E-63
264 10:2.7710259401349114E-17 9.81750420820243E-37
240 62:9.173893259507571E-44 2.690450466658309E-52
264 11:4.0411722008874784E-16 1.000608383102883E-33
240 60:5.301300356082348E-48 3.8709002921578626E-61
264 16:7.081215675278929E-32
264 17:3.6008420711150327E-16 3.0513295431600323E-46
125 179:1.2154131822333555E-95 5.90070664034085E-137 5.677673282760054E-130
240 69:9.734608122811568E-12 2.001964386023505E-55 1.410866253326609E-51
264 18:1.3607039540356158E-12 8.585486558154535E-39
264 19:4.7604781608887413E-23 4.1551812326133534E-51
240 67:1.510909746857126E-11 5.089406956859585E-35 5.107343851526771E-35
264 12:1.3663200741064687E-11 4.1353065073785895E-27
240 68:2.3572333234129165E-19 3.506641974079961E-31
264 13:8.819401846728607E-22
240 65:9.769536920696318E-26
264 14:5.72225816113755E-25
240 66:3.4147744508762346E-16 1.106441444501968E-60 1.3391844652018263E-66
264 15:6.5087183236473704E-24
252 41:8.505281904107531E-13
252 43:2.2953543263383234E-11
252 42:3.293887316827164E-12
252 16:9.906859728818555E-30
252 15:2.46581762574128E-21
252 18:2.4084183666145763E-13 6.549269222561515E-34
252 17:3.629987282089756E-15 2.9599165728054906E-38
252 12:8.278184908271236E-27
252 11:2.277560974676143E-28
252 14:2.56208115347331E-20
252 13:1.7703398045709835E-20
227 98:4.0036094384725086E-14
252 19:3.4703255938134875E-20 2.0005229750149046E-47
16 202:1.279856111141401E-28 4.3036095961028465E-43
16 203:2.3843997473613537E-22 3.0516883110518384E-44
16 200:4.3051257955452526E-28 2.5224581299226707E-43
252 10:1.2449425014569615E-29
16 201:3.7900008637742277E-25 2.6900287986003182E-40
16 206:5.1125785743559516E-21 5.1426651784428907E-45
185 209:4.40458805823362E-12
16 207:1.3188254998404162E-17 1.2333133828032965E-41
185 208:1.555508744931922E-14
16 204:3.802735407575851E-20 2.9909331273344112E-43
16 205:7.198003701364457E-26 8.098802294331375E-40
252 27:7.081574532791443E-37
252 26:1.1442171786526672E-15 2.416821613365959E-36
16 208:1.4119109565166251E-19 7.028671790910277E-48
252 29:9.838557182269951E-12
16 209:8.563387244688861E-19 7.304888104481151E-40
252 28:3.3803540344675464E-13
252 23:3.8120476601054755E-17 7.212079048175904E-41
252 22:4.987545251932328E-37
252 25:1.8038989629496363E-15 3.02591645031546E-39
252 24:1.1298269924008333E-17 3.034068496808082E-40
252 21:1.364782967761198E-34
252 20:1.0058297599099697E-15 8.623286216139402E-37
276 49:1.9285780247142777E-11
276 48:8.834772910181314E-14
276 47:2.39552341999822E-11
252 78:5.371074218432262E-13
252 77:3.4841595509209244E-14
252 79:3.914190470084202E-14
240 96:9.589868926097362E-21 6.517809380631072E-33
264 63:3.791903791736325E-14 1.7903939585620052E-38
240 97:3.65430585952116E-18 7.141324308625117E-30
264 64:1.753670873114682E-24 1.582573592106283E-43
264 65:6.644306653792455E-17 4.477501069395388E-33
240 95:6.799572337540419E-16 9.078676399520374E-31
264 66:3.1433525712858484E-32 1.3035020665407954E-53
264 60:3.777938253540967E-35
264 61:2.1604179206743076E-13 5.9953128424098765E-33
240 91:3.566912093306781E-11
264 62:5.380410494716182E-17 4.671965955427026E-38
264 67:5.213182893884398E-19 4.2209777575328985E-37
264 68:5.778024618582312E-15 1.3973732108560617E-33
240 98:1.2115747337516496E-21 6.668948202985121E-60 3.5535027842558206E-69
264 69:8.239906773603015E-38 2.88611154439833E-52
276 41:2.820416695773998E-16
252 74:4.9450744653262306E-24 1.205940670805171E-42
252 73:2.368818440108595E-27 9.865471495708542E-44
252 76:7.253826138798429E-15
252 70:1.1692893568603508E-35 4.2123412533983806E-52
276 44:2.075081604198346E-11 1.672455437074096E-17
276 43:1.3808478224047664E-14
252 72:5.537901095041738E-11 4.544595462318526E-57 1.030806242780983E-55
276 42:8.864558083720023E-16
252 71:3.184860423566699E-37 1.2485490194577327E-53
276 38:4.02726647227754E-14
39 131:1.5301464039491638E-28
276 37:3.3236545474902467E-13
39 132:5.575458754242524E-28
276 35:1.3888981926021763E-11
276 39:3.11200038660916E-14
39 139:5.170492706233507E-19
264 53:3.0087929660099735E-16 8.011254728545823E-39
39 137:6.783908450687606E-26
264 54:5.0271870451481026E-14 1.4193711763732042E-39
39 138:1.9292952796655727E-21
264 55:1.4677212452259987E-35
39 135:2.7639946061951354E-20
39 136:7.371112465173663E-29
39 133:1.2914181487279862E-12 1.5131255702126797E-64
264 50:1.0918957533280446E-11
39 134:3.043879650374966E-20
264 51:2.2398928977791985E-11
264 56:5.417767561768948E-12 1.840191419381942E-31
264 57:1.6891183875718555E-30 2.259576232340622E-43
264 58:7.979914505786218E-35
264 59:2.1953227947248903E-35
276 30:3.155117116737784E-13
252 81:1.5246719324620592E-15 2.2633382552634827E-23
276 33:2.1914650764653587E-13
252 80:8.525198496052089E-13
276 32:5.576573972973722E-13
252 83:2.100787764011472E-14 1.637311324681837E-21
276 31:1.791799483819354E-12
252 82:1.2089431119932093E-16 2.4221327045511744E-24
276 27:3.825612474078526E-19 4.6137951526484164E-49
276 26:8.574062927339488E-19 1.0239042166236197E-42
252 59:6.599628893484391E-16 5.050279526078414E-35
276 25:1.441279427512218E-16 7.953717907372656E-39
276 24:4.722493093189076E-15 5.625875014234681E-43
252 56:2.1320382723929477E-25
252 55:7.730388915417763E-29
276 29:4.115138715175271E-14
252 58:7.23935221912701E-16 3.036550594602974E-35
276 28:4.437859276179613E-12
252 57:4.412781117013387E-29 7.50107896492096E-44
240 74:1.918918776669094E-14 3.5018631882049753E-62 1.3007149398602657E-58
264 41:1.9324955525592285E-12
264 42:6.784141464502293E-12
240 72:4.5651639787441514E-18 4.9957810318445376E-67 5.062797672306631E-81
240 73:8.977658009747528E-18 6.74221494512351E-45 1.45657273850388E-49
264 44:5.975085240621139E-14
240 70:3.080468773176214E-22 1.5858391954701657E-62 5.239295758878373E-60
240 71:8.983040872435245E-23 1.0548975437877937E-62 9.37443479941779E-60
240 76:8.73554880797104E-12
252 51:3.3363042748063844E-11
252 54:1.0651369448115424E-29
252 53:3.591930442887588E-29
276 23:8.038228851569834E-18 3.370880196137162E-41
276 22:1.0283241449860907E-19 2.1226242436479828E-41
276 21:7.458554349687985E-19 6.349445397676326E-44
252 50:2.4836349012376277E-11
276 20:1.1565499151660841E-11 2.2308676313394573E-23 3.769265863655198E-40
276 16:5.658357600075791E-15 2.979408516693573E-33
276 15:2.0630957632803595E-26
276 14:1.048743137448169E-29
276 13:4.9747400196941E-15 5.924540159983464E-35
252 67:9.47455604540935E-17 1.0019720416504383E-30
276 19:2.4856385223491674E-20 1.1883147859821642E-44
252 66:7.537263764099512E-40 6.110087436829116E-55
276 18:1.316444860825487E-16 2.6921311160085856E-38
252 69:4.452398986394994E-29 1.601299973301001E-44
276 17:7.62315032876133E-19 1.0199687459030434E-40
252 68:2.6880102355732103E-17 1.226383587101417E-34
264 30:1.9447445556530586E-11 1.9309763890895834E-16
264 31:6.010624096277164E-12
264 32:3.2757171647768434E-13
264 33:8.607137628076246E-14
249 109:1.1318007087196634E-19 3.8003489051975007E-69 8.951521220919384E-71
264 38:6.382699527169342E-12
249 107:2.346527407622899E-18 3.087293046872533E-67 4.947460867784452E-62
249 108:9.939216714530284E-20 9.578923771965668E-63 1.1134690707887113E-58
264 34:3.779379664549567E-12
264 35:2.2267048841942884E-12
264 37:8.177106708912967E-15
252 63:5.905018311302672E-29
252 62:2.761438463592231E-12 6.451420740815878E-29
252 65:1.9892608300804893E-18 4.09753077322789E-31
252 64:1.4489051496531522E-23 3.166385242630741E-36
276 12:6.445619211030227E-26
276 11:7.09688578665873E-14 1.998644954032745E-37
276 10:2.0119944534982864E-19 1.927961985984461E-37
252 61:7.289412842122791E-26
252 60:2.0637835735126793E-16 6.501122506299146E-36
39 164:7.459609001065263E-26 4.545748461222234E-74 1.1970690419294227E-98
276 81:8.550198902757269E-18
276 80:3.115260009014501E-12 4.654890318789875E-22
276 83:4.45899598366672E-11 5.297185456605514E-18
276 82:8.355159844705609E-18
276 79:3.084428167730958E-11 1.4687140843439558E-17
264 96:2.283242885290957E-19 1.1523752061038314E-39
264 97:1.1178291895657632E-17 4.943836406908055E-38
264 98:1.433163266770847E-12 6.902205586119583E-50 3.688845895100686E-62
264 95:5.343059408621958E-20 6.467090852195682E-39
276 70:4.358180946484297E-13 8.196485014588754E-38 2.7508820717657606E-40
276 74:2.0999803346083142E-16 1.1837034669463522E-36
276 73:2.2374526666940993E-21 4.361285063967548E-40
276 72:4.9019338113634386E-14 4.687121704372224E-41
276 71:1.7870864884883295E-16 1.2469162177757916E-36 3.7463647733982276E-39
276 78:6.1762966478880515E-12 2.6758688897331342E-18
276 77:5.434735541152344E-13
276 76:5.443533531167492E-12
276 69:3.71022184092947E-23 5.84580682173777E-41
39 140:6.2178846071249385E-21
276 68:4.192089727775476E-13 1.4959513695438108E-31
264 80:9.592022071172449E-14
264 81:4.644698765434462E-16 5.806135123729285E-27
264 82:2.896757650602928E-16 2.0419411129176266E-26
264 83:8.156352782772543E-14 2.5380436810933767E-26
16 282:9.314748301703473E-14 1.570974061656327E-28
16 283:1.2686837122198323E-29
16 280:3.2400339751196264E-33
16 281:3.535463139200586E-12 1.6546483611875E-32
276 63:9.575993102280134E-25
252 96:1.8633795956489245E-20 7.651021595566627E-41
276 62:3.03851234900472E-14 6.27534132134207E-29
252 95:9.702251137099837E-21 1.5528362662359099E-40
276 61:1.1002930191208851E-21
252 98:1.2943272761375066E-15 4.981731760229593E-46 1.7639820456409339E-53
276 60:3.0331833149438793E-23
252 97:2.534191943792387E-18 9.911943543579177E-38
276 67:1.1363761420042241E-17 1.5382845941034447E-34
276 66:3.5506618289484134E-19 1.5394449000605752E-45
276 65:6.787969277969115E-30 1.070495883665093E-75 1.476142434853007E-56
276 64:2.9943728749654304E-35 6.278810277296378E-72 7.862388670437701E-60
276 59:1.24716143707601E-25
276 58:2.4891493450132683E-23
276 57:1.0125822621037853E-27
264 74:2.3606783555330566E-26 1.3069710224951028E-45
264 76:3.6806818866909795E-15
264 77:1.496854494283639E-14
264 70:6.552797988101242E-14 6.852144963123802E-59 5.663429452919329E-57
264 71:4.537759226705123E-12 1.102356449817844E-60 8.64063099591094E-62
264 72:1.4403045312698866E-32 1.1135886899595498E-56
264 73:1.9987825160792087E-35 1.1191450004449833E-43
264 78:8.729627659014549E-14
264 79:1.5195881177014363E-15
276 51:4.2061569422660466E-14
276 56:1.5589787106584508E-18
276 55:5.497260481749464E-20
276 54:8.506418286230493E-22
276 53:5.3077478293905264E-21
185 231:2.3272179994825245E-28 3.8544202398901476E-86 5.861450187099504E-83
185 230:1.002637274411552E-29 8.945532753814803E-94 3.018020885967063E-93
185 228:1.557834224466122E-52 1.1733511785665743E-103 2.718000159848496E-103
16 260:4.5007691266262386E-17 9.601907287007672E-50
185 227:1.0308365359476238E-53 3.3561580278488594E-104 7.644167313511217E-99
16 261:7.611060843398959E-17 1.436530053523372E-47
16 264:1.14532786970609E-16 5.683205594806573E-39
16 265:7.455949045897042E-20 6.948642496099233E-47
16 262:6.994442439862016E-15 1.992354985478179E-46
16 263:4.10748383792655E-17 1.2399524985435296E-44
16 268:1.9407506014257788E-12 1.2640738533090822E-36
16 269:5.922412858351441E-13 7.920687147713358E-32
16 266:1.3641047286431822E-17 3.4692710786947333E-43
16 267:1.7181526135909054E-12 9.770603618907711E-31
201 282:3.9032611365525226E-18 3.061287150081788E-35
185 229:1.2351400728891082E-40 1.2797136454172023E-78 1.9808062144037947E-87
201 283:1.1946200668243624E-15 4.6742264270116165E-38
201 280:9.758318075696784E-17 4.0449841110682236E-38
201 281:2.4079566752019702E-17 7.259073947583589E-38
244 6:6.204526772205865E-14 1.080663513186339E-52 3.594807283946246E-56
16 271:4.968195036545001E-13 1.1975218868749813E-33
244 5:3.530177045942374E-17 2.752060320598517E-47 3.8414500522975016E-51
16 272:1.5969408915007677E-14 1.725986310710004E-40
244 8:1.0199986506957529E-15 1.025333665715136E-30
244 7:1.383162453360485E-20 8.845777873898427E-61 9.948487200270243E-66
16 270:3.0926563262885703E-12 2.9753423088256285E-34
16 275:7.31750012711571E-12 1.4023236751939357E-33
244 9:1.4621888585747328E-27
16 276:2.1330935185690017E-12 4.53622368934513E-31
16 273:1.8933349097723497E-12 9.340554322516145E-36
201 279:3.2524962999530374E-16 6.700581961267635E-37
16 274:1.2050339659305392E-12 2.7168226463224355E-32
16 279:7.885768615100366E-12 1.3391104105623047E-31
201 277:4.3213400058354745E-18 1.4739501792702196E-41
201 278:4.996853938633297E-16 4.183877072398827E-36
244 0:7.636607485480625E-12
16 277:9.695559404081548E-13 7.571915330522289E-35
201 275:8.744019719483805E-15 4.0616457385889785E-49
16 278:3.410483891223257E-13 1.2297143235208172E-29
201 276:4.729889361505764E-16 4.6451451874874726E-40
244 2:4.9143263574622745E-49 5.6946560374666385E-56
201 273:8.861726637309837E-19 7.596031780747643E-43
244 1:3.109027850213831E-12
201 274:3.789249458872638E-16 9.742455581410887E-40
244 4:2.8556804273370955E-17 4.8635898861512576E-49 3.581720946656549E-52
185 219:8.133985551321526E-12 1.0884373093614774E-35
201 271:6.911721373845823E-23 1.0931541800796874E-45
244 3:6.864764785647231E-17 1.722958651001978E-54 5.319817403728099E-62
201 272:6.210346768545539E-19 4.35285469618757E-39
185 249:7.797694117710807E-20
185 248:3.2739139446138507E-19
185 247:2.557067945093396E-17
185 246:2.916303733817033E-17
16 242:1.5828509572885085E-29 1.1286879637043296E-42
185 245:1.1373965556713026E-11 3.021492172164958E-26
16 243:5.9180633569207E-11 4.386640659506938E-34 1.0725196661788281E-44
185 244:1.3890619828348003E-18
16 240:1.5997359056243957E-25 1.9786402723400502E-38
185 243:3.548580170568279E-17
16 241:9.567065330124096E-29 1.3130363746966834E-43
16 246:2.3834808386083804E-29 5.165147812598974E-44
16 247:6.40327780878244E-28 1.2611180301536844E-43
16 244:4.989567322624575E-28 4.572068788284036E-47
16 245:1.6746958871482035E-29 4.937357990309801E-45
16 248:2.0869183537320865E-28 1.2501830159933005E-45
16 249:3.457654540542561E-29 7.339561594760015E-46
185 242:2.760474027554449E-17
185 241:5.383614942131684E-21
185 240:5.324738541594701E-15
185 239:5.025191942371456E-32 1.2475520376845087E-133 9.406621159515704E-150
185 238:2.317831415828704E-30 2.4322145293252E-124 1.3777280922894774E-136
16 250:3.781141051880976E-15 1.0163590262262684E-37
185 237:1.6166090263826781E-28 3.5443581834527907E-100 1.745469943289908E-104
185 236:1.5394392298011783E-30 1.7619684303735623E-84 1.7102603769444284E-81
185 235:1.7020252443221044E-27 1.344093304560604E-94 5.204457063745684E-99
16 253:2.47508838370689E-16 5.0903562976798776E-40
276 92:3.2259914754594093E-12
185 234:2.299024382314254E-29 6.476460502746098E-91 4.399005778477981E-87
16 254:6.169155173670692E-17 5.2943463832670394E-39
185 233:2.503367429830348E-32 6.262595406748948E-156 6.823532678857598E-153
16 251:4.079426490669094E-14 2.2616335379641026E-40
185 232:3.2824143625228426E-32 5.79845904243526E-116 1.360546636701847E-119
16 252:2.5862686852437342E-18 1.6487826603143525E-42
16 257:9.955840308361272E-16 2.7525605392401603E-42
276 96:1.0045079680722079E-54 1.6138898910317202E-86 1.2926765315799395E-67
16 258:5.619701342403167E-16 1.1932872490383622E-40
276 95:2.2856352687077204E-44 2.533402457264855E-84 4.5975090025387977E-66
16 255:3.913272472985614E-16 5.0822392703619464E-42
16 256:4.992668639665861E-15 6.076529171370969E-45
16 259:1.4667162060585492E-12 1.1164128742791926E-37
276 98:1.7563503425414575E-18 1.6388603929441914E-44
276 97:9.701593231660228E-47 3.0622567544161005E-83 1.5359400583550164E-62
249 193:3.126360668068284E-13
249 190:8.232490385011047E-19 8.708096208263676E-31
249 191:2.053920972877071E-18 5.4351003796234005E-31
249 196:1.0846468315752505E-24 2.0232027698058244E-75 1.1950672881759799E-65
249 197:3.7627226950103493E-13 5.243027877008526E-57 1.092057239208676E-56
249 195:4.362648722515103E-65 4.318933896532288E-93 3.49435708523488E-80
76 139:3.4734123367474904E-11 3.889576146431324E-55 1.953637726804822E-69
76 138:4.560993464471827E-16 9.732259040452121E-51 1.3223034397541542E-70
249 198:4.1498940652623056E-12 7.774707818213311E-66 5.266903863507827E-69
76 137:6.63576524960507E-17 1.0239521184182767E-51 3.3266024834723873E-62
249 199:1.267855553631016E-12 2.654600601158105E-67 3.216116912906717E-70
76 136:1.382339489703015E-11 2.1339995667209602E-52 5.038526671911955E-68
273 188:8.477948923571006E-25 1.364394205455974E-60 2.525758792248295E-52
76 135:1.262113995809748E-16 8.235900613906368E-49 7.828934544186203E-67
273 189:1.8811071567671433E-21 4.590547166796015E-51 8.440807171025749E-46
76 134:3.4187981745642547E-15 3.1423290966698404E-51 9.121337954347115E-70
76 133:1.6777704253544699E-15 8.211534567690883E-51 2.912220404044504E-65
76 132:1.05214711475334E-12 4.450307897147675E-50 3.327959430356058E-65
273 195:9.2300544602161E-12 2.207990464916654E-27 1.1478775252803156E-41
76 131:1.2484442308990257E-13 1.5920290816136292E-47 1.7110864212331271E-59
273 196:3.4971501928739506E-11 2.9149577074459583E-29 1.2194755799855117E-47
76 130:3.9258361270706416E-54 1.5309251734650098E-71
273 197:3.96790545874909E-30
273 198:2.0888258469276535E-18 1.6497457374904664E-48
273 191:2.1008057068870978E-23 6.834022658741817E-62 1.4394552351569357E-51
273 192:6.1460928072514095E-12 6.1337720326550766E-21
273 193:2.1124386712511114E-16
273 194:3.9251655290086057E-13
273 190:2.0909849729612826E-22 5.73037432187892E-53 1.5550013732280812E-45
76 129:7.325566248034787E-15 3.0732664000600362E-77 5.812889060270625E-75
273 199:2.0326766081362092E-18 1.243190080604182E-49
76 119:4.134729250158232E-12 3.2523243910140384E-29 7.200137157831095E-43
76 117:1.2358069255737053E-28 2.802720690301299E-73
76 116:1.5007183558806775E-30 3.4519784757545453E-74
76 115:4.617601748597153E-35 1.0924248381221367E-74
76 114:9.895151664183256E-16 5.964017544497238E-44
76 113:4.701260473860011E-26 9.854325262291933E-64
273 167:1.8497310482562875E-14
76 112:4.6925996128807535E-30 1.9904935841191433E-74
273 173:1.0656752310803142E-17
273 174:2.327807007386723E-18
273 175:1.9678789032931637E-16
273 176:3.565901311313198E-12 7.374820930101255E-24
273 172:2.3878618121060343E-16
76 106:3.065726495202072E-11 3.2458228455105354E-42 2.127037839230821E-60
76 105:2.8116588404263506E-11 1.2785861510237043E-43 1.998416973965971E-70
76 104:4.058480634834031E-37 1.7621725215188176E-66
76 103:1.0502827877305571E-11 1.466316802495083E-44 3.138706638467344E-69
273 177:7.053164979717374E-14 6.276776751392128E-18
76 102:6.201837235283262E-44 1.0002409465683875E-69
76 101:7.655894317672828E-43 1.3027221062458733E-72
76 100:1.294969809701769E-13 1.8099901497455786E-45 6.261542898164795E-63
273 184:2.570556171727196E-16
273 185:3.926816273566173E-16
273 186:2.0836044701205666E-39 1.1847620966082703E-65 2.865949733153554E-50
273 187:1.5976276647562687E-25 1.262179623974744E-61 3.3538225023756366E-51
273 183:2.3786391740344103E-16
273 148:8.937047301247962E-22 1.8437082230045847E-46
273 149:6.804656152301043E-23 1.5889971415802938E-46
273 144:5.649386162262927E-21 6.567092479016406E-41
273 145:2.724147187083426E-20 1.0026000422973388E-41
273 146:5.070967661674879E-19 1.08824736861748E-40
273 147:4.942305281521326E-22 8.142895626053247E-42
273 151:7.004898644284165E-22 1.6272573333728874E-43
273 152:4.156760205668417E-24 1.5333323604307437E-45
273 153:2.888581680276139E-23 4.714239370401241E-46
273 154:1.1979321673175544E-23 1.0893777697819008E-45
273 150:2.3204743522143422E-23 1.878116677496189E-43
99 211:1.922914946099531E-13 2.0175620908240675E-41
99 210:5.174000612567479E-13 7.094023638541433E-39
99 215:3.1270544255265617E-25
99 214:5.988899949135021E-14 4.0320271608044325E-44
99 213:3.299892800691326E-35
99 212:3.4773732887763416E-33
273 159:5.613608068265226E-13
99 218:2.662815786739008E-26
99 217:1.698158742486477E-19
99 216:4.876167023086137E-26
273 155:1.803749438986089E-23 4.129140139121881E-45
273 156:6.462904181216345E-19
273 157:3.3363222176820104E-12
273 158:3.167378081748698E-18
273 162:2.1297595271884803E-18
273 164:9.966131027968877E-14
273 165:3.457376818570254E-25 4.880557865534654E-38
273 160:6.511708802918326E-14
273 161:2.4632039468584655E-12
99 220:1.2167121534481533E-22
273 131:3.794074879687038E-13 5.006229766417252E-24
273 132:5.591442635908909E-14 1.1457662469150217E-25
273 137:4.965176466985587E-20
273 138:4.941593547454839E-15 1.4289287481231751E-27
273 139:3.372058444969918E-12 4.595888162773939E-25
273 133:9.782695029488519E-25
273 134:2.8323666509407332E-14 2.2167286453463836E-25
273 135:5.1677276089658875E-15 1.2889025467399948E-26
273 136:8.770776653782884E-12 7.401316576441913E-26
273 140:8.617066019255816E-13 1.524145608110371E-26
273 141:1.965133643322427E-27 3.1100745179586655E-41
273 142:1.9498403323307652E-11 1.776571963371653E-32 1.357402464920482E-41
273 143:2.4672231509986287E-27 1.7795923474353172E-38
273 108:1.6333220253343834E-19 1.739914668468291E-44
273 109:6.07749121277571E-18 2.0073891154210163E-45
63 280:4.6276962534578544E-29
63 281:2.2967387964565516E-12 3.9534942444212955E-31
249 110:5.391236029677038E-21 1.2404089348821943E-66 1.6111864977707772E-63
63 282:1.0719762385621177E-13 4.4939248898041135E-30
102 129:1.8479027767902556E-23 1.0793972226628088E-53
273 107:6.933844856806282E-20 1.069311653873795E-45
63 283:6.946270095203392E-27
125 225:3.725230669940986E-22 1.9192094597920552E-100 8.115083380278608E-107
125 226:6.575111984992097E-22 1.2366752900124153E-99 4.825295208300289E-107
125 223:5.5349231829443716E-24 3.906683275267041E-106 3.238314728419303E-119
273 110:5.011439181307256E-22 1.2035183825956978E-46
125 224:4.797367327182134E-21 4.6299231009040845E-105 3.5793562025191837E-124
125 221:1.0355330157462658E-22 1.1898986528984833E-102 3.5646983378637803E-115
125 222:7.532665707706865E-23 1.4441278297062411E-102 4.704819046473088E-116
102 112:1.516343792558399E-52 3.496919387213748E-110 1.6705658592079285E-107
102 113:1.761158846404174E-42 6.964126517061645E-96 6.133536975557464E-94
63 270:4.411210127590765E-25
63 271:6.673759762347863E-24
63 272:6.319301637256712E-22
102 119:3.5395666632027435E-19 3.082082674732138E-64 6.953529646625137E-54
63 273:5.532402239646732E-13 9.799457410039142E-34
102 116:2.4642441081400373E-51 1.0496781286063543E-103 1.0871090096643458E-97
63 274:3.3942669348151035E-12 3.597242589536075E-30
102 117:2.1511783719925396E-43 1.6294500019142735E-101 5.949349693989729E-92
63 275:6.199241336897108E-29
102 114:4.406465868505828E-22 6.360385206495403E-65 6.358135935286621E-70
63 276:2.0738573209290293E-12 1.1197820672507596E-34
102 115:3.162065118110667E-48 2.545060627772278E-101 1.5427402549812127E-91
63 277:3.240884738807784E-13 2.2732990139833967E-33
63 278:1.4506942140256863E-12 8.273482142815002E-30
63 279:6.577652524369586E-13 8.558558983767139E-30
102 101:1.3122959247854647E-145 1.36604598631568E-137 4.933485837111745E-109
102 100:2.1321450253504486E-120 2.4504886866443883E-125 1.6553747326853974E-103
249 131:2.4601058103337567E-12 1.8711309179192386E-24
249 134:1.17620932589334E-12 5.19808695452462E-22
249 135:2.91812761547317E-14 5.652137403192205E-22
249 132:1.2129802590089982E-12 3.000790443480899E-24
249 133:2.6332844649147403E-11 1.1226259183163746E-24
249 138:1.60201768832603E-13 1.572023181238355E-22
102 105:1.1247996849652971E-104 2.5683122125171603E-125 1.1174775893281994E-97
249 139:7.069851854049301E-15
102 106:4.973131805925496E-108 4.026940662994908E-129 7.721836936725061E-104
249 136:5.114467173150185E-23
102 103:1.3702505510372627E-136 3.331703922072666E-133 9.528158961260576E-111
249 137:2.2905336737535443E-20
102 104:1.3235286074481642E-112 2.882492329233142E-121 6.08293179170518E-107
76 195:5.392719307395431E-12
76 194:2.4509351605940738E-42 1.6697172405883345E-87 1.1666675319661287E-65
76 193:4.514745174814877E-20 2.6181877136601364E-66 3.2422416856914553E-59
76 192:5.203254123820578E-24 1.8018543682126108E-56
76 191:5.919002306573712E-14
76 190:3.186860553530493E-12 9.388774485811528E-23
249 141:2.337041607375431E-28 8.847811399802677E-65 1.4785288373112291E-61
249 142:1.1127992034320175E-21 9.640288406605658E-68 6.786952515016991E-62
249 140:2.2669148684715446E-14
249 145:1.68997964560189E-18 7.203645896631812E-51 2.333482937042995E-57
249 146:2.2692474423028894E-22 2.1857173753065842E-52 3.037310176337797E-59
249 143:6.46517694546227E-23 1.051374759206609E-61 5.3132981589174175E-58
249 144:1.2313537636497435E-18 8.312096943203861E-55 2.474675425341848E-66
249 149:3.4603134692143316E-19 2.8927982560481843E-52 1.5131107396005485E-63
76 189:5.211372206046367E-14
249 147:1.509372640511855E-19 2.3209229241049856E-53 1.9359764704306195E-65
76 188:6.028974001841672E-15
249 148:2.8836174846863536E-19 1.2724190249984926E-47 2.435159232255453E-62
76 187:1.1477410728234455E-13
76 186:7.232408894586231E-14
12 5:1.6766255955294475E-15 3.94027307517715E-35
12 4:1.5846734596485725E-38
12 3:1.4134577862507972E-17 1.019774303758153E-37
12 2:1.8648563960031145E-17 2.2961615343570794E-38
249 152:3.7921549919950847E-19 1.8862388191961017E-52 2.8099799231183667E-66
249 153:1.0143227210394811E-20 2.253720873928093E-46 6.43491329524021E-54
249 150:2.8413081839608875E-19 4.075843817554927E-52 3.48762252591669E-67
249 151:9.915831166631419E-19 9.064262289434373E-50 1.1416991951065233E-66
249 156:4.0679429713210645E-14 4.9390994877428626E-34
249 157:8.238411533967538E-12 4.916347921449439E-25
249 154:5.1369555772677644E-21 2.310874913754578E-47 3.361813062987628E-52
249 155:8.063827354129206E-20 4.840892148484712E-45 2.3320833927441885E-52
12 9:0.0 7.004022063611764E-132 1.3942525933136522E-97
12 8:7.751301634248586E-57 2.350116793302503E-82 1.8570992746134306E-63
249 158:6.694427086373653E-13 1.4144847332444643E-32
12 7:3.448427165148119E-33
12 6:2.8235309252614754E-14 6.953145148988802E-39
76 172:1.1373574792788312E-17 2.7066960490898543E-44 6.249979350808292E-47
76 171:1.1007553120340657E-13 6.391278819781879E-72 4.119932629357156E-63
76 170:5.081299997592894E-46 5.999770144997444E-68
249 165:8.126148942135901E-14 4.8297795275138446E-46 2.645910268396711E-51
76 169:3.6516502598022305E-45 4.321209150589009E-63
76 168:2.9007571527620126E-13 4.9198941156647363E-51 2.9443741454184517E-55
76 167:2.0089480617370715E-11 1.5862296086282E-30 1.527585904177367E-52
213 193:1.3242418809265042E-14
249 174:2.832133393557598E-17
249 172:2.722729699908994E-15
249 173:2.582248945676628E-13 6.065708724448149E-22
249 176:3.015378001364616E-15
249 177:5.247615272210171E-13 2.2458140467356885E-17
40 164:9.564174619948677E-12 1.1173041642457947E-55
249 185:6.973199564012046E-18
249 186:4.456633505042666E-18 3.0165024215704944E-24
249 183:1.1661433726673066E-14 3.045916775679604E-23
249 189:3.171122161795933E-13 3.078172085096121E-27
249 187:3.1977673321001395E-16 2.998918403457281E-33
249 188:5.710720892110207E-18 6.6222369167728086E-34
76 140:1.882858197398721E-52 5.4701419767624615E-61
4 17:2.286558937888507E-18 1.1241010775124037E-42
4 16:2.8867288747472237E-19 9.679555076633927E-38
4 19:4.340702879431208E-23 7.70267604607041E-48
4 18:7.452250438166323E-17 1.969267403059721E-46
63 200:5.2647828153414764E-39 1.6765314738519877E-83
63 201:1.4330008066164258E-37 2.2832460246176123E-83
4 11:2.869583568931328E-17 7.938146414019853E-44
63 202:5.905255844665217E-35 5.445256750869745E-65
4 10:4.620908788504574E-18 1.6954861976842275E-37
63 203:3.829811485859197E-42 1.973661542992561E-72
4 13:6.307826162067324E-13 7.285713541835771E-34
63 204:2.5214079020090835E-42 2.7329323220971838E-58
4 12:2.2045769619773936E-26
63 205:1.2848930041482456E-35 1.7429569736922217E-74
4 15:1.518940853519206E-23
63 206:1.5199693023216297E-42 6.357001161546532E-62
4 14:2.8167999186459447E-22
63 207:1.2589930179773043E-12 3.139420510523536E-65 2.513856197613001E-66
63 208:4.580096916686294E-43 5.2045638725517725E-64
63 209:3.144340917919109E-36 1.2530578503035077E-48
16 107:6.911235252280272E-20 5.77225551054264E-46
16 108:1.3652686797302819E-21 1.6830349840814376E-41
16 109:9.795567306696824E-20 5.4070964872568793E-45
236 243:2.0349176760580645E-23
236 242:5.39269527331318E-23
236 241:2.808058050960907E-26
102 194:5.2120809792328683E-14 8.319910630780422E-63 3.3170802408702834E-58
236 240:6.845867988477099E-16
236 247:9.86803366117424E-25
4 28:1.842197637669378E-12
236 246:2.743178045923363E-24
4 27:5.074038009741658E-18 2.0237357193922213E-43
236 245:4.0391979057662093E-13 1.4388724362243611E-31
236 244:4.805458524624599E-12 2.586067250246229E-29
4 29:2.0813589557765974E-12
236 249:1.0271445731763299E-26
236 248:7.374197201567598E-12 2.7715923396650323E-27
4 20:2.6200232667696254E-19 1.8150209113001885E-41
4 22:1.4997662908738271E-15 4.0917092376671726E-44
4 21:3.90085188967459E-15 1.160597070151332E-44
4 24:1.8285135548230153E-19 2.0429026244646593E-44
16 110:2.5197167188096333E-19 9.621893552384843E-44
4 23:3.811656480052635E-17 8.348439172222492E-43
4 26:1.7308258968089974E-18 2.6173814041048267E-43
4 25:9.813486027379806E-18 9.461467399261565E-44
213 169:1.566841907171722E-18
213 168:8.620604707123076E-18
213 170:4.3383921871928145E-20
4 30:5.6442821515452066E-14
63 223:4.248571193929185E-12
4 33:4.113594581133823E-12
4 32:4.60149684109801E-12
63 227:3.137685978420061E-19
4 37:2.169015193237322E-12
63 228:1.6734104960195438E-16
63 229:1.1070444658514287E-13 1.6979889339211707E-30
102 192:3.44831051701789E-28 4.711368596071911E-80 6.462915055486581E-72
102 193:4.086201097152108E-27 7.549005398250901E-50
125 286:1.0109551130241691E-11
102 172:6.833525216449625E-13 3.755442005720943E-55 3.006215919097338E-48
236 266:9.527650971289367E-13
213 171:4.1796050142786484E-15
4 41:5.9579286816538646E-12
4 44:1.7651547963054967E-12
63 219:1.0956343124904718E-28 4.44455562231472E-51
102 167:4.153774947084015E-26 3.145650223969984E-68 3.331772288978708E-64
102 168:3.809219414013575E-19 8.787198433577449E-39
63 240:2.715463105912182E-62 8.69519763518377E-84
63 241:2.8248861226576148E-11 1.3307932074306882E-69 1.431490465737209E-69
63 242:1.3040672535914255E-56 3.921027815287199E-68
102 169:9.598987075920081E-22 5.330957355458687E-54
63 243:1.1373102811263557E-58 5.600633068819154E-72
4 53:8.831019418992373E-12 4.2941678086660445E-48 1.4427709754706497E-59
63 244:8.512481787412913E-12 2.586246363972329E-69 8.776614448204039E-66
63 245:1.1074869485308867E-12 5.2604405853137284E-77 4.337917296565343E-73
4 55:4.9993996462813905E-11 1.7828820776649426E-44 6.42086725382894E-58
63 246:1.7465322337422425E-65 8.178082877123857E-76
4 54:6.684463887192311E-11 2.9730067490784875E-47 2.0945146660900004E-74
63 247:5.8076441655767826E-67 4.878206347490734E-77
4 57:4.811750821351274E-22 2.2458665952776666E-65 1.2768007395377644E-62
63 248:9.902113391673396E-12 3.124641589029639E-69 2.1250319177506114E-70
4 56:1.8609510338029776E-42 2.172583622228035E-50
63 249:2.910674664550931E-62 7.50651216508781E-67
4 59:1.2441947939530904E-13 1.2123392905166778E-51 1.1721753204387974E-66
4 58:1.882131880559015E-13 2.690021141027377E-57 2.360607668232283E-59
102 170:1.0045286238562217E-21 1.5232283399968279E-43
102 171:1.795786684314444E-18 1.7518404371106506E-42
4 50:2.2779747986211466E-11
249 200:8.518021345801797E-21 1.3317262099000655E-71 3.931158449467599E-70
249 201:3.0542841366797355E-12 1.3763561225397925E-66 2.3081954443278025E-69
249 204:1.3278086820551148E-19 9.53592068004934E-62 8.133864378654963E-59
249 205:2.1382943550277853E-13 5.23878139644377E-82 2.8116426295930174E-67
249 202:6.754894577232357E-16 6.631985879196121E-66 1.9681719702617172E-66
249 203:1.595504424473891E-17 1.1556109046750043E-63 3.918239579017075E-64
249 208:4.706069381032992E-25 1.1040729849193719E-75 1.2833761410472705E-69
4 64:1.3695492630045499E-17 4.48837917360698E-44
249 209:1.5013222703144452E-22 1.1882011477698681E-60 2.761534158928901E-51
4 63:3.569600599373549E-49 1.674136884323478E-63
249 206:2.9559631592092887E-21 1.6796983778683482E-65 7.239531647883267E-62
4 66:3.8934929620778606E-26 3.4866154814071066E-93 2.4014761350207765E-78
249 207:8.545653374265419E-19 7.115665996480326E-62 1.0983910743045581E-59
4 65:5.069634905300327E-15 1.099910804590378E-29
4 68:1.4154870430802802E-15 1.5209165073380989E-33
4 67:2.5313026266700398E-19 8.207463254370483E-38
4 69:5.2776375591088053E-20 1.1829648407132938E-59 3.0466955734940155E-56
4 60:9.980574268962142E-14 1.0616305974560931E-61 6.718647292802924E-62
4 62:2.949482685002368E-11 2.9027944627783757E-46 1.9540671207709522E-58
4 61:1.0791970697837686E-14 6.539329907233098E-59 1.9236359259016487E-62
213 129:2.824923968180798E-26
102 140:3.696215755016764E-15 5.985365380092651E-67 2.520680989077703E-62
63 260:9.619809442179196E-19 2.973430508036193E-44
63 261:1.1409386390979111E-15 3.4342850683452847E-42
63 262:5.218339833305565E-37
63 263:1.9489533101716265E-16 1.558713085734972E-37
63 264:1.7832641959063154E-16 5.297892319303054E-41
63 265:1.0391676228225723E-18 3.219610171579443E-42
249 219:1.258429562968967E-13 5.081320700910923E-60 5.311073242339827E-63
63 266:2.5499037865661786E-16 2.5999102291139916E-35
4 74:5.258141378399885E-20 5.600840740248387E-59 4.5162527391138414E-54
63 267:7.367395610666217E-24
4 77:9.30264933645599E-13
63 268:1.87760150316676E-23
4 76:7.675261934940034E-12
63 269:1.3397844554772748E-22
4 71:1.654533497593378E-27 4.972935074195756E-75 4.675606832025317E-68
4 70:1.5325407030632131E-26 5.536739197155549E-70 1.3613403448113205E-66
4 73:7.246652262261459E-19 1.838192727021002E-54 4.645994997460749E-50
4 72:2.4906562294968483E-25 1.0511703528180787E-88 6.485719239070039E-75
102 134:4.625253641221416E-24 1.4137865968048042E-78 2.778540448596291E-71
102 135:4.3425906681907925E-19 1.5912397381274031E-72 1.6206511811066686E-71
102 132:4.143554094630737E-15 1.992656026952969E-72 4.3337645006207714E-68
102 133:5.889877322423799E-67 1.0698873860323677E-68
102 130:1.237892220939963E-26 7.348280162111607E-60
102 131:2.1172136930708772E-16 3.5145580489725824E-75 2.763438199051614E-67
63 250:3.8652277995230156E-17 1.5405181979556592E-41
213 130:1.2715411470698367E-11 3.703507870440915E-44
63 251:5.596220041562693E-31
102 138:1.9846365888742433E-21 2.245941740457347E-76 4.311299135295372E-70
249 227:3.589687583434372E-20
63 252:1.2828516840536795E-12 2.138247400443757E-37
102 139:9.040702921181161E-63 1.3184010894950148E-66
63 253:1.5758342155454665E-14 2.7131208975955847E-41
102 136:1.1283889475325015E-66 2.0771575228208733E-69
63 254:1.5046653013814426E-32
102 137:8.216129667408675E-19 1.4871921438220928E-85 3.864459874095506E-73
63 255:2.5881342900713497E-14 2.280720923460172E-44
63 256:8.479207089917672E-13 1.5702117356318203E-39
249 228:4.47732164063913E-22
63 257:3.304826435873994E-14 5.112798864601244E-39
249 229:9.819178876594165E-15 7.988168228574054E-32
63 258:8.749239519768238E-14 3.135385068486879E-40
63 259:8.290886461540349E-14 7.855129518810116E-35
4 82:5.627580984959914E-12
4 97:8.529311045099428E-30
4 96:4.182765437513898E-16 2.654865223653201E-35
16 184:2.0594965850287712E-15
4 98:4.063567657107361E-25 8.96456749109118E-66 5.658333797892759E-60
16 187:1.4627495832748804E-26
16 188:6.347591938352249E-27
16 185:5.942069848092131E-13 5.141623748522854E-22
16 186:4.5292323252495915E-23
[truncated: 31,871 more rows]
