# Supplementary material for: Plant virus movement proteins originated from jelly-roll capsid proteins
Source: PLoS Biol. 2023 Jun 15;21(6):e3002157. doi: 10.1371/journal.pbio.3002157 (PMC10306228; doi:10.1371/journal.pbio.3002157)
Supplement: S3 Table — Each excel sheet corresponds to a virus MP. (XLSX) [file pbio.3002157.s003.xlsx]

## Sheet: TSWV
Model,plddt
model_3,33.31311571881814
model_3,34.87334507968625
model_3,27.168463866204544
model_3,35.03084902378032
model_3,36.84653115004766
model_3,25.597744091952336
model_3,31.584384262198
model_3,24.375213715964485
model_3,31.55005226389039
model_3,31.881401837337762
model_3,24.47260085207017
model_3,25.2714964945244
model_3,28.94510689702838
model_3,29.369004389649483
model_3,29.286641242248145
model_3,30.821992307937755
model_3,33.43689576249017
model_3,32.73690577069283
model_3,35.07938826546887
model_3,39.253433451376615
model_3,36.44913098216057
model_3,42.317517753617715
model_3,46.55298558394133
model_3,41.84827454097103
model_3,56.317125185902114
model_3,45.10691820748615
model_3,46.30696924705989
model_3,59.57576250471175
model_3,50.984811376547434
model_3,42.45060541853308
model_3,48.3329354180023
model_3,50.61009382060728
model_3,51.45348095384542
model_3,59.093914772616685
model_3,59.841652611117745
model_3,52.22873565778718
model_3,47.62381987742263
model_3,63.549274347838946
model_3,63.12778919693663
model_3,68.85076750730512
model_3,65.0959452286479
model_3,58.861327452381374
model_3,62.36386711365775
model_3,66.72542869923926
model_3,63.1657950747758
model_3,56.93196129711576
model_3,61.366869855613906
model_3,61.13039804590517
model_3,52.22861338430085
model_3,49.1276541671832
model_3,44.61771186185069
model_3,42.743826207472004
model_3,35.214670928777196
model_3,32.49805133591871
model_3,26.801046935608607
model_3,27.97980826979619
model_3,28.049924480612383
model_3,29.867374546149218
model_3,28.671225512494853
model_3,29.580931636271995
model_3,28.96359397070773
model_3,32.42864125779305
model_3,38.03180018032435
model_3,24.603731825172872
model_3,37.13065398132312
model_3,42.3266174228629
model_3,37.93369867670117
model_3,27.34170809620991
model_3,28.071767182846084
model_3,31.986875047354257
model_3,31.456257045967494
model_3,34.66808742532157
model_3,31.09241102801752
model_3,31.94659468655299
model_3,32.36285843525547
model_3,30.701952059447642
model_3,35.74955490540014
model_3,32.499117472849306
model_3,33.95142267344636
model_3,36.053087483334814
model_3,35.147655678352734
model_3,34.18008543264294
model_3,35.84134283117601
model_3,30.711969206153295
model_3,33.314625261715264
model_3,36.481200412825274
model_3,30.707876560554716
model_3,28.48495758181525
model_3,34.267527384263296
model_3,34.85262220110599
model_3,39.19134576668511
model_3,40.51901473074394
model_3,50.102049562178074
model_3,64.91757795743638
model_3,67.95417108628406
model_3,72.65685849768032
model_3,73.43747892785267
model_3,73.06744458125183
model_3,81.68874504014228
model_3,79.98084994872578
model_3,85.33147759699567
model_3,84.97370777007151
model_3,83.55021041146392
model_3,87.44160685246423
model_3,87.45799941245241
model_3,91.20067012161188
model_3,91.73163131745193
model_3,90.98816393332253
model_3,91.45911565708137
model_3,92.1383353270421
model_3,89.04297739475986
model_3,89.85484321731518
model_3,87.84925552138372
model_3,90.37285169814879
model_3,90.05519325807312
model_3,90.84142145844758
model_3,89.16371075274363
model_3,86.93934774836684
model_3,82.89520338783632
model_3,85.75118993283684
model_3,86.60133917234997
model_3,84.6573351555362
model_3,86.09661006719624
model_3,90.62317131454346
model_3,90.98047384708819
model_3,92.29747688347628
model_3,90.09084092054968
model_3,86.66529865240749
model_3,84.47557914067318
model_3,82.88498598015673
model_3,82.62452782276912
model_3,83.7885449853617
model_3,88.6941559352216
model_3,87.3695673716126
model_3,88.3770324155892
model_3,83.85582723105249
model_3,85.85533171654195
model_3,83.4403269292989
model_3,83.55234457212497
model_3,83.65077233891792
model_3,83.21663897657662
model_3,82.57837384740378
model_3,85.41358074781304
model_3,88.84014872727901
model_3,91.20973800424166
model_3,90.93054868760417
model_3,94.26569103372661
model_3,92.58407259583565
model_3,94.43912451556723
model_3,93.84640083788076
model_3,94.572026339126
model_3,93.71591913672992
model_3,92.73128858361933
model_3,91.91668888103301
model_3,90.37814322163057
model_3,90.82405908289195
model_3,91.34619893993519
model_3,89.23646682829802
model_3,85.90980076959703
model_3,84.55884890451124
model_3,88.77491789122996
model_3,91.80662191995134
model_3,92.27299170284094
model_3,89.24641770732403
model_3,91.85528709549078
model_3,93.33257187771072
model_3,91.3759160009422
model_3,94.08294948552224
model_3,90.51056161279506
model_3,90.2750131763214
model_3,88.16656725769823
model_3,85.90258027475328
model_3,80.88749111805544
model_3,80.59337479322134
model_3,84.25528897834229
model_3,83.68319135752536
model_3,89.27163063588512
model_3,88.34616306823078
model_3,89.75409911201177
model_3,85.88965769213748
model_3,82.5739377342495
model_3,75.53432578039397
model_3,79.21295671175083
model_3,84.66363802505174
model_3,87.04540516564548
model_3,91.43767625807348
model_3,92.4725990305793
model_3,91.20197877643295
model_3,91.29327014117813
model_3,91.16445299919845
model_3,91.48096819149099
model_3,89.15258286738205
model_3,89.96205776289479
model_3,91.8600875231566
model_3,91.19878816467416
model_3,90.25467343905366
model_3,92.29788544296598
model_3,92.72575740621515
model_3,92.83706143595087
model_3,93.45617658793275
model_3,91.99595005364358
model_3,93.59774469756348
model_3,93.72338022015853
model_3,93.3368305609938
model_3,93.8536708799654
model_3,92.88514538942671
model_3,92.91818032904665
model_3,92.58928607701453
model_3,89.56007803477448
model_3,91.50643333163498
model_3,88.57896018944665
model_3,85.81430310528434
model_3,84.92429211997135
model_3,84.20064579968799
model_3,84.34237206665567
model_3,83.25572259228402
model_3,86.7035085601545
model_3,84.69264735428101
model_3,85.10424855376596
model_3,81.25545648899983
model_3,81.62527151880042
model_3,81.93094702438924
model_3,85.21723071209793
model_3,82.11856202567218
model_3,83.55010471986814
model_3,84.84407144421311
model_3,85.07902346497576
model_3,75.37282562286326
model_3,75.25274366111809
model_3,66.50981384719897
model_3,61.96633354137201
model_3,76.04051584735862
model_3,80.84803873447298
model_3,86.12044808312112
model_3,85.86874562233787
model_3,85.6136614533161
model_3,83.50227428085144
model_3,79.85295150851128
model_3,75.65190995674675
model_3,67.4867933189705
model_3,59.13286223184967
model_3,52.39324124187713
model_3,50.10615515133576
model_3,46.654277436474324
model_3,38.59763350224238
model_3,42.33694618549497
model_3,41.73555278380171
model_3,43.096239061054796
model_3,45.54384079356259
model_3,46.36851906820265
model_3,51.097715856307325
model_3,50.683531655887684
model_3,52.241258818828086
model_3,55.52156174157516
model_3,54.51097737616828
model_3,53.152207733618525
model_3,51.939670365612066
model_3,54.70939400564111
model_3,50.29080845963835
model_3,47.66543051447115
model_3,44.33928884750275
model_3,42.74984261346616
model_3,49.61513925057625
model_3,51.25280650300555
model_3,55.93803048668997
model_3,62.85851546484081
model_3,56.5638286140529
model_3,52.17800574756256
model_3,63.75779858262103
model_3,66.34652700055995
model_3,56.84553430830419
model_3,60.638475959485724
model_3,66.55689255246669
model_3,64.17020382415649
model_3,55.70731586063267
model_3,56.95014990482014
model_3,62.46039710289914
model_3,51.352707969723255
model_3,51.094243766863656
model_3,52.67599032059841
model_3,49.1987925893336
model_3,41.39832284228759
model_3,51.25679306930396
model_3,45.9585029969603
model_3,34.608312779688276
model_3,39.70600832774653
model_3,32.43506167276064
model_3,32.5173677674029
model_3,27.48474961015745
model_3,30.547079284093336
model_3,31.749672142497726
model_3,30.898803609132298
model_3,36.48729639675002
model_3,38.383125337539234
model_3,45.976054419064894
model_3,35.67353540519252
model_3,41.01184439880307
model_3,53.065196626761455
model_3,70.4549835078651
model_3,61.72842153126838
model_3,40.5231441380456
model_3,38.033539854455725
model_2,31.688043450834808
model_2,31.583354613685515
model_2,26.266541660894283
model_2,31.734345270582704
model_2,30.132494511111872
model_2,31.45331239746883
model_2,26.869919920456592
model_2,31.263541111751692
model_2,29.918290889239866
model_2,32.53233572031604
model_2,25.089173412983644
model_2,29.724361780419706
model_2,32.28134458978456
model_2,31.958364961727053
model_2,30.15409783693758
model_2,34.64625755599991
model_2,33.121057703930994
model_2,37.200204614448005
model_2,43.405696984584196
model_2,41.16467667942924
model_2,42.69927802868914
model_2,52.978219550454
model_2,51.76495410053394
model_2,51.75332308363431
model_2,57.90159001629216
model_2,51.68131932872348
model_2,55.95481576473684
model_2,50.951136438292444
model_2,59.495451341732405
model_2,38.35549179115332
model_2,55.2085668084328
model_2,51.92846137742162
model_2,53.191645350336316
model_2,60.59271372723013
model_2,60.57848229071532
model_2,58.74097167883882
model_2,60.257356009660725
model_2,74.08065530459862
model_2,67.63663356555479
model_2,72.67539540218421
model_2,68.92777775497962
model_2,61.18703371068111
model_2,65.64462922086386
model_2,69.2478311013474
model_2,63.24776097671564
model_2,56.26779901445843
model_2,60.592024903518904
model_2,60.91822656037401
model_2,54.51545410053221
model_2,48.185688066310824
model_2,52.547620559133065
model_2,50.706795142868934
model_2,46.285800505167565
model_2,33.83690484942053
model_2,32.10802343380055
model_2,30.951181604235895
model_2,34.030926251434714
model_2,30.37488044305792
model_2,30.90496401723066
model_2,34.52685133602062
model_2,31.47265345029882
model_2,29.803597805905152
model_2,32.79312750208191
model_2,27.704652290656668
model_2,27.971162900634223
model_2,32.034421574062435
model_2,27.871263939712655
model_2,25.56710536774335
model_2,23.670963251821377
model_2,30.154116390520354
model_2,26.848818513273727
model_2,29.089366401021827
model_2,27.942708820719414
model_2,29.557571992081648
model_2,31.806794374946545
model_2,31.56322268524673
model_2,33.57583683725533
model_2,31.8048426452733
model_2,34.118067018520364
model_2,36.11161272396566
model_2,35.63074623907232
model_2,39.79408243058424
model_2,39.952376963802635
model_2,35.44638713146377
model_2,34.61403710615559
model_2,35.604882524716224
model_2,36.00502161667827
model_2,34.875190968394236
model_2,36.33353779787375
model_2,31.673619984147074
model_2,36.58382490578742
model_2,41.145145832047085
model_2,50.87906549873331
model_2,63.39695603161408
model_2,64.2696882200489
model_2,70.49131611134226
model_2,72.58002489613409
model_2,71.30765921459657
model_2,80.38623789378028
model_2,76.69916949455818
model_2,81.51559741760182
model_2,80.5474848822057
model_2,83.63331748434574
model_2,86.34098988160804
model_2,84.64817714284254
model_2,90.74722959943256
model_2,87.93487593128884
model_2,87.96450501760226
model_2,89.1617980076753
model_2,89.79175242067593
model_2,91.08440404618202
model_2,93.51276257629291
model_2,92.53349751582964
model_2,93.81546719557066
model_2,92.44577831641114
model_2,91.91569157057623
model_2,87.79487142660385
model_2,85.57848894489496
model_2,81.4257699253473
model_2,82.75333256613122
model_2,85.55109649765507
model_2,84.62375107555862
model_2,82.45732910131663
model_2,87.145230006523
model_2,90.27565310539558
model_2,92.2662300938732
model_2,89.47330888721055
model_2,87.08559768208353
model_2,82.89842662885522
model_2,83.01565190984542
model_2,80.08792480692158
model_2,80.98688260522793
model_2,84.80579869202417
model_2,82.65954233852237
model_2,85.91894507501875
model_2,82.6571178042728
model_2,83.76808195517854
model_2,80.82899392006762
model_2,74.96407133570561
model_2,74.97642533084627
model_2,70.85965921173327
model_2,68.87091315792439
model_2,74.2674156932835
model_2,82.17032131092628
model_2,87.46596109606843
model_2,88.83505934153956
model_2,93.66215477845036
model_2,92.72284956133939
model_2,95.29453300677392
model_2,94.57752737384696
model_2,95.46770685567319
model_2,93.44168276564422
model_2,93.34030347721351
model_2,91.46546731865757
model_2,91.27676900287929
model_2,90.66039926165786
model_2,89.2074316091124
model_2,88.23992089295459
model_2,85.8090076966805
model_2,85.61898809992545
model_2,86.81289556024238
model_2,90.61111208800774
model_2,91.42551151101132
model_2,89.49402491323445
model_2,92.01504028657527
model_2,94.28303589391494
model_2,92.15295402432274
model_2,94.43133633948916
model_2,89.01130669154782
model_2,89.46192808217391
model_2,84.56109037713479
model_2,80.8115119148731
model_2,71.70253337298593
model_2,75.58602192328122
model_2,77.41471717502222
model_2,79.50794937456799
model_2,85.24751307854739
model_2,80.91388662590235
model_2,83.48344548821784
model_2,80.56466607613322
model_2,80.07473823241882
model_2,79.86929588927734
model_2,81.09476984887532
model_2,85.80898273723106
model_2,88.62590825541963
model_2,91.71408776342933
model_2,92.37809616930903
model_2,91.18111481376616
model_2,91.37528107036586
model_2,90.46346815480425
model_2,89.38280740185462
model_2,86.21542111270672
model_2,87.1602025035904
model_2,91.22914519892535
model_2,90.87178813400112
model_2,90.91565249472188
model_2,93.93083531770276
model_2,93.85974022249133
model_2,95.92480831828252
model_2,95.6537549381906
model_2,94.96227835950701
model_2,93.88126174898046
model_2,92.9507785052392
model_2,90.18308437971632
model_2,90.98397489377247
model_2,87.35782852030114
model_2,87.32293620053039
model_2,87.21576763978554
model_2,81.57592616136866
model_2,81.20968642473143
model_2,80.46394910505022
model_2,80.23679892513972
model_2,78.21570844920528
model_2,78.13294457185235
model_2,80.71974970261248
model_2,81.26111819964245
model_2,83.59611183650732
model_2,80.72087446724352
model_2,81.85571059457692
model_2,77.16537462200783
model_2,79.80186637032652
model_2,81.28361385206505
model_2,84.46894204517854
model_2,82.21992449317257
model_2,83.50928469834979
model_2,83.50825750892182
model_2,82.53035311734855
model_2,75.09860631772241
model_2,62.327832038805354
model_2,71.90024829080492
model_2,73.29298345276992
model_2,75.90536899564721
model_2,84.92238788972394
model_2,85.55185787310255
model_2,83.8421706654808
model_2,77.62827676956931
model_2,75.67179418897648
model_2,71.61852181476114
model_2,65.47002238345704
model_2,58.380537116792766
model_2,52.71487984897247
model_2,46.53279036312005
model_2,37.80741585848955
model_2,40.722618215433606
model_2,40.79167248153498
model_2,37.3089144218975
model_2,36.0843049551513
model_2,42.36489153558795
model_2,46.809685263237036
model_2,38.11490956509079
model_2,39.83602709604746
model_2,46.5395984251154
model_2,45.09700594625609
model_2,39.296026349955355
model_2,38.89959507608727
model_2,40.63741267754085
model_2,36.783288404796615
model_2,35.465385026996955
model_2,34.28957392263691
model_2,33.8345219597104
model_2,40.15746269728697
model_2,39.69693138582079
model_2,46.10973934558024
model_2,56.39623166866294
model_2,52.363734252387076
model_2,63.68731232549544
model_2,55.85943485235657
model_2,49.62739790498016
model_2,58.402210344087514
model_2,60.845768612391105
model_2,46.66715982085588
model_2,49.929301807140284
model_2,58.61936034266182
model_2,51.82911566472467
model_2,46.57461764166692
model_2,43.353573655047505
model_2,48.76745211165689
model_2,46.57599946331901
model_2,40.6534866115835
model_2,37.23885672519099
model_2,39.77786267665214
model_2,35.217891504522406
model_2,34.11228424592991
model_2,36.312752216646906
model_2,35.443014690012205
model_2,40.64485886711917
model_2,33.28047546057496
model_2,30.98518406286893
model_2,29.71203193459951
model_2,32.38566058838841
model_2,32.54012400303326
model_2,34.086377086103305
model_2,43.69522296967624
model_2,54.4091267501717
model_2,57.16097042593174
model_2,67.21311759902163
model_2,68.60961438820232
model_2,78.57177994312951
model_2,76.10376439854734
model_2,74.13912759936647
model_2,49.429784068139256
model_2,40.0887640120345
model_1,39.534246439630806
model_1,35.81412282623933
model_1,29.952749513220617
model_1,35.50123390107182
model_1,34.87905617739307
model_1,32.658623444003744
model_1,30.92148525541415
model_1,35.81591318000574
model_1,29.834923865972087
model_1,37.64418507082154
model_1,29.187920913042024
model_1,27.953995466217744
model_1,29.071923779301866
model_1,29.107254213529814
model_1,29.71130034733505
model_1,30.677213189483144
model_1,30.29375543808055
model_1,31.077391552462352
model_1,38.9851523459074
model_1,38.38674411841202
model_1,39.42446129349991
model_1,47.728984715155086
model_1,46.07577092533756
model_1,42.38962890033143
model_1,51.66989222043776
model_1,51.657130216190126
model_1,55.716563105350346
model_1,55.11791761999483
model_1,62.34169627181835
model_1,39.06571953278034
model_1,50.61678682215278
model_1,48.55525162385311
model_1,51.95513237308478
model_1,55.3452514897508
model_1,56.35167816033025
model_1,55.452593777714355
model_1,55.80669660674176
model_1,70.04361586000594
model_1,59.60148622654378
model_1,70.39670778009895
model_1,65.47777830187987
model_1,51.90572369287473
model_1,59.93195514850957
model_1,65.50908074461039
model_1,57.01943474952712
model_1,51.8637773604496
model_1,59.76839687475874
model_1,58.567694628756726
model_1,51.91068438565707
model_1,49.16614533368556
model_1,51.1632721316855
model_1,46.74017583971726
model_1,38.09918908594408
model_1,30.997547629202018
model_1,31.13860866201867
model_1,27.77075869386317
model_1,30.02671877420653
model_1,29.434180180229298
model_1,27.302934496881793
model_1,27.721856604592173
model_1,28.274276247000667
model_1,28.92838116230268
model_1,29.40386018605204
model_1,25.80708427389618
model_1,24.159643098779267
model_1,28.20640496074338
model_1,26.94980150146511
model_1,23.460094181857126
model_1,25.675925714873298
model_1,30.416059819937797
model_1,28.835345149520435
model_1,31.217038417205913
model_1,26.112110007914453
model_1,27.082235249215948
model_1,29.11739131159993
model_1,29.32890317634883
model_1,29.094026399012364
model_1,27.299726378892945
model_1,33.64962616818957
model_1,38.14102535221172
model_1,39.21826792675892
model_1,42.04155688091123
model_1,40.07563954625402
model_1,35.36021865894144
model_1,34.65128449834447
model_1,39.64956476518637
model_1,36.89440057270804
model_1,34.168321308819934
model_1,36.88858747613994
model_1,31.6044458124902
model_1,33.0460752211311
model_1,36.94612412316928
model_1,46.273863593650724
model_1,59.34262045482637
model_1,60.12841402106186
model_1,69.14097532886761
model_1,70.05132678528751
model_1,68.17562167706433
model_1,78.00663135010791
model_1,73.92536274790835
model_1,83.18773508191951
model_1,83.47077487283057
model_1,81.07850445316396
model_1,88.15241693449796
model_1,86.79365503512962
model_1,91.04864313370715
model_1,90.46138862655788
model_1,89.11518532334502
model_1,88.0028612991682
model_1,86.85164274990346
model_1,86.75418880056576
model_1,89.17346273831616
model_1,89.4222582204602
model_1,90.09413152414798
model_1,90.25830785042182
model_1,91.32123172228054
model_1,87.36787886092333
model_1,85.76046678556298
model_1,77.9278367768383
model_1,81.89257749801743
model_1,84.61827410039778
model_1,84.2124892516217
model_1,84.00100794349964
model_1,87.48640343145595
model_1,88.64249974282072
model_1,90.47853742898404
model_1,87.07848507958305
model_1,84.02087763535381
model_1,81.88514359855888
model_1,79.69085214149906
model_1,80.00091438335156
model_1,81.8882708096425
model_1,84.58404421227085
model_1,82.43560709297866
model_1,83.79186478859036
model_1,82.63951290807509
model_1,81.22910861445779
model_1,80.95041764884364
model_1,81.06863715175223
model_1,79.37518357871089
model_1,83.35027953979125
model_1,78.58352288109016
model_1,83.15057155578096
model_1,86.82242893952046
model_1,89.63980669733245
model_1,86.61437920027127
model_1,90.86512249965061
model_1,85.84904759092954
model_1,88.87009080561118
model_1,86.614093646436
model_1,90.71039296220214
model_1,90.20221274851909
model_1,89.67873861356928
model_1,89.5893842966407
model_1,88.34618580848608
model_1,89.2411662184602
model_1,87.60630014720003
model_1,86.70853246728983
model_1,81.14878643403654
model_1,82.81151512627638
model_1,85.4719213518556
model_1,88.19381530697773
model_1,87.5368315324067
model_1,85.61232603492181
model_1,88.39351130269732
model_1,89.7611483788969
model_1,80.2807656686332
model_1,89.8340658252905
model_1,82.88479846097833
model_1,86.8258274465229
model_1,83.4212793275485
model_1,83.46537264132894
model_1,72.1746670839318
model_1,76.54996403690132
model_1,75.25804377944904
model_1,80.14563462584555
model_1,81.99313234613929
model_1,82.42472945519147
model_1,82.66779954055914
model_1,81.58480740995444
model_1,79.91547920698764
model_1,74.41119216302876
model_1,73.78437579099862
model_1,82.47428495876237
model_1,85.92335571260557
model_1,89.9727933777799
model_1,91.3133062300039
model_1,90.53392702173664
model_1,90.89060616696034
model_1,89.52787030761115
model_1,89.9028334655361
model_1,87.55669286400824
model_1,89.17752560297025
model_1,92.38622140505753
model_1,90.2831072417889
model_1,89.11807162852892
model_1,91.25924599802619
model_1,91.09487525615735
model_1,91.47919643350654
model_1,91.6783822499708
model_1,88.79452199785965
model_1,89.11589946282675
model_1,90.99870444312681
model_1,90.50113525769189
model_1,91.38638938487678
model_1,87.83471476708836
model_1,90.47585906951826
model_1,90.97572120237781
model_1,85.67159757102148
model_1,88.67359443967052
model_1,87.59630027203728
model_1,85.66835940234523
model_1,78.95630833698439
model_1,79.36694286004466
model_1,79.94391126917276
model_1,79.62740327615982
model_1,82.47595629378769
model_1,79.73516057404309
model_1,81.82901682653309
model_1,77.23970442869704
model_1,78.36913250810811
model_1,79.87279945881596
model_1,81.39600986804474
model_1,77.30278110235031
model_1,78.43663660328275
model_1,80.79696576228524
model_1,82.24246805696019
model_1,71.91128388098149
model_1,68.50688037598592
model_1,74.18554588419009
model_1,71.73419333814489
model_1,73.67947536475184
model_1,81.68143456763343
model_1,83.91401861232951
model_1,80.13116033078768
model_1,76.14302130076793
model_1,71.19333589349478
model_1,69.1128440108896
model_1,64.28745524476834
model_1,61.64023223538925
model_1,59.29476810476763
model_1,53.80482864880638
model_1,51.223122396902895
model_1,51.62437541328472
model_1,52.09234309091243
model_1,53.613792852615006
model_1,51.75378940368408
model_1,53.01546947541556
model_1,54.630646395547956
model_1,52.2795144237989
model_1,50.21662061741882
model_1,51.837781825373895
model_1,51.75473930655971
model_1,49.26593507109282
model_1,46.04716370299501
model_1,48.459346895386254
model_1,39.617682760919706
model_1,45.63169183880381
model_1,44.59851765461644
model_1,36.69614554644795
model_1,47.365821971037796
model_1,47.83869499169304
model_1,56.108309946052024
model_1,60.53777947295747
model_1,57.4967009383372
model_1,68.70345390391229
model_1,65.48007627090736
model_1,54.82795624424579
model_1,64.54669876078695
model_1,71.886147932737
model_1,60.845404892968865
model_1,59.42052907550168
model_1,71.48448712447498
model_1,69.92092098861576
model_1,59.997500341223706
model_1,59.90746072755427
model_1,68.93030526832443
model_1,64.78345792639446
model_1,55.29798166068939
model_1,57.4036114528426
model_1,62.72884296572009
model_1,54.56180723763827
model_1,55.535036863351706
model_1,55.9860017390456
model_1,51.72371191291312
model_1,49.28936061093554
model_1,46.87708172941347
model_1,45.72363458841572
model_1,39.379898017738014
model_1,33.714814709557686
model_1,32.550000797884415
model_1,28.668013797316235
model_1,33.57082566490862
model_1,29.70054556851392
model_1,30.267600600884176
model_1,24.901340129083106
model_1,29.535390813864066
model_1,29.0336766653636
model_1,31.724394413584378
model_1,32.1743942258181
model_1,28.633590939047277
model_1,31.3726714507502
model_4,31.94940058949578
model_4,29.07815364279667
model_4,31.021107705630126
model_4,29.170220437939857
model_4,31.511516419908723
model_4,29.701581253320906
model_4,26.062136992666634
model_4,25.316037420649078
model_4,26.409445383411363
model_4,27.431265612151034
model_4,26.996276184574526
model_4,27.424994161498027
model_4,29.76288125818974
model_4,29.99713962126406
model_4,28.256728085936622
model_4,30.75964217429282
model_4,31.391388314914355
model_4,33.82079299086762
model_4,39.589020964151125
model_4,40.43907446981756
model_4,42.56360823000432
model_4,48.72849687818598
model_4,48.57347075235157
model_4,45.871239581552786
model_4,51.74700841393497
model_4,50.57509572990237
model_4,46.52260374580509
model_4,60.88465804117731
model_4,61.04339011921546
model_4,36.6328985793516
model_4,48.956963322125375
model_4,44.279012373939615
model_4,51.42470739845885
model_4,58.20289672664876
model_4,61.16925645145601
model_4,56.63931156716716
model_4,50.572030986630125
model_4,63.02017899064229
model_4,62.34070239245192
model_4,67.90470777341396
model_4,64.2521386155422
model_4,52.83416326392033
model_4,54.43144398680305
model_4,63.382762019511574
model_4,54.42227707846904
model_4,48.06213788248714
model_4,49.32765963954443
model_4,50.860127398365876
model_4,47.0599783314974
model_4,41.91554648790042
model_4,42.40353226324077
model_4,40.748433349072
model_4,38.02722451038426
model_4,32.85739854979328
model_4,31.74881536266184
model_4,28.596292562469895
model_4,27.731789605833907
model_4,29.709967207647413
model_4,27.376505780774096
model_4,28.28252272543613
model_4,36.667325824746506
model_4,37.703549765516065
model_4,33.04161008272785
model_4,26.713770724101778
model_4,34.53979940430872
model_4,34.700207092391786
model_4,31.56900222006515
model_4,26.22335560288775
model_4,25.28676340389575
model_4,29.929319951606885
model_4,29.541684896466897
model_4,29.30263053729868
model_4,31.638238830746555
model_4,32.43939386458805
model_4,33.46854468368837
model_4,30.742040718425407
model_4,42.5170849962269
model_4,37.38926757394801
model_4,38.87940850875019
model_4,42.36996393016306
model_4,37.96739768044425
model_4,43.939181556032054
model_4,36.596731539708344
model_4,34.52318559790364
model_4,33.002075931111904
model_4,35.824943116116174
model_4,34.42125692772196
model_4,31.28486662276918
model_4,35.87912039071215
model_4,36.0864008702465
model_4,37.561046694182544
model_4,41.239855317255426
model_4,51.53580548237686
model_4,64.81815094097975
model_4,66.89728532992217
model_4,71.65799625612884
model_4,69.858745509802
model_4,67.6447119021668
model_4,78.45234162188285
model_4,77.33774619613655
model_4,84.76404539617441
model_4,84.07650286544911
model_4,82.87151185526727
model_4,84.84592340447942
model_4,87.78632909430688
model_4,91.71838494168694
model_4,91.57107358294707
model_4,91.28738348665591
model_4,91.52666362936543
model_4,91.35554865383163
model_4,89.1904349485162
model_4,88.88605307728812
model_4,88.76823776549553
model_4,89.84954423811644
model_4,90.5643190409596
model_4,91.63464854078505
model_4,89.14992179980148
model_4,87.4447874134155
model_4,83.6131407027888
model_4,84.36450355776196
model_4,83.86656814855212
model_4,83.68069192884603
model_4,81.08074783484061
model_4,85.90915376047906
model_4,88.06303080206725
model_4,90.18743338106378
model_4,89.95963158855055
model_4,87.37638694467186
model_4,83.62944907646465
model_4,82.3868329375467
model_4,78.76212237250722
model_4,78.59181447805169
model_4,85.68235594420696
model_4,82.94844559371671
model_4,86.09467776823301
model_4,80.82518712075864
model_4,82.66738094702436
model_4,81.52178829615264
model_4,83.30107847828116
model_4,82.82300640144034
model_4,82.6069201634975
model_4,79.57709292143318
model_4,87.14381008221515
model_4,89.57312672817147
model_4,90.91734291603687
model_4,90.97729120023722
model_4,93.97439445550705
model_4,91.3664555710677
model_4,92.92801828332277
model_4,92.98391298499085
model_4,94.38445326671136
model_4,93.4992006894286
model_4,92.31713329760429
model_4,91.82455032582298
model_4,90.72685186573516
model_4,91.24623111919867
model_4,91.63257166176435
model_4,87.54236769601174
model_4,85.18410689719938
model_4,86.13636248538386
model_4,89.25417870818183
model_4,91.98328465972826
model_4,91.82713395542758
model_4,89.6071252591579
model_4,91.18487498713374
model_4,92.77461572222545
model_4,89.71604806870117
model_4,92.18757189546271
model_4,89.91545519451118
model_4,88.58469996458027
model_4,86.54328585788743
model_4,84.75246916287517
model_4,78.38877408284054
model_4,76.5889249934314
model_4,77.66335352489648
model_4,79.7108169367097
model_4,84.46099790042413
model_4,82.72132287644588
model_4,84.69977071729514
model_4,81.7838702688868
model_4,78.90635417140113
model_4,74.3193998678662
model_4,77.25585057033061
model_4,83.7213464240446
model_4,88.06791770934095
model_4,91.03537896107315
model_4,91.23043294509641
model_4,90.52996879137271
model_4,91.59435205155037
model_4,90.81656823982442
model_4,90.6987376654033
model_4,88.08137500918382
model_4,89.19924771986574
model_4,92.59699993361481
model_4,91.5522635006317
model_4,90.85813055524655
model_4,92.7357092062676
model_4,92.78163045142634
model_4,93.33540281962857
model_4,93.54857231374193
model_4,92.34647188117331
model_4,92.89710661631123
model_4,94.14562808635831
model_4,94.13562215852572
model_4,93.28037521649502
model_4,92.38212276475768
model_4,93.2290692507513
model_4,93.06543083493806
model_4,90.06460176179824
model_4,91.69276146271113
model_4,90.30326171355499
model_4,86.96214493547654
model_4,83.51611260631284
model_4,82.90512184469388
model_4,83.21703626592736
model_4,82.34750493530896
model_4,84.82374458366813
model_4,81.3721910632802
model_4,82.71637419369327
model_4,78.1796687950123
model_4,78.9239920591272
model_4,77.78970459358258
model_4,80.94301004693307
model_4,73.29859228273699
model_4,77.57649341184514
model_4,78.86297862530772
model_4,83.41477748334543
model_4,73.46167093184157
model_4,75.63265813779525
model_4,68.14509176490536
model_4,65.7009385694655
model_4,74.2656741132814
model_4,80.6028600693321
model_4,83.62297383234043
model_4,81.12683696508928
model_4,79.59142103930344
model_4,75.37311152719667
model_4,72.34415959073135
model_4,68.12890000748394
model_4,62.268828078796105
model_4,54.57245361613513
model_4,52.794672987248745
model_4,44.797318145059755
model_4,43.63487142737812
model_4,38.33462061816498
model_4,39.24719516144818
model_4,35.895016090469646
model_4,35.870960201881644
model_4,38.137880839097306
model_4,33.65413492922107
model_4,40.67320272935057
model_4,42.88581862738646
model_4,43.31546185550382
model_4,39.510661521331706
model_4,44.4591451241805
model_4,42.016298301291265
model_4,41.529161743852896
model_4,41.71955222986115
model_4,41.170247965777655
model_4,36.41674918434182
model_4,35.961245453891024
model_4,35.021472402184365
model_4,42.69260278173532
model_4,43.732402573845306
model_4,45.47662731950549
model_4,50.481661450146916
model_4,45.188905355906165
model_4,44.05959528852145
model_4,48.79111103150171
model_4,51.05686802390482
model_4,45.83464487712352
model_4,45.78251856371207
model_4,51.01868153580289
model_4,48.459594204818124
model_4,40.535320360508194
model_4,41.22933546037529
model_4,46.2366739114368
model_4,44.06459308738703
model_4,34.24706824103486
model_4,37.751282866694964
model_4,43.60954409535042
model_4,38.33950472110882
model_4,38.81741237174719
model_4,41.75841825734824
model_4,43.72193183470516
model_4,40.124625994008966
model_4,36.857130777731065
model_4,35.03345409181201
model_4,33.14987100695725
model_4,31.556017612572752
model_4,28.465181969149857
model_4,29.14334197487915
model_4,27.099632313678732
model_4,27.968967851280464
model_4,24.484316715694142
model_4,25.90088843812555
model_4,23.990122403265556
model_4,30.17244596686214
model_4,27.839894901873773
model_4,31.57130537874763
model_4,38.897295002709136
model_4,36.334478351986036
model_5,34.67076094064395
model_5,34.84374493946961
model_5,30.66829464552574
model_5,37.05933086386358
model_5,34.3618457778357
model_5,26.046033290127518
model_5,24.68569548343657
model_5,27.269797816908977
model_5,25.348816934601924
model_5,26.9184723847211
model_5,26.426707759575947
model_5,25.064603371924015
model_5,29.27087316089455
model_5,29.099489048126998
model_5,29.240243371965335
model_5,31.553179352424195
model_5,35.44748074647941
model_5,37.28765831601776
model_5,41.09622699095052
model_5,40.240237942342894
model_5,40.95553004390784
model_5,46.464581374359106
model_5,44.058309361971624
model_5,42.6101073680038
model_5,53.579143732546065
model_5,47.752386040199774
model_5,51.16853292452288
model_5,64.99787724326596
model_5,56.060591187560924
model_5,35.486718644853674
model_5,46.875727281905704
model_5,48.092114099672465
model_5,49.347488133404106
model_5,61.726191930945774
model_5,59.94904995636215
model_5,57.1059925913596
model_5,51.06250619398997
model_5,64.60731368268533
model_5,62.14022651362755
model_5,68.56861797062447
model_5,66.0994369113032
model_5,54.30152984655432
model_5,58.25361031747887
model_5,65.94631226157797
model_5,59.66415331139433
model_5,50.3152791698958
model_5,54.785867663202225
model_5,56.75441480503651
model_5,49.57233594784337
model_5,41.73679852369241
model_5,45.04086808909778
model_5,43.54300705622882
model_5,35.96310641648597
model_5,32.78972756386792
model_5,29.330408755820827
model_5,27.656586598688587
model_5,34.14265500449982
model_5,30.28485507810182
model_5,31.054429499272374
model_5,29.107181203204163
model_5,33.70984305089586
model_5,30.42599973225151
model_5,29.793055583966627
model_5,23.984329978673482
model_5,29.252926678018408
model_5,30.654443505336527
model_5,29.18741142946236
model_5,25.13778549667768
model_5,24.565070908785856
model_5,28.53233846666989
model_5,30.702688057695916
model_5,33.662267056832206
model_5,34.252446540129306
model_5,33.17837317825615
model_5,33.36147599776814
model_5,30.336114548284964
model_5,29.213224767708194
model_5,30.130646966241333
model_5,33.60972908824624
model_5,31.20889061593334
model_5,33.23587880620288
model_5,33.76265361463992
model_5,34.47782047110649
model_5,30.365167161879974
model_5,28.99753012876135
model_5,27.80543130420119
model_5,31.02770316000169
model_5,26.723620054753148
model_5,27.861503205773257
model_5,28.481436986275178
model_5,32.10329279635061
model_5,35.085845896717274
model_5,46.186579418641486
model_5,58.92126978162491
model_5,64.08198178505471
model_5,69.3362317705655
model_5,67.79203178725038
model_5,65.64722965305508
model_5,70.79060641752733
model_5,70.19489781323637
model_5,75.31913080855406
model_5,76.67169628068677
model_5,73.24235358073518
model_5,81.7798994077725
model_5,81.68261888085362
model_5,91.39509113265282
model_5,90.10689151784435
model_5,90.17644780730187
model_5,92.34000158002526
model_5,93.1281554656307
model_5,91.2213303704643
model_5,93.15184473329417
model_5,90.09899066894558
model_5,93.08888666473796
model_5,90.86996718322716
model_5,91.38005781587549
model_5,87.97811106418774
model_5,86.77388892217613
model_5,83.5380288256515
model_5,84.88496862991796
model_5,84.79787643567022
model_5,83.74686210401885
model_5,83.30677269385521
model_5,87.57332965150452
model_5,87.04639351566901
model_5,88.28870660510574
model_5,85.06575766628566
model_5,83.8963925465627
model_5,80.5239493774394
model_5,79.49138399760274
model_5,77.39184065318558
model_5,79.16322283373127
model_5,84.0616889465448
model_5,80.05961170271281
model_5,83.9346450368626
model_5,77.7717152225933
model_5,78.41108602282235
model_5,74.54529837616464
model_5,73.09037647397543
model_5,71.59968280461383
model_5,70.28404666821962
model_5,74.9417564735122
model_5,77.5076289460385
model_5,84.02056764884081
model_5,89.32904525588626
model_5,90.88806146464049
model_5,94.2611069972878
model_5,92.86469487430416
model_5,95.26218481106756
model_5,93.95523267712893
model_5,94.26425135123621
model_5,91.2687284973183
model_5,91.16203861524946
model_5,89.23526508390825
model_5,87.86487295329788
model_5,87.6270805421027
model_5,86.26795816111506
model_5,86.63598681056828
model_5,84.16020202868366
model_5,83.4569367437307
model_5,84.30009774603967
model_5,89.75932557556847
model_5,89.27939680564711
model_5,85.13285964529153
model_5,88.63221383951257
model_5,92.23816260892204
model_5,89.4294120991858
model_5,93.30478733501684
model_5,88.71720076233167
model_5,88.42398310291694
model_5,84.27599147111759
model_5,80.21854948165559
model_5,71.541724640673
model_5,73.11479236025474
model_5,74.4041466118476
model_5,75.75773631378017
model_5,84.0169293804933
model_5,80.10228618326941
model_5,82.1603484198893
model_5,78.81994284459164
model_5,74.66395753506544
model_5,69.5562560174324
model_5,68.69032003251533
model_5,76.24281184570383
model_5,81.89983591165165
model_5,87.21949289839084
model_5,89.1564182783852
model_5,88.72440883474766
model_5,88.66088023096334
model_5,88.98575387040317
model_5,89.08287983098192
model_5,85.53297118337694
model_5,86.27949768836264
model_5,90.02051896345323
model_5,89.69270029997186
model_5,89.17835199174809
model_5,92.1897124500409
model_5,92.81306019586472
model_5,94.82697080230807
model_5,95.25503806827264
model_5,94.69452123258313
model_5,94.96750859292386
model_5,94.76441532210127
model_5,92.62396670160248
model_5,91.40725148236469
model_5,87.39112328483314
model_5,87.8100155484335
model_5,88.9682923719183
model_5,81.02995324621291
model_5,81.88268304041411
model_5,77.6940908769893
model_5,74.71917702081282
model_5,70.48387264162373
model_5,73.82418755815114
model_5,74.20875152139352
model_5,76.47650800534625
model_5,81.1492430225683
model_5,78.82470311662473
model_5,82.37456890951405
model_5,77.73180242286315
model_5,80.88856960175382
model_5,77.53611816382589
model_5,80.12574429045479
model_5,72.97473000650369
model_5,74.26631204717704
model_5,75.21234010692568
model_5,75.82415681948258
model_5,68.04099618200597
model_5,65.00164066978861
model_5,59.59039902554103
model_5,59.28463880712569
model_5,67.4712679805848
model_5,74.37943743658478
model_5,80.28635356245194
model_5,80.03101940504983
model_5,77.39342356583983
model_5,74.63506678869815
model_5,69.57962576107819
model_5,67.31713619454148
model_5,60.44793961928563
model_5,52.42577172692745
model_5,48.61852934945954
model_5,41.79533455359524
model_5,42.620123662731025
model_5,37.27218613946342
model_5,38.71802898785972
model_5,35.18416297821341
model_5,34.364822495650735
model_5,35.56345771481755
model_5,33.963260520213225
model_5,39.62798214005443
model_5,38.893824128176675
model_5,39.108334419740906
model_5,39.06959841314437
model_5,42.75583930777438
model_5,40.1329137796273
model_5,38.86546766448486
model_5,44.136847907535405
model_5,38.09202680410908
model_5,33.89217844302584
model_5,34.513360896150516
model_5,30.980344485597005
model_5,35.14355523938502
model_5,39.70422006323496
model_5,38.9834635070074
model_5,46.52129888739727
model_5,42.37308330346421
model_5,36.20479496012921
model_5,46.288912006821185
model_5,46.9905682115932
model_5,42.02559184462734
model_5,39.97852730951853
model_5,50.46554022533747
model_5,48.120837637598
model_5,39.25634421512222
model_5,39.58740623464109
model_5,43.35673074162332
model_5,40.79538787341152
model_5,34.61659353133291
model_5,35.135892847582
model_5,37.62090243853162
model_5,38.32013553672004
model_5,36.525095198419876
model_5,37.561999488854774
model_5,33.414086275151924
model_5,41.56444501849181
model_5,33.69773921332671
model_5,31.74909791766549
model_5,31.609653228864765
model_5,37.117565746419125
model_5,37.67872917759814
model_5,42.38215136600047
model_5,52.92493682818167
model_5,58.10575802181847
model_5,65.26447365625062
model_5,71.95068158843787
model_5,73.9499909907463
model_5,81.13964958701398
model_5,82.24995842020142
model_5,76.55293049814645
model_5,56.358422458171844
model_5,43.3038174631074

## Sheet: CMV
Model,plddt
model_3,38.4840651830309
model_3,38.94652889005374
model_3,39.59184000533423
model_3,38.03573012631386
model_3,37.46210311446339
model_3,35.915989104891196
model_3,37.91170023288578
model_3,33.974411481904085
model_3,37.79674454621272
model_3,31.86931829129753
model_3,38.95963174384087
model_3,33.9787142543064
model_3,33.005123977724
model_3,37.37221462292654
model_3,35.52066658789408
model_3,37.69063592201564
model_3,45.72650716558564
model_3,60.71048785949097
model_3,73.98149228277906
model_3,81.61552598843626
model_3,83.6418924083973
model_3,83.90978617975087
model_3,84.85777928702373
model_3,87.40490068140025
model_3,85.32526706167117
model_3,82.8521651240553
model_3,85.03994583389702
model_3,85.07242452721403
model_3,86.09802452741496
model_3,86.93533389645924
model_3,83.35765954697125
model_3,83.07500850005634
model_3,85.6595250068767
model_3,85.8370733116917
model_3,83.84786070440894
model_3,78.78410374031589
model_3,83.03277452863222
model_3,83.4380135298852
model_3,85.24481643087711
model_3,83.70596534664308
model_3,83.5751874924208
model_3,79.34504193525936
model_3,84.11795518694998
model_3,86.38929853673288
model_3,87.83713987844202
model_3,89.8801670001203
model_3,89.81721455531701
model_3,87.38769611918383
model_3,82.62593022849795
model_3,82.25235424853598
model_3,80.33862708092828
model_3,86.55649817894299
model_3,92.96215535255132
model_3,92.56250428571175
model_3,93.97753661749313
model_3,92.69845834317628
model_3,94.3856154510826
model_3,94.38971969663417
model_3,92.13079598667593
model_3,90.53523959437733
model_3,90.68895226588005
model_3,88.59669915002473
model_3,90.27802110715083
model_3,92.96576013377175
model_3,92.2126760884144
model_3,92.31063318152792
model_3,92.55129797651297
model_3,93.97885422481092
model_3,94.08101992296476
model_3,93.52950274497469
model_3,94.57180710290967
model_3,94.74630298328343
model_3,93.55333641813392
model_3,91.90211321269338
model_3,94.35692558663503
model_3,94.18446782507723
model_3,94.39633077170764
model_3,92.62226218739077
model_3,91.19184638387559
model_3,91.26453125468652
model_3,90.77290664046266
model_3,93.62232021561384
model_3,94.48799625795186
model_3,93.78765426685892
model_3,94.89179102281145
model_3,94.12654606564261
model_3,92.4697557339076
model_3,92.05259082872288
model_3,88.69413353516154
model_3,90.37877349336961
model_3,92.9816568699103
model_3,92.67673973212376
model_3,92.50136691183232
model_3,91.59662786367493
model_3,92.82569699601162
model_3,91.88265288779114
model_3,91.4418282974949
model_3,91.47424106342645
model_3,91.22205816871022
model_3,90.30769326671098
model_3,87.66059515537556
model_3,88.8865055434787
model_3,89.08522973383832
model_3,90.1405189330145
model_3,91.88277026054081
model_3,93.19551795510036
model_3,94.2463836445321
model_3,95.16478472432844
model_3,95.94592578040377
model_3,97.06050042184181
model_3,96.98166252566416
model_3,97.01519326957889
model_3,96.41810419950684
model_3,95.68716417012702
model_3,94.18554778587297
model_3,93.81830213246201
model_3,92.14849761606911
model_3,93.41700717923594
model_3,94.51652500254646
model_3,95.19009995895576
model_3,95.83462852193614
model_3,94.43913804893988
model_3,92.52779130499259
model_3,89.2395464071228
model_3,94.21293387206366
model_3,95.46376777271244
model_3,94.88593943694235
model_3,94.5784439244508
model_3,93.05912137977388
model_3,92.7873022449864
model_3,91.4369208369758
model_3,89.78823480110476
model_3,87.93364033781576
model_3,90.42544118755318
model_3,91.18609474786015
model_3,89.8934125981687
model_3,90.58319130736594
model_3,92.57191769372895
model_3,93.10970097257645
model_3,95.08029049284814
model_3,92.61823059577844
model_3,92.93687434758387
model_3,92.54886573000132
model_3,94.57319101622693
model_3,94.72965137139258
model_3,95.10571579024386
model_3,95.54480854921675
model_3,94.61193146064836
model_3,94.47525279431868
model_3,94.35300637963067
model_3,93.06744472339005
model_3,89.98034014591121
model_3,90.48867491619328
model_3,91.13885389384996
model_3,93.52172184106695
model_3,95.43440638656107
model_3,95.01432940564689
model_3,96.62024505193956
model_3,96.25684180014585
model_3,96.33371071707015
model_3,96.13841552913509
model_3,95.32183240352443
model_3,94.73527343993202
model_3,91.23239034139033
model_3,91.5967461023337
model_3,88.71831905895907
model_3,85.81218567730558
model_3,81.65407580089118
model_3,83.52166519500588
model_3,82.7948773069147
model_3,83.67639886150799
model_3,87.84112640515944
model_3,91.13179160105443
model_3,91.8334957343195
model_3,92.30270156669428
model_3,92.72747846858145
model_3,93.11929396916787
model_3,91.95181234513204
model_3,90.95744639592908
model_3,88.97931528100206
model_3,91.5560959531707
model_3,87.71857121155404
model_3,90.84089396070485
model_3,91.21183842442478
model_3,92.54611009226532
model_3,91.72568395072538
model_3,91.41736414117938
model_3,90.49109985131098
model_3,88.9345771415319
model_3,89.77435103195693
model_3,85.3994363858328
model_3,87.12994387956677
model_3,85.88751235964625
model_3,86.24062170700563
model_3,83.25955033376886
model_3,84.55667729842932
model_3,83.77935320731194
model_3,79.30892645160927
model_3,77.98718897073923
model_3,76.4440236207265
model_3,67.35736566818196
model_3,66.51591255514904
model_3,58.53694955482932
model_3,62.83147652518709
model_3,63.497232239085854
model_3,63.46863072746055
model_3,62.685890655720854
model_3,64.79884041936019
model_3,65.63326110672641
model_3,62.845787119149456
model_3,62.38810993794866
model_3,63.038090595877286
model_3,74.14133866824338
model_3,72.53163409633271
model_3,73.43370136578596
model_3,68.64983505792952
model_3,71.62435765130158
model_3,73.99964344127693
model_3,73.32264739990933
model_3,70.14551745163634
model_3,72.64789990951977
model_3,74.2404157835608
model_3,69.3737760220829
model_3,73.67261682384559
model_3,75.58797075205074
model_3,63.51233120535834
model_3,51.48002144628845
model_3,50.123605539483826
model_3,44.76415632582938
model_3,45.22070272697601
model_3,43.83241042741429
model_3,42.92546923080226
model_3,43.91705399243437
model_3,34.94891890668077
model_3,36.616317487452754
model_3,43.17773442296311
model_3,39.33623622581944
model_3,41.935022577235934
model_3,34.25413739035139
model_3,36.811075770820025
model_3,30.963475790718796
model_3,33.86435484942921
model_3,30.364519997092426
model_3,30.728300101851342
model_3,28.993438987134134
model_3,31.323758918442763
model_3,31.488404779112887
model_3,30.894095075258516
model_3,29.331932221655727
model_3,31.944414938305272
model_3,28.80487839865964
model_3,30.50887642728048
model_3,28.6058230761846
model_3,31.184583328315057
model_3,29.438241969997758
model_3,35.804538321739514
model_3,35.33649421157315
model_3,27.346449361502888
model_3,34.440610536956214
model_3,28.334904503892176
model_3,29.549851157353256
model_3,25.684329411786166
model_3,29.624733161850592
model_3,29.26379437896685
model_3,32.80606739332142
model_3,29.145613869579385
model_3,35.480569039442344
model_3,30.41855566229787
model_3,37.95797181053785
model_3,37.67641010228544
model_3,32.38649892549437
model_3,33.12139342652517
model_3,33.86375377658987
model_3,34.54584390431409
model_3,35.68904579873197
model_3,35.29927142889937
model_3,33.95369302044855
model_3,38.590576457034324
model_3,40.90778762244735
model_5,35.37600687739905
model_5,35.429117354520706
model_5,31.448718284736966
model_5,36.766463074367486
model_5,28.370691545424048
model_5,28.90555615651828
model_5,33.08489807553997
model_5,31.666777123537027
model_5,32.620217262316146
model_5,34.914345672696065
model_5,31.201878840758575
model_5,36.78283064577771
model_5,33.99370834913133
model_5,36.48979840671017
model_5,35.16809217834816
model_5,41.13861457718303
model_5,45.89698146708542
model_5,61.824845374323544
model_5,69.0192491732978
model_5,78.3435692909552
model_5,81.81108349289478
model_5,81.59543157493863
model_5,83.35635390415699
model_5,85.69768175893296
model_5,84.81205492903246
model_5,81.75676917718373
model_5,84.27621411245671
model_5,82.94446988206799
model_5,83.23410913919905
model_5,84.16325973301171
model_5,81.69589009369155
model_5,80.05415840330167
model_5,82.70697214849496
model_5,83.84824030451952
model_5,79.90733550379807
model_5,75.41008218224306
model_5,80.08591137556141
model_5,83.85332164250075
model_5,85.5924993784938
model_5,83.81837035910483
model_5,85.17183238412689
model_5,81.030586711262
model_5,85.15622066233661
model_5,86.841922939494
model_5,89.02786155453735
model_5,91.23401092486745
model_5,92.86159406907977
model_5,90.15151922174395
model_5,84.09589255384752
model_5,84.02946541174697
model_5,84.18779863002008
model_5,88.4749344945119
model_5,93.93551751318765
model_5,93.35685324100041
model_5,94.11022108910353
model_5,92.68358704212932
model_5,94.49196074853677
model_5,94.62223226168433
model_5,92.19450526287235
model_5,89.91267375892475
model_5,89.5227419564757
model_5,87.64764698539891
model_5,89.41844071183583
model_5,92.87100347251534
model_5,91.02098895387256
model_5,91.36325505363381
model_5,90.7872634552209
model_5,93.09345281986796
model_5,92.914302462664
model_5,92.28910487899134
model_5,93.51393911117462
model_5,93.93989902309725
model_5,92.68416428251189
model_5,90.70779643362401
model_5,93.25095265467507
model_5,94.2044244372191
model_5,93.83008164026886
model_5,90.97643336595955
model_5,90.27981691394598
model_5,89.95747469328124
model_5,89.98713909491744
model_5,92.80991612131628
model_5,94.05460049995304
model_5,92.86496520186681
model_5,94.4655913627986
model_5,94.04911333177478
model_5,92.52775286149823
model_5,91.87178206543697
model_5,89.27713103176004
model_5,91.51975997792373
model_5,94.33849285948398
model_5,93.97628387064525
model_5,94.74753416039758
model_5,93.13056958775455
model_5,95.11219286363384
model_5,93.345806742604
model_5,92.87126760047649
model_5,93.08945211044364
model_5,93.3520692508133
model_5,91.54037908351579
model_5,89.77417221960512
model_5,89.75957527982892
model_5,91.18549693401366
model_5,91.08637587517006
model_5,92.8777637659688
model_5,94.68786959432424
model_5,95.72424957812555
model_5,96.41168088651759
model_5,97.36631086545837
model_5,97.80081798333555
model_5,97.4284279522778
model_5,97.09188254685321
model_5,96.50488042913403
model_5,95.86305973324302
model_5,94.45572513896825
model_5,93.59652260549517
model_5,91.53862704080687
model_5,92.9952349635365
model_5,94.58623001363745
model_5,95.30459135140174
model_5,96.30826982100048
model_5,94.84770412936014
model_5,92.16176858952313
model_5,89.32723600429823
model_5,95.2161035220261
model_5,96.51409050057521
model_5,96.35414289857792
model_5,95.66653119295317
model_5,95.02576486760186
model_5,94.84953421912485
model_5,94.40529408937999
model_5,91.9834417660282
model_5,89.87516723090594
model_5,92.59098851639176
model_5,93.33919642184992
model_5,92.86098946547861
model_5,92.52623001667142
model_5,95.25664909909209
model_5,94.63292985161252
model_5,96.39922155973319
model_5,93.86193251751472
model_5,93.56495647270926
model_5,93.27531403028193
model_5,95.14078881918063
model_5,95.26550391416811
model_5,95.4092541506168
model_5,95.41689190377832
model_5,93.2696329816868
model_5,93.87708439906952
model_5,93.66126637592374
model_5,92.28826174451181
model_5,90.33450570064542
model_5,89.25219620174471
model_5,90.57167029118862
model_5,93.11772340050788
model_5,95.65673754749146
model_5,95.11173549313479
model_5,96.51448609660808
model_5,96.21515157684652
model_5,96.64730278917878
model_5,96.81448064643567
model_5,96.11213580271279
model_5,95.88719582537983
model_5,92.93818936989169
model_5,92.87224509683847
model_5,90.02271201631662
model_5,89.15112031367288
model_5,85.37042040664721
model_5,86.46463023058139
model_5,87.20581178763175
model_5,86.76645933227974
model_5,90.58881105638204
model_5,93.00731218628403
model_5,93.73260499414225
model_5,94.08885772533469
model_5,94.13837698186752
model_5,94.61529145911618
model_5,93.08806455498278
model_5,91.49408210335991
model_5,90.78525280303641
model_5,91.43571835466854
model_5,87.79388609969541
model_5,90.3294074192589
model_5,90.79660813029876
model_5,91.51789505829366
model_5,90.68036788333347
model_5,89.15597892102323
model_5,89.69484555434472
model_5,90.68768179361132
model_5,90.31851052034743
model_5,86.72112556610408
model_5,91.1693564669731
model_5,90.49609860266355
model_5,89.46008400692334
model_5,87.15832175686954
model_5,89.0286841252591
model_5,91.87623327739492
model_5,85.80412193404844
model_5,87.87277378177532
model_5,82.95383410976864
model_5,77.39465063213356
model_5,76.56157956982314
model_5,70.23736737910076
model_5,69.67863999421388
model_5,69.101969397263
model_5,71.97232656069171
model_5,67.05394430748129
model_5,63.02380074155371
model_5,64.39609794006537
model_5,62.443675401034845
model_5,58.262573034724475
model_5,53.5435143005161
model_5,59.75937480711764
model_5,59.77932396541927
model_5,65.20552761593534
model_5,64.28397489482812
model_5,63.904211623473195
model_5,66.96076443368064
model_5,65.28774646359534
model_5,66.40726243770222
model_5,67.44054178737541
model_5,65.78547235610766
model_5,63.691297792855025
model_5,66.30878500638755
model_5,67.29022333875399
model_5,59.09949963180768
model_5,50.348439036613854
model_5,49.59514078015126
model_5,45.17354538486142
model_5,41.890960352678114
model_5,42.17668881752796
model_5,43.009823052743734
model_5,42.75987803694443
model_5,33.30538935747608
model_5,30.659407799132165
model_5,37.57410207136127
model_5,36.42647778053651
model_5,37.31476376693172
model_5,34.425583728618214
model_5,30.47684914567071
model_5,31.167834274863704
model_5,28.10088916344103
model_5,29.02586560507189
model_5,25.981216637192112
model_5,28.063194174930683
model_5,25.485717384653977
model_5,31.31774936561123
model_5,27.58130726104719
model_5,33.8168017566204
model_5,30.108998795243675
model_5,30.343615929916268
model_5,32.76406960908207
model_5,34.50603511900408
model_5,32.29729919572127
model_5,32.53624662966467
model_5,38.04965107305907
model_5,37.134333063149825
model_5,33.61666981613961
model_5,34.15977769182063
model_5,34.774580333556514
model_5,29.38380970299476
model_5,26.005963831295954
model_5,32.79350455492385
model_5,27.0099735912081
model_5,32.298005985765485
model_5,31.169846126649638
model_5,26.474477979820225
model_5,32.84379403798084
model_5,33.85316916630836
model_5,35.170041026402025
model_5,32.84058665588963
model_5,32.184661693347145
model_5,33.61447910254355
model_5,35.28960073547204
model_5,32.78554671641905
model_5,34.59610930841882
model_5,33.72030655428534
model_5,30.417809729231514
model_5,31.932801315284447
model_2,37.76086807114188
model_2,32.017540477070725
model_2,32.86447293928358
model_2,29.821963885464353
model_2,30.100332353322294
model_2,25.414309765437782
model_2,28.649679250553163
model_2,27.45391516125528
model_2,28.512675702644625
model_2,29.505525827509693
model_2,27.548532244021768
model_2,34.158402200435376
model_2,32.14818272303637
model_2,36.50702523888685
model_2,36.75096227005269
model_2,41.039576323790236
model_2,44.67953956354176
model_2,61.1989803303595
model_2,69.63322607920053
model_2,78.13322204257564
model_2,80.98435713881554
model_2,81.73399626463832
model_2,82.30714093187635
model_2,85.4428423936515
model_2,83.13534876342601
model_2,80.43161080828212
model_2,83.9276124866228
model_2,82.3596374916851
model_2,82.56687869089727
model_2,84.01562933151581
model_2,79.29432505927613
model_2,78.59283857118862
model_2,80.84266659900275
model_2,81.49868581835834
model_2,77.13218210564082
model_2,71.64597484577097
model_2,79.44028129783872
model_2,80.27530742192539
model_2,76.90535628140424
model_2,76.55119253498013
model_2,75.40584719623438
model_2,70.42856447352823
model_2,77.39719230521222
model_2,81.42741355472025
model_2,83.05039397605583
model_2,85.02188300971191
model_2,86.01775295855417
model_2,78.92113180011891
model_2,72.83022950581106
model_2,74.25312221616514
model_2,78.32895042150311
model_2,85.72532770162613
model_2,91.95375207087498
model_2,91.0191082869041
model_2,92.40228842996336
model_2,91.36161527174919
model_2,93.12233596699183
model_2,93.06023071131875
model_2,90.0781144067106
model_2,86.83044762235578
model_2,88.98436605952007
model_2,86.94715557493849
model_2,88.3579749927221
model_2,91.89823372569886
model_2,91.70078713342097
model_2,91.69587305955098
model_2,91.76763967140856
model_2,93.02438844164259
model_2,93.57087033669255
model_2,93.5124323815787
model_2,93.89875886641498
model_2,93.92031264945955
model_2,93.02504547445277
model_2,91.64152203710134
model_2,92.7946629569119
model_2,93.6863694677063
model_2,93.40540229634551
model_2,91.34931188390783
model_2,90.02534744482999
model_2,89.75287170665158
model_2,89.81273904713271
model_2,92.18347069133188
model_2,93.64688089743684
model_2,93.4174258506244
model_2,94.61481312569366
model_2,93.98692432582538
model_2,92.49498812286238
model_2,91.85440283264421
model_2,88.845146491014
model_2,91.76407894429506
model_2,93.34708316021705
model_2,93.05472768603396
model_2,93.18596193285155
model_2,92.10676222355092
model_2,93.53082114223345
model_2,92.15367915220406
model_2,91.6300566980927
model_2,91.90324158605092
model_2,90.93580942315812
model_2,89.36793531038806
model_2,87.40383288850383
model_2,87.78221254117668
model_2,89.5159399794967
model_2,89.66046466733026
model_2,91.8773389137957
model_2,93.60025841702794
model_2,94.74302802956426
model_2,95.7529388526478
model_2,96.21768849488681
model_2,97.32225411888749
model_2,97.09553737919488
model_2,96.98782993215389
model_2,96.22450165187658
model_2,95.43241444822425
model_2,93.943285803795
model_2,93.98332998636488
model_2,91.15166933139379
model_2,93.12895670894996
model_2,94.04671723021588
model_2,95.1664503139227
model_2,96.01509056823511
model_2,95.30789543910146
model_2,93.4845547171346
model_2,90.84794724758024
model_2,95.83121736267199
model_2,96.70245379037527
model_2,96.52475123310225
model_2,95.74533502718799
model_2,94.65919897340429
model_2,93.87107783172276
model_2,92.58483253890124
model_2,90.65761986154564
model_2,89.80146515974822
model_2,91.77915847970782
model_2,92.61065724479045
model_2,92.47514270914819
model_2,92.58948155341658
model_2,94.95576778928626
model_2,95.04591079006217
model_2,96.41295682181246
model_2,94.54804769102736
model_2,93.9035586468955
model_2,93.80471748734278
model_2,94.95066059976696
model_2,94.77824208172913
model_2,95.10024590097315
model_2,95.13756823241127
model_2,94.54555150648108
model_2,94.24091783494771
model_2,93.88106206422822
model_2,92.7353814799137
model_2,89.61995049900018
model_2,89.1570437291358
model_2,89.59848970690953
model_2,92.29423785591969
model_2,95.22685931069842
model_2,94.72346768401003
model_2,95.97318576704042
model_2,95.68514034783514
model_2,95.7733925956262
model_2,95.51507804979703
model_2,94.98953373988094
model_2,94.30164227296342
model_2,91.15379115960748
model_2,91.57034916228524
model_2,88.75783601096745
model_2,87.19508333481816
model_2,82.385772630917
model_2,81.80785093056419
model_2,83.48279686537488
model_2,79.7231475082526
model_2,85.80542668451811
model_2,89.37337086447383
model_2,91.42651449530747
model_2,92.84969948745785
model_2,92.29052051980932
model_2,92.74146604210381
model_2,90.84054595885527
model_2,88.90498835046922
model_2,87.99787089850814
model_2,90.87403421600622
model_2,87.1434254532263
model_2,89.30042004121798
model_2,90.84098623771112
model_2,92.04654361109088
model_2,91.14856137515038
model_2,90.05298877432459
model_2,90.15379133247322
model_2,89.53989039913675
model_2,90.2510007478497
model_2,87.3537620077377
model_2,88.51633966190819
model_2,87.34425575816748
model_2,89.71797713644627
model_2,89.03283089684373
model_2,90.5057973087305
model_2,94.12594574753528
model_2,88.2064145774384
model_2,91.51033658322557
model_2,87.2660514494455
model_2,82.31689221393754
model_2,79.08378965793598
model_2,73.6454208378127
model_2,68.32175970280558
model_2,66.98101938696345
model_2,67.28558610793696
model_2,63.685876522834405
model_2,62.795262983330744
model_2,64.4922508217205
model_2,62.3404826977894
model_2,57.23587576009959
model_2,58.89559341754648
model_2,65.2511379156367
model_2,68.33877620323891
model_2,70.56946537003111
model_2,67.7555872915891
model_2,68.90126452023651
model_2,69.61538947871576
model_2,70.86782733084782
model_2,71.94147816229177
model_2,70.41340793905147
model_2,68.28923198526718
model_2,70.69777465602965
model_2,68.89120915653257
model_2,65.05003217619377
model_2,52.63206252199597
model_2,41.56448139238636
model_2,36.88829234383592
model_2,31.07786908391608
model_2,30.429041905008486
model_2,31.908429591698216
model_2,29.78704443426977
model_2,31.107686496441595
model_2,27.803108501808303
model_2,26.149693233484868
model_2,34.239889134187244
model_2,31.268272422850714
model_2,30.348970339458898
model_2,28.398505847406337
model_2,28.735372956747597
model_2,31.14354028331581
model_2,28.372446127526924
model_2,30.73642121464945
model_2,25.874539272102986
model_2,30.130824794861837
model_2,29.2327746918454
model_2,28.890095003342136
model_2,34.74877382267732
model_2,29.211820357391836
model_2,32.558472782024175
model_2,29.012317499844354
model_2,27.999675471437506
model_2,35.01981735735898
model_2,32.78095272090285
model_2,35.899067544261925
model_2,47.12042768392711
model_2,42.57593145425197
model_2,32.60339664947241
model_2,33.99483658309327
model_2,34.50165072176605
model_2,33.71166273811833
model_2,29.6109978229797
model_2,36.91260420088656
model_2,33.13032349984859
model_2,35.382687582256025
model_2,32.22327322381897
model_2,33.32546716120851
model_2,32.959549843042616
model_2,30.147544924315294
model_2,32.11419733072398
model_2,29.33642162907927
model_2,31.42644431331427
model_2,32.818053503404364
model_2,36.77092210086994
model_2,28.884222843218588
model_2,37.477568855974816
model_2,29.11967564452788
model_2,35.07556713727536
model_2,33.01806157417013
model_4,37.699764405988375
model_4,37.92845566110918
model_4,34.480070382589474
model_4,34.258445420797216
model_4,34.83413175662281
model_4,34.57500885112677
model_4,33.789923665826784
model_4,32.09101328242104
model_4,32.85563563620963
model_4,32.87920595218019
model_4,34.91081151334219
model_4,35.489056488731876
model_4,32.41572501966584
model_4,34.56716532813152
model_4,35.57829361046606
model_4,37.52299288404174
model_4,43.34545763098867
model_4,60.37164160750398
model_4,70.34309407467299
model_4,78.4436303698676
model_4,79.08786907137618
model_4,77.60468521931944
model_4,80.84065561656824
model_4,81.85595121771803
model_4,80.010881516695
model_4,76.22296222436125
model_4,81.2396575566181
model_4,80.22632007535866
model_4,81.77001671539618
model_4,84.16953275287415
model_4,78.1071911989493
model_4,77.80334049635711
model_4,80.0054710930617
model_4,83.47053241650245
model_4,78.74804329918878
model_4,74.8319622523886
model_4,81.86868628070805
model_4,83.6880224738279
model_4,81.62748355335859
model_4,80.52467948399043
model_4,76.69039916157998
model_4,68.89466125333274
model_4,76.56067821227587
model_4,82.22045263515882
model_4,84.77410960843872
model_4,87.40966883201702
model_4,87.93940446944121
model_4,83.92467890679698
model_4,78.00511933014603
model_4,79.35680759172827
model_4,78.42246467221297
model_4,83.74433883319487
model_4,92.00792444066698
model_4,92.08363126507194
model_4,93.16626732077798
model_4,91.715844005411
model_4,94.1296098862534
model_4,92.67716383835096
model_4,91.04171450847103
model_4,88.78982632063513
model_4,90.36737186685086
model_4,88.27757356744767
model_4,88.89411379540249
model_4,92.53426241135756
model_4,91.85997562630693
model_4,91.18489665890534
model_4,90.10619186208963
model_4,92.79737935063395
model_4,93.35025382282144
model_4,91.61140309105222
model_4,92.92251182968413
model_4,93.92297530004328
model_4,92.84148952659822
model_4,91.24015279256945
model_4,93.18263500957254
model_4,94.09961317175224
model_4,93.72889389355169
model_4,91.57790171535542
model_4,90.26562332994396
model_4,90.07997973530289
model_4,89.22799597366974
model_4,92.0705103197856
model_4,93.332092059886
model_4,91.6663346915544
model_4,92.52741732413703
model_4,91.92371946778358
model_4,89.28289042772961
model_4,86.96935716903202
model_4,82.99014046326283
model_4,85.44364503928841
model_4,86.76858464558323
model_4,88.19525250021319
model_4,87.54006780286589
model_4,87.69179513632047
model_4,89.55510808810162
model_4,90.03003724436965
model_4,89.90888799478455
model_4,89.70507111899475
model_4,89.4802574789545
model_4,88.31542544394749
model_4,85.322303244199
model_4,86.53567170585961
model_4,87.66679877857489
model_4,88.88776622385352
model_4,91.57267327453445
model_4,92.90881693098028
model_4,93.9085921986816
model_4,94.94109597691637
model_4,95.57239576274868
model_4,97.04945232075337
model_4,96.28588262125396
model_4,96.72963767800844
model_4,96.07259028426462
model_4,95.66580337684121
model_4,94.15238686914545
model_4,93.34723679873032
model_4,90.93706069916696
model_4,92.56394972488053
model_4,94.41053262002264
model_4,94.62240466993602
model_4,95.61943340562253
model_4,93.8603294085206
model_4,90.82549558651043
model_4,88.62535848054219
model_4,93.30140125929482
model_4,95.16641341497906
model_4,94.17798157895078
model_4,94.30854843412358
model_4,92.32780091104019
model_4,92.26592759284134
model_4,90.23993356466683
model_4,88.53451585165351
model_4,85.62886152461144
model_4,87.62016507715705
model_4,89.06974700341537
model_4,84.94604291641484
model_4,85.73731529912627
model_4,87.85012986853097
model_4,88.65453648593086
model_4,90.93849439710537
model_4,89.43741906377629
model_4,90.70858111549882
model_4,90.34032464803974
model_4,93.16311313230436
model_4,92.27032706273441
model_4,94.1954779900528
model_4,94.75056500885577
model_4,93.42837844753488
model_4,94.28090731547644
model_4,93.97098157574531
model_4,92.91935489927685
model_4,89.97778073579114
model_4,89.95941274517236
model_4,90.44031426995502
model_4,93.03679223528296
model_4,95.56647780051621
model_4,95.2688904005131
model_4,96.02111357120111
model_4,96.02182619247192
model_4,95.36336003831131
model_4,95.878801789087
model_4,94.98393905874144
model_4,94.12817829588585
model_4,90.15814539125843
model_4,90.73518801258214
model_4,88.38069951520137
model_4,84.60817730476138
model_4,80.32539844350413
model_4,81.94559673395906
model_4,81.09758214767633
model_4,81.16330731781544
model_4,86.14808126366415
model_4,89.45484406150779
model_4,90.64023603471576
model_4,90.80978275333153
model_4,90.89426045814288
model_4,90.34631894613982
model_4,88.74222796654043
model_4,83.95623855481925
model_4,83.99023126236555
model_4,84.58072048884287
model_4,81.57230295579085
model_4,86.76347072450767
model_4,87.27450525372103
model_4,89.56646645349224
model_4,88.70739192199744
model_4,88.8133561463328
model_4,88.03959460592431
model_4,86.29177060093842
model_4,86.11468549357049
model_4,83.14780671724293
model_4,82.19604650309519
model_4,81.30893042920069
model_4,82.0830769776512
model_4,80.82602166110154
model_4,82.89771507139447
model_4,80.85035448741108
model_4,77.13724243771867
model_4,75.71856823867346
model_4,72.49732994902296
model_4,68.28558670142228
model_4,62.08686601109367
model_4,57.749266684797476
model_4,57.271115081662614
model_4,56.74168696775631
model_4,60.08617542438513
model_4,53.54364592817
model_4,58.06621293301577
model_4,57.1135567427118
model_4,53.47704515291115
model_4,52.00898545458039
model_4,54.121319096258944
model_4,56.374414956833775
model_4,63.52540979222976
model_4,63.71231619607896
model_4,51.197357413282575
model_4,53.13411535843987
model_4,54.90167123197532
model_4,53.09410112144541
model_4,47.553130574688105
model_4,47.386768270242094
model_4,46.10685121194364
model_4,42.80358659617922
model_4,46.46050793930772
model_4,43.98282987194397
model_4,36.11442942460416
model_4,38.456178851716686
model_4,37.83638211201469
model_4,32.06795106096251
model_4,34.63410090204706
model_4,31.4198916790774
model_4,30.058477948157808
model_4,33.86027496042516
model_4,26.75784031546209
model_4,28.28942025771175
model_4,30.619255418750974
model_4,33.71230599237605
model_4,31.411228159748134
model_4,30.019880567298955
model_4,30.020239007753847
model_4,28.364763706187652
model_4,27.641803550533943
model_4,27.923038127628384
model_4,27.99136946973158
model_4,27.135373214056013
model_4,28.09529935799946
model_4,32.1994835071091
model_4,31.8660252460395
model_4,32.2372180923994
model_4,30.56310151446086
model_4,31.432209654361937
model_4,31.48593131793313
model_4,33.6939041558071
model_4,32.294331744487856
model_4,35.560475288890295
model_4,34.990911281551234
model_4,36.28642344172112
model_4,33.91541337623493
model_4,29.809126125648618
model_4,33.28069111454533
model_4,25.169746744708387
model_4,27.111114503059063
model_4,28.04218417323136
model_4,29.069478117104154
model_4,29.888668694882654
model_4,32.82298951459233
model_4,27.450337698224754
model_4,33.32114583754446
model_4,29.51842862350167
model_4,33.850328406668254
model_4,33.19152272603241
model_4,32.0849776934483
model_4,34.20506278739776
model_4,32.76495774678187
model_4,33.8315407045884
model_4,35.4623244323302
model_4,32.31321933551226
model_4,37.906577032757916
model_4,32.57670237039565
model_1,40.71734445984475
model_1,32.218494487475255
model_1,34.680277612787904
model_1,34.07925796855124
model_1,34.96306026278762
model_1,31.799324084553515
model_1,30.04172054961236
model_1,31.95651027940038
model_1,35.58768611283448
model_1,28.89115489843243
model_1,32.87089172287232
model_1,32.02788071108807
model_1,30.55593214369582
model_1,34.96785626630298
model_1,33.66607133220531
model_1,37.13876592781161
model_1,40.590924207645
model_1,60.10943439779476
model_1,67.80071415732888
model_1,75.80733665119624
model_1,79.33900795937733
model_1,81.39409621937193
model_1,79.2875265788898
model_1,82.11403599163894
model_1,80.73011862841668
model_1,76.84896783940347
model_1,80.85428666619191
model_1,79.6630258730438
model_1,80.9313988251706
model_1,83.43486314294569
model_1,76.68277518825197
model_1,76.29630400387758
model_1,78.4337785264397
model_1,80.08673804338468
model_1,73.38450052510234
model_1,69.71359791826033
model_1,76.19208309669557
model_1,77.76768030971286
model_1,69.04292891999648
model_1,68.01998475026993
model_1,64.28171697872311
model_1,59.93139879108094
model_1,67.77732043089053
model_1,73.93183304310512
model_1,79.4003601995903
model_1,81.40798232117777
model_1,84.13577501857661
model_1,77.34640375133584
model_1,69.28272981620829
model_1,74.46788319590995
model_1,78.285975964151
model_1,85.73166221313795
model_1,91.34490537891232
model_1,90.15902053605551
model_1,91.6106683837237
model_1,90.08117803215325
model_1,92.0615433197154
model_1,90.64671999455818
model_1,86.68878667741028
model_1,84.98501909249066
model_1,87.79038077524795
model_1,86.8082895462005
model_1,86.89205729335025
model_1,91.12039695713712
model_1,90.64603879846298
model_1,90.40122063901495
model_1,90.56838004137329
model_1,92.24503413210378
model_1,92.633030142468
model_1,91.81986164051624
model_1,92.60308371967072
model_1,92.89008415882306
model_1,92.06052196658196
model_1,90.40545347195346
model_1,91.84386268095112
model_1,92.92386164881098
model_1,92.63384044517396
model_1,90.5505132747785
model_1,88.83831272322549
model_1,88.73342698656687
model_1,87.75768757584774
model_1,90.45797943172147
model_1,92.14766354500647
model_1,91.40707756141704
model_1,91.80203291850397
model_1,90.656346194299
model_1,87.91739420506104
model_1,85.45088253974106
model_1,81.70664946877399
model_1,84.65200493663338
model_1,87.57291911154417
model_1,87.28554698396975
model_1,88.06202432220292
model_1,86.65616932086942
model_1,90.05685426220079
model_1,90.02763454071247
model_1,90.41218826004311
model_1,90.8294911006985
model_1,90.57146876728072
model_1,89.84642093231491
model_1,89.14125621299421
model_1,89.08104127655928
model_1,89.76252531417627
model_1,90.16920873378353
model_1,91.6773279185109
model_1,93.24088783319245
model_1,93.96199501220583
model_1,94.87057899727579
model_1,94.63620283144884
model_1,95.07180527312748
model_1,94.22481506676033
model_1,94.85773895330671
model_1,94.66895311088048
model_1,94.57244362179713
model_1,92.80061085774167
model_1,93.12878171159227
model_1,91.42061005925665
model_1,92.90533698160083
model_1,93.84190475460565
model_1,93.97290893188263
model_1,93.88638391919116
model_1,92.44343376075344
model_1,88.66842217520012
model_1,87.21523055170654
model_1,89.71413857948151
model_1,92.3901008730366
model_1,93.06993393759988
model_1,94.19589353221549
model_1,93.68029015926251
model_1,93.34935154414312
model_1,92.15895917877191
model_1,90.73290553488242
model_1,88.95683028579536
model_1,89.87405453120346
model_1,89.96305108555521
model_1,87.19888316839479
model_1,85.41428008306183
model_1,88.58545685929954
model_1,88.00990550231298
model_1,89.44873319845293
model_1,86.89485622679642
model_1,87.31429744099042
model_1,86.15355627560719
model_1,88.99450906183975
model_1,89.72667136846697
model_1,91.467010196849
model_1,92.49465423361528
model_1,92.00681194998057
model_1,92.58005810508467
model_1,92.71025396802823
model_1,91.7021291062374
model_1,89.68940807189323
model_1,89.07286348495244
model_1,89.49249507760109
model_1,91.58448988185218
model_1,94.41192367637883
model_1,93.39204004567175
model_1,93.82675316441367
model_1,94.08104172924921
model_1,93.79605299233256
model_1,94.73178289304765
model_1,94.24710602660559
model_1,94.07302044193696
model_1,91.66987553806752
model_1,91.88693073399587
model_1,89.16355940490995
model_1,86.86741988758864
model_1,84.10069157901205
model_1,82.77574060377628
model_1,84.01828206508432
model_1,79.17617991953283
model_1,83.85655106810597
model_1,87.6369014893878
model_1,89.90799965606652
model_1,90.77056721904226
model_1,90.02438473321422
model_1,88.81699290194335
model_1,86.60962355931031
model_1,83.97782512646356
model_1,81.59693147370477
model_1,85.30722627148262
model_1,80.65575785241434
model_1,84.05520315304419
model_1,85.75621039212919
model_1,88.1597649774486
model_1,87.20529250750224
model_1,86.1734239841844
model_1,84.6854348787865
model_1,79.9256966772591
model_1,75.26413922563914
model_1,68.96071082232447
model_1,64.4464675764102
model_1,63.78012860938907
model_1,63.68835411409236
model_1,64.04262493233634
model_1,62.973205053182014
model_1,62.07408900570408
model_1,56.44009551360113
model_1,56.10109099394139
model_1,65.66349045010428
model_1,70.45608211794023
model_1,74.70478671084491
model_1,72.08296610430625
model_1,69.86766946547867
model_1,64.42074889092599
model_1,62.637429896665694
model_1,52.7315868446517
model_1,48.46109409697237
model_1,52.30457470638429
model_1,44.16323521352024
model_1,47.35563234830805
model_1,46.736407481052076
model_1,42.36808318071416
model_1,45.16441711323385
model_1,46.41906149990245
model_1,47.66834032357473
model_1,51.78688764253274
model_1,53.294846775685066
model_1,55.19265768092191
model_1,59.505340248519126
model_1,58.61649328710904
model_1,57.57517469432969
model_1,50.910249408421784
model_1,56.81030398026541
model_1,55.74119954588377
model_1,51.38139532479544
model_1,43.1659553618374
model_1,44.68746449963509
model_1,33.69562249183946
model_1,32.20401289907385
model_1,29.653561299382996
model_1,28.59784316030709
model_1,32.55646283701935
model_1,26.722983114632363
model_1,31.11246895458316
model_1,27.784347504915786
model_1,28.723256905985185
model_1,30.33328822253679
model_1,27.573293379929957
model_1,31.93999865351361
model_1,29.417767151287993
model_1,30.123352247872393
model_1,32.17407745262607
model_1,27.84977201602305
model_1,30.43964815989602
model_1,29.873227772797684
model_1,34.23951943169231
model_1,31.39092152679222
model_1,36.452459476073265
model_1,31.39892064442392
model_1,37.23809238057583
model_1,33.19531245128019
model_1,36.301166123186704
model_1,35.584500490745995
model_1,41.035455425735556
model_1,39.545667632482946
model_1,43.548224266036414
model_1,35.9116381095373
model_1,39.91506775747985
model_1,39.37286984745879
model_1,36.53778072254499
model_1,35.48488890490261
model_1,35.52979907870758
model_1,39.82090689771576
model_1,33.44275043081142
model_1,37.82243643299443
model_1,34.17478286629193
model_1,33.19787543945131
model_1,35.13256675930461
model_1,32.62942695530364
model_1,34.08063890010817
model_1,35.0203945209505
model_1,31.362109681576833
model_1,35.33743424946441
model_1,28.96125859719177
model_1,33.6211443801294
model_1,25.215219487312417
model_1,28.550033368810546
model_1,31.12043078899295

## Sheet: CaMV
Model,plddt
model_3,41.954598498443374
model_3,39.25070692846202
model_3,38.738739447668195
model_3,45.878209827118546
model_3,40.31936574337305
model_3,39.46404019842156
model_3,36.63294940569904
model_3,36.90963278402341
model_3,36.53869708027923
model_3,39.99345515132881
model_3,45.88403641805052
model_3,48.687062050681554
model_3,48.06351603363872
model_3,52.96206892619375
model_3,40.82157325558364
model_3,44.53052246134029
model_3,48.01703796978107
model_3,49.02868756325914
model_3,51.506593331818294
model_3,66.30752697491333
model_3,64.94060848471418
model_3,74.13289140759296
model_3,74.4632607188105
model_3,79.73729926543818
model_3,80.18862749807157
model_3,84.81853754171605
model_3,86.90425909472106
model_3,86.01362000344669
model_3,79.90545844558072
model_3,77.35244601709564
model_3,84.922670922846
model_3,88.84355336065344
model_3,85.88587432567145
model_3,83.030763583738
model_3,80.23464449374295
model_3,78.59295373834539
model_3,75.97981927999354
model_3,77.1461260078613
model_3,74.06738439381296
model_3,68.94910650997052
model_3,68.89749820430005
model_3,59.33916158426289
model_3,56.63156793667622
model_3,56.6952111819919
model_3,51.674398670831565
model_3,41.086494341783684
model_3,47.20316544674278
model_3,40.74779080055304
model_3,37.880398796172805
model_3,44.22676930487067
model_3,45.47896368540386
model_3,49.07377572945551
model_3,51.43480478715357
model_3,53.12517728855527
model_3,54.223150564999735
model_3,56.25843221882313
model_3,56.13071656296961
model_3,57.340043525211506
model_3,57.41873951020533
model_3,57.37130758898273
model_3,58.34166147419454
model_3,70.34238625181021
model_3,68.71721578043069
model_3,70.8513247469964
model_3,66.98516337008914
model_3,62.85390202957205
model_3,65.94676775475091
model_3,66.89546343538677
model_3,58.855650880257585
model_3,60.24991971891722
model_3,63.086054155908634
model_3,60.10056483629159
model_3,59.76475384829245
model_3,64.66549177204978
model_3,68.33695435829941
model_3,74.76093120965741
model_3,77.07949909860962
model_3,83.62565027444838
model_3,85.4538468674459
model_3,85.48259006373631
model_3,87.19132017368382
model_3,86.1233661118699
model_3,87.15794229809215
model_3,86.82328694397994
model_3,89.93390342666726
model_3,90.88858681346902
model_3,92.53185073681266
model_3,91.7448924898922
model_3,92.53062436415364
model_3,91.62434797129112
model_3,91.78391712785348
model_3,90.97196315022492
model_3,87.77851145085037
model_3,87.03649067716074
model_3,81.69273487041573
model_3,67.5202407087545
model_3,64.93310666283105
model_3,59.0175499988295
model_3,67.05998359021486
model_3,75.55320505525923
model_3,79.75372423671307
model_3,84.81282355914163
model_3,86.70107766665613
model_3,87.69464973106004
model_3,91.10067986690818
model_3,92.25253437276196
model_3,91.85921447636399
model_3,89.57619234138359
model_3,92.90395434491637
model_3,92.9181163899178
model_3,91.58055754738376
model_3,87.77067883389917
model_3,92.10076035992687
model_3,91.49959879337312
model_3,88.59127528342331
model_3,88.29544108851404
model_3,90.30472269274992
model_3,91.6310434922998
model_3,88.8975621925233
model_3,88.22019871552514
model_3,91.51149470445532
model_3,90.83776966137154
model_3,90.63022320157437
model_3,91.9732893356183
model_3,93.17831150491361
model_3,93.416226877983
model_3,94.06435268904328
model_3,92.12529206246236
model_3,92.43867887608667
model_3,89.06252642084324
model_3,91.03828145616558
model_3,92.97564860011249
model_3,92.84836257980957
model_3,93.4693581193757
model_3,94.27367027415808
model_3,94.27100738664434
model_3,95.2315851737461
model_3,95.60343978167916
model_3,95.5770534590324
model_3,95.26295136108034
model_3,95.28059768167576
model_3,95.0275414674984
model_3,94.43210877370075
model_3,95.33418191990744
model_3,94.57423098376084
model_3,93.13809580415457
model_3,93.39463093213392
model_3,91.85242233612206
model_3,91.90096075206063
model_3,92.01339835210875
model_3,92.24626878462139
model_3,93.93630423517078
model_3,94.2311216320444
model_3,94.13846360313212
model_3,92.0441814384217
model_3,92.86402070973581
model_3,92.9622608417105
model_3,91.03979752051826
model_3,91.11951306339688
model_3,85.05780711180941
model_3,86.96237907932367
model_3,88.61614293747493
model_3,93.22012559340416
model_3,93.27604777391542
model_3,93.35236582584689
model_3,92.14840600600171
model_3,92.95470728122606
model_3,91.67424684376964
model_3,93.25427273589439
model_3,91.52646822342282
model_3,93.60667093932213
model_3,94.15775624781132
model_3,93.56157229535799
model_3,90.5545463391536
model_3,92.56911607385334
model_3,93.70398980870229
model_3,92.52938795753309
model_3,92.55592649238814
model_3,90.290710602864
model_3,92.4497248645735
model_3,92.3706393335709
model_3,92.00003485043315
model_3,91.68777622924202
model_3,88.33698141470732
model_3,91.53043442039113
model_3,91.86971925784839
model_3,94.29085597299222
model_3,94.69985358198065
model_3,94.08360847206315
model_3,93.39332625845249
model_3,94.31322372606068
model_3,93.33746828954975
model_3,92.52896591729886
model_3,93.01224897340975
model_3,92.72888349423431
model_3,91.79200824998799
model_3,92.99133237233089
model_3,93.59712945423554
model_3,92.36451873188174
model_3,91.89576107521127
model_3,91.06690234968445
model_3,89.75222782801885
model_3,89.51422825372133
model_3,89.81039173711154
model_3,89.44840627243467
model_3,89.40698977609419
model_3,84.97065401492495
model_3,89.51651646984861
model_3,93.2043309970695
model_3,94.77581091090354
model_3,94.18949123396018
model_3,93.20324883691693
model_3,92.62965350526063
model_3,94.60119267002123
model_3,93.42467001699585
model_3,94.06550205154474
model_3,93.87868258684942
model_3,93.97877712544802
model_3,93.76416801625969
model_3,93.16297736016712
model_3,93.2872876253889
model_3,92.23492712641051
model_3,91.80337842779383
model_3,90.83812117838977
model_3,91.91413969924372
model_3,90.50117209684615
model_3,92.03644328786808
model_3,91.28294467087503
model_3,90.38454495863697
model_3,83.91459606569104
model_3,79.46113732113552
model_3,70.41495787712483
model_3,69.72674909688055
model_3,74.70679195232242
model_3,74.4496451910181
model_3,78.0429503725827
model_3,67.98235731963904
model_3,69.91932155362429
model_3,70.8305834548555
model_3,77.64537143310008
model_3,81.16045509058311
model_3,84.31140182646777
model_3,86.21524433694864
model_3,69.87274948367848
model_3,78.13913425164354
model_3,74.70402839203597
model_3,72.16052011272403
model_3,72.10203034646109
model_3,74.01132880846852
model_3,74.23851916828424
model_3,77.03080666129244
model_3,75.77090140606741
model_3,84.54165016858313
model_3,84.37949340206977
model_3,82.90074971977445
model_3,82.34954653768362
model_3,74.33783934381789
model_3,70.40325134222802
model_3,70.11576271687227
model_3,70.06812507050925
model_3,67.89641136291903
model_3,65.47641750704496
model_3,65.93295141411362
model_3,63.327638089001994
model_3,54.39859171579883
model_3,55.05064641876378
model_3,54.951581787599935
model_3,60.799081627566906
model_3,68.17087954945963
model_3,72.89675137419543
model_3,76.68693059892392
model_3,76.72710967770398
model_3,77.27449668985354
model_3,75.95745997634367
model_3,72.00605115827055
model_3,75.8736049822928
model_3,75.41368001994122
model_3,74.87444714810772
model_3,77.19781585900635
model_3,73.02656447629123
model_3,70.37433165818948
model_3,70.43835454441067
model_3,64.2562526611773
model_3,56.27612501558359
model_3,52.88981128985687
model_3,48.59880863479338
model_3,45.977734083469834
model_3,40.43461303753429
model_3,40.42247597372624
model_3,40.886039215663914
model_3,40.47560458257794
model_3,36.45131238753674
model_3,40.118869657744646
model_3,33.912044226017315
model_3,31.748616228956955
model_3,32.55777111070346
model_3,33.39424201560905
model_3,36.09191075380658
model_3,38.64030756626743
model_3,45.08785752463154
model_3,53.48786595137789
model_3,53.919602883092
model_3,57.94170650844171
model_3,61.333158623892814
model_3,68.66704873442357
model_3,67.6346943534736
model_3,72.04441572437644
model_3,74.13149913515734
model_3,74.54025094734969
model_3,77.67023924228124
model_3,80.33764095638251
model_3,76.86439427628282
model_3,84.6267244075825
model_3,87.03225065205334
model_3,84.84353706729597
model_3,83.5128973101091
model_3,85.26093966587358
model_3,83.93816587190666
model_3,80.8449077649129
model_3,82.99239930805923
model_3,80.30912397376959
model_3,79.20141610487188
model_3,78.8270634958826
model_3,77.60290402551617
model_3,74.43604643663274
model_3,64.207243735058
model_3,53.09972350881434
model_4,38.98731504395254
model_4,31.96847989647358
model_4,33.62915224392781
model_4,31.672389992745586
model_4,37.144926611392286
model_4,35.97534331172936
model_4,32.6719410768419
model_4,31.915900479536504
model_4,30.362245679803884
model_4,30.745241264114153
model_4,34.81290127831744
model_4,35.512931144709
model_4,36.835814961668795
model_4,38.09122337322333
model_4,31.061811280786056
model_4,32.540061538777074
model_4,35.183178315637626
model_4,40.434264029318
model_4,42.16187207771871
model_4,56.06886613126879
model_4,44.99252960807643
model_4,56.81954375028
model_4,50.93616063917579
model_4,68.21263905935484
model_4,61.74197720342636
model_4,66.29955117485224
model_4,60.86024651399929
model_4,76.40049163891489
model_4,68.15906283207003
model_4,63.03357597430293
model_4,68.83792933313451
model_4,73.1549100766424
model_4,65.42040898240519
model_4,60.71943562233353
model_4,55.02464264140872
model_4,63.933684760704615
model_4,53.58408141761901
model_4,57.61740803824067
model_4,54.9932559176741
model_4,52.82521101566089
model_4,55.90066846552509
model_4,44.05278964619719
model_4,40.000266532537346
model_4,41.77891806808474
model_4,38.36644451585016
model_4,33.21228348181466
model_4,34.44359212269774
model_4,40.93128000611613
model_4,30.279930641903775
model_4,38.85573085487704
model_4,35.0700560771802
model_4,37.45317658157728
model_4,37.73532640753546
model_4,46.32720123672333
model_4,47.929883901037094
model_4,54.402012859434755
model_4,52.21701524723902
model_4,46.42253784777131
model_4,40.302377547719516
model_4,47.07096517393074
model_4,47.10098405936151
model_4,49.225095954301636
model_4,56.04532920116434
model_4,55.07714460656279
model_4,48.4058394646272
model_4,52.76051192761224
model_4,52.803417079245264
model_4,48.860604705289006
model_4,43.4554848712869
model_4,47.58261008940098
model_4,52.760041590147
model_4,48.3652750365145
model_4,51.449055254575796
model_4,57.62494641788906
model_4,61.82541859796628
model_4,67.45218271564636
model_4,70.90722551830696
model_4,77.6612917216871
model_4,83.06390549967749
model_4,82.72939501142625
model_4,85.3521680088097
model_4,84.03578023475163
model_4,83.9795067124537
model_4,84.8885383131826
model_4,88.95837883011018
model_4,91.09975151475412
model_4,93.79083867322855
model_4,94.31962768579541
model_4,95.53052192794826
model_4,94.62166540483409
model_4,94.91737859141779
model_4,94.07977722511485
model_4,93.00396705929664
model_4,93.96263293556662
model_4,92.71938635597307
model_4,91.14072633747399
model_4,90.81813905452918
model_4,90.09346456024876
model_4,92.37929659273799
model_4,94.56662464800559
model_4,95.58462769989553
model_4,96.48348094139155
model_4,95.62217994586389
model_4,92.89987313452373
model_4,94.49540249814589
model_4,94.47711758397641
model_4,93.10921083540453
model_4,91.26488062500634
model_4,92.96323109508407
model_4,93.29100545907669
model_4,91.19516245993631
model_4,86.95967506079818
model_4,90.54176571627555
model_4,91.22720381254237
model_4,88.34727297749792
model_4,86.30086822760175
model_4,87.70091284573776
model_4,89.05940850442674
model_4,86.0918583660691
model_4,84.74396967998153
model_4,87.91640387754613
model_4,88.28740265824536
model_4,87.90907991214486
model_4,88.7570995895728
model_4,92.23459577221858
model_4,93.19890564842356
model_4,94.29524878412
model_4,91.9352733095971
model_4,93.03203098639838
model_4,88.62755025970908
model_4,90.57374113303517
model_4,93.14524335740745
model_4,92.59611766724497
model_4,94.43432356647865
model_4,94.58452012483356
model_4,94.64890205860333
model_4,94.2386272826851
model_4,95.06277343848579
model_4,95.53433813786786
model_4,94.6734427509217
model_4,94.3910099759173
model_4,93.13972601665273
model_4,92.02026868245137
model_4,94.10473814316445
model_4,93.51241647099833
model_4,92.62068488419814
model_4,94.65930408483555
model_4,95.2379104019264
model_4,95.61200265021338
model_4,95.76530322134518
model_4,95.80427460648909
model_4,96.99068251951618
model_4,96.72055575458579
model_4,96.60792314225655
model_4,95.67473808000797
model_4,95.49923829440394
model_4,95.18461248820618
model_4,93.60473653045548
model_4,92.41810389769898
model_4,87.79049210907806
model_4,89.01345284027478
model_4,90.9288828563284
model_4,94.86443013612715
model_4,95.23000985119509
model_4,94.76087581488612
model_4,94.12409085794702
model_4,94.9504892473364
model_4,93.96773762187034
model_4,94.34627091506557
model_4,92.24550194523191
model_4,92.35530824882244
model_4,92.80699652214685
model_4,91.07024866317805
model_4,88.24620816215337
model_4,89.08960790436137
model_4,91.67832596730635
model_4,89.84493038383765
model_4,92.04338284711251
model_4,90.19900343723997
model_4,92.03256130595851
model_4,92.36766071810753
model_4,92.37151317701935
model_4,91.02817624249
model_4,89.20338041841414
model_4,91.73343045450507
model_4,92.31673690087148
model_4,95.27662752843504
model_4,95.25168177428172
model_4,94.76851925386158
model_4,93.52276942018844
model_4,95.09626740939233
model_4,94.52169930171885
model_4,95.89510200868038
model_4,96.40750890564946
model_4,96.46981662100713
model_4,96.46229850262233
model_4,96.5216158853655
model_4,96.44217593038175
model_4,97.01839780574369
model_4,97.59476265726713
model_4,96.6471222791783
model_4,95.39510571183195
model_4,95.58747201776444
model_4,91.05886844569659
model_4,91.33409319511689
model_4,90.93599694239695
model_4,87.68361366268003
model_4,90.53041451028876
model_4,93.91190314699269
model_4,95.12845945413777
model_4,95.32862657588781
model_4,94.53127940375543
model_4,94.37033262059258
model_4,95.97521656001452
model_4,94.71097781289988
model_4,94.88326770844331
model_4,94.99982959472048
model_4,95.54586821947753
model_4,95.7835439008097
model_4,94.59485939148043
model_4,95.11035701401873
model_4,92.04437121109751
model_4,92.54742964110346
model_4,88.56219521024967
model_4,91.70202696590664
model_4,89.74810527608894
model_4,90.48204896943443
model_4,87.39151920414041
model_4,85.51395677955085
model_4,80.37677061796647
model_4,77.51327313029014
model_4,73.79213495692782
model_4,69.8383833403659
model_4,72.01510947150382
model_4,73.38937439931942
model_4,75.17195254997023
model_4,70.6624586076832
model_4,62.54081094354842
model_4,64.65402818998471
model_4,75.43501377540633
model_4,81.87903983891827
model_4,84.37839172416714
model_4,87.44650114986095
model_4,78.05250118549155
model_4,76.65367097782654
model_4,72.38853537128306
model_4,66.86698761401931
model_4,69.79015555931254
model_4,76.07502656933501
model_4,75.16760737886942
model_4,77.12494998099281
model_4,78.70683849717896
model_4,88.09970426794462
model_4,88.34483769304278
model_4,85.37050642387838
model_4,85.06457880176639
model_4,79.6695924886626
model_4,73.16003562496006
model_4,72.6038398245073
model_4,74.32489836624882
model_4,72.96462538513879
model_4,69.91573426135436
model_4,71.91826992538516
model_4,68.67882222165825
model_4,63.96850599955177
model_4,61.87759165058376
model_4,62.965359029883075
model_4,71.72217969337542
model_4,78.04104906289557
model_4,79.14995929900213
model_4,84.62640614037262
model_4,84.5914280582001
model_4,84.85120896238003
model_4,84.88784227332506
model_4,86.09900565375209
model_4,86.38415336872639
model_4,83.14812204741791
model_4,82.86091712681764
model_4,84.15389429183777
model_4,80.83087191606317
model_4,78.651876125783
model_4,77.85423295650251
model_4,66.53406960663777
model_4,58.531802077086446
model_4,54.85954763850896
model_4,49.05704094936663
model_4,46.18219428270822
model_4,42.54015948227606
model_4,42.19366175652248
model_4,43.73655799540574
model_4,42.507607778388774
model_4,39.4265070650872
model_4,42.17156492616049
model_4,35.61728947429219
model_4,35.05190381163265
model_4,39.728438089368865
model_4,38.012465777865145
model_4,38.47297939154669
model_4,45.592347172860165
model_4,49.02642744459444
model_4,52.12019461047021
model_4,54.93476841697702
model_4,54.35759592999238
model_4,61.38959055283338
model_4,67.46305859208222
model_4,68.05046266946009
model_4,72.2596355681744
model_4,75.80082112295348
model_4,74.10036684857913
model_4,78.35499130564129
model_4,81.68987060389917
model_4,79.11813073650409
model_4,83.80054239417221
model_4,84.72794904148031
model_4,87.66375246695316
model_4,83.51357595338776
model_4,81.04463641383335
model_4,82.88640543326618
model_4,84.35209987667255
model_4,82.34395744683569
model_4,77.21504762573748
model_4,83.13526033681408
model_4,78.89294771671848
model_4,76.85728886471769
model_4,71.02120391029165
model_4,64.29753203282598
model_4,51.60813685052561
model_1,39.58338535038637
model_1,37.97441092261578
model_1,37.80023460261873
model_1,47.95019219553795
model_1,40.12376552695059
model_1,35.54227626958163
model_1,34.941472374630386
model_1,33.26000003119407
model_1,39.52147232228889
model_1,41.695770311460365
model_1,47.23015201701491
model_1,49.91875681607052
model_1,52.838244767539436
model_1,50.87536583162727
model_1,45.42182007075461
model_1,46.033151343115605
model_1,46.29043513799843
model_1,44.61445791457663
model_1,49.35543201598738
model_1,61.62845979136728
model_1,63.40184134471928
model_1,68.45319878577719
model_1,69.44453860208158
model_1,75.63117773030172
model_1,74.74321812577544
model_1,79.53008247860997
model_1,77.48992554179857
model_1,81.58411524062102
model_1,75.05884319316827
model_1,70.25894448265171
model_1,74.23750852153897
model_1,81.41804908736958
model_1,78.43665843008783
model_1,75.04594216970145
model_1,73.9318062685561
model_1,74.42736943019554
model_1,76.46990458260552
model_1,71.87506162010685
model_1,73.64730645475356
model_1,71.68601371623936
model_1,68.96191898288816
model_1,61.693235033995734
model_1,58.19478440760941
model_1,59.71065017719592
model_1,57.17981840380525
model_1,44.34040450341126
model_1,47.00640679626667
model_1,40.61330587070551
model_1,41.55389235510665
model_1,45.50480793420865
model_1,38.03591672630864
model_1,43.20709134791104
model_1,43.92337121894524
model_1,45.05070472313673
model_1,50.83357310875544
model_1,49.68933968825148
model_1,49.47491382977386
model_1,49.202714142506004
model_1,40.65236635418841
model_1,45.606850214586295
model_1,50.72760521221063
model_1,55.4334868081787
model_1,57.18623389421554
model_1,58.91680245372116
model_1,56.99493541120317
model_1,51.433569282031385
model_1,53.722046360242516
model_1,56.525548649689874
model_1,46.97561015523387
model_1,49.48288727094404
model_1,54.44117492867371
model_1,49.996524541114916
model_1,46.18348210171097
model_1,56.65822214743274
model_1,64.62670573603054
model_1,72.05886540955633
model_1,74.93962918409032
model_1,83.3939421523446
model_1,85.17797434259225
model_1,86.50097255807165
model_1,85.88548612875138
model_1,85.62508611978592
model_1,85.85067708920359
model_1,86.66863371829457
model_1,87.21617556605452
model_1,87.91464355510924
model_1,88.80487057141862
model_1,88.92154407130536
model_1,88.70922024568095
model_1,87.07225733375293
model_1,85.95952410308995
model_1,82.87817158735378
model_1,80.60549192289909
model_1,80.26623880417945
model_1,70.9764500929814
model_1,66.25985446667117
model_1,61.3839134970957
model_1,58.9532627160026
model_1,62.82473203507606
model_1,70.38744851485717
model_1,75.94895922362251
model_1,82.07907911213395
model_1,84.33606596463459
model_1,86.23433088070742
model_1,89.9109686764702
model_1,91.93409221354636
model_1,91.2088115513355
model_1,88.50728147778496
model_1,91.79489256511805
model_1,92.3806287035491
model_1,90.27757097150274
model_1,87.26411037168896
model_1,90.7923707290663
model_1,90.70364090441943
model_1,87.093187970946
model_1,86.8788716990639
model_1,89.00741084629679
model_1,90.16303450764099
model_1,87.22813720825887
model_1,86.41134281823405
model_1,90.02629638924371
model_1,90.44967268765504
model_1,89.50825213275174
model_1,90.73325304643171
model_1,92.74186572994692
model_1,92.60330433873843
model_1,93.5765156234406
model_1,92.03203823741701
model_1,91.8518082340719
model_1,88.62985384091256
model_1,90.36295318445296
model_1,91.51650486182648
model_1,91.3130803232895
model_1,91.74908842437388
model_1,92.38214328031601
model_1,92.61063104757832
model_1,93.40305138621935
model_1,94.00847830028668
model_1,94.1607900724047
model_1,93.03247259409771
model_1,92.69489949322063
model_1,92.16812567198211
model_1,91.42057574474119
model_1,92.52438729977892
model_1,92.52792774689948
model_1,91.37308662345811
model_1,92.46587569936193
model_1,91.15345934165569
model_1,91.67669921970005
model_1,91.34710795831428
model_1,91.65358380874584
model_1,92.54046308682342
model_1,93.64222133952079
model_1,93.22964325542806
model_1,91.19205100806482
model_1,92.21813514283583
model_1,92.28623698660067
model_1,90.2351348652903
model_1,90.2213051252911
model_1,84.66810879000603
model_1,87.08899987676828
model_1,88.73481784817385
model_1,92.03560999201162
model_1,92.47426295364019
model_1,92.3971375420235
model_1,91.82847548964183
model_1,92.44226294001926
model_1,92.02394685850481
model_1,92.83835975979132
model_1,91.43987647640984
model_1,92.95980679720034
model_1,93.27377545849686
model_1,92.19805176960836
model_1,89.92263439932593
model_1,91.40377565413883
model_1,92.99504383515772
model_1,91.40171355833375
model_1,91.86783326511761
model_1,90.34176923011113
model_1,91.31634329913855
model_1,91.12236740998082
model_1,91.06509768729562
model_1,89.64990154693446
model_1,89.09732232690781
model_1,91.16548104049416
model_1,91.72284088860737
model_1,93.71387318650437
model_1,94.19900775899133
model_1,93.31788332062298
model_1,92.83407151887928
model_1,93.05692414670237
model_1,92.13069959948311
model_1,91.05820335664417
model_1,92.20195667668821
model_1,91.55295461806836
model_1,90.47977821420154
model_1,91.86210180437669
model_1,92.18633969681332
model_1,91.24824411213413
model_1,90.53797936441245
model_1,89.84661237372775
model_1,88.75929137241876
model_1,88.8027689919754
model_1,87.73800146573004
model_1,87.4521826380361
model_1,86.89953777825956
model_1,82.55736729022225
model_1,86.52945914777024
model_1,90.24589775968114
model_1,91.51575029935184
model_1,91.1131478281493
model_1,89.33859995483473
model_1,89.05849327992699
model_1,91.50857509499018
model_1,90.75452457312242
model_1,91.85921123087194
model_1,92.07476170751771
model_1,91.5780678493644
model_1,91.57288935133471
model_1,90.66504534375234
model_1,90.954035320086
model_1,90.13021103567735
model_1,90.54382371039354
model_1,89.66069793449002
model_1,91.55358546700482
model_1,90.76487641970277
model_1,91.62782470269762
model_1,90.27899715876151
model_1,89.75306017844773
model_1,82.97524957562928
model_1,81.4353604415919
model_1,75.08439729312884
model_1,69.90804789437605
model_1,75.08819037085958
model_1,74.18770434053111
model_1,76.19517048220949
model_1,71.37300451058036
model_1,65.79054164671105
model_1,66.02424146992165
model_1,74.24049524415204
model_1,77.8855374305931
model_1,81.050236319581
model_1,85.56632819169954
model_1,80.53290941237353
model_1,79.45882167176386
model_1,76.92281115341757
model_1,75.12153103254967
model_1,78.99193636814016
model_1,80.23867477560998
model_1,78.24509284677333
model_1,77.30888863276049
model_1,75.78003439391613
model_1,85.8798397942155
model_1,85.04989100055897
model_1,81.91897855115165
model_1,80.22067558821435
model_1,74.8621982614495
model_1,69.52801400888346
model_1,68.0350271978459
model_1,67.23710545478387
model_1,68.58361746315495
model_1,69.08696076161867
model_1,66.29011131500373
model_1,63.75342694270875
model_1,59.94592163154812
model_1,57.40093526725104
model_1,50.395972070082266
model_1,54.29797513669109
model_1,62.04907855949067
model_1,62.776172892678915
model_1,64.3424826286773
model_1,64.76329156692644
model_1,66.57510806867866
model_1,62.372187338274664
model_1,59.56066682237723
model_1,62.82164946182364
model_1,62.82228514209783
model_1,64.05688876433668
model_1,65.61702029640037
model_1,62.47865362716583
model_1,65.00956616802158
model_1,61.32249205868903
model_1,58.620532243267
model_1,53.44476943028348
model_1,54.00965418684063
model_1,45.0033555435948
model_1,45.65479003527433
model_1,41.970160792116076
model_1,42.590866784565144
model_1,40.69895636552246
model_1,46.81707230617758
model_1,42.95753634121501
model_1,50.46294309511722
model_1,42.41996986628509
model_1,44.633833856729325
model_1,41.16079044097568
model_1,43.80246887780959
model_1,41.85859466175315
model_1,48.16205294590326
model_1,46.072964112448965
model_1,54.03974327600734
model_1,61.157747191915405
model_1,62.87506130807742
model_1,71.33877905477128
model_1,76.28711945217947
model_1,76.54346441318192
model_1,78.22788187327386
model_1,83.00082168128209
model_1,82.15742594144466
model_1,85.15035875956163
model_1,85.46589234170096
model_1,86.32179878076931
model_1,88.32148054028583
model_1,89.87398358585413
model_1,89.31415693635789
model_1,89.61496934415662
model_1,89.32973000757555
model_1,88.46392985663623
model_1,89.05252099004063
model_1,90.35202608949476
model_1,87.98313805515498
model_1,89.54003125854432
model_1,88.98741680933743
model_1,87.36792001304275
model_1,81.65872301869967
model_1,69.05024533279357
model_1,58.10394678974989
model_5,42.788466491867425
model_5,43.35012518928851
model_5,41.27936985483392
model_5,40.070320158731185
model_5,39.164620569325045
model_5,38.85632756503764
model_5,38.91894949792185
model_5,38.871107630664476
model_5,39.23562436518841
model_5,44.76162185834255
model_5,46.832265215169166
model_5,51.587047810666256
model_5,52.63475148292491
model_5,53.714034018921666
model_5,46.87644170061685
model_5,45.7810423814808
model_5,48.773748522493406
model_5,46.4910558638512
model_5,48.7820449450337
model_5,62.426240360228334
model_5,62.54544995279866
model_5,69.77530681953795
model_5,73.05711485046777
model_5,78.66629412886687
model_5,77.18645275046583
model_5,82.44662400553351
model_5,81.69667820591711
model_5,82.00772843047162
model_5,76.33464940753765
model_5,70.48325426351221
model_5,80.57656351890182
model_5,85.9298417872196
model_5,82.92677560678565
model_5,77.59160687227266
model_5,78.91475180126145
model_5,80.33548627348499
model_5,78.780080333192
model_5,74.07382581439013
model_5,71.11960351032029
model_5,67.88231523431976
model_5,65.5924617954588
model_5,56.76771481965987
model_5,54.283334593550535
model_5,48.47700895424714
model_5,43.44600108657322
model_5,39.895104425413585
model_5,44.834796682946035
model_5,37.7018401817404
model_5,39.51795363028941
model_5,45.193049251784025
model_5,42.14834351494937
model_5,44.44838049099962
model_5,44.9832375037149
model_5,47.394680895551566
model_5,48.506842034461435
model_5,49.763839581464694
model_5,51.3998250513905
model_5,52.46308345883153
model_5,53.53236057990578
model_5,56.834330600708206
model_5,54.56545612085028
model_5,63.72409604028507
model_5,63.19318075277987
model_5,63.164781078521614
model_5,55.466702844249085
model_5,59.783908330777194
model_5,61.88435546221444
model_5,56.32907069916836
model_5,52.769173637731
model_5,58.101751433379825
model_5,59.31482565103943
model_5,55.57842165976762
model_5,56.41861277966381
model_5,60.64515502611174
model_5,59.64410656117434
model_5,68.52057847431252
model_5,72.42813615495697
model_5,80.21221985821829
model_5,83.05743347648512
model_5,84.97625275606741
model_5,85.81155311593055
model_5,87.17666454416302
model_5,87.23357696865058
model_5,89.47287295632667
model_5,89.87613425742892
model_5,91.06783360149574
model_5,91.67125081980248
model_5,91.7127244586463
model_5,91.29843337079204
model_5,90.00621780497221
model_5,89.07505262810405
model_5,85.72450713485452
model_5,83.7803692827009
model_5,83.95602770437203
model_5,76.41919610361013
model_5,68.81707693499357
model_5,61.58358803969315
model_5,57.32842025318603
model_5,60.39755736366895
model_5,71.42681731870776
model_5,77.79236302417758
model_5,84.63627200697645
model_5,86.88697001923127
model_5,89.51739994986916
model_5,91.6796821025937
model_5,92.38004532762078
model_5,92.003177584739
model_5,89.88058915434253
model_5,92.80045216997024
model_5,92.1128897092725
model_5,90.20607792772687
model_5,86.24906622274
model_5,89.6030457402446
model_5,89.3771711811264
model_5,86.15028486255072
model_5,86.23826082409845
model_5,86.46150400645182
model_5,87.0807121528942
model_5,84.18504767105422
model_5,84.24328803604861
model_5,88.27221214102701
model_5,86.85051302302053
model_5,86.1514065419817
model_5,89.91774651882263
model_5,91.12015869717844
model_5,92.75592346683894
model_5,93.83173874538197
model_5,91.54344731568521
model_5,92.45655880861175
model_5,87.54498234847505
model_5,89.73622054693783
model_5,92.6555796870986
model_5,91.77451954219883
model_5,92.655153127242
model_5,93.04710840077435
model_5,92.38062332808784
model_5,93.9920982821657
model_5,93.92260243144874
model_5,94.52392141836656
model_5,93.91032891701116
model_5,93.0533936421425
model_5,93.14373797444112
model_5,91.24700511350738
model_5,92.97870916904911
model_5,92.45818000206269
model_5,91.00049791230404
model_5,91.15404313750616
model_5,89.30821827101441
model_5,89.94961326418897
model_5,89.72414459878999
model_5,90.67059504650597
model_5,92.4177836060738
model_5,92.6910292725706
model_5,92.82785541554983
model_5,91.2599314003685
model_5,91.86612531529921
model_5,91.33632103252852
model_5,89.59474714001452
model_5,88.47228984992398
model_5,82.2028351332267
model_5,84.83527569709338
model_5,87.23410799239308
model_5,90.9195833471942
model_5,91.35652881661863
model_5,91.71744501395256
model_5,89.37766445154148
model_5,90.84606636195694
model_5,88.7505339700615
model_5,90.71528530546492
model_5,88.04726473882714
model_5,90.05470535586232
model_5,90.86040299185555
model_5,89.68498117464605
model_5,87.10735222794573
model_5,88.67562465313856
model_5,90.9320865068289
model_5,87.72337013284776
model_5,89.84564585873702
model_5,87.8474818015902
model_5,91.09718207285208
model_5,90.8477216559954
model_5,90.1040693502448
model_5,89.41678617563979
model_5,86.93098005394357
model_5,89.97544892192012
model_5,90.35250641267476
model_5,94.14443041249724
model_5,94.00167955916574
model_5,93.29888679657039
model_5,91.66259871758432
model_5,93.7311377854512
model_5,92.3306006844077
model_5,91.88415865947371
model_5,93.18891194994062
model_5,93.0768373534343
model_5,92.06277859552384
model_5,92.56788453888174
model_5,92.59737252859271
model_5,91.85727284532521
model_5,91.02215694680773
model_5,89.49887998656789
model_5,87.71627737011842
model_5,88.19821763110633
model_5,86.11639375091997
model_5,86.54895985641257
model_5,86.25808843866554
model_5,81.51514274583234
model_5,86.08821334949447
model_5,90.21810126810281
model_5,92.54868080012143
model_5,91.69531932154835
model_5,90.05426794000013
model_5,89.79090310756008
model_5,92.62770375889151
model_5,91.54821042788315
model_5,91.9719874466146
model_5,92.19520854210099
model_5,92.66599170891102
model_5,92.63461277117754
model_5,92.10681356397923
model_5,93.51514271998165
model_5,91.73011234558906
model_5,92.2349575967039
model_5,88.90626495230207
model_5,92.52697838755078
model_5,89.75046274532336
model_5,91.46185807475392
model_5,88.8458347005528
model_5,86.58419369468366
model_5,79.46444824364697
model_5,77.02980588823901
model_5,70.50033023672039
model_5,69.70449748430107
model_5,70.89846429002408
model_5,70.12406286195983
model_5,66.43009007010549
model_5,63.942406016722074
model_5,59.503037388552904
model_5,60.00334245875454
model_5,67.3676321729872
model_5,73.88852863321516
model_5,81.42025471889791
model_5,83.0542971264731
model_5,74.52800966840003
model_5,77.59062761903623
model_5,74.7497293971246
model_5,72.5487436868134
model_5,75.1160680699104
model_5,76.35306383252464
model_5,76.66223592488677
model_5,76.88939075457893
model_5,77.94137557125212
model_5,84.62068216218175
model_5,83.34403560770441
model_5,80.40677575909648
model_5,77.44097025186053
model_5,71.68143703036183
model_5,66.8342859862878
model_5,65.74334882166112
model_5,66.19123776070772
model_5,63.540659364574815
model_5,62.49253812583628
model_5,65.47137500816642
model_5,62.76530397128953
model_5,59.26481606009746
model_5,57.60379277769789
model_5,55.18712608587338
model_5,59.22233105528719
model_5,60.0916317621295
model_5,64.40544115801822
model_5,65.99119010332744
model_5,67.55976135673517
model_5,68.21920454678546
model_5,69.98417694185626
model_5,71.53831424373946
model_5,72.88457960188043
model_5,69.14999035234176
model_5,71.85796057595508
model_5,72.92889618080515
model_5,68.99017114411254
model_5,67.08915384992724
model_5,71.46715559953009
model_5,65.18154137808959
model_5,56.44359813718255
model_5,56.27783463999002
model_5,47.612015110185894
model_5,47.07701282821654
model_5,44.81791747600072
model_5,37.53705762550816
model_5,43.15580592886544
model_5,41.936472969129674
model_5,39.02514276703003
model_5,41.96506607986521
model_5,34.52349515166133
model_5,34.49850627459818
model_5,34.426964899030274
model_5,40.10618092938966
model_5,37.450056348432554
model_5,42.441406026788165
model_5,43.16016642420436
model_5,48.93972376888268
model_5,52.12792818919115
model_5,53.60736483006622
model_5,57.86341841318061
model_5,66.16528816368371
model_5,67.70749099718523
model_5,68.90992202598134
model_5,74.32639328892398
model_5,73.9233188358048
model_5,77.34108571714751
model_5,80.14657385327153
model_5,76.21619202633883
model_5,83.612175045615
model_5,81.53808639950147
model_5,84.2327167411131
model_5,81.93358187990815
model_5,80.05781242880767
model_5,83.23994199419393
model_5,80.75842952507082
model_5,82.84833483303372
model_5,75.38994693748826
model_5,76.18056979159881
model_5,74.49410716518467
model_5,74.02899725647875
model_5,71.94527868983276
model_5,61.659494355553754
model_5,53.6126504735439
model_2,39.28610064854728
model_2,37.830516205343876
model_2,37.70506356842815
model_2,45.357884182478294
model_2,43.912020544987165
model_2,36.82063204012229
model_2,33.33168250179733
model_2,31.586750829083034
model_2,31.35535255038849
model_2,33.01161268775468
model_2,37.746816791826845
model_2,37.23223655082983
model_2,40.94021190886268
model_2,41.970725297665915
model_2,36.00598555183387
model_2,37.54180865045054
model_2,36.892542805755504
model_2,41.533631528815015
model_2,38.88096325179503
model_2,49.27437895157345
model_2,42.0756195076101
model_2,53.81372505088802
model_2,46.72872203557926
model_2,57.52635435123739
model_2,54.506132082722615
model_2,59.173887703334906
model_2,52.37295510724652
model_2,73.90429199813114
model_2,55.803307742346064
model_2,52.15387678173282
model_2,47.663580716856806
model_2,65.96377734543056
model_2,52.67506106256042
model_2,54.532900166494066
model_2,46.856587480426235
model_2,59.57269935010844
model_2,48.32039222841194
model_2,50.433853979069674
model_2,46.67545349322608
model_2,44.61657307195855
model_2,44.85405073472065
model_2,40.544544293858046
model_2,38.89275799698225
model_2,43.013335701465614
model_2,39.92733159055933
model_2,33.57677203409548
model_2,35.294392826341195
model_2,37.135281973023666
model_2,30.683497598016395
model_2,41.55488632665947
model_2,33.51141485182597
model_2,40.17329897810122
model_2,42.943698204326196
model_2,46.9151782988656
model_2,50.79311269165691
model_2,50.01982555872382
model_2,54.19042419613105
model_2,44.07003019071271
model_2,43.07614353945245
model_2,47.180060214410325
model_2,47.70054402922687
model_2,45.84640743394265
model_2,41.811392876956226
model_2,42.70042055260637
model_2,33.73939449930912
model_2,43.39335956450304
model_2,41.348487134113384
model_2,38.06099294903106
model_2,34.96667834217077
model_2,39.029893706592695
model_2,41.27585016250303
model_2,38.74380160678992
model_2,39.06133532083185
model_2,47.521425897105466
model_2,53.50383407851541
model_2,61.96549808969939
model_2,68.12770045564366
model_2,77.90166885663892
model_2,83.10320925844279
model_2,83.81544344660595
model_2,84.59221856195632
model_2,83.69474222174334
model_2,85.07582677480605
model_2,84.83064896229368
model_2,86.97714011336845
model_2,86.04495120573344
model_2,89.0205847812279
model_2,87.44679395129468
model_2,87.09405593646783
model_2,85.87384792611309
model_2,84.09938627158442
model_2,81.86554298909412
model_2,79.41511096228257
model_2,77.31506738677011
model_2,69.55230004385703
model_2,68.59946658798344
model_2,67.63488057489008
model_2,65.4146935021555
model_2,61.826535133109616
model_2,60.784172471503716
model_2,61.22381641786265
model_2,62.29712068600396
model_2,68.28560510163199
model_2,73.96708498917913
model_2,81.95445340152985
model_2,86.51706616950601
model_2,85.87752666911524
model_2,82.76851121356795
model_2,87.21134078150557
model_2,88.7419837634977
model_2,87.2371599809322
model_2,83.38313988191173
model_2,86.68633849613614
model_2,88.26234839991933
model_2,84.82406748675486
model_2,83.46454331671247
model_2,86.44508082333687
model_2,85.87526117205378
model_2,83.92797307799356
model_2,82.43236723650578
model_2,85.0809537472387
model_2,86.5955001450361
model_2,85.83068810281429
model_2,87.5302748858624
model_2,90.96842704516308
model_2,90.78036140762566
model_2,91.68663010092533
model_2,90.93328568572858
model_2,90.59068400369428
model_2,88.34595536992511
model_2,90.88039977045491
model_2,91.01359977240298
model_2,91.71858777597326
model_2,91.78734584216501
model_2,92.34537181483553
model_2,91.8684401461777
model_2,91.9981768744317
model_2,92.51263162079213
model_2,93.4840582949444
model_2,92.08126809609544
model_2,91.3102173171037
model_2,89.64774621407467
model_2,87.19579848881858
model_2,90.89865982609307
model_2,90.9853112951808
model_2,90.59083972287162
model_2,92.09143937063789
model_2,90.96123070778313
model_2,91.98186899124418
model_2,91.02647487048739
model_2,90.61301555397715
model_2,91.69295182615147
model_2,91.66457807650431
model_2,91.16240924147498
model_2,88.40374460989378
model_2,89.74547512611831
model_2,91.1956426950895
model_2,89.42157055382425
model_2,90.3065213329014
model_2,83.623332335114
model_2,86.84573336425171
model_2,89.23300708772433
model_2,91.40496737009848
model_2,92.3032970435421
model_2,91.76127539094425
model_2,91.8487772914367
model_2,92.54694419185742
model_2,92.10224619684344
model_2,92.69255498906607
model_2,90.61880900413244
model_2,89.88261106451179
model_2,90.91282591565347
model_2,88.05820096056958
model_2,86.59645594971515
model_2,88.39859269038878
model_2,90.99459944177282
model_2,89.31019673991067
model_2,91.57685969266844
model_2,92.08954879467154
model_2,92.5352422166042
model_2,92.34416643473861
model_2,92.16010589968988
model_2,89.6061467673172
model_2,89.3630552548617
model_2,90.40590311601399
model_2,91.04925479846995
model_2,92.53633514902675
model_2,92.44767308290398
model_2,90.8466708181323
model_2,91.0869435858915
model_2,91.00468189548955
model_2,89.46602702598551
model_2,86.69823221931495
model_2,88.5850807769496
model_2,85.2346694912799
model_2,84.19378282762024
model_2,88.04582694222269
model_2,88.17279329289771
model_2,86.59278515581565
model_2,87.24419047179578
model_2,87.43919833522699
model_2,86.85617674218568
model_2,88.2368921730462
model_2,85.20362755693557
model_2,84.82287497176615
model_2,84.85573822868196
model_2,80.95500929749501
model_2,85.63693341254292
model_2,89.7591323924332
model_2,91.15491638198507
model_2,90.28573183458387
model_2,88.3204167128565
model_2,87.19058414693244
model_2,90.650992833151
model_2,90.18745516396775
model_2,90.89977417229427
model_2,91.04063297203078
model_2,91.3841272818352
model_2,90.85577383685481
model_2,90.22052183715236
model_2,89.80216430063874
model_2,89.93711758935777
model_2,88.92929426899623
model_2,88.54760215990215
model_2,90.18348554577781
model_2,88.35035586362343
model_2,89.81305292167899
model_2,86.28194758867835
model_2,85.74899417289609
model_2,79.29600487222886
model_2,77.47717538218967
model_2,74.18678215028012
model_2,66.20560439062955
model_2,72.93197020489059
model_2,73.89276029603569
model_2,77.29045719437998
model_2,72.4643797913086
model_2,63.926603168791175
model_2,64.37011007444592
model_2,72.76848384561707
model_2,79.24026325690828
model_2,82.53904303467424
model_2,85.76811998389893
model_2,77.32126669434365
model_2,76.12453086678214
model_2,69.90379200075402
model_2,65.29695281025487
model_2,67.50419956899714
model_2,74.76222735044574
model_2,70.74893917853477
model_2,69.53137728371074
model_2,74.3831427667028
model_2,85.41349436831659
model_2,86.09010685362226
model_2,82.59186987082285
model_2,82.53036039948255
model_2,77.56803428343937
model_2,70.72199924897721
model_2,70.26274872923022
model_2,70.77458415551519
model_2,70.74695197438994
model_2,71.55520017457454
model_2,67.23295567382955
model_2,65.91492300343815
model_2,56.44292721613965
model_2,55.26280715330175
model_2,51.7409653515715
model_2,61.80586894768383
model_2,71.933452781774
model_2,73.07101682618485
model_2,78.53875679235898
model_2,76.82088982859932
model_2,78.34809042528286
model_2,72.75516251903173
model_2,71.14010058456913
model_2,71.99261886115708
model_2,70.4111483196175
model_2,71.00511496882608
model_2,79.50279016336479
model_2,70.32604957112106
model_2,71.90280863279985
model_2,69.27366443906658
model_2,63.66432131015334
model_2,51.50431617290088
model_2,51.344456185797746
model_2,41.49419563901027
model_2,41.54451303565292
model_2,35.38608692006528
model_2,37.72122532529465
model_2,41.2238364444056
model_2,35.44825999831664
model_2,35.035471421302645
model_2,39.23760108897113
model_2,36.98202510457486
model_2,31.23832172068069
model_2,33.97836213605478
model_2,34.79017276983358
model_2,34.00527274311753
model_2,39.3924664867518
model_2,38.49385493283625
model_2,47.84791577950818
model_2,53.348246484645635
model_2,50.27939219749532
model_2,62.86906593199818
model_2,70.4028006017179
model_2,66.92186311531985
model_2,71.05760883830952
model_2,77.23525267046352
model_2,75.1680004633854
model_2,78.52853563599635
model_2,82.57974024163558
model_2,82.8051902713123
model_2,84.73984104659394
model_2,85.79229308102366
model_2,87.32637128654095
model_2,86.87718865026544
model_2,84.68300846690909
model_2,87.8575874986345
model_2,85.14290952359805
model_2,87.76642254947365
model_2,82.19859540640755
model_2,88.23936651011898
model_2,84.39335567302622
model_2,84.91790392452457
model_2,78.76204952182889
model_2,54.55794821714516
model_2,57.94942920102037

## Sheet: TBSV
Model,plddt
model_4,30.544500476360543
model_4,35.04804260414676
model_4,32.80147733737248
model_4,33.17055120659643
model_4,33.73688707790461
model_4,31.687346001988764
model_4,31.16864619249372
model_4,32.78883424581181
model_4,30.274932037053077
model_4,30.170205229391282
model_4,32.17289093432736
model_4,29.549088758078128
model_4,26.83966709165543
model_4,28.175618771760124
model_4,32.91013598265089
model_4,28.37161969088447
model_4,31.7573937880552
model_4,27.272670729787478
model_4,26.58648490330961
model_4,29.005555705517505
model_4,28.720720604078448
model_4,41.99623828221774
model_4,38.359897498425646
model_4,36.1886492361491
model_4,36.0124982974521
model_4,36.49945704455603
model_4,36.98611072666312
model_4,33.1239805364512
model_4,37.275068348001696
model_4,43.35764051341903
model_4,36.13936876994558
model_4,31.44394429032036
model_4,36.78809933326374
model_4,36.776759265913824
model_4,38.26933299033589
model_4,40.186036666982766
model_4,38.46507982151331
model_4,41.556996530518745
model_4,36.80103148692251
model_4,36.70503131572877
model_4,43.81337175381304
model_4,30.665800905913777
model_4,29.587192968395353
model_4,30.21632174655815
model_4,35.79514421863723
model_4,37.35332505616714
model_4,38.48038673828239
model_4,39.58063801309037
model_4,44.3385312207913
model_4,40.654191404917576
model_4,47.83819717316117
model_4,54.25741165728937
model_4,59.90635774063185
model_4,69.79289515649953
model_4,69.30747306866014
model_4,68.70949033827944
model_4,70.65889717230944
model_4,73.1910096072764
model_4,72.63341893028247
model_4,72.39214153012323
model_4,77.34206284117528
model_4,76.1016493470907
model_4,76.49154912705886
model_4,77.02943865522376
model_4,78.45198948269717
model_4,79.18285777403273
model_4,81.91967749466578
model_4,78.70854576776354
model_4,77.36077554975577
model_4,78.69195120391169
model_4,79.13368204682047
model_4,82.07102669546657
model_4,79.76770630554529
model_4,80.57928402599373
model_4,80.71211239388911
model_4,84.67692580980012
model_4,83.15200361884867
model_4,83.47280626531033
model_4,78.81925577701088
model_4,74.41737362172695
model_4,73.97224741890042
model_4,66.56514221895422
model_4,66.13164230613485
model_4,59.0946274485687
model_4,55.226035500473344
model_4,58.4905982900509
model_4,58.862813066609284
model_4,65.37470703395229
model_4,62.25193569187013
model_4,65.79338868170407
model_4,74.83907568395568
model_4,73.13876147188583
model_4,78.08104311268107
model_4,83.14111045282283
model_4,83.98436491758011
model_4,86.9233061238427
model_4,87.19854915312656
model_4,87.20692075311682
model_4,87.21623629653769
model_4,81.7387225491761
model_4,82.45115816237556
model_4,85.7087472347241
model_4,84.85448907264708
model_4,86.57691525048733
model_4,86.68358701797432
model_4,84.90799287872265
model_4,85.19890323748007
model_4,84.12604232741077
model_4,81.5040715706267
model_4,79.16592309753958
model_4,76.88378508914599
model_4,74.25803867723528
model_4,72.3614849598158
model_4,72.07725562812655
model_4,69.29307692990221
model_4,66.12893731469136
model_4,62.92125155536029
model_4,58.58912390031444
model_4,50.48825127705812
model_4,51.89964592979459
model_4,52.77491002670812
model_4,57.066997702196765
model_4,57.54166835073763
model_4,63.734017164992466
model_4,67.1008626658598
model_4,65.80910306297261
model_4,68.40638554896952
model_4,71.18574782713269
model_4,65.58233391481538
model_4,63.356441407397135
model_4,65.99640200177963
model_4,69.63177029209326
model_4,68.01380865594
model_4,64.14812090971463
model_4,59.38426931953563
model_4,56.421090535864536
model_4,53.44967778711265
model_4,54.80612129967647
model_4,64.26038743614889
model_4,69.60427128311333
model_4,72.25298905259098
model_4,70.89390935193431
model_4,68.85109365542552
model_4,66.60419552483873
model_4,65.86473704420284
model_4,66.1515824594693
model_4,67.0990857308387
model_4,66.0872267419301
model_4,66.46952037553012
model_4,64.13013608225887
model_4,68.27230787999875
model_4,64.80397402338114
model_4,69.39886764227866
model_4,72.59786364491218
model_4,72.94072987773687
model_4,67.56162399049934
model_4,68.85477002177683
model_4,68.8999505242259
model_4,74.61183096277544
model_4,75.63967954455254
model_4,79.49252844455759
model_4,82.83056962234309
model_4,85.13133755406783
model_4,87.7008613493292
model_4,86.77570315357298
model_4,86.69427474527764
model_4,85.24447143844736
model_4,79.36777964633437
model_4,75.14100342687924
model_4,72.95621604745246
model_4,58.72016963420901
model_4,58.869442350231104
model_4,58.1932003936963
model_4,58.612477191316415
model_4,56.21397871934458
model_4,49.34282459120732
model_4,50.53215538870426
model_4,53.408360503788565
model_4,50.633449914501384
model_4,47.31152584581286
model_4,46.803385966748465
model_4,47.305804291972876
model_4,43.77603568095947
model_4,44.33318760409019
model_4,42.771913117088836
model_4,43.605687835603014
model_4,42.902018168417264
model_4,45.60042614222038
model_4,47.294178690935944
model_2,31.689900370518444
model_2,27.41720239423739
model_2,26.373839156101898
model_2,20.516384937240215
model_2,26.838227981439555
model_2,24.335473576313234
model_2,30.544126224038333
model_2,28.00922434042149
model_2,31.638839386811014
model_2,28.117262796527935
model_2,34.06273855959443
model_2,33.72038570998483
model_2,35.00609165358764
model_2,32.481431733234785
model_2,31.654615906449173
model_2,30.444848922823436
model_2,29.116496505715983
model_2,30.571389361490215
model_2,26.191458324502488
model_2,24.60513265114241
model_2,23.776929876114078
model_2,23.106671031324368
model_2,23.852241783522913
model_2,22.64217195671699
model_2,22.51847385285691
model_2,24.885905616916936
model_2,26.004273788581482
model_2,29.569203531124007
model_2,32.93591381657051
model_2,36.30498236956828
model_2,40.11199818073106
model_2,40.26529753217766
model_2,41.241197643998376
model_2,40.15920487772177
model_2,38.29291895229164
model_2,39.79339670909774
model_2,39.20173350378893
model_2,37.986564703004085
model_2,37.46189305805592
model_2,36.36915113062037
model_2,30.762006402830593
model_2,35.94722931647447
model_2,42.70580468567823
model_2,36.87380724774562
model_2,41.77015851940703
model_2,40.54030469681237
model_2,39.19060035134477
model_2,40.063485627018956
model_2,42.08076911359682
model_2,41.338175993024144
model_2,41.29598216819374
model_2,39.25448739611238
model_2,40.40969708377815
model_2,48.03808618569019
model_2,50.21392232755488
model_2,53.43269534294721
model_2,53.33717470556729
model_2,55.90978893798362
model_2,56.50595082376911
model_2,56.63660056756964
model_2,61.6629684476535
model_2,57.73501905482248
model_2,59.468679558145176
model_2,56.02158061408442
model_2,59.19591221414836
model_2,55.94073491318517
model_2,53.54227955480933
model_2,55.33683482038264
model_2,54.7902876382135
model_2,53.90490726244251
model_2,61.305834511525056
model_2,63.04121614737323
model_2,60.51295413928596
model_2,67.49293667822984
model_2,66.25957746187386
model_2,73.51803812392515
model_2,72.96858848340533
model_2,73.75927560495101
model_2,74.42883143670835
model_2,71.87751876740536
model_2,73.08543559997555
model_2,67.99524592248903
model_2,69.37129152670656
model_2,63.316269736019336
model_2,58.941285405441576
model_2,66.27451661611347
model_2,71.23123663969089
model_2,73.78436189877355
model_2,68.16433075552798
model_2,73.58413570281117
model_2,77.65547835271445
model_2,72.74304456510802
model_2,76.19720693042957
model_2,79.90046787743424
model_2,74.96571448442
model_2,82.04608768234833
model_2,79.48151778498003
model_2,75.18541656465626
model_2,76.40491711890381
model_2,70.26633819657306
model_2,64.8725108967967
model_2,65.77083907918767
model_2,63.10445670414126
model_2,63.19698946072525
model_2,64.46092608739741
model_2,62.392352067126126
model_2,65.77101037370674
model_2,63.68216276300427
model_2,59.87669794833027
model_2,62.52357568941193
model_2,60.55738549734798
model_2,57.83605037908628
model_2,58.20175214272074
model_2,54.97016075817515
model_2,54.167978324519105
model_2,50.28067520616104
model_2,51.799249393003144
model_2,49.103479763248735
model_2,47.334280563685915
model_2,49.95757589675088
model_2,52.79427371843345
model_2,57.249357552294036
model_2,59.10890438030842
model_2,61.561753980395
model_2,65.10779079747684
model_2,64.80392637957603
model_2,66.90617172499802
model_2,66.54189871182962
model_2,63.23242686934463
model_2,63.65152935447382
model_2,63.58119515970612
model_2,59.65332879069501
model_2,56.75409736615619
model_2,53.266971644734426
model_2,49.69703248003543
model_2,47.146474346076495
model_2,39.575548270160645
model_2,39.938907245905334
model_2,40.16257725567368
model_2,39.95245960789862
model_2,39.24174514275131
model_2,35.70540588419944
model_2,37.16025519324488
model_2,34.83588846013845
model_2,38.309885939752654
model_2,38.12957583899321
model_2,41.12141233253646
model_2,43.98958318423728
model_2,45.31694646527665
model_2,42.18458990273234
model_2,45.16004027355256
model_2,41.14673974733795
model_2,40.92582735043743
model_2,38.21384668690369
model_2,34.696946291827764
model_2,33.70786217111253
model_2,33.372912256507334
model_2,37.55424830271613
model_2,35.7930167189661
model_2,37.11967020930933
model_2,33.667429086015545
model_2,32.850514202447805
model_2,33.13421071248421
model_2,33.11760099268212
model_2,33.230856417209
model_2,31.357628299656426
model_2,35.23268964915041
model_2,39.312988589408626
model_2,39.26079917052266
model_2,41.33582743510487
model_2,37.719966619828476
model_2,35.56585738240391
model_2,45.15902749297675
model_2,46.59710550829186
model_2,39.16734877720591
model_2,37.122396608698175
model_2,39.74069786563633
model_2,49.80595532861479
model_2,47.97309587337075
model_2,42.27505153880337
model_2,43.13995847839396
model_2,43.445232188882066
model_2,42.299583463842275
model_2,42.44489088765113
model_2,38.288051071896916
model_2,38.96601752573042
model_2,37.17588559020077
model_2,41.93056529562454
model_2,40.12124652232159
model_1,33.21671350611723
model_1,27.642057461940567
model_1,29.23874236080882
model_1,28.097820746908837
model_1,29.883436799424086
model_1,28.586841136489966
model_1,34.16591438488831
model_1,31.264340183253807
model_1,34.744998318405116
model_1,35.42532017595658
model_1,36.19929522562597
model_1,32.96367481032211
model_1,35.213749437858496
model_1,33.44516255050257
model_1,30.810555394658873
model_1,30.307525454833
model_1,33.491144466483085
model_1,34.3031772589411
model_1,25.44610083668158
model_1,31.044138692417615
model_1,24.31090781097009
model_1,34.7292748710388
model_1,30.84503273059817
model_1,32.553192257413684
model_1,34.53892780135538
model_1,35.85603231977438
model_1,34.582308303643
model_1,34.8908045125936
model_1,36.456719477211664
model_1,42.59647277597832
model_1,35.03786825585484
model_1,33.848569336183566
model_1,38.684803668327724
model_1,37.80194789921369
model_1,36.95106960235079
model_1,41.705328561398794
model_1,35.92384950045289
model_1,38.352596017331955
model_1,33.956312006608634
model_1,35.32490223878994
model_1,38.33817531213754
model_1,34.7525943074088
model_1,35.09242177175201
model_1,35.01882194654535
model_1,38.23438503444731
model_1,38.322692309369586
model_1,38.201050147154994
model_1,37.49480395644275
model_1,40.35566134254122
model_1,34.968768006348
model_1,38.961013979020656
model_1,33.5452753686477
model_1,34.10303099449083
model_1,41.22429459468411
model_1,42.83614121550294
model_1,45.99780564126714
model_1,49.10775332997178
model_1,52.5117345437097
model_1,52.43090278566341
model_1,54.89267790756639
model_1,60.527209436981934
model_1,58.316457656564126
model_1,59.106607845393334
model_1,58.33940645972982
model_1,62.36979112695643
model_1,59.07509187966183
model_1,55.753065995266404
model_1,56.222268888418114
model_1,54.60945035510162
model_1,57.36177423195657
model_1,61.844821336340814
model_1,64.51784906426109
model_1,62.35619234603562
model_1,66.5410814342831
model_1,65.3474149680726
model_1,73.74170361750838
model_1,71.75272315609992
model_1,75.2659623134216
model_1,74.80650036826955
model_1,71.50034556886953
model_1,72.12268545131516
model_1,65.83672398439143
model_1,65.60992386388533
model_1,58.007634111684624
model_1,54.6380078453086
model_1,63.959129918066516
model_1,70.8644707176645
model_1,75.08083573978728
model_1,69.39818691605251
model_1,74.29084964289632
model_1,77.72251837860959
model_1,70.44225632917669
model_1,75.12551913396254
model_1,80.09678947272731
model_1,80.02513444141141
model_1,85.62048281475289
model_1,82.92252719380303
model_1,78.02805185332726
model_1,76.39396144674718
model_1,70.14463880587553
model_1,62.7161022198578
model_1,65.90438110962349
model_1,66.20808358515659
model_1,65.8010547531112
model_1,65.81620616493547
model_1,66.80087558301328
model_1,66.00238759917009
model_1,65.67530057556633
model_1,61.0261736200755
model_1,60.46398133271803
model_1,60.68361694326359
model_1,52.28543915684588
model_1,52.20050631972243
model_1,49.46369081295136
model_1,47.1553076251035
model_1,42.00450201714465
model_1,44.30230301289583
model_1,35.630173163934145
model_1,37.597421195408515
model_1,42.36432598241719
model_1,47.190312500623826
model_1,52.06011897834241
model_1,52.69600814213333
model_1,55.63951226617435
model_1,61.702555549514884
model_1,58.42098837934974
model_1,63.585624276744454
model_1,62.621211935475905
model_1,67.2022908508661
model_1,61.423295436448825
model_1,64.05004550655575
model_1,62.3382688964766
model_1,54.17754360827437
model_1,53.61302184866689
model_1,43.8007696407767
model_1,40.26670012478279
model_1,34.37122472634655
model_1,39.99221821080027
model_1,48.285441398101156
model_1,52.31531184163509
model_1,47.32817209068463
model_1,44.46319802130255
model_1,44.17801362619889
model_1,39.71658568475231
model_1,44.316827452768614
model_1,41.61138540859201
model_1,47.492310765993565
model_1,44.74369941277791
model_1,44.98730605654417
model_1,39.53493042452464
model_1,42.05453544477586
model_1,34.475297766119176
model_1,36.319531857921895
model_1,35.24049802255467
model_1,29.778137583075477
model_1,28.819047610841146
model_1,29.690649176478463
model_1,29.893955395999903
model_1,27.981868728085825
model_1,30.505135093691933
model_1,27.692060077537455
model_1,27.555003114164723
model_1,31.082406239465847
model_1,28.58016131272597
model_1,31.495655987513597
model_1,28.422611693338695
model_1,30.372543075158315
model_1,31.41783331513579
model_1,33.96516100000007
model_1,38.531193720598814
model_1,31.85726467039785
model_1,34.03654208197258
model_1,46.43695044840569
model_1,45.1676016318961
model_1,43.02221977227599
model_1,42.604821797576726
model_1,44.97131184412865
model_1,55.60627376487537
model_1,52.373380854594856
model_1,50.08180153166175
model_1,49.52175619208718
model_1,49.40661429363535
model_1,46.48588269390165
model_1,48.342206105240614
model_1,47.62701480323448
model_1,45.741609150194556
model_1,42.83635516744107
model_1,47.076952424307805
model_1,43.07913479427224
model_3,27.972107601395685
model_3,27.738155139391896
model_3,27.046741533224118
model_3,23.989781406969993
model_3,25.80177232270944
model_3,23.326638418653598
model_3,28.527866571414055
model_3,27.78694662916314
model_3,29.152287838776818
model_3,33.777796356662286
model_3,37.54371124280805
model_3,34.47946462951858
model_3,38.156080627885785
model_3,35.82203671921888
model_3,35.19936907661758
model_3,36.04576504138276
model_3,36.60330563613752
model_3,33.9951248579946
model_3,32.93446958790082
model_3,36.75047239958894
model_3,42.26837690543925
model_3,42.84841874625817
model_3,46.028851460535854
model_3,47.337568011071426
model_3,49.957198629942006
model_3,49.01301551966662
model_3,48.824106619192655
model_3,47.418846024478164
model_3,44.33313777321245
model_3,47.55355791389592
model_3,48.217287722549365
model_3,49.26079350516011
model_3,59.14770981211358
model_3,61.22198811095995
model_3,66.31526875829672
model_3,65.27660591384311
model_3,62.632209116502736
model_3,61.37827507035926
model_3,55.60799416062308
model_3,56.6651430848251
model_3,56.75526999605971
model_3,56.12842482401174
model_3,54.697906093537306
model_3,54.8458081654462
model_3,56.39287347828484
model_3,52.83679051498348
model_3,50.09783047207451
model_3,44.22890253404966
model_3,46.09762065126596
model_3,42.52761648251816
model_3,38.825791063041834
model_3,44.76112872747762
model_3,41.85980267928244
model_3,48.7589350667913
model_3,53.09393024803192
model_3,53.20288095189062
model_3,63.38709525869671
model_3,58.78541099158564
model_3,64.26344793647011
model_3,67.51901618302826
model_3,69.24616109426343
model_3,71.66244213126632
model_3,70.99438362104394
model_3,70.61731273749265
model_3,67.63776664417476
model_3,65.64996474553901
model_3,60.36338844004454
model_3,61.83056862383637
model_3,56.180774076893144
model_3,53.11168063609147
model_3,50.28893117573534
model_3,52.7510317717606
model_3,52.64964745433098
model_3,55.30146952332778
model_3,53.134637875663074
model_3,61.538558900107034
model_3,66.12764347274252
model_3,69.98034976101218
model_3,68.44600387052262
model_3,69.0319987486671
model_3,69.81654471135762
model_3,70.1557618288641
model_3,70.11798791463055
model_3,73.22560991385716
model_3,69.67982122613601
model_3,70.0457227809693
model_3,74.38540046214074
model_3,74.6840881638327
model_3,68.89557628364582
model_3,68.21801827866102
model_3,70.62677786184885
model_3,61.55632281187028
model_3,63.4529224936515
model_3,64.21607179824127
model_3,59.88811365270713
model_3,60.6845543805366
model_3,61.00375607358216
model_3,59.65291946308432
model_3,55.935627998994484
model_3,52.025465772139334
model_3,43.14247512156726
model_3,36.428171543436285
model_3,31.717058198972147
model_3,36.1887011002077
model_3,37.687769601155644
model_3,35.03940113023462
model_3,36.54997640897658
model_3,32.96807889188199
model_3,34.557746644215506
model_3,39.14688900718738
model_3,38.628685333970566
model_3,30.703716579833323
model_3,37.30362157743445
model_3,28.837211182447724
model_3,31.47634536104783
model_3,28.591366146982867
model_3,29.88401479835352
model_3,33.224637964402056
model_3,31.884038670665177
model_3,36.70735072960451
model_3,34.37258356546226
model_3,39.955818715592386
model_3,42.050092800686905
model_3,42.54390109500517
model_3,44.03000309615992
model_3,43.77148342747949
model_3,45.674649833048186
model_3,42.279168879390674
model_3,41.872349100699694
model_3,44.21730814559509
model_3,43.06555231216021
model_3,41.166690578734226
model_3,42.22794483003508
model_3,40.86443618584507
model_3,41.01283759052967
model_3,38.35141190799185
model_3,40.849069095685984
model_3,43.78277640863234
model_3,44.531300316160014
model_3,45.251046806841025
model_3,47.365614573802695
model_3,48.81246626526842
model_3,50.09673092200021
model_3,49.43789122443035
model_3,50.98163132638405
model_3,50.83496478333676
model_3,53.6507869917604
model_3,48.76817014046437
model_3,48.731274987120166
model_3,44.664130789947585
model_3,41.47224727072261
model_3,39.27487952474803
model_3,36.89205229760227
model_3,38.346582632423626
model_3,33.64351394188633
model_3,30.404985257711807
model_3,30.46889486091459
model_3,32.382947875019916
model_3,30.896034083644736
model_3,34.59773047445378
model_3,32.90649215506346
model_3,30.718064336120726
model_3,27.199350735465487
model_3,27.63680189982005
model_3,28.74076134636835
model_3,23.678688162010978
model_3,28.937210592608604
model_3,30.159233373386087
model_3,29.271233360806942
model_3,31.81225357099901
model_3,32.97857370192651
model_3,33.563442813639995
model_3,36.56012131029274
model_3,46.89320350810885
model_3,43.98482152516953
model_3,37.22546272922772
model_3,40.36004702968057
model_3,46.68414966418641
model_3,44.011355535360046
model_3,43.7241564700962
model_3,40.132422811991994
model_3,44.75678204756695
model_3,39.58139168220805
model_3,41.651618429692455
model_3,39.563646678579964
model_3,41.36752702062949
model_3,39.56739327893592
model_3,43.940440617618144
model_3,42.92692675540455
model_5,26.913029789444405
model_5,25.844344085540794
model_5,23.593553249456814
model_5,21.09353867968184
model_5,23.40531391976128
model_5,23.033958560092287
model_5,24.691393942967352
model_5,24.09553896794113
model_5,25.80977395030459
model_5,24.789193777070977
model_5,28.14190508481988
model_5,26.784776830509145
model_5,28.471894149224674
model_5,25.35704600174904
model_5,25.13352757367829
model_5,23.817222753474194
model_5,23.289074973282823
model_5,22.19626061278927
model_5,22.590240246078448
model_5,21.001662663083607
model_5,22.125597064795443
model_5,20.530461043913416
model_5,21.123245236688145
model_5,20.62903671236199
model_5,21.781633375892227
model_5,20.398531860572575
model_5,22.23732073531937
model_5,21.137781610658692
model_5,23.91960604031703
model_5,21.16607520353727
model_5,21.541406641025787
model_5,21.45654358821957
model_5,24.677853764375183
model_5,22.53531594744254
model_5,27.25152405422739
model_5,28.299243608355706
model_5,27.739497055739548
model_5,29.36508045222444
model_5,23.888343200178042
model_5,25.083285832281376
model_5,21.66176066218895
model_5,21.52431855740133
model_5,20.420726253030804
model_5,20.845058312914034
model_5,20.36566779248636
model_5,21.77890831540341
model_5,21.15910951332196
model_5,20.99760477388315
model_5,24.502420017653545
model_5,22.954547441634528
model_5,26.850712126414688
model_5,26.187192577751368
model_5,23.08298158783191
model_5,24.496595162871472
model_5,30.44736155233067
model_5,32.910566537100344
model_5,34.07205495426137
model_5,36.13477247865817
model_5,36.84287198524399
model_5,39.625866372390014
model_5,44.42049176590242
model_5,46.80490244532159
model_5,50.163989005546625
model_5,50.00035013527268
model_5,52.51732140828565
model_5,51.3698566679626
model_5,51.524274408625836
model_5,49.70435625506166
model_5,50.44686144533315
model_5,51.130373995271825
model_5,55.74415696057382
model_5,58.08713489572642
model_5,56.94571699437392
model_5,61.34126938657049
model_5,64.92576403769732
model_5,70.50746808671018
model_5,69.94602929772299
model_5,70.65371889599093
model_5,68.46576373021958
model_5,68.13496228129365
model_5,65.15813028022615
model_5,60.81245472765298
model_5,60.81444707880266
model_5,51.90598896742556
model_5,52.86657219767174
model_5,58.329656874001316
model_5,60.32430243535599
model_5,67.83405200910602
model_5,63.9527427587286
model_5,67.50708157635927
model_5,72.82494470312464
model_5,64.26216488077701
model_5,67.74991268887163
model_5,73.89696012741858
model_5,71.13500898863472
model_5,79.68158468541604
model_5,78.32239702673859
model_5,73.13225041843735
model_5,72.82190478110947
model_5,64.2600834296184
model_5,61.753406244512064
model_5,64.06410592922917
model_5,59.5445880774796
model_5,58.69690042641649
model_5,57.13080214840453
model_5,54.62499186579153
model_5,51.32539667541675
model_5,48.26280533382841
model_5,43.18441063214629
model_5,39.39293747447322
model_5,44.07177320129359
model_5,41.850755373398776
model_5,42.72627342447591
model_5,40.02132352385532
model_5,40.35058097717066
model_5,37.752388404689555
model_5,38.431228969033576
model_5,34.22181877106232
model_5,35.95078444972358
model_5,43.573432185451324
model_5,44.48265422132659
model_5,51.680002070104756
model_5,53.09666238554388
model_5,56.003477478133945
model_5,59.33323653274862
model_5,60.082407266999226
model_5,62.726077974507014
model_5,64.29786692654288
model_5,67.41343903486086
model_5,61.4895103604562
model_5,63.714912958900186
model_5,61.413485821822164
model_5,62.74815163833909
model_5,58.43987507457405
model_5,52.05037619602717
model_5,47.65427121298853
model_5,42.34054758116462
model_5,41.060294124842805
model_5,43.39274330388423
model_5,42.740847249594474
model_5,43.313402972678325
model_5,42.68180451654875
model_5,40.978443429469955
model_5,41.71827096172756
model_5,42.155420152313546
model_5,42.31500977222321
model_5,41.42895497142428
model_5,42.419196577635134
model_5,40.155631278345425
model_5,36.040196890470035
model_5,36.49215785031662
model_5,29.80977216606834
model_5,32.26609561119084
model_5,29.962631639429667
model_5,25.048231380649327
model_5,24.71357494056269
model_5,22.649598154645332
model_5,23.945605339588152
model_5,24.23127341232464
model_5,25.847696853660175
model_5,24.23635671057445
model_5,25.836962494689487
model_5,27.179242647450565
model_5,25.541051439418656
model_5,25.994250498139987
model_5,24.009794401042654
model_5,25.236204974555214
model_5,29.231930146803276
model_5,26.919539546317537
model_5,30.863773580131237
model_5,28.768279158532096
model_5,28.56028271998366
model_5,32.305418069125146
model_5,36.290741161501494
model_5,33.936579157816595
model_5,31.839077233453274
model_5,40.06521013658493
model_5,44.29478850575105
model_5,40.94169652234995
model_5,42.718386269742034
model_5,40.73476174725511
model_5,43.39211827373946
model_5,37.86224130436312
model_5,40.84983434050808
model_5,41.38055593066383
model_5,45.251089346245855
model_5,43.40872555115492
model_5,44.57669031544356
model_5,37.3681626873149

## Sheet: TMV
Model,plddt
model_5,29.098053179124683
model_5,27.316339844772298
model_5,27.861974676117825
model_5,31.616386626265008
model_5,32.9799437265101
model_5,35.26260679033293
model_5,43.69071952045488
model_5,44.686347549999475
model_5,51.23801741009628
model_5,54.82253268524072
model_5,57.226506612933015
model_5,57.66278873983537
model_5,56.41940609808079
model_5,51.49651619646465
model_5,54.80589001339832
model_5,52.79376025711099
model_5,52.03946683770481
model_5,54.68818749654929
model_5,54.55377126924213
model_5,49.74208579398691
model_5,55.596647406397096
model_5,54.87708257835402
model_5,49.49021898552018
model_5,43.744874762604
model_5,47.930099084456735
model_5,49.61126159638296
model_5,46.8397212396012
model_5,47.19305632088798
model_5,47.05791527784549
model_5,51.26437642601274
model_5,52.89968503731466
model_5,56.07312893584474
model_5,65.57117196660145
model_5,72.468803052805
model_5,77.9082540364361
model_5,84.4983078101868
model_5,89.25792248673677
model_5,92.16469792532915
model_5,93.9555381262853
model_5,96.52906112351273
model_5,96.92657070397546
model_5,97.27421519020389
model_5,96.99414075184636
model_5,96.08928873779416
model_5,93.63910831776067
model_5,92.32302508909025
model_5,93.02200408246732
model_5,95.68069322990115
model_5,95.45144237244487
model_5,97.15954872308491
model_5,97.17585349251475
model_5,96.65140911965705
model_5,96.6910238472622
model_5,96.10000545853443
model_5,95.57983728972074
model_5,94.54025656198002
model_5,93.66445427473695
model_5,89.88895957817019
model_5,89.36548939798399
model_5,86.15743365545812
model_5,89.55611543899032
model_5,85.31413432757006
model_5,86.16417427457122
model_5,85.26771243451458
model_5,87.2597641384791
model_5,88.59361025501255
model_5,90.0869502128792
model_5,87.93926641596927
model_5,88.94736348269355
model_5,84.25823703748902
model_5,83.82380067812095
model_5,90.69172180239069
model_5,92.67809962616478
model_5,95.51353206759097
model_5,96.44082445684579
model_5,96.23137715873942
model_5,95.72442460895027
model_5,95.32119033718187
model_5,95.1781964207518
model_5,92.98811660578264
model_5,89.13812024858628
model_5,84.68477324478113
model_5,80.50525421658537
model_5,88.70807172033004
model_5,91.7629450747023
model_5,93.74323557225568
model_5,94.02724729840125
model_5,95.95454801305614
model_5,96.41844509318047
model_5,96.09889808394279
model_5,95.43101649356349
model_5,96.30841470561438
model_5,96.94769522385765
model_5,96.3942166427055
model_5,96.54668217735124
model_5,95.6765880743552
model_5,95.4731810053729
model_5,92.73073911135019
model_5,92.29600045556798
model_5,88.96136835030937
model_5,90.17392800814741
model_5,89.73095434118568
model_5,94.415363571743
model_5,94.00288527083693
model_5,91.93408571125995
model_5,90.36823155670571
model_5,92.7590257148372
model_5,94.17896336803754
model_5,94.01281912403418
model_5,93.24138911930572
model_5,90.97621737093941
model_5,88.24735139842026
model_5,82.82825487569426
model_5,83.49938110573406
model_5,88.51983760394818
model_5,93.18708934166095
model_5,93.98301159334838
model_5,94.33418016209725
model_5,91.50788480196796
model_5,89.37233323915414
model_5,86.75225120247293
model_5,87.0661148918973
model_5,84.92242264202196
model_5,81.70085674168034
model_5,85.55515838933796
model_5,88.3952101978955
model_5,93.61617870391606
model_5,93.32532016789669
model_5,92.75686521035104
model_5,94.20227412041302
model_5,95.41561382536601
model_5,94.22910971503671
model_5,92.80362320974636
model_5,95.36192510547427
model_5,92.69647289212134
model_5,96.68871200475722
model_5,97.4762752549563
model_5,97.55938320416936
model_5,97.84526583887364
model_5,97.81911257385052
model_5,98.02341861231822
model_5,97.3777032673506
model_5,95.68354040651899
model_5,94.58684288893473
model_5,93.72766091548657
model_5,92.44066405416037
model_5,90.50121370867672
model_5,90.8032536401139
model_5,91.65566168791177
model_5,88.9383199533163
model_5,89.47053242669834
model_5,94.71079669588345
model_5,95.11263692507184
model_5,95.21750963523401
model_5,96.80776369647045
model_5,97.60508454583503
model_5,98.26978072361926
model_5,97.9502091521454
model_5,96.99760452061473
model_5,94.67129238805545
model_5,91.92023046310645
model_5,86.83249276335229
model_5,87.1288880538102
model_5,83.32826389042371
model_5,83.82208436210907
model_5,76.81374491574961
model_5,77.61328537315693
model_5,71.10793867907044
model_5,69.9112141364967
model_5,63.044096150197205
model_5,58.83696746880969
model_5,52.38136650855495
model_5,47.72996801686167
model_5,48.68899474257341
model_5,49.031118366583534
model_5,49.230162292311434
model_5,50.89123562159875
model_5,51.29887616442647
model_5,50.30010663102803
model_5,49.6778742514034
model_5,47.50508010628982
model_5,44.858740114112145
model_5,45.79690343321999
model_5,42.66827513920725
model_5,41.61922056206093
model_5,44.331725632546295
model_5,45.38810322038625
model_5,48.25163876335136
model_5,47.24022815907665
model_5,53.47446837309325
model_5,57.30142829165561
model_5,55.62364809995051
model_5,54.352505237184225
model_5,55.0140920875674
model_5,60.55010004364883
model_5,59.969603057266774
model_5,59.55541601995355
model_5,58.03570796847634
model_5,60.75320617197758
model_5,57.261259709950544
model_5,55.74421361458006
model_5,61.681514072763086
model_5,69.57615837038608
model_5,68.8298831098109
model_5,70.8621520564593
model_5,70.84244684039732
model_5,74.6240908289801
model_5,75.2513227455656
model_5,75.23205658134246
model_5,77.07096960255149
model_5,79.15295268601038
model_5,75.02022571288944
model_5,60.676582139269144
model_5,58.96450014002767
model_5,55.030883733059454
model_5,48.95448248012689
model_5,46.905829766052186
model_5,49.51776637198053
model_5,43.09652472016751
model_5,45.38045650624554
model_5,39.877807272248894
model_5,41.39888893606257
model_5,34.35497973853489
model_5,33.76266345730983
model_5,35.381494632762035
model_5,32.30730359870358
model_5,38.09582093721836
model_5,31.305236106330987
model_5,34.98001114433281
model_5,30.648128077853464
model_5,35.10133527684957
model_5,37.521953950752504
model_5,32.806423219197306
model_5,32.85764389924588
model_5,30.07527396667865
model_5,32.47904127655783
model_5,28.445716804548276
model_5,27.464322300096672
model_5,29.232335024331395
model_5,31.58404789386259
model_5,31.597277269596812
model_5,29.368679467253965
model_5,29.90260021823633
model_5,25.447208125631725
model_5,23.434946566088907
model_5,28.625824008558993
model_5,28.366947238697314
model_5,34.5790579970926
model_5,32.656263609038426
model_5,33.32973029566346
model_5,33.2911360044527
model_5,31.85933211325027
model_5,31.617260997518308
model_5,31.51691454862884
model_5,32.281188225344515
model_5,36.133352635530166
model_5,32.21502794993283
model_5,35.63255085561831
model_5,27.611251435737355
model_5,29.852236606850045
model_5,25.596835588854443
model_5,29.790688010776645
model_5,29.21186073082207
model_5,24.998021938328744
model_5,30.115682955249206
model_5,27.041776892263435
model_5,31.56526908860542
model_5,27.966144147008887
model_3,26.219548017659683
model_3,29.02964518856606
model_3,25.979731420186
model_3,27.85711329856713
model_3,31.17222071863216
model_3,31.850960228723125
model_3,47.337879553553634
model_3,56.16374191724389
model_3,57.85191764810224
model_3,64.18939174230034
model_3,63.48074785638163
model_3,63.78055047488304
model_3,65.92890682365396
model_3,60.73789185337953
model_3,60.71635703222999
model_3,59.428430544518044
model_3,55.27765901908606
model_3,57.04648340703715
model_3,56.333158216231816
model_3,50.50355040992144
model_3,55.647304634485394
model_3,56.686539457090454
model_3,51.29110349532855
model_3,45.260105487541296
model_3,46.961535961723705
model_3,47.65185090630165
model_3,42.71646185746794
model_3,41.5613746108138
model_3,46.9384452705708
model_3,49.270462242619026
model_3,50.76200502224355
model_3,58.655075989338
model_3,61.34272143814814
model_3,63.79820161095267
model_3,64.05558284708968
model_3,67.48324982208578
model_3,68.96930432384394
model_3,65.08751316346842
model_3,65.75721701084693
model_3,72.9819868327322
model_3,80.69439030809006
model_3,82.32016884330368
model_3,84.92146435327412
model_3,83.76836283481498
model_3,82.97865216198986
model_3,82.56464964712585
model_3,84.37632957553704
model_3,86.68378308984755
model_3,87.42263138288261
model_3,88.6441002334968
model_3,87.59377176844008
model_3,85.31850595953709
model_3,84.75408869209173
model_3,85.8791222522268
model_3,87.63566439698025
model_3,86.52148705775197
model_3,83.48665201510754
model_3,80.18000849859754
model_3,82.8156789365896
model_3,82.95896443690299
model_3,87.02955536982175
model_3,84.916632102462
model_3,86.32254682594066
model_3,86.0051109990304
model_3,87.68224253974311
model_3,89.44071343542093
model_3,90.16885012590326
model_3,88.72873175741175
model_3,90.1085165209325
model_3,86.41586210048318
model_3,85.95210634338615
model_3,89.26088155753155
model_3,90.39240154495928
model_3,91.07037100101653
model_3,91.98030874625948
model_3,92.50143199587161
model_3,92.69725610012695
model_3,93.2899946993176
model_3,92.34979126621933
model_3,90.69770204505879
model_3,88.40275412755271
model_3,86.14658740645795
model_3,86.5308190000261
model_3,87.66424625176114
model_3,90.62024394224704
model_3,91.97439924504465
model_3,92.70979711414107
model_3,93.17049523787662
model_3,93.19634430306051
model_3,92.19959087022247
model_3,92.53129197881546
model_3,92.74978070423884
model_3,93.48876656734582
model_3,94.37114044989764
model_3,93.90227165399398
model_3,93.57988767900666
model_3,93.02124026887985
model_3,90.73330164606476
model_3,90.08853538279071
model_3,87.8778939070471
model_3,88.0889043283323
model_3,88.85224912033935
model_3,93.22654928139717
model_3,93.11742976065386
model_3,90.45282272533449
model_3,89.12853923292026
model_3,91.57316350201278
model_3,91.94627413230954
model_3,92.14999329072042
model_3,91.29291591986338
model_3,89.07153762098619
model_3,85.99961345103382
model_3,81.1097618741387
model_3,83.00586105129378
model_3,87.68441097683672
model_3,91.47402968664856
model_3,91.9714565798141
model_3,91.32665021600552
model_3,88.94644729114246
model_3,89.92153545508754
model_3,86.29707993646514
model_3,88.1823844155335
model_3,86.28081823552654
model_3,84.02669226955982
model_3,88.61768464767988
model_3,89.88955860547577
model_3,92.71765520443218
model_3,92.70505265228667
model_3,92.06965857197554
model_3,93.1294120307226
model_3,94.49218165228149
model_3,92.56438666408445
model_3,91.76697767278522
model_3,93.3143627521005
model_3,90.24234826607088
model_3,92.91078429992669
model_3,92.27602535873544
model_3,92.25154540316115
model_3,91.6861197991278
model_3,92.46345343196695
model_3,93.05254763323234
model_3,92.63576943513681
model_3,92.22859516043411
model_3,90.47955682423878
model_3,90.94778167288678
model_3,89.99757709825239
model_3,88.81729928102267
model_3,87.8295033928323
model_3,87.69359836119564
model_3,86.48107004694837
model_3,85.78227562009056
model_3,89.70347024657006
model_3,91.21981574264112
model_3,92.25088091258789
model_3,92.99853792871444
model_3,92.88891954819726
model_3,92.78804251296876
model_3,91.30636909474883
model_3,90.03378281790188
model_3,89.12346005182404
model_3,87.44091425516996
model_3,86.46534394526337
model_3,86.40495697654791
model_3,84.4625195540286
model_3,84.2003939426081
model_3,80.13160068976491
model_3,79.31695911863333
model_3,75.7751743478675
model_3,72.24366875765372
model_3,68.68608718516586
model_3,61.66135393688249
model_3,56.80041581327805
model_3,54.3634476383977
model_3,59.03572833900398
model_3,54.91269030791591
model_3,55.14381787621095
model_3,56.663284916823606
model_3,58.88045755440544
model_3,58.78347401823339
model_3,53.421678999897246
model_3,53.470879560438334
model_3,45.376388108794345
model_3,43.46552544116275
model_3,44.332227922626764
model_3,42.3776156505919
model_3,46.18719742110988
model_3,50.404991867852
model_3,52.1125000234533
model_3,53.34604307312109
model_3,60.132369664861464
model_3,66.88576039610778
model_3,65.65838973905191
model_3,63.58991223387419
model_3,66.95167984240832
model_3,68.43926786164228
model_3,68.43547277337346
model_3,64.4464745547084
model_3,64.4645152997109
model_3,66.05520590532979
model_3,65.88055358490965
model_3,65.5111200326428
model_3,65.96995650726602
model_3,67.66253906433121
model_3,67.04215174677664
model_3,72.67317160813398
model_3,73.4678736514761
model_3,75.85820810405129
model_3,77.7672144026219
model_3,79.74213623632022
model_3,78.73474487986822
model_3,80.02654300049471
model_3,76.89295427468095
model_3,62.82895488820213
model_3,58.396686046849936
model_3,54.71330256477812
model_3,47.712695913010975
model_3,43.635706231987555
model_3,46.44070793036371
model_3,40.5119676029426
model_3,39.17884619819233
model_3,38.51108295901212
model_3,35.13289951480692
model_3,35.07310934516135
model_3,31.327393617684717
model_3,30.804955101630178
model_3,29.642894246193457
model_3,31.756895207610793
model_3,29.262493219008313
model_3,31.692682635941306
model_3,28.805370766567645
model_3,31.803807430856974
model_3,33.71039656660286
model_3,33.976570794446154
model_3,30.342304411926307
model_3,32.52343239696347
model_3,30.40650263783754
model_3,29.191625546038264
model_3,29.4426910013135
model_3,27.29839529866876
model_3,32.44863444333895
model_3,28.83667369556496
model_3,26.727704021017413
model_3,30.527894087455927
model_3,24.797867993409454
model_3,22.819236859599183
model_3,29.278712294428257
model_3,24.96174322016304
model_3,32.754043438791996
model_3,26.731022651758384
model_3,31.00064810874755
model_3,28.14898344389803
model_3,29.854266018592167
model_3,31.363800753315445
model_3,31.32342150737531
model_3,28.342893775319677
model_3,38.48119895390118
model_3,30.4864469722961
model_3,32.80959967817762
model_3,29.782180071226318
model_3,36.11645210545975
model_3,35.5358846958843
model_3,34.34021848003612
model_3,36.8613657169044
model_3,28.634393470711068
model_3,29.321837947107266
model_3,23.12231514509039
model_3,30.404844393255193
model_3,31.11119708366459
model_1,25.247895716063795
model_1,23.134140424434005
model_1,24.06518813964794
model_1,25.539724787982777
model_1,28.383536559580534
model_1,27.837239497046536
model_1,41.142032786767224
model_1,48.763680717034724
model_1,52.605105166854614
model_1,61.297243928638636
model_1,59.24187929678191
model_1,59.830948001632336
model_1,59.857198482990505
model_1,57.218222939725806
model_1,60.54320109302714
model_1,59.0852966511993
model_1,57.505580976021506
model_1,60.236928099557176
model_1,56.1006196834387
model_1,54.77960098112088
model_1,59.122318684001584
model_1,58.23968977477671
model_1,53.337198400316986
model_1,45.680539059976574
model_1,50.79050218274644
model_1,52.51376088611324
model_1,47.37651244805601
model_1,51.29047615777381
model_1,54.74294502423981
model_1,57.023958235514314
model_1,59.402126547397515
model_1,55.70796186801271
model_1,58.841296917014894
model_1,60.19742027645769
model_1,56.454778668728956
model_1,59.35180423660494
model_1,56.88399576158009
model_1,59.59091597171391
model_1,60.492120174091724
model_1,52.15611777735034
model_1,56.127347048942276
model_1,62.32245719892602
model_1,64.05365085531228
model_1,61.31776676149684
model_1,64.0824942878671
model_1,63.08715228510914
model_1,61.501218613014295
model_1,60.56032838649208
model_1,65.00898099076562
model_1,63.286554228697675
model_1,65.71415050353127
model_1,64.60366433003729
model_1,73.46834033418543
model_1,80.09435651402485
model_1,84.56381889688747
model_1,84.81951578663954
model_1,81.08154140408747
model_1,77.32139839084357
model_1,82.15159300498316
model_1,83.54440700708255
model_1,86.56454562296311
model_1,84.02759056514422
model_1,85.0671555105864
model_1,84.79772042931289
model_1,87.12550045508988
model_1,89.30055171773436
model_1,89.74923756723278
model_1,89.21141732706278
model_1,88.83742051866193
model_1,85.22442360952071
model_1,85.51035213639989
model_1,87.95546290919181
model_1,88.97611910841574
model_1,89.06254869554964
model_1,89.69393533220698
model_1,89.40095013654148
model_1,90.34392848361954
model_1,89.97803028117993
model_1,88.02045895228618
model_1,87.05374180054285
model_1,87.31506914790167
model_1,86.09734804128742
model_1,87.21218181262792
model_1,86.73711812139526
model_1,90.07696120870388
model_1,89.20420958469659
model_1,90.8285311630303
model_1,90.08152854555782
model_1,90.76423417732497
model_1,89.9300784397605
model_1,90.79063682025743
model_1,91.50260548449327
model_1,91.58946426311464
model_1,92.2266750738482
model_1,90.6826032242255
model_1,91.6177419983051
model_1,91.6540721337144
model_1,90.36045061132971
model_1,91.03983078466261
model_1,88.29531346843396
model_1,88.53747031544934
model_1,89.91965702363177
model_1,92.02292695739105
model_1,92.15710248094744
model_1,91.0210005336637
model_1,90.55370106278734
model_1,91.5175863386905
model_1,92.51298364763015
model_1,92.80798980148882
model_1,91.45403384697077
model_1,91.65900898474426
model_1,87.89012481889151
model_1,86.52950551231696
model_1,87.07482017731353
model_1,87.48323753898876
model_1,91.34971575408399
model_1,91.73278498862565
model_1,91.67208651400584
model_1,89.84867848773386
model_1,90.23758883415137
model_1,87.91747864654666
model_1,87.59941703434014
model_1,84.84345821833902
model_1,79.3429671443158
model_1,81.40377483889534
model_1,88.84312869686204
model_1,92.52908608999597
model_1,92.4871599631945
model_1,91.6232935349302
model_1,92.00914921445408
model_1,93.23009675334634
model_1,91.0929073411139
model_1,89.65873914474768
model_1,90.8877510545776
model_1,87.93816123839756
model_1,90.95960664611482
model_1,89.97351012555244
model_1,87.87688036953315
model_1,87.36763676731815
model_1,87.70822724196684
model_1,87.43986833195973
model_1,87.32493759994445
model_1,86.80636295827856
model_1,85.93890573227235
model_1,86.11579992274845
model_1,85.62911785215131
model_1,84.75248547851308
model_1,81.694595855506
model_1,82.7920150763341
model_1,79.19026181578987
model_1,79.01664433797896
model_1,81.88557405303231
model_1,84.24709059477657
model_1,86.7797191953686
model_1,87.86168777119669
model_1,88.06841788314553
model_1,88.13973646389394
model_1,85.92590156468208
model_1,86.07167033619555
model_1,85.24313507134421
model_1,85.11232440731334
model_1,84.28215081896819
model_1,84.36058766726056
model_1,83.78695861921595
model_1,84.11304489339955
model_1,78.2549333130422
model_1,78.52128240615774
model_1,74.12815996519747
model_1,75.94519827986367
model_1,70.966454842468
model_1,65.55935904826332
model_1,60.84635451271969
model_1,58.681346991597806
model_1,59.248072150974615
model_1,55.73147239670286
model_1,58.80244241155286
model_1,56.03930368771034
model_1,52.06852869525391
model_1,53.046170835084006
model_1,52.41184829009578
model_1,50.15933891806343
model_1,45.05962040014855
model_1,48.70442119271319
model_1,36.5750445468002
model_1,47.54688807931961
model_1,40.92983663911581
model_1,44.76360679187928
model_1,49.39767525381466
model_1,52.58313447075488
model_1,59.166627370525006
model_1,62.42795301407749
model_1,63.390359881406766
model_1,63.26670565131825
model_1,64.61994419741858
model_1,65.61855551288318
model_1,68.4924100674725
model_1,66.37469555896494
model_1,65.6244517564446
model_1,65.2498826205392
model_1,64.50906968476463
model_1,62.35127190722869
model_1,65.1901581725142
model_1,67.3280837306138
model_1,66.57394160732291
model_1,68.09970407846048
model_1,68.1978974017693
model_1,73.60444120108876
model_1,72.23962254298748
model_1,76.17749347937931
model_1,76.02644979170144
model_1,76.34731345262841
model_1,71.73963596870088
model_1,61.147957067689276
model_1,59.64860801059694
model_1,55.293335034584736
model_1,50.85864956924342
model_1,41.66865964367752
model_1,41.48639559518778
model_1,41.07472732238237
model_1,43.137551750347484
model_1,41.22773138125193
model_1,45.26636713166953
model_1,37.30173373309661
model_1,44.57258245494449
model_1,44.689037575211835
model_1,39.710735573375125
model_1,45.35914043860975
model_1,41.88031951646553
model_1,43.406458870158524
model_1,41.68836837768322
model_1,42.107475617900484
model_1,49.941838252882
model_1,45.91956188523908
model_1,42.35517359100049
model_1,43.760921348351985
model_1,44.243960324092754
model_1,44.326908715593156
model_1,40.08746070205233
model_1,41.02672792505472
model_1,36.8149280626094
model_1,39.00125795172061
model_1,36.433048820123076
model_1,39.75393265672028
model_1,34.370857253205024
model_1,29.001679710578166
model_1,33.46393423152038
model_1,34.01334072437021
model_1,38.559853396087405
model_1,40.26732858701143
model_1,34.117033407150295
model_1,38.733891181065694
model_1,37.717799717793234
model_1,35.20699118979973
model_1,38.43629081227118
model_1,36.43832927843322
model_1,38.56534645758802
model_1,34.61805085354717
model_1,41.71301753795705
model_1,35.096632573986426
model_1,28.059600537424558
model_1,33.63921721320366
model_1,35.06766403099754
model_1,38.77005644910969
model_1,31.14373074009199
model_1,39.63842999120242
model_1,32.15323285482008
model_1,44.826579148299054
model_1,37.58898076534386
model_4,25.245019493806463
model_4,25.65466283007845
model_4,25.89132105239332
model_4,27.654335882201845
model_4,33.37709257620372
model_4,36.59146902516659
model_4,47.555587261471366
model_4,50.48001857995404
model_4,52.2533953275042
model_4,60.14320908985245
model_4,60.715698477955804
model_4,61.47451913877738
model_4,61.59443022581399
model_4,54.39325496651144
model_4,57.86647048559187
model_4,57.34405843562854
model_4,51.01934713258742
model_4,53.99418276252255
model_4,52.56376002656178
model_4,50.833138368907385
model_4,51.68862232456013
model_4,51.85114305718525
model_4,48.59846482559805
model_4,49.061877479558454
model_4,48.83411456304748
model_4,53.701262957209096
model_4,46.7607061311719
model_4,51.95706394987427
model_4,53.99813518057817
model_4,58.125958114257635
model_4,58.412027060511704
model_4,62.088718471295465
model_4,60.47260413592085
model_4,58.376061855579785
model_4,63.991676257077415
model_4,57.17001056444315
model_4,59.66893613702538
model_4,59.7411622960128
model_4,60.9602872323844
model_4,53.76908906802418
model_4,61.07061008132676
model_4,63.21133525352707
model_4,61.5233998149779
model_4,57.22195373675276
model_4,57.86337217834806
model_4,54.132299976598006
model_4,54.3683168147495
model_4,55.950899328100604
model_4,60.2339120633951
model_4,63.55351500801076
model_4,67.66563121780644
model_4,71.5441614716142
model_4,73.32009758975926
model_4,77.7673549506276
model_4,81.51579916456193
model_4,80.19236758137525
model_4,78.28206440884126
model_4,74.17489467110134
model_4,79.12463413005297
model_4,78.42262624931071
model_4,83.15946923673435
model_4,79.93465192247548
model_4,81.3299293059017
model_4,81.97685022545829
model_4,84.85045370261443
model_4,86.8251703997953
model_4,87.89739693465025
model_4,86.36184214798085
model_4,86.94810825014845
model_4,82.12940367536395
model_4,82.25946284737765
model_4,85.91447008137119
model_4,86.6044186600188
model_4,87.94212411356541
model_4,88.6774995141381
model_4,89.49349490607848
model_4,89.49651082228597
model_4,90.04223031831003
model_4,89.32463794730879
model_4,88.10438728385104
model_4,86.63835070132545
model_4,83.73574148025628
model_4,84.47244628876489
model_4,85.75299168894183
model_4,88.42703695235853
model_4,88.50331010214063
model_4,89.28211958798806
model_4,88.86838908584703
model_4,89.56362340262643
model_4,88.17125726510959
model_4,88.86361321577621
model_4,89.35473815666964
model_4,89.00425571282304
model_4,91.35645876494421
model_4,89.1103616714942
model_4,89.79172681910858
model_4,90.3270103145337
model_4,89.26132771941774
model_4,88.90735286518155
model_4,85.39238238860159
model_4,86.57266322857684
model_4,87.0405242195302
model_4,90.08370991919128
model_4,90.40618385192761
model_4,88.54309239993606
model_4,88.518292998055
model_4,89.86290788291808
model_4,90.74375813502455
model_4,91.37843031806983
model_4,90.68676279885567
model_4,90.09939383034535
model_4,86.08657077017277
model_4,83.87218894891294
model_4,84.89700180196608
model_4,85.85859801716424
model_4,90.28553667330276
model_4,90.6154905494161
model_4,90.35623601242558
model_4,87.10999016643517
model_4,87.90266531149813
model_4,85.80324842930689
model_4,85.44657669356002
model_4,82.05478925759347
model_4,77.74498108617068
model_4,82.22543652330614
model_4,86.62234000695761
model_4,91.32297396964047
model_4,90.58245775021393
model_4,89.25167571779116
model_4,89.72218134649277
model_4,91.93761001737265
model_4,89.35643705627112
model_4,87.90873672395307
model_4,90.19473212056134
model_4,87.22085799762037
model_4,89.25692894731715
model_4,88.60327428403897
model_4,86.41618319315961
model_4,84.66553734398694
model_4,84.83355054666663
model_4,85.14537819698097
model_4,85.99905497264146
model_4,85.64405828347248
model_4,84.21231372038201
model_4,84.87001213699715
model_4,85.15964604725966
model_4,83.94655792778303
model_4,83.04986590926234
model_4,82.74267318161492
model_4,81.44073200181434
model_4,80.64910479597027
model_4,83.95108485568583
model_4,86.43368948373967
model_4,87.14842371772991
model_4,87.80246056139607
model_4,87.86903258722879
model_4,87.6620075158829
model_4,84.99417199444345
model_4,84.68009641702044
model_4,83.13484143111451
model_4,83.0590709215982
model_4,81.79970667488645
model_4,82.505528569301
model_4,80.70870673852004
model_4,80.3700789054351
model_4,78.03896159295437
model_4,74.16192875860405
model_4,70.89207204554077
model_4,71.93586129517007
model_4,67.08180522620749
model_4,61.82947293984567
model_4,56.43879990521782
model_4,53.02962808840855
model_4,57.1596543278938
model_4,54.80443637131247
model_4,51.88869234056619
model_4,54.23914448836147
model_4,55.31249433722041
model_4,53.72975952157867
model_4,50.42560238949226
model_4,48.17885535620007
model_4,43.598214731937325
model_4,47.209743264393175
model_4,48.05125250658602
model_4,42.93464870979369
model_4,46.96065345216629
model_4,48.208445121781544
model_4,51.939346063594705
model_4,51.27470525558508
model_4,55.31468680571561
model_4,60.170188771327936
model_4,57.057008092990145
model_4,58.59220848668336
model_4,60.95317459621582
model_4,61.98807630514784
model_4,64.69368211690016
model_4,61.206544281296374
model_4,63.66592988952468
model_4,63.4970621056127
model_4,61.6475120732466
model_4,58.700855400837106
model_4,62.51649062537399
model_4,67.90582431064102
model_4,62.7470164697297
model_4,64.85081662163066
model_4,65.3273915812606
model_4,68.94719723882736
model_4,68.67155666219331
model_4,71.46970526932272
model_4,73.47611591235908
model_4,74.38274830627051
model_4,66.05755386577219
model_4,58.45774906573933
model_4,57.46370699693216
model_4,49.1867532437609
model_4,43.20171989200753
model_4,38.76116883457871
model_4,41.56868436140939
model_4,39.674639342469156
model_4,40.805557774030596
model_4,38.72117377794347
model_4,36.89232026791432
model_4,34.02392741877701
model_4,35.018541012017515
model_4,35.20361954974941
model_4,32.28010963171254
model_4,36.915054315002635
model_4,30.55131478686235
model_4,34.89730654645245
model_4,30.010773686051827
model_4,36.0568881217041
model_4,33.11139456718229
model_4,36.50745484518119
model_4,31.53194284666096
model_4,34.597640515770756
model_4,33.8784507807868
model_4,30.612231854785925
model_4,32.06529160565697
model_4,30.365337393275688
model_4,34.575354884145774
model_4,33.247408602561336
model_4,30.425763426785117
model_4,34.68270762934116
model_4,29.874834771559104
model_4,27.429568958614247
model_4,31.237489823950455
model_4,28.95999852156092
model_4,36.79521726461826
model_4,34.426254139863886
model_4,33.481895839766366
model_4,37.60994358020252
model_4,36.537694270315114
model_4,39.097928735223825
model_4,40.22689547896152
model_4,36.91862574848346
model_4,43.692819245829014
model_4,39.09295302187092
model_4,41.184813839092385
model_4,35.57591744046658
model_4,35.36670450563542
model_4,31.74667563487309
model_4,36.37215267115971
model_4,39.18337859812891
model_4,31.813763860613108
model_4,29.693395006266655
model_4,29.654105269815766
model_4,29.03089036984602
model_4,31.901992526021782
model_2,26.72592208124842
model_2,21.740671417253907
model_2,21.324518570099826
model_2,22.503488462989477
model_2,26.84147899468916
model_2,28.832787167444618
model_2,33.86620833372944
model_2,48.109158664032286
model_2,51.05797232637449
model_2,63.83386238597812
model_2,60.91971584850398
model_2,60.8312535944351
model_2,62.373030078379074
model_2,57.19578030774937
model_2,60.4421749247076
model_2,58.07696420593128
model_2,53.672510257808426
model_2,56.63976905967682
model_2,57.689696140023436
model_2,51.52988514849858
model_2,59.436287723826354
model_2,59.34845464809586
model_2,53.145809087305665
model_2,46.12298806602484
model_2,51.13492721950751
model_2,51.42127086867549
model_2,47.718211767321904
model_2,49.30627693718997
model_2,48.0598778843705
model_2,49.42623759850356
model_2,51.56473821724011
model_2,50.98820410078088
model_2,52.95579711646364
model_2,53.09560184449628
model_2,56.09064755950451
model_2,53.00123633188242
model_2,52.39562922973685
model_2,59.637777557962515
model_2,60.755792548655876
model_2,62.65330552461875
model_2,65.43296920813235
model_2,67.75749497377103
model_2,67.63831487870445
model_2,58.62677792494468
model_2,62.62019947933003
model_2,65.22498471857214
model_2,57.31280131336825
model_2,58.91103020406262
model_2,64.83333701030006
model_2,64.78027357459813
model_2,67.65386229738668
model_2,71.63851811380151
model_2,76.73360809377921
model_2,77.72998210216899
model_2,83.5509905864125
model_2,84.34952481175972
model_2,80.44382597533075
model_2,78.7444013088434
model_2,82.32564351667557
model_2,84.58144261404846
model_2,86.87439460712243
model_2,84.91564386717162
model_2,85.60650673320356
model_2,86.64684581698747
model_2,88.71385264081425
model_2,90.81471721795825
model_2,90.37622850846373
model_2,88.9971837285716
model_2,88.343459961595
model_2,83.9426859337093
model_2,83.89826779711798
model_2,85.99932102872458
model_2,87.13132097798726
model_2,87.3141923233083
model_2,87.45191237810005
model_2,88.81852845297446
model_2,89.45276412517751
model_2,90.84757467580428
model_2,89.8344677341025
model_2,88.9809690246726
model_2,88.81853006702963
model_2,84.48795033369048
model_2,85.87160731862285
model_2,88.55254820478137
model_2,91.52023872106328
model_2,91.21381684784633
model_2,91.81311599925748
model_2,90.22099169729232
model_2,90.67122595060974
model_2,88.8610128373013
model_2,89.35203127374064
model_2,90.30535497565812
model_2,90.79373082023396
model_2,92.20507878874629
model_2,90.30918394599632
model_2,91.91862321111098
model_2,91.63007826369868
model_2,89.60991375655475
model_2,87.96174201836855
model_2,84.01152717607555
model_2,83.44113539972065
model_2,88.77336037069698
model_2,91.11628032567715
model_2,90.91423366307706
model_2,90.28154488314584
model_2,89.26586452034604
model_2,90.68054287792508
model_2,92.01369401879941
model_2,93.09050157778027
model_2,91.5361910945093
model_2,92.71182911103047
model_2,90.30573164382294
model_2,88.07427155220057
model_2,88.679201377259
model_2,88.08243053293289
model_2,91.85316831589762
model_2,91.56725016800691
model_2,91.6060456556222
model_2,88.08360787827984
model_2,89.38823603236
model_2,86.85614935405111
model_2,87.766015624769
model_2,85.64218300562173
model_2,80.36319765397876
model_2,83.40047907317317
model_2,89.43071069561435
model_2,93.41429865610198
model_2,93.47054899188572
model_2,92.76182788332089
model_2,93.32078759118345
model_2,94.10180103862768
model_2,91.90858573368823
model_2,90.53409913608108
model_2,91.35771439012363
model_2,88.0104649360273
model_2,91.24096164253264
model_2,89.88611966359545
model_2,86.1202024797764
model_2,86.44328167899124
model_2,86.21656962390892
model_2,86.36128178389083
model_2,86.89033965534796
model_2,87.56305167798287
model_2,85.84888148138943
model_2,87.6035739174647
model_2,86.90490329165024
model_2,86.89061231521913
model_2,84.66855018797321
model_2,84.5582761688621
model_2,83.06681952595328
model_2,83.38029794357816
model_2,85.73802327988018
model_2,87.11587081750758
model_2,88.38261809615013
model_2,88.5417685174461
model_2,87.95904246879567
model_2,87.91461125414567
model_2,84.32055286134553
model_2,84.42440370875656
model_2,82.55685178702747
model_2,83.39463218045661
model_2,82.82117755183195
model_2,84.44949690198177
model_2,83.07623982498573
model_2,83.93798792403105
model_2,79.36149842710006
model_2,78.09977549648534
model_2,74.46811720615186
model_2,76.32337367825947
model_2,70.27484451472628
model_2,64.26755079654663
model_2,56.40440277350718
model_2,48.39218336988414
model_2,49.78325683543516
model_2,39.64303897883292
model_2,39.90492872982577
model_2,34.863095365974
model_2,41.11128018921589
model_2,32.708344133119674
model_2,32.12620273797802
model_2,36.634218328385025
model_2,37.17684847149938
model_2,40.54766629030927
model_2,35.18549871013965
model_2,35.590832703222986
model_2,36.348381355637684
model_2,36.39605873663094
model_2,35.38315155405871
model_2,34.40844780962652
model_2,36.41803428261482
model_2,40.10404885790194
model_2,36.39652127010049
model_2,42.0534363015322
model_2,41.63140331362956
model_2,34.895970367302645
model_2,39.54217802389757
model_2,41.8032913597708
model_2,40.6776954219822
model_2,39.30219951161415
model_2,39.85913870012154
model_2,49.97448832482769
model_2,62.1447076721015
model_2,58.84343975327647
model_2,64.55884192245136
model_2,66.60855935400467
model_2,65.96440021696617
model_2,67.70585120667236
model_2,71.4243277106434
model_2,71.45217003216385
model_2,68.6738746081828
model_2,69.84409477172447
model_2,67.26561257761203
model_2,61.07481794086197
model_2,55.781344766743125
model_2,47.62494135758606
model_2,45.105802859587115
model_2,36.56066225963877
model_2,36.70505253697047
model_2,38.99827112685307
model_2,36.4949106068816
model_2,33.70383008549106
model_2,36.470045408263104
model_2,30.55736048932885
model_2,35.79583400074625
model_2,30.288383572013107
model_2,40.31794896879
model_2,34.05669956916244
model_2,37.51695485005621
model_2,33.5772028924257
model_2,39.29824033164186
model_2,37.900609290518325
model_2,43.523714820388705
model_2,39.77955834605381
model_2,30.409392602130538
model_2,38.57812813780037
model_2,31.309143593127363
model_2,36.636143468116636
model_2,33.846714827726814
model_2,28.60887791280402
model_2,36.98093842773232
model_2,30.33985473177745
model_2,33.03084322033101
model_2,28.221626876169463
model_2,30.329065712052394
model_2,25.986292519486593
model_2,27.88309998811018
model_2,27.023140354984204
model_2,28.959734088020923
model_2,27.079642131364384
model_2,26.019052995921804
model_2,26.777918589046752
model_2,25.00474582605966
model_2,23.85411886585643
model_2,25.454337349310663
model_2,26.00178538000909
model_2,32.19018658298591
model_2,29.018267036881294
model_2,33.8487857690634
model_2,27.358779611720813
model_2,32.680920674974914
model_2,28.53764788324769
model_2,28.63868305210052
model_2,30.393918708228735
model_2,24.509222488006344
model_2,27.283031375191058
model_2,22.752979439395858
model_2,25.745718393001876
model_2,26.727757542248575

## Sheet: RBDV
Model,plddt
model_3,36.4026263141277
model_3,34.796973371579945
model_3,29.27154384421009
model_3,36.483705538703354
model_3,34.26643722248263
model_3,32.333522532193456
model_3,35.7940129105118
model_3,27.792943141554133
model_3,32.463316899345955
model_3,33.008110411639784
model_3,28.516755313758036
model_3,27.938507565508182
model_3,27.288796769753382
model_3,28.997923037153665
model_3,25.698769383860053
model_3,30.40759624740167
model_3,29.003106108721106
model_3,31.538806583557736
model_3,25.101178232900562
model_3,28.270448281575224
model_3,26.20405967807164
model_3,22.96602866368994
model_3,24.371845738256518
model_3,23.580575123040028
model_3,31.753998114378184
model_3,31.77548815778572
model_3,28.773159655786003
model_3,29.069965667949877
model_3,27.602492351172252
model_3,26.38275500587769
model_3,25.039727819865217
model_3,26.24827173626545
model_3,23.524605357019023
model_3,22.275544343843645
model_3,26.11175119649851
model_3,25.64928607342881
model_3,27.609505774220445
model_3,24.252949487883598
model_3,29.06583894585492
model_3,24.90818686030979
model_3,24.199364265772598
model_3,28.50577018607873
model_3,26.45239552582643
model_3,23.390589590311716
model_3,28.291787936774192
model_3,25.484095651096133
model_3,24.701998852768156
model_3,31.325698079876013
model_3,26.34035353205399
model_3,28.992189882774245
model_3,24.83050930188619
model_3,24.70294632681907
model_3,25.540177755741748
model_3,26.049989661976724
model_3,24.32952821679646
model_3,25.451898712311948
model_3,24.55716014950303
model_3,23.511031904516123
model_3,24.159485902066084
model_3,25.396480538100146
model_3,21.404709112755878
model_3,32.097573243328945
model_3,27.00447607842215
model_3,26.472091872616144
model_3,26.966407738626003
model_3,28.265364052520447
model_3,36.73263325294828
model_3,28.52345957573561
model_3,35.337843285960844
model_3,37.620500603130495
model_3,48.56597187549641
model_3,49.23995132515483
model_3,52.263603179621434
model_3,55.53987559188134
model_3,54.735739477968295
model_3,60.887757814489305
model_3,60.12992339185074
model_3,57.435170525511225
model_3,60.50665454177214
model_3,59.46501069223494
model_3,65.42065150345206
model_3,63.793306668455884
model_3,64.56219786100881
model_3,64.1363188645364
model_3,63.70835548555532
model_3,59.847443055342396
model_3,62.2169994486453
model_3,59.395809054469495
model_3,57.6822967938267
model_3,51.12217614422253
model_3,47.42714099165641
model_3,43.65011965604207
model_3,39.30675660539418
model_3,60.86618920564069
model_3,45.44836135214427
model_3,49.25412776257871
model_3,50.76823569804218
model_3,44.66431062174342
model_3,52.728377603255915
model_3,55.921614619806114
model_3,57.168147618585394
model_3,58.308079008202405
model_3,62.312266644644296
model_3,63.55935154430152
model_3,63.249698443829615
model_3,61.512372248857886
model_3,61.32764860809448
model_3,56.01215386197871
model_3,59.21142865729051
model_3,61.91891763047168
model_3,61.1525255747415
model_3,60.179128825156106
model_3,63.795662566194764
model_3,60.202651318948476
model_3,59.64256548570744
model_3,63.31554060759442
model_3,61.75193771914302
model_3,56.11923556839747
model_3,55.772748316552665
model_3,58.95565159440229
model_3,55.81352544359969
model_3,53.98347180450762
model_3,55.10828351052621
model_3,52.26929560079315
model_3,53.918028696349666
model_3,50.050066542396955
model_3,51.14289340241338
model_3,46.29919880637771
model_3,50.75452305406497
model_3,48.02842408604192
model_3,57.17001145547612
model_3,53.92630788899714
model_3,55.06118375516393
model_3,47.73556620907037
model_3,49.093332276859655
model_3,46.82400226577556
model_3,51.7688997803434
model_3,51.616046901097434
model_3,54.77992802880544
model_3,59.62944167314844
model_3,67.27323861528926
model_3,72.43402455546664
model_3,68.87171610953304
model_3,67.70626322282124
model_3,61.15388363691221
model_3,56.43784598073951
model_3,53.45423593604642
model_3,46.09614559452439
model_3,46.889157045452514
model_3,49.615368158057656
model_3,49.35659683055063
model_3,50.00150041067353
model_3,48.997531907279374
model_3,49.65622973040444
model_3,47.86939309506305
model_3,50.850231748886245
model_3,56.41646094650695
model_3,61.86671265046606
model_3,56.5398506571946
model_3,56.093177986354014
model_3,52.65407807113478
model_3,57.20162211928832
model_3,55.974547698429475
model_3,60.824291670924545
model_3,57.916024230538
model_3,61.96993552236171
model_3,67.80227199963534
model_3,68.82507530336083
model_3,71.57023510206243
model_3,69.78221651844507
model_3,71.00287031077907
model_3,68.72788333565063
model_3,68.41038050893093
model_3,67.53229596871672
model_3,68.32691789714286
model_3,62.00213639118418
model_3,63.88800038064459
model_3,65.14370893506837
model_3,71.47887806781111
model_3,73.99641581236119
model_3,78.77729444415296
model_3,81.15605894304346
model_3,76.81279292271326
model_3,80.775059011319
model_3,76.5488780019205
model_3,77.11277615907711
model_3,73.60521141209233
model_3,70.69700408199743
model_3,66.40628590192131
model_3,70.20697797987985
model_3,60.94794226306476
model_3,58.74923217445575
model_3,57.079176725867
model_3,53.83188515659458
model_3,55.56513629985511
model_3,53.22346863133861
model_3,57.15516736036443
model_3,64.59839650286243
model_3,62.69585272572314
model_3,67.73674782315766
model_3,74.02485054260114
model_3,71.80936833368014
model_3,79.99047673669666
model_3,74.52335136265604
model_3,72.02015038572411
model_3,73.54920613907441
model_3,66.38274286666875
model_3,67.73516406195426
model_3,69.4353395796147
model_3,70.79418801091866
model_3,67.62500132019953
model_3,68.7144067574875
model_3,63.451838500781136
model_3,63.06056718055255
model_3,58.350724380354215
model_3,58.231027349273276
model_3,49.98869185736986
model_3,52.048796101341836
model_3,49.855202419354214
model_3,52.828655112552205
model_3,53.77122975385509
model_3,52.03746322969799
model_3,54.24247603262301
model_3,58.201392432367335
model_3,59.75466955621965
model_3,65.382873786481
model_3,69.89811010396836
model_3,75.48632136058868
model_3,73.70209721873596
model_3,78.73428273691988
model_3,74.46955713128175
model_3,79.43042427436093
model_3,75.09619617860747
model_3,80.49446020150216
model_3,76.92063654951379
model_3,72.80114169366446
model_3,69.73046182479857
model_3,63.84714871442361
model_3,63.55036731141808
model_3,61.16261018345447
model_3,57.31127667181134
model_3,60.63487795263666
model_3,61.14694247969212
model_3,66.22343066438678
model_3,65.3391812189403
model_3,67.55004902751192
model_3,68.0543587089793
model_3,65.85792920608708
model_3,68.78618890782245
model_3,63.28509943985466
model_3,61.33491248267159
model_3,58.39966462904873
model_3,54.32745217709976
model_3,50.03028105779684
model_3,37.544894185137295
model_3,34.41678726669124
model_3,26.172297759869245
model_3,28.30681225490843
model_3,27.515344511568397
model_3,30.46276474626938
model_3,25.0732286397706
model_3,24.900203276038148
model_3,26.58142607184345
model_3,28.886230810347115
model_3,25.950031209632012
model_3,25.852048334614665
model_3,30.382090978018823
model_3,23.078090472234177
model_3,25.08554667545468
model_3,20.82859268063839
model_3,25.68868386737449
model_3,23.216694432514487
model_3,25.63450191394076
model_3,26.8096412797604
model_3,30.21005055343266
model_3,31.206737609929398
model_3,25.904752133501457
model_3,27.49487287495867
model_3,30.308990143588737
model_3,28.59752147462859
model_3,25.73836178460624
model_3,27.43258006405085
model_3,28.399228313646745
model_3,27.03991902247071
model_3,23.952951520623174
model_3,27.399931496998757
model_3,32.156220776494585
model_3,25.44884305121377
model_3,25.83041401239461
model_3,29.012683478475076
model_3,28.723278936318813
model_3,26.199120866251175
model_3,26.557028623297807
model_3,27.82124585802375
model_3,25.076452782566776
model_3,27.652651385877103
model_3,33.152655267884256
model_3,28.606500625217446
model_3,26.414534827999887
model_3,42.33181982539826
model_3,37.947156521608115
model_3,29.310814812022723
model_3,26.181848460953912
model_3,32.50566515230457
model_3,26.95847012949525
model_3,34.623473741579794
model_3,30.168838519079145
model_3,31.827104060910642
model_3,30.065174218478198
model_3,29.80331161500362
model_3,29.313255061395466
model_3,28.010460089368273
model_3,32.267109510925366
model_3,33.289584827551145
model_3,32.198357159330044
model_3,26.854992304964973
model_3,29.330972514173475
model_3,33.15921803226228
model_3,33.725957615824875
model_3,31.324230543279548
model_3,31.714998406067025
model_3,27.018723967586983
model_3,25.179674380138746
model_3,25.285052533927228
model_3,34.00679674564162
model_3,28.42165098812256
model_3,26.647731958459186
model_3,28.10370778475771
model_3,30.66606704893638
model_3,23.675239084790515
model_3,29.75676310132257
model_3,29.408988671260882
model_3,27.08977728396712
model_3,30.0739109665883
model_3,23.528541010906334
model_3,31.698525426792912
model_3,24.622669082782515
model_3,28.831244508721277
model_3,25.30730830816537
model_3,25.763235144240742
model_3,27.524594640603024
model_3,24.20705327488031
model_3,25.525626990856832
model_3,24.61965986036375
model_3,24.221843690706006
model_3,22.920552201820097
model_3,24.618293488085328
model_3,23.421285621272542
model_3,24.675326597160165
model_3,25.06371309960378
model_3,25.492177763793734
model_3,33.72769912856165
model_3,30.89957173587754
model_3,27.816486609430278
model_3,27.7628138349246
model_3,28.593242421411563
model_3,26.06237973997485
model_3,31.325548395929214
model_1,35.48679502349114
model_1,36.64460982230957
model_1,33.69507741133565
model_1,38.68887615844141
model_1,37.65522364038042
model_1,34.323799090023385
model_1,39.92657683102879
model_1,32.34584639675449
model_1,37.38868548977188
model_1,36.786080595222295
model_1,34.68388422939461
model_1,37.948970106197514
model_1,35.43386082246433
model_1,36.9988412699895
model_1,39.66542685427702
model_1,36.740577001532074
model_1,38.122771073423785
model_1,34.38603418937418
model_1,33.79658437080797
model_1,34.84757463564164
model_1,31.85797739155532
model_1,26.522379994410578
model_1,26.347143813713043
model_1,26.37565053559956
model_1,28.955010512596346
model_1,26.75120541585056
model_1,26.444135358717176
model_1,24.41631450251225
model_1,24.192044287332457
model_1,25.839551085933632
model_1,21.852990831789608
model_1,21.9818545815815
model_1,22.2795930466998
model_1,21.565227045040956
model_1,23.246613358493278
model_1,22.565311112323794
model_1,23.31902035428356
model_1,23.40980985868373
model_1,26.478429725553713
model_1,23.53184836729815
model_1,26.42657967382183
model_1,28.76964878804574
model_1,27.61230189623893
model_1,24.95136287894638
model_1,29.87361699902976
model_1,27.409453337688316
model_1,26.17525352634948
model_1,31.933643157652114
model_1,25.346293456947027
model_1,27.105014587410555
model_1,25.794249847713207
model_1,30.594744831107164
model_1,32.94504408883585
model_1,34.16839621103645
model_1,34.45131602745823
model_1,31.12197894884957
model_1,33.42253635585802
model_1,29.57138686942198
model_1,26.566943267607712
model_1,28.76629731919274
model_1,25.630120896645163
model_1,27.049975544732657
model_1,24.954900354103295
model_1,26.481231054452557
model_1,28.812370669690146
model_1,24.83588191292119
model_1,31.284515662547157
model_1,26.542395461478918
model_1,36.479717627742495
model_1,36.2683916848091
model_1,41.14182950699124
model_1,45.52947213881486
model_1,46.15462886313002
model_1,45.61382019397865
model_1,48.59733882039423
model_1,56.12511203169981
model_1,55.75793771356528
model_1,50.3302379873262
model_1,51.028473242504326
model_1,49.40866847009476
model_1,55.45183233618513
model_1,51.05087834149899
model_1,50.85079479954605
model_1,52.83836549662039
model_1,51.14956870284026
model_1,47.816066173086476
model_1,52.18754130319484
model_1,49.613903327458495
model_1,53.08424860866137
model_1,46.76939233768689
model_1,44.860372417124374
model_1,41.33362948744615
model_1,37.96785463824926
model_1,44.55925409100018
model_1,42.245243307763296
model_1,46.25489675798144
model_1,47.88452331499865
model_1,45.16133233259824
model_1,46.92204790821772
model_1,48.81194783807938
model_1,45.84857418828931
model_1,45.12568637635487
model_1,46.197614255388764
model_1,48.209656801712406
model_1,47.2365951103461
model_1,47.01327597784131
model_1,46.556912650005984
model_1,45.62145713823042
model_1,48.27278125542749
model_1,51.14158153783208
model_1,49.5706437670161
model_1,50.26580001081143
model_1,54.42198211286928
model_1,51.686293558645545
model_1,51.90933210322667
model_1,53.702211772570365
model_1,56.771821581296344
model_1,51.615548499033004
model_1,50.54886739082342
model_1,55.325044068667474
model_1,57.41627667347807
model_1,52.558844059153664
model_1,62.351161508752604
model_1,60.93859027741373
model_1,60.48046046491895
model_1,60.716107115923215
model_1,59.97651590756703
model_1,58.38008686310376
model_1,61.68173755015731
model_1,56.9755343575323
model_1,62.757607250169066
model_1,59.964648269629365
model_1,60.618935720961865
model_1,56.3578868136626
model_1,55.890287430288474
model_1,58.209117562052356
model_1,55.25195314032953
model_1,52.83069013945987
model_1,59.91871947408025
model_1,62.09073382765813
model_1,73.18616773710941
model_1,79.04211443823878
model_1,77.71589010810025
model_1,77.57078087182079
model_1,72.44342945761798
model_1,65.15271105632812
model_1,59.66235094161188
model_1,50.350272893378246
model_1,55.02124223214467
model_1,58.31110150826105
model_1,56.96752549725147
model_1,54.535653944672276
model_1,54.58524610443396
model_1,52.95421983678511
model_1,53.175433141526355
model_1,49.693033056400054
model_1,53.0028201972052
model_1,56.22536671341254
model_1,58.46484801853369
model_1,59.22686009853213
model_1,55.72827608519576
model_1,58.384826520001646
model_1,58.90866783372106
model_1,58.89031669370405
model_1,55.311901434583234
model_1,54.768728707863104
model_1,59.186115260817814
model_1,54.558905499008794
model_1,58.80078107902753
model_1,51.81329830139039
model_1,55.58407043971671
model_1,52.62476690534119
model_1,53.856195488767696
model_1,47.658745647575294
model_1,54.8552430711417
model_1,50.61495512692523
model_1,58.61995542547902
model_1,60.32546017813728
model_1,64.07374900050672
model_1,68.95776495895186
model_1,71.67207895063392
model_1,74.9970457456518
model_1,73.92227987062712
model_1,78.05747423977245
model_1,76.14250958331739
model_1,78.55434467844358
model_1,76.96709746253482
model_1,77.29713402333368
model_1,74.946871822813
model_1,81.19535281422122
model_1,73.74455741529073
model_1,69.0670068749796
model_1,66.29451934463576
model_1,55.15630167570724
model_1,55.89364274380385
model_1,53.554247350679354
model_1,63.294241420894636
model_1,70.9108389452067
model_1,68.53023430127308
model_1,70.40491953470458
model_1,72.41870212417085
model_1,68.01458253462913
model_1,73.00297116225236
model_1,64.80135646659362
model_1,66.0284041190231
model_1,65.07512167738176
model_1,56.751474378352775
model_1,53.018202841994686
model_1,54.709105277761886
model_1,54.858620320953975
model_1,54.211024196210914
model_1,59.97198018940492
model_1,58.46685569051434
model_1,62.0408665635974
model_1,61.702460387945976
model_1,56.58745333769784
model_1,56.43700245076613
model_1,59.2031516703073
model_1,61.82380005811825
model_1,60.228915891113644
model_1,62.25597849509149
model_1,62.86315688103827
model_1,61.80751503346892
model_1,65.62427280984876
model_1,69.27389316440504
model_1,74.31444551035663
model_1,77.08697900713896
model_1,81.35024121869466
model_1,79.49179272453009
model_1,81.94553742870033
model_1,77.96419745484802
model_1,79.24563356787831
model_1,76.9609957093027
model_1,77.90660933885881
model_1,74.64857066120952
model_1,72.63227274858157
model_1,69.04214647338901
model_1,67.17502036508594
model_1,63.98393029798724
model_1,64.66686546105039
model_1,58.33705637538309
model_1,61.18430350289644
model_1,61.57418924900537
model_1,59.54053462604866
model_1,63.288516839952045
model_1,60.87186906559035
model_1,63.42489926907176
model_1,60.99518607665657
model_1,66.2314582755635
model_1,59.87233744678447
model_1,63.55774931881284
model_1,61.228698744610796
model_1,55.756082705133394
model_1,52.93080983703929
model_1,40.3870316084085
model_1,38.318093153206966
model_1,30.524293286820914
model_1,32.41704146754955
model_1,30.600924950700115
model_1,29.1527388907416
model_1,30.459716278109227
model_1,28.838462233878996
model_1,30.02554056725602
model_1,30.144057179984657
model_1,27.126928334274446
model_1,27.832467041107744
model_1,27.162084691522974
model_1,27.27245016772895
model_1,29.77746940350061
model_1,31.163912565489227
model_1,35.74628623246826
model_1,32.42397922219242
model_1,31.224182973182906
model_1,36.50568124534947
model_1,33.28816663216275
model_1,35.77894001035292
model_1,33.898060208102834
model_1,31.529875570153305
model_1,35.902598859989666
model_1,34.708845464107064
model_1,27.680009529058218
model_1,33.908618613941144
model_1,36.19476755885625
model_1,29.538224179274035
model_1,30.953290442223068
model_1,35.30332951186574
model_1,33.91337317919896
model_1,28.653815167304852
model_1,28.525450752837056
model_1,31.94469212344847
model_1,31.601054866128838
model_1,30.08941098537616
model_1,35.16917831699538
model_1,35.71520566884283
model_1,36.011436663618944
model_1,35.09338787122396
model_1,36.47581040550721
model_1,37.58649499731836
model_1,31.26482681141351
model_1,31.7299862771033
model_1,29.621112132372218
model_1,27.252280266140584
model_1,24.86355231593188
model_1,27.283921721162187
model_1,26.855298691461936
model_1,25.883030517295992
model_1,26.805277642044533
model_1,26.448435998623605
model_1,27.511791859047662
model_1,26.023490641739045
model_1,27.303516729502004
model_1,27.669788876097297
model_1,26.89478153841628
model_1,24.92395537254924
model_1,24.976672200406025
model_1,26.407760969363146
model_1,21.76247590593266
model_1,30.2881554235937
model_1,23.709879566267766
model_1,22.35149737454412
model_1,22.22077264731342
model_1,21.75556291149405
model_1,19.836046024654927
model_1,22.702435221021005
model_1,25.22181707437266
model_1,22.56093323984714
model_1,28.01389527293213
model_1,24.353612731771133
model_1,26.33023523265001
model_1,27.3103532302448
model_1,25.827518124075137
model_1,28.8856228950608
model_1,27.29936331864883
model_1,28.541763528584852
model_1,27.889159455633482
model_1,27.1698303676967
model_1,25.65534087033302
model_1,30.042117265693374
model_1,25.349905776463856
model_1,25.87550210817426
model_1,28.246233512403702
model_1,25.054263348636592
model_1,27.2678151755681
model_1,25.24203841014241
model_1,26.072708360996334
model_1,26.928107264786373
model_1,24.651649583774994
model_1,26.487069662907743
model_1,23.481186284348947
model_1,25.885840630398878
model_1,24.909706295456996
model_1,25.44314165202377
model_1,28.269397885953367
model_1,25.336130334610058
model_1,28.55648618676787
model_1,23.952305595194044
model_1,25.352181241742066
model_1,29.386525793206598
model_4,37.06618370632349
model_4,33.88030682614771
model_4,30.378732881727043
model_4,35.762207974563346
model_4,36.577655606961336
model_4,35.44414982647868
model_4,35.61922167683951
model_4,31.873326492262997
model_4,32.160115645761834
model_4,33.78816638729767
model_4,33.83194742357591
model_4,32.54827734397258
model_4,34.415962812578066
model_4,31.22427236955263
model_4,29.572285178466696
model_4,31.54553703105193
model_4,28.66979940174496
model_4,30.914042918710038
model_4,27.977516472979907
model_4,29.490407765668348
model_4,31.271901809872354
model_4,23.1570617551406
model_4,24.322700265831372
model_4,23.689695260807632
model_4,31.549305575579634
model_4,29.71872642997186
model_4,31.63284496081178
model_4,28.903213024634162
model_4,31.18621384052676
model_4,31.52842645530472
model_4,27.130747475312084
model_4,28.306088953468127
model_4,23.97222856978624
model_4,26.13502580397471
model_4,25.35408736679528
model_4,22.74996550427749
model_4,28.672719701673483
model_4,23.440534131623277
model_4,24.015984086585373
model_4,25.558030430729556
model_4,23.282805639755676
model_4,29.394556073166306
model_4,23.440051784171374
model_4,22.35537956246844
model_4,22.529160559299267
model_4,25.44958880132981
model_4,24.103727767584125
model_4,27.224306723248443
model_4,23.415774081597192
model_4,27.214677081101392
model_4,25.20043418889691
model_4,25.743059035845363
model_4,28.583238698447524
model_4,29.68217304291465
model_4,27.638463590905303
model_4,25.590115148415855
model_4,25.50891609295286
model_4,24.913596103866436
model_4,22.995975707497564
model_4,24.375084617904573
model_4,23.416322651675724
model_4,23.124058586568026
model_4,24.838708450994996
model_4,27.276278583380638
model_4,27.558795928589458
model_4,30.375450934820037
model_4,39.41453352324515
model_4,37.10249295963877
model_4,43.47344227146868
model_4,44.86354659181052
model_4,49.64182516320466
model_4,53.04792891908164
model_4,55.92700873985086
model_4,54.066075718085806
model_4,54.389676415182166
model_4,59.0888907364906
model_4,59.799980346853765
model_4,56.816390067912835
model_4,55.71967854016474
model_4,54.86367574966289
model_4,61.83289824933853
model_4,59.26684059684815
model_4,60.96439625521588
model_4,61.48682943711991
model_4,60.86628887797269
model_4,57.172144428269355
model_4,61.709089716766115
model_4,57.518413587602936
model_4,58.98687174644611
model_4,50.34964116768742
model_4,48.310147116823366
model_4,42.49506649239356
model_4,39.08722723902974
model_4,44.23776016963528
model_4,43.29399176958395
model_4,47.21539161961845
model_4,51.25173299271727
model_4,44.140883385970476
model_4,52.23074154254458
model_4,54.008682648955286
model_4,54.90658812459331
model_4,56.115508948454575
model_4,55.17299455094688
model_4,55.03701881285087
model_4,53.26172402252086
model_4,52.978055427583506
model_4,49.80624542508712
model_4,45.459806205033594
model_4,43.56584039166045
model_4,50.01308192598481
model_4,47.85015691836725
model_4,46.18871054014107
model_4,50.6941981047562
model_4,46.321238778011775
model_4,46.104582633135124
model_4,49.597074449247195
model_4,48.64956636405986
model_4,43.08930407825482
model_4,42.539753657318215
model_4,44.409123412669935
model_4,46.37898063672127
model_4,42.25649355461609
model_4,47.15828806808394
model_4,44.826921843735356
model_4,48.288658684667666
model_4,47.045297447930004
model_4,48.046155867163634
model_4,46.06797577940596
model_4,45.44355679872216
model_4,48.25703756008715
model_4,53.489795891317705
model_4,51.543193972041976
model_4,53.36432027977981
model_4,51.75708602422855
model_4,52.37809324395902
model_4,52.749351517205014
model_4,51.43746135593846
model_4,52.42141817357787
model_4,56.70186531987065
model_4,61.964039655481706
model_4,68.16038152559598
model_4,71.23566815903332
model_4,65.6317619941221
model_4,63.60364750097599
model_4,57.58868505021309
model_4,52.39384966367524
model_4,49.86453180531173
model_4,44.48622487400144
model_4,43.78326643384753
model_4,44.821618039307616
model_4,45.09113357930312
model_4,45.43451941049624
model_4,44.01225459831584
model_4,42.32689557906269
model_4,44.807231297205924
model_4,43.830869417615354
model_4,45.05587735237349
model_4,50.69116929452866
model_4,47.04627184531637
model_4,46.644078060773154
model_4,46.3600229840901
model_4,48.0947304105367
model_4,51.16404934908767
model_4,53.58018981304552
model_4,53.32513701284605
model_4,57.951976798798974
model_4,62.87414213905921
model_4,61.21120201094622
model_4,63.97445502082737
model_4,61.04797564019773
model_4,64.50559614364396
model_4,61.67306002604981
model_4,63.9034200234846
model_4,65.66217093572732
model_4,66.74885940803618
model_4,65.80155140117039
model_4,72.10821928905533
model_4,72.088498252092
model_4,75.72673235093497
model_4,79.74271939494064
model_4,81.96953516367192
model_4,82.38838712889572
model_4,76.28188629910997
model_4,78.87982299217083
model_4,72.88428607764683
model_4,73.51762217537056
model_4,70.34991157484775
model_4,68.3554491137474
model_4,65.76498661256859
model_4,65.60192011013031
model_4,58.553877838732205
model_4,56.93403001192928
model_4,53.17046300506354
model_4,50.826468210086205
model_4,51.68099663791325
model_4,53.01376855509079
model_4,59.33466655559959
model_4,62.392525354130036
model_4,62.63459758134615
model_4,66.15428172601385
model_4,70.69279365877695
model_4,68.84382413783874
model_4,78.13618628366918
model_4,74.92071570697294
model_4,73.74462142282594
model_4,74.57705119374508
model_4,65.57914314184426
model_4,62.84452417791954
model_4,60.73357788717384
model_4,62.12848749693249
model_4,59.01900984270855
model_4,60.78919235608997
model_4,57.27419398645679
model_4,59.67391415326381
model_4,55.92267913925918
model_4,53.35916012182547
model_4,45.158214822926695
model_4,48.15952228002599
model_4,44.75975673181043
model_4,48.12187833100365
model_4,47.03361469039594
model_4,46.72041358949035
model_4,47.58686187638432
model_4,52.15375223423211
model_4,55.09733148600772
model_4,61.30163530233295
model_4,66.73859924473432
model_4,72.39068773243122
model_4,70.67454267120917
model_4,76.33736678994066
model_4,73.67755961261226
model_4,78.84091329963448
model_4,77.0524870179529
model_4,81.03071472505741
model_4,80.27139231879391
model_4,77.05592388719354
model_4,72.50653717682621
model_4,67.84922711372995
model_4,65.66470520093547
model_4,62.379282327320865
model_4,57.65029968582711
model_4,60.95110842243865
model_4,63.804075705725936
model_4,64.02305025734039
model_4,63.07481459117501
model_4,62.064603968964526
model_4,59.77991084313036
model_4,57.62978116878797
model_4,59.31119590565835
model_4,54.44417451248358
model_4,55.482799732804324
model_4,52.51356421752962
model_4,51.83373913910201
model_4,42.12419617741897
model_4,34.36765793017456
model_4,37.79813196135524
model_4,28.78023048619139
model_4,30.323532146395337
model_4,28.62656393435008
model_4,26.00051224019671
model_4,24.627808100854278
model_4,27.452081647124032
model_4,25.260066637514683
model_4,26.079586940066747
model_4,23.958015877193247
model_4,22.82266543455853
model_4,22.442078434673927
model_4,22.396091248802346
model_4,21.407836354577736
model_4,24.07543199548581
model_4,22.090185399820708
model_4,24.593484952158175
model_4,30.27557815716136
model_4,26.03299637995951
model_4,24.07062937446608
model_4,25.69357521944039
model_4,26.990245260996744
model_4,26.398851588863177
model_4,25.097375817305867
model_4,25.399655338536824
model_4,22.94554747425718
model_4,24.99258567820652
model_4,24.678497992441404
model_4,23.946152517601146
model_4,23.706370210216843
model_4,29.12058305804385
model_4,27.308846648287734
model_4,26.609717248938974
model_4,28.773459604126394
model_4,29.430122282821674
model_4,27.895209553636956
model_4,28.65583491724101
model_4,27.885807035243488
model_4,26.307167402561383
model_4,26.748686409155198
model_4,28.119899484809135
model_4,30.391212726972295
model_4,26.32402304912102
model_4,27.985979559423864
model_4,42.903917867923155
model_4,42.20190363866276
model_4,31.423288751102508
model_4,27.041066291654708
model_4,33.71346343524055
model_4,29.35969586086139
model_4,36.708324985578656
model_4,32.58807456371141
model_4,30.84674637779244
model_4,30.055478760899852
model_4,33.212575523444684
model_4,30.266876916430185
model_4,28.926277849146565
model_4,32.08614286046941
model_4,33.64681744881091
model_4,34.759653402550605
model_4,28.02653670614017
model_4,28.491168778447896
model_4,36.254521500726696
model_4,34.17716793378349
model_4,30.32062857237178
model_4,30.90325955333537
model_4,24.753755732584974
model_4,27.40247408229333
model_4,28.22961674747057
model_4,27.24720747066021
model_4,26.493016963482653
model_4,30.429292871151116
model_4,30.58875212552084
model_4,28.430685507868475
model_4,26.263262009684695
model_4,27.174874348907903
model_4,27.553020884497524
model_4,28.736152161771304
model_4,27.948909892831576
model_4,27.413814874933447
model_4,27.78037383686751
model_4,27.820571219461264
model_4,27.879688323329898
model_4,26.31112821539136
model_4,27.329758115687586
model_4,27.501662988132008
model_4,28.184756138914956
model_4,29.084547344311428
model_4,26.721670818835257
model_4,30.373736009940327
model_4,25.506132609414635
model_4,24.227951402346662
model_4,23.258807098700345
model_4,23.31657063042439
model_4,23.480491116699337
model_4,22.596003695187388
model_4,28.593162260192905
model_4,26.777813835171393
model_4,28.877041656873182
model_4,27.61801794063649
model_4,31.07344174117315
model_4,29.12463299772935
model_4,31.181228040397396
model_2,37.72299346388899
model_2,29.75337889313232
model_2,27.83711601882169
model_2,30.384534592230917
model_2,32.23281452141236
model_2,29.412012425949797
model_2,33.729904927953605
model_2,27.544211472282772
model_2,27.771239352034165
model_2,34.85415757400915
model_2,33.02357546603889
model_2,29.104343145343588
model_2,30.320827432326038
model_2,30.19627501722425
model_2,29.644952900591303
model_2,31.357181657745965
model_2,27.46779422998952
model_2,29.23383835362619
model_2,28.069126798247453
model_2,33.81837261994951
model_2,31.85138068113883
model_2,25.037713235105908
model_2,25.81245138903614
model_2,23.47671521505253
model_2,32.23571929440367
model_2,26.376983290567292
model_2,30.618199205608104
model_2,29.736026025246243
model_2,22.17798097477498
model_2,26.716709102009183
model_2,22.478662715811875
model_2,22.840630848895668
model_2,22.194934546103468
model_2,21.670715977403233
model_2,22.974723405774053
model_2,24.496349303222807
model_2,22.93801522784451
model_2,24.6138629667912
model_2,27.15961958577463
model_2,24.499558158346186
model_2,25.529834906015815
model_2,26.75316131148428
model_2,26.211608516228807
model_2,23.75610594708996
model_2,24.014047533150002
model_2,24.718627932237723
model_2,27.630212179294176
model_2,28.345403728628295
model_2,25.09523527778219
model_2,26.780634793307396
model_2,25.94589411692868
model_2,23.621184899931897
model_2,24.95580432084534
model_2,24.620807688861525
model_2,23.605788601029413
model_2,24.494189764271137
model_2,22.85932116676122
model_2,22.56583032241906
model_2,22.86077585219754
model_2,24.096478424285124
model_2,21.731757437313714
model_2,25.21140477179506
model_2,24.76600981204865
model_2,25.61729377438041
model_2,26.40433498640687
model_2,26.664792017240867
model_2,34.71348239536564
model_2,27.339210065872965
model_2,32.616641138298284
model_2,33.75879459725002
model_2,36.60942582847929
model_2,49.76150729445521
model_2,42.09738792554708
model_2,40.53576308630385
model_2,42.56607212381908
model_2,48.18853827987777
model_2,46.23958830314494
model_2,42.43062354532457
model_2,43.438836910703685
model_2,41.48289201979809
model_2,48.75263900466189
model_2,44.22573388278056
model_2,44.248511556558235
model_2,47.048571465173836
model_2,43.81283657374023
model_2,41.350320493397696
model_2,46.56592994005996
model_2,42.008627537979685
model_2,45.1513062318761
model_2,40.46103306948498
model_2,41.67966019682353
model_2,37.18400673706491
model_2,37.80704687732941
model_2,53.83263111168344
model_2,40.83835007601009
model_2,43.49332731791219
model_2,44.308762298132926
model_2,38.64071440500265
model_2,41.75124882271666
model_2,41.86357691167109
model_2,42.651560779318224
model_2,42.75053054022123
model_2,40.36189516969614
model_2,41.983827521057485
model_2,36.52353634275459
model_2,39.90466880489976
model_2,34.68224748711782
model_2,38.16812941376201
model_2,38.568053283886
model_2,42.9147131371809
model_2,43.633944947217174
model_2,43.13178292808686
model_2,46.0434712382601
model_2,43.77775866657898
model_2,45.06506168350787
model_2,46.411715233965815
model_2,48.39209981672365
model_2,44.861275120584935
model_2,45.082367860420526
model_2,47.44985089148462
model_2,47.761392098842116
model_2,42.37169863071767
model_2,49.744579067294005
model_2,46.078036577302036
model_2,50.64016467261785
model_2,49.287896687547
model_2,49.087624149316376
model_2,44.69009684229086
model_2,48.78309062619823
model_2,43.04808140229738
model_2,49.30880190737529
model_2,49.974111550796174
model_2,53.493003336027066
model_2,53.607503351708594
model_2,54.70880162575803
model_2,58.669012155453956
model_2,53.96377816554762
model_2,53.641502837522246
model_2,58.33285688146953
model_2,63.686857807343685
model_2,72.11900954456216
model_2,76.51575685586631
model_2,71.43438003728907
model_2,68.99144822918657
model_2,61.32787716816189
model_2,57.29571505815958
model_2,49.90307230726966
model_2,40.28292290476418
model_2,40.234383104220335
model_2,46.91344199422099
model_2,46.32077306471148
model_2,41.641468084114415
model_2,41.079381457460386
model_2,38.01082678513193
model_2,43.004586890318016
model_2,44.244075819298466
model_2,47.519340859114436
model_2,53.05742043713142
model_2,48.91007148945027
model_2,45.36497795719037
model_2,43.37473806114439
model_2,49.60607850980487
model_2,49.663051435102815
model_2,53.66141768052909
model_2,51.85797013148036
model_2,53.80609469840517
model_2,62.33548400737424
model_2,59.38424786552975
model_2,63.559288868030336
model_2,58.74982942952413
model_2,63.186428183853884
model_2,59.399145684464536
model_2,61.22257775495108
model_2,65.29580783346546
model_2,64.5289963043674
model_2,59.79479163888936
model_2,65.92621868241622
model_2,67.29010304862823
model_2,76.44966649244634
model_2,80.91595390312614
model_2,83.10813208260129
model_2,83.48517193653669
model_2,76.44567003015115
model_2,80.34528796622097
model_2,74.30297242224725
model_2,76.31463509316916
model_2,73.94589968193192
model_2,71.07333901676752
model_2,68.80947774039767
model_2,73.02498775231548
model_2,64.3901248038387
model_2,58.78463580454172
model_2,54.46235447309754
model_2,52.99071372629077
model_2,51.91603325290816
model_2,51.10279786736462
model_2,57.875928754571746
model_2,66.31810670464779
model_2,62.65163775914514
model_2,68.25000487512658
model_2,73.07327315654787
model_2,67.2397276115097
model_2,76.49206534281187
model_2,68.51053653565371
model_2,68.25314644915032
model_2,74.39100005641738
model_2,65.37233584890373
model_2,56.05044900761595
model_2,54.602799710940644
model_2,56.84284166954501
model_2,51.56236273288254
model_2,57.026781214197385
model_2,55.565868642858675
model_2,56.95336041581843
model_2,53.47096413472012
model_2,52.93677443530244
model_2,45.514358846548426
model_2,45.93511470770051
model_2,47.94450876751278
model_2,51.89260400158955
model_2,50.00524262658591
model_2,53.13245088080305
model_2,54.45151165984633
model_2,57.253188520680396
model_2,62.9982331292219
model_2,67.01444817135152
model_2,70.372425503312
model_2,75.26866406633287
model_2,74.90233409432986
model_2,79.68954588960186
model_2,76.69045864990144
model_2,81.61953008440996
model_2,81.68845143579024
model_2,83.86866894237794
model_2,84.06289515459866
model_2,79.0583065140248
model_2,78.9310801829282
model_2,70.2391849768605
model_2,69.64539835062912
model_2,65.02101654273679
model_2,62.10348929388624
model_2,66.66840377517887
model_2,67.16867137753258
model_2,68.32649081215708
model_2,64.5694654787862
model_2,64.41760540680133
model_2,61.34666797827242
model_2,60.13576105828238
model_2,62.29714755729505
model_2,54.56853434680542
model_2,57.698202571618914
model_2,53.70341700557435
model_2,50.14784854428614
model_2,43.91516046043932
model_2,33.61812346379519
model_2,33.19972148632677
model_2,27.988468802295518
model_2,28.791250386334923
model_2,28.683363891837864
model_2,24.682920812541617
model_2,26.914020991348934
model_2,27.9226718296054
model_2,27.39428166299694
model_2,26.327721611921895
model_2,27.67332879378534
model_2,28.4324174088033
model_2,31.112790870811292
model_2,27.351499939106127
model_2,29.359535611548832
model_2,31.4175866182868
model_2,32.01275682076811
model_2,30.38612156587624
model_2,28.03564755396291
model_2,31.720972898441683
model_2,29.6530669659005
model_2,28.992394507549758
model_2,28.455221463682385
model_2,29.47072382692658
model_2,31.44888764302595
model_2,30.679164860256602
model_2,27.357613177164236
model_2,31.959042153312105
model_2,28.724960770642156
model_2,29.9509275866576
model_2,32.073845017021085
model_2,31.243844905402508
model_2,30.20255414728126
model_2,29.635237956226774
model_2,30.36112463572499
model_2,30.307396980448175
model_2,26.9648039827116
model_2,25.487796120620253
model_2,29.491919894984676
model_2,24.577212863612647
model_2,22.251388765724638
model_2,23.228026938829313
model_2,25.975575243691313
model_2,24.018998978481246
model_2,24.65618432979135
model_2,26.424342841346505
model_2,26.516624069772654
model_2,26.631550279475046
model_2,23.4355865200996
model_2,26.735834465547665
model_2,25.686008151638813
model_2,26.7301292304619
model_2,26.067210919565692
model_2,25.852282645137166
model_2,27.377250242658185
model_2,25.703651658302988
model_2,24.938658406699684
model_2,26.30812360041818
model_2,27.081428148609117
model_2,26.485063396532492
model_2,27.030933746675146
model_2,27.112794765955183
model_2,24.51633360922278
model_2,26.12465053668711
model_2,25.72677450775518
model_2,24.18675560753763
model_2,25.268258376869195
model_2,25.048480545276103
model_2,26.729411324151435
model_2,23.15313596162741
model_2,29.2116135321703
model_2,27.710870460301525
model_2,26.712532855352038
model_2,29.945860339794304
model_2,27.962070557448886
model_2,30.094689538556846
model_2,27.721062897981025
model_2,30.240744388182062
model_2,28.275266920260027
model_2,30.60877768528007
model_2,26.437500254498445
model_2,25.849188194086302
model_2,27.32164451535209
model_2,26.079886422194242
model_2,24.23921038179105
model_2,29.854683123063293
model_2,27.211721595391282
model_2,30.079776799539097
model_2,26.999965923198026
model_2,27.320665355844536
model_2,26.263311747912667
model_2,27.052854982801357
model_2,23.85697104848805
model_2,26.516925183750566
model_2,23.417441732141008
model_2,27.192098114639517
model_2,26.094617545575606
model_2,25.98785827468964
model_2,26.37903821250074
model_2,27.419172823720146
model_2,27.8815725409222
model_2,23.88173159022699
model_2,31.979879775957663
model_2,32.3193606691857
model_5,37.07070224845665
model_5,33.78905553474032
model_5,33.187355039335664
model_5,31.114904538844705
model_5,31.7076024011767
model_5,35.183273404662025
model_5,32.10072150998167
model_5,33.63294234935892
model_5,26.149301139230367
model_5,33.62601602802169
model_5,32.36588678986299
model_5,27.3535086090269
model_5,33.01067025784869
model_5,25.352363903526566
model_5,27.211786435735114
model_5,30.424874289070424
model_5,27.37560108386969
model_5,29.74696797960496
model_5,27.66526116948807
model_5,33.31850196659797
model_5,30.182062276697252
model_5,28.138022271479706
model_5,21.324654422925956
model_5,27.115750450844644
model_5,24.542383234947913
model_5,32.803500399168115
model_5,25.554924635805943
model_5,29.113275589741534
model_5,23.74840358613437
model_5,28.53666551991046
model_5,22.4287183294291
model_5,24.09420393376785
model_5,21.036713751685966
model_5,21.14647711033467
model_5,20.957442796378015
model_5,20.99225265529458
model_5,22.78684797649475
model_5,19.910489556057655
model_5,23.833002349527302
model_5,21.063941713418895
model_5,21.495226430497492
model_5,23.786925016687743
model_5,24.575620323912513
model_5,20.25366467403228
model_5,21.932068288439037
model_5,22.15812567887405
model_5,23.458694824791106
model_5,27.722707059176166
model_5,24.164209885877423
model_5,31.153302536651605
model_5,26.052896671726554
model_5,36.39518384660913
model_5,39.52357680802742
model_5,38.44645827055865
model_5,40.6389588875304
model_5,36.01675180630627
model_5,34.38922542204091
model_5,34.415080624065006
model_5,29.107347321521047
model_5,29.05039502243562
model_5,26.17761715282927
model_5,27.50225394746576
model_5,28.31597209581468
model_5,28.29050609719462
model_5,30.116267585307472
model_5,29.735542532544507
model_5,36.40492264519161
model_5,30.977683619667
model_5,36.51219550132054
model_5,36.22206739927674
model_5,44.59812709190981
model_5,43.76664179459879
model_5,44.69591690471407
model_5,44.44708904299455
model_5,45.33824032179308
model_5,48.899633690956755
model_5,45.652061717560166
model_5,43.10067320645453
model_5,42.69638474948124
model_5,44.482925263634
model_5,50.393638858550716
model_5,49.57064447934577
model_5,53.361307074572764
model_5,57.005491772451464
model_5,54.309580399592946
model_5,56.24622042144982
model_5,60.34493245683279
model_5,58.22641021584693
model_5,58.328949485089645
model_5,53.593002943336145
model_5,48.91294333741643
model_5,46.71544658200218
model_5,43.66527049546494
model_5,49.24177167885864
model_5,44.85424323766347
model_5,48.996593115869466
model_5,50.98393873050418
model_5,46.13631581709933
model_5,54.81792491109763
model_5,54.086699863328356
model_5,55.628372930864764
model_5,55.212636082348354
model_5,54.54418765469562
model_5,54.651265367219814
model_5,50.43502152524593
model_5,49.273733953980624
model_5,46.66441524662252
model_5,41.182485565508834
model_5,42.62311243518979
model_5,44.50663649011334
model_5,41.44194019967306
model_5,39.438551270398186
model_5,45.27892832687598
model_5,40.43255547375588
model_5,39.38300853829343
model_5,43.91527813347215
model_5,42.03644011799394
model_5,37.86499686345791
model_5,38.08005754785494
model_5,42.442140151202004
model_5,41.74744077598501
model_5,38.718854225035095
model_5,40.00430778168185
model_5,37.46159415530258
model_5,39.53312934461757
model_5,38.3269392851439
model_5,40.71726687784621
model_5,36.21767568259997
model_5,41.74379936875777
model_5,42.86030454634169
model_5,52.5576119137351
model_5,50.31219889669226
model_5,52.60857059081808
model_5,51.74012361427411
model_5,50.27782091777498
model_5,51.29282807277018
model_5,48.65679194174344
model_5,50.928592196556565
model_5,56.37537820698889
model_5,59.77767493928092
model_5,66.20192252276192
model_5,70.46502331925605
model_5,64.09194494012206
model_5,62.66408829578146
model_5,54.05273154618724
model_5,48.96419287773932
model_5,47.472770019597284
model_5,38.678870462051684
model_5,37.721026745298325
model_5,41.55885644386762
model_5,40.321269757172104
model_5,43.71857992782247
model_5,41.3278151376794
model_5,41.12895418290513
model_5,41.583278178628795
model_5,44.79711480643632
model_5,47.66565272908428
model_5,51.610322793514094
model_5,46.86144696660198
model_5,46.41529255220934
model_5,43.734380972856435
model_5,48.811601079247374
model_5,48.028516853600586
model_5,50.877557195663336
model_5,50.751931736504616
model_5,53.4737745365248
model_5,59.25644569639724
model_5,57.720439921479574
model_5,60.430412549961886
model_5,56.549496534304176
model_5,61.10907069826242
model_5,59.54442549089071
model_5,61.29597170195051
model_5,60.8542082119834
model_5,63.35639218572554
model_5,60.56362767086829
model_5,65.14514205733394
model_5,64.87152263649658
model_5,70.33437132493872
model_5,78.89533699339152
model_5,79.30523726581532
model_5,80.61925116421433
model_5,74.86637337911333
model_5,76.7668801125594
model_5,72.87020821142323
model_5,75.21755522788587
model_5,70.7326244670239
model_5,70.8424897543758
model_5,65.68044791652518
model_5,68.55666687596597
model_5,60.841436161561425
model_5,58.69268411428491
model_5,52.68019832389654
model_5,53.679756074414165
model_5,51.45507722652292
model_5,50.97259646854126
model_5,57.818915970559374
model_5,63.41225709111769
model_5,62.1966931709272
model_5,64.65582609667841
model_5,72.89863581629218
model_5,69.2246810792717
model_5,77.68524839837151
model_5,70.56073785084162
model_5,71.22736110215213
model_5,70.34139678244581
model_5,63.23464182370729
model_5,59.05982622875615
model_5,58.67133657711702
model_5,58.029287600678224
model_5,54.97624090752809
model_5,58.679938259005326
model_5,55.01797649841431
model_5,58.162222599009304
model_5,54.15161448501083
model_5,52.89727902674783
model_5,46.56537300208199
model_5,46.93997012653616
model_5,48.708122461389785
model_5,48.54395943791561
model_5,48.473252003667106
model_5,49.65148783556946
model_5,49.2405251103114
model_5,53.32018797734359
model_5,56.32129964541607
model_5,65.3807858297886
model_5,67.52712346400466
model_5,72.95470775234675
model_5,69.64143394942369
model_5,77.01408078161012
model_5,72.68859321119298
model_5,77.6977020619217
model_5,75.44835210440313
model_5,79.27227161298747
model_5,80.85528554639131
model_5,77.2345498165748
model_5,75.71441180346868
model_5,68.49376968107809
model_5,67.10610030829069
model_5,65.03770321365721
model_5,59.18145414848094
model_5,63.18379924131294
model_5,61.63015521555547
model_5,64.19089581252612
model_5,60.4591393974457
model_5,58.076952858227735
model_5,55.46914894287306
model_5,52.56231328326662
model_5,53.366522354090876
model_5,49.76887191169448
model_5,51.45437069430745
model_5,48.17038499075016
model_5,48.114661334700656
model_5,40.85768272597266
model_5,34.42900800478765
model_5,34.079685510473375
model_5,25.983295362072116
model_5,27.210222891738457
model_5,26.390120001415422
model_5,23.577693162743454
model_5,24.50627848019803
model_5,23.01577678812009
model_5,22.948769200568673
model_5,22.2877255294228
model_5,20.852562789012723
model_5,20.93139617458439
model_5,21.848694724329327
model_5,18.79800711358518
model_5,19.478795647064086
model_5,19.476122645981373
model_5,24.30903781025063
model_5,20.76603578648246
model_5,23.2855042494848
model_5,24.83734829347304
model_5,24.20442072395053
model_5,24.83054160389656
model_5,24.413927823527043
model_5,24.6726342263064
model_5,24.42153253282231
model_5,24.76009258609702
model_5,22.18491950608222
model_5,22.931609618972285
model_5,24.47607134269128
model_5,25.71565202072088
model_5,25.36891739071871
model_5,27.7581293375697
model_5,28.584707683126904
model_5,27.979624648782192
model_5,27.587470284721345
model_5,29.576442662568297
model_5,29.803696543705883
model_5,29.466757273185067
model_5,29.21131658283411
model_5,25.685949230985894
model_5,24.790826056654623
model_5,24.79771830741083
model_5,24.203760638070886
model_5,28.178730918061767
model_5,24.576096042033893
model_5,25.765130224288434
model_5,28.27335695327929
model_5,23.645453303122846
model_5,24.296116178747976
model_5,26.144073624769582
model_5,26.11935152615661
model_5,26.879192486314423
model_5,30.987187394581262
model_5,23.61434874486076
model_5,28.219713543741815
model_5,25.96658616438799
model_5,26.826257301399885
model_5,25.777114521784817
model_5,27.70048058555039
model_5,29.403436698747093
model_5,27.383343090586997
model_5,27.615694700922173
model_5,25.13163193574291
model_5,26.632778950930515
model_5,28.10004063047381
model_5,28.41194641653419
model_5,24.6186631568562
model_5,26.687138094101098
model_5,24.86718804705015
model_5,24.592510460359332
model_5,29.888929673368693
model_5,27.86527427608963
model_5,26.013774043152804
model_5,29.954790386982495
model_5,24.718303018802544
model_5,27.5384152472543
model_5,22.642136063066566
model_5,30.982770722643178
model_5,27.751309370200026
model_5,28.89578490502026
model_5,24.390993900255125
model_5,30.26870002051873
model_5,23.32368550486717
model_5,29.08756511534738
model_5,24.8243318944078
model_5,25.014810529442904
model_5,28.566299517413423
model_5,26.69182356177771
model_5,25.82003966488264
model_5,23.74377040451872
model_5,27.517784121177097
model_5,23.840704675709272
model_5,23.24416009368724
model_5,25.360509570702554
model_5,23.91074516170192
model_5,25.59777557791676
model_5,24.1876597769733
model_5,30.4997670846642
model_5,31.409547393559478
model_5,29.714112766727336
model_5,29.383359127125004
model_5,32.498190437152516
model_5,37.15533601326751
model_5,33.425055974075796

## Sheet: RSV
Model,plddt
model_5,40.06660377793014
model_5,42.34385555773042
model_5,32.63042010460048
model_5,35.17801054869778
model_5,32.38054037111578
model_5,33.92829502542736
model_5,33.87044003728079
model_5,33.58354943877202
model_5,38.29500929810455
model_5,34.76398553817125
model_5,36.467970573867206
model_5,31.085009011108923
model_5,33.01596330334723
model_5,33.227786386276414
model_5,32.643323774762386
model_5,38.11862828997255
model_5,45.316995687870076
model_5,47.49070738896262
model_5,49.51432482420932
model_5,70.98755471836192
model_5,72.9547548269038
model_5,74.27342099574162
model_5,66.9310535689583
model_5,67.43918150046375
model_5,72.87170428311218
model_5,73.3673397531238
model_5,69.49305189709412
model_5,71.71676349274638
model_5,73.07144487519689
model_5,68.36257735846448
model_5,60.600238751823774
model_5,63.56933010424836
model_5,62.98171187637489
model_5,57.98772755253594
model_5,57.761405969300526
model_5,56.22662555830902
model_5,52.833654213245616
model_5,47.23293725382245
model_5,42.54433069066726
model_5,41.147673876126646
model_5,38.024294340299086
model_5,37.961309889507895
model_5,37.27120875962828
model_5,39.23306970247631
model_5,44.61400108706038
model_5,46.068810428624815
model_5,48.62597612235901
model_5,51.44249098612635
model_5,47.89502131404969
model_5,47.41836946512103
model_5,53.15385753106785
model_5,50.73893203895204
model_5,47.909882054378606
model_5,50.04037868713021
model_5,50.955841092278206
model_5,49.14836315587671
model_5,46.69836217237388
model_5,46.918971256426964
model_5,42.46260972344225
model_5,41.430489070364274
model_5,33.635778817595785
model_5,35.14140922380511
model_5,29.550082287270012
model_5,31.51798195043829
model_5,29.913975066932828
model_5,30.261809007576513
model_5,26.40610414884213
model_5,29.872329794552567
model_5,35.002967238957346
model_5,42.4002485752984
model_5,48.83981129704204
model_5,54.99678247788182
model_5,50.71359217219379
model_5,61.30066530028995
model_5,54.12389503281656
model_5,58.722179023185504
model_5,61.441773409098
model_5,61.81219826708229
model_5,64.69581018634698
model_5,64.49828244335639
model_5,65.18883193228974
model_5,65.54361602575193
model_5,68.42281736391213
model_5,69.56428551867178
model_5,68.65134265529535
model_5,73.80582211184536
model_5,79.4789136985978
model_5,79.97590161068956
model_5,83.38259997636645
model_5,81.26420820651353
model_5,79.34266048995401
model_5,72.33672928726376
model_5,69.34495972944391
model_5,67.6582805327581
model_5,66.85770659886167
model_5,57.622425810434486
model_5,55.856281283194676
model_5,51.96255196294805
model_5,53.89029353838851
model_5,52.55494663430692
model_5,56.663788394284666
model_5,56.92849924910569
model_5,51.80697799145126
model_5,57.465695047426365
model_5,67.0350873914292
model_5,71.60927919295727
model_5,71.73417624264175
model_5,74.81062504180362
model_5,78.00778510884061
model_5,75.59399149844866
model_5,77.27964997086343
model_5,70.65969204319063
model_5,66.6057685448537
model_5,74.64289980477045
model_5,67.82549999205837
model_5,74.67580358345856
model_5,69.95642901920388
model_5,74.84225121738373
model_5,67.98745920531951
model_5,64.47991233217157
model_5,58.42422198948315
model_5,56.96956002875354
model_5,51.816833126446525
model_5,60.46680857284979
model_5,66.96529980764235
model_5,69.61633319460667
model_5,75.36240316901751
model_5,82.20307396887708
model_5,79.10386665649631
model_5,84.31599772115116
model_5,81.12201410514763
model_5,85.31303572554243
model_5,86.35209010567155
model_5,88.08676560943921
model_5,87.56869147043311
model_5,88.45800198387086
model_5,84.13836688897935
model_5,81.55114475765457
model_5,82.26347737055494
model_5,82.98451497449784
model_5,79.72007307666262
model_5,78.80661573230645
model_5,79.80817015418414
model_5,85.7127715514034
model_5,81.3435354074936
model_5,82.01697888617626
model_5,82.24063803427906
model_5,84.63722110536628
model_5,82.05193173657811
model_5,82.32896746337065
model_5,79.57518230516051
model_5,75.41689443795491
model_5,73.23405714189582
model_5,70.81594080927992
model_5,72.3273239325528
model_5,72.46784655380691
model_5,70.94035388662707
model_5,67.32312325663405
model_5,70.02273012930289
model_5,65.17064986601802
model_5,70.23021124984028
model_5,71.54955623722856
model_5,78.56409533786797
model_5,71.8573825749516
model_5,78.13872846487516
model_5,76.63358983658335
model_5,77.90297501773351
model_5,80.67400177764034
model_5,79.52792940418969
model_5,80.84090538382839
model_5,83.45682887928477
model_5,80.69330564326765
model_5,83.37037188491443
model_5,86.92573163208317
model_5,85.89217012197473
model_5,87.43802033347117
model_5,84.68178032139383
model_5,86.70029556930814
model_5,83.90237052578
model_5,83.85605431641835
model_5,78.22710336321931
model_5,79.01995613797547
model_5,71.32579709717875
model_5,66.96803609675388
model_5,65.97124163518752
model_5,63.33085222557815
model_5,60.161448137680964
model_5,62.14877527060525
model_5,60.875254190191285
model_5,63.10523873077876
model_5,62.99345501340052
model_5,65.1354885253645
model_5,62.22915999055384
model_5,63.16638210889492
model_5,60.109220405789756
model_5,65.90420891543555
model_5,60.74499719850177
model_5,67.04610144809328
model_5,65.17323679332617
model_5,71.33692913895224
model_5,71.91766564583422
model_5,73.01118704153315
model_5,66.625850996493
model_5,65.68054589255006
model_5,62.69576608058195
model_5,60.02118507310477
model_5,55.57645312616296
model_5,57.31286927771361
model_5,52.09770625227065
model_5,56.9499770493014
model_5,58.97358637586512
model_5,62.46652346243354
model_5,62.95518136866484
model_5,60.958279364291215
model_5,58.118429374342654
model_5,65.237974294796
model_5,57.48242407428461
model_5,61.57514062677546
model_5,57.43949481321623
model_5,55.55739260634527
model_5,54.186719149057936
model_5,49.67852422415307
model_5,48.48082065515063
model_5,44.17786623012398
model_5,44.710867215950195
model_5,46.20283993173507
model_5,46.19810960689756
model_5,43.05828529019345
model_5,45.96525938861668
model_5,44.10602946432936
model_5,47.17400083973188
model_5,50.537141643086215
model_5,47.852535941690796
model_5,53.851006214298636
model_5,56.94277550240939
model_5,53.58065735676245
model_5,52.81108900694333
model_5,54.76603245463978
model_5,56.491288917602326
model_5,52.951850162049254
model_5,53.82342246391445
model_5,53.7840595923512
model_5,51.50194497328437
model_5,48.4691207255934
model_5,46.43574817410004
model_5,42.13032213278166
model_5,39.6288947243629
model_5,38.25495634036383
model_5,35.54517761400165
model_5,30.75731073455244
model_5,24.79945025736924
model_5,27.637651177322358
model_5,25.7402118235268
model_5,25.031657183978496
model_5,33.10982453255564
model_5,25.58027556955858
model_5,28.231241789486372
model_5,26.51474824990873
model_5,28.17357943480602
model_5,26.42047432779509
model_5,24.023321712340472
model_5,23.764968670668164
model_5,27.40691879941369
model_5,23.088300679904926
model_5,22.81895408652235
model_5,24.247364603732418
model_5,25.27780824760702
model_5,26.74091028736438
model_5,28.84866304173192
model_5,30.280347651801996
model_5,27.67996309410955
model_5,31.20364165579667
model_5,35.02435863166465
model_5,37.0569586342317
model_5,34.739032192563165
model_5,34.67740977907669
model_5,36.160383707785506
model_5,35.040890600401326
model_5,34.3199766514881
model_5,35.27841231337515
model_5,33.751543807709815
model_5,33.696424128225765
model_5,34.181220385566114
model_5,35.70399774418911
model_5,33.949135776085306
model_5,30.397194604040116
model_3,34.451754941837855
model_3,37.14553209964651
model_3,35.50319171254523
model_3,35.06756955914897
model_3,33.39121274766511
model_3,34.78575405059382
model_3,34.3136756006279
model_3,32.97162001808465
model_3,34.89705664495704
model_3,36.12392392853507
model_3,36.34576232454855
model_3,34.31577483877481
model_3,38.023884213413105
model_3,35.042006658011815
model_3,33.907111027627245
model_3,42.093832325903335
model_3,45.234718177671304
model_3,44.04053045102045
model_3,50.56923595936678
model_3,62.048864063632195
model_3,72.15559849102281
model_3,73.6105187186622
model_3,66.9139355244697
model_3,73.56011223461245
model_3,75.33589798837784
model_3,76.82221706137352
model_3,77.050073822611
model_3,76.68518849505926
model_3,76.79535441740882
model_3,76.95048334209422
model_3,76.8507025015133
model_3,72.75739175190392
model_3,72.46943685592849
model_3,70.95794103539082
model_3,67.00247380300424
model_3,64.12539448682219
model_3,57.88247520470758
model_3,51.87104127305792
model_3,43.54487695131683
model_3,43.45731870160671
model_3,39.714130506792564
model_3,33.73401006350468
model_3,33.255089445738115
model_3,39.140152751322596
model_3,35.685739250911865
model_3,36.23889478817
model_3,39.558562932339555
model_3,39.51050744565509
model_3,36.854150649076466
model_3,38.60787028431514
model_3,41.007091644343745
model_3,41.29599103485452
model_3,37.18597531718114
model_3,40.214978382973634
model_3,42.708216283490394
model_3,40.186273624269226
model_3,34.10649318335344
model_3,34.61715927834302
model_3,31.966847907257034
model_3,35.74051889781549
model_3,36.23335137696995
model_3,30.911502891758563
model_3,36.13644596901394
model_3,31.640728976839448
model_3,27.990191807926738
model_3,26.4742617231277
model_3,30.046171835681886
model_3,28.633826563192994
model_3,38.88360925264715
model_3,51.56619726572808
model_3,57.19269081046923
model_3,62.072073247240475
model_3,59.13651196765203
model_3,61.17206471995813
model_3,57.138220417425586
model_3,63.2629161274574
model_3,65.00175996962116
model_3,70.39667373943075
model_3,72.65832478738137
model_3,72.25548501434241
model_3,74.19783644241214
model_3,72.76258244381641
model_3,75.44770126917682
model_3,72.14001356176503
model_3,73.56692643427778
model_3,80.26342265268383
model_3,82.92792924413013
model_3,82.19433804719755
model_3,82.76242693847188
model_3,80.58992980025823
model_3,78.18512746943792
model_3,68.17641659479851
model_3,61.7254319122294
model_3,54.81070250234234
model_3,50.762533256021015
model_3,46.12742134661675
model_3,49.39284579079412
model_3,46.05459511152002
model_3,50.047233470642816
model_3,49.013449322052104
model_3,55.14105114868014
model_3,55.64735643093286
model_3,59.49640963838987
model_3,61.07437914581351
model_3,61.63144616887393
model_3,62.90168087000163
model_3,64.95041890728315
model_3,67.40884457168794
model_3,73.07754712614963
model_3,70.75400310113434
model_3,73.1498549268204
model_3,65.13146724886342
model_3,60.26592645299319
model_3,66.04638433526723
model_3,58.236271138269316
model_3,64.61285169746223
model_3,59.9574032672599
model_3,67.40073645915481
model_3,61.80422281777827
model_3,63.275740457039085
model_3,55.87036818060369
model_3,58.258087585618526
model_3,50.63008454916598
model_3,58.10261277403356
model_3,62.596035218483614
model_3,65.46436826885427
model_3,69.94423376521955
model_3,78.43423082089707
model_3,75.17912240449203
model_3,82.51512698316218
model_3,80.58101917598661
model_3,85.27156887547189
model_3,82.46225888704922
model_3,84.87825573578772
model_3,84.77565538089891
model_3,85.38845538613792
model_3,81.62440806189966
model_3,78.33980684989272
model_3,77.14067920233629
model_3,79.86722892500346
model_3,77.48687825600426
model_3,77.7224001504719
model_3,75.09860700508624
model_3,81.35757066310222
model_3,76.99623536058242
model_3,78.15892491080943
model_3,78.51115171465703
model_3,81.36912177835823
model_3,75.64510340483844
model_3,76.27599018439966
model_3,70.38208321105003
model_3,67.41242619140519
model_3,65.29527619393376
model_3,60.73883377252376
model_3,61.61141197464824
model_3,64.34964606873335
model_3,59.89693155159239
model_3,56.288925156025456
model_3,58.76259747791185
model_3,55.01411355712389
model_3,61.4297913411292
model_3,63.70909076217593
model_3,73.51548587661655
model_3,66.17044391829567
model_3,71.82518055830717
model_3,71.06089869128026
model_3,74.39197171806448
model_3,76.87334447419379
model_3,76.63712319447723
model_3,79.26582429114522
model_3,80.90950545329757
model_3,75.57993156490976
model_3,80.11360996481972
model_3,84.41156972577346
model_3,83.00982766523572
model_3,84.99587219266847
model_3,83.15863910343157
model_3,85.88459659030644
model_3,83.05270355338257
model_3,83.53836939540297
model_3,77.57276102826151
model_3,75.93043516395119
model_3,67.99928351052063
model_3,61.31396587703261
model_3,62.68871612459134
model_3,62.13156133600977
model_3,58.877044318751345
model_3,59.08568430015975
model_3,60.73432808401411
model_3,63.01954568839345
model_3,64.69393922133168
model_3,68.46029355327845
model_3,63.94214999278483
model_3,66.88265972130624
model_3,61.802301943505874
model_3,62.83292064621696
model_3,60.539787440977285
model_3,65.04908334169451
model_3,63.80044265388506
model_3,68.22584102952055
model_3,66.54263547109461
model_3,60.98368914095771
model_3,51.848786604285124
model_3,43.46694982075132
model_3,35.77471458283252
model_3,40.689993115636746
model_3,32.43749602994648
model_3,35.25203733199668
model_3,38.28795282783175
model_3,40.736995568509876
model_3,43.94602619166971
model_3,50.55572296331455
model_3,48.750575261936994
model_3,49.34393666477808
model_3,47.40090199054247
model_3,49.80964803717506
model_3,49.0831613616483
model_3,43.48397479476989
model_3,50.20126657456602
model_3,44.28151048614018
model_3,47.466408937805674
model_3,44.21863700020913
model_3,46.790456024493324
model_3,49.60169627978757
model_3,52.87328926395821
model_3,50.21366719561047
model_3,43.505201640695304
model_3,45.2878933334432
model_3,46.030678321243606
model_3,40.647760111204654
model_3,43.177133862373005
model_3,46.16621306210436
model_3,41.05691010993178
model_3,45.785575464553396
model_3,41.72833608729706
model_3,43.168107325312114
model_3,43.23146587426594
model_3,45.06847667485635
model_3,41.682073641409254
model_3,42.261258046902185
model_3,43.15257753988044
model_3,44.01915485051812
model_3,40.26938073204383
model_3,39.034683179412234
model_3,38.879187771841316
model_3,34.1714145946753
model_3,36.452926815745734
model_3,36.17332723832805
model_3,36.346303677129065
model_3,38.21403157560416
model_3,40.654178916127414
model_3,36.828784386321786
model_3,36.430103692960984
model_3,36.348128819030535
model_3,37.685776426500524
model_3,30.826250953352424
model_3,34.20898977680189
model_3,34.31791860261001
model_3,37.85274495650082
model_3,31.66163743747165
model_3,34.096483756642556
model_3,26.166644329838157
model_3,32.872080701548825
model_3,26.89072261318505
model_3,25.024269092045863
model_3,27.3921744255058
model_3,25.311810831757615
model_3,34.83961494402319
model_3,33.170783665089395
model_3,30.102524474204976
model_3,31.466217559674988
model_3,37.74182265280979
model_3,32.40764671616489
model_3,33.0873702870158
model_3,33.645194030832485
model_3,32.369611094647546
model_3,34.20866015803767
model_3,32.86155704723205
model_3,38.80673074955121
model_3,35.02566090336767
model_3,31.811947009060525
model_3,34.16062189143849
model_3,33.43954899173695
model_3,30.191118583141357
model_3,37.05231401562923
model_3,32.658680762746364
model_1,28.79253746786708
model_1,32.80523243772039
model_1,28.133192273948215
model_1,29.512302673188973
model_1,29.469214555923823
model_1,28.78214480905444
model_1,27.346616675778932
model_1,26.78031976487182
model_1,34.08702663867734
model_1,30.58487611325108
model_1,29.911672966445625
model_1,26.94457913582664
model_1,30.562957791429646
model_1,29.766194619056474
model_1,31.120535087335156
model_1,37.14910100179259
model_1,40.50865433597937
model_1,48.40225734570412
model_1,46.69470424688188
model_1,65.36509720701723
model_1,68.55641441835905
model_1,70.86702490824973
model_1,63.6588450471172
model_1,65.85975924087688
model_1,71.8851825913298
model_1,74.16050025862931
model_1,69.33908980587147
model_1,70.28705791875835
model_1,73.14551528161972
model_1,70.01915356592508
model_1,63.1998828034848
model_1,65.30489560530984
model_1,65.10872380400541
model_1,61.24751336648476
model_1,54.71579118471708
model_1,56.75844387192046
model_1,50.99050601079943
model_1,44.37761317307013
model_1,41.96626080962596
model_1,39.411937140219386
model_1,35.47287606133614
model_1,39.318603173727745
model_1,32.05849196507188
model_1,32.95723195302707
model_1,38.08981529753145
model_1,41.82556555928385
model_1,37.82887011616185
model_1,43.59799282642165
model_1,41.548089756589086
model_1,41.225272119058324
model_1,42.765843336511125
model_1,38.96142999953326
model_1,38.169702072279726
model_1,40.31115181288032
model_1,40.316407355643605
model_1,37.054661171345735
model_1,30.77494718613525
model_1,34.44150643134526
model_1,32.71013145105825
model_1,38.278324191422136
model_1,29.584383009766263
model_1,30.842311043910282
model_1,32.969828194784206
model_1,28.87715094817565
model_1,29.952943547949868
model_1,32.44045696152808
model_1,29.26415203835859
model_1,27.94425084516115
model_1,29.190562643512745
model_1,40.10815815395471
model_1,48.949453436780225
model_1,52.12236013976052
model_1,51.91715097682527
model_1,58.90337699472046
model_1,56.77165810272253
model_1,58.39246245057939
model_1,64.25645471519601
model_1,65.11629205519057
model_1,64.1866501264899
model_1,64.39383273294891
model_1,57.665196118387016
model_1,52.97521412272703
model_1,52.415300578132474
model_1,52.54087254017394
model_1,60.7416984059025
model_1,67.11712700533666
model_1,74.84948016388941
model_1,74.19484223091261
model_1,78.0451519316839
model_1,76.26212132030149
model_1,75.24881136650673
model_1,70.5468121082274
model_1,62.19732681600271
model_1,59.1086618345808
model_1,55.41012498203598
model_1,43.036419027162985
model_1,46.82661381160505
model_1,42.9172747966245
model_1,45.7464054996185
model_1,46.00447086324038
model_1,49.11031152994496
model_1,49.22626557628313
model_1,49.06489317296564
model_1,51.906243611415434
model_1,62.12674617341691
model_1,65.61024044988856
model_1,72.75463110505551
model_1,74.47768901484913
model_1,78.3790646992162
model_1,75.73092534373814
model_1,77.41363501057681
model_1,71.13638511716563
model_1,66.64147547968896
model_1,74.70253334779265
model_1,67.45349520699735
model_1,76.60397478128262
model_1,68.95864913796525
model_1,77.51333039960046
model_1,71.51550082968667
model_1,71.42240225684299
model_1,63.79553205892893
model_1,66.74298622213053
model_1,64.71178423166907
model_1,65.7609338530074
model_1,70.17071528864292
model_1,74.13498999712844
model_1,77.2976081148962
model_1,83.93552136495855
model_1,81.70128236136325
model_1,86.87207716281785
model_1,83.57181944363661
model_1,86.14560405920541
model_1,86.49572439728705
model_1,87.64498280610631
model_1,88.4919344624373
model_1,88.23663042264
model_1,84.01838124141703
model_1,81.64960255164895
model_1,84.10826411877586
model_1,84.30998531384648
model_1,83.04572919693327
model_1,79.60396708553435
model_1,83.00507237440887
model_1,86.88916450977331
model_1,83.77230074937232
model_1,84.60820727720169
model_1,83.96811312405246
model_1,87.08958840138709
model_1,82.67246281150663
model_1,86.50157322174708
model_1,82.86223506026634
model_1,81.56338712646675
model_1,78.1884952228038
model_1,74.15576325156992
model_1,74.1983417544195
model_1,69.74053499225532
model_1,67.07864569566206
model_1,62.17583370835642
model_1,65.94159220060942
model_1,62.03308114662115
model_1,64.28034546241939
model_1,67.97613704009426
model_1,77.81249751158852
model_1,67.78958358209768
model_1,74.32661842217908
model_1,74.36359082698641
model_1,78.85419448712831
model_1,80.43464595650106
model_1,76.25087295989242
model_1,80.47092705325109
model_1,83.66700150778802
model_1,78.0776809255436
model_1,82.82499120429019
model_1,87.25290572067296
model_1,86.3662263037331
model_1,86.63477732927265
model_1,84.2376796664222
model_1,85.55396270356009
model_1,83.47796296346868
model_1,83.6946091861859
model_1,78.8768362517095
model_1,78.72391295406037
model_1,71.15212619592441
model_1,63.73077560957414
model_1,65.29291443968042
model_1,60.640868242334925
model_1,61.28772136347912
model_1,60.851281614953656
model_1,60.7184691696251
model_1,62.18063753938259
model_1,66.45981937291297
model_1,71.19192512800248
model_1,67.86498175830683
model_1,71.27480671727118
model_1,67.42313142576802
model_1,71.29765568149604
model_1,65.71045049165019
model_1,70.63300231238787
model_1,68.43816747850356
model_1,72.31546208231298
model_1,71.39133255667922
model_1,69.09491173778825
model_1,63.85029911733909
model_1,63.089242550438925
model_1,57.47923669355806
model_1,56.28549014456075
model_1,51.87270600108603
model_1,52.96859354950857
model_1,46.46253993791992
model_1,47.4347336703463
model_1,51.42814651986304
model_1,51.32339189889365
model_1,54.61599919847845
model_1,62.651339275861105
model_1,53.68471870950724
model_1,61.93867848729313
model_1,51.00062931447156
model_1,59.687644298165644
model_1,53.39976871827956
model_1,48.96910661834635
model_1,50.52458278123421
model_1,44.75576783571204
model_1,41.684537712802005
model_1,41.01679885652629
model_1,40.326174281000924
model_1,37.450043982174975
model_1,39.19123955719623
model_1,32.08525185233157
model_1,33.80969861131597
model_1,33.37713535351213
model_1,31.776948582628386
model_1,35.348674997519986
model_1,35.11988121827562
model_1,35.36962731312814
model_1,41.17406403259519
model_1,37.81863309684376
model_1,41.13735324403864
model_1,41.75317008155706
model_1,41.58801870653405
model_1,40.75993660916538
model_1,39.03820799581263
model_1,36.556663374625714
model_1,34.32288452669308
model_1,31.4096002925471
model_1,33.14970461230404
model_1,29.126107477935868
model_1,33.06013148616329
model_1,29.242615464187104
model_1,29.74436659081402
model_1,30.494258663980872
model_1,29.405894165989586
model_1,32.03079629613785
model_1,29.123132153348703
model_1,27.677473390031075
model_1,31.71888178252266
model_1,28.90516440793726
model_1,30.02707778096373
model_1,30.489166132785606
model_1,34.841560020518955
model_1,32.25975610892055
model_1,27.96550412110082
model_1,25.404511692609947
model_1,25.10991656097394
model_1,25.24518581631855
model_1,23.051000112875037
model_1,24.69805566851028
model_1,24.648767638393107
model_1,27.06559374932112
model_1,28.930667258151516
model_1,27.313606030031224
model_1,29.17250702039018
model_1,27.663782265073678
model_1,30.62898786737059
model_1,30.52312576392433
model_1,29.92474003092502
model_1,32.309490982355776
model_1,30.124986630573396
model_1,29.629896762271517
model_1,33.09156662215536
model_1,32.61363875903771
model_1,36.077877038158476
model_1,33.3179385632684
model_1,35.24247457634191
model_1,28.221151731457205
model_1,36.87646085288724
model_1,34.84608239078806
model_2,31.403511520184107
model_2,30.86124731284508
model_2,31.313881622481855
model_2,27.523616699283593
model_2,27.640938531410935
model_2,29.77893033654254
model_2,26.929292827364403
model_2,28.695159187147507
model_2,32.51110867701209
model_2,29.36762311387428
model_2,30.287402469475637
model_2,27.830883573780735
model_2,29.248601944476825
model_2,30.045765802955426
model_2,29.876808725734005
model_2,37.89181372633902
model_2,38.45721702594892
model_2,46.90384650911437
model_2,45.574848168995224
model_2,69.72287833906012
model_2,74.95735264514222
model_2,73.93989446669
model_2,70.0470603267895
model_2,70.99622116144747
model_2,76.00389431015356
model_2,75.23298736264404
model_2,71.48993244746815
model_2,72.64873102278214
model_2,73.52895439980782
model_2,71.07457299475209
model_2,67.8838859036332
model_2,66.88757722917944
model_2,66.82067950587951
model_2,65.2446213600342
model_2,59.643115310056594
model_2,58.149156948289594
model_2,52.92551865306449
model_2,48.60416822398837
model_2,40.30927348672412
model_2,40.110871378012234
model_2,34.818204806622816
model_2,39.42373554849837
model_2,33.80694324439536
model_2,35.39725734836247
model_2,40.67042066681824
model_2,41.26597341103297
model_2,43.61135555925329
model_2,47.58170427279901
model_2,46.83468083093851
model_2,48.97365137434638
model_2,51.23836121828946
model_2,49.38496021325766
model_2,48.6909351849151
model_2,52.74964176981438
model_2,49.24640717872375
model_2,44.7961605679128
model_2,42.25040164417805
model_2,40.68579138090638
model_2,43.31479558585715
model_2,42.12057837867882
model_2,47.406756643163874
model_2,43.58284079652333
model_2,45.223718131199995
model_2,45.113190640820896
model_2,41.030757193260335
model_2,43.777064306781874
model_2,44.11244258182023
model_2,45.06487939668715
model_2,41.86444634675536
model_2,48.84192057613046
model_2,49.69259906909439
model_2,56.2038466300984
model_2,55.40564317159997
model_2,60.31885468565093
model_2,57.57862129950877
model_2,57.80209886858375
model_2,61.26367656511692
model_2,62.947438349084905
model_2,61.81829762880942
model_2,62.025742544656126
model_2,58.937589375880385
model_2,61.057017968778936
model_2,53.1674385553249
model_2,45.7695944089616
model_2,52.547862086903486
model_2,69.56341626403535
model_2,75.96814471895144
model_2,74.75142362870461
model_2,78.93039210361891
model_2,73.65076850558768
model_2,74.17939598289604
model_2,67.62250103515292
model_2,56.85118720836299
model_2,54.8236779678873
model_2,53.85775547448056
model_2,51.80652631289422
model_2,46.50751112822512
model_2,51.48642753072116
model_2,44.20271076606195
model_2,43.77886143031264
model_2,48.81201077745754
model_2,47.28160598527915
model_2,47.29088812619523
model_2,53.37484279308352
model_2,57.45184791798009
model_2,59.919636982217284
model_2,66.74840579182182
model_2,67.63178434922837
model_2,70.42065613538037
model_2,70.11114320576172
model_2,71.3730331015573
model_2,62.480959319333785
model_2,59.64176936920153
model_2,62.40348350299721
model_2,59.774588226562564
model_2,63.1020630537276
model_2,55.88673351674366
model_2,60.46307247005929
model_2,51.920951403774765
model_2,54.395268133518805
model_2,51.66615329690196
model_2,46.89378840971923
model_2,47.84972097713494
model_2,52.45117869551053
model_2,58.85622367227828
model_2,62.8998685663525
model_2,68.76466542613075
model_2,75.27254740507853
model_2,74.05377152050913
model_2,78.47544463115084
model_2,75.70213007287153
model_2,79.44016111301822
model_2,79.12827200103082
model_2,83.48460905824025
model_2,83.73489963202144
model_2,85.53703193674146
model_2,79.82452161648959
model_2,77.60280736025878
model_2,78.27545013027701
model_2,78.77429302124345
model_2,79.25233134767358
model_2,76.90058783361653
model_2,78.2457225387111
model_2,83.21046708355105
model_2,80.04438622921268
model_2,76.78921998339855
model_2,74.81524541638422
model_2,77.95424408213131
model_2,70.89635564372658
model_2,74.57369681610363
model_2,68.01044766793373
model_2,65.28693917488815
model_2,61.849607423116396
model_2,54.53666875257153
model_2,55.68335801644816
model_2,55.45458745199432
model_2,51.504890422273974
model_2,52.785066620337695
model_2,54.51244861879915
model_2,52.70151631867254
model_2,59.532026712538425
model_2,63.48283950075027
model_2,71.33135493754422
model_2,65.04804960869016
model_2,69.75380493548687
model_2,71.60105957625291
model_2,72.71936257852197
model_2,74.43425662565384
model_2,71.33152987165626
model_2,75.31451511802935
model_2,76.52112560998305
model_2,72.75196851844831
model_2,75.62965398385796
model_2,82.89085990518923
model_2,80.34960878103233
model_2,83.56126773298068
model_2,79.56253047531374
model_2,82.3207751441713
model_2,78.37861081008326
model_2,79.13742340620658
model_2,76.47818732208435
model_2,77.2493275902888
model_2,70.22933923518812
model_2,62.7217187810556
model_2,62.60353297863692
model_2,60.69808817648767
model_2,53.2162086544853
model_2,48.08284336595868
model_2,47.78278930108017
model_2,51.526820669227135
model_2,49.96144854544631
model_2,53.212999003846576
model_2,55.558300152275145
model_2,59.31796449518715
model_2,58.19020126196096
model_2,61.69454610843971
model_2,58.94799977169565
model_2,63.99831102858048
model_2,59.90197235143224
model_2,64.86886785677797
model_2,63.9290599232552
model_2,65.82427076916234
model_2,60.02756688783483
model_2,57.09939097058303
model_2,54.711607533216
model_2,52.724016988679054
model_2,50.72028749509627
model_2,49.99602559260006
model_2,44.774717732601395
model_2,43.64440930588216
model_2,43.56127639632666
model_2,45.06287158268719
model_2,42.0931346069376
model_2,42.52537258947881
model_2,39.35089057825143
model_2,41.482438771505706
model_2,42.76552868862745
model_2,41.561852608654696
model_2,40.84919222081316
model_2,40.82496121711778
model_2,41.55257139389458
model_2,37.155442818682324
model_2,41.128549334546726
model_2,43.99885139850085
model_2,43.26645899876802
model_2,42.833312901037054
model_2,37.73421190639556
model_2,40.86157596190439
model_2,46.38799402383983
model_2,44.1201167226941
model_2,45.615421187652366
model_2,51.87820162779233
model_2,51.05586170172758
model_2,50.979658232437345
model_2,54.8776276771606
model_2,53.53594270980284
model_2,53.24907825645971
model_2,55.269046403872814
model_2,57.54674266194431
model_2,53.67642302110398
model_2,53.512348392801925
model_2,55.13365915411674
model_2,55.641458126161005
model_2,50.12816885311534
model_2,49.34805915282098
model_2,46.705043057528194
model_2,47.40072632035389
model_2,41.319657431327414
model_2,39.33652710320984
model_2,38.96275856991996
model_2,36.69017295214144
model_2,34.84348149727156
model_2,30.965898474361886
model_2,31.267743433765645
model_2,33.27194319086629
model_2,29.131091716182706
model_2,32.27058187432339
model_2,30.564134161806578
model_2,32.044157272248405
model_2,28.945403351623096
model_2,26.493185874194747
model_2,23.976300647631433
model_2,24.837587171830815
model_2,22.310733939608326
model_2,23.396254231854073
model_2,23.244912737802224
model_2,24.899049063165872
model_2,27.896019470288593
model_2,25.867720230715346
model_2,25.31477553025615
model_2,27.82418571015296
model_2,28.05122989597293
model_2,26.825351169420173
model_2,28.044807832193325
model_2,26.14452426845673
model_2,25.999669815544614
model_2,26.430429850202923
model_2,29.364652445306998
model_2,29.3098293117655
model_2,28.19125527179494
model_2,28.12882870480098
model_2,28.548580628710624
model_2,32.37570431505446
model_2,28.540781734016484
model_2,29.34407072796602
model_2,33.26428334575029
model_4,41.573836675379425
model_4,42.01195050543174
model_4,35.62959172890987
model_4,34.20123410486849
model_4,35.849071479635306
model_4,35.82686873665079
model_4,33.72415527672274
model_4,32.858845332055346
model_4,40.54056862503057
model_4,34.062803107168286
model_4,35.20719585311599
model_4,30.764309517122452
model_4,32.58850451506441
model_4,31.73242035585281
model_4,28.799850120114566
model_4,35.10776635122602
model_4,37.19507333746878
model_4,41.00681359719601
model_4,46.01704125030664
model_4,62.07928056389209
model_4,69.03078040902616
model_4,68.70214692689478
model_4,63.430852954799775
model_4,66.65179434703894
model_4,71.77184946092892
model_4,71.16812042926904
model_4,69.9157804554852
model_4,73.7206715470238
model_4,73.3302232879796
model_4,66.11306155627243
model_4,65.46265901881269
model_4,67.66421405883737
model_4,64.95272697164908
model_4,61.186713874427355
model_4,57.798612830549246
model_4,56.300729495298576
model_4,52.27494139995541
model_4,47.549622223858016
model_4,40.974626540613826
model_4,37.938166550302405
model_4,39.20293094555382
model_4,37.0701637424354
model_4,31.222102611041908
model_4,30.134400771454235
model_4,38.829310967637866
model_4,36.421609312258624
model_4,34.45535516588643
model_4,37.60152721095892
model_4,38.13605890889312
model_4,38.38370090201942
model_4,39.40642022114934
model_4,37.42239998503464
model_4,34.179207838402355
model_4,37.81181819350422
model_4,38.9688890489997
model_4,34.62081500637577
model_4,28.290170769934768
model_4,33.59626534315975
model_4,31.68366990270442
model_4,42.17325834915391
model_4,34.51202675913736
model_4,30.645138124717047
model_4,35.4577938728753
model_4,30.994173404484165
model_4,29.085573829739587
model_4,30.200742525767048
model_4,26.670833601308914
model_4,30.35628004497266
model_4,31.18597127600878
model_4,41.00652072761658
model_4,49.636836132010146
model_4,57.454784840473664
model_4,54.76422772897024
model_4,59.348019793923
model_4,54.921296666036824
model_4,57.07477362328181
model_4,58.73893458732288
model_4,62.06089418467792
model_4,61.06051027555315
model_4,61.7223254932528
model_4,61.751061972173815
model_4,64.39964976775536
model_4,65.91112370832161
model_4,68.15182229144602
model_4,66.52724914279223
model_4,72.10273948672875
model_4,79.60842564446328
model_4,76.46690297256828
model_4,81.08503144188806
model_4,76.73632579742252
model_4,75.12022053063514
model_4,67.53924446621276
model_4,61.728237929419194
model_4,58.46831882054524
model_4,54.4797181297946
model_4,47.141280801685056
model_4,41.26067335724837
model_4,35.589539289227105
model_4,43.317599047910335
model_4,42.46982165016061
model_4,43.18214738028109
model_4,43.722807201696014
model_4,46.00178806568215
model_4,52.6169029243158
model_4,57.37774150441055
model_4,59.83161408719172
model_4,68.026333390344
model_4,68.5373818538594
model_4,73.12443928266559
model_4,70.6491501993171
model_4,71.7810811406762
model_4,63.33953347981737
model_4,57.74847091190841
model_4,65.81509329864791
model_4,58.54662039104096
model_4,64.78286937936859
model_4,57.88439790654502
model_4,60.80175958647327
model_4,55.84793679495146
model_4,55.86522020450535
model_4,50.443115432929055
model_4,46.67107822550701
model_4,48.98427664719099
model_4,51.48391230887829
model_4,59.32149165870969
model_4,67.30561988659679
model_4,71.15802651962217
model_4,79.45575150396658
model_4,75.71395589093143
model_4,81.1390551336293
model_4,79.34347652934068
model_4,83.65418430926283
model_4,82.70933186995578
model_4,84.36724038917043
model_4,84.74415104749838
model_4,84.28728564721814
model_4,77.94720330118342
model_4,75.88617748976321
model_4,75.91012823322853
model_4,75.83197021502836
model_4,75.43679587861924
model_4,75.65685016179121
model_4,71.85246009672528
model_4,81.40452467293561
model_4,80.26898921002974
model_4,78.76686007546196
model_4,77.42208854684537
model_4,81.57616448522195
model_4,75.51150111754826
model_4,77.98333248624884
model_4,72.24355987651641
model_4,70.28075837984635
model_4,68.76678480024799
model_4,64.10361505706891
model_4,64.80082972071258
model_4,60.62546536935749
model_4,59.32813429183557
model_4,57.33145742810722
model_4,60.14968410552682
model_4,56.157853705545214
model_4,59.49460169821076
model_4,64.26171742649132
model_4,73.71410035591983
model_4,67.8415743345628
model_4,71.43579548330062
model_4,71.75042029935746
model_4,73.51159945051506
model_4,75.63576734884504
model_4,75.75473565747822
model_4,79.37951020286856
model_4,79.97592377540114
model_4,75.03418005432762
model_4,80.01908865564188
model_4,84.21855870817517
model_4,82.31676360811106
model_4,84.001772686916
model_4,81.34378055152837
model_4,84.50659611109859
model_4,80.68188143015423
model_4,82.62591463020941
model_4,76.9869070885577
model_4,78.43615480496327
model_4,71.17427463830676
model_4,68.59708750710523
model_4,64.6872914697301
model_4,60.98295698340392
model_4,54.17256614039525
model_4,47.8788233784735
model_4,49.938009023590894
model_4,52.61500662506919
model_4,50.34353283529342
model_4,56.29056075047536
model_4,55.595797088445096
model_4,59.5234944993482
model_4,56.45458713991205
model_4,61.954944333666894
model_4,57.26072795346065
model_4,64.96310773255483
model_4,62.47583595268953
model_4,65.41552224262497
model_4,63.984783476738606
model_4,65.40017121263575
model_4,58.21134176365421
model_4,59.191814543579305
model_4,56.66176936035663
model_4,51.61609101518114
model_4,46.04643885054974
model_4,47.41830383964815
model_4,38.43287824842264
model_4,34.65007188775052
model_4,51.08482259035689
model_4,50.58467935096404
model_4,52.279711206851275
model_4,53.23312000149008
model_4,45.3141438555467
model_4,48.097181082164745
model_4,43.00310339815223
model_4,43.41841007971379
model_4,46.53504892403293
model_4,40.56570162883327
model_4,43.45149604194022
model_4,35.97190272239186
model_4,36.8247920117792
model_4,36.79432504207943
model_4,38.137867517195446
model_4,36.197914607721025
model_4,31.600083835735855
model_4,35.83764315696361
model_4,37.684865250138955
model_4,35.88389142050823
model_4,36.25744241001303
model_4,33.14249552836917
model_4,34.78995962921544
model_4,36.73697489642018
model_4,36.58509986254012
model_4,32.30480746129978
model_4,38.616855654730095
model_4,39.51245032365113
model_4,39.720964392808355
model_4,38.064987152651156
model_4,40.10527379241625
model_4,42.60304910117065
model_4,40.92900805406805
model_4,36.41726027018921
model_4,36.42261969078709
model_4,43.05697126429185
model_4,41.57552211509619
model_4,34.55812389824132
model_4,35.28529998166686
model_4,36.8345050519565
model_4,32.028144802905445
model_4,27.937628609979576
model_4,27.752472833279175
model_4,26.984881608437718
model_4,29.40043660853553
model_4,29.987827238321184
model_4,34.39854612146155
model_4,29.349137307246558
model_4,37.12683395628119
model_4,29.430121323239284
model_4,27.062656431884534
model_4,24.789355525472274
model_4,26.826052772521503
model_4,25.977976953876343
model_4,29.044355840553177
model_4,25.505570949144385
model_4,25.56783300191273
model_4,26.884418822970467
model_4,26.80564209069416
model_4,26.319649853088766
model_4,24.623391468667247
model_4,24.613165849143115
model_4,27.292272121936545
model_4,27.19908662351372
model_4,30.9589141907054
model_4,31.00305032511823
model_4,35.07530190583201
model_4,33.31859624097706
model_4,35.408943480346345
model_4,36.611725925264174
model_4,34.52089489329955
model_4,37.37185967352706
model_4,32.7733674836636
model_4,30.758607861760535
model_4,32.31118481003795
model_4,32.10448993189493

## Sheet: CLBV
Model,plddt
model_3,37.7976716114499
model_3,51.27239294382707
model_3,64.76283548448646
model_3,73.44251665691989
model_3,81.54400492209516
model_3,87.29411956384953
model_3,89.87412033727105
model_3,91.42059624228112
model_3,92.32419586551303
model_3,93.86469906922888
model_3,94.47467310693807
model_3,95.1066496284311
model_3,95.10721926001622
model_3,94.71152551791452
model_3,93.44047551203788
model_3,93.20436535818021
model_3,90.77681025946933
model_3,93.17041523961143
model_3,94.32541283482668
model_3,94.81010373011154
model_3,92.96374344423003
model_3,90.79770554926921
model_3,89.62885271409083
model_3,85.49049195909843
model_3,86.63438399584533
model_3,86.88377460275531
model_3,83.8078151880573
model_3,83.48248128984837
model_3,83.3296988388295
model_3,81.75268594522221
model_3,78.41410488119384
model_3,77.1165079950906
model_3,76.89762473655308
model_3,82.24482573602721
model_3,76.15881366600252
model_3,86.4290451698603
model_3,90.37556890838037
model_3,92.8780010682098
model_3,94.65024373003058
model_3,94.58948007177077
model_3,95.24147693868983
model_3,94.3695072419835
model_3,94.45423945670481
model_3,92.03753373246575
model_3,91.48184759321259
model_3,89.86109491598194
model_3,86.45336368515879
model_3,83.28419796713295
model_3,76.94905511758974
model_3,73.58894086193685
model_3,73.86616678272729
model_3,75.01172120465706
model_3,84.6068068035597
model_3,88.48795432556324
model_3,89.92573330814358
model_3,91.67259352648598
model_3,91.46387944260358
model_3,92.27859727493774
model_3,88.94772281238399
model_3,88.28306797331854
model_3,90.6326204399202
model_3,89.77635452531412
model_3,86.5419577499573
model_3,85.78520061414608
model_3,87.18550712429321
model_3,88.74544886330085
model_3,90.40014130109898
model_3,90.57099899403254
model_3,90.38768531506332
model_3,92.19965862630586
model_3,90.60563226972839
model_3,91.10545536119143
model_3,88.90586564996306
model_3,86.37643095171596
model_3,83.82978145172295
model_3,83.82734266821807
model_3,84.59163638705103
model_3,89.25416153996002
model_3,91.02308442874208
model_3,92.20873347472556
model_3,91.7922260600184
model_3,92.79257992770023
model_3,93.00382529555957
model_3,92.58641351675725
model_3,93.05583045783654
model_3,92.56489322529677
model_3,93.9125647958133
model_3,95.61299830773271
model_3,96.54720510617943
model_3,97.2752941066799
model_3,97.54096669813184
model_3,96.89340599443884
model_3,96.00961746462889
model_3,95.86618861964004
model_3,94.9573083858235
model_3,93.88868609418275
model_3,93.90383993440444
model_3,94.27660372217457
model_3,92.92110303921241
model_3,95.4053886882891
model_3,95.42547938152647
model_3,93.92617190030509
model_3,94.78170694596238
model_3,95.09544538072966
model_3,94.81398242354253
model_3,95.35276059149069
model_3,96.22881820688711
model_3,95.78056255678895
model_3,95.97892603657674
model_3,95.40899261156311
model_3,93.9174194892411
model_3,92.33301192130031
model_3,90.88661976077485
model_3,93.03175769685932
model_3,90.42969418472784
model_3,92.81628996666767
model_3,92.09248916003115
model_3,91.18727284825444
model_3,93.45500800424904
model_3,94.51642645566184
model_3,94.79766368995689
model_3,93.94404961501122
model_3,94.9156672295692
model_3,95.08491165589687
model_3,95.69248571772768
model_3,96.60067970911257
model_3,97.0627827522588
model_3,96.03640790569796
model_3,96.7543480588909
model_3,95.40013394668001
model_3,93.47445487313597
model_3,93.50430559944407
model_3,94.24567704890568
model_3,96.52226650498932
model_3,97.26175277873843
model_3,97.56859601786057
model_3,97.63482888838149
model_3,96.76585329116611
model_3,95.46042925207479
model_3,93.61536025486652
model_3,91.75428760560875
model_3,91.90725949447473
model_3,90.07108760698644
model_3,90.27425206600171
model_3,90.68674236900023
model_3,92.07045713811851
model_3,91.89911894225352
model_3,91.51914075453196
model_3,90.51654072461591
model_3,88.55684034334321
model_3,80.31817406078504
model_3,83.1984994823183
model_3,79.28805151411915
model_3,73.3737670837544
model_3,76.94491904497667
model_3,88.00073769460182
model_3,92.69540860543299
model_3,93.7966287800021
model_3,94.95011538160286
model_3,95.18785714538967
model_3,94.87341358166339
model_3,93.87783509896246
model_3,93.62122345342532
model_3,93.4046736346674
model_3,92.24595382290572
model_3,90.75498802882342
model_3,87.4356942264112
model_3,86.96888237376264
model_3,85.94784369223544
model_3,86.18706119694978
model_3,84.13024179497573
model_3,87.41093792873714
model_3,90.90661551442231
model_3,92.55925134839858
model_3,94.09814115382382
model_3,94.06533673112085
model_3,95.43142498264892
model_3,95.90593031982995
model_3,96.18812520933096
model_3,95.22473491126868
model_3,95.23897757235031
model_3,93.8636005884538
model_3,93.02157206106777
model_3,92.23985481569184
model_3,92.96645620874637
model_3,91.56237838997946
model_3,90.32161134806596
model_3,86.3483443797354
model_3,81.38331743515437
model_3,78.3520189470836
model_3,81.25914767990785
model_3,80.00138399705052
model_3,72.62378950955281
model_3,71.454621726396
model_3,72.82389460875311
model_3,70.25041245851843
model_3,68.14999995647666
model_3,75.47814706926692
model_3,81.72866522876187
model_3,86.50825379097601
model_3,90.48350248090897
model_3,92.31960222206638
model_3,94.35892097032884
model_3,94.09093919171174
model_3,94.1871712676186
model_3,95.66599837481952
model_3,96.08746038420509
model_3,93.11647403413414
model_3,85.32260697500806
model_3,78.79678766859432
model_3,76.12894448104612
model_3,73.02904436486754
model_3,73.07538556413964
model_3,85.47172102092007
model_3,88.33968222189286
model_3,86.69282724547155
model_3,86.52038350556359
model_3,89.25014027060273
model_3,91.08234246715482
model_3,88.59371893870662
model_3,91.86950718456914
model_3,92.66532336161023
model_3,92.44457127818065
model_3,91.57317509548454
model_3,93.20810174509835
model_3,91.5433066914686
model_3,88.930804764826
model_3,88.3546424614201
model_3,83.14237725690326
model_3,75.7376812859029
model_3,73.69058423927343
model_3,74.1932968701908
model_3,68.00210499715284
model_3,74.24177974359075
model_3,70.81081092021488
model_3,78.73017585791193
model_3,89.68165437435799
model_3,91.01427557990279
model_3,93.1882521690212
model_3,92.70518667357645
model_3,91.6231784824199
model_3,84.39248887138955
model_3,78.15878479316596
model_3,70.2537166926486
model_3,69.6360788141901
model_3,63.60989477593102
model_3,60.20050568088118
model_3,52.74550131244177
model_3,49.383403014857315
model_3,44.709941374254406
model_3,44.42265430223779
model_3,48.622419300925685
model_3,42.588674795930274
model_3,40.55778763431589
model_3,44.53138106578262
model_3,42.75820893110358
model_3,44.613480140949825
model_3,46.27722393878501
model_3,51.526531415438505
model_3,59.866558649180654
model_3,63.44682674249451
model_3,70.2199104978622
model_3,79.43662820652592
model_3,89.69218731052295
model_3,93.44543771204809
model_3,94.34986348392309
model_3,95.0429054302064
model_3,92.93741982411802
model_3,92.34886437186807
model_3,87.41915110256355
model_3,70.97221300793854
model_3,60.25835565733506
model_3,56.739405246407834
model_3,61.24161680960969
model_3,67.71498153450374
model_3,62.43892812862758
model_3,57.17423206000238
model_3,49.5612517236841
model_3,31.69975101339514
model_3,30.29839738072769
model_3,25.812959347604192
model_3,22.80440274898137
model_3,26.13654749044508
model_3,24.508761182856688
model_3,25.29413764121272
model_3,26.55659141990327
model_3,26.614284397874144
model_3,31.57142623334948
model_3,28.832284923642877
model_3,28.828343423112525
model_3,30.714754144224564
model_3,28.93228641268797
model_3,32.892833347403204
model_3,30.048529780469828
model_3,32.7315175802214
model_3,34.28858779257279
model_3,31.847450611254306
model_3,40.245607253542396
model_3,35.778080427175155
model_3,46.928877031285076
model_3,51.70413922812439
model_3,54.556957915177904
model_3,50.84942438578581
model_3,51.36840530510016
model_3,62.62668512540404
model_3,70.92921618415858
model_3,62.30819531749876
model_3,63.602072795176355
model_3,74.92018791397277
model_3,72.17391481612866
model_3,61.413843075570185
model_3,68.21780350097106
model_3,71.10048994794487
model_3,62.87830541984293
model_3,54.79026198998325
model_3,59.5249720411375
model_3,53.54470268054865
model_3,49.22801283944863
model_3,40.15684246411546
model_3,37.93482053629121
model_3,32.85594066281919
model_3,31.886730783735402
model_3,28.35968799782858
model_3,28.122119282881613
model_3,30.843884082976718
model_3,30.054684223112417
model_3,34.34720364713575
model_3,32.546982776897494
model_3,35.96890958491713
model_3,43.638600747362936
model_3,45.94569090584991
model_3,54.97135047032498
model_3,49.8301828551921
model_3,48.464728784223546
model_3,57.66240504314191
model_3,51.49216342857107
model_3,59.17805180794675
model_3,53.21535373607183
model_3,64.53236936818575
model_3,72.42495999188394
model_3,72.18708667802274
model_3,72.68656761976308
model_3,77.80664446805166
model_3,73.85236547733074
model_3,77.14429420691884
model_3,78.9120243999714
model_3,79.6404762978709
model_3,78.35287858698211
model_3,78.40701428747343
model_3,76.76145548801287
model_3,74.70903106100012
model_3,72.24652595423684
model_3,69.78345305024412
model_3,62.50744844641303
model_3,58.21127650198831
model_3,51.976899170869714
model_3,49.162691808072836
model_3,47.09715101565234
model_3,43.724283213028684
model_3,36.51290617580525
model_3,38.97076538810506
model_3,31.2288225183729
model_4,35.382118471854476
model_4,50.20377062592161
model_4,57.470959329143156
model_4,68.16255822578069
model_4,80.32645770006161
model_4,86.37361941201742
model_4,89.40466174782728
model_4,89.89724934582864
model_4,91.16740644352238
model_4,92.86862233117823
model_4,93.81389511625183
model_4,94.25794163778458
model_4,94.16786477787115
model_4,93.66379402499022
model_4,92.61144852593816
model_4,91.83839444807948
model_4,89.19545485433171
model_4,91.95894369035464
model_4,92.70754321246521
model_4,93.8788450076579
model_4,92.41048446977467
model_4,89.15201665808071
model_4,88.24800196696799
model_4,83.71127326929633
model_4,84.60321107556564
model_4,85.0171981984543
model_4,81.37945772977753
model_4,80.87079409654491
model_4,80.3230929288236
model_4,78.5424133869399
model_4,75.27895976070663
model_4,75.30599045795316
model_4,72.09369701038241
model_4,79.04443411322964
model_4,72.88803930976393
model_4,85.01933490918627
model_4,88.91697616665145
model_4,91.64315966269986
model_4,93.17756831092628
model_4,93.3829140737966
model_4,93.90691534313235
model_4,93.31403370745919
model_4,93.74050413628403
model_4,91.88862280148082
model_4,91.02705263366312
model_4,89.90186645261453
model_4,85.95973511987431
model_4,84.09055832384364
model_4,79.99687298846901
model_4,76.77460700356549
model_4,75.03405353116067
model_4,76.97969100457247
model_4,84.1538736373045
model_4,87.71111839414287
model_4,89.19171858509743
model_4,90.73650422281385
model_4,90.06325881403605
model_4,90.90037939063336
model_4,88.48242797667255
model_4,87.63186271612197
model_4,89.25293796125797
model_4,86.8030211179862
model_4,84.21751884503715
model_4,83.86920605460138
model_4,85.05052743380332
model_4,87.88537878280809
model_4,88.96642267302755
model_4,89.07943631953124
model_4,89.19044895167713
model_4,90.88334618324112
model_4,89.6325456331705
model_4,89.95472001174892
model_4,87.0607068867289
model_4,84.56853119443551
model_4,82.18842400321873
model_4,81.78591657154082
model_4,83.27721375377222
model_4,87.28201499100759
model_4,90.17962628780423
model_4,90.77536391461153
model_4,90.72922331091047
model_4,92.17794049636093
model_4,92.23108505988306
model_4,91.69286304670416
model_4,92.27926992028343
model_4,91.35859736333522
model_4,92.69155526502357
model_4,95.07762395679879
model_4,96.01312348254291
model_4,96.86095831832134
model_4,97.2716582383885
model_4,96.75477468964395
model_4,95.94806565977674
model_4,95.78890773158615
model_4,94.73741537230087
model_4,93.29483981795961
model_4,93.48122673772217
model_4,94.1199632632357
model_4,92.73789934866589
model_4,94.95659689605823
model_4,94.92865439287482
model_4,93.33216763934387
model_4,94.46405180427112
model_4,94.85789887947821
model_4,94.04383448581896
model_4,94.13983069700141
model_4,95.10751428989249
model_4,94.67277347826808
model_4,95.24596433344668
model_4,94.67187458835038
model_4,93.26897366767378
model_4,91.4662170757449
model_4,89.6620905324991
model_4,91.69328068431906
model_4,88.26091894823365
model_4,90.45207295961882
model_4,89.43936488868302
model_4,88.72676240329757
model_4,91.56993328289717
model_4,93.35734603683468
model_4,93.58312460325439
model_4,92.9961227952167
model_4,93.56860315272792
model_4,93.45312706019922
model_4,94.40533638809772
model_4,95.81364241466378
model_4,96.4092718845893
model_4,95.60472684637644
model_4,96.27653712937007
model_4,94.77718023645092
model_4,92.87525326991054
model_4,92.68641512968132
model_4,93.8411681705358
model_4,96.30449547256357
model_4,96.94477143917622
model_4,97.27079534192103
model_4,97.32831945648101
model_4,96.03958321053645
model_4,95.11751800164197
model_4,93.39775184805494
model_4,91.11149287748658
model_4,90.5111550329241
model_4,89.17628640436634
model_4,88.79205740803056
model_4,89.81941939267246
model_4,91.30579533780104
model_4,91.1435942061693
model_4,90.42501829095325
model_4,89.15515066911318
model_4,87.92913071339147
model_4,77.66391314625541
model_4,83.65391559423021
model_4,76.93112889497897
model_4,69.40302109013903
model_4,76.90825409482454
model_4,87.04612962745996
model_4,91.83536670156376
model_4,93.18380041819289
model_4,94.36581994013288
model_4,94.31213850859953
model_4,94.2636354294326
model_4,93.25195365399763
model_4,93.10517126613527
model_4,93.29783353563025
model_4,92.04422083478015
model_4,90.684851929697
model_4,87.47357514864008
model_4,86.91683955222128
model_4,84.82800651930165
model_4,85.06850588205359
model_4,83.1990210725703
model_4,86.13636951927673
model_4,90.2380276813464
model_4,92.29416565266101
model_4,94.33663297598396
model_4,93.88504587339229
model_4,95.30978222466231
model_4,95.54566083259168
model_4,95.55813452306725
model_4,94.09297594211736
model_4,94.52797514256795
model_4,92.623690232362
model_4,92.35329963494225
model_4,91.19038309563639
model_4,91.59398031629435
model_4,89.98602335301486
model_4,88.39778944721006
model_4,82.81215049963714
model_4,76.048104635375
model_4,68.71031988777999
model_4,72.32530352232311
model_4,71.23572862255598
model_4,65.94854121613479
model_4,67.45048500453595
model_4,67.17011455623286
model_4,67.57605501156968
model_4,69.82046412361706
model_4,76.21485692084751
model_4,82.90358495457814
model_4,85.31727484152735
model_4,88.91800989420527
model_4,91.52454083336235
model_4,93.11959932103139
model_4,92.80626264081444
model_4,93.19566767977265
model_4,95.00642622062081
model_4,94.82851813094543
model_4,90.92521914677445
model_4,79.91353032425535
model_4,73.30404905223031
model_4,70.62244796853273
model_4,65.80723513819571
model_4,67.74283387155901
model_4,80.39003678939478
model_4,83.93437921073017
model_4,82.20349696438824
model_4,80.86407846912151
model_4,85.51320362822025
model_4,87.06212312393835
model_4,85.0073361884697
model_4,88.18186688068077
model_4,89.42130081938001
model_4,88.74690575419753
model_4,88.73705125208153
model_4,90.65433016319207
model_4,88.70723472455208
model_4,85.86699892324212
model_4,82.88694204344574
model_4,80.79436729486497
model_4,71.72012121203441
model_4,70.47830332451393
model_4,72.06298111313413
model_4,64.89582855817207
model_4,69.27583715228398
model_4,67.50764229376544
model_4,75.52547610324926
model_4,86.20232465510524
model_4,88.17304439045527
model_4,91.39845490727066
model_4,89.55136831004164
model_4,87.15155848104676
model_4,76.30561759711917
model_4,63.21721330029322
model_4,52.20625359852692
model_4,47.444771093352756
model_4,42.089784602052525
model_4,39.929728183633415
model_4,35.61353830517327
model_4,40.84482681195367
model_4,40.47915074712363
model_4,38.52830796671333
model_4,42.09587382851168
model_4,39.13764731626724
model_4,39.92970157375383
model_4,42.19356138841249
model_4,39.130487796792295
model_4,41.57545050400949
model_4,35.31711900015943
model_4,37.602130197312356
model_4,46.12735518589942
model_4,51.93997578837024
model_4,58.31832468002721
model_4,73.56737306951618
model_4,85.73043978717419
model_4,90.70806654724366
model_4,92.87055469283511
model_4,93.39167153335933
model_4,91.51478811110864
model_4,90.85828476567036
model_4,85.15144907830039
model_4,70.93658657514185
model_4,60.880164356324705
model_4,51.80101061031064
model_4,50.707639894800195
model_4,56.27681392538396
model_4,49.97063306643393
model_4,42.67140086067956
model_4,40.47629596131446
model_4,31.167997469994585
model_4,33.64672636926116
model_4,28.22351362981862
model_4,27.923361905830458
model_4,30.474639144034875
model_4,27.099168056649432
model_4,27.381054407931515
model_4,25.92727056737203
model_4,31.325916565430816
model_4,29.51498264791735
model_4,33.49006092420312
model_4,31.3517446576152
model_4,31.162367363649533
model_4,30.239022492169166
model_4,32.65198054096254
model_4,32.045933865883846
model_4,32.29697547366958
model_4,35.007256495315225
model_4,33.91759698523673
model_4,40.733249816054
model_4,38.22485875722486
model_4,49.12646083578875
model_4,53.09644197122543
model_4,52.271609753952355
model_4,49.23148601736465
model_4,49.954645492143754
model_4,57.735709406653754
model_4,67.6805285043665
model_4,60.30713622008624
model_4,59.88105758755409
model_4,70.99218317815392
model_4,70.53748223999717
model_4,57.39939741087438
model_4,61.801697334420155
model_4,67.0905637856922
model_4,58.94446373914251
model_4,50.83554694222402
model_4,56.041069379542016
model_4,51.21343866223469
model_4,48.51065845275298
model_4,43.682625220040784
model_4,37.74037810368463
model_4,33.67060844507068
model_4,31.189206130460654
model_4,30.424563190244953
model_4,30.625582726410354
model_4,31.840170506708088
model_4,32.95693251854391
model_4,34.54430242368835
model_4,36.115293298149474
model_4,38.998983238299836
model_4,48.35297823278233
model_4,51.3381551716302
model_4,57.83102172188228
model_4,60.870248364051804
model_4,59.635938029387034
model_4,61.46331939054652
model_4,56.918275995732984
model_4,64.60168557702853
model_4,61.950270432222155
model_4,66.92426578715093
model_4,74.78661183234361
model_4,74.99919390224385
model_4,77.48352158324995
model_4,83.6915224002496
model_4,77.20489233514671
model_4,78.62113661601323
model_4,83.58496705447213
model_4,83.8425204076866
model_4,80.28019430285894
model_4,82.22192501165044
model_4,81.46867348669001
model_4,78.63062417186846
model_4,76.1163351794621
model_4,75.92649955787783
model_4,67.64985051693655
model_4,60.9398762668752
model_4,54.765091902139815
model_4,53.173924881208215
model_4,50.65618029015604
model_4,47.335111301275894
model_4,40.395940502872676
model_4,39.2347308138851
model_4,35.46627332846401
model_2,36.56770425885042
model_2,47.97980388880022
model_2,61.16948714251452
model_2,70.38505848359317
model_2,81.98285973222856
model_2,87.77555899749856
model_2,89.7488532414079
model_2,90.9605046349061
model_2,91.74031775121921
model_2,93.3647971971925
model_2,93.71758523579557
model_2,93.98006900001631
model_2,94.03522799757921
model_2,93.61193602220715
model_2,92.84187570967524
model_2,91.80015650475683
model_2,89.82361906336
model_2,91.96965217239024
model_2,93.36313328815021
model_2,94.17506421834206
model_2,93.24707486521402
model_2,89.98292218684128
model_2,89.42932924934806
model_2,84.57904567309622
model_2,86.72948932334023
model_2,87.21485103708059
model_2,84.39722855369499
model_2,83.33968888162818
model_2,84.10463024842906
model_2,83.35027190660239
model_2,79.00841172163683
model_2,79.0888791448395
model_2,76.96368943198773
model_2,82.3283682026805
model_2,74.52690421154192
model_2,85.91880510712573
model_2,89.6352694864646
model_2,91.91010245017917
model_2,93.41249475828766
model_2,93.3787800172987
model_2,94.28187254214517
model_2,93.31255926332325
model_2,94.00079844996203
model_2,91.61158718127571
model_2,90.77815405357832
model_2,89.14881972999714
model_2,84.68557954209673
model_2,82.17464700580081
model_2,78.15809153856094
model_2,74.76025042919355
model_2,74.22465706209549
model_2,74.56022428274173
model_2,81.66080396581673
model_2,84.2827477503365
model_2,86.3365145161327
model_2,88.74345163498269
model_2,88.0754294865773
model_2,88.76575103011336
model_2,85.63731942666469
model_2,86.00036890861482
model_2,88.11381580913832
model_2,86.93585562427751
model_2,83.63337723093322
model_2,83.0631108351443
model_2,85.1347128417652
model_2,87.45995124025893
model_2,88.36746422152599
model_2,88.72462350621184
model_2,89.52119022274476
model_2,90.6433495943435
model_2,89.84211548096876
model_2,89.63290666948875
model_2,87.0278044009958
model_2,82.99217933732506
model_2,81.35868346767482
model_2,81.48086882697044
model_2,82.37136477135482
model_2,86.54208425934667
model_2,89.03865008281329
model_2,91.22941731321995
model_2,90.94083607332553
model_2,91.92609069561077
model_2,92.20941491429193
model_2,91.86516788125078
model_2,91.93423555872754
model_2,91.14318567360354
model_2,92.84030632505934
model_2,94.70568085975923
model_2,95.94657003120992
model_2,96.37787787196837
model_2,96.91581033878481
model_2,96.26013821654851
model_2,95.64409132367155
model_2,95.18695891645669
model_2,94.03659697516004
model_2,91.95644145693083
model_2,91.66868022728816
model_2,92.31855565216398
model_2,91.46535722447406
model_2,93.2590628200837
model_2,93.28489900575845
model_2,91.92084533206254
model_2,93.28216509613839
model_2,94.04381238798656
model_2,93.43370194626351
model_2,93.23956461174583
model_2,94.4874755411235
model_2,93.94648949914391
model_2,94.02937911332562
model_2,93.44276427129866
model_2,92.19938540293248
model_2,90.0222398963883
model_2,87.65557618354303
model_2,90.22725374260946
model_2,86.83699609905761
model_2,90.25729861225498
model_2,87.9350963800084
model_2,88.42346854218862
model_2,91.02133963340087
model_2,92.52002095504896
model_2,92.5306087011594
model_2,91.72868780713306
model_2,92.37191781548033
model_2,93.01383087349477
model_2,94.02622372832828
model_2,95.34667101349143
model_2,95.9593167563658
model_2,94.43301315577234
model_2,95.41610128177544
model_2,93.28984495476702
model_2,91.02570139139048
model_2,91.06219074189686
model_2,92.97461262707422
model_2,95.49618714851337
model_2,96.51877555762695
model_2,96.81901848263617
model_2,97.00959134926173
model_2,95.62937439756143
model_2,94.85464915004891
model_2,92.70510637333005
model_2,90.55250058686114
model_2,89.5744533382088
model_2,88.55205080947324
model_2,88.60475730781282
model_2,89.8552334842438
model_2,91.24877733055284
model_2,90.83020358518348
model_2,90.0992275935059
model_2,89.12663098057455
model_2,86.47581887132904
model_2,76.8776842354734
model_2,80.7045510680823
model_2,74.31386144534451
model_2,70.5146117800428
model_2,75.7678206994659
model_2,85.82648339988556
model_2,90.70234005731747
model_2,91.94561264499616
model_2,93.13968423229076
model_2,92.95367059841568
model_2,92.86909516497592
model_2,91.84923997527804
model_2,91.93086537667445
model_2,91.91883304800189
model_2,89.93983926278018
model_2,89.19349181904379
model_2,86.54422585800371
model_2,85.18385061696154
model_2,84.21625946033235
model_2,84.78428096225706
model_2,81.14948184485434
model_2,86.11303435646047
model_2,89.89024618548329
model_2,92.15787789290523
model_2,93.70555694000467
model_2,93.98280133636855
model_2,94.82426027716284
model_2,95.43063282694946
model_2,95.47911567180319
model_2,94.49842933411135
model_2,94.19584555396628
model_2,93.0973823566293
model_2,92.30665902554269
model_2,91.54959679733115
model_2,91.974463241461
model_2,90.57247371642283
model_2,89.263275088981
model_2,86.07241084432732
model_2,81.00482595686512
model_2,78.66750003855817
model_2,81.21802356907081
model_2,80.05252076265143
model_2,72.61346259433274
model_2,70.8628344049673
model_2,68.67026510864012
model_2,56.98885203294468
model_2,50.428711605757016
model_2,56.3194983122264
model_2,69.42045302435136
model_2,78.59896945286093
model_2,86.88034654214927
model_2,89.93919354084714
model_2,92.35579509376436
model_2,91.86036113125556
model_2,92.99281251020226
model_2,94.06062317702002
model_2,94.36760583475846
model_2,91.99558981513974
model_2,83.40231721068402
model_2,73.19391590763551
model_2,69.56115411646486
model_2,63.169445142807255
model_2,65.92533508646919
model_2,76.6474871524442
model_2,82.87353952028205
model_2,82.52069449920599
model_2,80.57724708425667
model_2,84.53579928881695
model_2,87.09975234303714
model_2,85.32744547362584
model_2,86.58967886558501
model_2,88.98712126636929
model_2,88.68331817753413
model_2,87.60160590369036
model_2,87.90576516833333
model_2,86.46413094238231
model_2,84.88473717801843
model_2,80.4310250988219
model_2,75.85855710718805
model_2,65.04481129339909
model_2,64.50808436883199
model_2,64.56709237497944
model_2,59.07283620449015
model_2,65.5114799644025
model_2,64.08938977263915
model_2,75.17095047772158
model_2,85.89678447045208
model_2,88.09552548373135
model_2,91.53885662658632
model_2,90.04461033584447
model_2,88.13190582778564
model_2,78.20240488308502
model_2,60.64978191606678
model_2,49.48061579155364
model_2,46.97423431134029
model_2,47.96635584545492
model_2,45.959998603269916
model_2,40.12580881795292
model_2,41.06903943207726
model_2,37.006428285531
model_2,38.317439799313426
model_2,42.82715973816812
model_2,37.935501821499194
model_2,40.20085062438738
model_2,43.019876105892756
model_2,39.52703278831904
model_2,41.30070513680038
model_2,35.77361221955652
model_2,43.442601020436996
model_2,50.895413201653575
model_2,55.20695751557627
model_2,64.06011232315035
model_2,72.79919794742725
model_2,86.38842054688313
model_2,91.68623809583684
model_2,93.0742298146068
model_2,93.01748542667683
model_2,91.79949998971175
model_2,90.86881162092274
model_2,86.21157137330397
model_2,69.74686732285646
model_2,62.13893096596299
model_2,45.12830601213772
model_2,36.19218010692566
model_2,40.33884765826133
model_2,37.83034814934762
model_2,32.790792703446634
model_2,31.283857928545324
model_2,35.755476802649355
model_2,35.15989677480683
model_2,31.912061774404716
model_2,30.917378302379795
model_2,34.75358532120299
model_2,26.611497409856376
model_2,28.991679821163412
model_2,28.01272270810295
model_2,29.088940982066564
model_2,28.78235058881909
model_2,34.80166702868882
model_2,29.53294466660008
model_2,30.66380787675734
model_2,31.563752364541863
model_2,32.9001688957178
model_2,30.692354722981683
model_2,32.56290916635771
model_2,35.23928462828917
model_2,34.06816367798455
model_2,41.80396890637348
model_2,40.636821652216895
model_2,45.08537581186101
model_2,54.13886441396606
model_2,55.524625670834205
model_2,48.75688539772818
model_2,47.321661691556066
model_2,57.67104808763541
model_2,66.83202764455926
model_2,61.59748750459403
model_2,58.837785321768024
model_2,72.07922080731804
model_2,71.882108894868
model_2,63.16355967854906
model_2,62.589831312681774
model_2,66.4540325505368
model_2,60.61412388453026
model_2,54.15158818187773
model_2,52.39320748473983
model_2,47.985233334125944
model_2,45.289828406181186
model_2,40.3195767729776
model_2,33.209583025425665
model_2,28.306100756017262
model_2,27.92299316320713
model_2,29.31827414974395
model_2,26.39086291132116
model_2,29.61795416605309
model_2,29.181755422825518
model_2,30.49013518831634
model_2,34.90828284207964
model_2,37.17562955862376
model_2,46.069957294705084
model_2,51.588796995667494
model_2,53.6601614820538
model_2,59.93187993206084
model_2,59.88813399206264
model_2,59.99292550981043
model_2,65.75976987772447
model_2,50.309488583821796
model_2,55.721346749167424
model_2,72.6271834715735
model_2,73.5692395781516
model_2,73.35107990039977
model_2,76.71068892802577
model_2,78.63803537505737
model_2,74.70939982013077
model_2,78.93980387845659
model_2,80.25027140441307
model_2,81.78793397003936
model_2,78.43044815772737
model_2,79.2632518526734
model_2,79.09643017075722
model_2,74.37304534467329
model_2,72.7638467828219
model_2,70.90006739105593
model_2,62.870144030843214
model_2,55.56095795377042
model_2,50.95755886010011
model_2,49.85503072492429
model_2,46.23255247948691
model_2,41.18747752602212
model_2,37.890915855183266
model_2,39.360855494742275
model_2,34.25225565064465
model_1,35.94645835965638
model_1,43.722485661142855
model_1,58.369783015312805
model_1,67.21801124532702
model_1,76.49556723412705
model_1,82.8766631072276
model_1,83.72502926136985
model_1,84.4221337572453
model_1,86.59497662698593
model_1,86.33480455044173
model_1,85.53943106247424
model_1,87.55365344888013
model_1,88.17327965383446
model_1,84.59010459335148
model_1,85.98600348829494
model_1,85.82709720541605
model_1,81.71065933987026
model_1,81.35959084086879
model_1,78.20008699986828
model_1,82.4755748833645
model_1,79.23180170307317
model_1,74.34031471296247
model_1,79.3502800161318
model_1,78.78921582673864
model_1,81.1803884999056
model_1,80.17084361735826
model_1,80.14940095673451
model_1,79.66088326913213
model_1,78.67844959783416
model_1,76.46647578421606
model_1,77.076328058576
model_1,73.95315528636318
model_1,76.28402978348299
model_1,72.73012660568611
model_1,79.07982505580321
model_1,83.96001576561811
model_1,83.5762425196419
model_1,83.2707995668848
model_1,86.48927165522873
model_1,84.38034871831974
model_1,86.91330398250733
model_1,85.76063675552955
model_1,86.97517835494155
model_1,83.77048832494916
model_1,83.08214864730188
model_1,78.59406611915982
model_1,76.94174983505035
model_1,78.53045298804862
model_1,84.71406505240974
model_1,83.16328922836328
model_1,82.37913225018745
model_1,84.66883259238601
model_1,83.9928246680156
model_1,86.00826564388625
model_1,85.5172621075934
model_1,86.21061440964496
model_1,85.16275960266495
model_1,86.63263938611189
model_1,85.83276001566314
model_1,87.50737320557262
model_1,88.48607929743542
model_1,87.43040010794083
model_1,84.76652407520764
model_1,85.71914690794917
model_1,83.62596183032196
model_1,85.00601255638698
model_1,87.74141412412038
model_1,87.25568703314299
model_1,83.46987341882324
model_1,87.84542502614265
model_1,87.90461364878779
model_1,82.80057692810122
model_1,79.04723520425783
model_1,78.61574414342928
model_1,80.74745321757926
model_1,80.39264349783842
model_1,82.12598273178445
model_1,86.21474983353255
model_1,87.9079378638837
model_1,90.34711133368077
model_1,90.60813443076195
model_1,92.42938296966743
model_1,92.69760872944022
model_1,92.29523771372405
model_1,92.23704954835925
model_1,90.82222752940291
model_1,91.23022254248892
model_1,93.40048160191658
model_1,93.31581705540256
model_1,94.26962356859593
model_1,94.38639747392844
model_1,94.4341862121741
model_1,94.5819789369974
model_1,94.63264633403801
model_1,93.7460986821424
model_1,93.30481639616532
model_1,92.5618417648286
model_1,93.67190281915519
model_1,93.22284837343034
model_1,94.5566472771793
model_1,93.47572117121136
model_1,93.12663676564709
model_1,94.10865443805787
model_1,94.57434258575937
model_1,92.85906165631536
model_1,92.63006494726018
model_1,93.62910770023696
model_1,93.0966966611215
model_1,94.29726111330615
model_1,93.96630260581375
model_1,93.43051172825085
model_1,90.83184217425244
model_1,90.15479417925437
model_1,91.20897315590987
model_1,87.25796578950713
model_1,90.04552971657449
model_1,87.16202710183732
model_1,87.34566147057636
model_1,90.44919082429179
model_1,92.15623244271593
model_1,91.20163308845346
model_1,92.11042839147382
model_1,92.65850730379172
model_1,91.77929582642585
model_1,92.9936382050422
model_1,94.43351434569453
model_1,95.27189078411598
model_1,94.61970866778684
model_1,95.25110974878477
model_1,92.6606958920264
model_1,91.33696208593628
model_1,90.81045377954547
model_1,90.80442056839718
model_1,94.52823812276459
model_1,95.02437624539823
model_1,95.24450308624223
model_1,94.9417229224305
model_1,94.09080094370927
model_1,93.1481828489366
model_1,92.19679683427867
model_1,89.7907831314638
model_1,90.82804622708503
model_1,89.3310242931002
model_1,89.88838160521435
model_1,90.7745557164545
model_1,92.75213902450845
model_1,91.88163895207083
model_1,90.40936639274622
model_1,90.36756199021382
model_1,91.97402840364933
model_1,89.78622414710662
model_1,89.59158051528014
model_1,89.85854064378766
model_1,88.16618041264344
model_1,85.92117914498725
model_1,90.97578715080003
model_1,92.69152109340196
model_1,92.32702746789545
model_1,93.0213699109473
model_1,92.1213409141204
model_1,91.70408454782475
model_1,90.66300511637174
model_1,91.3733136355557
model_1,92.47139028524263
model_1,91.8608735281808
model_1,90.75440429523745
model_1,89.91980633533102
model_1,87.69266511849992
model_1,87.06676524140858
model_1,86.62403776857171
model_1,85.96605404627643
model_1,86.1076031894761
model_1,89.0713961014137
model_1,90.64713650591885
model_1,91.34833078787953
model_1,90.99436419025982
model_1,91.6636242753463
model_1,91.1553472993896
model_1,91.81678994642374
model_1,88.68336510624133
model_1,90.63209526783884
model_1,89.17074520427136
model_1,90.27178016894844
model_1,89.65699524432631
model_1,91.50251194999436
model_1,90.28126816560503
model_1,89.1806660318318
model_1,86.11225154106202
model_1,80.95412084054112
model_1,78.16543404333022
model_1,80.5178542088837
model_1,78.96154198887206
model_1,71.70019286283559
model_1,70.7389285662275
model_1,73.21915217779383
model_1,68.38457255838601
model_1,66.5276425386778
model_1,73.222877717767
model_1,82.818901116789
model_1,83.78808828325508
model_1,87.62802718470827
model_1,88.91189375266087
model_1,90.77491630673198
model_1,89.08829480561825
model_1,90.34939676315298
model_1,91.64390694890106
model_1,92.72428940115798
model_1,89.17632740453791
model_1,80.10463800856836
model_1,73.8767202025167
model_1,66.9188534814284
model_1,64.39941485439975
model_1,65.16490852502828
model_1,79.33347405356243
model_1,83.76591986893254
model_1,81.50568341076176
model_1,78.1197915065686
model_1,83.74637776988548
model_1,87.09288270630667
model_1,83.58712929845625
model_1,84.22848520980892
model_1,87.69609856502392
model_1,86.48494505785264
model_1,85.01411861340374
model_1,87.18030347257171
model_1,85.96434700815915
model_1,81.00906142111761
model_1,77.88363499953445
model_1,71.02700055696549
model_1,59.68023441883632
model_1,58.65793133272382
model_1,62.83225580153247
model_1,50.50917581605425
model_1,58.35836063424744
model_1,51.00175699208012
model_1,56.993290625063295
model_1,57.32877889704105
model_1,61.26395404866889
model_1,62.109669122204636
model_1,57.2263079019467
model_1,58.392380311226574
model_1,59.82418017018244
model_1,55.52501695791396
model_1,56.016059733972725
model_1,52.150595350021824
model_1,50.877692940359346
model_1,49.05613028378502
model_1,41.20480704476358
model_1,46.69463115224789
model_1,40.034066368010826
model_1,44.36695914041774
model_1,44.31564853260351
model_1,40.311742279358434
model_1,40.30924368827254
model_1,42.65352841938147
model_1,40.50767704605823
model_1,44.650703471335866
model_1,38.58362119503726
model_1,45.83908610168509
model_1,50.88447262139697
model_1,53.3411786700426
model_1,57.45078954642302
model_1,60.37979331566429
model_1,59.256824601779954
model_1,61.809577047623854
model_1,63.72308944935684
model_1,65.6947725297232
model_1,64.63281212770744
model_1,66.08150096892494
model_1,65.07976730171958
model_1,63.091535018858835
model_1,62.73826039494179
model_1,60.099511732893006
model_1,54.507857893193425
model_1,56.38155460572124
model_1,55.9140211780068
model_1,48.49649824944935
model_1,43.524670709051854
model_1,45.28662946262919
model_1,41.37608796629501
model_1,35.37542310952267
model_1,32.328785724828776
model_1,33.821300208153836
model_1,33.97793305625964
model_1,31.419675565230136
model_1,33.67361374408938
model_1,30.104997329704926
model_1,34.635217860217374
model_1,34.564891713671386
model_1,30.486558856355252
model_1,35.99150429744623
model_1,31.804810499597803
model_1,38.325551420624834
model_1,34.28328025172232
model_1,34.289960615627926
model_1,38.73676521028392
model_1,37.151302094032864
model_1,44.476732749637435
model_1,41.68112079971251
model_1,50.97770302331628
model_1,56.05126803305755
model_1,61.195791220256055
model_1,56.32863063349214
model_1,54.545500702119156
model_1,64.38341927350119
model_1,72.86759218147199
model_1,68.18569911266603
model_1,66.17615793289404
model_1,74.61446085946226
model_1,75.36509502841727
model_1,66.53145924893761
model_1,69.8681351817504
model_1,73.0455741144833
model_1,67.72632282119592
model_1,56.144897365244105
model_1,61.03205419844016
model_1,58.93484423018525
model_1,50.33842876169364
model_1,45.47303211776306
model_1,43.81824562128167
model_1,37.18615646311082
model_1,34.92036557462415
model_1,31.830721219579566
model_1,28.140200588240987
model_1,33.00515011008247
model_1,32.58405457052867
model_1,32.63993362698238
model_1,36.006762197357595
model_1,38.31967990542762
model_1,44.33707381348358
model_1,46.833776355866576
model_1,46.48204384371638
model_1,48.492339610180345
model_1,54.74627777870046
model_1,49.874664126778946
model_1,59.44267418893286
model_1,55.37023813958511
model_1,62.565230045118355
model_1,67.70400103519204
model_1,71.32421564473769
model_1,70.59320879445295
model_1,75.28052610519806
model_1,79.17626771635695
model_1,73.42958399849884
model_1,77.18400881874548
model_1,79.66470951164955
model_1,81.22995809050188
model_1,75.48341269764204
model_1,78.29198050207923
model_1,79.94409562931104
model_1,74.9698503129912
model_1,73.09007045258475
model_1,70.94410011133004
model_1,64.73095832658873
model_1,58.36623500276982
model_1,54.7955565520824
model_1,53.652335892242256
model_1,56.06829977464805
model_1,50.19192610017489
model_1,41.51928803138434
model_1,38.1586192685645
model_1,39.43826878038817
model_5,40.06205347091599
model_5,50.20225654373461
model_5,56.993338362030954
model_5,62.57805758499488
model_5,71.34848676113982
model_5,79.9574600071264
model_5,80.5924824505373
model_5,82.19728830072744
model_5,84.00455647375564
model_5,84.24096593867351
model_5,83.83176822865879
model_5,85.55705935785407
model_5,84.26879963660213
model_5,82.67222250448684
model_5,82.26723960707749
model_5,81.04396615624681
model_5,75.23427602741593
model_5,77.83347103444976
model_5,74.29217385925038
model_5,81.17929681283658
model_5,79.26997146854137
model_5,74.49115833101948
model_5,77.67101102648711
model_5,75.41143223676862
model_5,77.57087253047618
model_5,79.70135841051204
model_5,81.08068634448227
model_5,80.94956756303905
model_5,80.1433848375601
model_5,76.65011949573089
model_5,78.0580789066755
model_5,75.28644678950239
model_5,76.05033743130433
model_5,72.27746086153205
model_5,80.42205579686753
model_5,83.54645386378428
model_5,82.25499027159286
model_5,79.19456827524574
model_5,80.7093816430648
model_5,80.07884537337382
model_5,83.9564810979219
model_5,83.38246311615165
model_5,84.81456058433247
model_5,80.62271306262761
model_5,81.84471315787175
model_5,79.33516680846331
model_5,78.51208244274675
model_5,80.4797617961385
model_5,84.69119595753362
model_5,85.49328664704807
model_5,84.4902509808944
model_5,83.26268911622333
model_5,85.56825730169201
model_5,87.84367777118744
model_5,87.13557731136494
model_5,87.40030140087224
model_5,86.11929724017165
model_5,86.92870615326562
model_5,85.66645052009103
model_5,84.60009730141897
model_5,86.71277792349147
model_5,82.76401373179154
model_5,79.00871555985113
model_5,79.03873118716005
model_5,78.5600433867196
model_5,80.6446610757243
model_5,84.76575411771805
model_5,84.33701133875367
model_5,82.56969673395771
model_5,86.0043812336453
model_5,86.84244309539973
model_5,84.34166061471066
model_5,80.60103437665417
model_5,79.4308229512685
model_5,79.23574494880768
model_5,80.28205136916402
model_5,82.78820756047935
model_5,86.68759927585414
model_5,87.18857693785775
model_5,89.33087964358802
model_5,89.78937408181683
model_5,91.71494233974418
model_5,91.44621953616266
model_5,91.45548172301355
model_5,91.54360725729067
model_5,90.9409343694359
model_5,91.85028625750034
model_5,93.41064834615635
model_5,92.98089387126247
model_5,94.03711755777
model_5,93.69529612217033
model_5,94.36925764985145
model_5,93.68897616709825
model_5,94.90112881591206
model_5,93.37586697735988
model_5,93.91397157138074
model_5,93.54302992508086
model_5,94.57484925782806
model_5,93.77675833431157
model_5,95.7723249364483
model_5,94.72677478578042
model_5,94.40704574179152
model_5,95.39007789371358
model_5,94.89611231314096
model_5,93.47457294049879
model_5,93.40083323350098
model_5,94.22553402670286
model_5,94.18885768426811
model_5,94.92285714061043
model_5,94.40823684933457
model_5,93.34330184256636
model_5,90.94936556422391
model_5,89.7393123909267
model_5,92.20823655907532
model_5,87.99142750637473
model_5,90.56646587230759
model_5,88.20528300475004
model_5,88.6949141255177
model_5,91.7624314712891
model_5,93.08183824099046
model_5,93.25485633479548
model_5,93.05050611634414
model_5,93.5084066957113
model_5,93.11031551383012
model_5,94.4259356970385
model_5,95.38774678891775
model_5,96.05375751579739
model_5,95.03187130415273
model_5,96.23697309509215
model_5,94.34671420468383
model_5,92.50453050766303
model_5,91.27607788004887
model_5,92.20812102685782
model_5,95.42062686428257
model_5,95.3943017333267
model_5,95.9558255451913
model_5,95.03545939075923
model_5,94.47218696554775
model_5,92.98157150582294
model_5,92.20358645955655
model_5,90.5668021645643
model_5,91.26629670415416
model_5,90.08343973287336
model_5,89.36286659469897
model_5,90.10379181885308
model_5,91.40705095004965
model_5,90.83060021079379
model_5,89.0536405071711
model_5,87.94199511354466
model_5,86.75466361673702
model_5,74.3914243273329
model_5,81.61283942668831
model_5,78.82198180121168
model_5,73.76241584866963
model_5,78.82931240704865
model_5,87.15603574775126
model_5,91.51291539157273
model_5,91.4117404029466
model_5,92.60451255618864
model_5,92.67545360319225
model_5,92.22799773009443
model_5,91.82757318139373
model_5,92.0881671634336
model_5,93.1201748304654
model_5,92.44214221946866
model_5,91.60243396011457
model_5,89.93841114489338
model_5,88.60209499760504
model_5,86.54125670771553
model_5,86.17865626467119
model_5,86.05315583381478
model_5,87.3944556790298
model_5,87.59963057809038
model_5,89.68932238209023
model_5,91.1997643766587
model_5,89.68171789370318
model_5,90.5678692047785
model_5,89.07390286721741
model_5,89.39967543993566
model_5,86.12716564277873
model_5,89.26163150991447
model_5,88.26529226477766
model_5,88.72554022798855
model_5,88.88314898153139
model_5,89.91099920187273
model_5,89.42908131175656
model_5,88.42081209068215
model_5,85.31377019731711
model_5,79.56294573610386
model_5,77.27838723238438
model_5,77.95105153344342
model_5,76.97053262514395
model_5,70.68055281183115
model_5,70.61383872349869
model_5,70.22240335429522
model_5,72.16758035239148
model_5,71.09924519423122
model_5,80.35285308424862
model_5,85.22192202630161
model_5,86.69335385479552
model_5,89.326384084541
model_5,90.02500688289021
model_5,91.72239450874842
model_5,90.71856197303669
model_5,91.02744458823007
model_5,94.35170169705157
model_5,94.38908056147987
model_5,90.45754653735365
model_5,76.84209787725955
model_5,73.09552256662253
model_5,68.25092292980052
model_5,65.83257318285438
model_5,67.08522903397784
model_5,79.48448407840806
model_5,83.41920781263978
model_5,82.10441798664759
model_5,80.54679959954045
model_5,84.96916365474918
model_5,87.24632928678872
model_5,85.17463453525193
model_5,88.38786387605909
model_5,89.13123958810341
model_5,88.91347889088455
model_5,88.70201693075295
model_5,90.5143002014829
model_5,88.46472201061351
model_5,85.75382881654694
model_5,85.1385469838392
model_5,79.06736392503623
model_5,69.70116117125869
model_5,66.86731269149368
model_5,64.31317030314491
model_5,56.976438761201265
model_5,57.85469963917842
model_5,51.28734566247204
model_5,56.71948560107807
model_5,56.486032125636484
model_5,60.41744951203781
model_5,59.76086072228644
model_5,52.61120102403947
model_5,54.78824176109083
model_5,51.38514127986218
model_5,44.82416379551977
model_5,42.10170388261666
model_5,41.77299697600756
model_5,38.799301513045975
model_5,40.98093467755461
model_5,35.53393777778546
model_5,41.21294281411974
model_5,39.70927864024997
model_5,37.81263407669756
model_5,42.57227524041081
model_5,42.152399166239775
model_5,38.93907183211559
model_5,42.38608234576532
model_5,42.449076354499994
model_5,43.091585716254485
model_5,42.305009164003415
model_5,38.4437869240719
model_5,42.360784779134505
model_5,42.70480050767628
model_5,47.490490393493914
model_5,49.43281785862495
model_5,51.29388910276611
model_5,52.88460705392708
model_5,55.50876920851623
model_5,57.10977597264718
model_5,60.90867768581052
model_5,56.60750250741352
model_5,55.02740835046506
model_5,53.15328615674354
model_5,47.31283955627259
model_5,46.12277821467341
model_5,49.0151465338954
model_5,57.79892299791617
model_5,53.666814669108135
model_5,49.18535598178278
model_5,46.81430537272534
model_5,43.58575657146138
model_5,41.20752292551696
model_5,35.9855051013219
model_5,30.58514678017854
model_5,34.40857031679115
model_5,34.637536080168495
model_5,33.105328393445234
model_5,28.589322102860027
model_5,28.472664296161383
model_5,31.984168648537885
model_5,31.651212019089144
model_5,27.0525340656095
model_5,30.26841095334384
model_5,27.226367807714265
model_5,32.61838739621452
model_5,30.868552233201623
model_5,32.63132353859691
model_5,34.581252418654906
model_5,37.30948040798103
model_5,43.28439751917904
model_5,40.1318820369488
model_5,48.73487451527034
model_5,51.820734384571544
model_5,53.60039658343884
model_5,47.97830835216154
model_5,53.68175526116284
model_5,58.34268185977999
model_5,68.49190664378693
model_5,61.676279538034564
model_5,59.10178716927476
model_5,71.9840197763624
model_5,72.61391750413166
model_5,60.334975940902936
model_5,63.31507220014463
model_5,68.37169952258408
model_5,60.63033663138049
model_5,54.00724805297795
model_5,59.87324572267242
model_5,56.55989441747078
model_5,48.41126153164076
model_5,43.440761703473974
model_5,44.37276290985755
model_5,38.477217672974795
model_5,37.07085725486103
model_5,34.142263949193875
model_5,32.88187503135123
model_5,37.753443146590136
model_5,35.92090213723713
model_5,37.006136981653974
model_5,39.21766597022361
model_5,43.07246568644768
model_5,46.63411370903486
model_5,57.91350379084178
model_5,57.676163184689344
model_5,64.47862822383468
model_5,65.54305399258736
model_5,58.21275656030047
model_5,67.77685516091879
model_5,64.18583398524788
model_5,75.98524660911062
model_5,74.45380474967533
model_5,76.0572433089983
model_5,70.87458641064586
model_5,73.30689944607728
model_5,80.8761545918678
model_5,73.95017646920313
model_5,76.41904195743699
model_5,80.63197213125385
model_5,81.46447774984152
model_5,78.79063507369936
model_5,79.06601985390624
model_5,78.34137905835085
model_5,73.67431762618799
model_5,72.11496470891143
model_5,68.80566015835939
model_5,63.140970154370734
model_5,57.16903589503636
model_5,52.42852264287647
model_5,50.26727878308155
model_5,48.55201893286721
model_5,45.20848357441718
model_5,36.52403531962772
model_5,34.690927810035646
model_5,36.226048679382075

## Sheet: CaLCUV
Model,plddt
model_3,36.149473207973635
model_3,32.52495534362969
model_3,37.577987374184886
model_3,33.504642152009176
model_3,35.741488984727766
model_3,35.618862659670405
model_3,28.458341373654548
model_3,28.577564072387755
model_3,37.70915627201611
model_3,37.80703558138339
model_3,44.978891419246786
model_3,52.38607998194856
model_3,74.02553214516864
model_3,82.62301959196337
model_3,81.60067626721138
model_3,86.45241394582263
model_3,85.30252762210874
model_3,85.20387317389032
model_3,84.18274813881725
model_3,88.17617310068725
model_3,92.68815723603801
model_3,94.96175231516871
model_3,96.78923163952048
model_3,97.35669668559557
model_3,97.15539539887457
model_3,96.76960901205108
model_3,96.76201758681103
model_3,95.61336939576334
model_3,96.37384395327172
model_3,94.7759665690646
model_3,93.00169036164043
model_3,88.52102569966989
model_3,83.36307534173022
model_3,82.20728018074213
model_3,78.76748365694492
model_3,75.94967453380855
model_3,77.20985906818623
model_3,77.59650850437538
model_3,77.32332650544411
model_3,75.80368427551637
model_3,77.77206701908925
model_3,79.35173233954627
model_3,78.1033805378829
model_3,77.07002193049264
model_3,79.20066027844858
model_3,81.93602617557188
model_3,81.01438444345693
model_3,78.8149348064653
model_3,78.65634498255622
model_3,76.74252008000268
model_3,81.60216939388147
model_3,86.10629991048108
model_3,85.85698679072546
model_3,88.20782607775956
model_3,91.74664600980586
model_3,92.703467919548
model_3,94.20022496121749
model_3,96.02499485003742
model_3,96.97118895611993
model_3,98.06500297586807
model_3,97.72100849804148
model_3,97.3475110268489
model_3,96.73344563667304
model_3,96.95397241907021
model_3,96.40393497421614
model_3,95.19744732259049
model_3,96.27681786217532
model_3,97.78450176697237
model_3,97.67830983409175
model_3,97.49351140443454
model_3,98.21405788341389
model_3,98.36179020804516
model_3,98.3334324048229
model_3,97.9886940390672
model_3,96.72287786898754
model_3,95.60944993771787
model_3,94.64784457097444
model_3,92.94904085924063
model_3,92.83442223844342
model_3,90.14435942765637
model_3,89.69990190770731
model_3,89.99599738655114
model_3,88.74069209052458
model_3,88.91317671578143
model_3,89.97677657936804
model_3,93.563512987816
model_3,94.44990127978686
model_3,93.65216781978518
model_3,95.33016757358078
model_3,96.78814920431896
model_3,98.01902583942312
model_3,98.09957345542989
model_3,98.44829451001604
model_3,98.20594261441869
model_3,97.18037775067305
model_3,97.7941206124459
model_3,98.10348514623739
model_3,98.31893251190347
model_3,98.24760024781773
model_3,97.5364194816699
model_3,97.4509865096097
model_3,95.63152993765827
model_3,95.46360670957404
model_3,92.89830476901814
model_3,89.68496426369737
model_3,87.06551340706308
model_3,85.08165633711349
model_3,84.7860642051268
model_3,82.34601696860886
model_3,78.1198362285554
model_3,74.57993831731643
model_3,77.80356459968469
model_3,80.26838726449863
model_3,79.63140460282125
model_3,76.9986062834622
model_3,86.18128755064131
model_3,91.41866422580888
model_3,92.84692481406485
model_3,95.23606647881402
model_3,96.78004806619487
model_3,97.99039104794858
model_3,97.93101992429398
model_3,98.29095653469717
model_3,97.27295444591446
model_3,97.19281499499589
model_3,97.70406019164959
model_3,97.81527726557322
model_3,97.20250404893271
model_3,96.76764884235716
model_3,95.10882825199631
model_3,94.47557091971657
model_3,96.94214929726512
model_3,97.12388761034286
model_3,97.32145516341113
model_3,96.97488654866697
model_3,96.54929441825963
model_3,95.7110038025712
model_3,93.87446566905568
model_3,91.78364837021185
model_3,91.3099370880405
model_3,89.94646933106897
model_3,88.98543160417398
model_3,85.47963239089127
model_3,83.81092032606477
model_3,81.689291869297
model_3,79.9670566112627
model_3,78.88407224332967
model_3,79.14020402636925
model_3,81.00309195486624
model_3,84.16272293787188
model_3,83.19372931383074
model_3,84.42647372210693
model_3,85.7521000061597
model_3,87.51714454965939
model_3,90.52728470731094
model_3,89.27337400604118
model_3,93.29787785609595
model_3,94.73915638770556
model_3,96.65285450230834
model_3,97.35163164582971
model_3,97.78826879545169
model_3,97.63988876866249
model_3,95.18352685298167
model_3,94.36257441331803
model_3,95.77843538708355
model_3,97.37629846670181
model_3,97.05853805277808
model_3,94.17237058318698
model_3,96.12293416459306
model_3,96.51406776429927
model_3,97.2978858041074
model_3,95.58762928006578
model_3,93.79830948806669
model_3,92.93191653884308
model_3,91.97485835674317
model_3,89.00124424299615
model_3,82.97044772617981
model_3,80.22717377881689
model_3,73.68363689092938
model_3,72.59825948991237
model_3,66.15151142816784
model_3,65.24458174018037
model_3,64.72819954360193
model_3,62.48177047503213
model_3,59.12068185060343
model_3,56.699116971913085
model_3,57.0935315685001
model_3,53.94125095074877
model_3,57.178298342956154
model_3,54.47779878703749
model_3,51.14732723678571
model_3,51.353977296650534
model_3,52.714793161884245
model_3,47.94976137203594
model_3,47.16548878246976
model_3,45.976641051311155
model_3,43.439915150884175
model_3,47.33313203435318
model_3,47.7134847181951
model_3,50.70374076505322
model_3,53.27329344730606
model_3,59.15917567348298
model_3,62.97230435345726
model_3,59.743998948337996
model_3,67.73172470378289
model_3,65.1152009168254
model_3,61.23658877896651
model_3,60.21012298547669
model_3,60.67946649919668
model_3,59.868199875038044
model_3,54.819891361514216
model_3,50.4920500874141
model_3,48.08190899253077
model_3,47.230120560935106
model_3,43.88135298021188
model_3,40.285039083195436
model_3,41.1818614735821
model_3,36.8447826988704
model_3,36.819016989888034
model_3,34.965193650772555
model_3,44.50735586020163
model_3,37.43549085009727
model_3,42.89609931338054
model_3,42.01749588509847
model_3,42.46101937253843
model_3,48.387128639762516
model_3,50.10131071203795
model_3,46.72839898168785
model_3,45.18795487588431
model_3,49.39522908881917
model_3,48.849745592724496
model_3,52.102588546318664
model_3,51.40823522151186
model_3,56.70686941919849
model_3,53.41459622997535
model_3,52.80566509002346
model_3,56.76501236454532
model_3,51.642623780475326
model_3,54.26622739525918
model_3,50.38024273578048
model_3,51.934969021494894
model_3,56.535215532458096
model_3,54.69694424226327
model_3,55.0316305103115
model_3,54.4136543622535
model_3,56.59319678375322
model_3,54.494690936255196
model_3,56.90476556780777
model_3,54.17330382922228
model_3,49.73877698571595
model_3,55.13483338817604
model_3,51.720362969266695
model_3,52.52952645323239
model_3,50.996496647770975
model_3,46.53267425455851
model_3,46.64508674337412
model_3,45.99584967842383
model_3,45.56239281484158
model_3,47.09736894031811
model_3,42.59872814064147
model_3,44.54312408511759
model_3,43.37522692755737
model_3,55.34023316214007
model_3,55.41116451426933
model_3,71.03409869037203
model_3,76.3394538849825
model_3,80.54959361926012
model_3,81.66703370186586
model_3,83.75012428137414
model_3,83.72497363961156
model_3,84.95490728874573
model_3,91.2137261080952
model_3,90.02217902412303
model_3,90.60378566643884
model_3,89.4536173965389
model_3,92.46800214190078
model_3,89.39350340916461
model_3,88.76489865458007
model_3,86.7463365874282
model_3,85.91809457091946
model_3,80.4649398123838
model_3,82.31699224028488
model_3,80.2616544703851
model_3,76.56336777153774
model_3,69.82364528543256
model_3,59.9677777483157
model_3,63.35692272469168
model_3,62.158766535823816
model_3,60.55529035590006
model_3,59.2510476248135
model_3,56.722743124584674
model_3,58.49173554353182
model_3,51.8027317249216
model_3,47.319529413362034
model_3,46.10281348889111
model_2,35.31068625932675
model_2,29.056630250473965
model_2,30.533182899001975
model_2,28.198983043606855
model_2,32.396585252077784
model_2,32.30812406170298
model_2,28.05954066643607
model_2,29.106356370852147
model_2,34.586895531596376
model_2,35.122918515029596
model_2,40.2228319835849
model_2,45.74473630552529
model_2,42.99921276107489
model_2,44.22157767305907
model_2,50.73036678295466
model_2,45.36007909293402
model_2,48.64447828284938
model_2,61.60760460186429
model_2,73.12774666248515
model_2,84.3646201358133
model_2,90.50035050577934
model_2,94.12592888288144
model_2,95.90640020176212
model_2,96.80824202511785
model_2,96.99462171137496
model_2,96.9471112971401
model_2,96.52723975181362
model_2,95.70769560705547
model_2,96.69472966596942
model_2,95.44616447175427
model_2,94.06551306490938
model_2,90.35656068641102
model_2,87.39374741887464
model_2,83.02618061204498
model_2,75.16729895415
model_2,66.97907588706083
model_2,57.66618598580271
model_2,56.921882134426596
model_2,56.81192545563135
model_2,57.78747062306183
model_2,63.29169028235303
model_2,61.73620475877941
model_2,62.3660729451294
model_2,63.897096927774314
model_2,64.98811752306801
model_2,65.80722611252712
model_2,70.73106806963641
model_2,71.82487740958912
model_2,75.890315909671
model_2,83.97967254489986
model_2,85.21842920346272
model_2,87.78718859631441
model_2,89.65961486562851
model_2,88.65573855383745
model_2,90.49756107429238
model_2,92.75236974568058
model_2,93.96478140853858
model_2,95.7615472747112
model_2,96.87442296404775
model_2,97.64139048403734
model_2,97.19688237792981
model_2,96.56689709519148
model_2,95.58774143755943
model_2,95.59274993721836
model_2,95.47854942561789
model_2,94.4072996727459
model_2,95.95905649771915
model_2,97.25843893744238
model_2,97.5333895413454
model_2,97.38170007972874
model_2,98.36724362641137
model_2,98.42346507057049
model_2,98.59667084223224
model_2,98.08382045467422
model_2,97.18916124838609
model_2,95.87533631585828
model_2,95.41451759443913
model_2,93.7508324130877
model_2,94.27714681395327
model_2,91.54512340648823
model_2,90.23827655854143
model_2,91.81007217234081
model_2,89.42590424843455
model_2,90.25506420614191
model_2,90.39287146534615
model_2,94.20830807387634
model_2,94.75240417313616
model_2,93.37211669729923
model_2,95.16378913159751
model_2,97.07908654473938
model_2,98.15297966486972
model_2,98.45585792708793
model_2,98.40616778628713
model_2,98.1395156238539
model_2,97.62903518753026
model_2,97.48713341046012
model_2,97.68345542902772
model_2,97.87264675445189
model_2,98.23480358685455
model_2,97.66081825134464
model_2,97.32291082608015
model_2,95.84150276735694
model_2,95.21904338477698
model_2,92.18740455487341
model_2,84.75512240149828
model_2,82.37888078199475
model_2,89.37998909703548
model_2,89.54386947889317
model_2,88.01904366446863
model_2,83.16710939608383
model_2,76.27811338404524
model_2,79.82983845955015
model_2,82.50186752832472
model_2,83.54502433193798
model_2,86.11574112716556
model_2,91.12246920824501
model_2,92.9409027092305
model_2,93.93926897446259
model_2,95.73234666331003
model_2,97.15562239977835
model_2,98.17146629816678
model_2,97.9951228541427
model_2,98.23254317900201
model_2,97.46648537942994
model_2,97.11563363510088
model_2,97.752134638175
model_2,97.58588956813499
model_2,96.75202008431268
model_2,95.84980750169278
model_2,94.87382059341142
model_2,93.59833233970265
model_2,95.62694985973938
model_2,96.23917076152384
model_2,96.91539040976761
model_2,96.6817934306602
model_2,96.12453131395439
model_2,95.33429869478178
model_2,93.5354373875048
model_2,92.9535626751256
model_2,91.13113412723364
model_2,89.08703936180564
model_2,87.50968298673762
model_2,85.36808973151459
model_2,83.9064818560534
model_2,83.20988039740116
model_2,80.69489707476781
model_2,82.64792489516981
model_2,82.30781176023878
model_2,86.57833130196649
model_2,87.721893882157
model_2,84.4866148429628
model_2,83.24656435442442
model_2,83.38128420862493
model_2,85.55602637186165
model_2,90.07032373717449
model_2,90.84518515081622
model_2,94.14674231512036
model_2,95.87866795218761
model_2,96.8141563694772
model_2,97.51500084997386
model_2,97.79338908704658
model_2,96.71261914971618
model_2,91.84429102822924
model_2,92.99519430921355
model_2,94.95265600047556
model_2,96.95618049052135
model_2,97.25462286932496
model_2,94.9206123099544
model_2,96.72590113000919
model_2,96.89597407577044
model_2,97.56521048361698
model_2,97.22379745163788
model_2,96.00948732598233
model_2,94.32464406168744
model_2,92.75259078121036
model_2,89.44102952633354
model_2,83.13299807616919
model_2,80.07405627607584
model_2,74.12796539108511
model_2,71.21598021392309
model_2,69.05547668225336
model_2,65.33865858248281
model_2,61.09681090379534
model_2,55.83231060028355
model_2,52.969260768967274
model_2,46.27932863846626
model_2,49.9677811441511
model_2,48.24797389284799
model_2,47.16534064092956
model_2,43.98770072590559
model_2,45.97076578961696
model_2,42.756676552933634
model_2,49.097049991745735
model_2,39.6772254818934
model_2,38.39394079128396
model_2,38.33780769037548
model_2,36.78466851891425
model_2,42.938589478304486
model_2,43.76525981955638
model_2,48.58064045601531
model_2,54.98902391377305
model_2,62.256203201600776
model_2,58.840385789604625
model_2,63.426844591265294
model_2,65.4639251518065
model_2,57.15697292960612
model_2,57.181503324591176
model_2,56.42806618644271
model_2,54.05983903685887
model_2,56.774090667904154
model_2,56.77849428308377
model_2,50.49776332558326
model_2,42.81902568122677
model_2,43.253403357255586
model_2,45.117285212683775
model_2,41.8316964705591
model_2,43.12704073930217
model_2,44.91880896012299
model_2,44.299812523328
model_2,40.632842617895214
model_2,37.323879476316506
model_2,36.39105703754466
model_2,41.213253480673295
model_2,37.661749628314276
model_2,42.18763878947356
model_2,44.96548037318279
model_2,47.69977990718325
model_2,45.4304454010271
model_2,50.20558539802005
model_2,53.19732626443327
model_2,51.78561241021088
model_2,52.73437089651269
model_2,57.703952927662606
model_2,57.65847148651119
model_2,63.5073144937669
model_2,62.05849968599796
model_2,60.57904231877181
model_2,60.03497444958884
model_2,65.31130906337965
model_2,57.04510987014145
model_2,62.77068455014522
model_2,58.91924780307818
model_2,61.04219296497466
model_2,59.9334114182129
model_2,58.52525531597257
model_2,66.29991196015361
model_2,60.0856955177678
model_2,68.21801287937342
model_2,68.69192658512473
model_2,61.66443212751983
model_2,61.81737343492567
model_2,59.82181555256829
model_2,61.05970821873051
model_2,59.76269657434021
model_2,56.19026079859758
model_2,51.19759895589959
model_2,53.399106115746676
model_2,53.81981543762231
model_2,52.642812714591855
model_2,47.70349798790994
model_2,46.31395604053977
model_2,49.100304016443246
model_2,57.22552561982592
model_2,57.64673943008529
model_2,65.7647175272832
model_2,73.11832385996239
model_2,78.49260886634872
model_2,82.07733352467766
model_2,79.66467238636324
model_2,81.21293086154763
model_2,84.6829616888135
model_2,89.70676474380159
model_2,89.10913620572136
model_2,89.20623572765179
model_2,89.19851432251379
model_2,89.37475340009404
model_2,87.76961468624721
model_2,88.05653753103432
model_2,86.11889281303228
model_2,84.44512899110485
model_2,80.9586677179759
model_2,81.53554416105541
model_2,78.06616992055568
model_2,73.75173548385283
model_2,65.85423274803905
model_2,61.21337117029905
model_2,63.50097550503412
model_2,62.8666538021698
model_2,58.36038212124549
model_2,60.349118547652324
model_2,59.417169418651596
model_2,50.36317499645519
model_2,52.5832389438874
model_2,45.46192187990526
model_2,41.65379613323602
model_4,34.877028883667656
model_4,27.21265098787262
model_4,30.705490081018063
model_4,27.60176138035603
model_4,35.679397228857844
model_4,30.742397527414138
model_4,26.833876237789806
model_4,32.99717864811827
model_4,32.21589782231603
model_4,34.55284514738014
model_4,37.48667945378111
model_4,52.30108054980882
model_4,70.56196051676125
model_4,82.56195989819571
model_4,84.1561579763188
model_4,88.80800017454202
model_4,88.6336729841555
model_4,89.02033770712113
model_4,91.59587005762295
model_4,93.6182463253483
model_4,95.6503593806883
model_4,96.78461965359514
model_4,97.45716196100456
model_4,97.83211215855817
model_4,97.48159760970564
model_4,97.18674764831665
model_4,96.5841842007116
model_4,95.19413770785467
model_4,96.5248198599135
model_4,95.08913427326699
model_4,93.50569177049589
model_4,86.9699573895756
model_4,78.63096721773523
model_4,75.77399506743062
model_4,70.05321208574225
model_4,67.35110183522475
model_4,64.72348511843575
model_4,66.68572569748356
model_4,65.8122973756035
model_4,67.58217551872393
model_4,68.78929527998048
model_4,68.94144042991682
model_4,68.36046908736897
model_4,69.13341700620366
model_4,70.8198033554072
model_4,74.24037305879754
model_4,75.85323561483163
model_4,75.96177957806593
model_4,79.20899837446086
model_4,79.91134655271058
model_4,81.91362549008572
model_4,86.17883473141245
model_4,87.07337206870014
model_4,87.483393276811
model_4,90.19704911390757
model_4,91.52320837691951
model_4,93.56204818820765
model_4,95.75247699025542
model_4,97.10209024737321
model_4,98.10033694186191
model_4,97.75996902940003
model_4,97.38713357590002
model_4,97.02652117879565
model_4,96.7141586547923
model_4,95.60066936970257
model_4,94.47791408421196
model_4,95.63322315161291
model_4,97.40232205011928
model_4,97.11090695752634
model_4,97.45285343528198
model_4,98.21067031774815
model_4,98.42030779619229
model_4,98.32542315429733
model_4,97.88246633060312
model_4,95.76355146572551
model_4,94.19826055980431
model_4,93.38217104150624
model_4,91.79034426439962
model_4,92.00497122587102
model_4,88.78195589948
model_4,87.70295749070054
model_4,87.47006912655979
model_4,84.63847386894622
model_4,85.34623373327393
model_4,86.89721353930577
model_4,92.13302712230355
model_4,92.67532941602451
model_4,90.96463069525402
model_4,92.94695174065063
model_4,95.36339003194647
model_4,97.2163117462732
model_4,97.9723526941334
model_4,98.27252280429852
model_4,98.04121629972364
model_4,96.98025287330339
model_4,97.55435959338445
model_4,97.7999821143723
model_4,98.15653390088384
model_4,98.21313750349037
model_4,97.61419931955545
model_4,96.64746491296728
model_4,94.23174800407492
model_4,93.06751775772977
model_4,89.10331581575437
model_4,82.44138008343964
model_4,76.02024286703117
model_4,83.376352134296
model_4,84.83608819195277
model_4,85.40543538054591
model_4,79.719651874105
model_4,75.39447034513196
model_4,77.04454031465251
model_4,79.63662349316381
model_4,77.95478652581674
model_4,81.32935689195875
model_4,88.2948988751003
model_4,90.63898241103104
model_4,91.96278308331576
model_4,94.68189121912245
model_4,96.49483273294092
model_4,98.07286794895936
model_4,97.98895477932501
model_4,98.32203084603566
model_4,97.4291939016932
model_4,97.05864672347889
model_4,97.8820923477616
model_4,97.85928669292944
model_4,97.29017226200538
model_4,96.46799873432995
model_4,95.29698781140222
model_4,95.03355502924067
model_4,96.86409675468347
model_4,97.55004838201178
model_4,97.55388314946812
model_4,97.46446094060467
model_4,97.39920594547085
model_4,96.94868906534451
model_4,94.54193345364193
model_4,92.22898064742643
model_4,91.34656182390022
model_4,89.16350673216128
model_4,87.34522416350234
model_4,84.45350664386199
model_4,82.3927865094349
model_4,81.17069069815082
model_4,76.19679771145614
model_4,78.52269785530368
model_4,76.23346402691095
model_4,76.16921676748278
model_4,75.76484923950646
model_4,71.69900767707075
model_4,68.78142472413059
model_4,74.10825420428523
model_4,78.75078449236366
model_4,83.12043586758637
model_4,81.5419505722213
model_4,88.1902375127378
model_4,92.10072114919119
model_4,95.5099937617016
model_4,96.94993441653743
model_4,97.23942750414788
model_4,96.98659868129276
model_4,92.5737574841164
model_4,91.9444267311861
model_4,94.49898310249272
model_4,96.64581359100946
model_4,95.8856275081448
model_4,92.7312527711674
model_4,94.98954961746153
model_4,95.71706650674422
model_4,96.13123272094923
model_4,94.86265278906667
model_4,91.23656464127816
model_4,90.19533597933135
model_4,87.78214041262828
model_4,81.49104900838789
model_4,70.88981516595436
model_4,69.68967962625308
model_4,64.62740568300795
model_4,59.55374461202517
model_4,57.23355515358889
model_4,56.77997134046382
model_4,51.91406841983006
model_4,53.012500552699734
model_4,51.08719695465786
model_4,43.986918475793566
model_4,52.24025890444135
model_4,44.30382680387083
model_4,50.6763966235012
model_4,51.56136818620324
model_4,46.77153166261905
model_4,49.16196500021396
model_4,49.76055354715389
model_4,46.93941349985834
model_4,46.72736305107537
model_4,45.13933831836038
model_4,40.96084110507217
model_4,41.2558932657921
model_4,42.9391200429527
model_4,46.634957470841975
model_4,46.36887434117307
model_4,54.845933771056934
model_4,54.48257933612239
model_4,49.96336990893995
model_4,57.274776455205924
model_4,51.68035871870232
model_4,46.63974536238674
model_4,46.92568801440847
model_4,48.62334076919887
model_4,48.12520090775069
model_4,48.47574804488886
model_4,44.63531340333975
model_4,38.62976554984743
model_4,37.4891945631225
model_4,40.697878232711446
model_4,39.802689190684745
model_4,38.4196743331122
model_4,38.53707804779696
model_4,41.821444005370715
model_4,38.65075765991058
model_4,42.375061175116564
model_4,37.33210275298916
model_4,37.3600919667515
model_4,37.702677149325595
model_4,50.87829701926966
model_4,45.42473068287654
model_4,49.875719696457956
model_4,47.22642235248349
model_4,51.91478123760317
model_4,51.2248754830507
model_4,54.37724992848234
model_4,49.48655516441067
model_4,53.78949356153315
model_4,48.774981698217736
model_4,57.978368517826304
model_4,54.33041483491978
model_4,53.90914338119909
model_4,49.87050535665911
model_4,53.29415466288445
model_4,53.303566304286484
model_4,52.96340087614681
model_4,53.22465177678806
model_4,51.816016241165904
model_4,53.11633475496637
model_4,50.98424090407706
model_4,55.44235411456066
model_4,52.85310802301591
model_4,54.70286133997796
model_4,52.42079422526512
model_4,46.01788330864019
model_4,50.178764943288115
model_4,47.97274112017475
model_4,49.63695859127619
model_4,51.82869061114614
model_4,47.87058453599457
model_4,43.37571438291343
model_4,47.25129332358483
model_4,47.507374609500395
model_4,50.28419786391897
model_4,41.734163642409825
model_4,44.783355900872266
model_4,47.246327363100136
model_4,55.50901906650687
model_4,57.30532250471878
model_4,71.04200588519596
model_4,75.0365157291235
model_4,80.41608424198057
model_4,83.89296098352496
model_4,82.95381242282018
model_4,81.85049654401517
model_4,84.4510218445648
model_4,91.54541561753466
model_4,90.48713034532555
model_4,89.26321573938911
model_4,89.29199510121906
model_4,92.23157547094705
model_4,89.56438440941564
model_4,88.83891052652142
model_4,87.59754587409405
model_4,86.87273433955123
model_4,79.53723011539113
model_4,82.82455623651911
model_4,79.39956730294215
model_4,75.29854588429588
model_4,68.09983501520765
model_4,57.8883253764361
model_4,58.805430090225855
model_4,59.62510558283246
model_4,59.991690499227836
model_4,60.22726311737643
model_4,57.333205081406035
model_4,56.31725769484183
model_4,52.30982991436029
model_4,40.85750636993907
model_4,40.380984388641075
model_1,43.61113778955769
model_1,31.514967056908056
model_1,40.775589354045216
model_1,40.00365195982158
model_1,36.186624306807055
model_1,37.76970940077444
model_1,32.62392739403003
model_1,32.527231136569746
model_1,39.69467924119089
model_1,32.739019928849295
model_1,38.39333497849292
model_1,42.339443528529955
model_1,42.654180885991074
model_1,47.90861632188898
model_1,49.54833040455923
model_1,47.62403989506128
model_1,49.17674987851387
model_1,63.67176526111506
model_1,75.01674486880619
model_1,82.61116511504224
model_1,88.84192434715624
model_1,92.82860866006921
model_1,94.71162588345032
model_1,95.68746196865186
model_1,95.5377189449723
model_1,95.52142160267589
model_1,95.72891687675002
model_1,94.44372842437586
model_1,95.72198360997038
model_1,94.81497165988446
model_1,92.8681134387479
model_1,88.84455630353978
model_1,84.56760414959187
model_1,79.38657861713715
model_1,69.55939069761314
model_1,63.615231666544894
model_1,62.0229629388814
model_1,62.769421327770466
model_1,60.96052916903682
model_1,64.5112935780064
model_1,66.06990465682638
model_1,64.1321957217624
model_1,64.72309576743281
model_1,65.63686873114055
model_1,66.52849222200712
model_1,69.61693843697138
model_1,71.01711896729829
model_1,72.08391899969568
model_1,74.20600454092414
model_1,79.66512044344267
model_1,81.74046530530907
model_1,84.4679295851168
model_1,85.93982364365186
model_1,85.80487052977787
model_1,89.21013562838728
model_1,90.88223149612786
model_1,92.79404151822501
model_1,94.62466952397789
model_1,95.88045358931423
model_1,97.0161424713011
model_1,96.44221641263142
model_1,95.76479188839289
model_1,94.86595829393825
model_1,94.24161192310055
model_1,93.81258514516935
model_1,92.92467542789926
model_1,94.72763131352905
model_1,96.13557934967348
model_1,96.44553943703332
model_1,96.30608548420334
model_1,97.75016865734653
model_1,97.85541411698485
model_1,98.02845205869036
model_1,97.44115978800755
model_1,96.01532923935065
model_1,94.52486885047955
model_1,94.18775951982596
model_1,92.13288095586465
model_1,92.47100094376098
model_1,89.6643801772762
model_1,88.0206941622573
model_1,89.10187979572946
model_1,86.5588323892698
model_1,87.60102804839059
model_1,87.91599744847905
model_1,92.88593205998896
model_1,93.50998282842392
model_1,91.92924208080338
model_1,93.78673564885808
model_1,95.6079798928445
model_1,97.10958823672962
model_1,97.78380965425548
model_1,97.88119999384625
model_1,97.45809485991235
model_1,96.5446640896728
model_1,96.62110290160655
model_1,96.94208106338907
model_1,97.30093587092527
model_1,97.73042837801145
model_1,96.97664336861837
model_1,96.38249344713844
model_1,94.89182987060917
model_1,93.36538913926078
model_1,90.34623024317195
model_1,82.510921860722
model_1,78.58065872438095
model_1,84.27791641931046
model_1,84.86485703410291
model_1,84.1998695691513
model_1,78.17856854537443
model_1,71.85513246763603
model_1,76.18701571859674
model_1,77.72440612821629
model_1,79.65055924452592
model_1,82.85767239818512
model_1,88.79770203759202
model_1,91.07703062624041
model_1,92.48294531412216
model_1,94.8263845966175
model_1,96.44849354168134
model_1,97.67046640171432
model_1,97.46981239300743
model_1,97.67175887593676
model_1,96.65800610477686
model_1,95.8147729105825
model_1,96.79346645576172
model_1,96.72421590053521
model_1,94.96985478043688
model_1,94.25221176265393
model_1,92.52743922208354
model_1,91.25510107497574
model_1,94.02165329812168
model_1,94.78937824514063
model_1,95.64016895763625
model_1,95.79005178519917
model_1,95.1359385258141
model_1,94.17061697170035
model_1,92.19626479493415
model_1,91.24705004909379
model_1,89.51747892045536
model_1,86.51985798677941
model_1,84.6304465608251
model_1,81.55714477012158
model_1,79.67030945476277
model_1,77.65427451186427
model_1,74.91049337263848
model_1,77.97140497873077
model_1,78.62700687809318
model_1,81.76866561999053
model_1,82.46465459957015
model_1,80.40092556080161
model_1,79.08272016963927
model_1,81.95041043401703
model_1,82.91517422744687
model_1,88.33973048760912
model_1,86.23994848817756
model_1,90.32268393607585
model_1,93.70494890823383
model_1,95.67134988413251
model_1,96.81532481424779
model_1,97.17215234082805
model_1,95.70855734441044
model_1,90.63012683738587
model_1,91.70703798090778
model_1,93.76148002321023
model_1,95.90215229786382
model_1,96.33509870918168
model_1,93.47135359561372
model_1,95.49690918115179
model_1,95.5720579671955
model_1,96.10811935856354
model_1,95.16921942766312
model_1,92.36397422450624
model_1,91.57901866300978
model_1,90.16422830726755
model_1,87.03895258601717
model_1,79.37335652655474
model_1,74.05042226897852
model_1,68.81380961074683
model_1,67.19954003534258
model_1,62.5169725774549
model_1,57.625802958944384
model_1,56.164274176285275
model_1,55.352669838501235
model_1,56.11814050857037
model_1,53.00742665691541
model_1,53.05025192186758
model_1,51.645075974325664
model_1,48.913945616937774
model_1,46.49771145041813
model_1,47.57754055517943
model_1,45.49203567948279
model_1,46.81242385204678
model_1,44.64441165114112
model_1,46.36475260993756
model_1,43.446055735024856
model_1,40.36739661198225
model_1,42.35931298420473
model_1,40.98470747173996
model_1,50.97893274644593
model_1,52.55279649258592
model_1,58.37060747903069
model_1,55.982207732301944
model_1,60.91955549174555
model_1,58.54599046652764
model_1,56.617492381927136
model_1,56.94320505159883
model_1,58.720602594094984
model_1,54.00782503799564
model_1,53.89142430897845
model_1,53.18697072536451
model_1,50.679691775015264
model_1,41.423486639061586
model_1,45.718042751395835
model_1,38.700399169654695
model_1,39.64260454303439
model_1,38.26625392088317
model_1,31.377035446523216
model_1,37.43243891045858
model_1,41.71770065306919
model_1,38.04084385884925
model_1,36.44760937406681
model_1,37.17690347734605
model_1,36.74951070873067
model_1,43.365390447084785
model_1,44.59858919816906
model_1,49.34397024541976
model_1,44.77083796953956
model_1,47.02183229989895
model_1,49.74003486078436
model_1,48.486295095426605
model_1,51.53000346215413
model_1,52.46850462383189
model_1,53.68986333259089
model_1,52.542005297924334
model_1,52.944817833486
model_1,53.9962900547598
model_1,52.027750187764454
model_1,53.10615385234267
model_1,52.47899539583886
model_1,51.945382840429374
model_1,51.742290422891536
model_1,54.165215201814135
model_1,55.06357110318276
model_1,56.31431178179991
model_1,60.34407777360864
model_1,54.890651235400576
model_1,65.08150202457726
model_1,58.54303594120939
model_1,52.65155826084082
model_1,55.79796168824396
model_1,53.37701917767117
model_1,54.48087613460666
model_1,53.332569739490275
model_1,48.15982386533869
model_1,45.98621061907032
model_1,49.71742573345546
model_1,50.03292763271746
model_1,46.04086274062865
model_1,38.967919897069805
model_1,42.0235588960495
model_1,44.71260326998889
model_1,53.99861733537544
model_1,53.290242671544554
model_1,64.85327978531859
model_1,73.61651165058719
model_1,79.61570660282085
model_1,80.22374972470423
model_1,78.44364530495658
model_1,80.46904899660876
model_1,81.73549257648118
model_1,88.13849369749003
model_1,88.57108910283569
model_1,88.08001339100883
model_1,86.43489620416949
model_1,87.32313277923095
model_1,86.38452272600442
model_1,85.5028351918063
model_1,84.3494948130392
model_1,82.52100468409843
model_1,78.09248228382783
model_1,78.1600078319825
model_1,73.0632669647457
model_1,68.13951841838207
model_1,62.501936879998546
model_1,57.10111907868121
model_1,58.186806737223364
model_1,56.99743245704302
model_1,57.29719207778543
model_1,58.785208651799614
model_1,54.647887371902456
model_1,51.30348598584532
model_1,51.79616706527304
model_1,38.310196379723486
model_1,39.897756346676026
model_5,37.13594509764515
model_5,30.93685320332588
model_5,36.50253441813401
model_5,36.03552740396116
model_5,37.71079520283092
model_5,39.40328501733893
model_5,37.24816467295749
model_5,40.46947914386691
model_5,44.531939389859865
model_5,47.505359121580106
model_5,52.83217835032155
model_5,56.5277152983399
model_5,78.20865710988164
model_5,85.29335956028511
model_5,87.10159600404444
model_5,90.49688745374213
model_5,90.53552687594127
model_5,90.85823827789133
model_5,92.16470777396215
model_5,94.16984646361104
model_5,95.7024469540704
model_5,96.78459751446324
model_5,97.11265273741002
model_5,97.00908694997814
model_5,96.70213150080325
model_5,95.93235974351681
model_5,95.85263323628894
model_5,93.85304228842777
model_5,95.93109580439555
model_5,94.52731227077098
model_5,93.01111052806664
model_5,88.10033906372914
model_5,84.2081736231504
model_5,83.42332480871333
model_5,78.4408780872893
model_5,74.42265491632376
model_5,69.59358631370422
model_5,67.18162561939492
model_5,64.90959860190377
model_5,66.08875100567639
model_5,66.98730377383085
model_5,65.23733546950096
model_5,64.36105938488616
model_5,64.95829826687259
model_5,65.7655468794328
model_5,69.16317570766842
model_5,71.5449939810578
model_5,71.26747307386562
model_5,73.26324114137797
model_5,75.39746290294448
model_5,78.56066191722894
model_5,83.59694548284146
model_5,85.66574875060498
model_5,87.45090990333334
model_5,90.6125982217994
model_5,92.07207063165468
model_5,93.93856380390781
model_5,96.11173925654484
model_5,97.47801814200537
model_5,98.12610171346596
model_5,97.7024901963929
model_5,96.38256325871596
model_5,95.76494113417742
model_5,95.01655568964814
model_5,93.3183635297944
model_5,91.36091237497156
model_5,93.22870722884657
model_5,95.23075049220937
model_5,95.68631637761983
model_5,96.20405687496114
model_5,97.64544621745262
model_5,98.08371005003617
model_5,97.88899986001567
model_5,97.75964716507019
model_5,95.36395383487206
model_5,93.30226046679851
model_5,91.80909104601716
model_5,88.52913557893284
model_5,87.44051311664323
model_5,80.52207728067171
model_5,80.70892919057336
model_5,78.79718648284505
model_5,78.00575676548007
model_5,79.04100200971696
model_5,81.32945206098417
model_5,87.71140028449386
model_5,90.13888371633453
model_5,88.79612193418815
model_5,91.4818108772687
model_5,94.43104055036746
model_5,96.64854121079527
model_5,97.52599677146077
model_5,98.01826405413033
model_5,97.54877848268774
model_5,96.31350798376049
model_5,96.60720872880863
model_5,97.17703973107686
model_5,97.78978878138173
model_5,97.75363268480992
model_5,97.54076798068265
model_5,96.4357066515205
model_5,94.43421807861333
model_5,92.80761982671847
model_5,89.58502532578268
model_5,83.38379004803122
model_5,74.00702305339512
model_5,76.40208556419151
model_5,77.3109746232219
model_5,76.11779668623852
model_5,67.44888830174021
model_5,64.64986869676122
model_5,64.37733283381193
model_5,66.56395068456236
model_5,68.47665654421439
model_5,69.21517934372118
model_5,78.50465961307023
model_5,88.5446891052225
model_5,90.91382068704365
model_5,94.41601968795848
model_5,96.14262607817928
model_5,97.9389643565635
model_5,97.33427268054015
model_5,97.8529279754368
model_5,96.33147059747837
model_5,95.704136309914
model_5,96.44175629335221
model_5,96.67847052075261
model_5,94.78516425854149
model_5,93.53036074114878
model_5,93.39406222262822
model_5,93.73864966521431
model_5,95.46117882799648
model_5,96.20972633515976
model_5,96.42272786879255
model_5,96.97602952419007
model_5,97.4933206045827
model_5,97.36571330631561
model_5,95.33698721773179
model_5,92.55943562868421
model_5,92.3372018183408
model_5,89.29726593036736
model_5,88.45054608764259
model_5,84.30016959065819
model_5,80.08920520301787
model_5,78.63615523277174
model_5,75.80817129900777
model_5,77.90560499589672
model_5,73.27034071524939
model_5,75.55174699365853
model_5,74.59111060811391
model_5,73.58530261424767
model_5,74.18154182526541
model_5,74.72768378180761
model_5,78.1252575340818
model_5,83.37653062983837
model_5,81.94853373766487
model_5,88.46710463661627
model_5,91.45064685762361
model_5,94.4759128764002
model_5,96.23415798943294
model_5,96.60600670343
model_5,96.15504530518204
model_5,92.56134082265906
model_5,91.75472679191078
model_5,92.7468315933779
model_5,95.48515890481279
model_5,95.20389939531809
model_5,90.84406899321719
model_5,93.58114733245108
model_5,93.62552202934238
model_5,94.47069421049945
model_5,93.26072207853815
model_5,89.96220434481664
model_5,87.23384704777219
model_5,83.04303278925225
model_5,77.16305319887964
model_5,64.40199868914941
model_5,59.18010093164822
model_5,56.1303016578522
model_5,51.29737689025933
model_5,52.68862048427763
model_5,47.88062241672742
model_5,50.1278699944396
model_5,47.983241420470215
model_5,48.60611657858953
model_5,44.60148919949096
model_5,47.89931537457414
model_5,46.842705677442154
model_5,49.26745023984312
model_5,49.176801674785565
model_5,47.363165368470604
model_5,50.12208908846514
model_5,50.226638471298415
model_5,47.77283915328188
model_5,48.11257572920658
model_5,46.057061441446415
model_5,44.17939380278403
model_5,43.583770342891505
model_5,45.69786147728519
model_5,46.935157205860364
model_5,50.59356286844194
model_5,51.522877237616036
model_5,57.63598205048742
model_5,49.95778437757962
model_5,59.94741710501239
model_5,52.168556432041434
model_5,48.642174942941885
model_5,48.877327934122135
model_5,46.60365229091621
model_5,49.95103533390283
model_5,46.86521969678051
model_5,44.03060877551707
model_5,41.10544882326803
model_5,41.8305882980876
model_5,41.420938473998824
model_5,42.132559953908185
model_5,39.85032793190294
model_5,37.0506001527101
model_5,38.03176431219617
model_5,39.76308422325746
model_5,41.21014978687161
model_5,39.92419480640819
model_5,45.71807748076026
model_5,43.60410510793008
model_5,47.09243769949534
model_5,48.590064147414516
model_5,50.932668653935245
model_5,44.42426583337873
model_5,42.09536069530804
model_5,46.908894177839095
model_5,46.53552404028595
model_5,48.67722764796144
model_5,48.40708088835163
model_5,51.96656030667462
model_5,52.83881809269222
model_5,53.79670989904842
model_5,52.671456079684496
model_5,50.80943430713477
model_5,55.030648000376445
model_5,51.75918129986985
model_5,51.51960203419367
model_5,51.82934741445205
model_5,50.11119716106987
model_5,53.26474615873303
model_5,51.12787201411743
model_5,52.98974028880548
model_5,51.423361849804664
model_5,52.47409367168074
model_5,51.93489096357733
model_5,43.63657947207684
model_5,51.00985985255102
model_5,48.53169385940418
model_5,51.078755908907624
model_5,50.786529468430665
model_5,47.60609423631104
model_5,44.76703671269933
model_5,48.58370611575082
model_5,48.945100507698946
model_5,48.22221260618243
model_5,44.29683368000041
model_5,46.018705131711606
model_5,49.50773128987201
model_5,57.248300868901424
model_5,55.2991648812458
model_5,69.69748655088188
model_5,73.11693476354412
model_5,79.15956738413658
model_5,78.38103878243419
model_5,80.6131218528535
model_5,81.3064954952715
model_5,82.72000525965994
model_5,89.51474751696877
model_5,90.69110398055089
model_5,91.48060276624525
model_5,86.44622163803068
model_5,90.47081920664274
model_5,88.71568078167182
model_5,87.57566101196605
model_5,83.64854861453568
model_5,82.95437571466755
model_5,78.20083190783042
model_5,80.30133636393475
model_5,76.44356783727561
model_5,71.66141472717572
model_5,66.05896310358364
model_5,57.723285756765094
model_5,62.45095798237163
model_5,60.005899599163946
model_5,59.56780789209005
model_5,59.01973192751756
model_5,59.46959750226233
model_5,55.52167440793709
model_5,53.957977767335244
model_5,52.08781331940554
model_5,39.04900689332862

## Sheet: PYFV
Model,plddt
model_5,35.6834224701015
model_5,33.49348523416119
model_5,30.758791290951187
model_5,31.279154833566274
model_5,31.414663179930347
model_5,29.81286220058973
model_5,34.368677720623964
model_5,34.67990840320272
model_5,40.915820961687125
model_5,46.91965081380476
model_5,46.20619477431318
model_5,54.3770369177364
model_5,55.80133513692998
model_5,60.820481981647376
model_5,64.55520090392383
model_5,55.59838579085772
model_5,60.45581836189374
model_5,50.02490265987943
model_5,48.87383043715453
model_5,44.86017168611033
model_5,38.458022329185034
model_5,38.497881439958284
model_5,44.673336517895216
model_5,42.38701907713402
model_5,38.22356028055036
model_5,42.18187180781751
model_5,42.14635551317769
model_5,38.27536492181389
model_5,37.032863226515474
model_5,45.277932697310455
model_5,37.79940848832484
model_5,46.70061800399708
model_5,42.20060927546
model_5,42.58311622322798
model_5,42.44092744913359
model_5,40.43303322530118
model_5,38.730220605873896
model_5,39.11701205237477
model_5,40.90119858569232
model_5,37.72026784800254
model_5,29.34119075605667
model_5,21.277863507062648
model_5,21.403893591215816
model_5,22.337655928620503
model_5,19.982245372713237
model_5,21.516032197855107
model_5,21.209135486027204
model_5,23.18944619016997
model_5,23.70963163611486
model_5,24.447654417752343
model_5,23.857552889545328
model_5,25.119090858059284
model_5,24.714176368564946
model_5,29.232595555033186
model_5,33.619018516496
model_5,33.576386372860725
model_5,37.81475371302803
model_5,28.795933658773716
model_5,35.011031969217576
model_5,32.44117242428183
model_5,31.934704999832313
model_5,32.62632122598006
model_5,31.18902712707677
model_5,31.562967676996767
model_5,35.424650870867474
model_5,31.77183538675308
model_5,30.979483715353123
model_5,32.383091329764284
model_5,31.504061797735627
model_5,26.286683555765194
model_5,27.06193837814498
model_5,23.7509232545226
model_5,23.79368644955502
model_5,23.84365496124246
model_5,26.1182225913991
model_5,22.47394154081496
model_5,24.885581467260774
model_5,26.482048848194438
model_5,26.493955876216766
model_5,31.01118961087775
model_5,30.729366452051863
model_5,38.0964895943348
model_5,33.59149073202343
model_5,38.03680737792956
model_5,35.74561414189247
model_5,44.18929426789855
model_5,40.396013086126
model_5,44.32879811770981
model_5,43.66412082769829
model_5,43.59451813766827
model_5,48.11623085896462
model_5,45.7873073350438
model_5,50.593987368924
model_5,54.99605621840601
model_5,53.006293421767616
model_5,51.11972722024074
model_5,49.19657794496743
model_5,44.23127673441194
model_5,52.45571939718139
model_5,58.04957134788854
model_5,52.653479917426
model_5,50.7991802569195
model_5,54.76864336846301
model_5,57.33046774927424
model_5,55.688267154149784
model_5,56.37721232742978
model_5,54.65244506685575
model_5,54.10867725857052
model_5,53.901270651633226
model_5,50.119212995208265
model_5,48.75145692157627
model_5,47.46707273272914
model_5,40.68675262517718
model_5,37.697016865787184
model_5,31.89682535327938
model_5,30.650768851381144
model_5,30.711302794079526
model_5,33.06449948849649
model_5,29.392546705930716
model_5,33.37451990600493
model_5,32.68820962803147
model_5,33.8842364866723
model_5,32.02557946118031
model_5,32.42499089073498
model_5,31.773617128947073
model_5,34.29315221143951
model_5,33.89368921873028
model_5,38.46049026657783
model_5,34.35819562432879
model_5,33.78118099430093
model_5,37.4712577199516
model_5,36.390057148950284
model_5,30.490999464258945
model_5,31.601919094466208
model_5,36.06805899209939
model_5,30.733397892781788
model_5,25.250330091361768
model_5,30.395114980014448
model_5,33.74136549763605
model_5,36.65275311229395
model_5,36.482944998186085
model_5,40.73855776482513
model_5,37.50803717674726
model_5,37.901170431980624
model_5,44.02188746482636
model_5,44.73478991122505
model_5,46.46424922129528
model_5,46.16706216957697
model_5,48.051264928448056
model_5,47.97598062760985
model_5,48.92560884533054
model_5,46.18746283786662
model_5,49.86217598512728
model_5,48.92757351326008
model_5,46.96963356824471
model_5,48.6859674587356
model_5,54.15107832819995
model_5,55.96524388359472
model_5,58.903808127755156
model_5,55.36428332059028
model_5,55.7062974445523
model_5,55.78884576148828
model_5,56.662075271904335
model_5,56.52334534830806
model_5,56.28134547288499
model_5,53.66914424861733
model_5,55.08706331206326
model_5,53.44507604087697
model_5,50.94219277956654
model_5,42.28613781346302
model_5,44.100491065057206
model_5,40.54903996060237
model_5,43.25682377796419
model_5,41.06595705591826
model_5,35.100632796442355
model_5,38.100049707993094
model_5,43.16997862427161
model_5,46.584810964941134
model_5,45.27021665593025
model_5,43.682927200122315
model_5,48.9118035748508
model_5,46.79239234773103
model_5,50.51139555470113
model_5,52.17213988853426
model_5,51.64160999321842
model_5,51.450202072120064
model_5,44.934356957126276
model_5,44.6156728727144
model_5,42.77145088267138
model_5,37.6874235074938
model_5,37.096385686281224
model_5,39.422590148891516
model_5,36.811066998451
model_5,40.3147295103203
model_5,35.34082986497565
model_5,34.56119039648195
model_5,33.845500320848195
model_5,40.21569727508561
model_5,35.162595368050226
model_5,36.14241063804172
model_5,32.498940811009675
model_5,34.259563232935534
model_5,31.92047476335392
model_5,32.59755265441527
model_5,34.234443610733244
model_5,39.68796171638564
model_5,47.1270724873802
model_5,47.94324417462587
model_5,48.3089224692423
model_5,51.31503567712843
model_5,53.79415164606859
model_5,56.28655084033121
model_5,61.1457393462169
model_5,60.63004167035275
model_5,59.478551399817604
model_5,62.56440907856048
model_5,59.60078118420539
model_5,57.989273722472966
model_5,58.56791044571603
model_5,61.9868467790494
model_5,60.28024762000086
model_5,57.888794656227226
model_5,53.89289657843204
model_5,52.04209307515224
model_5,49.05889132884886
model_5,44.05514979447434
model_5,46.125092537715766
model_5,40.58598504133965
model_5,43.26115747991246
model_5,43.542418402536015
model_5,48.82285875817835
model_5,47.45754579755169
model_5,48.448682687835436
model_5,46.71554587691412
model_5,47.09908102972124
model_5,46.08426546190195
model_5,44.93163935285951
model_5,42.41569259828864
model_5,42.439781324158865
model_5,39.74022529613592
model_5,39.66398360206937
model_5,34.09696516813756
model_5,34.5871098860648
model_5,32.086855518279656
model_5,32.64600216748954
model_5,30.4148230164418
model_5,31.707153617647688
model_5,30.787701436115178
model_5,31.04995437941852
model_5,31.15631264311195
model_5,28.16154874208678
model_5,26.185273128307923
model_5,27.231209761235732
model_5,25.46620615244228
model_5,26.46895594859393
model_5,23.719350909642117
model_5,26.469503193987293
model_5,25.629620587051242
model_5,24.920170550036346
model_5,27.305225614556544
model_5,28.486927088072655
model_5,27.353542391207146
model_5,31.859730032134387
model_5,30.94132972944862
model_5,29.00130033588265
model_5,30.15194556843926
model_5,31.06181661295704
model_5,28.252209366870375
model_5,28.911249508681063
model_5,30.686629238560265
model_5,28.77039502955267
model_5,27.817041587062697
model_5,26.003053105461728
model_5,27.85746090770863
model_5,27.611431184009227
model_5,25.117830348322055
model_5,24.586976403295917
model_5,25.206060762355264
model_5,26.893712111719648
model_5,22.938107175830737
model_5,22.851422187741264
model_5,23.163105772006016
model_5,23.763449299013697
model_5,24.01032906912951
model_5,24.936813471090314
model_5,23.09052769147456
model_5,23.23033406833292
model_5,23.024337226260283
model_5,21.50616904710841
model_5,24.625197754840876
model_5,22.40603004749755
model_5,22.271754681676157
model_5,22.95679175059559
model_5,21.43812562719665
model_5,23.24216399077522
model_5,26.144316162522042
model_5,25.47092084024916
model_5,27.28209612562204
model_5,27.006478660128774
model_5,28.14351399532461
model_5,29.09306649386781
model_5,28.20396319527208
model_5,28.589859903207977
model_5,30.609743215103656
model_5,27.142702095126875
model_5,24.773178532475864
model_5,28.295484024793037
model_5,22.94410256431183
model_5,22.918685574256408
model_5,23.000088856394534
model_5,24.216370442085918
model_5,21.472147932132426
model_5,24.035056222440286
model_5,23.33402454265251
model_5,23.3515667863121
model_5,19.771120657522257
model_5,22.5170899506877
model_5,21.961482546965723
model_5,23.276976257313432
model_5,24.020121707879294
model_5,22.37163949074283
model_5,24.43693635937961
model_5,23.26778101221134
model_5,24.2353360669731
model_5,25.337278508002782
model_5,25.62394508036232
model_5,27.009775031641762
model_5,21.94668552565781
model_5,23.891385898223234
model_5,21.263680536170792
model_5,24.409661875892194
model_5,23.50889514533446
model_5,23.393291138326276
model_5,22.633358060046703
model_5,20.740023321845907
model_5,22.652926269136515
model_5,23.432321791988212
model_5,21.28904363294077
model_5,22.048498113325877
model_5,22.618696208219262
model_5,26.399581186236897
model_5,24.092077856446846
model_5,22.793279796088424
model_5,27.934194438654224
model_5,28.595740276992725
model_5,26.184832632518006
model_5,30.04720579559216
model_5,22.90521931829971
model_5,23.72123896427911
model_5,23.757778836458783
model_5,22.137610256479544
model_5,20.12516091374982
model_5,18.786576882494955
model_5,17.956930148689477
model_5,19.10803260244654
model_5,17.89250481055711
model_5,18.34553192474675
model_5,19.218236456158134
model_5,18.863870592175996
model_5,20.770948679572257
model_5,19.022005785940564
model_5,20.672683837218525
model_5,22.918787722062234
model_5,21.235579595085255
model_5,24.212376205162396
model_5,30.185451948367692
model_5,24.32266196967975
model_5,23.458676258536794
model_5,26.618193719934418
model_5,26.856891785128926
model_5,26.30211865102683
model_5,26.05366799948387
model_5,27.746188243138022
model_5,28.727932708854485
model_5,24.10331953530476
model_5,22.911107695750612
model_5,23.622895833617346
model_5,23.901168437108932
model_5,22.23886636644601
model_5,22.083282286145728
model_5,23.5589046949849
model_5,19.792509297213197
model_5,22.62885829802917
model_5,22.369638611769457
model_5,21.57210430425175
model_5,22.06989373793931
model_5,22.62331936800001
model_5,23.538684735525745
model_5,24.578986693013576
model_5,25.158702356478894
model_5,22.669044534526616
model_5,27.14634014468174
model_5,27.661112598027103
model_5,28.34475349492277
model_1,37.857673192949726
model_1,32.40896055954362
model_1,26.515111026325027
model_1,32.984683155227685
model_1,29.94111654465087
model_1,31.53731294757745
model_1,29.998868872193263
model_1,37.39782134423149
model_1,39.92886777737294
model_1,45.70374150652788
model_1,50.73000065864471
model_1,57.11825645158387
model_1,54.14183253901136
model_1,61.35458594008014
model_1,65.77356177543696
model_1,52.89203133265982
model_1,62.24054744930437
model_1,50.80865295984766
model_1,47.829100019895115
model_1,52.024466549764384
model_1,43.14868272454919
model_1,41.98101122240677
model_1,48.51078600468008
model_1,45.628992461217415
model_1,41.08624879996478
model_1,43.81396394046169
model_1,46.38191357297
model_1,41.883221905294704
model_1,38.18360979529098
model_1,48.735754200650256
model_1,38.932518666028045
model_1,51.24584142278763
model_1,44.31649305926293
model_1,38.988108709017965
model_1,45.10893223743187
model_1,39.858493704407
model_1,38.455397934816574
model_1,34.61605636276362
model_1,33.126527904270915
model_1,34.48276070514111
model_1,33.7600889471505
model_1,27.801052614177017
model_1,32.93362948669892
model_1,34.07227345907085
model_1,27.546741508294865
model_1,30.684608687352004
model_1,32.81575959802285
model_1,35.111285567356845
model_1,36.553746403530106
model_1,33.57030957776623
model_1,35.46744763682727
model_1,39.45206504554608
model_1,36.68468251145168
model_1,39.08587135057314
model_1,40.837982516126424
model_1,37.04655820330663
model_1,39.834273984950414
model_1,43.65600841511695
model_1,44.86202845135267
model_1,40.798223647912884
model_1,43.71702443802496
model_1,44.59961664648062
model_1,45.243648882788015
model_1,41.68782216151566
model_1,47.696392198425876
model_1,46.714411511717906
model_1,43.78010325621574
model_1,44.72518200176114
model_1,45.04710933944238
model_1,41.86013816247259
model_1,40.69589592642643
model_1,34.99531350125107
model_1,35.21376304840305
model_1,38.57444966014508
model_1,32.96071869104889
model_1,28.65965359826077
model_1,28.63315977940965
model_1,30.29688222289041
model_1,28.18925538826442
model_1,27.68480341747999
model_1,32.94988125713644
model_1,33.599448656947054
model_1,28.148512920117348
model_1,30.383653760848574
model_1,27.91847179624346
model_1,26.863520455325666
model_1,27.269040733857757
model_1,27.297029170867965
model_1,28.954585868075807
model_1,26.175347387044894
model_1,28.076161280456287
model_1,29.971783938100998
model_1,26.72562142061951
model_1,25.287482094215193
model_1,27.875590713921156
model_1,36.177824604244954
model_1,28.611978506161893
model_1,36.970470027848926
model_1,35.28638880043581
model_1,32.8684308888478
model_1,34.80975753954771
model_1,34.35241550325008
model_1,32.17933586300568
model_1,32.04835420419839
model_1,34.034710977268325
model_1,30.6924713520666
model_1,32.82615458467216
model_1,28.788048645399606
model_1,30.391445659385454
model_1,26.46177498475526
model_1,31.56510937696748
model_1,29.280132474706072
model_1,28.492675171403786
model_1,32.47450012236367
model_1,28.09112706657288
model_1,31.423376537080905
model_1,31.823917165686904
model_1,31.72709779618253
model_1,34.94559924008717
model_1,36.910944469811504
model_1,37.142319121281616
model_1,38.786624752276104
model_1,34.63740614289417
model_1,34.98638757016305
model_1,34.93906172899005
model_1,38.923529136714926
model_1,40.626022548254696
model_1,41.00316773508529
model_1,44.30120532269574
model_1,38.453494556794794
model_1,41.34789795114556
model_1,44.524888388561514
model_1,44.27409278412097
model_1,42.93371716650881
model_1,44.428235136341065
model_1,45.686337207318495
model_1,45.86210528052139
model_1,46.493696236756406
model_1,44.724881596118614
model_1,45.95716239145633
model_1,48.88066941593582
model_1,49.55274413966649
model_1,47.94596890604054
model_1,47.15702206804996
model_1,50.632282247496796
model_1,50.25804855797848
model_1,45.98808843021293
model_1,48.15167032812165
model_1,49.81020875029636
model_1,46.995298961550446
model_1,46.03472328629596
model_1,44.17713426537372
model_1,42.77884756636933
model_1,43.72392585012903
model_1,36.80091530771278
model_1,35.217684609118805
model_1,42.05196048186007
model_1,36.226965862575526
model_1,36.19663897041892
model_1,39.977834887115186
model_1,40.416494860643596
model_1,41.07117081714423
model_1,44.72210328915785
model_1,39.654267953598534
model_1,43.14391913056823
model_1,37.83521764747206
model_1,42.36228784411787
model_1,37.743707933697124
model_1,40.45006945509012
model_1,43.86731649918475
model_1,39.18273094961751
model_1,40.110766682234726
model_1,40.77243694902423
model_1,39.918185302256
model_1,41.96745029736986
model_1,44.026193200543545
model_1,45.178427817016
model_1,42.30593822455568
model_1,42.58198704012199
model_1,45.40971387481954
model_1,43.43998827016286
model_1,36.12915709212029
model_1,36.159992667337065
model_1,30.575049495500934
model_1,29.095653216487328
model_1,28.06193481123592
model_1,25.832351662156718
model_1,26.65581784252299
model_1,25.330129046637918
model_1,28.41259426754823
model_1,28.519993150851853
model_1,30.54225605150031
model_1,28.347014699172167
model_1,30.124677719316423
model_1,30.394922267141506
model_1,31.492068596924355
model_1,32.12720291258279
model_1,34.048598726540604
model_1,30.175641257715824
model_1,29.516074242671266
model_1,28.674649025774208
model_1,27.43827758313
model_1,26.917314027357857
model_1,26.749014186230852
model_1,23.691691988418366
model_1,25.28393121658428
model_1,24.423463323948226
model_1,24.080141527425436
model_1,25.867751607687744
model_1,28.480185126131335
model_1,26.682426651662805
model_1,27.821787827569093
model_1,30.867337735872287
model_1,29.234198438534918
model_1,29.019517088151126
model_1,31.88342247734635
model_1,28.509566969503787
model_1,31.02184525216535
model_1,30.342987453443126
model_1,27.647740859261827
model_1,25.355755898182903
model_1,31.577370754967887
model_1,29.598862276828637
model_1,31.045510806980015
model_1,30.176347295826417
model_1,31.435699888927044
model_1,29.678830404496694
model_1,30.924815607115303
model_1,30.750811745685496
model_1,31.176406052270966
model_1,33.5123138679537
model_1,32.06935956950565
model_1,34.79528903243954
model_1,33.712312454564646
model_1,35.54989798916949
model_1,31.281742985477983
model_1,31.818205533329763
model_1,28.51856849340856
model_1,27.03207715590815
model_1,27.63900281097471
model_1,25.272932770365287
model_1,24.74166978452649
model_1,23.335009986258225
model_1,23.557689419107184
model_1,24.651665918414892
model_1,22.93295486534225
model_1,23.90513652267145
model_1,24.70956120945129
model_1,23.087401404173985
model_1,27.939350918123186
model_1,26.447579095219677
model_1,28.425251415123963
model_1,28.380347321715586
model_1,31.320173345450257
model_1,33.82816139694477
model_1,33.76819455947133
model_1,33.733475247587194
model_1,31.63491896680898
model_1,33.13605644287235
model_1,34.44200113903207
model_1,35.66759416127933
model_1,33.86990392626648
model_1,37.98813623295973
model_1,40.654601508348605
model_1,39.32676516583523
model_1,38.05283300785595
model_1,39.65906657378127
model_1,40.341241269242346
model_1,34.863337718457835
model_1,35.32746976489215
model_1,36.3342195132218
model_1,36.9195631110042
model_1,32.917246227094424
model_1,33.63356539600863
model_1,33.93609385131639
model_1,31.784779822881315
model_1,29.14031601790702
model_1,27.834884254441928
model_1,29.878742580687685
model_1,26.66119992449239
model_1,28.24626435690879
model_1,26.023565015570053
model_1,27.52979996930298
model_1,31.01339949737303
model_1,29.93006260761285
model_1,28.521121907331686
model_1,31.390004989771107
model_1,24.866316974119396
model_1,27.539495491724665
model_1,26.865400840391878
model_1,26.660690599106594
model_1,30.443821295682937
model_1,30.110377569475528
model_1,30.599640134832956
model_1,26.561897504057924
model_1,33.25458420050563
model_1,30.57470699189071
model_1,29.403556624216424
model_1,35.445719830117014
model_1,35.80752005359317
model_1,35.37607085722083
model_1,36.13135584758856
model_1,36.92286717554816
model_1,34.47274048523468
model_1,31.159428417908195
model_1,31.003178262923026
model_1,32.664150303855415
model_1,32.9622084738221
model_1,29.05889638554799
model_1,26.16888816827122
model_1,27.105545187621832
model_1,23.87090855028509
model_1,28.58490376761256
model_1,29.251005285143027
model_1,29.042974370917356
model_1,27.814877685115786
model_1,29.102339937206125
model_1,29.594005238934184
model_1,28.799203106289497
model_1,27.722932703840335
model_1,26.34669806493548
model_1,28.20187764313595
model_1,26.735849991888237
model_1,28.50712040930375
model_1,28.023241453018265
model_1,27.50264396577768
model_1,28.424789087381214
model_1,26.481573397028114
model_1,28.17211458926613
model_1,28.2453209272644
model_1,25.02378164956462
model_1,28.326876798681038
model_1,25.9135804220914
model_1,25.001940330341306
model_1,22.840883065160593
model_1,25.62686570021833
model_1,25.7996225295119
model_1,24.7250864741818
model_1,28.029970004332426
model_1,26.492141656148306
model_1,27.379201226416622
model_1,29.055674754374195
model_1,24.686125592259483
model_1,28.681820905570927
model_1,27.860308279476158
model_1,26.00501097163396
model_1,26.44641666320967
model_1,26.226422186315173
model_1,27.137558544243795
model_1,25.745251116335567
model_1,23.739733124773917
model_1,23.0010899226836
model_1,22.742538820889422
model_1,21.92928977437168
model_1,20.209356772415045
model_1,20.577603844327765
model_1,20.18883167649801
model_1,21.54047240765521
model_1,21.285937393950913
model_1,22.823911164825855
model_1,22.465881411068946
model_1,22.607966187622875
model_1,25.58742759153756
model_1,24.715563869107424
model_1,26.290841438156342
model_1,29.720123267616145
model_1,27.92046604260394
model_1,25.42396253032711
model_1,27.325251387323075
model_1,26.808321533393602
model_1,26.7926377917247
model_1,26.11015428413338
model_1,26.431441656764935
model_1,29.35998523580201
model_1,26.845973144954772
model_1,23.282672752091454
model_1,23.32362006056428
model_1,23.209053189344555
model_1,24.223299821220277
model_1,23.385046735560536
model_1,24.453764589365157
model_1,23.340915225728164
model_1,25.89897257945267
model_1,27.760701089609935
model_1,26.370080442837207
model_1,25.13547466549789
model_1,33.32436865224735
model_1,27.895908035672612
model_1,25.62458863796201
model_1,30.575070516904816
model_1,30.523438013216943
model_1,30.582245415134818
model_1,31.93005085759795
model_1,29.135201827215496
model_4,34.119192793761606
model_4,31.584241993914475
model_4,34.17043658724287
model_4,33.51432829204714
model_4,32.39555888321774
model_4,35.39078343573783
model_4,31.15043793780205
model_4,38.96404521085787
model_4,38.796376589656575
model_4,47.933598206553135
model_4,54.13969593272486
model_4,54.58985939412376
model_4,56.92660362878813
model_4,61.43966041485328
model_4,65.77348488144344
model_4,56.86533128406154
model_4,64.64571544658246
model_4,55.489997606324316
model_4,49.91950857277697
model_4,50.131603056302986
model_4,46.26110835256258
model_4,44.67613324354897
model_4,45.39613486261805
model_4,46.35711353301304
model_4,41.62361488088208
model_4,45.708153093801215
model_4,45.87224652746226
model_4,48.60678647650638
model_4,44.116474365000606
model_4,45.822400141099926
model_4,47.93674580851802
model_4,47.95618729566922
model_4,49.25206878056632
model_4,49.540185666905
model_4,53.61418122247413
model_4,47.82535309233935
model_4,47.20855165351531
model_4,48.95839386106127
model_4,45.22729170159436
model_4,44.625856074257165
model_4,40.77392177845286
model_4,38.245311987702735
model_4,38.817688179638935
model_4,34.87607975618447
model_4,31.450810790949618
model_4,24.88208578634021
model_4,25.166174741504616
model_4,28.80330248856807
model_4,28.382201522683314
model_4,29.743733414376038
model_4,25.45246402843622
model_4,28.464623318228394
model_4,32.28009638231014
model_4,34.96766820887569
model_4,32.239647428665194
model_4,36.79913690169633
model_4,39.69015552417841
model_4,34.215133340912864
model_4,35.29790304874768
model_4,34.99636905800435
model_4,35.38105501167592
model_4,34.56647460686508
model_4,34.60632149178127
model_4,36.57151662283285
model_4,39.175764171282935
model_4,34.97618995969969
model_4,35.656824166449944
model_4,37.19904530914937
model_4,36.37586082679626
model_4,30.835064473241797
model_4,34.37266520029516
model_4,29.523682969564103
model_4,29.52229360882483
model_4,31.161641973289072
model_4,29.565456058873668
model_4,23.843192373955382
model_4,26.275373130214575
model_4,28.31088452437689
model_4,24.520233726410872
model_4,25.28887539869538
model_4,30.963268902542033
model_4,30.05502725339738
model_4,27.571556565597344
model_4,28.39848956002925
model_4,24.670298807184732
model_4,28.99509312453346
model_4,24.34127890831905
model_4,26.74923780171457
model_4,23.957787516870667
model_4,24.533164264831612
model_4,23.215530692806166
model_4,24.595046217122672
model_4,27.101991150499995
model_4,27.565858564919832
model_4,30.323893073171345
model_4,30.897210085466202
model_4,28.546969319162592
model_4,26.415005784263485
model_4,30.632880073419074
model_4,29.94250070670386
model_4,29.07368010344362
model_4,27.774092676618235
model_4,29.155131503915975
model_4,30.163751612566553
model_4,32.11521874528079
model_4,29.97535318783593
model_4,33.51608605007731
model_4,30.196903589362588
model_4,29.85867139630568
model_4,25.228491452856815
model_4,26.01758580882847
model_4,24.237197421761262
model_4,22.873250976662344
model_4,24.892140714885496
model_4,27.940386060057786
model_4,26.90240134330088
model_4,23.705833854995944
model_4,29.14623429597122
model_4,27.71385761963029
model_4,28.009043496764203
model_4,27.844873372650902
model_4,33.08680348331108
model_4,29.458914719907618
model_4,31.10577980163361
model_4,29.64146730148786
model_4,30.64708285239976
model_4,34.20965558158786
model_4,38.145618242237106
model_4,33.705394417647774
model_4,33.15382930769374
model_4,35.84459921274538
model_4,35.198252285292256
model_4,31.207261547388953
model_4,33.68906416477693
model_4,33.742448957396846
model_4,33.90823231491959
model_4,27.28772638793452
model_4,32.99807867416529
model_4,32.51783279363098
model_4,37.26625872365162
model_4,39.376536772858614
model_4,40.75721244229998
model_4,38.15971783058284
model_4,39.842048320965546
model_4,42.05138352864224
model_4,42.78032722133753
model_4,42.97375200414117
model_4,43.753428261494484
model_4,43.665609499495694
model_4,43.68631467616023
model_4,44.31676430374999
model_4,38.69101842773852
model_4,34.606637156233774
model_4,37.38228411074396
model_4,35.97371270844633
model_4,36.61026972330001
model_4,39.18991358719586
model_4,39.11535226233308
model_4,41.415528728641554
model_4,40.90185166022183
model_4,46.47233466360026
model_4,43.166625603854634
model_4,47.962028668720706
model_4,44.638869934378015
model_4,47.08351557837522
model_4,43.65728029642287
model_4,43.176026735148284
model_4,41.74826440737524
model_4,38.975013816850144
model_4,33.53565246427751
model_4,34.7754429738361
model_4,33.88404172749869
model_4,34.38347380764434
model_4,32.24772897068942
model_4,27.4389548768795
model_4,27.2189832437507
model_4,28.883770164627087
model_4,27.172067081774003
model_4,29.54905174655505
model_4,34.82119238854466
model_4,34.21743993263771
model_4,34.45084756666347
model_4,35.57876814401879
model_4,32.61337835878111
model_4,31.894567419832125
model_4,32.18478049375699
model_4,33.66879916824836
model_4,28.385539547145523
model_4,26.705045966882608
model_4,24.978598737645367
model_4,28.559490560524402
model_4,26.17253511973513
model_4,31.848529942968522
model_4,30.520702002995222
model_4,30.72164773792951
model_4,29.042608952595966
model_4,28.730154406812915
model_4,34.21538076950656
model_4,29.757611451419624
model_4,33.32375524055192
model_4,30.36285095922767
model_4,30.801474761975893
model_4,28.414112791310792
model_4,33.35372377321618
model_4,30.412686789421056
model_4,34.97576498148419
model_4,38.3564395572182
model_4,37.99172296111101
model_4,38.693232307620065
model_4,39.64351475110379
model_4,42.75718905893381
model_4,46.19214570696493
model_4,48.13496880181424
model_4,49.62693832243992
model_4,43.96495197501394
model_4,48.57914181456896
model_4,44.97235863456808
model_4,44.974190334341294
model_4,39.803981996020404
model_4,43.76844561475331
model_4,35.615085175832064
model_4,35.199766965986775
model_4,38.76267317772374
model_4,34.02479000442508
model_4,33.45690248495157
model_4,35.3647231607465
model_4,34.6883429405716
model_4,34.140009275210105
model_4,39.70743987814852
model_4,39.17453843284374
model_4,43.3657221880125
model_4,40.872183940028656
model_4,44.20349827366675
model_4,39.8852891378508
model_4,43.974618876440495
model_4,40.387110227328314
model_4,44.92411586341441
model_4,38.72845640401487
model_4,41.158272146471745
model_4,37.37436035482551
model_4,37.325282018528924
model_4,33.4167334952217
model_4,37.219521104707376
model_4,36.31593458673888
model_4,34.94999519456541
model_4,31.382742027792116
model_4,33.7582911428617
model_4,35.82241654737481
model_4,32.37278762544246
model_4,33.27462118772382
model_4,32.35461016379122
model_4,30.668382335628845
model_4,27.03175605277283
model_4,26.720428330629144
model_4,28.548219882097325
model_4,26.323157451441144
model_4,28.80826328705734
model_4,25.07806090119265
model_4,26.56230300522293
model_4,30.949908822876743
model_4,30.222754789516326
model_4,27.2917135912503
model_4,33.84211643524758
model_4,33.48607903958327
model_4,30.662824951436047
model_4,30.588857246679247
model_4,35.044339793937965
model_4,31.132501674575902
model_4,29.19213279848918
model_4,30.250872200151207
model_4,31.88652245771663
model_4,28.7376484656088
model_4,26.405143225565553
model_4,28.360735398578978
model_4,27.28177565392161
model_4,24.593305298682026
model_4,25.324122508165598
model_4,26.433328551975134
model_4,27.36145341563678
model_4,26.0693823860347
model_4,26.314434736599644
model_4,27.889425997298535
model_4,27.282040396499724
model_4,28.419459457423724
model_4,28.312692711318952
model_4,27.047297422381234
model_4,29.96379570739372
model_4,34.21646123426035
model_4,25.42659781368638
model_4,27.715664701303467
model_4,29.288136047762237
model_4,27.26934306786279
model_4,27.419211154028737
model_4,28.89266913729079
model_4,31.644435228343355
model_4,35.192900833179
model_4,32.00572905520675
model_4,34.578841010283206
model_4,34.73092582584649
model_4,37.1236930724117
model_4,36.267813662270775
model_4,34.326372834068025
model_4,34.32394651025242
model_4,34.24570372569723
model_4,34.5243729351132
model_4,32.48198487397167
model_4,35.99809595195983
model_4,29.252462693213605
model_4,30.652256219938863
model_4,29.92218098024022
model_4,26.3453689734124
model_4,25.63579882027261
model_4,27.34865236950282
model_4,27.2760098984836
model_4,26.44106769210702
model_4,25.297321215413827
model_4,26.455856249172932
model_4,26.241906741148334
model_4,25.34574655620963
model_4,27.368084978246763
model_4,25.339013140408497
model_4,27.981690836837515
model_4,26.108851753371702
model_4,25.79105758853984
model_4,31.499707629933248
model_4,28.179147351300344
model_4,26.943012766721953
model_4,25.086693020519302
model_4,25.532384027315853
model_4,25.695094255279393
model_4,24.28802584103687
model_4,25.248197374778098
model_4,27.07367260292085
model_4,24.546085376870906
model_4,26.313724825122325
model_4,25.65090178418177
model_4,24.684648027965515
model_4,26.214735158471736
model_4,27.31065382202359
model_4,26.324290387434303
model_4,31.244879876205232
model_4,28.514189704459568
model_4,28.51930425818136
model_4,34.347343575180275
model_4,32.394951796595706
model_4,30.45370179181918
model_4,34.12753333852742
model_4,29.82761443249182
model_4,29.195289940777
model_4,31.37454328652529
model_4,23.27642709599058
model_4,24.492578090335883
model_4,21.851650453270846
model_4,20.068552868473486
model_4,21.71582698439852
model_4,19.655086365801253
model_4,21.86870850780906
model_4,20.577212479720398
model_4,20.79250809444966
model_4,22.24640436291156
model_4,20.678754525340988
model_4,23.002449114486804
model_4,26.151871151720112
model_4,24.32767540398344
model_4,29.476001406641437
model_4,27.863951193736273
model_4,30.375484928197693
model_4,27.529826426129144
model_4,27.747892589097322
model_4,24.616366312851817
model_4,28.664758918559524
model_4,27.51136124731056
model_4,27.69452769988856
model_4,27.352128643760803
model_4,25.992086679747445
model_4,23.740370869020804
model_4,23.079431056124573
model_4,24.6286180142888
model_4,23.772265424526267
model_4,22.80051599238504
model_4,22.65257828658741
model_4,20.91613415303345
model_4,25.437220920272008
model_4,24.04560936192138
model_4,23.615498131834098
model_4,24.771562452908253
model_4,24.832149944188128
model_4,25.304313337233904
model_4,25.766883228207003
model_4,27.2753340069903
model_4,26.247170509159325
model_4,28.448896973044608
model_4,32.18009237945079
model_4,30.250758078938812
model_2,36.16917847179865
model_2,30.419746158251648
model_2,27.568107653401963
model_2,27.19658735802295
model_2,26.661203160841968
model_2,28.608928236826614
model_2,28.879440890450496
model_2,34.30095066279318
model_2,38.54730065846523
model_2,45.048967616268776
model_2,46.266362033864425
model_2,53.73501620964088
model_2,49.120274839802725
model_2,57.143537574964284
model_2,62.76822313565934
model_2,49.429392751422704
model_2,59.24024005975842
model_2,47.31534871619988
model_2,44.81807262559868
model_2,45.231131401447776
model_2,41.02679018965136
model_2,39.96215941709488
model_2,43.90716448454213
model_2,43.359021198483326
model_2,39.55094950631381
model_2,41.59163068818997
model_2,43.09554307675898
model_2,40.29042833109997
model_2,36.715836904561
model_2,41.38270608770835
model_2,35.072523702285245
model_2,44.54547037775774
model_2,42.515470483142046
model_2,38.93491916130733
model_2,41.4682204595374
model_2,37.87897905717909
model_2,39.71154741678401
model_2,38.268133493820635
model_2,31.504115709649327
model_2,33.161862903198184
model_2,32.56166975006636
model_2,27.44495055472907
model_2,28.096330980641138
model_2,28.290607475281604
model_2,28.78838226251445
model_2,28.08923151301803
model_2,32.23952173632528
model_2,34.91960983113677
model_2,34.94667302809421
model_2,34.74666038718897
model_2,34.01034169168087
model_2,37.123650308196375
model_2,36.93953771090128
model_2,41.12206544104992
model_2,40.0402878881905
model_2,38.501596583766506
model_2,40.68541963110692
model_2,40.29722785523335
model_2,45.185799021073755
model_2,40.983377956652475
model_2,41.124406785100284
model_2,42.67606430826525
model_2,43.543780536302165
model_2,40.58138371090808
model_2,44.62709611767786
model_2,41.92585441268806
model_2,40.97734120672566
model_2,41.4334256808761
model_2,40.6629759094394
model_2,37.34766266554925
model_2,36.967137852590206
model_2,32.76481130786123
model_2,32.20989947079397
model_2,32.350521939840284
model_2,29.94565024093253
model_2,25.530975639154345
model_2,28.026480505331158
model_2,28.613625490835144
model_2,24.91794004126859
model_2,25.027822147258117
model_2,28.07621254442529
model_2,29.034729838104795
model_2,24.82430245659634
model_2,26.82958086682538
model_2,24.133020156112252
model_2,22.40170409394022
model_2,23.047507525605393
model_2,23.007582222670404
model_2,20.482374648518086
model_2,22.046220394374814
model_2,22.0213698413886
model_2,23.004929811338563
model_2,22.672352308814194
model_2,20.756161799318757
model_2,22.744653731877175
model_2,26.457802621961946
model_2,22.983851951800034
model_2,31.908294235858186
model_2,29.421087719816562
model_2,30.84075616611881
model_2,30.91970690448579
model_2,29.754512488569606
model_2,30.131943373348353
model_2,28.443052662937585
model_2,32.37343448798765
model_2,28.809014628777735
model_2,31.03257084289362
model_2,28.490995202691465
model_2,30.193084413434455
model_2,27.784015255585015
model_2,33.08048883768151
model_2,31.404525402900617
model_2,31.197191987854232
model_2,31.83741628291318
model_2,32.71739717063246
model_2,35.50533186450775
model_2,31.4239479460848
model_2,34.73591665445564
model_2,36.51963051363782
model_2,36.592336995570804
model_2,40.49180780744427
model_2,43.24901275152659
model_2,38.95340660447254
model_2,39.56672820709354
model_2,37.83224493735178
model_2,39.86945203294543
model_2,41.45945656288494
model_2,42.237662250534406
model_2,42.791943764394084
model_2,39.8714349337315
model_2,39.2474066876275
model_2,40.26404648071183
model_2,38.8449711488829
model_2,41.61417638053466
model_2,42.913237787436174
model_2,43.16520329859031
model_2,43.073229137175524
model_2,45.6517323367542
model_2,43.988172329268416
model_2,44.42415776096055
model_2,47.490368528229276
model_2,48.64333400570801
model_2,45.59059240356688
model_2,46.49512997554165
model_2,49.73921438058398
model_2,50.15865448809138
model_2,46.25593209922925
model_2,47.28222279786739
model_2,49.4867182634012
model_2,47.69407985602044
model_2,45.40180280885493
model_2,44.36728531789819
model_2,42.32678916233839
model_2,39.57336051292123
model_2,35.09066416680343
model_2,32.57832023590527
model_2,36.88192849907136
model_2,35.55997018078141
model_2,34.83097244005262
model_2,38.28410512893521
model_2,38.88455903716498
model_2,39.364612956360325
model_2,43.30304358967968
model_2,39.06895264681464
model_2,41.922209129313345
model_2,38.446058544741945
model_2,41.213818608056386
model_2,37.67121646502062
model_2,40.14215428948292
model_2,43.720781552846084
model_2,38.27572397964831
model_2,36.874647566280146
model_2,40.191950990242155
model_2,37.53302104407862
model_2,39.83649634909536
model_2,40.17186542482471
model_2,40.95988714801316
model_2,39.923578932001895
model_2,40.41876683029146
model_2,42.81590428863238
model_2,41.34871330832141
model_2,35.69271265348834
model_2,32.78063456326071
model_2,31.518401604274455
model_2,29.43467176564945
model_2,28.108481895560544
model_2,26.657819814732648
model_2,26.825404940611403
model_2,24.430107176015554
model_2,27.467497542298126
model_2,27.68909810483614
model_2,28.639638541047468
model_2,28.408192691432298
model_2,28.018170322169446
model_2,32.24552446277994
model_2,29.21980636594139
model_2,29.435609798713752
model_2,32.600092323708736
model_2,28.88286358614829
model_2,30.175637072363763
model_2,27.734042920324097
model_2,28.139050288456467
model_2,27.95801288441453
model_2,28.177325084069704
model_2,26.134450674216623
model_2,24.413274017140107
model_2,27.17724822176592
model_2,23.660816067783227
model_2,24.894787356948196
model_2,23.709619691071563
model_2,25.62879747046508
model_2,28.818966364653477
model_2,28.738225891717377
model_2,29.267711538811135
model_2,28.495414122499163
model_2,29.81456397125692
model_2,27.893024315687565
model_2,29.590725815379066
model_2,28.588313896241058
model_2,27.29132512647152
model_2,24.604749416183946
model_2,30.836138769041554
model_2,28.121296117644984
model_2,28.985972115886394
model_2,29.161133701443752
model_2,28.035226546693593
model_2,28.730552415918275
model_2,28.51263299841229
model_2,25.936605356061587
model_2,28.28098027421902
model_2,27.799583682275163
model_2,27.365016586704545
model_2,28.376375061165504
model_2,28.194237890626706
model_2,30.187997288680545
model_2,29.37954036340184
model_2,31.531059733193157
model_2,28.673132403746248
model_2,28.933422826532535
model_2,27.54669429535579
model_2,26.592144559755067
model_2,24.220471454127615
model_2,23.43098662826833
model_2,23.879706305176565
model_2,25.74187831511243
model_2,23.694517364046074
model_2,24.68708797358158
model_2,26.217096572149778
model_2,23.905521785292873
model_2,27.954537965939608
model_2,28.458499829403532
model_2,27.90455974028663
model_2,28.869898031998414
model_2,28.42079007326191
model_2,30.118604973632273
model_2,27.184167996210128
model_2,32.77276467922274
model_2,27.65847384006883
model_2,28.248356936751396
model_2,32.48671817954163
model_2,33.107825896404385
model_2,31.466067189510788
model_2,35.59103889378093
model_2,35.705865325051484
model_2,34.32588399735504
model_2,35.170080955856974
model_2,36.43310869620654
model_2,36.072574376268676
model_2,35.466064332493254
model_2,34.3689363117719
model_2,36.38013945308194
model_2,34.404693561778
model_2,33.0612292959995
model_2,33.73160663261296
model_2,31.33292349980229
model_2,30.37828138744498
model_2,29.653710880147628
model_2,29.235450884313646
model_2,29.637478853808712
model_2,26.33331123141215
model_2,25.525418235863977
model_2,24.79890290408184
model_2,26.658503685544925
model_2,27.774311469092932
model_2,28.246394451802182
model_2,28.32684039412925
model_2,26.490733016438757
model_2,25.318794239479754
model_2,25.504882386643658
model_2,24.68379966372231
model_2,25.65969909252817
model_2,24.10350670756088
model_2,25.719935758686002
model_2,28.247567858255934
model_2,29.272472486798506
model_2,31.965976240695454
model_2,31.926869488092045
model_2,32.6433095044049
model_2,34.53100772400648
model_2,36.87631073785451
model_2,34.61595805458637
model_2,35.015146081368584
model_2,36.576168616169525
model_2,33.20260391578994
model_2,31.811450277607946
model_2,28.93301998268725
model_2,31.987744692494736
model_2,26.946638756617176
model_2,27.48627979150478
model_2,25.70370888085381
model_2,27.038515384801936
model_2,25.493899110717393
model_2,28.34411449552863
model_2,27.751252192047097
model_2,28.564553150703432
model_2,24.272017871469867
model_2,24.87225585984561
model_2,30.29836133717981
model_2,27.54304682206748
model_2,25.813064631131056
model_2,25.511553199158687
model_2,26.34513330402478
model_2,27.576314170370093
model_2,24.04311823608077
model_2,24.965424680722208
model_2,23.746760131103656
model_2,24.78660078330358
model_2,23.144537870299246
model_2,24.29369006773413
model_2,23.83623194693791
model_2,25.348717916582235
model_2,23.69329479403313
model_2,24.474051933619194
model_2,23.082763583834087
model_2,21.302910096212145
model_2,25.205707250395786
model_2,22.549950007707594
model_2,21.148399627873005
model_2,22.144656361061603
model_2,25.519134804693742
model_2,24.704688857218564
model_2,25.84125900678918
model_2,28.309680479163944
model_2,26.439512632467082
model_2,25.057346316105388
model_2,27.674704508368453
model_2,26.356829802556597
model_2,25.052791643312954
model_2,25.052628936922698
model_2,23.971763897681736
model_2,23.616160974250306
model_2,23.481898748604177
model_2,22.170289757837054
model_2,21.554960003371885
model_2,21.651698843648774
model_2,22.604442772032595
model_2,21.292833206052816
model_2,22.05975608037806
model_2,22.23578252014886
model_2,22.472682122437615
model_2,22.562075710158748
model_2,22.083271441985737
model_2,24.341792945315316
model_2,23.401769567637526
model_2,24.669143889841504
model_2,27.177146304329646
model_2,25.589271741322587
model_2,26.334265704674177
model_2,27.140839646101085
model_2,25.583146622482666
model_2,26.233016585174475
model_2,26.058813364370504
model_2,27.51852001801308
model_2,28.00895415736886
model_2,25.398165118287576
model_2,23.45119287339548
model_2,21.65883312343794
model_2,23.191055896038048
model_2,22.138021673089494
model_2,21.318146952366984
model_2,24.17098277248078
model_2,19.817724848722488
model_2,21.627985294561768
model_2,22.547488324910773
model_2,22.490455528150047
model_2,23.674926074626455
model_2,24.93984831809939
model_2,25.251612024927457
model_2,25.033327756857034
model_2,28.480984131674624
model_2,27.90146267347154
model_2,27.15139899915084
model_2,24.902324685652268
model_2,30.553078195902344
model_3,33.49151902415906
model_3,29.506468400548318
model_3,29.189037879150415
model_3,30.37098427371529
model_3,28.53978441252547
model_3,29.49556681402464
model_3,30.059973980933137
model_3,34.72078405023057
model_3,37.58248050531255
model_3,45.827190503652666
model_3,47.770863248522794
model_3,54.721038484713056
model_3,50.971473334735485
model_3,58.07412664234651
model_3,68.5132454793347
model_3,53.51870159948885
model_3,61.06606022525737
model_3,51.639661993849586
model_3,50.05139509724176
model_3,48.30299259324965
model_3,43.19573737038627
model_3,42.228945551809375
model_3,47.96622854079759
model_3,44.94250062695209
model_3,42.369321149109965
model_3,43.07770658722438
model_3,44.91990832843294
model_3,43.43030179194465
model_3,39.74697569680574
model_3,50.4488247133122
model_3,43.698540745433995
model_3,44.872247859857445
model_3,44.47367821576699
model_3,40.69667778370057
model_3,41.791920475894585
model_3,36.555891346273704
model_3,40.57953504523902
model_3,38.4861412590908
model_3,37.62375098309712
model_3,41.38711470791167
model_3,36.73050530594082
model_3,32.84222177960328
model_3,35.61353962132853
model_3,35.557583042849714
model_3,31.91500651238311
model_3,26.75159843928122
model_3,29.447792897698484
model_3,27.844196710168028
model_3,27.852107178983715
model_3,28.71095863376103
model_3,26.531760671896325
model_3,31.159069030203675
model_3,29.805732569759126
model_3,33.70506956311874
model_3,31.765574148506854
model_3,36.02014071728626
model_3,34.84668439559754
model_3,31.039321731921515
model_3,34.33672761153139
model_3,33.693337722535944
model_3,34.99943592857744
model_3,37.37664378619956
model_3,38.836189002422536
model_3,37.02534361256766
model_3,42.03427295055371
model_3,40.57022132537667
model_3,37.92656282040661
model_3,39.15932291864009
model_3,39.53677878533198
model_3,35.010717282786565
model_3,35.884620365832234
model_3,33.29370335268322
model_3,32.86928782713949
model_3,33.418717221022234
model_3,31.800298337067943
model_3,27.71516736136982
model_3,27.43814186881354
model_3,27.601282204122978
model_3,24.420364783916735
model_3,24.09460192550614
model_3,26.017362698788922
model_3,26.230646950760278
model_3,24.35901436274434
model_3,22.35492079531832
model_3,20.874996358590575
model_3,20.75253262846672
model_3,19.27158266635524
model_3,19.178224975470584
model_3,20.238577065385467
model_3,19.835112546810706
model_3,18.65507776770391
model_3,21.374551692035304
model_3,19.787687765843653
model_3,18.6808972297531
model_3,22.195929874062127
model_3,22.558228660920577
model_3,21.72707002032984
model_3,26.667767836079292
model_3,25.83559721341589
model_3,23.016472428549605
model_3,22.431402712416453
model_3,24.076478630062407
model_3,20.557174190662405
model_3,23.696307096826782
model_3,21.582690277270096
model_3,23.37603105682683
model_3,21.877448874657826
model_3,22.09671169815783
model_3,21.928957766212758
model_3,20.087601435326857
model_3,21.39955089395698
model_3,21.378075505586366
model_3,22.347470751656147
model_3,24.143330427265024
model_3,22.396062269963288
model_3,23.83978101156754
model_3,25.358098838842125
model_3,25.851128212903856
model_3,27.52319605168304
model_3,31.675254000379933
model_3,28.570486768032417
model_3,37.03224377194419
model_3,28.341865913913345
model_3,31.077857210882936
model_3,30.150924578207196
model_3,32.56238504556677
model_3,31.207250750463565
model_3,33.410609495651435
model_3,29.80176140627009
model_3,28.78590219983743
model_3,33.437376602872966
model_3,31.876326335710463
model_3,26.874167562713403
model_3,28.61311315450074
model_3,31.039153465055275
model_3,29.83106238875916
model_3,24.842536272924917
model_3,30.248282524520615
model_3,26.48512914608
model_3,25.066287825135074
model_3,30.35926165628552
model_3,30.31931791122997
model_3,29.5407263314737
model_3,28.73801532942889
model_3,32.76086840820494
model_3,27.190556039065996
model_3,26.50672237419348
model_3,28.634326388178128
model_3,29.7189595550759
model_3,27.292517344252694
model_3,26.49069937155218
model_3,27.318950772370037
model_3,25.0216557301851
model_3,24.883491764594506
model_3,27.410189362029996
model_3,23.578788781374893
model_3,26.344645366411896
model_3,22.973330009025176
model_3,25.052727756380587
model_3,24.841801802691858
model_3,24.94811215250308
model_3,24.633042897577294
model_3,25.671109728265034
model_3,25.47652977216421
model_3,25.698208313172465
model_3,23.922033358316412
model_3,26.033242594722644
model_3,24.31788590678479
model_3,27.137813179881043
model_3,27.25967773038428
model_3,30.477498352178372
model_3,28.387719088026635
model_3,29.172280572472108
model_3,29.22055593538789
model_3,30.1830749318351
model_3,29.12792876608546
model_3,27.5801277429773
model_3,26.582648060450083
model_3,28.580807931741216
model_3,29.82018095513831
model_3,25.451826445513685
model_3,24.739849883101666
model_3,27.43730987670733
model_3,25.264242020018173
model_3,25.199884651688077
model_3,25.589031482561037
model_3,26.209792697438385
model_3,24.56475867228482
model_3,24.35735282914538
model_3,26.8595335223365
model_3,24.765702554517922
model_3,24.540105011572447
model_3,22.917214167369362
model_3,22.828597724704192
model_3,22.986058159717686
model_3,22.101628674698528
model_3,21.9583397334668
model_3,22.518925598177812
model_3,21.467702831562516
model_3,23.457772043630023
model_3,21.11228507758801
model_3,23.452953194305334
model_3,22.72686545086071
model_3,23.04575546305386
model_3,21.86311439874316
model_3,22.47449964519637
model_3,21.961970967397285
model_3,21.18147982867276
model_3,23.036405367970474
model_3,23.534334442656473
model_3,20.643126332548263
model_3,21.642796189490124
model_3,21.995188733372057
model_3,21.58504879926613
model_3,20.395616814875094
model_3,22.16883977143334
model_3,19.561602484743844
model_3,21.225789869376964
model_3,21.60383225379041
model_3,21.07018419020505
model_3,20.86382558645209
model_3,21.39172044011093
model_3,22.946079706873203
model_3,23.547090893152923
model_3,24.798450751659395
model_3,23.897914740671695
model_3,22.878111099777012
model_3,24.185592659028767
model_3,21.59784867996131
model_3,24.176944870567237
model_3,22.296240801797463
model_3,21.074824943437303
model_3,22.89262666809054
model_3,20.066433328437142
model_3,22.15623158587368
model_3,20.4602000455601
model_3,23.322123306741556
model_3,21.30794416679509
model_3,21.84781741806773
model_3,22.497201265975487
model_3,22.413791812304225
model_3,21.585250338114744
model_3,24.463972828612892
model_3,24.488420667286842
model_3,25.31152858610039
model_3,23.20947552609141
model_3,23.735001196420853
model_3,26.865964362722476
model_3,24.80771800239017
model_3,23.14069426718379
model_3,21.517054669069918
[truncated: 143 more rows]

[truncated: 15 more sheets: CRLV, CPsV, LNYV, CiLVC, OuMV, CMoV, RRV, AcVB, CwnSV, SfSV, TfSV, CyrOV, LepOV_tri, LepOV_pli, PseOV]
