# Supplementary material for: Plant virus movement proteins originated from jelly-roll capsid proteins
Source: PLoS Biol. 2023 Jun 15;21(6):e3002157. doi: 10.1371/journal.pbio.3002157 (PMC10306228; doi:10.1371/journal.pbio.3002157)
Supplement: S4 Table — (XLSX) [file pbio.3002157.s004.xlsx]

Genus	Size	Domain
Betaflexiviridae	41	N
Betaflexiviridae	41	N
Betaflexiviridae	41	N
Betaflexiviridae	41	N
Betaflexiviridae	41	N
Betaflexiviridae	41	N
Caulimoviridae	60	N
Caulimoviridae	53	N
Caulimoviridae	72	N
Caulimoviridae	72	N
Caulimoviridae	106	N
Caulimoviridae	56	N
Caulimoviridae	62	N
Caulimoviridae	67	N
Caulimoviridae	65	N
Caulimoviridae	72	N
Caulimoviridae	84	N
Caulimoviridae	74	N
Caulimoviridae	73	N
Caulimoviridae	73	N
Caulimoviridae	70	N
Caulimoviridae	78	N
Caulimoviridae	81	N
Caulimoviridae	77	N
Caulimoviridae	78	N
Caulimoviridae	74	N
Geminiviridae	12	N
Geminiviridae	62	N
Geminiviridae	11	N
Geminiviridae	10	N
Geminiviridae	11	N
Geminiviridae	12	N
Geminiviridae	10	N
Geminiviridae	11	N
Geminiviridae	9	N
Geminiviridae	12	N
Geminiviridae	13	N
Geminiviridae	13	N
Geminiviridae	13	N
Geminiviridae	13	N
Geminiviridae	13	N
Geminiviridae	17	N
Geminiviridae	13	N
Geminiviridae	9	N
Geminiviridae	11	N
Geminiviridae	14	N
Geminiviridae	14	N
Geminiviridae	11	N
Geminiviridae	20	N
Geminiviridae	15	N
Geminiviridae	10	N
Geminiviridae	10	N
Betaflexiviridae	36	N
Betaflexiviridae	36	N
Betaflexiviridae	36	N
Betaflexiviridae	35	N
Betaflexiviridae	43	N
Betaflexiviridae	35	N
Betaflexiviridae	35	N
Betaflexiviridae	35	N
Betaflexiviridae	35	N
Betaflexiviridae	37	N
Betaflexiviridae	35	N
Virgaviridae	22	N
Virgaviridae	27	N
Betaflexiviridae	41	N
Caulimoviridae	62	N
Caulimoviridae	64	N
Caulimoviridae	33	N
Caulimoviridae	50	N
Caulimoviridae	67	N
Betaflexiviridae	48	N
Betaflexiviridae	41	N
Betaflexiviridae	41	N
Betaflexiviridae	41	N
Betaflexiviridae	40	N
Betaflexiviridae	37	N
Virgaviridae	39	N
Virgaviridae	29	N
Virgaviridae	35	N
Mayoviridae	104	N
Mayoviridae	106	N
Mayoviridae	103	N
Mayoviridae	126	N
Mayoviridae	130	N
Mayoviridae	122	N
Aspiviridae	78	N
Aspiviridae	105	N
Botourmiaviridae	41	N
Tombusviridae	19	N
Tombusviridae	19	N
Tombusviridae	19	N
Tombusviridae	18	N
Tombusviridae	18	N
Aspiviridae	70	N
Aspiviridae	85	N
Virgaviridae	38	N
Virgaviridae	38	N
Virgaviridae	38	N
Betaflexiviridae	43	N
Bromoviridae	47	N
Bromoviridae	46	N
Bromoviridae	46	N
Bromoviridae	47	N
Bromoviridae	47	N
Bromoviridae	48	N
Bromoviridae	44	N
Bromoviridae	47	N
Betaflexiviridae	41	N
Betaflexiviridae	41	N
Betaflexiviridae	41	N
Betaflexiviridae	41	N
Fimoviridae	67	N
Bromoviridae	41	N
Bromoviridae	41	N
Bromoviridae	84	N
Bromoviridae	41	N
Bromoviridae	41	N
Bromoviridae	41	N
Bromoviridae	41	N
Fimoviridae	47	N
Mayoviridae	32	N
Fimoviridae	47	N
Fimoviridae	50	N
Fimoviridae	61	N
Fimoviridae	60	N
Fimoviridae	60	N
Fimoviridae	47	N
Fimoviridae	47	N
Fimoviridae	47	N
Fimoviridae	49	N
Kitaviridae	28	N
Kitaviridae	36	N
Tombusviridae	32	N
Tombusviridae	33	N
Tombusviridae	33	N
Tombusviridae	32	N
Tombusviridae	31	N
Tombusviridae	33	N
Tombusviridae	33	N
Tombusviridae	32	N
Tombusviridae	32	N
Tombusviridae	32	N
Betaflexiviridae	41	N
Betaflexiviridae	41	N
Betaflexiviridae	41	N
Betaflexiviridae	40	N
Caulimoviridae	20	N
Betaflexiviridae	43	N
Betaflexiviridae	40	N
Betaflexiviridae	40	N
Betaflexiviridae	40	N
Betaflexiviridae	39	N
Betaflexiviridae	40	N
Betaflexiviridae	40	N
Betaflexiviridae	40	N
Betaflexiviridae	42	N
Betaflexiviridae	43	N
Secoviridae	71	N
Secoviridae	86	N
Secoviridae	70	N
Secoviridae	13	N
Secoviridae	31	N
Tombusviridae	24	N
Geminiviridae	17	N
Caulimoviridae	68	N
Botourmiaviridae	42	N
Bromoviridae	34	N
Kitaviridae	33	N
Kitaviridae	39	N
Kitaviridae	38	N
Kitaviridae	31	N
Mayoviridae	24	N
Secoviridae	87	N
Secoviridae	30	N
Secoviridae	31	N
Secoviridae	76	N
Tombusviridae	24	N
Botourmiaviridae	41	N
Phenuiviridae	68	N
Phenuiviridae	35	N
Phenuiviridae	40	N
Secoviridae	88	N
Secoviridae	80	N
Secoviridae	107	N
Virgaviridae	29	N
Virgaviridae	28	N
Virgaviridae	28	N
Virgaviridae	30	N
Virgaviridae	27	N
Virgaviridae	29	N
Bromoviridae	32	N
Alphaflexiviridae	26	N
Alphaflexiviridae	35	N
Betaflexiviridae	33	N
Betaflexiviridae	37	N
Betaflexiviridae	39	N
Betaflexiviridae	43	N
Betaflexiviridae	44	N
Betaflexiviridae	43	N
Betaflexiviridae	43	N
Betaflexiviridae	41	N
Betaflexiviridae	41	N
Betaflexiviridae	43	N
Betaflexiviridae	41	N
Betaflexiviridae	41	N
Betaflexiviridae	41	N
Tospoviridae	94	N
Tospoviridae	91	N
Tospoviridae	94	N
Tospoviridae	98	N
Tospoviridae	93	N
Tospoviridae	93	N
Tospoviridae	100	N
Tospoviridae	101	N
Betaflexiviridae	50	N
Tospoviridae	97	N
Fimoviridae	53	N
Fimoviridae	57	N
Fimoviridae	55	N
Fimoviridae	56	N
Fimoviridae	53	N
Fimoviridae	51	N
Secoviridae	43	N
Secoviridae	34	N
Secoviridae	43	N
Secoviridae	59	N
Secoviridae	72	N
Betaflexiviridae	36	N
Caulimoviridae	11	N
Cytorhabdoviridae	36	N
Cytorhabdoviridae	33	N
Cytorhabdoviridae	33	N
Cytorhabdoviridae	59	N
Cytorhabdoviridae	36	N
Cytorhabdoviridae	38	N
Cytorhabdoviridae	38	N
Cytorhabdoviridae	37	N
Cytorhabdoviridae	38	N
Betaflexiviridae	45	N
Betaflexiviridae	59	N
Betaflexiviridae	45	N
Betaflexiviridae	45	N
Betaflexiviridae	51	N
Betaflexiviridae	64	N
Betaflexiviridae	70	N
Betaflexiviridae	105	N
Betaflexiviridae	83	N
Betaflexiviridae	77	N
Betaflexiviridae	50	N
Betaflexiviridae	51	N
Betaflexiviridae	50	N
Betaflexiviridae	82	N
Betaflexiviridae	82	N
Betaflexiviridae	71	N
Virgaviridae	30	N
Virgaviridae	30	N
Virgaviridae	30	N
Virgaviridae	67	N
Virgaviridae	30	N
Virgaviridae	30	N
Virgaviridae	31	N
Virgaviridae	31	N
Virgaviridae	31	N
Virgaviridae	31	N
Virgaviridae	31	N
Virgaviridae	31	N
Virgaviridae	31	N
Virgaviridae	29	N
Virgaviridae	31	N
Virgaviridae	31	N
Phenuiviridae	73	N
Phenuiviridae	73	N
Phenuiviridae	76	N
Phenuiviridae	73	N
Betaflexiviridae	208	C
Betaflexiviridae	208	C
Betaflexiviridae	208	C
Betaflexiviridae	199	C
Betaflexiviridae	187	C
Betaflexiviridae	12	C
Betaflexiviridae	217	C
Caulimoviridae	108	C
Caulimoviridae	115	C
Caulimoviridae	113	C
Caulimoviridae	107	C
Caulimoviridae	115	C
Caulimoviridae	104	C
Caulimoviridae	92	C
Caulimoviridae	110	C
Caulimoviridae	184	C
Caulimoviridae	103	C
Caulimoviridae	103	C
Caulimoviridae	107	C
Caulimoviridae	109	C
Caulimoviridae	112	C
Caulimoviridae	102	C
Caulimoviridae	99	C
Caulimoviridae	103	C
Caulimoviridae	103	C
Caulimoviridae	102	C
Caulimoviridae	104	C
Geminiviridae	157	C
Geminiviridae	96	C
Geminiviridae	167	C
Geminiviridae	166	C
Geminiviridae	160	C
Geminiviridae	174	C
Geminiviridae	156	C
Geminiviridae	101	C
Geminiviridae	158	C
Geminiviridae	136	C
Geminiviridae	91	C
Geminiviridae	151	C
Geminiviridae	153	C
Geminiviridae	151	C
Geminiviridae	153	C
Geminiviridae	150	C
Geminiviridae	151	C
Geminiviridae	150	C
Geminiviridae	277	C
Geminiviridae	140	C
Geminiviridae	151	C
Geminiviridae	149	C
Geminiviridae	17	C
Geminiviridae	162	C
Geminiviridae	147	C
Geminiviridae	152	C
Geminiviridae	167	C
Geminiviridae	156	C
Betaflexiviridae	257	C
Betaflexiviridae	255	C
Betaflexiviridae	263	C
Betaflexiviridae	155	C
Betaflexiviridae	289	C
Betaflexiviridae	281	C
Betaflexiviridae	279	C
Betaflexiviridae	112	C
Betaflexiviridae	180	C
Betaflexiviridae	139	C
Betaflexiviridae	253	C
Virgaviridae	114	C
Virgaviridae	136	C
Betaflexiviridae	182	C
Caulimoviridae	28	C
Caulimoviridae	184	C
Caulimoviridae	19	C
Caulimoviridae	85	C
Caulimoviridae	30	C
Betaflexiviridae	166	C
Betaflexiviridae	152	C
Betaflexiviridae	155	C
Betaflexiviridae	232	C
Betaflexiviridae	168	C
Secoviridae	98	C
Betaflexiviridae	137	C
Virgaviridae	144	C
Virgaviridae	153	C
Virgaviridae	145	C
Mayoviridae	109	C
Mayoviridae	123	C
Mayoviridae	107	C
Mayoviridae	106	C
Mayoviridae	108	C
Mayoviridae	126	C
Aspiviridae	243	C
Aspiviridae	240	C
Botourmiaviridae	84	C
Tombusviridae	79	C
Tombusviridae	73	C
Tombusviridae	83	C
Tombusviridae	97	C
Tombusviridae	98	C
Aspiviridae	269	C
Aspiviridae	288	C
Virgaviridae	99	C
Virgaviridae	97	C
Virgaviridae	97	C
Betaflexiviridae	276	C
Bromoviridae	106	C
Bromoviridae	107	C
Bromoviridae	113	C
Bromoviridae	107	C
Bromoviridae	106	C
Bromoviridae	100	C
Bromoviridae	101	C
Bromoviridae	106	C
Betaflexiviridae	199	C
Betaflexiviridae	200	C
Betaflexiviridae	201	C
Betaflexiviridae	216	C
Fimoviridae	159	C
Bromoviridae	97	C
Bromoviridae	101	C
Bromoviridae	97	C
Bromoviridae	195	C
Bromoviridae	97	C
Bromoviridae	95	C
Bromoviridae	97	C
Bromoviridae	106	C
Fimoviridae	163	C
Fimoviridae	145	C
Fimoviridae	163	C
Fimoviridae	163	C
Fimoviridae	175	C
Fimoviridae	171	C
Fimoviridae	174	C
Fimoviridae	165	C
Fimoviridae	163	C
Fimoviridae	163	C
Fimoviridae	163	C
Kitaviridae	117	C
Kitaviridae	116	C
Tombusviridae	64	C
Tombusviridae	54	C
Tombusviridae	86	C
Tombusviridae	80	C
Tombusviridae	92	C
Tombusviridae	85	C
Tombusviridae	81	C
Tombusviridae	106	C
Tombusviridae	79	C
Tombusviridae	77	C
Betaflexiviridae	141	C
Betaflexiviridae	157	C
Betaflexiviridae	138	C
Betaflexiviridae	239	C
Caulimoviridae	16	C
Betaflexiviridae	237	C
Betaflexiviridae	145	C
Betaflexiviridae	239	C
Betaflexiviridae	277	C
Betaflexiviridae	274	C
Betaflexiviridae	263	C
Betaflexiviridae	263	C
Betaflexiviridae	274	C
Betaflexiviridae	167	C
Betaflexiviridae	193	C
Secoviridae	154	C
Secoviridae	156	C
Secoviridae	155	C
Secoviridae	47	C
Secoviridae	124	C
Secoviridae	91	C
Tombusviridae	43	C
Geminiviridae	167	C
Caulimoviridae	107	C
Botourmiaviridae	101	C
Bromoviridae	109	C
Kitaviridae	121	C
Kitaviridae	149	C
Kitaviridae	118	C
Kitaviridae	120	C
Kitaviridae	128	C
Mayoviridae	123	C
Secoviridae	102	C
Secoviridae	75	C
Secoviridae	93	C
Secoviridae	52	C
Secoviridae	65	C
Secoviridae	108	C
Secoviridae	61	C
Secoviridae	76	C
Secoviridae	90	C
Tombusviridae	41	C
Botourmiaviridae	93	C
Phenuiviridae	100	C
Phenuiviridae	107	C
Phenuiviridae	98	C
Secoviridae	103	C
Secoviridae	131	C
Secoviridae	129	C
Virgaviridae	90	C
Virgaviridae	132	C
Virgaviridae	119	C
Virgaviridae	165	C
Virgaviridae	86	C
Virgaviridae	138	C
Bromoviridae	125	C
Alphaflexiviridae	71	C
Alphaflexiviridae	101	C
Betaflexiviridae	196	C
Betaflexiviridae	174	C
Betaflexiviridae	233	C
Betaflexiviridae	278	C
Betaflexiviridae	278	C
Betaflexiviridae	279	C
Betaflexiviridae	277	C
Betaflexiviridae	219	C
Betaflexiviridae	189	C
Betaflexiviridae	276	C
Betaflexiviridae	147	C
Betaflexiviridae	139	C
Betaflexiviridae	138	C
Tospoviridae	87	C
Tospoviridae	89	C
Tospoviridae	86	C
Tospoviridae	85	C
Tospoviridae	82	C
Tospoviridae	83	C
Tospoviridae	86	C
Tospoviridae	88	C
Betaflexiviridae	111	C
Tospoviridae	82	C
Fimoviridae	158	C
Fimoviridae	162	C
Fimoviridae	154	C
Fimoviridae	164	C
Fimoviridae	153	C
Fimoviridae	122	C
Secoviridae	99	C
Secoviridae	95	C
Secoviridae	96	C
Secoviridae	54	C
Secoviridae	51	C
Secoviridae	55	C
Secoviridae	129	C
Secoviridae	136	C
Secoviridae	51	C
Secoviridae	55	C
Secoviridae	55	C
Secoviridae	136	C
Secoviridae	134	C
Betaflexiviridae	242	C
Caulimoviridae	14	C
Cytorhabdoviridae	151	C
Cytorhabdoviridae	126	C
Cytorhabdoviridae	122	C
Cytorhabdoviridae	141	C
Cytorhabdoviridae	159	C
Cytorhabdoviridae	179	C
Cytorhabdoviridae	177	C
Cytorhabdoviridae	170	C
Cytorhabdoviridae	154	C
Betaflexiviridae	91	C
Betaflexiviridae	90	C
Betaflexiviridae	97	C
Betaflexiviridae	97	C
Betaflexiviridae	89	C
Betaflexiviridae	95	C
Betaflexiviridae	96	C
Betaflexiviridae	107	C
Betaflexiviridae	115	C
Betaflexiviridae	114	C
Betaflexiviridae	89	C
Betaflexiviridae	85	C
Betaflexiviridae	91	C
Betaflexiviridae	83	C
Betaflexiviridae	85	C
Betaflexiviridae	90	C
Virgaviridae	106	C
Virgaviridae	105	C
Virgaviridae	127	C
Virgaviridae	109	C
Virgaviridae	143	C
Virgaviridae	135	C
Virgaviridae	95	C
Virgaviridae	106	C
Virgaviridae	261	C
Virgaviridae	108	C
Virgaviridae	94	C
Virgaviridae	96	C
Virgaviridae	109	C
Virgaviridae	109	C
Virgaviridae	104	C
Virgaviridae	104	C
Phenuiviridae	87	C
Phenuiviridae	84	C
Phenuiviridae	88	C
Phenuiviridae	84	C
