# Supplementary material for: Plant virus movement proteins originated from jelly-roll capsid proteins
Source: PLoS Biol. 2023 Jun 15;21(6):e3002157. doi: 10.1371/journal.pbio.3002157 (PMC10306228; doi:10.1371/journal.pbio.3002157)
Supplement: S5 Table — (XLSX) [file pbio.3002157.s005.xlsx]

## Sheet: TMV
Position,"CenterResidue","Window","windowCharge"
11,"I","MALVVKGKVNINEFIDLTKME",-0.000975487930768124
12,"N","ALVVKGKVNINEFIDLTKMEK",0.0462248193247617
13,"E","LVVKGKVNINEFIDLTKMEKI",0.0462248193247617
14,"F","VVKGKVNINEFIDLTKMEKIL",0.0462248193247617
15,"I","VKGKVNINEFIDLTKMEKILP",0.0462248193247617
16,"D","KGKVNINEFIDLTKMEKILPS",0.0462248193247617
17,"L","GKVNINEFIDLTKMEKILPSM",-0.000975487930768124
18,"T","KVNINEFIDLTKMEKILPSMF",-0.000975487930768124
19,"K","VNINEFIDLTKMEKILPSMFT",-0.0481757951862979
20,"M","NINEFIDLTKMEKILPSMFTP",-0.0481757951862979
21,"E","INEFIDLTKMEKILPSMFTPV",-0.0481757951862979
22,"K","NEFIDLTKMEKILPSMFTPVK",-0.000975487930768124
23,"I","EFIDLTKMEKILPSMFTPVKS",-0.000975487930768124
24,"L","FIDLTKMEKILPSMFTPVKSV",0.0465209116265043
25,"P","IDLTKMEKILPSMFTPVKSVM",0.0465209116265043
26,"S","DLTKMEKILPSMFTPVKSVMC",0.0361446266803766
27,"M","LTKMEKILPSMFTPVKSVMCS",0.0837282372631893
28,"F","TKMEKILPSMFTPVKSVMCSK",0.130928544518719
29,"T","KMEKILPSMFTPVKSVMCSKV",0.130928544518719
30,"P","MEKILPSMFTPVKSVMCSKVD",0.0361446266803766
31,"V","EKILPSMFTPVKSVMCSKVDK",0.0833449339359064
32,"K","KILPSMFTPVKSVMCSKVDKI",0.130841333493179
33,"S","ILPSMFTPVKSVMCSKVDKIM",0.083641026237649
34,"V","LPSMFTPVKSVMCSKVDKIMV",0.083641026237649
35,"M","PSMFTPVKSVMCSKVDKIMVH",0.0856195908264944
36,"C","SMFTPVKSVMCSKVDKIMVHE",0.038123191269222
37,"S","MFTPVKSVMCSKVDKIMVHEN",0.038123191269222
38,"K","FTPVKSVMCSKVDKIMVHENE",-0.00937320828805041
39,"V","TPVKSVMCSKVDKIMVHENES",-0.00937320828805041
40,"D","PVKSVMCSKVDKIMVHENESL",-0.00937320828805041
41,"K","VKSVMCSKVDKIMVHENESLS",-0.00937320828805041
42,"I","KSVMCSKVDKIMVHENESLSE",-0.0568696078453228
43,"M","SVMCSKVDKIMVHENESLSEV",-0.104069915100853
44,"V","VMCSKVDKIMVHENESLSEVN",-0.104069915100853
45,"H","MCSKVDKIMVHENESLSEVNL",-0.104069915100853
46,"E","CSKVDKIMVHENESLSEVNLL",-0.104069915100853
47,"N","SKVDKIMVHENESLSEVNLLK",-0.0464933228991951
48,"E","KVDKIMVHENESLSEVNLLKG",-0.0464933228991951
49,"S","VDKIMVHENESLSEVNLLKGV",-0.0936936301547249
50,"L","DKIMVHENESLSEVNLLKGVK",-0.0464933228991951
51,"S","KIMVHENESLSEVNLLKGVKL",0.00109028768361759
52,"E","IMVHENESLSEVNLLKGVKLI",-0.0461100195719122
53,"V","MVHENESLSEVNLLKGVKLID",-0.0936936301547249
54,"N","VHENESLSEVNLLKGVKLIDS",-0.0936936301547249
55,"L","HENESLSEVNLLKGVKLIDSG",-0.0936936301547249
56,"L","ENESLSEVNLLKGVKLIDSGY",-0.0956789201628397
57,"K","NESLSEVNLLKGVKLIDSGYV",-0.0481825206055673
58,"G","ESLSEVNLLKGVKLIDSGYVC",-0.058558805551695
59,"V","SLSEVNLLKGVKLIDSGYVCL",-0.0110624059944226
60,"K","LSEVNLLKGVKLIDSGYVCLA",-0.0110624059944226
61,"L","SEVNLLKGVKLIDSGYVCLAG",-0.0110624059944226
62,"I","EVNLLKGVKLIDSGYVCLAGL",-0.0110624059944226
63,"D","VNLLKGVKLIDSGYVCLAGLV",0.0364339935628498
64,"S","NLLKGVKLIDSGYVCLAGLVV",0.0364339935628498
65,"G","LLKGVKLIDSGYVCLAGLVVT",0.0364339935628498
66,"Y","LKGVKLIDSGYVCLAGLVVTG",0.0364339935628498
67,"V","KGVKLIDSGYVCLAGLVVTGE",-0.0110624059944226
68,"C","GVKLIDSGYVCLAGLVVTGEW",-0.0582627132499524
69,"L","VKLIDSGYVCLAGLVVTGEWN",-0.0582627132499524
70,"A","KLIDSGYVCLAGLVVTGEWNL",-0.0582627132499524
71,"G","LIDSGYVCLAGLVVTGEWNLP",-0.105463020505482
72,"L","IDSGYVCLAGLVVTGEWNLPD",-0.153046631088295
73,"V","DSGYVCLAGLVVTGEWNLPDN",-0.153046631088295
74,"V","SGYVCLAGLVVTGEWNLPDNC",-0.11583930545161
75,"T","GYVCLAGLVVTGEWNLPDNCR",-0.0682209461272661
76,"G","YVCLAGLVVTGEWNLPDNCRG",-0.0682209461272661
77,"E","VCLAGLVVTGEWNLPDNCRGG",-0.0682142207079967
78,"W","CLAGLVVTGEWNLPDNCRGGV",-0.0682142207079967
79,"N","LAGLVVTGEWNLPDNCRGGVS",-0.057837935761869
80,"L","AGLVVTGEWNLPDNCRGGVSV",-0.057837935761869
81,"P","GLVVTGEWNLPDNCRGGVSVC",-0.0682142207079967
82,"D","LVVTGEWNLPDNCRGGVSVCL",-0.0682142207079967
83,"N","VVTGEWNLPDNCRGGVSVCLV",-0.0682142207079967
84,"C","VTGEWNLPDNCRGGVSVCLVD",-0.115797831290809
85,"R","TGEWNLPDNCRGGVSVCLVDK",-0.0685975240352796
86,"G","GEWNLPDNCRGGVSVCLVDKR",-0.0209791647109359
87,"G","EWNLPDNCRGGVSVCLVDKRM",-0.0209791647109359
88,"V","WNLPDNCRGGVSVCLVDKRME",-0.0209791647109359
89,"S","NLPDNCRGGVSVCLVDKRMER",0.0266391946134079
90,"V","LPDNCRGGVSVCLVDKRMERA",0.0266391946134079
91,"C","PDNCRGGVSVCLVDKRMERAD",-0.0209444159694048
92,"L","DNCRGGVSVCLVDKRMERADE",-0.0684408155266772
93,"V","NCRGGVSVCLVDKRMERADEA",-0.0208572049438645
94,"D","CRGGVSVCLVDKRMERADEAT",-0.0208572049438645
95,"K","RGGVSVCLVDKRMERADEATL",-0.0104809199977368
96,"R","GGVSVCLVDKRMERADEATLG",-0.0580992793220806
97,"M","GVSVCLVDKRMERADEATLGS",-0.0580992793220806
98,"E","VSVCLVDKRMERADEATLGSY",-0.0581060047413499
99,"R","SVCLVDKRMERADEATLGSYY",-0.0581127301606193
100,"A","VCLVDKRMERADEATLGSYYT",-0.0581127301606193
101,"D","CLVDKRMERADEATLGSYYTA",-0.0581127301606193
102,"E","LVDKRMERADEATLGSYYTAA",-0.0477364452144916
103,"A","VDKRMERADEATLGSYYTAAA",-0.0477364452144916
104,"T","DKRMERADEATLGSYYTAAAK",-0.000536137958961857
105,"L","KRMERADEATLGSYYTAAAKK",0.0942477798793806
106,"G","RMERADEATLGSYYTAAAKKR",0.0946658319481946
107,"S","MERADEATLGSYYTAAAKKRF",0.0470474726238508
108,"Y","ERADEATLGSYYTAAAKKRFQ",0.0470474726238508
109,"Y","RADEATLGSYYTAAAKKRFQF",0.0945438721811232
110,"T","ADEATLGSYYTAAAKKRFQFK",0.0941258201123093
111,"A","DEATLGSYYTAAAKKRFQFKV",0.0941258201123093
112,"A","EATLGSYYTAAAKKRFQFKVV",0.141709430695122
113,"A","ATLGSYYTAAAKKRFQFKVVP",0.189205830252394
114,"K","TLGSYYTAAAKKRFQFKVVPN",0.189205830252394
115,"K","LGSYYTAAAKKRFQFKVVPNY",0.189199104833125
116,"R","GSYYTAAAKKRFQFKVVPNYA",0.189199104833125
117,"F","SYYTAAAKKRFQFKVVPNYAI",0.189199104833125
118,"Q","YYTAAAKKRFQFKVVPNYAIT",0.189199104833125
119,"F","YTAAAKKRFQFKVVPNYAITT",0.189205830252394
120,"K","TAAAKKRFQFKVVPNYAITTQ",0.189212555671664
121,"V","AAAKKRFQFKVVPNYAITTQD",0.141628945088851
122,"V","AAKKRFQFKVVPNYAITTQDA",0.141628945088851
123,"P","AKKRFQFKVVPNYAITTQDAM",0.141628945088851
124,"N","KKRFQFKVVPNYAITTQDAMK",0.188829252344381
125,"Y","KRFQFKVVPNYAITTQDAMKN",0.141628945088851
126,"A","RFQFKVVPNYAITTQDAMKNV",0.0944286378333213
127,"I","FQFKVVPNYAITTQDAMKNVW",0.0468102785089775
128,"T","QFKVVPNYAITTQDAMKNVWQ",0.0468102785089775
129,"T","FKVVPNYAITTQDAMKNVWQV",0.0468102785089775
130,"Q","KVVPNYAITTQDAMKNVWQVL",0.0468102785089775
131,"D","VVPNYAITTQDAMKNVWQVLV",-0.000390028746552303
132,"A","VPNYAITTQDAMKNVWQVLVN",-0.000390028746552303
133,"M","PNYAITTQDAMKNVWQVLVNI",-0.000390028746552303
134,"K","NYAITTQDAMKNVWQVLVNIR",0.0472283305777915
135,"N","YAITTQDAMKNVWQVLVNIRN",0.0472283305777915
136,"V","AITTQDAMKNVWQVLVNIRNV",0.0472350559970608
137,"W","ITTQDAMKNVWQVLVNIRNVK",0.0944353632525907
138,"Q","TTQDAMKNVWQVLVNIRNVKM",0.0944353632525907
139,"V","TQDAMKNVWQVLVNIRNVKMS",0.0944353632525907
140,"L","QDAMKNVWQVLVNIRNVKMSA",0.0944353632525907
141,"V","DAMKNVWQVLVNIRNVKMSAG",0.0944353632525907
142,"N","AMKNVWQVLVNIRNVKMSAGF",0.142018973835403
143,"I","MKNVWQVLVNIRNVKMSAGFC",0.131642688889276
144,"R","KNVWQVLVNIRNVKMSAGFCP",0.131642688889276
145,"N","NVWQVLVNIRNVKMSAGFCPL",0.0844423816337459
146,"V","VWQVLVNIRNVKMSAGFCPLS",0.0844423816337459
147,"K","WQVLVNIRNVKMSAGFCPLSL",0.0844423816337459
148,"M","QVLVNIRNVKMSAGFCPLSLE",0.0369459820764735
149,"S","VLVNIRNVKMSAGFCPLSLEF",0.0369459820764735
150,"A","LVNIRNVKMSAGFCPLSLEFV",0.0369459820764735
151,"G","VNIRNVKMSAGFCPLSLEFVS",0.0369459820764735
152,"F","NIRNVKMSAGFCPLSLEFVSV",0.0369459820764735
153,"C","IRNVKMSAGFCPLSLEFVSVC",0.0265696971303458
154,"P","RNVKMSAGFCPLSLEFVSVCI",0.0265696971303458
155,"L","NVKMSAGFCPLSLEFVSVCIV",-0.021048662193998
156,"S","VKMSAGFCPLSLEFVSVCIVY",-0.0210553876132674
157,"L","KMSAGFCPLSLEFVSVCIVYR",0.0265629717110764
158,"E","MSAGFCPLSLEFVSVCIVYRN",-0.0206373355444534
159,"F","SAGFCPLSLEFVSVCIVYRNN",-0.0206373355444534
160,"V","AGFCPLSLEFVSVCIVYRNNI",-0.0206373355444534
161,"S","GFCPLSLEFVSVCIVYRNNIK",0.0265629717110764
162,"V","FCPLSLEFVSVCIVYRNNIKL",0.0265629717110764
163,"C","CPLSLEFVSVCIVYRNNIKLG",0.0265629717110764
164,"I","PLSLEFVSVCIVYRNNIKLGL",0.0369392566572041
165,"V","LSLEFVSVCIVYRNNIKLGLR",0.0845576159815479
166,"Y","SLEFVSVCIVYRNNIKLGLRE",0.0370612164242755
167,"R","LEFVSVCIVYRNNIKLGLREK",0.0842615236798052
168,"N","EFVSVCIVYRNNIKLGLREKI",0.0842615236798052
169,"N","FVSVCIVYRNNIKLGLREKIT",0.131757923237078
170,"I","VSVCIVYRNNIKLGLREKITN",0.131757923237078
171,"K","SVCIVYRNNIKLGLREKITNV",0.131757923237078
172,"L","VCIVYRNNIKLGLREKITNVR",0.179376282561421
173,"G","CIVYRNNIKLGLREKITNVRD",0.131792671978609
174,"L","IVYRNNIKLGLREKITNVRDG",0.142168956924736
175,"R","VYRNNIKLGLREKITNVRDGG",0.142168956924736
176,"E","YRNNIKLGLREKITNVRDGGP",0.142168956924736
177,"K","RNNIKLGLREKITNVRDGGPM",0.142175682344006
178,"I","NNIKLGLREKITNVRDGGPME",0.0470609234623896
179,"T","NIKLGLREKITNVRDGGPMEL",0.0470609234623896
180,"N","IKLGLREKITNVRDGGPMELT",0.0470609234623896
181,"V","KLGLREKITNVRDGGPMELTE",-0.000435476094882772
182,"R","LGLREKITNVRDGGPMELTEE",-0.095132182907685
183,"D","GLREKITNVRDGGPMELTEEV",-0.095132182907685
184,"G","LREKITNVRDGGPMELTEEVV",-0.095132182907685
185,"G","REKITNVRDGGPMELTEEVVD",-0.142715793490498
186,"P","EKITNVRDGGPMELTEEVVDE",-0.237830552372114
187,"M","KITNVRDGGPMELTEEVVDEF",-0.190334152814841
188,"E","ITNVRDGGPMELTEEVVDEFM",-0.237534460070371
189,"L","TNVRDGGPMELTEEVVDEFME",-0.285030859627644
190,"T","NVRDGGPMELTEEVVDEFMED",-0.332614470210456
191,"E","VRDGGPMELTEEVVDEFMEDV",-0.332614470210456
192,"E","RDGGPMELTEEVVDEFMEDVP",-0.332614470210456
193,"V","DGGPMELTEEVVDEFMEDVPM",-0.3802328295348
194,"V","GGPMELTEEVVDEFMEDVPMS",-0.332649218951987
195,"D","GPMELTEEVVDEFMEDVPMSI",-0.332649218951987
196,"E","PMELTEEVVDEFMEDVPMSIR",-0.285030859627644
197,"F","MELTEEVVDEFMEDVPMSIRL",-0.285030859627644
198,"M","ELTEEVVDEFMEDVPMSIRLA",-0.285030859627644
199,"E","LTEEVVDEFMEDVPMSIRLAK",-0.190334152814841
200,"D","TEEVVDEFMEDVPMSIRLAKF",-0.190334152814841
201,"V","EEVVDEFMEDVPMSIRLAKFR",-0.142715793490498
202,"P","EVVDEFMEDVPMSIRLAKFRS",-0.0952193939332253
203,"M","VVDEFMEDVPMSIRLAKFRSR",-0.000104635051609107
204,"S","VDEFMEDVPMSIRLAKFRSRT",-0.000104635051609107
205,"I","DEFMEDVPMSIRLAKFRSRTG",-0.000104635051609107
206,"R","EFMEDVPMSIRLAKFRSRTGK",0.0946792827867334
207,"L","FMEDVPMSIRLAKFRSRTGKK",0.189375989599536
208,"A","MEDVPMSIRLAKFRSRTGKKS",0.189375989599536
209,"K","EDVPMSIRLAKFRSRTGKKSD",0.141792379016723
210,"F","DVPMSIRLAKFRSRTGKKSDV",0.189288778573995
211,"R","VPMSIRLAKFRSRTGKKSDVR",0.284490748481152
212,"S","PMSIRLAKFRSRTGKKSDVRK",0.331691055736682
213,"R","MSIRLAKFRSRTGKKSDVRKG",0.331691055736682
214,"T","SIRLAKFRSRTGKKSDVRKGK",0.378891362992211
215,"G","IRLAKFRSRTGKKSDVRKGKN",0.378891362992211
216,"K","RLAKFRSRTGKKSDVRKGKNS",0.378891362992211
217,"K","LAKFRSRTGKKSDVRKGKNSS",0.331273003667868
218,"S","AKFRSRTGKKSDVRKGKNSSN",0.331273003667868
219,"D","KFRSRTGKKSDVRKGKNSSND",0.283689393085055
220,"V","FRSRTGKKSDVRKGKNSSNDR",0.284107445153869
221,"R","RSRTGKKSDVRKGKNSSNDRS",0.284107445153869
222,"K","SRTGKKSDVRKGKNSSNDRSV",0.236489085829525
223,"G","RTGKKSDVRKGKNSSNDRSVP",0.236489085829525
224,"K","TGKKSDVRKGKNSSNDRSVPN",0.188870726505181
225,"N","GKKSDVRKGKNSSNDRSVPNK",0.236071033760711
226,"S","KKSDVRKGKNSSNDRSVPNKN",0.236071033760711
227,"S","KSDVRKGKNSSNDRSVPNKNY",0.188864001085912
228,"N","SDVRKGKNSSNDRSVPNKNYR",0.189282053154726
229,"D","DVRKGKNSSNDRSVPNKNYRN",0.189282053154726
230,"R","VRKGKNSSNDRSVPNKNYRNV",0.236865663737539
231,"S","RKGKNSSNDRSVPNKNYRNVK",0.284065970993068
232,"V","KGKNSSNDRSVPNKNYRNVKD",0.188864001085912
233,"P","GKNSSNDRSVPNKNYRNVKDF",0.141663693830382
234,"N","KNSSNDRSVPNKNYRNVKDFG",0.141663693830382
235,"K","NSSNDRSVPNKNYRNVKDFGG",0.0944633865748523
236,"N","SSNDRSVPNKNYRNVKDFGGM",0.0944633865748523
237,"Y","SNDRSVPNKNYRNVKDFGGMS",0.0944633865748523
238,"R","NDRSVPNKNYRNVKDFGGMSF",0.0944633865748523
239,"N","DRSVPNKNYRNVKDFGGMSFK",0.141663693830382
240,"V","RSVPNKNYRNVKDFGGMSFKK",0.236447611668725
241,"K","SVPNKNYRNVKDFGGMSFKKN",0.188829252344381
242,"D","VPNKNYRNVKDFGGMSFKKNN",0.188829252344381
243,"F","PNKNYRNVKDFGGMSFKKNNL",0.188829252344381
244,"G","NKNYRNVKDFGGMSFKKNNLI",0.188829252344381
245,"G","KNYRNVKDFGGMSFKKNNLID",0.141245641761568
246,"M","NYRNVKDFGGMSFKKNNLIDD",0.0464617239232256
247,"S","YRNVKDFGGMSFKKNNLIDDD",-0.00112188665958707
248,"F","RNVKDFGGMSFKKNNLIDDDS",-0.00111516124031769
249,"K","NVKDFGGMSFKKNNLIDDDSE",-0.0962299201219338
250,"K","VKDFGGMSFKKNNLIDDDSEA",-0.0962299201219338
251,"N","KDFGGMSFKKNNLIDDDSEAT",-0.0962299201219338
252,"N","DFGGMSFKKNNLIDDDSEATV",-0.143430227377464
253,"L","FGGMSFKKNNLIDDDSEATVA",-0.0958466167946509
254,"I","GGMSFKKNNLIDDDSEATVAE",-0.143343016351923
255,"D","GMSFKKNNLIDDDSEATVAES",-0.143343016351923
256,"D","MSFKKNNLIDDDSEATVAESD",-0.190926626934736
257,"D","SFKKNNLIDDDSEATVAESDS",-0.190926626934736
258,"S","FKKNNLIDDDSEATVAESDSF",-0.190926626934736

## Sheet: CMV
Position,"CenterResidue","Window","windowCharge"
11,"T","MAFQGTSRTLTQQSSAATSDD",-0.0475488618412816
12,"Q","AFQGTSRTLTQQSSAATSDDL",-0.0475488618412816
13,"Q","FQGTSRTLTQQSSAATSDDLQ",-0.0475488618412816
14,"S","QGTSRTLTQQSSAATSDDLQK",-0.000348554585751855
15,"S","GTSRTLTQQSSAATSDDLQKI",-0.000348554585751855
16,"A","TSRTLTQQSSAATSDDLQKIL",-0.000348554585751855
17,"A","SRTLTQQSSAATSDDLQKILF",-0.000348554585751855
18,"T","RTLTQQSSAATSDDLQKILFS",-0.000348554585751855
19,"S","TLTQQSSAATSDDLQKILFSP",-0.0479669139100956
20,"D","LTQQSSAATSDDLQKILFSPE",-0.095463313467368
21,"D","TQQSSAATSDDLQKILFSPEA",-0.095463313467368
22,"L","QQSSAATSDDLQKILFSPEAI",-0.095463313467368
23,"Q","QSSAATSDDLQKILFSPEAIK",-0.0482630062118382
24,"K","SSAATSDDLQKILFSPEAIKK",-0.00106269895630844
25,"I","SAATSDDLQKILFSPEAIKKM",-0.00106269895630844
26,"L","AATSDDLQKILFSPEAIKKMA",-0.00106269895630844
27,"F","ATSDDLQKILFSPEAIKKMAT",-0.00106269895630844
28,"S","TSDDLQKILFSPEAIKKMATE",-0.0485590985135808
29,"P","SDDLQKILFSPEAIKKMATEC",-0.0589353834597085
30,"E","DDLQKILFSPEAIKKMATECD",-0.106518994042521
31,"A","DLQKILFSPEAIKKMATECDL",-0.0589353834597085
32,"I","LQKILFSPEAIKKMATECDLG",-0.0113517728768958
33,"K","QKILFSPEAIKKMATECDLGR",0.036266586447448
34,"K","KILFSPEAIKKMATECDLGRH",0.0382451510362934
35,"M","ILFSPEAIKKMATECDLGRHH",-0.00697659163039103
36,"A","LFSPEAIKKMATECDLGRHHW",-0.00697659163039103
37,"T","FSPEAIKKMATECDLGRHHWM",-0.00697659163039103
38,"E","SPEAIKKMATECDLGRHHWMR",0.0406417676939527
39,"C","PEAIKKMATECDLGRHHWMRA",0.0406417676939527
40,"D","EAIKKMATECDLGRHHWMRAD",-0.00694184288885997
41,"L","AIKKMATECDLGRHHWMRADN",0.0405545566684124
42,"G","IKKMATECDLGRHHWMRADNA",0.0405545566684124
43,"R","KKMATECDLGRHHWMRADNAI",0.0405545566684124
44,"H","KMATECDLGRHHWMRADNAIS",-0.00664575058711736
45,"H","MATECDLGRHHWMRADNAISV",-0.0538460578426472
46,"W","ATECDLGRHHWMRADNAISVR",-0.00622769851830339
47,"M","TECDLGRHHWMRADNAISVRP",-0.00622769851830339
48,"R","ECDLGRHHWMRADNAISVRPL",-0.00622769851830339
49,"A","CDLGRHHWMRADNAISVRPLV",0.041268701038969
50,"D","DLGRHHWMRADNAISVRPLVP",0.0516449859850967
51,"N","LGRHHWMRADNAISVRPLVPE",0.051732197010637
52,"A","GRHHWMRADNAISVRPLVPEV",0.051732197010637
53,"I","RHHWMRADNAISVRPLVPEVT",0.051732197010637
54,"S","HHWMRADNAISVRPLVPEVTH",0.00609240227513865
55,"V","HWMRADNAISVRPLVPEVTHG",0.00411383768629324
56,"R","WMRADNAISVRPLVPEVTHGR",0.0497536324217916
57,"P","MRADNAISVRPLVPEVTHGRI",0.0497536324217916
58,"L","RADNAISVRPLVPEVTHGRIA",0.0497536324217916
59,"V","ADNAISVRPLVPEVTHGRIAS",0.00213527309744784
60,"P","DNAISVRPLVPEVTHGRIASF",0.00213527309744784
61,"E","NAISVRPLVPEVTHGRIASFF",0.0497188836802605
62,"V","AISVRPLVPEVTHGRIASFFK",0.0969191909357903
63,"T","ISVRPLVPEVTHGRIASFFKS",0.0969191909357903
64,"H","SVRPLVPEVTHGRIASFFKSG",0.0969191909357903
65,"G","VRPLVPEVTHGRIASFFKSGY",0.096912465516521
66,"R","RPLVPEVTHGRIASFFKSGYD",0.0493288549337082
67,"I","PLVPEVTHGRIASFFKSGYDV",0.00171049560936448
68,"A","LVPEVTHGRIASFFKSGYDVG",0.00171049560936448
69,"S","VPEVTHGRIASFFKSGYDVGE",-0.0457859039479079
70,"F","PEVTHGRIASFFKSGYDVGEL",-0.0457859039479079
71,"F","EVTHGRIASFFKSGYDVGELC",-0.0561621888940356
72,"K","VTHGRIASFFKSGYDVGELCS",-0.00866578933676322
73,"S","THGRIASFFKSGYDVGELCSK",0.0385345179187666
74,"G","HGRIASFFKSGYDVGELCSKG",0.0385345179187666
75,"Y","GRIASFFKSGYDVGELCSKGY",0.0365492279106518
76,"D","RIASFFKSGYDVGELCSKGYM",0.0365492279106518
77,"V","IASFFKSGYDVGELCSKGYMS",-0.011069131413692
78,"G","ASFFKSGYDVGELCSKGYMSV",-0.011069131413692
79,"E","SFFKSGYDVGELCSKGYMSVP",-0.011069131413692
80,"L","FFKSGYDVGELCSKGYMSVPQ",-0.011069131413692
81,"C","FKSGYDVGELCSKGYMSVPQV",-0.011069131413692
82,"S","KSGYDVGELCSKGYMSVPQVL",-0.011069131413692
83,"K","SGYDVGELCSKGYMSVPQVLC",-0.0686457236153495
84,"G","GYDVGELCSKGYMSVPQVLCA",-0.0686457236153495
85,"Y","YDVGELCSKGYMSVPQVLCAV",-0.0686457236153495
86,"M","DVGELCSKGYMSVPQVLCAVT",-0.0686389981960801
87,"S","VGELCSKGYMSVPQVLCAVTR",0.0265629717110764
88,"V","GELCSKGYMSVPQVLCAVTRT",0.0265629717110764
89,"P","ELCSKGYMSVPQVLCAVTRTV",0.0265629717110764
90,"Q","LCSKGYMSVPQVLCAVTRTVS",0.0740593712683488
91,"V","CSKGYMSVPQVLCAVTRTVST",0.0740593712683488
92,"L","SKGYMSVPQVLCAVTRTVSTD",0.0368520456316638
93,"C","KGYMSVPQVLCAVTRTVSTDA",0.0368520456316638
94,"A","GYMSVPQVLCAVTRTVSTDAE",-0.0578446611811384
95,"V","YMSVPQVLCAVTRTVSTDAEG",-0.0578446611811384
96,"T","MSVPQVLCAVTRTVSTDAEGS",-0.057837935761869
97,"R","SVPQVLCAVTRTVSTDAEGSL",-0.057837935761869
98,"T","VPQVLCAVTRTVSTDAEGSLR",-0.0102195764375253
99,"V","PQVLCAVTRTVSTDAEGSLRI",-0.0102195764375253
100,"S","QVLCAVTRTVSTDAEGSLRIY",-0.0102263018567946
101,"T","VLCAVTRTVSTDAEGSLRIYL",-0.0102263018567946
102,"D","LCAVTRTVSTDAEGSLRIYLA",-0.0102263018567946
103,"A","CAVTRTVSTDAEGSLRIYLAD",-0.0578099124396073
104,"E","AVTRTVSTDAEGSLRIYLADL",-0.0474336274934797
105,"G","VTRTVSTDAEGSLRIYLADLG",-0.0474336274934797
106,"S","TRTVSTDAEGSLRIYLADLGD",-0.0950172380762924
107,"L","RTVSTDAEGSLRIYLADLGDK",-0.0478169308207626
108,"R","TVSTDAEGSLRIYLADLGDKE",-0.142931689702379
109,"I","VSTDAEGSLRIYLADLGDKEL",-0.142931689702379
110,"Y","STDAEGSLRIYLADLGDKELS",-0.142931689702379
111,"L","TDAEGSLRIYLADLGDKELSP",-0.142931689702379
112,"A","DAEGSLRIYLADLGDKELSPI",-0.142931689702379
113,"D","AEGSLRIYLADLGDKELSPID",-0.142931689702379
114,"L","EGSLRIYLADLGDKELSPIDG",-0.142931689702379
115,"G","GSLRIYLADLGDKELSPIDGQ",-0.0954352901451063
116,"D","SLRIYLADLGDKELSPIDGQC",-0.105811575091234
117,"K","LRIYLADLGDKELSPIDGQCV",-0.105811575091234
118,"E","RIYLADLGDKELSPIDGQCVS",-0.105811575091234
119,"L","IYLADLGDKELSPIDGQCVSL",-0.153429934415578
120,"S","YLADLGDKELSPIDGQCVSLH",-0.151451369826732
121,"P","LADLGDKELSPIDGQCVSLHN",-0.151444644407463
122,"I","ADLGDKELSPIDGQCVSLHNH",-0.149466079818618
123,"D","DLGDKELSPIDGQCVSLHNHD",-0.19704969040143
124,"G","LGDKELSPIDGQCVSLHNHDL",-0.149466079818618
125,"Q","GDKELSPIDGQCVSLHNHDLP",-0.149466079818618
126,"C","DKELSPIDGQCVSLHNHDLPA",-0.149466079818618
127,"V","KELSPIDGQCVSLHNHDLPAL",-0.101882469235805
128,"S","ELSPIDGQCVSLHNHDLPALV",-0.149082776491335
129,"L","LSPIDGQCVSLHNHDLPALVS",-0.101586376934062
130,"H","SPIDGQCVSLHNHDLPALVSF",-0.101586376934062
131,"N","PIDGQCVSLHNHDLPALVSFQ",-0.101586376934062
132,"H","IDGQCVSLHNHDLPALVSFQP",-0.101586376934062
133,"D","DGQCVSLHNHDLPALVSFQPT",-0.101586376934062
134,"L","GQCVSLHNHDLPALVSFQPTY",-0.054009491770519
135,"P","QCVSLHNHDLPALVSFQPTYD",-0.101593102353332
136,"A","CVSLHNHDLPALVSFQPTYDC",-0.111969387299459
137,"L","VSLHNHDLPALVSFQPTYDCP",-0.101593102353332
138,"V","SLHNHDLPALVSFQPTYDCPM",-0.101593102353332
139,"S","LHNHDLPALVSFQPTYDCPME",-0.149089501910604
140,"F","HNHDLPALVSFQPTYDCPMET",-0.149089501910604
141,"Q","NHDLPALVSFQPTYDCPMETV",-0.151068066499449
142,"P","HDLPALVSFQPTYDCPMETVG",-0.151068066499449
143,"T","DLPALVSFQPTYDCPMETVGN",-0.153046631088295
144,"Y","LPALVSFQPTYDCPMETVGNR",-0.0578446611811384
145,"D","PALVSFQPTYDCPMETVGNRK",-0.0106443539256086
146,"C","ALVSFQPTYDCPMETVGNRKR",0.0369740053987351
147,"P","LVSFQPTYDCPMETVGNRKRC",0.0265977204526075
148,"M","VSFQPTYDCPMETVGNRKRCF",0.0265977204526075
149,"E","SFQPTYDCPMETVGNRKRCFA",0.0265977204526075
150,"T","FQPTYDCPMETVGNRKRCFAV",0.0265977204526075
151,"V","QPTYDCPMETVGNRKRCFAVV",0.0265977204526075
152,"G","PTYDCPMETVGNRKRCFAVVI",0.0265977204526075
153,"N","TYDCPMETVGNRKRCFAVVIE",-0.0208986791046649
154,"R","YDCPMETVGNRKRCFAVVIER",0.0267196802196788
155,"K","DCPMETVGNRKRCFAVVIERH",0.0287049702277936
156,"R","CPMETVGNRKRCFAVVIERHG",0.0762885808106063
157,"C","PMETVGNRKRCFAVVIERHGY",0.0866581403374646
158,"F","METVGNRKRCFAVVIERHGYI",0.0866581403374646
159,"A","ETVGNRKRCFAVVIERHGYIG",0.0866581403374646
160,"V","TVGNRKRCFAVVIERHGYIGY",0.134147814475468
161,"V","VGNRKRCFAVVIERHGYIGYT",0.134147814475468
162,"I","GNRKRCFAVVIERHGYIGYTG",0.134147814475468
163,"E","NRKRCFAVVIERHGYIGYTGT",0.134147814475468
164,"R","RKRCFAVVIERHGYIGYTGTT",0.134147814475468
165,"H","KRCFAVVIERHGYIGYTGTTA",0.0865294551511239
166,"G","RCFAVVIERHGYIGYTGTTAS",0.0393291478955941
167,"Y","CFAVVIERHGYIGYTGTTASV",-0.00828921142874968
168,"I","FAVVIERHGYIGYTGTTASVC",-0.00828921142874968
169,"G","AVVIERHGYIGYTGTTASVCS",-0.00828921142874968
170,"Y","VVIERHGYIGYTGTTASVCSN",-0.00828921142874968
171,"T","VIERHGYIGYTGTTASVCSNW",-0.00828921142874968
172,"G","IERHGYIGYTGTTASVCSNWQ",-0.00828921142874968
173,"T","ERHGYIGYTGTTASVCSNWQA",-0.00828921142874968
174,"T","RHGYIGYTGTTASVCSNWQAR",0.0868255474528665
175,"A","HGYIGYTGTTASVCSNWQARF",0.0392071881285227
176,"S","GYIGYTGTTASVCSNWQARFS",0.0372286235396773
177,"V","YIGYTGTTASVCSNWQARFSS",0.0372286235396773
178,"C","IGYTGTTASVCSNWQARFSSK",0.0844356562144765
179,"S","GYTGTTASVCSNWQARFSSKN",0.0844356562144765
180,"N","YTGTTASVCSNWQARFSSKNN",0.0844356562144765
181,"W","TGTTASVCSNWQARFSSKNNN",0.0844423816337459
182,"Q","GTTASVCSNWQARFSSKNNNY",0.0844356562144765
183,"A","TTASVCSNWQARFSSKNNNYT",0.0844356562144765
184,"R","TASVCSNWQARFSSKNNNYTH",0.0864142208033219
185,"F","ASVCSNWQARFSSKNNNYTHI",0.0864142208033219
186,"S","SVCSNWQARFSSKNNNYTHIA",0.0864142208033219
187,"S","VCSNWQARFSSKNNNYTHIAA",0.0864142208033219
188,"K","CSNWQARFSSKNNNYTHIAAG",0.0864142208033219
189,"N","SNWQARFSSKNNNYTHIAAGK",0.143990813004979
190,"N","NWQARFSSKNNNYTHIAAGKT",0.143990813004979
191,"N","WQARFSSKNNNYTHIAAGKTL",0.143990813004979
192,"Y","QARFSSKNNNYTHIAAGKTLV",0.143990813004979
193,"T","ARFSSKNNNYTHIAAGKTLVL",0.143990813004979
194,"H","RFSSKNNNYTHIAAGKTLVLP",0.143990813004979
195,"I","FSSKNNNYTHIAAGKTLVLPF",0.0963724536806356
196,"A","SSKNNNYTHIAAGKTLVLPFN",0.0963724536806356
197,"A","SKNNNYTHIAAGKTLVLPFNR",0.143990813004979
198,"G","KNNNYTHIAAGKTLVLPFNRL",0.143990813004979
199,"K","NNNYTHIAAGKTLVLPFNRLA",0.0967905057494496
200,"T","NNYTHIAAGKTLVLPFNRLAE",0.0492941061921772
201,"L","NYTHIAAGKTLVLPFNRLAEQ",0.0492941061921772
202,"V","YTHIAAGKTLVLPFNRLAEQT",0.0492941061921772
203,"L","THIAAGKTLVLPFNRLAEQTK",0.0965011388669764
204,"P","HIAAGKTLVLPFNRLAEQTKP",0.0965011388669764
205,"F","IAAGKTLVLPFNRLAEQTKPS",0.0945225742781309
206,"N","AAGKTLVLPFNRLAEQTKPSA",0.0945225742781309
207,"R","AGKTLVLPFNRLAEQTKPSAV",0.0945225742781309
208,"L","GKTLVLPFNRLAEQTKPSAVA",0.0945225742781309
209,"A","KTLVLPFNRLAEQTKPSAVAR",0.142140933602475
210,"E","TLVLPFNRLAEQTKPSAVARL",0.0949406263469449
211,"Q","LVLPFNRLAEQTKPSAVARLL",0.0949406263469449
212,"T","VLPFNRLAEQTKPSAVARLLK",0.142140933602475
213,"K","LPFNRLAEQTKPSAVARLLKS",0.142140933602475
214,"P","PFNRLAEQTKPSAVARLLKSQ",0.142140933602475
215,"S","FNRLAEQTKPSAVARLLKSQL",0.142140933602475
216,"A","NRLAEQTKPSAVARLLKSQLN",0.142140933602475
217,"V","RLAEQTKPSAVARLLKSQLNN",0.142140933602475
218,"A","LAEQTKPSAVARLLKSQLNNI",0.0945225742781309
219,"R","AEQTKPSAVARLLKSQLNNIE",0.0470261747208586
220,"L","EQTKPSAVARLLKSQLNNIES",0.0470261747208586
221,"L","QTKPSAVARLLKSQLNNIESS",0.0945225742781309
222,"K","TKPSAVARLLKSQLNNIESSQ",0.0945225742781309
223,"S","KPSAVARLLKSQLNNIESSQY",0.0945158488588616
224,"Q","PSAVARLLKSQLNNIESSQYL",0.0473155416033318
225,"L","SAVARLLKSQLNNIESSQYLL",0.0473155416033318
226,"N","AVARLLKSQLNNIESSQYLLT",0.0473155416033318
227,"N","VARLLKSQLNNIESSQYLLTN",0.0473155416033318
228,"I","ARLLKSQLNNIESSQYLLTNA",0.0473155416033318
229,"E","RLLKSQLNNIESSQYLLTNAK",0.0945158488588616
230,"S","LLKSQLNNIESSQYLLTNAKI",0.0468974895345178
231,"S","LKSQLNNIESSQYLLTNAKIN",0.0468974895345178
232,"Q","KSQLNNIESSQYLLTNAKINQ",0.0468974895345178
233,"Y","SQLNNIESSQYLLTNAKINQN",-0.00030281772101199
234,"L","QLNNIESSQYLLTNAKINQNA",-0.00030281772101199
235,"L","LNNIESSQYLLTNAKINQNAR",0.0473155416033318
236,"T","NNIESSQYLLTNAKINQNARS",0.0473155416033318
237,"N","NIESSQYLLTNAKINQNARSE",-0.000180857953940616
238,"A","IESSQYLLTNAKINQNARSES",-0.000180857953940616
239,"K","ESSQYLLTNAKINQNARSESE",-0.047677257511213
240,"I","SSQYLLTNAKINQNARSESED",-0.0477644685367533
241,"N","SQYLLTNAKINQNARSESEDL",-0.0477644685367533
242,"Q","QYLLTNAKINQNARSESEDLN",-0.0477644685367533
243,"N","YLLTNAKINQNARSESEDLNV",-0.0477644685367533
244,"A","LLTNAKINQNARSESEDLNVE",-0.0952541426747563
245,"R","LTNAKINQNARSESEDLNVES",-0.0952541426747563
246,"S","TNAKINQNARSESEDLNVESP",-0.0952541426747563
247,"E","NAKINQNARSESEDLNVESPP",-0.0952541426747563
248,"S","AKINQNARSESEDLNVESPPA",-0.0952541426747563
249,"E","KINQNARSESEDLNVESPPAA",-0.0952541426747563
250,"D","INQNARSESEDLNVESPPAAI",-0.142454449930286
251,"L","NQNARSESEDLNVESPPAAIG",-0.142454449930286
252,"N","QNARSESEDLNVESPPAAIGS",-0.142454449930286
253,"V","NARSESEDLNVESPPAAIGSS",-0.142454449930286
254,"E","ARSESEDLNVESPPAAIGSSS",-0.142454449930286
255,"S","RSESEDLNVESPPAAIGSSSA",-0.142454449930286
256,"P","SESEDLNVESPPAAIGSSSAS",-0.19007280925463
257,"P","ESEDLNVESPPAAIGSSSASR",-0.142454449930286
258,"A","SEDLNVESPPAAIGSSSASRS",-0.0949580503730137
259,"A","EDLNVESPPAAIGSSSASRSE",-0.142454449930286
260,"I","DLNVESPPAAIGSSSASRSEA",-0.0949580503730137
261,"G","LNVESPPAAIGSSSASRSEAF",-0.047374439790201
262,"S","NVESPPAAIGSSSASRSEAFR",0.000243919534142748
263,"S","VESPPAAIGSSSASRSEAFRP",0.000243919534142748
264,"S","ESPPAAIGSSSASRSEAFRPQ",0.000243919534142748
265,"A","SPPAAIGSSSASRSEAFRPQV",0.0477403190914151
266,"S","PPAAIGSSSASRSEAFRPQVV",0.0477403190914151
267,"R","PAAIGSSSASRSEAFRPQVVN",0.0477403190914151
268,"S","AAIGSSSASRSEAFRPQVVNG",0.0477403190914151
269,"E","AIGSSSASRSEAFRPQVVNGL",0.0477403190914151

## Sheet: PYFV
Position,"CenterResidue","Window","windowCharge"
11,"N","MSSSNSQNSVNMVDGVDLNDP",-0.142750831748438
12,"M","SSSNSQNSVNMVDGVDLNDPT",-0.142750831748438
13,"V","SSNSQNSVNMVDGVDLNDPTA",-0.142750831748438
14,"D","SNSQNSVNMVDGVDLNDPTAV",-0.142750831748438
15,"G","NSQNSVNMVDGVDLNDPTAVA",-0.142750831748438
16,"V","SQNSVNMVDGVDLNDPTAVAI",-0.142750831748438
17,"D","QNSVNMVDGVDLNDPTAVAIA",-0.142750831748438
18,"L","NSVNMVDGVDLNDPTAVAIAA",-0.142750831748438
19,"N","SVNMVDGVDLNDPTAVAIAAA",-0.142750831748438
20,"D","VNMVDGVDLNDPTAVAIAAAS",-0.142750831748438
21,"P","NMVDGVDLNDPTAVAIAAASG",-0.142750831748438
22,"T","MVDGVDLNDPTAVAIAAASGT",-0.142750831748438
23,"A","VDGVDLNDPTAVAIAAASGTW",-0.142750831748438
24,"V","DGVDLNDPTAVAIAAASGTWG",-0.142750831748438
25,"A","GVDLNDPTAVAIAAASGTWGE",-0.142663620722898
26,"I","VDLNDPTAVAIAAASGTWGEL",-0.142663620722898
27,"A","DLNDPTAVAIAAASGTWGELD",-0.190247231305711
28,"A","LNDPTAVAIAAASGTWGELDR",-0.095045261398554
29,"A","NDPTAVAIAAASGTWGELDRA",-0.095045261398554
30,"S","DPTAVAIAAASGTWGELDRAS",-0.095045261398554
31,"G","PTAVAIAAASGTWGELDRAST",-0.0474616508157413
32,"T","TAVAIAAASGTWGELDRASTC",-0.057837935761869
33,"W","AVAIAAASGTWGELDRASTCM",-0.057837935761869
34,"G","VAIAAASGTWGELDRASTCMY",-0.0578446611811384
35,"E","AIAAASGTWGELDRASTCMYN",-0.0578446611811384
36,"L","IAAASGTWGELDRASTCMYNF",-0.0578446611811384
37,"D","AAASGTWGELDRASTCMYNFF",-0.0578446611811384
38,"R","AASGTWGELDRASTCMYNFFD",-0.105428271763951
39,"A","ASGTWGELDRASTCMYNFFDV",-0.105428271763951
40,"S","SGTWGELDRASTCMYNFFDVS",-0.105428271763951
41,"T","GTWGELDRASTCMYNFFDVSD",-0.153011882346764
42,"C","TWGELDRASTCMYNFFDVSDV",-0.153011882346764
43,"M","WGELDRASTCMYNFFDVSDVE",-0.200508281904036
44,"Y","GELDRASTCMYNFFDVSDVER",-0.152889922579692
45,"N","ELDRASTCMYNFFDVSDVERN",-0.152889922579692
46,"F","LDRASTCMYNFFDVSDVERNP",-0.10539352302242
47,"F","DRASTCMYNFFDVSDVERNPG",-0.10539352302242
48,"D","RASTCMYNFFDVSDVERNPGE",-0.10530631199688
49,"V","ASTCMYNFFDVSDVERNPGES",-0.152924671321224
50,"S","STCMYNFFDVSDVERNPGESS",-0.152924671321224
51,"D","TCMYNFFDVSDVERNPGESSK",-0.105724364065694
52,"V","CMYNFFDVSDVERNPGESSKQ",-0.105724364065694
53,"E","MYNFFDVSDVERNPGESSKQL",-0.095348079119566
54,"R","YNFFDVSDVERNPGESSKQLV",-0.095348079119566
55,"N","NFFDVSDVERNPGESSKQLVS",-0.0953413537002967
56,"P","FFDVSDVERNPGESSKQLVSR",-0.0477229943759529
57,"G","FDVSDVERNPGESSKQLVSRI",-0.0477229943759529
58,"E","DVSDVERNPGESSKQLVSRIK",-0.000522687120423085
59,"S","VSDVERNPGESSKQLVSRIKK",0.0942612307179194
60,"S","SDVERNPGESSKQLVSRIKKR",0.141879590042263
61,"K","DVERNPGESSKQLVSRIKKRA",0.141879590042263
62,"Q","VERNPGESSKQLVSRIKKRAG",0.189463200625076
63,"L","ERNPGESSKQLVSRIKKRAGA",0.189463200625076
64,"V","RNPGESSKQLVSRIKKRAGAL",0.236959600182348
65,"S","NPGESSKQLVSRIKKRAGALL",0.189341240858005
66,"R","PGESSKQLVSRIKKRAGALLG",0.189341240858005
67,"I","GESSKQLVSRIKKRAGALLGV",0.189341240858005
68,"K","ESSKQLVSRIKKRAGALLGVS",0.189341240858005
69,"K","SSKQLVSRIKKRAGALLGVSR",0.284455999739621
70,"R","SKQLVSRIKKRAGALLGVSRA",0.284455999739621
71,"A","KQLVSRIKKRAGALLGVSRAF",0.284455999739621
72,"G","QLVSRIKKRAGALLGVSRAFK",0.284455999739621
73,"A","LVSRIKKRAGALLGVSRAFKD",0.236872389156808
74,"L","VSRIKKRAGALLGVSRAFKDT",0.236872389156808
75,"L","SRIKKRAGALLGVSRAFKDTE",0.189375989599536
76,"G","RIKKRAGALLGVSRAFKDTEQ",0.189375989599536
77,"V","IKKRAGALLGVSRAFKDTEQV",0.141757630275192
78,"S","KKRAGALLGVSRAFKDTEQVL",0.141757630275192
79,"R","KRAGALLGVSRAFKDTEQVLS",0.094557323019662
80,"A","RAGALLGVSRAFKDTEQVLSA",0.0473570157641322
81,"F","AGALLGVSRAFKDTEQVLSAE",-0.0477577431174839
82,"K","GALLGVSRAFKDTEQVLSAER",-0.000139383793140168
83,"D","ALLGVSRAFKDTEQVLSAERC",-0.0105156687392679
84,"T","LLGVSRAFKDTEQVLSAERCA",-0.0105156687392679
85,"E","LGVSRAFKDTEQVLSAERCAF",-0.0105156687392679
86,"Q","GVSRAFKDTEQVLSAERCAFK",0.0366846385162619
87,"V","VSRAFKDTEQVLSAERCAFKS",0.0366846385162619
88,"L","SRAFKDTEQVLSAERCAFKSF",0.0366846385162619
89,"S","RAFKDTEQVLSAERCAFKSFS",0.0366846385162619
90,"A","AFKDTEQVLSAERCAFKSFSD",-0.0585173313908945
91,"E","FKDTEQVLSAERCAFKSFSDD",-0.106100941973707
92,"R","KDTEQVLSAERCAFKSFSDDE",-0.15359734153098
93,"C","DTEQVLSAERCAFKSFSDDEE",-0.248294048343782
94,"A","TEQVLSAERCAFKSFSDDEEI",-0.200710437760969
95,"F","EQVLSAERCAFKSFSDDEEIM",-0.200710437760969
96,"K","QVLSAERCAFKSFSDDEEIMA",-0.153214038203697
97,"S","VLSAERCAFKSFSDDEEIMAT",-0.153214038203697
98,"F","LSAERCAFKSFSDDEEIMATT",-0.153214038203697
99,"S","SAERCAFKSFSDDEEIMATTF",-0.153214038203697
100,"D","AERCAFKSFSDDEEIMATTFE",-0.200710437760969
101,"D","ERCAFKSFSDDEEIMATTFEP",-0.200710437760969
102,"E","RCAFKSFSDDEEIMATTFEPL",-0.153214038203697
103,"E","CAFKSFSDDEEIMATTFEPLK",-0.153632090272511
104,"I","AFKSFSDDEEIMATTFEPLKD",-0.190839415909196
105,"M","FKSFSDDEEIMATTFEPLKDR",-0.143221056584852
106,"A","KSFSDDEEIMATTFEPLKDRA",-0.143221056584852
107,"T","SFSDDEEIMATTFEPLKDRAE",-0.237917763397654
108,"T","FSDDEEIMATTFEPLKDRAEI",-0.237917763397654
109,"F","SDDEEIMATTFEPLKDRAEIT",-0.237917763397654
110,"E","DDEEIMATTFEPLKDRAEITP",-0.237917763397654
111,"P","DEEIMATTFEPLKDRAEITPT",-0.190334152814841
112,"L","EEIMATTFEPLKDRAEITPTA",-0.142750542232029
113,"K","EIMATTFEPLKDRAEITPTAA",-0.0952541426747563
114,"D","IMATTFEPLKDRAEITPTAAS",-0.0477577431174839
115,"R","MATTFEPLKDRAEITPTAASK",-0.000557435861954146
116,"A","ATTFEPLKDRAEITPTAASKL",-0.000557435861954146
117,"E","TTFEPLKDRAEITPTAASKLD",-0.0481410464447668
118,"I","TFEPLKDRAEITPTAASKLDK",-0.000940739189237062
119,"T","FEPLKDRAEITPTAASKLDKT",-0.000940739189237062
120,"P","EPLKDRAEITPTAASKLDKTL",-0.000940739189237062
121,"T","PLKDRAEITPTAASKLDKTLE",-0.000940739189237062
122,"A","LKDRAEITPTAASKLDKTLEA",-0.000940739189237062
123,"A","KDRAEITPTAASKLDKTLEAH",0.00103782539960834
124,"S","DRAEITPTAASKLDKTLEAHR",0.00145587746842232
125,"K","RAEITPTAASKLDKTLEAHRA",0.049039488051235
126,"L","AEITPTAASKLDKTLEAHRAK",0.048621435982421
127,"D","EITPTAASKLDKTLEAHRAKF",0.048621435982421
128,"K","ITPTAASKLDKTLEAHRAKFN",0.0961178355396934
129,"T","TPTAASKLDKTLEAHRAKFNY",0.0961111101204241
130,"L","PTAASKLDKTLEAHRAKFNYM",0.0961111101204241
131,"E","TAASKLDKTLEAHRAKFNYMA",0.0961111101204241
132,"A","AASKLDKTLEAHRAKFNYMAI",0.0961111101204241
133,"H","ASKLDKTLEAHRAKFNYMAID",0.0485274995376113
134,"R","SKLDKTLEAHRAKFNYMAIDS",0.0485274995376113
135,"A","KLDKTLEAHRAKFNYMAIDSI",0.0485274995376113
136,"K","LDKTLEAHRAKFNYMAIDSIR",0.0489455516064253
137,"F","DKTLEAHRAKFNYMAIDSIRV",0.0489455516064253
138,"N","KTLEAHRAKFNYMAIDSIRVA",0.096529162189238
139,"Y","TLEAHRAKFNYMAIDSIRVAV",0.0493288549337082
140,"M","LEAHRAKFNYMAIDSIRVAVT",0.0493288549337082
141,"A","EAHRAKFNYMAIDSIRVAVTS",0.0493288549337082
142,"I","AHRAKFNYMAIDSIRVAVTSL",0.0968252544909806
143,"D","HRAKFNYMAIDSIRVAVTSLM",0.0968252544909806
144,"S","RAKFNYMAIDSIRVAVTSLMH",0.0968252544909806
145,"I","AKFNYMAIDSIRVAVTSLMHQ",0.0492068951666369
146,"R","KFNYMAIDSIRVAVTSLMHQG",0.0492068951666369
147,"V","FNYMAIDSIRVAVTSLMHQGD",-0.0455770226717056
148,"A","NYMAIDSIRVAVTSLMHQGDS",-0.0455770226717056
149,"V","YMAIDSIRVAVTSLMHQGDSR",0.00204133665263814
150,"T","MAIDSIRVAVTSLMHQGDSRE",-0.0454483374853649
151,"S","AIDSIRVAVTSLMHQGDSREC",-0.0558246224314926
152,"L","IDSIRVAVTSLMHQGDSRECI",-0.0558246224314926
153,"M","DSIRVAVTSLMHQGDSRECIM",-0.0558246224314926
154,"H","SIRVAVTSLMHQGDSRECIMY",-0.00824773726794924
155,"Q","IRVAVTSLMHQGDSRECIMYL",-0.00824773726794924
156,"G","RVAVTSLMHQGDSRECIMYLC",-0.0186240222140769
157,"D","VAVTSLMHQGDSRECIMYLCD",-0.113825992121233
158,"S","AVTSLMHQGDSRECIMYLCDR",-0.0662076327968896
159,"R","VTSLMHQGDSRECIMYLCDRR",-0.0185892734725459
160,"E","TSLMHQGDSRECIMYLCDRRF",-0.0185892734725459
161,"C","SLMHQGDSRECIMYLCDRRFK",0.0286110337829839
162,"I","LMHQGDSRECIMYLCDRRFKD",-0.0189725767998288
163,"M","MHQGDSRECIMYLCDRRFKDP",-0.0189725767998288
164,"Y","HQGDSRECIMYLCDRRFKDPL",-0.0189725767998288
165,"L","QGDSRECIMYLCDRRFKDPLL",-0.0209511413886742
166,"C","GDSRECIMYLCDRRFKDPLLG",-0.0209511413886742
167,"D","DSRECIMYLCDRRFKDPLLGA",-0.0209511413886742
168,"R","SRECIMYLCDRRFKDPLLGAI",0.0266324691941385
169,"R","RECIMYLCDRRFKDPLLGAIA",0.0266324691941385
170,"F","ECIMYLCDRRFKDPLLGAIAL",-0.0209858901302053
171,"K","CIMYLCDRRFKDPLLGAIALI",0.0265105094270671
172,"D","IMYLCDRRFKDPLLGAIALIG",0.0368867943731948
173,"P","MYLCDRRFKDPLLGAIALIGF",0.0368867943731948
174,"L","YLCDRRFKDPLLGAIALIGFT",0.0368867943731948
175,"L","LCDRRFKDPLLGAIALIGFTL",0.0368935197924642
176,"G","CDRRFKDPLLGAIALIGFTLP",0.0368935197924642
177,"A","DRRFKDPLLGAIALIGFTLPG",0.0472698047385919
178,"I","RRFKDPLLGAIALIGFTLPGM",0.0948534153214046
179,"A","RFKDPLLGAIALIGFTLPGMQ",0.0472350559970608
180,"L","FKDPLLGAIALIGFTLPGMQT",-0.000383303327282917
181,"I","KDPLLGAIALIGFTLPGMQTH",0.00159526126156249
182,"G","DPLLGAIALIGFTLPGMQTHV",-0.0456050459939673
183,"F","PLLGAIALIGFTLPGMQTHVY",0.00197183916957602
184,"T","LLGAIALIGFTLPGMQTHVYK",0.0491721464251058
185,"L","LGAIALIGFTLPGMQTHVYKT",0.0491721464251058
186,"P","GAIALIGFTLPGMQTHVYKTG",0.0491721464251058
187,"G","AIALIGFTLPGMQTHVYKTGR",0.0967905057494496
188,"M","IALIGFTLPGMQTHVYKTGRM",0.0967905057494496
189,"Q","ALIGFTLPGMQTHVYKTGRMM",0.0967905057494496
190,"T","LIGFTLPGMQTHVYKTGRMMA",0.0967905057494496
191,"H","IGFTLPGMQTHVYKTGRMMAF",0.0967905057494496
192,"V","GFTLPGMQTHVYKTGRMMAFS",0.0967905057494496
193,"Y","FTLPGMQTHVYKTGRMMAFSR",0.144408865073793
194,"K","TLPGMQTHVYKTGRMMAFSRK",0.191609172329323
195,"T","LPGMQTHVYKTGRMMAFSRKE",0.144112772772051
196,"G","PGMQTHVYKTGRMMAFSRKEA",0.144112772772051
197,"R","GMQTHVYKTGRMMAFSRKEAI",0.144112772772051
198,"M","MQTHVYKTGRMMAFSRKEAIA",0.144112772772051
199,"M","QTHVYKTGRMMAFSRKEAIAA",0.144112772772051
200,"A","THVYKTGRMMAFSRKEAIAAD",0.096529162189238
201,"F","HVYKTGRMMAFSRKEAIAADR",0.144147521513582
202,"S","VYKTGRMMAFSRKEAIAADRL",0.142168956924736
203,"R","YKTGRMMAFSRKEAIAADRLQ",0.142168956924736
204,"K","KTGRMMAFSRKEAIAADRLQL",0.142175682344006
205,"E","TGRMMAFSRKEAIAADRLQLY",0.0949686496692066
206,"A","GRMMAFSRKEAIAADRLQLYL",0.0949686496692066
207,"I","RMMAFSRKEAIAADRLQLYLY",0.0949619242499372
208,"A","MMAFSRKEAIAADRLQLYLYV",0.0473435649255935
209,"A","MAFSRKEAIAADRLQLYLYVK",0.0945438721811232
210,"D","AFSRKEAIAADRLQLYLYVKG",0.0945438721811232
211,"R","FSRKEAIAADRLQLYLYVKGA",0.0945438721811232
212,"L","SRKEAIAADRLQLYLYVKGAK",0.141744179436653
213,"Q","RKEAIAADRLQLYLYVKGAKL",0.141744179436653
214,"L","KEAIAADRLQLYLYVKGAKLE",0.0466294205550369
215,"Y","EAIAADRLQLYLYVKGAKLER",0.0470474726238508
216,"L","AIAADRLQLYLYVKGAKLERT",0.0945438721811232
217,"Y","IAADRLQLYLYVKGAKLERTQ",0.0945438721811232
218,"V","AADRLQLYLYVKGAKLERTQN",0.0945438721811232
219,"K","ADRLQLYLYVKGAKLERTQNT",0.0945438721811232
220,"G","DRLQLYLYVKGAKLERTQNTP",0.0945438721811232
221,"A","RLQLYLYVKGAKLERTQNTPI",0.142127482763936
222,"K","LQLYLYVKGAKLERTQNTPIT",0.0945091234395922
223,"L","QLYLYVKGAKLERTQNTPITV",0.0945091234395922
224,"E","LYLYVKGAKLERTQNTPITVN",0.0945091234395922
225,"R","YLYVKGAKLERTQNTPITVNV",0.0945091234395922
226,"T","LYVKGAKLERTQNTPITVNVR",0.142134208183205
227,"Q","YVKGAKLERTQNTPITVNVRT",0.142134208183205
228,"N","VKGAKLERTQNTPITVNVRTS",0.142140933602475
229,"T","KGAKLERTQNTPITVNVRTSL",0.142140933602475
230,"P","GAKLERTQNTPITVNVRTSLI",0.0949406263469449
231,"I","AKLERTQNTPITVNVRTSLIF",0.0949406263469449
232,"T","KLERTQNTPITVNVRTSLIFG",0.0949406263469449
233,"V","LERTQNTPITVNVRTSLIFGS",0.0477403190914151
234,"N","ERTQNTPITVNVRTSLIFGSN",0.0477403190914151
235,"V","RTQNTPITVNVRTSLIFGSNA",0.0952367186486875
236,"R","TQNTPITVNVRTSLIFGSNAE",0.000121959767071374
237,"T","QNTPITVNVRTSLIFGSNAEN",0.000121959767071374
238,"S","NTPITVNVRTSLIFGSNAENL",0.000121959767071374
239,"L","TPITVNVRTSLIFGSNAENLL",0.000121959767071374
240,"I","PITVNVRTSLIFGSNAENLLK",0.0473222670226012
241,"F","ITVNVRTSLIFGSNAENLLKC",0.0369459820764735
242,"G","TVNVRTSLIFGSNAENLLKCD",-0.0106376285063392
243,"S","VNVRTSLIFGSNAENLLKCDS",-0.0106376285063392
244,"N","NVRTSLIFGSNAENLLKCDSQ",-0.0106376285063392
245,"A","VRTSLIFGSNAENLLKCDSQI",-0.0106376285063392
246,"E","RTSLIFGSNAENLLKCDSQID",-0.0582212390891519
247,"N","TSLIFGSNAENLLKCDSQIDT",-0.105839598413496
248,"L","SLIFGSNAENLLKCDSQIDTD",-0.153423208996308
249,"L","LIFGSNAENLLKCDSQIDTDM",-0.153423208996308
250,"K","IFGSNAENLLKCDSQIDTDMN",-0.153423208996308
251,"C","FGSNAENLLKCDSQIDTDMNI",-0.153423208996308
252,"D","GSNAENLLKCDSQIDTDMNIV",-0.153423208996308
253,"S","SNAENLLKCDSQIDTDMNIVS",-0.153423208996308
254,"Q","NAENLLKCDSQIDTDMNIVSF",-0.153423208996308
255,"I","AENLLKCDSQIDTDMNIVSFM",-0.153423208996308
256,"D","ENLLKCDSQIDTDMNIVSFMA",-0.153423208996308
257,"T","NLLKCDSQIDTDMNIVSFMAQ",-0.105926809439036
258,"D","LLKCDSQIDTDMNIVSFMAQN",-0.105926809439036
259,"M","LKCDSQIDTDMNIVSFMAQNQ",-0.105926809439036
260,"N","KCDSQIDTDMNIVSFMAQNQD",-0.153510420021849
261,"I","CDSQIDTDMNIVSFMAQNQDL",-0.200710727277379
262,"V","DSQIDTDMNIVSFMAQNQDLF",-0.190334442331251
263,"S","SQIDTDMNIVSFMAQNQDLFG",-0.142750831748438
264,"F","QIDTDMNIVSFMAQNQDLFGW",-0.142750831748438
265,"M","IDTDMNIVSFMAQNQDLFGWL",-0.142750831748438
266,"A","DTDMNIVSFMAQNQDLFGWLE",-0.190247231305711
267,"Q","TDMNIVSFMAQNQDLFGWLEA",-0.142663620722898
268,"N","DMNIVSFMAQNQDLFGWLEAA",-0.142663620722898
269,"Q","MNIVSFMAQNQDLFGWLEAAQ",-0.0950800101400851
270,"D","NIVSFMAQNQDLFGWLEAAQG",-0.0950800101400851
271,"L","IVSFMAQNQDLFGWLEAAQGG",-0.0950800101400851
272,"F","VSFMAQNQDLFGWLEAAQGGG",-0.0950800101400851
273,"G","SFMAQNQDLFGWLEAAQGGGY",-0.0950867355593545
274,"W","FMAQNQDLFGWLEAAQGGGYV",-0.0950867355593545
275,"L","MAQNQDLFGWLEAAQGGGYVP",-0.0950867355593545
276,"E","AQNQDLFGWLEAAQGGGYVPQ",-0.0950867355593545
277,"A","QNQDLFGWLEAAQGGGYVPQS",-0.0950867355593545
278,"A","NQDLFGWLEAAQGGGYVPQSL",-0.0950867355593545
279,"Q","QDLFGWLEAAQGGGYVPQSLR",-0.0474683762350107
280,"G","DLFGWLEAAQGGGYVPQSLRS",-0.0474683762350107
281,"G","LFGWLEAAQGGGYVPQSLRSA",0.000115234347801988
282,"G","FGWLEAAQGGGYVPQSLRSAT",0.000115234347801988
283,"Y","GWLEAAQGGGYVPQSLRSATT",0.000115234347801988
284,"V","WLEAAQGGGYVPQSLRSATTH",0.00209379893664739
285,"P","LEAAQGGGYVPQSLRSATTHT",0.00209379893664739
286,"Q","EAAQGGGYVPQSLRSATTHTS",0.00209379893664739
287,"S","AAQGGGYVPQSLRSATTHTSN",0.0495901984939198
288,"L","AQGGGYVPQSLRSATTHTSNS",0.0495901984939198
289,"R","QGGGYVPQSLRSATTHTSNSV",0.0495901984939198
290,"S","GGGYVPQSLRSATTHTSNSVL",0.0495901984939198
291,"A","GGYVPQSLRSATTHTSNSVLL",0.0495901984939198
292,"T","GYVPQSLRSATTHTSNSVLLH",0.0515687630827652
293,"T","YVPQSLRSATTHTSNSVLLHK",0.098769070338295
294,"H","VPQSLRSATTHTSNSVLLHKW",0.0987757957575644
295,"T","PQSLRSATTHTSNSVLLHKWN",0.0987757957575644
296,"S","QSLRSATTHTSNSVLLHKWNN",0.0987757957575644
297,"N","SLRSATTHTSNSVLLHKWNNP",0.0987757957575644
298,"S","LRSATTHTSNSVLLHKWNNPV",0.0987757957575644
299,"V","RSATTHTSNSVLLHKWNNPVG",0.0987757957575644
300,"L","SATTHTSNSVLLHKWNNPVGS",0.0511574364332206
301,"L","ATTHTSNSVLLHKWNNPVGSV",0.0511574364332206
302,"H","TTHTSNSVLLHKWNNPVGSVS",0.0511574364332206
303,"K","THTSNSVLLHKWNNPVGSVSQ",0.0511574364332206
304,"W","HTSNSVLLHKWNNPVGSVSQR",0.0987757957575644
305,"N","TSNSVLLHKWNNPVGSVSQRI",0.096797231168719
306,"N","SNSVLLHKWNNPVGSVSQRIA",0.096797231168719
307,"P","NSVLLHKWNNPVGSVSQRIAS",0.096797231168719
308,"V","SVLLHKWNNPVGSVSQRIASR",0.144415590493063
309,"G","VLLHKWNNPVGSVSQRIASRM",0.144415590493063
310,"S","LLHKWNNPVGSVSQRIASRMI",0.144415590493063
311,"V","LHKWNNPVGSVSQRIASRMIF",0.144415590493063
312,"S","HKWNNPVGSVSQRIASRMIFT",0.144415590493063
313,"Q","KWNNPVGSVSQRIASRMIFTK",0.189637333159747
314,"R","WNNPVGSVSQRIASRMIFTKA",0.142437025904217
315,"I","NNPVGSVSQRIASRMIFTKAI",0.142437025904217
316,"A","NPVGSVSQRIASRMIFTKAID",0.0948534153214046
317,"S","PVGSVSQRIASRMIFTKAIDA",0.0948534153214046
318,"R","VGSVSQRIASRMIFTKAIDAG",0.0948534153214046
319,"M","GSVSQRIASRMIFTKAIDAGT",0.0948534153214046
320,"I","SVSQRIASRMIFTKAIDAGTS",0.0948534153214046
321,"F","VSQRIASRMIFTKAIDAGTSY",0.0948466899021352
322,"T","SQRIASRMIFTKAIDAGTSYE",0.0473502903448628
323,"K","QRIASRMIFTKAIDAGTSYED",-0.000233320237949867
324,"A","RIASRMIFTKAIDAGTSYEDS",-0.000233320237949867
325,"I","IASRMIFTKAIDAGTSYEDSD",-0.0954352901451063
326,"D","ASRMIFTKAIDAGTSYEDSDV",-0.0954352901451063
327,"A","SRMIFTKAIDAGTSYEDSDVV",-0.0954352901451063
328,"G","RMIFTKAIDAGTSYEDSDVVG",-0.0954352901451063
329,"T","MIFTKAIDAGTSYEDSDVVGS",-0.14305364946945
330,"S","IFTKAIDAGTSYEDSDVVGSN",-0.14305364946945
331,"Y","FTKAIDAGTSYEDSDVVGSNA",-0.14305364946945
332,"E","TKAIDAGTSYEDSDVVGSNAK",-0.0958533422139203
333,"D","KAIDAGTSYEDSDVVGSNAKC",-0.106229627160048
334,"S","AIDAGTSYEDSDVVGSNAKCP",-0.153429934415578
335,"D","IDAGTSYEDSDVVGSNAKCPN",-0.153429934415578
336,"V","DAGTSYEDSDVVGSNAKCPNS",-0.153429934415578
337,"V","AGTSYEDSDVVGSNAKCPNSI",-0.105846323832765
338,"G","GTSYEDSDVVGSNAKCPNSIG",-0.105846323832765
339,"S","TSYEDSDVVGSNAKCPNSIGK",-0.0586460165772353
340,"N","SYEDSDVVGSNAKCPNSIGKN",-0.0586460165772353
341,"A","YEDSDVVGSNAKCPNSIGKNL",-0.0586460165772353
342,"K","EDSDVVGSNAKCPNSIGKNLR",-0.0110209318336222
343,"C","DSDVVGSNAKCPNSIGKNLRI",0.0364754677236502
344,"P","SDVVGSNAKCPNSIGKNLRIG",0.0840590783064629
345,"N","DVVGSNAKCPNSIGKNLRIGV",0.0840590783064629
346,"S","VVGSNAKCPNSIGKNLRIGVA",0.131642688889276
347,"I","VGSNAKCPNSIGKNLRIGVAQ",0.131642688889276
348,"G","GSNAKCPNSIGKNLRIGVAQA",0.131642688889276
349,"K","SNAKCPNSIGKNLRIGVAQAS",0.131642688889276
350,"N","NAKCPNSIGKNLRIGVAQASI",0.131642688889276
351,"L","AKCPNSIGKNLRIGVAQASIQ",0.131642688889276
352,"R","KCPNSIGKNLRIGVAQASIQN",0.131642688889276
353,"I","CPNSIGKNLRIGVAQASIQNT",0.0844423816337459
354,"G","PNSIGKNLRIGVAQASIQNTK",0.142018973835403
355,"V","NSIGKNLRIGVAQASIQNTKD",0.0944353632525907
356,"A","SIGKNLRIGVAQASIQNTKDD",0.0468517526697779
357,"Q","IGKNLRIGVAQASIQNTKDDS",0.0468517526697779
358,"A","GKNLRIGVAQASIQNTKDDST",0.0468517526697779
359,"S","KNLRIGVAQASIQNTKDDSTP",0.0468517526697779
360,"I","NLRIGVAQASIQNTKDDSTPY",-0.000355280005021242
361,"Q","LRIGVAQASIQNTKDDSTPYS",-0.000355280005021242
362,"N","RIGVAQASIQNTKDDSTPYSL",-0.000355280005021242
363,"T","IGVAQASIQNTKDDSTPYSLA",-0.047973639329365
364,"K","GVAQASIQNTKDDSTPYSLAD",-0.0955572499121777
365,"D","VAQASIQNTKDDSTPYSLADF",-0.0955572499121777
366,"D","AQASIQNTKDDSTPYSLADFV",-0.0955572499121777
367,"S","QASIQNTKDDSTPYSLADFVQ",-0.0955572499121777
368,"T","ASIQNTKDDSTPYSLADFVQD",-0.14314086049499
369,"P","SIQNTKDDSTPYSLADFVQDG",-0.14314086049499
370,"Y","IQNTKDDSTPYSLADFVQDGP",-0.14314086049499
371,"S","QNTKDDSTPYSLADFVQDGPI",-0.14314086049499
372,"L","NTKDDSTPYSLADFVQDGPIA",-0.14314086049499
373,"A","TKDDSTPYSLADFVQDGPIAP",-0.14314086049499
374,"D","KDDSTPYSLADFVQDGPIAPV",-0.14314086049499
375,"F","DDSTPYSLADFVQDGPIAPVV",-0.19034116775052
376,"V","DSTPYSLADFVQDGPIAPVVA",-0.142757557167707
377,"Q","STPYSLADFVQDGPIAPVVAS",-0.0951739465848948
378,"D","TPYSLADFVQDGPIAPVVASL",-0.0951739465848948
379,"G","PYSLADFVQDGPIAPVVASLE",-0.142670346142167
380,"P","YSLADFVQDGPIAPVVASLES",-0.142670346142167
381,"I","SLADFVQDGPIAPVVASLESF",-0.142663620722898
382,"A","LADFVQDGPIAPVVASLESFM",-0.142663620722898
383,"P","ADFVQDGPIAPVVASLESFMS",-0.142663620722898
384,"V","DFVQDGPIAPVVASLESFMSS",-0.142663620722898

## Sheet: CaLCuV
Position,"CenterResidue","Window","windowCharge"
11,"A","MNSQLANAPNAFNYIESHRDE",-0.0929862112034377
12,"F","NSQLANAPNAFNYIESHRDEY",-0.0929929366227071
13,"N","SQLANAPNAFNYIESHRDEYQ",-0.0929929366227071
14,"Y","QLANAPNAFNYIESHRDEYQL",-0.0929929366227071
15,"I","LANAPNAFNYIESHRDEYQLS",-0.0929929366227071
16,"E","ANAPNAFNYIESHRDEYQLSH",-0.0910143720338617
17,"S","NAPNAFNYIESHRDEYQLSHD",-0.138597982616674
18,"H","APNAFNYIESHRDEYQLSHDL",-0.138597982616674
19,"R","PNAFNYIESHRDEYQLSHDLT",-0.138597982616674
20,"D","NAFNYIESHRDEYQLSHDLTE",-0.186094382173947
21,"E","AFNYIESHRDEYQLSHDLTEI",-0.186094382173947
22,"Y","FNYIESHRDEYQLSHDLTEIL",-0.186094382173947
23,"Q","NYIESHRDEYQLSHDLTEILL",-0.186094382173947
24,"L","YIESHRDEYQLSHDLTEILLQ",-0.186094382173947
25,"S","IESHRDEYQLSHDLTEILLQF",-0.186087656754677
26,"H","ESHRDEYQLSHDLTEILLQFP",-0.186087656754677
27,"D","SHRDEYQLSHDLTEILLQFPS",-0.138591257197405
28,"L","HRDEYQLSHDLTEILLQFPST",-0.138591257197405
29,"T","RDEYQLSHDLTEILLQFPSTA",-0.14056982178625
30,"E","DEYQLSHDLTEILLQFPSTAA",-0.188188181110594
31,"I","EYQLSHDLTEILLQFPSTAAQ",-0.140604570527781
32,"L","YQLSHDLTEILLQFPSTAAQF",-0.0931081709705091
33,"L","QLSHDLTEILLQFPSTAAQFT",-0.0931014455512397
34,"Q","LSHDLTEILLQFPSTAAQFTA",-0.0931014455512397
35,"F","SHDLTEILLQFPSTAAQFTAR",-0.0454830862268959
36,"P","HDLTEILLQFPSTAAQFTARL",-0.0454830862268959
37,"S","DLTEILLQFPSTAAQFTARLN",-0.0474616508157413
38,"T","LTEILLQFPSTAAQFTARLNR",0.0477403190914151
39,"A","TEILLQFPSTAAQFTARLNRS",0.0477403190914151
40,"A","EILLQFPSTAAQFTARLNRSC",0.0373640341452875
41,"Q","ILLQFPSTAAQFTARLNRSCM",0.0848604337025598
42,"F","LLQFPSTAAQFTARLNRSCMK",0.13206074095809
43,"T","LQFPSTAAQFTARLNRSCMKI",0.13206074095809
44,"A","QFPSTAAQFTARLNRSCMKID",0.0844771303752769
45,"R","FPSTAAQFTARLNRSCMKIDH",0.0864556949641223
46,"L","PSTAAQFTARLNRSCMKIDHC",0.0760794100179946
47,"N","STAAQFTARLNRSCMKIDHCV",0.0760794100179946
48,"R","TAAQFTARLNRSCMKIDHCVI",0.0760794100179946
49,"S","AAQFTARLNRSCMKIDHCVIE",0.0285830104607222
50,"C","AQFTARLNRSCMKIDHCVIEY",0.0285762850414529
51,"M","QFTARLNRSCMKIDHCVIEYR",0.0761946443657966
52,"K","FTARLNRSCMKIDHCVIEYRQ",0.0761946443657966
53,"I","TARLNRSCMKIDHCVIEYRQQ",0.0761946443657966
54,"D","ARLNRSCMKIDHCVIEYRQQV",0.0761946443657966
55,"H","RLNRSCMKIDHCVIEYRQQVP",0.0761946443657966
56,"C","LNRSCMKIDHCVIEYRQQVPI",0.0285762850414529
57,"V","NRSCMKIDHCVIEYRQQVPIN",0.0285762850414529
58,"I","RSCMKIDHCVIEYRQQVPINA",0.0285762850414529
59,"E","SCMKIDHCVIEYRQQVPINAT",-0.0190420742828909
60,"Y","CMKIDHCVIEYRQQVPINATG",-0.0190420742828909
61,"R","MKIDHCVIEYRQQVPINATGS",-0.00866578933676322
62,"Q","KIDHCVIEYRQQVPINATGSV",-0.00866578933676322
63,"Q","IDHCVIEYRQQVPINATGSVI",-0.055866096592293
64,"V","DHCVIEYRQQVPINATGSVIV",-0.055866096592293
65,"P","HCVIEYRQQVPINATGSVIVE",-0.0557788855667527
66,"I","CVIEYRQQVPINATGSVIVEI",-0.0577574501555981
67,"N","VIEYRQQVPINATGSVIVEIH",-0.045402600620625
68,"A","IEYRQQVPINATGSVIVEIHD",-0.0929862112034377
69,"T","EYRQQVPINATGSVIVEIHDK",-0.0457859039479079
70,"G","YRQQVPINATGSVIVEIHDKR",0.0493288549337082
71,"S","RQQVPINATGSVIVEIHDKRM",0.0493355803529776
72,"V","QQVPINATGSVIVEIHDKRMT",0.00171722102863386
73,"I","QVPINATGSVIVEIHDKRMTD",-0.0458663895541788
74,"V","VPINATGSVIVEIHDKRMTDD",-0.0934500001369915
75,"E","PINATGSVIVEIHDKRMTDDE",-0.140946399694264
76,"I","INATGSVIVEIHDKRMTDDES",-0.140946399694264
77,"H","NATGSVIVEIHDKRMTDDESL",-0.140946399694264
78,"D","ATGSVIVEIHDKRMTDDESLQ",-0.140946399694264
79,"K","TGSVIVEIHDKRMTDDESLQA",-0.140946399694264
80,"R","GSVIVEIHDKRMTDDESLQAS",-0.140946399694264
81,"M","SVIVEIHDKRMTDDESLQASW",-0.140946399694264
82,"T","VIVEIHDKRMTDDESLQASWT",-0.140946399694264
83,"D","IVEIHDKRMTDDESLQASWTF",-0.140946399694264
84,"D","VEIHDKRMTDDESLQASWTFP",-0.140946399694264
85,"E","EIHDKRMTDDESLQASWTFPL",-0.140946399694264
86,"S","IHDKRMTDDESLQASWTFPLR",-0.0458316408126478
87,"L","HDKRMTDDESLQASWTFPLRC",-0.0562079257587755
88,"Q","DKRMTDDESLQASWTFPLRCN",-0.0581864903476209
89,"A","KRMTDDESLQASWTFPLRCNI",-0.0106028797648082
90,"S","RMTDDESLQASWTFPLRCNID",-0.105386797603151
91,"W","MTDDESLQASWTFPLRCNIDL",-0.153005156927494
92,"T","TDDESLQASWTFPLRCNIDLH",-0.151026592338649
93,"F","DDESLQASWTFPLRCNIDLHY",-0.151033317757918
94,"P","DESLQASWTFPLRCNIDLHYF",-0.103449707175106
95,"L","ESLQASWTFPLRCNIDLHYFS",-0.055866096592293
96,"R","SLQASWTFPLRCNIDLHYFSS",-0.00836969703502061
97,"C","LQASWTFPLRCNIDLHYFSSS",-0.00836969703502061
98,"N","QASWTFPLRCNIDLHYFSSSF",-0.00836969703502061
99,"I","ASWTFPLRCNIDLHYFSSSFF",-0.00836969703502061
100,"D","SWTFPLRCNIDLHYFSSSFFS",-0.00836969703502061
101,"L","WTFPLRCNIDLHYFSSSFFSL",-0.00836969703502061
102,"H","TFPLRCNIDLHYFSSSFFSLK",0.0388306102205092
103,"Y","FPLRCNIDLHYFSSSFFSLKD",-0.00875300036230353
104,"F","PLRCNIDLHYFSSSFFSLKDP",-0.00875300036230353
105,"S","LRCNIDLHYFSSSFFSLKDPI",-0.00875300036230353
106,"S","RCNIDLHYFSSSFFSLKDPIP",-0.00875300036230353
107,"S","CNIDLHYFSSSFFSLKDPIPW",-0.0563713596866473
108,"F","NIDLHYFSSSFFSLKDPIPWK",0.00120523251501019
109,"F","IDLHYFSSSFFSLKDPIPWKL",0.00120523251501019
110,"S","DLHYFSSSFFSLKDPIPWKLY",0.0011985070957408
111,"L","LHYFSSSFFSLKDPIPWKLYY",0.0487753922592841
112,"K","HYFSSSFFSLKDPIPWKLYYR",0.0963937515836279
113,"D","YFSSSFFSLKDPIPWKLYYRV",0.0944151869947825
114,"P","FSSSFFSLKDPIPWKLYYRVS",0.0944219124140519
115,"I","SSSFFSLKDPIPWKLYYRVSD",0.0468383018312392
116,"P","SSFFSLKDPIPWKLYYRVSDT",0.0468383018312392
117,"W","SFFSLKDPIPWKLYYRVSDTN",0.0468383018312392
118,"K","FFSLKDPIPWKLYYRVSDTNV",0.0468383018312392
119,"L","FSLKDPIPWKLYYRVSDTNVH",0.0488168664200846
120,"Y","SLKDPIPWKLYYRVSDTNVHQ",0.0488168664200846
121,"Y","LKDPIPWKLYYRVSDTNVHQR",0.0964352257444283
122,"R","KDPIPWKLYYRVSDTNVHQRT",0.0964352257444283
123,"V","DPIPWKLYYRVSDTNVHQRTH",0.0512134830777439
124,"S","PIPWKLYYRVSDTNVHQRTHF",0.0987970936605567
125,"D","IPWKLYYRVSDTNVHQRTHFA",0.0987970936605567
126,"T","PWKLYYRVSDTNVHQRTHFAK",0.145997400916086
127,"N","WKLYYRVSDTNVHQRTHFAKF",0.145997400916086
128,"V","KLYYRVSDTNVHQRTHFAKFK",0.193197708171616
129,"H","LYYRVSDTNVHQRTHFAKFKG",0.145997400916086
130,"Q","YYRVSDTNVHQRTHFAKFKGK",0.193197708171616
131,"R","YRVSDTNVHQRTHFAKFKGKL",0.193204433590886
132,"T","RVSDTNVHQRTHFAKFKGKLK",0.240411466265685
133,"H","VSDTNVHQRTHFAKFKGKLKL",0.192793106941341
134,"F","SDTNVHQRTHFAKFKGKLKLS",0.192793106941341
135,"A","DTNVHQRTHFAKFKGKLKLST",0.192793106941341
136,"K","TNVHQRTHFAKFKGKLKLSTA",0.240376717524154
137,"F","NVHQRTHFAKFKGKLKLSTAK",0.287577024779684
138,"K","VHQRTHFAKFKGKLKLSTAKH",0.289555589368529
139,"G","HQRTHFAKFKGKLKLSTAKHS",0.289555589368529
140,"K","QRTHFAKFKGKLKLSTAKHSV",0.287577024779684
141,"L","RTHFAKFKGKLKLSTAKHSVD",0.239993414196871
142,"K","THFAKFKGKLKLSTAKHSVDI",0.192375054872527
143,"L","HFAKFKGKLKLSTAKHSVDIP",0.192375054872527
144,"S","FAKFKGKLKLSTAKHSVDIPF",0.190396490283682
145,"T","AKFKGKLKLSTAKHSVDIPFR",0.238014849608025
146,"A","KFKGKLKLSTAKHSVDIPFRA",0.238014849608025
147,"K","FKGKLKLSTAKHSVDIPFRAP",0.190814542352496
148,"H","KGKLKLSTAKHSVDIPFRAPT",0.190814542352496
149,"S","GKLKLSTAKHSVDIPFRAPTV",0.143614235096966
150,"V","KLKLSTAKHSVDIPFRAPTVK",0.190814542352496
151,"D","LKLSTAKHSVDIPFRAPTVKI",0.143614235096966
152,"I","KLSTAKHSVDIPFRAPTVKIH",0.145592799685811
153,"P","LSTAKHSVDIPFRAPTVKIHS",0.0983924924302814
154,"F","STAKHSVDIPFRAPTVKIHSK",0.145592799685811
155,"R","TAKHSVDIPFRAPTVKIHSKQ",0.145592799685811
156,"A","AKHSVDIPFRAPTVKIHSKQF",0.145592799685811
157,"P","KHSVDIPFRAPTVKIHSKQFS",0.145592799685811
158,"T","HSVDIPFRAPTVKIHSKQFSH",0.100371057019127
159,"V","SVDIPFRAPTVKIHSKQFSHR",0.146010851754625
160,"K","VDIPFRAPTVKIHSKQFSHRD",0.0984272411718125
161,"I","DIPFRAPTVKIHSKQFSHRDV",0.0984272411718125
162,"H","IPFRAPTVKIHSKQFSHRDVD",0.0984272411718125
163,"S","PFRAPTVKIHSKQFSHRDVDF",0.0984272411718125
164,"K","FRAPTVKIHSKQFSHRDVDFS",0.0984272411718125
165,"Q","RAPTVKIHSKQFSHRDVDFSH",0.100405805760658
166,"F","APTVKIHSKQFSHRDVDFSHV",0.0527874464363142
167,"S","PTVKIHSKQFSHRDVDFSHVD",0.00520383585350144
168,"H","TVKIHSKQFSHRDVDFSHVDY",0.00519711043423206
169,"R","VKIHSKQFSHRDVDFSHVDYG",0.00519711043423206
170,"D","KIHSKQFSHRDVDFSHVDYGR",0.0528154697585758
171,"V","IHSKQFSHRDVDFSHVDYGRW",0.00561516250304603
172,"D","HSKQFSHRDVDFSHVDYGRWE",-0.0418812370542264
173,"F","SKQFSHRDVDFSHVDYGRWER",0.003758557681272
174,"S","KQFSHRDVDFSHVDYGRWERK",0.0509588649368018
175,"H","QFSHRDVDFSHVDYGRWERKT",0.003758557681272
176,"V","FSHRDVDFSHVDYGRWERKTL",0.003758557681272
177,"D","SHRDVDFSHVDYGRWERKTLR",0.0513769170056158
178,"Y","HRDVDFSHVDYGRWERKTLRS",0.0513769170056158
179,"G","RDVDFSHVDYGRWERKTLRSK",0.0965986596723002
180,"R","DVDFSHVDYGRWERKTLRSKS",0.0489803003479564
181,"W","VDFSHVDYGRWERKTLRSKSL",0.0965639109307691
182,"E","DFSHVDYGRWERKTLRSKSLS",0.0965639109307691
183,"R","FSHVDYGRWERKTLRSKSLSR",0.191765880837926
184,"K","SHVDYGRWERKTLRSKSLSRI",0.191765880837926
185,"T","HVDYGRWERKTLRSKSLSRIG",0.191765880837926
186,"L","VDYGRWERKTLRSKSLSRIGL",0.18978731624908
187,"R","DYGRWERKTLRSKSLSRIGLT",0.18978731624908
188,"S","YGRWERKTLRSKSLSRIGLTG",0.237370926831893
189,"K","GRWERKTLRSKSLSRIGLTGP",0.237377652251162
190,"S","RWERKTLRSKSLSRIGLTGPG",0.237377652251162
191,"L","WERKTLRSKSLSRIGLTGPGP",0.189759292926819
192,"S","ERKTLRSKSLSRIGLTGPGPI",0.189759292926819
193,"R","RKTLRSKSLSRIGLTGPGPIE",0.189759292926819
194,"I","KTLRSKSLSRIGLTGPGPIEL",0.142140933602475
195,"G","TLRSKSLSRIGLTGPGPIELQ",0.0949406263469449
196,"L","LRSKSLSRIGLTGPGPIELQP",0.0949406263469449
197,"T","RSKSLSRIGLTGPGPIELQPG",0.0949406263469449
198,"G","SKSLSRIGLTGPGPIELQPGD",-0.000261343560211542
199,"P","KSLSRIGLTGPGPIELQPGDS",-0.000261343560211542
200,"G","SLSRIGLTGPGPIELQPGDSW",-0.0474616508157413
201,"P","LSRIGLTGPGPIELQPGDSWA",-0.0474616508157413
202,"I","SRIGLTGPGPIELQPGDSWAS",-0.0474616508157413
203,"E","RIGLTGPGPIELQPGDSWASR",0.000156708508602435
204,"L","IGLTGPGPIELQPGDSWASRS",-0.0474616508157413
205,"Q","GLTGPGPIELQPGDSWASRST",-0.0474616508157413
206,"P","LTGPGPIELQPGDSWASRSTI",-0.0474616508157413
207,"G","TGPGPIELQPGDSWASRSTIG",-0.0474616508157413
208,"D","GPGPIELQPGDSWASRSTIGF",-0.0474616508157413
209,"S","PGPIELQPGDSWASRSTIGFP",-0.0474616508157413
210,"W","GPIELQPGDSWASRSTIGFPN",-0.0474616508157413
211,"A","PIELQPGDSWASRSTIGFPNP",-0.0474616508157413
212,"S","IELQPGDSWASRSTIGFPNPH",-0.0454830862268959
213,"R","ELQPGDSWASRSTIGFPNPHT",-0.0454830862268959
214,"S","LQPGDSWASRSTIGFPNPHTE",-0.0454830862268959
215,"T","QPGDSWASRSTIGFPNPHTES",-0.0454830862268959
216,"I","PGDSWASRSTIGFPNPHTESE",-0.0929794857841683
217,"G","GDSWASRSTIGFPNPHTESEV",-0.0929794857841683
218,"F","DSWASRSTIGFPNPHTESEVE",-0.140475885341441
219,"P","SWASRSTIGFPNPHTESEVEN",-0.092892274758628
220,"N","WASRSTIGFPNPHTESEVENA",-0.092892274758628
221,"P","ASRSTIGFPNPHTESEVENAL",-0.092892274758628
222,"H","SRSTIGFPNPHTESEVENALH",-0.0909137101697826
223,"T","RSTIGFPNPHTESEVENALHP",-0.0909137101697826
224,"E","STIGFPNPHTESEVENALHPY",-0.138538794913396
225,"S","TIGFPNPHTESEVENALHPYR",-0.090920435589052
226,"E","IGFPNPHTESEVENALHPYRE",-0.138416835146324
227,"V","GFPNPHTESEVENALHPYREL",-0.138416835146324
228,"E","FPNPHTESEVENALHPYRELN",-0.138416835146324
229,"N","PNPHTESEVENALHPYRELNL",-0.138416835146324
230,"A","NPHTESEVENALHPYRELNLL",-0.138416835146324
231,"L","PHTESEVENALHPYRELNLLG",-0.138416835146324
232,"H","HTESEVENALHPYRELNLLGT",-0.138416835146324
233,"P","TESEVENALHPYRELNLLGTS",-0.14039539973517
234,"Y","ESEVENALHPYRELNLLGTSA",-0.14039539973517
235,"R","SEVENALHPYRELNLLGTSAL",-0.0928990001778974
236,"E","EVENALHPYRELNLLGTSALD",-0.14048261076071
237,"L","VENALHPYRELNLLGTSALDP",-0.0929862112034377
238,"N","ENALHPYRELNLLGTSALDPG",-0.0929862112034377
239,"L","NALHPYRELNLLGTSALDPGD",-0.093073422228978
240,"L","ALHPYRELNLLGTSALDPGDS",-0.093073422228978
241,"G","LHPYRELNLLGTSALDPGDSA",-0.093073422228978
242,"T","HPYRELNLLGTSALDPGDSAS",-0.093073422228978
243,"S","PYRELNLLGTSALDPGDSASQ",-0.0950519868178234
244,"A","YRELNLLGTSALDPGDSASQA",-0.0950519868178234
245,"L","RELNLLGTSALDPGDSASQAG",-0.095045261398554
246,"D","ELNLLGTSALDPGDSASQAGL",-0.142663620722898
247,"P","LNLLGTSALDPGDSASQAGLQ",-0.0951672211656254
248,"G","NLLGTSALDPGDSASQAGLQR",-0.0475488618412816
249,"D","LLGTSALDPGDSASQAGLQRA",-0.0475488618412816
250,"S","LGTSALDPGDSASQAGLQRAQ",-0.0475488618412816
251,"A","GTSALDPGDSASQAGLQRAQS",-0.0475488618412816
252,"S","TSALDPGDSASQAGLQRAQST",-0.0475488618412816
253,"Q","SALDPGDSASQAGLQRAQSTI",-0.0475488618412816
254,"A","ALDPGDSASQAGLQRAQSTIT",-0.0475488618412816
255,"G","LDPGDSASQAGLQRAQSTITM",-0.0475488618412816
256,"L","DPGDSASQAGLQRAQSTITMS",-0.0475488618412816
257,"Q","PGDSASQAGLQRAQSTITMSV",3.47487415310612e-05
258,"R","GDSASQAGLQRAQSTITMSVA",3.47487415310612e-05
259,"A","DSASQAGLQRAQSTITMSVAQ",3.47487415310612e-05
260,"Q","SASQAGLQRAQSTITMSVAQL",0.0476183593243438
261,"S","ASQAGLQRAQSTITMSVAQLS",0.0476183593243438
262,"T","SQAGLQRAQSTITMSVAQLSE",0.000121959767071374
263,"I","QAGLQRAQSTITMSVAQLSEL",0.000121959767071374
264,"T","AGLQRAQSTITMSVAQLSELV",0.000121959767071374
265,"M","GLQRAQSTITMSVAQLSELVR",0.0477403190914151
266,"S","LQRAQSTITMSVAQLSELVRT",0.0477403190914151
267,"V","QRAQSTITMSVAQLSELVRTT",0.0477403190914151
268,"A","RAQSTITMSVAQLSELVRTTV",0.0477403190914151
269,"Q","AQSTITMSVAQLSELVRTTVQ",0.000121959767071374
270,"L","QSTITMSVAQLSELVRTTVQE",-0.047374439790201
271,"S","STITMSVAQLSELVRTTVQEC",-0.0577507247363287
272,"E","TITMSVAQLSELVRTTVQECI",-0.0577507247363287
273,"L","ITMSVAQLSELVRTTVQECIN",-0.0577507247363287
274,"V","TMSVAQLSELVRTTVQECINN",-0.0577507247363287
275,"R","MSVAQLSELVRTTVQECINNN",-0.0577507247363287
276,"T","SVAQLSELVRTTVQECINNNC",-0.0681270096824564
277,"T","VAQLSELVRTTVQECINNNCN",-0.0681270096824564
278,"V","AQLSELVRTTVQECINNNCNP",-0.0681270096824564
279,"Q","QLSELVRTTVQECINNNCNPP",-0.0681270096824564
280,"E","LSELVRTTVQECINNNCNPPQ",-0.0681270096824564
281,"C","SELVRTTVQECINNNCNPPQP",-0.0681270096824564
282,"I","ELVRTTVQECINNNCNPPQPK",-0.0209267024269266
283,"N","LVRTTVQECINNNCNPPQPKS",0.0265696971303458
284,"N","VRTTVQECINNNCNPPQPKSL",0.0265696971303458
285,"N","RTTVQECINNNCNPPQPKSLQ",0.0265696971303458

## Sheet: TBSV
Position,"CenterResidue","Window","windowCharge"
11,"P","MDTEYEQVNKPWNELYKETTL",-0.143182045139381
12,"W","DTEYEQVNKPWNELYKETTLG",-0.143182045139381
13,"N","TEYEQVNKPWNELYKETTLGN",-0.0955984345565688
14,"E","EYEQVNKPWNELYKETTLGNK",-0.048398127301039
15,"L","YEQVNKPWNELYKETTLGNKL",-0.000901727743766583
16,"Y","EQVNKPWNELYKETTLGNKLT",-0.000895002324497197
17,"K","QVNKPWNELYKETTLGNKLTV",0.0466013972327752
18,"E","VNKPWNELYKETTLGNKLTVN",0.0466013972327752
19,"T","NKPWNELYKETTLGNKLTVNV",0.0466013972327752
20,"T","KPWNELYKETTLGNKLTVNVG",0.0466013972327752
21,"L","PWNELYKETTLGNKLTVNVGM",-0.000598910022754593
22,"G","WNELYKETTLGNKLTVNVGME",-0.048095309580027
23,"N","NELYKETTLGNKLTVNVGMED",-0.0956789201628397
24,"K","ELYKETTLGNKLTVNVGMEDQ",-0.0956789201628397
25,"L","LYKETTLGNKLTVNVGMEDQE",-0.0956789201628397
26,"T","YKETTLGNKLTVNVGMEDQEV",-0.0956789201628397
27,"V","KETTLGNKLTVNVGMEDQEVP",-0.0956721947435703
28,"N","ETTLGNKLTVNVGMEDQEVPL",-0.1428725019991
29,"V","TTLGNKLTVNVGMEDQEVPLL",-0.0953761024418277
30,"G","TLGNKLTVNVGMEDQEVPLLP",-0.0953761024418277
31,"M","LGNKLTVNVGMEDQEVPLLPS",-0.0953761024418277
32,"E","GNKLTVNVGMEDQEVPLLPSN",-0.0953761024418277
33,"D","NKLTVNVGMEDQEVPLLPSNF",-0.0953761024418277
34,"Q","KLTVNVGMEDQEVPLLPSNFL",-0.0953761024418277
35,"E","LTVNVGMEDQEVPLLPSNFLT",-0.142576409697357
36,"V","TVNVGMEDQEVPLLPSNFLTK",-0.0953761024418277
37,"P","VNVGMEDQEVPLLPSNFLTKV",-0.0953761024418277
38,"L","NVGMEDQEVPLLPSNFLTKVR",-0.0477577431174839
39,"L","VGMEDQEVPLLPSNFLTKVRV",-0.0477577431174839
40,"P","GMEDQEVPLLPSNFLTKVRVG",-0.0477577431174839
41,"S","MEDQEVPLLPSNFLTKVRVGL",-0.0477577431174839
42,"N","EDQEVPLLPSNFLTKVRVGLS",-0.0477577431174839
43,"F","DQEVPLLPSNFLTKVRVGLSG",-0.000261343560211542
44,"L","QEVPLLPSNFLTKVRVGLSGG",0.0473222670226012
45,"T","EVPLLPSNFLTKVRVGLSGGY",0.0473155416033318
46,"K","VPLLPSNFLTKVRVGLSGGYI",0.0948119411606042
47,"V","PLLPSNFLTKVRVGLSGGYIT",0.0948119411606042
48,"R","LLPSNFLTKVRVGLSGGYITM",0.0948119411606042
49,"V","LPSNFLTKVRVGLSGGYITMR",0.142430300484948
50,"G","PSNFLTKVRVGLSGGYITMRR",0.190048659809292
51,"L","SNFLTKVRVGLSGGYITMRRI",0.190048659809292
52,"S","NFLTKVRVGLSGGYITMRRIR",0.237667019133635
53,"G","FLTKVRVGLSGGYITMRRIRI",0.237667019133635
54,"G","LTKVRVGLSGGYITMRRIRIK",0.284867326389165
55,"Y","TKVRVGLSGGYITMRRIRIKI",0.284867326389165
56,"I","KVRVGLSGGYITMRRIRIKII",0.284867326389165
57,"T","VRVGLSGGYITMRRIRIKIIP",0.237667019133635
58,"M","RVGLSGGYITMRRIRIKIIPL",0.237667019133635
59,"R","VGLSGGYITMRRIRIKIIPLV",0.190048659809292
60,"R","GLSGGYITMRRIRIKIIPLVS",0.190048659809292
61,"I","LSGGYITMRRIRIKIIPLVSR",0.237667019133635
62,"R","SGGYITMRRIRIKIIPLVSRK",0.284867326389165
63,"I","GGYITMRRIRIKIIPLVSRKA",0.284867326389165
64,"K","GYITMRRIRIKIIPLVSRKAG",0.284867326389165
65,"I","YITMRRIRIKIIPLVSRKAGV",0.284867326389165
66,"I","ITMRRIRIKIIPLVSRKAGVS",0.284874051808435
67,"P","TMRRIRIKIIPLVSRKAGVSG",0.284874051808435
68,"L","MRRIRIKIIPLVSRKAGVSGK",0.332074359063964
69,"V","RRIRIKIIPLVSRKAGVSGKL",0.332074359063964
70,"S","RIRIKIIPLVSRKAGVSGKLY",0.284449274320351
71,"R","IRIKIIPLVSRKAGVSGKLYL",0.236830914996008
72,"K","RIKIIPLVSRKAGVSGKLYLR",0.284449274320351
73,"A","IKIIPLVSRKAGVSGKLYLRD",0.189247304413195
74,"G","KIIPLVSRKAGVSGKLYLRDI",0.189247304413195
75,"V","IIPLVSRKAGVSGKLYLRDIS",0.142046997157665
76,"S","IPLVSRKAGVSGKLYLRDISD",0.0944633865748523
77,"G","PLVSRKAGVSGKLYLRDISDT",0.0944633865748523
78,"K","LVSRKAGVSGKLYLRDISDTT",0.0944633865748523
79,"L","VSRKAGVSGKLYLRDISDTTG",0.0944633865748523
80,"Y","SRKAGVSGKLYLRDISDTTGR",0.142081745899196
81,"L","RKAGVSGKLYLRDISDTTGRK",0.189282053154726
82,"R","KAGVSGKLYLRDISDTTGRKL",0.141663693830382
83,"D","AGVSGKLYLRDISDTTGRKLH",0.0964419511636977
84,"I","GVSGKLYLRDISDTTGRKLHC",0.08606566621757
85,"S","VSGKLYLRDISDTTGRKLHCT",0.08606566621757
86,"D","SGKLYLRDISDTTGRKLHCTE",0.0385692666602976
87,"T","GKLYLRDISDTTGRKLHCTES",0.0385692666602976
88,"T","KLYLRDISDTTGRKLHCTESL",0.0385692666602976
89,"G","LYLRDISDTTGRKLHCTESLD",-0.0562146511780449
90,"R","YLRDISDTTGRKLHCTESLDL",-0.0562146511780449
91,"K","LRDISDTTGRKLHCTESLDLG",-0.0562079257587755
92,"L","RDISDTTGRKLHCTESLDLGR",-0.00858956643443171
93,"H","DISDTTGRKLHCTESLDLGRE",-0.103704325316048
94,"C","ISDTTGRKLHCTESLDLGREI",-0.0561207147332352
95,"T","SDTTGRKLHCTESLDLGREIR",-0.00850235540889139
96,"E","DTTGRKLHCTESLDLGREIRL",-0.00850235540889139
97,"S","TTGRKLHCTESLDLGREIRLT",0.0390812551739213
98,"L","TGRKLHCTESLDLGREIRLTM",0.0390812551739213
99,"D","GRKLHCTESLDLGREIRLTMQ",0.0390812551739213
100,"L","RKLHCTESLDLGREIRLTMQH",0.0410598197627667
101,"G","KLHCTESLDLGREIRLTMQHL",-0.00655853956157705
102,"R","LHCTESLDLGREIRLTMQHLD",-0.10134245739992
103,"E","HCTESLDLGREIRLTMQHLDF",-0.10134245739992
104,"I","CTESLDLGREIRLTMQHLDFS",-0.103321021988765
105,"R","TESLDLGREIRLTMQHLDFSV",-0.0929447370426373
106,"L","ESLDLGREIRLTMQHLDFSVS",-0.0929447370426373
107,"T","SLDLGREIRLTMQHLDFSVST",-0.0454483374853649
108,"M","LDLGREIRLTMQHLDFSVSTR",0.0021700218389789
109,"Q","DLGREIRLTMQHLDFSVSTRS",0.0021700218389789
110,"H","LGREIRLTMQHLDFSVSTRSD",0.0021700218389789
111,"L","GREIRLTMQHLDFSVSTRSDV",0.0021700218389789
112,"D","REIRLTMQHLDFSVSTRSDVP",0.0021700218389789
113,"F","EIRLTMQHLDFSVSTRSDVPI",-0.0454483374853649
114,"S","IRLTMQHLDFSVSTRSDVPIF",0.00204806207190753
115,"V","RLTMQHLDFSVSTRSDVPIFG",0.00204806207190753
116,"S","LTMQHLDFSVSTRSDVPIFGF",-0.0455702972524362
117,"T","TMQHLDFSVSTRSDVPIFGFE",-0.0930666968097086
118,"R","MQHLDFSVSTRSDVPIFGFEE",-0.140563096366981
119,"S","QHLDFSVSTRSDVPIFGFEEL",-0.140563096366981
120,"D","HLDFSVSTRSDVPIFGFEELV",-0.140563096366981
121,"V","LDFSVSTRSDVPIFGFEELVS",-0.142541660955826
122,"P","DFSVSTRSDVPIFGFEELVSP",-0.142541660955826
123,"I","FSVSTRSDVPIFGFEELVSPF",-0.0949580503730137
124,"F","SVSTRSDVPIFGFEELVSPFL",-0.0949580503730137
125,"G","VSTRSDVPIFGFEELVSPFLE",-0.142454449930286
126,"F","STRSDVPIFGFEELVSPFLEG",-0.142454449930286
127,"E","TRSDVPIFGFEELVSPFLEGR",-0.0948360906059423
128,"E","RSDVPIFGFEELVSPFLEGRE",-0.142332490163215
129,"L","SDVPIFGFEELVSPFLEGREL",-0.189950849487559
130,"V","DVPIFGFEELVSPFLEGRELF",-0.189950849487559
131,"S","VPIFGFEELVSPFLEGRELFS",-0.142367238904746
132,"P","PIFGFEELVSPFLEGRELFSI",-0.142367238904746
133,"F","IFGFEELVSPFLEGRELFSIS",-0.142367238904746
134,"L","FGFEELVSPFLEGRELFSISV",-0.142367238904746
135,"E","GFEELVSPFLEGRELFSISVR",-0.094748879580402
136,"G","FEELVSPFLEGRELFSISVRW",-0.094748879580402
137,"R","EELVSPFLEGRELFSISVRWQ",-0.094748879580402
138,"E","ELVSPFLEGRELFSISVRWQF",-0.0472524800231296
139,"L","LVSPFLEGRELFSISVRWQFG",0.000243919534142748
140,"F","VSPFLEGRELFSISVRWQFGL",0.000243919534142748
141,"S","SPFLEGRELFSISVRWQFGLS",0.000243919534142748
142,"I","PFLEGRELFSISVRWQFGLSK",0.0474442267896725
143,"S","FLEGRELFSISVRWQFGLSKN",0.0474442267896725
144,"V","LEGRELFSISVRWQFGLSKNC",0.0370679418435448
145,"R","EGRELFSISVRWQFGLSKNCY",0.0370612164242755
146,"W","GRELFSISVRWQFGLSKNCYS",0.0845576159815479
147,"Q","RELFSISVRWQFGLSKNCYSL",0.0845576159815479
148,"F","ELFSISVRWQFGLSKNCYSLP",0.0369392566572041
149,"G","LFSISVRWQFGLSKNCYSLPQ",0.0844356562144765
150,"L","FSISVRWQFGLSKNCYSLPQS",0.0844356562144765
151,"S","SISVRWQFGLSKNCYSLPQSK",0.131635963470006
152,"K","ISVRWQFGLSKNCYSLPQSKW",0.131635963470006
153,"N","SVRWQFGLSKNCYSLPQSKWK",0.178836270725536
154,"C","VRWQFGLSKNCYSLPQSKWKV",0.178836270725536
155,"Y","RWQFGLSKNCYSLPQSKWKVM",0.178836270725536
156,"S","WQFGLSKNCYSLPQSKWKVMY",0.131211185981923
157,"L","QFGLSKNCYSLPQSKWKVMYQ",0.131211185981923
158,"P","FGLSKNCYSLPQSKWKVMYQE",0.0837147864246505
159,"Q","GLSKNCYSLPQSKWKVMYQED",0.0361311758418378
160,"S","LSKNCYSLPQSKWKVMYQEDA",0.0361311758418378
161,"K","SKNCYSLPQSKWKVMYQEDAL",0.0361311758418378
162,"W","KNCYSLPQSKWKVMYQEDALK",0.0833314830973676
163,"K","NCYSLPQSKWKVMYQEDALKV",0.0361311758418378
164,"V","CYSLPQSKWKVMYQEDALKVL",0.0361311758418378
165,"M","YSLPQSKWKVMYQEDALKVLR",0.0941258201123093
166,"Y","SLPQSKWKVMYQEDALKVLRP",0.0941325455315787
167,"Q","LPQSKWKVMYQEDALKVLRPS",0.0941325455315787
168,"E","PQSKWKVMYQEDALKVLRPSK",0.141332852787108
169,"D","QSKWKVMYQEDALKVLRPSKK",0.188533160042638
170,"A","SKWKVMYQEDALKVLRPSKKK",0.235733467298168
171,"L","KWKVMYQEDALKVLRPSKKKA",0.235733467298168
172,"K","WKVMYQEDALKVLRPSKKKAS",0.188533160042638
173,"V","KVMYQEDALKVLRPSKKKASK",0.235733467298168
174,"L","VMYQEDALKVLRPSKKKASKT",0.188533160042638
175,"R","MYQEDALKVLRPSKKKASKTD",0.140949549459826
176,"P","YQEDALKVLRPSKKKASKTDS",0.140949549459826
177,"S","QEDALKVLRPSKKKASKTDSS",0.140956274879095
178,"K","EDALKVLRPSKKKASKTDSSV",0.140956274879095

## Sheet: STNV
Position,"CenterResidue","Window","windowCharge"
11,"S","MAKQQNNRRKSATMRAVKRMI",0.332074359063964
12,"A","AKQQNNRRKSATMRAVKRMIN",0.332074359063964
13,"T","KQQNNRRKSATMRAVKRMINT",0.332074359063964
14,"M","QQNNRRKSATMRAVKRMINTH",0.28685261639728
15,"R","QNNRRKSATMRAVKRMINTHL",0.28685261639728
16,"A","NNRRKSATMRAVKRMINTHLE",0.239356216840008
17,"V","NRRKSATMRAVKRMINTHLEH",0.241334781428853
18,"K","RRKSATMRAVKRMINTHLEHK",0.288535088684383
19,"R","RKSATMRAVKRMINTHLEHKR",0.288535088684383
20,"M","KSATMRAVKRMINTHLEHKRF",0.240916729360039
21,"I","SATMRAVKRMINTHLEHKRFA",0.193716422104509
22,"N","ATMRAVKRMINTHLEHKRFAL",0.193716422104509
23,"T","TMRAVKRMINTHLEHKRFALI",0.193716422104509
24,"H","MRAVKRMINTHLEHKRFALIN",0.193716422104509
25,"L","RAVKRMINTHLEHKRFALINS",0.193716422104509
26,"E","AVKRMINTHLEHKRFALINSG",0.146098062780166
27,"H","VKRMINTHLEHKRFALINSGN",0.146098062780166
28,"K","KRMINTHLEHKRFALINSGNT",0.146098062780166
29,"R","RMINTHLEHKRFALINSGNTN",0.0988977555246357
30,"F","MINTHLEHKRFALINSGNTNA",0.051279396200292
31,"A","INTHLEHKRFALINSGNTNAT",0.051279396200292
32,"L","NTHLEHKRFALINSGNTNATA",0.051279396200292
33,"I","THLEHKRFALINSGNTNATAG",0.051279396200292
34,"N","HLEHKRFALINSGNTNATAGT",0.051279396200292
35,"S","LEHKRFALINSGNTNATAGTV",0.0493008316114466
36,"G","EHKRFALINSGNTNATAGTVQ",0.0493008316114466
37,"N","HKRFALINSGNTNATAGTVQN",0.096797231168719
38,"T","KRFALINSGNTNATAGTVQNL",0.0948186665798736
39,"N","RFALINSGNTNATAGTVQNLS",0.0476183593243438
40,"A","FALINSGNTNATAGTVQNLSN",0
41,"T","ALINSGNTNATAGTVQNLSNG",0
42,"A","LINSGNTNATAGTVQNLSNGI",0
43,"G","INSGNTNATAGTVQNLSNGII",0
44,"T","NSGNTNATAGTVQNLSNGIIQ",0
45,"V","SGNTNATAGTVQNLSNGIIQG",0
46,"Q","GNTNATAGTVQNLSNGIIQGD",-0.0475836105828127
47,"N","NTNATAGTVQNLSNGIIQGDD",-0.0951672211656254
48,"L","TNATAGTVQNLSNGIIQGDDI",-0.0951672211656254
49,"S","NATAGTVQNLSNGIIQGDDIN",-0.0951672211656254
50,"N","ATAGTVQNLSNGIIQGDDINQ",-0.0951672211656254
51,"G","TAGTVQNLSNGIIQGDDINQR",-0.0475488618412816
52,"I","AGTVQNLSNGIIQGDDINQRS",-0.0475488618412816
53,"I","GTVQNLSNGIIQGDDINQRSG",-0.0475488618412816
54,"Q","TVQNLSNGIIQGDDINQRSGD",-0.0951324724240944
55,"G","VQNLSNGIIQGDDINQRSGDQ",-0.0951324724240944
56,"D","QNLSNGIIQGDDINQRSGDQV",-0.0951324724240944
57,"D","NLSNGIIQGDDINQRSGDQVR",-0.0475141130997506
58,"I","LSNGIIQGDDINQRSGDQVRI",-0.0475141130997506
59,"N","SNGIIQGDDINQRSGDQVRIV",-0.0475141130997506
60,"Q","NGIIQGDDINQRSGDQVRIVS",-0.0475141130997506
61,"R","GIIQGDDINQRSGDQVRIVSH",-0.0455355485109052
62,"S","IIQGDDINQRSGDQVRIVSHK",0.00166475874462461
63,"G","IQGDDINQRSGDQVRIVSHKL",0.00166475874462461
64,"D","QGDDINQRSGDQVRIVSHKLH",0.00364332333347002
65,"Q","GDDINQRSGDQVRIVSHKLHV",0.00364332333347002
66,"V","DDINQRSGDQVRIVSHKLHVR",0.0512616826578138
67,"R","DINQRSGDQVRIVSHKLHVRG",0.0988452932406265
68,"I","INQRSGDQVRIVSHKLHVRGT",0.146428903823439
69,"V","NQRSGDQVRIVSHKLHVRGTA",0.146428903823439
70,"S","QRSGDQVRIVSHKLHVRGTAI",0.146428903823439
71,"H","RSGDQVRIVSHKLHVRGTAIT",0.146428903823439
72,"K","SGDQVRIVSHKLHVRGTAITV",0.0988105444990954
73,"L","GDQVRIVSHKLHVRGTAITVS",0.0988105444990954
74,"H","DQVRIVSHKLHVRGTAITVSQ",0.0988105444990954
75,"V","QVRIVSHKLHVRGTAITVSQT",0.146394155081908
76,"R","VRIVSHKLHVRGTAITVSQTF",0.146394155081908
77,"G","RIVSHKLHVRGTAITVSQTFR",0.194012514406252
78,"T","IVSHKLHVRGTAITVSQTFRF",0.146394155081908
79,"A","VSHKLHVRGTAITVSQTFRFI",0.146394155081908
80,"I","SHKLHVRGTAITVSQTFRFIW",0.146394155081908
81,"T","HKLHVRGTAITVSQTFRFIWF",0.146394155081908
82,"V","KLHVRGTAITVSQTFRFIWFR",0.192033949817406
83,"S","LHVRGTAITVSQTFRFIWFRD",0.097250031979064
84,"Q","HVRGTAITVSQTFRFIWFRDN",0.097250031979064
85,"T","VRGTAITVSQTFRFIWFRDNM",0.0952714673902186
86,"F","RGTAITVSQTFRFIWFRDNMN",0.0952714673902186
87,"R","GTAITVSQTFRFIWFRDNMNR",0.0952714673902186
88,"F","TAITVSQTFRFIWFRDNMNRG",0.0952714673902186
89,"I","AITVSQTFRFIWFRDNMNRGT",0.0952714673902186
90,"W","ITVSQTFRFIWFRDNMNRGTT",0.0952714673902186
91,"F","TVSQTFRFIWFRDNMNRGTTP",0.0952714673902186
92,"R","VSQTFRFIWFRDNMNRGTTPT",0.0952714673902186
93,"D","SQTFRFIWFRDNMNRGTTPTV",0.0952714673902186
94,"N","QTFRFIWFRDNMNRGTTPTVL",0.0952714673902186
95,"M","TFRFIWFRDNMNRGTTPTVLE",0.0477750678329462
96,"N","FRFIWFRDNMNRGTTPTVLEV",0.0477750678329462
97,"R","RFIWFRDNMNRGTTPTVLEVL",0.0477750678329462
98,"G","FIWFRDNMNRGTTPTVLEVLN",0.000156708508602435
99,"T","IWFRDNMNRGTTPTVLEVLNT",0.000156708508602435
100,"T","WFRDNMNRGTTPTVLEVLNTA",0.000156708508602435
101,"P","FRDNMNRGTTPTVLEVLNTAN",0.000156708508602435
102,"T","RDNMNRGTTPTVLEVLNTANF",0.000156708508602435
103,"V","DNMNRGTTPTVLEVLNTANFM",-0.0474616508157413
104,"L","NMNRGTTPTVLEVLNTANFMS",0.000121959767071374
105,"E","MNRGTTPTVLEVLNTANFMSQ",0.000121959767071374
106,"V","NRGTTPTVLEVLNTANFMSQY",0.000115234347801988
107,"L","RGTTPTVLEVLNTANFMSQYN",0.000115234347801988
108,"N","GTTPTVLEVLNTANFMSQYNP",-0.0475031249765418
109,"T","TTPTVLEVLNTANFMSQYNPI",-0.0475031249765418
110,"A","TPTVLEVLNTANFMSQYNPIT",-0.0475031249765418
111,"N","PTVLEVLNTANFMSQYNPITL",-0.0475031249765418
112,"F","TVLEVLNTANFMSQYNPITLQ",-0.0475031249765418
113,"M","VLEVLNTANFMSQYNPITLQQ",-0.0475031249765418
114,"S","LEVLNTANFMSQYNPITLQQK",-0.00030281772101199
115,"Q","EVLNTANFMSQYNPITLQQKR",0.0473155416033318
116,"Y","VLNTANFMSQYNPITLQQKRF",0.0948119411606042
117,"N","LNTANFMSQYNPITLQQKRFT",0.0948119411606042
118,"P","NTANFMSQYNPITLQQKRFTI",0.0948119411606042
119,"I","TANFMSQYNPITLQQKRFTIL",0.0948119411606042
120,"T","ANFMSQYNPITLQQKRFTILK",0.142012248416134
121,"L","NFMSQYNPITLQQKRFTILKD",0.0944286378333213
122,"Q","FMSQYNPITLQQKRFTILKDV",0.0944286378333213
123,"Q","MSQYNPITLQQKRFTILKDVT",0.0944286378333213
124,"K","SQYNPITLQQKRFTILKDVTL",0.0944286378333213
125,"R","QYNPITLQQKRFTILKDVTLN",0.0944286378333213
126,"F","YNPITLQQKRFTILKDVTLNC",0.0840523528871936
127,"T","NPITLQQKRFTILKDVTLNCS",0.0840590783064629
128,"I","PITLQQKRFTILKDVTLNCSL",0.0840590783064629
129,"L","ITLQQKRFTILKDVTLNCSLT",0.0840590783064629
130,"K","TLQQKRFTILKDVTLNCSLTG",0.0840590783064629
131,"D","LQQKRFTILKDVTLNCSLTGE",0.0365626787491906
132,"V","QQKRFTILKDVTLNCSLTGES",0.0365626787491906
133,"T","QKRFTILKDVTLNCSLTGESI",0.0365626787491906
134,"L","KRFTILKDVTLNCSLTGESIK",0.0837629860047203
135,"N","RFTILKDVTLNCSLTGESIKD",-0.0110209318336222
136,"C","FTILKDVTLNCSLTGESIKDR",-0.0110209318336222
137,"S","TILKDVTLNCSLTGESIKDRI",-0.0110209318336222
138,"L","ILKDVTLNCSLTGESIKDRII",-0.0110209318336222
139,"T","LKDVTLNCSLTGESIKDRIIN",-0.0110209318336222
140,"G","KDVTLNCSLTGESIKDRIINL",-0.0110209318336222
141,"E","DVTLNCSLTGESIKDRIINLP",-0.0582212390891519
142,"S","VTLNCSLTGESIKDRIINLPG",-0.0106376285063392
143,"I","TLNCSLTGESIKDRIINLPGQ",-0.0106376285063392
144,"K","LNCSLTGESIKDRIINLPGQL",-0.0106376285063392
145,"D","NCSLTGESIKDRIINLPGQLV",-0.0106376285063392
146,"R","CSLTGESIKDRIINLPGQLVN",-0.0106376285063392
147,"I","SLTGESIKDRIINLPGQLVNY",-0.000268068979480929
148,"I","LTGESIKDRIINLPGQLVNYN",-0.000268068979480929
149,"N","TGESIKDRIINLPGQLVNYNG",-0.000268068979480929
150,"L","GESIKDRIINLPGQLVNYNGA",-0.000268068979480929
151,"P","ESIKDRIINLPGQLVNYNGAT",-0.000268068979480929
152,"G","SIKDRIINLPGQLVNYNGATA",0.0472283305777915
153,"Q","IKDRIINLPGQLVNYNGATAV",0.0472283305777915
154,"L","KDRIINLPGQLVNYNGATAVA",0.0472283305777915
155,"V","DRIINLPGQLVNYNGATAVAA",2.8023322261675e-05
156,"N","RIINLPGQLVNYNGATAVAAS",0.0476116339050744
157,"Y","IINLPGQLVNYNGATAVAASN",-6.72541926938623e-06
158,"N","INLPGQLVNYNGATAVAASNG",-6.72541926938623e-06
159,"G","NLPGQLVNYNGATAVAASNGP",-6.72541926938623e-06
160,"A","LPGQLVNYNGATAVAASNGPG",-6.72541926938623e-06
161,"T","PGQLVNYNGATAVAASNGPGA",-6.72541926938623e-06
162,"A","GQLVNYNGATAVAASNGPGAI",-6.72541926938623e-06
163,"V","QLVNYNGATAVAASNGPGAIF",-6.72541926938623e-06
164,"A","LVNYNGATAVAASNGPGAIFM",-6.72541926938623e-06
165,"A","VNYNGATAVAASNGPGAIFML",-6.72541926938623e-06
166,"S","NYNGATAVAASNGPGAIFMLQ",-6.72541926938623e-06
167,"N","YNGATAVAASNGPGAIFMLQI",-6.72541926938623e-06
168,"G","NGATAVAASNGPGAIFMLQIG",0
169,"P","GATAVAASNGPGAIFMLQIGD",-0.0475836105828127
170,"G","ATAVAASNGPGAIFMLQIGDS",-0.0475836105828127
171,"A","TAVAASNGPGAIFMLQIGDSL",-0.0475836105828127
172,"I","AVAASNGPGAIFMLQIGDSLV",-0.0475836105828127
173,"F","VAASNGPGAIFMLQIGDSLVG",-0.0475836105828127
174,"M","AASNGPGAIFMLQIGDSLVGL",-0.0475836105828127
175,"L","ASNGPGAIFMLQIGDSLVGLW",-0.0475836105828127
176,"Q","SNGPGAIFMLQIGDSLVGLWD",-0.0951672211656254
177,"I","NGPGAIFMLQIGDSLVGLWDS",-0.0951672211656254
178,"G","GPGAIFMLQIGDSLVGLWDSS",-0.0951672211656254
179,"D","PGAIFMLQIGDSLVGLWDSSY",-0.0951739465848948
180,"S","GAIFMLQIGDSLVGLWDSSYE",-0.142670346142167
181,"L","AIFMLQIGDSLVGLWDSSYEA",-0.142670346142167
182,"V","IFMLQIGDSLVGLWDSSYEAV",-0.142670346142167
183,"G","FMLQIGDSLVGLWDSSYEAVY",-0.142677071561437
184,"L","MLQIGDSLVGLWDSSYEAVYT",-0.142677071561437
185,"W","LQIGDSLVGLWDSSYEAVYTD",-0.190260682144249
186,"D","QIGDSLVGLWDSSYEAVYTDA",-0.190260682144249

## Sheet: CCMV
Position,"CenterResidue","Window","windowCharge"
11,"R","MSTVGTGKLTRAQRRAAARKN",0.284874051808435
12,"A","STVGTGKLTRAQRRAAARKNK",0.332074359063964
13,"Q","TVGTGKLTRAQRRAAARKNKR",0.379692718388308
14,"R","VGTGKLTRAQRRAAARKNKRN",0.379692718388308
15,"R","GTGKLTRAQRRAAARKNKRNT",0.379692718388308
16,"A","TGKLTRAQRRAAARKNKRNTR",0.427311077712652
17,"A","GKLTRAQRRAAARKNKRNTRV",0.427311077712652
18,"A","KLTRAQRRAAARKNKRNTRVV",0.427311077712652
19,"R","LTRAQRRAAARKNKRNTRVVQ",0.380110770457122
20,"K","TRAQRRAAARKNKRNTRVVQP",0.380110770457122
21,"N","RAQRRAAARKNKRNTRVVQPV",0.380110770457122
22,"K","AQRRAAARKNKRNTRVVQPVI",0.332492411132778
23,"R","QRRAAARKNKRNTRVVQPVIV",0.332492411132778
24,"N","RRAAARKNKRNTRVVQPVIVE",0.284996011575506
25,"T","RAAARKNKRNTRVVQPVIVEP",0.237377652251162
26,"R","AAARKNKRNTRVVQPVIVEPI",0.189759292926819
27,"V","AARKNKRNTRVVQPVIVEPIA",0.189759292926819
28,"V","ARKNKRNTRVVQPVIVEPIAS",0.189759292926819
29,"Q","RKNKRNTRVVQPVIVEPIASG",0.189759292926819
30,"P","KNKRNTRVVQPVIVEPIASGQ",0.142140933602475
31,"V","NKRNTRVVQPVIVEPIASGQG",0.0949406263469449
32,"I","KRNTRVVQPVIVEPIASGQGK",0.142140933602475
33,"V","RNTRVVQPVIVEPIASGQGKA",0.0949406263469449
34,"E","NTRVVQPVIVEPIASGQGKAI",0.0473222670226012
35,"P","TRVVQPVIVEPIASGQGKAIK",0.0945225742781309
36,"I","RVVQPVIVEPIASGQGKAIKA",0.0945225742781309
37,"A","VVQPVIVEPIASGQGKAIKAW",0.0469042149537872
38,"S","VQPVIVEPIASGQGKAIKAWT",0.0469042149537872
39,"G","QPVIVEPIASGQGKAIKAWTG",0.0469042149537872
40,"Q","PVIVEPIASGQGKAIKAWTGY",0.0468974895345178
41,"G","VIVEPIASGQGKAIKAWTGYS",0.0468974895345178
42,"K","IVEPIASGQGKAIKAWTGYSV",0.0468974895345178
43,"A","VEPIASGQGKAIKAWTGYSVS",0.0468974895345178
44,"I","EPIASGQGKAIKAWTGYSVSK",0.0940977967900476
45,"K","PIASGQGKAIKAWTGYSVSKW",0.14159419634732
46,"A","IASGQGKAIKAWTGYSVSKWT",0.14159419634732
47,"W","ASGQGKAIKAWTGYSVSKWTA",0.14159419634732
48,"T","SGQGKAIKAWTGYSVSKWTAS",0.14159419634732
49,"G","GQGKAIKAWTGYSVSKWTASC",0.131217911401192
50,"Y","QGKAIKAWTGYSVSKWTASCA",0.131217911401192
51,"S","GKAIKAWTGYSVSKWTASCAA",0.131217911401192
52,"V","KAIKAWTGYSVSKWTASCAAA",0.131217911401192
53,"S","AIKAWTGYSVSKWTASCAAAE",0.0365212045883901
54,"K","IKAWTGYSVSKWTASCAAAEA",0.0365212045883901
55,"W","KAWTGYSVSKWTASCAAAEAK",0.0837215118439199
56,"T","AWTGYSVSKWTASCAAAEAKV",0.0365212045883901
57,"A","WTGYSVSKWTASCAAAEAKVT",0.0365212045883901
58,"S","TGYSVSKWTASCAAAEAKVTS",0.0365212045883901
59,"C","GYSVSKWTASCAAAEAKVTSA",0.0365212045883901
60,"A","YSVSKWTASCAAAEAKVTSAI",0.0365212045883901
61,"A","SVSKWTASCAAAEAKVTSAIT",0.0365279300076595
62,"A","VSKWTASCAAAEAKVTSAITI",0.0365279300076595
63,"E","SKWTASCAAAEAKVTSAITIS",0.0365279300076595
64,"A","KWTASCAAAEAKVTSAITISL",0.0365279300076595
65,"K","WTASCAAAEAKVTSAITISLP",-0.0106723772478703
66,"V","TASCAAAEAKVTSAITISLPN",-0.0106723772478703
67,"T","ASCAAAEAKVTSAITISLPNE",-0.0581687768051427
68,"S","SCAAAEAKVTSAITISLPNEL",-0.0581687768051427
69,"A","CAAAEAKVTSAITISLPNELS",-0.0581687768051427
70,"I","AAAEAKVTSAITISLPNELSS",-0.047792491859015
71,"T","AAEAKVTSAITISLPNELSSE",-0.0952888914162874
72,"I","AEAKVTSAITISLPNELSSER",-0.0476705320919436
73,"S","EAKVTSAITISLPNELSSERN",-0.0476705320919436
74,"L","AKVTSAITISLPNELSSERNK",0.0470261747208586
75,"P","KVTSAITISLPNELSSERNKQ",0.0470261747208586
76,"N","VTSAITISLPNELSSERNKQL",-0.000174132534671229
77,"E","TSAITISLPNELSSERNKQLK",0.0470261747208586
78,"L","SAITISLPNELSSERNKQLKV",0.0470261747208586
79,"S","AITISLPNELSSERNKQLKVG",0.0470261747208586
80,"S","ITISLPNELSSERNKQLKVGR",0.0946445340452023
81,"E","TISLPNELSSERNKQLKVGRV",0.0946445340452023
82,"R","ISLPNELSSERNKQLKVGRVL",0.0946445340452023
83,"N","SLPNELSSERNKQLKVGRVLL",0.0946445340452023
84,"K","LPNELSSERNKQLKVGRVLLW",0.0946445340452023
85,"Q","PNELSSERNKQLKVGRVLLWL",0.0946445340452023
86,"L","NELSSERNKQLKVGRVLLWLG",0.0946445340452023
87,"K","ELSSERNKQLKVGRVLLWLGL",0.0946445340452023
88,"V","LSSERNKQLKVGRVLLWLGLL",0.142140933602475
89,"G","SSERNKQLKVGRVLLWLGLLP",0.142140933602475
90,"R","SERNKQLKVGRVLLWLGLLPS",0.142140933602475
91,"V","ERNKQLKVGRVLLWLGLLPSV",0.142140933602475
92,"L","RNKQLKVGRVLLWLGLLPSVS",0.189637333159747
93,"L","NKQLKVGRVLLWLGLLPSVSG",0.142018973835403
94,"W","KQLKVGRVLLWLGLLPSVSGT",0.142018973835403
95,"L","QLKVGRVLLWLGLLPSVSGTV",0.0948186665798736
96,"G","LKVGRVLLWLGLLPSVSGTVK",0.142018973835403
97,"L","KVGRVLLWLGLLPSVSGTVKS",0.142018973835403
98,"L","VGRVLLWLGLLPSVSGTVKSC",0.0844423816337459
99,"P","GRVLLWLGLLPSVSGTVKSCV",0.0844423816337459
100,"S","RVLLWLGLLPSVSGTVKSCVT",0.0844423816337459
101,"V","VLLWLGLLPSVSGTVKSCVTE",-0.0106723772478703
102,"S","LLWLGLLPSVSGTVKSCVTET",-0.0106723772478703
103,"G","LWLGLLPSVSGTVKSCVTETQ",-0.0106723772478703
104,"T","WLGLLPSVSGTVKSCVTETQT",-0.0106723772478703
105,"V","LGLLPSVSGTVKSCVTETQTT",-0.0106723772478703
106,"K","GLLPSVSGTVKSCVTETQTTA",-0.0106723772478703
107,"S","LLPSVSGTVKSCVTETQTTAA",-0.0106723772478703
108,"C","LPSVSGTVKSCVTETQTTAAA",-0.0106723772478703
109,"V","PSVSGTVKSCVTETQTTAAAS",-0.0106723772478703
110,"T","SVSGTVKSCVTETQTTAAASF",-0.0106723772478703
111,"E","VSGTVKSCVTETQTTAAASFQ",-0.0106723772478703
112,"T","SGTVKSCVTETQTTAAASFQV",-0.0106723772478703
113,"Q","GTVKSCVTETQTTAAASFQVA",-0.0106723772478703
114,"T","TVKSCVTETQTTAAASFQVAL",-0.0106723772478703
115,"T","VKSCVTETQTTAAASFQVALA",-0.0106723772478703
116,"A","KSCVTETQTTAAASFQVALAV",-0.0106723772478703
117,"A","SCVTETQTTAAASFQVALAVA",-0.0578726845034001
118,"A","CVTETQTTAAASFQVALAVAD",-0.105456295086213
119,"S","VTETQTTAAASFQVALAVADN",-0.0950800101400851
120,"F","TETQTTAAASFQVALAVADNS",-0.0950800101400851
121,"Q","ETQTTAAASFQVALAVADNSK",-0.0478797028845553
122,"V","TQTTAAASFQVALAVADNSKD",-0.0479669139100956
123,"A","QTTAAASFQVALAVADNSKDV",-0.0479669139100956
124,"L","TTAAASFQVALAVADNSKDVV",-0.0479669139100956
125,"A","TAAASFQVALAVADNSKDVVA",-0.0479669139100956
126,"V","AAASFQVALAVADNSKDVVAA",-0.0479669139100956
127,"A","AASFQVALAVADNSKDVVAAM",-0.0479669139100956
128,"D","ASFQVALAVADNSKDVVAAMY",-0.047973639329365
129,"N","SFQVALAVADNSKDVVAAMYP",-0.047973639329365
130,"S","FQVALAVADNSKDVVAAMYPE",-0.0954700388866374
131,"K","QVALAVADNSKDVVAAMYPEA",-0.0954700388866374
132,"D","VALAVADNSKDVVAAMYPEAF",-0.0954700388866374
133,"V","ALAVADNSKDVVAAMYPEAFK",-0.0482697316311076
134,"V","LAVADNSKDVVAAMYPEAFKG",-0.0482697316311076
135,"A","AVADNSKDVVAAMYPEAFKGI",-0.0482697316311076
136,"A","VADNSKDVVAAMYPEAFKGIT",-0.0482697316311076
137,"M","ADNSKDVVAAMYPEAFKGITL",-0.0482697316311076
138,"Y","DNSKDVVAAMYPEAFKGITLE",-0.09576613118838
139,"P","NSKDVVAAMYPEAFKGITLEQ",-0.0481825206055673
140,"E","SKDVVAAMYPEAFKGITLEQL",-0.0481825206055673
141,"A","KDVVAAMYPEAFKGITLEQLT",-0.0481825206055673
142,"F","DVVAAMYPEAFKGITLEQLTA",-0.0953828278610971
143,"K","VVAAMYPEAFKGITLEQLTAD",-0.0953828278610971
144,"G","VAAMYPEAFKGITLEQLTADL",-0.0953828278610971
145,"I","AAMYPEAFKGITLEQLTADLT",-0.0953828278610971
146,"T","AMYPEAFKGITLEQLTADLTI",-0.0953828278610971
147,"L","MYPEAFKGITLEQLTADLTIY",-0.0953895532803665
148,"E","YPEAFKGITLEQLTADLTIYL",-0.0953895532803665
149,"Q","PEAFKGITLEQLTADLTIYLY",-0.0953895532803665
150,"L","EAFKGITLEQLTADLTIYLYS",-0.0953895532803665
151,"T","AFKGITLEQLTADLTIYLYSS",-0.0478931537230941
152,"A","FKGITLEQLTADLTIYLYSSA",-0.0478931537230941
153,"D","KGITLEQLTADLTIYLYSSAA",-0.0478931537230941
154,"L","GITLEQLTADLTIYLYSSAAL",-0.0950934609786239
155,"T","ITLEQLTADLTIYLYSSAALT",-0.0950934609786239
156,"I","TLEQLTADLTIYLYSSAALTE",-0.142589860535896
157,"Y","LEQLTADLTIYLYSSAALTEG",-0.142589860535896
158,"L","EQLTADLTIYLYSSAALTEGD",-0.190173471118709
159,"Y","QLTADLTIYLYSSAALTEGDV",-0.142677071561437
160,"S","LTADLTIYLYSSAALTEGDVI",-0.142677071561437
161,"S","TADLTIYLYSSAALTEGDVIV",-0.142677071561437
162,"A","ADLTIYLYSSAALTEGDVIVH",-0.140698506972591
163,"A","DLTIYLYSSAALTEGDVIVHL",-0.140698506972591
164,"L","LTIYLYSSAALTEGDVIVHLE",-0.140611295947051
165,"T","TIYLYSSAALTEGDVIVHLEV",-0.140611295947051
166,"E","IYLYSSAALTEGDVIVHLEVE",-0.188107695504323
167,"G","YLYSSAALTEGDVIVHLEVEH",-0.186129130915478
168,"D","LYSSAALTEGDVIVHLEVEHV",-0.186122405496208
169,"V","YSSAALTEGDVIVHLEVEHVR",-0.138504046171865
170,"I","SSAALTEGDVIVHLEVEHVRP",-0.138497320752595
171,"V","SAALTEGDVIVHLEVEHVRPT",-0.138497320752595
172,"H","AALTEGDVIVHLEVEHVRPTF",-0.138497320752595
173,"L","ALTEGDVIVHLEVEHVRPTFD",-0.186080931335408
174,"E","LTEGDVIVHLEVEHVRPTFDD",-0.233664541918221
175,"V","TEGDVIVHLEVEHVRPTFDDS",-0.233664541918221
176,"E","EGDVIVHLEVEHVRPTFDDSF",-0.233664541918221
177,"H","GDVIVHLEVEHVRPTFDDSFT",-0.186168142360948
178,"V","DVIVHLEVEHVRPTFDDSFTP",-0.186168142360948
179,"R","VIVHLEVEHVRPTFDDSFTPV",-0.138584531778136
180,"P","IVHLEVEHVRPTFDDSFTPVY",-0.138591257197405

## Sheet: FBNSV
Position,"CenterResidue","Window","windowCharge"
11,"K","MVSNWNWSGKKGRRTPRRGYT",0.284867326389165
12,"G","VSNWNWSGKKGRRTPRRGYTR",0.332485685713509
13,"R","SNWNWSGKKGRRTPRRGYTRP",0.332485685713509
14,"R","NWNWSGKKGRRTPRRGYTRPF",0.332485685713509
15,"T","WNWSGKKGRRTPRRGYTRPFK",0.379685992969039
16,"P","NWSGKKGRRTPRRGYTRPFKS",0.379685992969039
17,"R","WSGKKGRRTPRRGYTRPFKSA",0.379685992969039
18,"R","SGKKGRRTPRRGYTRPFKSAV",0.379685992969039
19,"G","GKKGRRTPRRGYTRPFKSAVP",0.379685992969039
20,"Y","KKGRRTPRRGYTRPFKSAVPT",0.379685992969039
21,"T","KGRRTPRRGYTRPFKSAVPTT",0.332485685713509
22,"R","GRRTPRRGYTRPFKSAVPTTR",0.332903737782323
23,"P","RRTPRRGYTRPFKSAVPTTRV",0.332903737782323
24,"F","RTPRRGYTRPFKSAVPTTRVV",0.285285378457979
25,"K","TPRRGYTRPFKSAVPTTRVVV",0.237667019133635
26,"S","PRRGYTRPFKSAVPTTRVVVH",0.239645583722481
27,"A","RRGYTRPFKSAVPTTRVVVHQ",0.239645583722481
28,"V","RGYTRPFKSAVPTTRVVVHQS",0.192027224398137
29,"P","GYTRPFKSAVPTTRVVVHQSA",0.144408865073793
30,"T","YTRPFKSAVPTTRVVVHQSAV",0.144408865073793
31,"T","TRPFKSAVPTTRVVVHQSAVL",0.144415590493063
32,"R","RPFKSAVPTTRVVVHQSAVLK",0.191615897748593
33,"V","PFKSAVPTTRVVVHQSAVLKK",0.191197845679779
34,"V","FKSAVPTTRVVVHQSAVLKKD",0.143614235096966
35,"V","KSAVPTTRVVVHQSAVLKKDD",0.0960306245141531
36,"H","SAVPTTRVVVHQSAVLKKDDV",0.0488303172586233
37,"Q","AVPTTRVVVHQSAVLKKDDVS",0.0488303172586233
38,"S","VPTTRVVVHQSAVLKKDDVSG",0.0488303172586233
39,"A","PTTRVVVHQSAVLKKDDVSGS",0.0488303172586233
40,"V","TTRVVVHQSAVLKKDDVSGSE",0.00133391770135095
41,"L","TRVVVHQSAVLKKDDVSGSEI",0.00133391770135095
42,"K","RVVVHQSAVLKKDDVSGSEIK",0.0485342249568807
43,"K","VVVHQSAVLKKDDVSGSEIKP",0.000915865632536968
44,"D","VVHQSAVLKKDDVSGSEIKPE",-0.0465805339247354
45,"D","VHQSAVLKKDDVSGSEIKPEG",-0.0465805339247354
46,"V","HQSAVLKKDDVSGSEIKPEGD",-0.0941641445075481
47,"S","QSAVLKKDDVSGSEIKPEGDV",-0.0961427090963935
48,"G","SAVLKKDDVSGSEIKPEGDVA",-0.0961427090963935
49,"S","AVLKKDDVSGSEIKPEGDVAR",-0.0485243497720498
50,"E","VLKKDDVSGSEIKPEGDVARY",-0.0485310751913192
51,"I","LKKDDVSGSEIKPEGDVARYK",-0.00133076793578937
52,"K","KKDDVSGSEIKPEGDVARYKI",-0.00133076793578937
53,"P","KDDVSGSEIKPEGDVARYKIR",-0.000912715866975387
54,"E","DDVSGSEIKPEGDVARYKIRK",-0.000912715866975387
55,"G","DVSGSEIKPEGDVARYKIRKV",0.0466708947158373
56,"D","VSGSEIKPEGDVARYKIRKVM",0.09425450529865
57,"V","SGSEIKPEGDVARYKIRKVML",0.09425450529865
58,"A","GSEIKPEGDVARYKIRKVMLS",0.09425450529865
59,"R","SEIKPEGDVARYKIRKVMLSC",0.0838782203525223
60,"Y","EIKPEGDVARYKIRKVMLSCT",0.0838782203525223
61,"K","IKPEGDVARYKIRKVMLSCTL",0.131374619909795
62,"I","KPEGDVARYKIRKVMLSCTLR",0.178992979234138
63,"R","PEGDVARYKIRKVMLSCTLRM",0.131792671978609
64,"K","EGDVARYKIRKVMLSCTLRMR",0.179411031302952
65,"V","GDVARYKIRKVMLSCTLRMRP",0.226907430860225
66,"M","DVARYKIRKVMLSCTLRMRPG",0.226907430860225
67,"L","VARYKIRKVMLSCTLRMRPGE",0.226994641885765
68,"S","ARYKIRKVMLSCTLRMRPGEL",0.226994641885765
69,"C","RYKIRKVMLSCTLRMRPGELV",0.226994641885765
70,"T","YKIRKVMLSCTLRMRPGELVN",0.179376282561421
71,"L","KIRKVMLSCTLRMRPGELVNY",0.179376282561421
72,"R","IRKVMLSCTLRMRPGELVNYL",0.132175975305892
73,"M","RKVMLSCTLRMRPGELVNYLI",0.132175975305892
74,"R","KVMLSCTLRMRPGELVNYLIV",0.0845576159815479
75,"P","VMLSCTLRMRPGELVNYLIVK",0.0845576159815479
76,"G","MLSCTLRMRPGELVNYLIVKC",0.0741813310354202
77,"E","LSCTLRMRPGELVNYLIVKCS",0.0741813310354202
78,"L","SCTLRMRPGELVNYLIVKCSS",0.0741813310354202
79,"V","CTLRMRPGELVNYLIVKCSSP",0.0741813310354202
80,"N","TLRMRPGELVNYLIVKCSSPI",0.0845576159815479
81,"Y","LRMRPGELVNYLIVKCSSPIV",0.0845576159815479
82,"L","RMRPGELVNYLIVKCSSPIVN",0.0845576159815479
83,"I","MRPGELVNYLIVKCSSPIVNW",0.0369392566572041
84,"V","RPGELVNYLIVKCSSPIVNWS",0.0369392566572041
85,"K","PGELVNYLIVKCSSPIVNWSA",-0.0106791026671397
86,"C","GELVNYLIVKCSSPIVNWSAA",-0.0106791026671397
87,"S","ELVNYLIVKCSSPIVNWSAAF",-0.0106791026671397
88,"S","LVNYLIVKCSSPIVNWSAAFT",0.0368172968901327
89,"P","VNYLIVKCSSPIVNWSAAFTA",0.0368172968901327
90,"I","NYLIVKCSSPIVNWSAAFTAP",0.0368172968901327
91,"V","YLIVKCSSPIVNWSAAFTAPA",0.0368172968901327
92,"N","LIVKCSSPIVNWSAAFTAPAL",0.0368240223094021
93,"W","IVKCSSPIVNWSAAFTAPALM",0.0368240223094021
94,"S","VKCSSPIVNWSAAFTAPALMV",0.0368240223094021
95,"A","KCSSPIVNWSAAFTAPALMVK",0.0840243295649319
96,"A","CSSPIVNWSAAFTAPALMVKE",-0.0106723772478703
97,"F","SSPIVNWSAAFTAPALMVKES",-0.000296092301742604
98,"T","SPIVNWSAAFTAPALMVKESC",-0.0106723772478703
99,"A","PIVNWSAAFTAPALMVKESCQ",-0.0106723772478703
100,"P","IVNWSAAFTAPALMVKESCQD",-0.058255987830683
101,"A","VNWSAAFTAPALMVKESCQDM",-0.058255987830683
102,"L","NWSAAFTAPALMVKESCQDMI",-0.058255987830683
103,"M","WSAAFTAPALMVKESCQDMIT",-0.058255987830683
104,"V","SAAFTAPALMVKESCQDMITI",-0.058255987830683
105,"K","AAFTAPALMVKESCQDMITII",-0.058255987830683
106,"E","AFTAPALMVKESCQDMITIIG",-0.058255987830683
107,"S","FTAPALMVKESCQDMITIIGK",-0.0110556805751532
108,"C","TAPALMVKESCQDMITIIGKG",-0.0110556805751532
109,"Q","APALMVKESCQDMITIIGKGK",0.0361446266803766
110,"D","PALMVKESCQDMITIIGKGKV",0.0361446266803766
111,"M","ALMVKESCQDMITIIGKGKVE",-0.0113517728768958
112,"I","LMVKESCQDMITIIGKGKVES",-0.0113517728768958
113,"T","MVKESCQDMITIIGKGKVESN",-0.0113517728768958
114,"I","VKESCQDMITIIGKGKVESNG",-0.0113517728768958
115,"I","KESCQDMITIIGKGKVESNGV",-0.0113517728768958
116,"G","ESCQDMITIIGKGKVESNGVA",-0.0585520801324256
117,"K","SCQDMITIIGKGKVESNGVAG",-0.0110556805751532
118,"G","CQDMITIIGKGKVESNGVAGS",-0.0110556805751532
119,"K","QDMITIIGKGKVESNGVAGSD",-0.0482630062118382
120,"V","DMITIIGKGKVESNGVAGSDC",-0.0586392911579659
121,"E","MITIIGKGKVESNGVAGSDCT",-0.0110556805751532
122,"S","ITIIGKGKVESNGVAGSDCTK",0.0361446266803766
123,"N","TIIGKGKVESNGVAGSDCTKS",0.0361446266803766
124,"G","IIGKGKVESNGVAGSDCTKSF",0.0361446266803766
125,"V","IGKGKVESNGVAGSDCTKSFN",0.0361446266803766
126,"A","GKGKVESNGVAGSDCTKSFNK",0.0833449339359064
127,"G","KGKVESNGVAGSDCTKSFNKF",0.0833449339359064
128,"S","GKVESNGVAGSDCTKSFNKFI",0.0361446266803766
129,"D","KVESNGVAGSDCTKSFNKFIR",0.0837629860047203
130,"C","VESNGVAGSDCTKSFNKFIRL",0.0365626787491906
131,"T","ESNGVAGSDCTKSFNKFIRLG",0.0365626787491906
132,"K","SNGVAGSDCTKSFNKFIRLGA",0.0840590783064629
133,"S","NGVAGSDCTKSFNKFIRLGAG",0.0840590783064629
134,"F","GVAGSDCTKSFNKFIRLGAGI",0.0840590783064629
135,"N","VAGSDCTKSFNKFIRLGAGIS",0.0840590783064629
136,"K","AGSDCTKSFNKFIRLGAGISQ",0.0840590783064629
137,"F","GSDCTKSFNKFIRLGAGISQT",0.0840590783064629
138,"I","SDCTKSFNKFIRLGAGISQTQ",0.0840590783064629
139,"R","DCTKSFNKFIRLGAGISQTQH",0.0860376428953084
140,"L","CTKSFNKFIRLGAGISQTQHL",0.133621253478121
141,"G","TKSFNKFIRLGAGISQTQHLY",0.143990813004979
142,"A","KSFNKFIRLGAGISQTQHLYV",0.143990813004979
143,"G","SFNKFIRLGAGISQTQHLYVV",0.0967905057494496
144,"I","FNKFIRLGAGISQTQHLYVVM",0.0967905057494496
145,"S","NKFIRLGAGISQTQHLYVVMY",0.0967837803301802
146,"Q","KFIRLGAGISQTQHLYVVMYT",0.0967837803301802
147,"T","FIRLGAGISQTQHLYVVMYTS",0.0495834730746504
148,"Q","IRLGAGISQTQHLYVVMYTSE",0.00208707351737801
149,"H","RLGAGISQTQHLYVVMYTSEA",0.00208707351737801
150,"L","LGAGISQTQHLYVVMYTSEAV",-0.0455312858069658
151,"Y","GAGISQTQHLYVVMYTSEAVK",0.00166902144856403
152,"V","AGISQTQHLYVVMYTSEAVKT",0.00166902144856403
153,"V","GISQTQHLYVVMYTSEAVKTV",0.00166902144856403
154,"M","ISQTQHLYVVMYTSEAVKTVL",0.00166902144856403
155,"Y","SQTQHLYVVMYTSEAVKTVLE",-0.0458273781087084
156,"T","QTQHLYVVMYTSEAVKTVLEH",-0.043848813519863
157,"S","TQHLYVVMYTSEAVKTVLEHR",0.00376954580448081
158,"E","QHLYVVMYTSEAVKTVLEHRV",0.00376954580448081
159,"A","HLYVVMYTSEAVKTVLEHRVY",0.00376282038521142
160,"V","LYVVMYTSEAVKTVLEHRVYI",0.00178425579636602
161,"K","YVVMYTSEAVKTVLEHRVYIE",-0.0457121437609064
162,"T","VVMYTSEAVKTVLEHRVYIEV",-0.045705418341637

## Sheet: PLRV
Position,"CenterResidue","Window","windowCharge"
11,"N","MSTVVVKGNVNGGVQQPRMRR",0.190055385228561
12,"G","STVVVKGNVNGGVQQPRMRRR",0.237673744552905
13,"G","TVVVKGNVNGGVQQPRMRRRQ",0.237673744552905
14,"V","VVVKGNVNGGVQQPRMRRRQS",0.237673744552905
15,"Q","VVKGNVNGGVQQPRMRRRQSL",0.237673744552905
16,"Q","VKGNVNGGVQQPRMRRRQSLR",0.285292103877249
17,"P","KGNVNGGVQQPRMRRRQSLRR",0.332910463201592
18,"R","GNVNGGVQQPRMRRRQSLRRR",0.333328515270406
19,"M","NVNGGVQQPRMRRRQSLRRRA",0.333328515270406
20,"R","VNGGVQQPRMRRRQSLRRRAN",0.333328515270406
21,"R","NGGVQQPRMRRRQSLRRRANR",0.38094687459475
22,"R","GGVQQPRMRRRQSLRRRANRV",0.38094687459475
23,"Q","GVQQPRMRRRQSLRRRANRVQ",0.38094687459475
24,"S","VQQPRMRRRQSLRRRANRVQP",0.38094687459475
25,"L","QQPRMRRRQSLRRRANRVQPV",0.38094687459475
26,"R","QPRMRRRQSLRRRANRVQPVV",0.38094687459475
27,"R","PRMRRRQSLRRRANRVQPVVM",0.38094687459475
28,"R","RMRRRQSLRRRANRVQPVVMV",0.38094687459475
29,"A","MRRRQSLRRRANRVQPVVMVT",0.333328515270406
30,"N","RRRQSLRRRANRVQPVVMVTA",0.333328515270406
31,"R","RRQSLRRRANRVQPVVMVTAP",0.285710155946063
32,"V","RQSLRRRANRVQPVVMVTAPG",0.238091796621719
33,"Q","QSLRRRANRVQPVVMVTAPGQ",0.190473437297375
34,"P","SLRRRANRVQPVVMVTAPGQP",0.190473437297375
35,"V","LRRRANRVQPVVMVTAPGQPR",0.238091796621719
36,"V","RRRANRVQPVVMVTAPGQPRR",0.285710155946063
37,"M","RRANRVQPVVMVTAPGQPRRR",0.285710155946063
38,"V","RANRVQPVVMVTAPGQPRRRR",0.285710155946063
39,"T","ANRVQPVVMVTAPGQPRRRRR",0.285710155946063
40,"A","NRVQPVVMVTAPGQPRRRRRR",0.333328515270406
41,"P","RVQPVVMVTAPGQPRRRRRRR",0.38094687459475
42,"G","VQPVVMVTAPGQPRRRRRRRG",0.333328515270406
43,"Q","QPVVMVTAPGQPRRRRRRRGG",0.333328515270406
44,"P","PVVMVTAPGQPRRRRRRRGGN",0.333328515270406
45,"R","VVMVTAPGQPRRRRRRRGGNR",0.38094687459475
46,"R","VMVTAPGQPRRRRRRRGGNRR",0.428565233919094
47,"R","MVTAPGQPRRRRRRRGGNRRS",0.428565233919094
48,"R","VTAPGQPRRRRRRRGGNRRSR",0.476183593243438
49,"R","TAPGQPRRRRRRRGGNRRSRR",0.523801952567782
50,"R","APGQPRRRRRRRGGNRRSRRT",0.523801952567782
51,"R","PGQPRRRRRRRGGNRRSRRTG",0.523801952567782
52,"G","GQPRRRRRRRGGNRRSRRTGV",0.523801952567782
53,"G","QPRRRRRRRGGNRRSRRTGVP",0.523801952567782
54,"N","PRRRRRRRGGNRRSRRTGVPR",0.571420311892125
55,"R","RRRRRRRGGNRRSRRTGVPRG",0.571420311892125
56,"R","RRRRRRGGNRRSRRTGVPRGR",0.571420311892125
57,"S","RRRRRGGNRRSRRTGVPRGRG",0.523801952567782
58,"R","RRRRGGNRRSRRTGVPRGRGS",0.476183593243438
59,"R","RRRGGNRRSRRTGVPRGRGSS",0.428565233919094
60,"T","RRGGNRRSRRTGVPRGRGSSE",0.333450475037478
61,"G","RGGNRRSRRTGVPRGRGSSET",0.285832115713134
62,"V","GGNRRSRRTGVPRGRGSSETF",0.23821375638879
63,"P","GNRRSRRTGVPRGRGSSETFV",0.23821375638879
64,"R","NRRSRRTGVPRGRGSSETFVF",0.23821375638879
65,"G","RRSRRTGVPRGRGSSETFVFT",0.23821375638879
66,"R","RSRRTGVPRGRGSSETFVFTK",0.237795704319976
67,"G","SRRTGVPRGRGSSETFVFTKD",0.14259373441282
68,"S","RRTGVPRGRGSSETFVFTKDN",0.14259373441282
69,"S","RTGVPRGRGSSETFVFTKDNL",0.094975375088476
70,"E","TGVPRGRGSSETFVFTKDNLV",0.0473570157641322
71,"T","GVPRGRGSSETFVFTKDNLVG",0.0473570157641322
72,"F","VPRGRGSSETFVFTKDNLVGN",0.0473570157641322
73,"V","PRGRGSSETFVFTKDNLVGNT",0.0473570157641322
74,"F","RGRGSSETFVFTKDNLVGNTQ",0.0473570157641322
75,"T","GRGSSETFVFTKDNLVGNTQG",-0.000261343560211542
76,"K","RGSSETFVFTKDNLVGNTQGS",-0.000261343560211542
77,"D","GSSETFVFTKDNLVGNTQGSF",-0.0478797028845553
78,"N","SSETFVFTKDNLVGNTQGSFT",-0.0478797028845553
79,"L","SETFVFTKDNLVGNTQGSFTF",-0.0478797028845553
80,"V","ETFVFTKDNLVGNTQGSFTFG",-0.0478797028845553
81,"G","TFVFTKDNLVGNTQGSFTFGP",-0.000383303327282917
82,"N","FVFTKDNLVGNTQGSFTFGPS",-0.000383303327282917
83,"T","VFTKDNLVGNTQGSFTFGPSL",-0.000383303327282917
84,"Q","FTKDNLVGNTQGSFTFGPSLS",-0.000383303327282917
85,"G","TKDNLVGNTQGSFTFGPSLSD",-0.0479669139100956
86,"S","KDNLVGNTQGSFTFGPSLSDC",-0.0583431988562233
87,"F","DNLVGNTQGSFTFGPSLSDCP",-0.105543506111753
88,"T","NLVGNTQGSFTFGPSLSDCPA",-0.0579598955289404
89,"F","LVGNTQGSFTFGPSLSDCPAF",-0.0579598955289404
90,"G","VGNTQGSFTFGPSLSDCPAFK",-0.0107595882734106
91,"P","GNTQGSFTFGPSLSDCPAFKD",-0.0583431988562233
92,"S","NTQGSFTFGPSLSDCPAFKDG",-0.0583431988562233
93,"L","TQGSFTFGPSLSDCPAFKDGI",-0.0583431988562233
94,"S","QGSFTFGPSLSDCPAFKDGIL",-0.0583431988562233
95,"D","GSFTFGPSLSDCPAFKDGILK",-0.0111428916006935
96,"C","SFTFGPSLSDCPAFKDGILKA",-0.0111428916006935
97,"P","FTFGPSLSDCPAFKDGILKAY",-0.0111496170199629
98,"A","TFGPSLSDCPAFKDGILKAYH",-0.00917105243111751
99,"F","FGPSLSDCPAFKDGILKAYHE",-0.0566674519883899
100,"K","GPSLSDCPAFKDGILKAYHEY",-0.0566741774076593
101,"D","PSLSDCPAFKDGILKAYHEYK",-0.0094738701521295
102,"G","SLSDCPAFKDGILKAYHEYKI",-0.0094738701521295
103,"I","LSDCPAFKDGILKAYHEYKIT",-0.0094738701521295
104,"L","SDCPAFKDGILKAYHEYKITS",-0.0094738701521295
105,"K","DCPAFKDGILKAYHEYKITSI",-0.0094738701521295
106,"A","CPAFKDGILKAYHEYKITSIL",0.0381097404306832
107,"Y","PAFKDGILKAYHEYKITSILL",0.0484860253768109
108,"H","AFKDGILKAYHEYKITSILLQ",0.0484860253768109
109,"E","FKDGILKAYHEYKITSILLQF",0.0484860253768109
110,"Y","KDGILKAYHEYKITSILLQFV",0.0484860253768109
111,"K","DGILKAYHEYKITSILLQFVS",0.00128571812128111
112,"I","GILKAYHEYKITSILLQFVSE",0.00137292914682143
113,"T","ILKAYHEYKITSILLQFVSEA",0.00137292914682143
114,"S","LKAYHEYKITSILLQFVSEAS",0.00137292914682143
115,"I","KAYHEYKITSILLQFVSEASS",0.00137292914682143
116,"L","AYHEYKITSILLQFVSEASST",-0.0458273781087084
117,"L","YHEYKITSILLQFVSEASSTS",-0.0458273781087084
118,"Q","HEYKITSILLQFVSEASSTSS",-0.045820652689439
119,"F","EYKITSILLQFVSEASSTSSG",-0.0477992172782844
120,"V","YKITSILLQFVSEASSTSSGS",-0.00030281772101199
121,"S","KITSILLQFVSEASSTSSGSI",-0.000296092301742604
122,"E","ITSILLQFVSEASSTSSGSIA",-0.0474963995572724
123,"A","TSILLQFVSEASSTSSGSIAY",-0.0475031249765418
124,"S","SILLQFVSEASSTSSGSIAYE",-0.0949995245338142
125,"S","ILLQFVSEASSTSSGSIAYEL",-0.0949995245338142
126,"T","LLQFVSEASSTSSGSIAYELD",-0.142583135116627
127,"S","LQFVSEASSTSSGSIAYELDP",-0.142583135116627
128,"S","QFVSEASSTSSGSIAYELDPH",-0.140604570527781
129,"G","FVSEASSTSSGSIAYELDPHC",-0.150980855473909
130,"S","VSEASSTSSGSIAYELDPHCK",-0.103780548218379
131,"I","SEASSTSSGSIAYELDPHCKV",-0.103780548218379
132,"A","EASSTSSGSIAYELDPHCKVS",-0.103780548218379
133,"Y","ASSTSSGSIAYELDPHCKVSS",-0.056284148661107
134,"E","SSTSSGSIAYELDPHCKVSSL",-0.056284148661107
135,"L","STSSGSIAYELDPHCKVSSLQ",-0.056284148661107
136,"D","TSSGSIAYELDPHCKVSSLQS",-0.056284148661107
137,"P","SSGSIAYELDPHCKVSSLQSY",-0.0562908740803764
138,"H","SGSIAYELDPHCKVSSLQSYV",-0.0562908740803764
139,"C","GSIAYELDPHCKVSSLQSYVN",-0.0562908740803764
140,"K","SIAYELDPHCKVSSLQSYVNK",-0.00909056682484658
141,"V","IAYELDPHCKVSSLQSYVNKF",-0.00909056682484658
142,"S","AYELDPHCKVSSLQSYVNKFQ",-0.00909056682484658
143,"S","YELDPHCKVSSLQSYVNKFQI",-0.00909056682484658
144,"L","ELDPHCKVSSLQSYVNKFQIT",-0.00908384140557719
145,"Q","LDPHCKVSSLQSYVNKFQITK",0.085612865407225
146,"S","DPHCKVSSLQSYVNKFQITKG",0.085612865407225
147,"Y","PHCKVSSLQSYVNKFQITKGG",0.133196475990038
148,"V","HCKVSSLQSYVNKFQITKGGA",0.133196475990038
149,"N","CKVSSLQSYVNKFQITKGGAK",0.178418218656722
150,"K","KVSSLQSYVNKFQITKGGAKT",0.18879450360285
151,"F","VSSLQSYVNKFQITKGGAKTY",0.141587470928051
152,"Q","SSLQSYVNKFQITKGGAKTYQ",0.141587470928051
153,"I","SLQSYVNKFQITKGGAKTYQA",0.141587470928051
154,"T","LQSYVNKFQITKGGAKTYQAR",0.189205830252394
155,"K","QSYVNKFQITKGGAKTYQARM",0.189205830252394
156,"G","SYVNKFQITKGGAKTYQARMI",0.189205830252394
157,"G","YVNKFQITKGGAKTYQARMIN",0.189205830252394
158,"A","VNKFQITKGGAKTYQARMING",0.189212555671664
159,"K","NKFQITKGGAKTYQARMINGV",0.189212555671664
160,"T","KFQITKGGAKTYQARMINGVE",0.141716156114391
161,"Y","FQITKGGAKTYQARMINGVEW",0.0945158488588616
162,"Q","QITKGGAKTYQARMINGVEWH",0.096494413447707
163,"A","ITKGGAKTYQARMINGVEWHD",0.0489108028648943
164,"R","TKGGAKTYQARMINGVEWHDS",0.0489108028648943
165,"M","KGGAKTYQARMINGVEWHDSS",0.0489108028648943
166,"I","GGAKTYQARMINGVEWHDSSE",-0.0457859039479079
167,"N","GAKTYQARMINGVEWHDSSED",-0.0933695145307206
168,"G","AKTYQARMINGVEWHDSSEDQ",-0.0933695145307206
169,"V","KTYQARMINGVEWHDSSEDQC",-0.103745799476848
170,"E","TYQARMINGVEWHDSSEDQCR",-0.103327747408034
171,"W","YQARMINGVEWHDSSEDQCRI",-0.103327747408034
172,"H","QARMINGVEWHDSSEDQCRIL",-0.103321021988765
173,"D","ARMINGVEWHDSSEDQCRILW",-0.103321021988765
174,"S","RMINGVEWHDSSEDQCRILWK",-0.0561207147332352
175,"S","MINGVEWHDSSEDQCRILWKG",-0.103739074057579
176,"E","INGVEWHDSSEDQCRILWKGN",-0.103739074057579
177,"D","NGVEWHDSSEDQCRILWKGNG",-0.103739074057579
178,"Q","GVEWHDSSEDQCRILWKGNGK",-0.0565387668020491
179,"C","VEWHDSSEDQCRILWKGNGKS",-0.0565387668020491
180,"R","EWHDSSEDQCRILWKGNGKSS",-0.0565387668020491
181,"I","WHDSSEDQCRILWKGNGKSSD",-0.0566259778275894
182,"L","HDSSEDQCRILWKGNGKSSDS",-0.0566259778275894
183,"W","DSSEDQCRILWKGNGKSSDSA",-0.0586045424164349
184,"K","SSEDQCRILWKGNGKSSDSAG",-0.0110209318336222
185,"G","SEDQCRILWKGNGKSSDSAGS",-0.0110209318336222
186,"N","EDQCRILWKGNGKSSDSAGSF",-0.0110209318336222
187,"G","DQCRILWKGNGKSSDSAGSFR",0.084093827047994
188,"K","QCRILWKGNGKSSDSAGSFRV",0.131677437630807
189,"S","CRILWKGNGKSSDSAGSFRVT",0.131677437630807
190,"S","RILWKGNGKSSDSAGSFRVTI",0.142053722576934
191,"D","ILWKGNGKSSDSAGSFRVTIK",0.14163567050812
192,"S","LWKGNGKSSDSAGSFRVTIKV",0.14163567050812
193,"A","WKGNGKSSDSAGSFRVTIKVA",0.14163567050812
194,"G","KGNGKSSDSAGSFRVTIKVAL",0.14163567050812
195,"S","GNGKSSDSAGSFRVTIKVALQ",0.0944353632525907
196,"F","NGKSSDSAGSFRVTIKVALQN",0.0944353632525907
197,"R","GKSSDSAGSFRVTIKVALQNP",0.0944353632525907
198,"V","KSSDSAGSFRVTIKVALQNPK",0.14163567050812

## Sheet: AYVV
Position,"CenterResidue","Window","windowCharge"
11,"M","NRRRTWTNRPMYRKPRLYRMY",0.380508646268128
12,"Y","RRRTWTNRPMYRKPRLYRMYR",0.428127005592472
13,"R","RRTWTNRPMYRKPRLYRMYRT",0.380508646268128
14,"K","RTWTNRPMYRKPRLYRMYRTP",0.332890286943784
15,"P","TWTNRPMYRKPRLYRMYRTPD",0.237688317036628
16,"R","WTNRPMYRKPRLYRMYRTPDV",0.237688317036628
17,"L","TNRPMYRKPRLYRMYRTPDVP",0.237688317036628
18,"Y","NRPMYRKPRLYRMYRTPDVPK",0.284888624292158
19,"R","RPMYRKPRLYRMYRTPDVPKG",0.284888624292158
20,"M","PMYRKPRLYRMYRTPDVPKGC",0.226893980021686
21,"Y","MYRKPRLYRMYRTPDVPKGCE",0.179397580464414
22,"R","YRKPRLYRMYRTPDVPKGCEG",0.179397580464414
23,"T","RKPRLYRMYRTPDVPKGCEGP",0.179404305883683
24,"P","KPRLYRMYRTPDVPKGCEGPC",0.121409661613212
25,"D","PRLYRMYRTPDVPKGCEGPCK",0.121409661613212
26,"V","RLYRMYRTPDVPKGCEGPCKV",0.121409661613212
27,"P","LYRMYRTPDVPKGCEGPCKVQ",0.0737913022888678
28,"K","YRMYRTPDVPKGCEGPCKVQS",0.0737913022888678
29,"G","RMYRTPDVPKGCEGPCKVQSY",0.0737913022888678
30,"C","MYRTPDVPKGCEGPCKVQSYE",-0.0213234565927483
31,"E","YRTPDVPKGCEGPCKVQSYEQ",-0.0213234565927483
32,"G","RTPDVPKGCEGPCKVQSYEQR",0.0263016281508648
33,"P","TPDVPKGCEGPCKVQSYEQRH",-0.0193381665846335
34,"C","PDVPKGCEGPCKVQSYEQRHD",-0.0669217771674462
35,"K","DVPKGCEGPCKVQSYEQRHDI",-0.0669217771674462
36,"V","VPKGCEGPCKVQSYEQRHDIS",-0.0193381665846335
37,"Q","PKGCEGPCKVQSYEQRHDISH",-0.0173596019957881
38,"S","KGCEGPCKVQSYEQRHDISHV",-0.0173596019957881
39,"Y","GCEGPCKVQSYEQRHDISHVG",-0.0645599092513179
40,"E","CEGPCKVQSYEQRHDISHVGK",-0.0173596019957881
41,"Q","EGPCKVQSYEQRHDISHVGKV",-0.00698331704966042
42,"R","GPCKVQSYEQRHDISHVGKVL",0.040513082507612
43,"H","PCKVQSYEQRHDISHVGKVLC",0.0301367975614843
44,"D","CKVQSYEQRHDISHVGKVLCV",0.0301367975614843
45,"I","KVQSYEQRHDISHVGKVLCVS",0.040513082507612
46,"S","VQSYEQRHDISHVGKVLCVSD",-0.0542708353307305
47,"H","QSYEQRHDISHVGKVLCVSDV",-0.0542708353307305
48,"V","SYEQRHDISHVGKVLCVSDVT",-0.0542708353307305
49,"G","YEQRHDISHVGKVLCVSDVTR",-0.00665247600638675
50,"K","EQRHDISHVGKVLCVSDVTRG",-0.00664575058711736
51,"V","QRHDISHVGKVLCVSDVTRGN",0.040850648970155
52,"L","RHDISHVGKVLCVSDVTRGNG",0.040850648970155
53,"C","HDISHVGKVLCVSDVTRGNGL",-0.00676771035418874
54,"V","DISHVGKVLCVSDVTRGNGLT",-0.00874627494303414
55,"S","ISHVGKVLCVSDVTRGNGLTH",0.040815900228624
56,"D","SHVGKVLCVSDVTRGNGLTHR",0.0884342595529677
57,"V","HVGKVLCVSDVTRGNGLTHRV",0.0884342595529677
58,"T","VGKVLCVSDVTRGNGLTHRVG",0.0864556949641223
59,"R","GKVLCVSDVTRGNGLTHRVGK",0.133656002219652
60,"G","KVLCVSDVTRGNGLTHRVGKR",0.181274361543996
61,"N","VLCVSDVTRGNGLTHRVGKRF",0.134074054288466
62,"G","LCVSDVTRGNGLTHRVGKRFC",0.123697769342338
63,"L","CVSDVTRGNGLTHRVGKRFCV",0.123697769342338
64,"T","VSDVTRGNGLTHRVGKRFCVK",0.181274361543996
65,"H","SDVTRGNGLTHRVGKRFCVKS",0.181274361543996
66,"R","DVTRGNGLTHRVGKRFCVKSV",0.181274361543996
67,"V","VTRGNGLTHRVGKRFCVKSVY",0.228851246707539
68,"G","TRGNGLTHRVGKRFCVKSVYV",0.228851246707539
69,"K","RGNGLTHRVGKRFCVKSVYVL",0.228851246707539
70,"R","GNGLTHRVGKRFCVKSVYVLG",0.181232887383195
71,"F","NGLTHRVGKRFCVKSVYVLGK",0.228433194638725
72,"C","GLTHRVGKRFCVKSVYVLGKI",0.228433194638725
73,"V","LTHRVGKRFCVKSVYVLGKIW",0.228433194638725
74,"K","THRVGKRFCVKSVYVLGKIWM",0.228433194638725
75,"S","HRVGKRFCVKSVYVLGKIWMD",0.180849584055913
76,"V","RVGKRFCVKSVYVLGKIWMDE",0.131374619909795
77,"Y","VGKRFCVKSVYVLGKIWMDEN",0.083756260585451
78,"V","GKRFCVKSVYVLGKIWMDENI",0.083756260585451
79,"L","KRFCVKSVYVLGKIWMDENIK",0.130956567840981
80,"G","RFCVKSVYVLGKIWMDENIKT",0.083756260585451
81,"K","FCVKSVYVLGKIWMDENIKTK",0.083338208516637
82,"I","CVKSVYVLGKIWMDENIKTKN",0.083338208516637
83,"W","VKSVYVLGKIWMDENIKTKNH",0.0956930580516101
84,"M","KSVYVLGKIWMDENIKTKNHT",0.0956930580516101
85,"D","SVYVLGKIWMDENIKTKNHTN",0.0484927507960803
86,"E","VYVLGKIWMDENIKTKNHTNT",0.0484927507960803
87,"N","YVLGKIWMDENIKTKNHTNTV",0.0484927507960803
88,"I","VLGKIWMDENIKTKNHTNTVM",0.0484994762153497
89,"K","LGKIWMDENIKTKNHTNTVMF",0.0484994762153497
90,"T","GKIWMDENIKTKNHTNTVMFY",0.0484927507960803
91,"K","KIWMDENIKTKNHTNTVMFYL",0.0484927507960803
92,"N","IWMDENIKTKNHTNTVMFYLV",0.0012924435405505
93,"H","WMDENIKTKNHTNTVMFYLVR",0.0489108028648943
94,"T","MDENIKTKNHTNTVMFYLVRD",0.00132719228208156
95,"N","DENIKTKNHTNTVMFYLVRDR",0.0489455516064253
96,"T","ENIKTKNHTNTVMFYLVRDRR",0.144147521513582
97,"V","NIKTKNHTNTVMFYLVRDRRP",0.191643921070854
98,"M","IKTKNHTNTVMFYLVRDRRPF",0.191643921070854
99,"F","KTKNHTNTVMFYLVRDRRPFG",0.191643921070854
100,"Y","TKNHTNTVMFYLVRDRRPFGT",0.144443613815324
101,"L","KNHTNTVMFYLVRDRRPFGTA",0.144443613815324
102,"V","NHTNTVMFYLVRDRRPFGTAM",0.0972433065597946
103,"R","HTNTVMFYLVRDRRPFGTAMD",0.0496596959769819
104,"D","TNTVMFYLVRDRRPFGTAMDF",0.0476811313881365
105,"R","NTVMFYLVRDRRPFGTAMDFG",0.0476811313881365
106,"R","TVMFYLVRDRRPFGTAMDFGQ",0.0476811313881365
107,"P","VMFYLVRDRRPFGTAMDFGQV",0.0476811313881365
108,"F","MFYLVRDRRPFGTAMDFGQVF",0.0476811313881365
109,"G","FYLVRDRRPFGTAMDFGQVFN",0.0476811313881365
110,"T","YLVRDRRPFGTAMDFGQVFNM",0.0476811313881365
111,"A","LVRDRRPFGTAMDFGQVFNMY",0.0476811313881365
112,"M","VRDRRPFGTAMDFGQVFNMYD",9.75208053237974e-05
113,"D","RDRRPFGTAMDFGQVFNMYDN",9.75208053237974e-05
114,"F","DRRPFGTAMDFGQVFNMYDNE",-0.0950172380762924
115,"G","RRPFGTAMDFGQVFNMYDNEP",-0.0474336274934797
116,"Q","RPFGTAMDFGQVFNMYDNEPS",-0.0950519868178234
117,"V","PFGTAMDFGQVFNMYDNEPST",-0.142670346142167
118,"F","FGTAMDFGQVFNMYDNEPSTA",-0.142670346142167
119,"N","GTAMDFGQVFNMYDNEPSTAT",-0.142670346142167
120,"M","TAMDFGQVFNMYDNEPSTATI",-0.142670346142167
121,"Y","AMDFGQVFNMYDNEPSTATIK",-0.0954700388866374
122,"D","MDFGQVFNMYDNEPSTATIKN",-0.0954700388866374
123,"N","DFGQVFNMYDNEPSTATIKND",-0.14305364946945
124,"E","FGQVFNMYDNEPSTATIKNDL",-0.0954700388866374
125,"P","GQVFNMYDNEPSTATIKNDLR",-0.0478516795622936
126,"S","QVFNMYDNEPSTATIKNDLRD",-0.0954352901451063
127,"T","VFNMYDNEPSTATIKNDLRDR",-0.0478169308207626
128,"A","FNMYDNEPSTATIKNDLRDRY",-0.047823656240032
129,"T","NMYDNEPSTATIKNDLRDRYQ",-0.047823656240032
130,"I","MYDNEPSTATIKNDLRDRYQV",-0.047823656240032
131,"K","YDNEPSTATIKNDLRDRYQVL",-0.047823656240032
132,"N","DNEPSTATIKNDLRDRYQVLR",-0.000198571496418806
133,"D","NEPSTATIKNDLRDRYQVLRK",0.0945853463419237
134,"L","EPSTATIKNDLRDRYQVLRKF",0.0945853463419237
135,"R","PSTATIKNDLRDRYQVLRKFT",0.142081745899196
136,"D","STATIKNDLRDRYQVLRKFTS",0.142081745899196
137,"R","TATIKNDLRDRYQVLRKFTST",0.142081745899196
138,"Y","ATIKNDLRDRYQVLRKFTSTV",0.142081745899196
139,"Q","TIKNDLRDRYQVLRKFTSTVT",0.142081745899196
140,"V","IKNDLRDRYQVLRKFTSTVTG",0.142081745899196
141,"L","KNDLRDRYQVLRKFTSTVTGG",0.142081745899196
142,"R","NDLRDRYQVLRKFTSTVTGGQ",0.0948814386436663
143,"K","DLRDRYQVLRKFTSTVTGGQY",0.0948747132243969
144,"F","LRDRYQVLRKFTSTVTGGQYA",0.14245832380721
145,"T","RDRYQVLRKFTSTVTGGQYAS",0.14245832380721
146,"S","DRYQVLRKFTSTVTGGQYASK",0.142040271738396
147,"T","RYQVLRKFTSTVTGGQYASKE",0.142127482763936
148,"V","YQVLRKFTSTVTGGQYASKEQ",0.0945091234395922
149,"T","QVLRKFTSTVTGGQYASKEQA",0.0945158488588616
150,"G","VLRKFTSTVTGGQYASKEQAL",0.0945158488588616
151,"G","LRKFTSTVTGGQYASKEQALV",0.0945158488588616
152,"Q","RKFTSTVTGGQYASKEQALVK",0.141716156114391
153,"Y","KFTSTVTGGQYASKEQALVKK",0.141298104045577
154,"A","FTSTVTGGQYASKEQALVKKF",0.0940977967900476
155,"S","TSTVTGGQYASKEQALVKKFM",0.0940977967900476
156,"K","STVTGGQYASKEQALVKKFMK",0.141298104045577
157,"E","TVTGGQYASKEQALVKKFMKI",0.141298104045577
158,"Q","VTGGQYASKEQALVKKFMKIN",0.141298104045577
159,"A","TGGQYASKEQALVKKFMKINN",0.141298104045577
160,"L","GGQYASKEQALVKKFMKINNY",0.141291378626308
161,"V","GQYASKEQALVKKFMKINNYV",0.141291378626308
162,"K","QYASKEQALVKKFMKINNYVV",0.141291378626308
163,"K","YASKEQALVKKFMKINNYVVY",0.141284653207039
164,"F","ASKEQALVKKFMKINNYVVYN",0.141291378626308
165,"M","SKEQALVKKFMKINNYVVYNH",0.143269943215153
166,"K","KEQALVKKFMKINNYVVYNHQ",0.143269943215153
167,"I","EQALVKKFMKINNYVVYNHQE",0.0485732364023512
168,"N","QALVKKFMKINNYVVYNHQEA",0.0960696359596236
169,"N","ALVKKFMKINNYVVYNHQEAA",0.0960696359596236
170,"Y","LVKKFMKINNYVVYNHQEAAK",0.143269943215153
171,"V","VKKFMKINNYVVYNHQEAAKY",0.143263217795884
172,"V","KKFMKINNYVVYNHQEAAKYD",0.0956796072130713
173,"Y","KFMKINNYVVYNHQEAAKYDN",0.0484792999575415
174,"N","FMKINNYVVYNHQEAAKYDNH",0.00325755729085713
175,"H","MKINNYVVYNHQEAAKYDNHT",0.00325755729085713
176,"Q","KINNYVVYNHQEAAKYDNHTE",-0.0442388422664153
177,"E","INNYVVYNHQEAAKYDNHTEN",-0.0914391495219451
178,"A","NNYVVYNHQEAAKYDNHTENA",-0.0914391495219451
179,"A","NYVVYNHQEAAKYDNHTENAL",-0.0914391495219451
180,"K","YVVYNHQEAAKYDNHTENALL",-0.0914391495219451
181,"Y","VVYNHQEAAKYDNHTENALLL",-0.0914324241026757
182,"D","VYNHQEAAKYDNHTENALLLY",-0.0914391495219451
183,"N","YNHQEAAKYDNHTENALLLYM",-0.0914391495219451
184,"H","NHQEAAKYDNHTENALLLYMA",-0.0914324241026757
185,"T","HQEAAKYDNHTENALLLYMAC",-0.101808709048803
186,"E","QEAAKYDNHTENALLLYMACT",-0.103787273637649
187,"N","EAAKYDNHTENALLLYMACTH",-0.101808709048803
188,"A","AAKYDNHTENALLLYMACTHA",-0.054312309491531
189,"L","AKYDNHTENALLLYMACTHAS",-0.054312309491531
190,"L","KYDNHTENALLLYMACTHASN",-0.054312309491531
191,"L","YDNHTENALLLYMACTHASNP",-0.101512616747061
192,"Y","DNHTENALLLYMACTHASNPV",-0.101505891327791
193,"M","NHTENALLLYMACTHASNPVY",-0.0539290061642481
194,"A","HTENALLLYMACTHASNPVYA",-0.0539290061642481
195,"C","TENALLLYMACTHASNPVYAT",-0.0559075707530935
196,"T","ENALLLYMACTHASNPVYATL",-0.0559075707530935
197,"H","NALLLYMACTHASNPVYATLK",0.0387891360597087
198,"A","ALLLYMACTHASNPVYATLKI",0.0387891360597087
199,"S","LLLYMACTHASNPVYATLKIR",0.0864074953840525
200,"N","LLYMACTHASNPVYATLKIRI",0.0864074953840525
201,"P","LYMACTHASNPVYATLKIRIY",0.0864007699647831
202,"V","YMACTHASNPVYATLKIRIYF",0.0864007699647831
203,"Y","MACTHASNPVYATLKIRIYFY",0.0864007699647831
204,"A","ACTHASNPVYATLKIRIYFYD",0.0388171593819704
205,"T","CTHASNPVYATLKIRIYFYDS",0.0388171593819704
206,"L","THASNPVYATLKIRIYFYDSV",0.0491934443280981
207,"K","HASNPVYATLKIRIYFYDSVQ",0.0491934443280981
208,"I","ASNPVYATLKIRIYFYDSVQN",0.0472148797392527
