# Supplementary material for: Plant virus movement proteins originated from jelly-roll capsid proteins
Source: PLoS Biol. 2023 Jun 15;21(6):e3002157. doi: 10.1371/journal.pbio.3002157 (PMC10306228; doi:10.1371/journal.pbio.3002157)
Supplement: S1 Data — (NWK) [file pbio.3002157.s006.nwk]

(((((NP_620466_movement_protei:0.2227368726,(QTW98879.1_movement_prote:0.3764959006,QWY93826.1_movement_prote:0.1983608145):0.0439999376[67.2]):0.9050596215[97.3],(QDX18420.1_movement_prote:0.5860065773,(QID59000.1_putative_movem:0.2459016314,YP_009305431.1_Movement_p:0.2983722831):0.3265862166[75.2]):1.0085277510[96.8]):1.7652120150[99.5],(ACO52397.1_nonstructural_:0.0705120959,((AQX77526.1_nonstructural_:0.2176104200,(AHW45794.1_nonstructural_:0.0000029348,QBY26797.1_nonstructural_:0.0070191278):0.4121893448[100]):0.0848965521[85.5],(ABX65309.1_NSm__Polygonum:0.1953568137,(YP_010086234.1_movement_p:0.7419857945,((AEK06236_NSm__Tomato_spot:0.3187415028,YP_009346015.1_NSm__Melon:0.2743740861):0.3130306254[99.6],(QNT38481.1_movement_prote:0.6019999564,QVY47420.1_non-structural:1.5917063979):0.0930966653[76]):0.2037974978[90.5]):0.5144589532[100]):0.1082989185[91.9]):0.1277670090[85.7]):2.3739385260[100]):0.0932684434[5.8],(((AHA56704.1_movement_prote:1.2773711065,(QQG34619.1_MP__Cymodocea_:0.8875072690,(NP_659021.1_37-kDa_moveme:0.4627357161,(NP_059512.1_putative_move:0.3319060156,QAT94425.1_movement_prote:0.2705309109):0.5886773418[99.6]):0.6927712001[99.7]):0.3840791402[83.2]):0.3271697501[88.4],((QEL52514.1_putative_movem:0.9010613266,(YP_009551525.1_movement_p:0.8302272120,YP_004901706.1_movement_p:0.5812012622):0.1214360212[28.8]):0.2054303739[52.6],(QRG34869.1_putative_movem:0.5483460971,(YP_654542_putative_moveme:0.3498541181,UBY00460.1_p32__Hibiscus-:0.4473070558):0.3888587548[99.1]):0.3777283731[96.8]):0.8099412474[99.9]):0.4836200944[96.6],(((YP_003126905.1_unnamed_pr:0.9656406768,(AWD38949.1_movement_prote:1.0829599514):0.3990301097[46.9]):0.4249184381[92.6],((UBX89823.1_putative_cell-:0.3856868762,(YP_002302261_cell-to-cell:0.1935352456,SCO64867.1_Cell_to_Cell_M:0.1308851721):0.1814622057[96]):0.3148242109[95.9],((YP_010087620.1_putative_c:0.2874844129,YP_009352232.1_putative_m:0.3344808246):0.6684355775[100],(YP_009665187.1_cell-to-ce:0.4654277088,((AXT18261.1_p28__Opium_pop:0.4438136500,UBV62041.1_cell-to-cell_m:0.3780784616):0.1167215476[89.5],(AXN55930.1_putative_movem:0.3954082762,YP_009337299.1_hypothetic:0.2661772004):0.1260248627[95.4]):0.0864900727[21]):0.2240769000[95.4]):0.2687799896[61]):0.6377259650[98.7]):0.2837499516[92.7],((NP_619772.1_putative_move:0.4464794255,YP_006576520.1_movement_p:0.4944757474):1.3686358470[100],((AMN92173.1_3a__Cucumber_m:0.0671380080,((P23626.1_RecName__Full_Mo:0.1894470971,AAC99856.1_3a_protein__Pe:0.3272952593):0.2477154256[100],(NP_040776_3a_protein__Cuc:0.0127679550,(CAH41945.2_movement_prote:0.0595640635,ACY66904.1_3a_protein__Cu:0.1402618970):0.0112974797[83]):0.1596321306[99.3]):0.0998697695[73.2]):1.1497498780[100],(NP_689394.1_3a_protein__S:0.3013914806,((NP_658997.1_3a_protein__B:0.6019189841,(ADW09016.1_movement_prote:0.4084067328,QLJ11278.1_3a_protein__Me:0.3653449318):0.1247132189[92.9]):0.1121388795[81.1],(YP_009551511.1_3a_protein:0.3832933200,(QXV86509.1_movement_prote:0.3070203936,(NP_613276.1_movement_prot:0.1801872307,YP_233103.1_3a_protein__C:0.3415115316):0.0758326747[90.5]):0.0784809774[54.3]):0.0408889555[62.9]):0.1132577605[68.7]):0.5535217359[99.5]):0.3839122931[94.5]):0.2572418749[87]):0.2502742520[90.7]):0.4138951014[94.4]):0.1236252811[86.8],((((QIE08114.1_movement_prote:1.0927011434,QZR89161.1_BV1__Olea_euro:0.8405241731):0.5323525976[90.3],(((YP_009553195.1_movement_p:0.3022264778,(QJX74431.1_V4__Paper_mulb:0.2725914998,(AWM96924.1_movement_prote:0.3311121134,YP_009553591.1_putative_m:0.3718272771):0.0780943129):0.1192474603[94.3]):0.4402992422[100],(YP_115514.1_MP_protein__C:0.1430706910,(NP_624353_movement_pathog:0.1184398237,(NP_671471.1_movement_prot:0.1266985005,(NP_620895.1_putative_cell:0.2340511147,(AFS42030.1_movement_prote:0.0927907333,(AMY60431.1_BC1__Macroptil:0.1310300649,AGU01281.1_BC1__Squash_le:0.5391523554):0.0094429153[66]):0.0329230579[79.5]):0.0049486682[74.7]):0.0161336605[40]):0.0817703525[94.7]):0.2352291577[99.6]):0.0762712183[48.5],((QGA69864.1_movement_prote:0.3780531288,(AGA60307.1_MP__Tomato_lea:0.3279347208,(BBC27266.1_movement_prote:0.4313717424,ALA40033.1_movement_prote:0.2021769641):0.0788302474[24.7]):0.1136194380[85.8]):0.2090279005[99.1],((YP_003254643.1_BC1_protei:0.2050233306,(AIP87636.1_movement_prote:0.2962138951,(AYL64557.1_BC1__Mungbean_:0.5010575413,QPN02351.1_movement_prote:0.1710249475):0.0632190916[87.4]):0.0528883648[59]):0.0686410432[73.2],((ANJ60533.1_BC1__Telfairia:0.1286133193,YP_009256566.1_BC1__Cotto:0.0535777785):0.2392021585[100],(QDQ68954.1_movement_prote:0.1818292076,(YP_004958236.1_movement_p:0.1619316069,CAG29050.1_BC1__East_Afri:0.2126862972):0.0783365997[90.3]):0.0974952311[98.4]):0.0773003938[85.4]):0.2784169705[99.9]):0.1015177550[68.9]):0.8078510769[90.6]):1.4136811190[99.9],((((QCY48767.1_MP_protein__Ci:0.5095028715,QXP00894.1_movement_prote:0.3793012123):1.0580548580,(AWJ64328.1_putative_55K_p:0.9195067601,(YP_053238.1_50_kDa_protei:2.5816811630,QIS68160.1_54_kDa_protein:1.2674737745):0.4585112183[78.2]):1.2593838340[96.9]):1.0498353360[98.5],((AIK24657.1_movement_prote:1.5076189741,(QLJ83471.1_nonstructural_:1.3528924416,QRK69446.1_non-structural:1.5022366273):0.4679743843[60.9]):1.0962980710[98.6],(YP_009449444.1_movement_p:0.3467140541,(QFU19995.1_pC4__European_:0.6501210135,(NP_620519_32K_protein__Ri:0.1723611660,QXN57585.1_putative_movem:0.1547342026):0.2288298943[99.2]):0.0000020918):1.1196850100[98.2]):0.5353004853[89.1]):0.2945846214[97.5],(((YP_009237267.1_P4_protein:0.2269534964,QDM39002.1_movement_prote:0.2922016000):0.2636203256[93.5],(AWH90178.1_movement_prote:0.3497623194,(QQO58787.1_putative_movem:0.3487043819,(YP_010088068.1_putative_m:0.1720427016,CAD0281688.1_movement_pro:0.2944405267):0.1928475872[99.7]):0.1626221422[92.8]):0.1307702733[75.2]):1.5846721600[99.7],(VFU05379.1_movement_prote:1.5961157996,((AEO88262.1_p4__Redbud_yel:0.3514905525,(QIN85948.1_P4__Lilac_chlo:0.2848437189,YP_009507927.1_membrane-l:0.3350557562):0.2235095303[95.9]):0.6048569378[97.6],((CDX09881.1_Movement_Prote:0.6613878552,BCS90318.1_movement_prote:0.9613909487):0.1622389441[44.7],((YP_004327592_p4__Rose_ros:0.3128301380,QOI17318.1_putative_movem:0.2238334637):0.0915060275[80.9],((QBM15159.1_movement_prote:0.4824472336,QAR18005.1_putative_MP_p4:0.1940322207):0.0954925912[79],(YP_009268866.1_RNA4__Pige:0.1666440156,BAM13817.1_putative_movem:0.1739763877):0.0604334182[81.4]):0.0987284593[88.8]):0.2544740879[96.4]):0.3771652570[91.6]):1.0499491190[98.1]):1.1316472390[95.5]):0.6987627146[89.1]):0.6374885560[75.7]):0.1783773371[93.5],(((YP_003104771.1_putative_m:0.9666730939,YP_002019755.1_putative_m:1.0121383169):1.0420252320[96.6],((NP_062900:0.0000025167,YP_008999614.1:0.1493916480):1.6911374990[99.1],((YP_009032642.1_movement_p:0.1580219940,YP_009032637_movement_pro:0.1395593883):0.4119032036[91.4],(YP_009407916.1_movement_p:0.3536391538,(YP_001285477.1_unnamed_pr:0.3341051423,NP_945131.1_putative_move:0.2606058731):0.1005944532[74.3]):0.3212903739[89.9]):1.3895724580[99.2]):0.9089156383[91.9]):0.7459598494[92.4],(((APD13854.1_movement_prote:0.8944123212,(YP_009553015.2_movement_p:1.0946929328,QQY98818.1_movement_prote:0.9217649296):0.2964289757[85.9]):0.5552178223[94.4],(((YP_009665960.1_30_kDa_pro:0.0773345423,YP_004956729.1_unnamed_pr:0.4855016155):1.0534607020[100],(YP_002455906.1_33_kDa__Ca:0.6301566501,QNG71016.1_movement_prote:0.4216818862):0.7360879831[99.6]):0.3500892150[95.6],((AYN80371.1_movement_prote:0.2290524424,(AXG50306.1_29_kDa_movemen:0.3378498360,BDB12665.1_movement_prote:0.3842143171):0.0791073522[68.8]):0.5449826379[98.9],(YP_950423.1_34_kDa_moveme:1.7141590720,(((QNH88585.1_putative_movem:0.2962030899,YP_009362089.1_MP__Hoya_c:0.4447860643):0.1520758256[81.5],(AZF99048.1_orf3__Ullucus_:0.3476872077,(YP_762619.1_movement_prot:0.3630177585,(ACA02825.1_movement_prote:0.4688126677,ASC60203.1_movement_prote:0.2401027140):0.1305651663[93.7]):0.0830512883[71.7]):0.2406477304[97.8]):0.2457548400[91.5],((AIX94571.1_movement_prote:0.2220354618,NP_671720.1_30kDa_protein:0.2683799226):0.0967207237[75.8],((P18338.2_RecName__Full_Mo:0.2128089617,YP_001974325.1_movement_p:0.2867848558):0.0972328422[90],(BAE92304.1_28_kDa_protein:0.1040964454,(YP_009254749.1_movement_p:0.0948169017,(AWD93814.1_movement_prote:0.5845749237,(DAG16083.1_TPA__MAG_TPA__:0.2462664169,(QYA72360.1_movement_prote:0.1944737894,(CEZ26285.2_movement_prote:0.1645983230,NP_597748_Movement_protei:0.1625638023):0.1313359485[98.5]):0.1578787144[98.8]):0.0650913447[67.8]):0.0601884832[77.1]):0.0554536805[10.5]):0.2465108310[100]):0.0392031244[48.4]):0.5680617353[99.9]):0.4844954409[95.2]):0.3242871441[83.5]):0.2538955344[84.2]):0.2014952226[56.3]):1.1505248460[100],(((QXV86495.1__76285__polypr:0.1038845887,(NP_954616.1_movement_prot:0.0172894587,AAG10243.1__86285__polypr:0.0073125349):0.2344483107[96.9]):1.1199614280[99.6],((AGZ62585.1__56290__RNA_2_:0.0400006600,YP_053927.1_movement_prot:0.0384619002):0.4222995415[99.8],(((YP_006576511.1__92288__p2:0.0610882720,NP_733979.1_movement_prot:0.0575570247):0.0645419268[74.8],(QJX15639.1__92290__polypr:0.1933380197,((QXO36679.1__92288__polypr:0.3525689524,(NP_733974.1_movement_prot:0.0000026677,NP_620620.2__52290__polyp:0.0307886078):0.5040502436[100]):0.1076561939[92.9],(NP_734051.1_84_kDa_protei:0.0300599946,(QTJ95917.1__19290__polypr:0.1229832030,(NP_758855.1_movement_prot:0.0094772689,QNG40005.1__36290__polypr:0.0157677263):0.0211272595[90.2]):0.0058296715[9.5]):0.0763463966[94.8]):0.0886650255[94.2]):0.1205642857[91.6]):1.7042868190[100],((YP_009507922.1__94316__po:0.6361493393,(YP_009342469.1__60302__po:0.3139783642,AQW44801.1__60327__polypr:0.2107876000):0.6382282119[100]):0.0843454403[75.5],((NP_733981.2_movement_prot:0.6875372579,QWY93761.1__4315__putativ:1.4801212154):0.8488991369[99.8],((YP_009220370.1__2340__pol:0.2154206245,YP_081449.1_putative_move:0.1896709231):0.7923446545[100],(YP_009330272.1__54332__po:0.7042706210,(YP_009551542.1__45331__po:0.0797025513,QXV86497.1__45320__polypr:0.1318479430):0.2905965570[97.4]):0.5754383260[100]):0.0946523378[61.9]):0.1076231460[80.8]):0.1178166755[83.2]):0.1319560681[39.7]):0.3725813154[85.3]):1.8567820960[100],(((YP_009352884.1_movement_p:0.6557706409,QEH60475.1_movement_prote:0.5961757648):0.8939052766[99.5],((QOP59294.1_movement_prote:0.7064515005,((YP_009552720.1_movement_p:0.3121554168,YP_009373230.1_movement_p:0.2379876818):0.0216949273[33.2],(ATV81258.1_movement_prote:0.7611586297,QQG34666.1_MP__Agave_tequ:0.1785776634):0.0512036093[79.7]):0.2226674690[95.3]):0.5460874725[99.6],((QCF24340.1_movement_prote:0.5643839152,((YP_009551969.1_Movement_p:0.3804457756,YP_009389465.1_movement_p:0.2788077052):0.1629605570[95.1],(BCT87095.1_movement_prote:0.5679029800,QKI80136.1_movement_prote:0.3931756496):0.1475831137[57.7]):0.2555220505[98.8]):0.0993196455[42.3],((YP_004935360_ORF3_gene_pr:0.3559056643,BBL87154.1_movement_prote:0.3624146980):0.1928248289[94.4],(QIQ28220.1_putative_movem:0.4608152004,(NP_619656.1_putative_move:0.7313781004,YP_009664763.1_movement_p:0.5090825791):0.1647349495[81.1]):0.3059565346[99.4]):0.3906213204[99.5]):0.3027280291[95.4]):0.3744197354[90]):0.8892293904[99.5],(((AWK77909.1_movement_prote:0.9568632165,(YP_009357236.1_movement_p:0.3456797821,((QED42808.1_movement_prote:0.2631864821,(BCA25722.1_movement_prote:0.0622080985,QEU48919.1_movement_prote:0.0104375225):0.3051102295[100]):0.4432628188[100],(YP_009553027.1_movement_p:0.5600078174,(NP_624334_movement_protei:0.4482835129,(QQG34603.1_MP__Avocado_ci:0.5178691305,(YP_009505633.1_movement_p:0.2803307227,(QJD14858.1_movement_prote:0.3267293398,QGY72523.1_movement_prote:0.3237157493):0.0989928034[96]):0.1975574705[98.5]):0.0838204467[82]):0.0982689179[88]):0.1163686978[88.4]):0.5468808318[99.8]):0.8038414715[99.6]):0.8523991895[99.9],((QOQ52501.1_putative_movem:0.3485930898,AWK77901.1_movement_prote:0.9557976703):0.2429803378[95.9],((YP_010086791.1_4b_protein:0.4425459152,(YP_425089.1_4b_protein__L:0.2025731170,AYH53270.1_putative_P3_pr:0.3113357461):0.3254399444[99.9]):0.2049316384[96.4],((DAF42444.1_TPA_asm__movem:0.2702541816,(YP_009300686.1_4b_protein:0.4291191485,DAF42286.1_TPA_asm__P3__A:0.3287173416):0.0998676475[77.9]):0.2789083488[98.9],(QVU21445.1_movement_prote:0.3388778419,(DAF42334.1_TPA_asm__P3__L:0.2843526592,DAF42388.1_TPA_asm__P3__P:0.2662534793):0.1833049145[96.9]):0.5159782926[99.9]):0.2558584905[98.7]):0.2012865202[91.9]):0.7269192289[100]):0.1811598966[70.9],(((QJC70225.1_ORF2_protein__:0.3820408724,(QQG34596.1_MP__Daiswa_tri:0.4741614750,QVY19266.1_movement_prote:0.3680240101):0.2512628338[72.1]):0.8594511664[100],((YP_009552712.1_movement_p:0.8707989123,(YP_009103997.1_ORF2__Carr:0.2864330300,YP_009104000.1_ORF2__Carr:0.2517994748):0.3344081949[97.4]):0.4876879591[99.6],(YP_009666022.1_movement_p:1.1165916840,((QUS52491.1_movement_prote:0.2611291016,(QXU69229.1_movement_prote:0.0123808536,DAC85132.1_TPA_asm__MP__G:0.0190673163):0.1324569098[91.1]):0.8377475924[100],(AEN25486.1_movement_prote:0.6283600623,((QDR50349.1_movement_prote:0.1900974670,(AWD93612.1_movement_prote:0.1919710414,UCJ00372.1_putative_movem:0.1290930630):0.0967287304[95.8]):0.3005119937[100],(QIA61762.1_movement_prote:0.3087144274,(AAW55585.1_51_kDa_protein:0.2132716738,(CDM98673.1_movement_prote:0.3167511589,(ABY71564.1_movement_prote:0.0782784090,UCJ00998.1_movement_prote:0.0631279065):0.1615943321[100]):0.0720225112[83.4]):0.1085661341[96.5]):0.0669659265[74]):0.1669923733[92.1]):0.1821265326[52]):0.4559504120[99]):0.5777027888[99.1]):0.1827157230[88.8]):0.2377905895[88.9],(((AFV39896.1_movement_prote:0.6595986594,QQZ02646.1_movement_prote:1.3476508884):0.5772732646[98.7],(QED42833.1_movement_prote:0.3446280261,(QBS17029.1_movement_prote:0.2953033561,(QVE55507.1_movement_prote:0.2318461592,QED42805.1_movement_prote:0.1717963493):0.1470361206[99.2]):0.0938585095[77]):1.0226685100[100]):0.2849075055[95],(((QQG34590.1_MP__Castanea_b:0.6992024668,(QQG34595.1_MP__Melampyrum:0.5933520278,(YP_006905851.1_p30-like_m:0.1946955078,(YP_006905849.1_p30-like_m:0.4775855448,(YP_009408145.1_movement_p:0.3152034166,YP_004376202.1_movement_p:0.2795921811):0.1679643802[98.8]):0.1241449078[90.5]):0.5981625592[100]):0.2783346058[81.3]):1.0199272370[100],(((AWK77907.1_movement_prote:0.5067722997,(QQG34588.1_MP__Rhodiola_b:0.5622623842,QQG34584.1_MP__Silene_bet:0.6830475808):0.1477054210[91.7]):0.1427887585[88],((CCA30186.1_polyprotein:0.0399930330,BBA57166.1_putative_movem:0.0000021632):0.2612301042[99.1],(YP_009268860.1_putative_3:0.4323525392,(QQG34586.1_MP__Avellana_c:0.4157501284,QQG34670.1_MP__Iris_germa:0.3925625848):0.1568895896[73.2]):0.2288600470[97.6]):0.7530230331[100]):0.4138540280[99.5],(QGW49049.1_movement_prote:1.1631979707,((QGR26012.1_movement_prote:1.4319033903,(QEJ80635.1_movement_prote:1.2624963728,(YP_002019758_putative_mov:2.7089415982,QQG34646.1_MP__Suaeda_fru:0.0882011612):0.5128772165[90.9]):0.5899939636[76.1]):0.2982692590[73.5],(YP_009551985.1_putative_m:0.3324211087,(YP_009229913.1_movement_p:0.2672302607,(BCA25818.1_putative_movem:0.0576306655,(ARQ83891.1_putative_movem:0.0776949329,QTH26262.1_movement_prote:0.0089848374):0.0013865141):0.2442321752[100]):0.0343786687[34.8]):0.5069001145[99.9]):0.1687509581[68.3]):0.3771013253[97.6]):0.1873531982[83.8]):0.3109416289[97.9],((NP_734443.1_hypothetical_:0.2552730600,(QSM07372.1__17394__polypr:0.2167592577,QSM07377.1__16393__polypr:0.1279630222):0.3056832831[84.4]):2.5421256050[100],((YP_004347414.1:0.6602086398,(YP_004300273.1_movement_p:0.7830033393,DAF42457.1_TPA_asm__movem:0.7181174724):0.3192861110[94.6]):0.6714389479[99.1],((QCH00495.1_movement_prote:0.8367540512,(NP_861411.1_putative_move:0.9669800106,(YP_002519384.1_putative_c:0.5994118362,((NP_042515.1_hypothetical_:0.4170125620,YP_009254011.1_putative_m:0.4522786301):0.6349266466[99.9],(AFE82816.1_movement_prote:0.0176484943,NP_395472.1_putative_cell:0.1404163811):0.5877207483[100]):0.1689453400[75.2]):0.1787737179[88.4]):0.1723536114[33.6]):0.2386101942[93.4],((QZN83746.1_putative_movem:0.4762372398,UBN09108.1_movement_prote:0.4229630728):0.4097976672[99.6],((YP_001931963.1_movement_p:0.5592058310,(YP_006607888.1_movement_p:0.3250630061,(QED42825.1_movement_prote:0.2842356741,CAH59635.1_Movement_prote:0.1967404413):0.3768388528[100]):0.0666737741[51.5]):0.1145458663[91.7],((NP_619544.1_unnamed_prote:0.3276403116,AEB54982.1_movement_prote:0.5478159536):0.1055959763[62],((YP_006732330.1_movement_p:0.3978285071,YP_009666499.1_movement_p:0.6183288847):0.0494990689[25.3],(BAO53473.1_movement_prote:0.1663715058,(YP_006907830.1_cell-to-ce:0.2532486637,YP_001931957.1_movement_p:0.4069466517):0.1024494463[75.2]):0.2021541108[99.7]):0.0803297451[50.8]):0.0968202419[93]):0.3452852259[98.1]):0.3294527595[98.5]):0.2350145137[89.1]):0.8010376439[97.7]):0.5305706009[89]):0.0000022880):0.0601916560[72.7]):0.1517242467[82.7]):0.3046035308[91.2]):0.2059230202[24.7]):0.1924485800[76.3]):0.3030280585[73.4]):0.1214203093[66.5]):0.1236252811[18.7]);
