# Supplementary material for: Plant virus movement proteins originated from jelly-roll capsid proteins
Source: PLoS Biol. 2023 Jun 15;21(6):e3002157. doi: 10.1371/journal.pbio.3002157 (PMC10306228; doi:10.1371/journal.pbio.3002157)
Supplement: S2 Data — (ZIP) [file pbio.3002157.s007.zip]

Archive with 27 entries (26 files):
- S2_Data/
- S2_Data/AEK06236_TSWV.pdb
- S2_Data/BK062680_CyrOv.pdb
- S2_Data/BK062700_LepOV_tri.pdb
- S2_Data/BK062703_LepOV_pli.pdb
- S2_Data/BK062706_LepOV_sela.pdb
- S2_Data/BK062719_PseOV.pdb
- S2_Data/CAH2618849_SfSV.pdb
- S2_Data/CAH2618850_TfSV.pdb
- S2_Data/CAH2618911_CwmSV.pdb
- S2_Data/NP_040776_CMV.pdb
- S2_Data/NP_056724_CaMV.pdb
- S2_Data/NP_062900_TBSV.pdb
- S2_Data/NP_597748_TMV.pdb
- S2_Data/NP_620466_RBDV.pdb
- S2_Data/NP_620519_RSV.pdb
- S2_Data/NP_624334_CLBV.pdb
- S2_Data/NP_624353_CaLCuV.pdb
- S2_Data/NP_734443_PYFV.pdb
- S2_Data/YP_002019758_OuMV.pdb
- S2_Data/YP_002302261_CMoV.pdb
- S2_Data/YP_004327592_RRV.pdb
- S2_Data/YP_004935360_AcV.pdb
- S2_Data/YP_081449_CRLV.pdb
- S2_Data/YP_089663_CPsV.pdb
- S2_Data/YP_425089_LNYV.pdb
- S2_Data/YP_654542_CiLVC.pdb
