# Supplementary material for: Plant virus movement proteins originated from jelly-roll capsid proteins
Source: PLoS Biol. 2023 Jun 15;21(6):e3002157. doi: 10.1371/journal.pbio.3002157 (PMC10306228; doi:10.1371/journal.pbio.3002157)
Supplement: S2 Data — (ZIP) [file pbio.3002157.s007.zip › S2_Data/AEK06236_TSWV.pdb]

ATOM      1  N   MET A   1     -14.264  75.791   0.851  1.00 33.31           N  
ATOM      2  H   MET A   1     -13.464  75.809   0.234  1.00 33.31           H  
ATOM      3  H2  MET A   1     -14.114  76.499   1.556  1.00 33.31           H  
ATOM      4  H3  MET A   1     -15.102  75.997   0.327  1.00 33.31           H  
ATOM      5  CA  MET A   1     -14.347  74.454   1.490  1.00 33.31           C  
ATOM      6  HA  MET A   1     -15.152  74.463   2.225  1.00 33.31           H  
ATOM      7  C   MET A   1     -13.062  74.195   2.263  1.00 33.31           C  
ATOM      8  CB  MET A   1     -14.654  73.355   0.464  1.00 33.31           C  
ATOM      9  HB2 MET A   1     -14.255  73.629  -0.512  1.00 33.31           H  
ATOM     10  HB3 MET A   1     -14.200  72.413   0.772  1.00 33.31           H  
ATOM     11  O   MET A   1     -12.094  74.903   2.020  1.00 33.31           O  
ATOM     12  CG  MET A   1     -16.170  73.151   0.382  1.00 33.31           C  
ATOM     13  HG2 MET A   1     -16.666  74.116   0.281  1.00 33.31           H  
ATOM     14  HG3 MET A   1     -16.507  72.685   1.308  1.00 33.31           H  
ATOM     15  SD  MET A   1     -16.680  72.115  -1.004  1.00 33.31           S  
ATOM     16  CE  MET A   1     -18.404  71.783  -0.546  1.00 33.31           C  
ATOM     17  HE1 MET A   1     -18.944  72.722  -0.424  1.00 33.31           H  
ATOM     18  HE2 MET A   1     -18.436  71.219   0.386  1.00 33.31           H  
ATOM     19  HE3 MET A   1     -18.880  71.197  -1.332  1.00 33.31           H  
ATOM     20  N   LEU A   2     -13.091  73.305   3.259  1.00 34.87           N  
ATOM     21  H   LEU A   2     -13.867  72.667   3.353  1.00 34.87           H  
ATOM     22  CA  LEU A   2     -12.159  73.368   4.390  1.00 34.87           C  
ATOM     23  HA  LEU A   2     -12.122  74.398   4.744  1.00 34.87           H  
ATOM     24  C   LEU A   2     -10.718  72.966   4.040  1.00 34.87           C  
ATOM     25  CB  LEU A   2     -12.655  72.502   5.568  1.00 34.87           C  
ATOM     26  HB2 LEU A   2     -12.849  71.487   5.222  1.00 34.87           H  
ATOM     27  HB3 LEU A   2     -11.832  72.442   6.279  1.00 34.87           H  
ATOM     28  O   LEU A   2     -10.451  71.839   3.633  1.00 34.87           O  
ATOM     29  CG  LEU A   2     -13.877  73.032   6.344  1.00 34.87           C  
ATOM     30  HG  LEU A   2     -13.744  74.093   6.554  1.00 34.87           H  
ATOM     31  CD1 LEU A   2     -15.200  72.836   5.595  1.00 34.87           C  
ATOM     32 HD11 LEU A   2     -15.313  71.792   5.303  1.00 34.87           H  
ATOM     33 HD12 LEU A   2     -16.030  73.106   6.248  1.00 34.87           H  
ATOM     34 HD13 LEU A   2     -15.245  73.486   4.720  1.00 34.87           H  
ATOM     35  CD2 LEU A   2     -13.979  72.287   7.675  1.00 34.87           C  
ATOM     36 HD21 LEU A   2     -14.858  72.618   8.227  1.00 34.87           H  
ATOM     37 HD22 LEU A   2     -13.097  72.500   8.280  1.00 34.87           H  
ATOM     38 HD23 LEU A   2     -14.046  71.213   7.502  1.00 34.87           H  
ATOM     39  N   THR A   3      -9.783  73.860   4.352  1.00 27.17           N  
ATOM     40  H   THR A   3     -10.070  74.794   4.610  1.00 27.17           H  
ATOM     41  CA  THR A   3      -8.452  73.494   4.841  1.00 27.17           C  
ATOM     42  HA  THR A   3      -8.012  72.740   4.189  1.00 27.17           H  
ATOM     43  C   THR A   3      -8.568  72.925   6.254  1.00 27.17           C  
ATOM     44  CB  THR A   3      -7.528  74.729   4.914  1.00 27.17           C  
ATOM     45  HB  THR A   3      -6.846  74.624   5.757  1.00 27.17           H  
ATOM     46  O   THR A   3      -9.228  73.520   7.101  1.00 27.17           O  
ATOM     47  CG2 THR A   3      -6.688  74.878   3.651  1.00 27.17           C  
ATOM     48 HG21 THR A   3      -6.063  73.995   3.518  1.00 27.17           H  
ATOM     49 HG22 THR A   3      -6.045  75.755   3.734  1.00 27.17           H  
ATOM     50 HG23 THR A   3      -7.341  74.989   2.785  1.00 27.17           H  
ATOM     51  OG1 THR A   3      -8.265  75.928   5.063  1.00 27.17           O  
ATOM     52  HG1 THR A   3      -7.646  76.639   5.246  1.00 27.17           H  
ATOM     53  N   LEU A   4      -7.880  71.815   6.535  1.00 35.03           N  
ATOM     54  H   LEU A   4      -7.450  71.305   5.777  1.00 35.03           H  
ATOM     55  CA  LEU A   4      -7.624  71.349   7.903  1.00 35.03           C  
ATOM     56  HA  LEU A   4      -7.464  72.236   8.516  1.00 35.03           H  
ATOM     57  C   LEU A   4      -6.301  70.563   7.972  1.00 35.03           C  
ATOM     58  CB  LEU A   4      -8.861  70.609   8.477  1.00 35.03           C  
ATOM     59  HB2 LEU A   4      -9.596  70.472   7.684  1.00 35.03           H  
ATOM     60  HB3 LEU A   4      -8.590  69.615   8.834  1.00 35.03           H  
ATOM     61  O   LEU A   4      -6.256  69.342   8.099  1.00 35.03           O  
ATOM     62  CG  LEU A   4      -9.527  71.377   9.641  1.00 35.03           C  
ATOM     63  HG  LEU A   4      -9.710  72.411   9.346  1.00 35.03           H  
ATOM     64  CD1 LEU A   4     -10.875  70.747   9.989  1.00 35.03           C  
ATOM     65 HD11 LEU A   4     -11.520  70.753   9.110  1.00 35.03           H  
ATOM     66 HD12 LEU A   4     -11.356  71.321  10.781  1.00 35.03           H  
ATOM     67 HD13 LEU A   4     -10.733  69.719  10.322  1.00 35.03           H  
ATOM     68  CD2 LEU A   4      -8.665  71.379  10.907  1.00 35.03           C  
ATOM     69 HD21 LEU A   4      -8.459  70.355  11.221  1.00 35.03           H  
ATOM     70 HD22 LEU A   4      -7.721  71.892  10.723  1.00 35.03           H  
ATOM     71 HD23 LEU A   4      -9.188  71.903  11.707  1.00 35.03           H  
ATOM     72  N   PHE A   5      -5.192  71.305   7.899  1.00 36.85           N  
ATOM     73  H   PHE A   5      -5.318  72.300   7.780  1.00 36.85           H  
ATOM     74  CA  PHE A   5      -3.953  70.884   8.558  1.00 36.85           C  
ATOM     75  HA  PHE A   5      -3.669  69.895   8.198  1.00 36.85           H  
ATOM     76  C   PHE A   5      -4.229  70.816  10.081  1.00 36.85           C  
ATOM     77  CB  PHE A   5      -2.829  71.893   8.247  1.00 36.85           C  
ATOM     78  HB2 PHE A   5      -3.134  72.874   8.612  1.00 36.85           H  
ATOM     79  HB3 PHE A   5      -1.945  71.611   8.819  1.00 36.85           H  
ATOM     80  O   PHE A   5      -5.032  71.590  10.591  1.00 36.85           O  
ATOM     81  CG  PHE A   5      -2.425  72.032   6.785  1.00 36.85           C  
ATOM     82  CD1 PHE A   5      -1.312  71.324   6.287  1.00 36.85           C  
ATOM     83  HD1 PHE A   5      -0.764  70.654   6.933  1.00 36.85           H  
ATOM     84  CD2 PHE A   5      -3.115  72.919   5.934  1.00 36.85           C  
ATOM     85  HD2 PHE A   5      -3.952  73.489   6.310  1.00 36.85           H  
ATOM     86  CE1 PHE A   5      -0.897  71.499   4.954  1.00 36.85           C  
ATOM     87  HE1 PHE A   5      -0.041  70.958   4.577  1.00 36.85           H  
ATOM     88  CE2 PHE A   5      -2.705  73.088   4.598  1.00 36.85           C  
ATOM     89  HE2 PHE A   5      -3.232  73.773   3.950  1.00 36.85           H  
ATOM     90  CZ  PHE A   5      -1.595  72.379   4.108  1.00 36.85           C  
ATOM     91  HZ  PHE A   5      -1.275  72.514   3.086  1.00 36.85           H  
ATOM     92  N   GLY A   6      -3.609  69.960  10.891  1.00 25.60           N  
ATOM     93  H   GLY A   6      -3.938  70.009  11.844  1.00 25.60           H  
ATOM     94  CA  GLY A   6      -2.444  69.122  10.615  1.00 25.60           C  
ATOM     95  HA2 GLY A   6      -1.965  69.418   9.682  1.00 25.60           H  
ATOM     96  HA3 GLY A   6      -2.765  68.084  10.527  1.00 25.60           H  
ATOM     97  C   GLY A   6      -1.406  69.225  11.739  1.00 25.60           C  
ATOM     98  O   GLY A   6      -0.297  69.684  11.498  1.00 25.60           O  
ATOM     99  N   ASN A   7      -1.757  68.796  12.957  1.00 31.58           N  
ATOM    100  H   ASN A   7      -2.699  68.457  13.088  1.00 31.58           H  
ATOM    101  CA  ASN A   7      -0.845  68.585  14.096  1.00 31.58           C  
ATOM    102  HA  ASN A   7       0.158  68.411  13.707  1.00 31.58           H  
ATOM    103  C   ASN A   7      -1.315  67.316  14.838  1.00 31.58           C  
ATOM    104  CB  ASN A   7      -0.851  69.827  15.012  1.00 31.58           C  
ATOM    105  HB2 ASN A   7      -0.593  69.525  16.028  1.00 31.58           H  
ATOM    106  HB3 ASN A   7      -1.850  70.261  15.042  1.00 31.58           H  
ATOM    107  O   ASN A   7      -2.513  67.161  15.039  1.00 31.58           O  
ATOM    108  CG  ASN A   7       0.167  70.881  14.606  1.00 31.58           C  
ATOM    109  ND2 ASN A   7      -0.138  72.143  14.798  1.00 31.58           N  
ATOM    110 HD21 ASN A   7       0.559  72.821  14.525  1.00 31.58           H  
ATOM    111 HD22 ASN A   7      -1.034  72.409  15.181  1.00 31.58           H  
ATOM    112  OD1 ASN A   7       1.266  70.581  14.168  1.00 31.58           O  
ATOM    113  N   LYS A   8      -0.512  66.280  15.125  1.00 24.38           N  
ATOM    114  H   LYS A   8      -1.100  65.473  15.278  1.00 24.38           H  
ATOM    115  CA  LYS A   8       0.832  66.153  15.744  1.00 24.38           C  
ATOM    116  HA  LYS A   8       1.140  65.130  15.523  1.00 24.38           H  
ATOM    117  C   LYS A   8       0.851  66.212  17.286  1.00 24.38           C  
ATOM    118  CB  LYS A   8       1.961  67.022  15.140  1.00 24.38           C  
ATOM    119  HB2 LYS A   8       1.671  68.072  15.119  1.00 24.38           H  
ATOM    120  HB3 LYS A   8       2.810  66.961  15.821  1.00 24.38           H  
ATOM    121  O   LYS A   8       1.268  67.215  17.846  1.00 24.38           O  
ATOM    122  CG  LYS A   8       2.481  66.560  13.771  1.00 24.38           C  
ATOM    123  HG2 LYS A   8       2.752  65.506  13.830  1.00 24.38           H  
ATOM    124  HG3 LYS A   8       1.704  66.687  13.016  1.00 24.38           H  
ATOM    125  CD  LYS A   8       3.725  67.378  13.384  1.00 24.38           C  
ATOM    126  HD2 LYS A   8       3.420  68.412  13.224  1.00 24.38           H  
ATOM    127  HD3 LYS A   8       4.447  67.351  14.200  1.00 24.38           H  
ATOM    128  CE  LYS A   8       4.385  66.828  12.112  1.00 24.38           C  
ATOM    129  HE2 LYS A   8       3.634  66.804  11.323  1.00 24.38           H  
ATOM    130  HE3 LYS A   8       4.711  65.804  12.295  1.00 24.38           H  
ATOM    131  NZ  LYS A   8       5.533  67.671  11.686  1.00 24.38           N  
ATOM    132  HZ1 LYS A   8       5.217  68.613  11.503  1.00 24.38           H  
ATOM    133  HZ2 LYS A   8       6.244  67.715  12.402  1.00 24.38           H  
ATOM    134  HZ3 LYS A   8       5.945  67.316  10.835  1.00 24.38           H  
ATOM    135  N   ARG A   9       0.653  65.022  17.892  1.00 31.55           N  
ATOM    136  H   ARG A   9       0.159  64.334  17.342  1.00 31.55           H  
ATOM    137  CA  ARG A   9       1.235  64.547  19.179  1.00 31.55           C  
ATOM    138  HA  ARG A   9       0.913  63.515  19.319  1.00 31.55           H  
ATOM    139  C   ARG A   9       0.786  65.281  20.474  1.00 31.55           C  
ATOM    140  CB  ARG A   9       2.777  64.571  19.034  1.00 31.55           C  
ATOM    141  HB2 ARG A   9       3.232  64.403  20.010  1.00 31.55           H  
ATOM    142  HB3 ARG A   9       3.100  65.565  18.723  1.00 31.55           H  
ATOM    143  O   ARG A   9       0.229  66.365  20.378  1.00 31.55           O  
ATOM    144  CG  ARG A   9       3.363  63.526  18.071  1.00 31.55           C  
ATOM    145  HG2 ARG A   9       3.005  63.713  17.058  1.00 31.55           H  
ATOM    146  HG3 ARG A   9       3.047  62.532  18.387  1.00 31.55           H  
ATOM    147  CD  ARG A   9       4.899  63.604  18.096  1.00 31.55           C  
ATOM    148  HD2 ARG A   9       5.206  64.587  17.738  1.00 31.55           H  
ATOM    149  HD3 ARG A   9       5.235  63.491  19.127  1.00 31.55           H  
ATOM    150  NE  ARG A   9       5.531  62.555  17.267  1.00 31.55           N  
ATOM    151  HE  ARG A   9       4.914  61.927  16.772  1.00 31.55           H  
ATOM    152  NH1 ARG A   9       7.722  63.035  17.786  1.00 31.55           N  
ATOM    153 HH11 ARG A   9       8.704  62.804  17.728  1.00 31.55           H  
ATOM    154 HH12 ARG A   9       7.422  63.796  18.378  1.00 31.55           H  
ATOM    155  NH2 ARG A   9       7.265  61.334  16.424  1.00 31.55           N  
ATOM    156 HH21 ARG A   9       6.623  60.720  15.944  1.00 31.55           H  
ATOM    157 HH22 ARG A   9       8.255  61.139  16.372  1.00 31.55           H  
ATOM    158  CZ  ARG A   9       6.830  62.315  17.164  1.00 31.55           C  
ATOM    159  N   PRO A  10       1.084  64.749  21.687  1.00 31.88           N  
ATOM    160  CA  PRO A  10       1.540  63.394  22.049  1.00 31.88           C  
ATOM    161  HA  PRO A  10       1.653  62.750  21.177  1.00 31.88           H  
ATOM    162  C   PRO A  10       0.643  62.672  23.096  1.00 31.88           C  
ATOM    163  CB  PRO A  10       2.912  63.653  22.689  1.00 31.88           C  
ATOM    164  HB2 PRO A  10       3.230  62.849  23.352  1.00 31.88           H  
ATOM    165  HB3 PRO A  10       3.685  63.796  21.934  1.00 31.88           H  
ATOM    166  O   PRO A  10      -0.194  63.278  23.746  1.00 31.88           O  
ATOM    167  CG  PRO A  10       2.694  64.966  23.451  1.00 31.88           C  
ATOM    168  HG2 PRO A  10       2.456  64.759  24.494  1.00 31.88           H  
ATOM    169  HG3 PRO A  10       3.579  65.599  23.387  1.00 31.88           H  
ATOM    170  CD  PRO A  10       1.486  65.634  22.776  1.00 31.88           C  
ATOM    171  HD2 PRO A  10       1.775  66.615  22.400  1.00 31.88           H  
ATOM    172  HD3 PRO A  10       0.669  65.746  23.488  1.00 31.88           H  
ATOM    173  N   SER A  11       0.917  61.376  23.302  1.00 24.47           N  
ATOM    174  H   SER A  11       1.530  60.957  22.617  1.00 24.47           H  
ATOM    175  CA  SER A  11       0.848  60.623  24.580  1.00 24.47           C  
ATOM    176  HA  SER A  11       0.755  59.571  24.312  1.00 24.47           H  
ATOM    177  C   SER A  11      -0.248  60.909  25.631  1.00 24.47           C  
ATOM    178  CB  SER A  11       2.197  60.773  25.306  1.00 24.47           C  
ATOM    179  HB2 SER A  11       2.195  60.150  26.201  1.00 24.47           H  
ATOM    180  HB3 SER A  11       3.007  60.443  24.656  1.00 24.47           H  
ATOM    181  O   SER A  11      -0.207  61.940  26.305  1.00 24.47           O  
ATOM    182  OG  SER A  11       2.412  62.122  25.679  1.00 24.47           O  
ATOM    183  HG  SER A  11       1.563  62.466  25.965  1.00 24.47           H  
ATOM    184  N   LYS A  12      -0.995  59.859  26.007  1.00 25.27           N  
ATOM    185  H   LYS A  12      -1.308  59.235  25.278  1.00 25.27           H  
ATOM    186  CA  LYS A  12      -0.934  59.234  27.355  1.00 25.27           C  
ATOM    187  HA  LYS A  12       0.087  58.901  27.540  1.00 25.27           H  
ATOM    188  C   LYS A  12      -1.820  57.987  27.431  1.00 25.27           C  
ATOM    189  CB  LYS A  12      -1.362  60.214  28.469  1.00 25.27           C  
ATOM    190  HB2 LYS A  12      -1.999  59.711  29.197  1.00 25.27           H  
ATOM    191  HB3 LYS A  12      -1.944  61.030  28.042  1.00 25.27           H  
ATOM    192  O   LYS A  12      -2.832  57.941  26.749  1.00 25.27           O  
ATOM    193  CG  LYS A  12      -0.129  60.756  29.212  1.00 25.27           C  
ATOM    194  HG2 LYS A  12       0.283  59.967  29.841  1.00 25.27           H  
ATOM    195  HG3 LYS A  12       0.639  61.057  28.499  1.00 25.27           H  
ATOM    196  CD  LYS A  12      -0.492  61.963  30.081  1.00 25.27           C  
ATOM    197  HD2 LYS A  12      -0.936  62.732  29.449  1.00 25.27           H  
ATOM    198  HD3 LYS A  12      -1.217  61.658  30.836  1.00 25.27           H  
ATOM    199  CE  LYS A  12       0.770  62.517  30.752  1.00 25.27           C  
ATOM    200  HE2 LYS A  12       1.487  62.781  29.975  1.00 25.27           H  
ATOM    201  HE3 LYS A  12       1.213  61.732  31.365  1.00 25.27           H  
ATOM    202  NZ  LYS A  12       0.461  63.706  31.587  1.00 25.27           N  
ATOM    203  HZ1 LYS A  12       0.055  64.437  31.020  1.00 25.27           H  
ATOM    204  HZ2 LYS A  12       1.298  64.066  32.022  1.00 25.27           H  
ATOM    205  HZ3 LYS A  12      -0.198  63.467  32.314  1.00 25.27           H  
ATOM    206  N   SER A  13      -1.439  57.052  28.313  1.00 28.95           N  
ATOM    207  H   SER A  13      -0.598  57.248  28.836  1.00 28.95           H  
ATOM    208  CA  SER A  13      -2.151  55.809  28.689  1.00 28.95           C  
ATOM    209  HA  SER A  13      -1.429  55.255  29.289  1.00 28.95           H  
ATOM    210  C   SER A  13      -2.514  54.868  27.520  1.00 28.95           C  
ATOM    211  CB  SER A  13      -3.338  56.090  29.632  1.00 28.95           C  
ATOM    212  HB2 SER A  13      -2.960  56.196  30.649  1.00 28.95           H  
ATOM    213  HB3 SER A  13      -4.035  55.252  29.616  1.00 28.95           H  
ATOM    214  O   SER A  13      -3.166  55.242  26.561  1.00 28.95           O  
ATOM    215  OG  SER A  13      -4.023  57.279  29.295  1.00 28.95           O  
ATOM    216  HG  SER A  13      -4.202  57.268  28.352  1.00 28.95           H  
ATOM    217  N   ALA A  14      -2.125  53.593  27.538  1.00 29.37           N  
ATOM    218  H   ALA A  14      -2.098  53.180  26.617  1.00 29.37           H  
ATOM    219  CA  ALA A  14      -2.528  52.638  28.575  1.00 29.37           C  
ATOM    220  HA  ALA A  14      -2.344  51.654  28.145  1.00 29.37           H  
ATOM    221  C   ALA A  14      -4.049  52.653  28.835  1.00 29.37           C  
ATOM    222  CB  ALA A  14      -1.646  52.703  29.832  1.00 29.37           C  
ATOM    223  HB1 ALA A  14      -0.595  52.785  29.553  1.00 29.37           H  
ATOM    224  HB2 ALA A  14      -1.936  53.537  30.471  1.00 29.37           H  
ATOM    225  HB3 ALA A  14      -1.781  51.785  30.405  1.00 29.37           H  
ATOM    226  O   ALA A  14      -4.495  52.497  29.970  1.00 29.37           O  
ATOM    227  N   GLY A  15      -4.848  52.844  27.777  1.00 29.29           N  
ATOM    228  H   GLY A  15      -4.426  53.059  26.885  1.00 29.29           H  
ATOM    229  CA  GLY A  15      -6.159  52.209  27.739  1.00 29.29           C  
ATOM    230  HA2 GLY A  15      -6.802  52.618  28.518  1.00 29.29           H  
ATOM    231  HA3 GLY A  15      -6.628  52.350  26.765  1.00 29.29           H  
ATOM    232  C   GLY A  15      -5.932  50.719  27.967  1.00 29.29           C  
ATOM    233  O   GLY A  15      -5.131  50.109  27.259  1.00 29.29           O  
ATOM    234  N   LYS A  16      -6.538  50.170  29.019  1.00 30.82           N  
ATOM    235  H   LYS A  16      -7.183  50.731  29.557  1.00 30.82           H  
ATOM    236  CA  LYS A  16      -6.469  48.739  29.287  1.00 30.82           C  
ATOM    237  HA  LYS A  16      -5.432  48.411  29.366  1.00 30.82           H  
ATOM    238  C   LYS A  16      -7.125  48.030  28.108  1.00 30.82           C  
ATOM    239  CB  LYS A  16      -7.240  48.393  30.567  1.00 30.82           C  
ATOM    240  HB2 LYS A  16      -8.270  48.723  30.432  1.00 30.82           H  
ATOM    241  HB3 LYS A  16      -7.253  47.309  30.676  1.00 30.82           H  
ATOM    242  O   LYS A  16      -8.296  48.290  27.835  1.00 30.82           O  
ATOM    243  CG  LYS A  16      -6.695  49.011  31.864  1.00 30.82           C  
ATOM    244  HG2 LYS A  16      -5.729  48.572  32.111  1.00 30.82           H  
ATOM    245  HG3 LYS A  16      -6.598  50.091  31.760  1.00 30.82           H  
ATOM    246  CD  LYS A  16      -7.725  48.692  32.953  1.00 30.82           C  
ATOM    247  HD2 LYS A  16      -7.835  47.610  33.029  1.00 30.82           H  
ATOM    248  HD3 LYS A  16      -8.688  49.098  32.644  1.00 30.82           H  
ATOM    249  CE  LYS A  16      -7.381  49.257  34.328  1.00 30.82           C  
ATOM    250  HE2 LYS A  16      -6.468  48.785  34.691  1.00 30.82           H  
ATOM    251  HE3 LYS A  16      -7.215  50.331  34.237  1.00 30.82           H  
ATOM    252  NZ  LYS A  16      -8.521  48.980  35.235  1.00 30.82           N  
ATOM    253  HZ1 LYS A  16      -9.372  49.352  34.837  1.00 30.82           H  
ATOM    254  HZ2 LYS A  16      -8.381  49.358  36.161  1.00 30.82           H  
ATOM    255  HZ3 LYS A  16      -8.681  47.984  35.293  1.00 30.82           H  
ATOM    256  N   ASP A  17      -6.410  47.115  27.465  1.00 33.44           N  
ATOM    257  H   ASP A  17      -5.424  47.011  27.657  1.00 33.44           H  
ATOM    258  CA  ASP A  17      -7.082  46.047  26.740  1.00 33.44           C  
ATOM    259  HA  ASP A  17      -7.863  46.468  26.107  1.00 33.44           H  
ATOM    260  C   ASP A  17      -7.767  45.167  27.788  1.00 33.44           C  
ATOM    261  CB  ASP A  17      -6.114  45.268  25.833  1.00 33.44           C  
ATOM    262  HB2 ASP A  17      -6.514  44.266  25.672  1.00 33.44           H  
ATOM    263  HB3 ASP A  17      -5.146  45.168  26.323  1.00 33.44           H  
ATOM    264  O   ASP A  17      -7.189  44.223  28.327  1.00 33.44           O  
ATOM    265  CG  ASP A  17      -5.961  45.925  24.457  1.00 33.44           C  
ATOM    266  OD1 ASP A  17      -7.009  46.171  23.814  1.00 33.44           O  
ATOM    267  OD2 ASP A  17      -4.802  46.160  24.052  1.00 33.44           O  
ATOM    268  N   GLU A  18      -9.018  45.508  28.100  1.00 32.74           N  
ATOM    269  H   GLU A  18      -9.374  46.373  27.721  1.00 32.74           H  
ATOM    270  CA  GLU A  18      -9.968  44.620  28.769  1.00 32.74           C  
ATOM    271  HA  GLU A  18      -9.452  44.094  29.572  1.00 32.74           H  
ATOM    272  C   GLU A  18     -10.381  43.541  27.756  1.00 32.74           C  
ATOM    273  CB  GLU A  18     -11.120  45.419  29.420  1.00 32.74           C  
ATOM    274  HB2 GLU A  18     -11.847  44.719  29.832  1.00 32.74           H  
ATOM    275  HB3 GLU A  18     -11.605  46.049  28.675  1.00 32.74           H  
ATOM    276  O   GLU A  18     -11.505  43.478  27.259  1.00 32.74           O  
ATOM    277  CG  GLU A  18     -10.557  46.289  30.566  1.00 32.74           C  
ATOM    278  HG2 GLU A  18      -9.861  47.012  30.140  1.00 32.74           H  
ATOM    279  HG3 GLU A  18      -9.983  45.645  31.232  1.00 32.74           H  
ATOM    280  CD  GLU A  18     -11.579  47.066  31.415  1.00 32.74           C  
ATOM    281  OE1 GLU A  18     -11.116  47.652  32.433  1.00 32.74           O  
ATOM    282  OE2 GLU A  18     -12.775  47.109  31.054  1.00 32.74           O  
ATOM    283  N   GLY A  19      -9.391  42.719  27.391  1.00 35.08           N  
ATOM    284  H   GLY A  19      -8.480  42.897  27.788  1.00 35.08           H  
ATOM    285  CA  GLY A  19      -9.586  41.497  26.632  1.00 35.08           C  
ATOM    286  HA2 GLY A  19      -8.625  41.022  26.437  1.00 35.08           H  
ATOM    287  HA3 GLY A  19     -10.062  41.750  25.684  1.00 35.08           H  
ATOM    288  C   GLY A  19     -10.478  40.525  27.411  1.00 35.08           C  
ATOM    289  O   GLY A  19     -10.639  40.677  28.624  1.00 35.08           O  
ATOM    290  N   PRO A  20     -11.050  39.510  26.742  1.00 39.25           N  
ATOM    291  CA  PRO A  20     -12.091  38.642  27.296  1.00 39.25           C  
ATOM    292  HA  PRO A  20     -12.811  39.262  27.830  1.00 39.25           H  
ATOM    293  C   PRO A  20     -11.573  37.604  28.314  1.00 39.25           C  
ATOM    294  CB  PRO A  20     -12.792  38.044  26.070  1.00 39.25           C  
ATOM    295  HB2 PRO A  20     -13.240  37.069  26.262  1.00 39.25           H  
ATOM    296  HB3 PRO A  20     -13.550  38.739  25.709  1.00 39.25           H  
ATOM    297  O   PRO A  20     -11.998  36.450  28.316  1.00 39.25           O  
ATOM    298  CG  PRO A  20     -11.661  37.948  25.051  1.00 39.25           C  
ATOM    299  HG2 PRO A  20     -11.051  37.070  25.262  1.00 39.25           H  
ATOM    300  HG3 PRO A  20     -12.036  37.921  24.029  1.00 39.25           H  
ATOM    301  CD  PRO A  20     -10.856  39.216  25.329  1.00 39.25           C  
ATOM    302  HD2 PRO A  20     -11.252  40.035  24.729  1.00 39.25           H  
ATOM    303  HD3 PRO A  20      -9.803  39.052  25.099  1.00 39.25           H  
ATOM    304  N   LEU A  21     -10.691  38.014  29.229  1.00 36.45           N  
ATOM    305  H   LEU A  21     -10.432  38.990  29.195  1.00 36.45           H  
ATOM    306  CA  LEU A  21     -10.603  37.382  30.537  1.00 36.45           C  
ATOM    307  HA  LEU A  21     -10.459  36.309  30.412  1.00 36.45           H  
ATOM    308  C   LEU A  21     -11.940  37.610  31.242  1.00 36.45           C  
ATOM    309  CB  LEU A  21      -9.437  37.972  31.351  1.00 36.45           C  
ATOM    310  HB2 LEU A  21      -9.458  39.057  31.251  1.00 36.45           H  
ATOM    311  HB3 LEU A  21      -9.592  37.737  32.404  1.00 36.45           H  
ATOM    312  O   LEU A  21     -12.291  38.737  31.597  1.00 36.45           O  
ATOM    313  CG  LEU A  21      -8.054  37.444  30.937  1.00 36.45           C  
ATOM    314  HG  LEU A  21      -7.919  37.573  29.863  1.00 36.45           H  
ATOM    315  CD1 LEU A  21      -6.966  38.238  31.661  1.00 36.45           C  
ATOM    316 HD11 LEU A  21      -7.069  38.120  32.740  1.00 36.45           H  
ATOM    317 HD12 LEU A  21      -7.052  39.294  31.404  1.00 36.45           H  
ATOM    318 HD13 LEU A  21      -5.983  37.884  31.350  1.00 36.45           H  
ATOM    319  CD2 LEU A  21      -7.867  35.967  31.298  1.00 36.45           C  
ATOM    320 HD21 LEU A  21      -8.049  35.811  32.361  1.00 36.45           H  
ATOM    321 HD22 LEU A  21      -8.548  35.345  30.718  1.00 36.45           H  
ATOM    322 HD23 LEU A  21      -6.849  35.657  31.060  1.00 36.45           H  
ATOM    323  N   VAL A  22     -12.673  36.512  31.421  1.00 42.32           N  
ATOM    324  H   VAL A  22     -12.333  35.662  30.994  1.00 42.32           H  
ATOM    325  CA  VAL A  22     -13.892  36.423  32.228  1.00 42.32           C  
ATOM    326  HA  VAL A  22     -14.732  36.824  31.660  1.00 42.32           H  
ATOM    327  C   VAL A  22     -13.703  37.241  33.504  1.00 42.32           C  
ATOM    328  CB  VAL A  22     -14.163  34.946  32.572  1.00 42.32           C  
ATOM    329  HB  VAL A  22     -13.319  34.538  33.127  1.00 42.32           H  
ATOM    330  O   VAL A  22     -12.768  36.990  34.260  1.00 42.32           O  
ATOM    331  CG1 VAL A  22     -15.422  34.800  33.422  1.00 42.32           C  
ATOM    332 HG11 VAL A  22     -15.612  33.744  33.613  1.00 42.32           H  
ATOM    333 HG12 VAL A  22     -16.275  35.226  32.895  1.00 42.32           H  
ATOM    334 HG13 VAL A  22     -15.289  35.305  34.379  1.00 42.32           H  
ATOM    335  CG2 VAL A  22     -14.363  34.100  31.306  1.00 42.32           C  
ATOM    336 HG21 VAL A  22     -15.182  34.502  30.709  1.00 42.32           H  
ATOM    337 HG22 VAL A  22     -13.456  34.088  30.701  1.00 42.32           H  
ATOM    338 HG23 VAL A  22     -14.594  33.071  31.580  1.00 42.32           H  
ATOM    339  N   SER A  23     -14.540  38.255  33.723  1.00 46.55           N  
ATOM    340  H   SER A  23     -15.246  38.469  33.032  1.00 46.55           H  
ATOM    341  CA  SER A  23     -14.300  39.250  34.770  1.00 46.55           C  
ATOM    342  HA  SER A  23     -13.262  39.576  34.693  1.00 46.55           H  
ATOM    343  C   SER A  23     -14.495  38.637  36.161  1.00 46.55           C  
ATOM    344  CB  SER A  23     -15.173  40.484  34.541  1.00 46.55           C  
ATOM    345  HB2 SER A  23     -16.219  40.214  34.685  1.00 46.55           H  
ATOM    346  HB3 SER A  23     -14.902  41.263  35.254  1.00 46.55           H  
ATOM    347  O   SER A  23     -15.612  38.504  36.662  1.00 46.55           O  
ATOM    348  OG  SER A  23     -15.013  40.962  33.216  1.00 46.55           O  
ATOM    349  HG  SER A  23     -14.086  40.929  32.967  1.00 46.55           H  
ATOM    350  N   LEU A  24     -13.379  38.222  36.760  1.00 41.85           N  
ATOM    351  H   LEU A  24     -12.534  38.239  36.207  1.00 41.85           H  
ATOM    352  CA  LEU A  24     -13.313  37.579  38.066  1.00 41.85           C  
ATOM    353  HA  LEU A  24     -14.124  36.856  38.153  1.00 41.85           H  
ATOM    354  C   LEU A  24     -13.507  38.619  39.179  1.00 41.85           C  
ATOM    355  CB  LEU A  24     -11.967  36.836  38.184  1.00 41.85           C  
ATOM    356  HB2 LEU A  24     -11.161  37.546  37.996  1.00 41.85           H  
ATOM    357  HB3 LEU A  24     -11.859  36.499  39.214  1.00 41.85           H  
ATOM    358  O   LEU A  24     -12.581  39.347  39.543  1.00 41.85           O  
ATOM    359  CG  LEU A  24     -11.772  35.621  37.252  1.00 41.85           C  
ATOM    360  HG  LEU A  24     -11.755  35.967  36.219  1.00 41.85           H  
ATOM    361  CD1 LEU A  24     -10.416  34.972  37.529  1.00 41.85           C  
ATOM    362 HD11 LEU A  24     -10.251  34.158  36.823  1.00 41.85           H  
ATOM    363 HD12 LEU A  24      -9.623  35.709  37.401  1.00 41.85           H  
ATOM    364 HD13 LEU A  24     -10.387  34.575  38.544  1.00 41.85           H  
ATOM    365  CD2 LEU A  24     -12.856  34.548  37.390  1.00 41.85           C  
ATOM    366 HD21 LEU A  24     -12.631  33.715  36.723  1.00 41.85           H  
ATOM    367 HD22 LEU A  24     -12.906  34.182  38.415  1.00 41.85           H  
ATOM    368 HD23 LEU A  24     -13.824  34.957  37.100  1.00 41.85           H  
ATOM    369  N   ALA A  25     -14.718  38.687  39.727  1.00 56.32           N  
ATOM    370  H   ALA A  25     -15.403  38.003  39.438  1.00 56.32           H  
ATOM    371  CA  ALA A  25     -15.042  39.512  40.882  1.00 56.32           C  
ATOM    372  HA  ALA A  25     -14.458  40.432  40.833  1.00 56.32           H  
ATOM    373  C   ALA A  25     -14.673  38.769  42.174  1.00 56.32           C  
ATOM    374  CB  ALA A  25     -16.526  39.890  40.827  1.00 56.32           C  
ATOM    375  HB1 ALA A  25     -16.728  40.455  39.917  1.00 56.32           H  
ATOM    376  HB2 ALA A  25     -17.137  38.988  40.833  1.00 56.32           H  
ATOM    377  HB3 ALA A  25     -16.785  40.501  41.691  1.00 56.32           H  
ATOM    378  O   ALA A  25     -14.996  37.595  42.342  1.00 56.32           O  
ATOM    379  N   LYS A  26     -14.005  39.447  43.113  1.00 45.11           N  
ATOM    380  H   LYS A  26     -13.788  40.418  42.941  1.00 45.11           H  
ATOM    381  CA  LYS A  26     -13.659  38.864  44.416  1.00 45.11           C  
ATOM    382  HA  LYS A  26     -13.707  37.778  44.332  1.00 45.11           H  
ATOM    383  C   LYS A  26     -14.685  39.282  45.466  1.00 45.11           C  
ATOM    384  CB  LYS A  26     -12.215  39.230  44.788  1.00 45.11           C  
ATOM    385  HB2 LYS A  26     -12.146  40.294  45.017  1.00 45.11           H  
ATOM    386  HB3 LYS A  26     -11.569  39.012  43.938  1.00 45.11           H  
ATOM    387  O   LYS A  26     -14.758  40.464  45.794  1.00 45.11           O  
ATOM    388  CG  LYS A  26     -11.742  38.402  45.991  1.00 45.11           C  
ATOM    389  HG2 LYS A  26     -12.350  38.638  46.865  1.00 45.11           H  
ATOM    390  HG3 LYS A  26     -11.862  37.344  45.754  1.00 45.11           H  
ATOM    391  CD  LYS A  26     -10.268  38.652  46.315  1.00 45.11           C  
ATOM    392  HD2 LYS A  26      -9.671  38.458  45.424  1.00 45.11           H  
ATOM    393  HD3 LYS A  26     -10.131  39.687  46.630  1.00 45.11           H  
ATOM    394  CE  LYS A  26      -9.855  37.691  47.436  1.00 45.11           C  
ATOM    395  HE2 LYS A  26     -10.423  37.933  48.334  1.00 45.11           H  
ATOM    396  HE3 LYS A  26     -10.134  36.679  47.143  1.00 45.11           H  
ATOM    397  NZ  LYS A  26      -8.399  37.752  47.710  1.00 45.11           N  
ATOM    398  HZ1 LYS A  26      -7.882  37.502  46.879  1.00 45.11           H  
ATOM    399  HZ2 LYS A  26      -8.162  37.087  48.432  1.00 45.11           H  
ATOM    400  HZ3 LYS A  26      -8.127  38.678  48.008  1.00 45.11           H  
ATOM    401  N   HIS A  27     -15.432  38.329  46.020  1.00 46.31           N  
ATOM    402  H   HIS A  27     -15.275  37.371  45.741  1.00 46.31           H  
ATOM    403  CA  HIS A  27     -16.462  38.589  47.028  1.00 46.31           C  
ATOM    404  HA  HIS A  27     -16.395  39.635  47.327  1.00 46.31           H  
ATOM    405  C   HIS A  27     -16.219  37.741  48.285  1.00 46.31           C  
ATOM    406  CB  HIS A  27     -17.861  38.394  46.421  1.00 46.31           C  
ATOM    407  HB2 HIS A  27     -18.168  37.352  46.506  1.00 46.31           H  
ATOM    408  HB3 HIS A  27     -17.837  38.645  45.360  1.00 46.31           H  
ATOM    409  O   HIS A  27     -16.076  36.524  48.212  1.00 46.31           O  
ATOM    410  CG  HIS A  27     -18.878  39.292  47.076  1.00 46.31           C  
ATOM    411  CD2 HIS A  27     -19.129  40.598  46.750  1.00 46.31           C  
ATOM    412  HD2 HIS A  27     -18.652  41.157  45.958  1.00 46.31           H  
ATOM    413  ND1 HIS A  27     -19.680  38.981  48.149  1.00 46.31           N  
ATOM    414  HD1 HIS A  27     -19.804  38.059  48.542  1.00 46.31           H  
ATOM    415  CE1 HIS A  27     -20.395  40.076  48.461  1.00 46.31           C  
ATOM    416  HE1 HIS A  27     -21.141  40.129  49.241  1.00 46.31           H  
ATOM    417  NE2 HIS A  27     -20.087  41.091  47.641  1.00 46.31           N  
ATOM    418  N   ASN A  28     -16.104  38.400  49.445  1.00 59.58           N  
ATOM    419  H   ASN A  28     -16.310  39.388  49.438  1.00 59.58           H  
ATOM    420  CA  ASN A  28     -15.865  37.797  50.769  1.00 59.58           C  
ATOM    421  HA  ASN A  28     -15.446  38.590  51.389  1.00 59.58           H  
ATOM    422  C   ASN A  28     -14.780  36.693  50.836  1.00 59.58           C  
ATOM    423  CB  ASN A  28     -17.216  37.424  51.410  1.00 59.58           C  
ATOM    424  HB2 ASN A  28     -17.041  36.884  52.340  1.00 59.58           H  
ATOM    425  HB3 ASN A  28     -17.773  36.772  50.738  1.00 59.58           H  
ATOM    426  O   ASN A  28     -14.854  35.786  51.659  1.00 59.58           O  
ATOM    427  CG  ASN A  28     -18.053  38.646  51.752  1.00 59.58           C  
ATOM    428  ND2 ASN A  28     -19.264  38.452  52.214  1.00 59.58           N  
ATOM    429 HD21 ASN A  28     -19.786  39.282  52.455  1.00 59.58           H  
ATOM    430 HD22 ASN A  28     -19.619  37.516  52.353  1.00 59.58           H  
ATOM    431  OD1 ASN A  28     -17.637  39.784  51.622  1.00 59.58           O  
ATOM    432  N   GLY A  29     -13.746  36.794  49.994  1.00 50.98           N  
ATOM    433  H   GLY A  29     -13.812  37.506  49.281  1.00 50.98           H  
ATOM    434  CA  GLY A  29     -12.603  35.872  49.946  1.00 50.98           C  
ATOM    435  HA2 GLY A  29     -12.631  35.204  50.807  1.00 50.98           H  
ATOM    436  HA3 GLY A  29     -11.677  36.445  49.997  1.00 50.98           H  
ATOM    437  C   GLY A  29     -12.567  34.997  48.693  1.00 50.98           C  
ATOM    438  O   GLY A  29     -11.483  34.815  48.134  1.00 50.98           O  
ATOM    439  N   ASN A  30     -13.730  34.556  48.210  1.00 42.45           N  
ATOM    440  H   ASN A  30     -14.582  34.855  48.664  1.00 42.45           H  
ATOM    441  CA  ASN A  30     -13.871  33.748  46.998  1.00 42.45           C  
ATOM    442  HA  ASN A  30     -13.019  33.070  46.935  1.00 42.45           H  
ATOM    443  C   ASN A  30     -13.831  34.601  45.723  1.00 42.45           C  
ATOM    444  CB  ASN A  30     -15.152  32.895  47.097  1.00 42.45           C  
ATOM    445  HB2 ASN A  30     -15.981  33.511  47.446  1.00 42.45           H  
ATOM    446  HB3 ASN A  30     -15.423  32.516  46.111  1.00 42.45           H  
ATOM    447  O   ASN A  30     -13.927  35.830  45.764  1.00 42.45           O  
ATOM    448  CG  ASN A  30     -14.999  31.689  48.007  1.00 42.45           C  
ATOM    449  ND2 ASN A  30     -16.070  30.970  48.242  1.00 42.45           N  
ATOM    450 HD21 ASN A  30     -15.952  30.158  48.831  1.00 42.45           H  
ATOM    451 HD22 ASN A  30     -16.951  31.218  47.814  1.00 42.45           H  
ATOM    452  OD1 ASN A  30     -13.932  31.360  48.497  1.00 42.45           O  
ATOM    453  N   VAL A  31     -13.660  33.927  44.586  1.00 48.33           N  
ATOM    454  H   VAL A  31     -13.670  32.918  44.620  1.00 48.33           H  
ATOM    455  CA  VAL A  31     -13.557  34.531  43.255  1.00 48.33           C  
ATOM    456  HA  VAL A  31     -13.694  35.610  43.330  1.00 48.33           H  
ATOM    457  C   VAL A  31     -14.676  33.971  42.380  1.00 48.33           C  
ATOM    458  CB  VAL A  31     -12.170  34.262  42.643  1.00 48.33           C  
ATOM    459  HB  VAL A  31     -12.044  33.194  42.468  1.00 48.33           H  
ATOM    460  O   VAL A  31     -14.753  32.761  42.182  1.00 48.33           O  
ATOM    461  CG1 VAL A  31     -12.028  35.003  41.316  1.00 48.33           C  
ATOM    462 HG11 VAL A  31     -11.048  34.803  40.884  1.00 48.33           H  
ATOM    463 HG12 VAL A  31     -12.151  36.074  41.475  1.00 48.33           H  
ATOM    464 HG13 VAL A  31     -12.792  34.656  40.620  1.00 48.33           H  
ATOM    465  CG2 VAL A  31     -11.026  34.743  43.551  1.00 48.33           C  
ATOM    466 HG21 VAL A  31     -11.018  34.166  44.476  1.00 48.33           H  
ATOM    467 HG22 VAL A  31     -11.158  35.800  43.784  1.00 48.33           H  
ATOM    468 HG23 VAL A  31     -10.070  34.595  43.050  1.00 48.33           H  
ATOM    469  N   GLU A  32     -15.535  34.847  41.868  1.00 50.61           N  
ATOM    470  H   GLU A  32     -15.387  35.830  42.045  1.00 50.61           H  
ATOM    471  CA  GLU A  32     -16.751  34.502  41.128  1.00 50.61           C  
ATOM    472  HA  GLU A  32     -16.754  33.431  40.925  1.00 50.61           H  
ATOM    473  C   GLU A  32     -16.799  35.218  39.769  1.00 50.61           C  
ATOM    474  CB  GLU A  32     -17.997  34.815  41.976  1.00 50.61           C  
ATOM    475  HB2 GLU A  32     -18.884  34.662  41.361  1.00 50.61           H  
ATOM    476  HB3 GLU A  32     -17.963  35.859  42.289  1.00 50.61           H  
ATOM    477  O   GLU A  32     -16.194  36.271  39.560  1.00 50.61           O  
ATOM    478  CG  GLU A  32     -18.096  33.901  43.213  1.00 50.61           C  
ATOM    479  HG2 GLU A  32     -18.098  32.865  42.874  1.00 50.61           H  
ATOM    480  HG3 GLU A  32     -17.212  34.047  43.835  1.00 50.61           H  
ATOM    481  CD  GLU A  32     -19.341  34.146  44.082  1.00 50.61           C  
ATOM    482  OE1 GLU A  32     -19.510  33.369  45.050  1.00 50.61           O  
ATOM    483  OE2 GLU A  32     -20.089  35.112  43.808  1.00 50.61           O  
ATOM    484  N   VAL A  33     -17.515  34.628  38.812  1.00 51.45           N  
ATOM    485  H   VAL A  33     -18.048  33.806  39.057  1.00 51.45           H  
ATOM    486  CA  VAL A  33     -17.632  35.135  37.438  1.00 51.45           C  
ATOM    487  HA  VAL A  33     -16.694  35.607  37.146  1.00 51.45           H  
ATOM    488  C   VAL A  33     -18.732  36.195  37.365  1.00 51.45           C  
ATOM    489  CB  VAL A  33     -17.898  33.957  36.480  1.00 51.45           C  
ATOM    490  HB  VAL A  33     -18.709  33.346  36.877  1.00 51.45           H  
ATOM    491  O   VAL A  33     -19.906  35.874  37.536  1.00 51.45           O  
ATOM    492  CG1 VAL A  33     -18.315  34.427  35.082  1.00 51.45           C  
ATOM    493 HG11 VAL A  33     -18.239  33.610  34.366  1.00 51.45           H  
ATOM    494 HG12 VAL A  33     -17.693  35.263  34.760  1.00 51.45           H  
ATOM    495 HG13 VAL A  33     -19.355  34.754  35.106  1.00 51.45           H  
ATOM    496  CG2 VAL A  33     -16.648  33.071  36.382  1.00 51.45           C  
ATOM    497 HG21 VAL A  33     -16.417  32.639  37.356  1.00 51.45           H  
ATOM    498 HG22 VAL A  33     -16.824  32.254  35.681  1.00 51.45           H  
ATOM    499 HG23 VAL A  33     -15.792  33.657  36.049  1.00 51.45           H  
ATOM    500  N   SER A  34     -18.385  37.454  37.077  1.00 59.09           N  
ATOM    501  H   SER A  34     -17.409  37.684  36.957  1.00 59.09           H  
ATOM    502  CA  SER A  34     -19.344  38.568  37.192  1.00 59.09           C  
ATOM    503  HA  SER A  34     -19.872  38.439  38.137  1.00 59.09           H  
ATOM    504  C   SER A  34     -20.424  38.624  36.101  1.00 59.09           C  
ATOM    505  CB  SER A  34     -18.605  39.908  37.273  1.00 59.09           C  
ATOM    506  HB2 SER A  34     -17.699  39.789  37.867  1.00 59.09           H  
ATOM    507  HB3 SER A  34     -19.247  40.638  37.766  1.00 59.09           H  
ATOM    508  O   SER A  34     -21.376  39.393  36.231  1.00 59.09           O  
ATOM    509  OG  SER A  34     -18.272  40.394  35.988  1.00 59.09           O  
ATOM    510  HG  SER A  34     -19.063  40.772  35.597  1.00 59.09           H  
ATOM    511  N   LYS A  35     -20.279  37.869  35.004  1.00 59.84           N  
ATOM    512  H   LYS A  35     -19.455  37.288  34.949  1.00 59.84           H  
ATOM    513  CA  LYS A  35     -21.286  37.739  33.938  1.00 59.84           C  
ATOM    514  HA  LYS A  35     -22.270  37.771  34.407  1.00 59.84           H  
ATOM    515  C   LYS A  35     -21.098  36.406  33.193  1.00 59.84           C  
ATOM    516  CB  LYS A  35     -21.164  38.926  32.956  1.00 59.84           C  
ATOM    517  HB2 LYS A  35     -21.114  39.860  33.514  1.00 59.84           H  
ATOM    518  HB3 LYS A  35     -20.234  38.819  32.397  1.00 59.84           H  
ATOM    519  O   LYS A  35     -19.975  36.130  32.770  1.00 59.84           O  
ATOM    520  CG  LYS A  35     -22.352  39.012  31.978  1.00 59.84           C  
ATOM    521  HG2 LYS A  35     -22.581  38.015  31.601  1.00 59.84           H  
ATOM    522  HG3 LYS A  35     -23.228  39.389  32.505  1.00 59.84           H  
ATOM    523  CD  LYS A  35     -22.045  39.910  30.768  1.00 59.84           C  
ATOM    524  HD2 LYS A  35     -21.120  39.555  30.313  1.00 59.84           H  
ATOM    525  HD3 LYS A  35     -21.906  40.941  31.091  1.00 59.84           H  
ATOM    526  CE  LYS A  35     -23.179  39.824  29.730  1.00 59.84           C  
ATOM    527  HE2 LYS A  35     -23.977  40.508  30.019  1.00 59.84           H  
ATOM    528  HE3 LYS A  35     -23.580  38.811  29.756  1.00 59.84           H  
ATOM    529  NZ  LYS A  35     -22.707  40.107  28.343  1.00 59.84           N  
ATOM    530  HZ1 LYS A  35     -22.067  39.395  28.023  1.00 59.84           H  
ATOM    531  HZ2 LYS A  35     -23.462  40.077  27.672  1.00 59.84           H  
ATOM    532  HZ3 LYS A  35     -22.234  40.997  28.266  1.00 59.84           H  
ATOM    533  N   PRO A  36     -22.153  35.597  32.977  1.00 52.23           N  
ATOM    534  CA  PRO A  36     -22.071  34.429  32.105  1.00 52.23           C  
ATOM    535  HA  PRO A  36     -21.231  33.804  32.408  1.00 52.23           H  
ATOM    536  C   PRO A  36     -21.877  34.840  30.635  1.00 52.23           C  
ATOM    537  CB  PRO A  36     -23.373  33.654  32.331  1.00 52.23           C  
ATOM    538  HB2 PRO A  36     -23.691  33.110  31.441  1.00 52.23           H  
ATOM    539  HB3 PRO A  36     -23.247  32.969  33.170  1.00 52.23           H  
ATOM    540  O   PRO A  36     -22.420  35.847  30.172  1.00 52.23           O  
ATOM    541  CG  PRO A  36     -24.366  34.751  32.714  1.00 52.23           C  
ATOM    542  HG2 PRO A  36     -25.184  34.362  33.320  1.00 52.23           H  
ATOM    543  HG3 PRO A  36     -24.751  35.227  31.812  1.00 52.23           H  
ATOM    544  CD  PRO A  36     -23.507  35.747  33.493  1.00 52.23           C  
ATOM    545  HD2 PRO A  36     -23.888  36.757  33.341  1.00 52.23           H  
ATOM    546  HD3 PRO A  36     -23.519  35.496  34.554  1.00 52.23           H  
ATOM    547  N   TRP A  37     -21.103  34.037  29.907  1.00 47.62           N  
ATOM    548  H   TRP A  37     -20.722  33.216  30.354  1.00 47.62           H  
ATOM    549  CA  TRP A  37     -20.819  34.195  28.478  1.00 47.62           C  
ATOM    550  HA  TRP A  37     -20.519  35.223  28.276  1.00 47.62           H  
ATOM    551  C   TRP A  37     -22.055  33.863  27.629  1.00 47.62           C  
ATOM    552  CB  TRP A  37     -19.648  33.260  28.149  1.00 47.62           C  
ATOM    553  HB2 TRP A  37     -18.868  33.412  28.895  1.00 47.62           H  
ATOM    554  HB3 TRP A  37     -19.987  32.228  28.251  1.00 47.62           H  
ATOM    555  O   TRP A  37     -22.749  32.887  27.918  1.00 47.62           O  
ATOM    556  CG  TRP A  37     -19.002  33.411  26.810  1.00 47.62           C  
ATOM    557  CD1 TRP A  37     -19.307  32.699  25.701  1.00 47.62           C  
ATOM    558  HD1 TRP A  37     -20.073  31.941  25.634  1.00 47.62           H  
ATOM    559  CD2 TRP A  37     -17.845  34.227  26.452  1.00 47.62           C  
ATOM    560  CE2 TRP A  37     -17.501  33.954  25.093  1.00 47.62           C  
ATOM    561  CE3 TRP A  37     -17.025  35.133  27.160  1.00 47.62           C  
ATOM    562  HE3 TRP A  37     -17.245  35.341  28.197  1.00 47.62           H  
ATOM    563  NE1 TRP A  37     -18.417  33.001  24.692  1.00 47.62           N  
ATOM    564  HE1 TRP A  37     -18.381  32.454  23.843  1.00 47.62           H  
ATOM    565  CH2 TRP A  37     -15.610  35.467  25.197  1.00 47.62           C  
ATOM    566  HH2 TRP A  37     -14.754  35.930  24.730  1.00 47.62           H  
ATOM    567  CZ2 TRP A  37     -16.405  34.566  24.465  1.00 47.62           C  
ATOM    568  HZ2 TRP A  37     -16.164  34.323  23.441  1.00 47.62           H  
ATOM    569  CZ3 TRP A  37     -15.918  35.745  26.542  1.00 47.62           C  
ATOM    570  HZ3 TRP A  37     -15.296  36.422  27.110  1.00 47.62           H  
ATOM    571  N   SER A  38     -22.339  34.646  26.583  1.00 63.55           N  
ATOM    572  H   SER A  38     -21.753  35.447  26.395  1.00 63.55           H  
ATOM    573  CA  SER A  38     -23.447  34.381  25.654  1.00 63.55           C  
ATOM    574  HA  SER A  38     -24.009  33.520  26.017  1.00 63.55           H  
ATOM    575  C   SER A  38     -22.964  34.025  24.244  1.00 63.55           C  
ATOM    576  CB  SER A  38     -24.429  35.559  25.627  1.00 63.55           C  
ATOM    577  HB2 SER A  38     -25.366  35.227  25.182  1.00 63.55           H  
ATOM    578  HB3 SER A  38     -24.629  35.886  26.648  1.00 63.55           H  
ATOM    579  O   SER A  38     -21.933  34.508  23.779  1.00 63.55           O  
ATOM    580  OG  SER A  38     -23.931  36.642  24.865  1.00 63.55           O  
ATOM    581  HG  SER A  38     -23.151  36.977  25.315  1.00 63.55           H  
ATOM    582  N   SER A  39     -23.765  33.253  23.506  1.00 63.13           N  
ATOM    583  H   SER A  39     -24.617  32.892  23.910  1.00 63.13           H  
ATOM    584  CA  SER A  39     -23.491  32.899  22.102  1.00 63.13           C  
ATOM    585  HA  SER A  39     -22.501  32.445  22.047  1.00 63.13           H  
ATOM    586  C   SER A  39     -23.487  34.108  21.145  1.00 63.13           C  
ATOM    587  CB  SER A  39     -24.506  31.847  21.649  1.00 63.13           C  
ATOM    588  HB2 SER A  39     -24.357  31.625  20.592  1.00 63.13           H  
ATOM    589  HB3 SER A  39     -24.338  30.934  22.220  1.00 63.13           H  
ATOM    590  O   SER A  39     -22.967  34.029  20.030  1.00 63.13           O  
ATOM    591  OG  SER A  39     -25.834  32.299  21.871  1.00 63.13           O  
ATOM    592  HG  SER A  39     -26.423  31.550  21.764  1.00 63.13           H  
ATOM    593  N   SER A  40     -24.022  35.255  21.578  1.00 68.85           N  
ATOM    594  H   SER A  40     -24.493  35.252  22.471  1.00 68.85           H  
ATOM    595  CA  SER A  40     -23.849  36.552  20.910  1.00 68.85           C  
ATOM    596  HA  SER A  40     -23.973  36.406  19.837  1.00 68.85           H  
ATOM    597  C   SER A  40     -22.451  37.149  21.105  1.00 68.85           C  
ATOM    598  CB  SER A  40     -24.919  37.562  21.357  1.00 68.85           C  
ATOM    599  HB2 SER A  40     -24.515  38.574  21.311  1.00 68.85           H  
ATOM    600  HB3 SER A  40     -25.750  37.504  20.655  1.00 68.85           H  
ATOM    601  O   SER A  40     -21.886  37.662  20.138  1.00 68.85           O  
ATOM    602  OG  SER A  40     -25.443  37.316  22.652  1.00 68.85           O  
ATOM    603  HG  SER A  40     -24.753  37.328  23.320  1.00 68.85           H  
ATOM    604  N   ASP A  41     -21.878  37.059  22.312  1.00 65.10           N  
ATOM    605  H   ASP A  41     -22.342  36.526  23.033  1.00 65.10           H  
ATOM    606  CA  ASP A  41     -20.514  37.537  22.599  1.00 65.10           C  
ATOM    607  HA  ASP A  41     -20.428  38.580  22.294  1.00 65.10           H  
ATOM    608  C   ASP A  41     -19.488  36.712  21.791  1.00 65.10           C  
ATOM    609  CB  ASP A  41     -20.209  37.446  24.113  1.00 65.10           C  
ATOM    610  HB2 ASP A  41     -19.208  37.841  24.282  1.00 65.10           H  
ATOM    611  HB3 ASP A  41     -20.193  36.397  24.409  1.00 65.10           H  
ATOM    612  O   ASP A  41     -18.568  37.248  21.170  1.00 65.10           O  
ATOM    613  CG  ASP A  41     -21.182  38.205  25.035  1.00 65.10           C  
ATOM    614  OD1 ASP A  41     -21.344  39.435  24.895  1.00 65.10           O  
ATOM    615  OD2 ASP A  41     -21.794  37.565  25.928  1.00 65.10           O  
ATOM    616  N   GLU A  42     -19.726  35.401  21.717  1.00 58.86           N  
ATOM    617  H   GLU A  42     -20.474  35.052  22.299  1.00 58.86           H  
ATOM    618  CA  GLU A  42     -18.934  34.405  20.992  1.00 58.86           C  
ATOM    619  HA  GLU A  42     -17.925  34.386  21.403  1.00 58.86           H  
ATOM    620  C   GLU A  42     -18.834  34.691  19.483  1.00 58.86           C  
ATOM    621  CB  GLU A  42     -19.610  33.060  21.270  1.00 58.86           C  
ATOM    622  HB2 GLU A  42     -20.539  32.996  20.705  1.00 58.86           H  
ATOM    623  HB3 GLU A  42     -19.869  33.030  22.328  1.00 58.86           H  
ATOM    624  O   GLU A  42     -17.733  34.756  18.930  1.00 58.86           O  
ATOM    625  CG  GLU A  42     -18.755  31.833  20.969  1.00 58.86           C  
ATOM    626  HG2 GLU A  42     -17.753  31.981  21.371  1.00 58.86           H  
ATOM    627  HG3 GLU A  42     -18.687  31.683  19.892  1.00 58.86           H  
ATOM    628  CD  GLU A  42     -19.436  30.644  21.648  1.00 58.86           C  
ATOM    629  OE1 GLU A  42     -18.979  30.301  22.760  1.00 58.86           O  
ATOM    630  OE2 GLU A  42     -20.476  30.196  21.111  1.00 58.86           O  
ATOM    631  N   LYS A  43     -19.967  34.961  18.815  1.00 62.36           N  
ATOM    632  H   LYS A  43     -20.838  34.887  19.321  1.00 62.36           H  
ATOM    633  CA  LYS A  43     -19.984  35.360  17.394  1.00 62.36           C  
ATOM    634  HA  LYS A  43     -19.430  34.617  16.821  1.00 62.36           H  
ATOM    635  C   LYS A  43     -19.276  36.693  17.148  1.00 62.36           C  
ATOM    636  CB  LYS A  43     -21.428  35.430  16.874  1.00 62.36           C  
ATOM    637  HB2 LYS A  43     -22.068  35.903  17.619  1.00 62.36           H  
ATOM    638  HB3 LYS A  43     -21.445  36.038  15.970  1.00 62.36           H  
ATOM    639  O   LYS A  43     -18.615  36.849  16.118  1.00 62.36           O  
ATOM    640  CG  LYS A  43     -21.961  34.035  16.525  1.00 62.36           C  
ATOM    641  HG2 LYS A  43     -21.284  33.567  15.811  1.00 62.36           H  
ATOM    642  HG3 LYS A  43     -22.000  33.422  17.426  1.00 62.36           H  
ATOM    643  CD  LYS A  43     -23.359  34.121  15.902  1.00 62.36           C  
ATOM    644  HD2 LYS A  43     -23.330  34.792  15.044  1.00 62.36           H  
ATOM    645  HD3 LYS A  43     -24.055  34.510  16.646  1.00 62.36           H  
ATOM    646  CE  LYS A  43     -23.797  32.724  15.451  1.00 62.36           C  
ATOM    647  HE2 LYS A  43     -23.795  32.066  16.320  1.00 62.36           H  
ATOM    648  HE3 LYS A  43     -23.060  32.339  14.748  1.00 62.36           H  
ATOM    649  NZ  LYS A  43     -25.143  32.747  14.827  1.00 62.36           N  
ATOM    650  HZ1 LYS A  43     -25.409  31.815  14.543  1.00 62.36           H  
ATOM    651  HZ2 LYS A  43     -25.825  33.086  15.491  1.00 62.36           H  
ATOM    652  HZ3 LYS A  43     -25.145  33.347  14.015  1.00 62.36           H  
ATOM    653  N   LEU A  44     -19.403  37.649  18.070  1.00 66.73           N  
ATOM    654  H   LEU A  44     -19.950  37.445  18.894  1.00 66.73           H  
ATOM    655  CA  LEU A  44     -18.735  38.951  17.980  1.00 66.73           C  
ATOM    656  HA  LEU A  44     -18.943  39.371  16.996  1.00 66.73           H  
ATOM    657  C   LEU A  44     -17.210  38.811  18.073  1.00 66.73           C  
ATOM    658  CB  LEU A  44     -19.302  39.892  19.066  1.00 66.73           C  
ATOM    659  HB2 LEU A  44     -19.829  39.306  19.819  1.00 66.73           H  
ATOM    660  HB3 LEU A  44     -18.487  40.401  19.580  1.00 66.73           H  
ATOM    661  O   LEU A  44     -16.496  39.397  17.257  1.00 66.73           O  
ATOM    662  CG  LEU A  44     -20.256  40.949  18.485  1.00 66.73           C  
ATOM    663  HG  LEU A  44     -20.924  40.479  17.763  1.00 66.73           H  
ATOM    664  CD1 LEU A  44     -21.109  41.578  19.586  1.00 66.73           C  
ATOM    665 HD11 LEU A  44     -21.785  42.317  19.156  1.00 66.73           H  
ATOM    666 HD12 LEU A  44     -20.473  42.054  20.331  1.00 66.73           H  
ATOM    667 HD13 LEU A  44     -21.702  40.803  20.072  1.00 66.73           H  
ATOM    668  CD2 LEU A  44     -19.472  42.070  17.794  1.00 66.73           C  
ATOM    669 HD21 LEU A  44     -18.830  42.576  18.515  1.00 66.73           H  
ATOM    670 HD22 LEU A  44     -18.859  41.660  16.992  1.00 66.73           H  
ATOM    671 HD23 LEU A  44     -20.169  42.791  17.367  1.00 66.73           H  
ATOM    672  N   ALA A  45     -16.716  37.991  19.005  1.00 63.17           N  
ATOM    673  H   ALA A  45     -17.356  37.567  19.661  1.00 63.17           H  
ATOM    674  CA  ALA A  45     -15.296  37.669  19.128  1.00 63.17           C  
ATOM    675  HA  ALA A  45     -14.737  38.596  19.250  1.00 63.17           H  
ATOM    676  C   ALA A  45     -14.754  36.969  17.867  1.00 63.17           C  
ATOM    677  CB  ALA A  45     -15.101  36.820  20.391  1.00 63.17           C  
ATOM    678  HB1 ALA A  45     -15.462  37.364  21.264  1.00 63.17           H  
ATOM    679  HB2 ALA A  45     -15.653  35.884  20.306  1.00 63.17           H  
ATOM    680  HB3 ALA A  45     -14.042  36.596  20.523  1.00 63.17           H  
ATOM    681  O   ALA A  45     -13.755  37.420  17.302  1.00 63.17           O  
ATOM    682  N   LEU A  46     -15.451  35.937  17.374  1.00 56.93           N  
ATOM    683  H   LEU A  46     -16.243  35.606  17.906  1.00 56.93           H  
ATOM    684  CA  LEU A  46     -15.100  35.212  16.144  1.00 56.93           C  
ATOM    685  HA  LEU A  46     -14.113  34.767  16.273  1.00 56.93           H  
ATOM    686  C   LEU A  46     -15.001  36.140  14.929  1.00 56.93           C  
ATOM    687  CB  LEU A  46     -16.139  34.094  15.907  1.00 56.93           C  
ATOM    688  HB2 LEU A  46     -16.451  34.087  14.863  1.00 56.93           H  
ATOM    689  HB3 LEU A  46     -17.035  34.299  16.494  1.00 56.93           H  
ATOM    690  O   LEU A  46     -13.994  36.132  14.225  1.00 56.93           O  
ATOM    691  CG  LEU A  46     -15.588  32.704  16.270  1.00 56.93           C  
ATOM    692  HG  LEU A  46     -14.883  32.791  17.096  1.00 56.93           H  
ATOM    693  CD1 LEU A  46     -16.711  31.767  16.709  1.00 56.93           C  
ATOM    694 HD11 LEU A  46     -16.296  30.790  16.957  1.00 56.93           H  
ATOM    695 HD12 LEU A  46     -17.194  32.170  17.599  1.00 56.93           H  
ATOM    696 HD13 LEU A  46     -17.447  31.657  15.913  1.00 56.93           H  
ATOM    697  CD2 LEU A  46     -14.880  32.089  15.060  1.00 56.93           C  
ATOM    698 HD21 LEU A  46     -14.081  32.750  14.723  1.00 56.93           H  
ATOM    699 HD22 LEU A  46     -14.443  31.131  15.342  1.00 56.93           H  
ATOM    700 HD23 LEU A  46     -15.585  31.934  14.243  1.00 56.93           H  
ATOM    701  N   THR A  47     -16.006  36.992  14.712  1.00 61.37           N  
ATOM    702  H   THR A  47     -16.793  36.967  15.344  1.00 61.37           H  
ATOM    703  CA  THR A  47     -16.032  37.912  13.561  1.00 61.37           C  
ATOM    704  HA  THR A  47     -15.929  37.331  12.645  1.00 61.37           H  
ATOM    705  C   THR A  47     -14.856  38.890  13.617  1.00 61.37           C  
ATOM    706  CB  THR A  47     -17.361  38.687  13.502  1.00 61.37           C  
ATOM    707  HB  THR A  47     -17.414  39.379  14.342  1.00 61.37           H  
ATOM    708  O   THR A  47     -14.161  39.093  12.621  1.00 61.37           O  
ATOM    709  CG2 THR A  47     -17.516  39.469  12.198  1.00 61.37           C  
ATOM    710 HG21 THR A  47     -16.760  40.252  12.133  1.00 61.37           H  
ATOM    711 HG22 THR A  47     -17.407  38.799  11.346  1.00 61.37           H  
ATOM    712 HG23 THR A  47     -18.501  39.934  12.167  1.00 61.37           H  
ATOM    713  OG1 THR A  47     -18.466  37.810  13.571  1.00 61.37           O  
ATOM    714  HG1 THR A  47     -18.503  37.436  14.455  1.00 61.37           H  
ATOM    715  N   LYS A  48     -14.572  39.438  14.806  1.00 61.13           N  
ATOM    716  H   LYS A  48     -15.153  39.186  15.592  1.00 61.13           H  
ATOM    717  CA  LYS A  48     -13.471  40.382  15.037  1.00 61.13           C  
ATOM    718  HA  LYS A  48     -13.540  41.173  14.291  1.00 61.13           H  
ATOM    719  C   LYS A  48     -12.089  39.735  14.854  1.00 61.13           C  
ATOM    720  CB  LYS A  48     -13.673  40.985  16.436  1.00 61.13           C  
ATOM    721  HB2 LYS A  48     -13.373  40.259  17.191  1.00 61.13           H  
ATOM    722  HB3 LYS A  48     -14.735  41.194  16.569  1.00 61.13           H  
ATOM    723  O   LYS A  48     -11.169  40.407  14.393  1.00 61.13           O  
ATOM    724  CG  LYS A  48     -12.924  42.305  16.647  1.00 61.13           C  
ATOM    725  HG2 LYS A  48     -13.260  43.029  15.905  1.00 61.13           H  
ATOM    726  HG3 LYS A  48     -11.852  42.145  16.533  1.00 61.13           H  
ATOM    727  CD  LYS A  48     -13.217  42.840  18.056  1.00 61.13           C  
ATOM    728  HD2 LYS A  48     -12.807  42.140  18.784  1.00 61.13           H  
ATOM    729  HD3 LYS A  48     -14.295  42.908  18.201  1.00 61.13           H  
ATOM    730  CE  LYS A  48     -12.589  44.224  18.255  1.00 61.13           C  
ATOM    731  HE2 LYS A  48     -13.069  44.925  17.572  1.00 61.13           H  
ATOM    732  HE3 LYS A  48     -11.535  44.163  17.985  1.00 61.13           H  
ATOM    733  NZ  LYS A  48     -12.726  44.686  19.661  1.00 61.13           N  
ATOM    734  HZ1 LYS A  48     -12.303  45.594  19.784  1.00 61.13           H  
ATOM    735  HZ2 LYS A  48     -13.698  44.737  19.931  1.00 61.13           H  
ATOM    736  HZ3 LYS A  48     -12.258  44.045  20.286  1.00 61.13           H  
ATOM    737  N   ALA A  49     -11.951  38.444  15.164  1.00 52.23           N  
ATOM    738  H   ALA A  49     -12.733  37.965  15.586  1.00 52.23           H  
ATOM    739  CA  ALA A  49     -10.738  37.671  14.895  1.00 52.23           C  
ATOM    740  HA  ALA A  49      -9.874  38.259  15.205  1.00 52.23           H  
ATOM    741  C   ALA A  49     -10.560  37.361  13.394  1.00 52.23           C  
ATOM    742  CB  ALA A  49     -10.775  36.395  15.746  1.00 52.23           C  
ATOM    743  HB1 ALA A  49     -11.619  35.770  15.455  1.00 52.23           H  
ATOM    744  HB2 ALA A  49     -10.870  36.654  16.800  1.00 52.23           H  
ATOM    745  HB3 ALA A  49      -9.852  35.834  15.600  1.00 52.23           H  
ATOM    746  O   ALA A  49      -9.457  37.507  12.867  1.00 52.23           O  
ATOM    747  N   MET A  50     -11.635  36.997  12.685  1.00 49.13           N  
ATOM    748  H   MET A  50     -12.512  36.871  13.170  1.00 49.13           H  
ATOM    749  CA  MET A  50     -11.578  36.693  11.247  1.00 49.13           C  
ATOM    750  HA  MET A  50     -10.757  35.999  11.071  1.00 49.13           H  
ATOM    751  C   MET A  50     -11.288  37.930  10.383  1.00 49.13           C  
ATOM    752  CB  MET A  50     -12.880  36.020  10.788  1.00 49.13           C  
ATOM    753  HB2 MET A  50     -12.859  35.936   9.701  1.00 49.13           H  
ATOM    754  HB3 MET A  50     -13.735  36.635  11.068  1.00 49.13           H  
ATOM    755  O   MET A  50     -10.545  37.836   9.408  1.00 49.13           O  
ATOM    756  CG  MET A  50     -13.045  34.613  11.375  1.00 49.13           C  
ATOM    757  HG2 MET A  50     -12.130  34.046  11.206  1.00 49.13           H  
ATOM    758  HG3 MET A  50     -13.186  34.692  12.452  1.00 49.13           H  
ATOM    759  SD  MET A  50     -14.439  33.677  10.690  1.00 49.13           S  
ATOM    760  CE  MET A  50     -13.665  33.039   9.180  1.00 49.13           C  
ATOM    761  HE1 MET A  50     -14.384  32.425   8.638  1.00 49.13           H  
ATOM    762  HE2 MET A  50     -13.349  33.869   8.548  1.00 49.13           H  
ATOM    763  HE3 MET A  50     -12.799  32.431   9.442  1.00 49.13           H  
ATOM    764  N   ASP A  51     -11.816  39.108  10.729  1.00 44.62           N  
ATOM    765  H   ASP A  51     -12.482  39.147  11.487  1.00 44.62           H  
ATOM    766  CA  ASP A  51     -11.522  40.335   9.971  1.00 44.62           C  
ATOM    767  HA  ASP A  51     -11.705  40.117   8.918  1.00 44.62           H  
ATOM    768  C   ASP A  51     -10.041  40.752  10.064  1.00 44.62           C  
ATOM    769  CB  ASP A  51     -12.455  41.480  10.420  1.00 44.62           C  
ATOM    770  HB2 ASP A  51     -11.856  42.359  10.659  1.00 44.62           H  
ATOM    771  HB3 ASP A  51     -12.983  41.199  11.330  1.00 44.62           H  
ATOM    772  O   ASP A  51      -9.491  41.322   9.116  1.00 44.62           O  
ATOM    773  CG  ASP A  51     -13.468  41.887   9.343  1.00 44.62           C  
ATOM    774  OD1 ASP A  51     -13.103  41.865   8.142  1.00 44.62           O  
ATOM    775  OD2 ASP A  51     -14.591  42.288   9.707  1.00 44.62           O  
ATOM    776  N   ALA A  52      -9.373  40.417  11.174  1.00 42.74           N  
ATOM    777  H   ALA A  52      -9.874  39.926  11.901  1.00 42.74           H  
ATOM    778  CA  ALA A  52      -7.948  40.667  11.376  1.00 42.74           C  
ATOM    779  HA  ALA A  52      -7.732  41.687  11.059  1.00 42.74           H  
ATOM    780  C   ALA A  52      -7.040  39.735  10.548  1.00 42.74           C  
ATOM    781  CB  ALA A  52      -7.650  40.562  12.877  1.00 42.74           C  
ATOM    782  HB1 ALA A  52      -7.813  39.541  13.220  1.00 42.74           H  
ATOM    783  HB2 ALA A  52      -8.303  41.234  13.435  1.00 42.74           H  
ATOM    784  HB3 ALA A  52      -6.612  40.836  13.063  1.00 42.74           H  
ATOM    785  O   ALA A  52      -5.904  40.103  10.251  1.00 42.74           O  
ATOM    786  N   SER A  53      -7.517  38.559  10.117  1.00 35.21           N  
ATOM    787  H   SER A  53      -8.467  38.305  10.349  1.00 35.21           H  
ATOM    788  CA  SER A  53      -6.703  37.557   9.406  1.00 35.21           C  
ATOM    789  HA  SER A  53      -5.690  37.639   9.800  1.00 35.21           H  
ATOM    790  C   SER A  53      -6.570  37.800   7.892  1.00 35.21           C  
ATOM    791  CB  SER A  53      -7.163  36.134   9.750  1.00 35.21           C  
ATOM    792  HB2 SER A  53      -7.258  36.039  10.832  1.00 35.21           H  
ATOM    793  HB3 SER A  53      -6.412  35.422   9.409  1.00 35.21           H  
ATOM    794  O   SER A  53      -6.250  36.884   7.132  1.00 35.21           O  
ATOM    795  OG  SER A  53      -8.400  35.819   9.148  1.00 35.21           O  
ATOM    796  HG  SER A  53      -8.284  35.822   8.195  1.00 35.21           H  
ATOM    797  N   LYS A  54      -6.798  39.033   7.417  1.00 32.50           N  
ATOM    798  H   LYS A  54      -7.046  39.736   8.099  1.00 32.50           H  
ATOM    799  CA  LYS A  54      -6.654  39.447   6.006  1.00 32.50           C  
ATOM    800  HA  LYS A  54      -7.029  38.636   5.382  1.00 32.50           H  
ATOM    801  C   LYS A  54      -5.186  39.624   5.578  1.00 32.50           C  
ATOM    802  CB  LYS A  54      -7.523  40.690   5.728  1.00 32.50           C  
ATOM    803  HB2 LYS A  54      -7.218  41.159   4.793  1.00 32.50           H  
ATOM    804  HB3 LYS A  54      -7.391  41.412   6.535  1.00 32.50           H  
ATOM    805  O   LYS A  54      -4.797  40.669   5.061  1.00 32.50           O  
ATOM    806  CG  LYS A  54      -9.004  40.317   5.589  1.00 32.50           C  
ATOM    807  HG2 LYS A  54      -9.134  39.706   4.695  1.00 32.50           H  
ATOM    808  HG3 LYS A  54      -9.319  39.740   6.458  1.00 32.50           H  
ATOM    809  CD  LYS A  54      -9.882  41.569   5.487  1.00 32.50           C  
ATOM    810  HD2 LYS A  54      -9.811  42.109   6.431  1.00 32.50           H  
ATOM    811  HD3 LYS A  54      -9.539  42.212   4.676  1.00 32.50           H  
ATOM    812  CE  LYS A  54     -11.333  41.144   5.240  1.00 32.50           C  
ATOM    813  HE2 LYS A  54     -11.523  40.237   5.813  1.00 32.50           H  
ATOM    814  HE3 LYS A  54     -11.467  40.915   4.183  1.00 32.50           H  
ATOM    815  NZ  LYS A  54     -12.293  42.178   5.687  1.00 32.50           N  
ATOM    816  HZ1 LYS A  54     -12.289  42.223   6.696  1.00 32.50           H  
ATOM    817  HZ2 LYS A  54     -12.100  43.102   5.327  1.00 32.50           H  
ATOM    818  HZ3 LYS A  54     -13.251  41.907   5.515  1.00 32.50           H  
ATOM    819  N   GLY A  55      -4.368  38.586   5.743  1.00 26.80           N  
ATOM    820  H   GLY A  55      -4.723  37.778   6.234  1.00 26.80           H  
ATOM    821  CA  GLY A  55      -3.025  38.539   5.165  1.00 26.80           C  
ATOM    822  HA2 GLY A  55      -3.117  38.267   4.113  1.00 26.80           H  
ATOM    823  HA3 GLY A  55      -2.575  39.531   5.214  1.00 26.80           H  
ATOM    824  C   GLY A  55      -2.061  37.576   5.854  1.00 26.80           C  
ATOM    825  O   GLY A  55      -1.949  37.569   7.073  1.00 26.80           O  
ATOM    826  N   LYS A  56      -1.282  36.873   5.021  1.00 27.98           N  
ATOM    827  H   LYS A  56      -1.483  37.003   4.040  1.00 27.98           H  
ATOM    828  CA  LYS A  56      -0.276  35.844   5.350  1.00 27.98           C  
ATOM    829  HA  LYS A  56       0.214  35.609   4.405  1.00 27.98           H  
ATOM    830  C   LYS A  56      -0.838  34.508   5.849  1.00 27.98           C  
ATOM    831  CB  LYS A  56       0.835  36.372   6.275  1.00 27.98           C  
ATOM    832  HB2 LYS A  56       1.550  35.567   6.446  1.00 27.98           H  
ATOM    833  HB3 LYS A  56       0.417  36.651   7.242  1.00 27.98           H  
ATOM    834  O   LYS A  56      -1.758  34.426   6.648  1.00 27.98           O  
ATOM    835  CG  LYS A  56       1.577  37.568   5.661  1.00 27.98           C  
ATOM    836  HG2 LYS A  56       1.950  37.291   4.675  1.00 27.98           H  
ATOM    837  HG3 LYS A  56       0.896  38.413   5.560  1.00 27.98           H  
ATOM    838  CD  LYS A  56       2.756  37.980   6.546  1.00 27.98           C  
ATOM    839  HD2 LYS A  56       2.380  38.281   7.524  1.00 27.98           H  
ATOM    840  HD3 LYS A  56       3.424  37.127   6.670  1.00 27.98           H  
ATOM    841  CE  LYS A  56       3.515  39.141   5.896  1.00 27.98           C  
ATOM    842  HE2 LYS A  56       2.835  39.987   5.798  1.00 27.98           H  
ATOM    843  HE3 LYS A  56       3.825  38.838   4.896  1.00 27.98           H  
ATOM    844  NZ  LYS A  56       4.699  39.522   6.705  1.00 27.98           N  
ATOM    845  HZ1 LYS A  56       5.198  40.290   6.279  1.00 27.98           H  
ATOM    846  HZ2 LYS A  56       5.330  38.739   6.796  1.00 27.98           H  
ATOM    847  HZ3 LYS A  56       4.414  39.798   7.634  1.00 27.98           H  
ATOM    848  N   ILE A  57      -0.220  33.454   5.322  1.00 28.05           N  
ATOM    849  H   ILE A  57       0.573  33.638   4.725  1.00 28.05           H  
ATOM    850  CA  ILE A  57      -0.419  32.057   5.701  1.00 28.05           C  
ATOM    851  HA  ILE A  57      -1.478  31.800   5.665  1.00 28.05           H  
ATOM    852  C   ILE A  57       0.097  31.902   7.135  1.00 28.05           C  
ATOM    853  CB  ILE A  57       0.374  31.165   4.710  1.00 28.05           C  
ATOM    854  HB  ILE A  57       1.419  31.475   4.752  1.00 28.05           H  
ATOM    855  O   ILE A  57       1.281  32.137   7.374  1.00 28.05           O  
ATOM    856  CG1 ILE A  57      -0.121  31.341   3.251  1.00 28.05           C  
ATOM    857 HG12 ILE A  57      -1.016  30.739   3.095  1.00 28.05           H  
ATOM    858 HG13 ILE A  57      -0.390  32.379   3.057  1.00 28.05           H  
ATOM    859  CG2 ILE A  57       0.313  29.681   5.110  1.00 28.05           C  
ATOM    860 HG21 ILE A  57       0.750  29.533   6.098  1.00 28.05           H  
ATOM    861 HG22 ILE A  57       0.879  29.069   4.409  1.00 28.05           H  
ATOM    862 HG23 ILE A  57      -0.721  29.335   5.134  1.00 28.05           H  
ATOM    863  CD1 ILE A  57       0.938  30.962   2.207  1.00 28.05           C  
ATOM    864 HD11 ILE A  57       1.833  31.567   2.348  1.00 28.05           H  
ATOM    865 HD12 ILE A  57       0.542  31.143   1.208  1.00 28.05           H  
ATOM    866 HD13 ILE A  57       1.198  29.907   2.294  1.00 28.05           H  
ATOM    867  N   LEU A  58      -0.776  31.537   8.073  1.00 29.87           N  
ATOM    868  H   LEU A  58      -1.737  31.363   7.816  1.00 29.87           H  
ATOM    869  CA  LEU A  58      -0.364  31.162   9.425  1.00 29.87           C  
ATOM    870  HA  LEU A  58       0.542  31.711   9.683  1.00 29.87           H  
ATOM    871  C   LEU A  58       0.004  29.678   9.446  1.00 29.87           C  
ATOM    872  CB  LEU A  58      -1.458  31.527  10.445  1.00 29.87           C  
ATOM    873  HB2 LEU A  58      -1.276  30.981  11.371  1.00 29.87           H  
ATOM    874  HB3 LEU A  58      -2.423  31.202  10.058  1.00 29.87           H  
ATOM    875  O   LEU A  58      -0.720  28.844   8.903  1.00 29.87           O  
ATOM    876  CG  LEU A  58      -1.507  33.034  10.767  1.00 29.87           C  
ATOM    877  HG  LEU A  58      -1.537  33.606   9.840  1.00 29.87           H  
ATOM    878  CD1 LEU A  58      -2.766  33.362  11.570  1.00 29.87           C  
ATOM    879 HD11 LEU A  58      -2.763  32.811  12.510  1.00 29.87           H  
ATOM    880 HD12 LEU A  58      -3.649  33.082  10.996  1.00 29.87           H  
ATOM    881 HD13 LEU A  58      -2.808  34.431  11.777  1.00 29.87           H  
ATOM    882  CD2 LEU A  58      -0.297  33.488  11.594  1.00 29.87           C  
ATOM    883 HD21 LEU A  58       0.622  33.383  11.018  1.00 29.87           H  
ATOM    884 HD22 LEU A  58      -0.224  32.892  12.504  1.00 29.87           H  
ATOM    885 HD23 LEU A  58      -0.412  34.537  11.865  1.00 29.87           H  
ATOM    886  N   LEU A  59       1.156  29.371  10.042  1.00 28.67           N  
ATOM    887  H   LEU A  59       1.663  30.102  10.521  1.00 28.67           H  
ATOM    888  CA  LEU A  59       1.596  27.999  10.262  1.00 28.67           C  
ATOM    889  HA  LEU A  59       1.384  27.416   9.366  1.00 28.67           H  
ATOM    890  C   LEU A  59       0.821  27.368  11.425  1.00 28.67           C  
ATOM    891  CB  LEU A  59       3.111  27.932  10.543  1.00 28.67           C  
ATOM    892  HB2 LEU A  59       3.327  26.910  10.855  1.00 28.67           H  
ATOM    893  HB3 LEU A  59       3.361  28.574  11.388  1.00 28.67           H  
ATOM    894  O   LEU A  59       0.431  28.062  12.358  1.00 28.67           O  
ATOM    895  CG  LEU A  59       4.015  28.261   9.339  1.00 28.67           C  
ATOM    896  HG  LEU A  59       3.500  28.000   8.414  1.00 28.67           H  
ATOM    897  CD1 LEU A  59       4.406  29.742   9.293  1.00 28.67           C  
ATOM    898 HD11 LEU A  59       3.516  30.359   9.170  1.00 28.67           H  
ATOM    899 HD12 LEU A  59       5.068  29.917   8.445  1.00 28.67           H  
ATOM    900 HD13 LEU A  59       4.920  30.019  10.213  1.00 28.67           H  
ATOM    901  CD2 LEU A  59       5.304  27.442   9.409  1.00 28.67           C  
ATOM    902 HD21 LEU A  59       5.070  26.377   9.380  1.00 28.67           H  
ATOM    903 HD22 LEU A  59       5.840  27.659  10.332  1.00 28.67           H  
ATOM    904 HD23 LEU A  59       5.944  27.674   8.558  1.00 28.67           H  
ATOM    905  N   ASN A  60       0.672  26.045  11.337  1.00 29.58           N  
ATOM    906  H   ASN A  60       0.956  25.631  10.461  1.00 29.58           H  
ATOM    907  CA  ASN A  60       0.498  25.084  12.429  1.00 29.58           C  
ATOM    908  HA  ASN A  60      -0.189  24.318  12.068  1.00 29.58           H  
ATOM    909  C   ASN A  60      -0.112  25.620  13.745  1.00 29.58           C  
ATOM    910  CB  ASN A  60       1.867  24.406  12.662  1.00 29.58           C  
ATOM    911  HB2 ASN A  60       2.328  24.142  11.710  1.00 29.58           H  
ATOM    912  HB3 ASN A  60       2.532  25.088  13.191  1.00 29.58           H  
ATOM    913  O   ASN A  60       0.608  25.956  14.683  1.00 29.58           O  
ATOM    914  CG  ASN A  60       1.728  23.119  13.456  1.00 29.58           C  
ATOM    915  ND2 ASN A  60       2.719  22.745  14.229  1.00 29.58           N  
ATOM    916 HD21 ASN A  60       2.569  21.938  14.817  1.00 29.58           H  
ATOM    917 HD22 ASN A  60       3.502  23.352  14.425  1.00 29.58           H  
ATOM    918  OD1 ASN A  60       0.732  22.425  13.347  1.00 29.58           O  
ATOM    919  N   THR A  61      -1.444  25.633  13.846  1.00 28.96           N  
ATOM    920  H   THR A  61      -2.010  25.380  13.048  1.00 28.96           H  
ATOM    921  CA  THR A  61      -2.123  25.714  15.147  1.00 28.96           C  
ATOM    922  HA  THR A  61      -1.563  26.373  15.810  1.00 28.96           H  
ATOM    923  C   THR A  61      -2.158  24.331  15.788  1.00 28.96           C  
ATOM    924  CB  THR A  61      -3.546  26.277  15.037  1.00 28.96           C  
ATOM    925  HB  THR A  61      -4.059  26.138  15.988  1.00 28.96           H  
ATOM    926  O   THR A  61      -3.033  23.516  15.490  1.00 28.96           O  
ATOM    927  CG2 THR A  61      -3.539  27.769  14.710  1.00 28.96           C  
ATOM    928 HG21 THR A  61      -3.006  28.313  15.490  1.00 28.96           H  
ATOM    929 HG22 THR A  61      -3.049  27.940  13.752  1.00 28.96           H  
ATOM    930 HG23 THR A  61      -4.566  28.131  14.660  1.00 28.96           H  
ATOM    931  OG1 THR A  61      -4.260  25.605  14.024  1.00 28.96           O  
ATOM    932  HG1 THR A  61      -4.278  24.686  14.301  1.00 28.96           H  
ATOM    933  N   GLU A  62      -1.199  24.076  16.668  1.00 32.43           N  
ATOM    934  H   GLU A  62      -0.461  24.755  16.791  1.00 32.43           H  
ATOM    935  CA  GLU A  62      -1.157  22.886  17.515  1.00 32.43           C  
ATOM    936  HA  GLU A  62      -1.118  22.004  16.877  1.00 32.43           H  
ATOM    937  C   GLU A  62      -2.407  22.780  18.417  1.00 32.43           C  
ATOM    938  CB  GLU A  62       0.121  22.926  18.374  1.00 32.43           C  
ATOM    939  HB2 GLU A  62       0.137  22.057  19.031  1.00 32.43           H  
ATOM    940  HB3 GLU A  62       0.088  23.826  18.989  1.00 32.43           H  
ATOM    941  O   GLU A  62      -3.059  23.770  18.757  1.00 32.43           O  
ATOM    942  CG  GLU A  62       1.404  22.925  17.521  1.00 32.43           C  
ATOM    943  HG2 GLU A  62       1.357  23.732  16.790  1.00 32.43           H  
ATOM    944  HG3 GLU A  62       1.447  21.984  16.971  1.00 32.43           H  
ATOM    945  CD  GLU A  62       2.687  23.114  18.342  1.00 32.43           C  
ATOM    946  OE1 GLU A  62       3.719  22.569  17.895  1.00 32.43           O  
ATOM    947  OE2 GLU A  62       2.638  23.844  19.358  1.00 32.43           O  
ATOM    948  N   GLY A  63      -2.730  21.560  18.851  1.00 38.03           N  
ATOM    949  H   GLY A  63      -2.165  20.790  18.523  1.00 38.03           H  
ATOM    950  CA  GLY A  63      -3.535  21.325  20.056  1.00 38.03           C  
ATOM    951  HA2 GLY A  63      -3.242  22.061  20.805  1.00 38.03           H  
ATOM    952  HA3 GLY A  63      -3.275  20.344  20.453  1.00 38.03           H  
ATOM    953  C   GLY A  63      -5.066  21.386  19.955  1.00 38.03           C  
ATOM    954  O   GLY A  63      -5.711  20.910  20.887  1.00 38.03           O  
ATOM    955  N   THR A  64      -5.686  21.894  18.878  1.00 24.60           N  
ATOM    956  H   THR A  64      -5.129  22.283  18.132  1.00 24.60           H  
ATOM    957  CA  THR A  64      -7.166  21.885  18.764  1.00 24.60           C  
ATOM    958  HA  THR A  64      -7.545  21.138  19.461  1.00 24.60           H  
ATOM    959  C   THR A  64      -7.714  21.457  17.401  1.00 24.60           C  
ATOM    960  CB  THR A  64      -7.829  23.205  19.203  1.00 24.60           C  
ATOM    961  HB  THR A  64      -8.870  23.193  18.882  1.00 24.60           H  
ATOM    962  O   THR A  64      -7.537  22.112  16.379  1.00 24.60           O  
ATOM    963  CG2 THR A  64      -7.821  23.387  20.720  1.00 24.60           C  
ATOM    964 HG21 THR A  64      -6.798  23.464  21.088  1.00 24.60           H  
ATOM    965 HG22 THR A  64      -8.364  24.296  20.977  1.00 24.60           H  
ATOM    966 HG23 THR A  64      -8.309  22.537  21.197  1.00 24.60           H  
ATOM    967  OG1 THR A  64      -7.203  24.335  18.649  1.00 24.60           O  
ATOM    968  HG1 THR A  64      -6.260  24.252  18.805  1.00 24.60           H  
ATOM    969  N   SER A  65      -8.494  20.375  17.426  1.00 37.13           N  
ATOM    970  H   SER A  65      -8.584  19.891  18.308  1.00 37.13           H  
ATOM    971  CA  SER A  65      -9.511  20.048  16.424  1.00 37.13           C  
ATOM    972  HA  SER A  65      -9.670  20.911  15.778  1.00 37.13           H  
ATOM    973  C   SER A  65     -10.826  19.737  17.146  1.00 37.13           C  
ATOM    974  CB  SER A  65      -9.062  18.869  15.549  1.00 37.13           C  
ATOM    975  HB2 SER A  65      -9.683  18.840  14.653  1.00 37.13           H  
ATOM    976  HB3 SER A  65      -8.025  19.009  15.245  1.00 37.13           H  
ATOM    977  O   SER A  65     -10.819  19.432  18.341  1.00 37.13           O  
ATOM    978  OG  SER A  65      -9.207  17.638  16.238  1.00 37.13           O  
ATOM    979  HG  SER A  65      -8.609  17.630  16.989  1.00 37.13           H  
ATOM    980  N   SER A  66     -11.956  19.742  16.438  1.00 42.33           N  
ATOM    981  H   SER A  66     -11.930  19.948  15.450  1.00 42.33           H  
ATOM    982  CA  SER A  66     -13.271  19.393  17.005  1.00 42.33           C  
ATOM    983  HA  SER A  66     -13.424  19.999  17.898  1.00 42.33           H  
ATOM    984  C   SER A  66     -13.413  17.929  17.459  1.00 42.33           C  
ATOM    985  CB  SER A  66     -14.376  19.763  16.007  1.00 42.33           C  
ATOM    986  HB2 SER A  66     -14.456  20.848  15.957  1.00 42.33           H  
ATOM    987  HB3 SER A  66     -15.333  19.362  16.341  1.00 42.33           H  
ATOM    988  O   SER A  66     -14.475  17.555  17.950  1.00 42.33           O  
ATOM    989  OG  SER A  66     -14.069  19.274  14.713  1.00 42.33           O  
ATOM    990  HG  SER A  66     -14.779  18.688  14.438  1.00 42.33           H  
ATOM    991  N   PHE A  67     -12.363  17.109  17.324  1.00 37.93           N  
ATOM    992  H   PHE A  67     -11.520  17.488  16.918  1.00 37.93           H  
ATOM    993  CA  PHE A  67     -12.327  15.701  17.735  1.00 37.93           C  
ATOM    994  HA  PHE A  67     -13.298  15.446  18.160  1.00 37.93           H  
ATOM    995  C   PHE A  67     -11.332  15.402  18.872  1.00 37.93           C  
ATOM    996  CB  PHE A  67     -12.150  14.820  16.491  1.00 37.93           C  
ATOM    997  HB2 PHE A  67     -12.044  13.779  16.797  1.00 37.93           H  
ATOM    998  HB3 PHE A  67     -11.237  15.107  15.969  1.00 37.93           H  
ATOM    999  O   PHE A  67     -11.064  14.237  19.153  1.00 37.93           O  
ATOM   1000  CG  PHE A  67     -13.340  14.913  15.553  1.00 37.93           C  
ATOM   1001  CD1 PHE A  67     -14.543  14.265  15.893  1.00 37.93           C  
ATOM   1002  HD1 PHE A  67     -14.604  13.685  16.802  1.00 37.93           H  
ATOM   1003  CD2 PHE A  67     -13.272  15.688  14.379  1.00 37.93           C  
ATOM   1004  HD2 PHE A  67     -12.356  16.199  14.122  1.00 37.93           H  
ATOM   1005  CE1 PHE A  67     -15.671  14.385  15.062  1.00 37.93           C  
ATOM   1006  HE1 PHE A  67     -16.592  13.889  15.329  1.00 37.93           H  
ATOM   1007  CE2 PHE A  67     -14.400  15.805  13.546  1.00 37.93           C  
ATOM   1008  HE2 PHE A  67     -14.343  16.392  12.641  1.00 37.93           H  
ATOM   1009  CZ  PHE A  67     -15.598  15.153  13.887  1.00 37.93           C  
ATOM   1010  HZ  PHE A  67     -16.462  15.239  13.245  1.00 37.93           H  
ATOM   1011  N   GLY A  68     -10.841  16.436  19.567  1.00 27.34           N  
ATOM   1012  H   GLY A  68     -11.045  17.371  19.243  1.00 27.34           H  
ATOM   1013  CA  GLY A  68     -10.153  16.301  20.856  1.00 27.34           C  
ATOM   1014  HA2 GLY A  68     -10.601  17.004  21.559  1.00 27.34           H  
ATOM   1015  HA3 GLY A  68     -10.314  15.300  21.256  1.00 27.34           H  
ATOM   1016  C   GLY A  68      -8.644  16.556  20.842  1.00 27.34           C  
ATOM   1017  O   GLY A  68      -8.047  16.897  19.818  1.00 27.34           O  
ATOM   1018  N   THR A  69      -8.054  16.426  22.032  1.00 28.07           N  
ATOM   1019  H   THR A  69      -8.617  16.138  22.819  1.00 28.07           H  
ATOM   1020  CA  THR A  69      -6.623  16.582  22.320  1.00 28.07           C  
ATOM   1021  HA  THR A  69      -6.196  17.333  21.655  1.00 28.07           H  
ATOM   1022  C   THR A  69      -5.873  15.270  22.123  1.00 28.07           C  
ATOM   1023  CB  THR A  69      -6.408  17.034  23.775  1.00 28.07           C  
ATOM   1024  HB  THR A  69      -5.358  16.913  24.041  1.00 28.07           H  
ATOM   1025  O   THR A  69      -6.298  14.234  22.632  1.00 28.07           O  
ATOM   1026  CG2 THR A  69      -6.798  18.495  23.987  1.00 28.07           C  
ATOM   1027 HG21 THR A  69      -6.203  19.135  23.335  1.00 28.07           H  
ATOM   1028 HG22 THR A  69      -7.856  18.639  23.769  1.00 28.07           H  
ATOM   1029 HG23 THR A  69      -6.605  18.771  25.023  1.00 28.07           H  
ATOM   1030  OG1 THR A  69      -7.207  16.255  24.642  1.00 28.07           O  
ATOM   1031  HG1 THR A  69      -6.896  15.349  24.569  1.00 28.07           H  
ATOM   1032  N   TYR A  70      -4.725  15.339  21.456  1.00 31.99           N  
ATOM   1033  H   TYR A  70      -4.404  16.242  21.136  1.00 31.99           H  
ATOM   1034  CA  TYR A  70      -3.771  14.238  21.327  1.00 31.99           C  
ATOM   1035  HA  TYR A  70      -4.258  13.290  21.557  1.00 31.99           H  
ATOM   1036  C   TYR A  70      -2.626  14.453  22.319  1.00 31.99           C  
ATOM   1037  CB  TYR A  70      -3.248  14.178  19.882  1.00 31.99           C  
ATOM   1038  HB2 TYR A  70      -2.750  15.118  19.645  1.00 31.99           H  
ATOM   1039  HB3 TYR A  70      -2.496  13.392  19.819  1.00 31.99           H  
ATOM   1040  O   TYR A  70      -2.162  15.584  22.469  1.00 31.99           O  
ATOM   1041  CG  TYR A  70      -4.323  13.914  18.839  1.00 31.99           C  
ATOM   1042  CD1 TYR A  70      -4.567  12.599  18.398  1.00 31.99           C  
ATOM   1043  HD1 TYR A  70      -3.972  11.784  18.782  1.00 31.99           H  
ATOM   1044  CD2 TYR A  70      -5.100  14.977  18.334  1.00 31.99           C  
ATOM   1045  HD2 TYR A  70      -4.917  15.986  18.674  1.00 31.99           H  
ATOM   1046  CE1 TYR A  70      -5.594  12.344  17.467  1.00 31.99           C  
ATOM   1047  HE1 TYR A  70      -5.789  11.336  17.132  1.00 31.99           H  
ATOM   1048  CE2 TYR A  70      -6.137  14.725  17.415  1.00 31.99           C  
ATOM   1049  HE2 TYR A  70      -6.748  15.541  17.058  1.00 31.99           H  
ATOM   1050  OH  TYR A  70      -7.397  13.158  16.105  1.00 31.99           O  
ATOM   1051  HH  TYR A  70      -7.864  13.969  15.892  1.00 31.99           H  
ATOM   1052  CZ  TYR A  70      -6.387  13.405  16.983  1.00 31.99           C  
ATOM   1053  N   GLU A  71      -2.142  13.389  22.962  1.00 31.46           N  
ATOM   1054  H   GLU A  71      -2.545  12.476  22.807  1.00 31.46           H  
ATOM   1055  CA  GLU A  71      -0.833  13.436  23.616  1.00 31.46           C  
ATOM   1056  HA  GLU A  71      -0.753  14.358  24.192  1.00 31.46           H  
ATOM   1057  C   GLU A  71       0.238  13.474  22.523  1.00 31.46           C  
ATOM   1058  CB  GLU A  71      -0.636  12.266  24.596  1.00 31.46           C  
ATOM   1059  HB2 GLU A  71      -0.846  11.322  24.094  1.00 31.46           H  
ATOM   1060  HB3 GLU A  71       0.400  12.266  24.933  1.00 31.46           H  
ATOM   1061  O   GLU A  71       0.330  12.580  21.681  1.00 31.46           O  
ATOM   1062  CG  GLU A  71      -1.551  12.430  25.822  1.00 31.46           C  
ATOM   1063  HG2 GLU A  71      -1.424  13.440  26.213  1.00 31.46           H  
ATOM   1064  HG3 GLU A  71      -2.590  12.329  25.506  1.00 31.46           H  
ATOM   1065  CD  GLU A  71      -1.266  11.416  26.940  1.00 31.46           C  
ATOM   1066  OE1 GLU A  71      -1.270  11.847  28.117  1.00 31.46           O  
ATOM   1067  OE2 GLU A  71      -1.106  10.217  26.624  1.00 31.46           O  
ATOM   1068  N   SER A  72       1.008  14.560  22.485  1.00 34.67           N  
ATOM   1069  H   SER A  72       0.868  15.295  23.164  1.00 34.67           H  
ATOM   1070  CA  SER A  72       2.104  14.723  21.540  1.00 34.67           C  
ATOM   1071  HA  SER A  72       1.824  14.291  20.580  1.00 34.67           H  
ATOM   1072  C   SER A  72       3.332  13.974  22.054  1.00 34.67           C  
ATOM   1073  CB  SER A  72       2.392  16.213  21.314  1.00 34.67           C  
ATOM   1074  HB2 SER A  72       1.524  16.687  20.856  1.00 34.67           H  
ATOM   1075  HB3 SER A  72       3.246  16.319  20.645  1.00 34.67           H  
ATOM   1076  O   SER A  72       4.144  14.552  22.783  1.00 34.67           O  
ATOM   1077  OG  SER A  72       2.676  16.849  22.546  1.00 34.67           O  
ATOM   1078  HG  SER A  72       3.370  16.322  22.947  1.00 34.67           H  
ATOM   1079  N   ASP A  73       3.485  12.711  21.649  1.00 31.09           N  
ATOM   1080  H   ASP A  73       2.722  12.250  21.173  1.00 31.09           H  
ATOM   1081  CA  ASP A  73       4.798  12.061  21.665  1.00 31.09           C  
ATOM   1082  HA  ASP A  73       5.116  11.929  22.699  1.00 31.09           H  
ATOM   1083  C   ASP A  73       5.797  12.993  20.970  1.00 31.09           C  
ATOM   1084  CB  ASP A  73       4.774  10.694  20.952  1.00 31.09           C  
ATOM   1085  HB2 ASP A  73       4.020  10.705  20.165  1.00 31.09           H  
ATOM   1086  HB3 ASP A  73       5.739  10.537  20.472  1.00 31.09           H  
ATOM   1087  O   ASP A  73       5.562  13.470  19.853  1.00 31.09           O  
ATOM   1088  CG  ASP A  73       4.546   9.501  21.886  1.00 31.09           C  
ATOM   1089  OD1 ASP A  73       5.011   9.570  23.046  1.00 31.09           O  
ATOM   1090  OD2 ASP A  73       3.978   8.500  21.396  1.00 31.09           O  
ATOM   1091  N   SER A  74       6.895  13.312  21.654  1.00 31.95           N  
ATOM   1092  H   SER A  74       7.060  12.881  22.553  1.00 31.95           H  
ATOM   1093  CA  SER A  74       7.839  14.328  21.204  1.00 31.95           C  
ATOM   1094  HA  SER A  74       7.266  15.175  20.825  1.00 31.95           H  
ATOM   1095  C   SER A  74       8.690  13.809  20.047  1.00 31.95           C  
ATOM   1096  CB  SER A  74       8.679  14.857  22.374  1.00 31.95           C  
ATOM   1097  HB2 SER A  74       8.047  15.484  23.003  1.00 31.95           H  
ATOM   1098  HB3 SER A  74       9.492  15.468  21.981  1.00 31.95           H  
ATOM   1099  O   SER A  74       9.815  13.346  20.231  1.00 31.95           O  
ATOM   1100  OG  SER A  74       9.206  13.811  23.168  1.00 31.95           O  
ATOM   1101  HG  SER A  74      10.045  14.091  23.542  1.00 31.95           H  
ATOM   1102  N   ILE A  75       8.164  13.936  18.824  1.00 32.36           N  
ATOM   1103  H   ILE A  75       7.183  14.170  18.772  1.00 32.36           H  
ATOM   1104  CA  ILE A  75       8.924  13.756  17.583  1.00 32.36           C  
ATOM   1105  HA  ILE A  75       9.437  12.795  17.638  1.00 32.36           H  
ATOM   1106  C   ILE A  75       9.995  14.854  17.516  1.00 32.36           C  
ATOM   1107  CB  ILE A  75       8.011  13.730  16.330  1.00 32.36           C  
ATOM   1108  HB  ILE A  75       7.533  14.704  16.222  1.00 32.36           H  
ATOM   1109  O   ILE A  75       9.794  15.926  16.950  1.00 32.36           O  
ATOM   1110  CG1 ILE A  75       6.904  12.655  16.456  1.00 32.36           C  
ATOM   1111 HG12 ILE A  75       6.313  12.851  17.351  1.00 32.36           H  
ATOM   1112 HG13 ILE A  75       7.364  11.673  16.570  1.00 32.36           H  
ATOM   1113  CG2 ILE A  75       8.867  13.453  15.075  1.00 32.36           C  
ATOM   1114 HG21 ILE A  75       8.255  13.533  14.177  1.00 32.36           H  
ATOM   1115 HG22 ILE A  75       9.666  14.188  14.984  1.00 32.36           H  
ATOM   1116 HG23 ILE A  75       9.305  12.457  15.135  1.00 32.36           H  
ATOM   1117  CD1 ILE A  75       5.921  12.606  15.277  1.00 32.36           C  
ATOM   1118 HD11 ILE A  75       5.520  13.601  15.084  1.00 32.36           H  
ATOM   1119 HD12 ILE A  75       5.098  11.937  15.527  1.00 32.36           H  
ATOM   1120 HD13 ILE A  75       6.412  12.226  14.381  1.00 32.36           H  
ATOM   1121  N   THR A  76      11.146  14.595  18.131  1.00 30.70           N  
ATOM   1122  H   THR A  76      11.204  13.760  18.697  1.00 30.70           H  
ATOM   1123  CA  THR A  76      12.322  15.459  18.055  1.00 30.70           C  
ATOM   1124  HA  THR A  76      12.047  16.465  18.371  1.00 30.70           H  
ATOM   1125  C   THR A  76      12.809  15.521  16.613  1.00 30.70           C  
ATOM   1126  CB  THR A  76      13.452  14.951  18.967  1.00 30.70           C  
ATOM   1127  HB  THR A  76      14.363  15.506  18.743  1.00 30.70           H  
ATOM   1128  O   THR A  76      13.197  14.495  16.055  1.00 30.70           O  
ATOM   1129  CG2 THR A  76      13.114  15.152  20.444  1.00 30.70           C  
ATOM   1130 HG21 THR A  76      12.914  16.206  20.636  1.00 30.70           H  
ATOM   1131 HG22 THR A  76      13.957  14.828  21.054  1.00 30.70           H  
ATOM   1132 HG23 THR A  76      12.237  14.562  20.710  1.00 30.70           H  
ATOM   1133  OG1 THR A  76      13.700  13.577  18.774  1.00 30.70           O  
ATOM   1134  HG1 THR A  76      13.834  13.438  17.833  1.00 30.70           H  
ATOM   1135  N   GLU A  77      12.837  16.718  16.020  1.00 35.75           N  
ATOM   1136  H   GLU A  77      12.404  17.495  16.498  1.00 35.75           H  
ATOM   1137  CA  GLU A  77      13.282  16.961  14.637  1.00 35.75           C  
ATOM   1138  HA  GLU A  77      12.858  16.174  14.014  1.00 35.75           H  
ATOM   1139  C   GLU A  77      14.815  16.855  14.463  1.00 35.75           C  
ATOM   1140  CB  GLU A  77      12.731  18.297  14.101  1.00 35.75           C  
ATOM   1141  HB2 GLU A  77      13.126  19.114  14.705  1.00 35.75           H  
ATOM   1142  HB3 GLU A  77      13.085  18.422  13.077  1.00 35.75           H  
ATOM   1143  O   GLU A  77      15.466  17.699  13.842  1.00 35.75           O  
ATOM   1144  CG  GLU A  77      11.197  18.373  14.071  1.00 35.75           C  
ATOM   1145  HG2 GLU A  77      10.818  17.477  13.580  1.00 35.75           H  
ATOM   1146  HG3 GLU A  77      10.817  18.392  15.092  1.00 35.75           H  
ATOM   1147  CD  GLU A  77      10.708  19.622  13.316  1.00 35.75           C  
ATOM   1148  OE1 GLU A  77       9.788  19.471  12.479  1.00 35.75           O  
ATOM   1149  OE2 GLU A  77      11.276  20.713  13.557  1.00 35.75           O  
ATOM   1150  N   SER A  78      15.426  15.799  15.002  1.00 32.50           N  
ATOM   1151  H   SER A  78      14.851  15.107  15.462  1.00 32.50           H  
ATOM   1152  CA  SER A  78      16.771  15.394  14.609  1.00 32.50           C  
ATOM   1153  HA  SER A  78      17.433  16.257  14.688  1.00 32.50           H  
ATOM   1154  C   SER A  78      16.746  14.922  13.153  1.00 32.50           C  
ATOM   1155  CB  SER A  78      17.310  14.297  15.532  1.00 32.50           C  
ATOM   1156  HB2 SER A  78      17.451  14.704  16.533  1.00 32.50           H  
ATOM   1157  HB3 SER A  78      18.272  13.950  15.156  1.00 32.50           H  
ATOM   1158  O   SER A  78      15.995  14.012  12.811  1.00 32.50           O  
ATOM   1159  OG  SER A  78      16.411  13.210  15.602  1.00 32.50           O  
ATOM   1160  HG  SER A  78      16.121  13.013  14.708  1.00 32.50           H  
ATOM   1161  N   GLU A  79      17.598  15.527  12.324  1.00 33.95           N  
ATOM   1162  H   GLU A  79      18.175  16.255  12.721  1.00 33.95           H  
ATOM   1163  CA  GLU A  79      17.787  15.220  10.895  1.00 33.95           C  
ATOM   1164  HA  GLU A  79      18.627  15.843  10.588  1.00 33.95           H  
ATOM   1165  C   GLU A  79      16.659  15.681   9.947  1.00 33.95           C  
ATOM   1166  CB  GLU A  79      18.301  13.787  10.664  1.00 33.95           C  
ATOM   1167  HB2 GLU A  79      17.524  13.058  10.893  1.00 33.95           H  
ATOM   1168  HB3 GLU A  79      18.569  13.695   9.611  1.00 33.95           H  
ATOM   1169  O   GLU A  79      16.116  14.934   9.135  1.00 33.95           O  
ATOM   1170  CG  GLU A  79      19.550  13.511  11.524  1.00 33.95           C  
ATOM   1171  HG2 GLU A  79      20.231  14.355  11.419  1.00 33.95           H  
ATOM   1172  HG3 GLU A  79      19.257  13.450  12.572  1.00 33.95           H  
ATOM   1173  CD  GLU A  79      20.307  12.230  11.151  1.00 33.95           C  
ATOM   1174  OE1 GLU A  79      21.411  12.057  11.716  1.00 33.95           O  
ATOM   1175  OE2 GLU A  79      19.811  11.456  10.303  1.00 33.95           O  
ATOM   1176  N   GLY A  80      16.389  16.991   9.971  1.00 36.05           N  
ATOM   1177  H   GLY A  80      16.471  17.415  10.884  1.00 36.05           H  
ATOM   1178  CA  GLY A  80      16.819  17.879   8.871  1.00 36.05           C  
ATOM   1179  HA2 GLY A  80      17.878  17.702   8.685  1.00 36.05           H  
ATOM   1180  HA3 GLY A  80      16.716  18.908   9.215  1.00 36.05           H  
ATOM   1181  C   GLY A  80      16.113  17.795   7.507  1.00 36.05           C  
ATOM   1182  O   GLY A  80      16.328  18.669   6.668  1.00 36.05           O  
ATOM   1183  N   TYR A  81      15.256  16.805   7.269  1.00 35.15           N  
ATOM   1184  H   TYR A  81      15.191  16.072   7.960  1.00 35.15           H  
ATOM   1185  CA  TYR A  81      14.432  16.728   6.064  1.00 35.15           C  
ATOM   1186  HA  TYR A  81      14.985  17.160   5.230  1.00 35.15           H  
ATOM   1187  C   TYR A  81      13.152  17.545   6.234  1.00 35.15           C  
ATOM   1188  CB  TYR A  81      14.140  15.270   5.698  1.00 35.15           C  
ATOM   1189  HB2 TYR A  81      13.724  14.756   6.565  1.00 35.15           H  
ATOM   1190  HB3 TYR A  81      13.390  15.252   4.907  1.00 35.15           H  
ATOM   1191  O   TYR A  81      12.138  17.018   6.698  1.00 35.15           O  
ATOM   1192  CG  TYR A  81      15.358  14.525   5.198  1.00 35.15           C  
ATOM   1193  CD1 TYR A  81      15.854  14.787   3.905  1.00 35.15           C  
ATOM   1194  HD1 TYR A  81      15.367  15.513   3.271  1.00 35.15           H  
ATOM   1195  CD2 TYR A  81      16.006  13.590   6.027  1.00 35.15           C  
ATOM   1196  HD2 TYR A  81      15.658  13.412   7.034  1.00 35.15           H  
ATOM   1197  CE1 TYR A  81      16.995  14.106   3.441  1.00 35.15           C  
ATOM   1198  HE1 TYR A  81      17.389  14.291   2.452  1.00 35.15           H  
ATOM   1199  CE2 TYR A  81      17.134  12.892   5.556  1.00 35.15           C  
ATOM   1200  HE2 TYR A  81      17.630  12.174   6.193  1.00 35.15           H  
ATOM   1201  OH  TYR A  81      18.711  12.477   3.790  1.00 35.15           O  
ATOM   1202  HH  TYR A  81      18.943  11.734   4.353  1.00 35.15           H  
ATOM   1203  CZ  TYR A  81      17.630  13.150   4.260  1.00 35.15           C  
ATOM   1204  N   ASP A  82      13.222  18.812   5.809  1.00 34.18           N  
ATOM   1205  H   ASP A  82      14.136  19.155   5.553  1.00 34.18           H  
ATOM   1206  CA  ASP A  82      12.085  19.725   5.629  1.00 34.18           C  
ATOM   1207  HA  ASP A  82      11.813  20.142   6.598  1.00 34.18           H  
ATOM   1208  C   ASP A  82      10.862  18.981   5.059  1.00 34.18           C  
ATOM   1209  CB  ASP A  82      12.545  20.883   4.710  1.00 34.18           C  
ATOM   1210  HB2 ASP A  82      13.388  21.383   5.188  1.00 34.18           H  
ATOM   1211  HB3 ASP A  82      12.908  20.450   3.778  1.00 34.18           H  
ATOM   1212  O   ASP A  82      10.974  18.141   4.156  1.00 34.18           O  
ATOM   1213  CG  ASP A  82      11.497  21.952   4.355  1.00 34.18           C  
ATOM   1214  OD1 ASP A  82      10.337  21.870   4.810  1.00 34.18           O  
ATOM   1215  OD2 ASP A  82      11.818  22.814   3.510  1.00 34.18           O  
ATOM   1216  N   LEU A  83       9.671  19.315   5.559  1.00 35.84           N  
ATOM   1217  H   LEU A  83       9.644  20.097   6.197  1.00 35.84           H  
ATOM   1218  CA  LEU A  83       8.409  18.827   5.015  1.00 35.84           C  
ATOM   1219  HA  LEU A  83       8.365  17.752   5.186  1.00 35.84           H  
ATOM   1220  C   LEU A  83       8.334  19.074   3.498  1.00 35.84           C  
ATOM   1221  CB  LEU A  83       7.255  19.525   5.760  1.00 35.84           C  
ATOM   1222  HB2 LEU A  83       7.116  20.517   5.329  1.00 35.84           H  
ATOM   1223  HB3 LEU A  83       7.518  19.659   6.809  1.00 35.84           H  
ATOM   1224  O   LEU A  83       7.852  18.208   2.768  1.00 35.84           O  
ATOM   1225  CG  LEU A  83       5.936  18.736   5.685  1.00 35.84           C  
ATOM   1226  HG  LEU A  83       5.805  18.329   4.682  1.00 35.84           H  
ATOM   1227  CD1 LEU A  83       5.926  17.585   6.696  1.00 35.84           C  
ATOM   1228 HD11 LEU A  83       6.029  17.976   7.709  1.00 35.84           H  
ATOM   1229 HD12 LEU A  83       6.751  16.901   6.496  1.00 35.84           H  
ATOM   1230 HD13 LEU A  83       4.987  17.037   6.621  1.00 35.84           H  
ATOM   1231  CD2 LEU A  83       4.748  19.648   5.986  1.00 35.84           C  
ATOM   1232 HD21 LEU A  83       3.822  19.076   5.933  1.00 35.84           H  
ATOM   1233 HD22 LEU A  83       4.852  20.077   6.982  1.00 35.84           H  
ATOM   1234 HD23 LEU A  83       4.709  20.450   5.249  1.00 35.84           H  
ATOM   1235  N   SER A  84       8.890  20.188   3.004  1.00 30.71           N  
ATOM   1236  H   SER A  84       9.308  20.834   3.659  1.00 30.71           H  
ATOM   1237  CA  SER A  84       9.002  20.478   1.569  1.00 30.71           C  
ATOM   1238  HA  SER A  84       7.999  20.412   1.149  1.00 30.71           H  
ATOM   1239  C   SER A  84       9.872  19.464   0.811  1.00 30.71           C  
ATOM   1240  CB  SER A  84       9.488  21.916   1.332  1.00 30.71           C  
ATOM   1241  HB2 SER A  84       9.080  22.256   0.380  1.00 30.71           H  
ATOM   1242  HB3 SER A  84       9.113  22.573   2.117  1.00 30.71           H  
ATOM   1243  O   SER A  84       9.515  19.089  -0.304  1.00 30.71           O  
ATOM   1244  OG  SER A  84      10.894  22.017   1.253  1.00 30.71           O  
ATOM   1245  HG  SER A  84      11.228  22.381   2.076  1.00 30.71           H  
ATOM   1246  N   ALA A  85      10.942  18.942   1.427  1.00 33.31           N  
ATOM   1247  H   ALA A  85      11.138  19.243   2.371  1.00 33.31           H  
ATOM   1248  CA  ALA A  85      11.807  17.911   0.851  1.00 33.31           C  
ATOM   1249  HA  ALA A  85      12.083  18.223  -0.156  1.00 33.31           H  
ATOM   1250  C   ALA A  85      11.076  16.561   0.753  1.00 33.31           C  
ATOM   1251  CB  ALA A  85      13.107  17.813   1.663  1.00 33.31           C  
ATOM   1252  HB1 ALA A  85      12.908  17.448   2.670  1.00 33.31           H  
ATOM   1253  HB2 ALA A  85      13.791  17.123   1.169  1.00 33.31           H  
ATOM   1254  HB3 ALA A  85      13.579  18.793   1.723  1.00 33.31           H  
ATOM   1255  O   ALA A  85      11.089  15.913  -0.294  1.00 33.31           O  
ATOM   1256  N   ARG A  86      10.340  16.175   1.806  1.00 36.48           N  
ATOM   1257  H   ARG A  86      10.369  16.766   2.624  1.00 36.48           H  
ATOM   1258  CA  ARG A  86       9.453  14.991   1.789  1.00 36.48           C  
ATOM   1259  HA  ARG A  86      10.025  14.129   1.446  1.00 36.48           H  
ATOM   1260  C   ARG A  86       8.293  15.152   0.795  1.00 36.48           C  
ATOM   1261  CB  ARG A  86       8.928  14.712   3.208  1.00 36.48           C  
ATOM   1262  HB2 ARG A  86       8.356  15.573   3.556  1.00 36.48           H  
ATOM   1263  HB3 ARG A  86       8.262  13.850   3.170  1.00 36.48           H  
ATOM   1264  O   ARG A  86       7.809  14.170   0.231  1.00 36.48           O  
ATOM   1265  CG  ARG A  86      10.059  14.420   4.209  1.00 36.48           C  
ATOM   1266  HG2 ARG A  86      10.649  13.575   3.854  1.00 36.48           H  
ATOM   1267  HG3 ARG A  86      10.707  15.292   4.295  1.00 36.48           H  
ATOM   1268  CD  ARG A  86       9.493  14.095   5.597  1.00 36.48           C  
ATOM   1269  HD2 ARG A  86       8.889  13.190   5.529  1.00 36.48           H  
ATOM   1270  HD3 ARG A  86       8.864  14.924   5.919  1.00 36.48           H  
ATOM   1271  NE  ARG A  86      10.575  13.904   6.582  1.00 36.48           N  
ATOM   1272  HE  ARG A  86      11.485  14.257   6.324  1.00 36.48           H  
ATOM   1273  NH1 ARG A  86       9.296  13.184   8.352  1.00 36.48           N  
ATOM   1274 HH11 ARG A  86       8.462  13.365   7.813  1.00 36.48           H  
ATOM   1275 HH12 ARG A  86       9.237  12.959   9.335  1.00 36.48           H  
ATOM   1276  NH2 ARG A  86      11.505  13.367   8.589  1.00 36.48           N  
ATOM   1277 HH21 ARG A  86      12.411  13.661   8.254  1.00 36.48           H  
ATOM   1278 HH22 ARG A  86      11.419  13.111   9.562  1.00 36.48           H  
ATOM   1279  CZ  ARG A  86      10.454  13.484   7.829  1.00 36.48           C  
ATOM   1280  N   MET A  87       7.876  16.394   0.550  1.00 30.71           N  
ATOM   1281  H   MET A  87       8.266  17.127   1.125  1.00 30.71           H  
ATOM   1282  CA  MET A  87       6.886  16.789  -0.450  1.00 30.71           C  
ATOM   1283  HA  MET A  87       6.227  15.939  -0.628  1.00 30.71           H  
ATOM   1284  C   MET A  87       7.488  17.136  -1.823  1.00 30.71           C  
ATOM   1285  CB  MET A  87       6.012  17.938   0.085  1.00 30.71           C  
ATOM   1286  HB2 MET A  87       6.648  18.762   0.407  1.00 30.71           H  
ATOM   1287  HB3 MET A  87       5.370  18.304  -0.716  1.00 30.71           H  
ATOM   1288  O   MET A  87       6.751  17.666  -2.655  1.00 30.71           O  
ATOM   1289  CG  MET A  87       5.101  17.508   1.240  1.00 30.71           C  
ATOM   1290  HG2 MET A  87       4.474  16.680   0.908  1.00 30.71           H  
ATOM   1291  HG3 MET A  87       5.716  17.147   2.064  1.00 30.71           H  
ATOM   1292  SD  MET A  87       4.028  18.828   1.874  1.00 30.71           S  
ATOM   1293  CE  MET A  87       2.887  19.042   0.482  1.00 30.71           C  
ATOM   1294  HE1 MET A  87       2.113  19.758   0.761  1.00 30.71           H  
ATOM   1295  HE2 MET A  87       3.427  19.420  -0.387  1.00 30.71           H  
ATOM   1296  HE3 MET A  87       2.422  18.087   0.239  1.00 30.71           H  
ATOM   1297  N   ILE A  88       8.762  16.818  -2.117  1.00 28.48           N  
ATOM   1298  H   ILE A  88       9.367  16.450  -1.397  1.00 28.48           H  
ATOM   1299  CA  ILE A  88       9.315  17.029  -3.464  1.00 28.48           C  
ATOM   1300  HA  ILE A  88       9.218  18.093  -3.681  1.00 28.48           H  
ATOM   1301  C   ILE A  88       8.441  16.283  -4.475  1.00 28.48           C  
ATOM   1302  CB  ILE A  88      10.825  16.695  -3.573  1.00 28.48           C  
ATOM   1303  HB  ILE A  88      11.026  15.781  -3.015  1.00 28.48           H  
ATOM   1304  O   ILE A  88       8.315  15.051  -4.479  1.00 28.48           O  
ATOM   1305  CG1 ILE A  88      11.630  17.867  -2.968  1.00 28.48           C  
ATOM   1306 HG12 ILE A  88      11.571  18.732  -3.628  1.00 28.48           H  
ATOM   1307 HG13 ILE A  88      11.162  18.154  -2.026  1.00 28.48           H  
ATOM   1308  CG2 ILE A  88      11.277  16.486  -5.035  1.00 28.48           C  
ATOM   1309 HG21 ILE A  88      10.784  15.615  -5.466  1.00 28.48           H  
ATOM   1310 HG22 ILE A  88      12.349  16.292  -5.075  1.00 28.48           H  
ATOM   1311 HG23 ILE A  88      11.051  17.368  -5.635  1.00 28.48           H  
ATOM   1312  CD1 ILE A  88      13.107  17.558  -2.687  1.00 28.48           C  
ATOM   1313 HD11 ILE A  88      13.557  18.401  -2.164  1.00 28.48           H  
ATOM   1314 HD12 ILE A  88      13.652  17.398  -3.618  1.00 28.48           H  
ATOM   1315 HD13 ILE A  88      13.188  16.669  -2.061  1.00 28.48           H  
ATOM   1316  N   VAL A  89       7.789  17.083  -5.315  1.00 34.27           N  
ATOM   1317  H   VAL A  89       7.879  18.078  -5.170  1.00 34.27           H  
ATOM   1318  CA  VAL A  89       6.936  16.628  -6.403  1.00 34.27           C  
ATOM   1319  HA  VAL A  89       6.490  15.670  -6.134  1.00 34.27           H  
ATOM   1320  C   VAL A  89       7.837  16.404  -7.602  1.00 34.27           C  
ATOM   1321  CB  VAL A  89       5.787  17.618  -6.686  1.00 34.27           C  
ATOM   1322  HB  VAL A  89       6.187  18.561  -7.061  1.00 34.27           H  
ATOM   1323  O   VAL A  89       7.985  17.275  -8.454  1.00 34.27           O  
ATOM   1324  CG1 VAL A  89       4.830  17.046  -7.739  1.00 34.27           C  
ATOM   1325 HG11 VAL A  89       3.991  17.724  -7.891  1.00 34.27           H  
ATOM   1326 HG12 VAL A  89       4.458  16.068  -7.432  1.00 34.27           H  
ATOM   1327 HG13 VAL A  89       5.347  16.934  -8.692  1.00 34.27           H  
ATOM   1328  CG2 VAL A  89       5.002  17.923  -5.402  1.00 34.27           C  
ATOM   1329 HG21 VAL A  89       4.958  17.040  -4.765  1.00 34.27           H  
ATOM   1330 HG22 VAL A  89       5.511  18.710  -4.846  1.00 34.27           H  
ATOM   1331 HG23 VAL A  89       3.987  18.247  -5.630  1.00 34.27           H  
ATOM   1332  N   ASP A  90       8.477  15.239  -7.649  1.00 34.85           N  
ATOM   1333  H   ASP A  90       8.399  14.604  -6.867  1.00 34.85           H  
ATOM   1334  CA  ASP A  90       9.094  14.772  -8.884  1.00 34.85           C  
ATOM   1335  HA  ASP A  90       9.804  15.525  -9.226  1.00 34.85           H  
ATOM   1336  C   ASP A  90       7.991  14.629  -9.949  1.00 34.85           C  
ATOM   1337  CB  ASP A  90       9.885  13.491  -8.626  1.00 34.85           C  
ATOM   1338  HB2 ASP A  90      10.678  13.712  -7.911  1.00 34.85           H  
ATOM   1339  HB3 ASP A  90       9.220  12.759  -8.167  1.00 34.85           H  
ATOM   1340  O   ASP A  90       6.971  13.960  -9.752  1.00 34.85           O  
ATOM   1341  CG  ASP A  90      10.519  12.903  -9.893  1.00 34.85           C  
ATOM   1342  OD1 ASP A  90      10.390  13.521 -10.979  1.00 34.85           O  
ATOM   1343  OD2 ASP A  90      11.103  11.813  -9.756  1.00 34.85           O  
ATOM   1344  N   THR A  91       8.163  15.358 -11.047  1.00 39.19           N  
ATOM   1345  H   THR A  91       9.097  15.705 -11.211  1.00 39.19           H  
ATOM   1346  CA  THR A  91       7.060  15.898 -11.853  1.00 39.19           C  
ATOM   1347  HA  THR A  91       6.200  16.032 -11.197  1.00 39.19           H  
ATOM   1348  C   THR A  91       6.581  14.981 -12.979  1.00 39.19           C  
ATOM   1349  CB  THR A  91       7.423  17.282 -12.411  1.00 39.19           C  
ATOM   1350  HB  THR A  91       6.624  17.598 -13.081  1.00 39.19           H  
ATOM   1351  O   THR A  91       5.550  15.260 -13.591  1.00 39.19           O  
ATOM   1352  CG2 THR A  91       7.603  18.345 -11.328  1.00 39.19           C  
ATOM   1353 HG21 THR A  91       8.524  18.168 -10.773  1.00 39.19           H  
ATOM   1354 HG22 THR A  91       6.765  18.314 -10.632  1.00 39.19           H  
ATOM   1355 HG23 THR A  91       7.654  19.333 -11.785  1.00 39.19           H  
ATOM   1356  OG1 THR A  91       8.627  17.261 -13.139  1.00 39.19           O  
ATOM   1357  HG1 THR A  91       9.350  17.314 -12.511  1.00 39.19           H  
ATOM   1358  N   ASN A  92       7.285  13.872 -13.235  1.00 40.52           N  
ATOM   1359  H   ASN A  92       8.104  13.708 -12.668  1.00 40.52           H  
ATOM   1360  CA  ASN A  92       6.984  12.916 -14.313  1.00 40.52           C  
ATOM   1361  HA  ASN A  92       6.417  13.432 -15.088  1.00 40.52           H  
ATOM   1362  C   ASN A  92       6.103  11.728 -13.875  1.00 40.52           C  
ATOM   1363  CB  ASN A  92       8.314  12.451 -14.933  1.00 40.52           C  
ATOM   1364  HB2 ASN A  92       8.132  11.620 -15.616  1.00 40.52           H  
ATOM   1365  HB3 ASN A  92       8.981  12.098 -14.146  1.00 40.52           H  
ATOM   1366  O   ASN A  92       5.951  10.755 -14.616  1.00 40.52           O  
ATOM   1367  CG  ASN A  92       8.986  13.540 -15.744  1.00 40.52           C  
ATOM   1368  ND2 ASN A  92      10.252  13.787 -15.510  1.00 40.52           N  
ATOM   1369 HD21 ASN A  92      10.720  13.322 -14.745  1.00 40.52           H  
ATOM   1370 HD22 ASN A  92      10.661  14.561 -16.013  1.00 40.52           H  
ATOM   1371  OD1 ASN A  92       8.394  14.167 -16.606  1.00 40.52           O  
ATOM   1372  N   HIS A  93       5.549  11.760 -12.661  1.00 50.10           N  
ATOM   1373  H   HIS A  93       5.712  12.570 -12.081  1.00 50.10           H  
ATOM   1374  CA  HIS A  93       4.958  10.576 -12.045  1.00 50.10           C  
ATOM   1375  HA  HIS A  93       5.646   9.752 -12.235  1.00 50.10           H  
ATOM   1376  C   HIS A  93       3.612  10.140 -12.642  1.00 50.10           C  
ATOM   1377  CB  HIS A  93       4.905  10.761 -10.524  1.00 50.10           C  
ATOM   1378  HB2 HIS A  93       4.115  10.134 -10.110  1.00 50.10           H  
ATOM   1379  HB3 HIS A  93       4.681  11.797 -10.269  1.00 50.10           H  
ATOM   1380  O   HIS A  93       2.560  10.743 -12.415  1.00 50.10           O  
ATOM   1381  CG  HIS A  93       6.202  10.336  -9.894  1.00 50.10           C  
ATOM   1382  CD2 HIS A  93       6.665   9.053  -9.849  1.00 50.10           C  
ATOM   1383  HD2 HIS A  93       6.160   8.195 -10.267  1.00 50.10           H  
ATOM   1384  ND1 HIS A  93       7.200  11.137  -9.394  1.00 50.10           N  
ATOM   1385  HD1 HIS A  93       7.207  12.147  -9.399  1.00 50.10           H  
ATOM   1386  CE1 HIS A  93       8.227  10.341  -9.036  1.00 50.10           C  
ATOM   1387  HE1 HIS A  93       9.184  10.675  -8.664  1.00 50.10           H  
ATOM   1388  NE2 HIS A  93       7.918   9.049  -9.240  1.00 50.10           N  
ATOM   1389  N   HIS A  94       3.633   8.984 -13.311  1.00 64.92           N  
ATOM   1390  H   HIS A  94       4.526   8.530 -13.438  1.00 64.92           H  
ATOM   1391  CA  HIS A  94       2.431   8.220 -13.619  1.00 64.92           C  
ATOM   1392  HA  HIS A  94       1.624   8.898 -13.896  1.00 64.92           H  
ATOM   1393  C   HIS A  94       2.017   7.438 -12.369  1.00 64.92           C  
ATOM   1394  CB  HIS A  94       2.683   7.268 -14.793  1.00 64.92           C  
ATOM   1395  HB2 HIS A  94       3.559   6.660 -14.566  1.00 64.92           H  
ATOM   1396  HB3 HIS A  94       1.823   6.605 -14.895  1.00 64.92           H  
ATOM   1397  O   HIS A  94       2.534   6.358 -12.088  1.00 64.92           O  
ATOM   1398  CG  HIS A  94       2.936   7.923 -16.120  1.00 64.92           C  
ATOM   1399  CD2 HIS A  94       4.153   8.331 -16.595  1.00 64.92           C  
ATOM   1400  HD2 HIS A  94       5.088   8.312 -16.054  1.00 64.92           H  
ATOM   1401  ND1 HIS A  94       2.024   8.088 -17.138  1.00 64.92           N  
ATOM   1402  HD1 HIS A  94       1.046   7.834 -17.121  1.00 64.92           H  
ATOM   1403  CE1 HIS A  94       2.680   8.574 -18.204  1.00 64.92           C  
ATOM   1404  HE1 HIS A  94       2.237   8.779 -19.167  1.00 64.92           H  
ATOM   1405  NE2 HIS A  94       3.982   8.730 -17.923  1.00 64.92           N  
ATOM   1406  N   ILE A  95       1.070   7.974 -11.609  1.00 67.95           N  
ATOM   1407  H   ILE A  95       0.741   8.903 -11.832  1.00 67.95           H  
ATOM   1408  CA  ILE A  95       0.424   7.219 -10.531  1.00 67.95           C  
ATOM   1409  HA  ILE A  95       1.201   6.755  -9.923  1.00 67.95           H  
ATOM   1410  C   ILE A  95      -0.444   6.125 -11.148  1.00 67.95           C  
ATOM   1411  CB  ILE A  95      -0.434   8.116  -9.622  1.00 67.95           C  
ATOM   1412  HB  ILE A  95      -1.363   8.347 -10.143  1.00 67.95           H  
ATOM   1413  O   ILE A  95      -1.140   6.376 -12.137  1.00 67.95           O  
ATOM   1414  CG1 ILE A  95       0.293   9.442  -9.342  1.00 67.95           C  
ATOM   1415 HG12 ILE A  95       0.436   9.998 -10.268  1.00 67.95           H  
ATOM   1416 HG13 ILE A  95       1.269   9.250  -8.896  1.00 67.95           H  
ATOM   1417  CG2 ILE A  95      -0.781   7.369  -8.319  1.00 67.95           C  
ATOM   1418 HG21 ILE A  95      -1.476   7.939  -7.703  1.00 67.95           H  
ATOM   1419 HG22 ILE A  95      -1.254   6.412  -8.536  1.00 67.95           H  
ATOM   1420 HG23 ILE A  95       0.126   7.165  -7.749  1.00 67.95           H  
ATOM   1421  CD1 ILE A  95      -0.524  10.329  -8.429  1.00 67.95           C  
ATOM   1422 HD11 ILE A  95      -0.523   9.920  -7.418  1.00 67.95           H  
ATOM   1423 HD12 ILE A  95      -0.080  11.325  -8.437  1.00 67.95           H  
ATOM   1424 HD13 ILE A  95      -1.557  10.369  -8.776  1.00 67.95           H  
ATOM   1425  N   SER A  96      -0.457   4.933 -10.559  1.00 72.66           N  
ATOM   1426  H   SER A  96       0.123   4.777  -9.747  1.00 72.66           H  
ATOM   1427  CA  SER A  96      -1.473   3.936 -10.893  1.00 72.66           C  
ATOM   1428  HA  SER A  96      -1.407   3.731 -11.962  1.00 72.66           H  
ATOM   1429  C   SER A  96      -2.888   4.447 -10.601  1.00 72.66           C  
ATOM   1430  CB  SER A  96      -1.219   2.624 -10.146  1.00 72.66           C  
ATOM   1431  HB2 SER A  96      -0.289   2.189 -10.510  1.00 72.66           H  
ATOM   1432  HB3 SER A  96      -2.031   1.924 -10.346  1.00 72.66           H  
ATOM   1433  O   SER A  96      -3.122   5.244  -9.688  1.00 72.66           O  
ATOM   1434  OG  SER A  96      -1.110   2.825  -8.756  1.00 72.66           O  
ATOM   1435  HG  SER A  96      -1.829   3.375  -8.434  1.00 72.66           H  
ATOM   1436  N   ASN A  97      -3.872   3.917 -11.328  1.00 73.44           N  
ATOM   1437  H   ASN A  97      -3.646   3.284 -12.082  1.00 73.44           H  
ATOM   1438  CA  ASN A  97      -5.243   3.945 -10.828  1.00 73.44           C  
ATOM   1439  HA  ASN A  97      -5.543   4.981 -10.675  1.00 73.44           H  
ATOM   1440  C   ASN A  97      -5.282   3.232  -9.472  1.00 73.44           C  
ATOM   1441  CB  ASN A  97      -6.196   3.288 -11.839  1.00 73.44           C  
ATOM   1442  HB2 ASN A  97      -5.823   2.299 -12.104  1.00 73.44           H  
ATOM   1443  HB3 ASN A  97      -7.175   3.161 -11.376  1.00 73.44           H  
ATOM   1444  O   ASN A  97      -4.600   2.221  -9.290  1.00 73.44           O  
ATOM   1445  CG  ASN A  97      -6.387   4.115 -13.098  1.00 73.44           C  
ATOM   1446  ND2 ASN A  97      -6.916   3.524 -14.142  1.00 73.44           N  
ATOM   1447 HD21 ASN A  97      -7.082   4.108 -14.949  1.00 73.44           H  
ATOM   1448 HD22 ASN A  97      -7.249   2.572 -14.083  1.00 73.44           H  
ATOM   1449  OD1 ASN A  97      -6.078   5.292 -13.164  1.00 73.44           O  
ATOM   1450  N   TRP A  98      -6.077   3.759  -8.542  1.00 73.07           N  
ATOM   1451  H   TRP A  98      -6.671   4.540  -8.781  1.00 73.07           H  
ATOM   1452  CA  TRP A  98      -6.333   3.066  -7.285  1.00 73.07           C  
ATOM   1453  HA  TRP A  98      -5.380   2.856  -6.799  1.00 73.07           H  
ATOM   1454  C   TRP A  98      -7.001   1.728  -7.572  1.00 73.07           C  
ATOM   1455  CB  TRP A  98      -7.163   3.940  -6.341  1.00 73.07           C  
ATOM   1456  HB2 TRP A  98      -7.963   4.436  -6.891  1.00 73.07           H  
ATOM   1457  HB3 TRP A  98      -7.629   3.299  -5.592  1.00 73.07           H  
ATOM   1458  O   TRP A  98      -7.892   1.638  -8.421  1.00 73.07           O  
ATOM   1459  CG  TRP A  98      -6.329   4.949  -5.622  1.00 73.07           C  
ATOM   1460  CD1 TRP A  98      -5.808   6.077  -6.155  1.00 73.07           C  
ATOM   1461  HD1 TRP A  98      -5.965   6.406  -7.172  1.00 73.07           H  
ATOM   1462  CD2 TRP A  98      -5.787   4.856  -4.269  1.00 73.07           C  
ATOM   1463  CE2 TRP A  98      -4.949   5.984  -4.041  1.00 73.07           C  
ATOM   1464  CE3 TRP A  98      -5.871   3.901  -3.237  1.00 73.07           C  
ATOM   1465  HE3 TRP A  98      -6.472   3.018  -3.390  1.00 73.07           H  
ATOM   1466  NE1 TRP A  98      -4.983   6.679  -5.226  1.00 73.07           N  
ATOM   1467  HE1 TRP A  98      -4.458   7.527  -5.388  1.00 73.07           H  
ATOM   1468  CH2 TRP A  98      -4.376   5.217  -1.827  1.00 73.07           C  
ATOM   1469  HH2 TRP A  98      -3.850   5.337  -0.891  1.00 73.07           H  
ATOM   1470  CZ2 TRP A  98      -4.249   6.178  -2.843  1.00 73.07           C  
ATOM   1471  HZ2 TRP A  98      -3.605   7.035  -2.711  1.00 73.07           H  
ATOM   1472  CZ3 TRP A  98      -5.178   4.082  -2.025  1.00 73.07           C  
ATOM   1473  HZ3 TRP A  98      -5.261   3.347  -1.238  1.00 73.07           H  
ATOM   1474  N   LYS A  99      -6.523   0.694  -6.890  1.00 81.69           N  
ATOM   1475  H   LYS A  99      -5.778   0.860  -6.229  1.00 81.69           H  
ATOM   1476  CA  LYS A  99      -7.067  -0.656  -6.954  1.00 81.69           C  
ATOM   1477  HA  LYS A  99      -7.817  -0.718  -7.742  1.00 81.69           H  
ATOM   1478  C   LYS A  99      -7.753  -0.949  -5.629  1.00 81.69           C  
ATOM   1479  CB  LYS A  99      -5.943  -1.649  -7.255  1.00 81.69           C  
ATOM   1480  HB2 LYS A  99      -5.182  -1.553  -6.481  1.00 81.69           H  
ATOM   1481  HB3 LYS A  99      -6.358  -2.656  -7.221  1.00 81.69           H  
ATOM   1482  O   LYS A  99      -7.169  -0.695  -4.578  1.00 81.69           O  
ATOM   1483  CG  LYS A  99      -5.292  -1.408  -8.627  1.00 81.69           C  
ATOM   1484  HG2 LYS A  99      -4.723  -0.478  -8.606  1.00 81.69           H  
ATOM   1485  HG3 LYS A  99      -6.067  -1.337  -9.390  1.00 81.69           H  
ATOM   1486  CD  LYS A  99      -4.354  -2.569  -8.970  1.00 81.69           C  
ATOM   1487  HD2 LYS A  99      -3.591  -2.645  -8.196  1.00 81.69           H  
ATOM   1488  HD3 LYS A  99      -4.936  -3.491  -8.986  1.00 81.69           H  
ATOM   1489  CE  LYS A  99      -3.661  -2.364 -10.316  1.00 81.69           C  
ATOM   1490  HE2 LYS A  99      -2.958  -1.537 -10.217  1.00 81.69           H  
ATOM   1491  HE3 LYS A  99      -4.413  -2.087 -11.055  1.00 81.69           H  
ATOM   1492  NZ  LYS A  99      -2.964  -3.608 -10.732  1.00 81.69           N  
ATOM   1493  HZ1 LYS A  99      -2.329  -3.914 -10.009  1.00 81.69           H  
ATOM   1494  HZ2 LYS A  99      -2.444  -3.475 -11.588  1.00 81.69           H  
ATOM   1495  HZ3 LYS A  99      -3.634  -4.351 -10.870  1.00 81.69           H  
ATOM   1496  N   ASN A 100      -8.969  -1.473  -5.707  1.00 79.98           N  
ATOM   1497  H   ASN A 100      -9.343  -1.700  -6.618  1.00 79.98           H  
ATOM   1498  CA  ASN A 100      -9.795  -1.815  -4.556  1.00 79.98           C  
ATOM   1499  HA  ASN A 100      -9.348  -1.406  -3.649  1.00 79.98           H  
ATOM   1500  C   ASN A 100      -9.844  -3.335  -4.404  1.00 79.98           C  
ATOM   1501  CB  ASN A 100     -11.197  -1.203  -4.714  1.00 79.98           C  
ATOM   1502  HB2 ASN A 100     -11.815  -1.520  -3.875  1.00 79.98           H  
ATOM   1503  HB3 ASN A 100     -11.656  -1.580  -5.628  1.00 79.98           H  
ATOM   1504  O   ASN A 100      -9.817  -4.066  -5.394  1.00 79.98           O  
ATOM   1505  CG  ASN A 100     -11.212   0.318  -4.748  1.00 79.98           C  
ATOM   1506  ND2 ASN A 100     -12.366   0.902  -4.962  1.00 79.98           N  
ATOM   1507 HD21 ASN A 100     -12.382   1.907  -4.867  1.00 79.98           H  
ATOM   1508 HD22 ASN A 100     -13.216   0.359  -5.020  1.00 79.98           H  
ATOM   1509  OD1 ASN A 100     -10.211   1.000  -4.598  1.00 79.98           O  
ATOM   1510  N   ASP A 101      -9.867  -3.790  -3.160  1.00 85.33           N  
ATOM   1511  H   ASP A 101      -9.824  -3.123  -2.402  1.00 85.33           H  
ATOM   1512  CA  ASP A 101      -9.700  -5.181  -2.765  1.00 85.33           C  
ATOM   1513  HA  ASP A 101     -10.281  -5.813  -3.437  1.00 85.33           H  
ATOM   1514  C   ASP A 101     -10.225  -5.378  -1.318  1.00 85.33           C  
ATOM   1515  CB  ASP A 101      -8.199  -5.507  -2.926  1.00 85.33           C  
ATOM   1516  HB2 ASP A 101      -7.638  -5.120  -2.076  1.00 85.33           H  
ATOM   1517  HB3 ASP A 101      -7.824  -5.020  -3.826  1.00 85.33           H  
ATOM   1518  O   ASP A 101     -10.774  -4.450  -0.724  1.00 85.33           O  
ATOM   1519  CG  ASP A 101      -7.915  -6.989  -3.100  1.00 85.33           C  
ATOM   1520  OD1 ASP A 101      -8.845  -7.793  -2.875  1.00 85.33           O  
ATOM   1521  OD2 ASP A 101      -6.752  -7.345  -3.379  1.00 85.33           O  
ATOM   1522  N   LEU A 102     -10.088  -6.570  -0.730  1.00 84.97           N  
ATOM   1523  H   LEU A 102      -9.647  -7.292  -1.282  1.00 84.97           H  
ATOM   1524  CA  LEU A 102     -10.606  -6.908   0.607  1.00 84.97           C  
ATOM   1525  HA  LEU A 102     -10.942  -5.998   1.105  1.00 84.97           H  
ATOM   1526  C   LEU A 102      -9.601  -7.580   1.558  1.00 84.97           C  
ATOM   1527  CB  LEU A 102     -11.796  -7.873   0.476  1.00 84.97           C  
ATOM   1528  HB2 LEU A 102     -11.983  -8.295   1.464  1.00 84.97           H  
ATOM   1529  HB3 LEU A 102     -11.492  -8.700  -0.164  1.00 84.97           H  
ATOM   1530  O   LEU A 102      -8.624  -8.197   1.147  1.00 84.97           O  
ATOM   1531  CG  LEU A 102     -13.142  -7.350  -0.033  1.00 84.97           C  
ATOM   1532  HG  LEU A 102     -13.087  -7.180  -1.108  1.00 84.97           H  
ATOM   1533  CD1 LEU A 102     -14.145  -8.468   0.273  1.00 84.97           C  
ATOM   1534 HD11 LEU A 102     -14.130  -8.687   1.341  1.00 84.97           H  
ATOM   1535 HD12 LEU A 102     -13.846  -9.387  -0.232  1.00 84.97           H  
ATOM   1536 HD13 LEU A 102     -15.153  -8.191  -0.033  1.00 84.97           H  
ATOM   1537  CD2 LEU A 102     -13.648  -6.075   0.641  1.00 84.97           C  
ATOM   1538 HD21 LEU A 102     -13.632  -6.191   1.724  1.00 84.97           H  
ATOM   1539 HD22 LEU A 102     -14.659  -5.846   0.304  1.00 84.97           H  
ATOM   1540 HD23 LEU A 102     -13.003  -5.243   0.360  1.00 84.97           H  
ATOM   1541  N   PHE A 103      -9.960  -7.595   2.839  1.00 83.55           N  
ATOM   1542  H   PHE A 103     -10.744  -7.005   3.080  1.00 83.55           H  
ATOM   1543  CA  PHE A 103      -9.714  -8.705   3.752  1.00 83.55           C  
ATOM   1544  HA  PHE A 103      -8.906  -9.324   3.364  1.00 83.55           H  
ATOM   1545  C   PHE A 103     -10.964  -9.588   3.893  1.00 83.55           C  
ATOM   1546  CB  PHE A 103      -9.302  -8.165   5.121  1.00 83.55           C  
ATOM   1547  HB2 PHE A 103      -9.862  -7.259   5.354  1.00 83.55           H  
ATOM   1548  HB3 PHE A 103      -9.570  -8.909   5.871  1.00 83.55           H  
ATOM   1549  O   PHE A 103     -12.070  -9.090   4.125  1.00 83.55           O  
ATOM   1550  CG  PHE A 103      -7.820  -7.917   5.254  1.00 83.55           C  
ATOM   1551  CD1 PHE A 103      -6.948  -9.017   5.362  1.00 83.55           C  
ATOM   1552  HD1 PHE A 103      -7.339 -10.023   5.325  1.00 83.55           H  
ATOM   1553  CD2 PHE A 103      -7.311  -6.607   5.278  1.00 83.55           C  
ATOM   1554  HD2 PHE A 103      -7.978  -5.763   5.179  1.00 83.55           H  
ATOM   1555  CE1 PHE A 103      -5.569  -8.812   5.517  1.00 83.55           C  
ATOM   1556  HE1 PHE A 103      -4.898  -9.654   5.595  1.00 83.55           H  
ATOM   1557  CE2 PHE A 103      -5.930  -6.401   5.433  1.00 83.55           C  
ATOM   1558  HE2 PHE A 103      -5.530  -5.398   5.452  1.00 83.55           H  
ATOM   1559  CZ  PHE A 103      -5.068  -7.503   5.569  1.00 83.55           C  
ATOM   1560  HZ  PHE A 103      -4.010  -7.348   5.721  1.00 83.55           H  
ATOM   1561  N   VAL A 104     -10.770 -10.908   3.820  1.00 87.44           N  
ATOM   1562  H   VAL A 104      -9.835 -11.240   3.633  1.00 87.44           H  
ATOM   1563  CA  VAL A 104     -11.809 -11.937   3.989  1.00 87.44           C  
ATOM   1564  HA  VAL A 104     -12.749 -11.456   4.259  1.00 87.44           H  
ATOM   1565  C   VAL A 104     -11.436 -12.874   5.140  1.00 87.44           C  
ATOM   1566  CB  VAL A 104     -12.036 -12.694   2.663  1.00 87.44           C  
ATOM   1567  HB  VAL A 104     -11.073 -12.999   2.254  1.00 87.44           H  
ATOM   1568  O   VAL A 104     -10.286 -13.290   5.274  1.00 87.44           O  
ATOM   1569  CG1 VAL A 104     -12.905 -13.946   2.826  1.00 87.44           C  
ATOM   1570 HG11 VAL A 104     -13.848 -13.671   3.298  1.00 87.44           H  
ATOM   1571 HG12 VAL A 104     -13.103 -14.380   1.846  1.00 87.44           H  
ATOM   1572 HG13 VAL A 104     -12.386 -14.689   3.430  1.00 87.44           H  
ATOM   1573  CG2 VAL A 104     -12.746 -11.784   1.654  1.00 87.44           C  
ATOM   1574 HG21 VAL A 104     -12.846 -12.297   0.698  1.00 87.44           H  
ATOM   1575 HG22 VAL A 104     -13.732 -11.498   2.019  1.00 87.44           H  
ATOM   1576 HG23 VAL A 104     -12.152 -10.886   1.481  1.00 87.44           H  
ATOM   1577  N   GLY A 105     -12.412 -13.198   5.990  1.00 87.46           N  
ATOM   1578  H   GLY A 105     -13.332 -12.823   5.810  1.00 87.46           H  
ATOM   1579  CA  GLY A 105     -12.236 -14.020   7.187  1.00 87.46           C  
ATOM   1580  HA2 GLY A 105     -13.176 -14.052   7.739  1.00 87.46           H  
ATOM   1581  HA3 GLY A 105     -11.481 -13.568   7.829  1.00 87.46           H  
ATOM   1582  C   GLY A 105     -11.826 -15.458   6.877  1.00 87.46           C  
ATOM   1583  O   GLY A 105     -12.228 -16.031   5.859  1.00 87.46           O  
ATOM   1584  N   ASN A 106     -11.074 -16.072   7.794  1.00 91.20           N  
ATOM   1585  H   ASN A 106     -10.752 -15.531   8.584  1.00 91.20           H  
ATOM   1586  CA  ASN A 106     -10.635 -17.471   7.712  1.00 91.20           C  
ATOM   1587  HA  ASN A 106     -11.228 -17.965   6.943  1.00 91.20           H  
ATOM   1588  C   ASN A 106     -10.927 -18.253   9.016  1.00 91.20           C  
ATOM   1589  CB  ASN A 106      -9.172 -17.508   7.237  1.00 91.20           C  
ATOM   1590  HB2 ASN A 106      -8.530 -17.126   8.032  1.00 91.20           H  
ATOM   1591  HB3 ASN A 106      -9.053 -16.859   6.369  1.00 91.20           H  
ATOM   1592  O   ASN A 106     -10.188 -19.151   9.423  1.00 91.20           O  
ATOM   1593  CG  ASN A 106      -8.701 -18.899   6.837  1.00 91.20           C  
ATOM   1594  ND2 ASN A 106      -7.409 -19.117   6.899  1.00 91.20           N  
ATOM   1595 HD21 ASN A 106      -6.801 -18.372   7.209  1.00 91.20           H  
ATOM   1596 HD22 ASN A 106      -7.096 -20.078   6.913  1.00 91.20           H  
ATOM   1597  OD1 ASN A 106      -9.469 -19.779   6.449  1.00 91.20           O  
ATOM   1598  N   GLY A 107     -12.024 -17.911   9.699  1.00 91.73           N  
ATOM   1599  H   GLY A 107     -12.536 -17.089   9.411  1.00 91.73           H  
ATOM   1600  CA  GLY A 107     -12.341 -18.445  11.023  1.00 91.73           C  
ATOM   1601  HA2 GLY A 107     -12.362 -19.534  10.983  1.00 91.73           H  
ATOM   1602  HA3 GLY A 107     -13.317 -18.083  11.345  1.00 91.73           H  
ATOM   1603  C   GLY A 107     -11.302 -17.985  12.043  1.00 91.73           C  
ATOM   1604  O   GLY A 107     -11.013 -16.797  12.126  1.00 91.73           O  
ATOM   1605  N   LYS A 108     -10.722 -18.940  12.777  1.00 90.99           N  
ATOM   1606  H   LYS A 108     -11.026 -19.891  12.621  1.00 90.99           H  
ATOM   1607  CA  LYS A 108      -9.678 -18.724  13.799  1.00 90.99           C  
ATOM   1608  HA  LYS A 108      -9.889 -17.793  14.325  1.00 90.99           H  
ATOM   1609  C   LYS A 108      -8.261 -18.546  13.248  1.00 90.99           C  
ATOM   1610  CB  LYS A 108      -9.718 -19.884  14.811  1.00 90.99           C  
ATOM   1611  HB2 LYS A 108      -9.675 -20.844  14.298  1.00 90.99           H  
ATOM   1612  HB3 LYS A 108      -8.868 -19.806  15.489  1.00 90.99           H  
ATOM   1613  O   LYS A 108      -7.326 -18.363  14.018  1.00 90.99           O  
ATOM   1614  CG  LYS A 108     -10.997 -19.771  15.633  1.00 90.99           C  
ATOM   1615  HG2 LYS A 108     -11.870 -19.894  14.992  1.00 90.99           H  
ATOM   1616  HG3 LYS A 108     -10.997 -18.765  16.052  1.00 90.99           H  
ATOM   1617  CD  LYS A 108     -11.091 -20.748  16.802  1.00 90.99           C  
ATOM   1618  HD2 LYS A 108     -11.183 -21.772  16.441  1.00 90.99           H  
ATOM   1619  HD3 LYS A 108     -10.204 -20.641  17.427  1.00 90.99           H  
ATOM   1620  CE  LYS A 108     -12.341 -20.320  17.578  1.00 90.99           C  
ATOM   1621  HE2 LYS A 108     -12.317 -19.236  17.680  1.00 90.99           H  
ATOM   1622  HE3 LYS A 108     -13.229 -20.548  16.989  1.00 90.99           H  
ATOM   1623  NZ  LYS A 108     -12.405 -20.935  18.921  1.00 90.99           N  
ATOM   1624  HZ1 LYS A 108     -11.596 -20.647  19.452  1.00 90.99           H  
ATOM   1625  HZ2 LYS A 108     -13.222 -20.582  19.399  1.00 90.99           H  
ATOM   1626  HZ3 LYS A 108     -12.444 -21.942  18.863  1.00 90.99           H  
ATOM   1627  N   GLN A 109      -8.079 -18.668  11.936  1.00 91.46           N  
ATOM   1628  H   GLN A 109      -8.896 -18.728  11.345  1.00 91.46           H  
ATOM   1629  CA  GLN A 109      -6.788 -18.472  11.282  1.00 91.46           C  
ATOM   1630  HA  GLN A 109      -5.979 -18.638  11.994  1.00 91.46           H  
ATOM   1631  C   GLN A 109      -6.668 -17.041  10.759  1.00 91.46           C  
ATOM   1632  CB  GLN A 109      -6.638 -19.472  10.131  1.00 91.46           C  
ATOM   1633  HB2 GLN A 109      -7.519 -19.393   9.494  1.00 91.46           H  
ATOM   1634  HB3 GLN A 109      -5.757 -19.210   9.545  1.00 91.46           H  
ATOM   1635  O   GLN A 109      -7.666 -16.443  10.356  1.00 91.46           O  
ATOM   1636  CG  GLN A 109      -6.494 -20.926  10.600  1.00 91.46           C  
ATOM   1637  HG2 GLN A 109      -7.373 -21.215  11.177  1.00 91.46           H  
ATOM   1638  HG3 GLN A 109      -5.619 -21.005  11.245  1.00 91.46           H  
ATOM   1639  CD  GLN A 109      -6.340 -21.907   9.438  1.00 91.46           C  
ATOM   1640  NE2 GLN A 109      -5.957 -23.134   9.713  1.00 91.46           N  
ATOM   1641 HE21 GLN A 109      -5.806 -23.743   8.922  1.00 91.46           H  
ATOM   1642 HE22 GLN A 109      -5.722 -23.400  10.659  1.00 91.46           H  
ATOM   1643  OE1 GLN A 109      -6.561 -21.611   8.271  1.00 91.46           O  
ATOM   1644  N   ASN A 110      -5.436 -16.532  10.683  1.00 92.14           N  
ATOM   1645  H   ASN A 110      -4.669 -17.043  11.094  1.00 92.14           H  
ATOM   1646  CA  ASN A 110      -5.157 -15.229  10.086  1.00 92.14           C  
ATOM   1647  HA  ASN A 110      -5.640 -14.464  10.694  1.00 92.14           H  
ATOM   1648  C   ASN A 110      -5.728 -15.140   8.661  1.00 92.14           C  
ATOM   1649  CB  ASN A 110      -3.638 -14.963  10.071  1.00 92.14           C  
ATOM   1650  HB2 ASN A 110      -3.457 -14.018   9.560  1.00 92.14           H  
ATOM   1651  HB3 ASN A 110      -3.140 -15.757   9.515  1.00 92.14           H  
ATOM   1652  O   ASN A 110      -5.528 -16.036   7.829  1.00 92.14           O  
ATOM   1653  CG  ASN A 110      -3.006 -14.863  11.447  1.00 92.14           C  
ATOM   1654  ND2 ASN A 110      -1.701 -14.946  11.534  1.00 92.14           N  
ATOM   1655 HD21 ASN A 110      -1.310 -14.888  12.463  1.00 92.14           H  
ATOM   1656 HD22 ASN A 110      -1.116 -14.929  10.710  1.00 92.14           H  
ATOM   1657  OD1 ASN A 110      -3.662 -14.716  12.461  1.00 92.14           O  
ATOM   1658  N   ALA A 111      -6.380 -14.021   8.364  1.00 89.04           N  
ATOM   1659  H   ALA A 111      -6.450 -13.313   9.081  1.00 89.04           H  
ATOM   1660  CA  ALA A 111      -6.654 -13.612   6.998  1.00 89.04           C  
ATOM   1661  HA  ALA A 111      -7.075 -14.450   6.443  1.00 89.04           H  
ATOM   1662  C   ALA A 111      -5.337 -13.175   6.347  1.00 89.04           C  
ATOM   1663  CB  ALA A 111      -7.674 -12.482   7.031  1.00 89.04           C  
ATOM   1664  HB1 ALA A 111      -7.233 -11.617   7.527  1.00 89.04           H  
ATOM   1665  HB2 ALA A 111      -7.960 -12.213   6.014  1.00 89.04           H  
ATOM   1666  HB3 ALA A 111      -8.553 -12.818   7.580  1.00 89.04           H  
ATOM   1667  O   ALA A 111      -4.541 -12.477   6.972  1.00 89.04           O  
ATOM   1668  N   ASN A 112      -5.101 -13.603   5.112  1.00 89.85           N  
ATOM   1669  H   ASN A 112      -5.843 -14.063   4.604  1.00 89.85           H  
ATOM   1670  CA  ASN A 112      -3.857 -13.389   4.377  1.00 89.85           C  
ATOM   1671  HA  ASN A 112      -3.253 -12.622   4.862  1.00 89.85           H  
ATOM   1672  C   ASN A 112      -4.182 -12.874   2.968  1.00 89.85           C  
ATOM   1673  CB  ASN A 112      -3.059 -14.704   4.367  1.00 89.85           C  
ATOM   1674  HB2 ASN A 112      -2.320 -14.666   3.566  1.00 89.85           H  
ATOM   1675  HB3 ASN A 112      -3.721 -15.544   4.156  1.00 89.85           H  
ATOM   1676  O   ASN A 112      -5.274 -13.139   2.457  1.00 89.85           O  
ATOM   1677  CG  ASN A 112      -2.304 -14.952   5.660  1.00 89.85           C  
ATOM   1678  ND2 ASN A 112      -2.893 -15.596   6.638  1.00 89.85           N  
ATOM   1679 HD21 ASN A 112      -2.328 -15.719   7.467  1.00 89.85           H  
ATOM   1680 HD22 ASN A 112      -3.874 -15.835   6.610  1.00 89.85           H  
ATOM   1681  OD1 ASN A 112      -1.152 -14.592   5.819  1.00 89.85           O  
ATOM   1682  N   LYS A 113      -3.268 -12.096   2.386  1.00 87.85           N  
ATOM   1683  H   LYS A 113      -2.406 -11.917   2.881  1.00 87.85           H  
ATOM   1684  CA  LYS A 113      -3.489 -11.342   1.155  1.00 87.85           C  
ATOM   1685  HA  LYS A 113      -4.138 -11.932   0.507  1.00 87.85           H  
ATOM   1686  C   LYS A 113      -2.183 -11.076   0.425  1.00 87.85           C  
ATOM   1687  CB  LYS A 113      -4.115  -9.992   1.545  1.00 87.85           C  
ATOM   1688  HB2 LYS A 113      -4.869 -10.133   2.319  1.00 87.85           H  
ATOM   1689  HB3 LYS A 113      -3.336  -9.353   1.959  1.00 87.85           H  
ATOM   1690  O   LYS A 113      -1.234 -10.641   1.073  1.00 87.85           O  
ATOM   1691  CG  LYS A 113      -4.749  -9.275   0.358  1.00 87.85           C  
ATOM   1692  HG2 LYS A 113      -4.057  -9.215  -0.482  1.00 87.85           H  
ATOM   1693  HG3 LYS A 113      -5.027  -8.266   0.662  1.00 87.85           H  
ATOM   1694  CD  LYS A 113      -6.004 -10.046  -0.031  1.00 87.85           C  
ATOM   1695  HD2 LYS A 113      -5.789 -11.067  -0.346  1.00 87.85           H  
ATOM   1696  HD3 LYS A 113      -6.663 -10.083   0.837  1.00 87.85           H  
ATOM   1697  CE  LYS A 113      -6.690  -9.333  -1.168  1.00 87.85           C  
ATOM   1698  HE2 LYS A 113      -6.545  -8.258  -1.069  1.00 87.85           H  
ATOM   1699  HE3 LYS A 113      -6.257  -9.635  -2.122  1.00 87.85           H  
ATOM   1700  NZ  LYS A 113      -8.124  -9.631  -1.094  1.00 87.85           N  
ATOM   1701  HZ1 LYS A 113      -8.344 -10.617  -1.077  1.00 87.85           H  
ATOM   1702  HZ2 LYS A 113      -8.504  -9.253  -0.237  1.00 87.85           H  
ATOM   1703  HZ3 LYS A 113      -8.596  -9.153  -1.848  1.00 87.85           H  
ATOM   1704  N   VAL A 114      -2.147 -11.213  -0.908  1.00 90.37           N  
ATOM   1705  H   VAL A 114      -2.990 -11.483  -1.395  1.00 90.37           H  
ATOM   1706  CA  VAL A 114      -1.006 -10.726  -1.702  1.00 90.37           C  
ATOM   1707  HA  VAL A 114      -0.496  -9.993  -1.078  1.00 90.37           H  
ATOM   1708  C   VAL A 114      -1.414  -9.984  -2.961  1.00 90.37           C  
ATOM   1709  CB  VAL A 114       0.055 -11.790  -2.021  1.00 90.37           C  
ATOM   1710  HB  VAL A 114      -0.410 -12.685  -2.435  1.00 90.37           H  
ATOM   1711  O   VAL A 114      -1.941 -10.537  -3.923  1.00 90.37           O  
ATOM   1712  CG1 VAL A 114       1.105 -11.302  -3.018  1.00 90.37           C  
ATOM   1713 HG11 VAL A 114       1.931 -12.013  -3.051  1.00 90.37           H  
ATOM   1714 HG12 VAL A 114       1.481 -10.331  -2.697  1.00 90.37           H  
ATOM   1715 HG13 VAL A 114       0.682 -11.223  -4.020  1.00 90.37           H  
ATOM   1716  CG2 VAL A 114       0.813 -12.167  -0.759  1.00 90.37           C  
ATOM   1717 HG21 VAL A 114       1.571 -12.922  -0.967  1.00 90.37           H  
ATOM   1718 HG22 VAL A 114       1.297 -11.265  -0.385  1.00 90.37           H  
ATOM   1719 HG23 VAL A 114       0.132 -12.523   0.014  1.00 90.37           H  
ATOM   1720  N   ILE A 115      -1.012  -8.724  -2.983  1.00 90.06           N  
ATOM   1721  H   ILE A 115      -0.490  -8.396  -2.184  1.00 90.06           H  
ATOM   1722  CA  ILE A 115      -1.122  -7.830  -4.120  1.00 90.06           C  
ATOM   1723  HA  ILE A 115      -1.927  -8.161  -4.775  1.00 90.06           H  
ATOM   1724  C   ILE A 115       0.198  -7.873  -4.897  1.00 90.06           C  
ATOM   1725  CB  ILE A 115      -1.488  -6.442  -3.573  1.00 90.06           C  
ATOM   1726  HB  ILE A 115      -0.873  -6.259  -2.691  1.00 90.06           H  
ATOM   1727  O   ILE A 115       1.247  -7.457  -4.406  1.00 90.06           O  
ATOM   1728  CG1 ILE A 115      -2.963  -6.408  -3.115  1.00 90.06           C  
ATOM   1729 HG12 ILE A 115      -3.232  -7.352  -2.640  1.00 90.06           H  
ATOM   1730 HG13 ILE A 115      -3.613  -6.283  -3.981  1.00 90.06           H  
ATOM   1731  CG2 ILE A 115      -1.173  -5.340  -4.588  1.00 90.06           C  
ATOM   1732 HG21 ILE A 115      -0.109  -5.320  -4.822  1.00 90.06           H  
ATOM   1733 HG22 ILE A 115      -1.413  -4.374  -4.143  1.00 90.06           H  
ATOM   1734 HG23 ILE A 115      -1.748  -5.501  -5.500  1.00 90.06           H  
ATOM   1735  CD1 ILE A 115      -3.243  -5.298  -2.096  1.00 90.06           C  
ATOM   1736 HD11 ILE A 115      -2.908  -4.331  -2.472  1.00 90.06           H  
ATOM   1737 HD12 ILE A 115      -2.714  -5.512  -1.167  1.00 90.06           H  
ATOM   1738 HD13 ILE A 115      -4.312  -5.257  -1.889  1.00 90.06           H  
ATOM   1739  N   LYS A 116       0.147  -8.341  -6.144  1.00 90.84           N  
ATOM   1740  H   LYS A 116      -0.740  -8.693  -6.476  1.00 90.84           H  
ATOM   1741  CA  LYS A 116       1.291  -8.309  -7.065  1.00 90.84           C  
ATOM   1742  HA  LYS A 116       2.204  -8.519  -6.507  1.00 90.84           H  
ATOM   1743  C   LYS A 116       1.447  -6.909  -7.667  1.00 90.84           C  
ATOM   1744  CB  LYS A 116       1.127  -9.403  -8.132  1.00 90.84           C  
ATOM   1745  HB2 LYS A 116       1.900  -9.274  -8.889  1.00 90.84           H  
ATOM   1746  HB3 LYS A 116       0.154  -9.309  -8.614  1.00 90.84           H  
ATOM   1747  O   LYS A 116       0.586  -6.454  -8.427  1.00 90.84           O  
ATOM   1748  CG  LYS A 116       1.268 -10.802  -7.507  1.00 90.84           C  
ATOM   1749  HG2 LYS A 116       0.470 -10.972  -6.784  1.00 90.84           H  
ATOM   1750  HG3 LYS A 116       2.225 -10.854  -6.988  1.00 90.84           H  
ATOM   1751  CD  LYS A 116       1.222 -11.901  -8.572  1.00 90.84           C  
ATOM   1752  HD2 LYS A 116       1.931 -11.640  -9.358  1.00 90.84           H  
ATOM   1753  HD3 LYS A 116       0.223 -11.961  -9.003  1.00 90.84           H  
ATOM   1754  CE  LYS A 116       1.609 -13.243  -7.934  1.00 90.84           C  
ATOM   1755  HE2 LYS A 116       0.782 -13.599  -7.319  1.00 90.84           H  
ATOM   1756  HE3 LYS A 116       2.461 -13.070  -7.277  1.00 90.84           H  
ATOM   1757  NZ  LYS A 116       1.990 -14.251  -8.953  1.00 90.84           N  
ATOM   1758  HZ1 LYS A 116       1.248 -14.424  -9.617  1.00 90.84           H  
ATOM   1759  HZ2 LYS A 116       2.790 -13.898  -9.459  1.00 90.84           H  
ATOM   1760  HZ3 LYS A 116       2.279 -15.117  -8.520  1.00 90.84           H  
ATOM   1761  N   ILE A 117       2.547  -6.223  -7.353  1.00 89.16           N  
ATOM   1762  H   ILE A 117       3.250  -6.665  -6.778  1.00 89.16           H  
ATOM   1763  CA  ILE A 117       2.861  -4.887  -7.875  1.00 89.16           C  
ATOM   1764  HA  ILE A 117       1.926  -4.356  -8.049  1.00 89.16           H  
ATOM   1765  C   ILE A 117       3.538  -5.044  -9.238  1.00 89.16           C  
ATOM   1766  CB  ILE A 117       3.674  -4.041  -6.862  1.00 89.16           C  
ATOM   1767  HB  ILE A 117       4.654  -4.498  -6.731  1.00 89.16           H  
ATOM   1768  O   ILE A 117       4.747  -4.899  -9.386  1.00 89.16           O  
ATOM   1769  CG1 ILE A 117       3.007  -3.969  -5.469  1.00 89.16           C  
ATOM   1770 HG12 ILE A 117       2.840  -4.977  -5.089  1.00 89.16           H  
ATOM   1771 HG13 ILE A 117       3.699  -3.487  -4.778  1.00 89.16           H  
ATOM   1772  CG2 ILE A 117       3.894  -2.613  -7.400  1.00 89.16           C  
ATOM   1773 HG21 ILE A 117       4.371  -2.000  -6.635  1.00 89.16           H  
ATOM   1774 HG22 ILE A 117       2.950  -2.152  -7.690  1.00 89.16           H  
ATOM   1775 HG23 ILE A 117       4.554  -2.637  -8.267  1.00 89.16           H  
ATOM   1776  CD1 ILE A 117       1.677  -3.201  -5.433  1.00 89.16           C  
ATOM   1777 HD11 ILE A 117       1.846  -2.142  -5.630  1.00 89.16           H  
ATOM   1778 HD12 ILE A 117       1.234  -3.291  -4.442  1.00 89.16           H  
ATOM   1779 HD13 ILE A 117       0.978  -3.606  -6.164  1.00 89.16           H  
ATOM   1780  N   CYS A 118       2.721  -5.349 -10.248  1.00 86.94           N  
ATOM   1781  H   CYS A 118       1.759  -5.548 -10.013  1.00 86.94           H  
ATOM   1782  CA  CYS A 118       3.107  -5.382 -11.657  1.00 86.94           C  
ATOM   1783  HA  CYS A 118       4.188  -5.280 -11.752  1.00 86.94           H  
ATOM   1784  C   CYS A 118       2.443  -4.201 -12.399  1.00 86.94           C  
ATOM   1785  CB  CYS A 118       2.733  -6.762 -12.219  1.00 86.94           C  
ATOM   1786  HB2 CYS A 118       3.205  -7.533 -11.611  1.00 86.94           H  
ATOM   1787  HB3 CYS A 118       1.652  -6.894 -12.193  1.00 86.94           H  
ATOM   1788  O   CYS A 118       1.273  -4.296 -12.793  1.00 86.94           O  
ATOM   1789  SG  CYS A 118       3.328  -6.914 -13.926  1.00 86.94           S  
ATOM   1790  HG  CYS A 118       3.037  -8.207 -14.092  1.00 86.94           H  
ATOM   1791  N   PRO A 119       3.122  -3.045 -12.536  1.00 82.90           N  
ATOM   1792  CA  PRO A 119       2.615  -1.920 -13.314  1.00 82.90           C  
ATOM   1793  HA  PRO A 119       1.588  -1.720 -13.007  1.00 82.90           H  
ATOM   1794  C   PRO A 119       2.634  -2.193 -14.824  1.00 82.90           C  
ATOM   1795  CB  PRO A 119       3.488  -0.713 -12.945  1.00 82.90           C  
ATOM   1796  HB2 PRO A 119       4.232  -0.544 -13.724  1.00 82.90           H  
ATOM   1797  HB3 PRO A 119       2.889   0.186 -12.801  1.00 82.90           H  
ATOM   1798  O   PRO A 119       3.479  -2.921 -15.342  1.00 82.90           O  
ATOM   1799  CG  PRO A 119       4.191  -1.132 -11.653  1.00 82.90           C  
ATOM   1800  HG2 PRO A 119       5.159  -0.647 -11.531  1.00 82.90           H  
ATOM   1801  HG3 PRO A 119       3.559  -0.933 -10.788  1.00 82.90           H  
ATOM   1802  CD  PRO A 119       4.309  -2.639 -11.799  1.00 82.90           C  
ATOM   1803  HD2 PRO A 119       5.210  -2.900 -12.355  1.00 82.90           H  
ATOM   1804  HD3 PRO A 119       4.347  -3.076 -10.801  1.00 82.90           H  
ATOM   1805  N   THR A 120       1.729  -1.545 -15.561  1.00 85.75           N  
ATOM   1806  H   THR A 120       0.982  -1.043 -15.103  1.00 85.75           H  
ATOM   1807  CA  THR A 120       1.743  -1.552 -17.032  1.00 85.75           C  
ATOM   1808  HA  THR A 120       1.704  -2.586 -17.375  1.00 85.75           H  
ATOM   1809  C   THR A 120       3.019  -0.892 -17.554  1.00 85.75           C  
ATOM   1810  CB  THR A 120       0.530  -0.796 -17.599  1.00 85.75           C  
ATOM   1811  HB  THR A 120       0.655   0.273 -17.428  1.00 85.75           H  
ATOM   1812  O   THR A 120       3.312   0.241 -17.164  1.00 85.75           O  
ATOM   1813  CG2 THR A 120       0.335  -1.038 -19.094  1.00 85.75           C  
ATOM   1814 HG21 THR A 120       1.194  -0.663 -19.650  1.00 85.75           H  
ATOM   1815 HG22 THR A 120       0.217  -2.104 -19.289  1.00 85.75           H  
ATOM   1816 HG23 THR A 120      -0.551  -0.507 -19.442  1.00 85.75           H  
ATOM   1817  OG1 THR A 120      -0.648  -1.210 -16.948  1.00 85.75           O  
ATOM   1818  HG1 THR A 120      -1.386  -1.013 -17.529  1.00 85.75           H  
ATOM   1819  N   TRP A 121       3.741  -1.562 -18.461  1.00 86.60           N  
ATOM   1820  H   TRP A 121       3.459  -2.503 -18.698  1.00 86.60           H  
ATOM   1821  CA  TRP A 121       4.988  -1.062 -19.051  1.00 86.60           C  
ATOM   1822  HA  TRP A 121       5.357  -0.257 -18.415  1.00 86.60           H  
ATOM   1823  C   TRP A 121       4.776  -0.452 -20.446  1.00 86.60           C  
ATOM   1824  CB  TRP A 121       6.074  -2.143 -19.013  1.00 86.60           C  
ATOM   1825  HB2 TRP A 121       5.970  -2.705 -18.085  1.00 86.60           H  
ATOM   1826  HB3 TRP A 121       5.939  -2.847 -19.834  1.00 86.60           H  
ATOM   1827  O   TRP A 121       5.110  -1.033 -21.477  1.00 86.60           O  
ATOM   1828  CG  TRP A 121       7.465  -1.585 -19.046  1.00 86.60           C  
ATOM   1829  CD1 TRP A 121       8.009  -0.842 -20.038  1.00 86.60           C  
ATOM   1830  HD1 TRP A 121       7.496  -0.575 -20.950  1.00 86.60           H  
ATOM   1831  CD2 TRP A 121       8.476  -1.644 -17.998  1.00 86.60           C  
ATOM   1832  CE2 TRP A 121       9.626  -0.926 -18.437  1.00 86.60           C  
ATOM   1833  CE3 TRP A 121       8.528  -2.209 -16.708  1.00 86.60           C  
ATOM   1834  HE3 TRP A 121       7.658  -2.719 -16.322  1.00 86.60           H  
ATOM   1835  NE1 TRP A 121       9.291  -0.459 -19.687  1.00 86.60           N  
ATOM   1836  HE1 TRP A 121       9.908   0.114 -20.244  1.00 86.60           H  
ATOM   1837  CH2 TRP A 121      10.814  -1.420 -16.394  1.00 86.60           C  
ATOM   1838  HH2 TRP A 121      11.703  -1.367 -15.782  1.00 86.60           H  
ATOM   1839  CZ2 TRP A 121      10.777  -0.801 -17.653  1.00 86.60           C  
ATOM   1840  HZ2 TRP A 121      11.624  -0.238 -18.016  1.00 86.60           H  
ATOM   1841  CZ3 TRP A 121       9.688  -2.110 -15.918  1.00 86.60           C  
ATOM   1842  HZ3 TRP A 121       9.721  -2.566 -14.940  1.00 86.60           H  
ATOM   1843  N   ASP A 122       4.244   0.763 -20.464  1.00 84.66           N  
ATOM   1844  H   ASP A 122       4.033   1.198 -19.577  1.00 84.66           H  
ATOM   1845  CA  ASP A 122       3.952   1.610 -21.629  1.00 84.66           C  
ATOM   1846  HA  ASP A 122       3.639   0.952 -22.440  1.00 84.66           H  
ATOM   1847  C   ASP A 122       5.181   2.369 -22.189  1.00 84.66           C  
ATOM   1848  CB  ASP A 122       2.735   2.522 -21.314  1.00 84.66           C  
ATOM   1849  HB2 ASP A 122       1.848   1.888 -21.316  1.00 84.66           H  
ATOM   1850  HB3 ASP A 122       2.607   3.244 -22.120  1.00 84.66           H  
ATOM   1851  O   ASP A 122       5.052   3.211 -23.074  1.00 84.66           O  
ATOM   1852  CG  ASP A 122       2.748   3.270 -19.964  1.00 84.66           C  
ATOM   1853  OD1 ASP A 122       3.527   2.898 -19.058  1.00 84.66           O  
ATOM   1854  OD2 ASP A 122       1.880   4.133 -19.729  1.00 84.66           O  
ATOM   1855  N   SER A 123       6.395   2.044 -21.722  1.00 86.10           N  
ATOM   1856  H   SER A 123       6.428   1.343 -20.997  1.00 86.10           H  
ATOM   1857  CA  SER A 123       7.642   2.726 -22.100  1.00 86.10           C  
ATOM   1858  HA  SER A 123       7.393   3.556 -22.761  1.00 86.10           H  
ATOM   1859  C   SER A 123       8.662   1.847 -22.845  1.00 86.10           C  
ATOM   1860  CB  SER A 123       8.255   3.346 -20.847  1.00 86.10           C  
ATOM   1861  HB2 SER A 123       7.507   3.982 -20.374  1.00 86.10           H  
ATOM   1862  HB3 SER A 123       8.547   2.559 -20.152  1.00 86.10           H  
ATOM   1863  O   SER A 123       8.783   0.635 -22.625  1.00 86.10           O  
ATOM   1864  OG  SER A 123       9.381   4.129 -21.185  1.00 86.10           O  
ATOM   1865  HG  SER A 123       9.537   4.713 -20.439  1.00 86.10           H  
ATOM   1866  N   ARG A 124       9.471   2.484 -23.706  1.00 90.62           N  
ATOM   1867  H   ARG A 124       9.334   3.480 -23.796  1.00 90.62           H  
ATOM   1868  CA  ARG A 124      10.652   1.869 -24.348  1.00 90.62           C  
ATOM   1869  HA  ARG A 124      10.406   0.853 -24.658  1.00 90.62           H  
ATOM   1870  C   ARG A 124      11.849   1.723 -23.402  1.00 90.62           C  
ATOM   1871  CB  ARG A 124      11.079   2.669 -25.589  1.00 90.62           C  
ATOM   1872  HB2 ARG A 124      12.028   2.270 -25.948  1.00 90.62           H  
ATOM   1873  HB3 ARG A 124      11.235   3.713 -25.316  1.00 90.62           H  
ATOM   1874  O   ARG A 124      12.744   0.938 -23.699  1.00 90.62           O  
ATOM   1875  CG  ARG A 124      10.061   2.579 -26.734  1.00 90.62           C  
ATOM   1876  HG2 ARG A 124       9.853   1.532 -26.951  1.00 90.62           H  
ATOM   1877  HG3 ARG A 124       9.135   3.075 -26.441  1.00 90.62           H  
ATOM   1878  CD  ARG A 124      10.626   3.251 -27.991  1.00 90.62           C  
ATOM   1879  HD2 ARG A 124      11.549   2.744 -28.273  1.00 90.62           H  
ATOM   1880  HD3 ARG A 124      10.853   4.292 -27.762  1.00 90.62           H  
ATOM   1881  NE  ARG A 124       9.670   3.194 -29.114  1.00 90.62           N  
ATOM   1882  HE  ARG A 124       8.759   2.804 -28.918  1.00 90.62           H  
ATOM   1883  NH1 ARG A 124      11.022   4.145 -30.712  1.00 90.62           N  
ATOM   1884 HH11 ARG A 124      11.169   4.458 -31.662  1.00 90.62           H  
ATOM   1885 HH12 ARG A 124      11.760   4.239 -30.030  1.00 90.62           H  
ATOM   1886  NH2 ARG A 124       8.949   3.524 -31.249  1.00 90.62           N  
ATOM   1887 HH21 ARG A 124       9.116   3.853 -32.189  1.00 90.62           H  
ATOM   1888 HH22 ARG A 124       8.048   3.132 -31.014  1.00 90.62           H  
ATOM   1889  CZ  ARG A 124       9.885   3.619 -30.347  1.00 90.62           C  
ATOM   1890  N   LYS A 125      11.858   2.459 -22.288  1.00 90.98           N  
ATOM   1891  H   LYS A 125      11.060   3.050 -22.105  1.00 90.98           H  
ATOM   1892  CA  LYS A 125      12.931   2.432 -21.288  1.00 90.98           C  
ATOM   1893  HA  LYS A 125      13.882   2.605 -21.791  1.00 90.98           H  
ATOM   1894  C   LYS A 125      13.026   1.070 -20.590  1.00 90.98           C  
ATOM   1895  CB  LYS A 125      12.718   3.558 -20.275  1.00 90.98           C  
ATOM   1896  HB2 LYS A 125      11.802   3.367 -19.714  1.00 90.98           H  
ATOM   1897  HB3 LYS A 125      13.556   3.535 -19.579  1.00 90.98           H  
ATOM   1898  O   LYS A 125      12.043   0.323 -20.563  1.00 90.98           O  
ATOM   1899  CG  LYS A 125      12.653   4.951 -20.927  1.00 90.98           C  
ATOM   1900  HG2 LYS A 125      13.487   5.068 -21.619  1.00 90.98           H  
ATOM   1901  HG3 LYS A 125      11.729   5.079 -21.490  1.00 90.98           H  
ATOM   1902  CD  LYS A 125      12.728   6.003 -19.823  1.00 90.98           C  
ATOM   1903  HD2 LYS A 125      13.608   5.791 -19.216  1.00 90.98           H  
ATOM   1904  HD3 LYS A 125      11.834   5.908 -19.207  1.00 90.98           H  
ATOM   1905  CE  LYS A 125      12.817   7.447 -20.308  1.00 90.98           C  
ATOM   1906  HE2 LYS A 125      13.534   7.488 -21.128  1.00 90.98           H  
ATOM   1907  HE3 LYS A 125      11.840   7.778 -20.659  1.00 90.98           H  
ATOM   1908  NZ  LYS A 125      13.311   8.299 -19.201  1.00 90.98           N  
ATOM   1909  HZ1 LYS A 125      14.298   8.098 -19.122  1.00 90.98           H  
ATOM   1910  HZ2 LYS A 125      13.225   9.284 -19.406  1.00 90.98           H  
ATOM   1911  HZ3 LYS A 125      12.857   8.072 -18.328  1.00 90.98           H  
ATOM   1912  N   GLN A 126      14.203   0.766 -20.039  1.00 92.30           N  
ATOM   1913  H   GLN A 126      14.933   1.463 -20.064  1.00 92.30           H  
ATOM   1914  CA  GLN A 126      14.537  -0.550 -19.472  1.00 92.30           C  
ATOM   1915  HA  GLN A 126      13.865  -1.294 -19.900  1.00 92.30           H  
ATOM   1916  C   GLN A 126      14.342  -0.659 -17.955  1.00 92.30           C  
ATOM   1917  CB  GLN A 126      15.980  -0.934 -19.848  1.00 92.30           C  
ATOM   1918  HB2 GLN A 126      16.221  -1.895 -19.393  1.00 92.30           H  
ATOM   1919  HB3 GLN A 126      16.663  -0.191 -19.438  1.00 92.30           H  
ATOM   1920  O   GLN A 126      14.277  -1.775 -17.442  1.00 92.30           O  
ATOM   1921  CG  GLN A 126      16.218  -1.043 -21.363  1.00 92.30           C  
ATOM   1922  HG2 GLN A 126      16.052  -0.070 -21.826  1.00 92.30           H  
ATOM   1923  HG3 GLN A 126      17.262  -1.308 -21.530  1.00 92.30           H  
ATOM   1924  CD  GLN A 126      15.348  -2.084 -22.069  1.00 92.30           C  
ATOM   1925  NE2 GLN A 126      15.253  -2.023 -23.377  1.00 92.30           N  
ATOM   1926 HE21 GLN A 126      15.751  -1.313 -23.894  1.00 92.30           H  
ATOM   1927 HE22 GLN A 126      14.734  -2.770 -23.817  1.00 92.30           H  
ATOM   1928  OE1 GLN A 126      14.730  -2.962 -21.489  1.00 92.30           O  
ATOM   1929  N   TYR A 127      14.196   0.463 -17.248  1.00 90.09           N  
ATOM   1930  H   TYR A 127      14.275   1.362 -17.702  1.00 90.09           H  
ATOM   1931  CA  TYR A 127      13.985   0.493 -15.804  1.00 90.09           C  
ATOM   1932  HA  TYR A 127      13.817  -0.522 -15.444  1.00 90.09           H  
ATOM   1933  C   TYR A 127      12.742   1.313 -15.438  1.00 90.09           C  
ATOM   1934  CB  TYR A 127      15.252   1.005 -15.107  1.00 90.09           C  
ATOM   1935  HB2 TYR A 127      15.432   2.040 -15.395  1.00 90.09           H  
ATOM   1936  HB3 TYR A 127      15.090   0.986 -14.029  1.00 90.09           H  
ATOM   1937  O   TYR A 127      12.313   2.211 -16.170  1.00 90.09           O  
ATOM   1938  CG  TYR A 127      16.497   0.200 -15.410  1.00 90.09           C  
ATOM   1939  CD1 TYR A 127      16.820  -0.927 -14.631  1.00 90.09           C  
ATOM   1940  HD1 TYR A 127      16.189  -1.206 -13.800  1.00 90.09           H  
ATOM   1941  CD2 TYR A 127      17.324   0.578 -16.485  1.00 90.09           C  
ATOM   1942  HD2 TYR A 127      17.080   1.452 -17.071  1.00 90.09           H  
ATOM   1943  CE1 TYR A 127      17.970  -1.683 -14.932  1.00 90.09           C  
ATOM   1944  HE1 TYR A 127      18.227  -2.539 -14.326  1.00 90.09           H  
ATOM   1945  CE2 TYR A 127      18.468  -0.178 -16.794  1.00 90.09           C  
ATOM   1946  HE2 TYR A 127      19.108   0.111 -17.614  1.00 90.09           H  
ATOM   1947  OH  TYR A 127      19.911  -2.024 -16.304  1.00 90.09           O  
ATOM   1948  HH  TYR A 127      20.028  -2.770 -15.711  1.00 90.09           H  
ATOM   1949  CZ  TYR A 127      18.793  -1.309 -16.016  1.00 90.09           C  
ATOM   1950  N   MET A 128      12.147   0.983 -14.294  1.00 86.67           N  
ATOM   1951  H   MET A 128      12.487   0.173 -13.795  1.00 86.67           H  
ATOM   1952  CA  MET A 128      10.994   1.678 -13.733  1.00 86.67           C  
ATOM   1953  HA  MET A 128      10.913   2.667 -14.182  1.00 86.67           H  
ATOM   1954  C   MET A 128      11.185   1.842 -12.228  1.00 86.67           C  
ATOM   1955  CB  MET A 128       9.722   0.892 -14.065  1.00 86.67           C  
ATOM   1956  HB2 MET A 128       9.621   0.828 -15.149  1.00 86.67           H  
ATOM   1957  HB3 MET A 128       9.821  -0.115 -13.662  1.00 86.67           H  
ATOM   1958  O   MET A 128      11.240   0.859 -11.491  1.00 86.67           O  
ATOM   1959  CG  MET A 128       8.456   1.546 -13.500  1.00 86.67           C  
ATOM   1960  HG2 MET A 128       8.433   2.587 -13.821  1.00 86.67           H  
ATOM   1961  HG3 MET A 128       8.499   1.528 -12.411  1.00 86.67           H  
ATOM   1962  SD  MET A 128       6.908   0.757 -14.026  1.00 86.67           S  
ATOM   1963  CE  MET A 128       7.180  -0.930 -13.424  1.00 86.67           C  
ATOM   1964  HE1 MET A 128       6.300  -1.533 -13.648  1.00 86.67           H  
ATOM   1965  HE2 MET A 128       8.034  -1.381 -13.929  1.00 86.67           H  
ATOM   1966  HE3 MET A 128       7.360  -0.922 -12.349  1.00 86.67           H  
ATOM   1967  N   MET A 129      11.288   3.083 -11.769  1.00 84.48           N  
ATOM   1968  H   MET A 129      11.148   3.842 -12.421  1.00 84.48           H  
ATOM   1969  CA  MET A 129      11.299   3.421 -10.352  1.00 84.48           C  
ATOM   1970  HA  MET A 129      11.885   2.683  -9.803  1.00 84.48           H  
ATOM   1971  C   MET A 129       9.869   3.380  -9.819  1.00 84.48           C  
ATOM   1972  CB  MET A 129      11.976   4.787 -10.171  1.00 84.48           C  
ATOM   1973  HB2 MET A 129      11.328   5.579 -10.546  1.00 84.48           H  
ATOM   1974  HB3 MET A 129      12.896   4.796 -10.756  1.00 84.48           H  
ATOM   1975  O   MET A 129       8.985   4.044 -10.363  1.00 84.48           O  
ATOM   1976  CG  MET A 129      12.351   5.082  -8.716  1.00 84.48           C  
ATOM   1977  HG2 MET A 129      11.445   5.220  -8.127  1.00 84.48           H  
ATOM   1978  HG3 MET A 129      12.903   4.232  -8.312  1.00 84.48           H  
ATOM   1979  SD  MET A 129      13.393   6.560  -8.567  1.00 84.48           S  
ATOM   1980  CE  MET A 129      13.761   6.517  -6.793  1.00 84.48           C  
ATOM   1981  HE1 MET A 129      14.350   5.628  -6.564  1.00 84.48           H  
ATOM   1982  HE2 MET A 129      14.333   7.402  -6.513  1.00 84.48           H  
ATOM   1983  HE3 MET A 129      12.834   6.502  -6.220  1.00 84.48           H  
ATOM   1984  N   ILE A 130       9.647   2.608  -8.756  1.00 82.88           N  
ATOM   1985  H   ILE A 130      10.427   2.097  -8.368  1.00 82.88           H  
ATOM   1986  CA  ILE A 130       8.458   2.728  -7.909  1.00 82.88           C  
ATOM   1987  HA  ILE A 130       7.698   3.330  -8.408  1.00 82.88           H  
ATOM   1988  C   ILE A 130       8.936   3.478  -6.675  1.00 82.88           C  
ATOM   1989  CB  ILE A 130       7.841   1.348  -7.580  1.00 82.88           C  
ATOM   1990  HB  ILE A 130       8.591   0.736  -7.080  1.00 82.88           H  
ATOM   1991  O   ILE A 130       9.702   2.924  -5.895  1.00 82.88           O  
ATOM   1992  CG1 ILE A 130       7.423   0.633  -8.888  1.00 82.88           C  
ATOM   1993 HG12 ILE A 130       6.771   1.288  -9.466  1.00 82.88           H  
ATOM   1994 HG13 ILE A 130       8.315   0.436  -9.482  1.00 82.88           H  
ATOM   1995  CG2 ILE A 130       6.644   1.520  -6.623  1.00 82.88           C  
ATOM   1996 HG21 ILE A 130       6.945   2.048  -5.718  1.00 82.88           H  
ATOM   1997 HG22 ILE A 130       6.259   0.546  -6.319  1.00 82.88           H  
ATOM   1998 HG23 ILE A 130       5.851   2.083  -7.115  1.00 82.88           H  
ATOM   1999  CD1 ILE A 130       6.703  -0.704  -8.678  1.00 82.88           C  
ATOM   2000 HD11 ILE A 130       5.697  -0.523  -8.299  1.00 82.88           H  
ATOM   2001 HD12 ILE A 130       7.258  -1.322  -7.972  1.00 82.88           H  
ATOM   2002 HD13 ILE A 130       6.628  -1.229  -9.630  1.00 82.88           H  
ATOM   2003  N   SER A 131       8.558   4.751  -6.541  1.00 82.62           N  
ATOM   2004  H   SER A 131       7.917   5.140  -7.218  1.00 82.62           H  
ATOM   2005  CA  SER A 131       9.087   5.633  -5.487  1.00 82.62           C  
ATOM   2006  HA  SER A 131      10.071   5.248  -5.219  1.00 82.62           H  
ATOM   2007  C   SER A 131       8.243   5.636  -4.200  1.00 82.62           C  
ATOM   2008  CB  SER A 131       9.345   7.046  -6.031  1.00 82.62           C  
ATOM   2009  HB2 SER A 131       9.715   7.681  -5.226  1.00 82.62           H  
ATOM   2010  HB3 SER A 131      10.117   6.984  -6.798  1.00 82.62           H  
ATOM   2011  O   SER A 131       8.732   5.926  -3.108  1.00 82.62           O  
ATOM   2012  OG  SER A 131       8.180   7.626  -6.601  1.00 82.62           O  
ATOM   2013  HG  SER A 131       8.444   8.169  -7.348  1.00 82.62           H  
ATOM   2014  N   ARG A 132       6.948   5.321  -4.309  1.00 83.79           N  
ATOM   2015  H   ARG A 132       6.596   5.124  -5.235  1.00 83.79           H  
ATOM   2016  CA  ARG A 132       5.980   5.285  -3.205  1.00 83.79           C  
ATOM   2017  HA  ARG A 132       6.516   5.026  -2.292  1.00 83.79           H  
ATOM   2018  C   ARG A 132       4.929   4.219  -3.477  1.00 83.79           C  
ATOM   2019  CB  ARG A 132       5.289   6.653  -3.003  1.00 83.79           C  
ATOM   2020  HB2 ARG A 132       4.674   6.871  -3.876  1.00 83.79           H  
ATOM   2021  HB3 ARG A 132       4.636   6.590  -2.133  1.00 83.79           H  
ATOM   2022  O   ARG A 132       4.428   4.135  -4.599  1.00 83.79           O  
ATOM   2023  CG  ARG A 132       6.277   7.811  -2.796  1.00 83.79           C  
ATOM   2024  HG2 ARG A 132       6.909   7.882  -3.681  1.00 83.79           H  
ATOM   2025  HG3 ARG A 132       6.907   7.604  -1.931  1.00 83.79           H  
ATOM   2026  CD  ARG A 132       5.605   9.177  -2.616  1.00 83.79           C  
ATOM   2027  HD2 ARG A 132       4.767   9.258  -3.308  1.00 83.79           H  
ATOM   2028  HD3 ARG A 132       5.234   9.270  -1.595  1.00 83.79           H  
ATOM   2029  NE  ARG A 132       6.583  10.241  -2.915  1.00 83.79           N  
ATOM   2030  HE  ARG A 132       7.517   9.929  -3.141  1.00 83.79           H  
ATOM   2031  NH1 ARG A 132       5.242  12.096  -2.658  1.00 83.79           N  
ATOM   2032 HH11 ARG A 132       4.475  11.538  -2.309  1.00 83.79           H  
ATOM   2033 HH12 ARG A 132       5.174  13.103  -2.617  1.00 83.79           H  
ATOM   2034  NH2 ARG A 132       7.347  12.323  -3.384  1.00 83.79           N  
ATOM   2035 HH21 ARG A 132       7.249  13.326  -3.441  1.00 83.79           H  
ATOM   2036 HH22 ARG A 132       8.259  11.943  -3.594  1.00 83.79           H  
ATOM   2037  CZ  ARG A 132       6.379  11.544  -2.980  1.00 83.79           C  
ATOM   2038  N   ILE A 133       4.534   3.475  -2.449  1.00 88.69           N  
ATOM   2039  H   ILE A 133       5.020   3.593  -1.571  1.00 88.69           H  
ATOM   2040  CA  ILE A 133       3.324   2.642  -2.458  1.00 88.69           C  
ATOM   2041  HA  ILE A 133       2.750   2.864  -3.357  1.00 88.69           H  
ATOM   2042  C   ILE A 133       2.474   3.043  -1.251  1.00 88.69           C  
ATOM   2043  CB  ILE A 133       3.641   1.127  -2.477  1.00 88.69           C  
ATOM   2044  HB  ILE A 133       4.037   0.835  -1.504  1.00 88.69           H  
ATOM   2045  O   ILE A 133       2.947   2.993  -0.117  1.00 88.69           O  
ATOM   2046  CG1 ILE A 133       4.691   0.754  -3.550  1.00 88.69           C  
ATOM   2047 HG12 ILE A 133       5.615   1.295  -3.342  1.00 88.69           H  
ATOM   2048 HG13 ILE A 133       4.336   1.066  -4.532  1.00 88.69           H  
ATOM   2049  CG2 ILE A 133       2.333   0.353  -2.710  1.00 88.69           C  
ATOM   2050 HG21 ILE A 133       1.907   0.607  -3.681  1.00 88.69           H  
ATOM   2051 HG22 ILE A 133       1.605   0.587  -1.933  1.00 88.69           H  
ATOM   2052 HG23 ILE A 133       2.529  -0.719  -2.673  1.00 88.69           H  
ATOM   2053  CD1 ILE A 133       5.046  -0.738  -3.605  1.00 88.69           C  
ATOM   2054 HD11 ILE A 133       4.211  -1.312  -4.008  1.00 88.69           H  
ATOM   2055 HD12 ILE A 133       5.907  -0.883  -4.257  1.00 88.69           H  
ATOM   2056 HD13 ILE A 133       5.291  -1.097  -2.605  1.00 88.69           H  
ATOM   2057  N   VAL A 134       1.233   3.457  -1.498  1.00 87.37           N  
ATOM   2058  H   VAL A 134       0.893   3.393  -2.447  1.00 87.37           H  
ATOM   2059  CA  VAL A 134       0.252   3.814  -0.465  1.00 87.37           C  
ATOM   2060  HA  VAL A 134       0.751   3.861   0.503  1.00 87.37           H  
ATOM   2061  C   VAL A 134      -0.800   2.717  -0.404  1.00 87.37           C  
ATOM   2062  CB  VAL A 134      -0.392   5.190  -0.716  1.00 87.37           C  
ATOM   2063  HB  VAL A 134      -0.934   5.170  -1.661  1.00 87.37           H  
ATOM   2064  O   VAL A 134      -1.358   2.323  -1.431  1.00 87.37           O  
ATOM   2065  CG1 VAL A 134      -1.365   5.568   0.409  1.00 87.37           C  
ATOM   2066 HG11 VAL A 134      -1.805   6.544   0.208  1.00 87.37           H  
ATOM   2067 HG12 VAL A 134      -2.166   4.834   0.490  1.00 87.37           H  
ATOM   2068 HG13 VAL A 134      -0.835   5.603   1.361  1.00 87.37           H  
ATOM   2069  CG2 VAL A 134       0.663   6.302  -0.771  1.00 87.37           C  
ATOM   2070 HG21 VAL A 134       1.386   6.106  -1.562  1.00 87.37           H  
ATOM   2071 HG22 VAL A 134       1.187   6.357   0.183  1.00 87.37           H  
ATOM   2072 HG23 VAL A 134       0.178   7.259  -0.965  1.00 87.37           H  
ATOM   2073  N   ILE A 135      -1.054   2.221   0.802  1.00 88.38           N  
ATOM   2074  H   ILE A 135      -0.516   2.574   1.581  1.00 88.38           H  
ATOM   2075  CA  ILE A 135      -1.945   1.095   1.073  1.00 88.38           C  
ATOM   2076  HA  ILE A 135      -2.535   0.864   0.187  1.00 88.38           H  
ATOM   2077  C   ILE A 135      -2.876   1.512   2.198  1.00 88.38           C  
ATOM   2078  CB  ILE A 135      -1.149  -0.159   1.474  1.00 88.38           C  
ATOM   2079  HB  ILE A 135      -0.657   0.064   2.420  1.00 88.38           H  
ATOM   2080  O   ILE A 135      -2.446   1.829   3.302  1.00 88.38           O  
ATOM   2081  CG1 ILE A 135      -0.063  -0.509   0.436  1.00 88.38           C  
ATOM   2082 HG12 ILE A 135      -0.504  -1.039  -0.408  1.00 88.38           H  
ATOM   2083 HG13 ILE A 135       0.416   0.391   0.050  1.00 88.38           H  
ATOM   2084  CG2 ILE A 135      -2.080  -1.365   1.700  1.00 88.38           C  
ATOM   2085 HG21 ILE A 135      -2.623  -1.601   0.785  1.00 88.38           H  
ATOM   2086 HG22 ILE A 135      -2.796  -1.152   2.494  1.00 88.38           H  
ATOM   2087 HG23 ILE A 135      -1.493  -2.231   2.006  1.00 88.38           H  
ATOM   2088  CD1 ILE A 135       1.067  -1.319   1.061  1.00 88.38           C  
ATOM   2089 HD11 ILE A 135       0.739  -2.335   1.279  1.00 88.38           H  
ATOM   2090 HD12 ILE A 135       1.909  -1.335   0.369  1.00 88.38           H  
ATOM   2091 HD13 ILE A 135       1.393  -0.830   1.979  1.00 88.38           H  
ATOM   2092  N   TRP A 136      -4.158   1.496   1.902  1.00 83.86           N  
ATOM   2093  H   TRP A 136      -4.421   1.186   0.977  1.00 83.86           H  
ATOM   2094  CA  TRP A 136      -5.246   1.789   2.806  1.00 83.86           C  
ATOM   2095  HA  TRP A 136      -4.885   2.333   3.678  1.00 83.86           H  
ATOM   2096  C   TRP A 136      -5.903   0.491   3.254  1.00 83.86           C  
ATOM   2097  CB  TRP A 136      -6.254   2.645   2.046  1.00 83.86           C  
ATOM   2098  HB2 TRP A 136      -5.744   3.503   1.607  1.00 83.86           H  
ATOM   2099  HB3 TRP A 136      -6.692   2.055   1.241  1.00 83.86           H  
ATOM   2100  O   TRP A 136      -6.217  -0.351   2.413  1.00 83.86           O  
ATOM   2101  CG  TRP A 136      -7.334   3.144   2.925  1.00 83.86           C  
ATOM   2102  CD1 TRP A 136      -8.593   2.666   3.031  1.00 83.86           C  
ATOM   2103  HD1 TRP A 136      -9.000   1.858   2.441  1.00 83.86           H  
ATOM   2104  CD2 TRP A 136      -7.200   4.175   3.931  1.00 83.86           C  
ATOM   2105  CE2 TRP A 136      -8.422   4.264   4.648  1.00 83.86           C  
ATOM   2106  CE3 TRP A 136      -6.145   5.016   4.320  1.00 83.86           C  
ATOM   2107  HE3 TRP A 136      -5.212   4.988   3.776  1.00 83.86           H  
ATOM   2108  NE1 TRP A 136      -9.261   3.381   4.007  1.00 83.86           N  
ATOM   2109  HE1 TRP A 136     -10.242   3.265   4.218  1.00 83.86           H  
ATOM   2110  CH2 TRP A 136      -7.513   5.950   6.116  1.00 83.86           C  
ATOM   2111  HH2 TRP A 136      -7.637   6.639   6.938  1.00 83.86           H  
ATOM   2112  CZ2 TRP A 136      -8.577   5.124   5.738  1.00 83.86           C  
ATOM   2113  HZ2 TRP A 136      -9.508   5.159   6.285  1.00 83.86           H  
ATOM   2114  CZ3 TRP A 136      -6.307   5.901   5.395  1.00 83.86           C  
ATOM   2115  HZ3 TRP A 136      -5.510   6.591   5.628  1.00 83.86           H  
ATOM   2116  N   VAL A 137      -6.175   0.346   4.547  1.00 85.86           N  
ATOM   2117  H   VAL A 137      -5.842   1.044   5.197  1.00 85.86           H  
ATOM   2118  CA  VAL A 137      -7.010  -0.733   5.082  1.00 85.86           C  
ATOM   2119  HA  VAL A 137      -7.484  -1.259   4.254  1.00 85.86           H  
ATOM   2120  C   VAL A 137      -8.116  -0.119   5.932  1.00 85.86           C  
ATOM   2121  CB  VAL A 137      -6.176  -1.770   5.856  1.00 85.86           C  
ATOM   2122  HB  VAL A 137      -5.691  -1.290   6.707  1.00 85.86           H  
ATOM   2123  O   VAL A 137      -7.846   0.618   6.874  1.00 85.86           O  
ATOM   2124  CG1 VAL A 137      -7.067  -2.905   6.378  1.00 85.86           C  
ATOM   2125 HG11 VAL A 137      -7.639  -3.340   5.559  1.00 85.86           H  
ATOM   2126 HG12 VAL A 137      -7.748  -2.521   7.137  1.00 85.86           H  
ATOM   2127 HG13 VAL A 137      -6.453  -3.677   6.843  1.00 85.86           H  
ATOM   2128  CG2 VAL A 137      -5.084  -2.375   4.960  1.00 85.86           C  
ATOM   2129 HG21 VAL A 137      -4.587  -3.202   5.468  1.00 85.86           H  
ATOM   2130 HG22 VAL A 137      -5.523  -2.735   4.030  1.00 85.86           H  
ATOM   2131 HG23 VAL A 137      -4.336  -1.617   4.728  1.00 85.86           H  
ATOM   2132  N   CYS A 138      -9.369  -0.422   5.603  1.00 83.44           N  
ATOM   2133  H   CYS A 138      -9.511  -1.053   4.827  1.00 83.44           H  
ATOM   2134  CA  CYS A 138     -10.549   0.059   6.315  1.00 83.44           C  
ATOM   2135  HA  CYS A 138     -10.243   0.706   7.137  1.00 83.44           H  
ATOM   2136  C   CYS A 138     -11.353  -1.131   6.845  1.00 83.44           C  
ATOM   2137  CB  CYS A 138     -11.400   0.892   5.354  1.00 83.44           C  
ATOM   2138  HB2 CYS A 138     -10.766   1.643   4.883  1.00 83.44           H  
ATOM   2139  HB3 CYS A 138     -11.822   0.255   4.577  1.00 83.44           H  
ATOM   2140  O   CYS A 138     -11.849  -1.907   6.028  1.00 83.44           O  
ATOM   2141  SG  CYS A 138     -12.735   1.725   6.260  1.00 83.44           S  
ATOM   2142  HG  CYS A 138     -13.400   0.640   6.665  1.00 83.44           H  
ATOM   2143  N   PRO A 139     -11.549  -1.299   8.162  1.00 83.55           N  
ATOM   2144  CA  PRO A 139     -12.444  -2.333   8.668  1.00 83.55           C  
ATOM   2145  HA  PRO A 139     -12.130  -3.313   8.309  1.00 83.55           H  
ATOM   2146  C   PRO A 139     -13.895  -2.072   8.233  1.00 83.55           C  
ATOM   2147  CB  PRO A 139     -12.295  -2.280  10.185  1.00 83.55           C  
ATOM   2148  HB2 PRO A 139     -13.236  -2.534  10.674  1.00 83.55           H  
ATOM   2149  HB3 PRO A 139     -11.498  -2.955  10.496  1.00 83.55           H  
ATOM   2150  O   PRO A 139     -14.392  -0.952   8.351  1.00 83.55           O  
ATOM   2151  CG  PRO A 139     -11.880  -0.833  10.464  1.00 83.55           C  
ATOM   2152  HG2 PRO A 139     -11.316  -0.732  11.391  1.00 83.55           H  
ATOM   2153  HG3 PRO A 139     -12.762  -0.192  10.484  1.00 83.55           H  
ATOM   2154  CD  PRO A 139     -11.029  -0.482   9.249  1.00 83.55           C  
ATOM   2155  HD2 PRO A 139     -11.128   0.583   9.038  1.00 83.55           H  
ATOM   2156  HD3 PRO A 139      -9.986  -0.738   9.437  1.00 83.55           H  
ATOM   2157  N   THR A 140     -14.590  -3.112   7.772  1.00 83.65           N  
ATOM   2158  H   THR A 140     -14.122  -4.003   7.687  1.00 83.65           H  
ATOM   2159  CA  THR A 140     -16.007  -3.067   7.350  1.00 83.65           C  
ATOM   2160  HA  THR A 140     -16.330  -2.026   7.328  1.00 83.65           H  
ATOM   2161  C   THR A 140     -16.950  -3.761   8.340  1.00 83.65           C  
ATOM   2162  CB  THR A 140     -16.202  -3.615   5.924  1.00 83.65           C  
ATOM   2163  HB  THR A 140     -17.266  -3.638   5.689  1.00 83.65           H  
ATOM   2164  O   THR A 140     -18.147  -3.861   8.085  1.00 83.65           O  
ATOM   2165  CG2 THR A 140     -15.499  -2.749   4.878  1.00 83.65           C  
ATOM   2166 HG21 THR A 140     -14.429  -2.698   5.081  1.00 83.65           H  
ATOM   2167 HG22 THR A 140     -15.658  -3.169   3.884  1.00 83.65           H  
ATOM   2168 HG23 THR A 140     -15.912  -1.741   4.903  1.00 83.65           H  
ATOM   2169  OG1 THR A 140     -15.680  -4.918   5.810  1.00 83.65           O  
ATOM   2170  HG1 THR A 140     -16.016  -5.304   4.998  1.00 83.65           H  
ATOM   2171  N   ILE A 141     -16.433  -4.207   9.492  1.00 83.22           N  
ATOM   2172  H   ILE A 141     -15.439  -4.091   9.627  1.00 83.22           H  
ATOM   2173  CA  ILE A 141     -17.199  -4.854  10.571  1.00 83.22           C  
ATOM   2174  HA  ILE A 141     -18.211  -5.018  10.202  1.00 83.22           H  
ATOM   2175  C   ILE A 141     -17.329  -3.969  11.823  1.00 83.22           C  
ATOM   2176  CB  ILE A 141     -16.616  -6.245  10.920  1.00 83.22           C  
ATOM   2177  HB  ILE A 141     -17.157  -6.639  11.780  1.00 83.22           H  
ATOM   2178  O   ILE A 141     -16.491  -3.085  12.055  1.00 83.22           O  
ATOM   2179  CG1 ILE A 141     -15.122  -6.206  11.309  1.00 83.22           C  
ATOM   2180 HG12 ILE A 141     -14.511  -6.050  10.420  1.00 83.22           H  
ATOM   2181 HG13 ILE A 141     -14.954  -5.368  11.985  1.00 83.22           H  
ATOM   2182  CG2 ILE A 141     -16.900  -7.183   9.738  1.00 83.22           C  
ATOM   2183 HG21 ILE A 141     -16.521  -6.744   8.816  1.00 83.22           H  
ATOM   2184 HG22 ILE A 141     -16.431  -8.156   9.888  1.00 83.22           H  
ATOM   2185 HG23 ILE A 141     -17.975  -7.322   9.624  1.00 83.22           H  
ATOM   2186  CD1 ILE A 141     -14.658  -7.480  12.033  1.00 83.22           C  
ATOM   2187 HD11 ILE A 141     -15.207  -7.594  12.967  1.00 83.22           H  
ATOM   2188 HD12 ILE A 141     -13.594  -7.403  12.259  1.00 83.22           H  
ATOM   2189 HD13 ILE A 141     -14.814  -8.364  11.415  1.00 83.22           H  
ATOM   2190  N   PRO A 142     -18.354  -4.206  12.668  1.00 82.58           N  
ATOM   2191  CA  PRO A 142     -18.381  -3.682  14.029  1.00 82.58           C  
ATOM   2192  HA  PRO A 142     -18.272  -2.598  14.015  1.00 82.58           H  
ATOM   2193  C   PRO A 142     -17.253  -4.294  14.873  1.00 82.58           C  
ATOM   2194  CB  PRO A 142     -19.762  -4.048  14.583  1.00 82.58           C  
ATOM   2195  HB2 PRO A 142     -20.477  -3.269  14.320  1.00 82.58           H  
ATOM   2196  HB3 PRO A 142     -19.748  -4.201  15.662  1.00 82.58           H  
ATOM   2197  O   PRO A 142     -16.943  -5.476  14.741  1.00 82.58           O  
ATOM   2198  CG  PRO A 142     -20.108  -5.332  13.831  1.00 82.58           C  
ATOM   2199  HG2 PRO A 142     -19.616  -6.183  14.301  1.00 82.58           H  
ATOM   2200  HG3 PRO A 142     -21.185  -5.493  13.776  1.00 82.58           H  
ATOM   2201  CD  PRO A 142     -19.503  -5.083  12.450  1.00 82.58           C  
ATOM   2202  HD2 PRO A 142     -20.228  -4.568  11.820  1.00 82.58           H  
ATOM   2203  HD3 PRO A 142     -19.228  -6.034  11.994  1.00 82.58           H  
ATOM   2204  N   ASN A 143     -16.681  -3.481  15.761  1.00 85.41           N  
ATOM   2205  H   ASN A 143     -17.050  -2.544  15.838  1.00 85.41           H  
ATOM   2206  CA  ASN A 143     -15.740  -3.866  16.824  1.00 85.41           C  
ATOM   2207  HA  ASN A 143     -15.216  -2.958  17.122  1.00 85.41           H  
ATOM   2208  C   ASN A 143     -14.612  -4.856  16.424  1.00 85.41           C  
ATOM   2209  CB  ASN A 143     -16.560  -4.318  18.048  1.00 85.41           C  
ATOM   2210  HB2 ASN A 143     -15.884  -4.506  18.882  1.00 85.41           H  
ATOM   2211  HB3 ASN A 143     -17.065  -5.254  17.806  1.00 85.41           H  
ATOM   2212  O   ASN A 143     -14.408  -5.854  17.117  1.00 85.41           O  
ATOM   2213  CG  ASN A 143     -17.597  -3.302  18.501  1.00 85.41           C  
ATOM   2214  ND2 ASN A 143     -18.510  -3.704  19.351  1.00 85.41           N  
ATOM   2215 HD21 ASN A 143     -19.165  -3.002  19.666  1.00 85.41           H  
ATOM   2216 HD22 ASN A 143     -18.482  -4.642  19.725  1.00 85.41           H  
ATOM   2217  OD1 ASN A 143     -17.629  -2.153  18.091  1.00 85.41           O  
ATOM   2218  N   PRO A 144     -13.866  -4.605  15.330  1.00 88.84           N  
ATOM   2219  CA  PRO A 144     -12.667  -5.366  15.001  1.00 88.84           C  
ATOM   2220  HA  PRO A 144     -12.903  -6.428  14.937  1.00 88.84           H  
ATOM   2221  C   PRO A 144     -11.562  -5.146  16.039  1.00 88.84           C  
ATOM   2222  CB  PRO A 144     -12.207  -4.853  13.641  1.00 88.84           C  
ATOM   2223  HB2 PRO A 144     -12.737  -5.365  12.838  1.00 88.84           H  
ATOM   2224  HB3 PRO A 144     -11.128  -4.946  13.511  1.00 88.84           H  
ATOM   2225  O   PRO A 144     -11.426  -4.071  16.625  1.00 88.84           O  
ATOM   2226  CG  PRO A 144     -12.644  -3.400  13.707  1.00 88.84           C  
ATOM   2227  HG2 PRO A 144     -12.751  -2.973  12.710  1.00 88.84           H  
ATOM   2228  HG3 PRO A 144     -11.938  -2.820  14.302  1.00 88.84           H  
ATOM   2229  CD  PRO A 144     -13.971  -3.464  14.445  1.00 88.84           C  
ATOM   2230  HD2 PRO A 144     -14.136  -2.544  15.005  1.00 88.84           H  
ATOM   2231  HD3 PRO A 144     -14.777  -3.639  13.731  1.00 88.84           H  
ATOM   2232  N   THR A 145     -10.739  -6.170  16.215  1.00 91.21           N  
ATOM   2233  H   THR A 145     -10.946  -7.016  15.703  1.00 91.21           H  
ATOM   2234  CA  THR A 145      -9.636  -6.228  17.186  1.00 91.21           C  
ATOM   2235  HA  THR A 145      -9.380  -5.218  17.507  1.00 91.21           H  
ATOM   2236  C   THR A 145      -8.361  -6.840  16.602  1.00 91.21           C  
ATOM   2237  CB  THR A 145     -10.062  -7.035  18.422  1.00 91.21           C  
ATOM   2238  HB  THR A 145      -9.207  -7.153  19.086  1.00 91.21           H  
ATOM   2239  O   THR A 145      -7.339  -6.898  17.284  1.00 91.21           O  
ATOM   2240  CG2 THR A 145     -11.188  -6.360  19.206  1.00 91.21           C  
ATOM   2241 HG21 THR A 145     -11.366  -6.902  20.136  1.00 91.21           H  
ATOM   2242 HG22 THR A 145     -10.904  -5.335  19.444  1.00 91.21           H  
ATOM   2243 HG23 THR A 145     -12.106  -6.346  18.619  1.00 91.21           H  
ATOM   2244  OG1 THR A 145     -10.533  -8.310  18.036  1.00 91.21           O  
ATOM   2245  HG1 THR A 145     -10.819  -8.755  18.837  1.00 91.21           H  
ATOM   2246  N   GLY A 146      -8.391  -7.301  15.346  1.00 90.93           N  
ATOM   2247  H   GLY A 146      -9.265  -7.258  14.842  1.00 90.93           H  
ATOM   2248  CA  GLY A 146      -7.252  -7.950  14.704  1.00 90.93           C  
ATOM   2249  HA2 GLY A 146      -6.986  -8.834  15.283  1.00 90.93           H  
ATOM   2250  HA3 GLY A 146      -7.535  -8.273  13.702  1.00 90.93           H  
ATOM   2251  C   GLY A 146      -6.026  -7.041  14.579  1.00 90.93           C  
ATOM   2252  O   GLY A 146      -6.117  -5.911  14.092  1.00 90.93           O  
ATOM   2253  N   LYS A 147      -4.850  -7.571  14.935  1.00 94.27           N  
ATOM   2254  H   LYS A 147      -4.850  -8.517  15.289  1.00 94.27           H  
ATOM   2255  CA  LYS A 147      -3.565  -7.004  14.507  1.00 94.27           C  
ATOM   2256  HA  LYS A 147      -3.522  -5.950  14.784  1.00 94.27           H  
ATOM   2257  C   LYS A 147      -3.461  -7.095  12.982  1.00 94.27           C  
ATOM   2258  CB  LYS A 147      -2.390  -7.740  15.174  1.00 94.27           C  
ATOM   2259  HB2 LYS A 147      -2.462  -8.805  14.953  1.00 94.27           H  
ATOM   2260  HB3 LYS A 147      -1.467  -7.361  14.734  1.00 94.27           H  
ATOM   2261  O   LYS A 147      -4.042  -7.998  12.378  1.00 94.27           O  
ATOM   2262  CG  LYS A 147      -2.301  -7.544  16.697  1.00 94.27           C  
ATOM   2263  HG2 LYS A 147      -2.289  -6.477  16.920  1.00 94.27           H  
ATOM   2264  HG3 LYS A 147      -3.165  -8.000  17.180  1.00 94.27           H  
ATOM   2265  CD  LYS A 147      -1.009  -8.190  17.231  1.00 94.27           C  
ATOM   2266  HD2 LYS A 147      -1.038  -9.262  17.035  1.00 94.27           H  
ATOM   2267  HD3 LYS A 147      -0.161  -7.763  16.694  1.00 94.27           H  
ATOM   2268  CE  LYS A 147      -0.816  -7.947  18.735  1.00 94.27           C  
ATOM   2269  HE2 LYS A 147      -0.890  -6.876  18.922  1.00 94.27           H  
ATOM   2270  HE3 LYS A 147      -1.625  -8.438  19.278  1.00 94.27           H  
ATOM   2271  NZ  LYS A 147       0.506  -8.448  19.208  1.00 94.27           N  
ATOM   2272  HZ1 LYS A 147       0.602  -9.442  19.057  1.00 94.27           H  
ATOM   2273  HZ2 LYS A 147       0.641  -8.264  20.191  1.00 94.27           H  
ATOM   2274  HZ3 LYS A 147       1.263  -7.999  18.713  1.00 94.27           H  
ATOM   2275  N   LEU A 148      -2.700  -6.201  12.364  1.00 92.58           N  
ATOM   2276  H   LEU A 148      -2.263  -5.490  12.934  1.00 92.58           H  
ATOM   2277  CA  LEU A 148      -2.410  -6.167  10.930  1.00 92.58           C  
ATOM   2278  HA  LEU A 148      -2.705  -7.113  10.475  1.00 92.58           H  
ATOM   2279  C   LEU A 148      -0.912  -5.970  10.705  1.00 92.58           C  
ATOM   2280  CB  LEU A 148      -3.239  -5.044  10.287  1.00 92.58           C  
ATOM   2281  HB2 LEU A 148      -4.277  -5.379  10.288  1.00 92.58           H  
ATOM   2282  HB3 LEU A 148      -3.157  -4.157  10.914  1.00 92.58           H  
ATOM   2283  O   LEU A 148      -0.320  -5.061  11.279  1.00 92.58           O  
ATOM   2284  CG  LEU A 148      -2.867  -4.645   8.846  1.00 92.58           C  
ATOM   2285  HG  LEU A 148      -1.813  -4.374   8.791  1.00 92.58           H  
ATOM   2286  CD1 LEU A 148      -3.160  -5.749   7.835  1.00 92.58           C  
ATOM   2287 HD11 LEU A 148      -2.504  -6.600   8.015  1.00 92.58           H  
ATOM   2288 HD12 LEU A 148      -2.966  -5.381   6.827  1.00 92.58           H  
ATOM   2289 HD13 LEU A 148      -4.201  -6.062   7.919  1.00 92.58           H  
ATOM   2290  CD2 LEU A 148      -3.690  -3.430   8.434  1.00 92.58           C  
ATOM   2291 HD21 LEU A 148      -4.753  -3.673   8.439  1.00 92.58           H  
ATOM   2292 HD22 LEU A 148      -3.505  -2.612   9.129  1.00 92.58           H  
ATOM   2293 HD23 LEU A 148      -3.392  -3.116   7.434  1.00 92.58           H  
ATOM   2294  N   VAL A 149      -0.330  -6.780   9.823  1.00 94.44           N  
ATOM   2295  H   VAL A 149      -0.893  -7.511   9.412  1.00 94.44           H  
ATOM   2296  CA  VAL A 149       0.991  -6.546   9.226  1.00 94.44           C  
ATOM   2297  HA  VAL A 149       1.430  -5.642   9.649  1.00 94.44           H  
ATOM   2298  C   VAL A 149       0.805  -6.330   7.733  1.00 94.44           C  
ATOM   2299  CB  VAL A 149       1.971  -7.707   9.488  1.00 94.44           C  
ATOM   2300  HB  VAL A 149       1.530  -8.631   9.116  1.00 94.44           H  
ATOM   2301  O   VAL A 149       0.063  -7.065   7.079  1.00 94.44           O  
ATOM   2302  CG1 VAL A 149       3.339  -7.507   8.818  1.00 94.44           C  
ATOM   2303 HG11 VAL A 149       3.237  -7.453   7.734  1.00 94.44           H  
ATOM   2304 HG12 VAL A 149       3.990  -8.347   9.059  1.00 94.44           H  
ATOM   2305 HG13 VAL A 149       3.799  -6.585   9.175  1.00 94.44           H  
ATOM   2306  CG2 VAL A 149       2.255  -7.860  10.982  1.00 94.44           C  
ATOM   2307 HG21 VAL A 149       2.861  -7.031  11.347  1.00 94.44           H  
ATOM   2308 HG22 VAL A 149       2.789  -8.794  11.157  1.00 94.44           H  
ATOM   2309 HG23 VAL A 149       1.317  -7.869  11.538  1.00 94.44           H  
ATOM   2310  N   VAL A 150       1.515  -5.345   7.195  1.00 93.85           N  
ATOM   2311  H   VAL A 150       2.088  -4.787   7.812  1.00 93.85           H  
ATOM   2312  CA  VAL A 150       1.687  -5.126   5.760  1.00 93.85           C  
ATOM   2313  HA  VAL A 150       1.208  -5.929   5.200  1.00 93.85           H  
ATOM   2314  C   VAL A 150       3.181  -5.163   5.475  1.00 93.85           C  
ATOM   2315  CB  VAL A 150       1.052  -3.793   5.329  1.00 93.85           C  
ATOM   2316  HB  VAL A 150       1.504  -2.979   5.896  1.00 93.85           H  
ATOM   2317  O   VAL A 150       3.944  -4.412   6.079  1.00 93.85           O  
ATOM   2318  CG1 VAL A 150       1.272  -3.517   3.840  1.00 93.85           C  
ATOM   2319 HG11 VAL A 150       0.886  -4.336   3.233  1.00 93.85           H  
ATOM   2320 HG12 VAL A 150       0.761  -2.590   3.577  1.00 93.85           H  
ATOM   2321 HG13 VAL A 150       2.335  -3.401   3.628  1.00 93.85           H  
ATOM   2322  CG2 VAL A 150      -0.458  -3.801   5.599  1.00 93.85           C  
ATOM   2323 HG21 VAL A 150      -0.910  -4.693   5.165  1.00 93.85           H  
ATOM   2324 HG22 VAL A 150      -0.922  -2.910   5.177  1.00 93.85           H  
ATOM   2325 HG23 VAL A 150      -0.638  -3.799   6.674  1.00 93.85           H  
ATOM   2326  N   ALA A 151       3.611  -6.034   4.571  1.00 94.57           N  
ATOM   2327  H   ALA A 151       2.930  -6.600   4.085  1.00 94.57           H  
ATOM   2328  CA  ALA A 151       5.006  -6.193   4.185  1.00 94.57           C  
ATOM   2329  HA  ALA A 151       5.607  -5.425   4.670  1.00 94.57           H  
ATOM   2330  C   ALA A 151       5.173  -6.023   2.677  1.00 94.57           C  
ATOM   2331  CB  ALA A 151       5.518  -7.554   4.662  1.00 94.57           C  
ATOM   2332  HB1 ALA A 151       6.584  -7.635   4.450  1.00 94.57           H  
ATOM   2333  HB2 ALA A 151       4.995  -8.340   4.118  1.00 94.57           H  
ATOM   2334  HB3 ALA A 151       5.351  -7.667   5.733  1.00 94.57           H  
ATOM   2335  O   ALA A 151       4.398  -6.565   1.892  1.00 94.57           O  
ATOM   2336  N   LEU A 152       6.221  -5.313   2.273  1.00 93.72           N  
ATOM   2337  H   LEU A 152       6.859  -4.985   2.985  1.00 93.72           H  
ATOM   2338  CA  LEU A 152       6.701  -5.325   0.901  1.00 93.72           C  
ATOM   2339  HA  LEU A 152       5.867  -5.535   0.232  1.00 93.72           H  
ATOM   2340  C   LEU A 152       7.730  -6.446   0.760  1.00 93.72           C  
ATOM   2341  CB  LEU A 152       7.272  -3.951   0.545  1.00 93.72           C  
ATOM   2342  HB2 LEU A 152       8.072  -3.721   1.248  1.00 93.72           H  
ATOM   2343  HB3 LEU A 152       6.488  -3.202   0.656  1.00 93.72           H  
ATOM   2344  O   LEU A 152       8.675  -6.532   1.546  1.00 93.72           O  
ATOM   2345  CG  LEU A 152       7.831  -3.892  -0.885  1.00 93.72           C  
ATOM   2346  HG  LEU A 152       8.567  -4.682  -1.032  1.00 93.72           H  
ATOM   2347  CD1 LEU A 152       6.756  -4.008  -1.967  1.00 93.72           C  
ATOM   2348 HD11 LEU A 152       6.296  -4.996  -1.937  1.00 93.72           H  
ATOM   2349 HD12 LEU A 152       7.208  -3.866  -2.948  1.00 93.72           H  
ATOM   2350 HD13 LEU A 152       5.992  -3.245  -1.816  1.00 93.72           H  
ATOM   2351  CD2 LEU A 152       8.522  -2.552  -1.060  1.00 93.72           C  
ATOM   2352 HD21 LEU A 152       9.307  -2.442  -0.312  1.00 93.72           H  
ATOM   2353 HD22 LEU A 152       7.785  -1.759  -0.933  1.00 93.72           H  
ATOM   2354 HD23 LEU A 152       8.961  -2.490  -2.056  1.00 93.72           H  
ATOM   2355  N   VAL A 153       7.536  -7.281  -0.251  1.00 92.73           N  
ATOM   2356  H   VAL A 153       6.725  -7.130  -0.835  1.00 92.73           H  
ATOM   2357  CA  VAL A 153       8.211  -8.560  -0.439  1.00 92.73           C  
ATOM   2358  HA  VAL A 153       9.011  -8.638   0.298  1.00 92.73           H  
ATOM   2359  C   VAL A 153       8.828  -8.626  -1.838  1.00 92.73           C  
ATOM   2360  CB  VAL A 153       7.221  -9.716  -0.174  1.00 92.73           C  
ATOM   2361  HB  VAL A 153       6.418  -9.681  -0.910  1.00 92.73           H  
ATOM   2362  O   VAL A 153       8.177  -8.294  -2.830  1.00 92.73           O  
ATOM   2363  CG1 VAL A 153       7.892 -11.085  -0.255  1.00 92.73           C  
ATOM   2364 HG11 VAL A 153       8.384 -11.222  -1.218  1.00 92.73           H  
ATOM   2365 HG12 VAL A 153       7.144 -11.870  -0.146  1.00 92.73           H  
ATOM   2366 HG13 VAL A 153       8.612 -11.172   0.558  1.00 92.73           H  
ATOM   2367  CG2 VAL A 153       6.616  -9.608   1.237  1.00 92.73           C  
ATOM   2368 HG21 VAL A 153       6.073 -10.520   1.483  1.00 92.73           H  
ATOM   2369 HG22 VAL A 153       7.405  -9.461   1.975  1.00 92.73           H  
ATOM   2370 HG23 VAL A 153       5.916  -8.773   1.279  1.00 92.73           H  
ATOM   2371  N   ASP A 154      10.084  -9.054  -1.928  1.00 91.92           N  
ATOM   2372  H   ASP A 154      10.568  -9.289  -1.073  1.00 91.92           H  
ATOM   2373  CA  ASP A 154      10.749  -9.410  -3.182  1.00 91.92           C  
ATOM   2374  HA  ASP A 154      10.219  -8.942  -4.013  1.00 91.92           H  
ATOM   2375  C   ASP A 154      10.736 -10.941  -3.350  1.00 91.92           C  
ATOM   2376  CB  ASP A 154      12.185  -8.857  -3.212  1.00 91.92           C  
ATOM   2377  HB2 ASP A 154      12.167  -7.794  -2.971  1.00 91.92           H  
ATOM   2378  HB3 ASP A 154      12.793  -9.358  -2.460  1.00 91.92           H  
ATOM   2379  O   ASP A 154      11.459 -11.627  -2.623  1.00 91.92           O  
ATOM   2380  CG  ASP A 154      12.835  -9.009  -4.590  1.00 91.92           C  
ATOM   2381  OD1 ASP A 154      12.299  -9.778  -5.420  1.00 91.92           O  
ATOM   2382  OD2 ASP A 154      13.846  -8.324  -4.839  1.00 91.92           O  
ATOM   2383  N   PRO A 155       9.951 -11.510  -4.286  1.00 90.38           N  
ATOM   2384  CA  PRO A 155       9.908 -12.957  -4.496  1.00 90.38           C  
ATOM   2385  HA  PRO A 155       9.724 -13.467  -3.550  1.00 90.38           H  
ATOM   2386  C   PRO A 155      11.206 -13.519  -5.099  1.00 90.38           C  
ATOM   2387  CB  PRO A 155       8.721 -13.179  -5.436  1.00 90.38           C  
ATOM   2388  HB2 PRO A 155       8.835 -14.073  -6.049  1.00 90.38           H  
ATOM   2389  HB3 PRO A 155       7.802 -13.229  -4.853  1.00 90.38           H  
ATOM   2390  O   PRO A 155      11.426 -14.727  -5.028  1.00 90.38           O  
ATOM   2391  CG  PRO A 155       8.727 -11.907  -6.282  1.00 90.38           C  
ATOM   2392  HG2 PRO A 155       9.499 -11.975  -7.048  1.00 90.38           H  
ATOM   2393  HG3 PRO A 155       7.757 -11.716  -6.741  1.00 90.38           H  
ATOM   2394  CD  PRO A 155       9.105 -10.834  -5.261  1.00 90.38           C  
ATOM   2395  HD2 PRO A 155       8.211 -10.455  -4.765  1.00 90.38           H  
ATOM   2396  HD3 PRO A 155       9.633 -10.025  -5.765  1.00 90.38           H  
ATOM   2397  N   ASN A 156      12.070 -12.675  -5.681  1.00 90.82           N  
ATOM   2398  H   ASN A 156      11.871 -11.685  -5.659  1.00 90.82           H  
ATOM   2399  CA  ASN A 156      13.346 -13.094  -6.272  1.00 90.82           C  
ATOM   2400  HA  ASN A 156      13.190 -14.029  -6.811  1.00 90.82           H  
ATOM   2401  C   ASN A 156      14.428 -13.353  -5.206  1.00 90.82           C  
ATOM   2402  CB  ASN A 156      13.841 -12.031  -7.272  1.00 90.82           C  
ATOM   2403  HB2 ASN A 156      14.189 -11.159  -6.718  1.00 90.82           H  
ATOM   2404  HB3 ASN A 156      14.693 -12.434  -7.820  1.00 90.82           H  
ATOM   2405  O   ASN A 156      15.455 -13.967  -5.498  1.00 90.82           O  
ATOM   2406  CG  ASN A 156      12.807 -11.578  -8.286  1.00 90.82           C  
ATOM   2407  ND2 ASN A 156      12.177 -10.458  -8.045  1.00 90.82           N  
ATOM   2408 HD21 ASN A 156      12.304 -10.029  -7.140  1.00 90.82           H  
ATOM   2409 HD22 ASN A 156      11.396 -10.209  -8.635  1.00 90.82           H  
ATOM   2410  OD1 ASN A 156      12.575 -12.197  -9.310  1.00 90.82           O  
ATOM   2411  N   MET A 157      14.224 -12.870  -3.977  1.00 91.35           N  
ATOM   2412  H   MET A 157      13.347 -12.405  -3.790  1.00 91.35           H  
ATOM   2413  CA  MET A 157      15.144 -13.080  -2.860  1.00 91.35           C  
ATOM   2414  HA  MET A 157      16.160 -13.017  -3.251  1.00 91.35           H  
ATOM   2415  C   MET A 157      14.950 -14.474  -2.228  1.00 91.35           C  
ATOM   2416  CB  MET A 157      14.957 -11.958  -1.827  1.00 91.35           C  
ATOM   2417  HB2 MET A 157      15.445 -12.227  -0.891  1.00 91.35           H  
ATOM   2418  HB3 MET A 157      13.892 -11.838  -1.630  1.00 91.35           H  
ATOM   2419  O   MET A 157      13.849 -15.028  -2.276  1.00 91.35           O  
ATOM   2420  CG  MET A 157      15.519 -10.618  -2.321  1.00 91.35           C  
ATOM   2421  HG2 MET A 157      15.124 -10.415  -3.316  1.00 91.35           H  
ATOM   2422  HG3 MET A 157      15.159  -9.828  -1.662  1.00 91.35           H  
ATOM   2423  SD  MET A 157      17.333 -10.519  -2.392  1.00 91.35           S  
ATOM   2424  CE  MET A 157      17.697 -10.336  -0.630  1.00 91.35           C  
ATOM   2425  HE1 MET A 157      17.402 -11.244  -0.105  1.00 91.35           H  
ATOM   2426  HE2 MET A 157      17.140  -9.489  -0.229  1.00 91.35           H  
ATOM   2427  HE3 MET A 157      18.765 -10.165  -0.497  1.00 91.35           H  
ATOM   2428  N   PRO A 158      15.983 -15.048  -1.577  1.00 89.24           N  
ATOM   2429  CA  PRO A 158      15.827 -16.249  -0.753  1.00 89.24           C  
ATOM   2430  HA  PRO A 158      15.517 -17.078  -1.389  1.00 89.24           H  
ATOM   2431  C   PRO A 158      14.794 -16.024   0.357  1.00 89.24           C  
ATOM   2432  CB  PRO A 158      17.215 -16.534  -0.162  1.00 89.24           C  
ATOM   2433  HB2 PRO A 158      17.302 -16.091   0.830  1.00 89.24           H  
ATOM   2434  HB3 PRO A 158      17.420 -17.603  -0.117  1.00 89.24           H  
ATOM   2435  O   PRO A 158      14.763 -14.934   0.926  1.00 89.24           O  
ATOM   2436  CG  PRO A 158      18.171 -15.816  -1.114  1.00 89.24           C  
ATOM   2437  HG2 PRO A 158      19.099 -15.529  -0.620  1.00 89.24           H  
ATOM   2438  HG3 PRO A 158      18.374 -16.452  -1.976  1.00 89.24           H  
ATOM   2439  CD  PRO A 158      17.365 -14.598  -1.559  1.00 89.24           C  
ATOM   2440  HD2 PRO A 158      17.476 -13.789  -0.837  1.00 89.24           H  
ATOM   2441  HD3 PRO A 158      17.700 -14.279  -2.546  1.00 89.24           H  
ATOM   2442  N   SER A 159      13.995 -17.042   0.701  1.00 85.91           N  
ATOM   2443  H   SER A 159      14.058 -17.899   0.170  1.00 85.91           H  
ATOM   2444  CA  SER A 159      12.814 -16.945   1.587  1.00 85.91           C  
ATOM   2445  HA  SER A 159      12.005 -16.462   1.039  1.00 85.91           H  
ATOM   2446  C   SER A 159      13.041 -16.148   2.881  1.00 85.91           C  
ATOM   2447  CB  SER A 159      12.321 -18.351   1.943  1.00 85.91           C  
ATOM   2448  HB2 SER A 159      11.344 -18.276   2.420  1.00 85.91           H  
ATOM   2449  HB3 SER A 159      13.020 -18.821   2.635  1.00 85.91           H  
ATOM   2450  O   SER A 159      12.229 -15.302   3.242  1.00 85.91           O  
ATOM   2451  OG  SER A 159      12.223 -19.147   0.774  1.00 85.91           O  
ATOM   2452  HG  SER A 159      11.716 -19.936   0.982  1.00 85.91           H  
ATOM   2453  N   GLU A 160      14.187 -16.352   3.535  1.00 84.56           N  
ATOM   2454  H   GLU A 160      14.808 -17.060   3.170  1.00 84.56           H  
ATOM   2455  CA  GLU A 160      14.629 -15.658   4.760  1.00 84.56           C  
ATOM   2456  HA  GLU A 160      13.940 -15.861   5.580  1.00 84.56           H  
ATOM   2457  C   GLU A 160      14.766 -14.128   4.620  1.00 84.56           C  
ATOM   2458  CB  GLU A 160      16.024 -16.196   5.116  1.00 84.56           C  
ATOM   2459  HB2 GLU A 160      16.671 -15.997   4.262  1.00 84.56           H  
ATOM   2460  HB3 GLU A 160      16.412 -15.645   5.973  1.00 84.56           H  
ATOM   2461  O   GLU A 160      14.838 -13.410   5.614  1.00 84.56           O  
ATOM   2462  CG  GLU A 160      16.079 -17.697   5.441  1.00 84.56           C  
ATOM   2463  HG2 GLU A 160      15.613 -17.865   6.412  1.00 84.56           H  
ATOM   2464  HG3 GLU A 160      15.511 -18.251   4.694  1.00 84.56           H  
ATOM   2465  CD  GLU A 160      17.520 -18.235   5.446  1.00 84.56           C  
ATOM   2466  OE1 GLU A 160      17.654 -19.477   5.451  1.00 84.56           O  
ATOM   2467  OE2 GLU A 160      18.472 -17.416   5.375  1.00 84.56           O  
ATOM   2468  N   LYS A 161      14.867 -13.624   3.385  1.00 88.77           N  
ATOM   2469  H   LYS A 161      14.775 -14.283   2.624  1.00 88.77           H  
ATOM   2470  CA  LYS A 161      15.230 -12.242   3.034  1.00 88.77           C  
ATOM   2471  HA  LYS A 161      15.196 -11.629   3.935  1.00 88.77           H  
ATOM   2472  C   LYS A 161      14.241 -11.596   2.060  1.00 88.77           C  
ATOM   2473  CB  LYS A 161      16.665 -12.214   2.477  1.00 88.77           C  
ATOM   2474  HB2 LYS A 161      16.707 -12.821   1.572  1.00 88.77           H  
ATOM   2475  HB3 LYS A 161      16.929 -11.187   2.225  1.00 88.77           H  
ATOM   2476  O   LYS A 161      14.537 -10.533   1.519  1.00 88.77           O  
ATOM   2477  CG  LYS A 161      17.689 -12.738   3.491  1.00 88.77           C  
ATOM   2478  HG2 LYS A 161      17.636 -12.136   4.398  1.00 88.77           H  
ATOM   2479  HG3 LYS A 161      17.453 -13.772   3.744  1.00 88.77           H  
ATOM   2480  CD  LYS A 161      19.116 -12.702   2.941  1.00 88.77           C  
ATOM   2481  HD2 LYS A 161      19.414 -11.670   2.754  1.00 88.77           H  
ATOM   2482  HD3 LYS A 161      19.158 -13.276   2.016  1.00 88.77           H  
ATOM   2483  CE  LYS A 161      20.019 -13.343   4.000  1.00 88.77           C  
ATOM   2484  HE2 LYS A 161      19.620 -14.328   4.240  1.00 88.77           H  
ATOM   2485  HE3 LYS A 161      19.967 -12.747   4.911  1.00 88.77           H  
ATOM   2486  NZ  LYS A 161      21.421 -13.469   3.540  1.00 88.77           N  
ATOM   2487  HZ1 LYS A 161      21.967 -13.919   4.261  1.00 88.77           H  
ATOM   2488  HZ2 LYS A 161      21.817 -12.562   3.338  1.00 88.77           H  
ATOM   2489  HZ3 LYS A 161      21.459 -14.052   2.717  1.00 88.77           H  
ATOM   2490  N   GLN A 162      13.084 -12.220   1.824  1.00 91.81           N  
ATOM   2491  H   GLN A 162      12.918 -13.113   2.266  1.00 91.81           H  
ATOM   2492  CA  GLN A 162      12.076 -11.684   0.905  1.00 91.81           C  
ATOM   2493  HA  GLN A 162      12.571 -11.382  -0.018  1.00 91.81           H  
ATOM   2494  C   GLN A 162      11.402 -10.420   1.446  1.00 91.81           C  
ATOM   2495  CB  GLN A 162      11.042 -12.761   0.545  1.00 91.81           C  
ATOM   2496  HB2 GLN A 162      10.557 -13.140   1.444  1.00 91.81           H  
ATOM   2497  HB3 GLN A 162      10.298 -12.310  -0.111  1.00 91.81           H  
ATOM   2498  O   GLN A 162      11.093  -9.526   0.667  1.00 91.81           O  
ATOM   2499  CG  GLN A 162      11.672 -13.907  -0.244  1.00 91.81           C  
ATOM   2500  HG2 GLN A 162      12.227 -13.486  -1.081  1.00 91.81           H  
ATOM   2501  HG3 GLN A 162      12.377 -14.439   0.395  1.00 91.81           H  
ATOM   2502  CD  GLN A 162      10.661 -14.906  -0.795  1.00 91.81           C  
ATOM   2503  NE2 GLN A 162      11.002 -15.582  -1.867  1.00 91.81           N  
ATOM   2504 HE21 GLN A 162      10.318 -16.206  -2.270  1.00 91.81           H  
ATOM   2505 HE22 GLN A 162      11.891 -15.398  -2.309  1.00 91.81           H  
ATOM   2506  OE1 GLN A 162       9.578 -15.117  -0.271  1.00 91.81           O  
ATOM   2507  N   VAL A 163      11.207 -10.294   2.764  1.00 92.27           N  
ATOM   2508  H   VAL A 163      11.512 -11.043   3.368  1.00 92.27           H  
ATOM   2509  CA  VAL A 163      10.626  -9.084   3.373  1.00 92.27           C  
ATOM   2510  HA  VAL A 163       9.732  -8.814   2.811  1.00 92.27           H  
ATOM   2511  C   VAL A 163      11.610  -7.913   3.265  1.00 92.27           C  
ATOM   2512  CB  VAL A 163      10.189  -9.335   4.831  1.00 92.27           C  
ATOM   2513  HB  VAL A 163      11.044  -9.676   5.415  1.00 92.27           H  
ATOM   2514  O   VAL A 163      12.601  -7.840   3.990  1.00 92.27           O  
ATOM   2515  CG1 VAL A 163       9.624  -8.062   5.480  1.00 92.27           C  
ATOM   2516 HG11 VAL A 163      10.417  -7.326   5.613  1.00 92.27           H  
ATOM   2517 HG12 VAL A 163       9.212  -8.298   6.461  1.00 92.27           H  
ATOM   2518 HG13 VAL A 163       8.843  -7.636   4.851  1.00 92.27           H  
ATOM   2519  CG2 VAL A 163       9.096 -10.412   4.894  1.00 92.27           C  
ATOM   2520 HG21 VAL A 163       9.468 -11.356   4.494  1.00 92.27           H  
ATOM   2521 HG22 VAL A 163       8.225 -10.100   4.318  1.00 92.27           H  
ATOM   2522 HG23 VAL A 163       8.798 -10.580   5.929  1.00 92.27           H  
ATOM   2523  N   ILE A 164      11.317  -6.967   2.370  1.00 89.25           N  
ATOM   2524  H   ILE A 164      10.483  -7.096   1.816  1.00 89.25           H  
ATOM   2525  CA  ILE A 164      12.134  -5.771   2.128  1.00 89.25           C  
ATOM   2526  HA  ILE A 164      13.181  -6.068   2.192  1.00 89.25           H  
ATOM   2527  C   ILE A 164      11.867  -4.703   3.195  1.00 89.25           C  
ATOM   2528  CB  ILE A 164      11.868  -5.162   0.726  1.00 89.25           C  
ATOM   2529  HB  ILE A 164      10.963  -4.557   0.785  1.00 89.25           H  
ATOM   2530  O   ILE A 164      12.791  -4.014   3.633  1.00 89.25           O  
ATOM   2531  CG1 ILE A 164      11.635  -6.194  -0.400  1.00 89.25           C  
ATOM   2532 HG12 ILE A 164      12.505  -6.843  -0.504  1.00 89.25           H  
ATOM   2533 HG13 ILE A 164      10.777  -6.815  -0.140  1.00 89.25           H  
ATOM   2534  CG2 ILE A 164      13.046  -4.227   0.387  1.00 89.25           C  
ATOM   2535 HG21 ILE A 164      13.981  -4.788   0.409  1.00 89.25           H  
ATOM   2536 HG22 ILE A 164      12.934  -3.808  -0.613  1.00 89.25           H  
ATOM   2537 HG23 ILE A 164      13.079  -3.393   1.088  1.00 89.25           H  
ATOM   2538  CD1 ILE A 164      11.315  -5.539  -1.751  1.00 89.25           C  
ATOM   2539 HD11 ILE A 164      10.729  -4.632  -1.605  1.00 89.25           H  
ATOM   2540 HD12 ILE A 164      12.238  -5.290  -2.274  1.00 89.25           H  
ATOM   2541 HD13 ILE A 164      10.731  -6.223  -2.367  1.00 89.25           H  
ATOM   2542  N   LEU A 165      10.596  -4.549   3.568  1.00 91.86           N  
ATOM   2543  H   LEU A 165       9.926  -5.182   3.154  1.00 91.86           H  
ATOM   2544  CA  LEU A 165      10.063  -3.627   4.571  1.00 91.86           C  
ATOM   2545  HA  LEU A 165      10.773  -3.505   5.389  1.00 91.86           H  
ATOM   2546  C   LEU A 165       8.767  -4.213   5.133  1.00 91.86           C  
ATOM   2547  CB  LEU A 165       9.720  -2.268   3.928  1.00 91.86           C  
ATOM   2548  HB2 LEU A 165       9.250  -2.456   2.963  1.00 91.86           H  
ATOM   2549  HB3 LEU A 165       8.980  -1.768   4.554  1.00 91.86           H  
ATOM   2550  O   LEU A 165       8.050  -4.916   4.421  1.00 91.86           O  
ATOM   2551  CG  LEU A 165      10.874  -1.278   3.727  1.00 91.86           C  
ATOM   2552  HG  LEU A 165      11.651  -1.729   3.110  1.00 91.86           H  
ATOM   2553  CD1 LEU A 165      10.316  -0.062   2.993  1.00 91.86           C  
ATOM   2554 HD11 LEU A 165       9.468   0.355   3.535  1.00 91.86           H  
ATOM   2555 HD12 LEU A 165       9.995  -0.351   1.992  1.00 91.86           H  
ATOM   2556 HD13 LEU A 165      11.082   0.708   2.901  1.00 91.86           H  
ATOM   2557  CD2 LEU A 165      11.475  -0.814   5.055  1.00 91.86           C  
ATOM   2558 HD21 LEU A 165      10.696  -0.411   5.702  1.00 91.86           H  
ATOM   2559 HD22 LEU A 165      11.971  -1.646   5.556  1.00 91.86           H  
ATOM   2560 HD23 LEU A 165      12.217  -0.035   4.876  1.00 91.86           H  
ATOM   2561  N   LYS A 166       8.411  -3.843   6.363  1.00 93.33           N  
ATOM   2562  H   LYS A 166       9.022  -3.237   6.890  1.00 93.33           H  
ATOM   2563  CA  LYS A 166       7.082  -4.093   6.929  1.00 93.33           C  
ATOM   2564  HA  LYS A 166       6.365  -4.127   6.109  1.00 93.33           H  
ATOM   2565  C   LYS A 166       6.640  -2.937   7.821  1.00 93.33           C  
ATOM   2566  CB  LYS A 166       7.045  -5.457   7.649  1.00 93.33           C  
ATOM   2567  HB2 LYS A 166       7.392  -6.226   6.959  1.00 93.33           H  
ATOM   2568  HB3 LYS A 166       6.013  -5.689   7.916  1.00 93.33           H  
ATOM   2569  O   LYS A 166       7.478  -2.261   8.413  1.00 93.33           O  
ATOM   2570  CG  LYS A 166       7.906  -5.490   8.923  1.00 93.33           C  
ATOM   2571  HG2 LYS A 166       7.451  -4.844   9.673  1.00 93.33           H  
ATOM   2572  HG3 LYS A 166       8.902  -5.109   8.697  1.00 93.33           H  
ATOM   2573  CD  LYS A 166       8.053  -6.902   9.505  1.00 93.33           C  
ATOM   2574  HD2 LYS A 166       7.070  -7.325   9.710  1.00 93.33           H  
ATOM   2575  HD3 LYS A 166       8.584  -7.536   8.795  1.00 93.33           H  
ATOM   2576  CE  LYS A 166       8.847  -6.788  10.809  1.00 93.33           C  
ATOM   2577  HE2 LYS A 166       8.241  -6.249  11.537  1.00 93.33           H  
ATOM   2578  HE3 LYS A 166       9.752  -6.205  10.637  1.00 93.33           H  
ATOM   2579  NZ  LYS A 166       9.205  -8.098  11.391  1.00 93.33           N  
ATOM   2580  HZ1 LYS A 166       8.402  -8.678  11.589  1.00 93.33           H  
ATOM   2581  HZ2 LYS A 166       9.454  -7.958  12.360  1.00 93.33           H  
ATOM   2582  HZ3 LYS A 166       9.921  -8.623  10.909  1.00 93.33           H  
ATOM   2583  N   GLY A 167       5.333  -2.748   7.920  1.00 91.38           N  
ATOM   2584  H   GLY A 167       4.738  -3.354   7.373  1.00 91.38           H  
ATOM   2585  CA  GLY A 167       4.671  -1.954   8.946  1.00 91.38           C  
ATOM   2586  HA2 GLY A 167       4.182  -1.091   8.494  1.00 91.38           H  
ATOM   2587  HA3 GLY A 167       5.394  -1.601   9.682  1.00 91.38           H  
ATOM   2588  C   GLY A 167       3.618  -2.808   9.645  1.00 91.38           C  
ATOM   2589  O   GLY A 167       3.112  -3.774   9.068  1.00 91.38           O  
ATOM   2590  N   GLN A 168       3.275  -2.457  10.881  1.00 94.08           N  
ATOM   2591  H   GLN A 168       3.682  -1.634  11.303  1.00 94.08           H  
ATOM   2592  CA  GLN A 168       2.241  -3.153  11.644  1.00 94.08           C  
ATOM   2593  HA  GLN A 168       1.568  -3.630  10.932  1.00 94.08           H  
ATOM   2594  C   GLN A 168       1.382  -2.191  12.465  1.00 94.08           C  
ATOM   2595  CB  GLN A 168       2.862  -4.269  12.500  1.00 94.08           C  
ATOM   2596  HB2 GLN A 168       2.053  -4.863  12.924  1.00 94.08           H  
ATOM   2597  HB3 GLN A 168       3.442  -4.914  11.840  1.00 94.08           H  
ATOM   2598  O   GLN A 168       1.806  -1.082  12.777  1.00 94.08           O  
ATOM   2599  CG  GLN A 168       3.783  -3.798  13.642  1.00 94.08           C  
ATOM   2600  HG2 GLN A 168       4.601  -3.208  13.229  1.00 94.08           H  
ATOM   2601  HG3 GLN A 168       3.221  -3.173  14.335  1.00 94.08           H  
ATOM   2602  CD  GLN A 168       4.376  -4.974  14.422  1.00 94.08           C  
ATOM   2603  NE2 GLN A 168       5.309  -4.733  15.316  1.00 94.08           N  
ATOM   2604 HE21 GLN A 168       5.724  -5.543  15.752  1.00 94.08           H  
ATOM   2605 HE22 GLN A 168       5.655  -3.800  15.487  1.00 94.08           H  
ATOM   2606  OE1 GLN A 168       4.010  -6.125  14.246  1.00 94.08           O  
ATOM   2607  N   GLY A 169       0.175  -2.633  12.805  1.00 90.51           N  
ATOM   2608  H   GLY A 169      -0.086  -3.561  12.506  1.00 90.51           H  
ATOM   2609  CA  GLY A 169      -0.795  -1.899  13.613  1.00 90.51           C  
ATOM   2610  HA2 GLY A 169      -0.334  -1.579  14.548  1.00 90.51           H  
ATOM   2611  HA3 GLY A 169      -1.122  -1.013  13.069  1.00 90.51           H  
ATOM   2612  C   GLY A 169      -2.006  -2.772  13.939  1.00 90.51           C  
ATOM   2613  O   GLY A 169      -1.913  -4.001  13.928  1.00 90.51           O  
ATOM   2614  N   THR A 170      -3.156  -2.149  14.181  1.00 90.28           N  
ATOM   2615  H   THR A 170      -3.185  -1.140  14.149  1.00 90.28           H  
ATOM   2616  CA  THR A 170      -4.411  -2.839  14.521  1.00 90.28           C  
ATOM   2617  HA  THR A 170      -4.309  -3.908  14.331  1.00 90.28           H  
ATOM   2618  C   THR A 170      -5.536  -2.307  13.642  1.00 90.28           C  
ATOM   2619  CB  THR A 170      -4.769  -2.647  16.006  1.00 90.28           C  
ATOM   2620  HB  THR A 170      -5.173  -1.646  16.156  1.00 90.28           H  
ATOM   2621  O   THR A 170      -5.604  -1.105  13.407  1.00 90.28           O  
ATOM   2622  CG2 THR A 170      -5.769  -3.689  16.502  1.00 90.28           C  
ATOM   2623 HG21 THR A 170      -6.680  -3.662  15.904  1.00 90.28           H  
ATOM   2624 HG22 THR A 170      -5.332  -4.685  16.435  1.00 90.28           H  
ATOM   2625 HG23 THR A 170      -6.022  -3.487  17.543  1.00 90.28           H  
ATOM   2626  OG1 THR A 170      -3.632  -2.807  16.825  1.00 90.28           O  
ATOM   2627  HG1 THR A 170      -3.826  -2.391  17.668  1.00 90.28           H  
ATOM   2628  N   ILE A 171      -6.442  -3.174  13.182  1.00 88.17           N  
ATOM   2629  H   ILE A 171      -6.348  -4.150  13.427  1.00 88.17           H  
ATOM   2630  CA  ILE A 171      -7.615  -2.767  12.387  1.00 88.17           C  
ATOM   2631  HA  ILE A 171      -7.334  -1.882  11.815  1.00 88.17           H  
ATOM   2632  C   ILE A 171      -8.802  -2.314  13.248  1.00 88.17           C  
ATOM   2633  CB  ILE A 171      -8.041  -3.832  11.353  1.00 88.17           C  
ATOM   2634  HB  ILE A 171      -8.846  -3.398  10.760  1.00 88.17           H  
ATOM   2635  O   ILE A 171      -9.943  -2.408  12.797  1.00 88.17           O  
ATOM   2636  CG1 ILE A 171      -8.552  -5.139  12.001  1.00 88.17           C  
ATOM   2637 HG12 ILE A 171      -7.730  -5.847  12.110  1.00 88.17           H  
ATOM   2638 HG13 ILE A 171      -8.948  -4.946  12.998  1.00 88.17           H  
ATOM   2639  CG2 ILE A 171      -6.896  -4.130  10.383  1.00 88.17           C  
ATOM   2640 HG21 ILE A 171      -7.227  -4.817   9.604  1.00 88.17           H  
ATOM   2641 HG22 ILE A 171      -6.558  -3.201   9.924  1.00 88.17           H  
ATOM   2642 HG23 ILE A 171      -6.078  -4.581  10.945  1.00 88.17           H  
ATOM   2643  CD1 ILE A 171      -9.657  -5.779  11.156  1.00 88.17           C  
ATOM   2644 HD11 ILE A 171     -10.523  -5.117  11.116  1.00 88.17           H  
ATOM   2645 HD12 ILE A 171      -9.959  -6.727  11.601  1.00 88.17           H  
ATOM   2646 HD13 ILE A 171      -9.296  -5.946  10.142  1.00 88.17           H  
ATOM   2647  N   THR A 172      -8.570  -1.853  14.486  1.00 85.90           N  
ATOM   2648  H   THR A 172      -7.614  -1.701  14.777  1.00 85.90           H  
ATOM   2649  CA  THR A 172      -9.627  -1.205  15.287  1.00 85.90           C  
ATOM   2650  HA  THR A 172     -10.410  -1.926  15.519  1.00 85.90           H  
ATOM   2651  C   THR A 172     -10.242  -0.071  14.485  1.00 85.90           C  
ATOM   2652  CB  THR A 172      -9.112  -0.618  16.611  1.00 85.90           C  
ATOM   2653  HB  THR A 172      -9.880   0.029  17.035  1.00 85.90           H  
ATOM   2654  O   THR A 172     -11.463   0.025  14.382  1.00 85.90           O  
ATOM   2655  CG2 THR A 172      -8.822  -1.717  17.630  1.00 85.90           C  
ATOM   2656 HG21 THR A 172      -8.126  -2.445  17.212  1.00 85.90           H  
ATOM   2657 HG22 THR A 172      -9.751  -2.223  17.894  1.00 85.90           H  
ATOM   2658 HG23 THR A 172      -8.391  -1.274  18.527  1.00 85.90           H  
ATOM   2659  OG1 THR A 172      -7.944   0.144  16.413  1.00 85.90           O  
ATOM   2660  HG1 THR A 172      -8.235   1.057  16.365  1.00 85.90           H  
ATOM   2661  N   ASP A 173      -9.393   0.700  13.817  1.00 80.89           N  
ATOM   2662  H   ASP A 173      -8.409   0.503  13.932  1.00 80.89           H  
ATOM   2663  CA  ASP A 173      -9.712   1.857  12.999  1.00 80.89           C  
ATOM   2664  HA  ASP A 173     -10.794   1.962  12.922  1.00 80.89           H  
ATOM   2665  C   ASP A 173      -9.132   1.673  11.587  1.00 80.89           C  
ATOM   2666  CB  ASP A 173      -9.152   3.103  13.701  1.00 80.89           C  
ATOM   2667  HB2 ASP A 173      -8.079   2.989  13.854  1.00 80.89           H  
ATOM   2668  HB3 ASP A 173      -9.311   3.978  13.071  1.00 80.89           H  
ATOM   2669  O   ASP A 173      -8.307   0.780  11.361  1.00 80.89           O  
ATOM   2670  CG  ASP A 173      -9.850   3.328  15.040  1.00 80.89           C  
ATOM   2671  OD1 ASP A 173     -10.845   4.095  15.031  1.00 80.89           O  
ATOM   2672  OD2 ASP A 173      -9.429   2.676  16.026  1.00 80.89           O  
ATOM   2673  N   PRO A 174      -9.564   2.482  10.606  1.00 80.59           N  
ATOM   2674  CA  PRO A 174      -8.859   2.586   9.338  1.00 80.59           C  
ATOM   2675  HA  PRO A 174      -8.929   1.620   8.838  1.00 80.59           H  
ATOM   2676  C   PRO A 174      -7.375   2.947   9.519  1.00 80.59           C  
ATOM   2677  CB  PRO A 174      -9.617   3.632   8.528  1.00 80.59           C  
ATOM   2678  HB2 PRO A 174      -9.670   3.329   7.482  1.00 80.59           H  
ATOM   2679  HB3 PRO A 174      -9.143   4.607   8.640  1.00 80.59           H  
ATOM   2680  O   PRO A 174      -6.991   3.647  10.455  1.00 80.59           O  
ATOM   2681  CG  PRO A 174     -11.010   3.674   9.155  1.00 80.59           C  
ATOM   2682  HG2 PRO A 174     -11.643   2.915   8.695  1.00 80.59           H  
ATOM   2683  HG3 PRO A 174     -11.465   4.660   9.061  1.00 80.59           H  
ATOM   2684  CD  PRO A 174     -10.763   3.305  10.613  1.00 80.59           C  
ATOM   2685  HD2 PRO A 174     -11.618   2.753  11.003  1.00 80.59           H  
ATOM   2686  HD3 PRO A 174     -10.603   4.206  11.205  1.00 80.59           H  
ATOM   2687  N   ILE A 175      -6.520   2.451   8.629  1.00 84.26           N  
ATOM   2688  H   ILE A 175      -6.882   1.866   7.889  1.00 84.26           H  
ATOM   2689  CA  ILE A 175      -5.066   2.530   8.786  1.00 84.26           C  
ATOM   2690  HA  ILE A 175      -4.839   3.468   9.291  1.00 84.26           H  
ATOM   2691  C   ILE A 175      -4.368   2.582   7.424  1.00 84.26           C  
ATOM   2692  CB  ILE A 175      -4.582   1.386   9.713  1.00 84.26           C  
ATOM   2693  HB  ILE A 175      -5.081   1.535  10.671  1.00 84.26           H  
ATOM   2694  O   ILE A 175      -4.683   1.821   6.506  1.00 84.26           O  
ATOM   2695  CG1 ILE A 175      -3.065   1.472   9.985  1.00 84.26           C  
ATOM   2696 HG12 ILE A 175      -2.821   2.489  10.292  1.00 84.26           H  
ATOM   2697 HG13 ILE A 175      -2.508   1.252   9.074  1.00 84.26           H  
ATOM   2698  CG2 ILE A 175      -4.998  -0.010   9.213  1.00 84.26           C  
ATOM   2699 HG21 ILE A 175      -4.475  -0.242   8.285  1.00 84.26           H  
ATOM   2700 HG22 ILE A 175      -4.774  -0.762   9.971  1.00 84.26           H  
ATOM   2701 HG23 ILE A 175      -6.073  -0.048   9.039  1.00 84.26           H  
ATOM   2702  CD1 ILE A 175      -2.601   0.522  11.098  1.00 84.26           C  
ATOM   2703 HD11 ILE A 175      -3.210   0.668  11.990  1.00 84.26           H  
ATOM   2704 HD12 ILE A 175      -2.673  -0.516  10.772  1.00 84.26           H  
ATOM   2705 HD13 ILE A 175      -1.561   0.731  11.348  1.00 84.26           H  
ATOM   2706  N   CYS A 176      -3.415   3.504   7.292  1.00 83.68           N  
ATOM   2707  H   CYS A 176      -3.214   4.088   8.092  1.00 83.68           H  
ATOM   2708  CA  CYS A 176      -2.634   3.727   6.080  1.00 83.68           C  
ATOM   2709  HA  CYS A 176      -3.075   3.159   5.261  1.00 83.68           H  
ATOM   2710  C   CYS A 176      -1.184   3.275   6.267  1.00 83.68           C  
ATOM   2711  CB  CYS A 176      -2.701   5.213   5.722  1.00 83.68           C  
ATOM   2712  HB2 CYS A 176      -3.727   5.560   5.848  1.00 83.68           H  
ATOM   2713  HB3 CYS A 176      -2.058   5.774   6.399  1.00 83.68           H  
ATOM   2714  O   CYS A 176      -0.578   3.535   7.306  1.00 83.68           O  
ATOM   2715  SG  CYS A 176      -2.172   5.496   4.010  1.00 83.68           S  
ATOM   2716  HG  CYS A 176      -2.300   6.826   4.041  1.00 83.68           H  
ATOM   2717  N   PHE A 177      -0.610   2.666   5.235  1.00 89.27           N  
ATOM   2718  H   PHE A 177      -1.182   2.485   4.423  1.00 89.27           H  
ATOM   2719  CA  PHE A 177       0.805   2.328   5.143  1.00 89.27           C  
ATOM   2720  HA  PHE A 177       1.321   2.678   6.037  1.00 89.27           H  
ATOM   2721  C   PHE A 177       1.386   3.042   3.925  1.00 89.27           C  
ATOM   2722  CB  PHE A 177       1.010   0.808   5.057  1.00 89.27           C  
ATOM   2723  HB2 PHE A 177       2.083   0.619   5.021  1.00 89.27           H  
ATOM   2724  HB3 PHE A 177       0.584   0.437   4.125  1.00 89.27           H  
ATOM   2725  O   PHE A 177       0.924   2.834   2.800  1.00 89.27           O  
ATOM   2726  CG  PHE A 177       0.413   0.015   6.203  1.00 89.27           C  
ATOM   2727  CD1 PHE A 177       1.240  -0.492   7.221  1.00 89.27           C  
ATOM   2728  HD1 PHE A 177       2.309  -0.346   7.167  1.00 89.27           H  
ATOM   2729  CD2 PHE A 177      -0.976  -0.202   6.262  1.00 89.27           C  
ATOM   2730  HD2 PHE A 177      -1.621   0.174   5.481  1.00 89.27           H  
ATOM   2731  CE1 PHE A 177       0.677  -1.175   8.313  1.00 89.27           C  
ATOM   2732  HE1 PHE A 177       1.305  -1.542   9.111  1.00 89.27           H  
ATOM   2733  CE2 PHE A 177      -1.537  -0.876   7.357  1.00 89.27           C  
ATOM   2734  HE2 PHE A 177      -2.608  -1.001   7.407  1.00 89.27           H  
ATOM   2735  CZ  PHE A 177      -0.713  -1.360   8.387  1.00 89.27           C  
ATOM   2736  HZ  PHE A 177      -1.144  -1.867   9.237  1.00 89.27           H  
ATOM   2737  N   VAL A 178       2.396   3.880   4.143  1.00 88.35           N  
ATOM   2738  H   VAL A 178       2.711   4.000   5.095  1.00 88.35           H  
ATOM   2739  CA  VAL A 178       3.122   4.586   3.083  1.00 88.35           C  
ATOM   2740  HA  VAL A 178       2.650   4.375   2.123  1.00 88.35           H  
ATOM   2741  C   VAL A 178       4.540   4.039   3.035  1.00 88.35           C  
ATOM   2742  CB  VAL A 178       3.095   6.115   3.266  1.00 88.35           C  
ATOM   2743  HB  VAL A 178       3.665   6.389   4.153  1.00 88.35           H  
ATOM   2744  O   VAL A 178       5.381   4.358   3.877  1.00 88.35           O  
ATOM   2745  CG1 VAL A 178       3.729   6.802   2.048  1.00 88.35           C  
ATOM   2746 HG11 VAL A 178       3.212   6.514   1.133  1.00 88.35           H  
ATOM   2747 HG12 VAL A 178       3.678   7.884   2.171  1.00 88.35           H  
ATOM   2748 HG13 VAL A 178       4.778   6.519   1.964  1.00 88.35           H  
ATOM   2749  CG2 VAL A 178       1.667   6.652   3.436  1.00 88.35           C  
ATOM   2750 HG21 VAL A 178       1.053   6.372   2.581  1.00 88.35           H  
ATOM   2751 HG22 VAL A 178       1.694   7.738   3.532  1.00 88.35           H  
ATOM   2752 HG23 VAL A 178       1.221   6.248   4.345  1.00 88.35           H  
ATOM   2753  N   PHE A 179       4.795   3.193   2.042  1.00 89.75           N  
ATOM   2754  H   PHE A 179       4.054   3.000   1.383  1.00 89.75           H  
ATOM   2755  CA  PHE A 179       6.117   2.670   1.736  1.00 89.75           C  
ATOM   2756  HA  PHE A 179       6.678   2.526   2.660  1.00 89.75           H  
ATOM   2757  C   PHE A 179       6.854   3.679   0.858  1.00 89.75           C  
ATOM   2758  CB  PHE A 179       5.991   1.310   1.039  1.00 89.75           C  
ATOM   2759  HB2 PHE A 179       6.955   1.065   0.594  1.00 89.75           H  
ATOM   2760  HB3 PHE A 179       5.273   1.392   0.224  1.00 89.75           H  
ATOM   2761  O   PHE A 179       6.452   3.906  -0.284  1.00 89.75           O  
ATOM   2762  CG  PHE A 179       5.579   0.172   1.951  1.00 89.75           C  
ATOM   2763  CD1 PHE A 179       6.538  -0.762   2.387  1.00 89.75           C  
ATOM   2764  HD1 PHE A 179       7.563  -0.676   2.058  1.00 89.75           H  
ATOM   2765  CD2 PHE A 179       4.242   0.051   2.377  1.00 89.75           C  
ATOM   2766  HD2 PHE A 179       3.498   0.763   2.050  1.00 89.75           H  
ATOM   2767  CE1 PHE A 179       6.164  -1.809   3.248  1.00 89.75           C  
ATOM   2768  HE1 PHE A 179       6.892  -2.536   3.578  1.00 89.75           H  
ATOM   2769  CE2 PHE A 179       3.879  -0.982   3.257  1.00 89.75           C  
ATOM   2770  HE2 PHE A 179       2.865  -1.057   3.620  1.00 89.75           H  
ATOM   2771  CZ  PHE A 179       4.837  -1.912   3.689  1.00 89.75           C  
ATOM   2772  HZ  PHE A 179       4.555  -2.699   4.373  1.00 89.75           H  
ATOM   2773  N   TYR A 180       7.933   4.257   1.377  1.00 85.89           N  
ATOM   2774  H   TYR A 180       8.202   3.993   2.314  1.00 85.89           H  
ATOM   2775  CA  TYR A 180       8.888   5.060   0.619  1.00 85.89           C  
ATOM   2776  HA  TYR A 180       8.393   5.507  -0.243  1.00 85.89           H  
ATOM   2777  C   TYR A 180       9.998   4.139   0.125  1.00 85.89           C  
ATOM   2778  CB  TYR A 180       9.442   6.194   1.486  1.00 85.89           C  
ATOM   2779  HB2 TYR A 180      10.213   6.719   0.923  1.00 85.89           H  
ATOM   2780  HB3 TYR A 180       9.920   5.767   2.368  1.00 85.89           H  
ATOM   2781  O   TYR A 180      10.675   3.484   0.923  1.00 85.89           O  
ATOM   2782  CG  TYR A 180       8.391   7.194   1.925  1.00 85.89           C  
ATOM   2783  CD1 TYR A 180       8.130   8.332   1.136  1.00 85.89           C  
ATOM   2784  HD1 TYR A 180       8.692   8.493   0.228  1.00 85.89           H  
ATOM   2785  CD2 TYR A 180       7.672   6.981   3.117  1.00 85.89           C  
ATOM   2786  HD2 TYR A 180       7.868   6.104   3.716  1.00 85.89           H  
ATOM   2787  CE1 TYR A 180       7.156   9.265   1.543  1.00 85.89           C  
ATOM   2788  HE1 TYR A 180       6.969  10.147   0.949  1.00 85.89           H  
ATOM   2789  CE2 TYR A 180       6.695   7.908   3.525  1.00 85.89           C  
ATOM   2790  HE2 TYR A 180       6.134   7.751   4.435  1.00 85.89           H  
ATOM   2791  OH  TYR A 180       5.498   9.945   3.143  1.00 85.89           O  
ATOM   2792  HH  TYR A 180       5.439  10.700   2.552  1.00 85.89           H  
ATOM   2793  CZ  TYR A 180       6.439   9.051   2.741  1.00 85.89           C  
ATOM   2794  N   LEU A 181      10.148   4.064  -1.193  1.00 82.57           N  
ATOM   2795  H   LEU A 181       9.642   4.716  -1.774  1.00 82.57           H  
ATOM   2796  CA  LEU A 181      11.032   3.136  -1.890  1.00 82.57           C  
ATOM   2797  HA  LEU A 181      11.671   2.611  -1.180  1.00 82.57           H  
ATOM   2798  C   LEU A 181      11.905   3.943  -2.842  1.00 82.57           C  
ATOM   2799  CB  LEU A 181      10.197   2.123  -2.690  1.00 82.57           C  
ATOM   2800  HB2 LEU A 181       9.705   2.677  -3.489  1.00 82.57           H  
ATOM   2801  HB3 LEU A 181      10.871   1.398  -3.145  1.00 82.57           H  
ATOM   2802  O   LEU A 181      11.421   4.876  -3.467  1.00 82.57           O  
ATOM   2803  CG  LEU A 181       9.088   1.382  -1.933  1.00 82.57           C  
ATOM   2804  HG  LEU A 181       8.341   2.096  -1.586  1.00 82.57           H  
ATOM   2805  CD1 LEU A 181       8.411   0.416  -2.905  1.00 82.57           C  
ATOM   2806 HD11 LEU A 181       7.559  -0.054  -2.413  1.00 82.57           H  
ATOM   2807 HD12 LEU A 181       8.055   0.968  -3.775  1.00 82.57           H  
ATOM   2808 HD13 LEU A 181       9.119  -0.343  -3.235  1.00 82.57           H  
ATOM   2809  CD2 LEU A 181       9.615   0.601  -0.732  1.00 82.57           C  
ATOM   2810 HD21 LEU A 181       8.789   0.108  -0.220  1.00 82.57           H  
ATOM   2811 HD22 LEU A 181      10.097   1.272  -0.022  1.00 82.57           H  
ATOM   2812 HD23 LEU A 181      10.340  -0.142  -1.066  1.00 82.57           H  
ATOM   2813  N   ASN A 182      13.177   3.589  -2.991  1.00 75.53           N  
ATOM   2814  H   ASN A 182      13.555   2.852  -2.414  1.00 75.53           H  
ATOM   2815  CA  ASN A 182      14.087   4.371  -3.827  1.00 75.53           C  
ATOM   2816  HA  ASN A 182      13.498   4.986  -4.507  1.00 75.53           H  
ATOM   2817  C   ASN A 182      14.935   3.506  -4.769  1.00 75.53           C  
ATOM   2818  CB  ASN A 182      14.882   5.348  -2.946  1.00 75.53           C  
ATOM   2819  HB2 ASN A 182      15.651   5.821  -3.556  1.00 75.53           H  
ATOM   2820  HB3 ASN A 182      15.362   4.818  -2.123  1.00 75.53           H  
ATOM   2821  O   ASN A 182      16.094   3.818  -5.020  1.00 75.53           O  
ATOM   2822  CG  ASN A 182      14.027   6.487  -2.416  1.00 75.53           C  
ATOM   2823  ND2 ASN A 182      13.916   6.642  -1.119  1.00 75.53           N  
ATOM   2824 HD21 ASN A 182      14.399   6.031  -0.477  1.00 75.53           H  
ATOM   2825 HD22 ASN A 182      13.435   7.472  -0.801  1.00 75.53           H  
ATOM   2826  OD1 ASN A 182      13.447   7.250  -3.172  1.00 75.53           O  
ATOM   2827  N   TRP A 183      14.368   2.430  -5.325  1.00 79.21           N  
ATOM   2828  H   TRP A 183      13.395   2.235  -5.133  1.00 79.21           H  
ATOM   2829  CA  TRP A 183      15.037   1.623  -6.354  1.00 79.21           C  
ATOM   2830  HA  TRP A 183      15.945   2.147  -6.653  1.00 79.21           H  
ATOM   2831  C   TRP A 183      14.209   1.464  -7.632  1.00 79.21           C  
ATOM   2832  CB  TRP A 183      15.493   0.270  -5.795  1.00 79.21           C  
ATOM   2833  HB2 TRP A 183      16.182  -0.182  -6.509  1.00 79.21           H  
ATOM   2834  HB3 TRP A 183      16.056   0.441  -4.878  1.00 79.21           H  
ATOM   2835  O   TRP A 183      12.982   1.587  -7.643  1.00 79.21           O  
ATOM   2836  CG  TRP A 183      14.404  -0.718  -5.513  1.00 79.21           C  
ATOM   2837  CD1 TRP A 183      13.904  -1.619  -6.391  1.00 79.21           C  
ATOM   2838  HD1 TRP A 183      14.239  -1.739  -7.411  1.00 79.21           H  
ATOM   2839  CD2 TRP A 183      13.682  -0.933  -4.263  1.00 79.21           C  
ATOM   2840  CE2 TRP A 183      12.738  -1.984  -4.467  1.00 79.21           C  
ATOM   2841  CE3 TRP A 183      13.743  -0.356  -2.976  1.00 79.21           C  
ATOM   2842  HE3 TRP A 183      14.459   0.431  -2.789  1.00 79.21           H  
ATOM   2843  NE1 TRP A 183      12.914  -2.364  -5.779  1.00 79.21           N  
ATOM   2844  HE1 TRP A 183      12.421  -3.121  -6.229  1.00 79.21           H  
ATOM   2845  CH2 TRP A 183      11.985  -1.848  -2.177  1.00 79.21           C  
ATOM   2846  HH2 TRP A 183      11.352  -2.199  -1.375  1.00 79.21           H  
ATOM   2847  CZ2 TRP A 183      11.893  -2.438  -3.447  1.00 79.21           C  
ATOM   2848  HZ2 TRP A 183      11.194  -3.239  -3.640  1.00 79.21           H  
ATOM   2849  CZ3 TRP A 183      12.904  -0.809  -1.940  1.00 79.21           C  
ATOM   2850  HZ3 TRP A 183      12.964  -0.356  -0.962  1.00 79.21           H  
ATOM   2851  N   SER A 184      14.902   1.176  -8.732  1.00 84.66           N  
ATOM   2852  H   SER A 184      15.910   1.169  -8.664  1.00 84.66           H  
ATOM   2853  CA  SER A 184      14.297   0.878 -10.028  1.00 84.66           C  
ATOM   2854  HA  SER A 184      13.271   1.245 -10.035  1.00 84.66           H  
ATOM   2855  C   SER A 184      14.251  -0.621 -10.318  1.00 84.66           C  
ATOM   2856  CB  SER A 184      15.049   1.608 -11.131  1.00 84.66           C  
ATOM   2857  HB2 SER A 184      14.505   1.483 -12.067  1.00 84.66           H  
ATOM   2858  HB3 SER A 184      15.112   2.672 -10.899  1.00 84.66           H  
ATOM   2859  O   SER A 184      15.274  -1.302 -10.245  1.00 84.66           O  
ATOM   2860  OG  SER A 184      16.348   1.059 -11.242  1.00 84.66           O  
ATOM   2861  HG  SER A 184      16.306   0.151 -10.933  1.00 84.66           H  
ATOM   2862  N   ILE A 185      13.091  -1.115 -10.736  1.00 87.05           N  
ATOM   2863  H   ILE A 185      12.310  -0.479 -10.818  1.00 87.05           H  
ATOM   2864  CA  ILE A 185      12.873  -2.493 -11.179  1.00 87.05           C  
ATOM   2865  HA  ILE A 185      13.525  -3.146 -10.599  1.00 87.05           H  
ATOM   2866  C   ILE A 185      13.235  -2.593 -12.677  1.00 87.05           C  
ATOM   2867  CB  ILE A 185      11.408  -2.903 -10.885  1.00 87.05           C  
ATOM   2868  HB  ILE A 185      10.750  -2.249 -11.456  1.00 87.05           H  
ATOM   2869  O   ILE A 185      12.795  -1.740 -13.457  1.00 87.05           O  
ATOM   2870  CG1 ILE A 185      11.082  -2.731  -9.378  1.00 87.05           C  
ATOM   2871 HG12 ILE A 185      11.283  -1.704  -9.073  1.00 87.05           H  
ATOM   2872 HG13 ILE A 185      11.725  -3.386  -8.790  1.00 87.05           H  
ATOM   2873  CG2 ILE A 185      11.144  -4.355 -11.327  1.00 87.05           C  
ATOM   2874 HG21 ILE A 185      10.093  -4.609 -11.191  1.00 87.05           H  
ATOM   2875 HG22 ILE A 185      11.365  -4.480 -12.387  1.00 87.05           H  
ATOM   2876 HG23 ILE A 185      11.753  -5.044 -10.742  1.00 87.05           H  
ATOM   2877  CD1 ILE A 185       9.621  -3.011  -9.009  1.00 87.05           C  
ATOM   2878 HD11 ILE A 185       8.959  -2.440  -9.660  1.00 87.05           H  
ATOM   2879 HD12 ILE A 185       9.398  -4.074  -9.100  1.00 87.05           H  
ATOM   2880 HD13 ILE A 185       9.449  -2.712  -7.975  1.00 87.05           H  
ATOM   2881  N   PRO A 186      14.026  -3.590 -13.119  1.00 91.44           N  
ATOM   2882  CA  PRO A 186      14.313  -3.807 -14.536  1.00 91.44           C  
ATOM   2883  HA  PRO A 186      14.574  -2.865 -15.018  1.00 91.44           H  
ATOM   2884  C   PRO A 186      13.109  -4.424 -15.261  1.00 91.44           C  
ATOM   2885  CB  PRO A 186      15.527  -4.739 -14.561  1.00 91.44           C  
ATOM   2886  HB2 PRO A 186      16.441  -4.152 -14.465  1.00 91.44           H  
ATOM   2887  HB3 PRO A 186      15.564  -5.352 -15.462  1.00 91.44           H  
ATOM   2888  O   PRO A 186      12.356  -5.214 -14.688  1.00 91.44           O  
ATOM   2889  CG  PRO A 186      15.330  -5.582 -13.303  1.00 91.44           C  
ATOM   2890  HG2 PRO A 186      14.622  -6.383 -13.513  1.00 91.44           H  
ATOM   2891  HG3 PRO A 186      16.271  -5.991 -12.934  1.00 91.44           H  
ATOM   2892  CD  PRO A 186      14.712  -4.593 -12.312  1.00 91.44           C  
ATOM   2893  HD2 PRO A 186      15.499  -4.113 -11.731  1.00 91.44           H  
ATOM   2894  HD3 PRO A 186      14.021  -5.115 -11.650  1.00 91.44           H  
ATOM   2895  N   LYS A 187      12.956  -4.130 -16.556  1.00 92.47           N  
ATOM   2896  H   LYS A 187      13.579  -3.436 -16.944  1.00 92.47           H  
ATOM   2897  CA  LYS A 187      11.804  -4.551 -17.376  1.00 92.47           C  
ATOM   2898  HA  LYS A 187      10.908  -4.090 -16.959  1.00 92.47           H  
ATOM   2899  C   LYS A 187      11.530  -6.057 -17.360  1.00 92.47           C  
ATOM   2900  CB  LYS A 187      12.010  -4.014 -18.801  1.00 92.47           C  
ATOM   2901  HB2 LYS A 187      12.849  -4.522 -19.277  1.00 92.47           H  
ATOM   2902  HB3 LYS A 187      12.248  -2.953 -18.734  1.00 92.47           H  
ATOM   2903  O   LYS A 187      10.373  -6.464 -17.370  1.00 92.47           O  
ATOM   2904  CG  LYS A 187      10.750  -4.179 -19.659  1.00 92.47           C  
ATOM   2905  HG2 LYS A 187      10.617  -5.227 -19.927  1.00 92.47           H  
ATOM   2906  HG3 LYS A 187       9.885  -3.853 -19.080  1.00 92.47           H  
ATOM   2907  CD  LYS A 187      10.843  -3.330 -20.931  1.00 92.47           C  
ATOM   2908  HD2 LYS A 187      11.621  -3.725 -21.585  1.00 92.47           H  
ATOM   2909  HD3 LYS A 187      11.104  -2.308 -20.654  1.00 92.47           H  
ATOM   2910  CE  LYS A 187       9.484  -3.343 -21.638  1.00 92.47           C  
ATOM   2911  HE2 LYS A 187       9.342  -4.316 -22.107  1.00 92.47           H  
ATOM   2912  HE3 LYS A 187       8.708  -3.219 -20.883  1.00 92.47           H  
ATOM   2913  NZ  LYS A 187       9.380  -2.249 -22.634  1.00 92.47           N  
ATOM   2914  HZ1 LYS A 187      10.136  -2.300 -23.301  1.00 92.47           H  
ATOM   2915  HZ2 LYS A 187       8.490  -2.286 -23.112  1.00 92.47           H  
ATOM   2916  HZ3 LYS A 187       9.425  -1.349 -22.179  1.00 92.47           H  
ATOM   2917  N   MET A 188      12.578  -6.876 -17.284  1.00 91.20           N  
ATOM   2918  H   MET A 188      13.496  -6.455 -17.254  1.00 91.20           H  
ATOM   2919  CA  MET A 188      12.478  -8.341 -17.217  1.00 91.20           C  
ATOM   2920  HA  MET A 188      11.791  -8.666 -17.999  1.00 91.20           H  
ATOM   2921  C   MET A 188      11.903  -8.885 -15.895  1.00 91.20           C  
ATOM   2922  CB  MET A 188      13.851  -8.952 -17.533  1.00 91.20           C  
ATOM   2923  HB2 MET A 188      13.745 -10.034 -17.613  1.00 91.20           H  
ATOM   2924  HB3 MET A 188      14.185  -8.574 -18.500  1.00 91.20           H  
ATOM   2925  O   MET A 188      11.404 -10.007 -15.875  1.00 91.20           O  
ATOM   2926  CG  MET A 188      14.920  -8.632 -16.479  1.00 91.20           C  
ATOM   2927  HG2 MET A 188      14.702  -9.195 -15.572  1.00 91.20           H  
ATOM   2928  HG3 MET A 188      14.881  -7.571 -16.234  1.00 91.20           H  
ATOM   2929  SD  MET A 188      16.614  -9.008 -16.998  1.00 91.20           S  
ATOM   2930  CE  MET A 188      16.548 -10.820 -16.998  1.00 91.20           C  
ATOM   2931  HE1 MET A 188      17.536 -11.217 -17.233  1.00 91.20           H  
ATOM   2932  HE2 MET A 188      15.835 -11.169 -17.745  1.00 91.20           H  
ATOM   2933  HE3 MET A 188      16.246 -11.175 -16.013  1.00 91.20           H  
ATOM   2934  N   ASN A 189      11.909  -8.095 -14.815  1.00 91.29           N  
ATOM   2935  H   ASN A 189      12.323  -7.176 -14.879  1.00 91.29           H  
ATOM   2936  CA  ASN A 189      11.287  -8.462 -13.537  1.00 91.29           C  
ATOM   2937  HA  ASN A 189      11.253  -9.549 -13.465  1.00 91.29           H  
ATOM   2938  C   ASN A 189       9.825  -7.983 -13.446  1.00 91.29           C  
ATOM   2939  CB  ASN A 189      12.134  -7.954 -12.354  1.00 91.29           C  
ATOM   2940  HB2 ASN A 189      11.571  -8.118 -11.435  1.00 91.29           H  
ATOM   2941  HB3 ASN A 189      12.307  -6.882 -12.453  1.00 91.29           H  
ATOM   2942  O   ASN A 189       9.137  -8.282 -12.475  1.00 91.29           O  
ATOM   2943  CG  ASN A 189      13.478  -8.652 -12.203  1.00 91.29           C  
ATOM   2944  ND2 ASN A 189      13.932  -8.867 -10.992  1.00 91.29           N  
ATOM   2945 HD21 ASN A 189      13.340  -8.728 -10.185  1.00 91.29           H  
ATOM   2946 HD22 ASN A 189      14.781  -9.409 -10.921  1.00 91.29           H  
ATOM   2947  OD1 ASN A 189      14.157  -8.978 -13.161  1.00 91.29           O  
ATOM   2948  N   ASN A 190       9.316  -7.260 -14.449  1.00 91.16           N  
ATOM   2949  H   ASN A 190       9.903  -7.063 -15.247  1.00 91.16           H  
ATOM   2950  CA  ASN A 190       7.930  -6.794 -14.492  1.00 91.16           C  
ATOM   2951  HA  ASN A 190       7.614  -6.588 -13.469  1.00 91.16           H  
ATOM   2952  C   ASN A 190       6.977  -7.882 -15.026  1.00 91.16           C  
ATOM   2953  CB  ASN A 190       7.879  -5.465 -15.254  1.00 91.16           C  
ATOM   2954  HB2 ASN A 190       8.000  -5.640 -16.323  1.00 91.16           H  
ATOM   2955  HB3 ASN A 190       8.693  -4.826 -14.914  1.00 91.16           H  
ATOM   2956  O   ASN A 190       6.254  -7.679 -16.006  1.00 91.16           O  
ATOM   2957  CG  ASN A 190       6.581  -4.727 -14.995  1.00 91.16           C  
ATOM   2958  ND2 ASN A 190       5.574  -4.905 -15.810  1.00 91.16           N  
ATOM   2959 HD21 ASN A 190       4.731  -4.398 -15.582  1.00 91.16           H  
ATOM   2960 HD22 ASN A 190       5.579  -5.738 -16.381  1.00 91.16           H  
ATOM   2961  OD1 ASN A 190       6.472  -3.965 -14.056  1.00 91.16           O  
ATOM   2962  N   THR A 191       7.005  -9.052 -14.388  1.00 91.48           N  
ATOM   2963  H   THR A 191       7.612  -9.135 -13.585  1.00 91.48           H  
ATOM   2964  CA  THR A 191       6.109 -10.190 -14.645  1.00 91.48           C  
ATOM   2965  HA  THR A 191       5.353  -9.878 -15.365  1.00 91.48           H  
ATOM   2966  C   THR A 191       5.407 -10.574 -13.335  1.00 91.48           C  
ATOM   2967  CB  THR A 191       6.835 -11.415 -15.240  1.00 91.48           C  
ATOM   2968  HB  THR A 191       6.068 -12.062 -15.666  1.00 91.48           H  
ATOM   2969  O   THR A 191       5.920 -10.244 -12.264  1.00 91.48           O  
ATOM   2970  CG2 THR A 191       7.837 -11.128 -16.369  1.00 91.48           C  
ATOM   2971 HG21 THR A 191       8.284 -10.137 -16.284  1.00 91.48           H  
ATOM   2972 HG22 THR A 191       8.641 -11.864 -16.347  1.00 91.48           H  
ATOM   2973 HG23 THR A 191       7.325 -11.205 -17.328  1.00 91.48           H  
ATOM   2974  OG1 THR A 191       7.477 -12.172 -14.242  1.00 91.48           O  
ATOM   2975  HG1 THR A 191       7.054 -13.032 -14.294  1.00 91.48           H  
ATOM   2976  N   PRO A 192       4.251 -11.264 -13.353  1.00 89.15           N  
ATOM   2977  CA  PRO A 192       3.558 -11.660 -12.123  1.00 89.15           C  
ATOM   2978  HA  PRO A 192       3.315 -10.756 -11.563  1.00 89.15           H  
ATOM   2979  C   PRO A 192       4.368 -12.591 -11.202  1.00 89.15           C  
ATOM   2980  CB  PRO A 192       2.259 -12.334 -12.583  1.00 89.15           C  
ATOM   2981  HB2 PRO A 192       2.393 -13.415 -12.629  1.00 89.15           H  
ATOM   2982  HB3 PRO A 192       1.425 -12.087 -11.927  1.00 89.15           H  
ATOM   2983  O   PRO A 192       3.995 -12.778 -10.046  1.00 89.15           O  
ATOM   2984  CG  PRO A 192       2.041 -11.796 -13.995  1.00 89.15           C  
ATOM   2985  HG2 PRO A 192       1.556 -10.821 -13.948  1.00 89.15           H  
ATOM   2986  HG3 PRO A 192       1.462 -12.488 -14.608  1.00 89.15           H  
ATOM   2987  CD  PRO A 192       3.464 -11.637 -14.518  1.00 89.15           C  
ATOM   2988  HD2 PRO A 192       3.488 -10.876 -15.298  1.00 89.15           H  
ATOM   2989  HD3 PRO A 192       3.820 -12.591 -14.908  1.00 89.15           H  
ATOM   2990  N   GLU A 193       5.434 -13.210 -11.691  1.00 89.96           N  
ATOM   2991  H   GLU A 193       5.610 -13.123 -12.682  1.00 89.96           H  
ATOM   2992  CA  GLU A 193       6.309 -14.120 -10.947  1.00 89.96           C  
ATOM   2993  HA  GLU A 193       5.735 -14.657 -10.192  1.00 89.96           H  
ATOM   2994  C   GLU A 193       7.400 -13.328 -10.216  1.00 89.96           C  
ATOM   2995  CB  GLU A 193       6.935 -15.159 -11.905  1.00 89.96           C  
ATOM   2996  HB2 GLU A 193       7.518 -15.859 -11.306  1.00 89.96           H  
ATOM   2997  HB3 GLU A 193       7.626 -14.656 -12.580  1.00 89.96           H  
ATOM   2998  O   GLU A 193       7.626 -13.541  -9.026  1.00 89.96           O  
ATOM   2999  CG  GLU A 193       5.926 -15.975 -12.741  1.00 89.96           C  
ATOM   3000  HG2 GLU A 193       5.245 -16.483 -12.060  1.00 89.96           H  
ATOM   3001  HG3 GLU A 193       6.473 -16.736 -13.297  1.00 89.96           H  
ATOM   3002  CD  GLU A 193       5.131 -15.108 -13.733  1.00 89.96           C  
ATOM   3003  OE1 GLU A 193       3.886 -15.227 -13.750  1.00 89.96           O  
ATOM   3004  OE2 GLU A 193       5.745 -14.202 -14.349  1.00 89.96           O  
ATOM   3005  N   ASN A 194       8.006 -12.369 -10.923  1.00 91.86           N  
ATOM   3006  H   ASN A 194       7.710 -12.248 -11.881  1.00 91.86           H  
ATOM   3007  CA  ASN A 194       9.226 -11.673 -10.514  1.00 91.86           C  
ATOM   3008  HA  ASN A 194       9.730 -12.254  -9.742  1.00 91.86           H  
ATOM   3009  C   ASN A 194       8.969 -10.266  -9.938  1.00 91.86           C  
ATOM   3010  CB  ASN A 194      10.153 -11.596 -11.741  1.00 91.86           C  
ATOM   3011  HB2 ASN A 194      11.079 -11.099 -11.454  1.00 91.86           H  
ATOM   3012  HB3 ASN A 194       9.661 -11.000 -12.510  1.00 91.86           H  
ATOM   3013  O   ASN A 194       9.895  -9.632  -9.430  1.00 91.86           O  
ATOM   3014  CG  ASN A 194      10.527 -12.940 -12.348  1.00 91.86           C  
ATOM   3015  ND2 ASN A 194      11.003 -12.937 -13.573  1.00 91.86           N  
ATOM   3016 HD21 ASN A 194      11.075 -12.081 -14.104  1.00 91.86           H  
ATOM   3017 HD22 ASN A 194      11.221 -13.848 -13.951  1.00 91.86           H  
ATOM   3018  OD1 ASN A 194      10.385 -14.006 -11.777  1.00 91.86           O  
ATOM   3019  N   CYS A 195       7.747  -9.733 -10.032  1.00 91.20           N  
ATOM   3020  H   CYS A 195       7.025 -10.248 -10.516  1.00 91.20           H  
ATOM   3021  CA  CYS A 195       7.436  -8.399  -9.524  1.00 91.20           C  
ATOM   3022  HA  CYS A 195       8.237  -7.731  -9.840  1.00 91.20           H  
ATOM   3023  C   CYS A 195       7.383  -8.367  -7.990  1.00 91.20           C  
ATOM   3024  CB  CYS A 195       6.128  -7.886 -10.144  1.00 91.20           C  
ATOM   3025  HB2 CYS A 195       6.179  -7.965 -11.230  1.00 91.20           H  
ATOM   3026  HB3 CYS A 195       6.020  -6.834  -9.882  1.00 91.20           H  
ATOM   3027  O   CYS A 195       6.956  -9.338  -7.362  1.00 91.20           O  
ATOM   3028  SG  CYS A 195       4.684  -8.805  -9.516  1.00 91.20           S  
ATOM   3029  HG  CYS A 195       5.184  -9.013  -8.295  1.00 91.20           H  
ATOM   3030  N   CYS A 196       7.715  -7.224  -7.382  1.00 90.25           N  
ATOM   3031  H   CYS A 196       8.069  -6.452  -7.928  1.00 90.25           H  
ATOM   3032  CA  CYS A 196       7.519  -7.022  -5.946  1.00 90.25           C  
ATOM   3033  HA  CYS A 196       8.129  -7.752  -5.414  1.00 90.25           H  
ATOM   3034  C   CYS A 196       6.051  -7.260  -5.545  1.00 90.25           C  
ATOM   3035  CB  CYS A 196       7.975  -5.616  -5.531  1.00 90.25           C  
ATOM   3036  HB2 CYS A 196       7.861  -5.518  -4.451  1.00 90.25           H  
ATOM   3037  HB3 CYS A 196       7.348  -4.870  -6.019  1.00 90.25           H  
ATOM   3038  O   CYS A 196       5.115  -6.981  -6.301  1.00 90.25           O  
ATOM   3039  SG  CYS A 196       9.716  -5.328  -5.965  1.00 90.25           S  
ATOM   3040  HG  CYS A 196      10.238  -6.376  -5.322  1.00 90.25           H  
ATOM   3041  N   GLN A 197       5.846  -7.775  -4.341  1.00 92.30           N  
ATOM   3042  H   GLN A 197       6.646  -7.967  -3.755  1.00 92.30           H  
ATOM   3043  CA  GLN A 197       4.545  -8.194  -3.833  1.00 92.30           C  
ATOM   3044  HA  GLN A 197       3.761  -7.900  -4.532  1.00 92.30           H  
ATOM   3045  C   GLN A 197       4.280  -7.474  -2.511  1.00 92.30           C  
ATOM   3046  CB  GLN A 197       4.513  -9.733  -3.708  1.00 92.30           C  
ATOM   3047  HB2 GLN A 197       3.510 -10.033  -3.403  1.00 92.30           H  
ATOM   3048  HB3 GLN A 197       5.219 -10.056  -2.943  1.00 92.30           H  
ATOM   3049  O   GLN A 197       5.160  -7.399  -1.659  1.00 92.30           O  
ATOM   3050  CG  GLN A 197       4.869 -10.423  -5.040  1.00 92.30           C  
ATOM   3051  HG2 GLN A 197       4.291  -9.972  -5.847  1.00 92.30           H  
ATOM   3052  HG3 GLN A 197       5.925 -10.241  -5.240  1.00 92.30           H  
ATOM   3053  CD  GLN A 197       4.664 -11.936  -5.103  1.00 92.30           C  
ATOM   3054  NE2 GLN A 197       5.260 -12.597  -6.070  1.00 92.30           N  
ATOM   3055 HE21 GLN A 197       5.901 -12.122  -6.690  1.00 92.30           H  
ATOM   3056 HE22 GLN A 197       5.250 -13.604  -5.996  1.00 92.30           H  
ATOM   3057  OE1 GLN A 197       3.927 -12.559  -4.362  1.00 92.30           O  
ATOM   3058  N   LEU A 198       3.082  -6.931  -2.316  1.00 92.73           N  
ATOM   3059  H   LEU A 198       2.383  -7.038  -3.037  1.00 92.73           H  
ATOM   3060  CA  LEU A 198       2.628  -6.563  -0.979  1.00 92.73           C  
ATOM   3061  HA  LEU A 198       3.471  -6.274  -0.350  1.00 92.73           H  
ATOM   3062  C   LEU A 198       1.951  -7.779  -0.381  1.00 92.73           C  
ATOM   3063  CB  LEU A 198       1.619  -5.420  -1.006  1.00 92.73           C  
ATOM   3064  HB2 LEU A 198       1.280  -5.240   0.014  1.00 92.73           H  
ATOM   3065  HB3 LEU A 198       0.757  -5.755  -1.582  1.00 92.73           H  
ATOM   3066  O   LEU A 198       0.951  -8.240  -0.928  1.00 92.73           O  
ATOM   3067  CG  LEU A 198       2.102  -4.104  -1.605  1.00 92.73           C  
ATOM   3068  HG  LEU A 198       2.498  -4.268  -2.607  1.00 92.73           H  
ATOM   3069  CD1 LEU A 198       0.860  -3.220  -1.710  1.00 92.73           C  
ATOM   3070 HD11 LEU A 198       1.131  -2.206  -2.004  1.00 92.73           H  
ATOM   3071 HD12 LEU A 198       0.333  -3.198  -0.756  1.00 92.73           H  
ATOM   3072 HD13 LEU A 198       0.176  -3.632  -2.452  1.00 92.73           H  
ATOM   3073  CD2 LEU A 198       3.195  -3.480  -0.739  1.00 92.73           C  
ATOM   3074 HD21 LEU A 198       2.864  -3.405   0.296  1.00 92.73           H  
ATOM   3075 HD22 LEU A 198       3.456  -2.492  -1.119  1.00 92.73           H  
ATOM   3076 HD23 LEU A 198       4.083  -4.113  -0.766  1.00 92.73           H  
ATOM   3077  N   HIS A 199       2.458  -8.263   0.739  1.00 92.84           N  
ATOM   3078  H   HIS A 199       3.250  -7.791   1.150  1.00 92.84           H  
ATOM   3079  CA  HIS A 199       1.741  -9.218   1.560  1.00 92.84           C  
ATOM   3080  HA  HIS A 199       0.969  -9.709   0.967  1.00 92.84           H  
ATOM   3081  C   HIS A 199       1.032  -8.452   2.681  1.00 92.84           C  
ATOM   3082  CB  HIS A 199       2.685 -10.303   2.084  1.00 92.84           C  
ATOM   3083  HB2 HIS A 199       3.442  -9.836   2.715  1.00 92.84           H  
ATOM   3084  HB3 HIS A 199       2.057 -10.959   2.687  1.00 92.84           H  
ATOM   3085  O   HIS A 199       1.600  -7.526   3.263  1.00 92.84           O  
ATOM   3086  CG  HIS A 199       3.395 -11.196   1.089  1.00 92.84           C  
ATOM   3087  CD2 HIS A 199       3.819 -10.904  -0.184  1.00 92.84           C  
ATOM   3088  HD2 HIS A 199       3.712  -9.961  -0.699  1.00 92.84           H  
ATOM   3089  ND1 HIS A 199       3.761 -12.501   1.331  1.00 92.84           N  
ATOM   3090  HD1 HIS A 199       3.625 -13.005   2.196  1.00 92.84           H  
ATOM   3091  CE1 HIS A 199       4.370 -12.983   0.238  1.00 92.84           C  
ATOM   3092  HE1 HIS A 199       4.784 -13.976   0.143  1.00 92.84           H  
ATOM   3093  NE2 HIS A 199       4.415 -12.048  -0.720  1.00 92.84           N  
ATOM   3094  N   LEU A 200      -0.209  -8.815   2.988  1.00 93.46           N  
ATOM   3095  H   LEU A 200      -0.631  -9.571   2.467  1.00 93.46           H  
ATOM   3096  CA  LEU A 200      -0.966  -8.258   4.103  1.00 93.46           C  
ATOM   3097  HA  LEU A 200      -0.271  -7.741   4.765  1.00 93.46           H  
ATOM   3098  C   LEU A 200      -1.587  -9.406   4.891  1.00 93.46           C  
ATOM   3099  CB  LEU A 200      -2.046  -7.239   3.681  1.00 93.46           C  
ATOM   3100  HB2 LEU A 200      -2.318  -6.723   4.602  1.00 93.46           H  
ATOM   3101  HB3 LEU A 200      -2.937  -7.765   3.337  1.00 93.46           H  
ATOM   3102  O   LEU A 200      -2.116 -10.355   4.314  1.00 93.46           O  
ATOM   3103  CG  LEU A 200      -1.704  -6.141   2.660  1.00 93.46           C  
ATOM   3104  HG  LEU A 200      -0.744  -5.697   2.923  1.00 93.46           H  
ATOM   3105  CD1 LEU A 200      -1.659  -6.597   1.199  1.00 93.46           C  
ATOM   3106 HD11 LEU A 200      -1.374  -5.749   0.576  1.00 93.46           H  
ATOM   3107 HD12 LEU A 200      -2.634  -6.974   0.891  1.00 93.46           H  
ATOM   3108 HD13 LEU A 200      -0.915  -7.377   1.044  1.00 93.46           H  
ATOM   3109  CD2 LEU A 200      -2.794  -5.064   2.734  1.00 93.46           C  
ATOM   3110 HD21 LEU A 200      -2.797  -4.596   3.718  1.00 93.46           H  
ATOM   3111 HD22 LEU A 200      -2.610  -4.294   1.985  1.00 93.46           H  
ATOM   3112 HD23 LEU A 200      -3.772  -5.510   2.552  1.00 93.46           H  
ATOM   3113  N   MET A 201      -1.550  -9.321   6.213  1.00 92.00           N  
ATOM   3114  H   MET A 201      -1.084  -8.530   6.634  1.00 92.00           H  
ATOM   3115  CA  MET A 201      -2.082 -10.360   7.086  1.00 92.00           C  
ATOM   3116  HA  MET A 201      -2.833 -10.933   6.541  1.00 92.00           H  
ATOM   3117  C   MET A 201      -2.745  -9.734   8.304  1.00 92.00           C  
ATOM   3118  CB  MET A 201      -0.947 -11.309   7.476  1.00 92.00           C  
ATOM   3119  HB2 MET A 201      -0.615 -11.844   6.586  1.00 92.00           H  
ATOM   3120  HB3 MET A 201      -0.121 -10.692   7.829  1.00 92.00           H  
ATOM   3121  O   MET A 201      -2.150  -8.891   8.971  1.00 92.00           O  
ATOM   3122  CG  MET A 201      -1.339 -12.338   8.548  1.00 92.00           C  
ATOM   3123  HG2 MET A 201      -1.857 -13.163   8.060  1.00 92.00           H  
ATOM   3124  HG3 MET A 201      -2.029 -11.892   9.265  1.00 92.00           H  
ATOM   3125  SD  MET A 201       0.027 -12.994   9.534  1.00 92.00           S  
ATOM   3126  CE  MET A 201       0.771 -11.439  10.100  1.00 92.00           C  
ATOM   3127  HE1 MET A 201       1.257 -11.591  11.064  1.00 92.00           H  
ATOM   3128  HE2 MET A 201       1.512 -11.096   9.379  1.00 92.00           H  
ATOM   3129  HE3 MET A 201       0.003 -10.674  10.220  1.00 92.00           H  
ATOM   3130  N   CYS A 202      -3.955 -10.190   8.623  1.00 93.60           N  
ATOM   3131  H   CYS A 202      -4.341 -10.944   8.072  1.00 93.60           H  
ATOM   3132  CA  CYS A 202      -4.722  -9.719   9.767  1.00 93.60           C  
ATOM   3133  HA  CYS A 202      -4.072  -9.076  10.360  1.00 93.60           H  
ATOM   3134  C   CYS A 202      -5.174 -10.875  10.675  1.00 93.60           C  
ATOM   3135  CB  CYS A 202      -5.876  -8.853   9.253  1.00 93.60           C  
ATOM   3136  HB2 CYS A 202      -6.555  -9.459   8.653  1.00 93.60           H  
ATOM   3137  HB3 CYS A 202      -5.480  -8.052   8.630  1.00 93.60           H  
ATOM   3138  O   CYS A 202      -5.665 -11.897  10.193  1.00 93.60           O  
ATOM   3139  SG  CYS A 202      -6.761  -8.133  10.660  1.00 93.60           S  
ATOM   3140  HG  CYS A 202      -5.702  -7.591  11.268  1.00 93.60           H  
ATOM   3141  N   SER A 203      -5.042 -10.703  11.995  1.00 93.72           N  
ATOM   3142  H   SER A 203      -4.672  -9.821  12.320  1.00 93.72           H  
ATOM   3143  CA  SER A 203      -5.403 -11.703  13.018  1.00 93.72           C  
ATOM   3144  HA  SER A 203      -5.235 -12.692  12.592  1.00 93.72           H  
ATOM   3145  C   SER A 203      -6.879 -11.656  13.436  1.00 93.72           C  
ATOM   3146  CB  SER A 203      -4.488 -11.581  14.246  1.00 93.72           C  
ATOM   3147  HB2 SER A 203      -4.520 -12.515  14.806  1.00 93.72           H  
ATOM   3148  HB3 SER A 203      -3.460 -11.405  13.929  1.00 93.72           H  
ATOM   3149  O   SER A 203      -7.229 -12.099  14.530  1.00 93.72           O  
ATOM   3150  OG  SER A 203      -4.908 -10.525  15.093  1.00 93.72           O  
ATOM   3151  HG  SER A 203      -5.680 -10.863  15.552  1.00 93.72           H  
ATOM   3152  N   GLN A 204      -7.745 -11.042  12.630  1.00 93.34           N  
ATOM   3153  H   GLN A 204      -7.419 -10.708  11.734  1.00 93.34           H  
ATOM   3154  CA  GLN A 204      -9.160 -10.899  12.950  1.00 93.34           C  
ATOM   3155  HA  GLN A 204      -9.251 -10.559  13.982  1.00 93.34           H  
ATOM   3156  C   GLN A 204      -9.876 -12.250  12.817  1.00 93.34           C  
ATOM   3157  CB  GLN A 204      -9.767  -9.829  12.028  1.00 93.34           C  
ATOM   3158  HB2 GLN A 204      -9.220  -8.896  12.162  1.00 93.34           H  
ATOM   3159  HB3 GLN A 204      -9.646 -10.150  10.993  1.00 93.34           H  
ATOM   3160  O   GLN A 204     -10.074 -12.735  11.702  1.00 93.34           O  
ATOM   3161  CG  GLN A 204     -11.257  -9.564  12.285  1.00 93.34           C  
ATOM   3162  HG2 GLN A 204     -11.829 -10.469  12.082  1.00 93.34           H  
ATOM   3163  HG3 GLN A 204     -11.605  -8.788  11.604  1.00 93.34           H  
ATOM   3164  CD  GLN A 204     -11.513  -9.105  13.712  1.00 93.34           C  
ATOM   3165  NE2 GLN A 204     -12.233  -9.862  14.510  1.00 93.34           N  
ATOM   3166 HE21 GLN A 204     -12.621 -10.739  14.193  1.00 93.34           H  
ATOM   3167 HE22 GLN A 204     -12.363  -9.539  15.458  1.00 93.34           H  
ATOM   3168  OE1 GLN A 204     -11.022  -8.076  14.148  1.00 93.34           O  
ATOM   3169  N   GLU A 205     -10.325 -12.828  13.938  1.00 93.85           N  
ATOM   3170  H   GLU A 205     -10.082 -12.436  14.836  1.00 93.85           H  
ATOM   3171  CA  GLU A 205     -11.270 -13.949  13.883  1.00 93.85           C  
ATOM   3172  HA  GLU A 205     -10.832 -14.703  13.230  1.00 93.85           H  
ATOM   3173  C   GLU A 205     -12.571 -13.457  13.233  1.00 93.85           C  
ATOM   3174  CB  GLU A 205     -11.492 -14.621  15.260  1.00 93.85           C  
ATOM   3175  HB2 GLU A 205     -10.544 -15.058  15.575  1.00 93.85           H  
ATOM   3176  HB3 GLU A 205     -11.796 -13.873  15.992  1.00 93.85           H  
ATOM   3177  O   GLU A 205     -13.211 -12.516  13.714  1.00 93.85           O  
ATOM   3178  CG  GLU A 205     -12.569 -15.730  15.186  1.00 93.85           C  
ATOM   3179  HG2 GLU A 205     -12.414 -16.296  14.267  1.00 93.85           H  
ATOM   3180  HG3 GLU A 205     -13.548 -15.258  15.108  1.00 93.85           H  
ATOM   3181  CD  GLU A 205     -12.600 -16.744  16.351  1.00 93.85           C  
ATOM   3182  OE1 GLU A 205     -13.357 -17.740  16.227  1.00 93.85           O  
ATOM   3183  OE2 GLU A 205     -11.834 -16.614  17.330  1.00 93.85           O  
ATOM   3184  N   TYR A 206     -12.932 -14.062  12.100  1.00 92.89           N  
ATOM   3185  H   TYR A 206     -12.331 -14.790  11.741  1.00 92.89           H  
ATOM   3186  CA  TYR A 206     -14.155 -13.741  11.368  1.00 92.89           C  
ATOM   3187  HA  TYR A 206     -14.935 -13.558  12.107  1.00 92.89           H  
ATOM   3188  C   TYR A 206     -14.611 -14.907  10.487  1.00 92.89           C  
ATOM   3189  CB  TYR A 206     -13.969 -12.464  10.533  1.00 92.89           C  
ATOM   3190  HB2 TYR A 206     -13.445 -12.697   9.606  1.00 92.89           H  
ATOM   3191  HB3 TYR A 206     -13.354 -11.753  11.084  1.00 92.89           H  
ATOM   3192  O   TYR A 206     -13.804 -15.744  10.074  1.00 92.89           O  
ATOM   3193  CG  TYR A 206     -15.288 -11.783  10.243  1.00 92.89           C  
ATOM   3194  CD1 TYR A 206     -15.827 -11.775   8.944  1.00 92.89           C  
ATOM   3195  HD1 TYR A 206     -15.284 -12.212   8.118  1.00 92.89           H  
ATOM   3196  CD2 TYR A 206     -15.989 -11.175  11.303  1.00 92.89           C  
ATOM   3197  HD2 TYR A 206     -15.559 -11.166  12.294  1.00 92.89           H  
ATOM   3198  CE1 TYR A 206     -17.065 -11.150   8.712  1.00 92.89           C  
ATOM   3199  HE1 TYR A 206     -17.465 -11.078   7.711  1.00 92.89           H  
ATOM   3200  CE2 TYR A 206     -17.238 -10.570  11.074  1.00 92.89           C  
ATOM   3201  HE2 TYR A 206     -17.768 -10.099  11.889  1.00 92.89           H  
ATOM   3202  OH  TYR A 206     -18.986  -9.983   9.532  1.00 92.89           O  
ATOM   3203  HH  TYR A 206     -19.332  -9.530  10.305  1.00 92.89           H  
ATOM   3204  CZ  TYR A 206     -17.780 -10.558   9.771  1.00 92.89           C  
ATOM   3205  N   LYS A 207     -15.916 -14.984  10.189  1.00 92.92           N  
ATOM   3206  H   LYS A 207     -16.502 -14.210  10.468  1.00 92.92           H  
ATOM   3207  CA  LYS A 207     -16.520 -16.123   9.477  1.00 92.92           C  
ATOM   3208  HA  LYS A 207     -16.391 -17.004  10.106  1.00 92.92           H  
ATOM   3209  C   LYS A 207     -15.803 -16.387   8.146  1.00 92.92           C  
ATOM   3210  CB  LYS A 207     -18.027 -15.882   9.285  1.00 92.92           C  
ATOM   3211  HB2 LYS A 207     -18.486 -15.730  10.262  1.00 92.92           H  
ATOM   3212  HB3 LYS A 207     -18.171 -14.978   8.693  1.00 92.92           H  
ATOM   3213  O   LYS A 207     -15.621 -15.478   7.337  1.00 92.92           O  
ATOM   3214  CG  LYS A 207     -18.720 -17.065   8.585  1.00 92.92           C  
ATOM   3215  HG2 LYS A 207     -18.308 -17.178   7.582  1.00 92.92           H  
ATOM   3216  HG3 LYS A 207     -18.531 -17.982   9.143  1.00 92.92           H  
ATOM   3217  CD  LYS A 207     -20.235 -16.849   8.470  1.00 92.92           C  
ATOM   3218  HD2 LYS A 207     -20.687 -16.919   9.460  1.00 92.92           H  
ATOM   3219  HD3 LYS A 207     -20.425 -15.853   8.070  1.00 92.92           H  
ATOM   3220  CE  LYS A 207     -20.845 -17.900   7.533  1.00 92.92           C  
ATOM   3221  HE2 LYS A 207     -20.286 -17.890   6.598  1.00 92.92           H  
ATOM   3222  HE3 LYS A 207     -20.723 -18.885   7.983  1.00 92.92           H  
ATOM   3223  NZ  LYS A 207     -22.280 -17.626   7.262  1.00 92.92           N  
ATOM   3224  HZ1 LYS A 207     -22.817 -17.632   8.117  1.00 92.92           H  
ATOM   3225  HZ2 LYS A 207     -22.388 -16.722   6.825  1.00 92.92           H  
ATOM   3226  HZ3 LYS A 207     -22.663 -18.320   6.636  1.00 92.92           H  
ATOM   3227  N   LYS A 208     -15.418 -17.651   7.916  1.00 92.59           N  
ATOM   3228  H   LYS A 208     -15.602 -18.342   8.630  1.00 92.59           H  
ATOM   3229  CA  LYS A 208     -14.664 -18.048   6.722  1.00 92.59           C  
ATOM   3230  HA  LYS A 208     -13.733 -17.481   6.747  1.00 92.59           H  
ATOM   3231  C   LYS A 208     -15.406 -17.660   5.440  1.00 92.59           C  
ATOM   3232  CB  LYS A 208     -14.286 -19.538   6.761  1.00 92.59           C  
ATOM   3233  HB2 LYS A 208     -13.763 -19.740   7.695  1.00 92.59           H  
ATOM   3234  HB3 LYS A 208     -15.184 -20.155   6.714  1.00 92.59           H  
ATOM   3235  O   LYS A 208     -16.575 -18.011   5.286  1.00 92.59           O  
ATOM   3236  CG  LYS A 208     -13.359 -19.878   5.581  1.00 92.59           C  
ATOM   3237  HG2 LYS A 208     -13.928 -19.854   4.651  1.00 92.59           H  
ATOM   3238  HG3 LYS A 208     -12.574 -19.124   5.521  1.00 92.59           H  
ATOM   3239  CD  LYS A 208     -12.695 -21.251   5.722  1.00 92.59           C  
ATOM   3240  HD2 LYS A 208     -12.166 -21.287   6.674  1.00 92.59           H  
ATOM   3241  HD3 LYS A 208     -13.449 -22.037   5.690  1.00 92.59           H  
ATOM   3242  CE  LYS A 208     -11.692 -21.421   4.575  1.00 92.59           C  
ATOM   3243  HE2 LYS A 208     -12.234 -21.518   3.634  1.00 92.59           H  
ATOM   3244  HE3 LYS A 208     -11.087 -20.515   4.522  1.00 92.59           H  
ATOM   3245  NZ  LYS A 208     -10.795 -22.578   4.794  1.00 92.59           N  
ATOM   3246  HZ1 LYS A 208     -10.148 -22.669   4.023  1.00 92.59           H  
ATOM   3247  HZ2 LYS A 208     -11.315 -23.437   4.901  1.00 92.59           H  
ATOM   3248  HZ3 LYS A 208     -10.244 -22.407   5.623  1.00 92.59           H  
ATOM   3249  N   GLY A 209     -14.717 -16.964   4.537  1.00 89.56           N  
ATOM   3250  H   GLY A 209     -13.786 -16.659   4.781  1.00 89.56           H  
ATOM   3251  CA  GLY A 209     -15.270 -16.529   3.250  1.00 89.56           C  
ATOM   3252  HA2 GLY A 209     -15.875 -17.330   2.825  1.00 89.56           H  
ATOM   3253  HA3 GLY A 209     -14.446 -16.332   2.564  1.00 89.56           H  
ATOM   3254  C   GLY A 209     -16.143 -15.269   3.304  1.00 89.56           C  
ATOM   3255  O   GLY A 209     -16.772 -14.948   2.303  1.00 89.56           O  
ATOM   3256  N   VAL A 210     -16.197 -14.550   4.434  1.00 91.51           N  
ATOM   3257  H   VAL A 210     -15.672 -14.859   5.240  1.00 91.51           H  
ATOM   3258  CA  VAL A 210     -16.934 -13.278   4.554  1.00 91.51           C  
ATOM   3259  HA  VAL A 210     -17.510 -13.120   3.642  1.00 91.51           H  
ATOM   3260  C   VAL A 210     -15.959 -12.104   4.686  1.00 91.51           C  
ATOM   3261  CB  VAL A 210     -17.943 -13.308   5.718  1.00 91.51           C  
ATOM   3262  HB  VAL A 210     -17.407 -13.272   6.667  1.00 91.51           H  
ATOM   3263  O   VAL A 210     -14.983 -12.190   5.428  1.00 91.51           O  
ATOM   3264  CG1 VAL A 210     -18.917 -12.124   5.639  1.00 91.51           C  
ATOM   3265 HG11 VAL A 210     -19.504 -12.176   4.722  1.00 91.51           H  
ATOM   3266 HG12 VAL A 210     -19.589 -12.134   6.497  1.00 91.51           H  
ATOM   3267 HG13 VAL A 210     -18.377 -11.177   5.654  1.00 91.51           H  
ATOM   3268  CG2 VAL A 210     -18.807 -14.579   5.699  1.00 91.51           C  
ATOM   3269 HG21 VAL A 210     -19.579 -14.503   6.463  1.00 91.51           H  
ATOM   3270 HG22 VAL A 210     -19.273 -14.690   4.720  1.00 91.51           H  
ATOM   3271 HG23 VAL A 210     -18.186 -15.452   5.900  1.00 91.51           H  
ATOM   3272  N   SER A 211     -16.225 -11.011   3.966  1.00 88.58           N  
ATOM   3273  H   SER A 211     -17.049 -11.022   3.382  1.00 88.58           H  
ATOM   3274  CA  SER A 211     -15.482  -9.745   4.062  1.00 88.58           C  
ATOM   3275  HA  SER A 211     -14.456  -9.898   3.726  1.00 88.58           H  
ATOM   3276  C   SER A 211     -15.466  -9.186   5.488  1.00 88.58           C  
ATOM   3277  CB  SER A 211     -16.147  -8.703   3.157  1.00 88.58           C  
ATOM   3278  HB2 SER A 211     -16.181  -9.080   2.135  1.00 88.58           H  
ATOM   3279  HB3 SER A 211     -17.169  -8.528   3.494  1.00 88.58           H  
ATOM   3280  O   SER A 211     -16.495  -9.229   6.162  1.00 88.58           O  
ATOM   3281  OG  SER A 211     -15.434  -7.481   3.197  1.00 88.58           O  
ATOM   3282  HG  SER A 211     -15.386  -7.117   2.311  1.00 88.58           H  
ATOM   3283  N   PHE A 212     -14.337  -8.616   5.921  1.00 85.81           N  
ATOM   3284  H   PHE A 212     -13.522  -8.667   5.327  1.00 85.81           H  
ATOM   3285  CA  PHE A 212     -14.280  -7.794   7.141  1.00 85.81           C  
ATOM   3286  HA  PHE A 212     -15.298  -7.455   7.337  1.00 85.81           H  
ATOM   3287  C   PHE A 212     -13.455  -6.503   7.037  1.00 85.81           C  
ATOM   3288  CB  PHE A 212     -13.830  -8.634   8.339  1.00 85.81           C  
ATOM   3289  HB2 PHE A 212     -14.003  -8.058   9.247  1.00 85.81           H  
ATOM   3290  HB3 PHE A 212     -14.454  -9.526   8.402  1.00 85.81           H  
ATOM   3291  O   PHE A 212     -13.421  -5.716   7.988  1.00 85.81           O  
ATOM   3292  CG  PHE A 212     -12.374  -9.039   8.311  1.00 85.81           C  
ATOM   3293  CD1 PHE A 212     -12.017 -10.298   7.805  1.00 85.81           C  
ATOM   3294  HD1 PHE A 212     -12.785 -10.960   7.432  1.00 85.81           H  
ATOM   3295  CD2 PHE A 212     -11.379  -8.164   8.787  1.00 85.81           C  
ATOM   3296  HD2 PHE A 212     -11.647  -7.194   9.180  1.00 85.81           H  
ATOM   3297  CE1 PHE A 212     -10.670 -10.691   7.795  1.00 85.81           C  
ATOM   3298  HE1 PHE A 212     -10.394 -11.662   7.411  1.00 85.81           H  
ATOM   3299  CE2 PHE A 212     -10.030  -8.552   8.757  1.00 85.81           C  
ATOM   3300  HE2 PHE A 212      -9.259  -7.886   9.114  1.00 85.81           H  
ATOM   3301  CZ  PHE A 212      -9.680  -9.823   8.282  1.00 85.81           C  
ATOM   3302  HZ  PHE A 212      -8.643 -10.125   8.286  1.00 85.81           H  
ATOM   3303  N   GLY A 213     -12.810  -6.249   5.899  1.00 84.92           N  
ATOM   3304  H   GLY A 213     -12.868  -6.912   5.139  1.00 84.92           H  
ATOM   3305  CA  GLY A 213     -12.175  -4.964   5.624  1.00 84.92           C  
ATOM   3306  HA2 GLY A 213     -12.797  -4.171   6.038  1.00 84.92           H  
ATOM   3307  HA3 GLY A 213     -11.194  -4.920   6.098  1.00 84.92           H  
ATOM   3308  C   GLY A 213     -12.013  -4.709   4.132  1.00 84.92           C  
ATOM   3309  O   GLY A 213     -11.852  -5.650   3.364  1.00 84.92           O  
ATOM   3310  N   SER A 214     -12.042  -3.445   3.725  1.00 84.20           N  
ATOM   3311  H   SER A 214     -12.127  -2.742   4.444  1.00 84.20           H  
ATOM   3312  CA  SER A 214     -11.618  -2.988   2.400  1.00 84.20           C  
ATOM   3313  HA  SER A 214     -11.823  -3.762   1.661  1.00 84.20           H  
ATOM   3314  C   SER A 214     -10.114  -2.716   2.408  1.00 84.20           C  
ATOM   3315  CB  SER A 214     -12.408  -1.738   2.000  1.00 84.20           C  
ATOM   3316  HB2 SER A 214     -12.272  -0.964   2.755  1.00 84.20           H  
ATOM   3317  HB3 SER A 214     -13.467  -1.990   1.938  1.00 84.20           H  
ATOM   3318  O   SER A 214      -9.577  -2.219   3.402  1.00 84.20           O  
ATOM   3319  OG  SER A 214     -11.971  -1.247   0.750  1.00 84.20           O  
ATOM   3320  HG  SER A 214     -12.569  -0.558   0.452  1.00 84.20           H  
ATOM   3321  N   VAL A 215      -9.440  -3.028   1.306  1.00 84.34           N  
ATOM   3322  H   VAL A 215      -9.969  -3.394   0.528  1.00 84.34           H  
ATOM   3323  CA  VAL A 215      -8.033  -2.709   1.055  1.00 84.34           C  
ATOM   3324  HA  VAL A 215      -7.656  -2.098   1.875  1.00 84.34           H  
ATOM   3325  C   VAL A 215      -7.970  -1.902  -0.237  1.00 84.34           C  
ATOM   3326  CB  VAL A 215      -7.161  -3.979   0.971  1.00 84.34           C  
ATOM   3327  HB  VAL A 215      -7.497  -4.592   0.135  1.00 84.34           H  
ATOM   3328  O   VAL A 215      -8.351  -2.403  -1.289  1.00 84.34           O  
ATOM   3329  CG1 VAL A 215      -5.681  -3.628   0.753  1.00 84.34           C  
ATOM   3330 HG11 VAL A 215      -5.319  -3.004   1.570  1.00 84.34           H  
ATOM   3331 HG12 VAL A 215      -5.555  -3.096  -0.189  1.00 84.34           H  
ATOM   3332 HG13 VAL A 215      -5.092  -4.544   0.705  1.00 84.34           H  
ATOM   3333  CG2 VAL A 215      -7.269  -4.827   2.245  1.00 84.34           C  
ATOM   3334 HG21 VAL A 215      -7.028  -4.226   3.122  1.00 84.34           H  
ATOM   3335 HG22 VAL A 215      -6.592  -5.680   2.187  1.00 84.34           H  
ATOM   3336 HG23 VAL A 215      -8.285  -5.207   2.347  1.00 84.34           H  
ATOM   3337  N   MET A 216      -7.489  -0.663  -0.187  1.00 83.26           N  
ATOM   3338  H   MET A 216      -7.104  -0.338   0.689  1.00 83.26           H  
ATOM   3339  CA  MET A 216      -7.294   0.163  -1.387  1.00 83.26           C  
ATOM   3340  HA  MET A 216      -7.592  -0.407  -2.267  1.00 83.26           H  
ATOM   3341  C   MET A 216      -5.816   0.497  -1.534  1.00 83.26           C  
ATOM   3342  CB  MET A 216      -8.154   1.435  -1.371  1.00 83.26           C  
ATOM   3343  HB2 MET A 216      -8.057   1.921  -2.342  1.00 83.26           H  
ATOM   3344  HB3 MET A 216      -7.789   2.127  -0.611  1.00 83.26           H  
ATOM   3345  O   MET A 216      -5.157   0.787  -0.542  1.00 83.26           O  
ATOM   3346  CG  MET A 216      -9.643   1.177  -1.140  1.00 83.26           C  
ATOM   3347  HG2 MET A 216      -9.988   0.466  -1.891  1.00 83.26           H  
ATOM   3348  HG3 MET A 216      -9.795   0.734  -0.156  1.00 83.26           H  
ATOM   3349  SD  MET A 216     -10.653   2.677  -1.276  1.00 83.26           S  
ATOM   3350  CE  MET A 216     -10.308   3.487   0.308  1.00 83.26           C  
ATOM   3351  HE1 MET A 216      -9.249   3.734   0.384  1.00 83.26           H  
ATOM   3352  HE2 MET A 216     -10.900   4.400   0.384  1.00 83.26           H  
ATOM   3353  HE3 MET A 216     -10.600   2.823   1.122  1.00 83.26           H  
ATOM   3354  N   TYR A 217      -5.259   0.467  -2.739  1.00 86.70           N  
ATOM   3355  H   TYR A 217      -5.812   0.166  -3.529  1.00 86.70           H  
ATOM   3356  CA  TYR A 217      -3.822   0.681  -2.917  1.00 86.70           C  
ATOM   3357  HA  TYR A 217      -3.483   1.365  -2.138  1.00 86.70           H  
ATOM   3358  C   TYR A 217      -3.466   1.348  -4.242  1.00 86.70           C  
ATOM   3359  CB  TYR A 217      -3.068  -0.643  -2.719  1.00 86.70           C  
ATOM   3360  HB2 TYR A 217      -3.240  -0.994  -1.702  1.00 86.70           H  
ATOM   3361  HB3 TYR A 217      -1.998  -0.455  -2.809  1.00 86.70           H  
ATOM   3362  O   TYR A 217      -4.164   1.211  -5.252  1.00 86.70           O  
ATOM   3363  CG  TYR A 217      -3.469  -1.745  -3.679  1.00 86.70           C  
ATOM   3364  CD1 TYR A 217      -4.641  -2.494  -3.448  1.00 86.70           C  
ATOM   3365  HD1 TYR A 217      -5.266  -2.282  -2.593  1.00 86.70           H  
ATOM   3366  CD2 TYR A 217      -2.663  -2.033  -4.795  1.00 86.70           C  
ATOM   3367  HD2 TYR A 217      -1.759  -1.466  -4.961  1.00 86.70           H  
ATOM   3368  CE1 TYR A 217      -5.000  -3.539  -4.318  1.00 86.70           C  
ATOM   3369  HE1 TYR A 217      -5.887  -4.121  -4.120  1.00 86.70           H  
ATOM   3370  CE2 TYR A 217      -3.024  -3.080  -5.665  1.00 86.70           C  
ATOM   3371  HE2 TYR A 217      -2.384  -3.364  -6.487  1.00 86.70           H  
ATOM   3372  OH  TYR A 217      -4.509  -4.862  -6.262  1.00 86.70           O  
ATOM   3373  HH  TYR A 217      -5.245  -5.363  -5.904  1.00 86.70           H  
ATOM   3374  CZ  TYR A 217      -4.185  -3.841  -5.424  1.00 86.70           C  
ATOM   3375  N   SER A 218      -2.358   2.086  -4.228  1.00 84.69           N  
ATOM   3376  H   SER A 218      -1.853   2.167  -3.357  1.00 84.69           H  
ATOM   3377  CA  SER A 218      -1.809   2.783  -5.389  1.00 84.69           C  
ATOM   3378  HA  SER A 218      -1.951   2.160  -6.272  1.00 84.69           H  
ATOM   3379  C   SER A 218      -0.310   3.042  -5.218  1.00 84.69           C  
ATOM   3380  CB  SER A 218      -2.565   4.097  -5.589  1.00 84.69           C  
ATOM   3381  HB2 SER A 218      -2.290   4.810  -4.812  1.00 84.69           H  
ATOM   3382  HB3 SER A 218      -3.634   3.895  -5.528  1.00 84.69           H  
ATOM   3383  O   SER A 218       0.224   2.973  -4.112  1.00 84.69           O  
ATOM   3384  OG  SER A 218      -2.291   4.630  -6.869  1.00 84.69           O  
ATOM   3385  HG  SER A 218      -2.972   5.271  -7.086  1.00 84.69           H  
ATOM   3386  N   TRP A 219       0.384   3.338  -6.310  1.00 85.10           N  
ATOM   3387  H   TRP A 219      -0.100   3.364  -7.196  1.00 85.10           H  
ATOM   3388  CA  TRP A 219       1.821   3.582  -6.333  1.00 85.10           C  
ATOM   3389  HA  TRP A 219       2.133   3.965  -5.362  1.00 85.10           H  
ATOM   3390  C   TRP A 219       2.213   4.620  -7.385  1.00 85.10           C  
ATOM   3391  CB  TRP A 219       2.547   2.258  -6.596  1.00 85.10           C  
ATOM   3392  HB2 TRP A 219       3.623   2.438  -6.586  1.00 85.10           H  
ATOM   3393  HB3 TRP A 219       2.329   1.575  -5.775  1.00 85.10           H  
ATOM   3394  O   TRP A 219       1.501   4.853  -8.366  1.00 85.10           O  
ATOM   3395  CG  TRP A 219       2.190   1.576  -7.881  1.00 85.10           C  
ATOM   3396  CD1 TRP A 219       2.714   1.856  -9.093  1.00 85.10           C  
ATOM   3397  HD1 TRP A 219       3.463   2.612  -9.277  1.00 85.10           H  
ATOM   3398  CD2 TRP A 219       1.247   0.487  -8.103  1.00 85.10           C  
ATOM   3399  CE2 TRP A 219       1.287   0.129  -9.484  1.00 85.10           C  
ATOM   3400  CE3 TRP A 219       0.392  -0.262  -7.271  1.00 85.10           C  
ATOM   3401  HE3 TRP A 219       0.331  -0.011  -6.223  1.00 85.10           H  
ATOM   3402  NE1 TRP A 219       2.154   1.039 -10.047  1.00 85.10           N  
ATOM   3403  HE1 TRP A 219       2.442   1.061 -11.015  1.00 85.10           H  
ATOM   3404  CH2 TRP A 219      -0.224  -1.720  -9.134  1.00 85.10           C  
ATOM   3405  HH2 TRP A 219      -0.730  -2.604  -9.492  1.00 85.10           H  
ATOM   3406  CZ2 TRP A 219       0.570  -0.958 -10.004  1.00 85.10           C  
ATOM   3407  HZ2 TRP A 219       0.663  -1.225 -11.046  1.00 85.10           H  
ATOM   3408  CZ3 TRP A 219      -0.331  -1.354  -7.782  1.00 85.10           C  
ATOM   3409  HZ3 TRP A 219      -0.938  -1.940  -7.107  1.00 85.10           H  
ATOM   3410  N   THR A 220       3.392   5.211  -7.214  1.00 81.26           N  
ATOM   3411  H   THR A 220       3.945   4.952  -6.410  1.00 81.26           H  
ATOM   3412  CA  THR A 220       4.089   5.920  -8.292  1.00 81.26           C  
ATOM   3413  HA  THR A 220       3.382   6.528  -8.856  1.00 81.26           H  
ATOM   3414  C   THR A 220       4.774   4.949  -9.246  1.00 81.26           C  
ATOM   3415  CB  THR A 220       5.201   6.821  -7.753  1.00 81.26           C  
ATOM   3416  HB  THR A 220       5.850   7.103  -8.582  1.00 81.26           H  
ATOM   3417  O   THR A 220       5.342   3.946  -8.819  1.00 81.26           O  
ATOM   3418  CG2 THR A 220       4.703   8.068  -7.056  1.00 81.26           C  
ATOM   3419 HG21 THR A 220       3.969   8.576  -7.681  1.00 81.26           H  
ATOM   3420 HG22 THR A 220       5.539   8.743  -6.872  1.00 81.26           H  
ATOM   3421 HG23 THR A 220       4.270   7.764  -6.103  1.00 81.26           H  
ATOM   3422  OG1 THR A 220       5.982   6.153  -6.813  1.00 81.26           O  
ATOM   3423  HG1 THR A 220       6.729   6.732  -6.646  1.00 81.26           H  
ATOM   3424  N   LYS A 221       4.831   5.290 -10.536  1.00 81.63           N  
ATOM   3425  H   LYS A 221       4.230   6.022 -10.886  1.00 81.63           H  
ATOM   3426  CA  LYS A 221       5.920   4.838 -11.409  1.00 81.63           C  
ATOM   3427  HA  LYS A 221       6.711   4.447 -10.769  1.00 81.63           H  
ATOM   3428  C   LYS A 221       6.549   6.005 -12.176  1.00 81.63           C  
ATOM   3429  CB  LYS A 221       5.495   3.671 -12.322  1.00 81.63           C  
ATOM   3430  HB2 LYS A 221       6.337   3.444 -12.976  1.00 81.63           H  
ATOM   3431  HB3 LYS A 221       5.293   2.790 -11.712  1.00 81.63           H  
ATOM   3432  O   LYS A 221       5.848   6.902 -12.651  1.00 81.63           O  
ATOM   3433  CG  LYS A 221       4.262   3.978 -13.182  1.00 81.63           C  
ATOM   3434  HG2 LYS A 221       3.366   3.875 -12.570  1.00 81.63           H  
ATOM   3435  HG3 LYS A 221       4.341   5.011 -13.520  1.00 81.63           H  
ATOM   3436  CD  LYS A 221       4.126   3.101 -14.433  1.00 81.63           C  
ATOM   3437  HD2 LYS A 221       3.976   2.060 -14.145  1.00 81.63           H  
ATOM   3438  HD3 LYS A 221       5.037   3.183 -15.026  1.00 81.63           H  
ATOM   3439  CE  LYS A 221       2.930   3.614 -15.248  1.00 81.63           C  
ATOM   3440  HE2 LYS A 221       2.026   3.487 -14.651  1.00 81.63           H  
ATOM   3441  HE3 LYS A 221       3.065   4.681 -15.423  1.00 81.63           H  
ATOM   3442  NZ  LYS A 221       2.782   2.926 -16.553  1.00 81.63           N  
ATOM   3443  HZ1 LYS A 221       2.826   1.919 -16.496  1.00 81.63           H  
ATOM   3444  HZ2 LYS A 221       3.506   3.162 -17.217  1.00 81.63           H  
ATOM   3445  HZ3 LYS A 221       1.958   3.207 -17.065  1.00 81.63           H  
ATOM   3446  N   GLU A 222       7.864   5.949 -12.335  1.00 81.93           N  
ATOM   3447  H   GLU A 222       8.366   5.229 -11.836  1.00 81.93           H  
ATOM   3448  CA  GLU A 222       8.645   6.755 -13.278  1.00 81.93           C  
ATOM   3449  HA  GLU A 222       7.972   7.298 -13.941  1.00 81.93           H  
ATOM   3450  C   GLU A 222       9.513   5.805 -14.112  1.00 81.93           C  
ATOM   3451  CB  GLU A 222       9.510   7.781 -12.527  1.00 81.93           C  
ATOM   3452  HB2 GLU A 222       8.880   8.325 -11.824  1.00 81.93           H  
ATOM   3453  HB3 GLU A 222      10.255   7.230 -11.952  1.00 81.93           H  
ATOM   3454  O   GLU A 222      10.082   4.853 -13.581  1.00 81.93           O  
ATOM   3455  CG  GLU A 222      10.180   8.811 -13.468  1.00 81.93           C  
ATOM   3456  HG2 GLU A 222      10.026   8.518 -14.506  1.00 81.93           H  
ATOM   3457  HG3 GLU A 222       9.682   9.772 -13.341  1.00 81.93           H  
ATOM   3458  CD  GLU A 222      11.686   8.986 -13.221  1.00 81.93           C  
ATOM   3459  OE1 GLU A 222      12.449   9.246 -14.181  1.00 81.93           O  
ATOM   3460  OE2 GLU A 222      12.155   8.797 -12.086  1.00 81.93           O  
ATOM   3461  N   PHE A 223       9.617   6.028 -15.423  1.00 85.22           N  
ATOM   3462  H   PHE A 223       9.203   6.865 -15.808  1.00 85.22           H  
ATOM   3463  CA  PHE A 223      10.469   5.207 -16.285  1.00 85.22           C  
ATOM   3464  HA  PHE A 223      10.621   4.233 -15.819  1.00 85.22           H  
ATOM   3465  C   PHE A 223      11.849   5.847 -16.464  1.00 85.22           C  
ATOM   3466  CB  PHE A 223       9.787   4.948 -17.628  1.00 85.22           C  
ATOM   3467  HB2 PHE A 223       9.566   5.900 -18.110  1.00 85.22           H  
ATOM   3468  HB3 PHE A 223      10.493   4.406 -18.258  1.00 85.22           H  
ATOM   3469  O   PHE A 223      11.967   6.965 -16.980  1.00 85.22           O  
ATOM   3470  CG  PHE A 223       8.535   4.106 -17.558  1.00 85.22           C  
ATOM   3471  CD1 PHE A 223       8.635   2.720 -17.332  1.00 85.22           C  
ATOM   3472  HD1 PHE A 223       9.599   2.264 -17.156  1.00 85.22           H  
ATOM   3473  CD2 PHE A 223       7.277   4.697 -17.772  1.00 85.22           C  
ATOM   3474  HD2 PHE A 223       7.191   5.759 -17.945  1.00 85.22           H  
ATOM   3475  CE1 PHE A 223       7.478   1.924 -17.329  1.00 85.22           C  
ATOM   3476  HE1 PHE A 223       7.553   0.865 -17.130  1.00 85.22           H  
ATOM   3477  CE2 PHE A 223       6.124   3.899 -17.779  1.00 85.22           C  
ATOM   3478  HE2 PHE A 223       5.166   4.361 -17.965  1.00 85.22           H  
ATOM   3479  CZ  PHE A 223       6.224   2.512 -17.561  1.00 85.22           C  
ATOM   3480  HZ  PHE A 223       5.338   1.896 -17.559  1.00 85.22           H  
ATOM   3481  N   CYS A 224      12.896   5.093 -16.142  1.00 82.12           N  
ATOM   3482  H   CYS A 224      12.731   4.152 -15.815  1.00 82.12           H  
ATOM   3483  CA  CYS A 224      14.291   5.516 -16.203  1.00 82.12           C  
ATOM   3484  HA  CYS A 224      14.329   6.531 -16.598  1.00 82.12           H  
ATOM   3485  C   CYS A 224      15.118   4.654 -17.176  1.00 82.12           C  
ATOM   3486  CB  CYS A 224      14.877   5.595 -14.782  1.00 82.12           C  
ATOM   3487  HB2 CYS A 224      15.961   5.697 -14.842  1.00 82.12           H  
ATOM   3488  HB3 CYS A 224      14.472   6.476 -14.283  1.00 82.12           H  
ATOM   3489  O   CYS A 224      14.837   3.480 -17.424  1.00 82.12           O  
ATOM   3490  SG  CYS A 224      14.476   4.136 -13.773  1.00 82.12           S  
ATOM   3491  HG  CYS A 224      15.538   4.216 -12.967  1.00 82.12           H  
ATOM   3492  N   ASP A 225      16.120   5.277 -17.794  1.00 83.55           N  
ATOM   3493  H   ASP A 225      16.251   6.267 -17.640  1.00 83.55           H  
ATOM   3494  CA  ASP A 225      16.994   4.643 -18.791  1.00 83.55           C  
ATOM   3495  HA  ASP A 225      16.429   3.897 -19.350  1.00 83.55           H  
ATOM   3496  C   ASP A 225      18.181   3.923 -18.136  1.00 83.55           C  
ATOM   3497  CB  ASP A 225      17.464   5.714 -19.785  1.00 83.55           C  
ATOM   3498  HB2 ASP A 225      18.076   5.246 -20.556  1.00 83.55           H  
ATOM   3499  HB3 ASP A 225      18.071   6.454 -19.264  1.00 83.55           H  
ATOM   3500  O   ASP A 225      18.685   2.938 -18.669  1.00 83.55           O  
ATOM   3501  CG  ASP A 225      16.263   6.401 -20.432  1.00 83.55           C  
ATOM   3502  OD1 ASP A 225      15.756   5.874 -21.444  1.00 83.55           O  
ATOM   3503  OD2 ASP A 225      15.769   7.395 -19.844  1.00 83.55           O  
ATOM   3504  N   SER A 226      18.575   4.386 -16.948  1.00 84.84           N  
ATOM   3505  H   SER A 226      18.092   5.188 -16.569  1.00 84.84           H  
ATOM   3506  CA  SER A 226      19.572   3.787 -16.065  1.00 84.84           C  
ATOM   3507  HA  SER A 226      20.079   2.984 -16.598  1.00 84.84           H  
ATOM   3508  C   SER A 226      18.918   3.205 -14.804  1.00 84.84           C  
ATOM   3509  CB  SER A 226      20.613   4.844 -15.675  1.00 84.84           C  
ATOM   3510  HB2 SER A 226      21.182   5.128 -16.560  1.00 84.84           H  
ATOM   3511  HB3 SER A 226      21.300   4.425 -14.939  1.00 84.84           H  
ATOM   3512  O   SER A 226      17.864   3.694 -14.376  1.00 84.84           O  
ATOM   3513  OG  SER A 226      19.996   6.000 -15.132  1.00 84.84           O  
ATOM   3514  HG  SER A 226      20.630   6.438 -14.560  1.00 84.84           H  
ATOM   3515  N   PRO A 227      19.543   2.197 -14.165  1.00 85.08           N  
ATOM   3516  CA  PRO A 227      19.122   1.763 -12.846  1.00 85.08           C  
ATOM   3517  HA  PRO A 227      18.061   1.513 -12.878  1.00 85.08           H  
ATOM   3518  C   PRO A 227      19.362   2.878 -11.819  1.00 85.08           C  
ATOM   3519  CB  PRO A 227      19.936   0.506 -12.535  1.00 85.08           C  
ATOM   3520  HB2 PRO A 227      19.419  -0.370 -12.925  1.00 85.08           H  
ATOM   3521  HB3 PRO A 227      20.125   0.390 -11.468  1.00 85.08           H  
ATOM   3522  O   PRO A 227      20.358   3.603 -11.889  1.00 85.08           O  
ATOM   3523  CG  PRO A 227      21.228   0.733 -13.320  1.00 85.08           C  
ATOM   3524  HG2 PRO A 227      21.906   1.355 -12.737  1.00 85.08           H  
ATOM   3525  HG3 PRO A 227      21.708  -0.209 -13.588  1.00 85.08           H  
ATOM   3526  CD  PRO A 227      20.763   1.503 -14.557  1.00 85.08           C  
ATOM   3527  HD2 PRO A 227      20.545   0.804 -15.365  1.00 85.08           H  
ATOM   3528  HD3 PRO A 227      21.543   2.199 -14.869  1.00 85.08           H  
ATOM   3529  N   ARG A 228      18.464   2.989 -10.841  1.00 75.37           N  
ATOM   3530  H   ARG A 228      17.691   2.340 -10.851  1.00 75.37           H  
ATOM   3531  CA  ARG A 228      18.598   3.864  -9.671  1.00 75.37           C  
ATOM   3532  HA  ARG A 228      19.595   4.303  -9.663  1.00 75.37           H  
ATOM   3533  C   ARG A 228      18.443   3.048  -8.392  1.00 75.37           C  
ATOM   3534  CB  ARG A 228      17.564   5.001  -9.703  1.00 75.37           C  
ATOM   3535  HB2 ARG A 228      17.723   5.621  -8.821  1.00 75.37           H  
ATOM   3536  HB3 ARG A 228      16.565   4.571  -9.633  1.00 75.37           H  
ATOM   3537  O   ARG A 228      17.624   2.129  -8.346  1.00 75.37           O  
ATOM   3538  CG  ARG A 228      17.628   5.897 -10.951  1.00 75.37           C  
ATOM   3539  HG2 ARG A 228      18.649   6.237 -11.126  1.00 75.37           H  
ATOM   3540  HG3 ARG A 228      17.278   5.337 -11.819  1.00 75.37           H  
ATOM   3541  CD  ARG A 228      16.716   7.104 -10.705  1.00 75.37           C  
ATOM   3542  HD2 ARG A 228      15.787   6.736 -10.270  1.00 75.37           H  
ATOM   3543  HD3 ARG A 228      17.191   7.768  -9.982  1.00 75.37           H  
ATOM   3544  NE  ARG A 228      16.395   7.853 -11.933  1.00 75.37           N  
ATOM   3545  HE  ARG A 228      16.946   7.694 -12.764  1.00 75.37           H  
ATOM   3546  NH1 ARG A 228      14.572   8.946 -11.078  1.00 75.37           N  
ATOM   3547 HH11 ARG A 228      14.728   8.560 -10.158  1.00 75.37           H  
ATOM   3548 HH12 ARG A 228      13.622   9.216 -11.292  1.00 75.37           H  
ATOM   3549  NH2 ARG A 228      15.028   9.113 -13.239  1.00 75.37           N  
ATOM   3550 HH21 ARG A 228      14.055   8.961 -13.460  1.00 75.37           H  
ATOM   3551 HH22 ARG A 228      15.069  10.122 -13.250  1.00 75.37           H  
ATOM   3552  CZ  ARG A 228      15.336   8.631 -12.075  1.00 75.37           C  
ATOM   3553  N   ALA A 229      19.205   3.414  -7.370  1.00 75.25           N  
ATOM   3554  H   ALA A 229      19.862   4.170  -7.499  1.00 75.25           H  
ATOM   3555  CA  ALA A 229      19.077   2.921  -6.007  1.00 75.25           C  
ATOM   3556  HA  ALA A 229      18.034   2.688  -5.790  1.00 75.25           H  
ATOM   3557  C   ALA A 229      19.561   4.016  -5.046  1.00 75.25           C  
ATOM   3558  CB  ALA A 229      19.896   1.633  -5.847  1.00 75.25           C  
ATOM   3559  HB1 ALA A 229      19.812   1.278  -4.820  1.00 75.25           H  
ATOM   3560  HB2 ALA A 229      19.517   0.864  -6.520  1.00 75.25           H  
ATOM   3561  HB3 ALA A 229      20.946   1.828  -6.069  1.00 75.25           H  
ATOM   3562  O   ALA A 229      20.690   4.484  -5.186  1.00 75.25           O  
ATOM   3563  N   ASP A 230      18.721   4.402  -4.091  1.00 66.51           N  
ATOM   3564  H   ASP A 230      17.786   4.021  -4.093  1.00 66.51           H  
ATOM   3565  CA  ASP A 230      19.113   5.173  -2.910  1.00 66.51           C  
ATOM   3566  HA  ASP A 230      20.140   5.514  -3.044  1.00 66.51           H  
ATOM   3567  C   ASP A 230      19.090   4.273  -1.663  1.00 66.51           C  
ATOM   3568  CB  ASP A 230      18.231   6.424  -2.753  1.00 66.51           C  
ATOM   3569  HB2 ASP A 230      17.375   6.183  -2.123  1.00 66.51           H  
ATOM   3570  HB3 ASP A 230      17.871   6.733  -3.734  1.00 66.51           H  
ATOM   3571  O   ASP A 230      18.543   3.165  -1.685  1.00 66.51           O  
ATOM   3572  CG  ASP A 230      18.976   7.604  -2.123  1.00 66.51           C  
ATOM   3573  OD1 ASP A 230      19.945   7.344  -1.369  1.00 66.51           O  
ATOM   3574  OD2 ASP A 230      18.584   8.747  -2.433  1.00 66.51           O  
ATOM   3575  N   LYS A 231      19.714   4.730  -0.578  1.00 61.97           N  
ATOM   3576  H   LYS A 231      20.041   5.685  -0.620  1.00 61.97           H  
ATOM   3577  CA  LYS A 231      19.884   3.966   0.666  1.00 61.97           C  
ATOM   3578  HA  LYS A 231      20.197   2.949   0.432  1.00 61.97           H  
ATOM   3579  C   LYS A 231      18.587   3.847   1.457  1.00 61.97           C  
ATOM   3580  CB  LYS A 231      20.942   4.651   1.536  1.00 61.97           C  
ATOM   3581  HB2 LYS A 231      20.638   5.682   1.722  1.00 61.97           H  
ATOM   3582  HB3 LYS A 231      20.995   4.138   2.496  1.00 61.97           H  
ATOM   3583  O   LYS A 231      18.299   2.786   2.014  1.00 61.97           O  
ATOM   3584  CG  LYS A 231      22.326   4.631   0.880  1.00 61.97           C  
ATOM   3585  HG2 LYS A 231      22.656   3.600   0.754  1.00 61.97           H  
ATOM   3586  HG3 LYS A 231      22.288   5.119  -0.094  1.00 61.97           H  
ATOM   3587  CD  LYS A 231      23.308   5.385   1.773  1.00 61.97           C  
ATOM   3588  HD2 LYS A 231      23.350   4.906   2.751  1.00 61.97           H  
ATOM   3589  HD3 LYS A 231      22.951   6.408   1.894  1.00 61.97           H  
ATOM   3590  CE  LYS A 231      24.696   5.397   1.134  1.00 61.97           C  
ATOM   3591  HE2 LYS A 231      25.056   4.371   1.056  1.00 61.97           H  
ATOM   3592  HE3 LYS A 231      24.605   5.807   0.128  1.00 61.97           H  
ATOM   3593  NZ  LYS A 231      25.618   6.223   1.946  1.00 61.97           N  
ATOM   3594  HZ1 LYS A 231      26.540   6.254   1.535  1.00 61.97           H  
ATOM   3595  HZ2 LYS A 231      25.255   7.164   2.006  1.00 61.97           H  
ATOM   3596  HZ3 LYS A 231      25.675   5.861   2.887  1.00 61.97           H  
ATOM   3597  N   ASP A 232      17.824   4.933   1.501  1.00 76.04           N  
ATOM   3598  H   ASP A 232      18.151   5.763   1.027  1.00 76.04           H  
ATOM   3599  CA  ASP A 232      16.746   5.080   2.466  1.00 76.04           C  
ATOM   3600  HA  ASP A 232      17.010   4.493   3.347  1.00 76.04           H  
ATOM   3601  C   ASP A 232      15.433   4.513   1.925  1.00 76.04           C  
ATOM   3602  CB  ASP A 232      16.650   6.534   2.949  1.00 76.04           C  
ATOM   3603  HB2 ASP A 232      15.803   6.621   3.628  1.00 76.04           H  
ATOM   3604  HB3 ASP A 232      16.471   7.183   2.092  1.00 76.04           H  
ATOM   3605  O   ASP A 232      14.932   4.887   0.860  1.00 76.04           O  
ATOM   3606  CG  ASP A 232      17.920   6.987   3.689  1.00 76.04           C  
ATOM   3607  OD1 ASP A 232      18.655   6.105   4.194  1.00 76.04           O  
ATOM   3608  OD2 ASP A 232      18.150   8.213   3.729  1.00 76.04           O  
ATOM   3609  N   LYS A 233      14.871   3.584   2.697  1.00 80.85           N  
ATOM   3610  H   LYS A 233      15.357   3.351   3.551  1.00 80.85           H  
ATOM   3611  CA  LYS A 233      13.577   2.940   2.470  1.00 80.85           C  
ATOM   3612  HA  LYS A 233      12.996   3.565   1.792  1.00 80.85           H  
ATOM   3613  C   LYS A 233      12.837   2.886   3.805  1.00 80.85           C  
ATOM   3614  CB  LYS A 233      13.780   1.561   1.804  1.00 80.85           C  
ATOM   3615  HB2 LYS A 233      14.282   1.707   0.848  1.00 80.85           H  
ATOM   3616  HB3 LYS A 233      12.803   1.123   1.595  1.00 80.85           H  
ATOM   3617  O   LYS A 233      13.432   2.536   4.823  1.00 80.85           O  
ATOM   3618  CG  LYS A 233      14.616   0.584   2.654  1.00 80.85           C  
ATOM   3619  HG2 LYS A 233      14.197   0.524   3.659  1.00 80.85           H  
ATOM   3620  HG3 LYS A 233      15.637   0.959   2.729  1.00 80.85           H  
ATOM   3621  CD  LYS A 233      14.649  -0.844   2.104  1.00 80.85           C  
ATOM   3622  HD2 LYS A 233      15.115  -0.853   1.118  1.00 80.85           H  
ATOM   3623  HD3 LYS A 233      13.629  -1.221   2.033  1.00 80.85           H  
ATOM   3624  CE  LYS A 233      15.464  -1.692   3.090  1.00 80.85           C  
ATOM   3625  HE2 LYS A 233      15.135  -1.454   4.101  1.00 80.85           H  
ATOM   3626  HE3 LYS A 233      16.512  -1.401   3.008  1.00 80.85           H  
ATOM   3627  NZ  LYS A 233      15.304  -3.146   2.855  1.00 80.85           N  
ATOM   3628  HZ1 LYS A 233      14.356  -3.423   3.066  1.00 80.85           H  
ATOM   3629  HZ2 LYS A 233      15.509  -3.387   1.896  1.00 80.85           H  
ATOM   3630  HZ3 LYS A 233      15.901  -3.677   3.473  1.00 80.85           H  
ATOM   3631  N   SER A 234      11.553   3.224   3.830  1.00 86.12           N  
ATOM   3632  H   SER A 234      11.097   3.486   2.968  1.00 86.12           H  
ATOM   3633  CA  SER A 234      10.779   3.269   5.077  1.00 86.12           C  
ATOM   3634  HA  SER A 234      11.188   2.532   5.768  1.00 86.12           H  
ATOM   3635  C   SER A 234       9.313   2.905   4.864  1.00 86.12           C  
ATOM   3636  CB  SER A 234      10.925   4.644   5.747  1.00 86.12           C  
ATOM   3637  HB2 SER A 234      10.457   4.621   6.731  1.00 86.12           H  
ATOM   3638  HB3 SER A 234      11.985   4.867   5.874  1.00 86.12           H  
ATOM   3639  O   SER A 234       8.792   2.989   3.754  1.00 86.12           O  
ATOM   3640  OG  SER A 234      10.324   5.660   4.971  1.00 86.12           O  
ATOM   3641  HG  SER A 234      10.708   6.504   5.220  1.00 86.12           H  
ATOM   3642  N   CYS A 235       8.643   2.478   5.934  1.00 85.87           N  
ATOM   3643  H   CYS A 235       9.124   2.430   6.820  1.00 85.87           H  
ATOM   3644  CA  CYS A 235       7.198   2.283   5.965  1.00 85.87           C  
ATOM   3645  HA  CYS A 235       6.749   2.596   5.023  1.00 85.87           H  
ATOM   3646  C   CYS A 235       6.620   3.156   7.079  1.00 85.87           C  
ATOM   3647  CB  CYS A 235       6.887   0.793   6.160  1.00 85.87           C  
ATOM   3648  HB2 CYS A 235       7.347   0.432   7.080  1.00 85.87           H  
ATOM   3649  HB3 CYS A 235       7.271   0.226   5.312  1.00 85.87           H  
ATOM   3650  O   CYS A 235       6.773   2.838   8.257  1.00 85.87           O  
ATOM   3651  SG  CYS A 235       5.088   0.573   6.265  1.00 85.87           S  
ATOM   3652  HG  CYS A 235       4.913   1.305   7.370  1.00 85.87           H  
ATOM   3653  N   MET A 236       5.954   4.249   6.715  1.00 85.61           N  
ATOM   3654  H   MET A 236       5.831   4.429   5.729  1.00 85.61           H  
ATOM   3655  CA  MET A 236       5.170   5.042   7.659  1.00 85.61           C  
ATOM   3656  HA  MET A 236       5.692   5.082   8.615  1.00 85.61           H  
ATOM   3657  C   MET A 236       3.814   4.364   7.868  1.00 85.61           C  
ATOM   3658  CB  MET A 236       5.035   6.474   7.130  1.00 85.61           C  
ATOM   3659  HB2 MET A 236       4.503   6.458   6.179  1.00 85.61           H  
ATOM   3660  HB3 MET A 236       6.034   6.875   6.961  1.00 85.61           H  
ATOM   3661  O   MET A 236       3.152   4.009   6.894  1.00 85.61           O  
ATOM   3662  CG  MET A 236       4.285   7.396   8.097  1.00 85.61           C  
ATOM   3663  HG2 MET A 236       3.283   6.997   8.255  1.00 85.61           H  
ATOM   3664  HG3 MET A 236       4.800   7.407   9.058  1.00 85.61           H  
ATOM   3665  SD  MET A 236       4.113   9.102   7.506  1.00 85.61           S  
ATOM   3666  CE  MET A 236       5.824   9.683   7.654  1.00 85.61           C  
ATOM   3667  HE1 MET A 236       6.466   9.130   6.968  1.00 85.61           H  
ATOM   3668  HE2 MET A 236       5.864  10.743   7.403  1.00 85.61           H  
ATOM   3669  HE3 MET A 236       6.171   9.542   8.678  1.00 85.61           H  
ATOM   3670  N   VAL A 237       3.402   4.193   9.124  1.00 83.50           N  
ATOM   3671  H   VAL A 237       3.982   4.532   9.878  1.00 83.50           H  
ATOM   3672  CA  VAL A 237       2.092   3.641   9.495  1.00 83.50           C  
ATOM   3673  HA  VAL A 237       1.571   3.311   8.596  1.00 83.50           H  
ATOM   3674  C   VAL A 237       1.269   4.746  10.144  1.00 83.50           C  
ATOM   3675  CB  VAL A 237       2.221   2.421  10.426  1.00 83.50           C  
ATOM   3676  HB  VAL A 237       2.603   2.738  11.397  1.00 83.50           H  
ATOM   3677  O   VAL A 237       1.748   5.408  11.060  1.00 83.50           O  
ATOM   3678  CG1 VAL A 237       0.852   1.762  10.623  1.00 83.50           C  
ATOM   3679 HG11 VAL A 237       0.955   0.881  11.256  1.00 83.50           H  
ATOM   3680 HG12 VAL A 237       0.431   1.468   9.661  1.00 83.50           H  
ATOM   3681 HG13 VAL A 237       0.172   2.454  11.119  1.00 83.50           H  
ATOM   3682  CG2 VAL A 237       3.177   1.363   9.856  1.00 83.50           C  
ATOM   3683 HG21 VAL A 237       2.872   1.104   8.842  1.00 83.50           H  
ATOM   3684 HG22 VAL A 237       3.157   0.476  10.490  1.00 83.50           H  
ATOM   3685 HG23 VAL A 237       4.196   1.750   9.840  1.00 83.50           H  
ATOM   3686  N   ILE A 238       0.049   4.961   9.656  1.00 79.85           N  
ATOM   3687  H   ILE A 238      -0.258   4.383   8.887  1.00 79.85           H  
ATOM   3688  CA  ILE A 238      -0.832   6.056  10.075  1.00 79.85           C  
ATOM   3689  HA  ILE A 238      -0.394   6.551  10.942  1.00 79.85           H  
ATOM   3690  C   ILE A 238      -2.194   5.457  10.472  1.00 79.85           C  
ATOM   3691  CB  ILE A 238      -0.965   7.139   8.970  1.00 79.85           C  
ATOM   3692  HB  ILE A 238      -1.668   6.785   8.216  1.00 79.85           H  
ATOM   3693  O   ILE A 238      -3.021   5.209   9.588  1.00 79.85           O  
ATOM   3694  CG1 ILE A 238       0.364   7.462   8.240  1.00 79.85           C  
ATOM   3695 HG12 ILE A 238       1.088   7.847   8.958  1.00 79.85           H  
ATOM   3696 HG13 ILE A 238       0.768   6.549   7.804  1.00 79.85           H  
ATOM   3697  CG2 ILE A 238      -1.554   8.413   9.603  1.00 79.85           C  
ATOM   3698 HG21 ILE A 238      -0.814   8.885  10.249  1.00 79.85           H  
ATOM   3699 HG22 ILE A 238      -1.860   9.118   8.831  1.00 79.85           H  
ATOM   3700 HG23 ILE A 238      -2.429   8.173  10.208  1.00 79.85           H  
ATOM   3701  CD1 ILE A 238       0.221   8.464   7.085  1.00 79.85           C  
ATOM   3702 HD11 ILE A 238      -0.021   9.456   7.468  1.00 79.85           H  
ATOM   3703 HD12 ILE A 238       1.164   8.522   6.542  1.00 79.85           H  
ATOM   3704 HD13 ILE A 238      -0.560   8.133   6.400  1.00 79.85           H  
ATOM   3705  N   PRO A 239      -2.443   5.168  11.764  1.00 75.65           N  
ATOM   3706  CA  PRO A 239      -3.778   4.822  12.252  1.00 75.65           C  
ATOM   3707  HA  PRO A 239      -4.222   4.039  11.637  1.00 75.65           H  
ATOM   3708  C   PRO A 239      -4.680   6.063  12.214  1.00 75.65           C  
ATOM   3709  CB  PRO A 239      -3.565   4.296  13.672  1.00 75.65           C  
ATOM   3710  HB2 PRO A 239      -4.429   4.471  14.312  1.00 75.65           H  
ATOM   3711  HB3 PRO A 239      -3.331   3.232  13.633  1.00 75.65           H  
ATOM   3712  O   PRO A 239      -4.248   7.164  12.557  1.00 75.65           O  
ATOM   3713  CG  PRO A 239      -2.335   5.070  14.149  1.00 75.65           C  
ATOM   3714  HG2 PRO A 239      -2.639   6.047  14.524  1.00 75.65           H  
ATOM   3715  HG3 PRO A 239      -1.786   4.524  14.916  1.00 75.65           H  
ATOM   3716  CD  PRO A 239      -1.504   5.246  12.877  1.00 75.65           C  
ATOM   3717  HD2 PRO A 239      -0.994   6.209  12.913  1.00 75.65           H  
ATOM   3718  HD3 PRO A 239      -0.776   4.439  12.795  1.00 75.65           H  
ATOM   3719  N   LEU A 240      -5.922   5.910  11.754  1.00 67.49           N  
ATOM   3720  H   LEU A 240      -6.233   4.987  11.487  1.00 67.49           H  
ATOM   3721  CA  LEU A 240      -6.795   7.024  11.381  1.00 67.49           C  
ATOM   3722  HA  LEU A 240      -6.432   7.939  11.848  1.00 67.49           H  
ATOM   3723  C   LEU A 240      -8.220   6.793  11.894  1.00 67.49           C  
ATOM   3724  CB  LEU A 240      -6.727   7.200   9.853  1.00 67.49           C  
ATOM   3725  HB2 LEU A 240      -6.820   6.220   9.385  1.00 67.49           H  
ATOM   3726  HB3 LEU A 240      -7.564   7.812   9.514  1.00 67.49           H  
ATOM   3727  O   LEU A 240      -8.928   5.902  11.441  1.00 67.49           O  
ATOM   3728  CG  LEU A 240      -5.403   7.864   9.421  1.00 67.49           C  
ATOM   3729  HG  LEU A 240      -4.571   7.472  10.006  1.00 67.49           H  
ATOM   3730  CD1 LEU A 240      -5.080   7.572   7.968  1.00 67.49           C  
ATOM   3731 HD11 LEU A 240      -5.867   7.996   7.344  1.00 67.49           H  
ATOM   3732 HD12 LEU A 240      -5.015   6.492   7.842  1.00 67.49           H  
ATOM   3733 HD13 LEU A 240      -4.119   8.015   7.709  1.00 67.49           H  
ATOM   3734  CD2 LEU A 240      -5.452   9.384   9.586  1.00 67.49           C  
ATOM   3735 HD21 LEU A 240      -4.505   9.819   9.265  1.00 67.49           H  
ATOM   3736 HD22 LEU A 240      -5.599   9.635  10.636  1.00 67.49           H  
ATOM   3737 HD23 LEU A 240      -6.265   9.804   8.994  1.00 67.49           H  
ATOM   3738  N   ASN A 241      -8.621   7.633  12.849  1.00 59.13           N  
ATOM   3739  H   ASN A 241      -7.950   8.329  13.141  1.00 59.13           H  
ATOM   3740  CA  ASN A 241      -9.866   7.560  13.619  1.00 59.13           C  
ATOM   3741  HA  ASN A 241      -9.784   6.750  14.343  1.00 59.13           H  
ATOM   3742  C   ASN A 241     -11.116   7.295  12.753  1.00 59.13           C  
ATOM   3743  CB  ASN A 241      -9.949   8.906  14.377  1.00 59.13           C  
ATOM   3744  HB2 ASN A 241      -9.961   9.723  13.656  1.00 59.13           H  
ATOM   3745  HB3 ASN A 241      -9.053   9.010  14.989  1.00 59.13           H  
ATOM   3746  O   ASN A 241     -11.398   8.063  11.833  1.00 59.13           O  
ATOM   3747  CG  ASN A 241     -11.151   9.089  15.289  1.00 59.13           C  
ATOM   3748  ND2 ASN A 241     -11.065  10.009  16.221  1.00 59.13           N  
ATOM   3749 HD21 ASN A 241     -11.848  10.095  16.853  1.00 59.13           H  
ATOM   3750 HD22 ASN A 241     -10.210  10.529  16.359  1.00 59.13           H  
ATOM   3751  OD1 ASN A 241     -12.188   8.461  15.166  1.00 59.13           O  
ATOM   3752  N   ARG A 242     -11.926   6.286  13.117  1.00 52.39           N  
ATOM   3753  H   ARG A 242     -11.599   5.694  13.868  1.00 52.39           H  
ATOM   3754  CA  ARG A 242     -13.243   5.965  12.513  1.00 52.39           C  
ATOM   3755  HA  ARG A 242     -13.087   5.478  11.551  1.00 52.39           H  
ATOM   3756  C   ARG A 242     -14.169   7.156  12.241  1.00 52.39           C  
ATOM   3757  CB  ARG A 242     -13.996   5.035  13.474  1.00 52.39           C  
ATOM   3758  HB2 ARG A 242     -15.068   5.100  13.290  1.00 52.39           H  
ATOM   3759  HB3 ARG A 242     -13.813   5.356  14.500  1.00 52.39           H  
ATOM   3760  O   ARG A 242     -14.951   7.097  11.291  1.00 52.39           O  
ATOM   3761  CG  ARG A 242     -13.591   3.575  13.306  1.00 52.39           C  
ATOM   3762  HG2 ARG A 242     -13.983   3.202  12.360  1.00 52.39           H  
ATOM   3763  HG3 ARG A 242     -12.505   3.484  13.293  1.00 52.39           H  
ATOM   3764  CD  ARG A 242     -14.161   2.759  14.469  1.00 52.39           C  
ATOM   3765  HD2 ARG A 242     -13.696   3.101  15.393  1.00 52.39           H  
ATOM   3766  HD3 ARG A 242     -15.238   2.911  14.542  1.00 52.39           H  
ATOM   3767  NE  ARG A 242     -13.840   1.345  14.273  1.00 52.39           N  
ATOM   3768  HE  ARG A 242     -12.895   1.087  14.516  1.00 52.39           H  
ATOM   3769  NH1 ARG A 242     -15.776   0.552  13.302  1.00 52.39           N  
ATOM   3770 HH11 ARG A 242     -16.273   1.365  13.637  1.00 52.39           H  
ATOM   3771 HH12 ARG A 242     -16.224  -0.166  12.751  1.00 52.39           H  
ATOM   3772  NH2 ARG A 242     -13.897  -0.614  13.177  1.00 52.39           N  
ATOM   3773 HH21 ARG A 242     -14.373  -1.334  12.653  1.00 52.39           H  
ATOM   3774 HH22 ARG A 242     -12.918  -0.688  13.416  1.00 52.39           H  
ATOM   3775  CZ  ARG A 242     -14.512   0.441  13.597  1.00 52.39           C  
ATOM   3776  N   ALA A 243     -14.135   8.195  13.078  1.00 50.11           N  
ATOM   3777  H   ALA A 243     -13.474   8.163  13.841  1.00 50.11           H  
ATOM   3778  CA  ALA A 243     -14.933   9.410  12.900  1.00 50.11           C  
ATOM   3779  HA  ALA A 243     -15.984   9.132  12.823  1.00 50.11           H  
ATOM   3780  C   ALA A 243     -14.559  10.162  11.610  1.00 50.11           C  
ATOM   3781  CB  ALA A 243     -14.752  10.294  14.139  1.00 50.11           C  
ATOM   3782  HB1 ALA A 243     -15.038   9.745  15.036  1.00 50.11           H  
ATOM   3783  HB2 ALA A 243     -15.379  11.181  14.050  1.00 50.11           H  
ATOM   3784  HB3 ALA A 243     -13.712  10.607  14.228  1.00 50.11           H  
ATOM   3785  O   ALA A 243     -15.427  10.733  10.948  1.00 50.11           O  
ATOM   3786  N   ILE A 244     -13.289  10.085  11.198  1.00 46.65           N  
ATOM   3787  H   ILE A 244     -12.650   9.522  11.742  1.00 46.65           H  
ATOM   3788  CA  ILE A 244     -12.837  10.447   9.855  1.00 46.65           C  
ATOM   3789  HA  ILE A 244     -13.353  11.357   9.548  1.00 46.65           H  
ATOM   3790  C   ILE A 244     -13.265   9.312   8.919  1.00 46.65           C  
ATOM   3791  CB  ILE A 244     -11.313  10.730   9.807  1.00 46.65           C  
ATOM   3792  HB  ILE A 244     -10.773   9.798   9.975  1.00 46.65           H  
ATOM   3793  O   ILE A 244     -12.495   8.409   8.589  1.00 46.65           O  
ATOM   3794  CG1 ILE A 244     -10.884  11.735  10.904  1.00 46.65           C  
ATOM   3795 HG12 ILE A 244     -11.383  12.690  10.739  1.00 46.65           H  
ATOM   3796 HG13 ILE A 244     -11.190  11.359  11.880  1.00 46.65           H  
ATOM   3797  CG2 ILE A 244     -10.940  11.264   8.408  1.00 46.65           C  
ATOM   3798 HG21 ILE A 244      -9.858  11.367   8.321  1.00 46.65           H  
ATOM   3799 HG22 ILE A 244     -11.257  10.565   7.634  1.00 46.65           H  
ATOM   3800 HG23 ILE A 244     -11.411  12.232   8.235  1.00 46.65           H  
ATOM   3801  CD1 ILE A 244      -9.370  11.968  10.982  1.00 46.65           C  
ATOM   3802 HD11 ILE A 244      -8.852  11.014  11.076  1.00 46.65           H  
ATOM   3803 HD12 ILE A 244      -9.146  12.579  11.857  1.00 46.65           H  
ATOM   3804 HD13 ILE A 244      -9.014  12.493  10.096  1.00 46.65           H  
ATOM   3805  N   ARG A 245     -14.534   9.345   8.495  1.00 38.60           N  
ATOM   3806  H   ARG A 245     -15.130  10.052   8.902  1.00 38.60           H  
ATOM   3807  CA  ARG A 245     -15.080   8.428   7.489  1.00 38.60           C  
ATOM   3808  HA  ARG A 245     -15.000   7.411   7.874  1.00 38.60           H  
ATOM   3809  C   ARG A 245     -14.234   8.508   6.212  1.00 38.60           C  
ATOM   3810  CB  ARG A 245     -16.563   8.756   7.206  1.00 38.60           C  
ATOM   3811  HB2 ARG A 245     -16.767   9.795   7.466  1.00 38.60           H  
ATOM   3812  HB3 ARG A 245     -16.748   8.655   6.137  1.00 38.60           H  
ATOM   3813  O   ARG A 245     -14.456   9.359   5.353  1.00 38.60           O  
ATOM   3814  CG  ARG A 245     -17.563   7.838   7.926  1.00 38.60           C  
ATOM   3815  HG2 ARG A 245     -17.350   6.802   7.662  1.00 38.60           H  
ATOM   3816  HG3 ARG A 245     -17.470   7.962   9.005  1.00 38.60           H  
ATOM   3817  CD  ARG A 245     -18.989   8.200   7.472  1.00 38.60           C  
ATOM   3818  HD2 ARG A 245     -19.005   8.247   6.383  1.00 38.60           H  
ATOM   3819  HD3 ARG A 245     -19.237   9.189   7.857  1.00 38.60           H  
ATOM   3820  NE  ARG A 245     -20.002   7.224   7.924  1.00 38.60           N  
ATOM   3821  HE  ARG A 245     -19.715   6.560   8.629  1.00 38.60           H  
ATOM   3822  NH1 ARG A 245     -21.755   7.991   6.624  1.00 38.60           N  
ATOM   3823 HH11 ARG A 245     -21.200   8.740   6.236  1.00 38.60           H  
ATOM   3824 HH12 ARG A 245     -22.711   7.924   6.305  1.00 38.60           H  
ATOM   3825  NH2 ARG A 245     -22.052   6.224   7.948  1.00 38.60           N  
ATOM   3826 HH21 ARG A 245     -22.996   6.168   7.593  1.00 38.60           H  
ATOM   3827 HH22 ARG A 245     -21.729   5.548   8.624  1.00 38.60           H  
ATOM   3828  CZ  ARG A 245     -21.258   7.158   7.500  1.00 38.60           C  
ATOM   3829  N   ALA A 246     -13.334   7.544   6.036  1.00 42.34           N  
ATOM   3830  H   ALA A 246     -13.053   7.018   6.851  1.00 42.34           H  
ATOM   3831  CA  ALA A 246     -12.606   7.336   4.785  1.00 42.34           C  
ATOM   3832  HA  ALA A 246     -12.175   8.291   4.486  1.00 42.34           H  
ATOM   3833  C   ALA A 246     -13.505   6.887   3.617  1.00 42.34           C  
ATOM   3834  CB  ALA A 246     -11.450   6.382   5.049  1.00 42.34           C  
ATOM   3835  HB1 ALA A 246     -10.865   6.255   4.138  1.00 42.34           H  
ATOM   3836  HB2 ALA A 246     -10.816   6.824   5.818  1.00 42.34           H  
ATOM   3837  HB3 ALA A 246     -11.825   5.413   5.379  1.00 42.34           H  
ATOM   3838  O   ALA A 246     -13.023   6.818   2.492  1.00 42.34           O  
ATOM   3839  N   ARG A 247     -14.817   6.728   3.882  1.00 41.74           N  
ATOM   3840  H   ARG A 247     -15.082   6.715   4.857  1.00 41.74           H  
ATOM   3841  CA  ARG A 247     -15.911   6.823   2.896  1.00 41.74           C  
ATOM   3842  HA  ARG A 247     -15.832   5.978   2.212  1.00 41.74           H  
ATOM   3843  C   ARG A 247     -15.856   8.078   2.026  1.00 41.74           C  
ATOM   3844  CB  ARG A 247     -17.289   6.834   3.582  1.00 41.74           C  
ATOM   3845  HB2 ARG A 247     -18.031   6.958   2.792  1.00 41.74           H  
ATOM   3846  HB3 ARG A 247     -17.372   7.709   4.227  1.00 41.74           H  
ATOM   3847  O   ARG A 247     -16.532   8.194   1.009  1.00 41.74           O  
ATOM   3848  CG  ARG A 247     -17.643   5.575   4.385  1.00 41.74           C  
ATOM   3849  HG2 ARG A 247     -17.292   4.694   3.847  1.00 41.74           H  
ATOM   3850  HG3 ARG A 247     -17.144   5.595   5.353  1.00 41.74           H  
ATOM   3851  CD  ARG A 247     -19.166   5.470   4.579  1.00 41.74           C  
ATOM   3852  HD2 ARG A 247     -19.670   5.888   3.708  1.00 41.74           H  
ATOM   3853  HD3 ARG A 247     -19.459   6.051   5.454  1.00 41.74           H  
ATOM   3854  NE  ARG A 247     -19.599   4.069   4.727  1.00 41.74           N  
ATOM   3855  HE  ARG A 247     -18.890   3.374   4.541  1.00 41.74           H  
ATOM   3856  NH1 ARG A 247     -21.874   4.426   4.569  1.00 41.74           N  
ATOM   3857 HH11 ARG A 247     -22.752   4.000   4.308  1.00 41.74           H  
ATOM   3858 HH12 ARG A 247     -21.674   5.316   4.135  1.00 41.74           H  
ATOM   3859  NH2 ARG A 247     -21.101   2.351   4.738  1.00 41.74           N  
ATOM   3860 HH21 ARG A 247     -22.042   2.054   4.524  1.00 41.74           H  
ATOM   3861 HH22 ARG A 247     -20.343   1.715   4.538  1.00 41.74           H  
ATOM   3862  CZ  ARG A 247     -20.849   3.628   4.692  1.00 41.74           C  
ATOM   3863  N   SER A 248     -15.104   9.078   2.473  1.00 43.10           N  
ATOM   3864  H   SER A 248     -14.644   8.980   3.367  1.00 43.10           H  
ATOM   3865  CA  SER A 248     -14.851  10.245   1.670  1.00 43.10           C  
ATOM   3866  HA  SER A 248     -15.814  10.563   1.270  1.00 43.10           H  
ATOM   3867  C   SER A 248     -13.915   9.898   0.507  1.00 43.10           C  
ATOM   3868  CB  SER A 248     -14.332  11.379   2.546  1.00 43.10           C  
ATOM   3869  HB2 SER A 248     -14.948  11.466   3.441  1.00 43.10           H  
ATOM   3870  HB3 SER A 248     -13.301  11.185   2.840  1.00 43.10           H  
ATOM   3871  O   SER A 248     -12.705   9.768   0.700  1.00 43.10           O  
ATOM   3872  OG  SER A 248     -14.420  12.574   1.805  1.00 43.10           O  
ATOM   3873  HG  SER A 248     -15.145  13.089   2.166  1.00 43.10           H  
ATOM   3874  N   GLN A 249     -14.446   9.898  -0.722  1.00 45.54           N  
ATOM   3875  H   GLN A 249     -15.453   9.861  -0.785  1.00 45.54           H  
ATOM   3876  CA  GLN A 249     -13.708  10.019  -1.991  1.00 45.54           C  
ATOM   3877  HA  GLN A 249     -13.293   9.050  -2.271  1.00 45.54           H  
ATOM   3878  C   GLN A 249     -12.573  11.041  -1.889  1.00 45.54           C  
ATOM   3879  CB  GLN A 249     -14.703  10.489  -3.074  1.00 45.54           C  
ATOM   3880  HB2 GLN A 249     -15.261  11.338  -2.681  1.00 45.54           H  
ATOM   3881  HB3 GLN A 249     -15.418   9.688  -3.264  1.00 45.54           H  
ATOM   3882  O   GLN A 249     -11.539  10.907  -2.537  1.00 45.54           O  
ATOM   3883  CG  GLN A 249     -14.084  10.946  -4.413  1.00 45.54           C  
ATOM   3884  HG2 GLN A 249     -14.891  11.327  -5.038  1.00 45.54           H  
ATOM   3885  HG3 GLN A 249     -13.396  11.776  -4.252  1.00 45.54           H  
ATOM   3886  CD  GLN A 249     -13.381   9.850  -5.210  1.00 45.54           C  
ATOM   3887  NE2 GLN A 249     -12.510  10.176  -6.139  1.00 45.54           N  
ATOM   3888 HE21 GLN A 249     -12.332   9.445  -6.813  1.00 45.54           H  
ATOM   3889 HE22 GLN A 249     -12.105  11.099  -6.196  1.00 45.54           H  
ATOM   3890  OE1 GLN A 249     -13.599   8.664  -5.072  1.00 45.54           O  
ATOM   3891  N   ALA A 250     -12.761  12.071  -1.072  1.00 46.37           N  
ATOM   3892  H   ALA A 250     -13.623  12.103  -0.546  1.00 46.37           H  
ATOM   3893  CA  ALA A 250     -11.780  13.096  -0.803  1.00 46.37           C  
ATOM   3894  HA  ALA A 250     -11.330  13.418  -1.743  1.00 46.37           H  
ATOM   3895  C   ALA A 250     -10.687  12.675   0.162  1.00 46.37           C  
ATOM   3896  CB  ALA A 250     -12.516  14.246  -0.195  1.00 46.37           C  
ATOM   3897  HB1 ALA A 250     -11.990  15.172  -0.428  1.00 46.37           H  
ATOM   3898  HB2 ALA A 250     -12.577  14.116   0.885  1.00 46.37           H  
ATOM   3899  HB3 ALA A 250     -13.529  14.244  -0.598  1.00 46.37           H  
ATOM   3900  O   ALA A 250      -9.546  13.025  -0.070  1.00 46.37           O  
ATOM   3901  N   PHE A 251     -10.975  11.891   1.198  1.00 51.10           N  
ATOM   3902  H   PHE A 251     -11.917  11.544   1.311  1.00 51.10           H  
ATOM   3903  CA  PHE A 251      -9.898  11.248   1.940  1.00 51.10           C  
ATOM   3904  HA  PHE A 251      -9.215  12.023   2.289  1.00 51.10           H  
ATOM   3905  C   PHE A 251      -9.087  10.330   0.998  1.00 51.10           C  
ATOM   3906  CB  PHE A 251     -10.453  10.536   3.180  1.00 51.10           C  
ATOM   3907  HB2 PHE A 251     -11.045  11.234   3.772  1.00 51.10           H  
ATOM   3908  HB3 PHE A 251     -11.087   9.703   2.879  1.00 51.10           H  
ATOM   3909  O   PHE A 251      -7.857  10.322   1.038  1.00 51.10           O  
ATOM   3910  CG  PHE A 251      -9.297  10.033   4.005  1.00 51.10           C  
ATOM   3911  CD1 PHE A 251      -8.695   8.823   3.634  1.00 51.10           C  
ATOM   3912  HD1 PHE A 251      -9.155   8.181   2.898  1.00 51.10           H  
ATOM   3913  CD2 PHE A 251      -8.676  10.875   4.948  1.00 51.10           C  
ATOM   3914  HD2 PHE A 251      -9.134  11.813   5.225  1.00 51.10           H  
ATOM   3915  CE1 PHE A 251      -7.420   8.514   4.114  1.00 51.10           C  
ATOM   3916  HE1 PHE A 251      -6.925   7.632   3.736  1.00 51.10           H  
ATOM   3917  CE2 PHE A 251      -7.420  10.527   5.478  1.00 51.10           C  
ATOM   3918  HE2 PHE A 251      -6.929  11.178   6.186  1.00 51.10           H  
ATOM   3919  CZ  PHE A 251      -6.776   9.361   5.031  1.00 51.10           C  
ATOM   3920  HZ  PHE A 251      -5.783   9.122   5.380  1.00 51.10           H  
ATOM   3921  N   ILE A 252      -9.742   9.680   0.029  1.00 50.68           N  
ATOM   3922  H   ILE A 252     -10.752   9.663   0.063  1.00 50.68           H  
ATOM   3923  CA  ILE A 252      -9.049   8.996  -1.075  1.00 50.68           C  
ATOM   3924  HA  ILE A 252      -8.287   8.361  -0.621  1.00 50.68           H  
ATOM   3925  C   ILE A 252      -8.289  10.007  -1.975  1.00 50.68           C  
ATOM   3926  CB  ILE A 252     -10.006   8.048  -1.848  1.00 50.68           C  
ATOM   3927  HB  ILE A 252     -10.716   8.645  -2.421  1.00 50.68           H  
ATOM   3928  O   ILE A 252      -7.197   9.689  -2.435  1.00 50.68           O  
ATOM   3929  CG1 ILE A 252     -10.812   7.129  -0.895  1.00 50.68           C  
ATOM   3930 HG12 ILE A 252     -10.125   6.481  -0.350  1.00 50.68           H  
ATOM   3931 HG13 ILE A 252     -11.347   7.732  -0.161  1.00 50.68           H  
ATOM   3932  CG2 ILE A 252      -9.213   7.183  -2.848  1.00 50.68           C  
ATOM   3933 HG21 ILE A 252      -9.897   6.627  -3.489  1.00 50.68           H  
ATOM   3934 HG22 ILE A 252      -8.568   7.798  -3.476  1.00 50.68           H  
ATOM   3935 HG23 ILE A 252      -8.590   6.474  -2.305  1.00 50.68           H  
ATOM   3936  CD1 ILE A 252     -11.873   6.267  -1.592  1.00 50.68           C  
ATOM   3937 HD11 ILE A 252     -12.518   6.890  -2.211  1.00 50.68           H  
ATOM   3938 HD12 ILE A 252     -12.488   5.774  -0.838  1.00 50.68           H  
ATOM   3939 HD13 ILE A 252     -11.404   5.502  -2.210  1.00 50.68           H  
ATOM   3940  N   GLU A 253      -8.769  11.243  -2.191  1.00 52.24           N  
ATOM   3941  H   GLU A 253      -9.701  11.444  -1.857  1.00 52.24           H  
ATOM   3942  CA  GLU A 253      -7.981  12.358  -2.773  1.00 52.24           C  
ATOM   3943  HA  GLU A 253      -7.481  11.990  -3.669  1.00 52.24           H  
ATOM   3944  C   GLU A 253      -6.823  12.849  -1.875  1.00 52.24           C  
ATOM   3945  CB  GLU A 253      -8.825  13.558  -3.264  1.00 52.24           C  
ATOM   3946  HB2 GLU A 253      -8.131  14.296  -3.667  1.00 52.24           H  
ATOM   3947  HB3 GLU A 253      -9.303  14.033  -2.408  1.00 52.24           H  
ATOM   3948  O   GLU A 253      -5.808  13.295  -2.403  1.00 52.24           O  
ATOM   3949  CG  GLU A 253      -9.899  13.323  -4.350  1.00 52.24           C  
ATOM   3950  HG2 GLU A 253     -10.305  14.295  -4.631  1.00 52.24           H  
ATOM   3951  HG3 GLU A 253     -10.727  12.763  -3.914  1.00 52.24           H  
ATOM   3952  CD  GLU A 253      -9.420  12.609  -5.626  1.00 52.24           C  
ATOM   3953  OE1 GLU A 253     -10.182  11.763  -6.157  1.00 52.24           O  
ATOM   3954  OE2 GLU A 253      -8.278  12.833  -6.080  1.00 52.24           O  
ATOM   3955  N   ALA A 254      -6.893  12.714  -0.547  1.00 55.52           N  
ATOM   3956  H   ALA A 254      -7.767  12.398  -0.152  1.00 55.52           H  
ATOM   3957  CA  ALA A 254      -5.798  13.028   0.374  1.00 55.52           C  
ATOM   3958  HA  ALA A 254      -5.361  13.983   0.081  1.00 55.52           H  
ATOM   3959  C   ALA A 254      -4.700  11.961   0.292  1.00 55.52           C  
ATOM   3960  CB  ALA A 254      -6.324  13.174   1.808  1.00 55.52           C  
ATOM   3961  HB1 ALA A 254      -6.672  12.216   2.194  1.00 55.52           H  
ATOM   3962  HB2 ALA A 254      -5.521  13.531   2.452  1.00 55.52           H  
ATOM   3963  HB3 ALA A 254      -7.146  13.890   1.845  1.00 55.52           H  
ATOM   3964  O   ALA A 254      -3.523  12.288   0.150  1.00 55.52           O  
ATOM   3965  N   CYS A 255      -5.078  10.681   0.265  1.00 54.51           N  
ATOM   3966  H   CYS A 255      -6.042  10.460   0.470  1.00 54.51           H  
ATOM   3967  CA  CYS A 255      -4.151   9.594  -0.041  1.00 54.51           C  
ATOM   3968  HA  CYS A 255      -3.271   9.706   0.592  1.00 54.51           H  
ATOM   3969  C   CYS A 255      -3.634   9.648  -1.486  1.00 54.51           C  
ATOM   3970  CB  CYS A 255      -4.806   8.251   0.283  1.00 54.51           C  
ATOM   3971  HB2 CYS A 255      -4.260   7.451  -0.217  1.00 54.51           H  
ATOM   3972  HB3 CYS A 255      -5.844   8.238  -0.050  1.00 54.51           H  
ATOM   3973  O   CYS A 255      -2.485   9.276  -1.722  1.00 54.51           O  
ATOM   3974  SG  CYS A 255      -4.715   7.974   2.071  1.00 54.51           S  
ATOM   3975  HG  CYS A 255      -3.384   8.000   2.186  1.00 54.51           H  
ATOM   3976  N   LYS A 256      -4.410  10.174  -2.448  1.00 53.15           N  
ATOM   3977  H   LYS A 256      -5.378  10.370  -2.236  1.00 53.15           H  
ATOM   3978  CA  LYS A 256      -3.855  10.576  -3.750  1.00 53.15           C  
ATOM   3979  HA  LYS A 256      -3.266   9.745  -4.138  1.00 53.15           H  
ATOM   3980  C   LYS A 256      -2.855  11.715  -3.569  1.00 53.15           C  
ATOM   3981  CB  LYS A 256      -4.933  10.925  -4.793  1.00 53.15           C  
ATOM   3982  HB2 LYS A 256      -5.604  11.669  -4.365  1.00 53.15           H  
ATOM   3983  HB3 LYS A 256      -4.456  11.388  -5.656  1.00 53.15           H  
ATOM   3984  O   LYS A 256      -1.803  11.607  -4.155  1.00 53.15           O  
ATOM   3985  CG  LYS A 256      -5.718   9.692  -5.285  1.00 53.15           C  
ATOM   3986  HG2 LYS A 256      -5.138   9.197  -6.064  1.00 53.15           H  
ATOM   3987  HG3 LYS A 256      -5.854   9.006  -4.449  1.00 53.15           H  
ATOM   3988  CD  LYS A 256      -7.105  10.041  -5.835  1.00 53.15           C  
ATOM   3989  HD2 LYS A 256      -7.016  10.647  -6.737  1.00 53.15           H  
ATOM   3990  HD3 LYS A 256      -7.599  10.640  -5.069  1.00 53.15           H  
ATOM   3991  CE  LYS A 256      -8.028   8.843  -6.088  1.00 53.15           C  
ATOM   3992  HE2 LYS A 256      -7.734   8.028  -5.426  1.00 53.15           H  
ATOM   3993  HE3 LYS A 256      -7.914   8.511  -7.120  1.00 53.15           H  
ATOM   3994  NZ  LYS A 256      -9.443   9.215  -5.809  1.00 53.15           N  
ATOM   3995  HZ1 LYS A 256     -10.113   8.499  -6.050  1.00 53.15           H  
ATOM   3996  HZ2 LYS A 256      -9.700  10.086  -6.249  1.00 53.15           H  
ATOM   3997  HZ3 LYS A 256      -9.574   9.424  -4.829  1.00 53.15           H  
ATOM   3998  N   LEU A 257      -3.075  12.733  -2.738  1.00 51.94           N  
ATOM   3999  H   LEU A 257      -3.982  12.802  -2.299  1.00 51.94           H  
ATOM   4000  CA  LEU A 257      -2.114  13.831  -2.528  1.00 51.94           C  
ATOM   4001  HA  LEU A 257      -1.805  14.183  -3.512  1.00 51.94           H  
ATOM   4002  C   LEU A 257      -0.796  13.438  -1.832  1.00 51.94           C  
ATOM   4003  CB  LEU A 257      -2.809  14.986  -1.790  1.00 51.94           C  
ATOM   4004  HB2 LEU A 257      -2.070  15.549  -1.220  1.00 51.94           H  
ATOM   4005  HB3 LEU A 257      -3.523  14.580  -1.073  1.00 51.94           H  
ATOM   4006  O   LEU A 257       0.219  14.086  -2.086  1.00 51.94           O  
ATOM   4007  CG  LEU A 257      -3.528  15.953  -2.742  1.00 51.94           C  
ATOM   4008  HG  LEU A 257      -4.170  15.405  -3.431  1.00 51.94           H  
ATOM   4009  CD1 LEU A 257      -4.391  16.904  -1.924  1.00 51.94           C  
ATOM   4010 HD11 LEU A 257      -5.155  16.321  -1.409  1.00 51.94           H  
ATOM   4011 HD12 LEU A 257      -3.774  17.434  -1.199  1.00 51.94           H  
ATOM   4012 HD13 LEU A 257      -4.893  17.610  -2.586  1.00 51.94           H  
ATOM   4013  CD2 LEU A 257      -2.518  16.785  -3.541  1.00 51.94           C  
ATOM   4014 HD21 LEU A 257      -3.008  17.647  -3.993  1.00 51.94           H  
ATOM   4015 HD22 LEU A 257      -2.080  16.182  -4.337  1.00 51.94           H  
ATOM   4016 HD23 LEU A 257      -1.726  17.149  -2.885  1.00 51.94           H  
ATOM   4017  N   ILE A 258      -0.757  12.350  -1.051  1.00 54.71           N  
ATOM   4018  H   ILE A 258      -1.638  11.931  -0.789  1.00 54.71           H  
ATOM   4019  CA  ILE A 258       0.507  11.704  -0.614  1.00 54.71           C  
ATOM   4020  HA  ILE A 258       1.093  12.434  -0.055  1.00 54.71           H  
ATOM   4021  C   ILE A 258       1.357  11.285  -1.840  1.00 54.71           C  
ATOM   4022  CB  ILE A 258       0.201  10.502   0.324  1.00 54.71           C  
ATOM   4023  HB  ILE A 258      -0.446   9.808  -0.212  1.00 54.71           H  
ATOM   4024  O   ILE A 258       2.594  11.241  -1.791  1.00 54.71           O  
ATOM   4025  CG1 ILE A 258      -0.536  10.970   1.603  1.00 54.71           C  
ATOM   4026 HG12 ILE A 258      -1.421  11.541   1.322  1.00 54.71           H  
ATOM   4027 HG13 ILE A 258       0.113  11.634   2.173  1.00 54.71           H  
ATOM   4028  CG2 ILE A 258       1.480   9.736   0.717  1.00 54.71           C  
ATOM   4029 HG21 ILE A 258       1.976   9.329  -0.164  1.00 54.71           H  
ATOM   4030 HG22 ILE A 258       2.167  10.396   1.247  1.00 54.71           H  
ATOM   4031 HG23 ILE A 258       1.236   8.887   1.356  1.00 54.71           H  
ATOM   4032  CD1 ILE A 258      -1.013   9.836   2.524  1.00 54.71           C  
ATOM   4033 HD11 ILE A 258      -0.168   9.389   3.048  1.00 54.71           H  
ATOM   4034 HD12 ILE A 258      -1.527   9.069   1.944  1.00 54.71           H  
ATOM   4035 HD13 ILE A 258      -1.701  10.241   3.266  1.00 54.71           H  
ATOM   4036  N   ILE A 259       0.692  11.043  -2.973  1.00 50.29           N  
ATOM   4037  H   ILE A 259      -0.314  11.138  -2.948  1.00 50.29           H  
ATOM   4038  CA  ILE A 259       1.265  10.812  -4.296  1.00 50.29           C  
ATOM   4039  HA  ILE A 259       2.350  10.791  -4.190  1.00 50.29           H  
ATOM   4040  C   ILE A 259       0.894  11.981  -5.252  1.00 50.29           C  
ATOM   4041  CB  ILE A 259       0.821   9.433  -4.846  1.00 50.29           C  
ATOM   4042  HB  ILE A 259      -0.189   9.506  -5.249  1.00 50.29           H  
ATOM   4043  O   ILE A 259      -0.019  11.867  -6.064  1.00 50.29           O  
ATOM   4044  CG1 ILE A 259       0.809   8.278  -3.815  1.00 50.29           C  
ATOM   4045 HG12 ILE A 259       1.795   8.174  -3.362  1.00 50.29           H  
ATOM   4046 HG13 ILE A 259       0.094   8.520  -3.029  1.00 50.29           H  
ATOM   4047  CG2 ILE A 259       1.817   9.142  -5.971  1.00 50.29           C  
ATOM   4048 HG21 ILE A 259       2.814   9.131  -5.530  1.00 50.29           H  
ATOM   4049 HG22 ILE A 259       1.788   9.927  -6.727  1.00 50.29           H  
ATOM   4050 HG23 ILE A 259       1.615   8.186  -6.455  1.00 50.29           H  
ATOM   4051  CD1 ILE A 259       0.379   6.927  -4.412  1.00 50.29           C  
ATOM   4052 HD11 ILE A 259       0.195   6.209  -3.613  1.00 50.29           H  
ATOM   4053 HD12 ILE A 259      -0.539   7.047  -4.988  1.00 50.29           H  
ATOM   4054 HD13 ILE A 259       1.163   6.523  -5.053  1.00 50.29           H  
ATOM   4055  N   PRO A 260       1.555  13.145  -5.189  1.00 47.67           N  
ATOM   4056  CA  PRO A 260       1.113  14.350  -5.900  1.00 47.67           C  
ATOM   4057  HA  PRO A 260       0.131  14.636  -5.523  1.00 47.67           H  
ATOM   4058  C   PRO A 260       1.011  14.164  -7.429  1.00 47.67           C  
ATOM   4059  CB  PRO A 260       2.124  15.433  -5.504  1.00 47.67           C  
ATOM   4060  HB2 PRO A 260       2.331  16.123  -6.321  1.00 47.67           H  
ATOM   4061  HB3 PRO A 260       1.746  15.978  -4.639  1.00 47.67           H  
ATOM   4062  O   PRO A 260       1.900  13.586  -8.056  1.00 47.67           O  
ATOM   4063  CG  PRO A 260       3.367  14.637  -5.094  1.00 47.67           C  
ATOM   4064  HG2 PRO A 260       3.981  15.171  -4.369  1.00 47.67           H  
ATOM   4065  HG3 PRO A 260       3.947  14.363  -5.976  1.00 47.67           H  
ATOM   4066  CD  PRO A 260       2.784  13.383  -4.467  1.00 47.67           C  
ATOM   4067  HD2 PRO A 260       2.562  13.556  -3.414  1.00 47.67           H  
ATOM   4068  HD3 PRO A 260       3.482  12.554  -4.588  1.00 47.67           H  
ATOM   4069  N   LYS A 261      -0.059  14.694  -8.049  1.00 44.34           N  
ATOM   4070  H   LYS A 261      -0.735  15.184  -7.481  1.00 44.34           H  
ATOM   4071  CA  LYS A 261      -0.244  14.704  -9.516  1.00 44.34           C  
ATOM   4072  HA  LYS A 261       0.410  13.949  -9.952  1.00 44.34           H  
ATOM   4073  C   LYS A 261       0.154  16.052 -10.121  1.00 44.34           C  
ATOM   4074  CB  LYS A 261      -1.699  14.371  -9.910  1.00 44.34           C  
ATOM   4075  HB2 LYS A 261      -1.839  14.625 -10.961  1.00 44.34           H  
ATOM   4076  HB3 LYS A 261      -2.385  14.976  -9.316  1.00 44.34           H  
ATOM   4077  O   LYS A 261      -0.376  17.089  -9.730  1.00 44.34           O  
ATOM   4078  CG  LYS A 261      -2.058  12.896  -9.726  1.00 44.34           C  
ATOM   4079  HG2 LYS A 261      -1.322  12.295 -10.260  1.00 44.34           H  
ATOM   4080  HG3 LYS A 261      -2.025  12.667  -8.661  1.00 44.34           H  
ATOM   4081  CD  LYS A 261      -3.455  12.552 -10.265  1.00 44.34           C  
ATOM   4082  HD2 LYS A 261      -4.198  13.138  -9.725  1.00 44.34           H  
ATOM   4083  HD3 LYS A 261      -3.500  12.800 -11.326  1.00 44.34           H  
ATOM   4084  CE  LYS A 261      -3.730  11.054 -10.069  1.00 44.34           C  
ATOM   4085  HE2 LYS A 261      -3.663  10.834  -9.003  1.00 44.34           H  
ATOM   4086  HE3 LYS A 261      -2.944  10.490 -10.571  1.00 44.34           H  
ATOM   4087  NZ  LYS A 261      -5.060  10.650 -10.588  1.00 44.34           N  
ATOM   4088  HZ1 LYS A 261      -5.791  11.144 -10.096  1.00 44.34           H  
ATOM   4089  HZ2 LYS A 261      -5.134  10.858 -11.574  1.00 44.34           H  
ATOM   4090  HZ3 LYS A 261      -5.198   9.657 -10.463  1.00 44.34           H  
ATOM   4091  N   GLY A 262       0.947  16.031 -11.189  1.00 42.75           N  
ATOM   4092  H   GLY A 262       1.430  15.171 -11.405  1.00 42.75           H  
ATOM   4093  CA  GLY A 262       1.305  17.236 -11.945  1.00 42.75           C  
ATOM   4094  HA2 GLY A 262       0.468  17.934 -11.954  1.00 42.75           H  
ATOM   4095  HA3 GLY A 262       1.518  16.955 -12.977  1.00 42.75           H  
ATOM   4096  C   GLY A 262       2.533  17.965 -11.397  1.00 42.75           C  
ATOM   4097  O   GLY A 262       3.196  17.496 -10.481  1.00 42.75           O  
ATOM   4098  N   ASN A 263       2.864  19.097 -12.014  1.00 49.62           N  
ATOM   4099  H   ASN A 263       2.210  19.501 -12.670  1.00 49.62           H  
ATOM   4100  CA  ASN A 263       4.203  19.689 -11.988  1.00 49.62           C  
ATOM   4101  HA  ASN A 263       4.817  19.123 -11.288  1.00 49.62           H  
ATOM   4102  C   ASN A 263       4.255  21.145 -11.501  1.00 49.62           C  
ATOM   4103  CB  ASN A 263       4.815  19.528 -13.392  1.00 49.62           C  
ATOM   4104  HB2 ASN A 263       5.870  19.800 -13.341  1.00 49.62           H  
ATOM   4105  HB3 ASN A 263       4.747  18.485 -13.700  1.00 49.62           H  
ATOM   4106  O   ASN A 263       5.291  21.795 -11.621  1.00 49.62           O  
ATOM   4107  CG  ASN A 263       4.175  20.377 -14.477  1.00 49.62           C  
ATOM   4108  ND2 ASN A 263       4.808  20.448 -15.624  1.00 49.62           N  
ATOM   4109 HD21 ASN A 263       4.391  21.017 -16.347  1.00 49.62           H  
ATOM   4110 HD22 ASN A 263       5.688  19.967 -15.741  1.00 49.62           H  
ATOM   4111  OD1 ASN A 263       3.104  20.950 -14.345  1.00 49.62           O  
ATOM   4112  N   SER A 264       3.148  21.684 -10.987  1.00 51.25           N  
ATOM   4113  H   SER A 264       2.328  21.100 -10.910  1.00 51.25           H  
ATOM   4114  CA  SER A 264       3.062  23.087 -10.576  1.00 51.25           C  
ATOM   4115  HA  SER A 264       4.072  23.485 -10.480  1.00 51.25           H  
ATOM   4116  C   SER A 264       2.389  23.266  -9.220  1.00 51.25           C  
ATOM   4117  CB  SER A 264       2.358  23.915 -11.659  1.00 51.25           C  
ATOM   4118  HB2 SER A 264       2.345  24.963 -11.358  1.00 51.25           H  
ATOM   4119  HB3 SER A 264       2.914  23.829 -12.592  1.00 51.25           H  
ATOM   4120  O   SER A 264       1.382  22.628  -8.910  1.00 51.25           O  
ATOM   4121  OG  SER A 264       1.031  23.470 -11.865  1.00 51.25           O  
ATOM   4122  HG  SER A 264       1.105  22.573 -12.200  1.00 51.25           H  
ATOM   4123  N   GLU A 265       2.882  24.239  -8.452  1.00 55.94           N  
ATOM   4124  H   GLU A 265       3.754  24.667  -8.727  1.00 55.94           H  
ATOM   4125  CA  GLU A 265       2.267  24.727  -7.209  1.00 55.94           C  
ATOM   4126  HA  GLU A 265       2.401  23.998  -6.411  1.00 55.94           H  
ATOM   4127  C   GLU A 265       0.760  25.003  -7.386  1.00 55.94           C  
ATOM   4128  CB  GLU A 265       2.993  26.028  -6.839  1.00 55.94           C  
ATOM   4129  HB2 GLU A 265       4.070  25.871  -6.884  1.00 55.94           H  
ATOM   4130  HB3 GLU A 265       2.725  26.770  -7.591  1.00 55.94           H  
ATOM   4131  O   GLU A 265      -0.050  24.697  -6.515  1.00 55.94           O  
ATOM   4132  CG  GLU A 265       2.640  26.544  -5.436  1.00 55.94           C  
ATOM   4133  HG2 GLU A 265       1.576  26.393  -5.252  1.00 55.94           H  
ATOM   4134  HG3 GLU A 265       3.187  25.959  -4.697  1.00 55.94           H  
ATOM   4135  CD  GLU A 265       2.934  28.039  -5.249  1.00 55.94           C  
ATOM   4136  OE1 GLU A 265       2.566  28.544  -4.165  1.00 55.94           O  
ATOM   4137  OE2 GLU A 265       3.354  28.715  -6.209  1.00 55.94           O  
ATOM   4138  N   LYS A 266       0.365  25.516  -8.560  1.00 62.86           N  
ATOM   4139  H   LYS A 266       1.096  25.723  -9.226  1.00 62.86           H  
ATOM   4140  CA  LYS A 266      -1.029  25.784  -8.934  1.00 62.86           C  
ATOM   4141  HA  LYS A 266      -1.478  26.383  -8.141  1.00 62.86           H  
ATOM   4142  C   LYS A 266      -1.878  24.511  -9.047  1.00 62.86           C  
ATOM   4143  CB  LYS A 266      -1.029  26.600 -10.237  1.00 62.86           C  
ATOM   4144  HB2 LYS A 266      -0.353  27.445 -10.115  1.00 62.86           H  
ATOM   4145  HB3 LYS A 266      -0.655  25.978 -11.050  1.00 62.86           H  
ATOM   4146  O   LYS A 266      -3.039  24.543  -8.651  1.00 62.86           O  
ATOM   4147  CG  LYS A 266      -2.421  27.140 -10.604  1.00 62.86           C  
ATOM   4148  HG2 LYS A 266      -2.807  27.732  -9.774  1.00 62.86           H  
ATOM   4149  HG3 LYS A 266      -3.100  26.309 -10.794  1.00 62.86           H  
ATOM   4150  CD  LYS A 266      -2.342  28.020 -11.859  1.00 62.86           C  
ATOM   4151  HD2 LYS A 266      -1.650  28.841 -11.673  1.00 62.86           H  
ATOM   4152  HD3 LYS A 266      -1.965  27.422 -12.689  1.00 62.86           H  
ATOM   4153  CE  LYS A 266      -3.724  28.585 -12.213  1.00 62.86           C  
ATOM   4154  HE2 LYS A 266      -4.405  27.752 -12.387  1.00 62.86           H  
ATOM   4155  HE3 LYS A 266      -4.096  29.150 -11.358  1.00 62.86           H  
ATOM   4156  NZ  LYS A 266      -3.663  29.457 -13.415  1.00 62.86           N  
ATOM   4157  HZ1 LYS A 266      -4.576  29.826 -13.639  1.00 62.86           H  
ATOM   4158  HZ2 LYS A 266      -3.322  28.942 -14.214  1.00 62.86           H  
ATOM   4159  HZ3 LYS A 266      -3.039  30.236 -13.256  1.00 62.86           H  
ATOM   4160  N   GLN A 267      -1.334  23.405  -9.561  1.00 56.56           N  
ATOM   4161  H   GLN A 267      -0.354  23.419  -9.805  1.00 56.56           H  
ATOM   4162  CA  GLN A 267      -2.026  22.107  -9.594  1.00 56.56           C  
ATOM   4163  HA  GLN A 267      -3.047  22.250  -9.949  1.00 56.56           H  
ATOM   4164  C   GLN A 267      -2.123  21.489  -8.196  1.00 56.56           C  
ATOM   4165  CB  GLN A 267      -1.311  21.140 -10.547  1.00 56.56           C  
ATOM   4166  HB2 GLN A 267      -0.243  21.178 -10.332  1.00 56.56           H  
ATOM   4167  HB3 GLN A 267      -1.648  20.122 -10.352  1.00 56.56           H  
ATOM   4168  O   GLN A 267      -3.195  21.018  -7.832  1.00 56.56           O  
ATOM   4169  CG  GLN A 267      -1.588  21.457 -12.029  1.00 56.56           C  
ATOM   4170  HG2 GLN A 267      -2.564  21.056 -12.302  1.00 56.56           H  
ATOM   4171  HG3 GLN A 267      -1.608  22.536 -12.182  1.00 56.56           H  
ATOM   4172  CD  GLN A 267      -0.517  20.883 -12.952  1.00 56.56           C  
ATOM   4173  NE2 GLN A 267      -0.823  20.544 -14.183  1.00 56.56           N  
ATOM   4174 HE21 GLN A 267      -0.043  20.251 -14.754  1.00 56.56           H  
ATOM   4175 HE22 GLN A 267      -1.765  20.613 -14.540  1.00 56.56           H  
ATOM   4176  OE1 GLN A 267       0.641  20.780 -12.596  1.00 56.56           O  
ATOM   4177  N   ILE A 268      -1.057  21.566  -7.395  1.00 52.18           N  
ATOM   4178  H   ILE A 268      -0.199  21.939  -7.776  1.00 52.18           H  
ATOM   4179  CA  ILE A 268      -1.032  21.042  -6.019  1.00 52.18           C  
ATOM   4180  HA  ILE A 268      -1.343  19.998  -6.035  1.00 52.18           H  
ATOM   4181  C   ILE A 268      -2.037  21.809  -5.142  1.00 52.18           C  
ATOM   4182  CB  ILE A 268       0.407  21.105  -5.454  1.00 52.18           C  
ATOM   4183  HB  ILE A 268       0.723  22.149  -5.454  1.00 52.18           H  
ATOM   4184  O   ILE A 268      -2.897  21.204  -4.505  1.00 52.18           O  
ATOM   4185  CG1 ILE A 268       1.404  20.290  -6.317  1.00 52.18           C  
ATOM   4186 HG12 ILE A 268       1.186  20.414  -7.378  1.00 52.18           H  
ATOM   4187 HG13 ILE A 268       1.309  19.229  -6.089  1.00 52.18           H  
ATOM   4188  CG2 ILE A 268       0.441  20.590  -4.003  1.00 52.18           C  
ATOM   4189 HG21 ILE A 268      -0.171  21.215  -3.354  1.00 52.18           H  
ATOM   4190 HG22 ILE A 268       1.459  20.609  -3.614  1.00 52.18           H  
ATOM   4191 HG23 ILE A 268       0.070  19.566  -3.960  1.00 52.18           H  
ATOM   4192  CD1 ILE A 268       2.860  20.729  -6.114  1.00 52.18           C  
ATOM   4193 HD11 ILE A 268       3.497  20.196  -6.821  1.00 52.18           H  
ATOM   4194 HD12 ILE A 268       3.191  20.510  -5.099  1.00 52.18           H  
ATOM   4195 HD13 ILE A 268       2.959  21.797  -6.304  1.00 52.18           H  
ATOM   4196  N   LYS A 269      -2.026  23.150  -5.187  1.00 63.76           N  
ATOM   4197  H   LYS A 269      -1.281  23.595  -5.703  1.00 63.76           H  
ATOM   4198  CA  LYS A 269      -3.021  24.004  -4.509  1.00 63.76           C  
ATOM   4199  HA  LYS A 269      -3.044  23.745  -3.451  1.00 63.76           H  
ATOM   4200  C   LYS A 269      -4.444  23.772  -5.017  1.00 63.76           C  
ATOM   4201  CB  LYS A 269      -2.639  25.488  -4.650  1.00 63.76           C  
ATOM   4202  HB2 LYS A 269      -3.504  26.099  -4.392  1.00 63.76           H  
ATOM   4203  HB3 LYS A 269      -2.362  25.707  -5.681  1.00 63.76           H  
ATOM   4204  O   LYS A 269      -5.384  23.835  -4.228  1.00 63.76           O  
ATOM   4205  CG  LYS A 269      -1.495  25.862  -3.698  1.00 63.76           C  
ATOM   4206  HG2 LYS A 269      -0.628  25.231  -3.894  1.00 63.76           H  
ATOM   4207  HG3 LYS A 269      -1.828  25.681  -2.676  1.00 63.76           H  
ATOM   4208  CD  LYS A 269      -1.082  27.335  -3.835  1.00 63.76           C  
ATOM   4209  HD2 LYS A 269      -0.580  27.481  -4.792  1.00 63.76           H  
ATOM   4210  HD3 LYS A 269      -1.965  27.972  -3.784  1.00 63.76           H  
ATOM   4211  CE  LYS A 269      -0.133  27.681  -2.681  1.00 63.76           C  
ATOM   4212  HE2 LYS A 269      -0.666  27.560  -1.738  1.00 63.76           H  
ATOM   4213  HE3 LYS A 269       0.694  26.971  -2.690  1.00 63.76           H  
ATOM   4214  NZ  LYS A 269       0.422  29.051  -2.785  1.00 63.76           N  
ATOM   4215  HZ1 LYS A 269      -0.277  29.763  -2.944  1.00 63.76           H  
ATOM   4216  HZ2 LYS A 269       1.100  29.062  -3.533  1.00 63.76           H  
ATOM   4217  HZ3 LYS A 269       0.992  29.265  -1.980  1.00 63.76           H  
ATOM   4218  N   LYS A 270      -4.621  23.487  -6.313  1.00 66.35           N  
ATOM   4219  H   LYS A 270      -3.812  23.479  -6.917  1.00 66.35           H  
ATOM   4220  CA  LYS A 270      -5.927  23.110  -6.867  1.00 66.35           C  
ATOM   4221  HA  LYS A 270      -6.660  23.847  -6.539  1.00 66.35           H  
ATOM   4222  C   LYS A 270      -6.405  21.774  -6.277  1.00 66.35           C  
ATOM   4223  CB  LYS A 270      -5.889  23.130  -8.409  1.00 66.35           C  
ATOM   4224  HB2 LYS A 270      -5.143  22.424  -8.772  1.00 66.35           H  
ATOM   4225  HB3 LYS A 270      -5.637  24.132  -8.756  1.00 66.35           H  
ATOM   4226  O   LYS A 270      -7.533  21.722  -5.806  1.00 66.35           O  
ATOM   4227  CG  LYS A 270      -7.260  22.738  -8.962  1.00 66.35           C  
ATOM   4228  HG2 LYS A 270      -7.492  21.758  -8.546  1.00 66.35           H  
ATOM   4229  HG3 LYS A 270      -8.006  23.441  -8.594  1.00 66.35           H  
ATOM   4230  CD  LYS A 270      -7.380  22.639 -10.493  1.00 66.35           C  
ATOM   4231  HD2 LYS A 270      -6.537  22.084 -10.907  1.00 66.35           H  
ATOM   4232  HD3 LYS A 270      -7.475  23.626 -10.945  1.00 66.35           H  
ATOM   4233  CE  LYS A 270      -8.667  21.826 -10.619  1.00 66.35           C  
ATOM   4234  HE2 LYS A 270      -8.483  20.909 -10.059  1.00 66.35           H  
ATOM   4235  HE3 LYS A 270      -9.480  22.333 -10.100  1.00 66.35           H  
ATOM   4236  NZ  LYS A 270      -9.118  21.388 -11.951  1.00 66.35           N  
ATOM   4237  HZ1 LYS A 270      -9.890  20.767 -11.752  1.00 66.35           H  
ATOM   4238  HZ2 LYS A 270      -9.450  22.156 -12.517  1.00 66.35           H  
ATOM   4239  HZ3 LYS A 270      -8.409  20.835 -12.410  1.00 66.35           H  
ATOM   4240  N   GLN A 271      -5.554  20.750  -6.232  1.00 56.85           N  
ATOM   4241  H   GLN A 271      -4.634  20.870  -6.632  1.00 56.85           H  
ATOM   4242  CA  GLN A 271      -5.887  19.435  -5.670  1.00 56.85           C  
ATOM   4243  HA  GLN A 271      -6.792  19.061  -6.148  1.00 56.85           H  
ATOM   4244  C   GLN A 271      -6.167  19.503  -4.165  1.00 56.85           C  
ATOM   4245  CB  GLN A 271      -4.747  18.453  -5.957  1.00 56.85           C  
ATOM   4246  HB2 GLN A 271      -4.880  17.556  -5.352  1.00 56.85           H  
ATOM   4247  HB3 GLN A 271      -3.802  18.926  -5.690  1.00 56.85           H  
ATOM   4248  O   GLN A 271      -7.136  18.908  -3.715  1.00 56.85           O  
ATOM   4249  CG  GLN A 271      -4.712  18.032  -7.430  1.00 56.85           C  
ATOM   4250  HG2 GLN A 271      -4.930  18.894  -8.059  1.00 56.85           H  
ATOM   4251  HG3 GLN A 271      -5.484  17.284  -7.612  1.00 56.85           H  
ATOM   4252  CD  GLN A 271      -3.361  17.468  -7.852  1.00 56.85           C  
ATOM   4253  NE2 GLN A 271      -3.052  17.556  -9.124  1.00 56.85           N  
ATOM   4254 HE21 GLN A 271      -3.685  18.003  -9.771  1.00 56.85           H  
ATOM   4255 HE22 GLN A 271      -2.091  17.332  -9.339  1.00 56.85           H  
ATOM   4256  OE1 GLN A 271      -2.558  16.963  -7.085  1.00 56.85           O  
ATOM   4257  N   LEU A 272      -5.403  20.286  -3.393  1.00 60.64           N  
ATOM   4258  H   LEU A 272      -4.571  20.688  -3.801  1.00 60.64           H  
ATOM   4259  CA  LEU A 272      -5.685  20.554  -1.972  1.00 60.64           C  
ATOM   4260  HA  LEU A 272      -5.707  19.609  -1.428  1.00 60.64           H  
ATOM   4261  C   LEU A 272      -7.061  21.214  -1.762  1.00 60.64           C  
ATOM   4262  CB  LEU A 272      -4.564  21.445  -1.402  1.00 60.64           C  
ATOM   4263  HB2 LEU A 272      -4.908  21.899  -0.472  1.00 60.64           H  
ATOM   4264  HB3 LEU A 272      -4.374  22.254  -2.108  1.00 60.64           H  
ATOM   4265  O   LEU A 272      -7.741  20.940  -0.775  1.00 60.64           O  
ATOM   4266  CG  LEU A 272      -3.251  20.693  -1.114  1.00 60.64           C  
ATOM   4267  HG  LEU A 272      -3.028  20.008  -1.933  1.00 60.64           H  
ATOM   4268  CD1 LEU A 272      -2.095  21.687  -0.982  1.00 60.64           C  
ATOM   4269 HD11 LEU A 272      -2.298  22.393  -0.178  1.00 60.64           H  
ATOM   4270 HD12 LEU A 272      -1.965  22.225  -1.921  1.00 60.64           H  
ATOM   4271 HD13 LEU A 272      -1.176  21.145  -0.759  1.00 60.64           H  
ATOM   4272  CD2 LEU A 272      -3.337  19.906   0.195  1.00 60.64           C  
ATOM   4273 HD21 LEU A 272      -3.457  20.585   1.039  1.00 60.64           H  
ATOM   4274 HD22 LEU A 272      -2.428  19.322   0.335  1.00 60.64           H  
ATOM   4275 HD23 LEU A 272      -4.188  19.226   0.177  1.00 60.64           H  
ATOM   4276  N   LYS A 273      -7.507  22.053  -2.706  1.00 66.56           N  
ATOM   4277  H   LYS A 273      -6.897  22.259  -3.484  1.00 66.56           H  
ATOM   4278  CA  LYS A 273      -8.851  22.646  -2.678  1.00 66.56           C  
ATOM   4279  HA  LYS A 273      -9.085  22.891  -1.643  1.00 66.56           H  
ATOM   4280  C   LYS A 273      -9.942  21.663  -3.123  1.00 66.56           C  
ATOM   4281  CB  LYS A 273      -8.851  23.948  -3.491  1.00 66.56           C  
ATOM   4282  HB2 LYS A 273      -8.047  24.591  -3.134  1.00 66.56           H  
ATOM   4283  HB3 LYS A 273      -8.691  23.732  -4.548  1.00 66.56           H  
ATOM   4284  O   LYS A 273     -10.996  21.617  -2.497  1.00 66.56           O  
ATOM   4285  CG  LYS A 273     -10.192  24.668  -3.307  1.00 66.56           C  
ATOM   4286  HG2 LYS A 273     -10.377  24.798  -2.241  1.00 66.56           H  
ATOM   4287  HG3 LYS A 273     -10.989  24.053  -3.724  1.00 66.56           H  
ATOM   4288  CD  LYS A 273     -10.239  26.037  -3.986  1.00 66.56           C  
ATOM   4289  HD2 LYS A 273      -9.474  26.683  -3.556  1.00 66.56           H  
ATOM   4290  HD3 LYS A 273     -10.078  25.921  -5.058  1.00 66.56           H  
ATOM   4291  CE  LYS A 273     -11.637  26.600  -3.708  1.00 66.56           C  
ATOM   4292  HE2 LYS A 273     -11.789  26.625  -2.629  1.00 66.56           H  
ATOM   4293  HE3 LYS A 273     -12.375  25.907  -4.113  1.00 66.56           H  
ATOM   4294  NZ  LYS A 273     -11.834  27.952  -4.281  1.00 66.56           N  
ATOM   4295  HZ1 LYS A 273     -11.175  28.602  -3.877  1.00 66.56           H  
ATOM   4296  HZ2 LYS A 273     -11.729  27.929  -5.285  1.00 66.56           H  
ATOM   4297  HZ3 LYS A 273     -12.767  28.272  -4.063  1.00 66.56           H  
ATOM   4298  N   GLU A 274      -9.702  20.878  -4.173  1.00 64.17           N  
ATOM   4299  H   GLU A 274      -8.824  20.988  -4.660  1.00 64.17           H  
ATOM   4300  CA  GLU A 274     -10.621  19.824  -4.633  1.00 64.17           C  
ATOM   4301  HA  GLU A 274     -11.612  20.254  -4.777  1.00 64.17           H  
ATOM   4302  C   GLU A 274     -10.790  18.723  -3.572  1.00 64.17           C  
ATOM   4303  CB  GLU A 274     -10.144  19.247  -5.983  1.00 64.17           C  
ATOM   4304  HB2 GLU A 274     -10.689  18.326  -6.191  1.00 64.17           H  
ATOM   4305  HB3 GLU A 274      -9.082  19.012  -5.918  1.00 64.17           H  
ATOM   4306  O   GLU A 274     -11.901  18.237  -3.382  1.00 64.17           O  
ATOM   4307  CG  GLU A 274     -10.404  20.235  -7.136  1.00 64.17           C  
ATOM   4308  HG2 GLU A 274     -11.480  20.379  -7.225  1.00 64.17           H  
ATOM   4309  HG3 GLU A 274      -9.970  21.203  -6.886  1.00 64.17           H  
ATOM   4310  CD  GLU A 274      -9.832  19.795  -8.496  1.00 64.17           C  
ATOM   4311  OE1 GLU A 274     -10.485  20.077  -9.534  1.00 64.17           O  
ATOM   4312  OE2 GLU A 274      -8.658  19.365  -8.564  1.00 64.17           O  
ATOM   4313  N   LEU A 275      -9.732  18.413  -2.815  1.00 55.71           N  
ATOM   4314  H   LEU A 275      -8.836  18.794  -3.084  1.00 55.71           H  
ATOM   4315  CA  LEU A 275      -9.774  17.633  -1.579  1.00 55.71           C  
ATOM   4316  HA  LEU A 275     -10.122  16.627  -1.812  1.00 55.71           H  
ATOM   4317  C   LEU A 275     -10.781  18.237  -0.588  1.00 55.71           C  
ATOM   4318  CB  LEU A 275      -8.342  17.533  -1.002  1.00 55.71           C  
ATOM   4319  HB2 LEU A 275      -7.778  16.814  -1.597  1.00 55.71           H  
ATOM   4320  HB3 LEU A 275      -7.851  18.499  -1.112  1.00 55.71           H  
ATOM   4321  O   LEU A 275     -11.737  17.558  -0.231  1.00 55.71           O  
ATOM   4322  CG  LEU A 275      -8.250  17.144   0.487  1.00 55.71           C  
ATOM   4323  HG  LEU A 275      -8.799  17.863   1.096  1.00 55.71           H  
ATOM   4324  CD1 LEU A 275      -8.818  15.759   0.711  1.00 55.71           C  
ATOM   4325 HD11 LEU A 275      -9.857  15.709   0.385  1.00 55.71           H  
ATOM   4326 HD12 LEU A 275      -8.228  15.048   0.133  1.00 55.71           H  
ATOM   4327 HD13 LEU A 275      -8.776  15.503   1.770  1.00 55.71           H  
ATOM   4328  CD2 LEU A 275      -6.805  17.126   0.980  1.00 55.71           C  
ATOM   4329 HD21 LEU A 275      -6.333  18.086   0.772  1.00 55.71           H  
ATOM   4330 HD22 LEU A 275      -6.793  16.958   2.057  1.00 55.71           H  
ATOM   4331 HD23 LEU A 275      -6.247  16.324   0.496  1.00 55.71           H  
ATOM   4332  N   SER A 276     -10.624  19.502  -0.181  1.00 56.95           N  
ATOM   4333  H   SER A 276      -9.813  20.016  -0.494  1.00 56.95           H  
ATOM   4334  CA  SER A 276     -11.540  20.131   0.790  1.00 56.95           C  
ATOM   4335  HA  SER A 276     -11.457  19.602   1.739  1.00 56.95           H  
ATOM   4336  C   SER A 276     -13.006  20.049   0.340  1.00 56.95           C  
ATOM   4337  CB  SER A 276     -11.147  21.590   1.029  1.00 56.95           C  
ATOM   4338  HB2 SER A 276     -11.422  22.198   0.166  1.00 56.95           H  
ATOM   4339  HB3 SER A 276     -10.067  21.649   1.163  1.00 56.95           H  
ATOM   4340  O   SER A 276     -13.852  19.548   1.073  1.00 56.95           O  
ATOM   4341  OG  SER A 276     -11.766  22.102   2.193  1.00 56.95           O  
ATOM   4342  HG  SER A 276     -12.720  21.998   2.160  1.00 56.95           H  
ATOM   4343  N   SER A 277     -13.298  20.431  -0.906  1.00 62.46           N  
ATOM   4344  H   SER A 277     -12.564  20.828  -1.475  1.00 62.46           H  
ATOM   4345  CA  SER A 277     -14.674  20.443  -1.430  1.00 62.46           C  
ATOM   4346  HA  SER A 277     -15.326  20.852  -0.658  1.00 62.46           H  
ATOM   4347  C   SER A 277     -15.250  19.065  -1.775  1.00 62.46           C  
ATOM   4348  CB  SER A 277     -14.761  21.363  -2.645  1.00 62.46           C  
ATOM   4349  HB2 SER A 277     -15.784  21.363  -3.022  1.00 62.46           H  
ATOM   4350  HB3 SER A 277     -14.089  21.010  -3.427  1.00 62.46           H  
ATOM   4351  O   SER A 277     -16.454  18.935  -2.009  1.00 62.46           O  
ATOM   4352  OG  SER A 277     -14.410  22.681  -2.267  1.00 62.46           O  
ATOM   4353  HG  SER A 277     -14.845  22.835  -1.425  1.00 62.46           H  
ATOM   4354  N   ASN A 278     -14.422  18.022  -1.834  1.00 51.35           N  
ATOM   4355  H   ASN A 278     -13.432  18.181  -1.711  1.00 51.35           H  
ATOM   4356  CA  ASN A 278     -14.901  16.644  -1.870  1.00 51.35           C  
ATOM   4357  HA  ASN A 278     -15.891  16.611  -2.325  1.00 51.35           H  
ATOM   4358  C   ASN A 278     -15.079  16.085  -0.441  1.00 51.35           C  
ATOM   4359  CB  ASN A 278     -13.959  15.796  -2.752  1.00 51.35           C  
ATOM   4360  HB2 ASN A 278     -12.933  15.935  -2.413  1.00 51.35           H  
ATOM   4361  HB3 ASN A 278     -14.225  14.745  -2.639  1.00 51.35           H  
ATOM   4362  O   ASN A 278     -15.922  15.202  -0.272  1.00 51.35           O  
ATOM   4363  CG  ASN A 278     -14.016  16.084  -4.244  1.00 51.35           C  
ATOM   4364  ND2 ASN A 278     -12.999  15.678  -4.970  1.00 51.35           N  
ATOM   4365 HD21 ASN A 278     -13.017  15.894  -5.956  1.00 51.35           H  
ATOM   4366 HD22 ASN A 278     -12.178  15.308  -4.513  1.00 51.35           H  
ATOM   4367  OD1 ASN A 278     -14.980  16.602  -4.800  1.00 51.35           O  
ATOM   4368  N   LEU A 279     -14.306  16.547   0.563  1.00 51.09           N  
ATOM   4369  H   LEU A 279     -13.617  17.256   0.358  1.00 51.09           H  
ATOM   4370  CA  LEU A 279     -14.374  16.049   1.954  1.00 51.09           C  
ATOM   4371  HA  LEU A 279     -14.234  14.968   1.959  1.00 51.09           H  
ATOM   4372  C   LEU A 279     -15.768  16.289   2.520  1.00 51.09           C  
ATOM   4373  CB  LEU A 279     -13.304  16.698   2.869  1.00 51.09           C  
ATOM   4374  HB2 LEU A 279     -13.181  17.744   2.587  1.00 51.09           H  
ATOM   4375  HB3 LEU A 279     -13.681  16.697   3.892  1.00 51.09           H  
ATOM   4376  O   LEU A 279     -16.348  15.389   3.118  1.00 51.09           O  
ATOM   4377  CG  LEU A 279     -11.919  16.025   2.899  1.00 51.09           C  
ATOM   4378  HG  LEU A 279     -11.567  15.875   1.878  1.00 51.09           H  
ATOM   4379  CD1 LEU A 279     -10.908  16.919   3.620  1.00 51.09           C  
ATOM   4380 HD11 LEU A 279     -11.249  17.126   4.634  1.00 51.09           H  
ATOM   4381 HD12 LEU A 279     -10.802  17.860   3.080  1.00 51.09           H  
ATOM   4382 HD13 LEU A 279      -9.935  16.428   3.662  1.00 51.09           H  
ATOM   4383  CD2 LEU A 279     -11.928  14.681   3.637  1.00 51.09           C  
ATOM   4384 HD21 LEU A 279     -12.203  14.832   4.681  1.00 51.09           H  
ATOM   4385 HD22 LEU A 279     -12.648  13.999   3.184  1.00 51.09           H  
ATOM   4386 HD23 LEU A 279     -10.939  14.226   3.586  1.00 51.09           H  
ATOM   4387  N   GLU A 280     -16.292  17.477   2.231  1.00 52.68           N  
ATOM   4388  H   GLU A 280     -15.673  18.145   1.794  1.00 52.68           H  
ATOM   4389  CA  GLU A 280     -17.650  17.933   2.514  1.00 52.68           C  
ATOM   4390  HA  GLU A 280     -17.824  17.930   3.590  1.00 52.68           H  
ATOM   4391  C   GLU A 280     -18.715  17.017   1.873  1.00 52.68           C  
ATOM   4392  CB  GLU A 280     -17.747  19.383   1.989  1.00 52.68           C  
ATOM   4393  HB2 GLU A 280     -17.463  19.370   0.936  1.00 52.68           H  
ATOM   4394  HB3 GLU A 280     -18.779  19.726   2.056  1.00 52.68           H  
ATOM   4395  O   GLU A 280     -19.600  16.530   2.569  1.00 52.68           O  
ATOM   4396  CG  GLU A 280     -16.839  20.380   2.756  1.00 52.68           C  
ATOM   4397  HG2 GLU A 280     -17.393  20.753   3.618  1.00 52.68           H  
ATOM   4398  HG3 GLU A 280     -15.969  19.853   3.148  1.00 52.68           H  
ATOM   4399  CD  GLU A 280     -16.324  21.574   1.919  1.00 52.68           C  
ATOM   4400  OE1 GLU A 280     -15.317  22.196   2.336  1.00 52.68           O  
ATOM   4401  OE2 GLU A 280     -16.890  21.865   0.838  1.00 52.68           O  
ATOM   4402  N   ARG A 281     -18.607  16.734   0.564  1.00 49.20           N  
ATOM   4403  H   ARG A 281     -17.826  17.143   0.072  1.00 49.20           H  
ATOM   4404  CA  ARG A 281     -19.618  15.978  -0.208  1.00 49.20           C  
ATOM   4405  HA  ARG A 281     -20.609  16.364   0.033  1.00 49.20           H  
ATOM   4406  C   ARG A 281     -19.661  14.493   0.139  1.00 49.20           C  
ATOM   4407  CB  ARG A 281     -19.349  16.168  -1.709  1.00 49.20           C  
ATOM   4408  HB2 ARG A 281     -18.435  15.640  -1.981  1.00 49.20           H  
ATOM   4409  HB3 ARG A 281     -19.194  17.233  -1.885  1.00 49.20           H  
ATOM   4410  O   ARG A 281     -20.714  13.917   0.364  1.00 49.20           O  
ATOM   4411  CG  ARG A 281     -20.508  15.680  -2.607  1.00 49.20           C  
ATOM   4412  HG2 ARG A 281     -21.378  16.312  -2.428  1.00 49.20           H  
ATOM   4413  HG3 ARG A 281     -20.780  14.657  -2.349  1.00 49.20           H  
ATOM   4414  CD  ARG A 281     -20.157  15.719  -4.106  1.00 49.20           C  
ATOM   4415  HD2 ARG A 281     -21.077  15.609  -4.680  1.00 49.20           H  
ATOM   4416  HD3 ARG A 281     -19.525  14.857  -4.320  1.00 49.20           H  
ATOM   4417  NE  ARG A 281     -19.477  16.985  -4.471  1.00 49.20           N  
ATOM   4418  HE  ARG A 281     -19.871  17.818  -4.058  1.00 49.20           H  
ATOM   4419  NH1 ARG A 281     -17.682  16.122  -5.615  1.00 49.20           N  
ATOM   4420 HH11 ARG A 281     -16.677  16.141  -5.716  1.00 49.20           H  
ATOM   4421 HH12 ARG A 281     -18.217  15.285  -5.799  1.00 49.20           H  
ATOM   4422  NH2 ARG A 281     -17.509  18.120  -4.694  1.00 49.20           N  
ATOM   4423 HH21 ARG A 281     -17.775  18.731  -3.935  1.00 49.20           H  
ATOM   4424 HH22 ARG A 281     -16.521  18.017  -4.879  1.00 49.20           H  
ATOM   4425  CZ  ARG A 281     -18.249  17.081  -4.945  1.00 49.20           C  
ATOM   4426  N   SER A 282     -18.505  13.839   0.191  1.00 41.40           N  
ATOM   4427  H   SER A 282     -17.652  14.370   0.085  1.00 41.40           H  
ATOM   4428  CA  SER A 282     -18.446  12.371   0.230  1.00 41.40           C  
ATOM   4429  HA  SER A 282     -19.282  12.001  -0.364  1.00 41.40           H  
ATOM   4430  C   SER A 282     -18.659  11.781   1.637  1.00 41.40           C  
ATOM   4431  CB  SER A 282     -17.191  11.908  -0.499  1.00 41.40           C  
ATOM   4432  HB2 SER A 282     -17.120  12.448  -1.442  1.00 41.40           H  
ATOM   4433  HB3 SER A 282     -16.309  12.157   0.091  1.00 41.40           H  
ATOM   4434  O   SER A 282     -18.279  10.646   1.917  1.00 41.40           O  
ATOM   4435  OG  SER A 282     -17.230  10.529  -0.797  1.00 41.40           O  
ATOM   4436  HG  SER A 282     -17.569  10.025  -0.053  1.00 41.40           H  
ATOM   4437  N   VAL A 283     -19.299  12.546   2.525  1.00 51.26           N  
ATOM   4438  H   VAL A 283     -19.564  13.472   2.218  1.00 51.26           H  
ATOM   4439  CA  VAL A 283     -19.968  12.057   3.741  1.00 51.26           C  
ATOM   4440  HA  VAL A 283     -19.292  11.395   4.282  1.00 51.26           H  
ATOM   4441  C   VAL A 283     -21.234  11.250   3.388  1.00 51.26           C  
ATOM   4442  CB  VAL A 283     -20.310  13.274   4.638  1.00 51.26           C  
ATOM   4443  HB  VAL A 283     -20.901  13.983   4.059  1.00 51.26           H  
ATOM   4444  O   VAL A 283     -21.659  10.406   4.185  1.00 51.26           O  
ATOM   4445  CG1 VAL A 283     -21.104  12.917   5.902  1.00 51.26           C  
ATOM   4446 HG11 VAL A 283     -21.243  13.810   6.512  1.00 51.26           H  
ATOM   4447 HG12 VAL A 283     -22.092  12.548   5.628  1.00 51.26           H  
ATOM   4448 HG13 VAL A 283     -20.573  12.160   6.479  1.00 51.26           H  
ATOM   4449  CG2 VAL A 283     -19.028  13.978   5.109  1.00 51.26           C  
ATOM   4450 HG21 VAL A 283     -18.477  14.363   4.251  1.00 51.26           H  
ATOM   4451 HG22 VAL A 283     -19.284  14.831   5.737  1.00 51.26           H  
ATOM   4452 HG23 VAL A 283     -18.395  13.289   5.667  1.00 51.26           H  
ATOM   4453  N   GLU A 284     -21.804  11.498   2.203  1.00 45.96           N  
ATOM   4454  H   GLU A 284     -21.372  12.204   1.624  1.00 45.96           H  
ATOM   4455  CA  GLU A 284     -23.196  11.199   1.839  1.00 45.96           C  
ATOM   4456  HA  GLU A 284     -23.811  11.255   2.737  1.00 45.96           H  
ATOM   4457  C   GLU A 284     -23.452   9.789   1.248  1.00 45.96           C  
ATOM   4458  CB  GLU A 284     -23.681  12.324   0.886  1.00 45.96           C  
ATOM   4459  HB2 GLU A 284     -23.005  12.370   0.032  1.00 45.96           H  
ATOM   4460  HB3 GLU A 284     -24.680  12.080   0.524  1.00 45.96           H  
ATOM   4461  O   GLU A 284     -24.518   9.237   1.505  1.00 45.96           O  
ATOM   4462  CG  GLU A 284     -23.732  13.709   1.578  1.00 45.96           C  
ATOM   4463  HG2 GLU A 284     -22.788  13.893   2.091  1.00 45.96           H  
ATOM   4464  HG3 GLU A 284     -24.502  13.665   2.347  1.00 45.96           H  
ATOM   4465  CD  GLU A 284     -24.008  14.918   0.654  1.00 45.96           C  
ATOM   4466  OE1 GLU A 284     -24.340  15.989   1.216  1.00 45.96           O  
ATOM   4467  OE2 GLU A 284     -23.870  14.808  -0.586  1.00 45.96           O  
ATOM   4468  N   GLU A 285     -22.518   9.176   0.499  1.00 34.61           N  
ATOM   4469  H   GLU A 285     -21.663   9.689   0.338  1.00 34.61           H  
ATOM   4470  CA  GLU A 285     -22.899   8.194  -0.552  1.00 34.61           C  
ATOM   4471  HA  GLU A 285     -23.986   8.180  -0.643  1.00 34.61           H  
ATOM   4472  C   GLU A 285     -22.498   6.704  -0.368  1.00 34.61           C  
ATOM   4473  CB  GLU A 285     -22.354   8.692  -1.911  1.00 34.61           C  
ATOM   4474  HB2 GLU A 285     -21.268   8.759  -1.849  1.00 34.61           H  
ATOM   4475  HB3 GLU A 285     -22.605   7.963  -2.681  1.00 34.61           H  
ATOM   4476  O   GLU A 285     -23.041   5.847  -1.058  1.00 34.61           O  
ATOM   4477  CG  GLU A 285     -22.923  10.055  -2.347  1.00 34.61           C  
ATOM   4478  HG2 GLU A 285     -24.012   9.998  -2.338  1.00 34.61           H  
ATOM   4479  HG3 GLU A 285     -22.620  10.813  -1.625  1.00 34.61           H  
ATOM   4480  CD  GLU A 285     -22.430  10.487  -3.741  1.00 34.61           C  
ATOM   4481  OE1 GLU A 285     -23.283  10.712  -4.631  1.00 34.61           O  
ATOM   4482  OE2 GLU A 285     -21.195  10.630  -3.910  1.00 34.61           O  
ATOM   4483  N   GLU A 286     -21.527   6.347   0.483  1.00 39.71           N  
ATOM   4484  H   GLU A 286     -21.095   7.088   1.016  1.00 39.71           H  
ATOM   4485  CA  GLU A 286     -20.736   5.115   0.231  1.00 39.71           C  
ATOM   4486  HA  GLU A 286     -20.749   4.933  -0.844  1.00 39.71           H  
ATOM   4487  C   GLU A 286     -21.253   3.802   0.883  1.00 39.71           C  
ATOM   4488  CB  GLU A 286     -19.266   5.397   0.593  1.00 39.71           C  
ATOM   4489  HB2 GLU A 286     -19.149   5.336   1.676  1.00 39.71           H  
ATOM   4490  HB3 GLU A 286     -18.995   6.406   0.281  1.00 39.71           H  
ATOM   4491  O   GLU A 286     -20.820   3.443   1.977  1.00 39.71           O  
ATOM   4492  CG  GLU A 286     -18.304   4.412  -0.084  1.00 39.71           C  
ATOM   4493  HG2 GLU A 286     -18.217   4.669  -1.140  1.00 39.71           H  
ATOM   4494  HG3 GLU A 286     -18.713   3.403  -0.022  1.00 39.71           H  
ATOM   4495  CD  GLU A 286     -16.928   4.418   0.588  1.00 39.71           C  
ATOM   4496  OE1 GLU A 286     -15.986   5.031   0.038  1.00 39.71           O  
ATOM   4497  OE2 GLU A 286     -16.823   3.830   1.693  1.00 39.71           O  
ATOM   4498  N   GLU A 287     -22.118   3.026   0.222  1.00 32.44           N  
ATOM   4499  H   GLU A 287     -22.474   3.355  -0.664  1.00 32.44           H  
ATOM   4500  CA  GLU A 287     -22.420   1.619   0.584  1.00 32.44           C  
ATOM   4501  HA  GLU A 287     -21.922   1.391   1.526  1.00 32.44           H  
ATOM   4502  C   GLU A 287     -21.826   0.619  -0.448  1.00 32.44           C  
ATOM   4503  CB  GLU A 287     -23.936   1.418   0.839  1.00 32.44           C  
ATOM   4504  HB2 GLU A 287     -24.095   0.381   1.138  1.00 32.44           H  
ATOM   4505  HB3 GLU A 287     -24.494   1.607  -0.078  1.00 32.44           H  
ATOM   4506  O   GLU A 287     -21.866   0.895  -1.640  1.00 32.44           O  
ATOM   4507  CG  GLU A 287     -24.461   2.338   1.963  1.00 32.44           C  
ATOM   4508  HG2 GLU A 287     -24.488   3.366   1.601  1.00 32.44           H  
ATOM   4509  HG3 GLU A 287     -23.742   2.310   2.782  1.00 32.44           H  
ATOM   4510  CD  GLU A 287     -25.851   1.969   2.517  1.00 32.44           C  
ATOM   4511  OE1 GLU A 287     -25.952   1.967   3.769  1.00 32.44           O  
ATOM   4512  OE2 GLU A 287     -26.787   1.729   1.725  1.00 32.44           O  
ATOM   4513  N   GLU A 288     -21.307  -0.543   0.014  1.00 32.52           N  
ATOM   4514  H   GLU A 288     -21.381  -0.691   1.010  1.00 32.52           H  
ATOM   4515  CA  GLU A 288     -20.733  -1.677  -0.786  1.00 32.52           C  
ATOM   4516  HA  GLU A 288     -20.485  -2.461  -0.071  1.00 32.52           H  
ATOM   4517  C   GLU A 288     -19.395  -1.389  -1.560  1.00 32.52           C  
ATOM   4518  CB  GLU A 288     -21.837  -2.281  -1.694  1.00 32.52           C  
ATOM   4519  HB2 GLU A 288     -21.471  -3.234  -2.076  1.00 32.52           H  
ATOM   4520  HB3 GLU A 288     -22.002  -1.618  -2.543  1.00 32.52           H  
ATOM   4521  O   GLU A 288     -19.083  -0.240  -1.837  1.00 32.52           O  
ATOM   4522  CG  GLU A 288     -23.186  -2.520  -0.970  1.00 32.52           C  
ATOM   4523  HG2 GLU A 288     -23.600  -1.568  -0.639  1.00 32.52           H  
ATOM   4524  HG3 GLU A 288     -22.986  -3.120  -0.082  1.00 32.52           H  
ATOM   4525  CD  GLU A 288     -24.258  -3.227  -1.822  1.00 32.52           C  
ATOM   4526  OE1 GLU A 288     -25.221  -3.738  -1.204  1.00 32.52           O  
ATOM   4527  OE2 GLU A 288     -24.090  -3.321  -3.059  1.00 32.52           O  
ATOM   4528  N   GLY A 289     -18.477  -2.316  -1.942  1.00 27.48           N  
ATOM   4529  H   GLY A 289     -17.818  -1.906  -2.588  1.00 27.48           H  
ATOM   4530  CA  GLY A 289     -18.163  -3.718  -1.557  1.00 27.48           C  
ATOM   4531  HA2 GLY A 289     -19.098  -4.273  -1.472  1.00 27.48           H  
ATOM   4532  HA3 GLY A 289     -17.689  -3.705  -0.576  1.00 27.48           H  
ATOM   4533  C   GLY A 289     -17.233  -4.514  -2.551  1.00 27.48           C  
ATOM   4534  O   GLY A 289     -17.450  -4.417  -3.749  1.00 27.48           O  
ATOM   4535  N   ILE A 290     -16.303  -5.387  -2.059  1.00 30.55           N  
ATOM   4536  H   ILE A 290     -16.106  -5.281  -1.074  1.00 30.55           H  
ATOM   4537  CA  ILE A 290     -15.760  -6.661  -2.695  1.00 30.55           C  
ATOM   4538  HA  ILE A 290     -15.195  -7.174  -1.917  1.00 30.55           H  
ATOM   4539  C   ILE A 290     -14.731  -6.544  -3.896  1.00 30.55           C  
ATOM   4540  CB  ILE A 290     -17.010  -7.561  -2.990  1.00 30.55           C  
ATOM   4541  HB  ILE A 290     -17.633  -7.032  -3.711  1.00 30.55           H  
ATOM   4542  O   ILE A 290     -14.828  -5.577  -4.635  1.00 30.55           O  
ATOM   4543  CG1 ILE A 290     -17.857  -7.770  -1.697  1.00 30.55           C  
ATOM   4544 HG12 ILE A 290     -18.276  -6.815  -1.379  1.00 30.55           H  
ATOM   4545 HG13 ILE A 290     -17.209  -8.128  -0.897  1.00 30.55           H  
ATOM   4546  CG2 ILE A 290     -16.720  -8.929  -3.621  1.00 30.55           C  
ATOM   4547 HG21 ILE A 290     -16.039  -8.832  -4.467  1.00 30.55           H  
ATOM   4548 HG22 ILE A 290     -16.316  -9.615  -2.877  1.00 30.55           H  
ATOM   4549 HG23 ILE A 290     -17.643  -9.355  -4.014  1.00 30.55           H  
ATOM   4550  CD1 ILE A 290     -19.046  -8.735  -1.793  1.00 30.55           C  
ATOM   4551 HD11 ILE A 290     -18.696  -9.762  -1.904  1.00 30.55           H  
ATOM   4552 HD12 ILE A 290     -19.633  -8.671  -0.877  1.00 30.55           H  
ATOM   4553 HD13 ILE A 290     -19.679  -8.465  -2.639  1.00 30.55           H  
ATOM   4554  N   SER A 291     -13.766  -7.445  -4.275  1.00 31.75           N  
ATOM   4555  H   SER A 291     -13.499  -7.230  -5.225  1.00 31.75           H  
ATOM   4556  CA  SER A 291     -12.780  -8.446  -3.695  1.00 31.75           C  
ATOM   4557  HA  SER A 291     -12.101  -7.930  -3.015  1.00 31.75           H  
ATOM   4558  C   SER A 291     -11.908  -9.096  -4.846  1.00 31.75           C  
ATOM   4559  CB  SER A 291     -13.491  -9.566  -2.937  1.00 31.75           C  
ATOM   4560  HB2 SER A 291     -12.778 -10.034  -2.258  1.00 31.75           H  
ATOM   4561  HB3 SER A 291     -14.278  -9.127  -2.324  1.00 31.75           H  
ATOM   4562  O   SER A 291     -12.245  -8.838  -5.996  1.00 31.75           O  
ATOM   4563  OG  SER A 291     -14.064 -10.551  -3.780  1.00 31.75           O  
ATOM   4564  HG  SER A 291     -13.492 -10.695  -4.538  1.00 31.75           H  
ATOM   4565  N   ASP A 292     -10.887  -9.995  -4.768  1.00 30.90           N  
ATOM   4566  H   ASP A 292     -10.571 -10.237  -5.696  1.00 30.90           H  
ATOM   4567  CA  ASP A 292      -9.984 -10.592  -3.733  1.00 30.90           C  
ATOM   4568  HA  ASP A 292      -9.776  -9.817  -2.996  1.00 30.90           H  
ATOM   4569  C   ASP A 292      -8.632 -11.157  -4.341  1.00 30.90           C  
ATOM   4570  CB  ASP A 292     -10.659 -11.765  -2.997  1.00 30.90           C  
ATOM   4571  HB2 ASP A 292     -11.746 -11.675  -3.006  1.00 30.90           H  
ATOM   4572  HB3 ASP A 292     -10.411 -12.710  -3.479  1.00 30.90           H  
ATOM   4573  O   ASP A 292      -8.637 -11.438  -5.540  1.00 30.90           O  
ATOM   4574  CG  ASP A 292     -10.154 -11.760  -1.558  1.00 30.90           C  
ATOM   4575  OD1 ASP A 292      -9.030 -12.257  -1.330  1.00 30.90           O  
ATOM   4576  OD2 ASP A 292     -10.715 -11.008  -0.740  1.00 30.90           O  
ATOM   4577  N   SER A 293      -7.516 -11.405  -3.584  1.00 36.49           N  
ATOM   4578  H   SER A 293      -7.522 -10.955  -2.680  1.00 36.49           H  
ATOM   4579  CA  SER A 293      -6.676 -12.672  -3.568  1.00 36.49           C  
ATOM   4580  HA  SER A 293      -7.249 -13.371  -2.959  1.00 36.49           H  
ATOM   4581  C   SER A 293      -5.229 -12.679  -2.909  1.00 36.49           C  
ATOM   4582  CB  SER A 293      -6.587 -13.326  -4.961  1.00 36.49           C  
ATOM   4583  HB2 SER A 293      -7.579 -13.670  -5.253  1.00 36.49           H  
ATOM   4584  HB3 SER A 293      -5.949 -14.209  -4.928  1.00 36.49           H  
ATOM   4585  O   SER A 293      -4.619 -11.644  -2.648  1.00 36.49           O  
ATOM   4586  OG  SER A 293      -6.114 -12.432  -5.942  1.00 36.49           O  
ATOM   4587  HG  SER A 293      -6.811 -11.777  -6.025  1.00 36.49           H  
ATOM   4588  N   VAL A 294      -4.670 -13.904  -2.691  1.00 38.38           N  
ATOM   4589  H   VAL A 294      -5.332 -14.659  -2.796  1.00 38.38           H  
ATOM   4590  CA  VAL A 294      -3.241 -14.385  -2.503  1.00 38.38           C  
ATOM   4591  HA  VAL A 294      -3.377 -15.462  -2.596  1.00 38.38           H  
ATOM   4592  C   VAL A 294      -2.569 -14.357  -1.071  1.00 38.38           C  
ATOM   4593  CB  VAL A 294      -2.354 -14.094  -3.761  1.00 38.38           C  
ATOM   4594  HB  VAL A 294      -2.012 -13.060  -3.736  1.00 38.38           H  
ATOM   4595  O   VAL A 294      -3.287 -14.318  -0.084  1.00 38.38           O  
ATOM   4596  CG1 VAL A 294      -1.137 -15.035  -3.942  1.00 38.38           C  
ATOM   4597 HG11 VAL A 294      -0.720 -14.940  -4.944  1.00 38.38           H  
ATOM   4598 HG12 VAL A 294      -1.432 -16.072  -3.783  1.00 38.38           H  
ATOM   4599 HG13 VAL A 294      -0.315 -14.775  -3.275  1.00 38.38           H  
ATOM   4600  CG2 VAL A 294      -3.135 -14.270  -5.075  1.00 38.38           C  
ATOM   4601 HG21 VAL A 294      -3.653 -15.229  -5.097  1.00 38.38           H  
ATOM   4602 HG22 VAL A 294      -2.477 -14.190  -5.941  1.00 38.38           H  
ATOM   4603 HG23 VAL A 294      -3.844 -13.449  -5.177  1.00 38.38           H  
ATOM   4604  N   ALA A 295      -1.239 -14.569  -0.931  1.00 45.98           N  
ATOM   4605  H   ALA A 295      -0.692 -14.362  -1.755  1.00 45.98           H  
ATOM   4606  CA  ALA A 295      -0.485 -15.367   0.088  1.00 45.98           C  
ATOM   4607  HA  ALA A 295      -1.142 -16.187   0.375  1.00 45.98           H  
ATOM   4608  C   ALA A 295      -0.028 -14.734   1.459  1.00 45.98           C  
ATOM   4609  CB  ALA A 295       0.698 -16.001  -0.676  1.00 45.98           C  
ATOM   4610  HB1 ALA A 295       1.444 -15.244  -0.919  1.00 45.98           H  
ATOM   4611  HB2 ALA A 295       0.345 -16.463  -1.597  1.00 45.98           H  
ATOM   4612  HB3 ALA A 295       1.164 -16.784  -0.077  1.00 45.98           H  
ATOM   4613  O   ALA A 295      -0.689 -13.854   1.995  1.00 45.98           O  
ATOM   4614  N   GLN A 296       1.037 -15.280   2.094  1.00 35.67           N  
ATOM   4615  H   GLN A 296       1.635 -15.877   1.540  1.00 35.67           H  
ATOM   4616  CA  GLN A 296       1.235 -15.385   3.568  1.00 35.67           C  
ATOM   4617  HA  GLN A 296       0.263 -15.250   4.043  1.00 35.67           H  
ATOM   4618  C   GLN A 296       2.220 -14.402   4.254  1.00 35.67           C  
ATOM   4619  CB  GLN A 296       1.744 -16.803   3.906  1.00 35.67           C  
ATOM   4620  HB2 GLN A 296       1.957 -16.858   4.973  1.00 35.67           H  
ATOM   4621  HB3 GLN A 296       2.682 -16.968   3.375  1.00 35.67           H  
ATOM   4622  O   GLN A 296       3.203 -13.985   3.644  1.00 35.67           O  
ATOM   4623  CG  GLN A 296       0.780 -17.947   3.574  1.00 35.67           C  
ATOM   4624  HG2 GLN A 296       0.512 -17.916   2.518  1.00 35.67           H  
ATOM   4625  HG3 GLN A 296      -0.128 -17.837   4.166  1.00 35.67           H  
ATOM   4626  CD  GLN A 296       1.429 -19.300   3.860  1.00 35.67           C  
ATOM   4627  NE2 GLN A 296       1.117 -19.950   4.960  1.00 35.67           N  
ATOM   4628 HE21 GLN A 296       1.633 -20.804   5.114  1.00 35.67           H  
ATOM   4629 HE22 GLN A 296       0.515 -19.534   5.656  1.00 35.67           H  
ATOM   4630  OE1 GLN A 296       2.239 -19.796   3.101  1.00 35.67           O  
ATOM   4631  N   LEU A 297       2.028 -14.161   5.567  1.00 41.01           N  
ATOM   4632  H   LEU A 297       1.181 -14.524   5.981  1.00 41.01           H  
ATOM   4633  CA  LEU A 297       2.985 -13.540   6.518  1.00 41.01           C  
ATOM   4634  HA  LEU A 297       4.003 -13.697   6.160  1.00 41.01           H  
ATOM   4635  C   LEU A 297       2.914 -14.159   7.937  1.00 41.01           C  
ATOM   4636  CB  LEU A 297       2.696 -12.026   6.628  1.00 41.01           C  
ATOM   4637  HB2 LEU A 297       3.187 -11.602   7.504  1.00 41.01           H  
ATOM   4638  HB3 LEU A 297       1.623 -11.904   6.773  1.00 41.01           H  
ATOM   4639  O   LEU A 297       2.121 -15.066   8.191  1.00 41.01           O  
ATOM   4640  CG  LEU A 297       3.134 -11.181   5.435  1.00 41.01           C  
ATOM   4641  HG  LEU A 297       2.699 -11.612   4.533  1.00 41.01           H  
ATOM   4642  CD1 LEU A 297       2.588  -9.767   5.632  1.00 41.01           C  
ATOM   4643 HD11 LEU A 297       2.931  -9.113   4.830  1.00 41.01           H  
ATOM   4644 HD12 LEU A 297       2.937  -9.369   6.585  1.00 41.01           H  
ATOM   4645 HD13 LEU A 297       1.498  -9.786   5.627  1.00 41.01           H  
ATOM   4646  CD2 LEU A 297       4.657 -11.121   5.289  1.00 41.01           C  
ATOM   4647 HD21 LEU A 297       4.920 -10.543   4.403  1.00 41.01           H  
ATOM   4648 HD22 LEU A 297       5.107 -10.666   6.171  1.00 41.01           H  
ATOM   4649 HD23 LEU A 297       5.063 -12.123   5.147  1.00 41.01           H  
ATOM   4650  N   SER A 298       3.720 -13.624   8.866  1.00 53.07           N  
ATOM   4651  H   SER A 298       4.371 -12.912   8.569  1.00 53.07           H  
ATOM   4652  CA  SER A 298       3.636 -13.803  10.326  1.00 53.07           C  
ATOM   4653  HA  SER A 298       2.675 -14.258  10.569  1.00 53.07           H  
ATOM   4654  C   SER A 298       3.712 -12.453  11.067  1.00 53.07           C  
ATOM   4655  CB  SER A 298       4.739 -14.753  10.809  1.00 53.07           C  
ATOM   4656  HB2 SER A 298       4.640 -14.925  11.881  1.00 53.07           H  
ATOM   4657  HB3 SER A 298       4.631 -15.708  10.295  1.00 53.07           H  
ATOM   4658  O   SER A 298       4.081 -11.435  10.479  1.00 53.07           O  
ATOM   4659  OG  SER A 298       6.022 -14.226  10.534  1.00 53.07           O  
ATOM   4660  HG  SER A 298       6.341 -13.756  11.307  1.00 53.07           H  
ATOM   4661  N   PHE A 299       3.324 -12.435  12.348  1.00 70.45           N  
ATOM   4662  H   PHE A 299       3.111 -13.315  12.795  1.00 70.45           H  
ATOM   4663  CA  PHE A 299       3.465 -11.274  13.242  1.00 70.45           C  
ATOM   4664  HA  PHE A 299       3.427 -10.353  12.660  1.00 70.45           H  
ATOM   4665  C   PHE A 299       4.819 -11.307  13.955  1.00 70.45           C  
ATOM   4666  CB  PHE A 299       2.326 -11.250  14.279  1.00 70.45           C  
ATOM   4667  HB2 PHE A 299       2.552 -10.493  15.030  1.00 70.45           H  
ATOM   4668  HB3 PHE A 299       2.293 -12.210  14.796  1.00 70.45           H  
ATOM   4669  O   PHE A 299       5.395 -12.382  14.109  1.00 70.45           O  
ATOM   4670  CG  PHE A 299       0.962 -10.934  13.701  1.00 70.45           C  
ATOM   4671  CD1 PHE A 299       0.626  -9.600  13.414  1.00 70.45           C  
ATOM   4672  HD1 PHE A 299       1.321  -8.809  13.654  1.00 70.45           H  
ATOM   4673  CD2 PHE A 299       0.049 -11.963  13.405  1.00 70.45           C  
ATOM   4674  HD2 PHE A 299       0.299 -12.988  13.636  1.00 70.45           H  
ATOM   4675  CE1 PHE A 299      -0.588  -9.300  12.774  1.00 70.45           C  
ATOM   4676  HE1 PHE A 299      -0.821  -8.277  12.518  1.00 70.45           H  
ATOM   4677  CE2 PHE A 299      -1.172 -11.659  12.775  1.00 70.45           C  
ATOM   4678  HE2 PHE A 299      -1.866 -12.448  12.527  1.00 70.45           H  
ATOM   4679  CZ  PHE A 299      -1.482 -10.329  12.444  1.00 70.45           C  
ATOM   4680  HZ  PHE A 299      -2.402 -10.094  11.930  1.00 70.45           H  
ATOM   4681  N   ASP A 300       5.276 -10.150  14.434  1.00 61.73           N  
ATOM   4682  H   ASP A 300       4.748  -9.301  14.292  1.00 61.73           H  
ATOM   4683  CA  ASP A 300       6.345 -10.101  15.431  1.00 61.73           C  
ATOM   4684  HA  ASP A 300       7.078 -10.876  15.207  1.00 61.73           H  
ATOM   4685  C   ASP A 300       5.765 -10.394  16.823  1.00 61.73           C  
ATOM   4686  CB  ASP A 300       7.075  -8.748  15.391  1.00 61.73           C  
ATOM   4687  HB2 ASP A 300       7.781  -8.708  16.220  1.00 61.73           H  
ATOM   4688  HB3 ASP A 300       6.350  -7.945  15.525  1.00 61.73           H  
ATOM   4689  O   ASP A 300       4.681  -9.910  17.179  1.00 61.73           O  
ATOM   4690  CG  ASP A 300       7.853  -8.517  14.093  1.00 61.73           C  
ATOM   4691  OD1 ASP A 300       8.110  -9.471  13.321  1.00 61.73           O  
ATOM   4692  OD2 ASP A 300       8.215  -7.358  13.787  1.00 61.73           O  
ATOM   4693  N   GLU A 301       6.489 -11.193  17.602  1.00 40.52           N  
ATOM   4694  H   GLU A 301       7.370 -11.543  17.253  1.00 40.52           H  
ATOM   4695  CA  GLU A 301       6.253 -11.345  19.039  1.00 40.52           C  
ATOM   4696  HA  GLU A 301       5.178 -11.383  19.211  1.00 40.52           H  
ATOM   4697  C   GLU A 301       6.777 -10.099  19.781  1.00 40.52           C  
ATOM   4698  CB  GLU A 301       6.845 -12.678  19.547  1.00 40.52           C  
ATOM   4699  HB2 GLU A 301       7.916 -12.699  19.349  1.00 40.52           H  
ATOM   4700  HB3 GLU A 301       6.682 -12.746  20.623  1.00 40.52           H  
ATOM   4701  O   GLU A 301       7.665  -9.401  19.283  1.00 40.52           O  
ATOM   4702  CG  GLU A 301       6.159 -13.879  18.861  1.00 40.52           C  
ATOM   4703  HG2 GLU A 301       6.369 -13.847  17.792  1.00 40.52           H  
ATOM   4704  HG3 GLU A 301       5.082 -13.768  18.985  1.00 40.52           H  
ATOM   4705  CD  GLU A 301       6.585 -15.259  19.392  1.00 40.52           C  
ATOM   4706  OE1 GLU A 301       5.717 -16.165  19.368  1.00 40.52           O  
ATOM   4707  OE2 GLU A 301       7.766 -15.423  19.767  1.00 40.52           O  
ATOM   4708  N   ILE A 302       6.170  -9.792  20.933  1.00 38.03           N  
ATOM   4709  H   ILE A 302       5.609 -10.510  21.370  1.00 38.03           H  
ATOM   4710  CA  ILE A 302       6.511  -8.659  21.816  1.00 38.03           C  
ATOM   4711  HA  ILE A 302       7.260  -8.027  21.339  1.00 38.03           H  
ATOM   4712  C   ILE A 302       7.177  -9.228  23.066  1.00 38.03           C  
ATOM   4713  CB  ILE A 302       5.263  -7.812  22.170  1.00 38.03           C  
ATOM   4714  HB  ILE A 302       4.577  -8.452  22.725  1.00 38.03           H  
ATOM   4715  O   ILE A 302       6.549 -10.143  23.646  1.00 38.03           O  
ATOM   4716  CG1 ILE A 302       4.538  -7.279  20.912  1.00 38.03           C  
ATOM   4717 HG12 ILE A 302       5.203  -6.600  20.377  1.00 38.03           H  
ATOM   4718 HG13 ILE A 302       4.314  -8.113  20.247  1.00 38.03           H  
ATOM   4719  CG2 ILE A 302       5.677  -6.641  23.082  1.00 38.03           C  
ATOM   4720 HG21 ILE A 302       6.382  -5.995  22.559  1.00 38.03           H  
ATOM   4721 HG22 ILE A 302       6.169  -7.022  23.978  1.00 38.03           H  
ATOM   4722 HG23 ILE A 302       4.811  -6.065  23.408  1.00 38.03           H  
ATOM   4723  CD1 ILE A 302       3.212  -6.560  21.208  1.00 38.03           C  
ATOM   4724 HD11 ILE A 302       2.570  -7.201  21.812  1.00 38.03           H  
ATOM   4725 HD12 ILE A 302       2.711  -6.333  20.267  1.00 38.03           H  
ATOM   4726 HD13 ILE A 302       3.394  -5.623  21.734  1.00 38.03           H  
ATOM   4727  OXT ILE A 302       8.257  -8.716  23.426  1.00 38.03           O  
TER    4728      ILE A 302                                                       
END   
