# Supplementary material for: Plant virus movement proteins originated from jelly-roll capsid proteins
Source: PLoS Biol. 2023 Jun 15;21(6):e3002157. doi: 10.1371/journal.pbio.3002157 (PMC10306228; doi:10.1371/journal.pbio.3002157)
Supplement: S2 Data — (ZIP) [file pbio.3002157.s007.zip › S2_Data/BK062680_CyrOv.pdb]

ATOM      1  N   MET A   1     -30.627   3.700 -15.382  1.00 33.67           N  
ATOM      2  H   MET A   1     -30.760   3.799 -16.379  1.00 33.67           H  
ATOM      3  H2  MET A   1     -31.323   3.069 -15.010  1.00 33.67           H  
ATOM      4  H3  MET A   1     -30.746   4.610 -14.960  1.00 33.67           H  
ATOM      5  CA  MET A   1     -29.263   3.194 -15.116  1.00 33.67           C  
ATOM      6  HA  MET A   1     -29.094   3.114 -14.042  1.00 33.67           H  
ATOM      7  C   MET A   1     -28.285   4.220 -15.656  1.00 33.67           C  
ATOM      8  CB  MET A   1     -29.012   1.814 -15.759  1.00 33.67           C  
ATOM      9  HB2 MET A   1     -29.299   1.835 -16.811  1.00 33.67           H  
ATOM     10  HB3 MET A   1     -27.946   1.591 -15.703  1.00 33.67           H  
ATOM     11  O   MET A   1     -27.829   4.091 -16.784  1.00 33.67           O  
ATOM     12  CG  MET A   1     -29.762   0.680 -15.058  1.00 33.67           C  
ATOM     13  HG2 MET A   1     -30.837   0.836 -15.145  1.00 33.67           H  
ATOM     14  HG3 MET A   1     -29.500   0.696 -14.000  1.00 33.67           H  
ATOM     15  SD  MET A   1     -29.342  -0.960 -15.708  1.00 33.67           S  
ATOM     16  CE  MET A   1     -30.823  -1.355 -16.678  1.00 33.67           C  
ATOM     17  HE1 MET A   1     -30.964  -0.611 -17.461  1.00 33.67           H  
ATOM     18  HE2 MET A   1     -30.702  -2.337 -17.135  1.00 33.67           H  
ATOM     19  HE3 MET A   1     -31.697  -1.373 -16.026  1.00 33.67           H  
ATOM     20  N   GLU A   2     -28.057   5.292 -14.905  1.00 27.75           N  
ATOM     21  H   GLU A   2     -28.396   5.361 -13.955  1.00 27.75           H  
ATOM     22  CA  GLU A   2     -27.122   6.341 -15.320  1.00 27.75           C  
ATOM     23  HA  GLU A   2     -27.199   6.486 -16.397  1.00 27.75           H  
ATOM     24  C   GLU A   2     -25.679   5.911 -15.041  1.00 27.75           C  
ATOM     25  CB  GLU A   2     -27.498   7.671 -14.660  1.00 27.75           C  
ATOM     26  HB2 GLU A   2     -26.738   8.419 -14.887  1.00 27.75           H  
ATOM     27  HB3 GLU A   2     -27.552   7.534 -13.580  1.00 27.75           H  
ATOM     28  O   GLU A   2     -25.429   4.961 -14.294  1.00 27.75           O  
ATOM     29  CG  GLU A   2     -28.849   8.148 -15.214  1.00 27.75           C  
ATOM     30  HG2 GLU A   2     -29.605   7.378 -15.061  1.00 27.75           H  
ATOM     31  HG3 GLU A   2     -28.750   8.306 -16.288  1.00 27.75           H  
ATOM     32  CD  GLU A   2     -29.315   9.428 -14.527  1.00 27.75           C  
ATOM     33  OE1 GLU A   2     -29.533  10.417 -15.255  1.00 27.75           O  
ATOM     34  OE2 GLU A   2     -29.466   9.364 -13.288  1.00 27.75           O  
ATOM     35  N   ASN A   3     -24.726   6.557 -15.711  1.00 32.38           N  
ATOM     36  H   ASN A   3     -24.975   7.368 -16.258  1.00 32.38           H  
ATOM     37  CA  ASN A   3     -23.353   6.073 -15.757  1.00 32.38           C  
ATOM     38  HA  ASN A   3     -23.369   5.031 -16.080  1.00 32.38           H  
ATOM     39  C   ASN A   3     -22.676   6.124 -14.380  1.00 32.38           C  
ATOM     40  CB  ASN A   3     -22.555   6.877 -16.798  1.00 32.38           C  
ATOM     41  HB2 ASN A   3     -21.504   6.596 -16.734  1.00 32.38           H  
ATOM     42  HB3 ASN A   3     -22.629   7.942 -16.579  1.00 32.38           H  
ATOM     43  O   ASN A   3     -22.321   7.197 -13.898  1.00 32.38           O  
ATOM     44  CG  ASN A   3     -23.003   6.595 -18.217  1.00 32.38           C  
ATOM     45  ND2 ASN A   3     -23.534   7.572 -18.915  1.00 32.38           N  
ATOM     46 HD21 ASN A   3     -23.620   8.501 -18.528  1.00 32.38           H  
ATOM     47 HD22 ASN A   3     -23.834   7.339 -19.851  1.00 32.38           H  
ATOM     48  OD1 ASN A   3     -22.887   5.488 -18.711  1.00 32.38           O  
ATOM     49  N   LEU A   4     -22.322   4.952 -13.842  1.00 32.99           N  
ATOM     50  H   LEU A   4     -22.742   4.118 -14.226  1.00 32.99           H  
ATOM     51  CA  LEU A   4     -21.178   4.795 -12.934  1.00 32.99           C  
ATOM     52  HA  LEU A   4     -21.198   5.605 -12.205  1.00 32.99           H  
ATOM     53  C   LEU A   4     -19.863   4.966 -13.724  1.00 32.99           C  
ATOM     54  CB  LEU A   4     -21.275   3.449 -12.181  1.00 32.99           C  
ATOM     55  HB2 LEU A   4     -20.310   3.226 -11.726  1.00 32.99           H  
ATOM     56  HB3 LEU A   4     -21.485   2.663 -12.906  1.00 32.99           H  
ATOM     57  O   LEU A   4     -19.015   4.076 -13.778  1.00 32.99           O  
ATOM     58  CG  LEU A   4     -22.336   3.417 -11.066  1.00 32.99           C  
ATOM     59  HG  LEU A   4     -23.289   3.781 -11.451  1.00 32.99           H  
ATOM     60  CD1 LEU A   4     -22.528   1.978 -10.581  1.00 32.99           C  
ATOM     61 HD11 LEU A   4     -21.592   1.589 -10.181  1.00 32.99           H  
ATOM     62 HD12 LEU A   4     -22.858   1.352 -11.411  1.00 32.99           H  
ATOM     63 HD13 LEU A   4     -23.291   1.953  -9.804  1.00 32.99           H  
ATOM     64  CD2 LEU A   4     -21.922   4.260  -9.855  1.00 32.99           C  
ATOM     65 HD21 LEU A   4     -21.853   5.311 -10.135  1.00 32.99           H  
ATOM     66 HD22 LEU A   4     -22.674   4.172  -9.072  1.00 32.99           H  
ATOM     67 HD23 LEU A   4     -20.959   3.925  -9.469  1.00 32.99           H  
ATOM     68  N   SER A   5     -19.723   6.109 -14.402  1.00 36.57           N  
ATOM     69  H   SER A   5     -20.436   6.813 -14.279  1.00 36.57           H  
ATOM     70  CA  SER A   5     -18.498   6.517 -15.086  1.00 36.57           C  
ATOM     71  HA  SER A   5     -18.226   5.755 -15.817  1.00 36.57           H  
ATOM     72  C   SER A   5     -17.378   6.652 -14.060  1.00 36.57           C  
ATOM     73  CB  SER A   5     -18.704   7.849 -15.816  1.00 36.57           C  
ATOM     74  HB2 SER A   5     -19.358   7.693 -16.674  1.00 36.57           H  
ATOM     75  HB3 SER A   5     -17.743   8.219 -16.173  1.00 36.57           H  
ATOM     76  O   SER A   5     -17.588   7.306 -13.041  1.00 36.57           O  
ATOM     77  OG  SER A   5     -19.292   8.807 -14.961  1.00 36.57           O  
ATOM     78  HG  SER A   5     -18.865   8.757 -14.103  1.00 36.57           H  
ATOM     79  N   LEU A   6     -16.231   6.022 -14.352  1.00 42.17           N  
ATOM     80  H   LEU A   6     -16.205   5.536 -15.236  1.00 42.17           H  
ATOM     81  CA  LEU A   6     -15.043   5.854 -13.500  1.00 42.17           C  
ATOM     82  HA  LEU A   6     -15.035   4.831 -13.123  1.00 42.17           H  
ATOM     83  C   LEU A   6     -14.991   6.790 -12.280  1.00 42.17           C  
ATOM     84  CB  LEU A   6     -13.770   6.066 -14.350  1.00 42.17           C  
ATOM     85  HB2 LEU A   6     -12.964   6.356 -13.676  1.00 42.17           H  
ATOM     86  HB3 LEU A   6     -13.925   6.900 -15.035  1.00 42.17           H  
ATOM     87  O   LEU A   6     -14.785   7.996 -12.422  1.00 42.17           O  
ATOM     88  CG  LEU A   6     -13.264   4.837 -15.129  1.00 42.17           C  
ATOM     89  HG  LEU A   6     -13.067   4.028 -14.427  1.00 42.17           H  
ATOM     90  CD1 LEU A   6     -14.250   4.330 -16.184  1.00 42.17           C  
ATOM     91 HD11 LEU A   6     -13.781   3.541 -16.772  1.00 42.17           H  
ATOM     92 HD12 LEU A   6     -14.532   5.145 -16.851  1.00 42.17           H  
ATOM     93 HD13 LEU A   6     -15.134   3.915 -15.701  1.00 42.17           H  
ATOM     94  CD2 LEU A   6     -11.953   5.194 -15.832  1.00 42.17           C  
ATOM     95 HD21 LEU A   6     -11.558   4.329 -16.364  1.00 42.17           H  
ATOM     96 HD22 LEU A   6     -11.211   5.509 -15.099  1.00 42.17           H  
ATOM     97 HD23 LEU A   6     -12.111   6.002 -16.545  1.00 42.17           H  
ATOM     98  N   ILE A   7     -15.084   6.206 -11.081  1.00 42.49           N  
ATOM     99  H   ILE A   7     -15.253   5.212 -11.036  1.00 42.49           H  
ATOM    100  CA  ILE A   7     -14.799   6.916  -9.830  1.00 42.49           C  
ATOM    101  HA  ILE A   7     -15.411   7.817  -9.802  1.00 42.49           H  
ATOM    102  C   ILE A   7     -13.326   7.346  -9.858  1.00 42.49           C  
ATOM    103  CB  ILE A   7     -15.172   6.058  -8.601  1.00 42.49           C  
ATOM    104  HB  ILE A   7     -14.664   5.096  -8.670  1.00 42.49           H  
ATOM    105  O   ILE A   7     -12.412   6.536  -9.712  1.00 42.49           O  
ATOM    106  CG1 ILE A   7     -16.700   5.812  -8.588  1.00 42.49           C  
ATOM    107 HG12 ILE A   7     -16.956   5.171  -9.431  1.00 42.49           H  
ATOM    108 HG13 ILE A   7     -17.225   6.759  -8.715  1.00 42.49           H  
ATOM    109  CG2 ILE A   7     -14.708   6.746  -7.308  1.00 42.49           C  
ATOM    110 HG21 ILE A   7     -15.187   7.718  -7.197  1.00 42.49           H  
ATOM    111 HG22 ILE A   7     -14.943   6.123  -6.444  1.00 42.49           H  
ATOM    112 HG23 ILE A   7     -13.625   6.867  -7.319  1.00 42.49           H  
ATOM    113  CD1 ILE A   7     -17.224   5.143  -7.313  1.00 42.49           C  
ATOM    114 HD11 ILE A   7     -16.555   4.332  -7.025  1.00 42.49           H  
ATOM    115 HD12 ILE A   7     -17.275   5.869  -6.501  1.00 42.49           H  
ATOM    116 HD13 ILE A   7     -18.225   4.750  -7.491  1.00 42.49           H  
ATOM    117  N   ARG A   8     -13.116   8.637 -10.119  1.00 40.75           N  
ATOM    118  H   ARG A   8     -13.936   9.199 -10.297  1.00 40.75           H  
ATOM    119  CA  ARG A   8     -11.816   9.233 -10.420  1.00 40.75           C  
ATOM    120  HA  ARG A   8     -11.227   8.520 -10.998  1.00 40.75           H  
ATOM    121  C   ARG A   8     -11.049   9.552  -9.138  1.00 40.75           C  
ATOM    122  CB  ARG A   8     -12.066  10.480 -11.291  1.00 40.75           C  
ATOM    123  HB2 ARG A   8     -12.675  10.185 -12.146  1.00 40.75           H  
ATOM    124  HB3 ARG A   8     -12.632  11.211 -10.714  1.00 40.75           H  
ATOM    125  O   ARG A   8     -11.368  10.522  -8.454  1.00 40.75           O  
ATOM    126  CG  ARG A   8     -10.788  11.147 -11.821  1.00 40.75           C  
ATOM    127  HG2 ARG A   8     -10.247  10.433 -12.443  1.00 40.75           H  
ATOM    128  HG3 ARG A   8     -10.156  11.455 -10.988  1.00 40.75           H  
ATOM    129  CD  ARG A   8     -11.144  12.392 -12.645  1.00 40.75           C  
ATOM    130  HD2 ARG A   8     -11.463  13.182 -11.965  1.00 40.75           H  
ATOM    131  HD3 ARG A   8     -11.975  12.144 -13.307  1.00 40.75           H  
ATOM    132  NE  ARG A   8     -10.009  12.856 -13.467  1.00 40.75           N  
ATOM    133  HE  ARG A   8      -9.146  12.339 -13.379  1.00 40.75           H  
ATOM    134  NH1 ARG A   8     -11.086  14.595 -14.509  1.00 40.75           N  
ATOM    135 HH11 ARG A   8     -11.100  15.301 -15.232  1.00 40.75           H  
ATOM    136 HH12 ARG A   8     -11.828  14.520 -13.828  1.00 40.75           H  
ATOM    137  NH2 ARG A   8      -9.082  13.952 -15.241  1.00 40.75           N  
ATOM    138 HH21 ARG A   8      -8.303  13.309 -15.229  1.00 40.75           H  
ATOM    139 HH22 ARG A   8      -9.212  14.514 -16.070  1.00 40.75           H  
ATOM    140  CZ  ARG A   8     -10.058  13.802 -14.390  1.00 40.75           C  
ATOM    141  N   ALA A   9      -9.974   8.814  -8.873  1.00 41.08           N  
ATOM    142  H   ALA A   9      -9.803   7.993  -9.437  1.00 41.08           H  
ATOM    143  CA  ALA A   9      -8.840   9.393  -8.158  1.00 41.08           C  
ATOM    144  HA  ALA A   9      -9.197   9.867  -7.243  1.00 41.08           H  
ATOM    145  C   ALA A   9      -8.208  10.468  -9.064  1.00 41.08           C  
ATOM    146  CB  ALA A   9      -7.853   8.286  -7.772  1.00 41.08           C  
ATOM    147  HB1 ALA A   9      -7.475   7.789  -8.666  1.00 41.08           H  
ATOM    148  HB2 ALA A   9      -8.345   7.552  -7.134  1.00 41.08           H  
ATOM    149  HB3 ALA A   9      -7.010   8.713  -7.229  1.00 41.08           H  
ATOM    150  O   ALA A   9      -7.987  10.228 -10.253  1.00 41.08           O  
ATOM    151  N   ASN A  10      -7.963  11.673  -8.544  1.00 31.80           N  
ATOM    152  H   ASN A  10      -8.146  11.818  -7.561  1.00 31.80           H  
ATOM    153  CA  ASN A  10      -7.478  12.809  -9.340  1.00 31.80           C  
ATOM    154  HA  ASN A  10      -7.917  12.735 -10.335  1.00 31.80           H  
ATOM    155  C   ASN A  10      -5.957  12.747  -9.584  1.00 31.80           C  
ATOM    156  CB  ASN A  10      -7.966  14.139  -8.721  1.00 31.80           C  
ATOM    157  HB2 ASN A  10      -7.869  14.098  -7.636  1.00 31.80           H  
ATOM    158  HB3 ASN A  10      -7.339  14.958  -9.075  1.00 31.80           H  
ATOM    159  O   ASN A  10      -5.216  13.645  -9.187  1.00 31.80           O  
ATOM    160  CG  ASN A  10      -9.388  14.508  -9.111  1.00 31.80           C  
ATOM    161  ND2 ASN A  10     -10.091  15.220  -8.263  1.00 31.80           N  
ATOM    162 HD21 ASN A  10     -11.037  15.445  -8.538  1.00 31.80           H  
ATOM    163 HD22 ASN A  10      -9.702  15.496  -7.372  1.00 31.80           H  
ATOM    164  OD1 ASN A  10      -9.874  14.206 -10.190  1.00 31.80           O  
ATOM    165  N   SER A  11      -5.490  11.717 -10.294  1.00 38.44           N  
ATOM    166  H   SER A  11      -6.137  10.990 -10.566  1.00 38.44           H  
ATOM    167  CA  SER A  11      -4.101  11.570 -10.752  1.00 38.44           C  
ATOM    168  HA  SER A  11      -3.443  11.863  -9.935  1.00 38.44           H  
ATOM    169  C   SER A  11      -3.779  12.497 -11.941  1.00 38.44           C  
ATOM    170  CB  SER A  11      -3.809  10.092 -11.051  1.00 38.44           C  
ATOM    171  HB2 SER A  11      -4.001   9.504 -10.154  1.00 38.44           H  
ATOM    172  HB3 SER A  11      -2.762   9.971 -11.329  1.00 38.44           H  
ATOM    173  O   SER A  11      -3.368  12.053 -13.011  1.00 38.44           O  
ATOM    174  OG  SER A  11      -4.636   9.626 -12.099  1.00 38.44           O  
ATOM    175  HG  SER A  11      -4.228   9.904 -12.922  1.00 38.44           H  
ATOM    176  N   VAL A  12      -4.007  13.806 -11.786  1.00 37.20           N  
ATOM    177  H   VAL A  12      -4.318  14.115 -10.877  1.00 37.20           H  
ATOM    178  CA  VAL A  12      -3.760  14.817 -12.830  1.00 37.20           C  
ATOM    179  HA  VAL A  12      -3.990  14.374 -13.799  1.00 37.20           H  
ATOM    180  C   VAL A  12      -2.277  15.196 -12.855  1.00 37.20           C  
ATOM    181  CB  VAL A  12      -4.680  16.052 -12.671  1.00 37.20           C  
ATOM    182  HB  VAL A  12      -4.481  16.537 -11.715  1.00 37.20           H  
ATOM    183  O   VAL A  12      -1.899  16.227 -12.310  1.00 37.20           O  
ATOM    184  CG1 VAL A  12      -4.484  17.076 -13.803  1.00 37.20           C  
ATOM    185 HG11 VAL A  12      -4.651  16.604 -14.771  1.00 37.20           H  
ATOM    186 HG12 VAL A  12      -5.185  17.902 -13.681  1.00 37.20           H  
ATOM    187 HG13 VAL A  12      -3.478  17.494 -13.779  1.00 37.20           H  
ATOM    188  CG2 VAL A  12      -6.161  15.646 -12.704  1.00 37.20           C  
ATOM    189 HG21 VAL A  12      -6.387  14.987 -11.865  1.00 37.20           H  
ATOM    190 HG22 VAL A  12      -6.387  15.132 -13.638  1.00 37.20           H  
ATOM    191 HG23 VAL A  12      -6.790  16.532 -12.615  1.00 37.20           H  
ATOM    192  N   ASN A  13      -1.450  14.345 -13.476  1.00 40.36           N  
ATOM    193  H   ASN A  13      -1.860  13.476 -13.786  1.00 40.36           H  
ATOM    194  CA  ASN A  13      -0.070  14.588 -13.944  1.00 40.36           C  
ATOM    195  HA  ASN A  13       0.398  13.604 -13.983  1.00 40.36           H  
ATOM    196  C   ASN A  13       0.897  15.368 -13.024  1.00 40.36           C  
ATOM    197  CB  ASN A  13      -0.106  15.111 -15.398  1.00 40.36           C  
ATOM    198  HB2 ASN A  13       0.882  15.471 -15.686  1.00 40.36           H  
ATOM    199  HB3 ASN A  13      -0.805  15.944 -15.475  1.00 40.36           H  
ATOM    200  O   ASN A  13       1.921  15.878 -13.486  1.00 40.36           O  
ATOM    201  CG  ASN A  13      -0.481  14.037 -16.405  1.00 40.36           C  
ATOM    202  ND2 ASN A  13      -0.575  14.377 -17.668  1.00 40.36           N  
ATOM    203 HD21 ASN A  13      -0.798  13.622 -18.301  1.00 40.36           H  
ATOM    204 HD22 ASN A  13      -0.375  15.319 -17.972  1.00 40.36           H  
ATOM    205  OD1 ASN A  13      -0.695  12.884 -16.084  1.00 40.36           O  
ATOM    206  N   SER A  14       0.643  15.427 -11.718  1.00 42.21           N  
ATOM    207  H   SER A  14      -0.222  15.044 -11.365  1.00 42.21           H  
ATOM    208  CA  SER A  14       1.644  15.862 -10.756  1.00 42.21           C  
ATOM    209  HA  SER A  14       2.049  16.817 -11.089  1.00 42.21           H  
ATOM    210  C   SER A  14       2.769  14.831 -10.753  1.00 42.21           C  
ATOM    211  CB  SER A  14       1.032  16.081  -9.365  1.00 42.21           C  
ATOM    212  HB2 SER A  14       1.829  16.297  -8.654  1.00 42.21           H  
ATOM    213  HB3 SER A  14       0.366  16.943  -9.414  1.00 42.21           H  
ATOM    214  O   SER A  14       2.537  13.631 -10.592  1.00 42.21           O  
ATOM    215  OG  SER A  14       0.290  14.962  -8.920  1.00 42.21           O  
ATOM    216  HG  SER A  14      -0.152  15.188  -8.098  1.00 42.21           H  
ATOM    217  N   ARG A  15       4.010  15.295 -10.945  1.00 50.44           N  
ATOM    218  H   ARG A  15       4.127  16.283 -11.122  1.00 50.44           H  
ATOM    219  CA  ARG A  15       5.201  14.467 -10.733  1.00 50.44           C  
ATOM    220  HA  ARG A  15       5.135  13.559 -11.332  1.00 50.44           H  
ATOM    221  C   ARG A  15       5.200  14.059  -9.259  1.00 50.44           C  
ATOM    222  CB  ARG A  15       6.477  15.236 -11.118  1.00 50.44           C  
ATOM    223  HB2 ARG A  15       6.489  16.198 -10.605  1.00 50.44           H  
ATOM    224  HB3 ARG A  15       7.340  14.662 -10.781  1.00 50.44           H  
ATOM    225  O   ARG A  15       5.554  14.865  -8.401  1.00 50.44           O  
ATOM    226  CG  ARG A  15       6.604  15.461 -12.634  1.00 50.44           C  
ATOM    227  HG2 ARG A  15       5.744  16.020 -13.000  1.00 50.44           H  
ATOM    228  HG3 ARG A  15       6.640  14.494 -13.137  1.00 50.44           H  
ATOM    229  CD  ARG A  15       7.887  16.245 -12.945  1.00 50.44           C  
ATOM    230  HD2 ARG A  15       7.821  17.223 -12.469  1.00 50.44           H  
ATOM    231  HD3 ARG A  15       8.735  15.706 -12.521  1.00 50.44           H  
ATOM    232  NE  ARG A  15       8.097  16.409 -14.397  1.00 50.44           N  
ATOM    233  HE  ARG A  15       7.471  15.899 -15.005  1.00 50.44           H  
ATOM    234  NH1 ARG A  15       9.953  17.762 -14.291  1.00 50.44           N  
ATOM    235 HH11 ARG A  15      10.727  18.220 -14.751  1.00 50.44           H  
ATOM    236 HH12 ARG A  15       9.907  17.735 -13.283  1.00 50.44           H  
ATOM    237  NH2 ARG A  15       9.189  17.097 -16.276  1.00 50.44           N  
ATOM    238 HH21 ARG A  15       8.579  16.526 -16.844  1.00 50.44           H  
ATOM    239 HH22 ARG A  15       9.953  17.590 -16.714  1.00 50.44           H  
ATOM    240  CZ  ARG A  15       9.072  17.088 -14.978  1.00 50.44           C  
ATOM    241  N   ARG A  16       4.697  12.853  -8.971  1.00 61.47           N  
ATOM    242  H   ARG A  16       4.301  12.327  -9.737  1.00 61.47           H  
ATOM    243  CA  ARG A  16       4.599  12.308  -7.611  1.00 61.47           C  
ATOM    244  HA  ARG A  16       3.968  12.967  -7.014  1.00 61.47           H  
ATOM    245  C   ARG A  16       5.990  12.313  -6.979  1.00 61.47           C  
ATOM    246  CB  ARG A  16       3.988  10.889  -7.628  1.00 61.47           C  
ATOM    247  HB2 ARG A  16       4.512  10.283  -8.368  1.00 61.47           H  
ATOM    248  HB3 ARG A  16       4.140  10.430  -6.651  1.00 61.47           H  
ATOM    249  O   ARG A  16       6.981  12.089  -7.672  1.00 61.47           O  
ATOM    250  CG  ARG A  16       2.476  10.881  -7.933  1.00 61.47           C  
ATOM    251  HG2 ARG A  16       2.295  11.353  -8.898  1.00 61.47           H  
ATOM    252  HG3 ARG A  16       1.961  11.454  -7.162  1.00 61.47           H  
ATOM    253  CD  ARG A  16       1.904   9.451  -7.962  1.00 61.47           C  
ATOM    254  HD2 ARG A  16       2.347   8.918  -8.803  1.00 61.47           H  
ATOM    255  HD3 ARG A  16       2.184   8.935  -7.043  1.00 61.47           H  
ATOM    256  NE  ARG A  16       0.429   9.441  -8.082  1.00 61.47           N  
ATOM    257  HE  ARG A  16      -0.073  10.246  -7.734  1.00 61.47           H  
ATOM    258  NH1 ARG A  16       0.136   7.332  -8.996  1.00 61.47           N  
ATOM    259 HH11 ARG A  16       1.121   7.220  -9.190  1.00 61.47           H  
ATOM    260 HH12 ARG A  16      -0.496   6.657  -9.401  1.00 61.47           H  
ATOM    261  NH2 ARG A  16      -1.625   8.527  -8.493  1.00 61.47           N  
ATOM    262 HH21 ARG A  16      -2.100   9.234  -7.951  1.00 61.47           H  
ATOM    263 HH22 ARG A  16      -2.176   7.684  -8.577  1.00 61.47           H  
ATOM    264  CZ  ARG A  16      -0.330   8.444  -8.515  1.00 61.47           C  
ATOM    265  N   ALA A  17       6.058  12.550  -5.671  1.00 59.82           N  
ATOM    266  H   ALA A  17       5.210  12.713  -5.148  1.00 59.82           H  
ATOM    267  CA  ALA A  17       7.301  12.363  -4.938  1.00 59.82           C  
ATOM    268  HA  ALA A  17       8.073  12.990  -5.384  1.00 59.82           H  
ATOM    269  C   ALA A  17       7.724  10.890  -5.069  1.00 59.82           C  
ATOM    270  CB  ALA A  17       7.106  12.802  -3.482  1.00 59.82           C  
ATOM    271  HB1 ALA A  17       6.823  13.854  -3.443  1.00 59.82           H  
ATOM    272  HB2 ALA A  17       6.333  12.197  -3.007  1.00 59.82           H  
ATOM    273  HB3 ALA A  17       8.040  12.667  -2.936  1.00 59.82           H  
ATOM    274  O   ALA A  17       7.000   9.992  -4.629  1.00 59.82           O  
ATOM    275  N   VAL A  18       8.863  10.667  -5.724  1.00 63.32           N  
ATOM    276  H   VAL A  18       9.363  11.458  -6.104  1.00 63.32           H  
ATOM    277  CA  VAL A  18       9.535   9.370  -5.786  1.00 63.32           C  
ATOM    278  HA  VAL A  18       8.823   8.573  -5.571  1.00 63.32           H  
ATOM    279  C   VAL A  18      10.603   9.385  -4.707  1.00 63.32           C  
ATOM    280  CB  VAL A  18      10.158   9.097  -7.172  1.00 63.32           C  
ATOM    281  HB  VAL A  18      10.909   9.857  -7.390  1.00 63.32           H  
ATOM    282  O   VAL A  18      11.563  10.150  -4.809  1.00 63.32           O  
ATOM    283  CG1 VAL A  18      10.830   7.718  -7.206  1.00 63.32           C  
ATOM    284 HG11 VAL A  18      11.239   7.526  -8.197  1.00 63.32           H  
ATOM    285 HG12 VAL A  18      11.647   7.675  -6.486  1.00 63.32           H  
ATOM    286 HG13 VAL A  18      10.105   6.941  -6.963  1.00 63.32           H  
ATOM    287  CG2 VAL A  18       9.112   9.131  -8.294  1.00 63.32           C  
ATOM    288 HG21 VAL A  18       9.593   8.928  -9.251  1.00 63.32           H  
ATOM    289 HG22 VAL A  18       8.346   8.376  -8.115  1.00 63.32           H  
ATOM    290 HG23 VAL A  18       8.647  10.115  -8.346  1.00 63.32           H  
ATOM    291  N   THR A  19      10.456   8.553  -3.680  1.00 71.81           N  
ATOM    292  H   THR A  19       9.649   7.947  -3.640  1.00 71.81           H  
ATOM    293  CA  THR A  19      11.553   8.334  -2.736  1.00 71.81           C  
ATOM    294  HA  THR A  19      12.050   9.285  -2.547  1.00 71.81           H  
ATOM    295  C   THR A  19      12.542   7.383  -3.395  1.00 71.81           C  
ATOM    296  CB  THR A  19      11.086   7.796  -1.379  1.00 71.81           C  
ATOM    297  HB  THR A  19      10.754   6.762  -1.476  1.00 71.81           H  
ATOM    298  O   THR A  19      12.208   6.229  -3.674  1.00 71.81           O  
ATOM    299  CG2 THR A  19      12.206   7.896  -0.347  1.00 71.81           C  
ATOM    300 HG21 THR A  19      13.089   7.362  -0.701  1.00 71.81           H  
ATOM    301 HG22 THR A  19      12.471   8.939  -0.174  1.00 71.81           H  
ATOM    302 HG23 THR A  19      11.885   7.442   0.591  1.00 71.81           H  
ATOM    303  OG1 THR A  19      10.031   8.584  -0.874  1.00 71.81           O  
ATOM    304  HG1 THR A  19       9.834   8.244   0.002  1.00 71.81           H  
ATOM    305  N   GLN A  20      13.740   7.886  -3.689  1.00 68.59           N  
ATOM    306  H   GLN A  20      13.940   8.846  -3.445  1.00 68.59           H  
ATOM    307  CA  GLN A  20      14.823   7.102  -4.271  1.00 68.59           C  
ATOM    308  HA  GLN A  20      14.397   6.240  -4.785  1.00 68.59           H  
ATOM    309  C   GLN A  20      15.747   6.587  -3.166  1.00 68.59           C  
ATOM    310  CB  GLN A  20      15.590   7.917  -5.323  1.00 68.59           C  
ATOM    311  HB2 GLN A  20      16.428   7.318  -5.680  1.00 68.59           H  
ATOM    312  HB3 GLN A  20      15.987   8.822  -4.863  1.00 68.59           H  
ATOM    313  O   GLN A  20      16.262   7.367  -2.366  1.00 68.59           O  
ATOM    314  CG  GLN A  20      14.714   8.295  -6.529  1.00 68.59           C  
ATOM    315  HG2 GLN A  20      14.241   7.398  -6.928  1.00 68.59           H  
ATOM    316  HG3 GLN A  20      13.926   8.979  -6.213  1.00 68.59           H  
ATOM    317  CD  GLN A  20      15.521   8.980  -7.630  1.00 68.59           C  
ATOM    318  NE2 GLN A  20      15.383   8.591  -8.879  1.00 68.59           N  
ATOM    319 HE21 GLN A  20      15.988   9.054  -9.542  1.00 68.59           H  
ATOM    320 HE22 GLN A  20      14.847   7.773  -9.135  1.00 68.59           H  
ATOM    321  OE1 GLN A  20      16.300   9.886  -7.396  1.00 68.59           O  
ATOM    322  N   HIS A  21      15.979   5.280  -3.156  1.00 75.19           N  
ATOM    323  H   HIS A  21      15.505   4.709  -3.841  1.00 75.19           H  
ATOM    324  CA  HIS A  21      16.985   4.621  -2.331  1.00 75.19           C  
ATOM    325  HA  HIS A  21      17.499   5.361  -1.717  1.00 75.19           H  
ATOM    326  C   HIS A  21      18.022   3.959  -3.241  1.00 75.19           C  
ATOM    327  CB  HIS A  21      16.316   3.606  -1.395  1.00 75.19           C  
ATOM    328  HB2 HIS A  21      15.805   2.852  -1.994  1.00 75.19           H  
ATOM    329  HB3 HIS A  21      17.084   3.101  -0.809  1.00 75.19           H  
ATOM    330  O   HIS A  21      17.684   3.493  -4.329  1.00 75.19           O  
ATOM    331  CG  HIS A  21      15.326   4.236  -0.447  1.00 75.19           C  
ATOM    332  CD2 HIS A  21      13.963   4.255  -0.582  1.00 75.19           C  
ATOM    333  HD2 HIS A  21      13.402   3.808  -1.390  1.00 75.19           H  
ATOM    334  ND1 HIS A  21      15.627   4.923   0.707  1.00 75.19           N  
ATOM    335  HD1 HIS A  21      16.549   5.063   1.094  1.00 75.19           H  
ATOM    336  CE1 HIS A  21      14.473   5.339   1.256  1.00 75.19           C  
ATOM    337  HE1 HIS A  21      14.391   5.890   2.181  1.00 75.19           H  
ATOM    338  NE2 HIS A  21      13.429   4.959   0.503  1.00 75.19           N  
ATOM    339  N   ALA A  22      19.271   3.901  -2.789  1.00 68.89           N  
ATOM    340  H   ALA A  22      19.481   4.265  -1.871  1.00 68.89           H  
ATOM    341  CA  ALA A  22      20.322   3.113  -3.419  1.00 68.89           C  
ATOM    342  HA  ALA A  22      19.925   2.595  -4.292  1.00 68.89           H  
ATOM    343  C   ALA A  22      20.802   2.061  -2.415  1.00 68.89           C  
ATOM    344  CB  ALA A  22      21.445   4.040  -3.899  1.00 68.89           C  
ATOM    345  HB1 ALA A  22      21.877   4.572  -3.052  1.00 68.89           H  
ATOM    346  HB2 ALA A  22      21.050   4.758  -4.618  1.00 68.89           H  
ATOM    347  HB3 ALA A  22      22.222   3.446  -4.381  1.00 68.89           H  
ATOM    348  O   ALA A  22      21.079   2.395  -1.264  1.00 68.89           O  
ATOM    349  N   ILE A  23      20.877   0.808  -2.851  1.00 72.99           N  
ATOM    350  H   ILE A  23      20.627   0.619  -3.811  1.00 72.99           H  
ATOM    351  CA  ILE A  23      21.394  -0.327  -2.077  1.00 72.99           C  
ATOM    352  HA  ILE A  23      21.835   0.029  -1.146  1.00 72.99           H  
ATOM    353  C   ILE A  23      22.498  -0.956  -2.925  1.00 72.99           C  
ATOM    354  CB  ILE A  23      20.263  -1.330  -1.733  1.00 72.99           C  
ATOM    355  HB  ILE A  23      19.884  -1.755  -2.663  1.00 72.99           H  
ATOM    356  O   ILE A  23      22.327  -1.071  -4.139  1.00 72.99           O  
ATOM    357  CG1 ILE A  23      19.088  -0.624  -1.011  1.00 72.99           C  
ATOM    358 HG12 ILE A  23      18.677   0.144  -1.666  1.00 72.99           H  
ATOM    359 HG13 ILE A  23      19.459  -0.133  -0.111  1.00 72.99           H  
ATOM    360  CG2 ILE A  23      20.813  -2.479  -0.868  1.00 72.99           C  
ATOM    361 HG21 ILE A  23      20.041  -3.224  -0.678  1.00 72.99           H  
ATOM    362 HG22 ILE A  23      21.618  -3.000  -1.386  1.00 72.99           H  
ATOM    363 HG23 ILE A  23      21.184  -2.099   0.084  1.00 72.99           H  
ATOM    364  CD1 ILE A  23      17.927  -1.550  -0.622  1.00 72.99           C  
ATOM    365 HD11 ILE A  23      17.069  -0.948  -0.323  1.00 72.99           H  
ATOM    366 HD12 ILE A  23      18.212  -2.183   0.219  1.00 72.99           H  
ATOM    367 HD13 ILE A  23      17.649  -2.176  -1.469  1.00 72.99           H  
ATOM    368  N   SER A  24      23.631  -1.333  -2.328  1.00 62.43           N  
ATOM    369  H   SER A  24      23.701  -1.305  -1.321  1.00 62.43           H  
ATOM    370  CA  SER A  24      24.638  -2.089  -3.078  1.00 62.43           C  
ATOM    371  HA  SER A  24      24.692  -1.679  -4.087  1.00 62.43           H  
ATOM    372  C   SER A  24      24.234  -3.554  -3.191  1.00 62.43           C  
ATOM    373  CB  SER A  24      26.042  -1.990  -2.483  1.00 62.43           C  
ATOM    374  HB2 SER A  24      26.150  -2.661  -1.631  1.00 62.43           H  
ATOM    375  HB3 SER A  24      26.256  -0.963  -2.188  1.00 62.43           H  
ATOM    376  O   SER A  24      23.718  -4.125  -2.232  1.00 62.43           O  
ATOM    377  OG  SER A  24      26.883  -2.369  -3.544  1.00 62.43           O  
ATOM    378  HG  SER A  24      27.770  -2.597  -3.256  1.00 62.43           H  
ATOM    379  N   ALA A  25      24.503  -4.168  -4.339  1.00 63.81           N  
ATOM    380  H   ALA A  25      24.881  -3.630  -5.107  1.00 63.81           H  
ATOM    381  CA  ALA A  25      24.415  -5.610  -4.496  1.00 63.81           C  
ATOM    382  HA  ALA A  25      23.446  -5.946  -4.128  1.00 63.81           H  
ATOM    383  C   ALA A  25      25.490  -6.353  -3.684  1.00 63.81           C  
ATOM    384  CB  ALA A  25      24.512  -5.946  -5.988  1.00 63.81           C  
ATOM    385  HB1 ALA A  25      23.737  -5.416  -6.542  1.00 63.81           H  
ATOM    386  HB2 ALA A  25      24.376  -7.019  -6.124  1.00 63.81           H  
ATOM    387  HB3 ALA A  25      25.492  -5.662  -6.371  1.00 63.81           H  
ATOM    388  O   ALA A  25      25.250  -7.501  -3.340  1.00 63.81           O  
ATOM    389  N   ASP A  26      26.633  -5.729  -3.362  1.00 59.21           N  
ATOM    390  H   ASP A  26      26.790  -4.798  -3.720  1.00 59.21           H  
ATOM    391  CA  ASP A  26      27.794  -6.452  -2.805  1.00 59.21           C  
ATOM    392  HA  ASP A  26      28.095  -7.173  -3.565  1.00 59.21           H  
ATOM    393  C   ASP A  26      27.463  -7.279  -1.544  1.00 59.21           C  
ATOM    394  CB  ASP A  26      29.024  -5.548  -2.570  1.00 59.21           C  
ATOM    395  HB2 ASP A  26      28.946  -5.061  -1.598  1.00 59.21           H  
ATOM    396  HB3 ASP A  26      29.911  -6.182  -2.532  1.00 59.21           H  
ATOM    397  O   ASP A  26      27.728  -8.476  -1.579  1.00 59.21           O  
ATOM    398  CG  ASP A  26      29.236  -4.472  -3.635  1.00 59.21           C  
ATOM    399  OD1 ASP A  26      29.257  -4.783  -4.841  1.00 59.21           O  
ATOM    400  OD2 ASP A  26      29.273  -3.274  -3.258  1.00 59.21           O  
ATOM    401  N   PRO A  27      26.798  -6.746  -0.491  1.00 48.75           N  
ATOM    402  CA  PRO A  27      26.472  -7.546   0.697  1.00 48.75           C  
ATOM    403  HA  PRO A  27      27.391  -7.975   1.098  1.00 48.75           H  
ATOM    404  C   PRO A  27      25.493  -8.687   0.387  1.00 48.75           C  
ATOM    405  CB  PRO A  27      25.884  -6.561   1.718  1.00 48.75           C  
ATOM    406  HB2 PRO A  27      24.795  -6.579   1.678  1.00 48.75           H  
ATOM    407  HB3 PRO A  27      26.228  -6.786   2.727  1.00 48.75           H  
ATOM    408  O   PRO A  27      25.664  -9.805   0.852  1.00 48.75           O  
ATOM    409  CG  PRO A  27      26.383  -5.197   1.241  1.00 48.75           C  
ATOM    410  HG2 PRO A  27      25.722  -4.389   1.555  1.00 48.75           H  
ATOM    411  HG3 PRO A  27      27.399  -5.031   1.599  1.00 48.75           H  
ATOM    412  CD  PRO A  27      26.396  -5.366  -0.274  1.00 48.75           C  
ATOM    413  HD2 PRO A  27      25.389  -5.223  -0.667  1.00 48.75           H  
ATOM    414  HD3 PRO A  27      27.080  -4.648  -0.727  1.00 48.75           H  
ATOM    415  N   LEU A  28      24.504  -8.428  -0.478  1.00 48.87           N  
ATOM    416  H   LEU A  28      24.496  -7.524  -0.928  1.00 48.87           H  
ATOM    417  CA  LEU A  28      23.556  -9.449  -0.939  1.00 48.87           C  
ATOM    418  HA  LEU A  28      23.132  -9.954  -0.072  1.00 48.87           H  
ATOM    419  C   LEU A  28      24.236 -10.538  -1.781  1.00 48.87           C  
ATOM    420  CB  LEU A  28      22.440  -8.770  -1.759  1.00 48.87           C  
ATOM    421  HB2 LEU A  28      22.897  -8.047  -2.434  1.00 48.87           H  
ATOM    422  HB3 LEU A  28      21.946  -9.520  -2.376  1.00 48.87           H  
ATOM    423  O   LEU A  28      23.741 -11.654  -1.832  1.00 48.87           O  
ATOM    424  CG  LEU A  28      21.374  -8.068  -0.902  1.00 48.87           C  
ATOM    425  HG  LEU A  28      21.853  -7.514  -0.094  1.00 48.87           H  
ATOM    426  CD1 LEU A  28      20.586  -7.074  -1.762  1.00 48.87           C  
ATOM    427 HD11 LEU A  28      19.830  -6.585  -1.148  1.00 48.87           H  
ATOM    428 HD12 LEU A  28      20.108  -7.598  -2.589  1.00 48.87           H  
ATOM    429 HD13 LEU A  28      21.267  -6.318  -2.151  1.00 48.87           H  
ATOM    430  CD2 LEU A  28      20.381  -9.073  -0.314  1.00 48.87           C  
ATOM    431 HD21 LEU A  28      19.886  -9.632  -1.108  1.00 48.87           H  
ATOM    432 HD22 LEU A  28      19.639  -8.552   0.292  1.00 48.87           H  
ATOM    433 HD23 LEU A  28      20.911  -9.774   0.331  1.00 48.87           H  
ATOM    434  N   LEU A  29      25.332 -10.227  -2.475  1.00 47.66           N  
ATOM    435  H   LEU A  29      25.691  -9.286  -2.398  1.00 47.66           H  
ATOM    436  CA  LEU A  29      26.096 -11.193  -3.264  1.00 47.66           C  
ATOM    437  HA  LEU A  29      25.420 -11.958  -3.645  1.00 47.66           H  
ATOM    438  C   LEU A  29      27.122 -11.947  -2.410  1.00 47.66           C  
ATOM    439  CB  LEU A  29      26.757 -10.476  -4.453  1.00 47.66           C  
ATOM    440  HB2 LEU A  29      27.464 -11.161  -4.921  1.00 47.66           H  
ATOM    441  HB3 LEU A  29      27.323  -9.627  -4.071  1.00 47.66           H  
ATOM    442  O   LEU A  29      27.385 -13.111  -2.698  1.00 47.66           O  
ATOM    443  CG  LEU A  29      25.765  -9.987  -5.526  1.00 47.66           C  
ATOM    444  HG  LEU A  29      24.990  -9.369  -5.073  1.00 47.66           H  
ATOM    445  CD1 LEU A  29      26.508  -9.140  -6.563  1.00 47.66           C  
ATOM    446 HD11 LEU A  29      27.288  -9.736  -7.037  1.00 47.66           H  
ATOM    447 HD12 LEU A  29      26.968  -8.287  -6.065  1.00 47.66           H  
ATOM    448 HD13 LEU A  29      25.811  -8.775  -7.317  1.00 47.66           H  
ATOM    449  CD2 LEU A  29      25.081 -11.138  -6.270  1.00 47.66           C  
ATOM    450 HD21 LEU A  29      25.833 -11.808  -6.687  1.00 47.66           H  
ATOM    451 HD22 LEU A  29      24.453 -10.743  -7.069  1.00 47.66           H  
ATOM    452 HD23 LEU A  29      24.451 -11.698  -5.579  1.00 47.66           H  
ATOM    453  N   GLU A  30      27.653 -11.325  -1.354  1.00 49.75           N  
ATOM    454  H   GLU A  30      27.436 -10.351  -1.200  1.00 49.75           H  
ATOM    455  CA  GLU A  30      28.494 -11.996  -0.359  1.00 49.75           C  
ATOM    456  HA  GLU A  30      29.302 -12.496  -0.892  1.00 49.75           H  
ATOM    457  C   GLU A  30      27.714 -13.107   0.371  1.00 49.75           C  
ATOM    458  CB  GLU A  30      29.148 -10.966   0.590  1.00 49.75           C  
ATOM    459  HB2 GLU A  30      29.548 -11.490   1.459  1.00 49.75           H  
ATOM    460  HB3 GLU A  30      28.402 -10.246   0.925  1.00 49.75           H  
ATOM    461  O   GLU A  30      28.246 -14.211   0.515  1.00 49.75           O  
ATOM    462  CG  GLU A  30      30.313 -10.241  -0.119  1.00 49.75           C  
ATOM    463  HG2 GLU A  30      31.040 -10.994  -0.421  1.00 49.75           H  
ATOM    464  HG3 GLU A  30      29.941  -9.776  -1.032  1.00 49.75           H  
ATOM    465  CD  GLU A  30      31.045  -9.165   0.711  1.00 49.75           C  
ATOM    466  OE1 GLU A  30      32.108  -8.704   0.226  1.00 49.75           O  
ATOM    467  OE2 GLU A  30      30.573  -8.787   1.807  1.00 49.75           O  
ATOM    468  N   ASP A  31      26.435 -12.872   0.692  1.00 45.93           N  
ATOM    469  H   ASP A  31      26.113 -11.916   0.650  1.00 45.93           H  
ATOM    470  CA  ASP A  31      25.520 -13.863   1.288  1.00 45.93           C  
ATOM    471  HA  ASP A  31      26.040 -14.375   2.098  1.00 45.93           H  
ATOM    472  C   ASP A  31      25.028 -14.953   0.297  1.00 45.93           C  
ATOM    473  CB  ASP A  31      24.305 -13.128   1.896  1.00 45.93           C  
ATOM    474  HB2 ASP A  31      23.831 -12.536   1.113  1.00 45.93           H  
ATOM    475  HB3 ASP A  31      23.581 -13.875   2.221  1.00 45.93           H  
ATOM    476  O   ASP A  31      24.606 -16.030   0.716  1.00 45.93           O  
ATOM    477  CG  ASP A  31      24.602 -12.220   3.103  1.00 45.93           C  
ATOM    478  OD1 ASP A  31      25.627 -12.438   3.789  1.00 45.93           O  
ATOM    479  OD2 ASP A  31      23.762 -11.319   3.349  1.00 45.93           O  
ATOM    480  N   ILE A  32      25.079 -14.722  -1.025  1.00 42.00           N  
ATOM    481  H   ILE A  32      25.475 -13.839  -1.313  1.00 42.00           H  
ATOM    482  CA  ILE A  32      24.550 -15.636  -2.076  1.00 42.00           C  
ATOM    483  HA  ILE A  32      23.917 -16.370  -1.578  1.00 42.00           H  
ATOM    484  C   ILE A  32      25.676 -16.491  -2.719  1.00 42.00           C  
ATOM    485  CB  ILE A  32      23.604 -14.854  -3.046  1.00 42.00           C  
ATOM    486  HB  ILE A  32      24.147 -13.982  -3.414  1.00 42.00           H  
ATOM    487  O   ILE A  32      25.562 -16.985  -3.839  1.00 42.00           O  
ATOM    488  CG1 ILE A  32      22.352 -14.365  -2.270  1.00 42.00           C  
ATOM    489 HG12 ILE A  32      22.664 -13.880  -1.345  1.00 42.00           H  
ATOM    490 HG13 ILE A  32      21.749 -15.226  -1.981  1.00 42.00           H  
ATOM    491  CG2 ILE A  32      23.097 -15.649  -4.274  1.00 42.00           C  
ATOM    492 HG21 ILE A  32      23.900 -15.763  -5.002  1.00 42.00           H  
ATOM    493 HG22 ILE A  32      22.293 -15.126  -4.792  1.00 42.00           H  
ATOM    494 HG23 ILE A  32      22.748 -16.633  -3.961  1.00 42.00           H  
ATOM    495  CD1 ILE A  32      21.459 -13.368  -3.031  1.00 42.00           C  
ATOM    496 HD11 ILE A  32      22.069 -12.639  -3.565  1.00 42.00           H  
ATOM    497 HD12 ILE A  32      20.824 -12.842  -2.317  1.00 42.00           H  
ATOM    498 HD13 ILE A  32      20.815 -13.892  -3.737  1.00 42.00           H  
ATOM    499  N   ASN A  33      26.797 -16.698  -2.021  1.00 35.88           N  
ATOM    500  H   ASN A  33      26.852 -16.291  -1.099  1.00 35.88           H  
ATOM    501  CA  ASN A  33      28.033 -17.206  -2.638  1.00 35.88           C  
ATOM    502  HA  ASN A  33      28.167 -16.641  -3.561  1.00 35.88           H  
ATOM    503  C   ASN A  33      28.055 -18.681  -3.115  1.00 35.88           C  
ATOM    504  CB  ASN A  33      29.233 -16.881  -1.727  1.00 35.88           C  
ATOM    505  HB2 ASN A  33      28.895 -16.671  -0.712  1.00 35.88           H  
ATOM    506  HB3 ASN A  33      29.899 -17.742  -1.671  1.00 35.88           H  
ATOM    507  O   ASN A  33      28.998 -19.029  -3.824  1.00 35.88           O  
ATOM    508  CG  ASN A  33      30.058 -15.720  -2.253  1.00 35.88           C  
ATOM    509  ND2 ASN A  33      30.296 -14.728  -1.433  1.00 35.88           N  
ATOM    510 HD21 ASN A  33      30.757 -13.921  -1.829  1.00 35.88           H  
ATOM    511 HD22 ASN A  33      29.758 -14.677  -0.581  1.00 35.88           H  
ATOM    512  OD1 ASN A  33      30.519 -15.685  -3.384  1.00 35.88           O  
ATOM    513  N   ASP A  34      27.065 -19.532  -2.798  1.00 37.12           N  
ATOM    514  H   ASP A  34      26.331 -19.197  -2.191  1.00 37.12           H  
ATOM    515  CA  ASP A  34      27.083 -20.961  -3.199  1.00 37.12           C  
ATOM    516  HA  ASP A  34      27.892 -21.108  -3.914  1.00 37.12           H  
ATOM    517  C   ASP A  34      25.841 -21.489  -3.962  1.00 37.12           C  
ATOM    518  CB  ASP A  34      27.421 -21.852  -1.984  1.00 37.12           C  
ATOM    519  HB2 ASP A  34      27.055 -21.384  -1.071  1.00 37.12           H  
ATOM    520  HB3 ASP A  34      26.901 -22.804  -2.087  1.00 37.12           H  
ATOM    521  O   ASP A  34      25.995 -22.403  -4.774  1.00 37.12           O  
ATOM    522  CG  ASP A  34      28.924 -22.165  -1.859  1.00 37.12           C  
ATOM    523  OD1 ASP A  34      29.507 -22.676  -2.845  1.00 37.12           O  
ATOM    524  OD2 ASP A  34      29.476 -21.966  -0.752  1.00 37.12           O  
ATOM    525  N   GLU A  35      24.624 -20.936  -3.804  1.00 29.53           N  
ATOM    526  H   GLU A  35      24.517 -20.158  -3.169  1.00 29.53           H  
ATOM    527  CA  GLU A  35      23.425 -21.454  -4.506  1.00 29.53           C  
ATOM    528  HA  GLU A  35      23.753 -22.221  -5.207  1.00 29.53           H  
ATOM    529  C   GLU A  35      22.706 -20.416  -5.392  1.00 29.53           C  
ATOM    530  CB  GLU A  35      22.460 -22.204  -3.565  1.00 29.53           C  
ATOM    531  HB2 GLU A  35      22.177 -21.565  -2.728  1.00 29.53           H  
ATOM    532  HB3 GLU A  35      21.565 -22.442  -4.140  1.00 29.53           H  
ATOM    533  O   GLU A  35      22.102 -19.443  -4.939  1.00 29.53           O  
ATOM    534  CG  GLU A  35      23.070 -23.525  -3.045  1.00 29.53           C  
ATOM    535  HG2 GLU A  35      23.653 -23.975  -3.849  1.00 29.53           H  
ATOM    536  HG3 GLU A  35      23.754 -23.301  -2.227  1.00 29.53           H  
ATOM    537  CD  GLU A  35      22.033 -24.568  -2.580  1.00 29.53           C  
ATOM    538  OE1 GLU A  35      22.368 -25.776  -2.626  1.00 29.53           O  
ATOM    539  OE2 GLU A  35      20.897 -24.180  -2.219  1.00 29.53           O  
ATOM    540  N   MET A  36      22.734 -20.662  -6.709  1.00 29.21           N  
ATOM    541  H   MET A  36      23.222 -21.493  -7.008  1.00 29.21           H  
ATOM    542  CA  MET A  36      22.021 -19.867  -7.714  1.00 29.21           C  
ATOM    543  HA  MET A  36      22.126 -18.818  -7.437  1.00 29.21           H  
ATOM    544  C   MET A  36      20.517 -20.181  -7.772  1.00 29.21           C  
ATOM    545  CB  MET A  36      22.632 -20.075  -9.114  1.00 29.21           C  
ATOM    546  HB2 MET A  36      21.834 -20.015  -9.855  1.00 29.21           H  
ATOM    547  HB3 MET A  36      23.074 -21.068  -9.194  1.00 29.21           H  
ATOM    548  O   MET A  36      20.117 -21.338  -7.850  1.00 29.21           O  
ATOM    549  CG  MET A  36      23.667 -19.013  -9.490  1.00 29.21           C  
ATOM    550  HG2 MET A  36      23.285 -18.036  -9.194  1.00 29.21           H  
ATOM    551  HG3 MET A  36      24.589 -19.199  -8.939  1.00 29.21           H  
ATOM    552  SD  MET A  36      24.016 -18.962 -11.275  1.00 29.21           S  
ATOM    553  CE  MET A  36      24.988 -17.436 -11.332  1.00 29.21           C  
ATOM    554  HE1 MET A  36      25.864 -17.542 -10.691  1.00 29.21           H  
ATOM    555  HE2 MET A  36      25.310 -17.244 -12.355  1.00 29.21           H  
ATOM    556  HE3 MET A  36      24.384 -16.603 -10.974  1.00 29.21           H  
ATOM    557  N   LEU A  37      19.723 -19.113  -7.941  1.00 30.31           N  
ATOM    558  H   LEU A  37      20.199 -18.228  -7.839  1.00 30.31           H  
ATOM    559  CA  LEU A  37      18.252 -19.055  -7.962  1.00 30.31           C  
ATOM    560  HA  LEU A  37      18.005 -18.020  -8.195  1.00 30.31           H  
ATOM    561  C   LEU A  37      17.583 -19.348  -6.610  1.00 30.31           C  
ATOM    562  CB  LEU A  37      17.591 -19.911  -9.071  1.00 30.31           C  
ATOM    563  HB2 LEU A  37      16.530 -19.959  -8.827  1.00 30.31           H  
ATOM    564  HB3 LEU A  37      17.956 -20.937  -9.025  1.00 30.31           H  
ATOM    565  O   LEU A  37      17.720 -20.416  -6.026  1.00 30.31           O  
ATOM    566  CG  LEU A  37      17.691 -19.390 -10.514  1.00 30.31           C  
ATOM    567  HG  LEU A  37      17.474 -18.322 -10.529  1.00 30.31           H  
ATOM    568  CD1 LEU A  37      19.059 -19.628 -11.152  1.00 30.31           C  
ATOM    569 HD11 LEU A  37      19.044 -19.338 -12.203  1.00 30.31           H  
ATOM    570 HD12 LEU A  37      19.809 -19.026 -10.639  1.00 30.31           H  
ATOM    571 HD13 LEU A  37      19.330 -20.680 -11.065  1.00 30.31           H  
ATOM    572  CD2 LEU A  37      16.645 -20.098 -11.382  1.00 30.31           C  
ATOM    573 HD21 LEU A  37      16.706 -19.738 -12.409  1.00 30.31           H  
ATOM    574 HD22 LEU A  37      16.824 -21.173 -11.365  1.00 30.31           H  
ATOM    575 HD23 LEU A  37      15.646 -19.897 -10.995  1.00 30.31           H  
ATOM    576  N   ILE A  38      16.700 -18.430  -6.203  1.00 25.99           N  
ATOM    577  H   ILE A  38      16.628 -17.569  -6.727  1.00 25.99           H  
ATOM    578  CA  ILE A  38      15.763 -18.625  -5.091  1.00 25.99           C  
ATOM    579  HA  ILE A  38      16.307 -19.089  -4.268  1.00 25.99           H  
ATOM    580  C   ILE A  38      14.660 -19.603  -5.536  1.00 25.99           C  
ATOM    581  CB  ILE A  38      15.199 -17.274  -4.578  1.00 25.99           C  
ATOM    582  HB  ILE A  38      14.567 -16.845  -5.356  1.00 25.99           H  
ATOM    583  O   ILE A  38      13.551 -19.204  -5.892  1.00 25.99           O  
ATOM    584  CG1 ILE A  38      16.323 -16.256  -4.263  1.00 25.99           C  
ATOM    585 HG12 ILE A  38      16.951 -16.642  -3.460  1.00 25.99           H  
ATOM    586 HG13 ILE A  38      16.953 -16.122  -5.143  1.00 25.99           H  
ATOM    587  CG2 ILE A  38      14.337 -17.507  -3.319  1.00 25.99           C  
ATOM    588 HG21 ILE A  38      14.968 -17.835  -2.492  1.00 25.99           H  
ATOM    589 HG22 ILE A  38      13.571 -18.261  -3.499  1.00 25.99           H  
ATOM    590 HG23 ILE A  38      13.827 -16.587  -3.033  1.00 25.99           H  
ATOM    591  CD1 ILE A  38      15.813 -14.862  -3.871  1.00 25.99           C  
ATOM    592 HD11 ILE A  38      15.321 -14.894  -2.899  1.00 25.99           H  
ATOM    593 HD12 ILE A  38      16.659 -14.178  -3.802  1.00 25.99           H  
ATOM    594 HD13 ILE A  38      15.118 -14.493  -4.625  1.00 25.99           H  
ATOM    595  N   ASN A  39      14.974 -20.897  -5.528  1.00 24.25           N  
ATOM    596  H   ASN A  39      15.940 -21.134  -5.356  1.00 24.25           H  
ATOM    597  CA  ASN A  39      14.009 -21.987  -5.640  1.00 24.25           C  
ATOM    598  HA  ASN A  39      13.002 -21.573  -5.670  1.00 24.25           H  
ATOM    599  C   ASN A  39      14.100 -22.849  -4.374  1.00 24.25           C  
ATOM    600  CB  ASN A  39      14.226 -22.753  -6.954  1.00 24.25           C  
ATOM    601  HB2 ASN A  39      14.256 -22.048  -7.785  1.00 24.25           H  
ATOM    602  HB3 ASN A  39      15.174 -23.290  -6.921  1.00 24.25           H  
ATOM    603  O   ASN A  39      14.652 -23.947  -4.389  1.00 24.25           O  
ATOM    604  CG  ASN A  39      13.079 -23.717  -7.204  1.00 24.25           C  
ATOM    605  ND2 ASN A  39      13.305 -25.004  -7.099  1.00 24.25           N  
ATOM    606 HD21 ASN A  39      14.178 -25.310  -6.694  1.00 24.25           H  
ATOM    607 HD22 ASN A  39      12.503 -25.616  -7.142  1.00 24.25           H  
ATOM    608  OD1 ASN A  39      11.961 -23.314  -7.478  1.00 24.25           O  
ATOM    609  N   TYR A  40      13.605 -22.296  -3.262  1.00 27.30           N  
ATOM    610  H   TYR A  40      13.180 -21.383  -3.337  1.00 27.30           H  
ATOM    611  CA  TYR A  40      13.765 -22.852  -1.916  1.00 27.30           C  
ATOM    612  HA  TYR A  40      14.807 -23.153  -1.807  1.00 27.30           H  
ATOM    613  C   TYR A  40      12.905 -24.113  -1.706  1.00 27.30           C  
ATOM    614  CB  TYR A  40      13.511 -21.746  -0.874  1.00 27.30           C  
ATOM    615  HB2 TYR A  40      12.441 -21.554  -0.792  1.00 27.30           H  
ATOM    616  HB3 TYR A  40      13.972 -20.824  -1.228  1.00 27.30           H  
ATOM    617  O   TYR A  40      11.840 -24.076  -1.091  1.00 27.30           O  
ATOM    618  CG  TYR A  40      14.080 -22.040   0.506  1.00 27.30           C  
ATOM    619  CD1 TYR A  40      13.325 -22.748   1.462  1.00 27.30           C  
ATOM    620  HD1 TYR A  40      12.335 -23.104   1.217  1.00 27.30           H  
ATOM    621  CD2 TYR A  40      15.382 -21.605   0.830  1.00 27.30           C  
ATOM    622  HD2 TYR A  40      15.978 -21.074   0.102  1.00 27.30           H  
ATOM    623  CE1 TYR A  40      13.868 -23.015   2.736  1.00 27.30           C  
ATOM    624  HE1 TYR A  40      13.313 -23.577   3.473  1.00 27.30           H  
ATOM    625  CE2 TYR A  40      15.925 -21.867   2.103  1.00 27.30           C  
ATOM    626  HE2 TYR A  40      16.924 -21.534   2.343  1.00 27.30           H  
ATOM    627  OH  TYR A  40      15.670 -22.813   4.299  1.00 27.30           O  
ATOM    628  HH  TYR A  40      16.569 -22.496   4.412  1.00 27.30           H  
ATOM    629  CZ  TYR A  40      15.167 -22.572   3.061  1.00 27.30           C  
ATOM    630  N   GLU A  41      13.379 -25.242  -2.235  1.00 28.10           N  
ATOM    631  H   GLU A  41      14.161 -25.160  -2.868  1.00 28.10           H  
ATOM    632  CA  GLU A  41      12.926 -26.596  -1.873  1.00 28.10           C  
ATOM    633  HA  GLU A  41      12.056 -26.500  -1.222  1.00 28.10           H  
ATOM    634  C   GLU A  41      13.962 -27.341  -1.002  1.00 28.10           C  
ATOM    635  CB  GLU A  41      12.454 -27.391  -3.109  1.00 28.10           C  
ATOM    636  HB2 GLU A  41      13.263 -27.470  -3.835  1.00 28.10           H  
ATOM    637  HB3 GLU A  41      12.191 -28.396  -2.780  1.00 28.10           H  
ATOM    638  O   GLU A  41      13.862 -28.550  -0.794  1.00 28.10           O  
ATOM    639  CG  GLU A  41      11.209 -26.766  -3.777  1.00 28.10           C  
ATOM    640  HG2 GLU A  41      11.528 -26.111  -4.587  1.00 28.10           H  
ATOM    641  HG3 GLU A  41      10.684 -26.150  -3.048  1.00 28.10           H  
ATOM    642  CD  GLU A  41      10.224 -27.825  -4.310  1.00 28.10           C  
ATOM    643  OE1 GLU A  41       9.036 -27.821  -3.863  1.00 28.10           O  
ATOM    644  OE2 GLU A  41      10.652 -28.642  -5.153  1.00 28.10           O  
ATOM    645  N   GLY A  42      14.941 -26.614  -0.450  1.00 30.91           N  
ATOM    646  H   GLY A  42      14.959 -25.621  -0.634  1.00 30.91           H  
ATOM    647  CA  GLY A  42      15.880 -27.132   0.541  1.00 30.91           C  
ATOM    648  HA2 GLY A  42      16.656 -26.389   0.725  1.00 30.91           H  
ATOM    649  HA3 GLY A  42      16.361 -28.021   0.135  1.00 30.91           H  
ATOM    650  C   GLY A  42      15.184 -27.435   1.880  1.00 30.91           C  
ATOM    651  O   GLY A  42      14.510 -26.556   2.422  1.00 30.91           O  
ATOM    652  N   PRO A  43      15.336 -28.644   2.455  1.00 35.78           N  
ATOM    653  CA  PRO A  43      14.813 -28.983   3.777  1.00 35.78           C  
ATOM    654  HA  PRO A  43      13.829 -28.536   3.916  1.00 35.78           H  
ATOM    655  C   PRO A  43      15.740 -28.444   4.881  1.00 35.78           C  
ATOM    656  CB  PRO A  43      14.668 -30.508   3.757  1.00 35.78           C  
ATOM    657  HB2 PRO A  43      13.733 -30.775   3.264  1.00 35.78           H  
ATOM    658  HB3 PRO A  43      14.707 -30.953   4.752  1.00 35.78           H  
ATOM    659  O   PRO A  43      16.383 -29.208   5.600  1.00 35.78           O  
ATOM    660  CG  PRO A  43      15.844 -30.941   2.882  1.00 35.78           C  
ATOM    661  HG2 PRO A  43      16.756 -30.969   3.478  1.00 35.78           H  
ATOM    662  HG3 PRO A  43      15.665 -31.908   2.412  1.00 35.78           H  
ATOM    663  CD  PRO A  43      15.943 -29.820   1.846  1.00 35.78           C  
ATOM    664  HD2 PRO A  43      15.380 -30.094   0.953  1.00 35.78           H  
ATOM    665  HD3 PRO A  43      16.987 -29.637   1.591  1.00 35.78           H  
ATOM    666  N   GLY A  44      15.814 -27.119   4.990  1.00 37.95           N  
ATOM    667  H   GLY A  44      15.251 -26.563   4.362  1.00 37.95           H  
ATOM    668  CA  GLY A  44      16.510 -26.396   6.052  1.00 37.95           C  
ATOM    669  HA2 GLY A  44      16.909 -27.092   6.790  1.00 37.95           H  
ATOM    670  HA3 GLY A  44      17.341 -25.833   5.626  1.00 37.95           H  
ATOM    671  C   GLY A  44      15.578 -25.416   6.761  1.00 37.95           C  
ATOM    672  O   GLY A  44      14.485 -25.113   6.277  1.00 37.95           O  
ATOM    673  N   ASP A  45      16.014 -24.912   7.912  1.00 39.53           N  
ATOM    674  H   ASP A  45      16.935 -25.164   8.243  1.00 39.53           H  
ATOM    675  CA  ASP A  45      15.399 -23.732   8.508  1.00 39.53           C  
ATOM    676  HA  ASP A  45      14.327 -23.753   8.309  1.00 39.53           H  
ATOM    677  C   ASP A  45      15.957 -22.473   7.833  1.00 39.53           C  
ATOM    678  CB  ASP A  45      15.596 -23.719  10.033  1.00 39.53           C  
ATOM    679  HB2 ASP A  45      15.676 -22.685  10.369  1.00 39.53           H  
ATOM    680  HB3 ASP A  45      16.523 -24.227  10.299  1.00 39.53           H  
ATOM    681  O   ASP A  45      17.168 -22.316   7.690  1.00 39.53           O  
ATOM    682  CG  ASP A  45      14.406 -24.351  10.759  1.00 39.53           C  
ATOM    683  OD1 ASP A  45      13.273 -23.860  10.521  1.00 39.53           O  
ATOM    684  OD2 ASP A  45      14.622 -25.236  11.613  1.00 39.53           O  
ATOM    685  N   LEU A  46      15.060 -21.578   7.416  1.00 39.21           N  
ATOM    686  H   LEU A  46      14.082 -21.810   7.518  1.00 39.21           H  
ATOM    687  CA  LEU A  46      15.418 -20.244   6.931  1.00 39.21           C  
ATOM    688  HA  LEU A  46      16.099 -20.335   6.085  1.00 39.21           H  
ATOM    689  C   LEU A  46      16.126 -19.460   8.042  1.00 39.21           C  
ATOM    690  CB  LEU A  46      14.139 -19.494   6.510  1.00 39.21           C  
ATOM    691  HB2 LEU A  46      13.407 -19.621   7.308  1.00 39.21           H  
ATOM    692  HB3 LEU A  46      14.365 -18.431   6.432  1.00 39.21           H  
ATOM    693  O   LEU A  46      15.623 -19.416   9.167  1.00 39.21           O  
ATOM    694  CG  LEU A  46      13.505 -19.950   5.188  1.00 39.21           C  
ATOM    695  HG  LEU A  46      13.479 -21.039   5.146  1.00 39.21           H  
ATOM    696  CD1 LEU A  46      12.067 -19.429   5.107  1.00 39.21           C  
ATOM    697 HD11 LEU A  46      11.481 -19.842   5.928  1.00 39.21           H  
ATOM    698 HD12 LEU A  46      11.623 -19.741   4.161  1.00 39.21           H  
ATOM    699 HD13 LEU A  46      12.060 -18.341   5.169  1.00 39.21           H  
ATOM    700  CD2 LEU A  46      14.268 -19.403   3.982  1.00 39.21           C  
ATOM    701 HD21 LEU A  46      14.237 -18.313   3.976  1.00 39.21           H  
ATOM    702 HD22 LEU A  46      13.825 -19.786   3.063  1.00 39.21           H  
ATOM    703 HD23 LEU A  46      15.307 -19.727   4.024  1.00 39.21           H  
ATOM    704  N   GLU A  47      17.225 -18.782   7.707  1.00 46.87           N  
ATOM    705  H   GLU A  47      17.631 -18.903   6.791  1.00 46.87           H  
ATOM    706  CA  GLU A  47      17.835 -17.791   8.596  1.00 46.87           C  
ATOM    707  HA  GLU A  47      18.102 -18.279   9.533  1.00 46.87           H  
ATOM    708  C   GLU A  47      16.849 -16.661   8.915  1.00 46.87           C  
ATOM    709  CB  GLU A  47      19.104 -17.196   7.980  1.00 46.87           C  
ATOM    710  HB2 GLU A  47      18.862 -16.753   7.014  1.00 46.87           H  
ATOM    711  HB3 GLU A  47      19.462 -16.409   8.643  1.00 46.87           H  
ATOM    712  O   GLU A  47      16.003 -16.294   8.090  1.00 46.87           O  
ATOM    713  CG  GLU A  47      20.219 -18.236   7.812  1.00 46.87           C  
ATOM    714  HG2 GLU A  47      20.301 -18.811   8.734  1.00 46.87           H  
ATOM    715  HG3 GLU A  47      19.957 -18.919   7.004  1.00 46.87           H  
ATOM    716  CD  GLU A  47      21.560 -17.557   7.508  1.00 46.87           C  
ATOM    717  OE1 GLU A  47      22.575 -18.028   8.067  1.00 46.87           O  
ATOM    718  OE2 GLU A  47      21.531 -16.562   6.753  1.00 46.87           O  
ATOM    719  N   ASP A  48      16.952 -16.094  10.118  1.00 43.21           N  
ATOM    720  H   ASP A  48      17.658 -16.430  10.757  1.00 43.21           H  
ATOM    721  CA  ASP A  48      15.886 -15.253  10.666  1.00 43.21           C  
ATOM    722  HA  ASP A  48      14.964 -15.831  10.609  1.00 43.21           H  
ATOM    723  C   ASP A  48      15.631 -13.971   9.844  1.00 43.21           C  
ATOM    724  CB  ASP A  48      16.135 -14.988  12.159  1.00 43.21           C  
ATOM    725  HB2 ASP A  48      17.113 -14.523  12.281  1.00 43.21           H  
ATOM    726  HB3 ASP A  48      15.381 -14.288  12.519  1.00 43.21           H  
ATOM    727  O   ASP A  48      14.481 -13.571   9.696  1.00 43.21           O  
ATOM    728  CG  ASP A  48      16.044 -16.269  13.010  1.00 43.21           C  
ATOM    729  OD1 ASP A  48      15.084 -17.062  12.820  1.00 43.21           O  
ATOM    730  OD2 ASP A  48      16.941 -16.466  13.856  1.00 43.21           O  
ATOM    731  N   GLY A  49      16.642 -13.403   9.173  1.00 35.60           N  
ATOM    732  H   GLY A  49      17.565 -13.797   9.282  1.00 35.60           H  
ATOM    733  CA  GLY A  49      16.446 -12.271   8.250  1.00 35.60           C  
ATOM    734  HA2 GLY A  49      17.421 -11.926   7.907  1.00 35.60           H  
ATOM    735  HA3 GLY A  49      15.958 -11.455   8.785  1.00 35.60           H  
ATOM    736  C   GLY A  49      15.597 -12.608   7.011  1.00 35.60           C  
ATOM    737  O   GLY A  49      14.792 -11.792   6.557  1.00 35.60           O  
ATOM    738  N   LEU A  50      15.704 -13.835   6.487  1.00 36.17           N  
ATOM    739  H   LEU A  50      16.314 -14.496   6.947  1.00 36.17           H  
ATOM    740  CA  LEU A  50      14.832 -14.329   5.414  1.00 36.17           C  
ATOM    741  HA  LEU A  50      14.612 -13.502   4.739  1.00 36.17           H  
ATOM    742  C   LEU A  50      13.475 -14.802   5.948  1.00 36.17           C  
ATOM    743  CB  LEU A  50      15.546 -15.441   4.624  1.00 36.17           C  
ATOM    744  HB2 LEU A  50      16.077 -16.087   5.323  1.00 36.17           H  
ATOM    745  HB3 LEU A  50      14.798 -16.050   4.116  1.00 36.17           H  
ATOM    746  O   LEU A  50      12.469 -14.694   5.235  1.00 36.17           O  
ATOM    747  CG  LEU A  50      16.528 -14.914   3.560  1.00 36.17           C  
ATOM    748  HG  LEU A  50      17.192 -14.173   4.007  1.00 36.17           H  
ATOM    749  CD1 LEU A  50      17.370 -16.071   3.023  1.00 36.17           C  
ATOM    750 HD11 LEU A  50      17.955 -16.503   3.835  1.00 36.17           H  
ATOM    751 HD12 LEU A  50      16.735 -16.841   2.584  1.00 36.17           H  
ATOM    752 HD13 LEU A  50      18.070 -15.702   2.274  1.00 36.17           H  
ATOM    753  CD2 LEU A  50      15.791 -14.285   2.370  1.00 36.17           C  
ATOM    754 HD21 LEU A  50      15.099 -15.004   1.933  1.00 36.17           H  
ATOM    755 HD22 LEU A  50      15.247 -13.395   2.689  1.00 36.17           H  
ATOM    756 HD23 LEU A  50      16.520 -13.983   1.619  1.00 36.17           H  
ATOM    757  N   ARG A  51      13.403 -15.268   7.203  1.00 40.04           N  
ATOM    758  H   ARG A  51      14.263 -15.358   7.726  1.00 40.04           H  
ATOM    759  CA  ARG A  51      12.118 -15.466   7.889  1.00 40.04           C  
ATOM    760  HA  ARG A  51      11.480 -16.102   7.276  1.00 40.04           H  
ATOM    761  C   ARG A  51      11.374 -14.151   8.045  1.00 40.04           C  
ATOM    762  CB  ARG A  51      12.271 -16.128   9.259  1.00 40.04           C  
ATOM    763  HB2 ARG A  51      11.317 -16.060   9.782  1.00 40.04           H  
ATOM    764  HB3 ARG A  51      13.006 -15.586   9.852  1.00 40.04           H  
ATOM    765  O   ARG A  51      10.191 -14.150   7.747  1.00 40.04           O  
ATOM    766  CG  ARG A  51      12.648 -17.607   9.159  1.00 40.04           C  
ATOM    767  HG2 ARG A  51      13.572 -17.710   8.590  1.00 40.04           H  
ATOM    768  HG3 ARG A  51      11.841 -18.157   8.676  1.00 40.04           H  
ATOM    769  CD  ARG A  51      12.879 -18.126  10.576  1.00 40.04           C  
ATOM    770  HD2 ARG A  51      13.840 -17.726  10.898  1.00 40.04           H  
ATOM    771  HD3 ARG A  51      12.107 -17.738  11.240  1.00 40.04           H  
ATOM    772  NE  ARG A  51      12.905 -19.597  10.685  1.00 40.04           N  
ATOM    773  HE  ARG A  51      12.714 -20.156   9.866  1.00 40.04           H  
ATOM    774  NH1 ARG A  51      13.890 -19.591  12.762  1.00 40.04           N  
ATOM    775 HH11 ARG A  51      14.362 -20.088  13.503  1.00 40.04           H  
ATOM    776 HH12 ARG A  51      14.165 -18.625  12.652  1.00 40.04           H  
ATOM    777  NH2 ARG A  51      13.307 -21.526  11.860  1.00 40.04           N  
ATOM    778 HH21 ARG A  51      13.061 -22.143  11.099  1.00 40.04           H  
ATOM    779 HH22 ARG A  51      13.755 -21.984  12.641  1.00 40.04           H  
ATOM    780  CZ  ARG A  51      13.367 -20.229  11.750  1.00 40.04           C  
ATOM    781  N   ASP A  52      12.018 -13.047   8.408  1.00 40.68           N  
ATOM    782  H   ASP A  52      12.964 -13.131   8.752  1.00 40.68           H  
ATOM    783  CA  ASP A  52      11.350 -11.747   8.536  1.00 40.68           C  
ATOM    784  HA  ASP A  52      10.491 -11.859   9.198  1.00 40.68           H  
ATOM    785  C   ASP A  52      10.787 -11.268   7.190  1.00 40.68           C  
ATOM    786  CB  ASP A  52      12.299 -10.717   9.172  1.00 40.68           C  
ATOM    787  HB2 ASP A  52      13.283 -10.792   8.710  1.00 40.68           H  
ATOM    788  HB3 ASP A  52      11.910  -9.719   8.965  1.00 40.68           H  
ATOM    789  O   ASP A  52       9.595 -10.975   7.096  1.00 40.68           O  
ATOM    790  CG  ASP A  52      12.426 -10.856  10.698  1.00 40.68           C  
ATOM    791  OD1 ASP A  52      11.567 -11.539  11.306  1.00 40.68           O  
ATOM    792  OD2 ASP A  52      13.339 -10.204  11.250  1.00 40.68           O  
ATOM    793  N   ILE A  53      11.575 -11.312   6.107  1.00 41.08           N  
ATOM    794  H   ILE A  53      12.549 -11.544   6.246  1.00 41.08           H  
ATOM    795  CA  ILE A  53      11.101 -10.938   4.759  1.00 41.08           C  
ATOM    796  HA  ILE A  53      10.701  -9.926   4.814  1.00 41.08           H  
ATOM    797  C   ILE A  53       9.942 -11.842   4.294  1.00 41.08           C  
ATOM    798  CB  ILE A  53      12.283 -10.931   3.755  1.00 41.08           C  
ATOM    799  HB  ILE A  53      12.784 -11.897   3.810  1.00 41.08           H  
ATOM    800  O   ILE A  53       8.947 -11.358   3.745  1.00 41.08           O  
ATOM    801  CG1 ILE A  53      13.296  -9.822   4.132  1.00 41.08           C  
ATOM    802 HG12 ILE A  53      13.543  -9.898   5.191  1.00 41.08           H  
ATOM    803 HG13 ILE A  53      12.841  -8.845   3.973  1.00 41.08           H  
ATOM    804  CG2 ILE A  53      11.795 -10.723   2.305  1.00 41.08           C  
ATOM    805 HG21 ILE A  53      11.255  -9.779   2.225  1.00 41.08           H  
ATOM    806 HG22 ILE A  53      11.141 -11.539   1.998  1.00 41.08           H  
ATOM    807 HG23 ILE A  53      12.640 -10.714   1.617  1.00 41.08           H  
ATOM    808  CD1 ILE A  53      14.621  -9.886   3.360  1.00 41.08           C  
ATOM    809 HD11 ILE A  53      15.315  -9.158   3.780  1.00 41.08           H  
ATOM    810 HD12 ILE A  53      14.470  -9.650   2.306  1.00 41.08           H  
ATOM    811 HD13 ILE A  53      15.057 -10.881   3.455  1.00 41.08           H  
ATOM    812  N   THR A  54      10.018 -13.158   4.528  1.00 36.20           N  
ATOM    813  H   THR A  54      10.836 -13.514   5.002  1.00 36.20           H  
ATOM    814  CA  THR A  54       8.930 -14.086   4.158  1.00 36.20           C  
ATOM    815  HA  THR A  54       8.549 -13.771   3.187  1.00 36.20           H  
ATOM    816  C   THR A  54       7.728 -14.028   5.108  1.00 36.20           C  
ATOM    817  CB  THR A  54       9.406 -15.534   3.978  1.00 36.20           C  
ATOM    818  HB  THR A  54       8.530 -16.161   3.808  1.00 36.20           H  
ATOM    819  O   THR A  54       6.601 -14.290   4.676  1.00 36.20           O  
ATOM    820  CG2 THR A  54      10.330 -15.696   2.772  1.00 36.20           C  
ATOM    821 HG21 THR A  54      11.216 -15.071   2.886  1.00 36.20           H  
ATOM    822 HG22 THR A  54      10.641 -16.738   2.690  1.00 36.20           H  
ATOM    823 HG23 THR A  54       9.805 -15.408   1.862  1.00 36.20           H  
ATOM    824  OG1 THR A  54      10.081 -16.024   5.105  1.00 36.20           O  
ATOM    825  HG1 THR A  54      10.929 -15.578   5.153  1.00 36.20           H  
ATOM    826  N   CYS A  55       7.919 -13.627   6.366  1.00 37.99           N  
ATOM    827  H   CYS A  55       8.869 -13.494   6.682  1.00 37.99           H  
ATOM    828  CA  CYS A  55       6.862 -13.333   7.329  1.00 37.99           C  
ATOM    829  HA  CYS A  55       6.123 -14.133   7.296  1.00 37.99           H  
ATOM    830  C   CYS A  55       6.133 -12.042   6.972  1.00 37.99           C  
ATOM    831  CB  CYS A  55       7.418 -13.280   8.756  1.00 37.99           C  
ATOM    832  HB2 CYS A  55       8.385 -12.778   8.762  1.00 37.99           H  
ATOM    833  HB3 CYS A  55       6.743 -12.714   9.398  1.00 37.99           H  
ATOM    834  O   CYS A  55       4.909 -12.043   7.019  1.00 37.99           O  
ATOM    835  SG  CYS A  55       7.565 -14.973   9.404  1.00 37.99           S  
ATOM    836  HG  CYS A  55       8.726 -14.749  10.027  1.00 37.99           H  
ATOM    837  N   ASP A  56       6.818 -10.992   6.522  1.00 37.84           N  
ATOM    838  H   ASP A  56       7.826 -10.998   6.584  1.00 37.84           H  
ATOM    839  CA  ASP A  56       6.159  -9.778   6.038  1.00 37.84           C  
ATOM    840  HA  ASP A  56       5.385  -9.510   6.757  1.00 37.84           H  
ATOM    841  C   ASP A  56       5.391 -10.025   4.735  1.00 37.84           C  
ATOM    842  CB  ASP A  56       7.157  -8.610   5.944  1.00 37.84           C  
ATOM    843  HB2 ASP A  56       6.823  -7.936   5.156  1.00 37.84           H  
ATOM    844  HB3 ASP A  56       8.142  -8.983   5.666  1.00 37.84           H  
ATOM    845  O   ASP A  56       4.217  -9.661   4.638  1.00 37.84           O  
ATOM    846  CG  ASP A  56       7.243  -7.790   7.243  1.00 37.84           C  
ATOM    847  OD1 ASP A  56       6.383  -7.999   8.141  1.00 37.84           O  
ATOM    848  OD2 ASP A  56       8.091  -6.873   7.275  1.00 37.84           O  
ATOM    849  N   LEU A  57       5.961 -10.780   3.788  1.00 34.38           N  
ATOM    850  H   LEU A  57       6.934 -11.026   3.900  1.00 34.38           H  
ATOM    851  CA  LEU A  57       5.220 -11.271   2.616  1.00 34.38           C  
ATOM    852  HA  LEU A  57       4.816 -10.410   2.084  1.00 34.38           H  
ATOM    853  C   LEU A  57       4.001 -12.139   2.998  1.00 34.38           C  
ATOM    854  CB  LEU A  57       6.186 -12.021   1.682  1.00 34.38           C  
ATOM    855  HB2 LEU A  57       5.608 -12.614   0.973  1.00 34.38           H  
ATOM    856  HB3 LEU A  57       6.779 -12.710   2.282  1.00 34.38           H  
ATOM    857  O   LEU A  57       2.985 -12.105   2.300  1.00 34.38           O  
ATOM    858  CG  LEU A  57       7.126 -11.091   0.887  1.00 34.38           C  
ATOM    859  HG  LEU A  57       7.585 -10.363   1.555  1.00 34.38           H  
ATOM    860  CD1 LEU A  57       8.232 -11.918   0.231  1.00 34.38           C  
ATOM    861 HD11 LEU A  57       8.818 -12.415   1.004  1.00 34.38           H  
ATOM    862 HD12 LEU A  57       7.807 -12.661  -0.443  1.00 34.38           H  
ATOM    863 HD13 LEU A  57       8.898 -11.259  -0.326  1.00 34.38           H  
ATOM    864  CD2 LEU A  57       6.375 -10.347  -0.224  1.00 34.38           C  
ATOM    865 HD21 LEU A  57       7.080  -9.740  -0.792  1.00 34.38           H  
ATOM    866 HD22 LEU A  57       5.892 -11.055  -0.897  1.00 34.38           H  
ATOM    867 HD23 LEU A  57       5.631  -9.677   0.206  1.00 34.38           H  
ATOM    868  N   ARG A  58       4.051 -12.866   4.126  1.00 35.61           N  
ATOM    869  H   ARG A  58       4.932 -12.885   4.619  1.00 35.61           H  
ATOM    870  CA  ARG A  58       2.888 -13.545   4.733  1.00 35.61           C  
ATOM    871  HA  ARG A  58       2.305 -14.019   3.943  1.00 35.61           H  
ATOM    872  C   ARG A  58       1.922 -12.584   5.426  1.00 35.61           C  
ATOM    873  CB  ARG A  58       3.352 -14.608   5.740  1.00 35.61           C  
ATOM    874  HB2 ARG A  58       2.711 -14.578   6.620  1.00 35.61           H  
ATOM    875  HB3 ARG A  58       4.368 -14.390   6.069  1.00 35.61           H  
ATOM    876  O   ARG A  58       0.719 -12.789   5.333  1.00 35.61           O  
ATOM    877  CG  ARG A  58       3.303 -16.025   5.169  1.00 35.61           C  
ATOM    878  HG2 ARG A  58       2.275 -16.274   4.907  1.00 35.61           H  
ATOM    879  HG3 ARG A  58       3.935 -16.087   4.283  1.00 35.61           H  
ATOM    880  CD  ARG A  58       3.818 -16.989   6.241  1.00 35.61           C  
ATOM    881  HD2 ARG A  58       4.870 -16.763   6.418  1.00 35.61           H  
ATOM    882  HD3 ARG A  58       3.267 -16.821   7.166  1.00 35.61           H  
ATOM    883  NE  ARG A  58       3.661 -18.397   5.833  1.00 35.61           N  
ATOM    884  HE  ARG A  58       3.047 -18.573   5.050  1.00 35.61           H  
ATOM    885  NH1 ARG A  58       5.143 -19.292   7.345  1.00 35.61           N  
ATOM    886 HH11 ARG A  58       5.370 -18.360   7.662  1.00 35.61           H  
ATOM    887 HH12 ARG A  58       5.692 -20.066   7.689  1.00 35.61           H  
ATOM    888  NH2 ARG A  58       4.109 -20.626   5.887  1.00 35.61           N  
ATOM    889 HH21 ARG A  58       3.529 -20.753   5.070  1.00 35.61           H  
ATOM    890 HH22 ARG A  58       4.673 -21.383   6.246  1.00 35.61           H  
ATOM    891  CZ  ARG A  58       4.300 -19.426   6.359  1.00 35.61           C  
ATOM    892  N   ASN A  59       2.397 -11.537   6.092  1.00 32.81           N  
ATOM    893  H   ASN A  59       3.400 -11.446   6.168  1.00 32.81           H  
ATOM    894  CA  ASN A  59       1.562 -10.551   6.781  1.00 32.81           C  
ATOM    895  HA  ASN A  59       0.884 -11.080   7.451  1.00 32.81           H  
ATOM    896  C   ASN A  59       0.673  -9.773   5.792  1.00 32.81           C  
ATOM    897  CB  ASN A  59       2.456  -9.623   7.629  1.00 32.81           C  
ATOM    898  HB2 ASN A  59       1.862  -8.782   7.986  1.00 32.81           H  
ATOM    899  HB3 ASN A  59       3.257  -9.215   7.013  1.00 32.81           H  
ATOM    900  O   ASN A  59      -0.416  -9.328   6.160  1.00 32.81           O  
ATOM    901  CG  ASN A  59       3.046 -10.302   8.858  1.00 32.81           C  
ATOM    902  ND2 ASN A  59       4.225  -9.909   9.291  1.00 32.81           N  
ATOM    903 HD21 ASN A  59       4.799  -9.243   8.793  1.00 32.81           H  
ATOM    904 HD22 ASN A  59       4.633 -10.408  10.069  1.00 32.81           H  
ATOM    905  OD1 ASN A  59       2.407 -11.138   9.484  1.00 32.81           O  
ATOM    906  N   PHE A  60       1.070  -9.696   4.515  1.00 32.93           N  
ATOM    907  H   PHE A  60       2.017  -9.974   4.301  1.00 32.93           H  
ATOM    908  CA  PHE A  60       0.215  -9.213   3.428  1.00 32.93           C  
ATOM    909  HA  PHE A  60      -0.250  -8.289   3.773  1.00 32.93           H  
ATOM    910  C   PHE A  60      -0.963 -10.141   3.065  1.00 32.93           C  
ATOM    911  CB  PHE A  60       1.068  -8.853   2.201  1.00 32.93           C  
ATOM    912  HB2 PHE A  60       0.417  -8.739   1.334  1.00 32.93           H  
ATOM    913  HB3 PHE A  60       1.758  -9.668   1.984  1.00 32.93           H  
ATOM    914  O   PHE A  60      -1.854  -9.695   2.339  1.00 32.93           O  
ATOM    915  CG  PHE A  60       1.831  -7.552   2.367  1.00 32.93           C  
ATOM    916  CD1 PHE A  60       1.137  -6.325   2.359  1.00 32.93           C  
ATOM    917  HD1 PHE A  60       0.068  -6.312   2.210  1.00 32.93           H  
ATOM    918  CD2 PHE A  60       3.225  -7.556   2.547  1.00 32.93           C  
ATOM    919  HD2 PHE A  60       3.771  -8.488   2.540  1.00 32.93           H  
ATOM    920  CE1 PHE A  60       1.833  -5.117   2.550  1.00 32.93           C  
ATOM    921  HE1 PHE A  60       1.302  -4.176   2.540  1.00 32.93           H  
ATOM    922  CE2 PHE A  60       3.920  -6.352   2.754  1.00 32.93           C  
ATOM    923  HE2 PHE A  60       4.988  -6.369   2.912  1.00 32.93           H  
ATOM    924  CZ  PHE A  60       3.224  -5.132   2.756  1.00 32.93           C  
ATOM    925  HZ  PHE A  60       3.763  -4.209   2.908  1.00 32.93           H  
ATOM    926  N   THR A  61      -1.076 -11.369   3.601  1.00 34.01           N  
ATOM    927  H   THR A  61      -0.341 -11.713   4.202  1.00 34.01           H  
ATOM    928  CA  THR A  61      -2.285 -12.212   3.448  1.00 34.01           C  
ATOM    929  HA  THR A  61      -2.656 -12.034   2.439  1.00 34.01           H  
ATOM    930  C   THR A  61      -3.429 -11.772   4.373  1.00 34.01           C  
ATOM    931  CB  THR A  61      -2.042 -13.735   3.505  1.00 34.01           C  
ATOM    932  HB  THR A  61      -2.954 -14.217   3.151  1.00 34.01           H  
ATOM    933  O   THR A  61      -4.021 -12.562   5.111  1.00 34.01           O  
ATOM    934  CG2 THR A  61      -0.904 -14.202   2.600  1.00 34.01           C  
ATOM    935 HG21 THR A  61       0.041 -13.774   2.934  1.00 34.01           H  
ATOM    936 HG22 THR A  61      -1.098 -13.887   1.574  1.00 34.01           H  
ATOM    937 HG23 THR A  61      -0.834 -15.289   2.637  1.00 34.01           H  
ATOM    938  OG1 THR A  61      -1.804 -14.216   4.804  1.00 34.01           O  
ATOM    939  HG1 THR A  61      -2.476 -13.820   5.364  1.00 34.01           H  
ATOM    940  N   ASN A  62      -3.792 -10.493   4.298  1.00 42.13           N  
ATOM    941  H   ASN A  62      -3.243  -9.917   3.676  1.00 42.13           H  
ATOM    942  CA  ASN A  62      -5.155 -10.058   4.581  1.00 42.13           C  
ATOM    943  HA  ASN A  62      -5.410 -10.311   5.610  1.00 42.13           H  
ATOM    944  C   ASN A  62      -6.079 -10.804   3.589  1.00 42.13           C  
ATOM    945  CB  ASN A  62      -5.177  -8.529   4.401  1.00 42.13           C  
ATOM    946  HB2 ASN A  62      -4.829  -8.291   3.395  1.00 42.13           H  
ATOM    947  HB3 ASN A  62      -4.479  -8.084   5.110  1.00 42.13           H  
ATOM    948  O   ASN A  62      -5.812 -10.726   2.390  1.00 42.13           O  
ATOM    949  CG  ASN A  62      -6.530  -7.868   4.585  1.00 42.13           C  
ATOM    950  ND2 ASN A  62      -6.570  -6.559   4.523  1.00 42.13           N  
ATOM    951 HD21 ASN A  62      -5.724  -6.037   4.351  1.00 42.13           H  
ATOM    952 HD22 ASN A  62      -7.478  -6.129   4.628  1.00 42.13           H  
ATOM    953  OD1 ASN A  62      -7.564  -8.487   4.766  1.00 42.13           O  
ATOM    954  N   PRO A  63      -7.135 -11.524   4.017  1.00 47.51           N  
ATOM    955  CA  PRO A  63      -7.874 -12.469   3.162  1.00 47.51           C  
ATOM    956  HA  PRO A  63      -7.165 -13.210   2.792  1.00 47.51           H  
ATOM    957  C   PRO A  63      -8.568 -11.883   1.912  1.00 47.51           C  
ATOM    958  CB  PRO A  63      -8.860 -13.188   4.098  1.00 47.51           C  
ATOM    959  HB2 PRO A  63      -9.833 -13.352   3.634  1.00 47.51           H  
ATOM    960  HB3 PRO A  63      -8.431 -14.141   4.405  1.00 47.51           H  
ATOM    961  O   PRO A  63      -9.120 -12.640   1.118  1.00 47.51           O  
ATOM    962  CG  PRO A  63      -8.971 -12.266   5.312  1.00 47.51           C  
ATOM    963  HG2 PRO A  63      -9.232 -12.816   6.217  1.00 47.51           H  
ATOM    964  HG3 PRO A  63      -9.699 -11.480   5.113  1.00 47.51           H  
ATOM    965  CD  PRO A  63      -7.575 -11.662   5.397  1.00 47.51           C  
ATOM    966  HD2 PRO A  63      -7.615 -10.704   5.915  1.00 47.51           H  
ATOM    967  HD3 PRO A  63      -6.906 -12.346   5.921  1.00 47.51           H  
ATOM    968  N   GLY A  64      -8.543 -10.560   1.706  1.00 53.01           N  
ATOM    969  H   GLY A  64      -8.061 -10.001   2.397  1.00 53.01           H  
ATOM    970  CA  GLY A  64      -8.967  -9.901   0.461  1.00 53.01           C  
ATOM    971  HA2 GLY A  64      -9.672 -10.542  -0.069  1.00 53.01           H  
ATOM    972  HA3 GLY A  64      -9.487  -8.979   0.722  1.00 53.01           H  
ATOM    973  C   GLY A  64      -7.846  -9.534  -0.530  1.00 53.01           C  
ATOM    974  O   GLY A  64      -8.163  -9.033  -1.610  1.00 53.01           O  
ATOM    975  N   ILE A  65      -6.568  -9.736  -0.179  1.00 52.86           N  
ATOM    976  H   ILE A  65      -6.382 -10.199   0.700  1.00 52.86           H  
ATOM    977  CA  ILE A  65      -5.394  -9.438  -1.017  1.00 52.86           C  
ATOM    978  HA  ILE A  65      -5.695  -8.767  -1.821  1.00 52.86           H  
ATOM    979  C   ILE A  65      -4.879 -10.736  -1.651  1.00 52.86           C  
ATOM    980  CB  ILE A  65      -4.268  -8.729  -0.214  1.00 52.86           C  
ATOM    981  HB  ILE A  65      -3.931  -9.405   0.572  1.00 52.86           H  
ATOM    982  O   ILE A  65      -4.552 -11.699  -0.958  1.00 52.86           O  
ATOM    983  CG1 ILE A  65      -4.779  -7.430   0.454  1.00 52.86           C  
ATOM    984 HG12 ILE A  65      -5.162  -6.761  -0.316  1.00 52.86           H  
ATOM    985 HG13 ILE A  65      -5.602  -7.677   1.126  1.00 52.86           H  
ATOM    986  CG2 ILE A  65      -3.065  -8.419  -1.132  1.00 52.86           C  
ATOM    987 HG21 ILE A  65      -2.249  -7.993  -0.548  1.00 52.86           H  
ATOM    988 HG22 ILE A  65      -3.355  -7.718  -1.914  1.00 52.86           H  
ATOM    989 HG23 ILE A  65      -2.673  -9.331  -1.582  1.00 52.86           H  
ATOM    990  CD1 ILE A  65      -3.734  -6.658   1.273  1.00 52.86           C  
ATOM    991 HD11 ILE A  65      -4.233  -5.876   1.846  1.00 52.86           H  
ATOM    992 HD12 ILE A  65      -3.219  -7.331   1.958  1.00 52.86           H  
ATOM    993 HD13 ILE A  65      -3.007  -6.187   0.612  1.00 52.86           H  
ATOM    994  N   HIS A  66      -4.746 -10.748  -2.976  1.00 61.31           N  
ATOM    995  H   HIS A  66      -5.087  -9.959  -3.507  1.00 61.31           H  
ATOM    996  CA  HIS A  66      -4.116 -11.834  -3.722  1.00 61.31           C  
ATOM    997  HA  HIS A  66      -3.805 -12.622  -3.037  1.00 61.31           H  
ATOM    998  C   HIS A  66      -2.860 -11.317  -4.436  1.00 61.31           C  
ATOM    999  CB  HIS A  66      -5.136 -12.447  -4.692  1.00 61.31           C  
ATOM   1000  HB2 HIS A  66      -5.403 -11.700  -5.439  1.00 61.31           H  
ATOM   1001  HB3 HIS A  66      -4.666 -13.283  -5.210  1.00 61.31           H  
ATOM   1002  O   HIS A  66      -2.945 -10.571  -5.411  1.00 61.31           O  
ATOM   1003  CG  HIS A  66      -6.404 -12.944  -4.035  1.00 61.31           C  
ATOM   1004  CD2 HIS A  66      -7.677 -12.652  -4.437  1.00 61.31           C  
ATOM   1005  HD2 HIS A  66      -7.939 -12.019  -5.272  1.00 61.31           H  
ATOM   1006  ND1 HIS A  66      -6.512 -13.743  -2.917  1.00 61.31           N  
ATOM   1007  HD1 HIS A  66      -5.764 -13.974  -2.280  1.00 61.31           H  
ATOM   1008  CE1 HIS A  66      -7.820 -13.938  -2.670  1.00 61.31           C  
ATOM   1009  HE1 HIS A  66      -8.218 -14.469  -1.817  1.00 61.31           H  
ATOM   1010  NE2 HIS A  66      -8.572 -13.314  -3.592  1.00 61.31           N  
ATOM   1011  N   THR A  67      -1.681 -11.710  -3.954  1.00 59.57           N  
ATOM   1012  H   THR A  67      -1.660 -12.257  -3.105  1.00 59.57           H  
ATOM   1013  CA  THR A  67      -0.391 -11.408  -4.598  1.00 59.57           C  
ATOM   1014  HA  THR A  67      -0.381 -10.366  -4.918  1.00 59.57           H  
ATOM   1015  C   THR A  67      -0.184 -12.296  -5.826  1.00 59.57           C  
ATOM   1016  CB  THR A  67       0.765 -11.593  -3.602  1.00 59.57           C  
ATOM   1017  HB  THR A  67       0.754 -12.614  -3.220  1.00 59.57           H  
ATOM   1018  O   THR A  67      -0.229 -13.520  -5.710  1.00 59.57           O  
ATOM   1019  CG2 THR A  67       2.133 -11.309  -4.220  1.00 59.57           C  
ATOM   1020 HG21 THR A  67       2.893 -11.264  -3.441  1.00 59.57           H  
ATOM   1021 HG22 THR A  67       2.403 -12.107  -4.912  1.00 59.57           H  
ATOM   1022 HG23 THR A  67       2.116 -10.362  -4.760  1.00 59.57           H  
ATOM   1023  OG1 THR A  67       0.593 -10.704  -2.519  1.00 59.57           O  
ATOM   1024  HG1 THR A  67       1.205 -10.972  -1.830  1.00 59.57           H  
ATOM   1025  N   ILE A  68       0.064 -11.701  -6.999  1.00 63.01           N  
ATOM   1026  H   ILE A  68       0.017 -10.694  -7.053  1.00 63.01           H  
ATOM   1027  CA  ILE A  68       0.328 -12.414  -8.259  1.00 63.01           C  
ATOM   1028  HA  ILE A  68       0.461 -13.477  -8.055  1.00 63.01           H  
ATOM   1029  C   ILE A  68       1.645 -11.905  -8.870  1.00 63.01           C  
ATOM   1030  CB  ILE A  68      -0.897 -12.277  -9.201  1.00 63.01           C  
ATOM   1031  HB  ILE A  68      -1.123 -11.216  -9.309  1.00 63.01           H  
ATOM   1032  O   ILE A  68       1.689 -10.854  -9.508  1.00 63.01           O  
ATOM   1033  CG1 ILE A  68      -2.141 -13.011  -8.627  1.00 63.01           C  
ATOM   1034 HG12 ILE A  68      -1.946 -13.385  -7.622  1.00 63.01           H  
ATOM   1035 HG13 ILE A  68      -2.388 -13.880  -9.236  1.00 63.01           H  
ATOM   1036  CG2 ILE A  68      -0.624 -12.833 -10.612  1.00 63.01           C  
ATOM   1037 HG21 ILE A  68      -0.315 -13.876 -10.551  1.00 63.01           H  
ATOM   1038 HG22 ILE A  68       0.164 -12.254 -11.095  1.00 63.01           H  
ATOM   1039 HG23 ILE A  68      -1.524 -12.748 -11.220  1.00 63.01           H  
ATOM   1040  CD1 ILE A  68      -3.370 -12.105  -8.553  1.00 63.01           C  
ATOM   1041 HD11 ILE A  68      -3.149 -11.235  -7.935  1.00 63.01           H  
ATOM   1042 HD12 ILE A  68      -4.206 -12.653  -8.117  1.00 63.01           H  
ATOM   1043 HD13 ILE A  68      -3.638 -11.774  -9.556  1.00 63.01           H  
ATOM   1044  N   GLY A  69       2.729 -12.661  -8.674  1.00 60.16           N  
ATOM   1045  H   GLY A  69       2.635 -13.494  -8.111  1.00 60.16           H  
ATOM   1046  CA  GLY A  69       4.041 -12.408  -9.288  1.00 60.16           C  
ATOM   1047  HA2 GLY A  69       4.293 -11.350  -9.215  1.00 60.16           H  
ATOM   1048  HA3 GLY A  69       4.808 -12.961  -8.746  1.00 60.16           H  
ATOM   1049  C   GLY A  69       4.091 -12.839 -10.757  1.00 60.16           C  
ATOM   1050  O   GLY A  69       3.630 -13.934 -11.090  1.00 60.16           O  
ATOM   1051  N   ILE A  70       4.633 -11.998 -11.650  1.00 59.82           N  
ATOM   1052  H   ILE A  70       4.912 -11.076 -11.347  1.00 59.82           H  
ATOM   1053  CA  ILE A  70       4.712 -12.279 -13.094  1.00 59.82           C  
ATOM   1054  HA  ILE A  70       4.511 -13.339 -13.245  1.00 59.82           H  
ATOM   1055  C   ILE A  70       6.108 -11.945 -13.667  1.00 59.82           C  
ATOM   1056  CB  ILE A  70       3.626 -11.506 -13.888  1.00 59.82           C  
ATOM   1057  HB  ILE A  70       3.914 -10.456 -13.948  1.00 59.82           H  
ATOM   1058  O   ILE A  70       6.453 -10.772 -13.808  1.00 59.82           O  
ATOM   1059  CG1 ILE A  70       2.190 -11.583 -13.303  1.00 59.82           C  
ATOM   1060 HG12 ILE A  70       2.144 -12.245 -12.439  1.00 59.82           H  
ATOM   1061 HG13 ILE A  70       1.511 -12.007 -14.043  1.00 59.82           H  
ATOM   1062  CG2 ILE A  70       3.607 -12.026 -15.337  1.00 59.82           C  
ATOM   1063 HG21 ILE A  70       3.295 -13.070 -15.358  1.00 59.82           H  
ATOM   1064 HG22 ILE A  70       4.591 -11.933 -15.795  1.00 59.82           H  
ATOM   1065 HG23 ILE A  70       2.917 -11.417 -15.921  1.00 59.82           H  
ATOM   1066  CD1 ILE A  70       1.631 -10.212 -12.904  1.00 59.82           C  
ATOM   1067 HD11 ILE A  70       1.767  -9.495 -13.714  1.00 59.82           H  
ATOM   1068 HD12 ILE A  70       2.148  -9.844 -12.018  1.00 59.82           H  
ATOM   1069 HD13 ILE A  70       0.569 -10.302 -12.674  1.00 59.82           H  
ATOM   1070  N   PRO A  71       6.908 -12.928 -14.119  1.00 58.37           N  
ATOM   1071  CA  PRO A  71       8.090 -12.647 -14.935  1.00 58.37           C  
ATOM   1072  HA  PRO A  71       8.694 -11.867 -14.472  1.00 58.37           H  
ATOM   1073  C   PRO A  71       7.682 -12.183 -16.349  1.00 58.37           C  
ATOM   1074  CB  PRO A  71       8.890 -13.957 -14.933  1.00 58.37           C  
ATOM   1075  HB2 PRO A  71       9.560 -13.979 -14.074  1.00 58.37           H  
ATOM   1076  HB3 PRO A  71       9.458 -14.100 -15.852  1.00 58.37           H  
ATOM   1077  O   PRO A  71       7.303 -12.995 -17.196  1.00 58.37           O  
ATOM   1078  CG  PRO A  71       7.826 -15.039 -14.746  1.00 58.37           C  
ATOM   1079  HG2 PRO A  71       7.388 -15.294 -15.711  1.00 58.37           H  
ATOM   1080  HG3 PRO A  71       8.235 -15.928 -14.267  1.00 58.37           H  
ATOM   1081  CD  PRO A  71       6.775 -14.357 -13.870  1.00 58.37           C  
ATOM   1082  HD2 PRO A  71       6.981 -14.562 -12.819  1.00 58.37           H  
ATOM   1083  HD3 PRO A  71       5.785 -14.726 -14.139  1.00 58.37           H  
ATOM   1084  N   LEU A  72       7.781 -10.880 -16.640  1.00 61.18           N  
ATOM   1085  H   LEU A  72       8.108 -10.247 -15.924  1.00 61.18           H  
ATOM   1086  CA  LEU A  72       7.575 -10.305 -17.979  1.00 61.18           C  
ATOM   1087  HA  LEU A  72       7.018 -11.021 -18.583  1.00 61.18           H  
ATOM   1088  C   LEU A  72       8.912 -10.136 -18.720  1.00 61.18           C  
ATOM   1089  CB  LEU A  72       6.737  -9.008 -17.922  1.00 61.18           C  
ATOM   1090  HB2 LEU A  72       7.207  -8.310 -17.230  1.00 61.18           H  
ATOM   1091  HB3 LEU A  72       6.759  -8.549 -18.911  1.00 61.18           H  
ATOM   1092  O   LEU A  72       9.308  -9.047 -19.130  1.00 61.18           O  
ATOM   1093  CG  LEU A  72       5.259  -9.178 -17.523  1.00 61.18           C  
ATOM   1094  HG  LEU A  72       5.196  -9.520 -16.490  1.00 61.18           H  
ATOM   1095  CD1 LEU A  72       4.543  -7.831 -17.646  1.00 61.18           C  
ATOM   1096 HD11 LEU A  72       4.527  -7.501 -18.684  1.00 61.18           H  
ATOM   1097 HD12 LEU A  72       5.069  -7.086 -17.048  1.00 61.18           H  
ATOM   1098 HD13 LEU A  72       3.523  -7.917 -17.269  1.00 61.18           H  
ATOM   1099  CD2 LEU A  72       4.503 -10.160 -18.427  1.00 61.18           C  
ATOM   1100 HD21 LEU A  72       4.870 -11.173 -18.258  1.00 61.18           H  
ATOM   1101 HD22 LEU A  72       3.442 -10.140 -18.181  1.00 61.18           H  
ATOM   1102 HD23 LEU A  72       4.642  -9.885 -19.473  1.00 61.18           H  
ATOM   1103  N   THR A  73       9.618 -11.247 -18.939  1.00 59.08           N  
ATOM   1104  H   THR A  73       9.291 -12.111 -18.529  1.00 59.08           H  
ATOM   1105  CA  THR A  73      10.841 -11.269 -19.753  1.00 59.08           C  
ATOM   1106  HA  THR A  73      11.584 -10.619 -19.292  1.00 59.08           H  
ATOM   1107  C   THR A  73      10.574 -10.766 -21.175  1.00 59.08           C  
ATOM   1108  CB  THR A  73      11.401 -12.694 -19.862  1.00 59.08           C  
ATOM   1109  HB  THR A  73      10.750 -13.269 -20.520  1.00 59.08           H  
ATOM   1110  O   THR A  73       9.939 -11.471 -21.969  1.00 59.08           O  
ATOM   1111  CG2 THR A  73      12.809 -12.736 -20.442  1.00 59.08           C  
ATOM   1112 HG21 THR A  73      13.504 -12.197 -19.799  1.00 59.08           H  
ATOM   1113 HG22 THR A  73      12.826 -12.294 -21.438  1.00 59.08           H  
ATOM   1114 HG23 THR A  73      13.118 -13.778 -20.520  1.00 59.08           H  
ATOM   1115  OG1 THR A  73      11.402 -13.376 -18.634  1.00 59.08           O  
ATOM   1116  HG1 THR A  73      12.079 -13.009 -18.061  1.00 59.08           H  
ATOM   1117  N   PHE A  74      11.118  -9.598 -21.528  1.00 64.64           N  
ATOM   1118  H   PHE A  74      11.585  -9.036 -20.830  1.00 64.64           H  
ATOM   1119  CA  PHE A  74      11.055  -9.056 -22.883  1.00 64.64           C  
ATOM   1120  HA  PHE A  74      10.625  -9.827 -23.522  1.00 64.64           H  
ATOM   1121  C   PHE A  74      12.436  -8.705 -23.444  1.00 64.64           C  
ATOM   1122  CB  PHE A  74      10.092  -7.865 -22.958  1.00 64.64           C  
ATOM   1123  HB2 PHE A  74       9.108  -8.228 -22.661  1.00 64.64           H  
ATOM   1124  HB3 PHE A  74      10.034  -7.560 -24.003  1.00 64.64           H  
ATOM   1125  O   PHE A  74      13.235  -8.077 -22.755  1.00 64.64           O  
ATOM   1126  CG  PHE A  74      10.402  -6.621 -22.143  1.00 64.64           C  
ATOM   1127  CD1 PHE A  74       9.689  -6.368 -20.957  1.00 64.64           C  
ATOM   1128  HD1 PHE A  74       8.949  -7.073 -20.606  1.00 64.64           H  
ATOM   1129  CD2 PHE A  74      11.303  -5.650 -22.623  1.00 64.64           C  
ATOM   1130  HD2 PHE A  74      11.814  -5.802 -23.562  1.00 64.64           H  
ATOM   1131  CE1 PHE A  74       9.918  -5.190 -20.232  1.00 64.64           C  
ATOM   1132  HE1 PHE A  74       9.349  -4.998 -19.334  1.00 64.64           H  
ATOM   1133  CE2 PHE A  74      11.532  -4.473 -21.889  1.00 64.64           C  
ATOM   1134  HE2 PHE A  74      12.203  -3.716 -22.268  1.00 64.64           H  
ATOM   1135  CZ  PHE A  74      10.873  -4.260 -20.671  1.00 64.64           C  
ATOM   1136  HZ  PHE A  74      11.077  -3.370 -20.094  1.00 64.64           H  
ATOM   1137  N   PRO A  75      12.725  -9.037 -24.717  1.00 59.85           N  
ATOM   1138  CA  PRO A  75      13.890  -8.483 -25.382  1.00 59.85           C  
ATOM   1139  HA  PRO A  75      14.789  -8.676 -24.797  1.00 59.85           H  
ATOM   1140  C   PRO A  75      13.688  -6.975 -25.532  1.00 59.85           C  
ATOM   1141  CB  PRO A  75      13.990  -9.211 -26.724  1.00 59.85           C  
ATOM   1142  HB2 PRO A  75      14.434  -8.586 -27.499  1.00 59.85           H  
ATOM   1143  HB3 PRO A  75      14.573 -10.123 -26.594  1.00 59.85           H  
ATOM   1144  O   PRO A  75      12.828  -6.534 -26.297  1.00 59.85           O  
ATOM   1145  CG  PRO A  75      12.537  -9.572 -27.035  1.00 59.85           C  
ATOM   1146  HG2 PRO A  75      12.041  -8.728 -27.513  1.00 59.85           H  
ATOM   1147  HG3 PRO A  75      12.469 -10.461 -27.663  1.00 59.85           H  
ATOM   1148  CD  PRO A  75      11.920  -9.806 -25.656  1.00 59.85           C  
ATOM   1149  HD2 PRO A  75      10.882  -9.472 -25.658  1.00 59.85           H  
ATOM   1150  HD3 PRO A  75      11.979 -10.863 -25.397  1.00 59.85           H  
ATOM   1151  N   VAL A  76      14.486  -6.187 -24.813  1.00 58.12           N  
ATOM   1152  H   VAL A  76      15.116  -6.617 -24.151  1.00 58.12           H  
ATOM   1153  CA  VAL A  76      14.638  -4.759 -25.101  1.00 58.12           C  
ATOM   1154  HA  VAL A  76      13.660  -4.279 -25.068  1.00 58.12           H  
ATOM   1155  C   VAL A  76      15.206  -4.675 -26.517  1.00 58.12           C  
ATOM   1156  CB  VAL A  76      15.574  -4.061 -24.093  1.00 58.12           C  
ATOM   1157  HB  VAL A  76      16.578  -4.475 -24.186  1.00 58.12           H  
ATOM   1158  O   VAL A  76      16.316  -5.132 -26.765  1.00 58.12           O  
ATOM   1159  CG1 VAL A  76      15.590  -2.558 -24.381  1.00 58.12           C  
ATOM   1160 HG11 VAL A  76      15.974  -2.353 -25.380  1.00 58.12           H  
ATOM   1161 HG12 VAL A  76      16.226  -2.045 -23.659  1.00 58.12           H  
ATOM   1162 HG13 VAL A  76      14.574  -2.171 -24.310  1.00 58.12           H  
ATOM   1163  CG2 VAL A  76      15.135  -4.219 -22.631  1.00 58.12           C  
ATOM   1164 HG21 VAL A  76      15.943  -3.902 -21.972  1.00 58.12           H  
ATOM   1165 HG22 VAL A  76      14.879  -5.252 -22.397  1.00 58.12           H  
ATOM   1166 HG23 VAL A  76      14.276  -3.580 -22.425  1.00 58.12           H  
ATOM   1167  N   LYS A  77      14.425  -4.176 -27.478  1.00 59.64           N  
ATOM   1168  H   LYS A  77      13.519  -3.814 -27.219  1.00 59.64           H  
ATOM   1169  CA  LYS A  77      14.859  -4.074 -28.877  1.00 59.64           C  
ATOM   1170  HA  LYS A  77      15.703  -4.746 -29.036  1.00 59.64           H  
ATOM   1171  C   LYS A  77      15.357  -2.665 -29.152  1.00 59.64           C  
ATOM   1172  CB  LYS A  77      13.737  -4.485 -29.840  1.00 59.64           C  
ATOM   1173  HB2 LYS A  77      14.036  -4.223 -30.855  1.00 59.64           H  
ATOM   1174  HB3 LYS A  77      12.828  -3.939 -29.589  1.00 59.64           H  
ATOM   1175  O   LYS A  77      14.642  -1.704 -28.876  1.00 59.64           O  
ATOM   1176  CG  LYS A  77      13.472  -5.995 -29.778  1.00 59.64           C  
ATOM   1177  HG2 LYS A  77      14.385  -6.531 -30.034  1.00 59.64           H  
ATOM   1178  HG3 LYS A  77      13.181  -6.266 -28.764  1.00 59.64           H  
ATOM   1179  CD  LYS A  77      12.352  -6.415 -30.736  1.00 59.64           C  
ATOM   1180  HD2 LYS A  77      12.661  -6.217 -31.763  1.00 59.64           H  
ATOM   1181  HD3 LYS A  77      11.453  -5.845 -30.503  1.00 59.64           H  
ATOM   1182  CE  LYS A  77      12.087  -7.911 -30.537  1.00 59.64           C  
ATOM   1183  HE2 LYS A  77      13.010  -8.457 -30.735  1.00 59.64           H  
ATOM   1184  HE3 LYS A  77      11.831  -8.066 -29.489  1.00 59.64           H  
ATOM   1185  NZ  LYS A  77      10.993  -8.405 -31.408  1.00 59.64           N  
ATOM   1186  HZ1 LYS A  77      10.826  -9.386 -31.231  1.00 59.64           H  
ATOM   1187  HZ2 LYS A  77      11.236  -8.295 -32.382  1.00 59.64           H  
ATOM   1188  HZ3 LYS A  77      10.140  -7.899 -31.215  1.00 59.64           H  
ATOM   1189  N   ALA A  78      16.539  -2.574 -29.756  1.00 61.05           N  
ATOM   1190  H   ALA A  78      17.088  -3.414 -29.872  1.00 61.05           H  
ATOM   1191  CA  ALA A  78      17.132  -1.322 -30.205  1.00 61.05           C  
ATOM   1192  HA  ALA A  78      17.416  -0.742 -29.327  1.00 61.05           H  
ATOM   1193  C   ALA A  78      16.164  -0.471 -31.053  1.00 61.05           C  
ATOM   1194  CB  ALA A  78      18.402  -1.657 -30.996  1.00 61.05           C  
ATOM   1195  HB1 ALA A  78      18.147  -2.168 -31.925  1.00 61.05           H  
ATOM   1196  HB2 ALA A  78      18.946  -0.743 -31.233  1.00 61.05           H  
ATOM   1197  HB3 ALA A  78      19.052  -2.301 -30.404  1.00 61.05           H  
ATOM   1198  O   ALA A  78      15.275  -0.995 -31.741  1.00 61.05           O  
ATOM   1199  N   ASN A  79      16.412   0.840 -31.049  1.00 63.42           N  
ATOM   1200  H   ASN A  79      17.207   1.155 -30.512  1.00 63.42           H  
ATOM   1201  CA  ASN A  79      15.716   1.860 -31.838  1.00 63.42           C  
ATOM   1202  HA  ASN A  79      16.196   2.809 -31.595  1.00 63.42           H  
ATOM   1203  C   ASN A  79      14.235   2.043 -31.449  1.00 63.42           C  
ATOM   1204  CB  ASN A  79      15.964   1.628 -33.347  1.00 63.42           C  
ATOM   1205  HB2 ASN A  79      15.570   2.477 -33.905  1.00 63.42           H  
ATOM   1206  HB3 ASN A  79      15.426   0.736 -33.666  1.00 63.42           H  
ATOM   1207  O   ASN A  79      13.337   1.867 -32.275  1.00 63.42           O  
ATOM   1208  CG  ASN A  79      17.433   1.468 -33.713  1.00 63.42           C  
ATOM   1209  ND2 ASN A  79      17.730   0.914 -34.864  1.00 63.42           N  
ATOM   1210 HD21 ASN A  79      17.012   0.648 -35.523  1.00 63.42           H  
ATOM   1211 HD22 ASN A  79      18.719   0.848 -35.058  1.00 63.42           H  
ATOM   1212  OD1 ASN A  79      18.337   1.830 -32.987  1.00 63.42           O  
ATOM   1213  N   ASN A  80      13.991   2.422 -30.188  1.00 60.46           N  
ATOM   1214  H   ASN A  80      14.787   2.547 -29.579  1.00 60.46           H  
ATOM   1215  CA  ASN A  80      12.723   2.960 -29.667  1.00 60.46           C  
ATOM   1216  HA  ASN A  80      12.826   2.961 -28.581  1.00 60.46           H  
ATOM   1217  C   ASN A  80      11.474   2.090 -29.919  1.00 60.46           C  
ATOM   1218  CB  ASN A  80      12.582   4.441 -30.090  1.00 60.46           C  
ATOM   1219  HB2 ASN A  80      11.635   4.835 -29.721  1.00 60.46           H  
ATOM   1220  HB3 ASN A  80      12.590   4.518 -31.177  1.00 60.46           H  
ATOM   1221  O   ASN A  80      10.353   2.591 -30.048  1.00 60.46           O  
ATOM   1222  CG  ASN A  80      13.689   5.313 -29.513  1.00 60.46           C  
ATOM   1223  ND2 ASN A  80      13.782   6.565 -29.885  1.00 60.46           N  
ATOM   1224 HD21 ASN A  80      13.119   6.988 -30.518  1.00 60.46           H  
ATOM   1225 HD22 ASN A  80      14.489   7.088 -29.387  1.00 60.46           H  
ATOM   1226  OD1 ASN A  80      14.495   4.876 -28.716  1.00 60.46           O  
ATOM   1227  N   LYS A  81      11.646   0.764 -29.974  1.00 70.90           N  
ATOM   1228  H   LYS A  81      12.581   0.406 -29.845  1.00 70.90           H  
ATOM   1229  CA  LYS A  81      10.540  -0.181 -30.173  1.00 70.90           C  
ATOM   1230  HA  LYS A  81       9.845   0.253 -30.891  1.00 70.90           H  
ATOM   1231  C   LYS A  81       9.749  -0.373 -28.882  1.00 70.90           C  
ATOM   1232  CB  LYS A  81      11.062  -1.498 -30.766  1.00 70.90           C  
ATOM   1233  HB2 LYS A  81      10.304  -2.273 -30.653  1.00 70.90           H  
ATOM   1234  HB3 LYS A  81      11.968  -1.805 -30.243  1.00 70.90           H  
ATOM   1235  O   LYS A  81      10.085  -1.223 -28.059  1.00 70.90           O  
ATOM   1236  CG  LYS A  81      11.347  -1.296 -32.259  1.00 70.90           C  
ATOM   1237  HG2 LYS A  81      12.068  -0.488 -32.378  1.00 70.90           H  
ATOM   1238  HG3 LYS A  81      10.422  -1.010 -32.760  1.00 70.90           H  
ATOM   1239  CD  LYS A  81      11.911  -2.546 -32.938  1.00 70.90           C  
ATOM   1240  HD2 LYS A  81      12.860  -2.798 -32.466  1.00 70.90           H  
ATOM   1241  HD3 LYS A  81      11.209  -3.374 -32.842  1.00 70.90           H  
ATOM   1242  CE  LYS A  81      12.134  -2.192 -34.412  1.00 70.90           C  
ATOM   1243  HE2 LYS A  81      12.684  -1.252 -34.444  1.00 70.90           H  
ATOM   1244  HE3 LYS A  81      11.168  -2.020 -34.887  1.00 70.90           H  
ATOM   1245  NZ  LYS A  81      12.902  -3.233 -35.137  1.00 70.90           N  
ATOM   1246  HZ1 LYS A  81      13.803  -3.356 -34.698  1.00 70.90           H  
ATOM   1247  HZ2 LYS A  81      13.072  -2.938 -36.088  1.00 70.90           H  
ATOM   1248  HZ3 LYS A  81      12.409  -4.114 -35.153  1.00 70.90           H  
ATOM   1249  N   VAL A  82       8.667   0.399 -28.758  1.00 75.68           N  
ATOM   1250  H   VAL A  82       8.567   1.157 -29.419  1.00 75.68           H  
ATOM   1251  CA  VAL A  82       7.641   0.236 -27.719  1.00 75.68           C  
ATOM   1252  HA  VAL A  82       8.074   0.525 -26.761  1.00 75.68           H  
ATOM   1253  C   VAL A  82       7.203  -1.227 -27.653  1.00 75.68           C  
ATOM   1254  CB  VAL A  82       6.397   1.115 -27.979  1.00 75.68           C  
ATOM   1255  HB  VAL A  82       5.878   0.751 -28.866  1.00 75.68           H  
ATOM   1256  O   VAL A  82       6.711  -1.777 -28.640  1.00 75.68           O  
ATOM   1257  CG1 VAL A  82       5.421   1.046 -26.793  1.00 75.68           C  
ATOM   1258 HG11 VAL A  82       4.586   1.727 -26.957  1.00 75.68           H  
ATOM   1259 HG12 VAL A  82       5.928   1.319 -25.868  1.00 75.68           H  
ATOM   1260 HG13 VAL A  82       5.021   0.037 -26.691  1.00 75.68           H  
ATOM   1261  CG2 VAL A  82       6.758   2.584 -28.241  1.00 75.68           C  
ATOM   1262 HG21 VAL A  82       5.852   3.186 -28.307  1.00 75.68           H  
ATOM   1263 HG22 VAL A  82       7.297   2.680 -29.183  1.00 75.68           H  
ATOM   1264 HG23 VAL A  82       7.386   2.973 -27.439  1.00 75.68           H  
ATOM   1265  N   SER A  83       7.353  -1.843 -26.485  1.00 81.25           N  
ATOM   1266  H   SER A  83       7.762  -1.328 -25.719  1.00 81.25           H  
ATOM   1267  CA  SER A  83       6.798  -3.167 -26.202  1.00 81.25           C  
ATOM   1268  HA  SER A  83       6.482  -3.641 -27.131  1.00 81.25           H  
ATOM   1269  C   SER A  83       5.562  -2.996 -25.319  1.00 81.25           C  
ATOM   1270  CB  SER A  83       7.867  -4.068 -25.583  1.00 81.25           C  
ATOM   1271  HB2 SER A  83       7.424  -5.039 -25.360  1.00 81.25           H  
ATOM   1272  HB3 SER A  83       8.246  -3.622 -24.664  1.00 81.25           H  
ATOM   1273  O   SER A  83       5.630  -2.353 -24.276  1.00 81.25           O  
ATOM   1274  OG  SER A  83       8.932  -4.247 -26.501  1.00 81.25           O  
ATOM   1275  HG  SER A  83       9.347  -3.390 -26.626  1.00 81.25           H  
ATOM   1276  N   GLU A  84       4.409  -3.509 -25.756  1.00 83.04           N  
ATOM   1277  H   GLU A  84       4.410  -4.035 -26.618  1.00 83.04           H  
ATOM   1278  CA  GLU A  84       3.113  -3.318 -25.087  1.00 83.04           C  
ATOM   1279  HA  GLU A  84       3.242  -2.654 -24.232  1.00 83.04           H  
ATOM   1280  C   GLU A  84       2.585  -4.652 -24.543  1.00 83.04           C  
ATOM   1281  CB  GLU A  84       2.128  -2.616 -26.050  1.00 83.04           C  
ATOM   1282  HB2 GLU A  84       2.543  -1.641 -26.307  1.00 83.04           H  
ATOM   1283  HB3 GLU A  84       2.036  -3.200 -26.966  1.00 83.04           H  
ATOM   1284  O   GLU A  84       2.185  -5.536 -25.302  1.00 83.04           O  
ATOM   1285  CG  GLU A  84       0.727  -2.418 -25.444  1.00 83.04           C  
ATOM   1286  HG2 GLU A  84       0.258  -3.395 -25.323  1.00 83.04           H  
ATOM   1287  HG3 GLU A  84       0.826  -1.981 -24.451  1.00 83.04           H  
ATOM   1288  CD  GLU A  84      -0.195  -1.515 -26.285  1.00 83.04           C  
ATOM   1289  OE1 GLU A  84      -1.340  -1.940 -26.582  1.00 83.04           O  
ATOM   1290  OE2 GLU A  84       0.151  -0.336 -26.520  1.00 83.04           O  
ATOM   1291  N   TYR A  85       2.557  -4.780 -23.216  1.00 80.70           N  
ATOM   1292  H   TYR A  85       2.912  -4.024 -22.649  1.00 80.70           H  
ATOM   1293  CA  TYR A  85       2.082  -5.955 -22.492  1.00 80.70           C  
ATOM   1294  HA  TYR A  85       2.009  -6.792 -23.186  1.00 80.70           H  
ATOM   1295  C   TYR A  85       0.697  -5.693 -21.924  1.00 80.70           C  
ATOM   1296  CB  TYR A  85       3.091  -6.352 -21.405  1.00 80.70           C  
ATOM   1297  HB2 TYR A  85       2.701  -7.197 -20.837  1.00 80.70           H  
ATOM   1298  HB3 TYR A  85       3.244  -5.521 -20.716  1.00 80.70           H  
ATOM   1299  O   TYR A  85       0.499  -4.816 -21.089  1.00 80.70           O  
ATOM   1300  CG  TYR A  85       4.401  -6.748 -22.042  1.00 80.70           C  
ATOM   1301  CD1 TYR A  85       4.483  -7.988 -22.702  1.00 80.70           C  
ATOM   1302  HD1 TYR A  85       3.672  -8.696 -22.620  1.00 80.70           H  
ATOM   1303  CD2 TYR A  85       5.449  -5.813 -22.142  1.00 80.70           C  
ATOM   1304  HD2 TYR A  85       5.379  -4.857 -21.644  1.00 80.70           H  
ATOM   1305  CE1 TYR A  85       5.576  -8.265 -23.537  1.00 80.70           C  
ATOM   1306  HE1 TYR A  85       5.612  -9.193 -24.088  1.00 80.70           H  
ATOM   1307  CE2 TYR A  85       6.555  -6.095 -22.964  1.00 80.70           C  
ATOM   1308  HE2 TYR A  85       7.352  -5.375 -23.071  1.00 80.70           H  
ATOM   1309  OH  TYR A  85       7.558  -7.518 -24.622  1.00 80.70           O  
ATOM   1310  HH  TYR A  85       7.449  -8.373 -25.044  1.00 80.70           H  
ATOM   1311  CZ  TYR A  85       6.589  -7.298 -23.700  1.00 80.70           C  
ATOM   1312  N   SER A  86      -0.279  -6.462 -22.387  1.00 79.13           N  
ATOM   1313  H   SER A  86      -0.039  -7.194 -23.041  1.00 79.13           H  
ATOM   1314  CA  SER A  86      -1.655  -6.378 -21.908  1.00 79.13           C  
ATOM   1315  HA  SER A  86      -1.855  -5.360 -21.575  1.00 79.13           H  
ATOM   1316  C   SER A  86      -1.832  -7.316 -20.710  1.00 79.13           C  
ATOM   1317  CB  SER A  86      -2.593  -6.694 -23.083  1.00 79.13           C  
ATOM   1318  HB2 SER A  86      -2.097  -6.398 -24.007  1.00 79.13           H  
ATOM   1319  HB3 SER A  86      -2.777  -7.766 -23.152  1.00 79.13           H  
ATOM   1320  O   SER A  86      -1.402  -8.468 -20.769  1.00 79.13           O  
ATOM   1321  OG  SER A  86      -3.809  -5.969 -23.033  1.00 79.13           O  
ATOM   1322  HG  SER A  86      -4.304  -6.153 -22.231  1.00 79.13           H  
ATOM   1323  N   LEU A  87      -2.543  -6.877 -19.669  1.00 75.07           N  
ATOM   1324  H   LEU A  87      -2.862  -5.919 -19.660  1.00 75.07           H  
ATOM   1325  CA  LEU A  87      -2.850  -7.696 -18.491  1.00 75.07           C  
ATOM   1326  HA  LEU A  87      -1.944  -8.248 -18.243  1.00 75.07           H  
ATOM   1327  C   LEU A  87      -3.928  -8.813 -18.644  1.00 75.07           C  
ATOM   1328  CB  LEU A  87      -3.128  -6.744 -17.303  1.00 75.07           C  
ATOM   1329  HB2 LEU A  87      -3.732  -7.267 -16.561  1.00 75.07           H  
ATOM   1330  HB3 LEU A  87      -3.739  -5.907 -17.642  1.00 75.07           H  
ATOM   1331  O   LEU A  87      -4.028  -9.603 -17.703  1.00 75.07           O  
ATOM   1332  CG  LEU A  87      -1.836  -6.231 -16.618  1.00 75.07           C  
ATOM   1333  HG  LEU A  87      -0.980  -6.410 -17.269  1.00 75.07           H  
ATOM   1334  CD1 LEU A  87      -1.889  -4.736 -16.316  1.00 75.07           C  
ATOM   1335 HD11 LEU A  87      -2.751  -4.512 -15.686  1.00 75.07           H  
ATOM   1336 HD12 LEU A  87      -0.980  -4.429 -15.799  1.00 75.07           H  
ATOM   1337 HD13 LEU A  87      -1.959  -4.183 -17.253  1.00 75.07           H  
ATOM   1338  CD2 LEU A  87      -1.596  -6.943 -15.284  1.00 75.07           C  
ATOM   1339 HD21 LEU A  87      -0.602  -6.697 -14.909  1.00 75.07           H  
ATOM   1340 HD22 LEU A  87      -1.672  -8.023 -15.412  1.00 75.07           H  
ATOM   1341 HD23 LEU A  87      -2.338  -6.626 -14.552  1.00 75.07           H  
ATOM   1342  N   PRO A  88      -4.704  -9.017 -19.745  1.00 62.83           N  
ATOM   1343  CA  PRO A  88      -5.689 -10.097 -19.795  1.00 62.83           C  
ATOM   1344  HA  PRO A  88      -6.313 -10.021 -18.904  1.00 62.83           H  
ATOM   1345  C   PRO A  88      -5.083 -11.500 -19.823  1.00 62.83           C  
ATOM   1346  CB  PRO A  88      -6.592  -9.872 -21.005  1.00 62.83           C  
ATOM   1347  HB2 PRO A  88      -7.529  -9.421 -20.678  1.00 62.83           H  
ATOM   1348  HB3 PRO A  88      -6.811 -10.802 -21.530  1.00 62.83           H  
ATOM   1349  O   PRO A  88      -5.690 -12.401 -19.272  1.00 62.83           O  
ATOM   1350  CG  PRO A  88      -5.820  -8.911 -21.894  1.00 62.83           C  
ATOM   1351  HG2 PRO A  88      -5.327  -9.474 -22.686  1.00 62.83           H  
ATOM   1352  HG3 PRO A  88      -6.478  -8.159 -22.330  1.00 62.83           H  
ATOM   1353  CD  PRO A  88      -4.761  -8.282 -20.992  1.00 62.83           C  
ATOM   1354  HD2 PRO A  88      -3.814  -8.414 -21.515  1.00 62.83           H  
ATOM   1355  HD3 PRO A  88      -4.976  -7.231 -20.797  1.00 62.83           H  
ATOM   1356  N   SER A  89      -3.871 -11.715 -20.345  1.00 67.20           N  
ATOM   1357  H   SER A  89      -3.341 -10.938 -20.714  1.00 67.20           H  
ATOM   1358  CA  SER A  89      -3.215 -13.042 -20.286  1.00 67.20           C  
ATOM   1359  HA  SER A  89      -3.877 -13.777 -20.742  1.00 67.20           H  
ATOM   1360  C   SER A  89      -2.919 -13.515 -18.851  1.00 67.20           C  
ATOM   1361  CB  SER A  89      -1.910 -12.995 -21.080  1.00 67.20           C  
ATOM   1362  HB2 SER A  89      -2.132 -12.763 -22.122  1.00 67.20           H  
ATOM   1363  HB3 SER A  89      -1.413 -13.964 -21.029  1.00 67.20           H  
ATOM   1364  O   SER A  89      -2.653 -14.696 -18.604  1.00 67.20           O  
ATOM   1365  OG  SER A  89      -1.067 -11.994 -20.542  1.00 67.20           O  
ATOM   1366  HG  SER A  89      -0.313 -11.853 -21.120  1.00 67.20           H  
ATOM   1367  N   LEU A  90      -2.967 -12.572 -17.910  1.00 64.19           N  
ATOM   1368  H   LEU A  90      -3.158 -11.634 -18.232  1.00 64.19           H  
ATOM   1369  CA  LEU A  90      -2.826 -12.746 -16.472  1.00 64.19           C  
ATOM   1370  HA  LEU A  90      -2.356 -13.706 -16.258  1.00 64.19           H  
ATOM   1371  C   LEU A  90      -4.211 -12.755 -15.826  1.00 64.19           C  
ATOM   1372  CB  LEU A  90      -1.931 -11.612 -15.941  1.00 64.19           C  
ATOM   1373  HB2 LEU A  90      -1.718 -11.793 -14.888  1.00 64.19           H  
ATOM   1374  HB3 LEU A  90      -2.468 -10.666 -16.008  1.00 64.19           H  
ATOM   1375  O   LEU A  90      -4.498 -13.625 -15.004  1.00 64.19           O  
ATOM   1376  CG  LEU A  90      -0.604 -11.477 -16.717  1.00 64.19           C  
ATOM   1377  HG  LEU A  90      -0.794 -11.335 -17.781  1.00 64.19           H  
ATOM   1378  CD1 LEU A  90       0.141 -10.229 -16.268  1.00 64.19           C  
ATOM   1379 HD11 LEU A  90       1.144 -10.210 -16.693  1.00 64.19           H  
ATOM   1380 HD12 LEU A  90      -0.389  -9.348 -16.629  1.00 64.19           H  
ATOM   1381 HD13 LEU A  90       0.193 -10.199 -15.179  1.00 64.19           H  
ATOM   1382  CD2 LEU A  90       0.244 -12.741 -16.559  1.00 64.19           C  
ATOM   1383 HD21 LEU A  90       0.336 -13.011 -15.507  1.00 64.19           H  
ATOM   1384 HD22 LEU A  90      -0.226 -13.565 -17.097  1.00 64.19           H  
ATOM   1385 HD23 LEU A  90       1.231 -12.578 -16.993  1.00 64.19           H  
ATOM   1386  N   TYR A  91      -5.102 -11.870 -16.286  1.00 70.76           N  
ATOM   1387  H   TYR A  91      -4.793 -11.167 -16.943  1.00 70.76           H  
ATOM   1388  CA  TYR A  91      -6.504 -11.888 -15.904  1.00 70.76           C  
ATOM   1389  HA  TYR A  91      -6.533 -11.736 -14.825  1.00 70.76           H  
ATOM   1390  C   TYR A  91      -7.162 -13.242 -16.170  1.00 70.76           C  
ATOM   1391  CB  TYR A  91      -7.298 -10.757 -16.567  1.00 70.76           C  
ATOM   1392  HB2 TYR A  91      -6.697  -9.848 -16.590  1.00 70.76           H  
ATOM   1393  HB3 TYR A  91      -7.559 -11.044 -17.586  1.00 70.76           H  
ATOM   1394  O   TYR A  91      -7.761 -13.785 -15.263  1.00 70.76           O  
ATOM   1395  CG  TYR A  91      -8.560 -10.516 -15.778  1.00 70.76           C  
ATOM   1396  CD1 TYR A  91      -9.792 -11.004 -16.256  1.00 70.76           C  
ATOM   1397  HD1 TYR A  91      -9.878 -11.386 -17.262  1.00 70.76           H  
ATOM   1398  CD2 TYR A  91      -8.438 -10.058 -14.453  1.00 70.76           C  
ATOM   1399  HD2 TYR A  91      -7.489  -9.695 -14.087  1.00 70.76           H  
ATOM   1400  CE1 TYR A  91     -10.871 -11.140 -15.365  1.00 70.76           C  
ATOM   1401  HE1 TYR A  91     -11.793 -11.596 -15.692  1.00 70.76           H  
ATOM   1402  CE2 TYR A  91      -9.499 -10.229 -13.555  1.00 70.76           C  
ATOM   1403  HE2 TYR A  91      -9.365  -9.977 -12.513  1.00 70.76           H  
ATOM   1404  OH  TYR A  91     -11.603 -11.199 -13.071  1.00 70.76           O  
ATOM   1405  HH  TYR A  91     -11.252 -11.065 -12.187  1.00 70.76           H  
ATOM   1406  CZ  TYR A  91     -10.690 -10.832 -14.000  1.00 70.76           C  
ATOM   1407  N   ASP A  92      -6.947 -13.877 -17.319  1.00 75.80           N  
ATOM   1408  H   ASP A  92      -6.511 -13.357 -18.067  1.00 75.80           H  
ATOM   1409  CA  ASP A  92      -7.485 -15.200 -17.658  1.00 75.80           C  
ATOM   1410  HA  ASP A  92      -8.574 -15.162 -17.613  1.00 75.80           H  
ATOM   1411  C   ASP A  92      -7.003 -16.320 -16.716  1.00 75.80           C  
ATOM   1412  CB  ASP A  92      -7.061 -15.573 -19.087  1.00 75.80           C  
ATOM   1413  HB2 ASP A  92      -7.388 -16.593 -19.290  1.00 75.80           H  
ATOM   1414  HB3 ASP A  92      -5.972 -15.563 -19.140  1.00 75.80           H  
ATOM   1415  O   ASP A  92      -7.602 -17.396 -16.677  1.00 75.80           O  
ATOM   1416  CG  ASP A  92      -7.623 -14.682 -20.199  1.00 75.80           C  
ATOM   1417  OD1 ASP A  92      -8.626 -13.977 -19.956  1.00 75.80           O  
ATOM   1418  OD2 ASP A  92      -7.050 -14.777 -21.307  1.00 75.80           O  
ATOM   1419  N   ARG A  93      -5.905 -16.112 -15.971  1.00 72.64           N  
ATOM   1420  H   ARG A  93      -5.485 -15.196 -16.033  1.00 72.64           H  
ATOM   1421  CA  ARG A  93      -5.448 -17.021 -14.903  1.00 72.64           C  
ATOM   1422  HA  ARG A  93      -5.710 -18.047 -15.162  1.00 72.64           H  
ATOM   1423  C   ARG A  93      -6.172 -16.716 -13.592  1.00 72.64           C  
ATOM   1424  CB  ARG A  93      -3.923 -16.931 -14.707  1.00 72.64           C  
ATOM   1425  HB2 ARG A  93      -3.662 -15.936 -14.345  1.00 72.64           H  
ATOM   1426  HB3 ARG A  93      -3.641 -17.644 -13.933  1.00 72.64           H  
ATOM   1427  O   ARG A  93      -6.684 -17.628 -12.948  1.00 72.64           O  
ATOM   1428  CG  ARG A  93      -3.101 -17.229 -15.970  1.00 72.64           C  
ATOM   1429  HG2 ARG A  93      -3.352 -16.512 -16.752  1.00 72.64           H  
ATOM   1430  HG3 ARG A  93      -3.326 -18.237 -16.319  1.00 72.64           H  
ATOM   1431  CD  ARG A  93      -1.605 -17.116 -15.643  1.00 72.64           C  
ATOM   1432  HD2 ARG A  93      -1.398 -16.104 -15.296  1.00 72.64           H  
ATOM   1433  HD3 ARG A  93      -1.377 -17.813 -14.836  1.00 72.64           H  
ATOM   1434  NE  ARG A  93      -0.758 -17.408 -16.815  1.00 72.64           N  
ATOM   1435  HE  ARG A  93      -1.168 -17.214 -17.717  1.00 72.64           H  
ATOM   1436  NH1 ARG A  93       1.182 -17.905 -15.673  1.00 72.64           N  
ATOM   1437 HH11 ARG A  93       2.159 -18.162 -15.669  1.00 72.64           H  
ATOM   1438 HH12 ARG A  93       0.740 -17.647 -14.803  1.00 72.64           H  
ATOM   1439  NH2 ARG A  93       1.148 -18.049 -17.894  1.00 72.64           N  
ATOM   1440 HH21 ARG A  93       2.124 -18.303 -17.857  1.00 72.64           H  
ATOM   1441 HH22 ARG A  93       0.685 -17.928 -18.783  1.00 72.64           H  
ATOM   1442  CZ  ARG A  93       0.512 -17.785 -16.787  1.00 72.64           C  
ATOM   1443  N   ILE A  94      -6.249 -15.434 -13.239  1.00 68.60           N  
ATOM   1444  H   ILE A  94      -5.823 -14.761 -13.861  1.00 68.60           H  
ATOM   1445  CA  ILE A  94      -6.942 -14.907 -12.054  1.00 68.60           C  
ATOM   1446  HA  ILE A  94      -6.539 -15.379 -11.158  1.00 68.60           H  
ATOM   1447  C   ILE A  94      -8.444 -15.230 -12.112  1.00 68.60           C  
ATOM   1448  CB  ILE A  94      -6.681 -13.383 -11.972  1.00 68.60           C  
ATOM   1449  HB  ILE A  94      -6.995 -12.930 -12.912  1.00 68.60           H  
ATOM   1450  O   ILE A  94      -9.021 -15.704 -11.142  1.00 68.60           O  
ATOM   1451  CG1 ILE A  94      -5.180 -13.078 -11.759  1.00 68.60           C  
ATOM   1452 HG12 ILE A  94      -4.567 -13.716 -12.396  1.00 68.60           H  
ATOM   1453 HG13 ILE A  94      -4.912 -13.305 -10.727  1.00 68.60           H  
ATOM   1454  CG2 ILE A  94      -7.509 -12.742 -10.850  1.00 68.60           C  
ATOM   1455 HG21 ILE A  94      -7.289 -11.678 -10.759  1.00 68.60           H  
ATOM   1456 HG22 ILE A  94      -8.570 -12.839 -11.081  1.00 68.60           H  
ATOM   1457 HG23 ILE A  94      -7.301 -13.233  -9.899  1.00 68.60           H  
ATOM   1458  CD1 ILE A  94      -4.804 -11.626 -12.088  1.00 68.60           C  
ATOM   1459 HD11 ILE A  94      -3.727 -11.499 -11.977  1.00 68.60           H  
ATOM   1460 HD12 ILE A  94      -5.075 -11.390 -13.117  1.00 68.60           H  
ATOM   1461 HD13 ILE A  94      -5.310 -10.936 -11.414  1.00 68.60           H  
ATOM   1462  N   ASP A  95      -9.065 -15.056 -13.273  1.00 74.15           N  
ATOM   1463  H   ASP A  95      -8.534 -14.629 -14.018  1.00 74.15           H  
ATOM   1464  CA  ASP A  95     -10.476 -15.299 -13.546  1.00 74.15           C  
ATOM   1465  HA  ASP A  95     -11.068 -14.734 -12.826  1.00 74.15           H  
ATOM   1466  C   ASP A  95     -10.824 -16.784 -13.398  1.00 74.15           C  
ATOM   1467  CB  ASP A  95     -10.796 -14.777 -14.955  1.00 74.15           C  
ATOM   1468  HB2 ASP A  95     -10.300 -13.819 -15.108  1.00 74.15           H  
ATOM   1469  HB3 ASP A  95     -10.431 -15.476 -15.708  1.00 74.15           H  
ATOM   1470  O   ASP A  95     -11.826 -17.119 -12.773  1.00 74.15           O  
ATOM   1471  CG  ASP A  95     -12.292 -14.553 -15.109  1.00 74.15           C  
ATOM   1472  OD1 ASP A  95     -12.793 -13.540 -14.573  1.00 74.15           O  
ATOM   1473  OD2 ASP A  95     -12.992 -15.434 -15.636  1.00 74.15           O  
ATOM   1474  N   LYS A  96      -9.936 -17.688 -13.842  1.00 79.43           N  
ATOM   1475  H   LYS A  96      -9.128 -17.337 -14.336  1.00 79.43           H  
ATOM   1476  CA  LYS A  96     -10.054 -19.137 -13.598  1.00 79.43           C  
ATOM   1477  HA  LYS A  96     -11.056 -19.453 -13.888  1.00 79.43           H  
ATOM   1478  C   LYS A  96      -9.917 -19.494 -12.116  1.00 79.43           C  
ATOM   1479  CB  LYS A  96      -9.028 -19.907 -14.445  1.00 79.43           C  
ATOM   1480  HB2 LYS A  96      -8.973 -20.940 -14.102  1.00 79.43           H  
ATOM   1481  HB3 LYS A  96      -8.046 -19.448 -14.327  1.00 79.43           H  
ATOM   1482  O   LYS A  96     -10.634 -20.376 -11.648  1.00 79.43           O  
ATOM   1483  CG  LYS A  96      -9.439 -19.904 -15.922  1.00 79.43           C  
ATOM   1484  HG2 LYS A  96     -10.328 -20.521 -16.053  1.00 79.43           H  
ATOM   1485  HG3 LYS A  96      -9.694 -18.885 -16.214  1.00 79.43           H  
ATOM   1486  CD  LYS A  96      -8.320 -20.417 -16.836  1.00 79.43           C  
ATOM   1487  HD2 LYS A  96      -7.384 -19.931 -16.563  1.00 79.43           H  
ATOM   1488  HD3 LYS A  96      -8.212 -21.496 -16.729  1.00 79.43           H  
ATOM   1489  CE  LYS A  96      -8.699 -20.048 -18.275  1.00 79.43           C  
ATOM   1490  HE2 LYS A  96      -9.480 -20.724 -18.626  1.00 79.43           H  
ATOM   1491  HE3 LYS A  96      -9.117 -19.042 -18.259  1.00 79.43           H  
ATOM   1492  NZ  LYS A  96      -7.530 -20.059 -19.181  1.00 79.43           N  
ATOM   1493  HZ1 LYS A  96      -7.103 -20.974 -19.218  1.00 79.43           H  
ATOM   1494  HZ2 LYS A  96      -6.863 -19.376 -18.851  1.00 79.43           H  
ATOM   1495  HZ3 LYS A  96      -7.813 -19.775 -20.108  1.00 79.43           H  
ATOM   1496  N   ILE A  97      -9.050 -18.809 -11.366  1.00 72.90           N  
ATOM   1497  H   ILE A  97      -8.486 -18.103 -11.817  1.00 72.90           H  
ATOM   1498  CA  ILE A  97      -8.945 -18.968  -9.904  1.00 72.90           C  
ATOM   1499  HA  ILE A  97      -8.857 -20.030  -9.677  1.00 72.90           H  
ATOM   1500  C   ILE A  97     -10.240 -18.490  -9.227  1.00 72.90           C  
ATOM   1501  CB  ILE A  97      -7.672 -18.265  -9.369  1.00 72.90           C  
ATOM   1502  HB  ILE A  97      -7.626 -17.254  -9.774  1.00 72.90           H  
ATOM   1503  O   ILE A  97     -10.829 -19.232  -8.446  1.00 72.90           O  
ATOM   1504  CG1 ILE A  97      -6.414 -19.036  -9.837  1.00 72.90           C  
ATOM   1505 HG12 ILE A  97      -6.508 -19.282 -10.895  1.00 72.90           H  
ATOM   1506 HG13 ILE A  97      -6.342 -19.975  -9.288  1.00 72.90           H  
ATOM   1507  CG2 ILE A  97      -7.690 -18.152  -7.833  1.00 72.90           C  
ATOM   1508 HG21 ILE A  97      -8.503 -17.502  -7.510  1.00 72.90           H  
ATOM   1509 HG22 ILE A  97      -6.765 -17.704  -7.469  1.00 72.90           H  
ATOM   1510 HG23 ILE A  97      -7.816 -19.135  -7.379  1.00 72.90           H  
ATOM   1511  CD1 ILE A  97      -5.104 -18.255  -9.670  1.00 72.90           C  
ATOM   1512 HD11 ILE A  97      -4.882 -18.094  -8.615  1.00 72.90           H  
ATOM   1513 HD12 ILE A  97      -5.176 -17.294 -10.179  1.00 72.90           H  
ATOM   1514 HD13 ILE A  97      -4.287 -18.827 -10.110  1.00 72.90           H  
ATOM   1515  N   PHE A  98     -10.741 -17.307  -9.583  1.00 72.68           N  
ATOM   1516  H   PHE A  98     -10.199 -16.735 -10.215  1.00 72.68           H  
ATOM   1517  CA  PHE A  98     -11.993 -16.744  -9.071  1.00 72.68           C  
ATOM   1518  HA  PHE A  98     -11.962 -16.719  -7.981  1.00 72.68           H  
ATOM   1519  C   PHE A  98     -13.217 -17.604  -9.420  1.00 72.68           C  
ATOM   1520  CB  PHE A  98     -12.116 -15.303  -9.597  1.00 72.68           C  
ATOM   1521  HB2 PHE A  98     -13.127 -14.943  -9.405  1.00 72.68           H  
ATOM   1522  HB3 PHE A  98     -11.997 -15.321 -10.681  1.00 72.68           H  
ATOM   1523  O   PHE A  98     -14.035 -17.882  -8.545  1.00 72.68           O  
ATOM   1524  CG  PHE A  98     -11.159 -14.265  -9.025  1.00 72.68           C  
ATOM   1525  CD1 PHE A  98     -10.378 -14.512  -7.875  1.00 72.68           C  
ATOM   1526  HD1 PHE A  98     -10.422 -15.456  -7.352  1.00 72.68           H  
ATOM   1527  CD2 PHE A  98     -11.075 -13.006  -9.653  1.00 72.68           C  
ATOM   1528  HD2 PHE A  98     -11.676 -12.808 -10.527  1.00 72.68           H  
ATOM   1529  CE1 PHE A  98      -9.497 -13.533  -7.392  1.00 72.68           C  
ATOM   1530  HE1 PHE A  98      -8.894 -13.747  -6.522  1.00 72.68           H  
ATOM   1531  CE2 PHE A  98     -10.208 -12.016  -9.154  1.00 72.68           C  
ATOM   1532  HE2 PHE A  98     -10.138 -11.054  -9.639  1.00 72.68           H  
ATOM   1533  CZ  PHE A  98      -9.398 -12.291  -8.038  1.00 72.68           C  
ATOM   1534  HZ  PHE A  98      -8.709 -11.546  -7.668  1.00 72.68           H  
ATOM   1535  N   MET A  99     -13.307 -18.127 -10.648  1.00 80.19           N  
ATOM   1536  H   MET A  99     -12.626 -17.836 -11.336  1.00 80.19           H  
ATOM   1537  CA  MET A  99     -14.321 -19.110 -11.051  1.00 80.19           C  
ATOM   1538  HA  MET A  99     -15.310 -18.693 -10.862  1.00 80.19           H  
ATOM   1539  C   MET A  99     -14.223 -20.406 -10.234  1.00 80.19           C  
ATOM   1540  CB  MET A  99     -14.201 -19.433 -12.549  1.00 80.19           C  
ATOM   1541  HB2 MET A  99     -14.759 -20.347 -12.754  1.00 80.19           H  
ATOM   1542  HB3 MET A  99     -13.157 -19.613 -12.804  1.00 80.19           H  
ATOM   1543  O   MET A  99     -15.246 -20.879  -9.742  1.00 80.19           O  
ATOM   1544  CG  MET A  99     -14.770 -18.337 -13.453  1.00 80.19           C  
ATOM   1545  HG2 MET A  99     -15.820 -18.188 -13.203  1.00 80.19           H  
ATOM   1546  HG3 MET A  99     -14.235 -17.403 -13.279  1.00 80.19           H  
ATOM   1547  SD  MET A  99     -14.649 -18.755 -15.212  1.00 80.19           S  
ATOM   1548  CE  MET A  99     -15.548 -17.354 -15.933  1.00 80.19           C  
ATOM   1549  HE1 MET A  99     -15.404 -17.350 -17.014  1.00 80.19           H  
ATOM   1550  HE2 MET A  99     -16.610 -17.444 -15.707  1.00 80.19           H  
ATOM   1551  HE3 MET A  99     -15.170 -16.418 -15.522  1.00 80.19           H  
ATOM   1552  N   LYS A 100     -13.015 -20.957 -10.028  1.00 76.96           N  
ATOM   1553  H   LYS A 100     -12.214 -20.528 -10.469  1.00 76.96           H  
ATOM   1554  CA  LYS A 100     -12.794 -22.159  -9.198  1.00 76.96           C  
ATOM   1555  HA  LYS A 100     -13.418 -22.965  -9.584  1.00 76.96           H  
ATOM   1556  C   LYS A 100     -13.231 -21.937  -7.743  1.00 76.96           C  
ATOM   1557  CB  LYS A 100     -11.314 -22.586  -9.296  1.00 76.96           C  
ATOM   1558  HB2 LYS A 100     -10.688 -21.800  -8.873  1.00 76.96           H  
ATOM   1559  HB3 LYS A 100     -11.051 -22.702 -10.348  1.00 76.96           H  
ATOM   1560  O   LYS A 100     -13.822 -22.832  -7.147  1.00 76.96           O  
ATOM   1561  CG  LYS A 100     -11.010 -23.911  -8.572  1.00 76.96           C  
ATOM   1562  HG2 LYS A 100     -11.328 -23.837  -7.532  1.00 76.96           H  
ATOM   1563  HG3 LYS A 100     -11.565 -24.718  -9.050  1.00 76.96           H  
ATOM   1564  CD  LYS A 100      -9.508 -24.241  -8.587  1.00 76.96           C  
ATOM   1565  HD2 LYS A 100      -8.968 -23.411  -8.132  1.00 76.96           H  
ATOM   1566  HD3 LYS A 100      -9.170 -24.361  -9.616  1.00 76.96           H  
ATOM   1567  CE  LYS A 100      -9.231 -25.527  -7.791  1.00 76.96           C  
ATOM   1568  HE2 LYS A 100      -9.637 -26.376  -8.341  1.00 76.96           H  
ATOM   1569  HE3 LYS A 100      -9.766 -25.461  -6.843  1.00 76.96           H  
ATOM   1570  NZ  LYS A 100      -7.781 -25.726  -7.519  1.00 76.96           N  
ATOM   1571  HZ1 LYS A 100      -7.241 -25.772  -8.371  1.00 76.96           H  
ATOM   1572  HZ2 LYS A 100      -7.624 -26.580  -7.004  1.00 76.96           H  
ATOM   1573  HZ3 LYS A 100      -7.422 -24.972  -6.952  1.00 76.96           H  
ATOM   1574  N   LEU A 101     -12.986 -20.745  -7.198  1.00 76.04           N  
ATOM   1575  H   LEU A 101     -12.446 -20.088  -7.742  1.00 76.04           H  
ATOM   1576  CA  LEU A 101     -13.406 -20.334  -5.852  1.00 76.04           C  
ATOM   1577  HA  LEU A 101     -13.337 -21.192  -5.183  1.00 76.04           H  
ATOM   1578  C   LEU A 101     -14.875 -19.867  -5.775  1.00 76.04           C  
ATOM   1579  CB  LEU A 101     -12.443 -19.240  -5.343  1.00 76.04           C  
ATOM   1580  HB2 LEU A 101     -12.466 -18.407  -6.045  1.00 76.04           H  
ATOM   1581  HB3 LEU A 101     -12.809 -18.877  -4.383  1.00 76.04           H  
ATOM   1582  O   LEU A 101     -15.360 -19.569  -4.688  1.00 76.04           O  
ATOM   1583  CG  LEU A 101     -10.980 -19.682  -5.137  1.00 76.04           C  
ATOM   1584  HG  LEU A 101     -10.585 -20.119  -6.054  1.00 76.04           H  
ATOM   1585  CD1 LEU A 101     -10.127 -18.465  -4.779  1.00 76.04           C  
ATOM   1586 HD11 LEU A 101     -10.188 -17.723  -5.576  1.00 76.04           H  
ATOM   1587 HD12 LEU A 101      -9.086 -18.761  -4.654  1.00 76.04           H  
ATOM   1588 HD13 LEU A 101     -10.482 -18.020  -3.850  1.00 76.04           H  
ATOM   1589  CD2 LEU A 101     -10.843 -20.717  -4.019  1.00 76.04           C  
ATOM   1590 HD21 LEU A 101     -11.278 -20.329  -3.098  1.00 76.04           H  
ATOM   1591 HD22 LEU A 101     -11.349 -21.642  -4.293  1.00 76.04           H  
ATOM   1592 HD23 LEU A 101      -9.791 -20.937  -3.838  1.00 76.04           H  
ATOM   1593  N   LYS A 102     -15.594 -19.784  -6.906  1.00 80.54           N  
ATOM   1594  H   LYS A 102     -15.130 -20.061  -7.760  1.00 80.54           H  
ATOM   1595  CA  LYS A 102     -16.945 -19.196  -7.042  1.00 80.54           C  
ATOM   1596  HA  LYS A 102     -17.167 -19.170  -8.109  1.00 80.54           H  
ATOM   1597  C   LYS A 102     -17.059 -17.729  -6.585  1.00 80.54           C  
ATOM   1598  CB  LYS A 102     -18.010 -20.090  -6.377  1.00 80.54           C  
ATOM   1599  HB2 LYS A 102     -17.855 -20.080  -5.298  1.00 80.54           H  
ATOM   1600  HB3 LYS A 102     -18.995 -19.667  -6.574  1.00 80.54           H  
ATOM   1601  O   LYS A 102     -18.166 -17.223  -6.410  1.00 80.54           O  
ATOM   1602  CG  LYS A 102     -18.005 -21.543  -6.875  1.00 80.54           C  
ATOM   1603  HG2 LYS A 102     -18.219 -21.563  -7.943  1.00 80.54           H  
ATOM   1604  HG3 LYS A 102     -17.028 -21.994  -6.698  1.00 80.54           H  
ATOM   1605  CD  LYS A 102     -19.064 -22.351  -6.115  1.00 80.54           C  
ATOM   1606  HD2 LYS A 102     -20.049 -21.924  -6.305  1.00 80.54           H  
ATOM   1607  HD3 LYS A 102     -18.850 -22.291  -5.048  1.00 80.54           H  
ATOM   1608  CE  LYS A 102     -19.036 -23.815  -6.560  1.00 80.54           C  
ATOM   1609  HE2 LYS A 102     -18.016 -24.186  -6.451  1.00 80.54           H  
ATOM   1610  HE3 LYS A 102     -19.298 -23.866  -7.617  1.00 80.54           H  
ATOM   1611  NZ  LYS A 102     -19.966 -24.641  -5.750  1.00 80.54           N  
ATOM   1612  HZ1 LYS A 102     -19.933 -25.607  -6.041  1.00 80.54           H  
ATOM   1613  HZ2 LYS A 102     -20.914 -24.305  -5.842  1.00 80.54           H  
ATOM   1614  HZ3 LYS A 102     -19.708 -24.598  -4.774  1.00 80.54           H  
ATOM   1615  N   ILE A 103     -15.941 -17.019  -6.433  1.00 76.34           N  
ATOM   1616  H   ILE A 103     -15.074 -17.457  -6.710  1.00 76.34           H  
ATOM   1617  CA  ILE A 103     -15.922 -15.598  -6.074  1.00 76.34           C  
ATOM   1618  HA  ILE A 103     -16.786 -15.388  -5.443  1.00 76.34           H  
ATOM   1619  C   ILE A 103     -16.051 -14.795  -7.368  1.00 76.34           C  
ATOM   1620  CB  ILE A 103     -14.656 -15.210  -5.269  1.00 76.34           C  
ATOM   1621  HB  ILE A 103     -13.792 -15.272  -5.931  1.00 76.34           H  
ATOM   1622  O   ILE A 103     -15.216 -14.901  -8.260  1.00 76.34           O  
ATOM   1623  CG1 ILE A 103     -14.423 -16.160  -4.071  1.00 76.34           C  
ATOM   1624 HG12 ILE A 103     -15.270 -16.103  -3.387  1.00 76.34           H  
ATOM   1625 HG13 ILE A 103     -14.358 -17.185  -4.436  1.00 76.34           H  
ATOM   1626  CG2 ILE A 103     -14.787 -13.763  -4.752  1.00 76.34           C  
ATOM   1627 HG21 ILE A 103     -13.831 -13.424  -4.353  1.00 76.34           H  
ATOM   1628 HG22 ILE A 103     -15.536 -13.714  -3.962  1.00 76.34           H  
ATOM   1629 HG23 ILE A 103     -15.070 -13.078  -5.551  1.00 76.34           H  
ATOM   1630  CD1 ILE A 103     -13.131 -15.891  -3.288  1.00 76.34           C  
ATOM   1631 HD11 ILE A 103     -12.984 -16.685  -2.555  1.00 76.34           H  
ATOM   1632 HD12 ILE A 103     -13.192 -14.941  -2.757  1.00 76.34           H  
ATOM   1633 HD13 ILE A 103     -12.279 -15.876  -3.968  1.00 76.34           H  
ATOM   1634  N   THR A 104     -17.090 -13.972  -7.496  1.00 79.70           N  
ATOM   1635  H   THR A 104     -17.821 -14.008  -6.800  1.00 79.70           H  
ATOM   1636  CA  THR A 104     -17.301 -13.136  -8.689  1.00 79.70           C  
ATOM   1637  HA  THR A 104     -16.480 -13.291  -9.389  1.00 79.70           H  
ATOM   1638  C   THR A 104     -17.272 -11.651  -8.321  1.00 79.70           C  
ATOM   1639  CB  THR A 104     -18.580 -13.539  -9.441  1.00 79.70           C  
ATOM   1640  HB  THR A 104     -18.680 -12.902 -10.320  1.00 79.70           H  
ATOM   1641  O   THR A 104     -18.329 -11.018  -8.254  1.00 79.70           O  
ATOM   1642  CG2 THR A 104     -18.546 -14.999  -9.898  1.00 79.70           C  
ATOM   1643 HG21 THR A 104     -19.381 -15.186 -10.572  1.00 79.70           H  
ATOM   1644 HG22 THR A 104     -17.607 -15.224 -10.403  1.00 79.70           H  
ATOM   1645 HG23 THR A 104     -18.643 -15.658  -9.035  1.00 79.70           H  
ATOM   1646  OG1 THR A 104     -19.715 -13.374  -8.632  1.00 79.70           O  
ATOM   1647  HG1 THR A 104     -19.730 -12.454  -8.358  1.00 79.70           H  
ATOM   1648  N   PRO A 105     -16.089 -11.072  -8.045  1.00 79.20           N  
ATOM   1649  CA  PRO A 105     -16.004  -9.681  -7.632  1.00 79.20           C  
ATOM   1650  HA  PRO A 105     -16.707  -9.499  -6.819  1.00 79.20           H  
ATOM   1651  C   PRO A 105     -16.303  -8.773  -8.836  1.00 79.20           C  
ATOM   1652  CB  PRO A 105     -14.585  -9.516  -7.096  1.00 79.20           C  
ATOM   1653  HB2 PRO A 105     -14.224  -8.492  -7.185  1.00 79.20           H  
ATOM   1654  HB3 PRO A 105     -14.573  -9.837  -6.054  1.00 79.20           H  
ATOM   1655  O   PRO A 105     -15.710  -8.966  -9.899  1.00 79.20           O  
ATOM   1656  CG  PRO A 105     -13.768 -10.494  -7.945  1.00 79.20           C  
ATOM   1657  HG2 PRO A 105     -12.885 -10.855  -7.417  1.00 79.20           H  
ATOM   1658  HG3 PRO A 105     -13.479 -10.021  -8.883  1.00 79.20           H  
ATOM   1659  CD  PRO A 105     -14.751 -11.634  -8.218  1.00 79.20           C  
ATOM   1660  HD2 PRO A 105     -14.607 -12.011  -9.231  1.00 79.20           H  
ATOM   1661  HD3 PRO A 105     -14.578 -12.436  -7.501  1.00 79.20           H  
ATOM   1662  N   PRO A 106     -17.218  -7.794  -8.724  1.00 86.85           N  
ATOM   1663  CA  PRO A 106     -17.493  -6.865  -9.818  1.00 86.85           C  
ATOM   1664  HA  PRO A 106     -17.671  -7.425 -10.736  1.00 86.85           H  
ATOM   1665  C   PRO A 106     -16.326  -5.900 -10.080  1.00 86.85           C  
ATOM   1666  CB  PRO A 106     -18.787  -6.145  -9.425  1.00 86.85           C  
ATOM   1667  HB2 PRO A 106     -18.801  -5.107  -9.759  1.00 86.85           H  
ATOM   1668  HB3 PRO A 106     -19.637  -6.683  -9.844  1.00 86.85           H  
ATOM   1669  O   PRO A 106     -16.183  -5.433 -11.213  1.00 86.85           O  
ATOM   1670  CG  PRO A 106     -18.828  -6.252  -7.901  1.00 86.85           C  
ATOM   1671  HG2 PRO A 106     -19.850  -6.246  -7.520  1.00 86.85           H  
ATOM   1672  HG3 PRO A 106     -18.252  -5.440  -7.457  1.00 86.85           H  
ATOM   1673  CD  PRO A 106     -18.122  -7.571  -7.608  1.00 86.85           C  
ATOM   1674  HD2 PRO A 106     -18.853  -8.378  -7.567  1.00 86.85           H  
ATOM   1675  HD3 PRO A 106     -17.578  -7.504  -6.666  1.00 86.85           H  
ATOM   1676  N   PHE A 107     -15.475  -5.644  -9.078  1.00 88.48           N  
ATOM   1677  H   PHE A 107     -15.636  -6.068  -8.175  1.00 88.48           H  
ATOM   1678  CA  PHE A 107     -14.318  -4.755  -9.179  1.00 88.48           C  
ATOM   1679  HA  PHE A 107     -14.195  -4.474 -10.225  1.00 88.48           H  
ATOM   1680  C   PHE A 107     -13.014  -5.428  -8.745  1.00 88.48           C  
ATOM   1681  CB  PHE A 107     -14.559  -3.463  -8.388  1.00 88.48           C  
ATOM   1682  HB2 PHE A 107     -13.703  -2.801  -8.526  1.00 88.48           H  
ATOM   1683  HB3 PHE A 107     -14.627  -3.705  -7.327  1.00 88.48           H  
ATOM   1684  O   PHE A 107     -12.986  -6.303  -7.877  1.00 88.48           O  
ATOM   1685  CG  PHE A 107     -15.817  -2.729  -8.792  1.00 88.48           C  
ATOM   1686  CD1 PHE A 107     -15.800  -1.799  -9.847  1.00 88.48           C  
ATOM   1687  HD1 PHE A 107     -14.868  -1.559 -10.338  1.00 88.48           H  
ATOM   1688  CD2 PHE A 107     -17.024  -3.026  -8.138  1.00 88.48           C  
ATOM   1689  HD2 PHE A 107     -17.020  -3.712  -7.304  1.00 88.48           H  
ATOM   1690  CE1 PHE A 107     -16.998  -1.182 -10.252  1.00 88.48           C  
ATOM   1691  HE1 PHE A 107     -16.987  -0.444 -11.040  1.00 88.48           H  
ATOM   1692  CE2 PHE A 107     -18.229  -2.460  -8.583  1.00 88.48           C  
ATOM   1693  HE2 PHE A 107     -19.158  -2.717  -8.095  1.00 88.48           H  
ATOM   1694  CZ  PHE A 107     -18.214  -1.531  -9.638  1.00 88.48           C  
ATOM   1695  HZ  PHE A 107     -19.135  -1.070  -9.964  1.00 88.48           H  
ATOM   1696  N   VAL A 108     -11.926  -4.978  -9.361  1.00 87.00           N  
ATOM   1697  H   VAL A 108     -12.044  -4.228 -10.027  1.00 87.00           H  
ATOM   1698  CA  VAL A 108     -10.558  -5.456  -9.167  1.00 87.00           C  
ATOM   1699  HA  VAL A 108     -10.502  -6.083  -8.277  1.00 87.00           H  
ATOM   1700  C   VAL A 108      -9.674  -4.227  -8.964  1.00 87.00           C  
ATOM   1701  CB  VAL A 108     -10.107  -6.283 -10.391  1.00 87.00           C  
ATOM   1702  HB  VAL A 108     -10.090  -5.644 -11.275  1.00 87.00           H  
ATOM   1703  O   VAL A 108      -9.686  -3.320  -9.797  1.00 87.00           O  
ATOM   1704  CG1 VAL A 108      -8.714  -6.869 -10.180  1.00 87.00           C  
ATOM   1705 HG11 VAL A 108      -7.986  -6.075 -10.016  1.00 87.00           H  
ATOM   1706 HG12 VAL A 108      -8.740  -7.531  -9.314  1.00 87.00           H  
ATOM   1707 HG13 VAL A 108      -8.408  -7.439 -11.057  1.00 87.00           H  
ATOM   1708  CG2 VAL A 108     -11.045  -7.470 -10.672  1.00 87.00           C  
ATOM   1709 HG21 VAL A 108     -11.095  -8.119  -9.798  1.00 87.00           H  
ATOM   1710 HG22 VAL A 108     -10.677  -8.035 -11.528  1.00 87.00           H  
ATOM   1711 HG23 VAL A 108     -12.047  -7.111 -10.906  1.00 87.00           H  
ATOM   1712  N   LYS A 109      -8.929  -4.175  -7.860  1.00 87.68           N  
ATOM   1713  H   LYS A 109      -8.962  -4.957  -7.221  1.00 87.68           H  
ATOM   1714  CA  LYS A 109      -8.005  -3.081  -7.532  1.00 87.68           C  
ATOM   1715  HA  LYS A 109      -8.094  -2.282  -8.269  1.00 87.68           H  
ATOM   1716  C   LYS A 109      -6.576  -3.602  -7.595  1.00 87.68           C  
ATOM   1717  CB  LYS A 109      -8.382  -2.508  -6.155  1.00 87.68           C  
ATOM   1718  HB2 LYS A 109      -9.384  -2.084  -6.228  1.00 87.68           H  
ATOM   1719  HB3 LYS A 109      -8.445  -3.345  -5.460  1.00 87.68           H  
ATOM   1720  O   LYS A 109      -6.255  -4.573  -6.917  1.00 87.68           O  
ATOM   1721  CG  LYS A 109      -7.448  -1.418  -5.576  1.00 87.68           C  
ATOM   1722  HG2 LYS A 109      -6.500  -1.386  -6.114  1.00 87.68           H  
ATOM   1723  HG3 LYS A 109      -7.929  -0.445  -5.674  1.00 87.68           H  
ATOM   1724  CD  LYS A 109      -7.169  -1.713  -4.096  1.00 87.68           C  
ATOM   1725  HD2 LYS A 109      -8.121  -1.857  -3.585  1.00 87.68           H  
ATOM   1726  HD3 LYS A 109      -6.604  -2.644  -4.043  1.00 87.68           H  
ATOM   1727  CE  LYS A 109      -6.377  -0.637  -3.346  1.00 87.68           C  
ATOM   1728  HE2 LYS A 109      -6.942   0.294  -3.366  1.00 87.68           H  
ATOM   1729  HE3 LYS A 109      -5.422  -0.467  -3.844  1.00 87.68           H  
ATOM   1730  NZ  LYS A 109      -6.162  -1.064  -1.941  1.00 87.68           N  
ATOM   1731  HZ1 LYS A 109      -7.011  -1.438  -1.541  1.00 87.68           H  
ATOM   1732  HZ2 LYS A 109      -5.767  -0.344  -1.355  1.00 87.68           H  
ATOM   1733  HZ3 LYS A 109      -5.582  -1.888  -1.875  1.00 87.68           H  
ATOM   1734  N   ILE A 110      -5.721  -2.945  -8.374  1.00 87.69           N  
ATOM   1735  H   ILE A 110      -6.052  -2.109  -8.834  1.00 87.69           H  
ATOM   1736  CA  ILE A 110      -4.270  -3.115  -8.242  1.00 87.69           C  
ATOM   1737  HA  ILE A 110      -4.033  -4.168  -8.090  1.00 87.69           H  
ATOM   1738  C   ILE A 110      -3.893  -2.333  -6.983  1.00 87.69           C  
ATOM   1739  CB  ILE A 110      -3.511  -2.619  -9.498  1.00 87.69           C  
ATOM   1740  HB  ILE A 110      -3.659  -1.544  -9.594  1.00 87.69           H  
ATOM   1741  O   ILE A 110      -4.022  -1.114  -6.971  1.00 87.69           O  
ATOM   1742  CG1 ILE A 110      -4.041  -3.297 -10.785  1.00 87.69           C  
ATOM   1743 HG12 ILE A 110      -5.119  -3.151 -10.853  1.00 87.69           H  
ATOM   1744 HG13 ILE A 110      -3.846  -4.368 -10.733  1.00 87.69           H  
ATOM   1745  CG2 ILE A 110      -2.005  -2.897  -9.317  1.00 87.69           C  
ATOM   1746 HG21 ILE A 110      -1.438  -2.501 -10.159  1.00 87.69           H  
ATOM   1747 HG22 ILE A 110      -1.819  -3.968  -9.231  1.00 87.69           H  
ATOM   1748 HG23 ILE A 110      -1.631  -2.405  -8.419  1.00 87.69           H  
ATOM   1749  CD1 ILE A 110      -3.441  -2.746 -12.086  1.00 87.69           C  
ATOM   1750 HD11 ILE A 110      -3.564  -1.663 -12.124  1.00 87.69           H  
ATOM   1751 HD12 ILE A 110      -2.383  -2.995 -12.157  1.00 87.69           H  
ATOM   1752 HD13 ILE A 110      -3.957  -3.191 -12.937  1.00 87.69           H  
ATOM   1753  N   ALA A 111      -3.533  -3.034  -5.910  1.00 84.24           N  
ATOM   1754  H   ALA A 111      -3.449  -4.036  -6.000  1.00 84.24           H  
ATOM   1755  CA  ALA A 111      -3.187  -2.440  -4.619  1.00 84.24           C  
ATOM   1756  HA  ALA A 111      -3.767  -1.530  -4.465  1.00 84.24           H  
ATOM   1757  C   ALA A 111      -1.705  -2.057  -4.555  1.00 84.24           C  
ATOM   1758  CB  ALA A 111      -3.544  -3.455  -3.528  1.00 84.24           C  
ATOM   1759  HB1 ALA A 111      -4.593  -3.742  -3.611  1.00 84.24           H  
ATOM   1760  HB2 ALA A 111      -2.930  -4.350  -3.629  1.00 84.24           H  
ATOM   1761  HB3 ALA A 111      -3.365  -3.019  -2.546  1.00 84.24           H  
ATOM   1762  O   ALA A 111      -1.342  -0.995  -4.053  1.00 84.24           O  
ATOM   1763  N   GLN A 112      -0.857  -2.917  -5.115  1.00 87.12           N  
ATOM   1764  H   GLN A 112      -1.232  -3.763  -5.520  1.00 87.12           H  
ATOM   1765  CA  GLN A 112       0.572  -2.693  -5.268  1.00 87.12           C  
ATOM   1766  HA  GLN A 112       0.751  -1.618  -5.287  1.00 87.12           H  
ATOM   1767  C   GLN A 112       1.018  -3.272  -6.609  1.00 87.12           C  
ATOM   1768  CB  GLN A 112       1.310  -3.265  -4.044  1.00 87.12           C  
ATOM   1769  HB2 GLN A 112       0.949  -2.705  -3.181  1.00 87.12           H  
ATOM   1770  HB3 GLN A 112       1.026  -4.306  -3.889  1.00 87.12           H  
ATOM   1771  O   GLN A 112       0.548  -4.334  -7.025  1.00 87.12           O  
ATOM   1772  CG  GLN A 112       2.850  -3.189  -4.070  1.00 87.12           C  
ATOM   1773  HG2 GLN A 112       3.250  -3.959  -4.729  1.00 87.12           H  
ATOM   1774  HG3 GLN A 112       3.163  -2.215  -4.445  1.00 87.12           H  
ATOM   1775  CD  GLN A 112       3.424  -3.357  -2.661  1.00 87.12           C  
ATOM   1776  NE2 GLN A 112       4.368  -4.237  -2.409  1.00 87.12           N  
ATOM   1777 HE21 GLN A 112       4.718  -4.288  -1.463  1.00 87.12           H  
ATOM   1778 HE22 GLN A 112       4.785  -4.859  -3.087  1.00 87.12           H  
ATOM   1779  OE1 GLN A 112       3.010  -2.655  -1.748  1.00 87.12           O  
ATOM   1780  N   LEU A 113       1.905  -2.559  -7.290  1.00 87.07           N  
ATOM   1781  H   LEU A 113       2.200  -1.675  -6.899  1.00 87.07           H  
ATOM   1782  CA  LEU A 113       2.673  -3.068  -8.418  1.00 87.07           C  
ATOM   1783  HA  LEU A 113       2.401  -4.107  -8.601  1.00 87.07           H  
ATOM   1784  C   LEU A 113       4.148  -3.006  -8.021  1.00 87.07           C  
ATOM   1785  CB  LEU A 113       2.357  -2.235  -9.674  1.00 87.07           C  
ATOM   1786  HB2 LEU A 113       2.832  -1.261  -9.558  1.00 87.07           H  
ATOM   1787  HB3 LEU A 113       1.280  -2.079  -9.736  1.00 87.07           H  
ATOM   1788  O   LEU A 113       4.598  -1.983  -7.513  1.00 87.07           O  
ATOM   1789  CG  LEU A 113       2.839  -2.852 -10.998  1.00 87.07           C  
ATOM   1790  HG  LEU A 113       3.847  -3.252 -10.885  1.00 87.07           H  
ATOM   1791  CD1 LEU A 113       1.891  -3.957 -11.467  1.00 87.07           C  
ATOM   1792 HD11 LEU A 113       2.215  -4.334 -12.437  1.00 87.07           H  
ATOM   1793 HD12 LEU A 113       0.875  -3.571 -11.554  1.00 87.07           H  
ATOM   1794 HD13 LEU A 113       1.905  -4.778 -10.751  1.00 87.07           H  
ATOM   1795  CD2 LEU A 113       2.857  -1.775 -12.085  1.00 87.07           C  
ATOM   1796 HD21 LEU A 113       1.858  -1.362 -12.220  1.00 87.07           H  
ATOM   1797 HD22 LEU A 113       3.544  -0.979 -11.795  1.00 87.07           H  
ATOM   1798 HD23 LEU A 113       3.203  -2.208 -13.023  1.00 87.07           H  
ATOM   1799  N   GLU A 114       4.895  -4.071  -8.259  1.00 89.93           N  
ATOM   1800  H   GLU A 114       4.458  -4.895  -8.648  1.00 89.93           H  
ATOM   1801  CA  GLU A 114       6.343  -4.119  -8.058  1.00 89.93           C  
ATOM   1802  HA  GLU A 114       6.705  -3.162  -7.682  1.00 89.93           H  
ATOM   1803  C   GLU A 114       6.972  -4.402  -9.411  1.00 89.93           C  
ATOM   1804  CB  GLU A 114       6.759  -5.201  -7.054  1.00 89.93           C  
ATOM   1805  HB2 GLU A 114       7.792  -5.018  -6.758  1.00 89.93           H  
ATOM   1806  HB3 GLU A 114       6.724  -6.169  -7.554  1.00 89.93           H  
ATOM   1807  O   GLU A 114       6.530  -5.312 -10.108  1.00 89.93           O  
ATOM   1808  CG  GLU A 114       5.877  -5.238  -5.801  1.00 89.93           C  
ATOM   1809  HG2 GLU A 114       5.924  -4.263  -5.315  1.00 89.93           H  
ATOM   1810  HG3 GLU A 114       4.842  -5.422  -6.087  1.00 89.93           H  
ATOM   1811  CD  GLU A 114       6.303  -6.338  -4.827  1.00 89.93           C  
ATOM   1812  OE1 GLU A 114       6.210  -6.048  -3.613  1.00 89.93           O  
ATOM   1813  OE2 GLU A 114       6.677  -7.438  -5.306  1.00 89.93           O  
ATOM   1814  N   MET A 115       7.969  -3.622  -9.816  1.00 89.24           N  
ATOM   1815  H   MET A 115       8.253  -2.857  -9.221  1.00 89.24           H  
ATOM   1816  CA  MET A 115       8.629  -3.790 -11.107  1.00 89.24           C  
ATOM   1817  HA  MET A 115       8.331  -4.745 -11.537  1.00 89.24           H  
ATOM   1818  C   MET A 115      10.142  -3.837 -10.920  1.00 89.24           C  
ATOM   1819  CB  MET A 115       8.173  -2.705 -12.094  1.00 89.24           C  
ATOM   1820  HB2 MET A 115       8.403  -1.713 -11.705  1.00 89.24           H  
ATOM   1821  HB3 MET A 115       8.715  -2.847 -13.029  1.00 89.24           H  
ATOM   1822  O   MET A 115      10.762  -2.803 -10.679  1.00 89.24           O  
ATOM   1823  CG  MET A 115       6.670  -2.817 -12.385  1.00 89.24           C  
ATOM   1824  HG2 MET A 115       6.412  -3.875 -12.417  1.00 89.24           H  
ATOM   1825  HG3 MET A 115       6.112  -2.371 -11.561  1.00 89.24           H  
ATOM   1826  SD  MET A 115       6.116  -2.085 -13.952  1.00 89.24           S  
ATOM   1827  CE  MET A 115       6.220  -0.326 -13.541  1.00 89.24           C  
ATOM   1828  HE1 MET A 115       5.905   0.275 -14.394  1.00 89.24           H  
ATOM   1829  HE2 MET A 115       7.244  -0.067 -13.272  1.00 89.24           H  
ATOM   1830  HE3 MET A 115       5.547  -0.118 -12.709  1.00 89.24           H  
ATOM   1831  N   LEU A 116      10.719  -5.036 -11.024  1.00 89.75           N  
ATOM   1832  H   LEU A 116      10.128  -5.817 -11.270  1.00 89.75           H  
ATOM   1833  CA  LEU A 116      12.162  -5.267 -10.974  1.00 89.75           C  
ATOM   1834  HA  LEU A 116      12.631  -4.430 -10.455  1.00 89.75           H  
ATOM   1835  C   LEU A 116      12.718  -5.326 -12.397  1.00 89.75           C  
ATOM   1836  CB  LEU A 116      12.472  -6.543 -10.170  1.00 89.75           C  
ATOM   1837  HB2 LEU A 116      11.936  -7.375 -10.626  1.00 89.75           H  
ATOM   1838  HB3 LEU A 116      12.099  -6.427  -9.152  1.00 89.75           H  
ATOM   1839  O   LEU A 116      12.524  -6.317 -13.108  1.00 89.75           O  
ATOM   1840  CG  LEU A 116      13.970  -6.905 -10.122  1.00 89.75           C  
ATOM   1841  HG  LEU A 116      14.371  -6.959 -11.134  1.00 89.75           H  
ATOM   1842  CD1 LEU A 116      14.776  -5.877  -9.331  1.00 89.75           C  
ATOM   1843 HD11 LEU A 116      14.434  -5.852  -8.296  1.00 89.75           H  
ATOM   1844 HD12 LEU A 116      15.832  -6.147  -9.351  1.00 89.75           H  
ATOM   1845 HD13 LEU A 116      14.682  -4.888  -9.778  1.00 89.75           H  
ATOM   1846  CD2 LEU A 116      14.153  -8.276  -9.475  1.00 89.75           C  
ATOM   1847 HD21 LEU A 116      15.211  -8.538  -9.454  1.00 89.75           H  
ATOM   1848 HD22 LEU A 116      13.771  -8.264  -8.454  1.00 89.75           H  
ATOM   1849 HD23 LEU A 116      13.618  -9.033 -10.049  1.00 89.75           H  
ATOM   1850  N   PHE A 117      13.413  -4.272 -12.809  1.00 88.71           N  
ATOM   1851  H   PHE A 117      13.558  -3.515 -12.155  1.00 88.71           H  
ATOM   1852  CA  PHE A 117      14.180  -4.246 -14.046  1.00 88.71           C  
ATOM   1853  HA  PHE A 117      13.690  -4.894 -14.774  1.00 88.71           H  
ATOM   1854  C   PHE A 117      15.595  -4.788 -13.817  1.00 88.71           C  
ATOM   1855  CB  PHE A 117      14.195  -2.828 -14.627  1.00 88.71           C  
ATOM   1856  HB2 PHE A 117      13.177  -2.520 -14.866  1.00 88.71           H  
ATOM   1857  HB3 PHE A 117      14.578  -2.144 -13.869  1.00 88.71           H  
ATOM   1858  O   PHE A 117      16.265  -4.411 -12.856  1.00 88.71           O  
ATOM   1859  CG  PHE A 117      15.049  -2.720 -15.874  1.00 88.71           C  
ATOM   1860  CD1 PHE A 117      16.211  -1.931 -15.856  1.00 88.71           C  
ATOM   1861  HD1 PHE A 117      16.473  -1.363 -14.976  1.00 88.71           H  
ATOM   1862  CD2 PHE A 117      14.735  -3.477 -17.022  1.00 88.71           C  
ATOM   1863  HD2 PHE A 117      13.847  -4.091 -17.035  1.00 88.71           H  
ATOM   1864  CE1 PHE A 117      17.063  -1.911 -16.970  1.00 88.71           C  
ATOM   1865  HE1 PHE A 117      17.969  -1.324 -16.925  1.00 88.71           H  
ATOM   1866  CE2 PHE A 117      15.592  -3.460 -18.137  1.00 88.71           C  
ATOM   1867  HE2 PHE A 117      15.356  -4.055 -19.007  1.00 88.71           H  
ATOM   1868  CZ  PHE A 117      16.761  -2.677 -18.108  1.00 88.71           C  
ATOM   1869  HZ  PHE A 117      17.446  -2.671 -18.942  1.00 88.71           H  
ATOM   1870  N   VAL A 118      16.051  -5.655 -14.723  1.00 88.77           N  
ATOM   1871  H   VAL A 118      15.421  -5.923 -15.466  1.00 88.77           H  
ATOM   1872  CA  VAL A 118      17.406  -6.216 -14.751  1.00 88.77           C  
ATOM   1873  HA  VAL A 118      18.017  -5.696 -14.013  1.00 88.77           H  
ATOM   1874  C   VAL A 118      17.996  -6.011 -16.155  1.00 88.77           C  
ATOM   1875  CB  VAL A 118      17.417  -7.712 -14.367  1.00 88.77           C  
ATOM   1876  HB  VAL A 118      16.947  -8.295 -15.160  1.00 88.77           H  
ATOM   1877  O   VAL A 118      17.517  -6.638 -17.109  1.00 88.77           O  
ATOM   1878  CG1 VAL A 118      18.857  -8.209 -14.190  1.00 88.77           C  
ATOM   1879 HG11 VAL A 118      19.343  -7.664 -13.381  1.00 88.77           H  
ATOM   1880 HG12 VAL A 118      19.427  -8.064 -15.108  1.00 88.77           H  
ATOM   1881 HG13 VAL A 118      18.858  -9.272 -13.947  1.00 88.77           H  
ATOM   1882  CG2 VAL A 118      16.655  -7.998 -13.065  1.00 88.77           C  
ATOM   1883 HG21 VAL A 118      17.040  -7.363 -12.267  1.00 88.77           H  
ATOM   1884 HG22 VAL A 118      15.593  -7.796 -13.199  1.00 88.77           H  
ATOM   1885 HG23 VAL A 118      16.778  -9.042 -12.778  1.00 88.77           H  
ATOM   1886  N   PRO A 119      19.019  -5.157 -16.331  1.00 85.44           N  
ATOM   1887  CA  PRO A 119      19.724  -5.032 -17.601  1.00 85.44           C  
ATOM   1888  HA  PRO A 119      19.014  -4.980 -18.427  1.00 85.44           H  
ATOM   1889  C   PRO A 119      20.663  -6.225 -17.807  1.00 85.44           C  
ATOM   1890  CB  PRO A 119      20.479  -3.705 -17.513  1.00 85.44           C  
ATOM   1891  HB2 PRO A 119      21.397  -3.706 -18.102  1.00 85.44           H  
ATOM   1892  HB3 PRO A 119      19.818  -2.904 -17.845  1.00 85.44           H  
ATOM   1893  O   PRO A 119      21.510  -6.511 -16.965  1.00 85.44           O  
ATOM   1894  CG  PRO A 119      20.758  -3.544 -16.019  1.00 85.44           C  
ATOM   1895  HG2 PRO A 119      21.672  -4.075 -15.754  1.00 85.44           H  
ATOM   1896  HG3 PRO A 119      20.834  -2.493 -15.740  1.00 85.44           H  
ATOM   1897  CD  PRO A 119      19.558  -4.220 -15.353  1.00 85.44           C  
ATOM   1898  HD2 PRO A 119      19.885  -4.731 -14.447  1.00 85.44           H  
ATOM   1899  HD3 PRO A 119      18.799  -3.475 -15.114  1.00 85.44           H  
ATOM   1900  N   LEU A 120      20.547  -6.910 -18.949  1.00 83.90           N  
ATOM   1901  H   LEU A 120      19.843  -6.631 -19.617  1.00 83.90           H  
ATOM   1902  CA  LEU A 120      21.467  -7.980 -19.370  1.00 83.90           C  
ATOM   1903  HA  LEU A 120      22.193  -8.144 -18.574  1.00 83.90           H  
ATOM   1904  C   LEU A 120      22.317  -7.511 -20.567  1.00 83.90           C  
ATOM   1905  CB  LEU A 120      20.715  -9.315 -19.558  1.00 83.90           C  
ATOM   1906  HB2 LEU A 120      21.448 -10.091 -19.780  1.00 83.90           H  
ATOM   1907  HB3 LEU A 120      20.050  -9.247 -20.420  1.00 83.90           H  
ATOM   1908  O   LEU A 120      22.610  -8.252 -21.506  1.00 83.90           O  
ATOM   1909  CG  LEU A 120      19.888  -9.752 -18.332  1.00 83.90           C  
ATOM   1910  HG  LEU A 120      19.137  -8.998 -18.096  1.00 83.90           H  
ATOM   1911  CD1 LEU A 120      19.159 -11.055 -18.644  1.00 83.90           C  
ATOM   1912 HD11 LEU A 120      19.868 -11.812 -18.979  1.00 83.90           H  
ATOM   1913 HD12 LEU A 120      18.646 -11.417 -17.753  1.00 83.90           H  
ATOM   1914 HD13 LEU A 120      18.421 -10.860 -19.423  1.00 83.90           H  
ATOM   1915  CD2 LEU A 120      20.761  -9.984 -17.101  1.00 83.90           C  
ATOM   1916 HD21 LEU A 120      20.160 -10.396 -16.290  1.00 83.90           H  
ATOM   1917 HD22 LEU A 120      21.188  -9.043 -16.755  1.00 83.90           H  
ATOM   1918 HD23 LEU A 120      21.569 -10.672 -17.350  1.00 83.90           H  
ATOM   1919  N   TYR A 121      22.697  -6.234 -20.512  1.00 81.54           N  
ATOM   1920  H   TYR A 121      22.440  -5.717 -19.683  1.00 81.54           H  
ATOM   1921  CA  TYR A 121      23.557  -5.521 -21.450  1.00 81.54           C  
ATOM   1922  HA  TYR A 121      24.235  -6.230 -21.925  1.00 81.54           H  
ATOM   1923  C   TYR A 121      24.398  -4.479 -20.712  1.00 81.54           C  
ATOM   1924  CB  TYR A 121      22.711  -4.848 -22.539  1.00 81.54           C  
ATOM   1925  HB2 TYR A 121      22.251  -5.655 -23.110  1.00 81.54           H  
ATOM   1926  HB3 TYR A 121      23.361  -4.304 -23.223  1.00 81.54           H  
ATOM   1927  O   TYR A 121      24.120  -4.139 -19.564  1.00 81.54           O  
ATOM   1928  CG  TYR A 121      21.613  -3.909 -22.058  1.00 81.54           C  
ATOM   1929  CD1 TYR A 121      20.281  -4.341 -22.145  1.00 81.54           C  
ATOM   1930  HD1 TYR A 121      20.078  -5.317 -22.561  1.00 81.54           H  
ATOM   1931  CD2 TYR A 121      21.891  -2.606 -21.589  1.00 81.54           C  
ATOM   1932  HD2 TYR A 121      22.908  -2.250 -21.530  1.00 81.54           H  
ATOM   1933  CE1 TYR A 121      19.222  -3.506 -21.755  1.00 81.54           C  
ATOM   1934  HE1 TYR A 121      18.203  -3.851 -21.842  1.00 81.54           H  
ATOM   1935  CE2 TYR A 121      20.831  -1.749 -21.222  1.00 81.54           C  
ATOM   1936  HE2 TYR A 121      21.019  -0.743 -20.876  1.00 81.54           H  
ATOM   1937  OH  TYR A 121      18.462  -1.362 -21.043  1.00 81.54           O  
ATOM   1938  HH  TYR A 121      17.610  -1.804 -21.060  1.00 81.54           H  
ATOM   1939  CZ  TYR A 121      19.496  -2.197 -21.312  1.00 81.54           C  
ATOM   1940  N   ILE A 122      25.409  -3.942 -21.395  1.00 78.13           N  
ATOM   1941  H   ILE A 122      25.545  -4.229 -22.354  1.00 78.13           H  
ATOM   1942  CA  ILE A 122      26.271  -2.876 -20.880  1.00 78.13           C  
ATOM   1943  HA  ILE A 122      25.902  -2.536 -19.912  1.00 78.13           H  
ATOM   1944  C   ILE A 122      26.188  -1.700 -21.859  1.00 78.13           C  
ATOM   1945  CB  ILE A 122      27.717  -3.393 -20.673  1.00 78.13           C  
ATOM   1946  HB  ILE A 122      28.112  -3.710 -21.638  1.00 78.13           H  
ATOM   1947  O   ILE A 122      26.758  -1.765 -22.951  1.00 78.13           O  
ATOM   1948  CG1 ILE A 122      27.755  -4.610 -19.712  1.00 78.13           C  
ATOM   1949 HG12 ILE A 122      27.422  -4.298 -18.722  1.00 78.13           H  
ATOM   1950 HG13 ILE A 122      27.069  -5.379 -20.068  1.00 78.13           H  
ATOM   1951  CG2 ILE A 122      28.606  -2.257 -20.132  1.00 78.13           C  
ATOM   1952 HG21 ILE A 122      28.247  -1.932 -19.155  1.00 78.13           H  
ATOM   1953 HG22 ILE A 122      28.605  -1.403 -20.810  1.00 78.13           H  
ATOM   1954 HG23 ILE A 122      29.639  -2.590 -20.036  1.00 78.13           H  
ATOM   1955  CD1 ILE A 122      29.129  -5.282 -19.584  1.00 78.13           C  
ATOM   1956 HD11 ILE A 122      29.512  -5.538 -20.571  1.00 78.13           H  
ATOM   1957 HD12 ILE A 122      29.026  -6.193 -18.995  1.00 78.13           H  
ATOM   1958 HD13 ILE A 122      29.832  -4.623 -19.075  1.00 78.13           H  
ATOM   1959  N   THR A 123      25.481  -0.633 -21.470  1.00 79.31           N  
ATOM   1960  H   THR A 123      25.049  -0.652 -20.557  1.00 79.31           H  
ATOM   1961  CA  THR A 123      25.555   0.672 -22.148  1.00 79.31           C  
ATOM   1962  HA  THR A 123      26.065   0.527 -23.100  1.00 79.31           H  
ATOM   1963  C   THR A 123      26.411   1.636 -21.330  1.00 79.31           C  
ATOM   1964  CB  THR A 123      24.188   1.278 -22.527  1.00 79.31           C  
ATOM   1965  HB  THR A 123      23.679   0.589 -23.202  1.00 79.31           H  
ATOM   1966  O   THR A 123      26.258   1.764 -20.114  1.00 79.31           O  
ATOM   1967  CG2 THR A 123      23.266   1.576 -21.351  1.00 79.31           C  
ATOM   1968 HG21 THR A 123      22.290   1.886 -21.725  1.00 79.31           H  
ATOM   1969 HG22 THR A 123      23.134   0.681 -20.742  1.00 79.31           H  
ATOM   1970 HG23 THR A 123      23.679   2.386 -20.749  1.00 79.31           H  
ATOM   1971  OG1 THR A 123      24.420   2.496 -23.203  1.00 79.31           O  
ATOM   1972  HG1 THR A 123      23.566   2.834 -23.482  1.00 79.31           H  
ATOM   1973  N   ASN A 124      27.322   2.324 -22.019  1.00 77.67           N  
ATOM   1974  H   ASN A 124      27.371   2.166 -23.015  1.00 77.67           H  
ATOM   1975  CA  ASN A 124      28.154   3.373 -21.432  1.00 77.67           C  
ATOM   1976  HA  ASN A 124      28.395   3.103 -20.404  1.00 77.67           H  
ATOM   1977  C   ASN A 124      27.420   4.724 -21.376  1.00 77.67           C  
ATOM   1978  CB  ASN A 124      29.466   3.484 -22.232  1.00 77.67           C  
ATOM   1979  HB2 ASN A 124      29.239   3.621 -23.289  1.00 77.67           H  
ATOM   1980  HB3 ASN A 124      30.012   4.363 -21.888  1.00 77.67           H  
ATOM   1981  O   ASN A 124      27.922   5.662 -20.752  1.00 77.67           O  
ATOM   1982  CG  ASN A 124      30.397   2.293 -22.072  1.00 77.67           C  
ATOM   1983  ND2 ASN A 124      31.451   2.234 -22.850  1.00 77.67           N  
ATOM   1984 HD21 ASN A 124      31.651   2.972 -23.510  1.00 77.67           H  
ATOM   1985 HD22 ASN A 124      32.065   1.449 -22.686  1.00 77.67           H  
ATOM   1986  OD1 ASN A 124      30.216   1.408 -21.258  1.00 77.67           O  
ATOM   1987  N   ASN A 125      26.265   4.857 -22.041  1.00 82.35           N  
ATOM   1988  H   ASN A 125      25.829   4.050 -22.465  1.00 82.35           H  
ATOM   1989  CA  ASN A 125      25.540   6.117 -22.073  1.00 82.35           C  
ATOM   1990  HA  ASN A 125      26.273   6.924 -22.098  1.00 82.35           H  
ATOM   1991  C   ASN A 125      24.690   6.300 -20.808  1.00 82.35           C  
ATOM   1992  CB  ASN A 125      24.701   6.245 -23.352  1.00 82.35           C  
ATOM   1993  HB2 ASN A 125      25.329   6.143 -24.238  1.00 82.35           H  
ATOM   1994  HB3 ASN A 125      23.939   5.466 -23.369  1.00 82.35           H  
ATOM   1995  O   ASN A 125      23.667   5.646 -20.624  1.00 82.35           O  
ATOM   1996  CG  ASN A 125      24.036   7.610 -23.382  1.00 82.35           C  
ATOM   1997  ND2 ASN A 125      22.907   7.764 -24.015  1.00 82.35           N  
ATOM   1998 HD21 ASN A 125      22.420   8.629 -23.825  1.00 82.35           H  
ATOM   1999 HD22 ASN A 125      22.391   6.961 -24.344  1.00 82.35           H  
ATOM   2000  OD1 ASN A 125      24.524   8.555 -22.777  1.00 82.35           O  
ATOM   2001  N   LYS A 126      25.082   7.256 -19.963  1.00 80.55           N  
ATOM   2002  H   LYS A 126      25.919   7.768 -20.203  1.00 80.55           H  
ATOM   2003  CA  LYS A 126      24.354   7.615 -18.735  1.00 80.55           C  
ATOM   2004  HA  LYS A 126      24.086   6.694 -18.216  1.00 80.55           H  
ATOM   2005  C   LYS A 126      23.007   8.316 -18.982  1.00 80.55           C  
ATOM   2006  CB  LYS A 126      25.255   8.452 -17.812  1.00 80.55           C  
ATOM   2007  HB2 LYS A 126      24.672   8.763 -16.945  1.00 80.55           H  
ATOM   2008  HB3 LYS A 126      25.579   9.348 -18.341  1.00 80.55           H  
ATOM   2009  O   LYS A 126      22.302   8.569 -18.014  1.00 80.55           O  
ATOM   2010  CG  LYS A 126      26.478   7.667 -17.311  1.00 80.55           C  
ATOM   2011  HG2 LYS A 126      26.140   6.745 -16.839  1.00 80.55           H  
ATOM   2012  HG3 LYS A 126      27.127   7.414 -18.149  1.00 80.55           H  
ATOM   2013  CD  LYS A 126      27.270   8.492 -16.287  1.00 80.55           C  
ATOM   2014  HD2 LYS A 126      27.637   9.402 -16.762  1.00 80.55           H  
ATOM   2015  HD3 LYS A 126      26.610   8.761 -15.462  1.00 80.55           H  
ATOM   2016  CE  LYS A 126      28.450   7.668 -15.758  1.00 80.55           C  
ATOM   2017  HE2 LYS A 126      29.111   7.435 -16.592  1.00 80.55           H  
ATOM   2018  HE3 LYS A 126      28.064   6.725 -15.369  1.00 80.55           H  
ATOM   2019  NZ  LYS A 126      29.191   8.389 -14.692  1.00 80.55           N  
ATOM   2020  HZ1 LYS A 126      29.568   9.257 -15.045  1.00 80.55           H  
ATOM   2021  HZ2 LYS A 126      28.578   8.592 -13.915  1.00 80.55           H  
ATOM   2022  HZ3 LYS A 126      29.951   7.820 -14.348  1.00 80.55           H  
ATOM   2023  N   THR A 127      22.661   8.643 -20.232  1.00 84.71           N  
ATOM   2024  H   THR A 127      23.314   8.468 -20.982  1.00 84.71           H  
ATOM   2025  CA  THR A 127      21.343   9.194 -20.611  1.00 84.71           C  
ATOM   2026  HA  THR A 127      20.813   9.479 -19.702  1.00 84.71           H  
ATOM   2027  C   THR A 127      20.421   8.181 -21.299  1.00 84.71           C  
ATOM   2028  CB  THR A 127      21.461  10.472 -21.460  1.00 84.71           C  
ATOM   2029  HB  THR A 127      20.469  10.912 -21.559  1.00 84.71           H  
ATOM   2030  O   THR A 127      19.318   8.549 -21.702  1.00 84.71           O  
ATOM   2031  CG2 THR A 127      22.391  11.518 -20.844  1.00 84.71           C  
ATOM   2032 HG21 THR A 127      22.089  11.707 -19.813  1.00 84.71           H  
ATOM   2033 HG22 THR A 127      23.422  11.167 -20.861  1.00 84.71           H  
ATOM   2034 HG23 THR A 127      22.318  12.449 -21.407  1.00 84.71           H  
ATOM   2035  OG1 THR A 127      21.962  10.206 -22.750  1.00 84.71           O  
ATOM   2036  HG1 THR A 127      21.925  11.031 -23.239  1.00 84.71           H  
ATOM   2037  N   ASP A 128      20.838   6.915 -21.437  1.00 87.43           N  
ATOM   2038  H   ASP A 128      21.735   6.639 -21.062  1.00 87.43           H  
ATOM   2039  CA  ASP A 128      19.955   5.852 -21.921  1.00 87.43           C  
ATOM   2040  HA  ASP A 128      19.420   6.206 -22.802  1.00 87.43           H  
ATOM   2041  C   ASP A 128      18.922   5.521 -20.819  1.00 87.43           C  
ATOM   2042  CB  ASP A 128      20.753   4.593 -22.325  1.00 87.43           C  
ATOM   2043  HB2 ASP A 128      21.476   4.354 -21.545  1.00 87.43           H  
ATOM   2044  HB3 ASP A 128      20.035   3.774 -22.372  1.00 87.43           H  
ATOM   2045  O   ASP A 128      19.264   4.976 -19.762  1.00 87.43           O  
ATOM   2046  CG  ASP A 128      21.451   4.588 -23.693  1.00 87.43           C  
ATOM   2047  OD1 ASP A 128      21.344   5.557 -24.474  1.00 87.43           O  
ATOM   2048  OD2 ASP A 128      22.103   3.563 -24.012  1.00 87.43           O  
ATOM   2049  N   GLU A 129      17.647   5.824 -21.063  1.00 89.04           N  
ATOM   2050  H   GLU A 129      17.433   6.233 -21.961  1.00 89.04           H  
ATOM   2051  CA  GLU A 129      16.545   5.671 -20.101  1.00 89.04           C  
ATOM   2052  HA  GLU A 129      16.948   5.366 -19.135  1.00 89.04           H  
ATOM   2053  C   GLU A 129      15.547   4.579 -20.524  1.00 89.04           C  
ATOM   2054  CB  GLU A 129      15.822   7.014 -19.877  1.00 89.04           C  
ATOM   2055  HB2 GLU A 129      14.843   6.790 -19.452  1.00 89.04           H  
ATOM   2056  HB3 GLU A 129      15.664   7.510 -20.835  1.00 89.04           H  
ATOM   2057  O   GLU A 129      15.215   4.423 -21.705  1.00 89.04           O  
ATOM   2058  CG  GLU A 129      16.579   7.958 -18.920  1.00 89.04           C  
ATOM   2059  HG2 GLU A 129      17.530   8.226 -19.380  1.00 89.04           H  
ATOM   2060  HG3 GLU A 129      16.795   7.413 -18.002  1.00 89.04           H  
ATOM   2061  CD  GLU A 129      15.813   9.250 -18.555  1.00 89.04           C  
ATOM   2062  OE1 GLU A 129      16.432  10.137 -17.927  1.00 89.04           O  
ATOM   2063  OE2 GLU A 129      14.594   9.348 -18.847  1.00 89.04           O  
ATOM   2064  N   LEU A 130      15.028   3.839 -19.541  1.00 87.26           N  
ATOM   2065  H   LEU A 130      15.324   4.037 -18.595  1.00 87.26           H  
ATOM   2066  CA  LEU A 130      13.886   2.943 -19.695  1.00 87.26           C  
ATOM   2067  HA  LEU A 130      13.702   2.774 -20.756  1.00 87.26           H  
ATOM   2068  C   LEU A 130      12.642   3.609 -19.100  1.00 87.26           C  
ATOM   2069  CB  LEU A 130      14.198   1.585 -19.040  1.00 87.26           C  
ATOM   2070  HB2 LEU A 130      15.049   1.131 -19.548  1.00 87.26           H  
ATOM   2071  HB3 LEU A 130      14.489   1.764 -18.004  1.00 87.26           H  
ATOM   2072  O   LEU A 130      12.514   3.738 -17.884  1.00 87.26           O  
ATOM   2073  CG  LEU A 130      13.008   0.604 -19.055  1.00 87.26           C  
ATOM   2074  HG  LEU A 130      12.131   1.066 -18.602  1.00 87.26           H  
ATOM   2075  CD1 LEU A 130      12.646   0.156 -20.475  1.00 87.26           C  
ATOM   2076 HD11 LEU A 130      12.287   1.009 -21.050  1.00 87.26           H  
ATOM   2077 HD12 LEU A 130      13.525  -0.273 -20.957  1.00 87.26           H  
ATOM   2078 HD13 LEU A 130      11.853  -0.590 -20.426  1.00 87.26           H  
ATOM   2079  CD2 LEU A 130      13.342  -0.646 -18.248  1.00 87.26           C  
ATOM   2080 HD21 LEU A 130      14.214  -1.140 -18.677  1.00 87.26           H  
ATOM   2081 HD22 LEU A 130      13.576  -0.360 -17.223  1.00 87.26           H  
ATOM   2082 HD23 LEU A 130      12.493  -1.329 -18.233  1.00 87.26           H  
ATOM   2083  N   ILE A 131      11.696   3.976 -19.963  1.00 90.49           N  
ATOM   2084  H   ILE A 131      11.868   3.866 -20.952  1.00 90.49           H  
ATOM   2085  CA  ILE A 131      10.382   4.465 -19.548  1.00 90.49           C  
ATOM   2086  HA  ILE A 131      10.485   4.918 -18.562  1.00 90.49           H  
ATOM   2087  C   ILE A 131       9.429   3.272 -19.431  1.00 90.49           C  
ATOM   2088  CB  ILE A 131       9.861   5.571 -20.491  1.00 90.49           C  
ATOM   2089  HB  ILE A 131       9.734   5.141 -21.484  1.00 90.49           H  
ATOM   2090  O   ILE A 131       9.293   2.479 -20.370  1.00 90.49           O  
ATOM   2091  CG1 ILE A 131      10.879   6.734 -20.586  1.00 90.49           C  
ATOM   2092 HG12 ILE A 131      11.001   7.192 -19.605  1.00 90.49           H  
ATOM   2093 HG13 ILE A 131      11.850   6.346 -20.894  1.00 90.49           H  
ATOM   2094  CG2 ILE A 131       8.491   6.080 -20.003  1.00 90.49           C  
ATOM   2095 HG21 ILE A 131       8.088   6.827 -20.687  1.00 90.49           H  
ATOM   2096 HG22 ILE A 131       7.766   5.267 -19.959  1.00 90.49           H  
ATOM   2097 HG23 ILE A 131       8.588   6.525 -19.013  1.00 90.49           H  
ATOM   2098  CD1 ILE A 131      10.502   7.822 -21.599  1.00 90.49           C  
ATOM   2099 HD11 ILE A 131      11.331   8.523 -21.695  1.00 90.49           H  
ATOM   2100 HD12 ILE A 131      10.304   7.371 -22.572  1.00 90.49           H  
ATOM   2101 HD13 ILE A 131       9.624   8.373 -21.262  1.00 90.49           H  
ATOM   2102  N   ILE A 132       8.757   3.148 -18.287  1.00 89.29           N  
ATOM   2103  H   ILE A 132       8.930   3.843 -17.575  1.00 89.29           H  
ATOM   2104  CA  ILE A 132       7.725   2.141 -18.026  1.00 89.29           C  
ATOM   2105  HA  ILE A 132       7.585   1.549 -18.931  1.00 89.29           H  
ATOM   2106  C   ILE A 132       6.407   2.857 -17.720  1.00 89.29           C  
ATOM   2107  CB  ILE A 132       8.120   1.163 -16.894  1.00 89.29           C  
ATOM   2108  HB  ILE A 132       8.071   1.693 -15.943  1.00 89.29           H  
ATOM   2109  O   ILE A 132       6.274   3.532 -16.699  1.00 89.29           O  
ATOM   2110  CG1 ILE A 132       9.557   0.607 -17.044  1.00 89.29           C  
ATOM   2111 HG12 ILE A 132       9.638   0.024 -17.961  1.00 89.29           H  
ATOM   2112 HG13 ILE A 132      10.257   1.440 -17.113  1.00 89.29           H  
ATOM   2113  CG2 ILE A 132       7.073   0.029 -16.884  1.00 89.29           C  
ATOM   2114 HG21 ILE A 132       7.025  -0.460 -17.857  1.00 89.29           H  
ATOM   2115 HG22 ILE A 132       7.325  -0.718 -16.132  1.00 89.29           H  
ATOM   2116 HG23 ILE A 132       6.086   0.428 -16.648  1.00 89.29           H  
ATOM   2117  CD1 ILE A 132      10.026  -0.248 -15.858  1.00 89.29           C  
ATOM   2118 HD11 ILE A 132       9.450  -1.171 -15.798  1.00 89.29           H  
ATOM   2119 HD12 ILE A 132       9.919   0.313 -14.930  1.00 89.29           H  
ATOM   2120 HD13 ILE A 132      11.077  -0.504 -15.994  1.00 89.29           H  
ATOM   2121  N   THR A 133       5.418   2.672 -18.593  1.00 90.57           N  
ATOM   2122  H   THR A 133       5.618   2.109 -19.407  1.00 90.57           H  
ATOM   2123  CA  THR A 133       4.121   3.357 -18.545  1.00 90.57           C  
ATOM   2124  HA  THR A 133       4.111   4.065 -17.717  1.00 90.57           H  
ATOM   2125  C   THR A 133       3.002   2.337 -18.336  1.00 90.57           C  
ATOM   2126  CB  THR A 133       3.870   4.155 -19.840  1.00 90.57           C  
ATOM   2127  HB  THR A 133       3.611   3.456 -20.635  1.00 90.57           H  
ATOM   2128  O   THR A 133       2.712   1.535 -19.227  1.00 90.57           O  
ATOM   2129  CG2 THR A 133       2.726   5.149 -19.683  1.00 90.57           C  
ATOM   2130 HG21 THR A 133       1.799   4.627 -19.449  1.00 90.57           H  
ATOM   2131 HG22 THR A 133       2.963   5.848 -18.881  1.00 90.57           H  
ATOM   2132 HG23 THR A 133       2.605   5.708 -20.610  1.00 90.57           H  
ATOM   2133  OG1 THR A 133       5.011   4.860 -20.271  1.00 90.57           O  
ATOM   2134  HG1 THR A 133       4.917   5.795 -20.076  1.00 90.57           H  
ATOM   2135  N   MET A 134       2.329   2.362 -17.183  1.00 90.54           N  
ATOM   2136  H   MET A 134       2.556   3.091 -16.523  1.00 90.54           H  
ATOM   2137  CA  MET A 134       1.085   1.615 -16.980  1.00 90.54           C  
ATOM   2138  HA  MET A 134       1.123   0.726 -17.609  1.00 90.54           H  
ATOM   2139  C   MET A 134      -0.110   2.463 -17.429  1.00 90.54           C  
ATOM   2140  CB  MET A 134       0.935   1.123 -15.535  1.00 90.54           C  
ATOM   2141  HB2 MET A 134       1.873   0.684 -15.197  1.00 90.54           H  
ATOM   2142  HB3 MET A 134       0.679   1.961 -14.887  1.00 90.54           H  
ATOM   2143  O   MET A 134      -0.223   3.642 -17.089  1.00 90.54           O  
ATOM   2144  CG  MET A 134      -0.161   0.047 -15.484  1.00 90.54           C  
ATOM   2145  HG2 MET A 134       0.151  -0.792 -16.105  1.00 90.54           H  
ATOM   2146  HG3 MET A 134      -1.080   0.447 -15.912  1.00 90.54           H  
ATOM   2147  SD  MET A 134      -0.573  -0.602 -13.848  1.00 90.54           S  
ATOM   2148  CE  MET A 134      -1.310   0.879 -13.117  1.00 90.54           C  
ATOM   2149  HE1 MET A 134      -0.527   1.534 -12.735  1.00 90.54           H  
ATOM   2150  HE2 MET A 134      -1.978   0.585 -12.307  1.00 90.54           H  
ATOM   2151  HE3 MET A 134      -1.892   1.407 -13.872  1.00 90.54           H  
ATOM   2152  N   SER A 135      -1.012   1.860 -18.201  1.00 92.08           N  
ATOM   2153  H   SER A 135      -0.890   0.877 -18.401  1.00 92.08           H  
ATOM   2154  CA  SER A 135      -2.061   2.572 -18.930  1.00 92.08           C  
ATOM   2155  HA  SER A 135      -2.261   3.489 -18.376  1.00 92.08           H  
ATOM   2156  C   SER A 135      -3.385   1.811 -19.026  1.00 92.08           C  
ATOM   2157  CB  SER A 135      -1.549   2.942 -20.329  1.00 92.08           C  
ATOM   2158  HB2 SER A 135      -0.720   3.642 -20.224  1.00 92.08           H  
ATOM   2159  HB3 SER A 135      -2.341   3.430 -20.897  1.00 92.08           H  
ATOM   2160  O   SER A 135      -3.393   0.585 -19.010  1.00 92.08           O  
ATOM   2161  OG  SER A 135      -1.095   1.793 -21.029  1.00 92.08           O  
ATOM   2162  HG  SER A 135      -0.681   1.209 -20.389  1.00 92.08           H  
ATOM   2163  N   ASP A 136      -4.494   2.539 -19.151  1.00 92.12           N  
ATOM   2164  H   ASP A 136      -4.385   3.543 -19.135  1.00 92.12           H  
ATOM   2165  CA  ASP A 136      -5.849   2.031 -19.385  1.00 92.12           C  
ATOM   2166  HA  ASP A 136      -5.862   0.946 -19.280  1.00 92.12           H  
ATOM   2167  C   ASP A 136      -6.330   2.383 -20.796  1.00 92.12           C  
ATOM   2168  CB  ASP A 136      -6.807   2.621 -18.343  1.00 92.12           C  
ATOM   2169  HB2 ASP A 136      -6.760   3.709 -18.386  1.00 92.12           H  
ATOM   2170  HB3 ASP A 136      -6.473   2.313 -17.352  1.00 92.12           H  
ATOM   2171  O   ASP A 136      -6.671   3.533 -21.089  1.00 92.12           O  
ATOM   2172  CG  ASP A 136      -8.263   2.179 -18.527  1.00 92.12           C  
ATOM   2173  OD1 ASP A 136      -8.558   1.244 -19.306  1.00 92.12           O  
ATOM   2174  OD2 ASP A 136      -9.146   2.755 -17.859  1.00 92.12           O  
ATOM   2175  N   ASN A 137      -6.424   1.381 -21.670  1.00 90.19           N  
ATOM   2176  H   ASN A 137      -6.169   0.453 -21.366  1.00 90.19           H  
ATOM   2177  CA  ASN A 137      -6.878   1.577 -23.046  1.00 90.19           C  
ATOM   2178  HA  ASN A 137      -6.337   2.432 -23.452  1.00 90.19           H  
ATOM   2179  C   ASN A 137      -8.374   1.955 -23.175  1.00 90.19           C  
ATOM   2180  CB  ASN A 137      -6.514   0.337 -23.888  1.00 90.19           C  
ATOM   2181  HB2 ASN A 137      -6.609  -0.569 -23.289  1.00 90.19           H  
ATOM   2182  HB3 ASN A 137      -7.239   0.253 -24.698  1.00 90.19           H  
ATOM   2183  O   ASN A 137      -8.802   2.271 -24.286  1.00 90.19           O  
ATOM   2184  CG  ASN A 137      -5.130   0.375 -24.524  1.00 90.19           C  
ATOM   2185  ND2 ASN A 137      -4.977  -0.298 -25.643  1.00 90.19           N  
ATOM   2186 HD21 ASN A 137      -4.078  -0.214 -26.095  1.00 90.19           H  
ATOM   2187 HD22 ASN A 137      -5.793  -0.709 -26.074  1.00 90.19           H  
ATOM   2188  OD1 ASN A 137      -4.170   0.993 -24.093  1.00 90.19           O  
ATOM   2189  N   ARG A 138      -9.176   1.958 -22.094  1.00 89.18           N  
ATOM   2190  H   ARG A 138      -8.787   1.669 -21.208  1.00 89.18           H  
ATOM   2191  CA  ARG A 138     -10.554   2.506 -22.108  1.00 89.18           C  
ATOM   2192  HA  ARG A 138     -11.080   2.149 -22.993  1.00 89.18           H  
ATOM   2193  C   ARG A 138     -10.581   4.033 -22.165  1.00 89.18           C  
ATOM   2194  CB  ARG A 138     -11.324   2.090 -20.846  1.00 89.18           C  
ATOM   2195  HB2 ARG A 138     -12.325   2.521 -20.884  1.00 89.18           H  
ATOM   2196  HB3 ARG A 138     -10.815   2.518 -19.982  1.00 89.18           H  
ATOM   2197  O   ARG A 138     -11.573   4.614 -22.601  1.00 89.18           O  
ATOM   2198  CG  ARG A 138     -11.463   0.574 -20.676  1.00 89.18           C  
ATOM   2199  HG2 ARG A 138     -10.479   0.110 -20.728  1.00 89.18           H  
ATOM   2200  HG3 ARG A 138     -12.080   0.179 -21.483  1.00 89.18           H  
ATOM   2201  CD  ARG A 138     -12.097   0.210 -19.330  1.00 89.18           C  
ATOM   2202  HD2 ARG A 138     -13.084   0.666 -19.261  1.00 89.18           H  
ATOM   2203  HD3 ARG A 138     -12.208  -0.875 -19.310  1.00 89.18           H  
ATOM   2204  NE  ARG A 138     -11.248   0.657 -18.211  1.00 89.18           N  
ATOM   2205  HE  ARG A 138     -10.322   0.976 -18.459  1.00 89.18           H  
ATOM   2206  NH1 ARG A 138     -12.721   0.493 -16.425  1.00 89.18           N  
ATOM   2207 HH11 ARG A 138     -13.380  -0.063 -16.950  1.00 89.18           H  
ATOM   2208 HH12 ARG A 138     -12.933   0.760 -15.474  1.00 89.18           H  
ATOM   2209  NH2 ARG A 138     -10.747   1.449 -16.159  1.00 89.18           N  
ATOM   2210 HH21 ARG A 138      -9.948   1.878 -16.604  1.00 89.18           H  
ATOM   2211 HH22 ARG A 138     -10.901   1.598 -15.172  1.00 89.18           H  
ATOM   2212  CZ  ARG A 138     -11.580   0.849 -16.949  1.00 89.18           C  
ATOM   2213  N   MET A 139      -9.530   4.684 -21.672  1.00 86.86           N  
ATOM   2214  H   MET A 139      -8.730   4.143 -21.378  1.00 86.86           H  
ATOM   2215  CA  MET A 139      -9.451   6.138 -21.558  1.00 86.86           C  
ATOM   2216  HA  MET A 139     -10.458   6.535 -21.436  1.00 86.86           H  
ATOM   2217  C   MET A 139      -8.876   6.758 -22.841  1.00 86.86           C  
ATOM   2218  CB  MET A 139      -8.657   6.507 -20.295  1.00 86.86           C  
ATOM   2219  HB2 MET A 139      -7.687   6.012 -20.334  1.00 86.86           H  
ATOM   2220  HB3 MET A 139      -8.506   7.586 -20.264  1.00 86.86           H  
ATOM   2221  O   MET A 139      -8.180   6.109 -23.624  1.00 86.86           O  
ATOM   2222  CG  MET A 139      -9.392   6.057 -19.021  1.00 86.86           C  
ATOM   2223  HG2 MET A 139      -9.548   4.980 -19.076  1.00 86.86           H  
ATOM   2224  HG3 MET A 139     -10.372   6.533 -18.990  1.00 86.86           H  
ATOM   2225  SD  MET A 139      -8.544   6.392 -17.452  1.00 86.86           S  
ATOM   2226  CE  MET A 139      -8.700   8.193 -17.363  1.00 86.86           C  
ATOM   2227  HE1 MET A 139      -9.751   8.473 -17.301  1.00 86.86           H  
ATOM   2228  HE2 MET A 139      -8.255   8.637 -18.254  1.00 86.86           H  
ATOM   2229  HE3 MET A 139      -8.168   8.557 -16.484  1.00 86.86           H  
ATOM   2230  N   LYS A 140      -9.163   8.044 -23.083  1.00 81.23           N  
ATOM   2231  H   LYS A 140      -9.665   8.562 -22.376  1.00 81.23           H  
ATOM   2232  CA  LYS A 140      -8.591   8.775 -24.228  1.00 81.23           C  
ATOM   2233  HA  LYS A 140      -8.824   8.224 -25.139  1.00 81.23           H  
ATOM   2234  C   LYS A 140      -7.067   8.825 -24.086  1.00 81.23           C  
ATOM   2235  CB  LYS A 140      -9.192  10.186 -24.307  1.00 81.23           C  
ATOM   2236  HB2 LYS A 140      -9.054  10.685 -23.348  1.00 81.23           H  
ATOM   2237  HB3 LYS A 140      -8.660  10.758 -25.067  1.00 81.23           H  
ATOM   2238  O   LYS A 140      -6.569   8.951 -22.975  1.00 81.23           O  
ATOM   2239  CG  LYS A 140     -10.687  10.160 -24.665  1.00 81.23           C  
ATOM   2240  HG2 LYS A 140     -10.813   9.738 -25.663  1.00 81.23           H  
ATOM   2241  HG3 LYS A 140     -11.227   9.542 -23.948  1.00 81.23           H  
ATOM   2242  CD  LYS A 140     -11.267  11.577 -24.628  1.00 81.23           C  
ATOM   2243  HD2 LYS A 140     -10.738  12.206 -25.344  1.00 81.23           H  
ATOM   2244  HD3 LYS A 140     -11.122  11.983 -23.627  1.00 81.23           H  
ATOM   2245  CE  LYS A 140     -12.763  11.553 -24.961  1.00 81.23           C  
ATOM   2246  HE2 LYS A 140     -12.894  11.204 -25.985  1.00 81.23           H  
ATOM   2247  HE3 LYS A 140     -13.248  10.839 -24.296  1.00 81.23           H  
ATOM   2248  NZ  LYS A 140     -13.367  12.896 -24.783  1.00 81.23           N  
ATOM   2249  HZ1 LYS A 140     -12.932  13.571 -25.396  1.00 81.23           H  
ATOM   2250  HZ2 LYS A 140     -14.360  12.874 -24.969  1.00 81.23           H  
ATOM   2251  HZ3 LYS A 140     -13.230  13.207 -23.832  1.00 81.23           H  
ATOM   2252  N   ARG A 141      -6.314   8.769 -25.195  1.00 76.15           N  
ATOM   2253  H   ARG A 141      -6.807   8.658 -26.069  1.00 76.15           H  
ATOM   2254  CA  ARG A 141      -4.839   8.593 -25.189  1.00 76.15           C  
ATOM   2255  HA  ARG A 141      -4.615   7.574 -24.872  1.00 76.15           H  
ATOM   2256  C   ARG A 141      -4.081   9.484 -24.188  1.00 76.15           C  
ATOM   2257  CB  ARG A 141      -4.257   8.809 -26.598  1.00 76.15           C  
ATOM   2258  HB2 ARG A 141      -4.623   9.753 -27.001  1.00 76.15           H  
ATOM   2259  HB3 ARG A 141      -3.173   8.883 -26.506  1.00 76.15           H  
ATOM   2260  O   ARG A 141      -3.204   8.977 -23.501  1.00 76.15           O  
ATOM   2261  CG  ARG A 141      -4.564   7.671 -27.583  1.00 76.15           C  
ATOM   2262  HG2 ARG A 141      -5.638   7.607 -27.755  1.00 76.15           H  
ATOM   2263  HG3 ARG A 141      -4.211   6.728 -27.164  1.00 76.15           H  
ATOM   2264  CD  ARG A 141      -3.840   7.940 -28.912  1.00 76.15           C  
ATOM   2265  HD2 ARG A 141      -2.777   8.065 -28.707  1.00 76.15           H  
ATOM   2266  HD3 ARG A 141      -4.224   8.868 -29.337  1.00 76.15           H  
ATOM   2267  NE  ARG A 141      -4.016   6.844 -29.886  1.00 76.15           N  
ATOM   2268  HE  ARG A 141      -4.586   6.062 -29.595  1.00 76.15           H  
ATOM   2269  NH1 ARG A 141      -2.714   7.729 -31.565  1.00 76.15           N  
ATOM   2270 HH11 ARG A 141      -2.305   7.659 -32.486  1.00 76.15           H  
ATOM   2271 HH12 ARG A 141      -2.516   8.534 -30.987  1.00 76.15           H  
ATOM   2272  NH2 ARG A 141      -3.684   5.746 -31.858  1.00 76.15           N  
ATOM   2273 HH21 ARG A 141      -3.261   5.702 -32.774  1.00 76.15           H  
ATOM   2274 HH22 ARG A 141      -4.266   4.983 -31.542  1.00 76.15           H  
ATOM   2275  CZ  ARG A 141      -3.473   6.779 -31.092  1.00 76.15           C  
ATOM   2276  N   SER A 142      -4.438  10.763 -24.068  1.00 75.79           N  
ATOM   2277  H   SER A 142      -5.224  11.106 -24.602  1.00 75.79           H  
ATOM   2278  CA  SER A 142      -3.813  11.722 -23.137  1.00 75.79           C  
ATOM   2279  HA  SER A 142      -2.730  11.683 -23.254  1.00 75.79           H  
ATOM   2280  C   SER A 142      -4.114  11.468 -21.654  1.00 75.79           C  
ATOM   2281  CB  SER A 142      -4.288  13.134 -23.495  1.00 75.79           C  
ATOM   2282  HB2 SER A 142      -3.941  13.849 -22.749  1.00 75.79           H  
ATOM   2283  HB3 SER A 142      -3.870  13.412 -24.463  1.00 75.79           H  
ATOM   2284  O   SER A 142      -3.378  11.936 -20.796  1.00 75.79           O  
ATOM   2285  OG  SER A 142      -5.706  13.167 -23.584  1.00 75.79           O  
ATOM   2286  HG  SER A 142      -6.058  13.338 -22.707  1.00 75.79           H  
ATOM   2287  N   GLU A 143      -5.199  10.755 -21.356  1.00 75.18           N  
ATOM   2288  H   GLU A 143      -5.754  10.395 -22.119  1.00 75.18           H  
ATOM   2289  CA  GLU A 143      -5.660  10.404 -20.007  1.00 75.18           C  
ATOM   2290  HA  GLU A 143      -5.099  10.971 -19.264  1.00 75.18           H  
ATOM   2291  C   GLU A 143      -5.440   8.914 -19.691  1.00 75.18           C  
ATOM   2292  CB  GLU A 143      -7.152  10.756 -19.862  1.00 75.18           C  
ATOM   2293  HB2 GLU A 143      -7.446  10.589 -18.825  1.00 75.18           H  
ATOM   2294  HB3 GLU A 143      -7.732  10.087 -20.497  1.00 75.18           H  
ATOM   2295  O   GLU A 143      -5.681   8.481 -18.572  1.00 75.18           O  
ATOM   2296  CG  GLU A 143      -7.507  12.207 -20.218  1.00 75.18           C  
ATOM   2297  HG2 GLU A 143      -7.250  12.407 -21.258  1.00 75.18           H  
ATOM   2298  HG3 GLU A 143      -6.921  12.879 -19.591  1.00 75.18           H  
ATOM   2299  CD  GLU A 143      -9.007  12.472 -20.023  1.00 75.18           C  
ATOM   2300  OE1 GLU A 143      -9.348  13.290 -19.136  1.00 75.18           O  
ATOM   2301  OE2 GLU A 143      -9.803  11.870 -20.788  1.00 75.18           O  
ATOM   2302  N   SER A 144      -4.997   8.116 -20.671  1.00 87.65           N  
ATOM   2303  H   SER A 144      -4.923   8.513 -21.597  1.00 87.65           H  
ATOM   2304  CA  SER A 144      -4.792   6.674 -20.504  1.00 87.65           C  
ATOM   2305  HA  SER A 144      -5.658   6.271 -19.978  1.00 87.65           H  
ATOM   2306  C   SER A 144      -3.603   6.304 -19.625  1.00 87.65           C  
ATOM   2307  CB  SER A 144      -4.706   5.961 -21.859  1.00 87.65           C  
ATOM   2308  HB2 SER A 144      -5.612   6.167 -22.428  1.00 87.65           H  
ATOM   2309  HB3 SER A 144      -4.651   4.886 -21.687  1.00 87.65           H  
ATOM   2310  O   SER A 144      -3.541   5.162 -19.193  1.00 87.65           O  
ATOM   2311  OG  SER A 144      -3.570   6.351 -22.617  1.00 87.65           O  
ATOM   2312  HG  SER A 144      -3.460   7.304 -22.594  1.00 87.65           H  
ATOM   2313  N   VAL A 145      -2.671   7.216 -19.332  1.00 89.90           N  
ATOM   2314  H   VAL A 145      -2.824   8.172 -19.617  1.00 89.90           H  
ATOM   2315  CA  VAL A 145      -1.545   6.930 -18.430  1.00 89.90           C  
ATOM   2316  HA  VAL A 145      -1.175   5.927 -18.642  1.00 89.90           H  
ATOM   2317  C   VAL A 145      -2.032   6.953 -16.982  1.00 89.90           C  
ATOM   2318  CB  VAL A 145      -0.367   7.897 -18.653  1.00 89.90           C  
ATOM   2319  HB  VAL A 145      -0.696   8.923 -18.490  1.00 89.90           H  
ATOM   2320  O   VAL A 145      -2.436   7.991 -16.470  1.00 89.90           O  
ATOM   2321  CG1 VAL A 145       0.786   7.589 -17.688  1.00 89.90           C  
ATOM   2322 HG11 VAL A 145       1.661   8.182 -17.954  1.00 89.90           H  
ATOM   2323 HG12 VAL A 145       1.045   6.531 -17.727  1.00 89.90           H  
ATOM   2324 HG13 VAL A 145       0.501   7.852 -16.670  1.00 89.90           H  
ATOM   2325  CG2 VAL A 145       0.150   7.777 -20.094  1.00 89.90           C  
ATOM   2326 HG21 VAL A 145       1.046   8.385 -20.217  1.00 89.90           H  
ATOM   2327 HG22 VAL A 145      -0.605   8.131 -20.796  1.00 89.90           H  
ATOM   2328 HG23 VAL A 145       0.394   6.738 -20.319  1.00 89.90           H  
ATOM   2329  N   ILE A 146      -1.969   5.797 -16.321  1.00 88.21           N  
ATOM   2330  H   ILE A 146      -1.594   4.997 -16.811  1.00 88.21           H  
ATOM   2331  CA  ILE A 146      -2.266   5.643 -14.890  1.00 88.21           C  
ATOM   2332  HA  ILE A 146      -3.077   6.315 -14.608  1.00 88.21           H  
ATOM   2333  C   ILE A 146      -1.026   6.015 -14.071  1.00 88.21           C  
ATOM   2334  CB  ILE A 146      -2.676   4.184 -14.582  1.00 88.21           C  
ATOM   2335  HB  ILE A 146      -1.816   3.549 -14.797  1.00 88.21           H  
ATOM   2336  O   ILE A 146      -1.120   6.642 -13.017  1.00 88.21           O  
ATOM   2337  CG1 ILE A 146      -3.857   3.685 -15.449  1.00 88.21           C  
ATOM   2338 HG12 ILE A 146      -3.755   4.032 -16.477  1.00 88.21           H  
ATOM   2339 HG13 ILE A 146      -4.795   4.081 -15.060  1.00 88.21           H  
ATOM   2340  CG2 ILE A 146      -3.021   4.034 -13.086  1.00 88.21           C  
ATOM   2341 HG21 ILE A 146      -3.373   3.027 -12.864  1.00 88.21           H  
ATOM   2342 HG22 ILE A 146      -2.141   4.217 -12.469  1.00 88.21           H  
ATOM   2343 HG23 ILE A 146      -3.799   4.747 -12.813  1.00 88.21           H  
ATOM   2344  CD1 ILE A 146      -3.918   2.155 -15.505  1.00 88.21           C  
ATOM   2345 HD11 ILE A 146      -2.989   1.763 -15.918  1.00 88.21           H  
ATOM   2346 HD12 ILE A 146      -4.738   1.849 -16.155  1.00 88.21           H  
ATOM   2347 HD13 ILE A 146      -4.086   1.731 -14.514  1.00 88.21           H  
ATOM   2348  N   GLN A 147       0.142   5.584 -14.553  1.00 88.35           N  
ATOM   2349  H   GLN A 147       0.143   5.081 -15.429  1.00 88.35           H  
ATOM   2350  CA  GLN A 147       1.429   5.779 -13.907  1.00 88.35           C  
ATOM   2351  HA  GLN A 147       1.458   6.776 -13.467  1.00 88.35           H  
ATOM   2352  C   GLN A 147       2.555   5.652 -14.935  1.00 88.35           C  
ATOM   2353  CB  GLN A 147       1.582   4.719 -12.802  1.00 88.35           C  
ATOM   2354  HB2 GLN A 147       1.539   3.727 -13.252  1.00 88.35           H  
ATOM   2355  HB3 GLN A 147       0.749   4.806 -12.105  1.00 88.35           H  
ATOM   2356  O   GLN A 147       2.508   4.787 -15.805  1.00 88.35           O  
ATOM   2357  CG  GLN A 147       2.885   4.831 -12.004  1.00 88.35           C  
ATOM   2358  HG2 GLN A 147       3.738   4.639 -12.655  1.00 88.35           H  
ATOM   2359  HG3 GLN A 147       2.864   4.055 -11.238  1.00 88.35           H  
ATOM   2360  CD  GLN A 147       3.045   6.182 -11.315  1.00 88.35           C  
ATOM   2361  NE2 GLN A 147       3.949   7.035 -11.738  1.00 88.35           N  
ATOM   2362 HE21 GLN A 147       4.041   7.897 -11.219  1.00 88.35           H  
ATOM   2363 HE22 GLN A 147       4.654   6.796 -12.421  1.00 88.35           H  
ATOM   2364  OE1 GLN A 147       2.334   6.520 -10.383  1.00 88.35           O  
ATOM   2365  N   GLU A 148       3.594   6.463 -14.784  1.00 90.16           N  
ATOM   2366  H   GLU A 148       3.562   7.171 -14.065  1.00 90.16           H  
ATOM   2367  CA  GLU A 148       4.831   6.376 -15.561  1.00 90.16           C  
ATOM   2368  HA  GLU A 148       4.876   5.410 -16.065  1.00 90.16           H  
ATOM   2369  C   GLU A 148       6.051   6.479 -14.636  1.00 90.16           C  
ATOM   2370  CB  GLU A 148       4.803   7.467 -16.638  1.00 90.16           C  
ATOM   2371  HB2 GLU A 148       3.858   7.376 -17.174  1.00 90.16           H  
ATOM   2372  HB3 GLU A 148       4.831   8.451 -16.169  1.00 90.16           H  
ATOM   2373  O   GLU A 148       6.001   7.183 -13.625  1.00 90.16           O  
ATOM   2374  CG  GLU A 148       5.943   7.353 -17.653  1.00 90.16           C  
ATOM   2375  HG2 GLU A 148       6.861   7.748 -17.219  1.00 90.16           H  
ATOM   2376  HG3 GLU A 148       6.103   6.303 -17.895  1.00 90.16           H  
ATOM   2377  CD  GLU A 148       5.565   8.119 -18.925  1.00 90.16           C  
ATOM   2378  OE1 GLU A 148       5.845   9.336 -18.987  1.00 90.16           O  
ATOM   2379  OE2 GLU A 148       4.928   7.477 -19.796  1.00 90.16           O  
ATOM   2380  N   ILE A 149       7.130   5.770 -14.958  1.00 89.28           N  
ATOM   2381  H   ILE A 149       7.072   5.162 -15.763  1.00 89.28           H  
ATOM   2382  CA  ILE A 149       8.473   5.961 -14.393  1.00 89.28           C  
ATOM   2383  HA  ILE A 149       8.516   6.928 -13.891  1.00 89.28           H  
ATOM   2384  C   ILE A 149       9.467   6.025 -15.545  1.00 89.28           C  
ATOM   2385  CB  ILE A 149       8.831   4.845 -13.370  1.00 89.28           C  
ATOM   2386  HB  ILE A 149       8.331   3.925 -13.674  1.00 89.28           H  
ATOM   2387  O   ILE A 149       9.310   5.299 -16.523  1.00 89.28           O  
ATOM   2388  CG1 ILE A 149       8.286   5.270 -11.989  1.00 89.28           C  
ATOM   2389 HG12 ILE A 149       7.197   5.279 -12.043  1.00 89.28           H  
ATOM   2390 HG13 ILE A 149       8.610   6.286 -11.763  1.00 89.28           H  
ATOM   2391  CG2 ILE A 149      10.337   4.516 -13.269  1.00 89.28           C  
ATOM   2392 HG21 ILE A 149      10.737   4.216 -14.237  1.00 89.28           H  
ATOM   2393 HG22 ILE A 149      10.890   5.374 -12.885  1.00 89.28           H  
ATOM   2394 HG23 ILE A 149      10.508   3.665 -12.610  1.00 89.28           H  
ATOM   2395  CD1 ILE A 149       8.729   4.376 -10.823  1.00 89.28           C  
ATOM   2396 HD11 ILE A 149       8.005   4.440 -10.010  1.00 89.28           H  
ATOM   2397 HD12 ILE A 149       9.705   4.699 -10.462  1.00 89.28           H  
ATOM   2398 HD13 ILE A 149       8.797   3.336 -11.143  1.00 89.28           H  
ATOM   2399  N   SER A 150      10.514   6.833 -15.382  1.00 89.66           N  
ATOM   2400  H   SER A 150      10.570   7.372 -14.529  1.00 89.66           H  
ATOM   2401  CA  SER A 150      11.781   6.626 -16.080  1.00 89.66           C  
ATOM   2402  HA  SER A 150      11.651   5.868 -16.853  1.00 89.66           H  
ATOM   2403  C   SER A 150      12.836   6.116 -15.097  1.00 89.66           C  
ATOM   2404  CB  SER A 150      12.255   7.899 -16.776  1.00 89.66           C  
ATOM   2405  HB2 SER A 150      11.469   8.289 -17.422  1.00 89.66           H  
ATOM   2406  HB3 SER A 150      12.547   8.649 -16.042  1.00 89.66           H  
ATOM   2407  O   SER A 150      12.915   6.597 -13.961  1.00 89.66           O  
ATOM   2408  OG  SER A 150      13.357   7.517 -17.551  1.00 89.66           O  
ATOM   2409  HG  SER A 150      13.720   8.273 -18.018  1.00 89.66           H  
ATOM   2410  N   CYS A 151      13.635   5.137 -15.513  1.00 87.63           N  
ATOM   2411  H   CYS A 151      13.489   4.764 -16.440  1.00 87.63           H  
ATOM   2412  CA  CYS A 151      14.777   4.629 -14.763  1.00 87.63           C  
ATOM   2413  HA  CYS A 151      15.024   5.358 -13.992  1.00 87.63           H  
ATOM   2414  C   CYS A 151      16.030   4.516 -15.646  1.00 87.63           C  
ATOM   2415  CB  CYS A 151      14.398   3.317 -14.051  1.00 87.63           C  
ATOM   2416  HB2 CYS A 151      15.246   2.950 -13.473  1.00 87.63           H  
ATOM   2417  HB3 CYS A 151      13.568   3.514 -13.373  1.00 87.63           H  
ATOM   2418  O   CYS A 151      15.949   4.383 -16.869  1.00 87.63           O  
ATOM   2419  SG  CYS A 151      13.890   2.017 -15.210  1.00 87.63           S  
ATOM   2420  HG  CYS A 151      13.836   1.034 -14.306  1.00 87.63           H  
ATOM   2421  N   ALA A 152      17.206   4.587 -15.015  1.00 87.57           N  
ATOM   2422  H   ALA A 152      17.228   4.665 -14.009  1.00 87.57           H  
ATOM   2423  CA  ALA A 152      18.486   4.454 -15.703  1.00 87.57           C  
ATOM   2424  HA  ALA A 152      18.524   5.172 -16.522  1.00 87.57           H  
ATOM   2425  C   ALA A 152      18.617   3.038 -16.282  1.00 87.57           C  
ATOM   2426  CB  ALA A 152      19.613   4.787 -14.717  1.00 87.57           C  
ATOM   2427  HB1 ALA A 152      19.495   5.804 -14.344  1.00 87.57           H  
ATOM   2428  HB2 ALA A 152      20.575   4.710 -15.225  1.00 87.57           H  
ATOM   2429  HB3 ALA A 152      19.604   4.088 -13.880  1.00 87.57           H  
ATOM   2430  O   ALA A 152      18.653   2.057 -15.542  1.00 87.57           O  
ATOM   2431  N   SER A 153      18.687   2.926 -17.609  1.00 85.92           N  
ATOM   2432  H   SER A 153      18.697   3.767 -18.169  1.00 85.92           H  
ATOM   2433  CA  SER A 153      18.612   1.631 -18.300  1.00 85.92           C  
ATOM   2434  HA  SER A 153      17.737   1.094 -17.933  1.00 85.92           H  
ATOM   2435  C   SER A 153      19.830   0.723 -18.080  1.00 85.92           C  
ATOM   2436  CB  SER A 153      18.429   1.870 -19.792  1.00 85.92           C  
ATOM   2437  HB2 SER A 153      18.195   0.923 -20.277  1.00 85.92           H  
ATOM   2438  HB3 SER A 153      17.607   2.564 -19.964  1.00 85.92           H  
ATOM   2439  O   SER A 153      19.786  -0.462 -18.395  1.00 85.92           O  
ATOM   2440  OG  SER A 153      19.622   2.391 -20.330  1.00 85.92           O  
ATOM   2441  HG  SER A 153      19.646   3.330 -20.133  1.00 85.92           H  
ATOM   2442  N   ASN A 154      20.917   1.265 -17.529  1.00 84.08           N  
ATOM   2443  H   ASN A 154      20.876   2.242 -17.274  1.00 84.08           H  
ATOM   2444  CA  ASN A 154      22.143   0.546 -17.194  1.00 84.08           C  
ATOM   2445  HA  ASN A 154      22.181  -0.363 -17.794  1.00 84.08           H  
ATOM   2446  C   ASN A 154      22.213   0.086 -15.726  1.00 84.08           C  
ATOM   2447  CB  ASN A 154      23.345   1.418 -17.591  1.00 84.08           C  
ATOM   2448  HB2 ASN A 154      24.254   0.826 -17.493  1.00 84.08           H  
ATOM   2449  HB3 ASN A 154      23.243   1.717 -18.634  1.00 84.08           H  
ATOM   2450  O   ASN A 154      23.253  -0.422 -15.314  1.00 84.08           O  
ATOM   2451  CG  ASN A 154      23.505   2.684 -16.766  1.00 84.08           C  
ATOM   2452  ND2 ASN A 154      24.666   3.289 -16.818  1.00 84.08           N  
ATOM   2453 HD21 ASN A 154      24.738   4.142 -16.281  1.00 84.08           H  
ATOM   2454 HD22 ASN A 154      25.398   2.906 -17.399  1.00 84.08           H  
ATOM   2455  OD1 ASN A 154      22.606   3.175 -16.103  1.00 84.08           O  
ATOM   2456  N   MET A 155      21.146   0.265 -14.941  1.00 85.42           N  
ATOM   2457  H   MET A 155      20.315   0.681 -15.336  1.00 85.42           H  
ATOM   2458  CA  MET A 155      21.069  -0.156 -13.540  1.00 85.42           C  
ATOM   2459  HA  MET A 155      22.004  -0.633 -13.248  1.00 85.42           H  
ATOM   2460  C   MET A 155      19.958  -1.184 -13.331  1.00 85.42           C  
ATOM   2461  CB  MET A 155      20.856   1.061 -12.629  1.00 85.42           C  
ATOM   2462  HB2 MET A 155      20.656   0.718 -11.614  1.00 85.42           H  
ATOM   2463  HB3 MET A 155      19.998   1.637 -12.976  1.00 85.42           H  
ATOM   2464  O   MET A 155      18.916  -1.134 -13.981  1.00 85.42           O  
ATOM   2465  CG  MET A 155      22.101   1.949 -12.602  1.00 85.42           C  
ATOM   2466  HG2 MET A 155      22.947   1.341 -12.281  1.00 85.42           H  
ATOM   2467  HG3 MET A 155      22.305   2.311 -13.610  1.00 85.42           H  
ATOM   2468  SD  MET A 155      21.973   3.379 -11.497  1.00 85.42           S  
ATOM   2469  CE  MET A 155      23.700   3.919 -11.550  1.00 85.42           C  
ATOM   2470  HE1 MET A 155      23.820   4.807 -10.929  1.00 85.42           H  
ATOM   2471  HE2 MET A 155      23.976   4.150 -12.579  1.00 85.42           H  
ATOM   2472  HE3 MET A 155      24.341   3.123 -11.170  1.00 85.42           H  
ATOM   2473  N   MET A 156      20.168  -2.100 -12.387  1.00 87.71           N  
ATOM   2474  H   MET A 156      21.027  -2.060 -11.857  1.00 87.71           H  
ATOM   2475  CA  MET A 156      19.095  -2.930 -11.846  1.00 87.71           C  
ATOM   2476  HA  MET A 156      18.467  -3.279 -12.665  1.00 87.71           H  
ATOM   2477  C   MET A 156      18.244  -2.066 -10.904  1.00 87.71           C  
ATOM   2478  CB  MET A 156      19.727  -4.149 -11.159  1.00 87.71           C  
ATOM   2479  HB2 MET A 156      20.386  -3.811 -10.360  1.00 87.71           H  
ATOM   2480  HB3 MET A 156      20.338  -4.678 -11.890  1.00 87.71           H  
ATOM   2481  O   MET A 156      18.785  -1.307 -10.096  1.00 87.71           O  
ATOM   2482  CG  MET A 156      18.714  -5.143 -10.584  1.00 87.71           C  
ATOM   2483  HG2 MET A 156      18.116  -4.648  -9.818  1.00 87.71           H  
ATOM   2484  HG3 MET A 156      18.053  -5.482 -11.382  1.00 87.71           H  
ATOM   2485  SD  MET A 156      19.546  -6.581  -9.860  1.00 87.71           S  
ATOM   2486  CE  MET A 156      18.178  -7.563  -9.200  1.00 87.71           C  
ATOM   2487  HE1 MET A 156      18.573  -8.493  -8.793  1.00 87.71           H  
ATOM   2488  HE2 MET A 156      17.468  -7.792  -9.995  1.00 87.71           H  
ATOM   2489  HE3 MET A 156      17.682  -7.015  -8.399  1.00 87.71           H  
ATOM   2490  N   SER A 157      16.917  -2.130 -11.005  1.00 87.35           N  
ATOM   2491  H   SER A 157      16.500  -2.741 -11.694  1.00 87.35           H  
ATOM   2492  CA  SER A 157      16.040  -1.274 -10.196  1.00 87.35           C  
ATOM   2493  HA  SER A 157      16.538  -1.089  -9.244  1.00 87.35           H  
ATOM   2494  C   SER A 157      14.703  -1.925  -9.862  1.00 87.35           C  
ATOM   2495  CB  SER A 157      15.844   0.096 -10.862  1.00 87.35           C  
ATOM   2496  HB2 SER A 157      15.269   0.736 -10.193  1.00 87.35           H  
ATOM   2497  HB3 SER A 157      16.821   0.555 -11.012  1.00 87.35           H  
ATOM   2498  O   SER A 157      14.021  -2.466 -10.730  1.00 87.35           O  
ATOM   2499  OG  SER A 157      15.186   0.015 -12.112  1.00 87.35           O  
ATOM   2500  HG  SER A 157      14.311   0.395 -11.999  1.00 87.35           H  
ATOM   2501  N   LEU A 158      14.315  -1.844  -8.589  1.00 89.05           N  
ATOM   2502  H   LEU A 158      14.925  -1.361  -7.946  1.00 89.05           H  
ATOM   2503  CA  LEU A 158      13.027  -2.279  -8.062  1.00 89.05           C  
ATOM   2504  HA  LEU A 158      12.530  -2.906  -8.802  1.00 89.05           H  
ATOM   2505  C   LEU A 158      12.146  -1.053  -7.796  1.00 89.05           C  
ATOM   2506  CB  LEU A 158      13.268  -3.129  -6.801  1.00 89.05           C  
ATOM   2507  HB2 LEU A 158      13.888  -2.557  -6.110  1.00 89.05           H  
ATOM   2508  HB3 LEU A 158      13.831  -4.020  -7.080  1.00 89.05           H  
ATOM   2509  O   LEU A 158      12.446  -0.221  -6.942  1.00 89.05           O  
ATOM   2510  CG  LEU A 158      11.990  -3.558  -6.056  1.00 89.05           C  
ATOM   2511  HG  LEU A 158      11.447  -2.671  -5.731  1.00 89.05           H  
ATOM   2512  CD1 LEU A 158      11.060  -4.415  -6.919  1.00 89.05           C  
ATOM   2513 HD11 LEU A 158      10.194  -4.710  -6.328  1.00 89.05           H  
ATOM   2514 HD12 LEU A 158      11.584  -5.314  -7.242  1.00 89.05           H  
ATOM   2515 HD13 LEU A 158      10.712  -3.854  -7.786  1.00 89.05           H  
ATOM   2516  CD2 LEU A 158      12.371  -4.365  -4.817  1.00 89.05           C  
ATOM   2517 HD21 LEU A 158      12.911  -5.268  -5.102  1.00 89.05           H  
ATOM   2518 HD22 LEU A 158      13.002  -3.764  -4.162  1.00 89.05           H  
ATOM   2519 HD23 LEU A 158      11.473  -4.649  -4.268  1.00 89.05           H  
ATOM   2520  N   HIS A 159      11.037  -0.946  -8.518  1.00 87.55           N  
ATOM   2521  H   HIS A 159      10.875  -1.636  -9.238  1.00 87.55           H  
ATOM   2522  CA  HIS A 159      10.064   0.131  -8.365  1.00 87.55           C  
ATOM   2523  HA  HIS A 159      10.472   0.917  -7.729  1.00 87.55           H  
ATOM   2524  C   HIS A 159       8.796  -0.404  -7.700  1.00 87.55           C  
ATOM   2525  CB  HIS A 159       9.780   0.750  -9.736  1.00 87.55           C  
ATOM   2526  HB2 HIS A 159       9.066   1.564  -9.608  1.00 87.55           H  
ATOM   2527  HB3 HIS A 159       9.334  -0.005 -10.384  1.00 87.55           H  
ATOM   2528  O   HIS A 159       8.122  -1.260  -8.273  1.00 87.55           O  
ATOM   2529  CG  HIS A 159      11.016   1.285 -10.408  1.00 87.55           C  
ATOM   2530  CD2 HIS A 159      11.774   0.642 -11.349  1.00 87.55           C  
ATOM   2531  HD2 HIS A 159      11.587  -0.343 -11.751  1.00 87.55           H  
ATOM   2532  ND1 HIS A 159      11.633   2.483 -10.137  1.00 87.55           N  
ATOM   2533  HD1 HIS A 159      11.337   3.170  -9.458  1.00 87.55           H  
ATOM   2534  CE1 HIS A 159      12.735   2.565 -10.894  1.00 87.55           C  
ATOM   2535  HE1 HIS A 159      13.430   3.392 -10.883  1.00 87.55           H  
ATOM   2536  NE2 HIS A 159      12.857   1.471 -11.661  1.00 87.55           N  
ATOM   2537  N   ILE A 160       8.467   0.100  -6.510  1.00 86.67           N  
ATOM   2538  H   ILE A 160       9.021   0.858  -6.138  1.00 86.67           H  
ATOM   2539  CA  ILE A 160       7.283  -0.301  -5.743  1.00 86.67           C  
ATOM   2540  HA  ILE A 160       6.836  -1.173  -6.220  1.00 86.67           H  
ATOM   2541  C   ILE A 160       6.258   0.833  -5.797  1.00 86.67           C  
ATOM   2542  CB  ILE A 160       7.639  -0.734  -4.302  1.00 86.67           C  
ATOM   2543  HB  ILE A 160       8.078   0.117  -3.781  1.00 86.67           H  
ATOM   2544  O   ILE A 160       6.515   1.976  -5.410  1.00 86.67           O  
ATOM   2545  CG1 ILE A 160       8.673  -1.886  -4.315  1.00 86.67           C  
ATOM   2546 HG12 ILE A 160       9.551  -1.571  -4.879  1.00 86.67           H  
ATOM   2547 HG13 ILE A 160       8.245  -2.756  -4.814  1.00 86.67           H  
ATOM   2548  CG2 ILE A 160       6.359  -1.160  -3.554  1.00 86.67           C  
ATOM   2549 HG21 ILE A 160       5.638  -0.343  -3.514  1.00 86.67           H  
ATOM   2550 HG22 ILE A 160       5.910  -2.026  -4.038  1.00 86.67           H  
ATOM   2551 HG23 ILE A 160       6.594  -1.421  -2.522  1.00 86.67           H  
ATOM   2552  CD1 ILE A 160       9.169  -2.305  -2.925  1.00 86.67           C  
ATOM   2553 HD11 ILE A 160       8.373  -2.794  -2.365  1.00 86.67           H  
ATOM   2554 HD12 ILE A 160       9.523  -1.432  -2.377  1.00 86.67           H  
ATOM   2555 HD13 ILE A 160       9.993  -3.010  -3.035  1.00 86.67           H  
ATOM   2556  N   PHE A 161       5.075   0.496  -6.295  1.00 83.21           N  
ATOM   2557  H   PHE A 161       4.961  -0.458  -6.606  1.00 83.21           H  
ATOM   2558  CA  PHE A 161       3.961   1.403  -6.516  1.00 83.21           C  
ATOM   2559  HA  PHE A 161       4.222   2.413  -6.201  1.00 83.21           H  
ATOM   2560  C   PHE A 161       2.754   0.929  -5.711  1.00 83.21           C  
ATOM   2561  CB  PHE A 161       3.590   1.427  -8.004  1.00 83.21           C  
ATOM   2562  HB2 PHE A 161       2.777   2.142  -8.135  1.00 83.21           H  
ATOM   2563  HB3 PHE A 161       3.198   0.446  -8.275  1.00 83.21           H  
ATOM   2564  O   PHE A 161       1.923   0.172  -6.218  1.00 83.21           O  
ATOM   2565  CG  PHE A 161       4.669   1.730  -9.012  1.00 83.21           C  
ATOM   2566  CD1 PHE A 161       4.714   2.993  -9.620  1.00 83.21           C  
ATOM   2567  HD1 PHE A 161       4.072   3.786  -9.267  1.00 83.21           H  
ATOM   2568  CD2 PHE A 161       5.529   0.707  -9.452  1.00 83.21           C  
ATOM   2569  HD2 PHE A 161       5.514  -0.265  -8.982  1.00 83.21           H  
ATOM   2570  CE1 PHE A 161       5.558   3.205 -10.721  1.00 83.21           C  
ATOM   2571  HE1 PHE A 161       5.569   4.169 -11.208  1.00 83.21           H  
ATOM   2572  CE2 PHE A 161       6.399   0.933 -10.524  1.00 83.21           C  
ATOM   2573  HE2 PHE A 161       7.056   0.140 -10.849  1.00 83.21           H  
ATOM   2574  CZ  PHE A 161       6.381   2.168 -11.191  1.00 83.21           C  
ATOM   2575  HZ  PHE A 161       7.018   2.325 -12.049  1.00 83.21           H  
ATOM   2576  N   THR A 162       2.606   1.389  -4.472  1.00 79.69           N  
ATOM   2577  H   THR A 162       3.332   1.943  -4.039  1.00 79.69           H  
ATOM   2578  CA  THR A 162       1.316   1.266  -3.786  1.00 79.69           C  
ATOM   2579  HA  THR A 162       0.963   0.239  -3.876  1.00 79.69           H  
ATOM   2580  C   THR A 162       0.325   2.200  -4.480  1.00 79.69           C  
ATOM   2581  CB  THR A 162       1.424   1.595  -2.297  1.00 79.69           C  
ATOM   2582  HB  THR A 162       1.519   2.673  -2.175  1.00 79.69           H  
ATOM   2583  O   THR A 162       0.541   3.411  -4.536  1.00 79.69           O  
ATOM   2584  CG2 THR A 162       0.199   1.096  -1.536  1.00 79.69           C  
ATOM   2585 HG21 THR A 162      -0.697   1.596  -1.901  1.00 79.69           H  
ATOM   2586 HG22 THR A 162       0.087   0.020  -1.671  1.00 79.69           H  
ATOM   2587 HG23 THR A 162       0.322   1.307  -0.473  1.00 79.69           H  
ATOM   2588  OG1 THR A 162       2.564   0.994  -1.730  1.00 79.69           O  
ATOM   2589  HG1 THR A 162       2.477   0.038  -1.750  1.00 79.69           H  
ATOM   2590  N   MET A 163      -0.736   1.648  -5.066  1.00 81.56           N  
ATOM   2591  H   MET A 163      -0.925   0.669  -4.908  1.00 81.56           H  
ATOM   2592  CA  MET A 163      -1.645   2.403  -5.924  1.00 81.56           C  
ATOM   2593  HA  MET A 163      -1.509   3.462  -5.702  1.00 81.56           H  
ATOM   2594  C   MET A 163      -3.116   2.117  -5.632  1.00 81.56           C  
ATOM   2595  CB  MET A 163      -1.273   2.227  -7.407  1.00 81.56           C  
ATOM   2596  HB2 MET A 163      -0.214   2.454  -7.530  1.00 81.56           H  
ATOM   2597  HB3 MET A 163      -1.840   2.947  -7.997  1.00 81.56           H  
ATOM   2598  O   MET A 163      -3.508   1.093  -5.077  1.00 81.56           O  
ATOM   2599  CG  MET A 163      -1.556   0.827  -7.957  1.00 81.56           C  
ATOM   2600  HG2 MET A 163      -2.613   0.613  -7.800  1.00 81.56           H  
ATOM   2601  HG3 MET A 163      -0.969   0.093  -7.405  1.00 81.56           H  
ATOM   2602  SD  MET A 163      -1.234   0.634  -9.729  1.00 81.56           S  
ATOM   2603  CE  MET A 163       0.566   0.824  -9.762  1.00 81.56           C  
ATOM   2604  HE1 MET A 163       0.948   0.534 -10.741  1.00 81.56           H  
ATOM   2605  HE2 MET A 163       0.834   1.862  -9.564  1.00 81.56           H  
ATOM   2606  HE3 MET A 163       1.007   0.187  -8.996  1.00 81.56           H  
ATOM   2607  N   SER A 164      -3.941   3.075  -6.035  1.00 78.70           N  
ATOM   2608  H   SER A 164      -3.525   3.909  -6.423  1.00 78.70           H  
ATOM   2609  CA  SER A 164      -5.359   3.152  -5.682  1.00 78.70           C  
ATOM   2610  HA  SER A 164      -5.586   2.387  -4.939  1.00 78.70           H  
ATOM   2611  C   SER A 164      -6.262   2.860  -6.883  1.00 78.70           C  
ATOM   2612  CB  SER A 164      -5.584   4.509  -5.010  1.00 78.70           C  
ATOM   2613  HB2 SER A 164      -5.165   5.310  -5.619  1.00 78.70           H  
ATOM   2614  HB3 SER A 164      -6.647   4.691  -4.854  1.00 78.70           H  
ATOM   2615  O   SER A 164      -7.391   3.341  -6.968  1.00 78.70           O  
ATOM   2616  OG  SER A 164      -4.898   4.409  -3.773  1.00 78.70           O  
ATOM   2617  HG  SER A 164      -4.794   5.262  -3.343  1.00 78.70           H  
ATOM   2618  N   TYR A 165      -5.744   2.094  -7.850  1.00 86.75           N  
ATOM   2619  H   TYR A 165      -4.867   1.628  -7.670  1.00 86.75           H  
ATOM   2620  CA  TYR A 165      -6.337   1.969  -9.175  1.00 86.75           C  
ATOM   2621  HA  TYR A 165      -6.901   2.881  -9.368  1.00 86.75           H  
ATOM   2622  C   TYR A 165      -7.323   0.796  -9.259  1.00 86.75           C  
ATOM   2623  CB  TYR A 165      -5.237   1.912 -10.240  1.00 86.75           C  
ATOM   2624  HB2 TYR A 165      -4.698   0.967 -10.165  1.00 86.75           H  
ATOM   2625  HB3 TYR A 165      -4.525   2.720 -10.071  1.00 86.75           H  
ATOM   2626  O   TYR A 165      -6.942  -0.374  -9.188  1.00 86.75           O  
ATOM   2627  CG  TYR A 165      -5.824   2.070 -11.623  1.00 86.75           C  
ATOM   2628  CD1 TYR A 165      -6.015   0.940 -12.434  1.00 86.75           C  
ATOM   2629  HD1 TYR A 165      -5.671  -0.030 -12.104  1.00 86.75           H  
ATOM   2630  CD2 TYR A 165      -6.272   3.336 -12.052  1.00 86.75           C  
ATOM   2631  HD2 TYR A 165      -6.115   4.204 -11.428  1.00 86.75           H  
ATOM   2632  CE1 TYR A 165      -6.682   1.073 -13.663  1.00 86.75           C  
ATOM   2633  HE1 TYR A 165      -6.830   0.209 -14.294  1.00 86.75           H  
ATOM   2634  CE2 TYR A 165      -6.947   3.470 -13.281  1.00 86.75           C  
ATOM   2635  HE2 TYR A 165      -7.303   4.437 -13.604  1.00 86.75           H  
ATOM   2636  OH  TYR A 165      -7.889   2.412 -15.225  1.00 86.75           O  
ATOM   2637  HH  TYR A 165      -8.041   3.313 -15.519  1.00 86.75           H  
ATOM   2638  CZ  TYR A 165      -7.174   2.327 -14.076  1.00 86.75           C  
ATOM   2639  N   CYS A 166      -8.606   1.128  -9.411  1.00 88.81           N  
ATOM   2640  H   CYS A 166      -8.826   2.110  -9.499  1.00 88.81           H  
ATOM   2641  CA  CYS A 166      -9.732   0.199  -9.368  1.00 88.81           C  
ATOM   2642  HA  CYS A 166      -9.364  -0.809  -9.175  1.00 88.81           H  
ATOM   2643  C   CYS A 166     -10.489   0.166 -10.705  1.00 88.81           C  
ATOM   2644  CB  CYS A 166     -10.620   0.610  -8.186  1.00 88.81           C  
ATOM   2645  HB2 CYS A 166     -10.008   0.667  -7.285  1.00 88.81           H  
ATOM   2646  HB3 CYS A 166     -11.049   1.593  -8.378  1.00 88.81           H  
ATOM   2647  O   CYS A 166     -10.832   1.207 -11.270  1.00 88.81           O  
ATOM   2648  SG  CYS A 166     -11.948  -0.597  -7.927  1.00 88.81           S  
ATOM   2649  HG  CYS A 166     -12.416  -0.041  -6.806  1.00 88.81           H  
ATOM   2650  N   VAL A 167     -10.777  -1.037 -11.205  1.00 89.55           N  
ATOM   2651  H   VAL A 167     -10.480  -1.847 -10.681  1.00 89.55           H  
ATOM   2652  CA  VAL A 167     -11.462  -1.281 -12.486  1.00 89.55           C  
ATOM   2653  HA  VAL A 167     -11.919  -0.350 -12.821  1.00 89.55           H  
ATOM   2654  C   VAL A 167     -12.586  -2.296 -12.330  1.00 89.55           C  
ATOM   2655  CB  VAL A 167     -10.478  -1.736 -13.580  1.00 89.55           C  
ATOM   2656  HB  VAL A 167     -11.027  -1.818 -14.518  1.00 89.55           H  
ATOM   2657  O   VAL A 167     -12.628  -3.040 -11.352  1.00 89.55           O  
ATOM   2658  CG1 VAL A 167      -9.379  -0.698 -13.775  1.00 89.55           C  
ATOM   2659 HG11 VAL A 167      -8.706  -0.696 -12.918  1.00 89.55           H  
ATOM   2660 HG12 VAL A 167      -9.803   0.299 -13.889  1.00 89.55           H  
ATOM   2661 HG13 VAL A 167      -8.810  -0.956 -14.669  1.00 89.55           H  
ATOM   2662  CG2 VAL A 167      -9.802  -3.082 -13.298  1.00 89.55           C  
ATOM   2663 HG21 VAL A 167     -10.546  -3.875 -13.226  1.00 89.55           H  
ATOM   2664 HG22 VAL A 167      -9.117  -3.319 -14.112  1.00 89.55           H  
ATOM   2665 HG23 VAL A 167      -9.235  -3.034 -12.369  1.00 89.55           H  
ATOM   2666  N   THR A 168     -13.508  -2.361 -13.296  1.00 89.78           N  
ATOM   2667  H   THR A 168     -13.397  -1.801 -14.129  1.00 89.78           H  
ATOM   2668  CA  THR A 168     -14.479  -3.466 -13.321  1.00 89.78           C  
ATOM   2669  HA  THR A 168     -14.824  -3.623 -12.299  1.00 89.78           H  
ATOM   2670  C   THR A 168     -13.792  -4.757 -13.774  1.00 89.78           C  
ATOM   2671  CB  THR A 168     -15.745  -3.181 -14.149  1.00 89.78           C  
ATOM   2672  HB  THR A 168     -16.517  -3.867 -13.797  1.00 89.78           H  
ATOM   2673  O   THR A 168     -12.817  -4.715 -14.525  1.00 89.78           O  
ATOM   2674  CG2 THR A 168     -16.284  -1.760 -14.018  1.00 89.78           C  
ATOM   2675 HG21 THR A 168     -15.587  -1.043 -14.452  1.00 89.78           H  
ATOM   2676 HG22 THR A 168     -16.434  -1.529 -12.964  1.00 89.78           H  
ATOM   2677 HG23 THR A 168     -17.241  -1.684 -14.534  1.00 89.78           H  
ATOM   2678  OG1 THR A 168     -15.569  -3.425 -15.518  1.00 89.78           O  
ATOM   2679  HG1 THR A 168     -15.241  -2.626 -15.937  1.00 89.78           H  
ATOM   2680  N   ARG A 169     -14.308  -5.914 -13.352  1.00 84.68           N  
ATOM   2681  H   ARG A 169     -15.068  -5.859 -12.688  1.00 84.68           H  
ATOM   2682  CA  ARG A 169     -13.740  -7.244 -13.641  1.00 84.68           C  
ATOM   2683  HA  ARG A 169     -12.811  -7.359 -13.083  1.00 84.68           H  
ATOM   2684  C   ARG A 169     -13.373  -7.451 -15.120  1.00 84.68           C  
ATOM   2685  CB  ARG A 169     -14.755  -8.293 -13.156  1.00 84.68           C  
ATOM   2686  HB2 ARG A 169     -15.082  -8.030 -12.150  1.00 84.68           H  
ATOM   2687  HB3 ARG A 169     -15.628  -8.290 -13.809  1.00 84.68           H  
ATOM   2688  O   ARG A 169     -12.241  -7.792 -15.440  1.00 84.68           O  
ATOM   2689  CG  ARG A 169     -14.145  -9.694 -13.115  1.00 84.68           C  
ATOM   2690  HG2 ARG A 169     -13.710  -9.930 -14.087  1.00 84.68           H  
ATOM   2691  HG3 ARG A 169     -13.373  -9.688 -12.346  1.00 84.68           H  
ATOM   2692  CD  ARG A 169     -15.174 -10.772 -12.766  1.00 84.68           C  
ATOM   2693  HD2 ARG A 169     -16.064 -10.612 -13.374  1.00 84.68           H  
ATOM   2694  HD3 ARG A 169     -15.442 -10.665 -11.714  1.00 84.68           H  
ATOM   2695  NE  ARG A 169     -14.673 -12.139 -13.019  1.00 84.68           N  
ATOM   2696  HE  ARG A 169     -13.816 -12.262 -13.539  1.00 84.68           H  
ATOM   2697  NH1 ARG A 169     -16.417 -13.266 -12.063  1.00 84.68           N  
ATOM   2698 HH11 ARG A 169     -16.876 -14.147 -11.882  1.00 84.68           H  
ATOM   2699 HH12 ARG A 169     -16.838 -12.371 -11.858  1.00 84.68           H  
ATOM   2700  NH2 ARG A 169     -14.799 -14.415 -13.052  1.00 84.68           N  
ATOM   2701 HH21 ARG A 169     -14.010 -14.384 -13.681  1.00 84.68           H  
ATOM   2702 HH22 ARG A 169     -15.229 -15.305 -12.843  1.00 84.68           H  
ATOM   2703  CZ  ARG A 169     -15.285 -13.265 -12.705  1.00 84.68           C  
ATOM   2704  N   LYS A 170     -14.323  -7.170 -16.018  1.00 86.35           N  
ATOM   2705  H   LYS A 170     -15.203  -6.844 -15.646  1.00 86.35           H  
ATOM   2706  CA  LYS A 170     -14.172  -7.258 -17.486  1.00 86.35           C  
ATOM   2707  HA  LYS A 170     -13.843  -8.263 -17.749  1.00 86.35           H  
ATOM   2708  C   LYS A 170     -13.103  -6.307 -18.052  1.00 86.35           C  
ATOM   2709  CB  LYS A 170     -15.542  -6.994 -18.153  1.00 86.35           C  
ATOM   2710  HB2 LYS A 170     -15.399  -6.966 -19.233  1.00 86.35           H  
ATOM   2711  HB3 LYS A 170     -16.225  -7.812 -17.922  1.00 86.35           H  
ATOM   2712  O   LYS A 170     -12.479  -6.601 -19.071  1.00 86.35           O  
ATOM   2713  CG  LYS A 170     -16.169  -5.668 -17.683  1.00 86.35           C  
ATOM   2714  HG2 LYS A 170     -15.385  -4.911 -17.654  1.00 86.35           H  
ATOM   2715  HG3 LYS A 170     -16.561  -5.791 -16.673  1.00 86.35           H  
ATOM   2716  CD  LYS A 170     -17.276  -5.108 -18.576  1.00 86.35           C  
ATOM   2717  HD2 LYS A 170     -16.919  -5.080 -19.606  1.00 86.35           H  
ATOM   2718  HD3 LYS A 170     -18.170  -5.728 -18.505  1.00 86.35           H  
ATOM   2719  CE  LYS A 170     -17.548  -3.680 -18.086  1.00 86.35           C  
ATOM   2720  HE2 LYS A 170     -17.973  -3.720 -17.083  1.00 86.35           H  
ATOM   2721  HE3 LYS A 170     -16.591  -3.163 -18.008  1.00 86.35           H  
ATOM   2722  NZ  LYS A 170     -18.425  -2.928 -19.008  1.00 86.35           N  
ATOM   2723  HZ1 LYS A 170     -18.554  -1.988 -18.662  1.00 86.35           H  
ATOM   2724  HZ2 LYS A 170     -17.964  -2.860 -19.905  1.00 86.35           H  
ATOM   2725  HZ3 LYS A 170     -19.319  -3.384 -19.117  1.00 86.35           H  
ATOM   2726  N   ASP A 171     -12.891  -5.172 -17.391  1.00 89.59           N  
ATOM   2727  H   ASP A 171     -13.355  -5.045 -16.503  1.00 89.59           H  
ATOM   2728  CA  ASP A 171     -12.088  -4.054 -17.885  1.00 89.59           C  
ATOM   2729  HA  ASP A 171     -12.165  -4.000 -18.971  1.00 89.59           H  
ATOM   2730  C   ASP A 171     -10.603  -4.189 -17.534  1.00 89.59           C  
ATOM   2731  CB  ASP A 171     -12.619  -2.745 -17.299  1.00 89.59           C  
ATOM   2732  HB2 ASP A 171     -12.647  -2.826 -16.212  1.00 89.59           H  
ATOM   2733  HB3 ASP A 171     -11.898  -1.959 -17.523  1.00 89.59           H  
ATOM   2734  O   ASP A 171      -9.778  -3.520 -18.148  1.00 89.59           O  
ATOM   2735  CG  ASP A 171     -13.998  -2.298 -17.794  1.00 89.59           C  
ATOM   2736  OD1 ASP A 171     -14.490  -2.742 -18.853  1.00 89.59           O  
ATOM   2737  OD2 ASP A 171     -14.594  -1.476 -17.057  1.00 89.59           O  
ATOM   2738  N   PHE A 172     -10.237  -5.074 -16.598  1.00 86.71           N  
ATOM   2739  H   PHE A 172     -10.960  -5.570 -16.097  1.00 86.71           H  
ATOM   2740  CA  PHE A 172      -8.835  -5.358 -16.261  1.00 86.71           C  
ATOM   2741  HA  PHE A 172      -8.372  -4.443 -15.892  1.00 86.71           H  
ATOM   2742  C   PHE A 172      -8.023  -5.813 -17.492  1.00 86.71           C  
ATOM   2743  CB  PHE A 172      -8.818  -6.399 -15.134  1.00 86.71           C  
ATOM   2744  HB2 PHE A 172      -9.106  -7.370 -15.537  1.00 86.71           H  
ATOM   2745  HB3 PHE A 172      -9.568  -6.127 -14.390  1.00 86.71           H  
ATOM   2746  O   PHE A 172      -6.829  -5.546 -17.603  1.00 86.71           O  
ATOM   2747  CG  PHE A 172      -7.483  -6.527 -14.426  1.00 86.71           C  
ATOM   2748  CD1 PHE A 172      -6.470  -7.337 -14.967  1.00 86.71           C  
ATOM   2749  HD1 PHE A 172      -6.627  -7.833 -15.914  1.00 86.71           H  
ATOM   2750  CD2 PHE A 172      -7.255  -5.847 -13.215  1.00 86.71           C  
ATOM   2751  HD2 PHE A 172      -8.024  -5.222 -12.787  1.00 86.71           H  
ATOM   2752  CE1 PHE A 172      -5.252  -7.502 -14.286  1.00 86.71           C  
ATOM   2753  HE1 PHE A 172      -4.487  -8.151 -14.685  1.00 86.71           H  
ATOM   2754  CE2 PHE A 172      -6.024  -5.982 -12.551  1.00 86.71           C  
ATOM   2755  HE2 PHE A 172      -5.851  -5.460 -11.621  1.00 86.71           H  
ATOM   2756  CZ  PHE A 172      -5.021  -6.806 -13.089  1.00 86.71           C  
ATOM   2757  HZ  PHE A 172      -4.072  -6.901 -12.583  1.00 86.71           H  
ATOM   2758  N   SER A 173      -8.704  -6.409 -18.477  1.00 85.40           N  
ATOM   2759  H   SER A 173      -9.688  -6.568 -18.314  1.00 85.40           H  
ATOM   2760  CA  SER A 173      -8.178  -6.725 -19.811  1.00 85.40           C  
ATOM   2761  HA  SER A 173      -7.373  -7.450 -19.694  1.00 85.40           H  
ATOM   2762  C   SER A 173      -7.602  -5.524 -20.582  1.00 85.40           C  
ATOM   2763  CB  SER A 173      -9.309  -7.347 -20.646  1.00 85.40           C  
ATOM   2764  HB2 SER A 173      -8.911  -7.640 -21.617  1.00 85.40           H  
ATOM   2765  HB3 SER A 173      -9.684  -8.239 -20.144  1.00 85.40           H  
ATOM   2766  O   SER A 173      -6.726  -5.699 -21.430  1.00 85.40           O  
ATOM   2767  OG  SER A 173     -10.378  -6.431 -20.846  1.00 85.40           O  
ATOM   2768  HG  SER A 173     -11.096  -6.633 -20.241  1.00 85.40           H  
ATOM   2769  N   GLN A 174      -8.080  -4.311 -20.301  1.00 90.34           N  
ATOM   2770  H   GLN A 174      -8.765  -4.224 -19.565  1.00 90.34           H  
ATOM   2771  CA  GLN A 174      -7.684  -3.080 -20.989  1.00 90.34           C  
ATOM   2772  HA  GLN A 174      -7.386  -3.328 -22.007  1.00 90.34           H  
ATOM   2773  C   GLN A 174      -6.474  -2.398 -20.348  1.00 90.34           C  
ATOM   2774  CB  GLN A 174      -8.879  -2.116 -21.060  1.00 90.34           C  
ATOM   2775  HB2 GLN A 174      -8.591  -1.245 -21.649  1.00 90.34           H  
ATOM   2776  HB3 GLN A 174      -9.128  -1.774 -20.055  1.00 90.34           H  
ATOM   2777  O   GLN A 174      -5.956  -1.436 -20.916  1.00 90.34           O  
ATOM   2778  CG  GLN A 174     -10.126  -2.747 -21.700  1.00 90.34           C  
ATOM   2779  HG2 GLN A 174     -10.891  -1.984 -21.842  1.00 90.34           H  
ATOM   2780  HG3 GLN A 174     -10.538  -3.501 -21.028  1.00 90.34           H  
ATOM   2781  CD  GLN A 174      -9.822  -3.377 -23.053  1.00 90.34           C  
ATOM   2782  NE2 GLN A 174     -10.040  -4.664 -23.211  1.00 90.34           N  
ATOM   2783 HE21 GLN A 174     -10.324  -5.231 -22.426  1.00 90.34           H  
ATOM   2784 HE22 GLN A 174      -9.809  -5.058 -24.112  1.00 90.34           H  
ATOM   2785  OE1 GLN A 174      -9.348  -2.737 -23.979  1.00 90.34           O  
ATOM   2786  N   ILE A 175      -6.009  -2.894 -19.198  1.00 90.13           N  
ATOM   2787  H   ILE A 175      -6.447  -3.713 -18.799  1.00 90.13           H  
ATOM   2788  CA  ILE A 175      -4.837  -2.346 -18.522  1.00 90.13           C  
ATOM   2789  HA  ILE A 175      -4.829  -1.273 -18.717  1.00 90.13           H  
ATOM   2790  C   ILE A 175      -3.579  -2.932 -19.160  1.00 90.13           C  
ATOM   2791  CB  ILE A 175      -4.922  -2.511 -16.989  1.00 90.13           C  
ATOM   2792  HB  ILE A 175      -4.782  -3.563 -16.744  1.00 90.13           H  
ATOM   2793  O   ILE A 175      -3.495  -4.134 -19.439  1.00 90.13           O  
ATOM   2794  CG1 ILE A 175      -6.302  -2.076 -16.432  1.00 90.13           C  
ATOM   2795 HG12 ILE A 175      -7.050  -2.809 -16.734  1.00 90.13           H  
ATOM   2796 HG13 ILE A 175      -6.266  -2.090 -15.342  1.00 90.13           H  
ATOM   2797  CG2 ILE A 175      -3.807  -1.699 -16.299  1.00 90.13           C  
ATOM   2798 HG21 ILE A 175      -3.880  -1.809 -15.217  1.00 90.13           H  
ATOM   2799 HG22 ILE A 175      -3.891  -0.642 -16.554  1.00 90.13           H  
ATOM   2800 HG23 ILE A 175      -2.823  -2.050 -16.607  1.00 90.13           H  
ATOM   2801  CD1 ILE A 175      -6.789  -0.694 -16.903  1.00 90.13           C  
ATOM   2802 HD11 ILE A 175      -7.767  -0.472 -16.475  1.00 90.13           H  
ATOM   2803 HD12 ILE A 175      -6.085   0.080 -16.598  1.00 90.13           H  
ATOM   2804 HD13 ILE A 175      -6.908  -0.672 -17.986  1.00 90.13           H  
ATOM   2805  N   LYS A 176      -2.610  -2.065 -19.452  1.00 89.94           N  
ATOM   2806  H   LYS A 176      -2.778  -1.094 -19.229  1.00 89.94           H  
ATOM   2807  CA  LYS A 176      -1.403  -2.400 -20.204  1.00 89.94           C  
ATOM   2808  HA  LYS A 176      -1.251  -3.478 -20.152  1.00 89.94           H  
ATOM   2809  C   LYS A 176      -0.169  -1.734 -19.626  1.00 89.94           C  
ATOM   2810  CB  LYS A 176      -1.547  -1.995 -21.676  1.00 89.94           C  
ATOM   2811  HB2 LYS A 176      -0.663  -2.357 -22.201  1.00 89.94           H  
ATOM   2812  HB3 LYS A 176      -1.567  -0.908 -21.759  1.00 89.94           H  
ATOM   2813  O   LYS A 176      -0.185  -0.538 -19.343  1.00 89.94           O  
ATOM   2814  CG  LYS A 176      -2.810  -2.556 -22.344  1.00 89.94           C  
ATOM   2815  HG2 LYS A 176      -3.661  -1.914 -22.117  1.00 89.94           H  
ATOM   2816  HG3 LYS A 176      -3.013  -3.565 -21.983  1.00 89.94           H  
ATOM   2817  CD  LYS A 176      -2.589  -2.610 -23.848  1.00 89.94           C  
ATOM   2818  HD2 LYS A 176      -1.741  -3.266 -24.042  1.00 89.94           H  
ATOM   2819  HD3 LYS A 176      -2.364  -1.607 -24.210  1.00 89.94           H  
ATOM   2820  CE  LYS A 176      -3.812  -3.151 -24.581  1.00 89.94           C  
ATOM   2821  HE2 LYS A 176      -4.592  -2.390 -24.559  1.00 89.94           H  
ATOM   2822  HE3 LYS A 176      -4.192  -4.030 -24.060  1.00 89.94           H  
ATOM   2823  NZ  LYS A 176      -3.435  -3.496 -25.969  1.00 89.94           N  
ATOM   2824  HZ1 LYS A 176      -4.241  -3.628 -26.564  1.00 89.94           H  
ATOM   2825  HZ2 LYS A 176      -2.864  -4.329 -25.972  1.00 89.94           H  
ATOM   2826  HZ3 LYS A 176      -2.832  -2.777 -26.343  1.00 89.94           H  
ATOM   2827  N   ILE A 177       0.914  -2.493 -19.541  1.00 87.74           N  
ATOM   2828  H   ILE A 177       0.842  -3.440 -19.886  1.00 87.74           H  
ATOM   2829  CA  ILE A 177       2.252  -2.009 -19.210  1.00 87.74           C  
ATOM   2830  HA  ILE A 177       2.184  -1.025 -18.748  1.00 87.74           H  
ATOM   2831  C   ILE A 177       3.016  -1.869 -20.522  1.00 87.74           C  
ATOM   2832  CB  ILE A 177       2.940  -2.954 -18.204  1.00 87.74           C  
ATOM   2833  HB  ILE A 177       2.980  -3.955 -18.632  1.00 87.74           H  
ATOM   2834  O   ILE A 177       3.157  -2.832 -21.277  1.00 87.74           O  
ATOM   2835  CG1 ILE A 177       2.109  -3.001 -16.900  1.00 87.74           C  
ATOM   2836 HG12 ILE A 177       1.075  -3.263 -17.125  1.00 87.74           H  
ATOM   2837 HG13 ILE A 177       2.114  -2.016 -16.432  1.00 87.74           H  
ATOM   2838  CG2 ILE A 177       4.380  -2.483 -17.924  1.00 87.74           C  
ATOM   2839 HG21 ILE A 177       4.374  -1.485 -17.486  1.00 87.74           H  
ATOM   2840 HG22 ILE A 177       4.879  -3.164 -17.234  1.00 87.74           H  
ATOM   2841 HG23 ILE A 177       4.970  -2.467 -18.840  1.00 87.74           H  
ATOM   2842  CD1 ILE A 177       2.606  -4.026 -15.883  1.00 87.74           C  
ATOM   2843 HD11 ILE A 177       2.689  -5.006 -16.353  1.00 87.74           H  
ATOM   2844 HD12 ILE A 177       3.574  -3.723 -15.483  1.00 87.74           H  
ATOM   2845 HD13 ILE A 177       1.896  -4.085 -15.058  1.00 87.74           H  
ATOM   2846  N   LYS A 178       3.481  -0.659 -20.815  1.00 88.14           N  
ATOM   2847  H   LYS A 178       3.326   0.086 -20.151  1.00 88.14           H  
ATOM   2848  CA  LYS A 178       4.278  -0.344 -21.999  1.00 88.14           C  
ATOM   2849  HA  LYS A 178       4.316  -1.221 -22.646  1.00 88.14           H  
ATOM   2850  C   LYS A 178       5.695  -0.036 -21.560  1.00 88.14           C  
ATOM   2851  CB  LYS A 178       3.670   0.816 -22.803  1.00 88.14           C  
ATOM   2852  HB2 LYS A 178       4.153   0.852 -23.779  1.00 88.14           H  
ATOM   2853  HB3 LYS A 178       3.857   1.758 -22.288  1.00 88.14           H  
ATOM   2854  O   LYS A 178       5.885   0.648 -20.558  1.00 88.14           O  
ATOM   2855  CG  LYS A 178       2.157   0.642 -22.979  1.00 88.14           C  
ATOM   2856  HG2 LYS A 178       1.943  -0.393 -23.248  1.00 88.14           H  
ATOM   2857  HG3 LYS A 178       1.671   0.860 -22.028  1.00 88.14           H  
ATOM   2858  CD  LYS A 178       1.570   1.556 -24.055  1.00 88.14           C  
ATOM   2859  HD2 LYS A 178       1.879   1.189 -25.034  1.00 88.14           H  
ATOM   2860  HD3 LYS A 178       1.919   2.579 -23.914  1.00 88.14           H  
ATOM   2861  CE  LYS A 178       0.048   1.498 -23.902  1.00 88.14           C  
ATOM   2862  HE2 LYS A 178      -0.232   0.491 -23.594  1.00 88.14           H  
ATOM   2863  HE3 LYS A 178      -0.249   2.178 -23.103  1.00 88.14           H  
ATOM   2864  NZ  LYS A 178      -0.659   1.829 -25.152  1.00 88.14           N  
ATOM   2865  HZ1 LYS A 178      -1.656   1.777 -24.998  1.00 88.14           H  
ATOM   2866  HZ2 LYS A 178      -0.391   2.743 -25.486  1.00 88.14           H  
ATOM   2867  HZ3 LYS A 178      -0.408   1.134 -25.841  1.00 88.14           H  
ATOM   2868  N   THR A 179       6.674  -0.519 -22.309  1.00 83.72           N  
ATOM   2869  H   THR A 179       6.449  -1.136 -23.077  1.00 83.72           H  
ATOM   2870  CA  THR A 179       8.082  -0.212 -22.070  1.00 83.72           C  
ATOM   2871  HA  THR A 179       8.148   0.526 -21.271  1.00 83.72           H  
ATOM   2872  C   THR A 179       8.685   0.442 -23.302  1.00 83.72           C  
ATOM   2873  CB  THR A 179       8.869  -1.434 -21.574  1.00 83.72           C  
ATOM   2874  HB  THR A 179       9.918  -1.160 -21.462  1.00 83.72           H  
ATOM   2875  O   THR A 179       8.573  -0.065 -24.422  1.00 83.72           O  
ATOM   2876  CG2 THR A 179       8.318  -1.871 -20.217  1.00 83.72           C  
ATOM   2877 HG21 THR A 179       7.304  -2.257 -20.319  1.00 83.72           H  
ATOM   2878 HG22 THR A 179       8.313  -1.012 -19.546  1.00 83.72           H  
ATOM   2879 HG23 THR A 179       8.949  -2.641 -19.773  1.00 83.72           H  
ATOM   2880  OG1 THR A 179       8.767  -2.543 -22.436  1.00 83.72           O  
ATOM   2881  HG1 THR A 179       9.270  -3.258 -22.040  1.00 83.72           H  
ATOM   2882  N   VAL A 180       9.288   1.610 -23.091  1.00 84.05           N  
ATOM   2883  H   VAL A 180       9.308   1.971 -22.148  1.00 84.05           H  
ATOM   2884  CA  VAL A 180       9.959   2.412 -24.115  1.00 84.05           C  
ATOM   2885  HA  VAL A 180       9.965   1.860 -25.054  1.00 84.05           H  
ATOM   2886  C   VAL A 180      11.397   2.604 -23.663  1.00 84.05           C  
ATOM   2887  CB  VAL A 180       9.258   3.763 -24.375  1.00 84.05           C  
ATOM   2888  HB  VAL A 180       9.432   4.447 -23.545  1.00 84.05           H  
ATOM   2889  O   VAL A 180      11.700   3.437 -22.816  1.00 84.05           O  
ATOM   2890  CG1 VAL A 180       9.825   4.394 -25.654  1.00 84.05           C  
ATOM   2891 HG11 VAL A 180       9.340   5.354 -25.833  1.00 84.05           H  
ATOM   2892 HG12 VAL A 180      10.893   4.575 -25.537  1.00 84.05           H  
ATOM   2893 HG13 VAL A 180       9.659   3.740 -26.510  1.00 84.05           H  
ATOM   2894  CG2 VAL A 180       7.742   3.602 -24.535  1.00 84.05           C  
ATOM   2895 HG21 VAL A 180       7.299   3.359 -23.569  1.00 84.05           H  
ATOM   2896 HG22 VAL A 180       7.530   2.798 -25.240  1.00 84.05           H  
ATOM   2897 HG23 VAL A 180       7.301   4.536 -24.883  1.00 84.05           H  
ATOM   2898  N   ALA A 181      12.282   1.781 -24.211  1.00 79.77           N  
ATOM   2899  H   ALA A 181      11.966   1.104 -24.891  1.00 79.77           H  
ATOM   2900  CA  ALA A 181      13.710   1.888 -23.979  1.00 79.77           C  
ATOM   2901  HA  ALA A 181      13.903   2.268 -22.975  1.00 79.77           H  
ATOM   2902  C   ALA A 181      14.311   2.865 -24.996  1.00 79.77           C  
ATOM   2903  CB  ALA A 181      14.293   0.478 -24.077  1.00 79.77           C  
ATOM   2904  HB1 ALA A 181      13.820  -0.164 -23.334  1.00 79.77           H  
ATOM   2905  HB2 ALA A 181      15.367   0.499 -23.889  1.00 79.77           H  
ATOM   2906  HB3 ALA A 181      14.122   0.074 -25.075  1.00 79.77           H  
ATOM   2907  O   ALA A 181      14.404   2.541 -26.182  1.00 79.77           O  
ATOM   2908  N   ASN A 182      14.724   4.044 -24.530  1.00 81.71           N  
ATOM   2909  H   ASN A 182      14.649   4.223 -23.539  1.00 81.71           H  
ATOM   2910  CA  ASN A 182      15.539   4.980 -25.299  1.00 81.71           C  
ATOM   2911  HA  ASN A 182      15.316   4.876 -26.360  1.00 81.71           H  
ATOM   2912  C   ASN A 182      17.017   4.608 -25.099  1.00 81.71           C  
ATOM   2913  CB  ASN A 182      15.177   6.414 -24.877  1.00 81.71           C  
ATOM   2914  HB2 ASN A 182      15.442   6.563 -23.831  1.00 81.71           H  
ATOM   2915  HB3 ASN A 182      14.103   6.567 -24.984  1.00 81.71           H  
ATOM   2916  O   ASN A 182      17.753   5.304 -24.405  1.00 81.71           O  
ATOM   2917  CG  ASN A 182      15.878   7.448 -25.741  1.00 81.71           C  
ATOM   2918  ND2 ASN A 182      16.615   8.357 -25.149  1.00 81.71           N  
ATOM   2919 HD21 ASN A 182      16.819   8.269 -24.164  1.00 81.71           H  
ATOM   2920 HD22 ASN A 182      17.148   8.971 -25.748  1.00 81.71           H  
ATOM   2921  OD1 ASN A 182      15.756   7.465 -26.958  1.00 81.71           O  
ATOM   2922  N   VAL A 183      17.400   3.435 -25.621  1.00 76.02           N  
ATOM   2923  H   VAL A 183      16.728   2.940 -26.189  1.00 76.02           H  
ATOM   2924  CA  VAL A 183      18.666   2.749 -25.308  1.00 76.02           C  
ATOM   2925  HA  VAL A 183      19.337   3.455 -24.820  1.00 76.02           H  
ATOM   2926  C   VAL A 183      19.339   2.260 -26.589  1.00 76.02           C  
ATOM   2927  CB  VAL A 183      18.442   1.563 -24.343  1.00 76.02           C  
ATOM   2928  HB  VAL A 183      17.897   0.781 -24.872  1.00 76.02           H  
ATOM   2929  O   VAL A 183      18.707   1.604 -27.427  1.00 76.02           O  
ATOM   2930  CG1 VAL A 183      19.768   0.976 -23.847  1.00 76.02           C  
ATOM   2931 HG11 VAL A 183      19.573   0.116 -23.207  1.00 76.02           H  
ATOM   2932 HG12 VAL A 183      20.392   0.660 -24.682  1.00 76.02           H  
ATOM   2933 HG13 VAL A 183      20.316   1.717 -23.264  1.00 76.02           H  
ATOM   2934  CG2 VAL A 183      17.621   1.943 -23.104  1.00 76.02           C  
ATOM   2935 HG21 VAL A 183      17.512   1.075 -22.453  1.00 76.02           H  
ATOM   2936 HG22 VAL A 183      18.114   2.747 -22.557  1.00 76.02           H  
ATOM   2937 HG23 VAL A 183      16.628   2.295 -23.383  1.00 76.02           H  
ATOM   2938  N   SER A 184      20.637   2.537 -26.733  1.00 75.42           N  
ATOM   2939  H   SER A 184      21.106   3.011 -25.975  1.00 75.42           H  
ATOM   2940  CA  SER A 184      21.417   2.215 -27.940  1.00 75.42           C  
ATOM   2941  HA  SER A 184      20.754   2.271 -28.803  1.00 75.42           H  
ATOM   2942  C   SER A 184      21.980   0.786 -27.914  1.00 75.42           C  
ATOM   2943  CB  SER A 184      22.510   3.263 -28.162  1.00 75.42           C  
ATOM   2944  HB2 SER A 184      23.168   3.303 -27.294  1.00 75.42           H  
ATOM   2945  HB3 SER A 184      23.095   2.991 -29.040  1.00 75.42           H  
ATOM   2946  O   SER A 184      23.193   0.578 -27.883  1.00 75.42           O  
ATOM   2947  OG  SER A 184      21.923   4.532 -28.379  1.00 75.42           O  
ATOM   2948  HG  SER A 184      21.642   4.877 -27.528  1.00 75.42           H  
ATOM   2949  N   LEU A 185      21.092  -0.213 -27.902  1.00 73.01           N  
ATOM   2950  H   LEU A 185      20.113   0.038 -27.900  1.00 73.01           H  
ATOM   2951  CA  LEU A 185      21.468  -1.630 -27.815  1.00 73.01           C  
ATOM   2952  HA  LEU A 185      22.272  -1.721 -27.084  1.00 73.01           H  
ATOM   2953  C   LEU A 185      22.032  -2.215 -29.113  1.00 73.01           C  
ATOM   2954  CB  LEU A 185      20.279  -2.479 -27.339  1.00 73.01           C  
ATOM   2955  HB2 LEU A 185      20.580  -3.526 -27.361  1.00 73.01           H  
ATOM   2956  HB3 LEU A 185      19.449  -2.356 -28.035  1.00 73.01           H  
ATOM   2957  O   LEU A 185      21.596  -1.882 -30.217  1.00 73.01           O  
ATOM   2958  CG  LEU A 185      19.795  -2.148 -25.924  1.00 73.01           C  
ATOM   2959  HG  LEU A 185      19.329  -1.163 -25.920  1.00 73.01           H  
ATOM   2960  CD1 LEU A 185      18.754  -3.180 -25.509  1.00 73.01           C  
ATOM   2961 HD11 LEU A 185      17.936  -3.172 -26.229  1.00 73.01           H  
ATOM   2962 HD12 LEU A 185      18.384  -2.930 -24.515  1.00 73.01           H  
ATOM   2963 HD13 LEU A 185      19.199  -4.175 -25.487  1.00 73.01           H  
ATOM   2964  CD2 LEU A 185      20.916  -2.180 -24.892  1.00 73.01           C  
ATOM   2965 HD21 LEU A 185      21.626  -1.372 -25.067  1.00 73.01           H  
ATOM   2966 HD22 LEU A 185      21.442  -3.134 -24.929  1.00 73.01           H  
ATOM   2967 HD23 LEU A 185      20.491  -2.030 -23.900  1.00 73.01           H  
ATOM   2968  N   LYS A 186      22.947  -3.175 -28.962  1.00 77.16           N  
ATOM   2969  H   LYS A 186      23.222  -3.402 -28.017  1.00 77.16           H  
ATOM   2970  CA  LYS A 186      23.425  -4.041 -30.047  1.00 77.16           C  
ATOM   2971  HA  LYS A 186      23.495  -3.440 -30.954  1.00 77.16           H  
ATOM   2972  C   LYS A 186      22.423  -5.163 -30.321  1.00 77.16           C  
ATOM   2973  CB  LYS A 186      24.820  -4.607 -29.724  1.00 77.16           C  
ATOM   2974  HB2 LYS A 186      24.735  -5.319 -28.904  1.00 77.16           H  
ATOM   2975  HB3 LYS A 186      25.198  -5.136 -30.598  1.00 77.16           H  
ATOM   2976  O   LYS A 186      21.594  -5.517 -29.482  1.00 77.16           O  
ATOM   2977  CG  LYS A 186      25.815  -3.504 -29.334  1.00 77.16           C  
ATOM   2978  HG2 LYS A 186      25.831  -2.733 -30.104  1.00 77.16           H  
ATOM   2979  HG3 LYS A 186      25.481  -3.048 -28.402  1.00 77.16           H  
ATOM   2980  CD  LYS A 186      27.239  -4.044 -29.141  1.00 77.16           C  
ATOM   2981  HD2 LYS A 186      27.212  -5.044 -28.706  1.00 77.16           H  
ATOM   2982  HD3 LYS A 186      27.726  -4.099 -30.115  1.00 77.16           H  
ATOM   2983  CE  LYS A 186      28.021  -3.097 -28.226  1.00 77.16           C  
ATOM   2984  HE2 LYS A 186      29.090  -3.215 -28.404  1.00 77.16           H  
ATOM   2985  HE3 LYS A 186      27.739  -2.073 -28.472  1.00 77.16           H  
ATOM   2986  NZ  LYS A 186      27.709  -3.390 -26.806  1.00 77.16           N  
ATOM   2987  HZ1 LYS A 186      27.839  -2.600 -26.191  1.00 77.16           H  
ATOM   2988  HZ2 LYS A 186      28.205  -4.195 -26.452  1.00 77.16           H  
ATOM   2989  HZ3 LYS A 186      26.745  -3.672 -26.697  1.00 77.16           H  
ATOM   2990  N   GLU A 187      22.509  -5.769 -31.500  1.00 75.31           N  
ATOM   2991  H   GLU A 187      23.220  -5.483 -32.157  1.00 75.31           H  
ATOM   2992  CA  GLU A 187      21.692  -6.941 -31.810  1.00 75.31           C  
ATOM   2993  HA  GLU A 187      20.652  -6.673 -31.622  1.00 75.31           H  
ATOM   2994  C   GLU A 187      22.047  -8.119 -30.883  1.00 75.31           C  
ATOM   2995  CB  GLU A 187      21.807  -7.285 -33.300  1.00 75.31           C  
ATOM   2996  HB2 GLU A 187      21.548  -6.393 -33.871  1.00 75.31           H  
ATOM   2997  HB3 GLU A 187      22.830  -7.574 -33.538  1.00 75.31           H  
ATOM   2998  O   GLU A 187      23.213  -8.478 -30.724  1.00 75.31           O  
ATOM   2999  CG  GLU A 187      20.841  -8.416 -33.680  1.00 75.31           C  
ATOM   3000  HG2 GLU A 187      19.886  -8.233 -33.187  1.00 75.31           H  
ATOM   3001  HG3 GLU A 187      21.231  -9.362 -33.304  1.00 75.31           H  
ATOM   3002  CD  GLU A 187      20.601  -8.523 -35.192  1.00 75.31           C  
ATOM   3003  OE1 GLU A 187      19.499  -9.005 -35.546  1.00 75.31           O  
ATOM   3004  OE2 GLU A 187      21.483  -8.100 -35.970  1.00 75.31           O  
ATOM   3005  N   GLY A 188      21.027  -8.701 -30.244  1.00 72.67           N  
ATOM   3006  H   GLY A 188      20.103  -8.317 -30.377  1.00 72.67           H  
ATOM   3007  CA  GLY A 188      21.181  -9.785 -29.269  1.00 72.67           C  
ATOM   3008  HA2 GLY A 188      20.301 -10.427 -29.318  1.00 72.67           H  
ATOM   3009  HA3 GLY A 188      22.051 -10.386 -29.533  1.00 72.67           H  
ATOM   3010  C   GLY A 188      21.349  -9.343 -27.809  1.00 72.67           C  
ATOM   3011  O   GLY A 188      21.342 -10.205 -26.936  1.00 72.67           O  
ATOM   3012  N   GLU A 189      21.446  -8.042 -27.520  1.00 75.26           N  
ATOM   3013  H   GLU A 189      21.458  -7.371 -28.275  1.00 75.26           H  
ATOM   3014  CA  GLU A 189      21.329  -7.505 -26.156  1.00 75.26           C  
ATOM   3015  HA  GLU A 189      21.835  -8.180 -25.465  1.00 75.26           H  
ATOM   3016  C   GLU A 189      19.850  -7.450 -25.714  1.00 75.26           C  
ATOM   3017  CB  GLU A 189      22.040  -6.136 -26.075  1.00 75.26           C  
ATOM   3018  HB2 GLU A 189      21.769  -5.540 -26.946  1.00 75.26           H  
ATOM   3019  HB3 GLU A 189      21.692  -5.600 -25.192  1.00 75.26           H  
ATOM   3020  O   GLU A 189      18.948  -7.262 -26.533  1.00 75.26           O  
ATOM   3021  CG  GLU A 189      23.577  -6.304 -26.004  1.00 75.26           C  
ATOM   3022  HG2 GLU A 189      23.888  -6.980 -26.801  1.00 75.26           H  
ATOM   3023  HG3 GLU A 189      23.825  -6.783 -25.057  1.00 75.26           H  
ATOM   3024  CD  GLU A 189      24.400  -5.004 -26.144  1.00 75.26           C  
ATOM   3025  OE1 GLU A 189      25.657  -5.069 -26.089  1.00 75.26           O  
ATOM   3026  OE2 GLU A 189      23.820  -3.927 -26.393  1.00 75.26           O  
ATOM   3027  N   PHE A 190      19.578  -7.660 -24.420  1.00 77.68           N  
ATOM   3028  H   PHE A 190      20.338  -7.841 -23.780  1.00 77.68           H  
ATOM   3029  CA  PHE A 190      18.225  -7.634 -23.849  1.00 77.68           C  
ATOM   3030  HA  PHE A 190      17.663  -6.851 -24.357  1.00 77.68           H  
ATOM   3031  C   PHE A 190      18.235  -7.284 -22.356  1.00 77.68           C  
ATOM   3032  CB  PHE A 190      17.501  -8.975 -24.088  1.00 77.68           C  
ATOM   3033  HB2 PHE A 190      16.529  -8.936 -23.597  1.00 77.68           H  
ATOM   3034  HB3 PHE A 190      17.316  -9.073 -25.158  1.00 77.68           H  
ATOM   3035  O   PHE A 190      19.264  -7.344 -21.695  1.00 77.68           O  
ATOM   3036  CG  PHE A 190      18.211 -10.233 -23.616  1.00 77.68           C  
ATOM   3037  CD1 PHE A 190      19.144 -10.863 -24.460  1.00 77.68           C  
ATOM   3038  HD1 PHE A 190      19.372 -10.431 -25.424  1.00 77.68           H  
ATOM   3039  CD2 PHE A 190      17.923 -10.800 -22.358  1.00 77.68           C  
ATOM   3040  HD2 PHE A 190      17.215 -10.323 -21.696  1.00 77.68           H  
ATOM   3041  CE1 PHE A 190      19.801 -12.036 -24.053  1.00 77.68           C  
ATOM   3042  HE1 PHE A 190      20.539 -12.492 -24.696  1.00 77.68           H  
ATOM   3043  CE2 PHE A 190      18.578 -11.980 -21.956  1.00 77.68           C  
ATOM   3044  HE2 PHE A 190      18.387 -12.412 -20.985  1.00 77.68           H  
ATOM   3045  CZ  PHE A 190      19.516 -12.597 -22.798  1.00 77.68           C  
ATOM   3046  HZ  PHE A 190      20.032 -13.487 -22.470  1.00 77.68           H  
ATOM   3047  N   GLY A 191      17.077  -6.913 -21.816  1.00 81.75           N  
ATOM   3048  H   GLY A 191      16.246  -6.988 -22.384  1.00 81.75           H  
ATOM   3049  CA  GLY A 191      16.849  -6.802 -20.375  1.00 81.75           C  
ATOM   3050  HA2 GLY A 191      17.754  -7.026 -19.810  1.00 81.75           H  
ATOM   3051  HA3 GLY A 191      16.537  -5.788 -20.127  1.00 81.75           H  
ATOM   3052  C   GLY A 191      15.764  -7.778 -19.930  1.00 81.75           C  
ATOM   3053  O   GLY A 191      15.272  -8.585 -20.720  1.00 81.75           O  
ATOM   3054  N   VAL A 192      15.368  -7.687 -18.667  1.00 84.18           N  
ATOM   3055  H   VAL A 192      15.884  -7.077 -18.049  1.00 84.18           H  
ATOM   3056  CA  VAL A 192      14.240  -8.424 -18.088  1.00 84.18           C  
ATOM   3057  HA  VAL A 192      13.593  -8.777 -18.890  1.00 84.18           H  
ATOM   3058  C   VAL A 192      13.450  -7.469 -17.203  1.00 84.18           C  
ATOM   3059  CB  VAL A 192      14.721  -9.640 -17.266  1.00 84.18           C  
ATOM   3060  HB  VAL A 192      15.207  -9.291 -16.355  1.00 84.18           H  
ATOM   3061  O   VAL A 192      14.049  -6.661 -16.499  1.00 84.18           O  
ATOM   3062  CG1 VAL A 192      13.548 -10.546 -16.876  1.00 84.18           C  
ATOM   3063 HG11 VAL A 192      13.020 -10.887 -17.767  1.00 84.18           H  
ATOM   3064 HG12 VAL A 192      13.927 -11.419 -16.344  1.00 84.18           H  
ATOM   3065 HG13 VAL A 192      12.863 -10.020 -16.211  1.00 84.18           H  
ATOM   3066  CG2 VAL A 192      15.719 -10.514 -18.034  1.00 84.18           C  
ATOM   3067 HG21 VAL A 192      15.993 -11.382 -17.434  1.00 84.18           H  
ATOM   3068 HG22 VAL A 192      15.298 -10.836 -18.986  1.00 84.18           H  
ATOM   3069 HG23 VAL A 192      16.628  -9.941 -18.217  1.00 84.18           H  
ATOM   3070  N   LEU A 193      12.120  -7.561 -17.218  1.00 85.27           N  
ATOM   3071  H   LEU A 193      11.669  -8.222 -17.834  1.00 85.27           H  
ATOM   3072  CA  LEU A 193      11.266  -6.881 -16.250  1.00 85.27           C  
ATOM   3073  HA  LEU A 193      11.887  -6.394 -15.497  1.00 85.27           H  
ATOM   3074  C   LEU A 193      10.397  -7.922 -15.546  1.00 85.27           C  
ATOM   3075  CB  LEU A 193      10.430  -5.810 -16.967  1.00 85.27           C  
ATOM   3076  HB2 LEU A 193       9.707  -6.326 -17.599  1.00 85.27           H  
ATOM   3077  HB3 LEU A 193      11.087  -5.215 -17.602  1.00 85.27           H  
ATOM   3078  O   LEU A 193       9.539  -8.547 -16.166  1.00 85.27           O  
ATOM   3079  CG  LEU A 193       9.674  -4.863 -16.016  1.00 85.27           C  
ATOM   3080  HG  LEU A 193       9.131  -5.446 -15.271  1.00 85.27           H  
ATOM   3081  CD1 LEU A 193      10.636  -3.914 -15.309  1.00 85.27           C  
ATOM   3082 HD11 LEU A 193      11.248  -3.378 -16.036  1.00 85.27           H  
ATOM   3083 HD12 LEU A 193      10.081  -3.191 -14.711  1.00 85.27           H  
ATOM   3084 HD13 LEU A 193      11.281  -4.476 -14.634  1.00 85.27           H  
ATOM   3085  CD2 LEU A 193       8.671  -4.008 -16.792  1.00 85.27           C  
ATOM   3086 HD21 LEU A 193       9.196  -3.361 -17.495  1.00 85.27           H  
ATOM   3087 HD22 LEU A 193       7.970  -4.653 -17.322  1.00 85.27           H  
ATOM   3088 HD23 LEU A 193       8.107  -3.391 -16.091  1.00 85.27           H  
ATOM   3089  N   TYR A 194      10.604  -8.118 -14.253  1.00 85.80           N  
ATOM   3090  H   TYR A 194      11.308  -7.563 -13.788  1.00 85.80           H  
ATOM   3091  CA  TYR A 194       9.655  -8.849 -13.420  1.00 85.80           C  
ATOM   3092  HA  TYR A 194       9.153  -9.610 -14.018  1.00 85.80           H  
ATOM   3093  C   TYR A 194       8.606  -7.855 -12.934  1.00 85.80           C  
ATOM   3094  CB  TYR A 194      10.375  -9.573 -12.280  1.00 85.80           C  
ATOM   3095  HB2 TYR A 194      10.788  -8.837 -11.591  1.00 85.80           H  
ATOM   3096  HB3 TYR A 194       9.644 -10.158 -11.721  1.00 85.80           H  
ATOM   3097  O   TYR A 194       8.950  -6.734 -12.565  1.00 85.80           O  
ATOM   3098  CG  TYR A 194      11.488 -10.487 -12.757  1.00 85.80           C  
ATOM   3099  CD1 TYR A 194      11.221 -11.848 -12.993  1.00 85.80           C  
ATOM   3100  HD1 TYR A 194      10.246 -12.250 -12.759  1.00 85.80           H  
ATOM   3101  CD2 TYR A 194      12.781  -9.973 -12.987  1.00 85.80           C  
ATOM   3102  HD2 TYR A 194      12.993  -8.933 -12.786  1.00 85.80           H  
ATOM   3103  CE1 TYR A 194      12.232 -12.690 -13.495  1.00 85.80           C  
ATOM   3104  HE1 TYR A 194      12.047 -13.740 -13.664  1.00 85.80           H  
ATOM   3105  CE2 TYR A 194      13.801 -10.815 -13.468  1.00 85.80           C  
ATOM   3106  HE2 TYR A 194      14.792 -10.420 -13.635  1.00 85.80           H  
ATOM   3107  OH  TYR A 194      14.491 -12.988 -14.224  1.00 85.80           O  
ATOM   3108  HH  TYR A 194      15.355 -12.572 -14.198  1.00 85.80           H  
ATOM   3109  CZ  TYR A 194      13.522 -12.174 -13.731  1.00 85.80           C  
ATOM   3110  N   VAL A 195       7.334  -8.242 -12.972  1.00 85.22           N  
ATOM   3111  H   VAL A 195       7.119  -9.182 -13.271  1.00 85.22           H  
ATOM   3112  CA  VAL A 195       6.205  -7.409 -12.560  1.00 85.22           C  
ATOM   3113  HA  VAL A 195       6.583  -6.533 -12.033  1.00 85.22           H  
ATOM   3114  C   VAL A 195       5.321  -8.206 -11.607  1.00 85.22           C  
ATOM   3115  CB  VAL A 195       5.406  -6.898 -13.773  1.00 85.22           C  
ATOM   3116  HB  VAL A 195       5.022  -7.744 -14.343  1.00 85.22           H  
ATOM   3117  O   VAL A 195       4.615  -9.114 -12.035  1.00 85.22           O  
ATOM   3118  CG1 VAL A 195       4.219  -6.044 -13.318  1.00 85.22           C  
ATOM   3119 HG11 VAL A 195       4.571  -5.173 -12.766  1.00 85.22           H  
ATOM   3120 HG12 VAL A 195       3.550  -6.622 -12.680  1.00 85.22           H  
ATOM   3121 HG13 VAL A 195       3.648  -5.726 -14.191  1.00 85.22           H  
ATOM   3122  CG2 VAL A 195       6.278  -6.043 -14.706  1.00 85.22           C  
ATOM   3123 HG21 VAL A 195       5.663  -5.545 -15.456  1.00 85.22           H  
ATOM   3124 HG22 VAL A 195       7.008  -6.678 -15.209  1.00 85.22           H  
ATOM   3125 HG23 VAL A 195       6.810  -5.287 -14.129  1.00 85.22           H  
ATOM   3126  N   THR A 196       5.314  -7.869 -10.324  1.00 85.05           N  
ATOM   3127  H   THR A 196       5.897  -7.099 -10.026  1.00 85.05           H  
ATOM   3128  CA  THR A 196       4.335  -8.400  -9.364  1.00 85.05           C  
ATOM   3129  HA  THR A 196       3.979  -9.371  -9.707  1.00 85.05           H  
ATOM   3130  C   THR A 196       3.141  -7.460  -9.305  1.00 85.05           C  
ATOM   3131  CB  THR A 196       4.939  -8.594  -7.965  1.00 85.05           C  
ATOM   3132  HB  THR A 196       5.214  -7.619  -7.562  1.00 85.05           H  
ATOM   3133  O   THR A 196       3.307  -6.250  -9.180  1.00 85.05           O  
ATOM   3134  CG2 THR A 196       3.987  -9.274  -6.983  1.00 85.05           C  
ATOM   3135 HG21 THR A 196       3.091  -8.668  -6.845  1.00 85.05           H  
ATOM   3136 HG22 THR A 196       3.710 -10.268  -7.334  1.00 85.05           H  
ATOM   3137 HG23 THR A 196       4.484  -9.359  -6.017  1.00 85.05           H  
ATOM   3138  OG1 THR A 196       6.079  -9.414  -8.037  1.00 85.05           O  
ATOM   3139  HG1 THR A 196       6.575  -9.191  -7.246  1.00 85.05           H  
ATOM   3140  N   ALA A 197       1.927  -8.001  -9.383  1.00 84.08           N  
ATOM   3141  H   ALA A 197       1.855  -9.004  -9.482  1.00 84.08           H  
ATOM   3142  CA  ALA A 197       0.691  -7.260  -9.168  1.00 84.08           C  
ATOM   3143  HA  ALA A 197       0.918  -6.219  -8.940  1.00 84.08           H  
ATOM   3144  C   ALA A 197      -0.053  -7.849  -7.962  1.00 84.08           C  
ATOM   3145  CB  ALA A 197      -0.138  -7.280 -10.458  1.00 84.08           C  
ATOM   3146  HB1 ALA A 197      -1.052  -6.704 -10.313  1.00 84.08           H  
ATOM   3147  HB2 ALA A 197       0.438  -6.839 -11.272  1.00 84.08           H  
ATOM   3148  HB3 ALA A 197      -0.396  -8.308 -10.716  1.00 84.08           H  
ATOM   3149  O   ALA A 197      -0.527  -8.985  -7.997  1.00 84.08           O  
ATOM   3150  N   HIS A 198      -0.179  -7.067  -6.895  1.00 84.42           N  
ATOM   3151  H   HIS A 198       0.210  -6.136  -6.933  1.00 84.42           H  
ATOM   3152  CA  HIS A 198      -0.986  -7.412  -5.729  1.00 84.42           C  
ATOM   3153  HA  HIS A 198      -1.031  -8.496  -5.629  1.00 84.42           H  
ATOM   3154  C   HIS A 198      -2.393  -6.886  -5.968  1.00 84.42           C  
ATOM   3155  CB  HIS A 198      -0.390  -6.850  -4.435  1.00 84.42           C  
ATOM   3156  HB2 HIS A 198      -0.519  -5.767  -4.432  1.00 84.42           H  
ATOM   3157  HB3 HIS A 198      -0.946  -7.251  -3.588  1.00 84.42           H  
ATOM   3158  O   HIS A 198      -2.594  -5.688  -6.189  1.00 84.42           O  
ATOM   3159  CG  HIS A 198       1.070  -7.162  -4.252  1.00 84.42           C  
ATOM   3160  CD2 HIS A 198       2.102  -6.613  -4.962  1.00 84.42           C  
ATOM   3161  HD2 HIS A 198       2.028  -5.892  -5.763  1.00 84.42           H  
ATOM   3162  ND1 HIS A 198       1.628  -8.019  -3.328  1.00 84.42           N  
ATOM   3163  HD1 HIS A 198       1.136  -8.616  -2.679  1.00 84.42           H  
ATOM   3164  CE1 HIS A 198       2.965  -7.968  -3.472  1.00 84.42           C  
ATOM   3165  HE1 HIS A 198       3.690  -8.515  -2.887  1.00 84.42           H  
ATOM   3166  NE2 HIS A 198       3.283  -7.142  -4.474  1.00 84.42           N  
ATOM   3167  N   ILE A 199      -3.363  -7.793  -5.978  1.00 83.61           N  
ATOM   3168  H   ILE A 199      -3.131  -8.755  -5.778  1.00 83.61           H  
ATOM   3169  CA  ILE A 199      -4.704  -7.524  -6.478  1.00 83.61           C  
ATOM   3170  HA  ILE A 199      -4.779  -6.470  -6.748  1.00 83.61           H  
ATOM   3171  C   ILE A 199      -5.725  -7.772  -5.370  1.00 83.61           C  
ATOM   3172  CB  ILE A 199      -4.941  -8.330  -7.774  1.00 83.61           C  
ATOM   3173  HB  ILE A 199      -4.674  -9.372  -7.598  1.00 83.61           H  
ATOM   3174  O   ILE A 199      -5.861  -8.882  -4.861  1.00 83.61           O  
ATOM   3175  CG1 ILE A 199      -4.045  -7.752  -8.900  1.00 83.61           C  
ATOM   3176 HG12 ILE A 199      -4.353  -6.730  -9.122  1.00 83.61           H  
ATOM   3177 HG13 ILE A 199      -3.011  -7.719  -8.558  1.00 83.61           H  
ATOM   3178  CG2 ILE A 199      -6.421  -8.271  -8.174  1.00 83.61           C  
ATOM   3179 HG21 ILE A 199      -7.035  -8.766  -7.421  1.00 83.61           H  
ATOM   3180 HG22 ILE A 199      -6.583  -8.785  -9.121  1.00 83.61           H  
ATOM   3181 HG23 ILE A 199      -6.723  -7.226  -8.253  1.00 83.61           H  
ATOM   3182  CD1 ILE A 199      -4.042  -8.560 -10.200  1.00 83.61           C  
ATOM   3183 HD11 ILE A 199      -3.276  -8.162 -10.865  1.00 83.61           H  
ATOM   3184 HD12 ILE A 199      -5.011  -8.501 -10.695  1.00 83.61           H  
ATOM   3185 HD13 ILE A 199      -3.798  -9.600  -9.981  1.00 83.61           H  
ATOM   3186  N   GLU A 200      -6.471  -6.726  -5.025  1.00 83.43           N  
ATOM   3187  H   GLU A 200      -6.326  -5.863  -5.528  1.00 83.43           H  
ATOM   3188  CA  GLU A 200      -7.626  -6.802  -4.132  1.00 83.43           C  
ATOM   3189  HA  GLU A 200      -7.499  -7.639  -3.446  1.00 83.43           H  
ATOM   3190  C   GLU A 200      -8.910  -7.028  -4.934  1.00 83.43           C  
ATOM   3191  CB  GLU A 200      -7.764  -5.518  -3.302  1.00 83.43           C  
ATOM   3192  HB2 GLU A 200      -8.789  -5.436  -2.940  1.00 83.43           H  
ATOM   3193  HB3 GLU A 200      -7.565  -4.668  -3.955  1.00 83.43           H  
ATOM   3194  O   GLU A 200      -9.173  -6.359  -5.942  1.00 83.43           O  
ATOM   3195  CG  GLU A 200      -6.828  -5.453  -2.092  1.00 83.43           C  
ATOM   3196  HG2 GLU A 200      -5.827  -5.749  -2.407  1.00 83.43           H  
ATOM   3197  HG3 GLU A 200      -7.180  -6.158  -1.338  1.00 83.43           H  
ATOM   3198  CD  GLU A 200      -6.776  -4.037  -1.495  1.00 83.43           C  
ATOM   3199  OE1 GLU A 200      -5.668  -3.562  -1.169  1.00 83.43           O  
ATOM   3200  OE2 GLU A 200      -7.804  -3.316  -1.466  1.00 83.43           O  
ATOM   3201  N   THR A 201      -9.759  -7.931  -4.448  1.00 81.89           N  
ATOM   3202  H   THR A 201      -9.481  -8.460  -3.634  1.00 81.89           H  
ATOM   3203  CA  THR A 201     -11.115  -8.117  -4.980  1.00 81.89           C  
ATOM   3204  HA  THR A 201     -11.136  -7.817  -6.027  1.00 81.89           H  
ATOM   3205  C   THR A 201     -12.112  -7.256  -4.219  1.00 81.89           C  
ATOM   3206  CB  THR A 201     -11.559  -9.579  -4.916  1.00 81.89           C  
ATOM   3207  HB  THR A 201     -12.562  -9.646  -5.337  1.00 81.89           H  
ATOM   3208  O   THR A 201     -12.182  -7.339  -2.993  1.00 81.89           O  
ATOM   3209  CG2 THR A 201     -10.641 -10.485  -5.723  1.00 81.89           C  
ATOM   3210 HG21 THR A 201     -11.035 -11.501  -5.711  1.00 81.89           H  
ATOM   3211 HG22 THR A 201      -9.645 -10.490  -5.282  1.00 81.89           H  
ATOM   3212 HG23 THR A 201     -10.585 -10.123  -6.750  1.00 81.89           H  
ATOM   3213  OG1 THR A 201     -11.612 -10.062  -3.598  1.00 81.89           O  
ATOM   3214  HG1 THR A 201     -11.604  -9.311  -3.000  1.00 81.89           H  
ATOM   3215  N   LEU A 202     -12.926  -6.464  -4.920  1.00 79.93           N  
ATOM   3216  H   LEU A 202     -12.854  -6.451  -5.927  1.00 79.93           H  
ATOM   3217  CA  LEU A 202     -13.844  -5.517  -4.286  1.00 79.93           C  
ATOM   3218  HA  LEU A 202     -13.836  -5.676  -3.207  1.00 79.93           H  
ATOM   3219  C   LEU A 202     -15.299  -5.722  -4.741  1.00 79.93           C  
ATOM   3220  CB  LEU A 202     -13.347  -4.080  -4.533  1.00 79.93           C  
ATOM   3221  HB2 LEU A 202     -14.083  -3.395  -4.111  1.00 79.93           H  
ATOM   3222  HB3 LEU A 202     -13.304  -3.914  -5.609  1.00 79.93           H  
ATOM   3223  O   LEU A 202     -15.598  -5.848  -5.930  1.00 79.93           O  
ATOM   3224  CG  LEU A 202     -11.966  -3.718  -3.947  1.00 79.93           C  
ATOM   3225  HG  LEU A 202     -11.204  -4.372  -4.370  1.00 79.93           H  
ATOM   3226  CD1 LEU A 202     -11.633  -2.275  -4.327  1.00 79.93           C  
ATOM   3227 HD11 LEU A 202     -11.635  -2.178  -5.413  1.00 79.93           H  
ATOM   3228 HD12 LEU A 202     -10.637  -2.031  -3.956  1.00 79.93           H  
ATOM   3229 HD13 LEU A 202     -12.364  -1.591  -3.896  1.00 79.93           H  
ATOM   3230  CD2 LEU A 202     -11.916  -3.807  -2.420  1.00 79.93           C  
ATOM   3231 HD21 LEU A 202     -12.675  -3.163  -1.976  1.00 79.93           H  
ATOM   3232 HD22 LEU A 202     -10.928  -3.504  -2.074  1.00 79.93           H  
ATOM   3233 HD23 LEU A 202     -12.068  -4.838  -2.101  1.00 79.93           H  
ATOM   3234  N   ARG A 203     -16.229  -5.709  -3.773  1.00 78.12           N  
ATOM   3235  H   ARG A 203     -15.902  -5.644  -2.819  1.00 78.12           H  
ATOM   3236  CA  ARG A 203     -17.686  -5.687  -4.029  1.00 78.12           C  
ATOM   3237  HA  ARG A 203     -17.915  -6.357  -4.858  1.00 78.12           H  
ATOM   3238  C   ARG A 203     -18.177  -4.307  -4.477  1.00 78.12           C  
ATOM   3239  CB  ARG A 203     -18.478  -6.148  -2.794  1.00 78.12           C  
ATOM   3240  HB2 ARG A 203     -19.536  -5.974  -2.990  1.00 78.12           H  
ATOM   3241  HB3 ARG A 203     -18.193  -5.547  -1.930  1.00 78.12           H  
ATOM   3242  O   ARG A 203     -19.108  -4.221  -5.269  1.00 78.12           O  
ATOM   3243  CG  ARG A 203     -18.294  -7.638  -2.470  1.00 78.12           C  
ATOM   3244  HG2 ARG A 203     -18.508  -8.229  -3.360  1.00 78.12           H  
ATOM   3245  HG3 ARG A 203     -17.265  -7.821  -2.159  1.00 78.12           H  
ATOM   3246  CD  ARG A 203     -19.254  -8.049  -1.341  1.00 78.12           C  
ATOM   3247  HD2 ARG A 203     -20.277  -7.866  -1.668  1.00 78.12           H  
ATOM   3248  HD3 ARG A 203     -19.055  -7.425  -0.470  1.00 78.12           H  
ATOM   3249  NE  ARG A 203     -19.102  -9.471  -0.965  1.00 78.12           N  
ATOM   3250  HE  ARG A 203     -18.312  -9.969  -1.351  1.00 78.12           H  
ATOM   3251  NH1 ARG A 203     -20.893  -9.616   0.484  1.00 78.12           N  
ATOM   3252 HH11 ARG A 203     -21.120  -8.645   0.326  1.00 78.12           H  
ATOM   3253 HH12 ARG A 203     -21.413 -10.138   1.175  1.00 78.12           H  
ATOM   3254  NH2 ARG A 203     -19.603 -11.399   0.154  1.00 78.12           N  
ATOM   3255 HH21 ARG A 203     -18.807 -11.869  -0.253  1.00 78.12           H  
ATOM   3256 HH22 ARG A 203     -20.178 -11.898   0.817  1.00 78.12           H  
ATOM   3257  CZ  ARG A 203     -19.864 -10.150  -0.118  1.00 78.12           C  
ATOM   3258  N   THR A 204     -17.539  -3.245  -3.991  1.00 76.59           N  
ATOM   3259  H   THR A 204     -16.785  -3.394  -3.336  1.00 76.59           H  
ATOM   3260  CA  THR A 204     -17.824  -1.848  -4.340  1.00 76.59           C  
ATOM   3261  HA  THR A 204     -18.471  -1.833  -5.217  1.00 76.59           H  
ATOM   3262  C   THR A 204     -16.522  -1.121  -4.683  1.00 76.59           C  
ATOM   3263  CB  THR A 204     -18.549  -1.111  -3.200  1.00 76.59           C  
ATOM   3264  HB  THR A 204     -18.593  -0.048  -3.437  1.00 76.59           H  
ATOM   3265  O   THR A 204     -15.493  -1.391  -4.058  1.00 76.59           O  
ATOM   3266  CG2 THR A 204     -19.974  -1.622  -3.005  1.00 76.59           C  
ATOM   3267 HG21 THR A 204     -20.525  -1.544  -3.942  1.00 76.59           H  
ATOM   3268 HG22 THR A 204     -20.484  -1.021  -2.252  1.00 76.59           H  
ATOM   3269 HG23 THR A 204     -19.966  -2.664  -2.685  1.00 76.59           H  
ATOM   3270  OG1 THR A 204     -17.889  -1.282  -1.966  1.00 76.59           O  
ATOM   3271  HG1 THR A 204     -18.415  -0.827  -1.305  1.00 76.59           H  
ATOM   3272  N   PRO A 205     -16.523  -0.196  -5.657  1.00 77.46           N  
ATOM   3273  CA  PRO A 205     -15.340   0.587  -5.975  1.00 77.46           C  
ATOM   3274  HA  PRO A 205     -14.464  -0.057  -6.061  1.00 77.46           H  
ATOM   3275  C   PRO A 205     -15.120   1.610  -4.857  1.00 77.46           C  
ATOM   3276  CB  PRO A 205     -15.633   1.226  -7.334  1.00 77.46           C  
ATOM   3277  HB2 PRO A 205     -15.126   2.184  -7.458  1.00 77.46           H  
ATOM   3278  HB3 PRO A 205     -15.332   0.537  -8.123  1.00 77.46           H  
ATOM   3279  O   PRO A 205     -15.937   2.509  -4.658  1.00 77.46           O  
ATOM   3280  CG  PRO A 205     -17.157   1.379  -7.344  1.00 77.46           C  
ATOM   3281  HG2 PRO A 205     -17.445   2.333  -6.904  1.00 77.46           H  
ATOM   3282  HG3 PRO A 205     -17.560   1.292  -8.353  1.00 77.46           H  
ATOM   3283  CD  PRO A 205     -17.665   0.262  -6.434  1.00 77.46           C  
ATOM   3284  HD2 PRO A 205     -18.447   0.650  -5.782  1.00 77.46           H  
ATOM   3285  HD3 PRO A 205     -18.063  -0.553  -7.039  1.00 77.46           H  
ATOM   3286  N   LYS A 206     -14.025   1.465  -4.109  1.00 73.18           N  
ATOM   3287  H   LYS A 206     -13.405   0.693  -4.305  1.00 73.18           H  
ATOM   3288  CA  LYS A 206     -13.614   2.441  -3.095  1.00 73.18           C  
ATOM   3289  HA  LYS A 206     -14.489   2.991  -2.749  1.00 73.18           H  
ATOM   3290  C   LYS A 206     -12.658   3.460  -3.710  1.00 73.18           C  
ATOM   3291  CB  LYS A 206     -12.987   1.733  -1.883  1.00 73.18           C  
ATOM   3292  HB2 LYS A 206     -12.197   1.064  -2.223  1.00 73.18           H  
ATOM   3293  HB3 LYS A 206     -12.541   2.488  -1.235  1.00 73.18           H  
ATOM   3294  O   LYS A 206     -11.761   3.087  -4.465  1.00 73.18           O  
ATOM   3295  CG  LYS A 206     -14.020   0.932  -1.072  1.00 73.18           C  
ATOM   3296  HG2 LYS A 206     -14.848   1.589  -0.806  1.00 73.18           H  
ATOM   3297  HG3 LYS A 206     -14.404   0.109  -1.676  1.00 73.18           H  
ATOM   3298  CD  LYS A 206     -13.395   0.372   0.214  1.00 73.18           C  
ATOM   3299  HD2 LYS A 206     -12.959   1.198   0.777  1.00 73.18           H  
ATOM   3300  HD3 LYS A 206     -12.604  -0.332  -0.044  1.00 73.18           H  
ATOM   3301  CE  LYS A 206     -14.462  -0.323   1.072  1.00 73.18           C  
ATOM   3302  HE2 LYS A 206     -15.297   0.365   1.201  1.00 73.18           H  
ATOM   3303  HE3 LYS A 206     -14.831  -1.196   0.533  1.00 73.18           H  
ATOM   3304  NZ  LYS A 206     -13.930  -0.717   2.403  1.00 73.18           N  
ATOM   3305  HZ1 LYS A 206     -14.652  -1.128   2.978  1.00 73.18           H  
ATOM   3306  HZ2 LYS A 206     -13.173  -1.379   2.306  1.00 73.18           H  
ATOM   3307  HZ3 LYS A 206     -13.576   0.092   2.893  1.00 73.18           H  
ATOM   3308  N   LEU A 207     -12.828   4.730  -3.345  1.00 67.02           N  
ATOM   3309  H   LEU A 207     -13.585   4.937  -2.708  1.00 67.02           H  
ATOM   3310  CA  LEU A 207     -11.732   5.693  -3.403  1.00 67.02           C  
ATOM   3311  HA  LEU A 207     -11.242   5.635  -4.375  1.00 67.02           H  
ATOM   3312  C   LEU A 207     -10.714   5.304  -2.330  1.00 67.02           C  
ATOM   3313  CB  LEU A 207     -12.248   7.126  -3.162  1.00 67.02           C  
ATOM   3314  HB2 LEU A 207     -12.935   7.108  -2.316  1.00 67.02           H  
ATOM   3315  HB3 LEU A 207     -11.409   7.763  -2.881  1.00 67.02           H  
ATOM   3316  O   LEU A 207     -11.092   5.041  -1.190  1.00 67.02           O  
ATOM   3317  CG  LEU A 207     -12.947   7.758  -4.376  1.00 67.02           C  
ATOM   3318  HG  LEU A 207     -13.681   7.052  -4.767  1.00 67.02           H  
ATOM   3319  CD1 LEU A 207     -13.687   9.029  -3.962  1.00 67.02           C  
ATOM   3320 HD11 LEU A 207     -14.429   8.793  -3.199  1.00 67.02           H  
ATOM   3321 HD12 LEU A 207     -14.198   9.457  -4.824  1.00 67.02           H  
ATOM   3322 HD13 LEU A 207     -12.982   9.759  -3.563  1.00 67.02           H  
ATOM   3323  CD2 LEU A 207     -11.949   8.130  -5.478  1.00 67.02           C  
ATOM   3324 HD21 LEU A 207     -11.492   7.232  -5.896  1.00 67.02           H  
ATOM   3325 HD22 LEU A 207     -12.459   8.662  -6.280  1.00 67.02           H  
ATOM   3326 HD23 LEU A 207     -11.168   8.775  -5.075  1.00 67.02           H  
ATOM   3327  N   PHE A 208      -9.440   5.304  -2.698  1.00 66.01           N  
ATOM   3328  H   PHE A 208      -9.209   5.545  -3.651  1.00 66.01           H  
ATOM   3329  CA  PHE A 208      -8.317   5.214  -1.772  1.00 66.01           C  
ATOM   3330  HA  PHE A 208      -8.668   5.291  -0.743  1.00 66.01           H  
ATOM   3331  C   PHE A 208      -7.386   6.397  -2.064  1.00 66.01           C  
ATOM   3332  CB  PHE A 208      -7.583   3.875  -1.940  1.00 66.01           C  
ATOM   3333  HB2 PHE A 208      -7.164   3.848  -2.946  1.00 66.01           H  
ATOM   3334  HB3 PHE A 208      -6.746   3.851  -1.242  1.00 66.01           H  
ATOM   3335  O   PHE A 208      -7.291   6.847  -3.210  1.00 66.01           O  
ATOM   3336  CG  PHE A 208      -8.381   2.595  -1.787  1.00 66.01           C  
ATOM   3337  CD1 PHE A 208      -8.419   1.928  -0.549  1.00 66.01           C  
ATOM   3338  HD1 PHE A 208      -7.960   2.377   0.319  1.00 66.01           H  
ATOM   3339  CD2 PHE A 208      -8.975   2.000  -2.918  1.00 66.01           C  
ATOM   3340  HD2 PHE A 208      -8.947   2.505  -3.871  1.00 66.01           H  
ATOM   3341  CE1 PHE A 208      -9.022   0.660  -0.448  1.00 66.01           C  
ATOM   3342  HE1 PHE A 208      -9.020   0.141   0.499  1.00 66.01           H  
ATOM   3343  CE2 PHE A 208      -9.581   0.735  -2.816  1.00 66.01           C  
ATOM   3344  HE2 PHE A 208     -10.022   0.284  -3.693  1.00 66.01           H  
ATOM   3345  CZ  PHE A 208      -9.594   0.058  -1.583  1.00 66.01           C  
ATOM   3346  HZ  PHE A 208     -10.026  -0.929  -1.510  1.00 66.01           H  
ATOM   3347  N   LYS A 209      -6.699   6.916  -1.044  1.00 68.72           N  
ATOM   3348  H   LYS A 209      -6.797   6.491  -0.133  1.00 68.72           H  
ATOM   3349  CA  LYS A 209      -5.682   7.963  -1.217  1.00 68.72           C  
ATOM   3350  HA  LYS A 209      -6.120   8.790  -1.776  1.00 68.72           H  
ATOM   3351  C   LYS A 209      -4.505   7.404  -2.027  1.00 68.72           C  
ATOM   3352  CB  LYS A 209      -5.269   8.449   0.181  1.00 68.72           C  
ATOM   3353  HB2 LYS A 209      -6.168   8.714   0.738  1.00 68.72           H  
ATOM   3354  HB3 LYS A 209      -4.784   7.623   0.702  1.00 68.72           H  
ATOM   3355  O   LYS A 209      -4.131   6.251  -1.838  1.00 68.72           O  
ATOM   3356  CG  LYS A 209      -4.329   9.663   0.182  1.00 68.72           C  
ATOM   3357  HG2 LYS A 209      -4.824  10.516  -0.283  1.00 68.72           H  
ATOM   3358  HG3 LYS A 209      -3.424   9.425  -0.378  1.00 68.72           H  
ATOM   3359  CD  LYS A 209      -3.943  10.008   1.627  1.00 68.72           C  
ATOM   3360  HD2 LYS A 209      -3.550   9.108   2.102  1.00 68.72           H  
ATOM   3361  HD3 LYS A 209      -4.831  10.328   2.172  1.00 68.72           H  
ATOM   3362  CE  LYS A 209      -2.872  11.103   1.681  1.00 68.72           C  
ATOM   3363  HE2 LYS A 209      -3.294  12.031   1.296  1.00 68.72           H  
ATOM   3364  HE3 LYS A 209      -2.052  10.808   1.026  1.00 68.72           H  
ATOM   3365  NZ  LYS A 209      -2.367  11.288   3.068  1.00 68.72           N  
ATOM   3366  HZ1 LYS A 209      -1.645  11.993   3.111  1.00 68.72           H  
ATOM   3367  HZ2 LYS A 209      -3.112  11.541   3.701  1.00 68.72           H  
ATOM   3368  HZ3 LYS A 209      -1.961  10.431   3.415  1.00 68.72           H  
ATOM   3369  N   ASP A 210      -3.919   8.190  -2.926  1.00 63.40           N  
ATOM   3370  H   ASP A 210      -4.266   9.127  -3.072  1.00 63.40           H  
ATOM   3371  CA  ASP A 210      -2.659   7.801  -3.573  1.00 63.40           C  
ATOM   3372  HA  ASP A 210      -2.754   6.791  -3.971  1.00 63.40           H  
ATOM   3373  C   ASP A 210      -1.512   7.806  -2.550  1.00 63.40           C  
ATOM   3374  CB  ASP A 210      -2.318   8.745  -4.731  1.00 63.40           C  
ATOM   3375  HB2 ASP A 210      -1.275   8.590  -5.007  1.00 63.40           H  
ATOM   3376  HB3 ASP A 210      -2.418   9.776  -4.393  1.00 63.40           H  
ATOM   3377  O   ASP A 210      -1.392   8.732  -1.741  1.00 63.40           O  
ATOM   3378  CG  ASP A 210      -3.154   8.531  -5.991  1.00 63.40           C  
ATOM   3379  OD1 ASP A 210      -3.411   7.366  -6.367  1.00 63.40           O  
ATOM   3380  OD2 ASP A 210      -3.379   9.544  -6.695  1.00 63.40           O  
ATOM   3381  N   ILE A 211      -0.656   6.787  -2.609  1.00 67.56           N  
ATOM   3382  H   ILE A 211      -0.783   6.093  -3.332  1.00 67.56           H  
ATOM   3383  CA  ILE A 211       0.549   6.656  -1.783  1.00 67.56           C  
ATOM   3384  HA  ILE A 211       0.513   7.397  -0.984  1.00 67.56           H  
ATOM   3385  C   ILE A 211       1.782   7.020  -2.633  1.00 67.56           C  
ATOM   3386  CB  ILE A 211       0.544   5.262  -1.100  1.00 67.56           C  
ATOM   3387  HB  ILE A 211       0.304   4.514  -1.856  1.00 67.56           H  
ATOM   3388  O   ILE A 211       1.720   7.069  -3.864  1.00 67.56           O  
ATOM   3389  CG1 ILE A 211      -0.571   5.254  -0.019  1.00 67.56           C  
ATOM   3390 HG12 ILE A 211      -0.288   5.928   0.790  1.00 67.56           H  
ATOM   3391 HG13 ILE A 211      -1.498   5.632  -0.450  1.00 67.56           H  
ATOM   3392  CG2 ILE A 211       1.894   4.883  -0.461  1.00 67.56           C  
ATOM   3393 HG21 ILE A 211       2.182   5.610   0.298  1.00 67.56           H  
ATOM   3394 HG22 ILE A 211       2.666   4.813  -1.226  1.00 67.56           H  
ATOM   3395 HG23 ILE A 211       1.835   3.897  -0.002  1.00 67.56           H  
ATOM   3396  CD1 ILE A 211      -0.899   3.883   0.581  1.00 67.56           C  
ATOM   3397 HD11 ILE A 211      -0.038   3.466   1.104  1.00 67.56           H  
ATOM   3398 HD12 ILE A 211      -1.219   3.205  -0.210  1.00 67.56           H  
ATOM   3399 HD13 ILE A 211      -1.715   3.991   1.296  1.00 67.56           H  
ATOM   3400  N   ALA A 212       2.884   7.389  -1.975  1.00 71.97           N  
ATOM   3401  H   ALA A 212       2.908   7.269  -0.973  1.00 71.97           H  
ATOM   3402  CA  ALA A 212       4.124   7.765  -2.649  1.00 71.97           C  
ATOM   3403  HA  ALA A 212       3.891   8.529  -3.391  1.00 71.97           H  
ATOM   3404  C   ALA A 212       4.754   6.575  -3.394  1.00 71.97           C  
ATOM   3405  CB  ALA A 212       5.091   8.375  -1.628  1.00 71.97           C  
ATOM   3406  HB1 ALA A 212       5.357   7.630  -0.878  1.00 71.97           H  
ATOM   3407  HB2 ALA A 212       4.629   9.234  -1.142  1.00 71.97           H  
ATOM   3408  HB3 ALA A 212       6.000   8.703  -2.133  1.00 71.97           H  
ATOM   3409  O   ALA A 212       4.589   5.420  -3.009  1.00 71.97           O  
ATOM   3410  N   ILE A 213       5.508   6.879  -4.449  1.00 73.84           N  
ATOM   3411  H   ILE A 213       5.719   7.851  -4.624  1.00 73.84           H  
ATOM   3412  CA  ILE A 213       6.248   5.877  -5.219  1.00 73.84           C  
ATOM   3413  HA  ILE A 213       5.692   4.940  -5.240  1.00 73.84           H  
ATOM   3414  C   ILE A 213       7.584   5.637  -4.520  1.00 73.84           C  
ATOM   3415  CB  ILE A 213       6.449   6.366  -6.665  1.00 73.84           C  
ATOM   3416  HB  ILE A 213       6.976   7.319  -6.613  1.00 73.84           H  
ATOM   3417  O   ILE A 213       8.305   6.592  -4.222  1.00 73.84           O  
ATOM   3418  CG1 ILE A 213       5.095   6.605  -7.372  1.00 73.84           C  
ATOM   3419 HG12 ILE A 213       4.574   5.657  -7.506  1.00 73.84           H  
ATOM   3420 HG13 ILE A 213       4.468   7.250  -6.756  1.00 73.84           H  
ATOM   3421  CG2 ILE A 213       7.313   5.390  -7.479  1.00 73.84           C  
ATOM   3422 HG21 ILE A 213       6.796   4.440  -7.615  1.00 73.84           H  
ATOM   3423 HG22 ILE A 213       8.269   5.204  -6.989  1.00 73.84           H  
ATOM   3424 HG23 ILE A 213       7.540   5.836  -8.448  1.00 73.84           H  
ATOM   3425  CD1 ILE A 213       5.250   7.299  -8.728  1.00 73.84           C  
ATOM   3426 HD11 ILE A 213       5.650   6.604  -9.467  1.00 73.84           H  
ATOM   3427 HD12 ILE A 213       4.272   7.651  -9.057  1.00 73.84           H  
ATOM   3428 HD13 ILE A 213       5.913   8.159  -8.636  1.00 73.84           H  
ATOM   3429  N   GLN A 214       7.946   4.375  -4.313  1.00 77.84           N  
ATOM   3430  H   GLN A 214       7.333   3.630  -4.613  1.00 77.84           H  
ATOM   3431  CA  GLN A 214       9.273   3.994  -3.839  1.00 77.84           C  
ATOM   3432  HA  GLN A 214       9.805   4.873  -3.476  1.00 77.84           H  
ATOM   3433  C   GLN A 214      10.081   3.430  -5.010  1.00 77.84           C  
ATOM   3434  CB  GLN A 214       9.150   3.022  -2.660  1.00 77.84           C  
ATOM   3435  HB2 GLN A 214       8.532   2.174  -2.955  1.00 77.84           H  
ATOM   3436  HB3 GLN A 214      10.142   2.657  -2.395  1.00 77.84           H  
ATOM   3437  O   GLN A 214       9.569   2.695  -5.855  1.00 77.84           O  
ATOM   3438  CG  GLN A 214       8.526   3.709  -1.430  1.00 77.84           C  
ATOM   3439  HG2 GLN A 214       7.535   4.088  -1.681  1.00 77.84           H  
ATOM   3440  HG3 GLN A 214       9.152   4.551  -1.137  1.00 77.84           H  
ATOM   3441  CD  GLN A 214       8.379   2.773  -0.234  1.00 77.84           C  
ATOM   3442  NE2 GLN A 214       7.980   3.273   0.915  1.00 77.84           N  
ATOM   3443 HE21 GLN A 214       7.776   4.257   1.018  1.00 77.84           H  
ATOM   3444 HE22 GLN A 214       7.916   2.600   1.665  1.00 77.84           H  
ATOM   3445  OE1 GLN A 214       8.612   1.582  -0.295  1.00 77.84           O  
ATOM   3446  N   SER A 215      11.347   3.819  -5.122  1.00 76.80           N  
ATOM   3447  H   SER A 215      11.720   4.474  -4.450  1.00 76.80           H  
ATOM   3448  CA  SER A 215      12.253   3.314  -6.156  1.00 76.80           C  
ATOM   3449  HA  SER A 215      11.865   2.384  -6.570  1.00 76.80           H  
ATOM   3450  C   SER A 215      13.605   3.001  -5.543  1.00 76.80           C  
ATOM   3451  CB  SER A 215      12.373   4.317  -7.301  1.00 76.80           C  
ATOM   3452  HB2 SER A 215      13.162   4.007  -7.986  1.00 76.80           H  
ATOM   3453  HB3 SER A 215      12.608   5.305  -6.905  1.00 76.80           H  
ATOM   3454  O   SER A 215      14.275   3.879  -5.007  1.00 76.80           O  
ATOM   3455  OG  SER A 215      11.133   4.342  -7.987  1.00 76.80           O  
ATOM   3456  HG  SER A 215      10.458   4.108  -7.346  1.00 76.80           H  
ATOM   3457  N   ILE A 216      13.981   1.732  -5.616  1.00 80.52           N  
ATOM   3458  H   ILE A 216      13.374   1.076  -6.087  1.00 80.52           H  
ATOM   3459  CA  ILE A 216      15.190   1.170  -5.034  1.00 80.52           C  
ATOM   3460  HA  ILE A 216      15.686   1.913  -4.409  1.00 80.52           H  
ATOM   3461  C   ILE A 216      16.113   0.808  -6.196  1.00 80.52           C  
ATOM   3462  CB  ILE A 216      14.831  -0.041  -4.142  1.00 80.52           C  
ATOM   3463  HB  ILE A 216      14.369  -0.805  -4.767  1.00 80.52           H  
ATOM   3464  O   ILE A 216      15.836  -0.116  -6.959  1.00 80.52           O  
ATOM   3465  CG1 ILE A 216      13.817   0.347  -3.034  1.00 80.52           C  
ATOM   3466 HG12 ILE A 216      14.270   1.079  -2.366  1.00 80.52           H  
ATOM   3467 HG13 ILE A 216      12.938   0.805  -3.487  1.00 80.52           H  
ATOM   3468  CG2 ILE A 216      16.116  -0.626  -3.533  1.00 80.52           C  
ATOM   3469 HG21 ILE A 216      16.579   0.101  -2.866  1.00 80.52           H  
ATOM   3470 HG22 ILE A 216      15.887  -1.534  -2.975  1.00 80.52           H  
ATOM   3471 HG23 ILE A 216      16.827  -0.901  -4.312  1.00 80.52           H  
ATOM   3472  CD1 ILE A 216      13.308  -0.835  -2.200  1.00 80.52           C  
ATOM   3473 HD11 ILE A 216      14.113  -1.252  -1.594  1.00 80.52           H  
ATOM   3474 HD12 ILE A 216      12.903  -1.606  -2.856  1.00 80.52           H  
ATOM   3475 HD13 ILE A 216      12.518  -0.490  -1.533  1.00 80.52           H  
ATOM   3476  N   TYR A 217      17.197   1.557  -6.358  1.00 76.97           N  
ATOM   3477  H   TYR A 217      17.381   2.288  -5.686  1.00 76.97           H  
ATOM   3478  CA  TYR A 217      18.242   1.249  -7.328  1.00 76.97           C  
ATOM   3479  HA  TYR A 217      17.801   0.752  -8.192  1.00 76.97           H  
ATOM   3480  C   TYR A 217      19.239   0.287  -6.687  1.00 76.97           C  
ATOM   3481  CB  TYR A 217      18.906   2.536  -7.832  1.00 76.97           C  
ATOM   3482  HB2 TYR A 217      19.713   2.268  -8.514  1.00 76.97           H  
ATOM   3483  HB3 TYR A 217      19.351   3.064  -6.988  1.00 76.97           H  
ATOM   3484  O   TYR A 217      19.737   0.540  -5.588  1.00 76.97           O  
ATOM   3485  CG  TYR A 217      17.942   3.461  -8.552  1.00 76.97           C  
ATOM   3486  CD1 TYR A 217      17.735   3.339  -9.941  1.00 76.97           C  
ATOM   3487  HD1 TYR A 217      18.295   2.605 -10.502  1.00 76.97           H  
ATOM   3488  CD2 TYR A 217      17.214   4.415  -7.817  1.00 76.97           C  
ATOM   3489  HD2 TYR A 217      17.366   4.501  -6.751  1.00 76.97           H  
ATOM   3490  CE1 TYR A 217      16.802   4.169 -10.596  1.00 76.97           C  
ATOM   3491  HE1 TYR A 217      16.649   4.065 -11.660  1.00 76.97           H  
ATOM   3492  CE2 TYR A 217      16.277   5.238  -8.463  1.00 76.97           C  
ATOM   3493  HE2 TYR A 217      15.712   5.958  -7.891  1.00 76.97           H  
ATOM   3494  OH  TYR A 217      15.153   5.933 -10.453  1.00 76.97           O  
ATOM   3495  HH  TYR A 217      15.106   5.798 -11.403  1.00 76.97           H  
ATOM   3496  CZ  TYR A 217      16.070   5.125  -9.853  1.00 76.97           C  
ATOM   3497  N   ILE A 218      19.522  -0.812  -7.380  1.00 76.07           N  
ATOM   3498  H   ILE A 218      19.125  -0.924  -8.302  1.00 76.07           H  
ATOM   3499  CA  ILE A 218      20.484  -1.824  -6.957  1.00 76.07           C  
ATOM   3500  HA  ILE A 218      20.661  -1.731  -5.885  1.00 76.07           H  
ATOM   3501  C   ILE A 218      21.796  -1.501  -7.676  1.00 76.07           C  
ATOM   3502  CB  ILE A 218      19.917  -3.242  -7.188  1.00 76.07           C  
ATOM   3503  HB  ILE A 218      19.652  -3.346  -8.241  1.00 76.07           H  
ATOM   3504  O   ILE A 218      21.964  -1.747  -8.873  1.00 76.07           O  
ATOM   3505  CG1 ILE A 218      18.640  -3.441  -6.330  1.00 76.07           C  
ATOM   3506 HG12 ILE A 218      17.943  -2.623  -6.512  1.00 76.07           H  
ATOM   3507 HG13 ILE A 218      18.912  -3.414  -5.274  1.00 76.07           H  
ATOM   3508  CG2 ILE A 218      20.980  -4.296  -6.837  1.00 76.07           C  
ATOM   3509 HG21 ILE A 218      20.612  -5.300  -7.052  1.00 76.07           H  
ATOM   3510 HG22 ILE A 218      21.249  -4.230  -5.783  1.00 76.07           H  
ATOM   3511 HG23 ILE A 218      21.876  -4.143  -7.438  1.00 76.07           H  
ATOM   3512  CD1 ILE A 218      17.871  -4.738  -6.606  1.00 76.07           C  
ATOM   3513 HD11 ILE A 218      16.984  -4.770  -5.974  1.00 76.07           H  
ATOM   3514 HD12 ILE A 218      18.487  -5.609  -6.382  1.00 76.07           H  
ATOM   3515 HD13 ILE A 218      17.556  -4.764  -7.649  1.00 76.07           H  
ATOM   3516  N   ALA A 219      22.692  -0.848  -6.940  1.00 66.21           N  
ATOM   3517  H   ALA A 219      22.496  -0.761  -5.953  1.00 66.21           H  
ATOM   3518  CA  ALA A 219      24.024  -0.473  -7.388  1.00 66.21           C  
ATOM   3519  HA  ALA A 219      23.957  -0.101  -8.411  1.00 66.21           H  
ATOM   3520  C   ALA A 219      24.963  -1.690  -7.390  1.00 66.21           C  
ATOM   3521  CB  ALA A 219      24.533   0.664  -6.493  1.00 66.21           C  
ATOM   3522  HB1 ALA A 219      23.838   1.503  -6.527  1.00 66.21           H  
ATOM   3523  HB2 ALA A 219      25.514   0.996  -6.832  1.00 66.21           H  
ATOM   3524  HB3 ALA A 219      24.618   0.312  -5.465  1.00 66.21           H  
ATOM   3525  O   ALA A 219      24.650  -2.728  -6.814  1.00 66.21           O  
ATOM   3526  N   ASN A 220      26.113  -1.562  -8.053  1.00 59.23           N  
ATOM   3527  H   ASN A 220      26.352  -0.644  -8.397  1.00 59.23           H  
ATOM   3528  CA  ASN A 220      27.174  -2.577  -8.159  1.00 59.23           C  
ATOM   3529  HA  ASN A 220      27.891  -2.192  -8.883  1.00 59.23           H  
ATOM   3530  C   ASN A 220      26.769  -3.949  -8.744  1.00 59.23           C  
ATOM   3531  CB  ASN A 220      27.951  -2.675  -6.836  1.00 59.23           C  
ATOM   3532  HB2 ASN A 220      28.749  -3.408  -6.955  1.00 59.23           H  
ATOM   3533  HB3 ASN A 220      27.300  -3.041  -6.042  1.00 59.23           H  
ATOM   3534  O   ASN A 220      27.623  -4.817  -8.901  1.00 59.23           O  
ATOM   3535  CG  ASN A 220      28.612  -1.377  -6.404  1.00 59.23           C  
ATOM   3536  ND2 ASN A 220      29.331  -1.398  -5.312  1.00 59.23           N  
ATOM   3537 HD21 ASN A 220      29.807  -0.558  -5.014  1.00 59.23           H  
ATOM   3538 HD22 ASN A 220      29.373  -2.243  -4.761  1.00 59.23           H  
ATOM   3539  OD1 ASN A 220      28.518  -0.336  -7.047  1.00 59.23           O  
ATOM   3540  N   PHE A 221      25.520  -4.129  -9.186  1.00 61.88           N  
ATOM   3541  H   PHE A 221      24.822  -3.440  -8.944  1.00 61.88           H  
ATOM   3542  CA  PHE A 221      25.120  -5.276  -9.995  1.00 61.88           C  
ATOM   3543  HA  PHE A 221      25.443  -6.186  -9.489  1.00 61.88           H  
ATOM   3544  C   PHE A 221      25.814  -5.222 -11.367  1.00 61.88           C  
ATOM   3545  CB  PHE A 221      23.586  -5.316 -10.108  1.00 61.88           C  
ATOM   3546  HB2 PHE A 221      23.236  -4.462 -10.688  1.00 61.88           H  
ATOM   3547  HB3 PHE A 221      23.163  -5.222  -9.108  1.00 61.88           H  
ATOM   3548  O   PHE A 221      25.311  -4.599 -12.306  1.00 61.88           O  
ATOM   3549  CG  PHE A 221      23.055  -6.599 -10.721  1.00 61.88           C  
ATOM   3550  CD1 PHE A 221      22.791  -6.686 -12.102  1.00 61.88           C  
ATOM   3551  HD1 PHE A 221      22.975  -5.832 -12.738  1.00 61.88           H  
ATOM   3552  CD2 PHE A 221      22.835  -7.719  -9.898  1.00 61.88           C  
ATOM   3553  HD2 PHE A 221      23.041  -7.662  -8.840  1.00 61.88           H  
ATOM   3554  CE1 PHE A 221      22.303  -7.884 -12.656  1.00 61.88           C  
ATOM   3555  HE1 PHE A 221      22.104  -7.943 -13.716  1.00 61.88           H  
ATOM   3556  CE2 PHE A 221      22.346  -8.917 -10.449  1.00 61.88           C  
ATOM   3557  HE2 PHE A 221      22.182  -9.771  -9.809  1.00 61.88           H  
ATOM   3558  CZ  PHE A 221      22.078  -9.000 -11.827  1.00 61.88           C  
ATOM   3559  HZ  PHE A 221      21.706  -9.923 -12.247  1.00 61.88           H  
ATOM   3560  N   GLU A 222      26.983  -5.857 -11.498  1.00 57.19           N  
ATOM   3561  H   GLU A 222      27.420  -6.235 -10.670  1.00 57.19           H  
ATOM   3562  CA  GLU A 222      27.585  -6.110 -12.809  1.00 57.19           C  
ATOM   3563  HA  GLU A 222      27.773  -5.153 -13.296  1.00 57.19           H  
ATOM   3564  C   GLU A 222      26.611  -6.947 -13.660  1.00 57.19           C  
ATOM   3565  CB  GLU A 222      28.919  -6.873 -12.720  1.00 57.19           C  
ATOM   3566  HB2 GLU A 222      29.078  -7.324 -13.700  1.00 57.19           H  
ATOM   3567  HB3 GLU A 222      28.838  -7.683 -11.995  1.00 57.19           H  
ATOM   3568  O   GLU A 222      26.261  -8.063 -13.262  1.00 57.19           O  
ATOM   3569  CG  GLU A 222      30.165  -6.025 -12.412  1.00 57.19           C  
ATOM   3570  HG2 GLU A 222      30.252  -5.874 -11.336  1.00 57.19           H  
ATOM   3571  HG3 GLU A 222      30.054  -5.052 -12.891  1.00 57.19           H  
ATOM   3572  CD  GLU A 222      31.431  -6.709 -12.965  1.00 57.19           C  
ATOM   3573  OE1 GLU A 222      32.299  -6.033 -13.573  1.00 57.19           O  
ATOM   3574  OE2 GLU A 222      31.518  -7.960 -12.974  1.00 57.19           O  
ATOM   3575  N   PRO A 223      26.204  -6.487 -14.861  1.00 57.78           N  
ATOM   3576  CA  PRO A 223      25.412  -7.306 -15.770  1.00 57.78           C  
ATOM   3577  HA  PRO A 223      24.462  -7.540 -15.289  1.00 57.78           H  
ATOM   3578  C   PRO A 223      26.174  -8.591 -16.095  1.00 57.78           C  
ATOM   3579  CB  PRO A 223      25.152  -6.433 -17.005  1.00 57.78           C  
ATOM   3580  HB2 PRO A 223      24.170  -6.626 -17.439  1.00 57.78           H  
ATOM   3581  HB3 PRO A 223      25.931  -6.575 -17.754  1.00 57.78           H  
ATOM   3582  O   PRO A 223      27.254  -8.543 -16.692  1.00 57.78           O  
ATOM   3583  CG  PRO A 223      25.252  -5.016 -16.444  1.00 57.78           C  
ATOM   3584  HG2 PRO A 223      25.500  -4.284 -17.213  1.00 57.78           H  
ATOM   3585  HG3 PRO A 223      24.318  -4.750 -15.948  1.00 57.78           H  
ATOM   3586  CD  PRO A 223      26.365  -5.151 -15.408  1.00 57.78           C  
ATOM   3587  HD2 PRO A 223      27.339  -5.070 -15.893  1.00 57.78           H  
ATOM   3588  HD3 PRO A 223      26.254  -4.379 -14.647  1.00 57.78           H  
ATOM   3589  N   ALA A 224      25.629  -9.738 -15.676  1.00 56.02           N  
ATOM   3590  H   ALA A 224      24.813  -9.665 -15.084  1.00 56.02           H  
ATOM   3591  CA  ALA A 224      26.348 -11.008 -15.682  1.00 56.02           C  
ATOM   3592  HA  ALA A 224      27.159 -10.929 -14.958  1.00 56.02           H  
ATOM   3593  C   ALA A 224      26.947 -11.306 -17.067  1.00 56.02           C  
ATOM   3594  CB  ALA A 224      25.409 -12.127 -15.217  1.00 56.02           C  
ATOM   3595  HB1 ALA A 224      24.993 -11.878 -14.241  1.00 56.02           H  
ATOM   3596  HB2 ALA A 224      25.964 -13.062 -15.131  1.00 56.02           H  
ATOM   3597  HB3 ALA A 224      24.603 -12.255 -15.938  1.00 56.02           H  
ATOM   3598  O   ALA A 224      26.226 -11.601 -18.026  1.00 56.02           O  
ATOM   3599  N   LYS A 225      28.285 -11.277 -17.150  1.00 54.30           N  
ATOM   3600  H   LYS A 225      28.760 -10.976 -16.311  1.00 54.30           H  
ATOM   3601  CA  LYS A 225      29.089 -11.313 -18.392  1.00 54.30           C  
ATOM   3602  HA  LYS A 225      28.823 -10.442 -18.989  1.00 54.30           H  
ATOM   3603  C   LYS A 225      28.814 -12.533 -19.295  1.00 54.30           C  
ATOM   3604  CB  LYS A 225      30.581 -11.194 -17.996  1.00 54.30           C  
ATOM   3605  HB2 LYS A 225      30.804 -11.935 -17.228  1.00 54.30           H  
ATOM   3606  HB3 LYS A 225      31.209 -11.410 -18.861  1.00 54.30           H  
ATOM   3607  O   LYS A 225      29.209 -12.542 -20.462  1.00 54.30           O  
ATOM   3608  CG  LYS A 225      30.935  -9.780 -17.479  1.00 54.30           C  
ATOM   3609  HG2 LYS A 225      30.120  -9.405 -16.860  1.00 54.30           H  
ATOM   3610  HG3 LYS A 225      31.036  -9.112 -18.334  1.00 54.30           H  
ATOM   3611  CD  LYS A 225      32.219  -9.722 -16.630  1.00 54.30           C  
ATOM   3612  HD2 LYS A 225      32.071 -10.342 -15.745  1.00 54.30           H  
ATOM   3613  HD3 LYS A 225      33.067 -10.106 -17.196  1.00 54.30           H  
ATOM   3614  CE  LYS A 225      32.483  -8.268 -16.200  1.00 54.30           C  
ATOM   3615  HE2 LYS A 225      32.996  -7.733 -16.999  1.00 54.30           H  
ATOM   3616  HE3 LYS A 225      31.521  -7.783 -16.038  1.00 54.30           H  
ATOM   3617  NZ  LYS A 225      33.239  -8.162 -14.930  1.00 54.30           N  
ATOM   3618  HZ1 LYS A 225      34.167  -8.561 -14.923  1.00 54.30           H  
ATOM   3619  HZ2 LYS A 225      32.689  -8.534 -14.169  1.00 54.30           H  
ATOM   3620  HZ3 LYS A 225      33.243  -7.209 -14.596  1.00 54.30           H  
ATOM   3621  N   HIS A 226      28.088 -13.530 -18.781  1.00 40.77           N  
ATOM   3622  H   HIS A 226      27.779 -13.401 -17.828  1.00 40.77           H  
ATOM   3623  CA  HIS A 226      27.754 -14.794 -19.437  1.00 40.77           C  
ATOM   3624  HA  HIS A 226      28.189 -14.779 -20.436  1.00 40.77           H  
ATOM   3625  C   HIS A 226      26.246 -15.048 -19.663  1.00 40.77           C  
ATOM   3626  CB  HIS A 226      28.456 -15.926 -18.671  1.00 40.77           C  
ATOM   3627  HB2 HIS A 226      28.073 -15.974 -17.652  1.00 40.77           H  
ATOM   3628  HB3 HIS A 226      28.250 -16.879 -19.158  1.00 40.77           H  
ATOM   3629  O   HIS A 226      25.901 -16.082 -20.233  1.00 40.77           O  
ATOM   3630  CG  HIS A 226      29.951 -15.715 -18.641  1.00 40.77           C  
ATOM   3631  CD2 HIS A 226      30.686 -15.208 -17.601  1.00 40.77           C  
ATOM   3632  HD2 HIS A 226      30.314 -14.953 -16.620  1.00 40.77           H  
ATOM   3633  ND1 HIS A 226      30.803 -15.839 -19.715  1.00 40.77           N  
ATOM   3634  HD1 HIS A 226      30.569 -16.212 -20.624  1.00 40.77           H  
ATOM   3635  CE1 HIS A 226      32.019 -15.415 -19.334  1.00 40.77           C  
ATOM   3636  HE1 HIS A 226      32.902 -15.404 -19.956  1.00 40.77           H  
ATOM   3637  NE2 HIS A 226      31.991 -15.006 -18.059  1.00 40.77           N  
ATOM   3638  N   MET A 227      25.332 -14.115 -19.346  1.00 50.32           N  
ATOM   3639  H   MET A 227      25.640 -13.254 -18.916  1.00 50.32           H  
ATOM   3640  CA  MET A 227      23.875 -14.295 -19.565  1.00 50.32           C  
ATOM   3641  HA  MET A 227      23.661 -15.321 -19.267  1.00 50.32           H  
ATOM   3642  C   MET A 227      23.413 -14.269 -21.046  1.00 50.32           C  
ATOM   3643  CB  MET A 227      23.036 -13.384 -18.631  1.00 50.32           C  
ATOM   3644  HB2 MET A 227      23.613 -12.516 -18.312  1.00 50.32           H  
ATOM   3645  HB3 MET A 227      22.156 -13.015 -19.157  1.00 50.32           H  
ATOM   3646  O   MET A 227      22.228 -14.146 -21.340  1.00 50.32           O  
ATOM   3647  CG  MET A 227      22.544 -14.167 -17.402  1.00 50.32           C  
ATOM   3648  HG2 MET A 227      23.363 -14.291 -16.693  1.00 50.32           H  
ATOM   3649  HG3 MET A 227      22.244 -15.161 -17.734  1.00 50.32           H  
ATOM   3650  SD  MET A 227      21.091 -13.486 -16.553  1.00 50.32           S  
ATOM   3651  CE  MET A 227      21.844 -12.616 -15.150  1.00 50.32           C  
ATOM   3652  HE1 MET A 227      21.059 -12.215 -14.510  1.00 50.32           H  
ATOM   3653  HE2 MET A 227      22.461 -11.792 -15.509  1.00 50.32           H  
ATOM   3654  HE3 MET A 227      22.455 -13.307 -14.570  1.00 50.32           H  
ATOM   3655  N   LYS A 228      24.323 -14.483 -22.009  1.00 48.87           N  
ATOM   3656  H   LYS A 228      25.266 -14.669 -21.699  1.00 48.87           H  
ATOM   3657  CA  LYS A 228      23.996 -14.681 -23.438  1.00 48.87           C  
ATOM   3658  HA  LYS A 228      23.329 -13.880 -23.757  1.00 48.87           H  
ATOM   3659  C   LYS A 228      23.234 -15.985 -23.721  1.00 48.87           C  
ATOM   3660  CB  LYS A 228      25.281 -14.632 -24.282  1.00 48.87           C  
ATOM   3661  HB2 LYS A 228      26.009 -15.339 -23.885  1.00 48.87           H  
ATOM   3662  HB3 LYS A 228      25.037 -14.928 -25.302  1.00 48.87           H  
ATOM   3663  O   LYS A 228      22.618 -16.121 -24.777  1.00 48.87           O  
ATOM   3664  CG  LYS A 228      25.885 -13.222 -24.319  1.00 48.87           C  
ATOM   3665  HG2 LYS A 228      25.122 -12.520 -24.657  1.00 48.87           H  
ATOM   3666  HG3 LYS A 228      26.209 -12.934 -23.319  1.00 48.87           H  
ATOM   3667  CD  LYS A 228      27.081 -13.156 -25.276  1.00 48.87           C  
ATOM   3668  HD2 LYS A 228      26.768 -13.491 -26.266  1.00 48.87           H  
ATOM   3669  HD3 LYS A 228      27.873 -13.807 -24.907  1.00 48.87           H  
ATOM   3670  CE  LYS A 228      27.579 -11.710 -25.353  1.00 48.87           C  
ATOM   3671  HE2 LYS A 228      26.753 -11.075 -25.673  1.00 48.87           H  
ATOM   3672  HE3 LYS A 228      27.870 -11.390 -24.353  1.00 48.87           H  
ATOM   3673  NZ  LYS A 228      28.721 -11.572 -26.289  1.00 48.87           N  
ATOM   3674  HZ1 LYS A 228      29.025 -10.610 -26.324  1.00 48.87           H  
ATOM   3675  HZ2 LYS A 228      29.497 -12.141 -25.980  1.00 48.87           H  
ATOM   3676  HZ3 LYS A 228      28.451 -11.859 -27.219  1.00 48.87           H  
ATOM   3677  N   ASN A 229      23.269 -16.949 -22.802  1.00 50.98           N  
ATOM   3678  H   ASN A 229      23.779 -16.774 -21.948  1.00 50.98           H  
ATOM   3679  CA  ASN A 229      22.591 -18.231 -22.966  1.00 50.98           C  
ATOM   3680  HA  ASN A 229      22.684 -18.545 -24.006  1.00 50.98           H  
ATOM   3681  C   ASN A 229      21.090 -18.116 -22.658  1.00 50.98           C  
ATOM   3682  CB  ASN A 229      23.292 -19.290 -22.092  1.00 50.98           C  
ATOM   3683  HB2 ASN A 229      22.655 -20.171 -22.009  1.00 50.98           H  
ATOM   3684  HB3 ASN A 229      23.446 -18.896 -21.087  1.00 50.98           H  
ATOM   3685  O   ASN A 229      20.696 -18.060 -21.493  1.00 50.98           O  
ATOM   3686  CG  ASN A 229      24.621 -19.753 -22.666  1.00 50.98           C  
ATOM   3687  ND2 ASN A 229      25.432 -20.420 -21.881  1.00 50.98           N  
ATOM   3688 HD21 ASN A 229      25.206 -20.580 -20.910  1.00 50.98           H  
ATOM   3689 HD22 ASN A 229      26.304 -20.727 -22.289  1.00 50.98           H  
ATOM   3690  OD1 ASN A 229      24.934 -19.550 -23.826  1.00 50.98           O  
ATOM   3691  N   LYS A 230      20.250 -18.210 -23.704  1.00 51.33           N  
ATOM   3692  H   LYS A 230      20.665 -18.162 -24.624  1.00 51.33           H  
ATOM   3693  CA  LYS A 230      18.779 -18.370 -23.604  1.00 51.33           C  
ATOM   3694  HA  LYS A 230      18.318 -17.418 -23.342  1.00 51.33           H  
ATOM   3695  C   LYS A 230      18.340 -19.371 -22.529  1.00 51.33           C  
ATOM   3696  CB  LYS A 230      18.206 -18.890 -24.932  1.00 51.33           C  
ATOM   3697  HB2 LYS A 230      18.887 -19.626 -25.359  1.00 51.33           H  
ATOM   3698  HB3 LYS A 230      17.271 -19.406 -24.716  1.00 51.33           H  
ATOM   3699  O   LYS A 230      17.314 -19.150 -21.896  1.00 51.33           O  
ATOM   3700  CG  LYS A 230      17.890 -17.807 -25.969  1.00 51.33           C  
ATOM   3701  HG2 LYS A 230      17.197 -17.083 -25.540  1.00 51.33           H  
ATOM   3702  HG3 LYS A 230      18.805 -17.302 -26.281  1.00 51.33           H  
ATOM   3703  CD  LYS A 230      17.234 -18.510 -27.163  1.00 51.33           C  
ATOM   3704  HD2 LYS A 230      17.965 -19.176 -27.622  1.00 51.33           H  
ATOM   3705  HD3 LYS A 230      16.403 -19.115 -26.801  1.00 51.33           H  
ATOM   3706  CE  LYS A 230      16.703 -17.533 -28.209  1.00 51.33           C  
ATOM   3707  HE2 LYS A 230      17.533 -16.938 -28.592  1.00 51.33           H  
ATOM   3708  HE3 LYS A 230      15.991 -16.864 -27.727  1.00 51.33           H  
ATOM   3709  NZ  LYS A 230      16.049 -18.292 -29.302  1.00 51.33           N  
ATOM   3710  HZ1 LYS A 230      15.318 -18.874 -28.917  1.00 51.33           H  
ATOM   3711  HZ2 LYS A 230      16.717 -18.908 -29.743  1.00 51.33           H  
ATOM   3712  HZ3 LYS A 230      15.658 -17.675 -29.998  1.00 51.33           H  
ATOM   3713  N   ASN A 231      19.129 -20.430 -22.329  1.00 50.85           N  
ATOM   3714  H   ASN A 231      19.931 -20.526 -22.935  1.00 50.85           H  
ATOM   3715  CA  ASN A 231      18.877 -21.508 -21.374  1.00 50.85           C  
ATOM   3716  HA  ASN A 231      18.019 -22.076 -21.733  1.00 50.85           H  
ATOM   3717  C   ASN A 231      18.498 -21.004 -19.972  1.00 50.85           C  
ATOM   3718  CB  ASN A 231      20.127 -22.420 -21.308  1.00 50.85           C  
ATOM   3719  HB2 ASN A 231      20.526 -22.412 -20.294  1.00 50.85           H  
ATOM   3720  HB3 ASN A 231      20.913 -22.058 -21.971  1.00 50.85           H  
ATOM   3721  O   ASN A 231      17.590 -21.565 -19.379  1.00 50.85           O  
ATOM   3722  CG  ASN A 231      19.857 -23.871 -21.680  1.00 50.85           C  
ATOM   3723  ND2 ASN A 231      20.788 -24.756 -21.417  1.00 50.85           N  
ATOM   3724 HD21 ASN A 231      20.549 -25.710 -21.649  1.00 50.85           H  
ATOM   3725 HD22 ASN A 231      21.606 -24.514 -20.877  1.00 50.85           H  
ATOM   3726  OD1 ASN A 231      18.849 -24.232 -22.250  1.00 50.85           O  
ATOM   3727  N   ILE A 232      19.112 -19.925 -19.466  1.00 51.95           N  
ATOM   3728  H   ILE A 232      19.821 -19.458 -20.013  1.00 51.95           H  
ATOM   3729  CA  ILE A 232      18.803 -19.399 -18.120  1.00 51.95           C  
ATOM   3730  HA  ILE A 232      18.800 -20.231 -17.416  1.00 51.95           H  
ATOM   3731  C   ILE A 232      17.393 -18.785 -18.075  1.00 51.95           C  
ATOM   3732  CB  ILE A 232      19.903 -18.411 -17.659  1.00 51.95           C  
ATOM   3733  HB  ILE A 232      19.997 -17.625 -18.408  1.00 51.95           H  
ATOM   3734  O   ILE A 232      16.655 -18.978 -17.114  1.00 51.95           O  
ATOM   3735  CG1 ILE A 232      21.259 -19.151 -17.540  1.00 51.95           C  
ATOM   3736 HG12 ILE A 232      21.468 -19.679 -18.470  1.00 51.95           H  
ATOM   3737 HG13 ILE A 232      21.197 -19.894 -16.745  1.00 51.95           H  
ATOM   3738  CG2 ILE A 232      19.535 -17.754 -16.315  1.00 51.95           C  
ATOM   3739 HG21 ILE A 232      20.310 -17.056 -15.997  1.00 51.95           H  
ATOM   3740 HG22 ILE A 232      18.611 -17.182 -16.400  1.00 51.95           H  
ATOM   3741 HG23 ILE A 232      19.410 -18.517 -15.547  1.00 51.95           H  
ATOM   3742  CD1 ILE A 232      22.465 -18.240 -17.274  1.00 51.95           C  
ATOM   3743 HD11 ILE A 232      22.517 -17.463 -18.037  1.00 51.95           H  
ATOM   3744 HD12 ILE A 232      23.378 -18.834 -17.313  1.00 51.95           H  
ATOM   3745 HD13 ILE A 232      22.396 -17.784 -16.286  1.00 51.95           H  
ATOM   3746  N   LEU A 233      16.964 -18.104 -19.144  1.00 47.86           N  
ATOM   3747  H   LEU A 233      17.565 -18.065 -19.954  1.00 47.86           H  
ATOM   3748  CA  LEU A 233      15.594 -17.589 -19.258  1.00 47.86           C  
ATOM   3749  HA  LEU A 233      15.304 -17.147 -18.305  1.00 47.86           H  
ATOM   3750  C   LEU A 233      14.563 -18.688 -19.542  1.00 47.86           C  
ATOM   3751  CB  LEU A 233      15.521 -16.515 -20.354  1.00 47.86           C  
ATOM   3752  HB2 LEU A 233      14.469 -16.298 -20.539  1.00 47.86           H  
ATOM   3753  HB3 LEU A 233      15.941 -16.922 -21.274  1.00 47.86           H  
ATOM   3754  O   LEU A 233      13.386 -18.503 -19.243  1.00 47.86           O  
ATOM   3755  CG  LEU A 233      16.227 -15.190 -20.022  1.00 47.86           C  
ATOM   3756  HG  LEU A 233      17.290 -15.364 -19.857  1.00 47.86           H  
ATOM   3757  CD1 LEU A 233      16.066 -14.266 -21.232  1.00 47.86           C  
ATOM   3758 HD11 LEU A 233      15.037 -14.268 -21.590  1.00 47.86           H  
ATOM   3759 HD12 LEU A 233      16.337 -13.246 -20.959  1.00 47.86           H  
ATOM   3760 HD13 LEU A 233      16.725 -14.604 -22.032  1.00 47.86           H  
ATOM   3761  CD2 LEU A 233      15.642 -14.505 -18.784  1.00 47.86           C  
ATOM   3762 HD21 LEU A 233      14.556 -14.440 -18.850  1.00 47.86           H  
ATOM   3763 HD22 LEU A 233      15.909 -15.072 -17.891  1.00 47.86           H  
ATOM   3764 HD23 LEU A 233      16.070 -13.508 -18.674  1.00 47.86           H  
ATOM   3765  N   GLU A 234      14.972 -19.813 -20.126  1.00 50.70           N  
ATOM   3766  H   GLU A 234      15.938 -19.887 -20.409  1.00 50.70           H  
ATOM   3767  CA  GLU A 234      14.108 -20.988 -20.278  1.00 50.70           C  
ATOM   3768  HA  GLU A 234      13.092 -20.646 -20.476  1.00 50.70           H  
ATOM   3769  C   GLU A 234      14.004 -21.761 -18.952  1.00 50.70           C  
ATOM   3770  CB  GLU A 234      14.537 -21.813 -21.509  1.00 50.70           C  
ATOM   3771  HB2 GLU A 234      15.613 -21.990 -21.482  1.00 50.70           H  
ATOM   3772  HB3 GLU A 234      14.012 -22.769 -21.503  1.00 50.70           H  
ATOM   3773  O   GLU A 234      12.893 -22.111 -18.562  1.00 50.70           O  
ATOM   3774  CG  GLU A 234      14.149 -21.031 -22.786  1.00 50.70           C  
ATOM   3775  HG2 GLU A 234      13.067 -20.895 -22.785  1.00 50.70           H  
ATOM   3776  HG3 GLU A 234      14.593 -20.037 -22.739  1.00 50.70           H  
ATOM   3777  CD  GLU A 234      14.556 -21.656 -24.132  1.00 50.70           C  
ATOM   3778  OE1 GLU A 234      14.310 -20.971 -25.160  1.00 50.70           O  
ATOM   3779  OE2 GLU A 234      15.117 -22.769 -24.153  1.00 50.70           O  
ATOM   3780  N   GLN A 235      15.091 -21.865 -18.177  1.00 49.57           N  
ATOM   3781  H   GLN A 235      15.977 -21.571 -18.564  1.00 49.57           H  
ATOM   3782  CA  GLN A 235      15.100 -22.363 -16.795  1.00 49.57           C  
ATOM   3783  HA  GLN A 235      14.700 -23.377 -16.792  1.00 49.57           H  
ATOM   3784  C   GLN A 235      14.201 -21.522 -15.874  1.00 49.57           C  
ATOM   3785  CB  GLN A 235      16.543 -22.428 -16.266  1.00 49.57           C  
ATOM   3786  HB2 GLN A 235      17.060 -21.501 -16.513  1.00 49.57           H  
ATOM   3787  HB3 GLN A 235      16.524 -22.529 -15.181  1.00 49.57           H  
ATOM   3788  O   GLN A 235      13.351 -22.087 -15.197  1.00 49.57           O  
ATOM   3789  CG  GLN A 235      17.305 -23.633 -16.845  1.00 49.57           C  
ATOM   3790  HG2 GLN A 235      17.180 -23.676 -17.926  1.00 49.57           H  
ATOM   3791  HG3 GLN A 235      16.878 -24.545 -16.426  1.00 49.57           H  
ATOM   3792  CD  GLN A 235      18.804 -23.597 -16.550  1.00 49.57           C  
ATOM   3793  NE2 GLN A 235      19.433 -24.732 -16.337  1.00 49.57           N  
ATOM   3794 HE21 GLN A 235      20.395 -24.644 -16.043  1.00 49.57           H  
ATOM   3795 HE22 GLN A 235      18.919 -25.598 -16.265  1.00 49.57           H  
ATOM   3796  OE1 GLN A 235      19.455 -22.565 -16.539  1.00 49.57           O  
ATOM   3797  N   LEU A 236      14.280 -20.186 -15.932  1.00 43.80           N  
ATOM   3798  H   LEU A 236      15.045 -19.789 -16.459  1.00 43.80           H  
ATOM   3799  CA  LEU A 236      13.384 -19.254 -15.215  1.00 43.80           C  
ATOM   3800  HA  LEU A 236      13.343 -19.549 -14.166  1.00 43.80           H  
ATOM   3801  C   LEU A 236      11.921 -19.260 -15.715  1.00 43.80           C  
ATOM   3802  CB  LEU A 236      13.970 -17.832 -15.319  1.00 43.80           C  
ATOM   3803  HB2 LEU A 236      13.209 -17.104 -15.037  1.00 43.80           H  
ATOM   3804  HB3 LEU A 236      14.224 -17.646 -16.363  1.00 43.80           H  
ATOM   3805  O   LEU A 236      11.059 -18.585 -15.150  1.00 43.80           O  
ATOM   3806  CG  LEU A 236      15.207 -17.588 -14.437  1.00 43.80           C  
ATOM   3807  HG  LEU A 236      15.900 -18.426 -14.519  1.00 43.80           H  
ATOM   3808  CD1 LEU A 236      15.921 -16.319 -14.904  1.00 43.80           C  
ATOM   3809 HD11 LEU A 236      16.782 -16.129 -14.263  1.00 43.80           H  
ATOM   3810 HD12 LEU A 236      15.239 -15.470 -14.858  1.00 43.80           H  
ATOM   3811 HD13 LEU A 236      16.273 -16.458 -15.926  1.00 43.80           H  
ATOM   3812  CD2 LEU A 236      14.818 -17.397 -12.969  1.00 43.80           C  
ATOM   3813 HD21 LEU A 236      15.713 -17.227 -12.371  1.00 43.80           H  
ATOM   3814 HD22 LEU A 236      14.148 -16.544 -12.860  1.00 43.80           H  
ATOM   3815 HD23 LEU A 236      14.321 -18.291 -12.594  1.00 43.80           H  
ATOM   3816  N   ARG A 237      11.624 -19.985 -16.801  1.00 42.86           N  
ATOM   3817  H   ARG A 237      12.388 -20.479 -17.240  1.00 42.86           H  
ATOM   3818  CA  ARG A 237      10.260 -20.227 -17.308  1.00 42.86           C  
ATOM   3819  HA  ARG A 237       9.557 -19.585 -16.777  1.00 42.86           H  
ATOM   3820  C   ARG A 237       9.771 -21.651 -17.041  1.00 42.86           C  
ATOM   3821  CB  ARG A 237      10.207 -19.907 -18.806  1.00 42.86           C  
ATOM   3822  HB2 ARG A 237       9.293 -20.324 -19.229  1.00 42.86           H  
ATOM   3823  HB3 ARG A 237      11.054 -20.381 -19.301  1.00 42.86           H  
ATOM   3824  O   ARG A 237       8.563 -21.878 -17.108  1.00 42.86           O  
ATOM   3825  CG  ARG A 237      10.215 -18.400 -19.083  1.00 42.86           C  
ATOM   3826  HG2 ARG A 237      11.018 -17.910 -18.532  1.00 42.86           H  
ATOM   3827  HG3 ARG A 237       9.263 -17.974 -18.768  1.00 42.86           H  
ATOM   3828  CD  ARG A 237      10.415 -18.187 -20.585  1.00 42.86           C  
ATOM   3829  HD2 ARG A 237      11.407 -18.545 -20.860  1.00 42.86           H  
ATOM   3830  HD3 ARG A 237       9.670 -18.777 -21.119  1.00 42.86           H  
ATOM   3831  NE  ARG A 237      10.281 -16.769 -20.959  1.00 42.86           N  
ATOM   3832  HE  ARG A 237      10.298 -16.104 -20.198  1.00 42.86           H  
ATOM   3833  NH1 ARG A 237      10.303 -17.103 -23.224  1.00 42.86           N  
ATOM   3834 HH11 ARG A 237      10.536 -18.069 -23.044  1.00 42.86           H  
ATOM   3835 HH12 ARG A 237      10.287 -16.746 -24.168  1.00 42.86           H  
ATOM   3836  NH2 ARG A 237      10.002 -15.040 -22.414  1.00 42.86           N  
ATOM   3837 HH21 ARG A 237       9.908 -14.408 -21.632  1.00 42.86           H  
ATOM   3838 HH22 ARG A 237       9.949 -14.676 -23.355  1.00 42.86           H  
ATOM   3839  CZ  ARG A 237      10.198 -16.309 -22.192  1.00 42.86           C  
ATOM   3840  N   SER A 238      10.679 -22.591 -16.773  1.00 44.97           N  
ATOM   3841  H   SER A 238      11.656 -22.347 -16.856  1.00 44.97           H  
ATOM   3842  CA  SER A 238      10.372 -23.962 -16.357  1.00 44.97           C  
ATOM   3843  HA  SER A 238       9.364 -24.211 -16.690  1.00 44.97           H  
ATOM   3844  C   SER A 238      10.385 -24.152 -14.842  1.00 44.97           C  
ATOM   3845  CB  SER A 238      11.323 -24.961 -17.020  1.00 44.97           C  
ATOM   3846  HB2 SER A 238      11.049 -25.971 -16.715  1.00 44.97           H  
ATOM   3847  HB3 SER A 238      11.222 -24.886 -18.103  1.00 44.97           H  
ATOM   3848  O   SER A 238       9.696 -25.052 -14.372  1.00 44.97           O  
ATOM   3849  OG  SER A 238      12.671 -24.723 -16.672  1.00 44.97           O  
ATOM   3850  HG  SER A 238      12.757 -24.660 -15.718  1.00 44.97           H  
ATOM   3851  N   SER A 239      11.116 -23.315 -14.090  1.00 39.80           N  
ATOM   3852  H   SER A 239      11.696 -22.628 -14.550  1.00 39.80           H  
ATOM   3853  CA  SER A 239      10.980 -23.167 -12.635  1.00 39.80           C  
ATOM   3854  HA  SER A 239      11.335 -24.073 -12.145  1.00 39.80           H  
ATOM   3855  C   SER A 239       9.505 -22.964 -12.315  1.00 39.80           C  
ATOM   3856  CB  SER A 239      11.798 -21.976 -12.120  1.00 39.80           C  
ATOM   3857  HB2 SER A 239      11.627 -21.854 -11.051  1.00 39.80           H  
ATOM   3858  HB3 SER A 239      12.858 -22.165 -12.285  1.00 39.80           H  
ATOM   3859  O   SER A 239       8.845 -22.147 -12.964  1.00 39.80           O  
ATOM   3860  OG  SER A 239      11.426 -20.791 -12.799  1.00 39.80           O  
ATOM   3861  HG  SER A 239      10.467 -20.758 -12.827  1.00 39.80           H  
ATOM   3862  N   GLU A 240       8.977 -23.807 -11.435  1.00 39.74           N  
ATOM   3863  H   GLU A 240       9.603 -24.336 -10.845  1.00 39.74           H  
ATOM   3864  CA  GLU A 240       7.715 -24.466 -11.755  1.00 39.74           C  
ATOM   3865  HA  GLU A 240       7.836 -24.930 -12.733  1.00 39.74           H  
ATOM   3866  C   GLU A 240       6.499 -23.540 -11.873  1.00 39.74           C  
ATOM   3867  CB  GLU A 240       7.435 -25.602 -10.763  1.00 39.74           C  
ATOM   3868  HB2 GLU A 240       7.391 -25.201  -9.751  1.00 39.74           H  
ATOM   3869  HB3 GLU A 240       6.463 -26.032 -11.003  1.00 39.74           H  
ATOM   3870  O   GLU A 240       6.418 -22.440 -11.320  1.00 39.74           O  
ATOM   3871  CG  GLU A 240       8.480 -26.723 -10.839  1.00 39.74           C  
ATOM   3872  HG2 GLU A 240       9.407 -26.395 -10.368  1.00 39.74           H  
ATOM   3873  HG3 GLU A 240       8.687 -26.946 -11.885  1.00 39.74           H  
ATOM   3874  CD  GLU A 240       7.932 -27.971 -10.141  1.00 39.74           C  
ATOM   3875  OE1 GLU A 240       7.718 -28.976 -10.858  1.00 39.74           O  
ATOM   3876  OE2 GLU A 240       7.607 -27.861  -8.940  1.00 39.74           O  
ATOM   3877  N   LYS A 241       5.465 -24.057 -12.549  1.00 40.94           N  
ATOM   3878  H   LYS A 241       5.593 -24.995 -12.900  1.00 40.94           H  
ATOM   3879  CA  LYS A 241       4.101 -23.574 -12.328  1.00 40.94           C  
ATOM   3880  HA  LYS A 241       4.009 -22.539 -12.656  1.00 40.94           H  
ATOM   3881  C   LYS A 241       3.849 -23.655 -10.821  1.00 40.94           C  
ATOM   3882  CB  LYS A 241       3.081 -24.484 -13.033  1.00 40.94           C  
ATOM   3883  HB2 LYS A 241       3.214 -25.493 -12.642  1.00 40.94           H  
ATOM   3884  HB3 LYS A 241       2.076 -24.159 -12.762  1.00 40.94           H  
ATOM   3885  O   LYS A 241       3.673 -24.764 -10.327  1.00 40.94           O  
ATOM   3886  CG  LYS A 241       3.178 -24.551 -14.561  1.00 40.94           C  
ATOM   3887  HG2 LYS A 241       2.786 -23.635 -15.002  1.00 40.94           H  
ATOM   3888  HG3 LYS A 241       4.217 -24.684 -14.862  1.00 40.94           H  
ATOM   3889  CD  LYS A 241       2.364 -25.767 -15.028  1.00 40.94           C  
ATOM   3890  HD2 LYS A 241       1.313 -25.627 -14.775  1.00 40.94           H  
ATOM   3891  HD3 LYS A 241       2.735 -26.645 -14.498  1.00 40.94           H  
ATOM   3892  CE  LYS A 241       2.518 -26.004 -16.530  1.00 40.94           C  
ATOM   3893  HE2 LYS A 241       1.910 -25.280 -17.073  1.00 40.94           H  
ATOM   3894  HE3 LYS A 241       3.562 -25.836 -16.794  1.00 40.94           H  
ATOM   3895  NZ  LYS A 241       2.140 -27.397 -16.877  1.00 40.94           N  
ATOM   3896  HZ1 LYS A 241       2.735 -28.040 -16.374  1.00 40.94           H  
ATOM   3897  HZ2 LYS A 241       2.266 -27.574 -17.863  1.00 40.94           H  
ATOM   3898  HZ3 LYS A 241       1.185 -27.593 -16.613  1.00 40.94           H  
ATOM   3899  N   ILE A 242       3.797 -22.510 -10.132  1.00 44.60           N  
ATOM   3900  H   ILE A 242       4.207 -21.695 -10.565  1.00 44.60           H  
ATOM   3901  CA  ILE A 242       3.359 -22.422  -8.731  1.00 44.60           C  
ATOM   3902  HA  ILE A 242       4.144 -22.809  -8.081  1.00 44.60           H  
ATOM   3903  C   ILE A 242       2.115 -23.295  -8.604  1.00 44.60           C  
ATOM   3904  CB  ILE A 242       3.030 -20.960  -8.333  1.00 44.60           C  
ATOM   3905  HB  ILE A 242       2.277 -20.579  -9.023  1.00 44.60           H  
ATOM   3906  O   ILE A 242       1.091 -22.980  -9.224  1.00 44.60           O  
ATOM   3907  CG1 ILE A 242       4.279 -20.055  -8.441  1.00 44.60           C  
ATOM   3908 HG12 ILE A 242       5.013 -20.357  -7.694  1.00 44.60           H  
ATOM   3909 HG13 ILE A 242       4.735 -20.182  -9.423  1.00 44.60           H  
ATOM   3910  CG2 ILE A 242       2.441 -20.901  -6.906  1.00 44.60           C  
ATOM   3911 HG21 ILE A 242       3.173 -21.270  -6.187  1.00 44.60           H  
ATOM   3912 HG22 ILE A 242       1.535 -21.501  -6.827  1.00 44.60           H  
ATOM   3913 HG23 ILE A 242       2.173 -19.878  -6.643  1.00 44.60           H  
ATOM   3914  CD1 ILE A 242       3.978 -18.559  -8.274  1.00 44.60           C  
ATOM   3915 HD11 ILE A 242       3.676 -18.338  -7.251  1.00 44.60           H  
ATOM   3916 HD12 ILE A 242       3.190 -18.257  -8.964  1.00 44.60           H  
ATOM   3917 HD13 ILE A 242       4.879 -17.987  -8.495  1.00 44.60           H  
ATOM   3918  N   ASP A 243       2.211 -24.418  -7.884  1.00 51.55           N  
ATOM   3919  H   ASP A 243       3.108 -24.707  -7.519  1.00 51.55           H  
ATOM   3920  CA  ASP A 243       1.078 -25.325  -7.802  1.00 51.55           C  
ATOM   3921  HA  ASP A 243       0.668 -25.423  -8.807  1.00 51.55           H  
ATOM   3922  C   ASP A 243       0.011 -24.679  -6.928  1.00 51.55           C  
ATOM   3923  CB  ASP A 243       1.419 -26.756  -7.371  1.00 51.55           C  
ATOM   3924  HB2 ASP A 243       2.077 -27.211  -8.112  1.00 51.55           H  
ATOM   3925  HB3 ASP A 243       1.931 -26.736  -6.409  1.00 51.55           H  
ATOM   3926  O   ASP A 243       0.006 -24.764  -5.700  1.00 51.55           O  
ATOM   3927  CG  ASP A 243       0.123 -27.580  -7.263  1.00 51.55           C  
ATOM   3928  OD1 ASP A 243      -0.865 -27.280  -7.984  1.00 51.55           O  
ATOM   3929  OD2 ASP A 243       0.025 -28.422  -6.350  1.00 51.55           O  
ATOM   3930  N   VAL A 244      -0.933 -24.044  -7.617  1.00 49.12           N  
ATOM   3931  H   VAL A 244      -0.727 -23.895  -8.594  1.00 49.12           H  
ATOM   3932  CA  VAL A 244      -2.134 -23.440  -7.055  1.00 49.12           C  
ATOM   3933  HA  VAL A 244      -1.832 -22.608  -6.419  1.00 49.12           H  
ATOM   3934  C   VAL A 244      -2.885 -24.453  -6.178  1.00 49.12           C  
ATOM   3935  CB  VAL A 244      -3.015 -22.901  -8.204  1.00 49.12           C  
ATOM   3936  HB  VAL A 244      -3.388 -23.742  -8.788  1.00 49.12           H  
ATOM   3937  O   VAL A 244      -3.598 -24.046  -5.270  1.00 49.12           O  
ATOM   3938  CG1 VAL A 244      -4.218 -22.102  -7.693  1.00 49.12           C  
ATOM   3939 HG11 VAL A 244      -4.860 -22.746  -7.092  1.00 49.12           H  
ATOM   3940 HG12 VAL A 244      -4.799 -21.721  -8.533  1.00 49.12           H  
ATOM   3941 HG13 VAL A 244      -3.875 -21.267  -7.082  1.00 49.12           H  
ATOM   3942  CG2 VAL A 244      -2.244 -21.964  -9.151  1.00 49.12           C  
ATOM   3943 HG21 VAL A 244      -1.479 -22.517  -9.695  1.00 49.12           H  
ATOM   3944 HG22 VAL A 244      -2.920 -21.521  -9.882  1.00 49.12           H  
ATOM   3945 HG23 VAL A 244      -1.763 -21.171  -8.578  1.00 49.12           H  
ATOM   3946  N   THR A 245      -2.707 -25.763  -6.382  1.00 55.25           N  
ATOM   3947  H   THR A 245      -2.059 -26.053  -7.100  1.00 55.25           H  
ATOM   3948  CA  THR A 245      -3.244 -26.827  -5.520  1.00 55.25           C  
ATOM   3949  HA  THR A 245      -4.269 -26.555  -5.268  1.00 55.25           H  
ATOM   3950  C   THR A 245      -2.483 -26.939  -4.191  1.00 55.25           C  
ATOM   3951  CB  THR A 245      -3.292 -28.189  -6.242  1.00 55.25           C  
ATOM   3952  HB  THR A 245      -2.376 -28.749  -6.055  1.00 55.25           H  
ATOM   3953  O   THR A 245      -3.128 -26.841  -3.149  1.00 55.25           O  
ATOM   3954  CG2 THR A 245      -4.475 -29.025  -5.754  1.00 55.25           C  
ATOM   3955 HG21 THR A 245      -4.398 -29.173  -4.677  1.00 55.25           H  
ATOM   3956 HG22 THR A 245      -4.450 -29.996  -6.247  1.00 55.25           H  
ATOM   3957 HG23 THR A 245      -5.413 -28.522  -5.989  1.00 55.25           H  
ATOM   3958  OG1 THR A 245      -3.444 -28.019  -7.635  1.00 55.25           O  
ATOM   3959  HG1 THR A 245      -2.546 -27.864  -7.939  1.00 55.25           H  
ATOM   3960  N   LYS A 246      -1.143 -27.061  -4.192  1.00 57.85           N  
ATOM   3961  H   LYS A 246      -0.700 -27.256  -5.079  1.00 57.85           H  
ATOM   3962  CA  LYS A 246      -0.245 -26.972  -3.013  1.00 57.85           C  
ATOM   3963  HA  LYS A 246      -0.450 -27.815  -2.354  1.00 57.85           H  
ATOM   3964  C   LYS A 246      -0.538 -25.692  -2.213  1.00 57.85           C  
ATOM   3965  CB  LYS A 246       1.231 -27.086  -3.505  1.00 57.85           C  
ATOM   3966  HB2 LYS A 246       1.475 -26.186  -4.069  1.00 57.85           H  
ATOM   3967  HB3 LYS A 246       1.268 -27.921  -4.205  1.00 57.85           H  
ATOM   3968  O   LYS A 246      -0.807 -25.778  -1.015  1.00 57.85           O  
ATOM   3969  CG  LYS A 246       2.380 -27.336  -2.489  1.00 57.85           C  
ATOM   3970  HG2 LYS A 246       2.157 -28.231  -1.908  1.00 57.85           H  
ATOM   3971  HG3 LYS A 246       2.455 -26.485  -1.812  1.00 57.85           H  
ATOM   3972  CD  LYS A 246       3.740 -27.533  -3.233  1.00 57.85           C  
ATOM   3973  HD2 LYS A 246       3.921 -26.643  -3.835  1.00 57.85           H  
ATOM   3974  HD3 LYS A 246       3.629 -28.370  -3.921  1.00 57.85           H  
ATOM   3975  CE  LYS A 246       5.009 -27.790  -2.371  1.00 57.85           C  
ATOM   3976  HE2 LYS A 246       5.123 -26.964  -1.668  1.00 57.85           H  
ATOM   3977  HE3 LYS A 246       4.861 -28.700  -1.791  1.00 57.85           H  
ATOM   3978  NZ  LYS A 246       6.275 -27.917  -3.182  1.00 57.85           N  
ATOM   3979  HZ1 LYS A 246       6.501 -27.101  -3.733  1.00 57.85           H  
ATOM   3980  HZ2 LYS A 246       6.277 -28.687  -3.834  1.00 57.85           H  
ATOM   3981  HZ3 LYS A 246       7.123 -28.045  -2.648  1.00 57.85           H  
ATOM   3982  N   SER A 247      -0.629 -24.532  -2.872  1.00 53.14           N  
ATOM   3983  H   SER A 247      -0.369 -24.525  -3.848  1.00 53.14           H  
ATOM   3984  CA  SER A 247      -0.966 -23.249  -2.228  1.00 53.14           C  
ATOM   3985  HA  SER A 247      -0.291 -23.104  -1.384  1.00 53.14           H  
ATOM   3986  C   SER A 247      -2.398 -23.194  -1.669  1.00 53.14           C  
ATOM   3987  CB  SER A 247      -0.760 -22.080  -3.198  1.00 53.14           C  
ATOM   3988  HB2 SER A 247      -0.939 -21.140  -2.676  1.00 53.14           H  
ATOM   3989  HB3 SER A 247      -1.473 -22.166  -4.018  1.00 53.14           H  
ATOM   3990  O   SER A 247      -2.580 -22.789  -0.524  1.00 53.14           O  
ATOM   3991  OG  SER A 247       0.547 -22.077  -3.734  1.00 53.14           O  
ATOM   3992  HG  SER A 247       1.187 -21.900  -3.040  1.00 53.14           H  
ATOM   3993  N   MET A 248      -3.422 -23.628  -2.420  1.00 55.40           N  
ATOM   3994  H   MET A 248      -3.241 -23.947  -3.361  1.00 55.40           H  
ATOM   3995  CA  MET A 248      -4.813 -23.657  -1.925  1.00 55.40           C  
ATOM   3996  HA  MET A 248      -5.073 -22.667  -1.549  1.00 55.40           H  
ATOM   3997  C   MET A 248      -4.989 -24.627  -0.751  1.00 55.40           C  
ATOM   3998  CB  MET A 248      -5.803 -24.032  -3.043  1.00 55.40           C  
ATOM   3999  HB2 MET A 248      -6.740 -24.354  -2.589  1.00 55.40           H  
ATOM   4000  HB3 MET A 248      -5.409 -24.869  -3.619  1.00 55.40           H  
ATOM   4001  O   MET A 248      -5.687 -24.302   0.205  1.00 55.40           O  
ATOM   4002  CG  MET A 248      -6.129 -22.854  -3.969  1.00 55.40           C  
ATOM   4003  HG2 MET A 248      -5.201 -22.413  -4.332  1.00 55.40           H  
ATOM   4004  HG3 MET A 248      -6.643 -22.095  -3.378  1.00 55.40           H  
ATOM   4005  SD  MET A 248      -7.175 -23.275  -5.400  1.00 55.40           S  
ATOM   4006  CE  MET A 248      -7.441 -21.593  -6.024  1.00 55.40           C  
ATOM   4007  HE1 MET A 248      -7.925 -20.992  -5.254  1.00 55.40           H  
ATOM   4008  HE2 MET A 248      -6.484 -21.134  -6.273  1.00 55.40           H  
ATOM   4009  HE3 MET A 248      -8.076 -21.614  -6.910  1.00 55.40           H  
ATOM   4010  N   ASN A 249      -4.340 -25.794  -0.790  1.00 61.28           N  
ATOM   4011  H   ASN A 249      -3.792 -26.019  -1.608  1.00 61.28           H  
ATOM   4012  CA  ASN A 249      -4.344 -26.741   0.324  1.00 61.28           C  
ATOM   4013  HA  ASN A 249      -5.374 -26.934   0.623  1.00 61.28           H  
ATOM   4014  C   ASN A 249      -3.647 -26.160   1.559  1.00 61.28           C  
ATOM   4015  CB  ASN A 249      -3.690 -28.060  -0.122  1.00 61.28           C  
ATOM   4016  HB2 ASN A 249      -2.773 -27.849  -0.672  1.00 61.28           H  
ATOM   4017  HB3 ASN A 249      -3.422 -28.639   0.761  1.00 61.28           H  
ATOM   4018  O   ASN A 249      -4.139 -26.348   2.667  1.00 61.28           O  
ATOM   4019  CG  ASN A 249      -4.611 -28.934  -0.955  1.00 61.28           C  
ATOM   4020  ND2 ASN A 249      -4.065 -29.728  -1.846  1.00 61.28           N  
ATOM   4021 HD21 ASN A 249      -3.071 -29.689  -2.018  1.00 61.28           H  
ATOM   4022 HD22 ASN A 249      -4.686 -30.339  -2.358  1.00 61.28           H  
ATOM   4023  OD1 ASN A 249      -5.820 -28.968  -0.774  1.00 61.28           O  
ATOM   4024  N   MET A 250      -2.550 -25.416   1.385  1.00 55.61           N  
ATOM   4025  H   MET A 250      -2.153 -25.333   0.460  1.00 55.61           H  
ATOM   4026  CA  MET A 250      -1.885 -24.728   2.492  1.00 55.61           C  
ATOM   4027  HA  MET A 250      -1.653 -25.469   3.258  1.00 55.61           H  
ATOM   4028  C   MET A 250      -2.796 -23.673   3.137  1.00 55.61           C  
ATOM   4029  CB  MET A 250      -0.566 -24.112   2.004  1.00 55.61           C  
ATOM   4030  HB2 MET A 250      -0.767 -23.241   1.380  1.00 55.61           H  
ATOM   4031  HB3 MET A 250      -0.020 -24.847   1.412  1.00 55.61           H  
ATOM   4032  O   MET A 250      -2.914 -23.653   4.358  1.00 55.61           O  
ATOM   4033  CG  MET A 250       0.317 -23.704   3.185  1.00 55.61           C  
ATOM   4034  HG2 MET A 250      -0.228 -23.013   3.828  1.00 55.61           H  
ATOM   4035  HG3 MET A 250       0.545 -24.600   3.761  1.00 55.61           H  
ATOM   4036  SD  MET A 250       1.872 -22.919   2.693  1.00 55.61           S  
ATOM   4037  CE  MET A 250       2.881 -23.333   4.139  1.00 55.61           C  
ATOM   4038  HE1 MET A 250       2.951 -24.417   4.233  1.00 55.61           H  
ATOM   4039  HE2 MET A 250       3.884 -22.927   4.010  1.00 55.61           H  
ATOM   4040  HE3 MET A 250       2.424 -22.922   5.039  1.00 55.61           H  
ATOM   4041  N   ILE A 251      -3.482 -22.849   2.334  1.00 52.92           N  
ATOM   4042  H   ILE A 251      -3.316 -22.908   1.339  1.00 52.92           H  
ATOM   4043  CA  ILE A 251      -4.435 -21.837   2.825  1.00 52.92           C  
ATOM   4044  HA  ILE A 251      -3.925 -21.205   3.552  1.00 52.92           H  
ATOM   4045  C   ILE A 251      -5.597 -22.504   3.576  1.00 52.92           C  
ATOM   4046  CB  ILE A 251      -4.911 -20.930   1.665  1.00 52.92           C  
ATOM   4047  HB  ILE A 251      -5.267 -21.567   0.854  1.00 52.92           H  
ATOM   4048  O   ILE A 251      -5.846 -22.155   4.728  1.00 52.92           O  
ATOM   4049  CG1 ILE A 251      -3.730 -20.071   1.148  1.00 52.92           C  
ATOM   4050 HG12 ILE A 251      -2.841 -20.692   1.036  1.00 52.92           H  
ATOM   4051 HG13 ILE A 251      -3.496 -19.300   1.882  1.00 52.92           H  
ATOM   4052  CG2 ILE A 251      -6.070 -20.013   2.103  1.00 52.92           C  
ATOM   4053 HG21 ILE A 251      -6.943 -20.596   2.393  1.00 52.92           H  
ATOM   4054 HG22 ILE A 251      -6.382 -19.360   1.288  1.00 52.92           H  
ATOM   4055 HG23 ILE A 251      -5.769 -19.400   2.952  1.00 52.92           H  
ATOM   4056  CD1 ILE A 251      -3.990 -19.408  -0.211  1.00 52.92           C  
ATOM   4057 HD11 ILE A 251      -3.083 -18.901  -0.541  1.00 52.92           H  
ATOM   4058 HD12 ILE A 251      -4.790 -18.671  -0.134  1.00 52.92           H  
ATOM   4059 HD13 ILE A 251      -4.259 -20.166  -0.947  1.00 52.92           H  
ATOM   4060  N   ARG A 252      -6.236 -23.529   2.992  1.00 61.95           N  
ATOM   4061  H   ARG A 252      -5.985 -23.770   2.044  1.00 61.95           H  
ATOM   4062  CA  ARG A 252      -7.322 -24.279   3.650  1.00 61.95           C  
ATOM   4063  HA  ARG A 252      -8.127 -23.583   3.890  1.00 61.95           H  
ATOM   4064  C   ARG A 252      -6.873 -24.886   4.984  1.00 61.95           C  
ATOM   4065  CB  ARG A 252      -7.861 -25.356   2.694  1.00 61.95           C  
ATOM   4066  HB2 ARG A 252      -7.055 -26.046   2.443  1.00 61.95           H  
ATOM   4067  HB3 ARG A 252      -8.210 -24.877   1.779  1.00 61.95           H  
ATOM   4068  O   ARG A 252      -7.566 -24.751   5.986  1.00 61.95           O  
ATOM   4069  CG  ARG A 252      -9.027 -26.135   3.330  1.00 61.95           C  
ATOM   4070  HG2 ARG A 252      -9.818 -25.434   3.597  1.00 61.95           H  
ATOM   4071  HG3 ARG A 252      -8.683 -26.623   4.241  1.00 61.95           H  
ATOM   4072  CD  ARG A 252      -9.619 -27.209   2.409  1.00 61.95           C  
ATOM   4073  HD2 ARG A 252      -9.963 -26.734   1.490  1.00 61.95           H  
ATOM   4074  HD3 ARG A 252     -10.487 -27.641   2.906  1.00 61.95           H  
ATOM   4075  NE  ARG A 252      -8.642 -28.269   2.084  1.00 61.95           N  
ATOM   4076  HE  ARG A 252      -8.014 -28.090   1.313  1.00 61.95           H  
ATOM   4077  NH1 ARG A 252      -9.153 -29.763   3.776  1.00 61.95           N  
ATOM   4078 HH11 ARG A 252      -9.675 -29.057   4.274  1.00 61.95           H  
ATOM   4079 HH12 ARG A 252      -8.856 -30.515   4.381  1.00 61.95           H  
ATOM   4080  NH2 ARG A 252      -7.527 -30.223   2.348  1.00 61.95           N  
ATOM   4081 HH21 ARG A 252      -7.328 -31.030   2.921  1.00 61.95           H  
ATOM   4082 HH22 ARG A 252      -6.920 -29.959   1.585  1.00 61.95           H  
ATOM   4083  CZ  ARG A 252      -8.456 -29.402   2.742  1.00 61.95           C  
ATOM   4084  N   ASN A 253      -5.690 -25.502   5.024  1.00 62.56           N  
ATOM   4085  H   ASN A 253      -5.176 -25.616   4.162  1.00 62.56           H  
ATOM   4086  CA  ASN A 253      -5.138 -26.067   6.257  1.00 62.56           C  
ATOM   4087  HA  ASN A 253      -5.868 -26.755   6.683  1.00 62.56           H  
ATOM   4088  C   ASN A 253      -4.857 -24.989   7.325  1.00 62.56           C  
ATOM   4089  CB  ASN A 253      -3.850 -26.847   5.931  1.00 62.56           C  
ATOM   4090  HB2 ASN A 253      -3.359 -27.102   6.870  1.00 62.56           H  
ATOM   4091  HB3 ASN A 253      -3.175 -26.206   5.364  1.00 62.56           H  
ATOM   4092  O   ASN A 253      -4.901 -25.292   8.516  1.00 62.56           O  
ATOM   4093  CG  ASN A 253      -4.045 -28.149   5.165  1.00 62.56           C  
ATOM   4094  ND2 ASN A 253      -2.963 -28.844   4.896  1.00 62.56           N  
ATOM   4095 HD21 ASN A 253      -2.054 -28.507   5.177  1.00 62.56           H  
ATOM   4096 HD22 ASN A 253      -3.108 -29.720   4.414  1.00 62.56           H  
ATOM   4097  OD1 ASN A 253      -5.127 -28.588   4.814  1.00 62.56           O  
ATOM   4098  N   ILE A 254      -4.561 -23.743   6.936  1.00 53.70           N  
ATOM   4099  H   ILE A 254      -4.528 -23.544   5.946  1.00 53.70           H  
ATOM   4100  CA  ILE A 254      -4.395 -22.614   7.867  1.00 53.70           C  
ATOM   4101  HA  ILE A 254      -3.814 -22.955   8.724  1.00 53.70           H  
ATOM   4102  C   ILE A 254      -5.753 -22.166   8.426  1.00 53.70           C  
ATOM   4103  CB  ILE A 254      -3.602 -21.465   7.194  1.00 53.70           C  
ATOM   4104  HB  ILE A 254      -4.033 -21.268   6.212  1.00 53.70           H  
ATOM   4105  O   ILE A 254      -5.850 -21.935   9.631  1.00 53.70           O  
ATOM   4106  CG1 ILE A 254      -2.123 -21.884   7.012  1.00 53.70           C  
ATOM   4107 HG12 ILE A 254      -2.072 -22.916   6.663  1.00 53.70           H  
ATOM   4108 HG13 ILE A 254      -1.613 -21.844   7.974  1.00 53.70           H  
ATOM   4109  CG2 ILE A 254      -3.671 -20.158   8.007  1.00 53.70           C  
ATOM   4110 HG21 ILE A 254      -3.310 -20.324   9.022  1.00 53.70           H  
ATOM   4111 HG22 ILE A 254      -4.699 -19.795   8.045  1.00 53.70           H  
ATOM   4112 HG23 ILE A 254      -3.074 -19.379   7.532  1.00 53.70           H  
ATOM   4113  CD1 ILE A 254      -1.354 -21.022   6.000  1.00 53.70           C  
ATOM   4114 HD11 ILE A 254      -1.869 -21.027   5.040  1.00 53.70           H  
ATOM   4115 HD12 ILE A 254      -1.263 -19.996   6.358  1.00 53.70           H  
ATOM   4116 HD13 ILE A 254      -0.354 -21.432   5.866  1.00 53.70           H  
ATOM   4117  N   GLU A 255      -6.794 -22.093   7.593  1.00 53.97           N  
ATOM   4118  H   GLU A 255      -6.643 -22.279   6.612  1.00 53.97           H  
ATOM   4119  CA  GLU A 255      -8.160 -21.740   8.013  1.00 53.97           C  
ATOM   4120  HA  GLU A 255      -8.121 -20.815   8.587  1.00 53.97           H  
ATOM   4121  C   GLU A 255      -8.753 -22.800   8.958  1.00 53.97           C  
ATOM   4122  CB  GLU A 255      -9.046 -21.479   6.778  1.00 53.97           C  
ATOM   4123  HB2 GLU A 255     -10.077 -21.344   7.105  1.00 53.97           H  
ATOM   4124  HB3 GLU A 255      -8.998 -22.337   6.108  1.00 53.97           H  
ATOM   4125  O   GLU A 255      -9.138 -22.470  10.080  1.00 53.97           O  
ATOM   4126  CG  GLU A 255      -8.592 -20.204   6.040  1.00 53.97           C  
ATOM   4127  HG2 GLU A 255      -8.626 -19.375   6.746  1.00 53.97           H  
ATOM   4128  HG3 GLU A 255      -7.554 -20.317   5.727  1.00 53.97           H  
ATOM   4129  CD  GLU A 255      -9.434 -19.853   4.802  1.00 53.97           C  
ATOM   4130  OE1 GLU A 255      -9.613 -18.635   4.569  1.00 53.97           O  
ATOM   4131  OE2 GLU A 255      -9.834 -20.782   4.062  1.00 53.97           O  
ATOM   4132  N   GLU A 256      -8.685 -24.087   8.603  1.00 63.84           N  
ATOM   4133  H   GLU A 256      -8.380 -24.305   7.665  1.00 63.84           H  
ATOM   4134  CA  GLU A 256      -9.135 -25.194   9.468  1.00 63.84           C  
ATOM   4135  HA  GLU A 256     -10.196 -25.074   9.687  1.00 63.84           H  
ATOM   4136  C   GLU A 256      -8.379 -25.244  10.809  1.00 63.84           C  
ATOM   4137  CB  GLU A 256      -8.913 -26.534   8.749  1.00 63.84           C  
ATOM   4138  HB2 GLU A 256      -9.048 -27.337   9.473  1.00 63.84           H  
ATOM   4139  HB3 GLU A 256      -7.887 -26.576   8.384  1.00 63.84           H  
ATOM   4140  O   GLU A 256      -8.942 -25.599  11.845  1.00 63.84           O  
ATOM   4141  CG  GLU A 256      -9.884 -26.772   7.585  1.00 63.84           C  
ATOM   4142  HG2 GLU A 256      -9.817 -25.939   6.885  1.00 63.84           H  
ATOM   4143  HG3 GLU A 256     -10.899 -26.803   7.981  1.00 63.84           H  
ATOM   4144  CD  GLU A 256      -9.599 -28.081   6.836  1.00 63.84           C  
ATOM   4145  OE1 GLU A 256     -10.090 -28.211   5.688  1.00 63.84           O  
ATOM   4146  OE2 GLU A 256      -8.890 -28.966   7.378  1.00 63.84           O  
ATOM   4147  N   ASN A 257      -7.091 -24.885  10.822  1.00 58.85           N  
ATOM   4148  H   ASN A 257      -6.671 -24.613   9.945  1.00 58.85           H  
ATOM   4149  CA  ASN A 257      -6.293 -24.797  12.050  1.00 58.85           C  
ATOM   4150  HA  ASN A 257      -6.645 -25.557  12.747  1.00 58.85           H  
ATOM   4151  C   ASN A 257      -6.461 -23.461  12.795  1.00 58.85           C  
ATOM   4152  CB  ASN A 257      -4.821 -25.102  11.730  1.00 58.85           C  
ATOM   4153  HB2 ASN A 257      -4.206 -24.883  12.603  1.00 58.85           H  
ATOM   4154  HB3 ASN A 257      -4.490 -24.464  10.912  1.00 58.85           H  
ATOM   4155  O   ASN A 257      -5.856 -23.281  13.857  1.00 58.85           O  
ATOM   4156  CG  ASN A 257      -4.573 -26.563  11.386  1.00 58.85           C  
ATOM   4157  ND2 ASN A 257      -3.519 -26.837  10.657  1.00 58.85           N  
ATOM   4158 HD21 ASN A 257      -3.062 -26.082  10.165  1.00 58.85           H  
ATOM   4159 HD22 ASN A 257      -3.375 -27.807  10.417  1.00 58.85           H  
ATOM   4160  OD1 ASN A 257      -5.283 -27.476  11.792  1.00 58.85           O  
ATOM   4161  N   ARG A 258      -7.248 -22.519  12.266  1.00 47.89           N  
ATOM   4162  H   ARG A 258      -7.662 -22.707  11.364  1.00 47.89           H  
ATOM   4163  CA  ARG A 258      -7.687 -21.305  12.962  1.00 47.89           C  
ATOM   4164  HA  ARG A 258      -6.980 -21.062  13.756  1.00 47.89           H  
ATOM   4165  C   ARG A 258      -9.029 -21.543  13.648  1.00 47.89           C  
ATOM   4166  CB  ARG A 258      -7.719 -20.135  11.969  1.00 47.89           C  
ATOM   4167  HB2 ARG A 258      -8.464 -20.326  11.196  1.00 47.89           H  
ATOM   4168  HB3 ARG A 258      -6.742 -20.052  11.493  1.00 47.89           H  
ATOM   4169  O   ARG A 258      -9.142 -21.231  14.828  1.00 47.89           O  
ATOM   4170  CG  ARG A 258      -8.054 -18.805  12.653  1.00 47.89           C  
ATOM   4171  HG2 ARG A 258      -9.047 -18.859  13.099  1.00 47.89           H  
ATOM   4172  HG3 ARG A 258      -7.320 -18.601  13.433  1.00 47.89           H  
ATOM   4173  CD  ARG A 258      -8.030 -17.678  11.619  1.00 47.89           C  
ATOM   4174  HD2 ARG A 258      -8.757 -17.903  10.838  1.00 47.89           H  
ATOM   4175  HD3 ARG A 258      -7.036 -17.633  11.174  1.00 47.89           H  
ATOM   4176  NE  ARG A 258      -8.363 -16.385  12.241  1.00 47.89           N  
ATOM   4177  HE  ARG A 258      -8.764 -16.422  13.167  1.00 47.89           H  
ATOM   4178  NH1 ARG A 258      -7.782 -15.040  10.473  1.00 47.89           N  
ATOM   4179 HH11 ARG A 258      -7.691 -14.123  10.059  1.00 47.89           H  
ATOM   4180 HH12 ARG A 258      -7.581 -15.867   9.928  1.00 47.89           H  
ATOM   4181  NH2 ARG A 258      -8.564 -14.124  12.355  1.00 47.89           N  
ATOM   4182 HH21 ARG A 258      -8.493 -13.212  11.928  1.00 47.89           H  
ATOM   4183 HH22 ARG A 258      -8.932 -14.213  13.292  1.00 47.89           H  
ATOM   4184  CZ  ARG A 258      -8.234 -15.193  11.688  1.00 47.89           C  
ATOM   4185  N   GLU A 259      -9.986 -22.168  12.962  1.00 51.60           N  
ATOM   4186  H   GLU A 259      -9.827 -22.368  11.984  1.00 51.60           H  
ATOM   4187  CA  GLU A 259     -11.280 -22.571  13.538  1.00 51.60           C  
ATOM   4188  HA  GLU A 259     -11.827 -21.688  13.869  1.00 51.60           H  
ATOM   4189  C   GLU A 259     -11.086 -23.457  14.778  1.00 51.60           C  
ATOM   4190  CB  GLU A 259     -12.128 -23.283  12.472  1.00 51.60           C  
ATOM   4191  HB2 GLU A 259     -11.551 -24.108  12.053  1.00 51.60           H  
ATOM   4192  HB3 GLU A 259     -13.023 -23.685  12.946  1.00 51.60           H  
ATOM   4193  O   GLU A 259     -11.505 -23.080  15.872  1.00 51.60           O  
ATOM   4194  CG  GLU A 259     -12.555 -22.318  11.352  1.00 51.60           C  
ATOM   4195  HG2 GLU A 259     -13.106 -21.494  11.803  1.00 51.60           H  
ATOM   4196  HG3 GLU A 259     -11.668 -21.899  10.876  1.00 51.60           H  
ATOM   4197  CD  GLU A 259     -13.420 -22.994  10.277  1.00 51.60           C  
ATOM   4198  OE1 GLU A 259     -14.282 -22.282   9.714  1.00 51.60           O  
ATOM   4199  OE2 GLU A 259     -13.191 -24.196  10.009  1.00 51.60           O  
ATOM   4200  N   LYS A 260     -10.296 -24.537  14.657  1.00 59.94           N  
ATOM   4201  H   LYS A 260     -10.007 -24.793  13.723  1.00 59.94           H  
ATOM   4202  CA  LYS A 260      -9.952 -25.441  15.776  1.00 59.94           C  
ATOM   4203  HA  LYS A 260     -10.863 -25.916  16.137  1.00 59.94           H  
ATOM   4204  C   LYS A 260      -9.329 -24.744  16.991  1.00 59.94           C  
ATOM   4205  CB  LYS A 260      -8.966 -26.515  15.291  1.00 59.94           C  
ATOM   4206  HB2 LYS A 260      -8.580 -27.067  16.148  1.00 59.94           H  
ATOM   4207  HB3 LYS A 260      -8.128 -26.012  14.808  1.00 59.94           H  
ATOM   4208  O   LYS A 260      -9.403 -25.282  18.089  1.00 59.94           O  
ATOM   4209  CG  LYS A 260      -9.599 -27.525  14.325  1.00 59.94           C  
ATOM   4210  HG2 LYS A 260     -10.267 -28.190  14.871  1.00 59.94           H  
ATOM   4211  HG3 LYS A 260     -10.187 -26.992  13.578  1.00 59.94           H  
ATOM   4212  CD  LYS A 260      -8.504 -28.343  13.624  1.00 59.94           C  
ATOM   4213  HD2 LYS A 260      -8.106 -29.097  14.302  1.00 59.94           H  
ATOM   4214  HD3 LYS A 260      -7.699 -27.670  13.328  1.00 59.94           H  
ATOM   4215  CE  LYS A 260      -9.074 -28.994  12.362  1.00 59.94           C  
ATOM   4216  HE2 LYS A 260      -9.707 -29.839  12.633  1.00 59.94           H  
ATOM   4217  HE3 LYS A 260      -9.702 -28.253  11.868  1.00 59.94           H  
ATOM   4218  NZ  LYS A 260      -7.991 -29.395  11.431  1.00 59.94           N  
ATOM   4219  HZ1 LYS A 260      -7.344 -28.628  11.316  1.00 59.94           H  
ATOM   4220  HZ2 LYS A 260      -7.475 -30.189  11.783  1.00 59.94           H  
ATOM   4221  HZ3 LYS A 260      -8.368 -29.603  10.517  1.00 59.94           H  
ATOM   4222  N   ARG A 261      -8.679 -23.584  16.812  1.00 51.19           N  
ATOM   4223  H   ARG A 261      -8.745 -23.157  15.899  1.00 51.19           H  
ATOM   4224  CA  ARG A 261      -8.120 -22.801  17.927  1.00 51.19           C  
ATOM   4225  HA  ARG A 261      -7.760 -23.489  18.692  1.00 51.19           H  
ATOM   4226  C   ARG A 261      -9.195 -21.984  18.638  1.00 51.19           C  
ATOM   4227  CB  ARG A 261      -6.936 -21.934  17.461  1.00 51.19           C  
ATOM   4228  HB2 ARG A 261      -7.096 -21.578  16.443  1.00 51.19           H  
ATOM   4229  HB3 ARG A 261      -6.850 -21.069  18.118  1.00 51.19           H  
ATOM   4230  O   ARG A 261      -9.205 -21.972  19.866  1.00 51.19           O  
ATOM   4231  CG  ARG A 261      -5.626 -22.731  17.549  1.00 51.19           C  
ATOM   4232  HG2 ARG A 261      -5.487 -23.035  18.586  1.00 51.19           H  
ATOM   4233  HG3 ARG A 261      -5.694 -23.632  16.940  1.00 51.19           H  
ATOM   4234  CD  ARG A 261      -4.400 -21.906  17.133  1.00 51.19           C  
ATOM   4235  HD2 ARG A 261      -4.533 -20.870  17.441  1.00 51.19           H  
ATOM   4236  HD3 ARG A 261      -3.536 -22.312  17.660  1.00 51.19           H  
ATOM   4237  NE  ARG A 261      -4.152 -21.994  15.684  1.00 51.19           N  
ATOM   4238  HE  ARG A 261      -4.842 -22.497  15.144  1.00 51.19           H  
ATOM   4239  NH1 ARG A 261      -2.138 -20.895  15.619  1.00 51.19           N  
ATOM   4240 HH11 ARG A 261      -1.308 -20.606  15.121  1.00 51.19           H  
ATOM   4241 HH12 ARG A 261      -2.252 -20.658  16.594  1.00 51.19           H  
ATOM   4242  NH2 ARG A 261      -2.953 -21.871  13.773  1.00 51.19           N  
ATOM   4243 HH21 ARG A 261      -3.709 -22.373  13.331  1.00 51.19           H  
ATOM   4244 HH22 ARG A 261      -2.148 -21.559  13.249  1.00 51.19           H  
ATOM   4245  CZ  ARG A 261      -3.080 -21.584  15.036  1.00 51.19           C  
ATOM   4246  N   MET A 262     -10.126 -21.378  17.899  1.00 39.73           N  
ATOM   4247  H   MET A 262     -10.127 -21.527  16.900  1.00 39.73           H  
ATOM   4248  CA  MET A 262     -11.224 -20.601  18.492  1.00 39.73           C  
ATOM   4249  HA  MET A 262     -10.791 -19.848  19.150  1.00 39.73           H  
ATOM   4250  C   MET A 262     -12.125 -21.477  19.380  1.00 39.73           C  
ATOM   4251  CB  MET A 262     -12.024 -19.867  17.401  1.00 39.73           C  
ATOM   4252  HB2 MET A 262     -12.467 -20.593  16.720  1.00 39.73           H  
ATOM   4253  HB3 MET A 262     -12.825 -19.303  17.879  1.00 39.73           H  
ATOM   4254  O   MET A 262     -12.454 -21.062  20.489  1.00 39.73           O  
ATOM   4255  CG  MET A 262     -11.135 -18.889  16.614  1.00 39.73           C  
ATOM   4256  HG2 MET A 262     -10.541 -18.320  17.330  1.00 39.73           H  
ATOM   4257  HG3 MET A 262     -10.445 -19.466  15.998  1.00 39.73           H  
ATOM   4258  SD  MET A 262     -11.978 -17.688  15.539  1.00 39.73           S  
ATOM   4259  CE  MET A 262     -12.990 -18.785  14.506  1.00 39.73           C  
ATOM   4260  HE1 MET A 262     -13.548 -18.193  13.780  1.00 39.73           H  
ATOM   4261  HE2 MET A 262     -12.349 -19.490  13.977  1.00 39.73           H  
ATOM   4262  HE3 MET A 262     -13.696 -19.335  15.128  1.00 39.73           H  
ATOM   4263  N   ASP A 263     -12.400 -22.723  18.977  1.00 44.73           N  
ATOM   4264  H   ASP A 263     -12.182 -22.978  18.025  1.00 44.73           H  
ATOM   4265  CA  ASP A 263     -13.147 -23.704  19.790  1.00 44.73           C  
ATOM   4266  HA  ASP A 263     -14.120 -23.286  20.045  1.00 44.73           H  
ATOM   4267  C   ASP A 263     -12.456 -24.081  21.121  1.00 44.73           C  
ATOM   4268  CB  ASP A 263     -13.364 -24.989  18.968  1.00 44.73           C  
ATOM   4269  HB2 ASP A 263     -12.418 -25.285  18.514  1.00 44.73           H  
ATOM   4270  HB3 ASP A 263     -13.665 -25.788  19.645  1.00 44.73           H  
ATOM   4271  O   ASP A 263     -13.097 -24.595  22.043  1.00 44.73           O  
ATOM   4272  CG  ASP A 263     -14.444 -24.890  17.885  1.00 44.73           C  
ATOM   4273  OD1 ASP A 263     -15.236 -23.922  17.916  1.00 44.73           O  
ATOM   4274  OD2 ASP A 263     -14.478 -25.826  17.056  1.00 44.73           O  
ATOM   4275  N   THR A 264     -11.143 -23.844  21.250  1.00 35.98           N  
ATOM   4276  H   THR A 264     -10.672 -23.405  20.472  1.00 35.98           H  
ATOM   4277  CA  THR A 264     -10.363 -24.206  22.450  1.00 35.98           C  
ATOM   4278  HA  THR A 264     -10.926 -24.965  22.993  1.00 35.98           H  
ATOM   4279  C   THR A 264     -10.180 -23.073  23.465  1.00 35.98           C  
ATOM   4280  CB  THR A 264      -9.018 -24.867  22.107  1.00 35.98           C  
ATOM   4281  HB  THR A 264      -8.479 -25.054  23.036  1.00 35.98           H  
ATOM   4282  O   THR A 264      -9.788 -23.351  24.601  1.00 35.98           O  
ATOM   4283  CG2 THR A 264      -9.217 -26.218  21.420  1.00 35.98           C  
ATOM   4284 HG21 THR A 264      -9.815 -26.099  20.516  1.00 35.98           H  
ATOM   4285 HG22 THR A 264      -8.247 -26.636  21.150  1.00 35.98           H  
ATOM   4286 HG23 THR A 264      -9.727 -26.905  22.096  1.00 35.98           H  
ATOM   4287  OG1 THR A 264      -8.189 -24.080  21.282  1.00 35.98           O  
ATOM   4288  HG1 THR A 264      -8.679 -23.322  20.954  1.00 35.98           H  
ATOM   4289  N   CYS A 265     -10.519 -21.825  23.122  1.00 28.88           N  
ATOM   4290  H   CYS A 265     -10.875 -21.662  22.191  1.00 28.88           H  
ATOM   4291  CA  CYS A 265     -10.412 -20.664  24.015  1.00 28.88           C  
ATOM   4292  HA  CYS A 265      -9.461 -20.721  24.544  1.00 28.88           H  
ATOM   4293  C   CYS A 265     -11.514 -20.658  25.094  1.00 28.88           C  
ATOM   4294  CB  CYS A 265     -10.386 -19.377  23.177  1.00 28.88           C  
ATOM   4295  HB2 CYS A 265     -11.194 -19.402  22.445  1.00 28.88           H  
ATOM   4296  HB3 CYS A 265     -10.532 -18.509  23.820  1.00 28.88           H  
ATOM   4297  O   CYS A 265     -12.468 -19.884  25.054  1.00 28.88           O  
ATOM   4298  SG  CYS A 265      -8.782 -19.229  22.335  1.00 28.88           S  
ATOM   4299  HG  CYS A 265      -8.138 -18.502  23.252  1.00 28.88           H  
ATOM   4300  N   LYS A 266     -11.379 -21.532  26.098  1.00 29.37           N  
ATOM   4301  H   LYS A 266     -10.608 -22.182  26.034  1.00 29.37           H  
ATOM   4302  CA  LYS A 266     -12.260 -21.567  27.273  1.00 29.37           C  
ATOM   4303  HA  LYS A 266     -13.272 -21.321  26.951  1.00 29.37           H  
ATOM   4304  C   LYS A 266     -11.852 -20.495  28.283  1.00 29.37           C  
ATOM   4305  CB  LYS A 266     -12.296 -22.972  27.889  1.00 29.37           C  
ATOM   4306  HB2 LYS A 266     -11.282 -23.315  28.094  1.00 29.37           H  
ATOM   4307  HB3 LYS A 266     -12.851 -22.930  28.826  1.00 29.37           H  
ATOM   4308  O   LYS A 266     -10.909 -20.682  29.050  1.00 29.37           O  
ATOM   4309  CG  LYS A 266     -12.999 -23.945  26.933  1.00 29.37           C  
ATOM   4310  HG2 LYS A 266     -13.977 -23.541  26.674  1.00 29.37           H  
ATOM   4311  HG3 LYS A 266     -12.411 -24.045  26.020  1.00 29.37           H  
ATOM   4312  CD  LYS A 266     -13.187 -25.328  27.558  1.00 29.37           C  
ATOM   4313  HD2 LYS A 266     -12.212 -25.754  27.795  1.00 29.37           H  
ATOM   4314  HD3 LYS A 266     -13.783 -25.238  28.466  1.00 29.37           H  
ATOM   4315  CE  LYS A 266     -13.914 -26.201  26.530  1.00 29.37           C  
ATOM   4316  HE2 LYS A 266     -13.308 -26.246  25.625  1.00 29.37           H  
ATOM   4317  HE3 LYS A 266     -14.852 -25.714  26.264  1.00 29.37           H  
ATOM   4318  NZ  LYS A 266     -14.173 -27.566  27.045  1.00 29.37           N  
ATOM   4319  HZ1 LYS A 266     -14.757 -27.525  27.869  1.00 29.37           H  
ATOM   4320  HZ2 LYS A 266     -13.302 -28.024  27.272  1.00 29.37           H  
ATOM   4321  HZ3 LYS A 266     -14.648 -28.109  26.338  1.00 29.37           H  
ATOM   4322  N   PHE A 267     -12.590 -19.388  28.270  1.00 29.93           N  
ATOM   4323  H   PHE A 267     -13.250 -19.284  27.513  1.00 29.93           H  
ATOM   4324  CA  PHE A 267     -12.427 -18.249  29.173  1.00 29.93           C  
ATOM   4325  HA  PHE A 267     -11.504 -17.734  28.910  1.00 29.93           H  
ATOM   4326  C   PHE A 267     -12.352 -18.672  30.650  1.00 29.93           C  
ATOM   4327  CB  PHE A 267     -13.601 -17.276  28.968  1.00 29.93           C  
ATOM   4328  HB2 PHE A 267     -14.523 -17.758  29.293  1.00 29.93           H  
ATOM   4329  HB3 PHE A 267     -13.449 -16.405  29.606  1.00 29.93           H  
ATOM   4330  O   PHE A 267     -13.159 -19.476  31.121  1.00 29.93           O  
ATOM   4331  CG  PHE A 267     -13.776 -16.806  27.536  1.00 29.93           C  
ATOM   4332  CD1 PHE A 267     -13.067 -15.682  27.072  1.00 29.93           C  
ATOM   4333  HD1 PHE A 267     -12.421 -15.129  27.739  1.00 29.93           H  
ATOM   4334  CD2 PHE A 267     -14.621 -17.511  26.655  1.00 29.93           C  
ATOM   4335  HD2 PHE A 267     -15.177 -18.369  27.002  1.00 29.93           H  
ATOM   4336  CE1 PHE A 267     -13.191 -15.273  25.733  1.00 29.93           C  
ATOM   4337  HE1 PHE A 267     -12.645 -14.411  25.380  1.00 29.93           H  
ATOM   4338  CE2 PHE A 267     -14.734 -17.109  25.312  1.00 29.93           C  
ATOM   4339  HE2 PHE A 267     -15.364 -17.662  24.632  1.00 29.93           H  
ATOM   4340  CZ  PHE A 267     -14.018 -15.991  24.851  1.00 29.93           C  
ATOM   4341  HZ  PHE A 267     -14.101 -15.683  23.819  1.00 29.93           H  
ATOM   4342  N   LYS A 268     -11.416 -18.076  31.398  1.00 31.32           N  
ATOM   4343  H   LYS A 268     -10.794 -17.423  30.944  1.00 31.32           H  
ATOM   4344  CA  LYS A 268     -11.393 -18.114  32.865  1.00 31.32           C  
ATOM   4345  HA  LYS A 268     -12.143 -18.816  33.229  1.00 31.32           H  
ATOM   4346  C   LYS A 268     -11.764 -16.740  33.406  1.00 31.32           C  
ATOM   4347  CB  LYS A 268     -10.025 -18.561  33.395  1.00 31.32           C  
ATOM   4348  HB2 LYS A 268      -9.954 -18.270  34.443  1.00 31.32           H  
ATOM   4349  HB3 LYS A 268      -9.231 -18.053  32.847  1.00 31.32           H  
ATOM   4350  O   LYS A 268     -11.010 -15.787  33.254  1.00 31.32           O  
ATOM   4351  CG  LYS A 268      -9.846 -20.081  33.303  1.00 31.32           C  
ATOM   4352  HG2 LYS A 268     -10.673 -20.572  33.817  1.00 31.32           H  
ATOM   4353  HG3 LYS A 268      -9.841 -20.390  32.257  1.00 31.32           H  
ATOM   4354  CD  LYS A 268      -8.527 -20.483  33.970  1.00 31.32           C  
ATOM   4355  HD2 LYS A 268      -7.702 -20.041  33.412  1.00 31.32           H  
ATOM   4356  HD3 LYS A 268      -8.512 -20.097  34.990  1.00 31.32           H  
ATOM   4357  CE  LYS A 268      -8.384 -22.005  34.000  1.00 31.32           C  
ATOM   4358  HE2 LYS A 268      -9.230 -22.422  34.546  1.00 31.32           H  
ATOM   4359  HE3 LYS A 268      -8.428 -22.375  32.976  1.00 31.32           H  
ATOM   4360  NZ  LYS A 268      -7.106 -22.400  34.641  1.00 31.32           N  
ATOM   4361  HZ1 LYS A 268      -6.328 -22.010  34.128  1.00 31.32           H  
ATOM   4362  HZ2 LYS A 268      -7.009 -23.405  34.662  1.00 31.32           H  
ATOM   4363  HZ3 LYS A 268      -7.065 -22.046  35.587  1.00 31.32           H  
ATOM   4364  N   GLN A 269     -12.927 -16.668  34.038  1.00 27.51           N  
ATOM   4365  H   GLN A 269     -13.489 -17.504  34.106  1.00 27.51           H  
ATOM   4366  CA  GLN A 269     -13.389 -15.497  34.772  1.00 27.51           C  
ATOM   4367  HA  GLN A 269     -13.243 -14.609  34.158  1.00 27.51           H  
ATOM   4368  C   GLN A 269     -12.576 -15.349  36.068  1.00 27.51           C  
ATOM   4369  CB  GLN A 269     -14.892 -15.698  35.012  1.00 27.51           C  
ATOM   4370  HB2 GLN A 269     -15.037 -16.561  35.661  1.00 27.51           H  
ATOM   4371  HB3 GLN A 269     -15.349 -15.923  34.048  1.00 27.51           H  
ATOM   4372  O   GLN A 269     -12.348 -16.335  36.770  1.00 27.51           O  
ATOM   4373  CG  GLN A 269     -15.639 -14.501  35.614  1.00 27.51           C  
ATOM   4374  HG2 GLN A 269     -15.437 -13.609  35.020  1.00 27.51           H  
ATOM   4375  HG3 GLN A 269     -15.294 -14.326  36.633  1.00 27.51           H  
ATOM   4376  CD  GLN A 269     -17.152 -14.740  35.636  1.00 27.51           C  
ATOM   4377  NE2 GLN A 269     -17.936 -13.782  36.071  1.00 27.51           N  
ATOM   4378 HE21 GLN A 269     -17.562 -12.923  36.447  1.00 27.51           H  
ATOM   4379 HE22 GLN A 269     -18.922 -13.998  36.109  1.00 27.51           H  
ATOM   4380  OE1 GLN A 269     -17.659 -15.778  35.239  1.00 27.51           O  
ATOM   4381  N   VAL A 270     -12.138 -14.128  36.376  1.00 31.60           N  
ATOM   4382  H   VAL A 270     -12.341 -13.362  35.750  1.00 31.60           H  
ATOM   4383  CA  VAL A 270     -11.449 -13.781  37.627  1.00 31.60           C  
ATOM   4384  HA  VAL A 270     -11.470 -14.634  38.305  1.00 31.60           H  
ATOM   4385  C   VAL A 270     -12.220 -12.640  38.279  1.00 31.60           C  
ATOM   4386  CB  VAL A 270      -9.969 -13.409  37.386  1.00 31.60           C  
ATOM   4387  HB  VAL A 270      -9.917 -12.550  36.718  1.00 31.60           H  
ATOM   4388  O   VAL A 270     -12.426 -11.595  37.667  1.00 31.60           O  
ATOM   4389  CG1 VAL A 270      -9.259 -13.055  38.700  1.00 31.60           C  
ATOM   4390 HG11 VAL A 270      -9.306 -13.892  39.397  1.00 31.60           H  
ATOM   4391 HG12 VAL A 270      -8.217 -12.807  38.499  1.00 31.60           H  
ATOM   4392 HG13 VAL A 270      -9.724 -12.180  39.154  1.00 31.60           H  
ATOM   4393  CG2 VAL A 270      -9.198 -14.574  36.747  1.00 31.60           C  
ATOM   4394 HG21 VAL A 270      -8.151 -14.298  36.627  1.00 31.60           H  
ATOM   4395 HG22 VAL A 270      -9.274 -15.463  37.373  1.00 31.60           H  
ATOM   4396 HG23 VAL A 270      -9.606 -14.792  35.760  1.00 31.60           H  
ATOM   4397  N   GLU A 271     -12.685 -12.854  39.507  1.00 26.90           N  
ATOM   4398  H   GLU A 271     -12.491 -13.733  39.965  1.00 26.90           H  
ATOM   4399  CA  GLU A 271     -13.437 -11.854  40.264  1.00 26.90           C  
ATOM   4400  HA  GLU A 271     -13.989 -11.214  39.576  1.00 26.90           H  
ATOM   4401  C   GLU A 271     -12.492 -10.976  41.089  1.00 26.90           C  
ATOM   4402  CB  GLU A 271     -14.455 -12.526  41.198  1.00 26.90           C  
ATOM   4403  HB2 GLU A 271     -13.927 -13.205  41.868  1.00 26.90           H  
ATOM   4404  HB3 GLU A 271     -14.923 -11.744  41.796  1.00 26.90           H  
ATOM   4405  O   GLU A 271     -11.790 -11.463  41.977  1.00 26.90           O  
ATOM   4406  CG  GLU A 271     -15.558 -13.304  40.464  1.00 26.90           C  
ATOM   4407  HG2 GLU A 271     -16.039 -12.633  39.753  1.00 26.90           H  
ATOM   4408  HG3 GLU A 271     -15.105 -14.122  39.905  1.00 26.90           H  
ATOM   4409  CD  GLU A 271     -16.618 -13.873  41.425  1.00 26.90           C  
ATOM   4410  OE1 GLU A 271     -17.608 -14.431  40.906  1.00 26.90           O  
ATOM   4411  OE2 GLU A 271     -16.450 -13.743  42.662  1.00 26.90           O  
ATOM   4412  N   THR A 272     -12.516  -9.666  40.853  1.00 37.06           N  
ATOM   4413  H   THR A 272     -13.052  -9.312  40.073  1.00 37.06           H  
ATOM   4414  CA  THR A 272     -11.861  -8.671  41.712  1.00 37.06           C  
ATOM   4415  HA  THR A 272     -11.643  -9.139  42.671  1.00 37.06           H  
ATOM   4416  C   THR A 272     -12.814  -7.512  42.001  1.00 37.06           C  
ATOM   4417  CB  THR A 272     -10.517  -8.184  41.140  1.00 37.06           C  
ATOM   4418  HB  THR A 272     -10.160  -7.345  41.739  1.00 37.06           H  
ATOM   4419  O   THR A 272     -13.670  -7.160  41.192  1.00 37.06           O  
ATOM   4420  CG2 THR A 272      -9.446  -9.272  41.163  1.00 37.06           C  
ATOM   4421 HG21 THR A 272      -9.733 -10.095  40.508  1.00 37.06           H  
ATOM   4422 HG22 THR A 272      -9.324  -9.652  42.177  1.00 37.06           H  
ATOM   4423 HG23 THR A 272      -8.495  -8.862  40.822  1.00 37.06           H  
ATOM   4424  OG1 THR A 272     -10.641  -7.771  39.807  1.00 37.06           O  
ATOM   4425  HG1 THR A 272      -9.807  -7.945  39.364  1.00 37.06           H  
ATOM   4426  N   LYS A 273     -12.702  -6.940  43.205  1.00 33.18           N  
ATOM   4427  H   LYS A 273     -11.938  -7.236  43.797  1.00 33.18           H  
ATOM   4428  CA  LYS A 273     -13.500  -5.793  43.663  1.00 33.18           C  
ATOM   4429  HA  LYS A 273     -14.329  -5.623  42.976  1.00 33.18           H  
ATOM   4430  C   LYS A 273     -12.609  -4.553  43.638  1.00 33.18           C  
ATOM   4431  CB  LYS A 273     -14.070  -6.061  45.069  1.00 33.18           C  
ATOM   4432  HB2 LYS A 273     -13.246  -6.264  45.754  1.00 33.18           H  
ATOM   4433  HB3 LYS A 273     -14.585  -5.164  45.414  1.00 33.18           H  
ATOM   4434  O   LYS A 273     -11.555  -4.567  44.269  1.00 33.18           O  
ATOM   4435  CG  LYS A 273     -15.056  -7.240  45.092  1.00 33.18           C  
ATOM   4436  HG2 LYS A 273     -14.566  -8.132  44.702  1.00 33.18           H  
ATOM   4437  HG3 LYS A 273     -15.907  -7.004  44.453  1.00 33.18           H  
ATOM   4438  CD  LYS A 273     -15.551  -7.539  46.513  1.00 33.18           C  
ATOM   4439  HD2 LYS A 273     -16.073  -6.665  46.905  1.00 33.18           H  
ATOM   4440  HD3 LYS A 273     -14.695  -7.766  47.148  1.00 33.18           H  
ATOM   4441  CE  LYS A 273     -16.500  -8.743  46.464  1.00 33.18           C  
ATOM   4442  HE2 LYS A 273     -15.981  -9.572  45.983  1.00 33.18           H  
ATOM   4443  HE3 LYS A 273     -17.352  -8.488  45.834  1.00 33.18           H  
ATOM   4444  NZ  LYS A 273     -16.959  -9.148  47.815  1.00 33.18           N  
ATOM   4445  HZ1 LYS A 273     -17.459  -8.390  48.258  1.00 33.18           H  
ATOM   4446  HZ2 LYS A 273     -16.168  -9.407  48.387  1.00 33.18           H  
ATOM   4447  HZ3 LYS A 273     -17.573  -9.945  47.738  1.00 33.18           H  
ATOM   4448  N   GLY A 274     -13.027  -3.510  42.927  1.00 31.88           N  
ATOM   4449  H   GLY A 274     -13.913  -3.569  42.446  1.00 31.88           H  
ATOM   4450  CA  GLY A 274     -12.298  -2.247  42.783  1.00 31.88           C  
ATOM   4451  HA2 GLY A 274     -11.531  -2.165  43.554  1.00 31.88           H  
ATOM   4452  HA3 GLY A 274     -11.814  -2.208  41.807  1.00 31.88           H  
ATOM   4453  C   GLY A 274     -13.242  -1.054  42.900  1.00 31.88           C  
ATOM   4454  O   GLY A 274     -14.405  -1.152  42.514  1.00 31.88           O  
ATOM   4455  N   ASP A 275     -12.753   0.042  43.479  1.00 35.02           N  
ATOM   4456  H   ASP A 275     -11.767   0.087  43.693  1.00 35.02           H  
ATOM   4457  CA  ASP A 275     -13.579   1.175  43.909  1.00 35.02           C  
ATOM   4458  HA  ASP A 275     -14.622   0.864  43.848  1.00 35.02           H  
ATOM   4459  C   ASP A 275     -13.439   2.408  42.997  1.00 35.02           C  
ATOM   4460  CB  ASP A 275     -13.286   1.493  45.387  1.00 35.02           C  
ATOM   4461  HB2 ASP A 275     -12.773   0.648  45.847  1.00 35.02           H  
ATOM   4462  HB3 ASP A 275     -12.625   2.357  45.454  1.00 35.02           H  
ATOM   4463  O   ASP A 275     -12.465   2.558  42.258  1.00 35.02           O  
ATOM   4464  CG  ASP A 275     -14.569   1.762  46.177  1.00 35.02           C  
ATOM   4465  OD1 ASP A 275     -15.482   2.398  45.596  1.00 35.02           O  
ATOM   4466  OD2 ASP A 275     -14.621   1.319  47.346  1.00 35.02           O  
ATOM   4467  N   SER A 276     -14.430   3.300  43.034  1.00 33.91           N  
ATOM   4468  H   SER A 276     -15.116   3.172  43.764  1.00 33.91           H  
ATOM   4469  CA  SER A 276     -14.593   4.372  42.037  1.00 33.91           C  
ATOM   4470  HA  SER A 276     -14.095   4.047  41.123  1.00 33.91           H  
ATOM   4471  C   SER A 276     -13.968   5.720  42.434  1.00 33.91           C  
ATOM   4472  CB  SER A 276     -16.076   4.540  41.691  1.00 33.91           C  
ATOM   4473  HB2 SER A 276     -16.171   5.156  40.798  1.00 33.91           H  
ATOM   4474  HB3 SER A 276     -16.509   3.561  41.482  1.00 33.91           H  
ATOM   4475  O   SER A 276     -14.084   6.158  43.578  1.00 33.91           O  
ATOM   4476  OG  SER A 276     -16.789   5.153  42.749  1.00 33.91           O  
ATOM   4477  HG  SER A 276     -16.478   4.770  43.573  1.00 33.91           H  
ATOM   4478  N   SER A 277     -13.388   6.455  41.473  1.00 33.95           N  
ATOM   4479  H   SER A 277     -13.299   6.062  40.546  1.00 33.95           H  
ATOM   4480  CA  SER A 277     -13.118   7.901  41.619  1.00 33.95           C  
ATOM   4481  HA  SER A 277     -13.966   8.331  42.152  1.00 33.95           H  
ATOM   4482  C   SER A 277     -13.044   8.653  40.269  1.00 33.95           C  
ATOM   4483  CB  SER A 277     -11.892   8.151  42.508  1.00 33.95           C  
ATOM   4484  HB2 SER A 277     -11.856   9.204  42.785  1.00 33.95           H  
ATOM   4485  HB3 SER A 277     -11.965   7.566  43.425  1.00 33.95           H  
ATOM   4486  O   SER A 277     -13.341   8.092  39.216  1.00 33.95           O  
ATOM   4487  OG  SER A 277     -10.702   7.822  41.839  1.00 33.95           O  
ATOM   4488  HG  SER A 277     -10.583   6.871  41.884  1.00 33.95           H  
ATOM   4489  N   LYS A 278     -12.776   9.968  40.319  1.00 27.84           N  
ATOM   4490  H   LYS A 278     -12.315  10.301  41.153  1.00 27.84           H  
ATOM   4491  CA  LYS A 278     -13.198  11.022  39.363  1.00 27.84           C  
ATOM   4492  HA  LYS A 278     -13.430  10.584  38.392  1.00 27.84           H  
ATOM   4493  C   LYS A 278     -12.081  12.077  39.198  1.00 27.84           C  
ATOM   4494  CB  LYS A 278     -14.433  11.701  39.999  1.00 27.84           C  
ATOM   4495  HB2 LYS A 278     -14.159  12.047  40.995  1.00 27.84           H  
ATOM   4496  HB3 LYS A 278     -14.699  12.590  39.427  1.00 27.84           H  
ATOM   4497  O   LYS A 278     -11.335  12.250  40.153  1.00 27.84           O  
ATOM   4498  CG  LYS A 278     -15.692  10.826  40.110  1.00 27.84           C  
ATOM   4499  HG2 LYS A 278     -15.998  10.498  39.116  1.00 27.84           H  
ATOM   4500  HG3 LYS A 278     -15.487   9.952  40.727  1.00 27.84           H  
ATOM   4501  CD  LYS A 278     -16.825  11.632  40.762  1.00 27.84           C  
ATOM   4502  HD2 LYS A 278     -17.050  12.503  40.147  1.00 27.84           H  
ATOM   4503  HD3 LYS A 278     -16.493  11.968  41.745  1.00 27.84           H  
ATOM   4504  CE  LYS A 278     -18.080  10.766  40.915  1.00 27.84           C  
ATOM   4505  HE2 LYS A 278     -18.415  10.461  39.923  1.00 27.84           H  
ATOM   4506  HE3 LYS A 278     -17.815   9.865  41.469  1.00 27.84           H  
ATOM   4507  NZ  LYS A 278     -19.163  11.497  41.617  1.00 27.84           N  
ATOM   4508  HZ1 LYS A 278     -19.984  10.914  41.697  1.00 27.84           H  
ATOM   4509  HZ2 LYS A 278     -18.867  11.757  42.547  1.00 27.84           H  
ATOM   4510  HZ3 LYS A 278     -19.410  12.334  41.109  1.00 27.84           H  
ATOM   4511  N   THR A 279     -11.906  12.892  38.144  1.00 28.12           N  
ATOM   4512  H   THR A 279     -11.118  13.499  38.321  1.00 28.12           H  
ATOM   4513  CA  THR A 279     -12.462  13.128  36.772  1.00 28.12           C  
ATOM   4514  HA  THR A 279     -12.441  12.209  36.186  1.00 28.12           H  
ATOM   4515  C   THR A 279     -11.510  14.172  36.095  1.00 28.12           C  
ATOM   4516  CB  THR A 279     -13.892  13.709  36.807  1.00 28.12           C  
ATOM   4517  HB  THR A 279     -14.010  14.406  35.978  1.00 28.12           H  
ATOM   4518  O   THR A 279     -10.630  14.670  36.787  1.00 28.12           O  
ATOM   4519  CG2 THR A 279     -14.976  12.654  36.583  1.00 28.12           C  
ATOM   4520 HG21 THR A 279     -15.956  13.115  36.698  1.00 28.12           H  
ATOM   4521 HG22 THR A 279     -14.877  11.829  37.288  1.00 28.12           H  
ATOM   4522 HG23 THR A 279     -14.890  12.255  35.572  1.00 28.12           H  
ATOM   4523  OG1 THR A 279     -14.178  14.442  37.974  1.00 28.12           O  
ATOM   4524  HG1 THR A 279     -13.550  15.166  38.034  1.00 28.12           H  
ATOM   4525  N   GLN A 280     -11.547  14.628  34.828  1.00 25.98           N  
ATOM   4526  H   GLN A 280     -10.761  15.233  34.642  1.00 25.98           H  
ATOM   4527  CA  GLN A 280     -12.446  14.533  33.654  1.00 25.98           C  
ATOM   4528  HA  GLN A 280     -12.832  13.519  33.546  1.00 25.98           H  
ATOM   4529  C   GLN A 280     -11.658  14.947  32.378  1.00 25.98           C  
ATOM   4530  CB  GLN A 280     -13.586  15.573  33.800  1.00 25.98           C  
ATOM   4531  HB2 GLN A 280     -13.591  15.977  34.813  1.00 25.98           H  
ATOM   4532  HB3 GLN A 280     -13.396  16.438  33.163  1.00 25.98           H  
ATOM   4533  O   GLN A 280     -10.652  15.641  32.502  1.00 25.98           O  
ATOM   4534  CG  GLN A 280     -14.974  15.012  33.442  1.00 25.98           C  
ATOM   4535  HG2 GLN A 280     -15.101  14.025  33.886  1.00 25.98           H  
ATOM   4536  HG3 GLN A 280     -15.043  14.909  32.359  1.00 25.98           H  
ATOM   4537  CD  GLN A 280     -16.119  15.896  33.941  1.00 25.98           C  
ATOM   4538  NE2 GLN A 280     -17.275  15.860  33.317  1.00 25.98           N  
ATOM   4539 HE21 GLN A 280     -17.425  15.280  32.504  1.00 25.98           H  
ATOM   4540 HE22 GLN A 280     -17.987  16.465  33.700  1.00 25.98           H  
ATOM   4541  OE1 GLN A 280     -16.019  16.614  34.919  1.00 25.98           O  
ATOM   4542  N   GLY A 281     -12.159  14.661  31.164  1.00 23.22           N  
ATOM   4543  H   GLY A 281     -12.926  14.007  31.089  1.00 23.22           H  
ATOM   4544  CA  GLY A 281     -11.694  15.319  29.923  1.00 23.22           C  
ATOM   4545  HA2 GLY A 281     -12.255  16.241  29.775  1.00 23.22           H  
ATOM   4546  HA3 GLY A 281     -10.640  15.582  30.020  1.00 23.22           H  
ATOM   4547  C   GLY A 281     -11.824  14.439  28.676  1.00 23.22           C  
ATOM   4548  O   GLY A 281     -11.074  13.481  28.535  1.00 23.22           O  
ATOM   4549  N   PHE A 282     -12.768  14.746  27.777  1.00 25.26           N  
ATOM   4550  H   PHE A 282     -13.300  15.598  27.884  1.00 25.26           H  
ATOM   4551  CA  PHE A 282     -13.180  13.831  26.701  1.00 25.26           C  
ATOM   4552  HA  PHE A 282     -12.432  13.044  26.594  1.00 25.26           H  
ATOM   4553  C   PHE A 282     -13.319  14.512  25.332  1.00 25.26           C  
ATOM   4554  CB  PHE A 282     -14.512  13.164  27.085  1.00 25.26           C  
ATOM   4555  HB2 PHE A 282     -14.805  12.485  26.285  1.00 25.26           H  
ATOM   4556  HB3 PHE A 282     -15.280  13.934  27.153  1.00 25.26           H  
ATOM   4557  O   PHE A 282     -13.812  15.636  25.235  1.00 25.26           O  
ATOM   4558  CG  PHE A 282     -14.485  12.368  28.380  1.00 25.26           C  
ATOM   4559  CD1 PHE A 282     -13.702  11.203  28.467  1.00 25.26           C  
ATOM   4560  HD1 PHE A 282     -13.101  10.888  27.626  1.00 25.26           H  
ATOM   4561  CD2 PHE A 282     -15.247  12.776  29.493  1.00 25.26           C  
ATOM   4562  HD2 PHE A 282     -15.860  13.663  29.427  1.00 25.26           H  
ATOM   4563  CE1 PHE A 282     -13.696  10.435  29.643  1.00 25.26           C  
ATOM   4564  HE1 PHE A 282     -13.095   9.539  29.690  1.00 25.26           H  
ATOM   4565  CE2 PHE A 282     -15.235  12.013  30.676  1.00 25.26           C  
ATOM   4566  HE2 PHE A 282     -15.839  12.311  31.520  1.00 25.26           H  
ATOM   4567  CZ  PHE A 282     -14.463  10.839  30.749  1.00 25.26           C  
ATOM   4568  HZ  PHE A 282     -14.459  10.243  31.649  1.00 25.26           H  
ATOM   4569  N   VAL A 283     -12.952  13.787  24.270  1.00 27.08           N  
ATOM   4570  H   VAL A 283     -12.547  12.876  24.437  1.00 27.08           H  
ATOM   4571  CA  VAL A 283     -13.235  14.119  22.863  1.00 27.08           C  
ATOM   4572  HA  VAL A 283     -13.728  15.089  22.799  1.00 27.08           H  
ATOM   4573  C   VAL A 283     -14.186  13.055  22.320  1.00 27.08           C  
ATOM   4574  CB  VAL A 283     -11.934  14.185  22.032  1.00 27.08           C  
ATOM   4575  HB  VAL A 283     -11.399  13.238  22.113  1.00 27.08           H  
ATOM   4576  O   VAL A 283     -13.762  11.953  21.999  1.00 27.08           O  
ATOM   4577  CG1 VAL A 283     -12.216  14.465  20.548  1.00 27.08           C  
ATOM   4578 HG11 VAL A 283     -11.276  14.542  20.003  1.00 27.08           H  
ATOM   4579 HG12 VAL A 283     -12.777  15.394  20.439  1.00 27.08           H  
ATOM   4580 HG13 VAL A 283     -12.787  13.645  20.113  1.00 27.08           H  
ATOM   4581  CG2 VAL A 283     -11.012  15.301  22.542  1.00 27.08           C  
ATOM   4582 HG21 VAL A 283     -11.528  16.261  22.503  1.00 27.08           H  
ATOM   4583 HG22 VAL A 283     -10.714  15.097  23.570  1.00 27.08           H  
ATOM   4584 HG23 VAL A 283     -10.112  15.348  21.929  1.00 27.08           H  
ATOM   4585  N   PHE A 284     -15.485  13.344  22.276  1.00 28.48           N  
ATOM   4586  H   PHE A 284     -15.799  14.258  22.570  1.00 28.48           H  
ATOM   4587  CA  PHE A 284     -16.494  12.323  21.978  1.00 28.48           C  
ATOM   4588  HA  PHE A 284     -16.265  11.440  22.574  1.00 28.48           H  
ATOM   4589  C   PHE A 284     -16.503  11.890  20.506  1.00 28.48           C  
ATOM   4590  CB  PHE A 284     -17.879  12.823  22.409  1.00 28.48           C  
ATOM   4591  HB2 PHE A 284     -18.113  13.744  21.874  1.00 28.48           H  
ATOM   4592  HB3 PHE A 284     -18.623  12.080  22.122  1.00 28.48           H  
ATOM   4593  O   PHE A 284     -16.682  12.716  19.610  1.00 28.48           O  
ATOM   4594  CG  PHE A 284     -17.993  13.056  23.902  1.00 28.48           C  
ATOM   4595  CD1 PHE A 284     -18.119  11.954  24.768  1.00 28.48           C  
ATOM   4596  HD1 PHE A 284     -18.153  10.952  24.368  1.00 28.48           H  
ATOM   4597  CD2 PHE A 284     -17.936  14.359  24.432  1.00 28.48           C  
ATOM   4598  HD2 PHE A 284     -17.836  15.209  23.773  1.00 28.48           H  
ATOM   4599  CE1 PHE A 284     -18.191  12.153  26.157  1.00 28.48           C  
ATOM   4600  HE1 PHE A 284     -18.281  11.303  26.817  1.00 28.48           H  
ATOM   4601  CE2 PHE A 284     -18.013  14.559  25.822  1.00 28.48           C  
ATOM   4602  HE2 PHE A 284     -17.973  15.559  26.225  1.00 28.48           H  
ATOM   4603  CZ  PHE A 284     -18.146  13.455  26.684  1.00 28.48           C  
ATOM   4604  HZ  PHE A 284     -18.208  13.606  27.752  1.00 28.48           H  
ATOM   4605  N   MET A 285     -16.408  10.579  20.267  1.00 38.73           N  
ATOM   4606  H   MET A 285     -16.195   9.959  21.035  1.00 38.73           H  
ATOM   4607  CA  MET A 285     -16.807   9.967  19.000  1.00 38.73           C  
ATOM   4608  HA  MET A 285     -16.565  10.642  18.179  1.00 38.73           H  
ATOM   4609  C   MET A 285     -18.316   9.703  18.976  1.00 38.73           C  
ATOM   4610  CB  MET A 285     -16.063   8.644  18.771  1.00 38.73           C  
ATOM   4611  HB2 MET A 285     -16.190   7.986  19.630  1.00 38.73           H  
ATOM   4612  HB3 MET A 285     -16.507   8.158  17.903  1.00 38.73           H  
ATOM   4613  O   MET A 285     -18.849   9.061  19.879  1.00 38.73           O  
ATOM   4614  CG  MET A 285     -14.572   8.839  18.491  1.00 38.73           C  
ATOM   4615  HG2 MET A 285     -14.440   9.750  17.908  1.00 38.73           H  
ATOM   4616  HG3 MET A 285     -14.031   8.952  19.431  1.00 38.73           H  
ATOM   4617  SD  MET A 285     -13.862   7.475  17.533  1.00 38.73           S  
ATOM   4618  CE  MET A 285     -13.790   6.173  18.786  1.00 38.73           C  
ATOM   4619  HE1 MET A 285     -14.770   6.029  19.240  1.00 38.73           H  
ATOM   4620  HE2 MET A 285     -13.456   5.240  18.331  1.00 38.73           H  
ATOM   4621  HE3 MET A 285     -13.078   6.470  19.557  1.00 38.73           H  
ATOM   4622  N   THR A 286     -18.999  10.120  17.910  1.00 40.38           N  
ATOM   4623  H   THR A 286     -18.538  10.679  17.205  1.00 40.38           H  
ATOM   4624  CA  THR A 286     -20.350   9.642  17.586  1.00 40.38           C  
ATOM   4625  HA  THR A 286     -20.863   9.372  18.509  1.00 40.38           H  
ATOM   4626  C   THR A 286     -20.252   8.375  16.733  1.00 40.38           C  
ATOM   4627  CB  THR A 286     -21.203  10.727  16.909  1.00 40.38           C  
ATOM   4628  HB  THR A 286     -22.060  10.258  16.426  1.00 40.38           H  
ATOM   4629  O   THR A 286     -19.778   8.401  15.597  1.00 40.38           O  
ATOM   4630  CG2 THR A 286     -21.712  11.739  17.933  1.00 40.38           C  
ATOM   4631 HG21 THR A 286     -22.337  12.483  17.438  1.00 40.38           H  
ATOM   4632 HG22 THR A 286     -22.316  11.228  18.683  1.00 40.38           H  
ATOM   4633 HG23 THR A 286     -20.873  12.232  18.424  1.00 40.38           H  
ATOM   4634  OG1 THR A 286     -20.472  11.468  15.954  1.00 40.38           O  
ATOM   4635  HG1 THR A 286     -21.129  11.951  15.447  1.00 40.38           H  
ATOM   4636  N   LEU A 287     -20.678   7.241  17.297  1.00 47.51           N  
ATOM   4637  H   LEU A 287     -21.062   7.292  18.230  1.00 47.51           H  
ATOM   4638  CA  LEU A 287     -20.513   5.900  16.711  1.00 47.51           C  
ATOM   4639  HA  LEU A 287     -19.531   5.871  16.238  1.00 47.51           H  
ATOM   4640  C   LEU A 287     -21.498   5.568  15.571  1.00 47.51           C  
ATOM   4641  CB  LEU A 287     -20.529   4.853  17.848  1.00 47.51           C  
ATOM   4642  HB2 LEU A 287     -21.227   5.178  18.619  1.00 47.51           H  
ATOM   4643  HB3 LEU A 287     -20.895   3.897  17.472  1.00 47.51           H  
ATOM   4644  O   LEU A 287     -21.444   4.476  15.012  1.00 47.51           O  
ATOM   4645  CG  LEU A 287     -19.135   4.625  18.466  1.00 47.51           C  
ATOM   4646  HG  LEU A 287     -18.629   5.583  18.585  1.00 47.51           H  
ATOM   4647  CD1 LEU A 287     -19.247   3.968  19.840  1.00 47.51           C  
ATOM   4648 HD11 LEU A 287     -19.809   4.617  20.512  1.00 47.51           H  
ATOM   4649 HD12 LEU A 287     -18.253   3.813  20.260  1.00 47.51           H  
ATOM   4650 HD13 LEU A 287     -19.759   3.009  19.760  1.00 47.51           H  
ATOM   4651  CD2 LEU A 287     -18.281   3.708  17.584  1.00 47.51           C  
ATOM   4652 HD21 LEU A 287     -18.747   2.726  17.504  1.00 47.51           H  
ATOM   4653 HD22 LEU A 287     -18.169   4.137  16.587  1.00 47.51           H  
ATOM   4654 HD23 LEU A 287     -17.291   3.599  18.027  1.00 47.51           H  
ATOM   4655  N   ASP A 288     -22.338   6.517  15.154  1.00 45.97           N  
ATOM   4656  H   ASP A 288     -22.358   7.360  15.711  1.00 45.97           H  
ATOM   4657  CA  ASP A 288     -23.453   6.354  14.201  1.00 45.97           C  
ATOM   4658  HA  ASP A 288     -24.087   5.550  14.577  1.00 45.97           H  
ATOM   4659  C   ASP A 288     -23.037   5.974  12.754  1.00 45.97           C  
ATOM   4660  CB  ASP A 288     -24.301   7.645  14.179  1.00 45.97           C  
ATOM   4661  HB2 ASP A 288     -25.249   7.436  13.683  1.00 45.97           H  
ATOM   4662  HB3 ASP A 288     -23.771   8.385  13.580  1.00 45.97           H  
ATOM   4663  O   ASP A 288     -23.846   6.032  11.825  1.00 45.97           O  
ATOM   4664  CG  ASP A 288     -24.600   8.264  15.553  1.00 45.97           C  
ATOM   4665  OD1 ASP A 288     -24.706   7.515  16.549  1.00 45.97           O  
ATOM   4666  OD2 ASP A 288     -24.638   9.512  15.608  1.00 45.97           O  
ATOM   4667  N   ARG A 289     -21.758   5.642  12.522  1.00 46.95           N  
ATOM   4668  H   ARG A 289     -21.182   5.565  13.348  1.00 46.95           H  
ATOM   4669  CA  ARG A 289     -21.169   5.292  11.215  1.00 46.95           C  
ATOM   4670  HA  ARG A 289     -21.977   4.924  10.583  1.00 46.95           H  
ATOM   4671  C   ARG A 289     -20.176   4.123  11.264  1.00 46.95           C  
ATOM   4672  CB  ARG A 289     -20.569   6.541  10.544  1.00 46.95           C  
ATOM   4673  HB2 ARG A 289     -20.074   6.245   9.618  1.00 46.95           H  
ATOM   4674  HB3 ARG A 289     -19.830   6.996  11.203  1.00 46.95           H  
ATOM   4675  O   ARG A 289     -19.274   4.054  10.427  1.00 46.95           O  
ATOM   4676  CG  ARG A 289     -21.654   7.560  10.185  1.00 46.95           C  
ATOM   4677  HG2 ARG A 289     -22.058   8.008  11.093  1.00 46.95           H  
ATOM   4678  HG3 ARG A 289     -22.456   7.054   9.648  1.00 46.95           H  
ATOM   4679  CD  ARG A 289     -21.084   8.664   9.298  1.00 46.95           C  
ATOM   4680  HD2 ARG A 289     -20.621   8.206   8.424  1.00 46.95           H  
ATOM   4681  HD3 ARG A 289     -20.330   9.211   9.862  1.00 46.95           H  
ATOM   4682  NE  ARG A 289     -22.158   9.575   8.873  1.00 46.95           N  
ATOM   4683  HE  ARG A 289     -23.060   9.416   9.300  1.00 46.95           H  
ATOM   4684  NH1 ARG A 289     -20.912  10.869   7.453  1.00 46.95           N  
ATOM   4685 HH11 ARG A 289     -20.838  11.636   6.800  1.00 46.95           H  
ATOM   4686 HH12 ARG A 289     -20.104  10.321   7.712  1.00 46.95           H  
ATOM   4687  NH2 ARG A 289     -23.091  11.297   7.722  1.00 46.95           N  
ATOM   4688 HH21 ARG A 289     -23.011  12.083   7.093  1.00 46.95           H  
ATOM   4689 HH22 ARG A 289     -23.975  11.093   8.167  1.00 46.95           H  
ATOM   4690  CZ  ARG A 289     -22.049  10.573   8.020  1.00 46.95           C  
ATOM   4691  N   VAL A 290     -20.338   3.182  12.196  1.00 54.31           N  
ATOM   4692  H   VAL A 290     -21.064   3.298  12.889  1.00 54.31           H  
ATOM   4693  CA  VAL A 290     -19.617   1.900  12.121  1.00 54.31           C  
ATOM   4694  HA  VAL A 290     -18.558   2.113  11.976  1.00 54.31           H  
ATOM   4695  C   VAL A 290     -20.113   1.104  10.906  1.00 54.31           C  
ATOM   4696  CB  VAL A 290     -19.735   1.076  13.417  1.00 54.31           C  
ATOM   4697  HB  VAL A 290     -20.780   0.841  13.621  1.00 54.31           H  
ATOM   4698  O   VAL A 290     -21.214   0.565  10.902  1.00 54.31           O  
ATOM   4699  CG1 VAL A 290     -18.934  -0.222  13.289  1.00 54.31           C  
ATOM   4700 HG11 VAL A 290     -18.961  -0.763  14.235  1.00 54.31           H  
ATOM   4701 HG12 VAL A 290     -17.896   0.015  13.056  1.00 54.31           H  
ATOM   4702 HG13 VAL A 290     -19.352  -0.865  12.514  1.00 54.31           H  
ATOM   4703  CG2 VAL A 290     -19.143   1.823  14.618  1.00 54.31           C  
ATOM   4704 HG21 VAL A 290     -19.233   1.211  15.515  1.00 54.31           H  
ATOM   4705 HG22 VAL A 290     -18.091   2.051  14.444  1.00 54.31           H  
ATOM   4706 HG23 VAL A 290     -19.684   2.753  14.790  1.00 54.31           H  
ATOM   4707  N   VAL A 291     -19.290   1.038   9.859  1.00 63.62           N  
ATOM   4708  H   VAL A 291     -18.417   1.542   9.932  1.00 63.62           H  
ATOM   4709  CA  VAL A 291     -19.529   0.210   8.662  1.00 63.62           C  
ATOM   4710  HA  VAL A 291     -20.596   0.196   8.443  1.00 63.62           H  
ATOM   4711  C   VAL A 291     -19.069  -1.221   8.942  1.00 63.62           C  
ATOM   4712  CB  VAL A 291     -18.768   0.787   7.446  1.00 63.62           C  
ATOM   4713  HB  VAL A 291     -17.698   0.749   7.650  1.00 63.62           H  
ATOM   4714  O   VAL A 291     -18.008  -1.385   9.537  1.00 63.62           O  
ATOM   4715  CG1 VAL A 291     -19.032  -0.001   6.154  1.00 63.62           C  
ATOM   4716 HG11 VAL A 291     -18.522   0.475   5.317  1.00 63.62           H  
ATOM   4717 HG12 VAL A 291     -20.103  -0.033   5.954  1.00 63.62           H  
ATOM   4718 HG13 VAL A 291     -18.656  -1.020   6.246  1.00 63.62           H  
ATOM   4719  CG2 VAL A 291     -19.142   2.249   7.168  1.00 63.62           C  
ATOM   4720 HG21 VAL A 291     -18.865   2.877   8.015  1.00 63.62           H  
ATOM   4721 HG22 VAL A 291     -20.217   2.333   7.007  1.00 63.62           H  
ATOM   4722 HG23 VAL A 291     -18.611   2.616   6.289  1.00 63.62           H  
ATOM   4723  N   ASP A 292     -19.764  -2.244   8.430  1.00 69.90           N  
ATOM   4724  H   ASP A 292     -20.706  -2.059   8.116  1.00 69.90           H  
ATOM   4725  CA  ASP A 292     -19.459  -3.684   8.603  1.00 69.90           C  
ATOM   4726  HA  ASP A 292     -19.827  -4.002   9.579  1.00 69.90           H  
ATOM   4727  C   ASP A 292     -17.965  -4.049   8.498  1.00 69.90           C  
ATOM   4728  CB  ASP A 292     -20.181  -4.509   7.518  1.00 69.90           C  
ATOM   4729  HB2 ASP A 292     -20.051  -5.568   7.745  1.00 69.90           H  
ATOM   4730  HB3 ASP A 292     -19.692  -4.318   6.562  1.00 69.90           H  
ATOM   4731  O   ASP A 292     -17.466  -4.919   9.206  1.00 69.90           O  
ATOM   4732  CG  ASP A 292     -21.676  -4.234   7.345  1.00 69.90           C  
ATOM   4733  OD1 ASP A 292     -22.278  -3.644   8.266  1.00 69.90           O  
ATOM   4734  OD2 ASP A 292     -22.168  -4.552   6.240  1.00 69.90           O  
ATOM   4735  N   SER A 293     -17.205  -3.349   7.646  1.00 72.69           N  
ATOM   4736  H   SER A 293     -17.669  -2.620   7.123  1.00 72.69           H  
ATOM   4737  CA  SER A 293     -15.748  -3.505   7.512  1.00 72.69           C  
ATOM   4738  HA  SER A 293     -15.552  -4.567   7.364  1.00 72.69           H  
ATOM   4739  C   SER A 293     -14.919  -3.101   8.747  1.00 72.69           C  
ATOM   4740  CB  SER A 293     -15.256  -2.765   6.264  1.00 72.69           C  
ATOM   4741  HB2 SER A 293     -15.692  -3.240   5.385  1.00 72.69           H  
ATOM   4742  HB3 SER A 293     -14.173  -2.857   6.193  1.00 72.69           H  
ATOM   4743  O   SER A 293     -13.691  -3.137   8.682  1.00 72.69           O  
ATOM   4744  OG  SER A 293     -15.615  -1.391   6.259  1.00 72.69           O  
ATOM   4745  HG  SER A 293     -15.678  -1.095   7.170  1.00 72.69           H  
ATOM   4746  N   MET A 294     -15.559  -2.678   9.838  1.00 76.78           N  
ATOM   4747  H   MET A 294     -16.564  -2.596   9.786  1.00 76.78           H  
ATOM   4748  CA  MET A 294     -14.956  -2.393  11.142  1.00 76.78           C  
ATOM   4749  HA  MET A 294     -13.874  -2.324  11.036  1.00 76.78           H  
ATOM   4750  C   MET A 294     -15.226  -3.492  12.187  1.00 76.78           C  
ATOM   4751  CB  MET A 294     -15.468  -1.044  11.665  1.00 76.78           C  
ATOM   4752  HB2 MET A 294     -15.026  -0.860  12.644  1.00 76.78           H  
ATOM   4753  HB3 MET A 294     -16.550  -1.112  11.780  1.00 76.78           H  
ATOM   4754  O   MET A 294     -14.613  -3.442  13.251  1.00 76.78           O  
ATOM   4755  CG  MET A 294     -15.134   0.158  10.778  1.00 76.78           C  
ATOM   4756  HG2 MET A 294     -14.052   0.212  10.655  1.00 76.78           H  
ATOM   4757  HG3 MET A 294     -15.596   0.026   9.800  1.00 76.78           H  
ATOM   4758  SD  MET A 294     -15.719   1.722  11.487  1.00 76.78           S  
ATOM   4759  CE  MET A 294     -15.037   2.919  10.315  1.00 76.78           C  
ATOM   4760  HE1 MET A 294     -13.950   2.840  10.303  1.00 76.78           H  
ATOM   4761  HE2 MET A 294     -15.320   3.925  10.625  1.00 76.78           H  
ATOM   4762  HE3 MET A 294     -15.435   2.729   9.318  1.00 76.78           H  
ATOM   4763  N   ILE A 295     -16.081  -4.485  11.897  1.00 79.16           N  
ATOM   4764  H   ILE A 295     -16.524  -4.505  10.990  1.00 79.16           H  
ATOM   4765  CA  ILE A 295     -16.442  -5.554  12.846  1.00 79.16           C  
ATOM   4766  HA  ILE A 295     -16.928  -5.095  13.706  1.00 79.16           H  
ATOM   4767  C   ILE A 295     -15.183  -6.258  13.372  1.00 79.16           C  
ATOM   4768  CB  ILE A 295     -17.479  -6.525  12.231  1.00 79.16           C  
ATOM   4769  HB  ILE A 295     -17.118  -6.851  11.256  1.00 79.16           H  
ATOM   4770  O   ILE A 295     -14.352  -6.744  12.604  1.00 79.16           O  
ATOM   4771  CG1 ILE A 295     -18.835  -5.798  12.064  1.00 79.16           C  
ATOM   4772 HG12 ILE A 295     -19.281  -5.649  13.048  1.00 79.16           H  
ATOM   4773 HG13 ILE A 295     -18.675  -4.814  11.622  1.00 79.16           H  
ATOM   4774  CG2 ILE A 295     -17.679  -7.767  13.123  1.00 79.16           C  
ATOM   4775 HG21 ILE A 295     -16.755  -8.340  13.200  1.00 79.16           H  
ATOM   4776 HG22 ILE A 295     -18.434  -8.427  12.695  1.00 79.16           H  
ATOM   4777 HG23 ILE A 295     -18.004  -7.460  14.117  1.00 79.16           H  
ATOM   4778  CD1 ILE A 295     -19.850  -6.537  11.182  1.00 79.16           C  
ATOM   4779 HD11 ILE A 295     -20.170  -7.464  11.658  1.00 79.16           H  
ATOM   4780 HD12 ILE A 295     -20.726  -5.904  11.038  1.00 79.16           H  
ATOM   4781 HD13 ILE A 295     -19.408  -6.757  10.210  1.00 79.16           H  
ATOM   4782  N   GLY A 296     -15.033  -6.278  14.699  1.00 79.00           N  
ATOM   4783  H   GLY A 296     -15.740  -5.817  15.254  1.00 79.00           H  
ATOM   4784  CA  GLY A 296     -13.892  -6.880  15.397  1.00 79.00           C  
ATOM   4785  HA2 GLY A 296     -13.735  -7.887  15.009  1.00 79.00           H  
ATOM   4786  HA3 GLY A 296     -14.137  -6.960  16.456  1.00 79.00           H  
ATOM   4787  C   GLY A 296     -12.561  -6.119  15.282  1.00 79.00           C  
ATOM   4788  O   GLY A 296     -11.561  -6.566  15.849  1.00 79.00           O  
ATOM   4789  N   LYS A 297     -12.508  -4.971  14.588  1.00 88.80           N  
ATOM   4790  H   LYS A 297     -13.358  -4.621  14.170  1.00 88.80           H  
ATOM   4791  CA  LYS A 297     -11.310  -4.118  14.568  1.00 88.80           C  
ATOM   4792  HA  LYS A 297     -10.446  -4.752  14.371  1.00 88.80           H  
ATOM   4793  C   LYS A 297     -11.075  -3.454  15.921  1.00 88.80           C  
ATOM   4794  CB  LYS A 297     -11.386  -3.042  13.483  1.00 88.80           C  
ATOM   4795  HB2 LYS A 297     -12.309  -2.471  13.587  1.00 88.80           H  
ATOM   4796  HB3 LYS A 297     -10.559  -2.352  13.651  1.00 88.80           H  
ATOM   4797  O   LYS A 297     -12.018  -3.165  16.652  1.00 88.80           O  
ATOM   4798  CG  LYS A 297     -11.278  -3.605  12.060  1.00 88.80           C  
ATOM   4799  HG2 LYS A 297     -12.228  -4.039  11.748  1.00 88.80           H  
ATOM   4800  HG3 LYS A 297     -10.504  -4.371  12.028  1.00 88.80           H  
ATOM   4801  CD  LYS A 297     -10.876  -2.456  11.133  1.00 88.80           C  
ATOM   4802  HD2 LYS A 297      -9.961  -2.020  11.533  1.00 88.80           H  
ATOM   4803  HD3 LYS A 297     -11.650  -1.688  11.131  1.00 88.80           H  
ATOM   4804  CE  LYS A 297     -10.608  -2.917   9.703  1.00 88.80           C  
ATOM   4805  HE2 LYS A 297     -10.137  -3.899   9.730  1.00 88.80           H  
ATOM   4806  HE3 LYS A 297     -11.560  -3.003   9.178  1.00 88.80           H  
ATOM   4807  NZ  LYS A 297      -9.709  -1.953   9.030  1.00 88.80           N  
ATOM   4808  HZ1 LYS A 297      -9.912  -0.997   9.286  1.00 88.80           H  
ATOM   4809  HZ2 LYS A 297      -8.782  -2.023   9.423  1.00 88.80           H  
ATOM   4810  HZ3 LYS A 297      -9.642  -2.075   8.030  1.00 88.80           H  
ATOM   4811  N   TRP A 298      -9.804  -3.187  16.206  1.00 93.34           N  
ATOM   4812  H   TRP A 298      -9.106  -3.396  15.506  1.00 93.34           H  
ATOM   4813  CA  TRP A 298      -9.337  -2.529  17.421  1.00 93.34           C  
ATOM   4814  HA  TRP A 298     -10.151  -2.472  18.144  1.00 93.34           H  
ATOM   4815  C   TRP A 298      -8.888  -1.098  17.126  1.00 93.34           C  
ATOM   4816  CB  TRP A 298      -8.221  -3.370  18.050  1.00 93.34           C  
ATOM   4817  HB2 TRP A 298      -7.459  -3.594  17.304  1.00 93.34           H  
ATOM   4818  HB3 TRP A 298      -7.755  -2.771  18.833  1.00 93.34           H  
ATOM   4819  O   TRP A 298      -8.066  -0.873  16.234  1.00 93.34           O  
ATOM   4820  CG  TRP A 298      -8.682  -4.641  18.691  1.00 93.34           C  
ATOM   4821  CD1 TRP A 298      -8.891  -5.827  18.074  1.00 93.34           C  
ATOM   4822  HD1 TRP A 298      -8.735  -6.016  17.022  1.00 93.34           H  
ATOM   4823  CD2 TRP A 298      -9.067  -4.846  20.085  1.00 93.34           C  
ATOM   4824  CE2 TRP A 298      -9.537  -6.183  20.232  1.00 93.34           C  
ATOM   4825  CE3 TRP A 298      -9.131  -4.013  21.221  1.00 93.34           C  
ATOM   4826  HE3 TRP A 298      -8.799  -2.989  21.133  1.00 93.34           H  
ATOM   4827  NE1 TRP A 298      -9.358  -6.750  18.990  1.00 93.34           N  
ATOM   4828  HE1 TRP A 298      -9.588  -7.707  18.763  1.00 93.34           H  
ATOM   4829  CH2 TRP A 298     -10.137  -5.801  22.542  1.00 93.34           C  
ATOM   4830  HH2 TRP A 298     -10.540  -6.161  23.477  1.00 93.34           H  
ATOM   4831  CZ2 TRP A 298     -10.076  -6.661  21.433  1.00 93.34           C  
ATOM   4832  HZ2 TRP A 298     -10.439  -7.675  21.507  1.00 93.34           H  
ATOM   4833  CZ3 TRP A 298      -9.655  -4.483  22.441  1.00 93.34           C  
ATOM   4834  HZ3 TRP A 298      -9.707  -3.829  23.299  1.00 93.34           H  
ATOM   4835  N   PHE A 299      -9.411  -0.143  17.892  1.00 93.85           N  
ATOM   4836  H   PHE A 299     -10.120  -0.406  18.561  1.00 93.85           H  
ATOM   4837  CA  PHE A 299      -9.104   1.283  17.784  1.00 93.85           C  
ATOM   4838  HA  PHE A 299      -8.308   1.417  17.052  1.00 93.85           H  
ATOM   4839  C   PHE A 299      -8.615   1.851  19.118  1.00 93.85           C  
ATOM   4840  CB  PHE A 299     -10.345   2.042  17.293  1.00 93.85           C  
ATOM   4841  HB2 PHE A 299     -11.137   1.940  18.034  1.00 93.85           H  
ATOM   4842  HB3 PHE A 299     -10.102   3.102  17.216  1.00 93.85           H  
ATOM   4843  O   PHE A 299      -8.964   1.330  20.173  1.00 93.85           O  
ATOM   4844  CG  PHE A 299     -10.857   1.567  15.948  1.00 93.85           C  
ATOM   4845  CD1 PHE A 299     -10.219   1.988  14.769  1.00 93.85           C  
ATOM   4846  HD1 PHE A 299      -9.378   2.664  14.825  1.00 93.85           H  
ATOM   4847  CD2 PHE A 299     -11.935   0.666  15.875  1.00 93.85           C  
ATOM   4848  HD2 PHE A 299     -12.409   0.318  16.782  1.00 93.85           H  
ATOM   4849  CE1 PHE A 299     -10.659   1.512  13.522  1.00 93.85           C  
ATOM   4850  HE1 PHE A 299     -10.142   1.808  12.622  1.00 93.85           H  
ATOM   4851  CE2 PHE A 299     -12.382   0.202  14.627  1.00 93.85           C  
ATOM   4852  HE2 PHE A 299     -13.206  -0.495  14.580  1.00 93.85           H  
ATOM   4853  CZ  PHE A 299     -11.748   0.628  13.448  1.00 93.85           C  
ATOM   4854  HZ  PHE A 299     -12.090   0.266  12.490  1.00 93.85           H  
ATOM   4855  N   ILE A 300      -7.846   2.939  19.080  1.00 93.19           N  
ATOM   4856  H   ILE A 300      -7.571   3.293  18.175  1.00 93.19           H  
ATOM   4857  CA  ILE A 300      -7.515   3.753  20.258  1.00 93.19           C  
ATOM   4858  HA  ILE A 300      -7.703   3.166  21.157  1.00 93.19           H  
ATOM   4859  C   ILE A 300      -8.433   4.975  20.283  1.00 93.19           C  
ATOM   4860  CB  ILE A 300      -6.027   4.173  20.283  1.00 93.19           C  
ATOM   4861  HB  ILE A 300      -5.854   4.878  19.470  1.00 93.19           H  
ATOM   4862  O   ILE A 300      -8.582   5.655  19.266  1.00 93.19           O  
ATOM   4863  CG1 ILE A 300      -5.105   2.955  20.056  1.00 93.19           C  
ATOM   4864 HG12 ILE A 300      -5.299   2.200  20.817  1.00 93.19           H  
ATOM   4865 HG13 ILE A 300      -5.324   2.529  19.076  1.00 93.19           H  
ATOM   4866  CG2 ILE A 300      -5.693   4.885  21.610  1.00 93.19           C  
ATOM   4867 HG21 ILE A 300      -6.317   5.770  21.736  1.00 93.19           H  
ATOM   4868 HG22 ILE A 300      -4.657   5.225  21.612  1.00 93.19           H  
ATOM   4869 HG23 ILE A 300      -5.855   4.210  22.450  1.00 93.19           H  
ATOM   4870  CD1 ILE A 300      -3.615   3.299  20.063  1.00 93.19           C  
ATOM   4871 HD11 ILE A 300      -3.057   2.517  19.547  1.00 93.19           H  
ATOM   4872 HD12 ILE A 300      -3.444   4.254  19.566  1.00 93.19           H  
ATOM   4873 HD13 ILE A 300      -3.259   3.356  21.092  1.00 93.19           H  
ATOM   4874  N   ASP A 301      -9.006   5.278  21.446  1.00 91.35           N  
ATOM   4875  H   ASP A 301      -8.843   4.670  22.236  1.00 91.35           H  
ATOM   4876  CA  ASP A 301      -9.801   6.486  21.670  1.00 91.35           C  
ATOM   4877  HA  ASP A 301      -9.673   7.163  20.825  1.00 91.35           H  
ATOM   4878  C   ASP A 301      -9.333   7.225  22.933  1.00 91.35           C  
ATOM   4879  CB  ASP A 301     -11.290   6.119  21.742  1.00 91.35           C  
ATOM   4880  HB2 ASP A 301     -11.452   5.506  22.629  1.00 91.35           H  
ATOM   4881  HB3 ASP A 301     -11.546   5.524  20.865  1.00 91.35           H  
ATOM   4882  O   ASP A 301      -9.162   6.625  23.995  1.00 91.35           O  
ATOM   4883  CG  ASP A 301     -12.214   7.340  21.797  1.00 91.35           C  
ATOM   4884  OD1 ASP A 301     -11.712   8.473  21.625  1.00 91.35           O  
ATOM   4885  OD2 ASP A 301     -13.418   7.145  22.058  1.00 91.35           O  
ATOM   4886  N   SER A 302      -9.134   8.539  22.834  1.00 86.83           N  
ATOM   4887  H   SER A 302      -9.408   8.988  21.972  1.00 86.83           H  
ATOM   4888  CA  SER A 302      -8.870   9.408  23.986  1.00 86.83           C  
ATOM   4889  HA  SER A 302      -8.291   8.852  24.723  1.00 86.83           H  
ATOM   4890  C   SER A 302     -10.147   9.860  24.705  1.00 86.83           C  
ATOM   4891  CB  SER A 302      -8.030  10.615  23.558  1.00 86.83           C  
ATOM   4892  HB2 SER A 302      -7.955  11.317  24.388  1.00 86.83           H  
ATOM   4893  HB3 SER A 302      -7.027  10.268  23.307  1.00 86.83           H  
ATOM   4894  O   SER A 302     -10.076  10.231  25.875  1.00 86.83           O  
ATOM   4895  OG  SER A 302      -8.591  11.264  22.431  1.00 86.83           O  
ATOM   4896  HG  SER A 302      -8.043  12.017  22.197  1.00 86.83           H  
ATOM   4897  N   GLY A 303     -11.306   9.811  24.041  1.00 86.62           N  
ATOM   4898  H   GLY A 303     -11.297   9.484  23.086  1.00 86.62           H  
ATOM   4899  CA  GLY A 303     -12.618  10.152  24.593  1.00 86.62           C  
ATOM   4900  HA2 GLY A 303     -12.517  10.971  25.305  1.00 86.62           H  
ATOM   4901  HA3 GLY A 303     -13.253  10.474  23.768  1.00 86.62           H  
ATOM   4902  C   GLY A 303     -13.364   9.006  25.279  1.00 86.62           C  
ATOM   4903  O   GLY A 303     -14.291   9.271  26.044  1.00 86.62           O  
ATOM   4904  N   ALA A 304     -12.973   7.751  25.056  1.00 88.73           N  
ATOM   4905  H   ALA A 304     -12.294   7.583  24.328  1.00 88.73           H  
ATOM   4906  CA  ALA A 304     -13.614   6.605  25.690  1.00 88.73           C  
ATOM   4907  HA  ALA A 304     -14.689   6.696  25.534  1.00 88.73           H  
ATOM   4908  C   ALA A 304     -13.349   6.583  27.207  1.00 88.73           C  
ATOM   4909  CB  ALA A 304     -13.161   5.318  24.996  1.00 88.73           C  
ATOM   4910  HB1 ALA A 304     -12.076   5.224  25.047  1.00 88.73           H  
ATOM   4911  HB2 ALA A 304     -13.626   4.455  25.472  1.00 88.73           H  
ATOM   4912  HB3 ALA A 304     -13.473   5.341  23.951  1.00 88.73           H  
ATOM   4913  O   ALA A 304     -12.204   6.647  27.659  1.00 88.73           O  
ATOM   4914  N   SER A 305     -14.413   6.454  28.004  1.00 88.09           N  
ATOM   4915  H   SER A 305     -15.329   6.420  27.581  1.00 88.09           H  
ATOM   4916  CA  SER A 305     -14.341   6.390  29.475  1.00 88.09           C  
ATOM   4917  HA  SER A 305     -13.581   7.092  29.817  1.00 88.09           H  
ATOM   4918  C   SER A 305     -13.947   5.010  30.017  1.00 88.09           C  
ATOM   4919  CB  SER A 305     -15.687   6.826  30.064  1.00 88.09           C  
ATOM   4920  HB2 SER A 305     -15.635   6.795  31.152  1.00 88.09           H  
ATOM   4921  HB3 SER A 305     -15.891   7.851  29.753  1.00 88.09           H  
ATOM   4922  O   SER A 305     -13.552   4.895  31.176  1.00 88.09           O  
ATOM   4923  OG  SER A 305     -16.735   5.982  29.611  1.00 88.09           O  
ATOM   4924  HG  SER A 305     -17.572   6.439  29.726  1.00 88.09           H  
ATOM   4925  N   HIS A 306     -14.049   3.976  29.184  1.00 90.68           N  
ATOM   4926  H   HIS A 306     -14.334   4.173  28.235  1.00 90.68           H  
ATOM   4927  CA  HIS A 306     -13.765   2.567  29.466  1.00 90.68           C  
ATOM   4928  HA  HIS A 306     -13.062   2.476  30.294  1.00 90.68           H  
ATOM   4929  C   HIS A 306     -13.143   1.936  28.219  1.00 90.68           C  
ATOM   4930  CB  HIS A 306     -15.070   1.843  29.837  1.00 90.68           C  
ATOM   4931  HB2 HIS A 306     -15.799   1.964  29.035  1.00 90.68           H  
ATOM   4932  HB3 HIS A 306     -14.872   0.777  29.950  1.00 90.68           H  
ATOM   4933  O   HIS A 306     -13.303   2.473  27.120  1.00 90.68           O  
ATOM   4934  CG  HIS A 306     -15.653   2.357  31.124  1.00 90.68           C  
ATOM   4935  CD2 HIS A 306     -15.327   1.921  32.376  1.00 90.68           C  
ATOM   4936  HD2 HIS A 306     -14.666   1.095  32.596  1.00 90.68           H  
ATOM   4937  ND1 HIS A 306     -16.477   3.449  31.271  1.00 90.68           N  
ATOM   4938  HD1 HIS A 306     -16.827   4.030  30.523  1.00 90.68           H
[truncated: 137,709 more chars]
