# Supplementary material for: Plant virus movement proteins originated from jelly-roll capsid proteins
Source: PLoS Biol. 2023 Jun 15;21(6):e3002157. doi: 10.1371/journal.pbio.3002157 (PMC10306228; doi:10.1371/journal.pbio.3002157)
Supplement: S2 Data — (ZIP) [file pbio.3002157.s007.zip › S2_Data/BK062700_LepOV_tri.pdb]

ATOM      1  N   MET A   1     -32.741 -11.990  -1.102  1.00 30.13           N  
ATOM      2  H   MET A   1     -31.959 -11.379  -0.912  1.00 30.13           H  
ATOM      3  H2  MET A   1     -32.579 -12.855  -0.608  1.00 30.13           H  
ATOM      4  H3  MET A   1     -33.590 -11.550  -0.777  1.00 30.13           H  
ATOM      5  CA  MET A   1     -32.790 -12.233  -2.559  1.00 30.13           C  
ATOM      6  HA  MET A   1     -33.552 -12.976  -2.793  1.00 30.13           H  
ATOM      7  C   MET A   1     -31.449 -12.799  -2.970  1.00 30.13           C  
ATOM      8  CB  MET A   1     -33.085 -10.948  -3.346  1.00 30.13           C  
ATOM      9  HB2 MET A   1     -32.550 -10.110  -2.899  1.00 30.13           H  
ATOM     10  HB3 MET A   1     -32.735 -11.066  -4.371  1.00 30.13           H  
ATOM     11  O   MET A   1     -30.440 -12.334  -2.459  1.00 30.13           O  
ATOM     12  CG  MET A   1     -34.583 -10.639  -3.400  1.00 30.13           C  
ATOM     13  HG2 MET A   1     -35.086 -11.425  -3.964  1.00 30.13           H  
ATOM     14  HG3 MET A   1     -34.984 -10.628  -2.386  1.00 30.13           H  
ATOM     15  SD  MET A   1     -34.953  -9.043  -4.168  1.00 30.13           S  
ATOM     16  CE  MET A   1     -36.763  -9.056  -4.099  1.00 30.13           C  
ATOM     17  HE1 MET A   1     -37.146  -9.903  -4.668  1.00 30.13           H  
ATOM     18  HE2 MET A   1     -37.092  -9.131  -3.062  1.00 30.13           H  
ATOM     19  HE3 MET A   1     -37.146  -8.131  -4.531  1.00 30.13           H  
ATOM     20  N   ASP A   2     -31.465 -13.823  -3.816  1.00 26.54           N  
ATOM     21  H   ASP A   2     -32.339 -14.129  -4.219  1.00 26.54           H  
ATOM     22  CA  ASP A   2     -30.282 -14.364  -4.481  1.00 26.54           C  
ATOM     23  HA  ASP A   2     -29.531 -14.643  -3.742  1.00 26.54           H  
ATOM     24  C   ASP A   2     -29.694 -13.284  -5.409  1.00 26.54           C  
ATOM     25  CB  ASP A   2     -30.735 -15.634  -5.226  1.00 26.54           C  
ATOM     26  HB2 ASP A   2     -31.183 -16.319  -4.505  1.00 26.54           H  
ATOM     27  HB3 ASP A   2     -31.500 -15.364  -5.954  1.00 26.54           H  
ATOM     28  O   ASP A   2     -30.415 -12.691  -6.215  1.00 26.54           O  
ATOM     29  CG  ASP A   2     -29.608 -16.372  -5.946  1.00 26.54           C  
ATOM     30  OD1 ASP A   2     -28.441 -15.965  -5.775  1.00 26.54           O  
ATOM     31  OD2 ASP A   2     -29.929 -17.301  -6.716  1.00 26.54           O  
ATOM     32  N   LEU A   3     -28.408 -12.969  -5.235  1.00 27.71           N  
ATOM     33  H   LEU A   3     -27.860 -13.570  -4.636  1.00 27.71           H  
ATOM     34  CA  LEU A   3     -27.706 -11.905  -5.964  1.00 27.71           C  
ATOM     35  HA  LEU A   3     -28.368 -11.040  -6.029  1.00 27.71           H  
ATOM     36  C   LEU A   3     -27.403 -12.287  -7.424  1.00 27.71           C  
ATOM     37  CB  LEU A   3     -26.437 -11.493  -5.190  1.00 27.71           C  
ATOM     38  HB2 LEU A   3     -25.875 -12.395  -4.948  1.00 27.71           H  
ATOM     39  HB3 LEU A   3     -25.806 -10.883  -5.837  1.00 27.71           H  
ATOM     40  O   LEU A   3     -26.895 -11.462  -8.176  1.00 27.71           O  
ATOM     41  CG  LEU A   3     -26.707 -10.694  -3.900  1.00 27.71           C  
ATOM     42  HG  LEU A   3     -27.456 -11.212  -3.299  1.00 27.71           H  
ATOM     43  CD1 LEU A   3     -25.425 -10.589  -3.073  1.00 27.71           C  
ATOM     44 HD11 LEU A   3     -24.655 -10.073  -3.647  1.00 27.71           H  
ATOM     45 HD12 LEU A   3     -25.069 -11.586  -2.815  1.00 27.71           H  
ATOM     46 HD13 LEU A   3     -25.620 -10.035  -2.155  1.00 27.71           H  
ATOM     47  CD2 LEU A   3     -27.197  -9.272  -4.190  1.00 27.71           C  
ATOM     48 HD21 LEU A   3     -27.328  -8.726  -3.256  1.00 27.71           H  
ATOM     49 HD22 LEU A   3     -28.156  -9.299  -4.709  1.00 27.71           H  
ATOM     50 HD23 LEU A   3     -26.473  -8.746  -4.811  1.00 27.71           H  
ATOM     51  N   SER A   4     -27.789 -13.489  -7.864  1.00 27.82           N  
ATOM     52  H   SER A   4     -28.163 -14.152  -7.201  1.00 27.82           H  
ATOM     53  CA  SER A   4     -27.727 -13.903  -9.273  1.00 27.82           C  
ATOM     54  HA  SER A   4     -26.712 -13.736  -9.632  1.00 27.82           H  
ATOM     55  C   SER A   4     -28.666 -13.106 -10.204  1.00 27.82           C  
ATOM     56  CB  SER A   4     -28.008 -15.411  -9.359  1.00 27.82           C  
ATOM     57  HB2 SER A   4     -27.312 -15.945  -8.712  1.00 27.82           H  
ATOM     58  HB3 SER A   4     -27.865 -15.748 -10.385  1.00 27.82           H  
ATOM     59  O   SER A   4     -28.548 -13.195 -11.426  1.00 27.82           O  
ATOM     60  OG  SER A   4     -29.334 -15.700  -8.953  1.00 27.82           O  
ATOM     61  HG  SER A   4     -29.333 -16.365  -8.261  1.00 27.82           H  
ATOM     62  N   GLY A   5     -29.583 -12.299  -9.652  1.00 22.48           N  
ATOM     63  H   GLY A   5     -29.644 -12.314  -8.644  1.00 22.48           H  
ATOM     64  CA  GLY A   5     -30.622 -11.584 -10.400  1.00 22.48           C  
ATOM     65  HA2 GLY A   5     -30.797 -12.100 -11.344  1.00 22.48           H  
ATOM     66  HA3 GLY A   5     -31.546 -11.638  -9.824  1.00 22.48           H  
ATOM     67  C   GLY A   5     -30.371 -10.107 -10.724  1.00 22.48           C  
ATOM     68  O   GLY A   5     -31.272  -9.474 -11.279  1.00 22.48           O  
ATOM     69  N   MET A   6     -29.211  -9.515 -10.408  1.00 24.35           N  
ATOM     70  H   MET A   6     -28.479 -10.062  -9.978  1.00 24.35           H  
ATOM     71  CA  MET A   6     -28.921  -8.131 -10.821  1.00 24.35           C  
ATOM     72  HA  MET A   6     -29.836  -7.548 -10.713  1.00 24.35           H  
ATOM     73  C   MET A   6     -28.586  -8.090 -12.316  1.00 24.35           C  
ATOM     74  CB  MET A   6     -27.881  -7.445  -9.920  1.00 24.35           C  
ATOM     75  HB2 MET A   6     -27.577  -6.506 -10.381  1.00 24.35           H  
ATOM     76  HB3 MET A   6     -27.003  -8.081  -9.804  1.00 24.35           H  
ATOM     77  O   MET A   6     -27.439  -7.984 -12.738  1.00 24.35           O  
ATOM     78  CG  MET A   6     -28.497  -7.141  -8.546  1.00 24.35           C  
ATOM     79  HG2 MET A   6     -28.714  -8.090  -8.056  1.00 24.35           H  
ATOM     80  HG3 MET A   6     -29.441  -6.614  -8.686  1.00 24.35           H  
ATOM     81  SD  MET A   6     -27.475  -6.159  -7.412  1.00 24.35           S  
ATOM     82  CE  MET A   6     -27.586  -4.504  -8.148  1.00 24.35           C  
ATOM     83  HE1 MET A   6     -27.148  -4.516  -9.147  1.00 24.35           H  
ATOM     84  HE2 MET A   6     -27.030  -3.799  -7.531  1.00 24.35           H  
ATOM     85  HE3 MET A   6     -28.628  -4.192  -8.204  1.00 24.35           H  
ATOM     86  N   SER A   7     -29.636  -8.193 -13.135  1.00 26.60           N  
ATOM     87  H   SER A   7     -30.532  -8.391 -12.713  1.00 26.60           H  
ATOM     88  CA  SER A   7     -29.574  -7.949 -14.567  1.00 26.60           C  
ATOM     89  HA  SER A   7     -28.949  -8.718 -15.020  1.00 26.60           H  
ATOM     90  C   SER A   7     -28.951  -6.580 -14.801  1.00 26.60           C  
ATOM     91  CB  SER A   7     -30.971  -8.008 -15.203  1.00 26.60           C  
ATOM     92  HB2 SER A   7     -31.464  -8.939 -14.923  1.00 26.60           H  
ATOM     93  HB3 SER A   7     -30.864  -7.982 -16.287  1.00 26.60           H  
ATOM     94  O   SER A   7     -29.431  -5.578 -14.260  1.00 26.60           O  
ATOM     95  OG  SER A   7     -31.765  -6.905 -14.800  1.00 26.60           O  
ATOM     96  HG  SER A   7     -31.163  -6.241 -14.456  1.00 26.60           H  
ATOM     97  N   SER A   8     -27.926  -6.561 -15.645  1.00 27.36           N  
ATOM     98  H   SER A   8     -27.579  -7.454 -15.965  1.00 27.36           H  
ATOM     99  CA  SER A   8     -27.302  -5.384 -16.230  1.00 27.36           C  
ATOM    100  HA  SER A   8     -26.665  -4.904 -15.488  1.00 27.36           H  
ATOM    101  C   SER A   8     -28.360  -4.386 -16.712  1.00 27.36           C  
ATOM    102  CB  SER A   8     -26.432  -5.861 -17.403  1.00 27.36           C  
ATOM    103  HB2 SER A   8     -25.986  -4.995 -17.893  1.00 27.36           H  
ATOM    104  HB3 SER A   8     -25.633  -6.499 -17.024  1.00 27.36           H  
ATOM    105  O   SER A   8     -28.855  -4.480 -17.838  1.00 27.36           O  
ATOM    106  OG  SER A   8     -27.208  -6.591 -18.341  1.00 27.36           O  
ATOM    107  HG  SER A   8     -27.990  -6.062 -18.517  1.00 27.36           H  
ATOM    108  N   ARG A   9     -28.732  -3.421 -15.865  1.00 27.45           N  
ATOM    109  H   ARG A   9     -28.373  -3.451 -14.922  1.00 27.45           H  
ATOM    110  CA  ARG A   9     -29.448  -2.233 -16.324  1.00 27.45           C  
ATOM    111  HA  ARG A   9     -30.268  -2.535 -16.975  1.00 27.45           H  
ATOM    112  C   ARG A   9     -28.448  -1.457 -17.161  1.00 27.45           C  
ATOM    113  CB  ARG A   9     -30.018  -1.419 -15.157  1.00 27.45           C  
ATOM    114  HB2 ARG A   9     -30.246  -0.415 -15.516  1.00 27.45           H  
ATOM    115  HB3 ARG A   9     -29.281  -1.340 -14.358  1.00 27.45           H  
ATOM    116  O   ARG A   9     -27.447  -0.975 -16.643  1.00 27.45           O  
ATOM    117  CG  ARG A   9     -31.311  -2.057 -14.633  1.00 27.45           C  
ATOM    118  HG2 ARG A   9     -32.009  -2.194 -15.459  1.00 27.45           H  
ATOM    119  HG3 ARG A   9     -31.084  -3.029 -14.193  1.00 27.45           H  
ATOM    120  CD  ARG A   9     -31.957  -1.154 -13.579  1.00 27.45           C  
ATOM    121  HD2 ARG A   9     -31.256  -1.030 -12.753  1.00 27.45           H  
ATOM    122  HD3 ARG A   9     -32.152  -0.178 -14.025  1.00 27.45           H  
ATOM    123  NE  ARG A   9     -33.220  -1.727 -13.076  1.00 27.45           N  
ATOM    124  HE  ARG A   9     -33.482  -2.632 -13.439  1.00 27.45           H  
ATOM    125  NH1 ARG A   9     -33.730  -0.040 -11.606  1.00 27.45           N  
ATOM    126 HH11 ARG A   9     -32.871   0.426 -11.861  1.00 27.45           H  
ATOM    127 HH12 ARG A   9     -34.321   0.349 -10.886  1.00 27.45           H  
ATOM    128  NH2 ARG A   9     -35.091  -1.802 -11.782  1.00 27.45           N  
ATOM    129 HH21 ARG A   9     -35.679  -1.397 -11.067  1.00 27.45           H  
ATOM    130 HH22 ARG A   9     -35.321  -2.706 -12.168  1.00 27.45           H  
ATOM    131  CZ  ARG A   9     -34.006  -1.188 -12.162  1.00 27.45           C  
ATOM    132  N   GLY A  10     -28.693  -1.469 -18.468  1.00 23.19           N  
ATOM    133  H   GLY A  10     -29.506  -1.983 -18.775  1.00 23.19           H  
ATOM    134  CA  GLY A  10     -27.827  -0.924 -19.500  1.00 23.19           C  
ATOM    135  HA2 GLY A  10     -26.925  -1.531 -19.577  1.00 23.19           H  
ATOM    136  HA3 GLY A  10     -28.345  -0.953 -20.459  1.00 23.19           H  
ATOM    137  C   GLY A  10     -27.435   0.520 -19.224  1.00 23.19           C  
ATOM    138  O   GLY A  10     -28.167   1.444 -19.561  1.00 23.19           O  
ATOM    139  N   LEU A  11     -26.252   0.691 -18.648  1.00 26.14           N  
ATOM    140  H   LEU A  11     -25.783  -0.120 -18.271  1.00 26.14           H  
ATOM    141  CA  LEU A  11     -25.449   1.883 -18.836  1.00 26.14           C  
ATOM    142  HA  LEU A  11     -26.093   2.700 -19.160  1.00 26.14           H  
ATOM    143  C   LEU A  11     -24.481   1.580 -19.977  1.00 26.14           C  
ATOM    144  CB  LEU A  11     -24.790   2.297 -17.513  1.00 26.14           C  
ATOM    145  HB2 LEU A  11     -24.497   1.400 -16.967  1.00 26.14           H  
ATOM    146  HB3 LEU A  11     -23.886   2.872 -17.717  1.00 26.14           H  
ATOM    147  O   LEU A  11     -23.774   0.571 -19.981  1.00 26.14           O  
ATOM    148  CG  LEU A  11     -25.754   3.150 -16.664  1.00 26.14           C  
ATOM    149  HG  LEU A  11     -26.775   2.789 -16.787  1.00 26.14           H  
ATOM    150  CD1 LEU A  11     -25.402   3.053 -15.182  1.00 26.14           C  
ATOM    151 HD11 LEU A  11     -25.484   2.017 -14.854  1.00 26.14           H  
ATOM    152 HD12 LEU A  11     -24.384   3.403 -15.013  1.00 26.14           H  
ATOM    153 HD13 LEU A  11     -26.093   3.658 -14.596  1.00 26.14           H  
ATOM    154  CD2 LEU A  11     -25.692   4.626 -17.075  1.00 26.14           C  
ATOM    155 HD21 LEU A  11     -25.964   4.735 -18.125  1.00 26.14           H  
ATOM    156 HD22 LEU A  11     -24.688   5.019 -16.919  1.00 26.14           H  
ATOM    157 HD23 LEU A  11     -26.397   5.201 -16.474  1.00 26.14           H  
ATOM    158  N   ASP A  12     -24.572   2.437 -20.982  1.00 26.76           N  
ATOM    159  H   ASP A  12     -25.203   3.217 -20.861  1.00 26.76           H  
ATOM    160  CA  ASP A  12     -23.863   2.409 -22.248  1.00 26.76           C  
ATOM    161  HA  ASP A  12     -24.328   1.651 -22.879  1.00 26.76           H  
ATOM    162  C   ASP A  12     -22.368   2.073 -22.071  1.00 26.76           C  
ATOM    163  CB  ASP A  12     -24.095   3.789 -22.883  1.00 26.76           C  
ATOM    164  HB2 ASP A  12     -25.105   4.125 -22.648  1.00 26.76           H  
ATOM    165  HB3 ASP A  12     -23.398   4.511 -22.456  1.00 26.76           H  
ATOM    166  O   ASP A  12     -21.658   2.677 -21.263  1.00 26.76           O  
ATOM    167  CG  ASP A  12     -23.966   3.789 -24.400  1.00 26.76           C  
ATOM    168  OD1 ASP A  12     -23.482   2.764 -24.938  1.00 26.76           O  
ATOM    169  OD2 ASP A  12     -24.397   4.800 -24.992  1.00 26.76           O  
ATOM    170  N   ARG A  13     -21.893   1.057 -22.802  1.00 29.15           N  
ATOM    171  H   ARG A  13     -22.488   0.757 -23.561  1.00 29.15           H  
ATOM    172  CA  ARG A  13     -20.583   0.397 -22.615  1.00 29.15           C  
ATOM    173  HA  ARG A  13     -20.353   0.431 -21.550  1.00 29.15           H  
ATOM    174  C   ARG A  13     -19.427   1.149 -23.296  1.00 29.15           C  
ATOM    175  CB  ARG A  13     -20.659  -1.083 -23.050  1.00 29.15           C  
ATOM    176  HB2 ARG A  13     -19.656  -1.508 -23.023  1.00 29.15           H  
ATOM    177  HB3 ARG A  13     -21.018  -1.132 -24.078  1.00 29.15           H  
ATOM    178  O   ARG A  13     -18.437   0.531 -23.694  1.00 29.15           O  
ATOM    179  CG  ARG A  13     -21.542  -1.964 -22.154  1.00 29.15           C  
ATOM    180  HG2 ARG A  13     -22.573  -1.612 -22.186  1.00 29.15           H  
ATOM    181  HG3 ARG A  13     -21.178  -1.911 -21.128  1.00 29.15           H  
ATOM    182  CD  ARG A  13     -21.473  -3.418 -22.651  1.00 29.15           C  
ATOM    183  HD2 ARG A  13     -20.427  -3.722 -22.685  1.00 29.15           H  
ATOM    184  HD3 ARG A  13     -21.886  -3.459 -23.659  1.00 29.15           H  
ATOM    185  NE  ARG A  13     -22.217  -4.345 -21.774  1.00 29.15           N  
ATOM    186  HE  ARG A  13     -22.711  -3.928 -20.998  1.00 29.15           H  
ATOM    187  NH1 ARG A  13     -21.662  -6.297 -22.853  1.00 29.15           N  
ATOM    188 HH11 ARG A  13     -21.715  -7.304 -22.917  1.00 29.15           H  
ATOM    189 HH12 ARG A  13     -21.145  -5.759 -23.534  1.00 29.15           H  
ATOM    190  NH2 ARG A  13     -22.949  -6.374 -21.034  1.00 29.15           N  
ATOM    191 HH21 ARG A  13     -23.417  -5.927 -20.258  1.00 29.15           H  
ATOM    192 HH22 ARG A  13     -22.976  -7.381 -21.103  1.00 29.15           H  
ATOM    193  CZ  ARG A  13     -22.273  -5.662 -21.890  1.00 29.15           C  
ATOM    194  N   SER A  14     -19.528   2.467 -23.458  1.00 30.38           N  
ATOM    195  H   SER A  14     -20.355   2.927 -23.106  1.00 30.38           H  
ATOM    196  CA  SER A  14     -18.551   3.270 -24.199  1.00 30.38           C  
ATOM    197  HA  SER A  14     -18.015   2.616 -24.888  1.00 30.38           H  
ATOM    198  C   SER A  14     -17.511   3.921 -23.274  1.00 30.38           C  
ATOM    199  CB  SER A  14     -19.268   4.291 -25.090  1.00 30.38           C  
ATOM    200  HB2 SER A  14     -18.532   4.810 -25.704  1.00 30.38           H  
ATOM    201  HB3 SER A  14     -19.974   3.779 -25.743  1.00 30.38           H  
ATOM    202  O   SER A  14     -17.810   4.863 -22.544  1.00 30.38           O  
ATOM    203  OG  SER A  14     -19.959   5.234 -24.304  1.00 30.38           O  
ATOM    204  HG  SER A  14     -19.389   5.503 -23.580  1.00 30.38           H  
ATOM    205  N   GLU A  15     -16.281   3.398 -23.327  1.00 27.90           N  
ATOM    206  H   GLU A  15     -16.212   2.585 -23.922  1.00 27.90           H  
ATOM    207  CA  GLU A  15     -14.977   3.966 -22.906  1.00 27.90           C  
ATOM    208  HA  GLU A  15     -14.260   3.150 -22.992  1.00 27.90           H  
ATOM    209  C   GLU A  15     -14.753   4.462 -21.462  1.00 27.90           C  
ATOM    210  CB  GLU A  15     -14.516   5.023 -23.922  1.00 27.90           C  
ATOM    211  HB2 GLU A  15     -13.639   5.534 -23.524  1.00 27.90           H  
ATOM    212  HB3 GLU A  15     -15.307   5.757 -24.073  1.00 27.90           H  
ATOM    213  O   GLU A  15     -13.611   4.436 -20.996  1.00 27.90           O  
ATOM    214  CG  GLU A  15     -14.120   4.372 -25.256  1.00 27.90           C  
ATOM    215  HG2 GLU A  15     -15.006   3.937 -25.720  1.00 27.90           H  
ATOM    216  HG3 GLU A  15     -13.419   3.564 -25.053  1.00 27.90           H  
ATOM    217  CD  GLU A  15     -13.477   5.368 -26.229  1.00 27.90           C  
ATOM    218  OE1 GLU A  15     -12.596   4.913 -26.992  1.00 27.90           O  
ATOM    219  OE2 GLU A  15     -13.845   6.562 -26.175  1.00 27.90           O  
ATOM    220  N   SER A  16     -15.780   4.828 -20.695  1.00 28.77           N  
ATOM    221  H   SER A  16     -16.701   4.848 -21.110  1.00 28.77           H  
ATOM    222  CA  SER A  16     -15.619   5.318 -19.315  1.00 28.77           C  
ATOM    223  HA  SER A  16     -14.806   6.044 -19.312  1.00 28.77           H  
ATOM    224  C   SER A  16     -15.230   4.220 -18.309  1.00 28.77           C  
ATOM    225  CB  SER A  16     -16.884   6.056 -18.874  1.00 28.77           C  
ATOM    226  HB2 SER A  16     -16.697   6.570 -17.932  1.00 28.77           H  
ATOM    227  HB3 SER A  16     -17.159   6.790 -19.632  1.00 28.77           H  
ATOM    228  O   SER A  16     -14.763   4.526 -17.213  1.00 28.77           O  
ATOM    229  OG  SER A  16     -17.937   5.134 -18.697  1.00 28.77           O  
ATOM    230  HG  SER A  16     -18.746   5.488 -19.075  1.00 28.77           H  
ATOM    231  N   LEU A  17     -15.345   2.942 -18.696  1.00 30.78           N  
ATOM    232  H   LEU A  17     -15.791   2.782 -19.589  1.00 30.78           H  
ATOM    233  CA  LEU A  17     -14.970   1.776 -17.886  1.00 30.78           C  
ATOM    234  HA  LEU A  17     -15.236   1.979 -16.848  1.00 30.78           H  
ATOM    235  C   LEU A  17     -13.465   1.470 -17.863  1.00 30.78           C  
ATOM    236  CB  LEU A  17     -15.765   0.546 -18.372  1.00 30.78           C  
ATOM    237  HB2 LEU A  17     -15.828   0.575 -19.460  1.00 30.78           H  
ATOM    238  HB3 LEU A  17     -15.234  -0.367 -18.102  1.00 30.78           H  
ATOM    239  O   LEU A  17     -13.037   0.664 -17.047  1.00 30.78           O  
ATOM    240  CG  LEU A  17     -17.179   0.463 -17.771  1.00 30.78           C  
ATOM    241  HG  LEU A  17     -17.649   1.445 -17.807  1.00 30.78           H  
ATOM    242  CD1 LEU A  17     -18.032  -0.508 -18.587  1.00 30.78           C  
ATOM    243 HD11 LEU A  17     -17.590  -1.504 -18.564  1.00 30.78           H  
ATOM    244 HD12 LEU A  17     -18.108  -0.161 -19.618  1.00 30.78           H  
ATOM    245 HD13 LEU A  17     -19.035  -0.555 -18.163  1.00 30.78           H  
ATOM    246  CD2 LEU A  17     -17.143  -0.028 -16.321  1.00 30.78           C  
ATOM    247 HD21 LEU A  17     -16.699  -1.022 -16.268  1.00 30.78           H  
ATOM    248 HD22 LEU A  17     -16.558   0.648 -15.697  1.00 30.78           H  
ATOM    249 HD23 LEU A  17     -18.157  -0.082 -15.925  1.00 30.78           H  
ATOM    250  N   ARG A  18     -12.647   2.075 -18.735  1.00 31.93           N  
ATOM    251  H   ARG A  18     -13.039   2.749 -19.377  1.00 31.93           H  
ATOM    252  CA  ARG A  18     -11.201   1.764 -18.782  1.00 31.93           C  
ATOM    253  HA  ARG A  18     -11.029   0.805 -18.292  1.00 31.93           H  
ATOM    254  C   ARG A  18     -10.316   2.716 -17.989  1.00 31.93           C  
ATOM    255  CB  ARG A  18     -10.720   1.629 -20.228  1.00 31.93           C  
ATOM    256  HB2 ARG A  18      -9.632   1.574 -20.235  1.00 31.93           H  
ATOM    257  HB3 ARG A  18     -11.024   2.503 -20.804  1.00 31.93           H  
ATOM    258  O   ARG A  18      -9.123   2.451 -17.863  1.00 31.93           O  
ATOM    259  CG  ARG A  18     -11.270   0.353 -20.871  1.00 31.93           C  
ATOM    260  HG2 ARG A  18     -12.346   0.448 -21.016  1.00 31.93           H  
ATOM    261  HG3 ARG A  18     -11.066  -0.501 -20.225  1.00 31.93           H  
ATOM    262  CD  ARG A  18     -10.580   0.139 -22.218  1.00 31.93           C  
ATOM    263  HD2 ARG A  18     -10.761   1.011 -22.847  1.00 31.93           H  
ATOM    264  HD3 ARG A  18      -9.508   0.040 -22.046  1.00 31.93           H  
ATOM    265  NE  ARG A  18     -11.087  -1.066 -22.893  1.00 31.93           N  
ATOM    266  HE  ARG A  18     -11.887  -1.518 -22.473  1.00 31.93           H  
ATOM    267  NH1 ARG A  18      -9.570  -1.081 -24.614  1.00 31.93           N  
ATOM    268 HH11 ARG A  18      -9.170  -0.228 -24.249  1.00 31.93           H  
ATOM    269 HH12 ARG A  18      -9.258  -1.445 -25.502  1.00 31.93           H  
ATOM    270  NH2 ARG A  18     -11.177  -2.629 -24.542  1.00 31.93           N  
ATOM    271 HH21 ARG A  18     -10.835  -3.002 -25.417  1.00 31.93           H  
ATOM    272 HH22 ARG A  18     -12.002  -3.027 -24.116  1.00 31.93           H  
ATOM    273  CZ  ARG A  18     -10.609  -1.586 -24.008  1.00 31.93           C  
ATOM    274  N   LYS A  19     -10.864   3.814 -17.470  1.00 30.89           N  
ATOM    275  H   LYS A  19     -11.868   3.914 -17.522  1.00 30.89           H  
ATOM    276  CA  LYS A  19     -10.116   4.702 -16.580  1.00 30.89           C  
ATOM    277  HA  LYS A  19      -9.052   4.621 -16.806  1.00 30.89           H  
ATOM    278  C   LYS A  19     -10.339   4.245 -15.138  1.00 30.89           C  
ATOM    279  CB  LYS A  19     -10.502   6.168 -16.804  1.00 30.89           C  
ATOM    280  HB2 LYS A  19     -11.585   6.283 -16.743  1.00 30.89           H  
ATOM    281  HB3 LYS A  19     -10.042   6.770 -16.021  1.00 30.89           H  
ATOM    282  O   LYS A  19     -11.504   4.134 -14.748  1.00 30.89           O  
ATOM    283  CG  LYS A  19      -9.989   6.645 -18.170  1.00 30.89           C  
ATOM    284  HG2 LYS A  19     -10.507   6.105 -18.962  1.00 30.89           H  
ATOM    285  HG3 LYS A  19      -8.921   6.440 -18.242  1.00 30.89           H  
ATOM    286  CD  LYS A  19     -10.214   8.147 -18.354  1.00 30.89           C  
ATOM    287  HD2 LYS A  19      -9.688   8.685 -17.565  1.00 30.89           H  
ATOM    288  HD3 LYS A  19     -11.281   8.361 -18.290  1.00 30.89           H  
ATOM    289  CE  LYS A  19      -9.672   8.566 -19.724  1.00 30.89           C  
ATOM    290  HE2 LYS A  19      -8.613   8.311 -19.764  1.00 30.89           H  
ATOM    291  HE3 LYS A  19     -10.185   7.987 -20.493  1.00 30.89           H  
ATOM    292  NZ  LYS A  19      -9.858  10.017 -19.963  1.00 30.89           N  
ATOM    293  HZ1 LYS A  19      -9.489  10.271 -20.867  1.00 30.89           H  
ATOM    294  HZ2 LYS A  19      -9.375  10.548 -19.252  1.00 30.89           H  
ATOM    295  HZ3 LYS A  19     -10.840  10.251 -19.940  1.00 30.89           H  
ATOM    296  N   PRO A  20      -9.278   3.999 -14.348  1.00 39.42           N  
ATOM    297  CA  PRO A  20      -9.422   3.851 -12.905  1.00 39.42           C  
ATOM    298  HA  PRO A  20      -9.934   2.916 -12.675  1.00 39.42           H  
ATOM    299  C   PRO A  20     -10.220   5.043 -12.372  1.00 39.42           C  
ATOM    300  CB  PRO A  20      -7.995   3.833 -12.342  1.00 39.42           C  
ATOM    301  HB2 PRO A  20      -7.718   4.829 -11.994  1.00 39.42           H  
ATOM    302  HB3 PRO A  20      -7.893   3.106 -11.537  1.00 39.42           H  
ATOM    303  O   PRO A  20     -10.001   6.169 -12.826  1.00 39.42           O  
ATOM    304  CG  PRO A  20      -7.113   3.474 -13.536  1.00 39.42           C  
ATOM    305  HG2 PRO A  20      -7.056   2.390 -13.631  1.00 39.42           H  
ATOM    306  HG3 PRO A  20      -6.116   3.907 -13.451  1.00 39.42           H  
ATOM    307  CD  PRO A  20      -7.874   4.045 -14.725  1.00 39.42           C  
ATOM    308  HD2 PRO A  20      -7.576   5.080 -14.892  1.00 39.42           H  
ATOM    309  HD3 PRO A  20      -7.678   3.443 -15.613  1.00 39.42           H  
ATOM    310  N   VAL A  21     -11.117   4.854 -11.404  1.00 45.91           N  
ATOM    311  H   VAL A  21     -11.253   3.932 -11.013  1.00 45.91           H  
ATOM    312  CA  VAL A  21     -11.850   5.979 -10.794  1.00 45.91           C  
ATOM    313  HA  VAL A  21     -12.402   6.495 -11.580  1.00 45.91           H  
ATOM    314  C   VAL A  21     -10.866   6.997 -10.197  1.00 45.91           C  
ATOM    315  CB  VAL A  21     -12.869   5.469  -9.754  1.00 45.91           C  
ATOM    316  HB  VAL A  21     -12.350   4.907  -8.978  1.00 45.91           H  
ATOM    317  O   VAL A  21     -11.150   8.194 -10.171  1.00 45.91           O  
ATOM    318  CG1 VAL A  21     -13.627   6.620  -9.091  1.00 45.91           C  
ATOM    319 HG11 VAL A  21     -14.194   7.185  -9.831  1.00 45.91           H  
ATOM    320 HG12 VAL A  21     -14.299   6.230  -8.327  1.00 45.91           H  
ATOM    321 HG13 VAL A  21     -12.922   7.288  -8.595  1.00 45.91           H  
ATOM    322  CG2 VAL A  21     -13.939   4.590 -10.416  1.00 45.91           C  
ATOM    323 HG21 VAL A  21     -14.610   4.200  -9.650  1.00 45.91           H  
ATOM    324 HG22 VAL A  21     -13.457   3.746 -10.909  1.00 45.91           H  
ATOM    325 HG23 VAL A  21     -14.502   5.170 -11.148  1.00 45.91           H  
ATOM    326  N   PHE A  22      -9.649   6.567  -9.843  1.00 39.30           N  
ATOM    327  H   PHE A  22      -9.495   5.569  -9.846  1.00 39.30           H  
ATOM    328  CA  PHE A  22      -8.531   7.445  -9.488  1.00 39.30           C  
ATOM    329  HA  PHE A  22      -8.786   7.957  -8.559  1.00 39.30           H  
ATOM    330  C   PHE A  22      -8.233   8.548 -10.525  1.00 39.30           C  
ATOM    331  CB  PHE A  22      -7.282   6.589  -9.235  1.00 39.30           C  
ATOM    332  HB2 PHE A  22      -7.041   6.025 -10.135  1.00 39.30           H  
ATOM    333  HB3 PHE A  22      -6.442   7.255  -9.037  1.00 39.30           H  
ATOM    334  O   PHE A  22      -7.921   9.667 -10.117  1.00 39.30           O  
ATOM    335  CG  PHE A  22      -7.416   5.644  -8.056  1.00 39.30           C  
ATOM    336  CD1 PHE A  22      -7.406   6.159  -6.750  1.00 39.30           C  
ATOM    337  HD1 PHE A  22      -7.320   7.225  -6.599  1.00 39.30           H  
ATOM    338  CD2 PHE A  22      -7.573   4.258  -8.250  1.00 39.30           C  
ATOM    339  HD2 PHE A  22      -7.616   3.848  -9.248  1.00 39.30           H  
ATOM    340  CE1 PHE A  22      -7.522   5.289  -5.649  1.00 39.30           C  
ATOM    341  HE1 PHE A  22      -7.523   5.654  -4.632  1.00 39.30           H  
ATOM    342  CE2 PHE A  22      -7.698   3.396  -7.145  1.00 39.30           C  
ATOM    343  HE2 PHE A  22      -7.844   2.337  -7.303  1.00 39.30           H  
ATOM    344  CZ  PHE A  22      -7.662   3.911  -5.842  1.00 39.30           C  
ATOM    345  HZ  PHE A  22      -7.755   3.252  -4.991  1.00 39.30           H  
ATOM    346  N   ASP A  23      -8.412   8.295 -11.827  1.00 41.62           N  
ATOM    347  H   ASP A  23      -8.721   7.377 -12.112  1.00 41.62           H  
ATOM    348  CA  ASP A  23      -8.258   9.316 -12.877  1.00 41.62           C  
ATOM    349  HA  ASP A  23      -7.388   9.932 -12.649  1.00 41.62           H  
ATOM    350  C   ASP A  23      -9.469  10.265 -12.961  1.00 41.62           C  
ATOM    351  CB  ASP A  23      -8.023   8.654 -14.248  1.00 41.62           C  
ATOM    352  HB2 ASP A  23      -8.154   9.410 -15.022  1.00 41.62           H  
ATOM    353  HB3 ASP A  23      -8.784   7.890 -14.411  1.00 41.62           H  
ATOM    354  O   ASP A  23      -9.357  11.378 -13.475  1.00 41.62           O  
ATOM    355  CG  ASP A  23      -6.633   8.040 -14.449  1.00 41.62           C  
ATOM    356  OD1 ASP A  23      -5.736   8.276 -13.610  1.00 41.62           O  
ATOM    357  OD2 ASP A  23      -6.481   7.353 -15.485  1.00 41.62           O  
ATOM    358  N   MET A  24     -10.636   9.865 -12.440  1.00 37.54           N  
ATOM    359  H   MET A  24     -10.665   8.964 -11.984  1.00 37.54           H  
ATOM    360  CA  MET A  24     -11.834  10.714 -12.388  1.00 37.54           C  
ATOM    361  HA  MET A  24     -11.838  11.361 -13.266  1.00 37.54           H  
ATOM    362  C   MET A  24     -11.851  11.659 -11.168  1.00 37.54           C  
ATOM    363  CB  MET A  24     -13.109   9.852 -12.454  1.00 37.54           C  
ATOM    364  HB2 MET A  24     -13.104   9.113 -11.653  1.00 37.54           H  
ATOM    365  HB3 MET A  24     -13.971  10.502 -12.305  1.00 37.54           H  
ATOM    366  O   MET A  24     -12.468  12.720 -11.234  1.00 37.54           O  
ATOM    367  CG  MET A  24     -13.285   9.140 -13.804  1.00 37.54           C  
ATOM    368  HG2 MET A  24     -13.221   9.882 -14.600  1.00 37.54           H  
ATOM    369  HG3 MET A  24     -12.476   8.421 -13.935  1.00 37.54           H  
ATOM    370  SD  MET A  24     -14.871   8.268 -13.959  1.00 37.54           S  
ATOM    371  CE  MET A  24     -14.776   7.685 -15.673  1.00 37.54           C  
ATOM    372  HE1 MET A  24     -13.912   7.031 -15.790  1.00 37.54           H  
ATOM    373  HE2 MET A  24     -14.688   8.537 -16.348  1.00 37.54           H  
ATOM    374  HE3 MET A  24     -15.679   7.124 -15.913  1.00 37.54           H  
ATOM    375  N   ILE A  25     -11.143  11.339 -10.072  1.00 40.23           N  
ATOM    376  H   ILE A  25     -10.667  10.449 -10.089  1.00 40.23           H  
ATOM    377  CA  ILE A  25     -11.184  12.079  -8.782  1.00 40.23           C  
ATOM    378  HA  ILE A  25     -12.192  12.484  -8.683  1.00 40.23           H  
ATOM    379  C   ILE A  25     -10.250  13.325  -8.750  1.00 40.23           C  
ATOM    380  CB  ILE A  25     -10.997  11.081  -7.596  1.00 40.23           C  
ATOM    381  HB  ILE A  25     -10.056  10.550  -7.741  1.00 40.23           H  
ATOM    382  O   ILE A  25     -10.076  13.993  -7.724  1.00 40.23           O  
ATOM    383  CG1 ILE A  25     -12.146  10.043  -7.549  1.00 40.23           C  
ATOM    384 HG12 ILE A  25     -13.041  10.525  -7.156  1.00 40.23           H  
ATOM    385 HG13 ILE A  25     -12.390   9.694  -8.552  1.00 40.23           H  
ATOM    386  CG2 ILE A  25     -10.964  11.776  -6.215  1.00 40.23           C  
ATOM    387 HG21 ILE A  25     -11.767  12.511  -6.148  1.00 40.23           H  
ATOM    388 HG22 ILE A  25     -11.081  11.071  -5.392  1.00 40.23           H  
ATOM    389 HG23 ILE A  25      -9.998  12.258  -6.064  1.00 40.23           H  
ATOM    390  CD1 ILE A  25     -11.838   8.802  -6.690  1.00 40.23           C  
ATOM    391 HD11 ILE A  25     -11.574   9.064  -5.665  1.00 40.23           H  
ATOM    392 HD12 ILE A  25     -12.727   8.175  -6.630  1.00 40.23           H  
ATOM    393 HD13 ILE A  25     -11.022   8.234  -7.137  1.00 40.23           H  
ATOM    394  N   GLY A  26      -9.651  13.712  -9.879  1.00 34.75           N  
ATOM    395  H   GLY A  26      -9.830  13.156 -10.704  1.00 34.75           H  
ATOM    396  CA  GLY A  26      -8.641  14.779  -9.974  1.00 34.75           C  
ATOM    397  HA2 GLY A  26      -8.258  14.791 -10.995  1.00 34.75           H  
ATOM    398  HA3 GLY A  26      -7.808  14.518  -9.321  1.00 34.75           H  
ATOM    399  C   GLY A  26      -9.062  16.223  -9.626  1.00 34.75           C  
ATOM    400  O   GLY A  26      -8.258  17.124  -9.830  1.00 34.75           O  
ATOM    401  N   LYS A  27     -10.275  16.503  -9.117  1.00 36.18           N  
ATOM    402  H   LYS A  27     -10.885  15.722  -8.918  1.00 36.18           H  
ATOM    403  CA  LYS A  27     -10.776  17.886  -8.905  1.00 36.18           C  
ATOM    404  HA  LYS A  27      -9.922  18.564  -8.931  1.00 36.18           H  
ATOM    405  C   LYS A  27     -11.400  18.169  -7.525  1.00 36.18           C  
ATOM    406  CB  LYS A  27     -11.702  18.302 -10.065  1.00 36.18           C  
ATOM    407  HB2 LYS A  27     -12.085  19.303  -9.864  1.00 36.18           H  
ATOM    408  HB3 LYS A  27     -12.549  17.618 -10.116  1.00 36.18           H  
ATOM    409  O   LYS A  27     -12.323  18.972  -7.416  1.00 36.18           O  
ATOM    410  CG  LYS A  27     -10.989  18.347 -11.425  1.00 36.18           C  
ATOM    411  HG2 LYS A  27     -10.078  18.939 -11.335  1.00 36.18           H  
ATOM    412  HG3 LYS A  27     -10.727  17.336 -11.737  1.00 36.18           H  
ATOM    413  CD  LYS A  27     -11.898  18.984 -12.482  1.00 36.18           C  
ATOM    414  HD2 LYS A  27     -12.808  18.391 -12.572  1.00 36.18           H  
ATOM    415  HD3 LYS A  27     -12.159  19.994 -12.166  1.00 36.18           H  
ATOM    416  CE  LYS A  27     -11.180  19.039 -13.835  1.00 36.18           C  
ATOM    417  HE2 LYS A  27     -10.251  19.595 -13.712  1.00 36.18           H  
ATOM    418  HE3 LYS A  27     -10.922  18.022 -14.130  1.00 36.18           H  
ATOM    419  NZ  LYS A  27     -12.028  19.677 -14.873  1.00 36.18           N  
ATOM    420  HZ1 LYS A  27     -11.543  19.703 -15.759  1.00 36.18           H  
ATOM    421  HZ2 LYS A  27     -12.262  20.624 -14.609  1.00 36.18           H  
ATOM    422  HZ3 LYS A  27     -12.886  19.158 -14.996  1.00 36.18           H  
ATOM    423  N   GLY A  28     -10.912  17.535  -6.458  1.00 32.16           N  
ATOM    424  H   GLY A  28     -10.147  16.891  -6.603  1.00 32.16           H  
ATOM    425  CA  GLY A  28     -11.329  17.871  -5.085  1.00 32.16           C  
ATOM    426  HA2 GLY A  28     -12.418  17.905  -5.039  1.00 32.16           H  
ATOM    427  HA3 GLY A  28     -10.992  17.100  -4.393  1.00 32.16           H  
ATOM    428  C   GLY A  28     -10.764  19.221  -4.615  1.00 32.16           C  
ATOM    429  O   GLY A  28      -9.577  19.482  -4.805  1.00 32.16           O  
ATOM    430  N   LYS A  29     -11.594  20.073  -3.995  1.00 31.59           N  
ATOM    431  H   LYS A  29     -12.543  19.768  -3.831  1.00 31.59           H  
ATOM    432  CA  LYS A  29     -11.156  21.330  -3.358  1.00 31.59           C  
ATOM    433  HA  LYS A  29     -10.469  21.841  -4.032  1.00 31.59           H  
ATOM    434  C   LYS A  29     -10.382  21.029  -2.064  1.00 31.59           C  
ATOM    435  CB  LYS A  29     -12.360  22.254  -3.080  1.00 31.59           C  
ATOM    436  HB2 LYS A  29     -12.028  23.062  -2.427  1.00 31.59           H  
ATOM    437  HB3 LYS A  29     -13.129  21.693  -2.548  1.00 31.59           H  
ATOM    438  O   LYS A  29     -10.781  20.165  -1.289  1.00 31.59           O  
ATOM    439  CG  LYS A  29     -12.961  22.882  -4.352  1.00 31.59           C  
ATOM    440  HG2 LYS A  29     -13.316  22.093  -5.014  1.00 31.59           H  
ATOM    441  HG3 LYS A  29     -12.188  23.452  -4.867  1.00 31.59           H  
ATOM    442  CD  LYS A  29     -14.131  23.816  -4.002  1.00 31.59           C  
ATOM    443  HD2 LYS A  29     -14.909  23.232  -3.509  1.00 31.59           H  
ATOM    444  HD3 LYS A  29     -13.780  24.583  -3.311  1.00 31.59           H  
ATOM    445  CE  LYS A  29     -14.710  24.487  -5.257  1.00 31.59           C  
ATOM    446  HE2 LYS A  29     -13.925  25.079  -5.728  1.00 31.59           H  
ATOM    447  HE3 LYS A  29     -15.009  23.708  -5.957  1.00 31.59           H  
ATOM    448  NZ  LYS A  29     -15.876  25.348  -4.924  1.00 31.59           N  
ATOM    449  HZ1 LYS A  29     -16.605  24.799  -4.490  1.00 31.59           H  
ATOM    450  HZ2 LYS A  29     -15.610  26.075  -4.276  1.00 31.59           H  
ATOM    451  HZ3 LYS A  29     -16.257  25.779  -5.754  1.00 31.59           H  
ATOM    452  N   GLN A  30      -9.281  21.747  -1.836  1.00 28.64           N  
ATOM    453  H   GLN A  30      -9.020  22.448  -2.515  1.00 28.64           H  
ATOM    454  CA  GLN A  30      -8.507  21.703  -0.590  1.00 28.64           C  
ATOM    455  HA  GLN A  30      -8.524  20.690  -0.190  1.00 28.64           H  
ATOM    456  C   GLN A  30      -9.113  22.640   0.463  1.00 28.64           C  
ATOM    457  CB  GLN A  30      -7.042  22.121  -0.851  1.00 28.64           C  
ATOM    458  HB2 GLN A  30      -6.705  22.743  -0.022  1.00 28.64           H  
ATOM    459  HB3 GLN A  30      -6.985  22.728  -1.754  1.00 28.64           H  
ATOM    460  O   GLN A  30      -9.365  23.808   0.176  1.00 28.64           O  
ATOM    461  CG  GLN A  30      -6.054  20.947  -0.955  1.00 28.64           C  
ATOM    462  HG2 GLN A  30      -6.138  20.331  -0.059  1.00 28.64           H  
ATOM    463  HG3 GLN A  30      -6.305  20.334  -1.821  1.00 28.64           H  
ATOM    464  CD  GLN A  30      -4.604  21.421  -1.087  1.00 28.64           C  
ATOM    465  NE2 GLN A  30      -3.630  20.573  -0.841  1.00 28.64           N  
ATOM    466 HE21 GLN A  30      -3.803  19.596  -0.650  1.00 28.64           H  
ATOM    467 HE22 GLN A  30      -2.695  20.924  -0.985  1.00 28.64           H  
ATOM    468  OE1 GLN A  30      -4.316  22.562  -1.404  1.00 28.64           O  
ATOM    469  N   TYR A  31      -9.224  22.160   1.703  1.00 30.72           N  
ATOM    470  H   TYR A  31      -9.133  21.165   1.849  1.00 30.72           H  
ATOM    471  CA  TYR A  31      -9.193  23.001   2.903  1.00 30.72           C  
ATOM    472  HA  TYR A  31      -8.777  23.973   2.639  1.00 30.72           H  
ATOM    473  C   TYR A  31      -8.250  22.349   3.930  1.00 30.72           C  
ATOM    474  CB  TYR A  31     -10.613  23.237   3.460  1.00 30.72           C  
ATOM    475  HB2 TYR A  31     -10.662  22.883   4.490  1.00 30.72           H  
ATOM    476  HB3 TYR A  31     -11.334  22.646   2.897  1.00 30.72           H  
ATOM    477  O   TYR A  31      -8.418  21.181   4.279  1.00 30.72           O  
ATOM    478  CG  TYR A  31     -11.051  24.693   3.431  1.00 30.72           C  
ATOM    479  CD1 TYR A  31     -10.830  25.526   4.547  1.00 30.72           C  
ATOM    480  HD1 TYR A  31     -10.353  25.128   5.431  1.00 30.72           H  
ATOM    481  CD2 TYR A  31     -11.672  25.218   2.281  1.00 30.72           C  
ATOM    482  HD2 TYR A  31     -11.827  24.585   1.420  1.00 30.72           H  
ATOM    483  CE1 TYR A  31     -11.236  26.876   4.518  1.00 30.72           C  
ATOM    484  HE1 TYR A  31     -11.068  27.511   5.375  1.00 30.72           H  
ATOM    485  CE2 TYR A  31     -12.082  26.565   2.249  1.00 30.72           C  
ATOM    486  HE2 TYR A  31     -12.560  26.975   1.372  1.00 30.72           H  
ATOM    487  OH  TYR A  31     -12.263  28.696   3.325  1.00 30.72           O  
ATOM    488  HH  TYR A  31     -12.075  29.162   4.144  1.00 30.72           H  
ATOM    489  CZ  TYR A  31     -11.866  27.397   3.366  1.00 30.72           C  
ATOM    490  N   ASN A  32      -7.225  23.083   4.384  1.00 34.50           N  
ATOM    491  H   ASN A  32      -7.149  24.032   4.046  1.00 34.50           H  
ATOM    492  CA  ASN A  32      -6.286  22.697   5.455  1.00 34.50           C  
ATOM    493  HA  ASN A  32      -5.376  23.276   5.302  1.00 34.50           H  
ATOM    494  C   ASN A  32      -5.799  21.228   5.432  1.00 34.50           C  
ATOM    495  CB  ASN A  32      -6.874  23.126   6.817  1.00 34.50           C  
ATOM    496  HB2 ASN A  32      -6.312  22.654   7.622  1.00 34.50           H  
ATOM    497  HB3 ASN A  32      -7.912  22.801   6.893  1.00 34.50           H  
ATOM    498  O   ASN A  32      -5.915  20.508   6.424  1.00 34.50           O  
ATOM    499  CG  ASN A  32      -6.783  24.619   7.061  1.00 34.50           C  
ATOM    500  ND2 ASN A  32      -7.399  25.109   8.110  1.00 34.50           N  
ATOM    501 HD21 ASN A  32      -7.301  26.104   8.252  1.00 34.50           H  
ATOM    502 HD22 ASN A  32      -7.922  24.511   8.734  1.00 34.50           H  
ATOM    503  OD1 ASN A  32      -6.150  25.362   6.336  1.00 34.50           O  
ATOM    504  N   GLY A  33      -5.266  20.765   4.295  1.00 40.93           N  
ATOM    505  H   GLY A  33      -5.207  21.390   3.504  1.00 40.93           H  
ATOM    506  CA  GLY A  33      -4.653  19.430   4.174  1.00 40.93           C  
ATOM    507  HA2 GLY A  33      -4.155  19.356   3.207  1.00 40.93           H  
ATOM    508  HA3 GLY A  33      -3.898  19.314   4.952  1.00 40.93           H  
ATOM    509  C   GLY A  33      -5.625  18.248   4.289  1.00 40.93           C  
ATOM    510  O   GLY A  33      -5.191  17.103   4.362  1.00 40.93           O  
ATOM    511  N   THR A  34      -6.935  18.510   4.306  1.00 40.22           N  
ATOM    512  H   THR A  34      -7.235  19.472   4.239  1.00 40.22           H  
ATOM    513  CA  THR A  34      -7.985  17.488   4.314  1.00 40.22           C  
ATOM    514  HA  THR A  34      -7.545  16.505   4.476  1.00 40.22           H  
ATOM    515  C   THR A  34      -8.668  17.506   2.948  1.00 40.22           C  
ATOM    516  CB  THR A  34      -8.991  17.754   5.447  1.00 40.22           C  
ATOM    517  HB  THR A  34      -9.613  18.611   5.191  1.00 40.22           H  
ATOM    518  O   THR A  34      -9.209  18.536   2.545  1.00 40.22           O  
ATOM    519  CG2 THR A  34      -9.877  16.540   5.723  1.00 40.22           C  
ATOM    520 HG21 THR A  34      -9.264  15.690   6.021  1.00 40.22           H  
ATOM    521 HG22 THR A  34     -10.442  16.285   4.826  1.00 40.22           H  
ATOM    522 HG23 THR A  34     -10.577  16.794   6.518  1.00 40.22           H  
ATOM    523  OG1 THR A  34      -8.318  18.032   6.660  1.00 40.22           O  
ATOM    524  HG1 THR A  34      -7.708  18.750   6.478  1.00 40.22           H  
ATOM    525  N   LYS A  35      -8.625  16.391   2.207  1.00 49.44           N  
ATOM    526  H   LYS A  35      -8.141  15.582   2.567  1.00 49.44           H  
ATOM    527  CA  LYS A  35      -9.348  16.260   0.934  1.00 49.44           C  
ATOM    528  HA  LYS A  35      -9.431  17.248   0.481  1.00 49.44           H  
ATOM    529  C   LYS A  35     -10.765  15.763   1.217  1.00 49.44           C  
ATOM    530  CB  LYS A  35      -8.557  15.366  -0.039  1.00 49.44           C  
ATOM    531  HB2 LYS A  35      -7.510  15.667  -0.008  1.00 49.44           H  
ATOM    532  HB3 LYS A  35      -8.622  14.326   0.280  1.00 49.44           H  
ATOM    533  O   LYS A  35     -10.936  14.690   1.794  1.00 49.44           O  
ATOM    534  CG  LYS A  35      -9.054  15.501  -1.488  1.00 49.44           C  
ATOM    535  HG2 LYS A  35      -9.049  16.553  -1.774  1.00 49.44           H  
ATOM    536  HG3 LYS A  35     -10.073  15.121  -1.558  1.00 49.44           H  
ATOM    537  CD  LYS A  35      -8.147  14.717  -2.448  1.00 49.44           C  
ATOM    538  HD2 LYS A  35      -8.155  13.665  -2.162  1.00 49.44           H  
ATOM    539  HD3 LYS A  35      -7.127  15.092  -2.364  1.00 49.44           H  
ATOM    540  CE  LYS A  35      -8.633  14.865  -3.895  1.00 49.44           C  
ATOM    541  HE2 LYS A  35      -9.663  14.511  -3.947  1.00 49.44           H  
ATOM    542  HE3 LYS A  35      -8.623  15.922  -4.161  1.00 49.44           H  
ATOM    543  NZ  LYS A  35      -7.783  14.089  -4.833  1.00 49.44           N  
ATOM    544  HZ1 LYS A  35      -7.728  13.127  -4.530  1.00 49.44           H  
ATOM    545  HZ2 LYS A  35      -8.167  14.110  -5.767  1.00 49.44           H  
ATOM    546  HZ3 LYS A  35      -6.844  14.459  -4.846  1.00 49.44           H  
ATOM    547  N   GLU A  36     -11.760  16.556   0.838  1.00 48.67           N  
ATOM    548  H   GLU A  36     -11.540  17.445   0.412  1.00 48.67           H  
ATOM    549  CA  GLU A  36     -13.170  16.172   0.887  1.00 48.67           C  
ATOM    550  HA  GLU A  36     -13.320  15.508   1.739  1.00 48.67           H  
ATOM    551  C   GLU A  36     -13.540  15.400  -0.389  1.00 48.67           C  
ATOM    552  CB  GLU A  36     -14.033  17.420   1.120  1.00 48.67           C  
ATOM    553  HB2 GLU A  36     -13.583  17.989   1.934  1.00 48.67           H  
ATOM    554  HB3 GLU A  36     -14.023  18.036   0.221  1.00 48.67           H  
ATOM    555  O   GLU A  36     -13.107  15.732  -1.499  1.00 48.67           O  
ATOM    556  CG  GLU A  36     -15.480  17.091   1.515  1.00 48.67           C  
ATOM    557  HG2 GLU A  36     -15.993  16.656   0.657  1.00 48.67           H  
ATOM    558  HG3 GLU A  36     -15.460  16.347   2.311  1.00 48.67           H  
ATOM    559  CD  GLU A  36     -16.239  18.340   1.997  1.00 48.67           C  
ATOM    560  OE1 GLU A  36     -17.128  18.168   2.859  1.00 48.67           O  
ATOM    561  OE2 GLU A  36     -15.887  19.454   1.545  1.00 48.67           O  
ATOM    562  N   ILE A  37     -14.295  14.319  -0.223  1.00 55.89           N  
ATOM    563  H   ILE A  37     -14.669  14.135   0.696  1.00 55.89           H  
ATOM    564  CA  ILE A  37     -14.674  13.408  -1.306  1.00 55.89           C  
ATOM    565  HA  ILE A  37     -13.833  13.289  -1.988  1.00 55.89           H  
ATOM    566  C   ILE A  37     -15.852  13.959  -2.086  1.00 55.89           C  
ATOM    567  CB  ILE A  37     -15.037  12.045  -0.721  1.00 55.89           C  
ATOM    568  HB  ILE A  37     -15.714  12.210   0.117  1.00 55.89           H  
ATOM    569  O   ILE A  37     -16.814  14.449  -1.508  1.00 55.89           O  
ATOM    570  CG1 ILE A  37     -13.733  11.428  -0.200  1.00 55.89           C  
ATOM    571 HG12 ILE A  37     -13.028  11.254  -1.013  1.00 55.89           H  
ATOM    572 HG13 ILE A  37     -13.261  12.088   0.527  1.00 55.89           H  
ATOM    573  CG2 ILE A  37     -15.766  11.123  -1.719  1.00 55.89           C  
ATOM    574 HG21 ILE A  37     -16.681  11.582  -2.093  1.00 55.89           H  
ATOM    575 HG22 ILE A  37     -16.124  10.234  -1.199  1.00 55.89           H  
ATOM    576 HG23 ILE A  37     -15.112  10.861  -2.551  1.00 55.89           H  
ATOM    577  CD1 ILE A  37     -14.065  10.144   0.509  1.00 55.89           C  
ATOM    578 HD11 ILE A  37     -13.148   9.771   0.964  1.00 55.89           H  
ATOM    579 HD12 ILE A  37     -14.850  10.389   1.226  1.00 55.89           H  
ATOM    580 HD13 ILE A  37     -14.486   9.381  -0.146  1.00 55.89           H  
ATOM    581  N   THR A  38     -15.812  13.779  -3.404  1.00 49.84           N  
ATOM    582  H   THR A  38     -14.982  13.372  -3.810  1.00 49.84           H  
ATOM    583  CA  THR A  38     -16.871  14.228  -4.321  1.00 49.84           C  
ATOM    584  HA  THR A  38     -17.757  14.496  -3.745  1.00 49.84           H  
ATOM    585  C   THR A  38     -17.351  13.147  -5.294  1.00 49.84           C  
ATOM    586  CB  THR A  38     -16.413  15.488  -5.075  1.00 49.84           C  
ATOM    587  HB  THR A  38     -17.039  15.659  -5.951  1.00 49.84           H  
ATOM    588  O   THR A  38     -18.162  13.443  -6.164  1.00 49.84           O  
ATOM    589  CG2 THR A  38     -16.481  16.726  -4.180  1.00 49.84           C  
ATOM    590 HG21 THR A  38     -16.163  17.603  -4.743  1.00 49.84           H  
ATOM    591 HG22 THR A  38     -17.509  16.878  -3.851  1.00 49.84           H  
ATOM    592 HG23 THR A  38     -15.848  16.607  -3.300  1.00 49.84           H  
ATOM    593  OG1 THR A  38     -15.060  15.376  -5.469  1.00 49.84           O  
ATOM    594  HG1 THR A  38     -14.552  15.623  -4.692  1.00 49.84           H  
ATOM    595  N   ALA A  39     -16.883  11.899  -5.167  1.00 61.03           N  
ATOM    596  H   ALA A  39     -16.323  11.665  -4.360  1.00 61.03           H  
ATOM    597  CA  ALA A  39     -17.225  10.822  -6.096  1.00 61.03           C  
ATOM    598  HA  ALA A  39     -17.845  11.229  -6.895  1.00 61.03           H  
ATOM    599  C   ALA A  39     -18.047   9.705  -5.437  1.00 61.03           C  
ATOM    600  CB  ALA A  39     -15.952  10.299  -6.768  1.00 61.03           C  
ATOM    601  HB1 ALA A  39     -15.280   9.883  -6.018  1.00 61.03           H  
ATOM    602  HB2 ALA A  39     -15.454  11.114  -7.293  1.00 61.03           H  
ATOM    603  HB3 ALA A  39     -16.208   9.521  -7.487  1.00 61.03           H  
ATOM    604  O   ALA A  39     -17.838   9.350  -4.275  1.00 61.03           O  
ATOM    605  N   HIS A  40     -18.952   9.152  -6.237  1.00 61.87           N  
ATOM    606  H   HIS A  40     -19.005   9.482  -7.190  1.00 61.87           H  
ATOM    607  CA  HIS A  40     -19.878   8.074  -5.921  1.00 61.87           C  
ATOM    608  HA  HIS A  40     -19.707   7.696  -4.913  1.00 61.87           H  
ATOM    609  C   HIS A  40     -19.666   6.938  -6.933  1.00 61.87           C  
ATOM    610  CB  HIS A  40     -21.296   8.640  -6.016  1.00 61.87           C  
ATOM    611  HB2 HIS A  40     -21.983   7.795  -6.079  1.00 61.87           H  
ATOM    612  HB3 HIS A  40     -21.413   9.205  -6.940  1.00 61.87           H  
ATOM    613  O   HIS A  40     -19.521   7.204  -8.128  1.00 61.87           O  
ATOM    614  CG  HIS A  40     -21.699   9.507  -4.851  1.00 61.87           C  
ATOM    615  CD2 HIS A  40     -21.265  10.772  -4.564  1.00 61.87           C  
ATOM    616  HD2 HIS A  40     -20.533  11.335  -5.125  1.00 61.87           H  
ATOM    617  ND1 HIS A  40     -22.676   9.196  -3.942  1.00 61.87           N  
ATOM    618  HD1 HIS A  40     -23.423   8.560  -4.179  1.00 61.87           H  
ATOM    619  CE1 HIS A  40     -22.789  10.229  -3.091  1.00 61.87           C  
ATOM    620  HE1 HIS A  40     -23.547  10.320  -2.327  1.00 61.87           H  
ATOM    621  NE2 HIS A  40     -21.944  11.216  -3.426  1.00 61.87           N  
ATOM    622  N   VAL A  41     -19.584   5.690  -6.469  1.00 67.26           N  
ATOM    623  H   VAL A  41     -19.701   5.534  -5.478  1.00 67.26           H  
ATOM    624  CA  VAL A  41     -19.287   4.510  -7.303  1.00 67.26           C  
ATOM    625  HA  VAL A  41     -19.549   4.736  -8.336  1.00 67.26           H  
ATOM    626  C   VAL A  41     -20.144   3.322  -6.852  1.00 67.26           C  
ATOM    627  CB  VAL A  41     -17.783   4.148  -7.241  1.00 67.26           C  
ATOM    628  HB  VAL A  41     -17.563   3.716  -6.265  1.00 67.26           H  
ATOM    629  O   VAL A  41     -20.541   3.252  -5.692  1.00 67.26           O  
ATOM    630  CG1 VAL A  41     -17.394   3.136  -8.325  1.00 67.26           C  
ATOM    631 HG11 VAL A  41     -16.319   2.959  -8.302  1.00 67.26           H  
ATOM    632 HG12 VAL A  41     -17.688   3.518  -9.303  1.00 67.26           H  
ATOM    633 HG13 VAL A  41     -17.876   2.179  -8.126  1.00 67.26           H  
ATOM    634  CG2 VAL A  41     -16.851   5.350  -7.447  1.00 67.26           C  
ATOM    635 HG21 VAL A  41     -17.034   5.814  -8.416  1.00 67.26           H  
ATOM    636 HG22 VAL A  41     -15.819   5.006  -7.379  1.00 67.26           H  
ATOM    637 HG23 VAL A  41     -16.999   6.084  -6.656  1.00 67.26           H  
ATOM    638  N   GLY A  42     -20.427   2.372  -7.744  1.00 61.69           N  
ATOM    639  H   GLY A  42     -20.118   2.479  -8.699  1.00 61.69           H  
ATOM    640  CA  GLY A  42     -21.084   1.116  -7.371  1.00 61.69           C  
ATOM    641  HA2 GLY A  42     -21.987   1.362  -6.812  1.00 61.69           H  
ATOM    642  HA3 GLY A  42     -21.384   0.569  -8.265  1.00 61.69           H  
ATOM    643  C   GLY A  42     -20.209   0.200  -6.502  1.00 61.69           C  
ATOM    644  O   GLY A  42     -18.979   0.256  -6.588  1.00 61.69           O  
ATOM    645  N   PHE A  43     -20.827  -0.647  -5.666  1.00 64.70           N  
ATOM    646  H   PHE A  43     -21.832  -0.720  -5.741  1.00 64.70           H  
ATOM    647  CA  PHE A  43     -20.100  -1.526  -4.724  1.00 64.70           C  
ATOM    648  HA  PHE A  43     -19.451  -0.909  -4.103  1.00 64.70           H  
ATOM    649  C   PHE A  43     -19.184  -2.516  -5.454  1.00 64.70           C  
ATOM    650  CB  PHE A  43     -21.073  -2.267  -3.788  1.00 64.70           C  
ATOM    651  HB2 PHE A  43     -21.605  -1.534  -3.181  1.00 64.70           H  
ATOM    652  HB3 PHE A  43     -21.814  -2.792  -4.391  1.00 64.70           H  
ATOM    653  O   PHE A  43     -18.006  -2.614  -5.115  1.00 64.70           O  
ATOM    654  CG  PHE A  43     -20.393  -3.270  -2.861  1.00 64.70           C  
ATOM    655  CD1 PHE A  43     -20.411  -4.646  -3.159  1.00 64.70           C  
ATOM    656  HD1 PHE A  43     -20.932  -5.003  -4.035  1.00 64.70           H  
ATOM    657  CD2 PHE A  43     -19.687  -2.828  -1.729  1.00 64.70           C  
ATOM    658  HD2 PHE A  43     -19.683  -1.775  -1.490  1.00 64.70           H  
ATOM    659  CE1 PHE A  43     -19.738  -5.565  -2.334  1.00 64.70           C  
ATOM    660  HE1 PHE A  43     -19.749  -6.616  -2.583  1.00 64.70           H  
ATOM    661  CE2 PHE A  43     -18.969  -3.744  -0.933  1.00 64.70           C  
ATOM    662  HE2 PHE A  43     -18.350  -3.409  -0.114  1.00 64.70           H  
ATOM    663  CZ  PHE A  43     -19.013  -5.115  -1.220  1.00 64.70           C  
ATOM    664  HZ  PHE A  43     -18.463  -5.819  -0.615  1.00 64.70           H  
ATOM    665  N   GLU A  44     -19.704  -3.178  -6.493  1.00 62.53           N  
ATOM    666  H   GLU A  44     -20.678  -3.030  -6.716  1.00 62.53           H  
ATOM    667  CA  GLU A  44     -18.970  -4.148  -7.316  1.00 62.53           C  
ATOM    668  HA  GLU A  44     -18.668  -4.994  -6.699  1.00 62.53           H  
ATOM    669  C   GLU A  44     -17.702  -3.523  -7.910  1.00 62.53           C  
ATOM    670  CB  GLU A  44     -19.921  -4.659  -8.408  1.00 62.53           C  
ATOM    671  HB2 GLU A  44     -20.213  -3.819  -9.038  1.00 62.53           H  
ATOM    672  HB3 GLU A  44     -20.815  -5.049  -7.921  1.00 62.53           H  
ATOM    673  O   GLU A  44     -16.595  -3.999  -7.662  1.00 62.53           O  
ATOM    674  CG  GLU A  44     -19.324  -5.770  -9.288  1.00 62.53           C  
ATOM    675  HG2 GLU A  44     -18.460  -5.373  -9.821  1.00 62.53           H  
ATOM    676  HG3 GLU A  44     -18.987  -6.579  -8.639  1.00 62.53           H  
ATOM    677  CD  GLU A  44     -20.343  -6.317 -10.306  1.00 62.53           C  
ATOM    678  OE1 GLU A  44     -20.094  -7.408 -10.862  1.00 62.53           O  
ATOM    679  OE2 GLU A  44     -21.386  -5.650 -10.516  1.00 62.53           O  
ATOM    680  N   LYS A  45     -17.840  -2.361  -8.559  1.00 65.86           N  
ATOM    681  H   LYS A  45     -18.781  -2.035  -8.728  1.00 65.86           H  
ATOM    682  CA  LYS A  45     -16.705  -1.602  -9.102  1.00 65.86           C  
ATOM    683  HA  LYS A  45     -16.160  -2.257  -9.782  1.00 65.86           H  
ATOM    684  C   LYS A  45     -15.711  -1.178  -8.012  1.00 65.86           C  
ATOM    685  CB  LYS A  45     -17.261  -0.416  -9.901  1.00 65.86           C  
ATOM    686  HB2 LYS A  45     -17.935  -0.807 -10.662  1.00 65.86           H  
ATOM    687  HB3 LYS A  45     -17.829   0.239  -9.241  1.00 65.86           H  
ATOM    688  O   LYS A  45     -14.503  -1.187  -8.236  1.00 65.86           O  
ATOM    689  CG  LYS A  45     -16.145   0.376 -10.594  1.00 65.86           C  
ATOM    690  HG2 LYS A  45     -15.511  -0.317 -11.146  1.00 65.86           H  
ATOM    691  HG3 LYS A  45     -15.538   0.886  -9.846  1.00 65.86           H  
ATOM    692  CD  LYS A  45     -16.716   1.410 -11.569  1.00 65.86           C  
ATOM    693  HD2 LYS A  45     -17.331   0.903 -12.313  1.00 65.86           H  
ATOM    694  HD3 LYS A  45     -17.327   2.130 -11.026  1.00 65.86           H  
ATOM    695  CE  LYS A  45     -15.543   2.108 -12.259  1.00 65.86           C  
ATOM    696  HE2 LYS A  45     -15.002   1.366 -12.847  1.00 65.86           H  
ATOM    697  HE3 LYS A  45     -14.859   2.463 -11.487  1.00 65.86           H  
ATOM    698  NZ  LYS A  45     -15.984   3.231 -13.121  1.00 65.86           N  
ATOM    699  HZ1 LYS A  45     -16.439   3.941 -12.565  1.00 65.86           H  
ATOM    700  HZ2 LYS A  45     -16.624   2.897 -13.827  1.00 65.86           H  
ATOM    701  HZ3 LYS A  45     -15.182   3.639 -13.581  1.00 65.86           H  
ATOM    702  N   GLY A  46     -16.201  -0.835  -6.819  1.00 62.69           N  
ATOM    703  H   GLY A  46     -17.203  -0.856  -6.694  1.00 62.69           H  
ATOM    704  CA  GLY A  46     -15.355  -0.525  -5.666  1.00 62.69           C  
ATOM    705  HA2 GLY A  46     -14.680   0.288  -5.933  1.00 62.69           H  
ATOM    706  HA3 GLY A  46     -15.994  -0.206  -4.843  1.00 62.69           H  
ATOM    707  C   GLY A  46     -14.517  -1.716  -5.186  1.00 62.69           C  
ATOM    708  O   GLY A  46     -13.363  -1.524  -4.792  1.00 62.69           O  
ATOM    709  N   THR A  47     -15.075  -2.931  -5.241  1.00 62.60           N  
ATOM    710  H   THR A  47     -16.040  -2.999  -5.533  1.00 62.60           H  
ATOM    711  CA  THR A  47     -14.380  -4.184  -4.898  1.00 62.60           C  
ATOM    712  HA  THR A  47     -13.738  -3.993  -4.038  1.00 62.60           H  
ATOM    713  C   THR A  47     -13.456  -4.689  -6.006  1.00 62.60           C  
ATOM    714  CB  THR A  47     -15.355  -5.301  -4.491  1.00 62.60           C  
ATOM    715  HB  THR A  47     -14.790  -6.226  -4.372  1.00 62.60           H  
ATOM    716  O   THR A  47     -12.351  -5.132  -5.700  1.00 62.60           O  
ATOM    717  CG2 THR A  47     -16.041  -4.989  -3.161  1.00 62.60           C  
ATOM    718 HG21 THR A  47     -15.291  -4.853  -2.381  1.00 62.60           H  
ATOM    719 HG22 THR A  47     -16.686  -5.825  -2.891  1.00 62.60           H  
ATOM    720 HG23 THR A  47     -16.648  -4.089  -3.251  1.00 62.60           H  
ATOM    721  OG1 THR A  47     -16.392  -5.524  -5.415  1.00 62.60           O  
ATOM    722  HG1 THR A  47     -16.212  -5.098  -6.256  1.00 62.60           H  
ATOM    723  N   GLU A  48     -13.836  -4.561  -7.280  1.00 65.20           N  
ATOM    724  H   GLU A  48     -14.762  -4.219  -7.495  1.00 65.20           H  
ATOM    725  CA  GLU A  48     -12.962  -4.884  -8.418  1.00 65.20           C  
ATOM    726  HA  GLU A  48     -12.661  -5.931  -8.374  1.00 65.20           H  
ATOM    727  C   GLU A  48     -11.686  -4.036  -8.382  1.00 65.20           C  
ATOM    728  CB  GLU A  48     -13.693  -4.634  -9.745  1.00 65.20           C  
ATOM    729  HB2 GLU A  48     -14.139  -3.640  -9.717  1.00 65.20           H  
ATOM    730  HB3 GLU A  48     -12.957  -4.656 -10.548  1.00 65.20           H  
ATOM    731  O   GLU A  48     -10.580  -4.555  -8.502  1.00 65.20           O  
ATOM    732  CG  GLU A  48     -14.770  -5.681 -10.067  1.00 65.20           C  
ATOM    733  HG2 GLU A  48     -15.537  -5.669  -9.293  1.00 65.20           H  
ATOM    734  HG3 GLU A  48     -14.304  -6.666 -10.061  1.00 65.20           H  
ATOM    735  CD  GLU A  48     -15.421  -5.426 -11.439  1.00 65.20           C  
ATOM    736  OE1 GLU A  48     -15.863  -6.415 -12.063  1.00 65.20           O  
ATOM    737  OE2 GLU A  48     -15.447  -4.251 -11.884  1.00 65.20           O  
ATOM    738  N   GLU A  49     -11.805  -2.737  -8.092  1.00 65.91           N  
ATOM    739  H   GLU A  49     -12.730  -2.334  -8.057  1.00 65.91           H  
ATOM    740  CA  GLU A  49     -10.636  -1.869  -7.956  1.00 65.91           C  
ATOM    741  HA  GLU A  49     -10.022  -1.967  -8.851  1.00 65.91           H  
ATOM    742  C   GLU A  49      -9.755  -2.193  -6.735  1.00 65.91           C  
ATOM    743  CB  GLU A  49     -11.071  -0.415  -7.828  1.00 65.91           C  
ATOM    744  HB2 GLU A  49     -11.904  -0.356  -7.127  1.00 65.91           H  
ATOM    745  HB3 GLU A  49     -10.215   0.133  -7.433  1.00 65.91           H  
ATOM    746  O   GLU A  49      -8.588  -1.794  -6.703  1.00 65.91           O  
ATOM    747  CG  GLU A  49     -11.463   0.309  -9.111  1.00 65.91           C  
ATOM    748  HG2 GLU A  49     -10.701   0.119  -9.866  1.00 65.91           H  
ATOM    749  HG3 GLU A  49     -12.418  -0.067  -9.477  1.00 65.91           H  
ATOM    750  CD  GLU A  49     -11.552   1.824  -8.859  1.00 65.91           C  
ATOM    751  OE1 GLU A  49     -11.509   2.571  -9.863  1.00 65.91           O  
ATOM    752  OE2 GLU A  49     -11.602   2.260  -7.676  1.00 65.91           O  
ATOM    753  N   LEU A  50     -10.295  -2.839  -5.697  1.00 62.82           N  
ATOM    754  H   LEU A  50     -11.246  -3.167  -5.787  1.00 62.82           H  
ATOM    755  CA  LEU A  50      -9.491  -3.329  -4.574  1.00 62.82           C  
ATOM    756  HA  LEU A  50      -8.824  -2.532  -4.247  1.00 62.82           H  
ATOM    757  C   LEU A  50      -8.602  -4.489  -5.051  1.00 62.82           C  
ATOM    758  CB  LEU A  50     -10.424  -3.706  -3.403  1.00 62.82           C  
ATOM    759  HB2 LEU A  50     -11.040  -2.845  -3.146  1.00 62.82           H  
ATOM    760  HB3 LEU A  50     -11.088  -4.506  -3.731  1.00 62.82           H  
ATOM    761  O   LEU A  50      -7.403  -4.496  -4.772  1.00 62.82           O  
ATOM    762  CG  LEU A  50      -9.704  -4.205  -2.140  1.00 62.82           C  
ATOM    763  HG  LEU A  50      -9.054  -5.034  -2.419  1.00 62.82           H  
ATOM    764  CD1 LEU A  50      -8.870  -3.110  -1.471  1.00 62.82           C  
ATOM    765 HD11 LEU A  50      -8.416  -3.508  -0.563  1.00 62.82           H  
ATOM    766 HD12 LEU A  50      -8.069  -2.794  -2.140  1.00 62.82           H  
ATOM    767 HD13 LEU A  50      -9.503  -2.259  -1.220  1.00 62.82           H  
ATOM    768  CD2 LEU A  50     -10.708  -4.747  -1.125  1.00 62.82           C  
ATOM    769 HD21 LEU A  50     -11.368  -3.950  -0.782  1.00 62.82           H  
ATOM    770 HD22 LEU A  50     -10.172  -5.172  -0.276  1.00 62.82           H  
ATOM    771 HD23 LEU A  50     -11.299  -5.540  -1.583  1.00 62.82           H  
ATOM    772  N   LEU A  51      -9.161  -5.414  -5.835  1.00 63.51           N  
ATOM    773  H   LEU A  51     -10.139  -5.320  -6.069  1.00 63.51           H  
ATOM    774  CA  LEU A  51      -8.409  -6.509  -6.460  1.00 63.51           C  
ATOM    775  HA  LEU A  51      -7.856  -7.044  -5.688  1.00 63.51           H  
ATOM    776  C   LEU A  51      -7.361  -5.967  -7.451  1.00 63.51           C  
ATOM    777  CB  LEU A  51      -9.397  -7.489  -7.129  1.00 63.51           C  
ATOM    778  HB2 LEU A  51      -8.829  -8.246  -7.671  1.00 63.51           H  
ATOM    779  HB3 LEU A  51      -9.988  -6.943  -7.865  1.00 63.51           H  
ATOM    780  O   LEU A  51      -6.179  -6.319  -7.368  1.00 63.51           O  
ATOM    781  CG  LEU A  51     -10.357  -8.203  -6.154  1.00 63.51           C  
ATOM    782  HG  LEU A  51     -10.804  -7.476  -5.475  1.00 63.51           H  
ATOM    783  CD1 LEU A  51     -11.484  -8.897  -6.916  1.00 63.51           C  
ATOM    784 HD11 LEU A  51     -11.077  -9.659  -7.582  1.00 63.51           H  
ATOM    785 HD12 LEU A  51     -12.036  -8.165  -7.505  1.00 63.51           H  
ATOM    786 HD13 LEU A  51     -12.172  -9.364  -6.211  1.00 63.51           H  
ATOM    787  CD2 LEU A  51      -9.639  -9.271  -5.329  1.00 63.51           C  
ATOM    788 HD21 LEU A  51     -10.319  -9.690  -4.587  1.00 63.51           H  
ATOM    789 HD22 LEU A  51      -8.776  -8.838  -4.825  1.00 63.51           H  
ATOM    790 HD23 LEU A  51      -9.290 -10.072  -5.981  1.00 63.51           H  
ATOM    791  N   ASP A  52      -7.750  -5.018  -8.309  1.00 63.38           N  
ATOM    792  H   ASP A  52      -8.740  -4.834  -8.383  1.00 63.38           H  
ATOM    793  CA  ASP A  52      -6.858  -4.382  -9.289  1.00 63.38           C  
ATOM    794  HA  ASP A  52      -6.372  -5.160  -9.878  1.00 63.38           H  
ATOM    795  C   ASP A  52      -5.743  -3.537  -8.643  1.00 63.38           C  
ATOM    796  CB  ASP A  52      -7.664  -3.481 -10.240  1.00 63.38           C  
ATOM    797  HB2 ASP A  52      -8.353  -2.872  -9.655  1.00 63.38           H  
ATOM    798  HB3 ASP A  52      -6.970  -2.796 -10.727  1.00 63.38           H  
ATOM    799  O   ASP A  52      -4.630  -3.462  -9.178  1.00 63.38           O  
ATOM    800  CG  ASP A  52      -8.420  -4.205 -11.357  1.00 63.38           C  
ATOM    801  OD1 ASP A  52      -8.076  -5.373 -11.645  1.00 63.38           O  
ATOM    802  OD2 ASP A  52      -9.216  -3.509 -12.025  1.00 63.38           O  
ATOM    803  N   SER A  53      -5.988  -2.908  -7.479  1.00 57.69           N  
ATOM    804  H   SER A  53      -6.915  -2.970  -7.084  1.00 57.69           H  
ATOM    805  CA  SER A  53      -4.951  -2.161  -6.737  1.00 57.69           C  
ATOM    806  HA  SER A  53      -4.446  -1.515  -7.456  1.00 57.69           H  
ATOM    807  C   SER A  53      -3.878  -3.077  -6.132  1.00 57.69           C  
ATOM    808  CB  SER A  53      -5.554  -1.250  -5.656  1.00 57.69           C  
ATOM    809  HB2 SER A  53      -6.411  -0.711  -6.059  1.00 57.69           H  
ATOM    810  HB3 SER A  53      -4.799  -0.519  -5.365  1.00 57.69           H  
ATOM    811  O   SER A  53      -2.780  -2.628  -5.751  1.00 57.69           O  
ATOM    812  OG  SER A  53      -5.930  -1.971  -4.502  1.00 57.69           O  
ATOM    813  HG  SER A  53      -6.056  -1.379  -3.757  1.00 57.69           H  
ATOM    814  N   GLY A  54      -4.163  -4.377  -6.110  1.00 58.83           N  
ATOM    815  H   GLY A  54      -5.073  -4.655  -6.448  1.00 58.83           H  
ATOM    816  CA  GLY A  54      -3.258  -5.432  -5.709  1.00 58.83           C  
ATOM    817  HA2 GLY A  54      -3.140  -6.099  -6.563  1.00 58.83           H  
ATOM    818  HA3 GLY A  54      -2.282  -5.024  -5.443  1.00 58.83           H  
ATOM    819  C   GLY A  54      -3.753  -6.259  -4.532  1.00 58.83           C  
ATOM    820  O   GLY A  54      -2.994  -7.126  -4.120  1.00 58.83           O  
ATOM    821  N   PHE A  55      -4.960  -6.045  -3.995  1.00 59.08           N  
ATOM    822  H   PHE A  55      -5.589  -5.369  -4.404  1.00 59.08           H  
ATOM    823  CA  PHE A  55      -5.500  -6.934  -2.965  1.00 59.08           C  
ATOM    824  HA  PHE A  55      -4.821  -6.932  -2.113  1.00 59.08           H  
ATOM    825  C   PHE A  55      -5.598  -8.362  -3.508  1.00 59.08           C  
ATOM    826  CB  PHE A  55      -6.871  -6.444  -2.498  1.00 59.08           C  
ATOM    827  HB2 PHE A  55      -6.783  -5.409  -2.168  1.00 59.08           H  
ATOM    828  HB3 PHE A  55      -7.556  -6.490  -3.345  1.00 59.08           H  
ATOM    829  O   PHE A  55      -6.217  -8.593  -4.540  1.00 59.08           O  
ATOM    830  CG  PHE A  55      -7.474  -7.273  -1.387  1.00 59.08           C  
ATOM    831  CD1 PHE A  55      -8.344  -8.338  -1.677  1.00 59.08           C  
ATOM    832  HD1 PHE A  55      -8.642  -8.539  -2.695  1.00 59.08           H  
ATOM    833  CD2 PHE A  55      -7.093  -7.035  -0.064  1.00 59.08           C  
ATOM    834  HD2 PHE A  55      -6.441  -6.200   0.146  1.00 59.08           H  
ATOM    835  CE1 PHE A  55      -8.791  -9.184  -0.652  1.00 59.08           C  
ATOM    836  HE1 PHE A  55      -9.419 -10.030  -0.889  1.00 59.08           H  
ATOM    837  CE2 PHE A  55      -7.470  -7.932   0.949  1.00 59.08           C  
ATOM    838  HE2 PHE A  55      -7.049  -7.851   1.940  1.00 59.08           H  
ATOM    839  CZ  PHE A  55      -8.349  -8.985   0.662  1.00 59.08           C  
ATOM    840  HZ  PHE A  55      -8.641  -9.678   1.437  1.00 59.08           H  
ATOM    841  N   GLN A  56      -4.942  -9.306  -2.842  1.00 58.70           N  
ATOM    842  H   GLN A  56      -4.480  -9.038  -1.985  1.00 58.70           H  
ATOM    843  CA  GLN A  56      -4.792 -10.688  -3.317  1.00 58.70           C  
ATOM    844  HA  GLN A  56      -5.603 -10.935  -4.001  1.00 58.70           H  
ATOM    845  C   GLN A  56      -4.880 -11.727  -2.193  1.00 58.70           C  
ATOM    846  CB  GLN A  56      -3.448 -10.804  -4.063  1.00 58.70           C  
ATOM    847  HB2 GLN A  56      -2.713 -10.149  -3.596  1.00 58.70           H  
ATOM    848  HB3 GLN A  56      -3.077 -11.826  -3.984  1.00 58.70           H  
ATOM    849  O   GLN A  56      -4.745 -12.917  -2.449  1.00 58.70           O  
ATOM    850  CG  GLN A  56      -3.579 -10.482  -5.557  1.00 58.70           C  
ATOM    851  HG2 GLN A  56      -3.740 -11.408  -6.109  1.00 58.70           H  
ATOM    852  HG3 GLN A  56      -4.456  -9.859  -5.730  1.00 58.70           H  
ATOM    853  CD  GLN A  56      -2.370  -9.769  -6.129  1.00 58.70           C  
ATOM    854  NE2 GLN A  56      -2.556  -8.645  -6.767  1.00 58.70           N  
ATOM    855 HE21 GLN A  56      -3.495  -8.283  -6.683  1.00 58.70           H  
ATOM    856 HE22 GLN A  56      -1.771  -8.019  -6.651  1.00 58.70           H  
ATOM    857  OE1 GLN A  56      -1.222 -10.165  -6.086  1.00 58.70           O  
ATOM    858  N   GLY A  57      -5.076 -11.296  -0.950  1.00 54.93           N  
ATOM    859  H   GLY A  57      -5.260 -10.314  -0.802  1.00 54.93           H  
ATOM    860  CA  GLY A  57      -5.053 -12.175   0.211  1.00 54.93           C  
ATOM    861  HA2 GLY A  57      -4.019 -12.377   0.491  1.00 54.93           H  
ATOM    862  HA3 GLY A  57      -5.529 -13.122  -0.045  1.00 54.93           H  
ATOM    863  C   GLY A  57      -5.770 -11.577   1.411  1.00 54.93           C  
ATOM    864  O   GLY A  57      -5.803 -10.357   1.593  1.00 54.93           O  
ATOM    865  N   PHE A  58      -6.337 -12.449   2.238  1.00 57.94           N  
ATOM    866  H   PHE A  58      -6.223 -13.436   2.058  1.00 57.94           H  
ATOM    867  CA  PHE A  58      -7.051 -12.076   3.451  1.00 57.94           C  
ATOM    868  HA  PHE A  58      -7.131 -10.992   3.537  1.00 57.94           H  
ATOM    869  C   PHE A  58      -6.366 -12.627   4.678  1.00 57.94           C  
ATOM    870  CB  PHE A  58      -8.436 -12.667   3.441  1.00 57.94           C  
ATOM    871  HB2 PHE A  58      -8.828 -12.701   4.458  1.00 57.94           H  
ATOM    872  HB3 PHE A  58      -8.369 -13.691   3.074  1.00 57.94           H  
ATOM    873  O   PHE A  58      -6.060 -13.807   4.755  1.00 57.94           O  
ATOM    874  CG  PHE A  58      -9.427 -11.974   2.587  1.00 57.94           C  
ATOM    875  CD1 PHE A  58     -10.336 -11.090   3.191  1.00 57.94           C  
ATOM    876  HD1 PHE A  58     -10.189 -10.746   4.204  1.00 57.94           H  
ATOM    877  CD2 PHE A  58      -9.586 -12.432   1.273  1.00 57.94           C  
ATOM    878  HD2 PHE A  58      -8.865 -13.093   0.816  1.00 57.94           H  
ATOM    879  CE1 PHE A  58     -11.551 -10.851   2.552  1.00 57.94           C  
ATOM    880  HE1 PHE A  58     -12.343 -10.319   3.057  1.00 57.94           H  
ATOM    881  CE2 PHE A  58     -10.800 -12.204   0.646  1.00 57.94           C  
ATOM    882  HE2 PHE A  58     -11.008 -12.685  -0.299  1.00 57.94           H  
ATOM    883  CZ  PHE A  58     -11.803 -11.545   1.361  1.00 57.94           C  
ATOM    884  HZ  PHE A  58     -12.821 -11.692   1.032  1.00 57.94           H  
ATOM    885  N   MET A  59      -6.182 -11.768   5.671  1.00 58.91           N  
ATOM    886  H   MET A  59      -6.518 -10.821   5.570  1.00 58.91           H  
ATOM    887  CA  MET A  59      -5.629 -12.183   6.951  1.00 58.91           C  
ATOM    888  HA  MET A  59      -5.920 -13.212   7.165  1.00 58.91           H  
ATOM    889  C   MET A  59      -6.161 -11.271   8.044  1.00 58.91           C  
ATOM    890  CB  MET A  59      -4.104 -12.101   6.929  1.00 58.91           C  
ATOM    891  HB2 MET A  59      -3.776 -12.653   7.810  1.00 58.91           H  
ATOM    892  HB3 MET A  59      -3.784 -11.066   7.049  1.00 58.91           H  
ATOM    893  O   MET A  59      -5.890 -10.071   7.994  1.00 58.91           O  
ATOM    894  CG  MET A  59      -3.407 -12.653   5.675  1.00 58.91           C  
ATOM    895  HG2 MET A  59      -3.831 -12.203   4.777  1.00 58.91           H  
ATOM    896  HG3 MET A  59      -3.562 -13.731   5.632  1.00 58.91           H  
ATOM    897  SD  MET A  59      -1.644 -12.312   5.615  1.00 58.91           S  
ATOM    898  CE  MET A  59      -1.318 -12.967   7.247  1.00 58.91           C  
ATOM    899  HE1 MET A  59      -0.296 -13.338   7.323  1.00 58.91           H  
ATOM    900  HE2 MET A  59      -1.984 -13.802   7.466  1.00 58.91           H  
ATOM    901  HE3 MET A  59      -1.468 -12.153   7.956  1.00 58.91           H  
ATOM    902  N   THR A  60      -6.898 -11.821   9.005  1.00 59.81           N  
ATOM    903  H   THR A  60      -7.012 -12.825   9.014  1.00 59.81           H  
ATOM    904  CA  THR A  60      -7.479 -11.063  10.121  1.00 59.81           C  
ATOM    905  HA  THR A  60      -7.882 -10.125   9.739  1.00 59.81           H  
ATOM    906  C   THR A  60      -6.431 -10.686  11.165  1.00 59.81           C  
ATOM    907  CB  THR A  60      -8.694 -11.788  10.709  1.00 59.81           C  
ATOM    908  HB  THR A  60      -9.429 -11.917   9.914  1.00 59.81           H  
ATOM    909  O   THR A  60      -5.591 -11.499  11.527  1.00 59.81           O  
ATOM    910  CG2 THR A  60      -8.379 -13.162  11.287  1.00 59.81           C  
ATOM    911 HG21 THR A  60      -7.845 -13.779  10.565  1.00 59.81           H  
ATOM    912 HG22 THR A  60      -9.311 -13.677  11.523  1.00 59.81           H  
ATOM    913 HG23 THR A  60      -7.775 -13.077  12.191  1.00 59.81           H  
ATOM    914  OG1 THR A  60      -9.277 -11.004  11.729  1.00 59.81           O  
ATOM    915  HG1 THR A  60      -9.939 -11.580  12.119  1.00 59.81           H  
ATOM    916  N   LEU A  61      -6.450  -9.439  11.663  1.00 62.48           N  
ATOM    917  H   LEU A  61      -7.120  -8.792  11.271  1.00 62.48           H  
ATOM    918  CA  LEU A  61      -5.558  -9.026  12.771  1.00 62.48           C  
ATOM    919  HA  LEU A  61      -4.690  -9.685  12.772  1.00 62.48           H  
ATOM    920  C   LEU A  61      -6.194  -9.159  14.159  1.00 62.48           C  
ATOM    921  CB  LEU A  61      -5.018  -7.586  12.640  1.00 62.48           C  
ATOM    922  HB2 LEU A  61      -5.706  -6.892  13.122  1.00 62.48           H  
ATOM    923  HB3 LEU A  61      -4.108  -7.538  13.238  1.00 62.48           H  
ATOM    924  O   LEU A  61      -5.505  -8.952  15.159  1.00 62.48           O  
ATOM    925  CG  LEU A  61      -4.686  -7.065  11.244  1.00 62.48           C  
ATOM    926  HG  LEU A  61      -5.564  -7.136  10.602  1.00 62.48           H  
ATOM    927  CD1 LEU A  61      -4.238  -5.603  11.343  1.00 62.48           C  
ATOM    928 HD11 LEU A  61      -5.038  -4.995  11.765  1.00 62.48           H  
ATOM    929 HD12 LEU A  61      -3.994  -5.240  10.344  1.00 62.48           H  
ATOM    930 HD13 LEU A  61      -3.352  -5.529  11.974  1.00 62.48           H  
ATOM    931  CD2 LEU A  61      -3.569  -7.885  10.638  1.00 62.48           C  
ATOM    932 HD21 LEU A  61      -2.712  -7.906  11.312  1.00 62.48           H  
ATOM    933 HD22 LEU A  61      -3.914  -8.908  10.486  1.00 62.48           H  
ATOM    934 HD23 LEU A  61      -3.304  -7.486   9.659  1.00 62.48           H  
ATOM    935  N   SER A  62      -7.511  -9.348  14.229  1.00 56.37           N  
ATOM    936  H   SER A  62      -8.025  -9.560  13.386  1.00 56.37           H  
ATOM    937  CA  SER A  62      -8.282  -9.224  15.476  1.00 56.37           C  
ATOM    938  HA  SER A  62      -7.662  -8.780  16.255  1.00 56.37           H  
ATOM    939  C   SER A  62      -8.747 -10.558  16.013  1.00 56.37           C  
ATOM    940  CB  SER A  62      -9.536  -8.339  15.317  1.00 56.37           C  
ATOM    941  HB2 SER A  62      -9.391  -7.406  15.861  1.00 56.37           H  
ATOM    942  HB3 SER A  62     -10.399  -8.836  15.760  1.00 56.37           H  
ATOM    943  O   SER A  62      -8.799 -10.709  17.230  1.00 56.37           O  
ATOM    944  OG  SER A  62      -9.830  -8.053  13.957  1.00 56.37           O  
ATOM    945  HG  SER A  62     -10.720  -7.703  13.880  1.00 56.37           H  
ATOM    946  N   ASP A  63      -9.147 -11.466  15.130  1.00 48.77           N  
ATOM    947  H   ASP A  63      -9.004 -11.319  14.141  1.00 48.77           H  
ATOM    948  CA  ASP A  63     -10.084 -12.504  15.525  1.00 48.77           C  
ATOM    949  HA  ASP A  63     -10.209 -12.479  16.607  1.00 48.77           H  
ATOM    950  C   ASP A  63      -9.588 -13.898  15.123  1.00 48.77           C  
ATOM    951  CB  ASP A  63     -11.473 -12.157  14.988  1.00 48.77           C  
ATOM    952  HB2 ASP A  63     -11.527 -12.330  13.914  1.00 48.77           H  
ATOM    953  HB3 ASP A  63     -11.652 -11.094  15.152  1.00 48.77           H  
ATOM    954  O   ASP A  63      -9.695 -14.257  13.949  1.00 48.77           O  
ATOM    955  CG  ASP A  63     -12.545 -12.939  15.749  1.00 48.77           C  
ATOM    956  OD1 ASP A  63     -12.210 -14.029  16.260  1.00 48.77           O  
ATOM    957  OD2 ASP A  63     -13.649 -12.373  15.887  1.00 48.77           O  
ATOM    958  N   PRO A  64      -9.027 -14.668  16.072  1.00 47.01           N  
ATOM    959  CA  PRO A  64      -8.598 -16.035  15.811  1.00 47.01           C  
ATOM    960  HA  PRO A  64      -7.929 -16.055  14.950  1.00 47.01           H  
ATOM    961  C   PRO A  64      -9.771 -16.980  15.504  1.00 47.01           C  
ATOM    962  CB  PRO A  64      -7.820 -16.458  17.061  1.00 47.01           C  
ATOM    963  HB2 PRO A  64      -7.931 -17.521  17.274  1.00 47.01           H  
ATOM    964  HB3 PRO A  64      -6.767 -16.212  16.923  1.00 47.01           H  
ATOM    965  O   PRO A  64      -9.546 -18.012  14.885  1.00 47.01           O  
ATOM    966  CG  PRO A  64      -8.400 -15.591  18.176  1.00 47.01           C  
ATOM    967  HG2 PRO A  64      -7.673 -15.408  18.967  1.00 47.01           H  
ATOM    968  HG3 PRO A  64      -9.292 -16.072  18.578  1.00 47.01           H  
ATOM    969  CD  PRO A  64      -8.798 -14.305  17.464  1.00 47.01           C  
ATOM    970  HD2 PRO A  64      -7.990 -13.577  17.523  1.00 47.01           H  
ATOM    971  HD3 PRO A  64      -9.702 -13.916  17.933  1.00 47.01           H  
ATOM    972  N   GLU A  65     -11.018 -16.653  15.874  1.00 47.71           N  
ATOM    973  H   GLU A  65     -11.213 -15.757  16.296  1.00 47.71           H  
ATOM    974  CA  GLU A  65     -12.180 -17.478  15.499  1.00 47.71           C  
ATOM    975  HA  GLU A  65     -11.915 -18.531  15.592  1.00 47.71           H  
ATOM    976  C   GLU A  65     -12.602 -17.265  14.037  1.00 47.71           C  
ATOM    977  CB  GLU A  65     -13.381 -17.215  16.425  1.00 47.71           C  
ATOM    978  HB2 GLU A  65     -14.204 -17.840  16.077  1.00 47.71           H  
ATOM    979  HB3 GLU A  65     -13.692 -16.173  16.344  1.00 47.71           H  
ATOM    980  O   GLU A  65     -13.287 -18.106  13.455  1.00 47.71           O  
ATOM    981  CG  GLU A  65     -13.108 -17.561  17.898  1.00 47.71           C  
ATOM    982  HG2 GLU A  65     -12.646 -18.547  17.938  1.00 47.71           H  
ATOM    983  HG3 GLU A  65     -12.397 -16.843  18.307  1.00 47.71           H  
ATOM    984  CD  GLU A  65     -14.377 -17.577  18.774  1.00 47.71           C  
ATOM    985  OE1 GLU A  65     -14.250 -18.004  19.947  1.00 47.71           O  
ATOM    986  OE2 GLU A  65     -15.471 -17.194  18.297  1.00 47.71           O  
ATOM    987  N   LEU A  66     -12.181 -16.153  13.427  1.00 50.32           N  
ATOM    988  H   LEU A  66     -11.612 -15.520  13.971  1.00 50.32           H  
ATOM    989  CA  LEU A  66     -12.447 -15.819  12.026  1.00 50.32           C  
ATOM    990  HA  LEU A  66     -13.304 -16.402  11.690  1.00 50.32           H  
ATOM    991  C   LEU A  66     -11.316 -16.215  11.073  1.00 50.32           C  
ATOM    992  CB  LEU A  66     -12.788 -14.326  11.923  1.00 50.32           C  
ATOM    993  HB2 LEU A  66     -12.687 -13.989  10.891  1.00 50.32           H  
ATOM    994  HB3 LEU A  66     -12.050 -13.778  12.510  1.00 50.32           H  
ATOM    995  O   LEU A  66     -11.387 -15.894   9.883  1.00 50.32           O  
ATOM    996  CG  LEU A  66     -14.209 -13.993  12.404  1.00 50.32           C  
ATOM    997  HG  LEU A  66     -14.413 -14.486  13.354  1.00 50.32           H  
ATOM    998  CD1 LEU A  66     -14.373 -12.482  12.608  1.00 50.32           C  
ATOM    999 HD11 LEU A  66     -13.561 -11.930  12.136  1.00 50.32           H  
ATOM   1000 HD12 LEU A  66     -15.339 -12.136  12.240  1.00 50.32           H  
ATOM   1001 HD13 LEU A  66     -14.357 -12.266  13.677  1.00 50.32           H  
ATOM   1002  CD2 LEU A  66     -15.223 -14.493  11.370  1.00 50.32           C  
ATOM   1003 HD21 LEU A  66     -15.268 -15.581  11.410  1.00 50.32           H  
ATOM   1004 HD22 LEU A  66     -14.907 -14.197  10.369  1.00 50.32           H  
ATOM   1005 HD23 LEU A  66     -16.216 -14.114  11.610  1.00 50.32           H  
ATOM   1006  N   GLU A  67     -10.289 -16.921  11.551  1.00 51.10           N  
ATOM   1007  H   GLU A  67     -10.279 -17.168  12.530  1.00 51.10           H  
ATOM   1008  CA  GLU A  67      -9.394 -17.651  10.656  1.00 51.10           C  
ATOM   1009  HA  GLU A  67      -9.063 -16.987   9.857  1.00 51.10           H  
ATOM   1010  C   GLU A  67     -10.182 -18.791   9.991  1.00 51.10           C  
ATOM   1011  CB  GLU A  67      -8.132 -18.154  11.387  1.00 51.10           C  
ATOM   1012  HB2 GLU A  67      -7.644 -18.887  10.744  1.00 51.10           H  
ATOM   1013  HB3 GLU A  67      -8.413 -18.641  12.321  1.00 51.10           H  
ATOM   1014  O   GLU A  67     -10.208 -19.928  10.457  1.00 51.10           O  
ATOM   1015  CG  GLU A  67      -7.122 -17.025  11.661  1.00 51.10           C  
ATOM   1016  HG2 GLU A  67      -6.962 -16.476  10.733  1.00 51.10           H  
ATOM   1017  HG3 GLU A  67      -7.556 -16.332  12.382  1.00 51.10           H  
ATOM   1018  CD  GLU A  67      -5.758 -17.516  12.186  1.00 51.10           C  
ATOM   1019  OE1 GLU A  67      -4.817 -16.686  12.174  1.00 51.10           O  
ATOM   1020  OE2 GLU A  67      -5.638 -18.692  12.595  1.00 51.10           O  
ATOM   1021  N   GLU A  68     -10.856 -18.511   8.869  1.00 55.65           N  
ATOM   1022  H   GLU A  68     -10.932 -17.547   8.578  1.00 55.65           H  
ATOM   1023  CA  GLU A  68     -11.242 -19.593   7.965  1.00 55.65           C  
ATOM   1024  HA  GLU A  68     -11.807 -20.342   8.519  1.00 55.65           H  
ATOM   1025  C   GLU A  68      -9.940 -20.233   7.471  1.00 55.65           C  
ATOM   1026  CB  GLU A  68     -12.087 -19.123   6.761  1.00 55.65           C  
ATOM   1027  HB2 GLU A  68     -11.966 -19.869   5.976  1.00 55.65           H  
ATOM   1028  HB3 GLU A  68     -11.689 -18.177   6.393  1.00 55.65           H  
ATOM   1029  O   GLU A  68      -9.200 -19.612   6.715  1.00 55.65           O  
ATOM   1030  CG  GLU A  68     -13.596 -18.974   7.025  1.00 55.65           C  
ATOM   1031  HG2 GLU A  68     -13.753 -18.111   7.672  1.00 55.65           H  
ATOM   1032  HG3 GLU A  68     -13.935 -19.861   7.560  1.00 55.65           H  
ATOM   1033  CD  GLU A  68     -14.457 -18.825   5.742  1.00 55.65           C  
ATOM   1034  OE1 GLU A  68     -15.695 -18.690   5.889  1.00 55.65           O  
ATOM   1035  OE2 GLU A  68     -13.935 -18.914   4.595  1.00 55.65           O  
ATOM   1036  N   GLN A  69      -9.663 -21.476   7.868  1.00 57.04           N  
ATOM   1037  H   GLN A  69     -10.184 -21.832   8.656  1.00 57.04           H  
ATOM   1038  CA  GLN A  69      -8.479 -22.233   7.437  1.00 57.04           C  
ATOM   1039  HA  GLN A  69      -7.608 -21.849   7.967  1.00 57.04           H  
ATOM   1040  C   GLN A  69      -8.217 -22.106   5.921  1.00 57.04           C  
ATOM   1041  CB  GLN A  69      -8.710 -23.703   7.833  1.00 57.04           C  
ATOM   1042  HB2 GLN A  69      -9.536 -24.102   7.245  1.00 57.04           H  
ATOM   1043  HB3 GLN A  69      -8.997 -23.754   8.883  1.00 57.04           H  
ATOM   1044  O   GLN A  69      -7.095 -21.845   5.497  1.00 57.04           O  
ATOM   1045  CG  GLN A  69      -7.480 -24.595   7.612  1.00 57.04           C  
ATOM   1046  HG2 GLN A  69      -7.144 -24.512   6.579  1.00 57.04           H  
ATOM   1047  HG3 GLN A  69      -7.764 -25.634   7.779  1.00 57.04           H  
ATOM   1048  CD  GLN A  69      -6.326 -24.273   8.553  1.00 57.04           C  
ATOM   1049  NE2 GLN A  69      -5.101 -24.430   8.107  1.00 57.04           N  
ATOM   1050 HE21 GLN A  69      -4.364 -24.106   8.716  1.00 57.04           H  
ATOM   1051 HE22 GLN A  69      -4.942 -24.539   7.116  1.00 57.04           H  
ATOM   1052  OE1 GLN A  69      -6.505 -23.893   9.699  1.00 57.04           O  
ATOM   1053  N   GLY A  70      -9.277 -22.176   5.105  1.00 56.22           N  
ATOM   1054  H   GLY A  70     -10.179 -22.357   5.524  1.00 56.22           H  
ATOM   1055  CA  GLY A  70      -9.178 -22.046   3.648  1.00 56.22           C  
ATOM   1056  HA2 GLY A  70      -8.455 -22.776   3.282  1.00 56.22           H  
ATOM   1057  HA3 GLY A  70     -10.147 -22.271   3.202  1.00 56.22           H  
ATOM   1058  C   GLY A  70      -8.734 -20.664   3.150  1.00 56.22           C  
ATOM   1059  O   GLY A  70      -8.232 -20.556   2.036  1.00 56.22           O  
ATOM   1060  N   ILE A  71      -8.890 -19.609   3.952  1.00 55.45           N  
ATOM   1061  H   ILE A  71      -9.209 -19.775   4.896  1.00 55.45           H  
ATOM   1062  CA  ILE A  71      -8.355 -18.277   3.655  1.00 55.45           C  
ATOM   1063  HA  ILE A  71      -8.532 -18.049   2.604  1.00 55.45           H  
ATOM   1064  C   ILE A  71      -6.835 -18.258   3.854  1.00 55.45           C  
ATOM   1065  CB  ILE A  71      -9.068 -17.202   4.512  1.00 55.45           C  
ATOM   1066  HB  ILE A  71      -9.086 -17.509   5.557  1.00 55.45           H  
ATOM   1067  O   ILE A  71      -6.112 -17.765   2.989  1.00 55.45           O  
ATOM   1068  CG1 ILE A  71     -10.526 -17.010   4.038  1.00 55.45           C  
ATOM   1069 HG12 ILE A  71     -11.048 -17.963   4.123  1.00 55.45           H  
ATOM   1070 HG13 ILE A  71     -10.531 -16.724   2.986  1.00 55.45           H  
ATOM   1071  CG2 ILE A  71      -8.272 -15.901   4.459  1.00 55.45           C  
ATOM   1072 HG21 ILE A  71      -8.827 -15.079   4.913  1.00 55.45           H  
ATOM   1073 HG22 ILE A  71      -8.011 -15.692   3.421  1.00 55.45           H  
ATOM   1074 HG23 ILE A  71      -7.353 -16.012   5.034  1.00 55.45           H  
ATOM   1075  CD1 ILE A  71     -11.323 -15.961   4.833  1.00 55.45           C  
ATOM   1076 HD11 ILE A  71     -12.387 -16.096   4.639  1.00 55.45           H  
ATOM   1077 HD12 ILE A  71     -11.136 -16.066   5.902  1.00 55.45           H  
ATOM   1078 HD13 ILE A  71     -11.041 -14.957   4.517  1.00 55.45           H  
ATOM   1079  N   THR A  72      -6.345 -18.800   4.970  1.00 56.93           N  
ATOM   1080  H   THR A  72      -6.981 -19.183   5.654  1.00 56.93           H  
ATOM   1081  CA  THR A  72      -4.906 -18.845   5.270  1.00 56.93           C  
ATOM   1082  HA  THR A  72      -4.507 -17.831   5.226  1.00 56.93           H  
ATOM   1083  C   THR A  72      -4.154 -19.684   4.238  1.00 56.93           C  
ATOM   1084  CB  THR A  72      -4.667 -19.389   6.686  1.00 56.93           C  
ATOM   1085  HB  THR A  72      -5.005 -20.423   6.747  1.00 56.93           H  
ATOM   1086  O   THR A  72      -3.118 -19.247   3.734  1.00 56.93           O  
ATOM   1087  CG2 THR A  72      -3.200 -19.301   7.105  1.00 56.93           C  
ATOM   1088 HG21 THR A  72      -2.592 -19.946   6.471  1.00 56.93           H  
ATOM   1089 HG22 THR A  72      -2.851 -18.273   7.018  1.00 56.93           H  
ATOM   1090 HG23 THR A  72      -3.095 -19.634   8.138  1.00 56.93           H  
ATOM   1091  OG1 THR A  72      -5.398 -18.605   7.604  1.00 56.93           O  
ATOM   1092  HG1 THR A  72      -5.323 -19.013   8.470  1.00 56.93           H  
ATOM   1093  N   ASP A  73      -4.714 -20.834   3.856  1.00 61.06           N  
ATOM   1094  H   ASP A  73      -5.518 -21.174   4.364  1.00 61.06           H  
ATOM   1095  CA  ASP A  73      -4.143 -21.709   2.827  1.00 61.06           C  
ATOM   1096  HA  ASP A  73      -3.131 -21.990   3.119  1.00 61.06           H  
ATOM   1097  C   ASP A  73      -4.053 -20.985   1.468  1.00 61.06           C  
ATOM   1098  CB  ASP A  73      -4.987 -22.994   2.722  1.00 61.06           C  
ATOM   1099  HB2 ASP A  73      -4.597 -23.592   1.899  1.00 61.06           H  
ATOM   1100  HB3 ASP A  73      -6.013 -22.720   2.477  1.00 61.06           H  
ATOM   1101  O   ASP A  73      -3.013 -21.001   0.811  1.00 61.06           O  
ATOM   1102  CG  ASP A  73      -4.992 -23.874   3.988  1.00 61.06           C  
ATOM   1103  OD1 ASP A  73      -4.103 -23.721   4.859  1.00 61.06           O  
ATOM   1104  OD2 ASP A  73      -5.908 -24.723   4.091  1.00 61.06           O  
ATOM   1105  N   MET A  74      -5.099 -20.237   1.094  1.00 58.20           N  
ATOM   1106  H   MET A  74      -5.925 -20.260   1.674  1.00 58.20           H  
ATOM   1107  CA  MET A  74      -5.129 -19.428  -0.131  1.00 58.20           C  
ATOM   1108  HA  MET A  74      -4.940 -20.084  -0.980  1.00 58.20           H  
ATOM   1109  C   MET A  74      -4.056 -18.326  -0.140  1.00 58.20           C  
ATOM   1110  CB  MET A  74      -6.539 -18.837  -0.260  1.00 58.20           C  
ATOM   1111  HB2 MET A  74      -7.252 -19.658  -0.187  1.00 58.20           H  
ATOM   1112  HB3 MET A  74      -6.722 -18.139   0.557  1.00 58.20           H  
ATOM   1113  O   MET A  74      -3.431 -18.069  -1.173  1.00 58.20           O  
ATOM   1114  CG  MET A  74      -6.785 -18.115  -1.582  1.00 58.20           C  
ATOM   1115  HG2 MET A  74      -5.979 -17.398  -1.739  1.00 58.20           H  
ATOM   1116  HG3 MET A  74      -6.754 -18.851  -2.385  1.00 58.20           H  
ATOM   1117  SD  MET A  74      -8.358 -17.205  -1.677  1.00 58.20           S  
ATOM   1118  CE  MET A  74      -9.525 -18.499  -1.170  1.00 58.20           C  
ATOM   1119  HE1 MET A  74      -9.422 -19.368  -1.819  1.00 58.20           H  
ATOM   1120  HE2 MET A  74     -10.545 -18.119  -1.239  1.00 58.20           H  
ATOM   1121  HE3 MET A  74      -9.334 -18.793  -0.138  1.00 58.20           H  
ATOM   1122  N   VAL A  75      -3.806 -17.683   1.007  1.00 57.94           N  
ATOM   1123  H   VAL A  75      -4.348 -17.941   1.819  1.00 57.94           H  
ATOM   1124  CA  VAL A  75      -2.728 -16.688   1.153  1.00 57.94           C  
ATOM   1125  HA  VAL A  75      -2.828 -15.948   0.359  1.00 57.94           H  
ATOM   1126  C   VAL A  75      -1.354 -17.332   0.984  1.00 57.94           C  
ATOM   1127  CB  VAL A  75      -2.823 -15.967   2.511  1.00 57.94           C  
ATOM   1128  HB  VAL A  75      -2.900 -16.695   3.318  1.00 57.94           H  
ATOM   1129  O   VAL A  75      -0.491 -16.758   0.313  1.00 57.94           O  
ATOM   1130  CG1 VAL A  75      -1.617 -15.059   2.794  1.00 57.94           C  
ATOM   1131 HG11 VAL A  75      -1.770 -14.524   3.732  1.00 57.94           H  
ATOM   1132 HG12 VAL A  75      -1.490 -14.343   1.982  1.00 57.94           H  
ATOM   1133 HG13 VAL A  75      -0.710 -15.655   2.899  1.00 57.94           H  
ATOM   1134  CG2 VAL A  75      -4.056 -15.064   2.535  1.00 57.94           C  
ATOM   1135 HG21 VAL A  75      -4.963 -15.648   2.379  1.00 57.94           H  
ATOM   1136 HG22 VAL A  75      -4.115 -14.580   3.510  1.00 57.94           H  
ATOM   1137 HG23 VAL A  75      -3.974 -14.309   1.752  1.00 57.94           H  
ATOM   1138  N   GLN A  76      -1.146 -18.516   1.564  1.00 60.48           N  
ATOM   1139  H   GLN A  76      -1.897 -18.938   2.090  1.00 60.48           H  
ATOM   1140  CA  GLN A  76       0.116 -19.245   1.465  1.00 60.48           C  
ATOM   1141  HA  GLN A  76       0.921 -18.575   1.768  1.00 60.48           H  
ATOM   1142  C   GLN A  76       0.401 -19.698   0.027  1.00 60.48           C  
ATOM   1143  CB  GLN A  76       0.080 -20.435   2.437  1.00 60.48           C  
ATOM   1144  HB2 GLN A  76      -0.123 -20.068   3.443  1.00 60.48           H  
ATOM   1145  HB3 GLN A  76      -0.728 -21.110   2.157  1.00 60.48           H  
ATOM   1146  O   GLN A  76       1.501 -19.459  -0.484  1.00 60.48           O  
ATOM   1147  CG  GLN A  76       1.394 -21.227   2.453  1.00 60.48           C  
ATOM   1148  HG2 GLN A  76       1.280 -22.070   3.135  1.00 60.48           H  
ATOM   1149  HG3 GLN A  76       1.597 -21.633   1.461  1.00 60.48           H  
ATOM   1150  CD  GLN A  76       2.572 -20.390   2.929  1.00 60.48           C  
ATOM   1151  NE2 GLN A  76       3.582 -20.145   2.123  1.00 60.48           N  
ATOM   1152 HE21 GLN A  76       3.534 -20.358   1.137  1.00 60.48           H  
ATOM   1153 HE22 GLN A  76       4.316 -19.559   2.494  1.00 60.48           H  
ATOM   1154  OE1 GLN A  76       2.627 -19.941   4.052  1.00 60.48           O  
ATOM   1155  N   ASP A  77      -0.584 -20.302  -0.642  1.00 60.98           N  
ATOM   1156  H   ASP A  77      -1.435 -20.530  -0.149  1.00 60.98           H  
ATOM   1157  CA  ASP A  77      -0.479 -20.730  -2.041  1.00 60.98           C  
ATOM   1158  HA  ASP A  77       0.331 -21.454  -2.143  1.00 60.98           H  
ATOM   1159  C   ASP A  77      -0.153 -19.550  -2.956  1.00 60.98           C  
ATOM   1160  CB  ASP A  77      -1.798 -21.386  -2.486  1.00 60.98           C  
ATOM   1161  HB2 ASP A  77      -1.816 -21.419  -3.575  1.00 60.98           H  
ATOM   1162  HB3 ASP A  77      -2.639 -20.775  -2.158  1.00 60.98           H  
ATOM   1163  O   ASP A  77       0.701 -19.637  -3.847  1.00 60.98           O  
ATOM   1164  CG  ASP A  77      -1.972 -22.822  -1.981  1.00 60.98           C  
ATOM   1165  OD1 ASP A  77      -0.961 -23.409  -1.523  1.00 60.98           O  
ATOM   1166  OD2 ASP A  77      -3.091 -23.350  -2.155  1.00 60.98           O  
ATOM   1167  N   PHE A  78      -0.771 -18.399  -2.693  1.00 55.14           N  
ATOM   1168  H   PHE A  78      -1.487 -18.383  -1.981  1.00 55.14           H  
ATOM   1169  CA  PHE A  78      -0.526 -17.214  -3.488  1.00 55.14           C  
ATOM   1170  HA  PHE A  78      -0.570 -17.514  -4.535  1.00 55.14           H  
ATOM   1171  C   PHE A  78       0.852 -16.593  -3.262  1.00 55.14           C  
ATOM   1172  CB  PHE A  78      -1.619 -16.189  -3.234  1.00 55.14           C  
ATOM   1173  HB2 PHE A  78      -1.549 -15.807  -2.215  1.00 55.14           H  
ATOM   1174  HB3 PHE A  78      -2.594 -16.660  -3.357  1.00 55.14           H  
ATOM   1175  O   PHE A  78       1.526 -16.227  -4.226  1.00 55.14           O  
ATOM   1176  CG  PHE A  78      -1.484 -15.074  -4.231  1.00 55.14           C  
ATOM   1177  CD1 PHE A  78      -1.010 -13.814  -3.841  1.00 55.14           C  
ATOM   1178  HD1 PHE A  78      -0.777 -13.618  -2.805  1.00 55.14           H  
ATOM   1179  CD2 PHE A  78      -1.701 -15.357  -5.588  1.00 55.14           C  
ATOM   1180  HD2 PHE A  78      -1.943 -16.365  -5.890  1.00 55.14           H  
ATOM   1181  CE1 PHE A  78      -0.815 -12.830  -4.816  1.00 55.14           C  
ATOM   1182  HE1 PHE A  78      -0.420 -11.869  -4.522  1.00 55.14           H  
ATOM   1183  CE2 PHE A  78      -1.603 -14.355  -6.552  1.00 55.14           C  
ATOM   1184  HE2 PHE A  78      -1.813 -14.580  -7.587  1.00 55.14           H  
ATOM   1185  CZ  PHE A  78      -1.154 -13.095  -6.155  1.00 55.14           C  
ATOM   1186  HZ  PHE A  78      -0.999 -12.339  -6.910  1.00 55.14           H  
ATOM   1187  N   ALA A  79       1.303 -16.495  -2.012  1.00 56.87           N  
ATOM   1188  H   ALA A  79       0.716 -16.804  -1.251  1.00 56.87           H  
ATOM   1189  CA  ALA A  79       2.646 -16.008  -1.722  1.00 56.87           C  
ATOM   1190  HA  ALA A  79       2.753 -15.000  -2.124  1.00 56.87           H  
ATOM   1191  C   ALA A  79       3.725 -16.890  -2.364  1.00 56.87           C  
ATOM   1192  CB  ALA A  79       2.810 -15.962  -0.216  1.00 56.87           C  
ATOM   1193  HB1 ALA A  79       2.677 -16.967   0.185  1.00 56.87           H  
ATOM   1194  HB2 ALA A  79       2.051 -15.299   0.199  1.00 56.87           H  
ATOM   1195  HB3 ALA A  79       3.804 -15.593   0.039  1.00 56.87           H  
ATOM   1196  O   ALA A  79       4.740 -16.370  -2.832  1.00 56.87           O  
ATOM   1197  N   ASN A  80       3.485 -18.201  -2.456  1.00 58.31           N  
ATOM   1198  H   ASN A  80       2.661 -18.573  -2.005  1.00 58.31           H  
ATOM   1199  CA  ASN A  80       4.358 -19.117  -3.187  1.00 58.31           C  
ATOM   1200  HA  ASN A  80       5.378 -18.995  -2.823  1.00 58.31           H  
ATOM   1201  C   ASN A  80       4.376 -18.801  -4.698  1.00 58.31           C  
ATOM   1202  CB  ASN A  80       3.912 -20.564  -2.908  1.00 58.31           C  
ATOM   1203  HB2 ASN A  80       2.859 -20.682  -3.167  1.00 58.31           H  
ATOM   1204  HB3 ASN A  80       4.486 -21.241  -3.540  1.00 58.31           H  
ATOM   1205  O   ASN A  80       5.442 -18.820  -5.315  1.00 58.31           O  
ATOM   1206  CG  ASN A  80       4.111 -21.012  -1.468  1.00 58.31           C  
ATOM   1207  ND2 ASN A  80       3.413 -22.042  -1.047  1.00 58.31           N  
ATOM   1208 HD21 ASN A  80       2.643 -22.394  -1.597  1.00 58.31           H  
ATOM   1209 HD22 ASN A  80       3.538 -22.333  -0.088  1.00 58.31           H  
ATOM   1210  OD1 ASN A  80       4.913 -20.485  -0.715  1.00 58.31           O  
ATOM   1211  N   LEU A  81       3.228 -18.452  -5.296  1.00 51.32           N  
ATOM   1212  H   LEU A  81       2.382 -18.477  -4.745  1.00 51.32           H  
ATOM   1213  CA  LEU A  81       3.130 -18.062  -6.711  1.00 51.32           C  
ATOM   1214  HA  LEU A  81       3.657 -18.804  -7.310  1.00 51.32           H  
ATOM   1215  C   LEU A  81       3.795 -16.711  -7.026  1.00 51.32           C  
ATOM   1216  CB  LEU A  81       1.648 -18.025  -7.138  1.00 51.32           C  
ATOM   1217  HB2 LEU A  81       1.560 -17.460  -8.066  1.00 51.32           H  
ATOM   1218  HB3 LEU A  81       1.078 -17.486  -6.381  1.00 51.32           H  
ATOM   1219  O   LEU A  81       4.312 -16.530  -8.130  1.00 51.32           O  
ATOM   1220  CG  LEU A  81       1.001 -19.404  -7.359  1.00 51.32           C  
ATOM   1221  HG  LEU A  81       1.207 -20.054  -6.509  1.00 51.32           H  
ATOM   1222  CD1 LEU A  81      -0.512 -19.238  -7.502  1.00 51.32           C  
ATOM   1223 HD11 LEU A  81      -0.978 -20.210  -7.662  1.00 51.32           H  
ATOM   1224 HD12 LEU A  81      -0.921 -18.828  -6.579  1.00 51.32           H  
ATOM   1225 HD13 LEU A  81      -0.756 -18.579  -8.336  1.00 51.32           H  
ATOM   1226  CD2 LEU A  81       1.524 -20.068  -8.638  1.00 51.32           C  
ATOM   1227 HD21 LEU A  81       1.346 -19.421  -9.497  1.00 51.32           H  
ATOM   1228 HD22 LEU A  81       2.590 -20.274  -8.541  1.00 51.32           H  
ATOM   1229 HD23 LEU A  81       1.003 -21.014  -8.782  1.00 51.32           H  
ATOM   1230  N   THR A  82       3.787 -15.756  -6.093  1.00 49.24           N  
ATOM   1231  H   THR A  82       3.276 -15.930  -5.239  1.00 49.24           H  
ATOM   1232  CA  THR A  82       4.318 -14.392  -6.301  1.00 49.24           C  
ATOM   1233  HA  THR A  82       4.463 -14.245  -7.371  1.00 49.24           H  
ATOM   1234  C   THR A  82       5.698 -14.146  -5.691  1.00 49.24           C  
ATOM   1235  CB  THR A  82       3.324 -13.314  -5.850  1.00 49.24           C  
ATOM   1236  HB  THR A  82       3.770 -12.328  -5.981  1.00 49.24           H  
ATOM   1237  O   THR A  82       6.098 -12.992  -5.538  1.00 49.24           O  
ATOM   1238  CG2 THR A  82       2.051 -13.361  -6.690  1.00 49.24           C  
ATOM   1239 HG21 THR A  82       2.303 -13.381  -7.750  1.00 49.24           H  
ATOM   1240 HG22 THR A  82       1.464 -12.467  -6.479  1.00 49.24           H  
ATOM   1241 HG23 THR A  82       1.475 -14.250  -6.435  1.00 49.24           H  
ATOM   1242  OG1 THR A  82       3.016 -13.504  -4.490  1.00 49.24           O  
ATOM   1243  HG1 THR A  82       2.377 -12.851  -4.196  1.00 49.24           H  
ATOM   1244  N   ALA A  83       6.454 -15.206  -5.390  1.00 50.94           N  
ATOM   1245  H   ALA A  83       6.041 -16.121  -5.505  1.00 50.94           H  
ATOM   1246  CA  ALA A  83       7.782 -15.124  -4.778  1.00 50.94           C  
ATOM   1247  HA  ALA A  83       8.063 -16.140  -4.501  1.00 50.94           H  
ATOM   1248  C   ALA A  83       7.782 -14.314  -3.465  1.00 50.94           C  
ATOM   1249  CB  ALA A  83       8.810 -14.640  -5.817  1.00 50.94           C  
ATOM   1250  HB1 ALA A  83       9.810 -14.683  -5.386  1.00 50.94           H  
ATOM   1251  HB2 ALA A  83       8.598 -13.610  -6.106  1.00 50.94           H  
ATOM   1252  HB3 ALA A  83       8.773 -15.279  -6.700  1.00 50.94           H  
ATOM   1253  O   ALA A  83       8.451 -13.289  -3.345  1.00 50.94           O  
ATOM   1254  N   ASN A  84       7.038 -14.793  -2.466  1.00 48.53           N  
ATOM   1255  H   ASN A  84       6.460 -15.600  -2.651  1.00 48.53           H  
ATOM   1256  CA  ASN A  84       6.979 -14.239  -1.109  1.00 48.53           C  
ATOM   1257  HA  ASN A  84       6.248 -14.837  -0.564  1.00 48.53           H  
ATOM   1258  C   ASN A  84       6.457 -12.794  -1.037  1.00 48.53           C  
ATOM   1259  CB  ASN A  84       8.337 -14.423  -0.395  1.00 48.53           C  
ATOM   1260  HB2 ASN A  84       8.266 -14.025   0.618  1.00 48.53           H  
ATOM   1261  HB3 ASN A  84       9.106 -13.860  -0.923  1.00 48.53           H  
ATOM   1262  O   ASN A  84       6.973 -11.995  -0.255  1.00 48.53           O  
ATOM   1263  CG  ASN A  84       8.765 -15.867  -0.264  1.00 48.53           C  
ATOM   1264  ND2 ASN A  84      10.049 -16.124  -0.181  1.00 48.53           N  
ATOM   1265 HD21 ASN A  84      10.728 -15.378  -0.231  1.00 48.53           H  
ATOM   1266 HD22 ASN A  84      10.284 -17.100  -0.066  1.00 48.53           H  
ATOM   1267  OD1 ASN A  84       7.969 -16.781  -0.206  1.00 48.53           O  
ATOM   1268  N   THR A  85       5.430 -12.445  -1.821  1.00 49.76           N  
ATOM   1269  H   THR A  85       5.052 -13.128  -2.462  1.00 49.76           H  
ATOM   1270  CA  THR A  85       4.810 -11.109  -1.771  1.00 49.76           C  
ATOM   1271  HA  THR A  85       5.290 -10.521  -0.989  1.00 49.76           H  
ATOM   1272  C   THR A  85       3.322 -11.190  -1.427  1.00 49.76           C  
ATOM   1273  CB  THR A  85       5.027 -10.337  -3.083  1.00 49.76           C  
ATOM   1274  HB  THR A  85       4.438 -10.778  -3.887  1.00 49.76           H  
ATOM   1275  O   THR A  85       2.502 -11.532  -2.279  1.00 49.76           O  
ATOM   1276  CG2 THR A  85       4.642  -8.871  -2.899  1.00 49.76           C  
ATOM   1277 HG21 THR A  85       5.151  -8.475  -2.020  1.00 49.76           H  
ATOM   1278 HG22 THR A  85       3.564  -8.775  -2.770  1.00 49.76           H  
ATOM   1279 HG23 THR A  85       4.951  -8.301  -3.776  1.00 49.76           H  
ATOM   1280  OG1 THR A  85       6.384 -10.335  -3.459  1.00 49.76           O  
ATOM   1281  HG1 THR A  85       6.635 -11.229  -3.700  1.00 49.76           H  
ATOM   1282  N   VAL A  86       2.949 -10.828  -0.192  1.00 52.62           N  
ATOM   1283  H   VAL A  86       3.663 -10.590   0.482  1.00 52.62           H  
ATOM   1284  CA  VAL A  86       1.538 -10.632   0.197  1.00 52.62           C  
ATOM   1285  HA  VAL A  86       0.899 -11.207  -0.474  1.00 52.62           H  
ATOM   1286  C   VAL A  86       1.160  -9.177   0.030  1.00 52.62           C  
ATOM   1287  CB  VAL A  86       1.234 -11.132   1.623  1.00 52.62           C  
ATOM   1288  HB  VAL A  86       2.029 -10.829   2.304  1.00 52.62           H  
ATOM   1289  O   VAL A  86       1.430  -8.354   0.892  1.00 52.62           O  
ATOM   1290  CG1 VAL A  86      -0.125 -10.683   2.178  1.00 52.62           C  
ATOM   1291 HG11 VAL A  86      -0.338 -11.218   3.104  1.00 52.62           H  
ATOM   1292 HG12 VAL A  86      -0.117  -9.619   2.416  1.00 52.62           H  
ATOM   1293 HG13 VAL A  86      -0.920 -10.900   1.465  1.00 52.62           H  
ATOM   1294  CG2 VAL A  86       1.155 -12.651   1.561  1.00 52.62           C  
ATOM   1295 HG21 VAL A  86       0.228 -12.965   1.082  1.00 52.62           H  
ATOM   1296 HG22 VAL A  86       1.186 -13.074   2.565  1.00 52.62           H  
ATOM   1297 HG23 VAL A  86       1.968 -13.036   0.945  1.00 52.62           H  
ATOM   1298  N   TYR A  87       0.465  -8.868  -1.057  1.00 56.30           N  
ATOM   1299  H   TYR A  87       0.316  -9.585  -1.752  1.00 56.30           H  
ATOM   1300  CA  TYR A  87      -0.015  -7.516  -1.324  1.00 56.30           C  
ATOM   1301  HA  TYR A  87       0.790  -6.815  -1.105  1.00 56.30           H  
ATOM   1302  C   TYR A  87      -1.221  -7.091  -0.475  1.00 56.30           C  
ATOM   1303  CB  TYR A  87      -0.368  -7.401  -2.802  1.00 56.30           C  
ATOM   1304  HB2 TYR A  87      -1.084  -8.188  -3.037  1.00 56.30           H  
ATOM   1305  HB3 TYR A  87      -0.845  -6.437  -2.978  1.00 56.30           H  
ATOM   1306  O   TYR A  87      -1.693  -5.973  -0.660  1.00 56.30           O  
ATOM   1307  CG  TYR A  87       0.792  -7.489  -3.759  1.00 56.30           C  
ATOM   1308  CD1 TYR A  87       1.685  -6.409  -3.883  1.00 56.30           C  
ATOM   1309  HD1 TYR A  87       1.617  -5.577  -3.198  1.00 56.30           H  
ATOM   1310  CD2 TYR A  87       0.971  -8.649  -4.528  1.00 56.30           C  
ATOM   1311  HD2 TYR A  87       0.326  -9.502  -4.377  1.00 56.30           H  
ATOM   1312  CE1 TYR A  87       2.731  -6.467  -4.821  1.00 56.30           C  
ATOM   1313  HE1 TYR A  87       3.463  -5.675  -4.872  1.00 56.30           H  
ATOM   1314  CE2 TYR A  87       2.002  -8.708  -5.480  1.00 56.30           C  
ATOM   1315  HE2 TYR A  87       2.157  -9.602  -6.066  1.00 56.30           H  
ATOM   1316  OH  TYR A  87       3.895  -7.682  -6.527  1.00 56.30           O  
ATOM   1317  HH  TYR A  87       4.566  -7.024  -6.335  1.00 56.30           H  
ATOM   1318  CZ  TYR A  87       2.878  -7.614  -5.631  1.00 56.30           C  
ATOM   1319  N   SER A  88      -1.751  -7.927   0.423  1.00 55.66           N  
ATOM   1320  H   SER A  88      -1.373  -8.858   0.529  1.00 55.66           H  
ATOM   1321  CA  SER A  88      -2.830  -7.519   1.327  1.00 55.66           C  
ATOM   1322  HA  SER A  88      -2.643  -6.494   1.648  1.00 55.66           H  
ATOM   1323  C   SER A  88      -3.018  -8.410   2.559  1.00 55.66           C  
ATOM   1324  CB  SER A  88      -4.145  -7.382   0.593  1.00 55.66           C  
ATOM   1325  HB2 SER A  88      -4.900  -7.111   1.332  1.00 55.66           H  
ATOM   1326  HB3 SER A  88      -4.070  -6.579  -0.141  1.00 55.66           H  
ATOM   1327  O   SER A  88      -3.055  -9.626   2.432  1.00 55.66           O  
ATOM   1328  OG  SER A  88      -4.508  -8.579  -0.048  1.00 55.66           O  
ATOM   1329  HG  SER A  88      -4.865  -9.166   0.623  1.00 55.66           H  
ATOM   1330  N   SER A  89      -3.236  -7.813   3.734  1.00 63.66           N  
ATOM   1331  H   SER A  89      -3.073  -6.818   3.793  1.00 63.66           H  
ATOM   1332  CA  SER A  89      -3.929  -8.441   4.881  1.00 63.66           C  
ATOM   1333  HA  SER A  89      -4.213  -9.458   4.611  1.00 63.66           H  
ATOM   1334  C   SER A  89      -5.217  -7.675   5.193  1.00 63.66           C  
ATOM   1335  CB  SER A  89      -3.018  -8.537   6.109  1.00 63.66           C  
ATOM   1336  HB2 SER A  89      -2.148  -9.143   5.857  1.00 63.66           H  
ATOM   1337  HB3 SER A  89      -3.565  -9.023   6.917  1.00 63.66           H  
ATOM   1338  O   SER A  89      -5.305  -6.510   4.822  1.00 63.66           O  
ATOM   1339  OG  SER A  89      -2.593  -7.281   6.591  1.00 63.66           O  
ATOM   1340  HG  SER A  89      -1.863  -7.448   7.192  1.00 63.66           H  
ATOM   1341  N   SER A  90      -6.223  -8.286   5.831  1.00 63.68           N  
ATOM   1342  H   SER A  90      -6.027  -9.139   6.336  1.00 63.68           H  
ATOM   1343  CA  SER A  90      -7.545  -7.675   6.054  1.00 63.68           C  
ATOM   1344  HA  SER A  90      -7.533  -6.668   5.638  1.00 63.68           H  
ATOM   1345  C   SER A  90      -7.921  -7.612   7.538  1.00 63.68           C  
ATOM   1346  CB  SER A  90      -8.647  -8.408   5.289  1.00 63.68           C  
ATOM   1347  HB2 SER A  90      -8.755  -9.417   5.687  1.00 63.68           H  
ATOM   1348  HB3 SER A  90      -8.388  -8.469   4.232  1.00 63.68           H  
ATOM   1349  O   SER A  90      -8.171  -8.637   8.146  1.00 63.68           O  
ATOM   1350  OG  SER A  90      -9.868  -7.706   5.442  1.00 63.68           O  
ATOM   1351  HG  SER A  90      -9.869  -6.947   4.854  1.00 63.68           H  
ATOM   1352  N   HIS A  91      -8.037  -6.433   8.142  1.00 68.33           N  
ATOM   1353  H   HIS A  91      -7.894  -5.606   7.580  1.00 68.33           H  
ATOM   1354  CA  HIS A  91      -8.529  -6.279   9.514  1.00 68.33           C  
ATOM   1355  HA  HIS A  91      -8.411  -7.219  10.053  1.00 68.33           H  
ATOM   1356  C   HIS A  91      -9.996  -5.884   9.528  1.00 68.33           C  
ATOM   1357  CB  HIS A  91      -7.723  -5.204  10.233  1.00 68.33           C  
ATOM   1358  HB2 HIS A  91      -7.986  -4.230   9.820  1.00 68.33           H  
ATOM   1359  HB3 HIS A  91      -6.661  -5.361  10.043  1.00 68.33           H  
ATOM   1360  O   HIS A  91     -10.347  -4.891   8.896  1.00 68.33           O  
ATOM   1361  CG  HIS A  91      -7.952  -5.140  11.718  1.00 68.33           C  
ATOM   1362  CD2 HIS A  91      -8.056  -3.998  12.463  1.00 68.33           C  
ATOM   1363  HD2 HIS A  91      -8.048  -2.989  12.078  1.00 68.33           H  
ATOM   1364  ND1 HIS A  91      -7.987  -6.192  12.598  1.00 68.33           N  
ATOM   1365  HD1 HIS A  91      -8.104  -7.174  12.391  1.00 68.33           H  
ATOM   1366  CE1 HIS A  91      -8.031  -5.691  13.840  1.00 68.33           C  
ATOM   1367  HE1 HIS A  91      -8.046  -6.281  14.745  1.00 68.33           H  
ATOM   1368  NE2 HIS A  91      -8.077  -4.355  13.812  1.00 68.33           N  
ATOM   1369  N   VAL A  92     -10.823  -6.585  10.305  1.00 68.75           N  
ATOM   1370  H   VAL A  92     -10.481  -7.385  10.817  1.00 68.75           H  
ATOM   1371  CA  VAL A  92     -12.217  -6.186  10.508  1.00 68.75           C  
ATOM   1372  HA  VAL A  92     -12.392  -5.284   9.921  1.00 68.75           H  
ATOM   1373  C   VAL A  92     -12.468  -5.823  11.958  1.00 68.75           C  
ATOM   1374  CB  VAL A  92     -13.230  -7.216   9.993  1.00 68.75           C  
ATOM   1375  HB  VAL A  92     -13.279  -8.060  10.682  1.00 68.75           H  
ATOM   1376  O   VAL A  92     -12.016  -6.512  12.875  1.00 68.75           O  
ATOM   1377  CG1 VAL A  92     -14.609  -6.535   9.909  1.00 68.75           C  
ATOM   1378 HG11 VAL A  92     -14.522  -5.552   9.447  1.00 68.75           H  
ATOM   1379 HG12 VAL A  92     -15.045  -6.435  10.903  1.00 68.75           H  
ATOM   1380 HG13 VAL A  92     -15.296  -7.106   9.284  1.00 68.75           H  
ATOM   1381  CG2 VAL A  92     -12.816  -7.737   8.609  1.00 68.75           C  
ATOM   1382 HG21 VAL A  92     -13.620  -8.308   8.145  1.00 68.75           H  
ATOM   1383 HG22 VAL A  92     -12.550  -6.896   7.968  1.00 68.75           H  
ATOM   1384 HG23 VAL A  92     -11.949  -8.392   8.701  1.00 68.75           H  
ATOM   1385  N   MET A  93     -13.195  -4.728  12.157  1.00 75.30           N  
ATOM   1386  H   MET A  93     -13.479  -4.187  11.353  1.00 75.30           H  
ATOM   1387  CA  MET A  93     -13.605  -4.273  13.476  1.00 75.30           C  
ATOM   1388  HA  MET A  93     -13.662  -5.137  14.139  1.00 75.30           H  
ATOM   1389  C   MET A  93     -14.984  -3.627  13.445  1.00 75.30           C  
ATOM   1390  CB  MET A  93     -12.561  -3.309  14.051  1.00 75.30           C  
ATOM   1391  HB2 MET A  93     -12.829  -3.097  15.087  1.00 75.30           H  
ATOM   1392  HB3 MET A  93     -11.582  -3.787  14.042  1.00 75.30           H  
ATOM   1393  O   MET A  93     -15.344  -2.937  12.487  1.00 75.30           O  
ATOM   1394  CG  MET A  93     -12.489  -1.994  13.267  1.00 75.30           C  
ATOM   1395  HG2 MET A  93     -13.457  -1.495  13.305  1.00 75.30           H  
ATOM   1396  HG3 MET A  93     -12.261  -2.225  12.226  1.00 75.30           H  
ATOM   1397  SD  MET A  93     -11.259  -0.821  13.854  1.00 75.30           S  
ATOM   1398  CE  MET A  93     -11.737  -0.613  15.584  1.00 75.30           C  
ATOM   1399  HE1 MET A  93     -11.536  -1.533  16.134  1.00 75.30           H  
ATOM   1400  HE2 MET A  93     -12.800  -0.380  15.645  1.00 75.30           H  
ATOM   1401  HE3 MET A  93     -11.154   0.196  16.025  1.00 75.30           H  
ATOM   1402  N   SER A  94     -15.711  -3.796  14.544  1.00 77.96           N  
ATOM   1403  H   SER A  94     -15.342  -4.371  15.288  1.00 77.96           H  
ATOM   1404  CA  SER A  94     -16.911  -3.026  14.832  1.00 77.96           C  
ATOM   1405  HA  SER A  94     -17.320  -2.639  13.899  1.00 77.96           H  
ATOM   1406  C   SER A  94     -16.574  -1.845  15.738  1.00 77.96           C  
ATOM   1407  CB  SER A  94     -17.975  -3.920  15.455  1.00 77.96           C  
ATOM   1408  HB2 SER A  94     -17.823  -4.009  16.530  1.00 77.96           H  
ATOM   1409  HB3 SER A  94     -17.952  -4.909  14.996  1.00 77.96           H  
ATOM   1410  O   SER A  94     -15.736  -1.949  16.638  1.00 77.96           O  
ATOM   1411  OG  SER A  94     -19.206  -3.319  15.176  1.00 77.96           O  
ATOM   1412  HG  SER A  94     -19.864  -3.726  15.744  1.00 77.96           H  
ATOM   1413  N   MET A  95     -17.191  -0.697  15.481  1.00 82.86           N  
ATOM   1414  H   MET A  95     -17.860  -0.681  14.725  1.00 82.86           H  
ATOM   1415  CA  MET A  95     -16.924   0.549  16.189  1.00 82.86           C  
ATOM   1416  HA  MET A  95     -16.088   0.413  16.875  1.00 82.86           H  
ATOM   1417  C   MET A  95     -18.152   0.955  16.992  1.00 82.86           C  
ATOM   1418  CB  MET A  95     -16.542   1.652  15.200  1.00 82.86           C  
ATOM   1419  HB2 MET A  95     -17.408   1.898  14.585  1.00 82.86           H  
ATOM   1420  HB3 MET A  95     -16.265   2.533  15.779  1.00 82.86           H  
ATOM   1421  O   MET A  95     -19.240   1.093  16.437  1.00 82.86           O  
ATOM   1422  CG  MET A  95     -15.381   1.291  14.268  1.00 82.86           C  
ATOM   1423  HG2 MET A  95     -15.644   0.394  13.707  1.00 82.86           H  
ATOM   1424  HG3 MET A  95     -14.485   1.081  14.852  1.00 82.86           H  
ATOM   1425  SD  MET A  95     -15.032   2.598  13.064  1.00 82.86           S  
ATOM   1426  CE  MET A  95     -14.158   3.754  14.131  1.00 82.86           C  
ATOM   1427  HE1 MET A  95     -13.108   3.462  14.141  1.00 82.86           H  
ATOM   1428  HE2 MET A  95     -14.277   4.766  13.742  1.00 82.86           H  
ATOM   1429  HE3 MET A  95     -14.534   3.700  15.153  1.00 82.86           H  
ATOM   1430  N   LYS A  96     -17.967   1.209  18.289  1.00 82.78           N  
ATOM   1431  H   LYS A  96     -17.041   1.070  18.669  1.00 82.78           H  
ATOM   1432  CA  LYS A  96     -19.029   1.588  19.227  1.00 82.78           C  
ATOM   1433  HA  LYS A  96     -19.955   1.759  18.677  1.00 82.78           H  
ATOM   1434  C   LYS A  96     -18.670   2.876  19.955  1.00 82.78           C  
ATOM   1435  CB  LYS A  96     -19.268   0.405  20.173  1.00 82.78           C  
ATOM   1436  HB2 LYS A  96     -19.599  -0.437  19.566  1.00 82.78           H  
ATOM   1437  HB3 LYS A  96     -18.327   0.123  20.647  1.00 82.78           H  
ATOM   1438  O   LYS A  96     -17.517   3.076  20.329  1.00 82.78           O  
ATOM   1439  CG  LYS A  96     -20.310   0.670  21.267  1.00 82.78           C  
ATOM   1440  HG2 LYS A  96     -21.175   1.187  20.851  1.00 82.78           H  
ATOM   1441  HG3 LYS A  96     -19.859   1.297  22.035  1.00 82.78           H  
ATOM   1442  CD  LYS A  96     -20.768  -0.658  21.879  1.00 82.78           C  
ATOM   1443  HD2 LYS A  96     -21.489  -1.116  21.203  1.00 82.78           H  
ATOM   1444  HD3 LYS A  96     -19.917  -1.332  21.982  1.00 82.78           H  
ATOM   1445  CE  LYS A  96     -21.387  -0.430  23.259  1.00 82.78           C  
ATOM   1446  HE2 LYS A  96     -20.580  -0.218  23.960  1.00 82.78           H  
ATOM   1447  HE3 LYS A  96     -22.032   0.448  23.215  1.00 82.78           H  
ATOM   1448  NZ  LYS A  96     -22.167  -1.609  23.705  1.00 82.78           N  
ATOM   1449  HZ1 LYS A  96     -23.046  -1.613  23.208  1.00 82.78           H  
ATOM   1450  HZ2 LYS A  96     -22.381  -1.557  24.690  1.00 82.78           H  
ATOM   1451  HZ3 LYS A  96     -21.674  -2.467  23.505  1.00 82.78           H  
ATOM   1452  N   LEU A  97     -19.667   3.732  20.168  1.00 77.41           N  
ATOM   1453  H   LEU A  97     -20.589   3.479  19.843  1.00 77.41           H  
ATOM   1454  CA  LEU A  97     -19.553   4.920  21.017  1.00 77.41           C  
ATOM   1455  HA  LEU A  97     -18.504   5.128  21.226  1.00 77.41           H  
ATOM   1456  C   LEU A  97     -20.231   4.671  22.362  1.00 77.41           C  
ATOM   1457  CB  LEU A  97     -20.158   6.146  20.321  1.00 77.41           C  
ATOM   1458  HB2 LEU A  97     -20.167   6.978  21.026  1.00 77.41           H  
ATOM   1459  HB3 LEU A  97     -21.192   5.924  20.057  1.00 77.41           H  
ATOM   1460  O   LEU A  97     -21.320   4.085  22.415  1.00 77.41           O  
ATOM   1461  CG  LEU A  97     -19.400   6.592  19.063  1.00 77.41           C  
ATOM   1462  HG  LEU A  97     -19.371   5.763  18.355  1.00 77.41           H  
ATOM   1463  CD1 LEU A  97     -20.161   7.734  18.421  1.00 77.41           C  
ATOM   1464 HD11 LEU A  97     -20.193   8.588  19.098  1.00 77.41           H  
ATOM   1465 HD12 LEU A  97     -19.661   8.030  17.499  1.00 77.41           H  
ATOM   1466 HD13 LEU A  97     -21.180   7.405  18.215  1.00 77.41           H  
ATOM   1467  CD2 LEU A  97     -17.970   7.059  19.339  1.00 77.41           C  
ATOM   1468 HD21 LEU A  97     -17.981   7.855  20.084  1.00 77.41           H  
ATOM   1469 HD22 LEU A  97     -17.526   7.449  18.423  1.00 77.41           H  
ATOM   1470 HD23 LEU A  97     -17.361   6.231  19.700  1.00 77.41           H  
ATOM   1471  N   THR A  98     -19.600   5.129  23.442  1.00 75.75           N  
ATOM   1472  H   THR A  98     -18.750   5.665  23.336  1.00 75.75           H  
ATOM   1473  CA  THR A  98     -20.178   5.068  24.790  1.00 75.75           C  
ATOM   1474  HA  THR A  98     -20.833   4.199  24.837  1.00 75.75           H  
ATOM   1475  C   THR A  98     -21.101   6.257  25.080  1.00 75.75           C  
ATOM   1476  CB  THR A  98     -19.109   4.865  25.887  1.00 75.75           C  
ATOM   1477  HB  THR A  98     -19.470   5.267  26.834  1.00 75.75           H  
ATOM   1478  O   THR A  98     -22.115   6.061  25.748  1.00 75.75           O  
ATOM   1479  CG2 THR A  98     -18.804   3.378  26.062  1.00 75.75           C  
ATOM   1480 HG21 THR A  98     -18.044   3.249  26.833  1.00 75.75           H  
ATOM   1481 HG22 THR A  98     -18.439   2.960  25.124  1.00 75.75           H  
ATOM   1482 HG23 THR A  98     -19.707   2.852  26.371  1.00 75.75           H  
ATOM   1483  OG1 THR A  98     -17.833   5.379  25.608  1.00 75.75           O  
ATOM   1484  HG1 THR A  98     -17.899   6.228  25.165  1.00 75.75           H  
ATOM   1485  N   ASP A  99     -20.842   7.442  24.510  1.00 71.26           N  
ATOM   1486  H   ASP A  99     -19.972   7.537  24.006  1.00 71.26           H  
ATOM   1487  CA  ASP A  99     -21.718   8.633  24.548  1.00 71.26           C  
ATOM   1488  HA  ASP A  99     -22.728   8.324  24.818  1.00 71.26           H  
ATOM   1489  C   ASP A  99     -21.822   9.290  23.152  1.00 71.26           C  
ATOM   1490  CB  ASP A  99     -21.239   9.591  25.664  1.00 71.26           C  
ATOM   1491  HB2 ASP A  99     -21.144   9.016  26.585  1.00 71.26           H  
ATOM   1492  HB3 ASP A  99     -20.245   9.956  25.405  1.00 71.26           H  
ATOM   1493  O   ASP A  99     -20.851   9.312  22.401  1.00 71.26           O  
ATOM   1494  CG  ASP A  99     -22.118  10.821  25.967  1.00 71.26           C  
ATOM   1495  OD1 ASP A  99     -22.959  11.211  25.127  1.00 71.26           O  
ATOM   1496  OD2 ASP A  99     -21.926  11.447  27.031  1.00 71.26           O  
ATOM   1497  N   LEU A 100     -22.990   9.849  22.801  1.00 63.77           N  
ATOM   1498  H   LEU A 100     -23.676   9.943  23.536  1.00 63.77           H  
ATOM   1499  CA  LEU A 100     -23.209  10.637  21.573  1.00 63.77           C  
ATOM   1500  HA  LEU A 100     -23.037  10.009  20.699  1.00 63.77           H  
ATOM   1501  C   LEU A 100     -22.257  11.837  21.460  1.00 63.77           C  
ATOM   1502  CB  LEU A 100     -24.651  11.188  21.562  1.00 63.77           C  
ATOM   1503  HB2 LEU A 100     -24.811  11.745  22.485  1.00 63.77           H  
ATOM   1504  HB3 LEU A 100     -24.745  11.890  20.733  1.00 63.77           H  
ATOM   1505  O   LEU A 100     -21.966  12.297  20.357  1.00 63.77           O  
ATOM   1506  CG  LEU A 100     -25.766  10.144  21.421  1.00 63.77           C  
ATOM   1507  HG  LEU A 100     -25.668   9.422  22.231  1.00 63.77           H  
ATOM   1508  CD1 LEU A 100     -27.136  10.805  21.566  1.00 63.77           C  
ATOM   1509 HD11 LEU A 100     -27.916  10.046  21.505  1.00 63.77           H  
ATOM   1510 HD12 LEU A 100     -27.283  11.542  20.777  1.00 63.77           H  
ATOM   1511 HD13 LEU A 100     -27.204  11.291  22.539  1.00 63.77           H  
ATOM   1512  CD2 LEU A 100     -25.730   9.435  20.065  1.00 63.77           C  
ATOM   1513 HD21 LEU A 100     -25.813  10.167  19.261  1.00 63.77           H  
ATOM   1514 HD22 LEU A 100     -26.557   8.729  19.995  1.00 63.77           H  
ATOM   1515 HD23 LEU A 100     -24.793   8.890  19.948  1.00 63.77           H  
ATOM   1516  N   ARG A 101     -21.791  12.366  22.598  1.00 61.75           N  
ATOM   1517  H   ARG A 101     -22.117  11.951  23.460  1.00 61.75           H  
ATOM   1518  CA  ARG A 101     -20.841  13.490  22.658  1.00 61.75           C  
ATOM   1519  HA  ARG A 101     -21.018  14.142  21.802  1.00 61.75           H  
ATOM   1520  C   ARG A 101     -19.376  13.070  22.516  1.00 61.75           C  
ATOM   1521  CB  ARG A 101     -21.080  14.287  23.948  1.00 61.75           C  
ATOM   1522  HB2 ARG A 101     -20.265  14.997  24.091  1.00 61.75           H  
ATOM   1523  HB3 ARG A 101     -21.099  13.609  24.801  1.00 61.75           H  
ATOM   1524  O   ARG A 101     -18.501  13.936  22.490  1.00 61.75           O  
ATOM   1525  CG  ARG A 101     -22.393  15.075  23.868  1.00 61.75           C  
ATOM   1526  HG2 ARG A 101     -22.330  15.761  23.023  1.00 61.75           H  
ATOM   1527  HG3 ARG A 101     -23.233  14.401  23.699  1.00 61.75           H  
ATOM   1528  CD  ARG A 101     -22.641  15.895  25.137  1.00 61.75           C  
ATOM   1529  HD2 ARG A 101     -21.706  16.352  25.461  1.00 61.75           H  
ATOM   1530  HD3 ARG A 101     -23.348  16.686  24.888  1.00 61.75           H  
ATOM   1531  NE  ARG A 101     -23.212  15.072  26.217  1.00 61.75           N  
ATOM   1532  HE  ARG A 101     -23.227  14.072  26.071  1.00 61.75           H  
ATOM   1533  NH1 ARG A 101     -23.581  16.769  27.721  1.00 61.75           N  
ATOM   1534 HH11 ARG A 101     -23.955  17.083  28.605  1.00 61.75           H  
ATOM   1535 HH12 ARG A 101     -23.082  17.401  27.111  1.00 61.75           H  
ATOM   1536  NH2 ARG A 101     -24.304  14.701  28.166  1.00 61.75           N  
ATOM   1537 HH21 ARG A 101     -24.668  15.009  29.057  1.00 61.75           H  
ATOM   1538 HH22 ARG A 101     -24.298  13.717  27.938  1.00 61.75           H  
ATOM   1539  CZ  ARG A 101     -23.696  15.518  27.360  1.00 61.75           C  
ATOM   1540  N   GLU A 102     -19.074  11.775  22.451  1.00 61.84           N  
ATOM   1541  H   GLU A 102     -19.815  11.091  22.407  1.00 61.84           H  
ATOM   1542  CA  GLU A 102     -17.694  11.308  22.336  1.00 61.84           C  
ATOM   1543  HA  GLU A 102     -17.070  11.909  22.997  1.00 61.84           H  
ATOM   1544  C   GLU A 102     -17.135  11.491  20.928  1.00 61.84           C  
ATOM   1545  CB  GLU A 102     -17.548   9.851  22.781  1.00 61.84           C  
ATOM   1546  HB2 GLU A 102     -16.608   9.450  22.401  1.00 61.84           H  
ATOM   1547  HB3 GLU A 102     -18.364   9.255  22.374  1.00 61.84           H  
ATOM   1548  O   GLU A 102     -17.194  10.597  20.090  1.00 61.84           O  
ATOM   1549  CG  GLU A 102     -17.490   9.762  24.303  1.00 61.84           C  
ATOM   1550  HG2 GLU A 102     -18.334  10.293  24.743  1.00 61.84           H  
ATOM   1551  HG3 GLU A 102     -16.586  10.274  24.634  1.00 61.84           H  
ATOM   1552  CD  GLU A 102     -17.442   8.315  24.783  1.00 61.84           C  
ATOM   1553  OE1 GLU A 102     -16.824   8.089  25.848  1.00 61.84           O  
ATOM   1554  OE2 GLU A 102     -17.931   7.406  24.075  1.00 61.84           O  
ATOM   1555  N   ASN A 103     -16.440  12.605  20.723  1.00 64.62           N  
ATOM   1556  H   ASN A 103     -16.554  13.366  21.378  1.00 64.62           H  
ATOM   1557  CA  ASN A 103     -15.400  12.692  19.702  1.00 64.62           C  
ATOM   1558  HA  ASN A 103     -15.692  12.104  18.831  1.00 64.62           H  
ATOM   1559  C   ASN A 103     -14.111  12.083  20.272  1.00 64.62           C  
ATOM   1560  CB  ASN A 103     -15.224  14.149  19.251  1.00 64.62           C  
ATOM   1561  HB2 ASN A 103     -14.366  14.207  18.582  1.00 64.62           H  
ATOM   1562  HB3 ASN A 103     -15.021  14.777  20.119  1.00 64.62           H  
ATOM   1563  O   ASN A 103     -13.175  12.795  20.640  1.00 64.62           O  
ATOM   1564  CG  ASN A 103     -16.418  14.710  18.505  1.00 64.62           C  
ATOM   1565  ND2 ASN A 103     -16.398  15.991  18.225  1.00 64.62           N  
ATOM   1566 HD21 ASN A 103     -15.594  16.552  18.468  1.00 64.62           H  
ATOM   1567 HD22 ASN A 103     -17.207  16.353  17.740  1.00 64.62           H  
ATOM   1568  OD1 ASN A 103     -17.375  14.047  18.150  1.00 64.62           O  
ATOM   1569  N   LYS A 104     -14.074  10.757  20.440  1.00 70.08           N  
ATOM   1570  H   LYS A 104     -14.877  10.227  20.136  1.00 70.08           H  
ATOM   1571  CA  LYS A 104     -12.846  10.057  20.844  1.00 70.08           C  
ATOM   1572  HA  LYS A 104     -12.143  10.782  21.252  1.00 70.08           H  
ATOM   1573  C   LYS A 104     -12.169   9.452  19.622  1.00 70.08           C  
ATOM   1574  CB  LYS A 104     -13.114   9.025  21.951  1.00 70.08           C  
ATOM   1575  HB2 LYS A 104     -14.023   8.469  21.719  1.00 70.08           H  
ATOM   1576  HB3 LYS A 104     -12.283   8.321  21.983  1.00 70.08           H  
ATOM   1577  O   LYS A 104     -12.792   8.763  18.820  1.00 70.08           O  
ATOM   1578  CG  LYS A 104     -13.238   9.693  23.331  1.00 70.08           C  
ATOM   1579  HG2 LYS A 104     -14.064  10.404  23.317  1.00 70.08           H  
ATOM   1580  HG3 LYS A 104     -12.315  10.226  23.559  1.00 70.08           H  
ATOM   1581  CD  LYS A 104     -13.495   8.641  24.416  1.00 70.08           C  
ATOM   1582  HD2 LYS A 104     -12.686   7.910  24.423  1.00 70.08           H  
ATOM   1583  HD3 LYS A 104     -14.425   8.127  24.173  1.00 70.08           H  
ATOM   1584  CE  LYS A 104     -13.620   9.280  25.804  1.00 70.08           C  
ATOM   1585  HE2 LYS A 104     -14.244  10.169  25.714  1.00 70.08           H  
ATOM   1586  HE3 LYS A 104     -12.633   9.584  26.155  1.00 70.08           H  
ATOM   1587  NZ  LYS A 104     -14.266   8.342  26.756  1.00 70.08           N  
ATOM   1588  HZ1 LYS A 104     -15.206   8.149  26.441  1.00 70.08           H  
ATOM   1589  HZ2 LYS A 104     -13.795   7.450  26.806  1.00 70.08           H  
ATOM   1590  HZ3 LYS A 104     -14.373   8.743  27.677  1.00 70.08           H  
ATOM   1591  N   THR A 105     -10.862   9.672  19.512  1.00 77.08           N  
ATOM   1592  H   THR A 105     -10.419  10.310  20.157  1.00 77.08           H  
ATOM   1593  CA  THR A 105     -10.023   8.940  18.564  1.00 77.08           C  
ATOM   1594  HA  THR A 105     -10.486   8.979  17.578  1.00 77.08           H  
ATOM   1595  C   THR A 105      -9.929   7.479  19.008  1.00 77.08           C  
ATOM   1596  CB  THR A 105      -8.622   9.560  18.470  1.00 77.08           C  
ATOM   1597  HB  THR A 105      -8.092   9.405  19.410  1.00 77.08           H  
ATOM   1598  O   THR A 105      -9.306   7.167  20.024  1.00 77.08           O  
ATOM   1599  CG2 THR A 105      -7.810   8.943  17.340  1.00 77.08           C  
ATOM   1600 HG21 THR A 105      -7.648   7.883  17.535  1.00 77.08           H  
ATOM   1601 HG22 THR A 105      -6.843   9.441  17.272  1.00 77.08           H  
ATOM   1602 HG23 THR A 105      -8.352   9.061  16.402  1.00 77.08           H  
ATOM   1603  OG1 THR A 105      -8.669  10.949  18.218  1.00 77.08           O  
ATOM   1604  HG1 THR A 105      -9.355  11.138  17.574  1.00 77.08           H  
ATOM   1605  N   LEU A 106     -10.534   6.578  18.241  1.00 82.50           N  
ATOM   1606  H   LEU A 106     -11.018   6.909  17.419  1.00 82.50           H  
ATOM   1607  CA  LEU A 106     -10.384   5.138  18.374  1.00 82.50           C  
ATOM   1608  HA  LEU A 106     -10.340   4.897  19.436  1.00 82.50           H  
ATOM   1609  C   LEU A 106      -9.079   4.700  17.701  1.00 82.50           C  
ATOM   1610  CB  LEU A 106     -11.615   4.447  17.757  1.00 82.50           C  
ATOM   1611  HB2 LEU A 106     -11.641   4.670  16.690  1.00 82.50           H  
ATOM   1612  HB3 LEU A 106     -12.516   4.866  18.206  1.00 82.50           H  
ATOM   1613  O   LEU A 106      -8.902   4.858  16.490  1.00 82.50           O  
ATOM   1614  CG  LEU A 106     -11.634   2.917  17.942  1.00 82.50           C  
ATOM   1615  HG  LEU A 106     -10.716   2.485  17.546  1.00 82.50           H  
ATOM   1616  CD1 LEU A 106     -11.771   2.522  19.414  1.00 82.50           C  
ATOM   1617 HD11 LEU A 106     -11.853   1.438  19.496  1.00 82.50           H  
ATOM   1618 HD12 LEU A 106     -12.664   2.976  19.843  1.00 82.50           H  
ATOM   1619 HD13 LEU A 106     -10.893   2.833  19.979  1.00 82.50           H  
ATOM   1620  CD2 LEU A 106     -12.815   2.321  17.180  1.00 82.50           C  
ATOM   1621 HD21 LEU A 106     -13.741   2.824  17.460  1.00 82.50           H  
ATOM   1622 HD22 LEU A 106     -12.643   2.427  16.109  1.00 82.50           H  
ATOM   1623 HD23 LEU A 106     -12.911   1.260  17.410  1.00 82.50           H  
ATOM   1624  N   LYS A 107      -8.169   4.110  18.480  1.00 82.56           N  
ATOM   1625  H   LYS A 107      -8.374   4.015  19.465  1.00 82.56           H  
ATOM   1626  CA  LYS A 107      -6.993   3.431  17.930  1.00 82.56           C  
ATOM   1627  HA  LYS A 107      -6.585   4.034  17.119  1.00 82.56           H  
ATOM   1628  C   LYS A 107      -7.433   2.095  17.345  1.00 82.56           C  
ATOM   1629  CB  LYS A 107      -5.904   3.278  18.998  1.00 82.56           C  
ATOM   1630  HB2 LYS A 107      -5.612   4.269  19.347  1.00 82.56           H  
ATOM   1631  HB3 LYS A 107      -6.298   2.709  19.841  1.00 82.56           H  
ATOM   1632  O   LYS A 107      -7.724   1.164  18.089  1.00 82.56           O  
ATOM   1633  CG  LYS A 107      -4.672   2.560  18.424  1.00 82.56           C  
ATOM   1634  HG2 LYS A 107      -4.949   1.557  18.100  1.00 82.56           H  
ATOM   1635  HG3 LYS A 107      -4.294   3.114  17.565  1.00 82.56           H  
ATOM   1636  CD  LYS A 107      -3.570   2.444  19.477  1.00 82.56           C  
ATOM   1637  HD2 LYS A 107      -3.199   3.442  19.709  1.00 82.56           H  
ATOM   1638  HD3 LYS A 107      -3.979   1.990  20.380  1.00 82.56           H  
ATOM   1639  CE  LYS A 107      -2.439   1.570  18.929  1.00 82.56           C  
ATOM   1640  HE2 LYS A 107      -2.834   0.571  18.749  1.00 82.56           H  
ATOM   1641  HE3 LYS A 107      -2.121   1.980  17.970  1.00 82.56           H  
ATOM   1642  NZ  LYS A 107      -1.299   1.519  19.875  1.00 82.56           N  
ATOM   1643  HZ1 LYS A 107      -0.583   0.891  19.538  1.00 82.56           H  
ATOM   1644  HZ2 LYS A 107      -0.900   2.443  19.961  1.00 82.56           H  
ATOM   1645  HZ3 LYS A 107      -1.604   1.207  20.785  1.00 82.56           H  
ATOM   1646  N   ILE A 108      -7.434   2.009  16.021  1.00 79.29           N  
ATOM   1647  H   ILE A 108      -7.145   2.819  15.491  1.00 79.29           H  
ATOM   1648  CA  ILE A 108      -7.788   0.792  15.287  1.00 79.29           C  
ATOM   1649  HA  ILE A 108      -8.698   0.359  15.703  1.00 79.29           H  
ATOM   1650  C   ILE A 108      -6.669  -0.239  15.439  1.00 79.29           C  
ATOM   1651  CB  ILE A 108      -8.033   1.139  13.805  1.00 79.29           C  
ATOM   1652  HB  ILE A 108      -7.148   1.641  13.414  1.00 79.29           H  
ATOM   1653  O   ILE A 108      -6.887  -1.387  15.808  1.00 79.29           O  
ATOM   1654  CG1 ILE A 108      -9.218   2.119  13.651  1.00 79.29           C  
ATOM   1655 HG12 ILE A 108      -9.136   2.942  14.361  1.00 79.29           H  
ATOM   1656 HG13 ILE A 108     -10.155   1.606  13.868  1.00 79.29           H  
ATOM   1657  CG2 ILE A 108      -8.204  -0.161  13.000  1.00 79.29           C  
ATOM   1658 HG21 ILE A 108      -8.933  -0.042  12.198  1.00 79.29           H  
ATOM   1659 HG22 ILE A 108      -8.559  -0.974  13.634  1.00 79.29           H  
ATOM   1660 HG23 ILE A 108      -7.244  -0.464  12.582  1.00 79.29           H  
ATOM   1661  CD1 ILE A 108      -9.299   2.739  12.257  1.00 79.29           C  
ATOM   1662 HD11 ILE A 108      -8.712   3.657  12.228  1.00 79.29           H  
ATOM   1663 HD12 ILE A 108      -8.933   2.058  11.488  1.00 79.29           H  
ATOM   1664 HD13 ILE A 108     -10.341   2.977  12.042  1.00 79.29           H  
ATOM   1665  N   GLY A 109      -5.431   0.192  15.213  1.00 79.74           N  
ATOM   1666  H   GLY A 109      -5.296   1.154  14.936  1.00 79.74           H  
ATOM   1667  CA  GLY A 109      -4.289  -0.704  15.240  1.00 79.74           C  
ATOM   1668  HA2 GLY A 109      -4.238  -1.201  16.209  1.00 79.74           H  
ATOM   1669  HA3 GLY A 109      -4.425  -1.467  14.473  1.00 79.74           H  
ATOM   1670  C   GLY A 109      -2.977   0.015  14.986  1.00 79.74           C  
ATOM   1671  O   GLY A 109      -2.894   1.245  15.003  1.00 79.74           O  
ATOM   1672  N   ASN A 110      -1.934  -0.775  14.776  1.00 83.37           N  
ATOM   1673  H   ASN A 110      -2.081  -1.772  14.702  1.00 83.37           H  
ATOM   1674  CA  ASN A 110      -0.648  -0.297  14.300  1.00 83.37           C  
ATOM   1675  HA  ASN A 110      -0.800   0.655  13.791  1.00 83.37           H  
ATOM   1676  C   ASN A 110      -0.095  -1.252  13.247  1.00 83.37           C  
ATOM   1677  CB  ASN A 110       0.314  -0.061  15.481  1.00 83.37           C  
ATOM   1678  HB2 ASN A 110      -0.131   0.678  16.147  1.00 83.37           H  
ATOM   1679  HB3 ASN A 110       1.245   0.362  15.106  1.00 83.37           H  
ATOM   1680  O   ASN A 110      -0.563  -2.383  13.097  1.00 83.37           O  
ATOM   1681  CG  ASN A 110       0.671  -1.295  16.288  1.00 83.37           C  
ATOM   1682  ND2 ASN A 110       1.208  -1.096  17.468  1.00 83.37           N  
ATOM   1683 HD21 ASN A 110       1.631  -0.196  17.640  1.00 83.37           H  
ATOM   1684 HD22 ASN A 110       1.544  -1.927  17.934  1.00 83.37           H  
ATOM   1685  OD1 ASN A 110       0.499  -2.434  15.895  1.00 83.37           O  
ATOM   1686  N   LEU A 111       0.916  -0.782  12.528  1.00 79.25           N  
ATOM   1687  H   LEU A 111       1.241   0.159  12.697  1.00 79.25           H  
ATOM   1688  CA  LEU A 111       1.533  -1.550  11.457  1.00 79.25           C  
ATOM   1689  HA  LEU A 111       0.761  -1.888  10.766  1.00 79.25           H  
ATOM   1690  C   LEU A 111       2.216  -2.827  11.962  1.00 79.25           C  
ATOM   1691  CB  LEU A 111       2.490  -0.614  10.715  1.00 79.25           C  
ATOM   1692  HB2 LEU A 111       3.211  -0.188  11.412  1.00 79.25           H  
ATOM   1693  HB3 LEU A 111       3.065  -1.198   9.996  1.00 79.25           H  
ATOM   1694  O   LEU A 111       2.215  -3.834  11.263  1.00 79.25           O  
ATOM   1695  CG  LEU A 111       1.795   0.531   9.967  1.00 79.25           C  
ATOM   1696  HG  LEU A 111       1.437   1.258  10.696  1.00 79.25           H  
ATOM   1697  CD1 LEU A 111       2.829   1.202   9.084  1.00 79.25           C  
ATOM   1698 HD11 LEU A 111       2.419   2.127   8.678  1.00 79.25           H  
ATOM   1699 HD12 LEU A 111       3.713   1.430   9.681  1.00 79.25           H  
ATOM   1700 HD13 LEU A 111       3.111   0.545   8.262  1.00 79.25           H  
ATOM   1701  CD2 LEU A 111       0.601   0.111   9.116  1.00 79.25           C  
ATOM   1702 HD21 LEU A 111       0.855  -0.754   8.502  1.00 79.25           H  
ATOM   1703 HD22 LEU A 111       0.305   0.937   8.469  1.00 79.25           H  
ATOM   1704 HD23 LEU A 111      -0.242  -0.135   9.762  1.00 79.25           H  
ATOM   1705  N   GLN A 112       2.706  -2.844  13.205  1.00 81.58           N  
ATOM   1706  H   GLN A 112       2.735  -1.974  13.717  1.00 81.58           H  
ATOM   1707  CA  GLN A 112       3.259  -4.063  13.804  1.00 81.58           C  
ATOM   1708  HA  GLN A 112       4.105  -4.379  13.192  1.00 81.58           H  
ATOM   1709  C   GLN A 112       2.255  -5.221  13.836  1.00 81.58           C  
ATOM   1710  CB  GLN A 112       3.752  -3.784  15.229  1.00 81.58           C  
ATOM   1711  HB2 GLN A 112       2.904  -3.556  15.875  1.00 81.58           H  
ATOM   1712  HB3 GLN A 112       4.413  -2.918  15.213  1.00 81.58           H  
ATOM   1713  O   GLN A 112       2.633  -6.347  13.521  1.00 81.58           O  
ATOM   1714  CG  GLN A 112       4.523  -4.977  15.818  1.00 81.58           C  
ATOM   1715  HG2 GLN A 112       4.775  -4.756  16.855  1.00 81.58           H  
ATOM   1716  HG3 GLN A 112       3.907  -5.876  15.815  1.00 81.58           H  
ATOM   1717  CD  GLN A 112       5.821  -5.225  15.065  1.00 81.58           C  
ATOM   1718  NE2 GLN A 112       6.120  -6.417  14.605  1.00 81.58           N  
ATOM   1719 HE21 GLN A 112       5.481  -7.197  14.655  1.00 81.58           H  
ATOM   1720 HE22 GLN A 112       7.025  -6.489  14.163  1.00 81.58           H  
ATOM   1721  OE1 GLN A 112       6.602  -4.321  14.865  1.00 81.58           O  
ATOM   1722  N   LYS A 113       0.991  -4.965  14.204  1.00 78.72           N  
ATOM   1723  H   LYS A 113       0.734  -4.018  14.441  1.00 78.72           H  
ATOM   1724  CA  LYS A 113      -0.046  -6.009  14.196  1.00 78.72           C  
ATOM   1725  HA  LYS A 113       0.280  -6.854  14.802  1.00 78.72           H  
ATOM   1726  C   LYS A 113      -0.244  -6.574  12.790  1.00 78.72           C  
ATOM   1727  CB  LYS A 113      -1.375  -5.481  14.752  1.00 78.72           C  
ATOM   1728  HB2 LYS A 113      -1.615  -4.522  14.293  1.00 78.72           H  
ATOM   1729  HB3 LYS A 113      -2.155  -6.190  14.475  1.00 78.72           H  
ATOM   1730  O   LYS A 113      -0.188  -7.784  12.626  1.00 78.72           O  
ATOM   1731  CG  LYS A 113      -1.378  -5.347  16.282  1.00 78.72           C  
ATOM   1732  HG2 LYS A 113      -1.099  -6.303  16.725  1.00 78.72           H  
ATOM   1733  HG3 LYS A 113      -0.664  -4.588  16.600  1.00 78.72           H  
ATOM   1734  CD  LYS A 113      -2.790  -4.970  16.747  1.00 78.72           C  
ATOM   1735  HD2 LYS A 113      -3.069  -4.008  16.319  1.00 78.72           H  
ATOM   1736  HD3 LYS A 113      -3.481  -5.727  16.377  1.00 78.72           H  
ATOM   1737  CE  LYS A 113      -2.895  -4.909  18.274  1.00 78.72           C  
ATOM   1738  HE2 LYS A 113      -2.336  -4.047  18.639  1.00 78.72           H  
ATOM   1739  HE3 LYS A 113      -2.438  -5.811  18.682  1.00 78.72           H  
ATOM   1740  NZ  LYS A 113      -4.320  -4.845  18.694  1.00 78.72           N  
ATOM   1741  HZ1 LYS A 113      -4.801  -4.054  18.290  1.00 78.72           H  
ATOM   1742  HZ2 LYS A 113      -4.417  -4.828  19.699  1.00 78.72           H  
ATOM   1743  HZ3 LYS A 113      -4.803  -5.670  18.369  1.00 78.72           H  
ATOM   1744  N   ALA A 114      -0.373  -5.698  11.791  1.00 74.14           N  
ATOM   1745  H   ALA A 114      -0.365  -4.713  12.012  1.00 74.14           H  
ATOM   1746  CA  ALA A 114      -0.505  -6.091  10.388  1.00 74.14           C  
ATOM   1747  HA  ALA A 114      -1.398  -6.705  10.267  1.00 74.14           H  
ATOM   1748  C   ALA A 114       0.667  -6.952   9.895  1.00 74.14           C  
ATOM   1749  CB  ALA A 114      -0.707  -4.829   9.547  1.00 74.14           C  
ATOM   1750  HB1 ALA A 114      -0.793  -5.099   8.495  1.00 74.14           H  
ATOM   1751  HB2 ALA A 114       0.135  -4.148   9.681  1.00 74.14           H  
ATOM   1752  HB3 ALA A 114      -1.625  -4.328   9.854  1.00 74.14           H  
ATOM   1753  O   ALA A 114       0.462  -7.964   9.228  1.00 74.14           O  
ATOM   1754  N   TRP A 115       1.890  -6.581  10.271  1.00 74.49           N  
ATOM   1755  H   TRP A 115       1.992  -5.718  10.787  1.00 74.49           H  
ATOM   1756  CA  TRP A 115       3.092  -7.334   9.925  1.00 74.49           C  
ATOM   1757  HA  TRP A 115       3.091  -7.530   8.852  1.00 74.49           H  
ATOM   1758  C   TRP A 115       3.195  -8.689  10.626  1.00 74.49           C  
ATOM   1759  CB  TRP A 115       4.308  -6.486  10.281  1.00 74.49           C  
ATOM   1760  HB2 TRP A 115       4.275  -5.568   9.694  1.00 74.49           H  
ATOM   1761  HB3 TRP A 115       4.273  -6.219  11.337  1.00 74.49           H  
ATOM   1762  O   TRP A 115       3.622  -9.666  10.016  1.00 74.49           O  
ATOM   1763  CG  TRP A 115       5.611  -7.134   9.983  1.00 74.49           C  
ATOM   1764  CD1 TRP A 115       6.589  -7.384  10.877  1.00 74.49           C  
ATOM   1765  HD1 TRP A 115       6.526  -7.138  11.927  1.00 74.49           H  
ATOM   1766  CD2 TRP A 115       6.101  -7.591   8.688  1.00 74.49           C  
ATOM   1767  CE2 TRP A 115       7.416  -8.100   8.872  1.00 74.49           C  
ATOM   1768  CE3 TRP A 115       5.586  -7.593   7.374  1.00 74.49           C  
ATOM   1769  HE3 TRP A 115       4.589  -7.221   7.188  1.00 74.49           H  
ATOM   1770  NE1 TRP A 115       7.678  -7.903  10.210  1.00 74.49           N  
ATOM   1771  HE1 TRP A 115       8.601  -7.992  10.611  1.00 74.49           H  
ATOM   1772  CH2 TRP A 115       7.663  -8.533   6.512  1.00 74.49           C  
ATOM   1773  HH2 TRP A 115       8.255  -8.872   5.675  1.00 74.49           H  
ATOM   1774  CZ2 TRP A 115       8.191  -8.584   7.810  1.00 74.49           C  
ATOM   1775  HZ2 TRP A 115       9.186  -8.973   7.965  1.00 74.49           H  
ATOM   1776  CZ3 TRP A 115       6.361  -8.053   6.295  1.00 74.49           C  
ATOM   1777  HZ3 TRP A 115       5.955  -8.038   5.295  1.00 74.49           H  
ATOM   1778  N   ASN A 116       2.820  -8.761  11.904  1.00 76.87           N  
ATOM   1779  H   ASN A 116       2.483  -7.926  12.361  1.00 76.87           H  
ATOM   1780  CA  ASN A 116       2.870 -10.009  12.662  1.00 76.87           C  
ATOM   1781  HA  ASN A 116       3.876 -10.423  12.605  1.00 76.87           H  
ATOM   1782  C   ASN A 116       1.935 -11.061  12.069  1.00 76.87           C  
ATOM   1783  CB  ASN A 116       2.521  -9.744  14.130  1.00 76.87           C  
ATOM   1784  HB2 ASN A 116       2.312 -10.698  14.613  1.00 76.87           H  
ATOM   1785  HB3 ASN A 116       1.617  -9.137  14.188  1.00 76.87           H  
ATOM   1786  O   ASN A 116       2.346 -12.212  11.956  1.00 76.87           O  
ATOM   1787  CG  ASN A 116       3.631  -9.075  14.912  1.00 76.87           C  
ATOM   1788  ND2 ASN A 116       3.354  -8.722  16.145  1.00 76.87           N  
ATOM   1789 HD21 ASN A 116       4.125  -8.410  16.719  1.00 76.87           H  
ATOM   1790 HD22 ASN A 116       2.454  -8.970  16.529  1.00 76.87           H  
ATOM   1791  OD1 ASN A 116       4.756  -8.876  14.475  1.00 76.87           O  
ATOM   1792  N   THR A 117       0.737 -10.661  11.639  1.00 69.48           N  
ATOM   1793  H   THR A 117       0.410  -9.725  11.832  1.00 69.48           H  
ATOM   1794  CA  THR A 117      -0.182 -11.574  10.957  1.00 69.48           C  
ATOM   1795  HA  THR A 117      -0.367 -12.431  11.604  1.00 69.48           H  
ATOM   1796  C   THR A 117       0.467 -12.105   9.677  1.00 69.48           C  
ATOM   1797  CB  THR A 117      -1.531 -10.893  10.686  1.00 69.48           C  
ATOM   1798  HB  THR A 117      -1.420 -10.162   9.886  1.00 69.48           H  
ATOM   1799  O   THR A 117       0.527 -13.316   9.507  1.00 69.48           O  
ATOM   1800  CG2 THR A 117      -2.647 -11.878  10.356  1.00 69.48           C  
ATOM   1801 HG21 THR A 117      -3.054 -12.320  11.265  1.00 69.48           H  
ATOM   1802 HG22 THR A 117      -2.280 -12.716   9.764  1.00 69.48           H  
ATOM   1803 HG23 THR A 117      -3.447 -11.364   9.824  1.00 69.48           H  
ATOM   1804  OG1 THR A 117      -1.965 -10.255  11.864  1.00 69.48           O  
ATOM   1805  HG1 THR A 117      -2.540 -10.889  12.298  1.00 69.48           H  
ATOM   1806  N   VAL A 118       1.069 -11.244   8.836  1.00 68.14           N  
ATOM   1807  H   VAL A 118       1.003 -10.255   9.032  1.00 68.14           H  
ATOM   1808  CA  VAL A 118       1.815 -11.675   7.625  1.00 68.14           C  
ATOM   1809  HA  VAL A 118       1.158 -12.210   6.940  1.00 68.14           H  
ATOM   1810  C   VAL A 118       2.924 -12.671   7.935  1.00 68.14           C  
ATOM   1811  CB  VAL A 118       2.343 -10.484   6.814  1.00 68.14           C  
ATOM   1812  HB  VAL A 118       2.863  -9.777   7.460  1.00 68.14           H  
ATOM   1813  O   VAL A 118       3.055 -13.681   7.251  1.00 68.14           O  
ATOM   1814  CG1 VAL A 118       3.286 -10.899   5.676  1.00 68.14           C  
ATOM   1815 HG11 VAL A 118       4.198 -11.345   6.073  1.00 68.14           H  
ATOM   1816 HG12 VAL A 118       2.783 -11.623   5.035  1.00 68.14           H  
ATOM   1817 HG13 VAL A 118       3.571 -10.031   5.082  1.00 68.14           H  
ATOM   1818  CG2 VAL A 118       1.146  -9.799   6.156  1.00 68.14           C  
ATOM   1819 HG21 VAL A 118       0.501 -10.540   5.684  1.00 68.14           H  
ATOM   1820 HG22 VAL A 118       1.499  -9.153   5.352  1.00 68.14           H  
ATOM   1821 HG23 VAL A 118       0.570  -9.239   6.893  1.00 68.14           H  
ATOM   1822  N   LYS A 119       3.711 -12.421   8.982  1.00 70.03           N  
ATOM   1823  H   LYS A 119       3.552 -11.570   9.503  1.00 70.03           H  
ATOM   1824  CA  LYS A 119       4.765 -13.352   9.403  1.00 70.03           C  
ATOM   1825  HA  LYS A 119       5.421 -13.561   8.558  1.00 70.03           H  
ATOM   1826  C   LYS A 119       4.225 -14.715   9.833  1.00 70.03           C  
ATOM   1827  CB  LYS A 119       5.562 -12.743  10.557  1.00 70.03           C  
ATOM   1828  HB2 LYS A 119       4.890 -12.230  11.246  1.00 70.03           H  
ATOM   1829  HB3 LYS A 119       6.050 -13.551  11.100  1.00 70.03           H  
ATOM   1830  O   LYS A 119       4.919 -15.706   9.645  1.00 70.03           O  
ATOM   1831  CG  LYS A 119       6.646 -11.783  10.065  1.00 70.03           C  
ATOM   1832  HG2 LYS A 119       6.201 -10.953   9.516  1.00 70.03           H  
ATOM   1833  HG3 LYS A 119       7.323 -12.327   9.407  1.00 70.03           H  
ATOM   1834  CD  LYS A 119       7.417 -11.254  11.278  1.00 70.03           C  
ATOM   1835  HD2 LYS A 119       6.814 -10.486  11.762  1.00 70.03           H  
ATOM   1836  HD3 LYS A 119       7.592 -12.065  11.985  1.00 70.03           H  
ATOM   1837  CE  LYS A 119       8.768 -10.685  10.845  1.00 70.03           C  
ATOM   1838  HE2 LYS A 119       9.367 -11.495  10.428  1.00 70.03           H  
ATOM   1839  HE3 LYS A 119       8.605  -9.974  10.036  1.00 70.03           H  
ATOM   1840  NZ  LYS A 119       9.476 -10.060  11.992  1.00 70.03           N  
ATOM   1841  HZ1 LYS A 119       8.853  -9.450  12.503  1.00 70.03           H  
ATOM   1842  HZ2 LYS A 119      10.278  -9.522  11.697  1.00 70.03           H  
ATOM   1843  HZ3 LYS A 119       9.802 -10.775  12.627  1.00 70.03           H  
ATOM   1844  N   GLN A 120       3.047 -14.758  10.451  1.00 67.95           N  
ATOM   1845  H   GLN A 120       2.522 -13.903  10.566  1.00 67.95           H  
ATOM   1846  CA  GLN A 120       2.432 -16.008  10.896  1.00 67.95           C  
ATOM   1847  HA  GLN A 120       3.181 -16.630  11.385  1.00 67.95           H  
ATOM   1848  C   GLN A 120       1.893 -16.822   9.724  1.00 67.95           C  
ATOM   1849  CB  GLN A 120       1.311 -15.712  11.899  1.00 67.95           C  
ATOM   1850  HB2 GLN A 120       0.697 -16.604  12.028  1.00 67.95           H  
ATOM   1851  HB3 GLN A 120       0.675 -14.915  11.513  1.00 67.95           H  
ATOM   1852  O   GLN A 120       2.072 -18.036   9.715  1.00 67.95           O  
ATOM   1853  CG  GLN A 120       1.876 -15.319  13.270  1.00 67.95           C  
ATOM   1854  HG2 GLN A 120       2.377 -16.185  13.702  1.00 67.95           H  
ATOM   1855  HG3 GLN A 120       2.611 -14.521  13.159  1.00 67.95           H  
ATOM   1856  CD  GLN A 120       0.799 -14.840  14.235  1.00 67.95           C  
ATOM   1857  NE2 GLN A 120       1.083 -14.778  15.516  1.00 67.95           N  
ATOM   1858 HE21 GLN A 120       0.270 -14.598  16.087  1.00 67.95           H  
ATOM   1859 HE22 GLN A 120       1.920 -15.222  15.866  1.00 67.95           H  
ATOM   1860  OE1 GLN A 120      -0.302 -14.468  13.888  1.00 67.95           O  
ATOM   1861  N   SER A 121       1.292 -16.171   8.725  1.00 60.44           N  
ATOM   1862  H   SER A 121       1.141 -15.175   8.790  1.00 60.44           H  
ATOM   1863  CA  SER A 121       0.757 -16.890   7.568  1.00 60.44           C  
ATOM   1864  HA  SER A 121       0.326 -17.829   7.915  1.00 60.44           H  
ATOM   1865  C   SER A 121       1.805 -17.248   6.522  1.00 60.44           C  
ATOM   1866  CB  SER A 121      -0.366 -16.109   6.893  1.00 60.44           C  
ATOM   1867  HB2 SER A 121      -0.979 -16.797   6.312  1.00 60.44           H  
ATOM   1868  HB3 SER A 121      -0.991 -15.647   7.657  1.00 60.44           H  
ATOM   1869  O   SER A 121       1.444 -17.946   5.589  1.00 60.44           O  
ATOM   1870  OG  SER A 121       0.183 -15.143   6.016  1.00 60.44           O  
ATOM   1871  HG  SER A 121       0.471 -15.618   5.233  1.00 60.44           H  
ATOM   1872  N   LEU A 122       3.037 -16.726   6.607  1.00 59.95           N  
ATOM   1873  H   LEU A 122       3.220 -16.079   7.360  1.00 59.95           H  
ATOM   1874  CA  LEU A 122       4.097 -16.957   5.623  1.00 59.95           C  
ATOM   1875  HA  LEU A 122       3.797 -17.763   4.952  1.00 59.95           H  
ATOM   1876  C   LEU A 122       5.431 -17.365   6.273  1.00 59.95           C  
ATOM   1877  CB  LEU A 122       4.320 -15.707   4.767  1.00 59.95           C  
ATOM   1878  HB2 LEU A 122       5.186 -15.920   4.142  1.00 59.95           H  
ATOM   1879  HB3 LEU A 122       4.570 -14.875   5.425  1.00 59.95           H  
ATOM   1880  O   LEU A 122       6.224 -16.500   6.680  1.00 59.95           O  
ATOM   1881  CG  LEU A 122       3.178 -15.265   3.849  1.00 59.95           C  
ATOM   1882  HG  LEU A 122       2.326 -14.923   4.437  1.00 59.95           H  
ATOM   1883  CD1 LEU A 122       3.724 -14.096   3.021  1.00 59.95           C  
ATOM   1884 HD11 LEU A 122       4.803 -14.170   2.886  1.00 59.95           H  
ATOM   1885 HD12 LEU A 122       3.487 -13.150   3.509  1.00 59.95           H  
ATOM   1886 HD13 LEU A 122       3.304 -14.134   2.016  1.00 59.95           H  
ATOM   1887  CD2 LEU A 122       2.719 -16.372   2.907  1.00 59.95           C  
ATOM   1888 HD21 LEU A 122       1.886 -16.012   2.303  1.00 59.95           H  
ATOM   1889 HD22 LEU A 122       3.553 -16.709   2.291  1.00 59.95           H  
ATOM   1890 HD23 LEU A 122       2.341 -17.230   3.462  1.00 59.95           H  
ATOM   1891  N   PRO A 123       5.759 -18.669   6.298  1.00 53.50           N  
ATOM   1892  CA  PRO A 123       7.091 -19.148   6.640  1.00 53.50           C  
ATOM   1893  HA  PRO A 123       7.312 -18.856   7.666  1.00 53.50           H  
ATOM   1894  C   PRO A 123       8.139 -18.559   5.679  1.00 53.50           C  
ATOM   1895  CB  PRO A 123       7.019 -20.682   6.546  1.00 53.50           C  
ATOM   1896  HB2 PRO A 123       7.563 -21.160   7.360  1.00 53.50           H  
ATOM   1897  HB3 PRO A 123       7.408 -21.019   5.585  1.00 53.50           H  
ATOM   1898  O   PRO A 123       7.995 -18.638   4.464  1.00 53.50           O  
ATOM   1899  CG  PRO A 123       5.526 -21.001   6.607  1.00 53.50           C  
ATOM   1900  HG2 PRO A 123       5.203 -21.057   7.647  1.00 53.50           H  
ATOM   1901  HG3 PRO A 123       5.279 -21.920   6.076  1.00 53.50           H  
ATOM   1902  CD  PRO A 123       4.899 -19.783   5.948  1.00 53.50           C  
ATOM   1903  HD2 PRO A 123       4.917 -19.912   4.866  1.00 53.50           H  
ATOM   1904  HD3 PRO A 123       3.880 -19.641   6.308  1.00 53.50           H  
ATOM   1905  N   GLY A 124       9.217 -17.974   6.213  1.00 57.03           N  
ATOM   1906  H   GLY A 124       9.268 -17.928   7.221  1.00 57.03           H  
ATOM   1907  CA  GLY A 124      10.361 -17.489   5.418  1.00 57.03           C  
ATOM   1908  HA2 GLY A 124      11.281 -17.814   5.904  1.00 57.03           H  
ATOM   1909  HA3 GLY A 124      10.338 -17.947   4.430  1.00 57.03           H  
ATOM   1910  C   GLY A 124      10.457 -15.971   5.214  1.00 57.03           C  
ATOM   1911  O   GLY A 124      11.473 -15.489   4.718  1.00 57.03           O  
ATOM   1912  N   VAL A 125       9.484 -15.181   5.681  1.00 54.15           N  
ATOM   1913  H   VAL A 125       8.641 -15.629   6.010  1.00 54.15           H  
ATOM   1914  CA  VAL A 125       9.506 -13.697   5.623  1.00 54.15           C  
ATOM   1915  HA  VAL A 125       9.837 -13.417   4.623  1.00 54.15           H  
ATOM   1916  C   VAL A 125      10.541 -13.055   6.594  1.00 54.15           C  
ATOM   1917  CB  VAL A 125       8.051 -13.180   5.776  1.00 54.15           C  
ATOM   1918  HB  VAL A 125       7.615 -13.612   6.677  1.00 54.15           H  
ATOM   1919  O   VAL A 125      10.578 -11.844   6.819  1.00 54.15           O  
ATOM   1920  CG1 VAL A 125       7.913 -11.661   5.873  1.00 54.15           C  
ATOM   1921 HG11 VAL A 125       8.124 -11.348   6.896  1.00 54.15           H  
ATOM   1922 HG12 VAL A 125       8.624 -11.190   5.194  1.00 54.15           H  
ATOM   1923 HG13 VAL A 125       6.896 -11.348   5.637  1.00 54.15           H  
ATOM   1924  CG2 VAL A 125       7.210 -13.620   4.571  1.00 54.15           C  
ATOM   1925 HG21 VAL A 125       7.196 -14.707   4.490  1.00 54.15           H  
ATOM   1926 HG22 VAL A 125       6.181 -13.282   4.695  1.00 54.15           H  
ATOM   1927 HG23 VAL A 125       7.611 -13.199   3.649  1.00 54.15           H  
ATOM   1928  N   SER A 126      11.440 -13.838   7.198  1.00 50.96           N  
ATOM   1929  H   SER A 126      11.524 -14.793   6.882  1.00 50.96           H  
ATOM   1930  CA  SER A 126      12.227 -13.447   8.379  1.00 50.96           C  
ATOM   1931  HA  SER A 126      11.591 -12.804   8.987  1.00 50.96           H  
ATOM   1932  C   SER A 126      13.508 -12.624   8.138  1.00 50.96           C  
ATOM   1933  CB  SER A 126      12.517 -14.687   9.236  1.00 50.96           C  
ATOM   1934  HB2 SER A 126      11.576 -15.103   9.596  1.00 50.96           H  
ATOM   1935  HB3 SER A 126      13.127 -14.409  10.096  1.00 50.96           H  
ATOM   1936  O   SER A 126      14.166 -12.271   9.112  1.00 50.96           O  
ATOM   1937  OG  SER A 126      13.189 -15.667   8.473  1.00 50.96           O  
ATOM   1938  HG  SER A 126      13.516 -16.360   9.052  1.00 50.96           H  
ATOM   1939  N   GLY A 127      13.868 -12.253   6.905  1.00 53.61           N  
ATOM   1940  H   GLY A 127      13.301 -12.576   6.134  1.00 53.61           H  
ATOM   1941  CA  GLY A 127      15.203 -11.692   6.619  1.00 53.61           C  
ATOM   1942  HA2 GLY A 127      15.946 -12.217   7.219  1.00 53.61           H  
ATOM   1943  HA3 GLY A 127      15.435 -11.893   5.573  1.00 53.61           H  
ATOM   1944  C   GLY A 127      15.413 -10.183   6.838  1.00 53.61           C  
ATOM   1945  O   GLY A 127      16.511  -9.765   7.197  1.00 53.61           O  
ATOM   1946  N   ASN A 128      14.398  -9.337   6.630  1.00 56.91           N  
ATOM   1947  H   ASN A 128      13.501  -9.718   6.364  1.00 56.91           H  
ATOM   1948  CA  ASN A 128      14.640  -7.892   6.497  1.00 56.91           C  
ATOM   1949  HA  ASN A 128      15.692  -7.746   6.251  1.00 56.91           H  
ATOM   1950  C   ASN A 128      14.405  -7.114   7.799  1.00 56.91           C  
ATOM   1951  CB  ASN A 128      13.844  -7.323   5.305  1.00 56.91           C  
ATOM   1952  HB2 ASN A 128      13.840  -6.234   5.362  1.00 56.91           H  
ATOM   1953  HB3 ASN A 128      12.809  -7.663   5.347  1.00 56.91           H  
ATOM   1954  O   ASN A 128      13.372  -7.259   8.446  1.00 56.91           O  
ATOM   1955  CG  ASN A 128      14.446  -7.702   3.959  1.00 56.91           C  
ATOM   1956  ND2 ASN A 128      13.921  -7.176   2.878  1.00 56.91           N  
ATOM   1957 HD21 ASN A 128      13.218  -6.452   2.922  1.00 56.91           H  
ATOM   1958 HD22 ASN A 128      14.374  -7.402   2.004  1.00 56.91           H  
ATOM   1959  OD1 ASN A 128      15.404  -8.443   3.859  1.00 56.91           O  
ATOM   1960  N   GLN A 129      15.322  -6.198   8.145  1.00 65.78           N  
ATOM   1961  H   GLN A 129      16.182  -6.166   7.618  1.00 65.78           H  
ATOM   1962  CA  GLN A 129      15.156  -5.273   9.281  1.00 65.78           C  
ATOM   1963  HA  GLN A 129      14.912  -5.866  10.162  1.00 65.78           H  
ATOM   1964  C   GLN A 129      14.007  -4.267   9.065  1.00 65.78           C  
ATOM   1965  CB  GLN A 129      16.489  -4.540   9.533  1.00 65.78           C  
ATOM   1966  HB2 GLN A 129      17.292  -5.277   9.570  1.00 65.78           H  
ATOM   1967  HB3 GLN A 129      16.688  -3.858   8.707  1.00 65.78           H  
ATOM   1968  O   GLN A 129      13.511  -3.677  10.027  1.00 65.78           O  
ATOM   1969  CG  GLN A 129      16.498  -3.756  10.860  1.00 65.78           C  
ATOM   1970  HG2 GLN A 129      16.267  -4.442  11.675  1.00 65.78           H  
ATOM   1971  HG3 GLN A 129      15.737  -2.975  10.839  1.00 65.78           H  
ATOM   1972  CD  GLN A 129      17.824  -3.066  11.159  1.00 65.78           C  
ATOM   1973  NE2 GLN A 129      18.067  -2.676  12.391  1.00 65.78           N  
ATOM   1974 HE21 GLN A 129      19.035  -2.417  12.522  1.00 65.78           H  
ATOM   1975 HE22 GLN A 129      17.503  -3.057  13.137  1.00 65.78           H  
ATOM   1976  OE1 GLN A 129      18.664  -2.827  10.317  1.00 65.78           O  
ATOM   1977  N   PHE A 130      13.575  -4.076   7.819  1.00 65.08           N  
ATOM   1978  H   PHE A 130      13.968  -4.658   7.092  1.00 65.08           H  
ATOM   1979  CA  PHE A 130      12.539  -3.132   7.409  1.00 65.08           C  
ATOM   1980  HA  PHE A 130      12.227  -2.537   8.266  1.00 65.08           H  
ATOM   1981  C   PHE A 130      11.302  -3.855   6.880  1.00 65.08           C  
ATOM   1982  CB  PHE A 130      13.107  -2.172   6.356  1.00 65.08           C  
ATOM   1983  HB2 PHE A 130      12.312  -1.501   6.030  1.00 65.08           H  
ATOM   1984  HB3 PHE A 130      13.425  -2.744   5.484  1.00 65.08           H  
ATOM   1985  O   PHE A 130      11.398  -4.962   6.349  1.00 65.08           O  
ATOM   1986  CG  PHE A 130      14.267  -1.336   6.855  1.00 65.08           C  
ATOM   1987  CD1 PHE A 130      14.023  -0.100   7.480  1.00 65.08           C  
ATOM   1988  HD1 PHE A 130      13.010   0.261   7.584  1.00 65.08           H  
ATOM   1989  CD2 PHE A 130      15.592  -1.784   6.686  1.00 65.08           C  
ATOM   1990  HD2 PHE A 130      15.790  -2.723   6.190  1.00 65.08           H  
ATOM   1991  CE1 PHE A 130      15.098   0.694   7.916  1.00 65.08           C  
ATOM   1992  HE1 PHE A 130      14.905   1.670   8.334  1.00 65.08           H  
ATOM   1993  CE2 PHE A 130      16.666  -1.005   7.150  1.00 65.08           C  
ATOM   1994  HE2 PHE A 130      17.679  -1.349   7.008  1.00 65.08           H  
ATOM   1995  CZ  PHE A 130      16.419   0.237   7.761  1.00 65.08           C  
ATOM   1996  HZ  PHE A 130      17.252   0.852   8.068  1.00 65.08           H  
ATOM   1997  N   VAL A 131      10.150  -3.199   7.008  1.00 65.50           N  
ATOM   1998  H   VAL A 131      10.157  -2.299   7.466  1.00 65.50           H  
ATOM   1999  CA  VAL A 131       8.896  -3.596   6.359  1.00 65.50           C  
ATOM   2000  HA  VAL A 131       9.056  -4.496   5.766  1.00 65.50           H  
ATOM   2001  C   VAL A 131       8.470  -2.472   5.433  1.00 65.50           C  
ATOM   2002  CB  VAL A 131       7.775  -3.881   7.369  1.00 65.50           C  
ATOM   2003  HB  VAL A 131       7.501  -2.950   7.865  1.00 65.50           H  
ATOM   2004  O   VAL A 131       8.485  -1.304   5.836  1.00 65.50           O  
ATOM   2005  CG1 VAL A 131       6.539  -4.467   6.681  1.00 65.50           C  
ATOM   2006 HG11 VAL A 131       6.817  -5.344   6.097  1.00 65.50           H  
ATOM   2007 HG12 VAL A 131       5.793  -4.754   7.422  1.00 65.50           H  
ATOM   2008 HG13 VAL A 131       6.085  -3.733   6.015  1.00 65.50           H  
ATOM   2009  CG2 VAL A 131       8.248  -4.852   8.443  1.00 65.50           C  
ATOM   2010 HG21 VAL A 131       9.020  -4.348   9.025  1.00 65.50           H  
ATOM   2011 HG22 VAL A 131       8.644  -5.755   7.979  1.00 65.50           H  
ATOM   2012 HG23 VAL A 131       7.419  -5.097   9.108  1.00 65.50           H  
ATOM   2013  N   SER A 132       8.088  -2.829   4.209  1.00 67.88           N  
ATOM   2014  H   SER A 132       8.070  -3.807   3.957  1.00 67.88           H  
ATOM   2015  CA  SER A 132       7.433  -1.899   3.300  1.00 67.88           C  
ATOM   2016  HA  SER A 132       7.734  -0.880   3.545  1.00 67.88           H  
ATOM   2017  C   SER A 132       5.924  -2.023   3.459  1.00 67.88           C  
ATOM   2018  CB  SER A 132       7.843  -2.159   1.854  1.00 67.88           C  
ATOM   2019  HB2 SER A 132       7.344  -3.056   1.486  1.00 67.88           H  
ATOM   2020  HB3 SER A 132       8.921  -2.307   1.791  1.00 67.88           H  
ATOM   2021  O   SER A 132       5.342  -3.085   3.230  1.00 67.88           O  
ATOM   2022  OG  SER A 132       7.471  -1.043   1.073  1.00 67.88           O  
ATOM   2023  HG  SER A 132       8.189  -0.405   1.081  1.00 67.88           H  
ATOM   2024  N   PHE A 133       5.299  -0.924   3.862  1.00 72.96           N  
ATOM   2025  H   PHE A 133       5.846  -0.087   4.004  1.00 72.96           H  
ATOM   2026  CA  PHE A 133       3.858  -0.749   3.797  1.00 72.96           C  
ATOM   2027  HA  PHE A 133       3.359  -1.687   3.555  1.00 72.96           H  
ATOM   2028  C   PHE A 133       3.581   0.265   2.694  1.00 72.96           C  
ATOM   2029  CB  PHE A 133       3.340  -0.244   5.139  1.00 72.96           C  
ATOM   2030  HB2 PHE A 133       3.914   0.640   5.418  1.00 72.96           H  
ATOM   2031  HB3 PHE A 133       2.299   0.048   5.002  1.00 72.96           H  
ATOM   2032  O   PHE A 133       4.105   1.374   2.737  1.00 72.96           O  
ATOM   2033  CG  PHE A 133       3.407  -1.230   6.278  1.00 72.96           C  
ATOM   2034  CD1 PHE A 133       2.256  -1.948   6.639  1.00 72.96           C  
ATOM   2035  HD1 PHE A 133       1.341  -1.827   6.078  1.00 72.96           H  
ATOM   2036  CD2 PHE A 133       4.592  -1.374   7.024  1.00 72.96           C  
ATOM   2037  HD2 PHE A 133       5.469  -0.800   6.763  1.00 72.96           H  
ATOM   2038  CE1 PHE A 133       2.294  -2.817   7.739  1.00 72.96           C  
ATOM   2039  HE1 PHE A 133       1.407  -3.363   8.025  1.00 72.96           H  
ATOM   2040  CE2 PHE A 133       4.632  -2.267   8.106  1.00 72.96           C  
ATOM   2041  HE2 PHE A 133       5.535  -2.376   8.689  1.00 72.96           H  
ATOM   2042  CZ  PHE A 133       3.495  -3.018   8.430  1.00 72.96           C  
ATOM   2043  HZ  PHE A 133       3.527  -3.703   9.264  1.00 72.96           H  
ATOM   2044  N   HIS A 134       2.776  -0.105   1.702  1.00 72.29           N  
ATOM   2045  H   HIS A 134       2.404  -1.044   1.713  1.00 72.29           H  
ATOM   2046  CA  HIS A 134       2.493   0.770   0.556  1.00 72.29           C  
ATOM   2047  HA  HIS A 134       3.320   1.461   0.397  1.00 72.29           H  
ATOM   2048  C   HIS A 134       1.248   1.619   0.784  1.00 72.29           C  
ATOM   2049  CB  HIS A 134       2.320  -0.086  -0.703  1.00 72.29           C  
ATOM   2050  HB2 HIS A 134       1.916   0.537  -1.500  1.00 72.29           H  
ATOM   2051  HB3 HIS A 134       1.608  -0.886  -0.500  1.00 72.29           H  
ATOM   2052  O   HIS A 134       1.219   2.817   0.505  1.00 72.29           O  
ATOM   2053  CG  HIS A 134       3.602  -0.691  -1.195  1.00 72.29           C  
ATOM   2054  CD2 HIS A 134       4.134  -1.879  -0.785  1.00 72.29           C  
ATOM   2055  HD2 HIS A 134       3.727  -2.561  -0.053  1.00 72.29           H  
ATOM   2056  ND1 HIS A 134       4.453  -0.089  -2.130  1.00 72.29           N  
ATOM   2057  CE1 HIS A 134       5.508  -0.919  -2.218  1.00 72.29           C  
ATOM   2058  HE1 HIS A 134       6.380  -0.770  -2.838  1.00 72.29           H  
ATOM   2059  NE2 HIS A 134       5.339  -1.989  -1.436  1.00 72.29           N  
ATOM   2060  HE2 HIS A 134       6.014  -2.738  -1.375  1.00 72.29           H  
ATOM   2061  N   ALA A 135       0.187   0.982   1.259  1.00 77.98           N  
ATOM   2062  H   ALA A 135       0.269   0.007   1.509  1.00 77.98           H  
ATOM   2063  CA  ALA A 135      -1.088   1.627   1.493  1.00 77.98           C  
ATOM   2064  HA  ALA A 135      -0.915   2.616   1.918  1.00 77.98           H  
ATOM   2065  C   ALA A 135      -1.912   0.822   2.492  1.00 77.98           C  
ATOM   2066  CB  ALA A 135      -1.841   1.776   0.163  1.00 77.98           C  
ATOM   2067  HB1 ALA A 135      -1.260   2.378  -0.536  1.00 77.98           H  
ATOM   2068  HB2 ALA A 135      -2.793   2.275   0.344  1.00 77.98           H  
ATOM   2069  HB3 ALA A 135      -2.033   0.793  -0.269  1.00 77.98           H  
ATOM   2070  O   ALA A 135      -1.746  -0.391   2.632  1.00 77.98           O  
ATOM   2071  N   VAL A 136      -2.823   1.525   3.148  1.00 81.87           N  
ATOM   2072  H   VAL A 136      -2.853   2.520   2.980  1.00 81.87           H  
ATOM   2073  CA  VAL A 136      -3.971   0.957   3.838  1.00 81.87           C  
ATOM   2074  HA  VAL A 136      -3.905  -0.131   3.845  1.00 81.87           H  
ATOM   2075  C   VAL A 136      -5.190   1.367   3.032  1.00 81.87           C  
ATOM   2076  CB  VAL A 136      -4.050   1.436   5.294  1.00 81.87           C  
ATOM   2077  HB  VAL A 136      -4.132   2.522   5.322  1.00 81.87           H  
ATOM   2078  O   VAL A 136      -5.633   2.515   3.094  1.00 81.87           O  
ATOM   2079  CG1 VAL A 136      -5.256   0.822   6.011  1.00 81.87           C  
ATOM   2080 HG11 VAL A 136      -5.298   1.178   7.041  1.00 81.87           H  
ATOM   2081 HG12 VAL A 136      -6.179   1.117   5.511  1.00 81.87           H  
ATOM   2082 HG13 VAL A 136      -5.187  -0.266   6.000  1.00 81.87           H  
ATOM   2083  CG2 VAL A 136      -2.790   1.026   6.062  1.00 81.87           C  
ATOM   2084 HG21 VAL A 136      -2.826   1.435   7.072  1.00 81.87           H  
ATOM   2085 HG22 VAL A 136      -1.906   1.412   5.554  1.00 81.87           H  
ATOM   2086 HG23 VAL A 136      -2.724  -0.061   6.102  1.00 81.87           H  
ATOM   2087  N   ASP A 137      -5.696   0.437   2.242  1.00 82.51           N  
ATOM   2088  H   ASP A 137      -5.291  -0.488   2.280  1.00 82.51           H  
ATOM   2089  CA  ASP A 137      -7.036   0.526   1.686  1.00 82.51           C  
ATOM   2090  HA  ASP A 137      -7.232   1.537   1.330  1.00 82.51           H  
ATOM   2091  C   ASP A 137      -8.044   0.215   2.800  1.00 82.51           C  
ATOM   2092  CB  ASP A 137      -7.157  -0.426   0.487  1.00 82.51           C  
ATOM   2093  HB2 ASP A 137      -8.211  -0.642   0.309  1.00 82.51           H  
ATOM   2094  HB3 ASP A 137      -6.647  -1.364   0.710  1.00 82.51           H  
ATOM   2095  O   ASP A 137      -7.730  -0.465   3.776  1.00 82.51           O  
ATOM   2096  CG  ASP A 137      -6.554   0.153  -0.795  1.00 82.51           C  
ATOM   2097  OD1 ASP A 137      -7.292   0.871  -1.507  1.00 82.51           O  
ATOM   2098  OD2 ASP A 137      -5.377  -0.136  -1.109  1.00 82.51           O  
ATOM   2099  N   GLY A 138      -9.269   0.701   2.692  1.00 82.89           N  
ATOM   2100  H   GLY A 138      -9.494   1.346   1.948  1.00 82.89           H  
ATOM   2101  CA  GLY A 138     -10.308   0.298   3.617  1.00 82.89           C  
ATOM   2102  HA2 GLY A 138     -10.163   0.769   4.590  1.00 82.89           H  
ATOM   2103  HA3 GLY A 138     -10.217  -0.781   3.747  1.00 82.89           H  
ATOM   2104  C   GLY A 138     -11.708   0.573   3.119  1.00 82.89           C  
ATOM   2105  O   GLY A 138     -11.936   1.434   2.273  1.00 82.89           O  
ATOM   2106  N   ILE A 139     -12.645  -0.202   3.648  1.00 83.72           N  
ATOM   2107  H   ILE A 139     -12.353  -0.859   4.357  1.00 83.72           H  
ATOM   2108  CA  ILE A 139     -14.073  -0.084   3.389  1.00 83.72           C  
ATOM   2109  HA  ILE A 139     -14.257   0.786   2.758  1.00 83.72           H  
ATOM   2110  C   ILE A 139     -14.752   0.149   4.732  1.00 83.72           C  
ATOM   2111  CB  ILE A 139     -14.620  -1.323   2.648  1.00 83.72           C  
ATOM   2112  HB  ILE A 139     -14.395  -2.212   3.237  1.00 83.72           H  
ATOM   2113  O   ILE A 139     -14.587  -0.632   5.668  1.00 83.72           O  
ATOM   2114  CG1 ILE A 139     -13.955  -1.469   1.259  1.00 83.72           C  
ATOM   2115 HG12 ILE A 139     -14.231  -0.621   0.632  1.00 83.72           H  
ATOM   2116 HG13 ILE A 139     -12.871  -1.447   1.367  1.00 83.72           H  
ATOM   2117  CG2 ILE A 139     -16.148  -1.219   2.502  1.00 83.72           C  
ATOM   2118 HG21 ILE A 139     -16.536  -2.096   1.984  1.00 83.72           H  
ATOM   2119 HG22 ILE A 139     -16.410  -0.322   1.941  1.00 83.72           H  
ATOM   2120 HG23 ILE A 139     -16.628  -1.185   3.480  1.00 83.72           H  
ATOM   2121  CD1 ILE A 139     -14.319  -2.771   0.531  1.00 83.72           C  
ATOM   2122 HD11 ILE A 139     -14.205  -3.623   1.202  1.00 83.72           H  
ATOM   2123 HD12 ILE A 139     -15.345  -2.728   0.168  1.00 83.72           H  
ATOM   2124 HD13 ILE A 139     -13.657  -2.903  -0.325  1.00 83.72           H  
ATOM   2125  N   TYR A 140     -15.512   1.229   4.825  1.00 86.10           N  
ATOM   2126  H   TYR A 140     -15.620   1.810   4.006  1.00 86.10           H  
ATOM   2127  CA  TYR A 140     -16.353   1.528   5.970  1.00 86.10           C  
ATOM   2128  HA  TYR A 140     -16.097   0.871   6.802  1.00 86.10           H  
ATOM   2129  C   TYR A 140     -17.817   1.288   5.616  1.00 86.10           C  
ATOM   2130  CB  TYR A 140     -16.096   2.958   6.430  1.00 86.10           C  
ATOM   2131  HB2 TYR A 140     -16.098   3.604   5.551  1.00 86.10           H  
ATOM   2132  HB3 TYR A 140     -15.103   3.021   6.874  1.00 86.10           H  
ATOM   2133  O   TYR A 140     -18.296   1.734   4.572  1.00 86.10           O  
ATOM   2134  CG  TYR A 140     -17.121   3.459   7.420  1.00 86.10           C  
ATOM   2135  CD1 TYR A 140     -18.200   4.251   6.986  1.00 86.10           C  
ATOM   2136  HD1 TYR A 140     -18.308   4.507   5.942  1.00 86.10           H  
ATOM   2137  CD2 TYR A 140     -17.022   3.079   8.770  1.00 86.10           C  
ATOM   2138  HD2 TYR A 140     -16.208   2.448   9.095  1.00 86.10           H  
ATOM   2139  CE1 TYR A 140     -19.170   4.678   7.906  1.00 86.10           C  
ATOM   2140  HE1 TYR A 140     -20.016   5.252   7.559  1.00 86.10           H  
ATOM   2141  CE2 TYR A 140     -17.979   3.525   9.697  1.00 86.10           C  
ATOM   2142  HE2 TYR A 140     -17.871   3.263  10.740  1.00 86.10           H  
ATOM   2143  OH  TYR A 140     -20.002   4.720  10.161  1.00 86.10           O  
ATOM   2144  HH  TYR A 140     -19.917   4.258  10.998  1.00 86.10           H  
ATOM   2145  CZ  TYR A 140     -19.063   4.321   9.266  1.00 86.10           C  
ATOM   2146  N   LEU A 141     -18.519   0.600   6.512  1.00 84.53           N  
ATOM   2147  H   LEU A 141     -18.031   0.278   7.335  1.00 84.53           H  
ATOM   2148  CA  LEU A 141     -19.947   0.322   6.448  1.00 84.53           C  
ATOM   2149  HA  LEU A 141     -20.344   0.678   5.498  1.00 84.53           H  
ATOM   2150  C   LEU A 141     -20.662   1.012   7.614  1.00 84.53           C  
ATOM   2151  CB  LEU A 141     -20.172  -1.191   6.550  1.00 84.53           C  
ATOM   2152  HB2 LEU A 141     -19.566  -1.553   7.380  1.00 84.53           H  
ATOM   2153  HB3 LEU A 141     -21.216  -1.383   6.799  1.00 84.53           H  
ATOM   2154  O   LEU A 141     -20.354   0.702   8.768  1.00 84.53           O  
ATOM   2155  CG  LEU A 141     -19.815  -1.976   5.285  1.00 84.53           C  
ATOM   2156  HG  LEU A 141     -18.827  -1.690   4.923  1.00 84.53           H  
ATOM   2157  CD1 LEU A 141     -19.835  -3.468   5.584  1.00 84.53           C  
ATOM   2158 HD11 LEU A 141     -19.446  -3.619   6.591  1.00 84.53           H  
ATOM   2159 HD12 LEU A 141     -20.851  -3.861   5.568  1.00 84.53           H  
ATOM   2160 HD13 LEU A 141     -19.221  -3.994   4.853  1.00 84.53           H  
ATOM   2161  CD2 LEU A 141     -20.869  -1.755   4.213  1.00 84.53           C  
ATOM   2162 HD21 LEU A 141     -20.653  -2.390   3.353  1.00 84.53           H  
ATOM   2163 HD22 LEU A 141     -21.856  -2.024   4.590  1.00 84.53           H  
ATOM   2164 HD23 LEU A 141     -20.897  -0.707   3.913  1.00 84.53           H  
ATOM   2165  N   PRO A 142     -21.644   1.887   7.357  1.00 85.22           N  
ATOM   2166  CA  PRO A 142     -22.482   2.437   8.411  1.00 85.22           C  
ATOM   2167  HA  PRO A 142     -21.863   2.816   9.224  1.00 85.22           H  
ATOM   2168  C   PRO A 142     -23.445   1.374   8.954  1.00 85.22           C  
ATOM   2169  CB  PRO A 142     -23.221   3.606   7.761  1.00 85.22           C  
ATOM   2170  HB2 PRO A 142     -24.200   3.784   8.206  1.00 85.22           H  
ATOM   2171  HB3 PRO A 142     -22.601   4.500   7.834  1.00 85.22           H  
ATOM   2172  O   PRO A 142     -24.112   0.674   8.195  1.00 85.22           O  
ATOM   2173  CG  PRO A 142     -23.321   3.200   6.292  1.00 85.22           C  
ATOM   2174  HG2 PRO A 142     -23.398   4.067   5.636  1.00 85.22           H  
ATOM   2175  HG3 PRO A 142     -24.174   2.537   6.151  1.00 85.22           H  
ATOM   2176  CD  PRO A 142     -22.026   2.427   6.061  1.00 85.22           C  
ATOM   2177  HD2 PRO A 142     -22.196   1.642   5.325  1.00 85.22           H  
ATOM   2178  HD3 PRO A 142     -21.245   3.111   5.728  1.00 85.22           H  
ATOM   2179  N   MET A 143     -23.569   1.308  10.280  1.00 82.56           N  
ATOM   2180  H   MET A 143     -22.976   1.912  10.832  1.00 82.56           H  
ATOM   2181  CA  MET A 143     -24.521   0.442  10.998  1.00 82.56           C  
ATOM   2182  HA  MET A 143     -24.957  -0.260  10.288  1.00 82.56           H  
ATOM   2183  C   MET A 143     -25.706   1.237  11.573  1.00 82.56           C  
ATOM   2184  CB  MET A 143     -23.793  -0.389  12.068  1.00 82.56           C  
ATOM   2185  HB2 MET A 143     -24.519  -0.947  12.659  1.00 82.56           H  
ATOM   2186  HB3 MET A 143     -23.269   0.280  12.751  1.00 82.56           H  
ATOM   2187  O   MET A 143     -26.408   0.787  12.479  1.00 82.56           O  
ATOM   2188  CG  MET A 143     -22.788  -1.383  11.472  1.00 82.56           C  
ATOM   2189  HG2 MET A 143     -22.071  -0.840  10.857  1.00 82.56           H  
ATOM   2190  HG3 MET A 143     -22.236  -1.848  12.290  1.00 82.56           H  
ATOM   2191  SD  MET A 143     -23.507  -2.701  10.452  1.00 82.56           S  
ATOM   2192  CE  MET A 143     -24.446  -3.622  11.700  1.00 82.56           C  
ATOM   2193  HE1 MET A 143     -23.784  -3.917  12.514  1.00 82.56           H  
ATOM   2194  HE2 MET A 143     -25.256  -3.006  12.090  1.00 82.56           H  
ATOM   2195  HE3 MET A 143     -24.869  -4.516  11.241  1.00 82.56           H  
ATOM   2196  N   PHE A 144     -25.948   2.443  11.053  1.00 79.45           N  
ATOM   2197  H   PHE A 144     -25.364   2.759  10.292  1.00 79.45           H  
ATOM   2198  CA  PHE A 144     -27.099   3.274  11.398  1.00 79.45           C  
ATOM   2199  HA  PHE A 144     -27.818   2.630  11.905  1.00 79.45           H  
ATOM   2200  C   PHE A 144     -27.780   3.833  10.138  1.00 79.45           C  
ATOM   2201  CB  PHE A 144     -26.687   4.371  12.391  1.00 79.45           C  
ATOM   2202  HB2 PHE A 144     -27.577   4.913  12.709  1.00 79.45           H  
ATOM   2203  HB3 PHE A 144     -26.267   3.883  13.270  1.00 79.45           H  
ATOM   2204  O   PHE A 144     -27.131   3.976   9.101  1.00 79.45           O  
ATOM   2205  CG  PHE A 144     -25.671   5.367  11.872  1.00 79.45           C  
ATOM   2206  CD1 PHE A 144     -24.302   5.113  12.039  1.00 79.45           C  
ATOM   2207  HD1 PHE A 144     -23.990   4.210  12.543  1.00 79.45           H  
ATOM   2208  CD2 PHE A 144     -26.081   6.543  11.221  1.00 79.45           C  
ATOM   2209  HD2 PHE A 144     -27.133   6.755  11.100  1.00 79.45           H  
ATOM   2210  CE1 PHE A 144     -23.345   6.009  11.536  1.00 79.45           C  
ATOM   2211  HE1 PHE A 144     -22.292   5.785  11.623  1.00 79.45           H  
ATOM   2212  CE2 PHE A 144     -25.129   7.450  10.726  1.00 79.45           C  
ATOM   2213  HE2 PHE A 144     -25.447   8.343  10.208  1.00 79.45           H  
ATOM   2214  CZ  PHE A 144     -23.760   7.182  10.885  1.00 79.45           C  
ATOM   2215  HZ  PHE A 144     -23.025   7.866  10.486  1.00 79.45           H  
ATOM   2216  N   PRO A 145     -29.092   4.138  10.194  1.00 71.51           N  
ATOM   2217  CA  PRO A 145     -29.813   4.706   9.057  1.00 71.51           C  
ATOM   2218  HA  PRO A 145     -29.741   4.016   8.216  1.00 71.51           H  
ATOM   2219  C   PRO A 145     -29.254   6.072   8.657  1.00 71.51           C  
ATOM   2220  CB  PRO A 145     -31.276   4.832   9.499  1.00 71.51           C  
ATOM   2221  HB2 PRO A 145     -31.961   4.560   8.696  1.00 71.51           H  
ATOM   2222  HB3 PRO A 145     -31.483   5.846   9.840  1.00 71.51           H  
ATOM   2223  O   PRO A 145     -28.912   6.877   9.524  1.00 71.51           O  
ATOM   2224  CG  PRO A 145     -31.390   3.876  10.684  1.00 71.51           C  
ATOM   2225  HG2 PRO A 145     -31.588   2.868  10.320  1.00 71.51           H  
ATOM   2226  HG3 PRO A 145     -32.163   4.191  11.385  1.00 71.51           H  
ATOM   2227  CD  PRO A 145     -30.002   3.929  11.309  1.00 71.51           C  
ATOM   2228  HD2 PRO A 145     -29.935   4.776  11.992  1.00 71.51           H  
ATOM   2229  HD3 PRO A 145     -29.813   2.994  11.836  1.00 71.51           H  
ATOM   2230  N   ARG A 146     -29.235   6.370   7.352  1.00 71.73           N  
ATOM   2231  H   ARG A 146     -29.532   5.667   6.690  1.00 71.73           H  
ATOM   2232  CA  ARG A 146     -28.842   7.692   6.851  1.00 71.73           C  
ATOM   2233  HA  ARG A 146     -27.814   7.875   7.165  1.00 71.73           H  
ATOM   2234  C   ARG A 146     -29.725   8.770   7.488  1.00 71.73           C  
ATOM   2235  CB  ARG A 146     -28.909   7.716   5.309  1.00 71.73           C  
ATOM   2236  HB2 ARG A 146     -28.283   6.917   4.913  1.00 71.73           H  
ATOM   2237  HB3 ARG A 146     -29.938   7.541   4.993  1.00 71.73           H  
ATOM   2238  O   ARG A 146     -30.952   8.695   7.403  1.00 71.73           O  
ATOM   2239  CG  ARG A 146     -28.424   9.057   4.726  1.00 71.73           C  
ATOM   2240  HG2 ARG A 146     -29.031   9.855   5.154  1.00 71.73           H  
ATOM   2241  HG3 ARG A 146     -27.386   9.236   5.009  1.00 71.73           H  
ATOM   2242  CD  ARG A 146     -28.572   9.172   3.203  1.00 71.73           C  
ATOM   2243  HD2 ARG A 146     -28.568  10.233   2.952  1.00 71.73           H  
ATOM   2244  HD3 ARG A 146     -29.535   8.757   2.907  1.00 71.73           H  
ATOM   2245  NE  ARG A 146     -27.481   8.521   2.453  1.00 71.73           N  
ATOM   2246  HE  ARG A 146     -26.708   8.142   2.981  1.00 71.73           H  
ATOM   2247  NH1 ARG A 146     -28.343   8.885   0.346  1.00 71.73           N  
ATOM   2248 HH11 ARG A 146     -28.267   8.779  -0.655  1.00 71.73           H  
ATOM   2249 HH12 ARG A 146     -29.070   9.464   0.742  1.00 71.73           H  
ATOM   2250  NH2 ARG A 146     -26.484   7.706   0.572  1.00 71.73           N  
ATOM   2251 HH21 ARG A 146     -26.477   7.566  -0.428  1.00 71.73           H  
ATOM   2252 HH22 ARG A 146     -25.692   7.404   1.122  1.00 71.73           H  
ATOM   2253  CZ  ARG A 146     -27.435   8.385   1.137  1.00 71.73           C  
ATOM   2254  N   GLN A 147     -29.110   9.796   8.074  1.00 64.35           N  
ATOM   2255  H   GLN A 147     -28.102   9.813   8.126  1.00 64.35           H  
ATOM   2256  CA  GLN A 147     -29.849  11.004   8.422  1.00 64.35           C  
ATOM   2257  HA  GLN A 147     -30.787  10.723   8.902  1.00 64.35           H  
ATOM   2258  C   GLN A 147     -30.190  11.745   7.128  1.00 64.35           C  
ATOM   2259  CB  GLN A 147     -29.065  11.877   9.408  1.00 64.35           C  
ATOM   2260  HB2 GLN A 147     -29.567  12.842   9.481  1.00 64.35           H  
ATOM   2261  HB3 GLN A 147     -28.051  12.041   9.043  1.00 64.35           H  
ATOM   2262  O   GLN A 147     -29.305  12.138   6.371  1.00 64.35           O  
ATOM   2263  CG  GLN A 147     -29.027  11.242  10.808  1.00 64.35           C  
ATOM   2264  HG2 GLN A 147     -30.033  10.929  11.086  1.00 64.35           H  
ATOM   2265  HG3 GLN A 147     -28.380  10.364  10.800  1.00 64.35           H  
ATOM   2266  CD  GLN A 147     -28.519  12.222  11.857  1.00 64.35           C  
ATOM   2267  NE2 GLN A 147     -28.955  12.119  13.089  1.00 64.35           N  
ATOM   2268 HE21 GLN A 147     -28.613  12.840  13.708  1.00 64.35           H  
ATOM   2269 HE22 GLN A 147     -29.664  11.448  13.347  1.00 64.35           H  
ATOM   2270  OE1 GLN A 147     -27.736  13.111  11.599  1.00 64.35           O  
ATOM   2271  N   SER A 148     -31.484  11.888   6.845  1.00 54.06           N  
ATOM   2272  H   SER A 148     -32.155  11.558   7.525  1.00 54.06           H  
ATOM   2273  CA  SER A 148     -31.939  12.847   5.838  1.00 54.06           C  
ATOM   2274  HA  SER A 148     -31.406  12.681   4.901  1.00 54.06           H  
ATOM   2275  C   SER A 148     -31.606  14.243   6.365  1.00 54.06           C  
ATOM   2276  CB  SER A 148     -33.442  12.689   5.589  1.00 54.06           C  
ATOM   2277  HB2 SER A 148     -33.764  13.396   4.825  1.00 54.06           H  
ATOM   2278  HB3 SER A 148     -33.989  12.890   6.511  1.00 54.06           H  
ATOM   2279  O   SER A 148     -31.804  14.481   7.556  1.00 54.06           O  
ATOM   2280  OG  SER A 148     -33.712  11.368   5.156  1.00 54.06           O  
ATOM   2281  HG  SER A 148     -33.275  10.749   5.745  1.00 54.06           H  
ATOM   2282  N   ALA A 149     -31.092  15.136   5.517  1.00 49.50           N  
ATOM   2283  H   ALA A 149     -30.926  14.849   4.563  1.00 49.50           H  
ATOM   2284  CA  ALA A 149     -30.680  16.505   5.854  1.00 49.50           C  
ATOM   2285  HA  ALA A 149     -30.021  16.463   6.722  1.00 49.50           H  
ATOM   2286  C   ALA A 149     -31.872  17.419   6.234  1.00 49.50           C  
ATOM   2287  CB  ALA A 149     -29.864  17.046   4.668  1.00 49.50           C  
ATOM   2288  HB1 ALA A 149     -29.011  16.397   4.471  1.00 49.50           H  
ATOM   2289  HB2 ALA A 149     -30.489  17.114   3.778  1.00 49.50           H  
ATOM   2290  HB3 ALA A 149     -29.490  18.041   4.908  1.00 49.50           H  
ATOM   2291  O   ALA A 149     -32.084  18.467   5.637  1.00 49.50           O  
ATOM   2292  N   GLY A 150     -32.716  16.982   7.172  1.00 44.34           N  
ATOM   2293  H   GLY A 150     -32.479  16.116   7.634  1.00 44.34           H  
ATOM   2294  CA  GLY A 150     -34.013  17.584   7.479  1.00 44.34           C  
ATOM   2295  HA2 GLY A 150     -34.310  18.259   6.677  1.00 44.34           H  
ATOM   2296  HA3 GLY A 150     -34.757  16.789   7.536  1.00 44.34           H  
ATOM   2297  C   GLY A 150     -34.084  18.366   8.788  1.00 44.34           C  
ATOM   2298  O   GLY A 150     -35.068  19.062   8.996  1.00 44.34           O  
ATOM   2299  N   PHE A 151     -33.083  18.294   9.668  1.00 45.82           N  
ATOM   2300  H   PHE A 151     -32.260  17.753   9.446  1.00 45.82           H  
ATOM   2301  CA  PHE A 151     -33.118  19.009  10.947  1.00 45.82           C  
ATOM   2302  HA  PHE A 151     -33.743  19.898  10.853  1.00 45.82           H  
ATOM   2303  C   PHE A 151     -31.705  19.485  11.303  1.00 45.82           C  
ATOM   2304  CB  PHE A 151     -33.761  18.110  12.023  1.00 45.82           C  
ATOM   2305  HB2 PHE A 151     -33.700  18.625  12.982  1.00 45.82           H  
ATOM   2306  HB3 PHE A 151     -33.184  17.189  12.112  1.00 45.82           H  
ATOM   2307  O   PHE A 151     -30.892  18.703  11.776  1.00 45.82           O  
ATOM   2308  CG  PHE A 151     -35.222  17.765  11.756  1.00 45.82           C  
ATOM   2309  CD1 PHE A 151     -36.236  18.692  12.071  1.00 45.82           C  
ATOM   2310  HD1 PHE A 151     -35.978  19.636  12.528  1.00 45.82           H  
ATOM   2311  CD2 PHE A 151     -35.570  16.548  11.135  1.00 45.82           C  
ATOM   2312  HD2 PHE A 151     -34.797  15.840  10.877  1.00 45.82           H  
ATOM   2313  CE1 PHE A 151     -37.580  18.408  11.766  1.00 45.82           C  
ATOM   2314  HE1 PHE A 151     -38.348  19.132  11.996  1.00 45.82           H  
ATOM   2315  CE2 PHE A 151     -36.914  16.265  10.825  1.00 45.82           C  
ATOM   2316  HE2 PHE A 151     -37.173  15.338  10.335  1.00 45.82           H  
ATOM   2317  CZ  PHE A 151     -37.919  17.196  11.140  1.00 45.82           C  
ATOM   2318  HZ  PHE A 151     -38.949  16.987  10.893  1.00 45.82           H  
ATOM   2319  N   GLU A 152     -31.431  20.762  11.025  1.00 46.63           N  
ATOM   2320  H   GLU A 152     -32.180  21.300  10.612  1.00 46.63           H  
ATOM   2321  CA  GLU A 152     -30.178  21.489  11.297  1.00 46.63           C  
ATOM   2322  HA  GLU A 152     -30.340  22.512  10.958  1.00 46.63           H  
ATOM   2323  C   GLU A 152     -28.934  20.987  10.524  1.00 46.63           C  
ATOM   2324  CB  GLU A 152     -29.929  21.601  12.816  1.00 46.63           C  
ATOM   2325  HB2 GLU A 152     -29.010  22.167  12.969  1.00 46.63           H  
ATOM   2326  HB3 GLU A 152     -29.787  20.605  13.237  1.00 46.63           H  
ATOM   2327  O   GLU A 152     -28.310  19.988  10.869  1.00 46.63           O  
ATOM   2328  CG  GLU A 152     -31.074  22.317  13.560  1.00 46.63           C  
ATOM   2329  HG2 GLU A 152     -31.186  23.314  13.134  1.00 46.63           H  
ATOM   2330  HG3 GLU A 152     -32.005  21.775  13.394  1.00 46.63           H  
ATOM   2331  CD  GLU A 152     -30.851  22.435  15.079  1.00 46.63           C  
ATOM   2332  OE1 GLU A 152     -31.648  23.161  15.713  1.00 46.63           O  
ATOM   2333  OE2 GLU A 152     -29.899  21.813  15.612  1.00 46.63           O  
ATOM   2334  N   GLU A 153     -28.490  21.761   9.522  1.00 46.99           N  
ATOM   2335  H   GLU A 153     -29.052  22.557   9.255  1.00 46.99           H  
ATOM   2336  CA  GLU A 153     -27.271  21.545   8.706  1.00 46.99           C  
ATOM   2337  HA  GLU A 153     -27.392  20.647   8.101  1.00 46.99           H  
ATOM   2338  C   GLU A 153     -25.960  21.373   9.511  1.00 46.99           C  
ATOM   2339  CB  GLU A 153     -27.084  22.756   7.764  1.00 46.99           C  
ATOM   2340  HB2 GLU A 153     -27.125  23.664   8.366  1.00 46.99           H  
ATOM   2341  HB3 GLU A 153     -26.097  22.700   7.305  1.00 46.99           H  
ATOM   2342  O   GLU A 153     -24.907  21.077   8.950  1.00 46.99           O  
ATOM   2343  CG  GLU A 153     -28.110  22.840   6.623  1.00 46.99           C  
ATOM   2344  HG2 GLU A 153     -29.109  22.901   7.053  1.00 46.99           H  
ATOM   2345  HG3 GLU A 153     -28.050  21.924   6.035  1.00 46.99           H  
ATOM   2346  CD  GLU A 153     -27.882  24.064   5.713  1.00 46.99           C  
ATOM   2347  OE1 GLU A 153     -28.254  23.977   4.522  1.00 46.99           O  
ATOM   2348  OE2 GLU A 153     -27.371  25.089   6.222  1.00 46.99           O  
ATOM   2349  N   THR A 154     -25.968  21.562  10.832  1.00 50.45           N  
ATOM   2350  H   THR A 154     -26.866  21.637  11.289  1.00 50.45           H  
ATOM   2351  CA  THR A 154     -24.736  21.708  11.620  1.00 50.45           C  
ATOM   2352  HA  THR A 154     -23.948  22.019  10.934  1.00 50.45           H  
ATOM   2353  C   THR A 154     -24.197  20.419  12.243  1.00 50.45           C  
ATOM   2354  CB  THR A 154     -24.844  22.845  12.644  1.00 50.45           C  
ATOM   2355  HB  THR A 154     -23.911  22.902  13.206  1.00 50.45           H  
ATOM   2356  O   THR A 154     -23.180  20.472  12.938  1.00 50.45           O  
ATOM   2357  CG2 THR A 154     -25.063  24.198  11.965  1.00 50.45           C  
ATOM   2358 HG21 THR A 154     -24.247  24.396  11.270  1.00 50.45           H  
ATOM   2359 HG22 THR A 154     -26.005  24.207  11.415  1.00 50.45           H  
ATOM   2360 HG23 THR A 154     -25.082  24.984  12.719  1.00 50.45           H  
ATOM   2361  OG1 THR A 154     -25.897  22.629  13.554  1.00 50.45           O  
ATOM   2362  HG1 THR A 154     -26.702  23.005  13.189  1.00 50.45           H  
ATOM   2363  N   ARG A 155     -24.800  19.245  11.999  1.00 69.51           N  
ATOM   2364  H   ARG A 155     -25.637  19.253  11.433  1.00 69.51           H  
ATOM   2365  CA  ARG A 155     -24.365  17.987  12.645  1.00 69.51           C  
ATOM   2366  HA  ARG A 155     -23.327  18.101  12.957  1.00 69.51           H  
ATOM   2367  C   ARG A 155     -24.327  16.765  11.732  1.00 69.51           C  
ATOM   2368  CB  ARG A 155     -25.184  17.722  13.919  1.00 69.51           C  
ATOM   2369  HB2 ARG A 155     -26.237  17.618  13.659  1.00 69.51           H  
ATOM   2370  HB3 ARG A 155     -24.844  16.790  14.370  1.00 69.51           H  
ATOM   2371  O   ARG A 155     -24.722  15.680  12.144  1.00 69.51           O  
ATOM   2372  CG  ARG A 155     -25.017  18.829  14.961  1.00 69.51           C  
ATOM   2373  HG2 ARG A 155     -25.497  19.742  14.609  1.00 69.51           H  
ATOM   2374  HG3 ARG A 155     -23.957  19.016  15.137  1.00 69.51           H  
ATOM   2375  CD  ARG A 155     -25.671  18.393  16.266  1.00 69.51           C  
ATOM   2376  HD2 ARG A 155     -25.137  17.526  16.656  1.00 69.51           H  
ATOM   2377  HD3 ARG A 155     -26.706  18.119  16.059  1.00 69.51           H  
ATOM   2378  NE  ARG A 155     -25.645  19.488  17.246  1.00 69.51           N  
ATOM   2379  HE  ARG A 155     -25.332  20.383  16.899  1.00 69.51           H  
ATOM   2380  NH1 ARG A 155     -26.682  18.356  18.943  1.00 69.51           N  
ATOM   2381 HH11 ARG A 155     -27.167  18.366  19.829  1.00 69.51           H  
ATOM   2382 HH12 ARG A 155     -26.737  17.556  18.329  1.00 69.51           H  
ATOM   2383  NH2 ARG A 155     -26.171  20.519  19.197  1.00 69.51           N  
ATOM   2384 HH21 ARG A 155     -26.679  20.524  20.070  1.00 69.51           H  
ATOM   2385 HH22 ARG A 155     -25.905  21.397  18.776  1.00 69.51           H  
ATOM   2386  CZ  ARG A 155     -26.160  19.448  18.456  1.00 69.51           C  
ATOM   2387  N   GLU A 156     -23.812  16.899  10.513  1.00 79.31           N  
ATOM   2388  H   GLU A 156     -23.575  17.816  10.162  1.00 79.31           H  
ATOM   2389  CA  GLU A 156     -23.578  15.711   9.685  1.00 79.31           C  
ATOM   2390  HA  GLU A 156     -24.548  15.249   9.503  1.00 79.31           H  
ATOM   2391  C   GLU A 156     -22.645  14.705  10.393  1.00 79.31           C  
ATOM   2392  CB  GLU A 156     -22.982  16.056   8.323  1.00 79.31           C  
ATOM   2393  HB2 GLU A 156     -22.077  16.650   8.452  1.00 79.31           H  
ATOM   2394  HB3 GLU A 156     -22.716  15.111   7.849  1.00 79.31           H  
ATOM   2395  O   GLU A 156     -21.596  15.119  10.914  1.00 79.31           O  
ATOM   2396  CG  GLU A 156     -23.976  16.800   7.422  1.00 79.31           C  
ATOM   2397  HG2 GLU A 156     -24.099  17.817   7.793  1.00 79.31           H  
ATOM   2398  HG3 GLU A 156     -24.940  16.294   7.477  1.00 79.31           H  
ATOM   2399  CD  GLU A 156     -23.516  16.826   5.958  1.00 79.31           C  
ATOM   2400  OE1 GLU A 156     -24.323  17.272   5.119  1.00 79.31           O  
ATOM   2401  OE2 GLU A 156     -22.402  16.317   5.675  1.00 79.31           O  
ATOM   2402  N   PRO A 157     -22.985  13.399  10.400  1.00 85.86           N  
ATOM   2403  CA  PRO A 157     -22.108  12.345  10.896  1.00 85.86           C  
ATOM   2404  HA  PRO A 157     -21.900  12.519  11.952  1.00 85.86           H  
ATOM   2405  C   PRO A 157     -20.804  12.324  10.099  1.00 85.86           C  
ATOM   2406  CB  PRO A 157     -22.904  11.040  10.761  1.00 85.86           C  
ATOM   2407  HB2 PRO A 157     -22.711  10.567   9.799  1.00 85.86           H  
ATOM   2408  HB3 PRO A 157     -22.696  10.349  11.578  1.00 85.86           H  
ATOM   2409  O   PRO A 157     -20.823  12.174   8.878  1.00 85.86           O  
ATOM   2410  CG  PRO A 157     -24.355  11.511  10.801  1.00 85.86           C  
ATOM   2411  HG2 PRO A 157     -25.041  10.807  10.331  1.00 85.86           H  
ATOM   2412  HG3 PRO A 157     -24.667  11.691  11.830  1.00 85.86           H  
ATOM   2413  CD  PRO A 157     -24.288  12.839  10.061  1.00 85.86           C  
ATOM   2414  HD2 PRO A 157     -24.349  12.675   8.985  1.00 85.86           H  
ATOM   2415  HD3 PRO A 157     -25.107  13.472  10.401  1.00 85.86           H  
ATOM   2416  N   LYS A 158     -19.656  12.446  10.768  1.00 87.58           N  
ATOM   2417  H   LYS A 158     -19.708  12.543  11.772  1.00 87.58           H  
ATOM   2418  CA  LYS A 158     -18.335  12.464  10.120  1.00 87.58           C  
ATOM   2419  HA  LYS A 158     -18.454  12.274   9.054  1.00 87.58           H  
ATOM   2420  C   LYS A 158     -17.448  11.358  10.665  1.00 87.58           C  
ATOM   2421  CB  LYS A 158     -17.667  13.840  10.261  1.00 87.58           C  
ATOM   2422  HB2 LYS A 158     -17.691  14.146  11.307  1.00 87.58           H  
ATOM   2423  HB3 LYS A 158     -16.627  13.767   9.942  1.00 87.58           H  
ATOM   2424  O   LYS A 158     -17.369  11.169  11.876  1.00 87.58           O  
ATOM   2425  CG  LYS A 158     -18.361  14.913   9.416  1.00 87.58           C  
ATOM   2426  HG2 LYS A 158     -18.303  14.629   8.366  1.00 87.58           H  
ATOM   2427  HG3 LYS A 158     -19.413  14.971   9.697  1.00 87.58           H  
ATOM   2428  CD  LYS A 158     -17.723  16.296   9.603  1.00 87.58           C  
ATOM   2429  HD2 LYS A 158     -17.749  16.571  10.658  1.00 87.58           H  
ATOM   2430  HD3 LYS A 158     -16.692  16.269   9.250  1.00 87.58           H  
ATOM   2431  CE  LYS A 158     -18.543  17.298   8.780  1.00 87.58           C  
ATOM   2432  HE2 LYS A 158     -19.558  17.321   9.176  1.00 87.58           H  
ATOM   2433  HE3 LYS A 158     -18.615  16.930   7.757  1.00 87.58           H  
ATOM   2434  NZ  LYS A 158     -17.962  18.663   8.776  1.00 87.58           N  
ATOM   2435  HZ1 LYS A 158     -17.919  19.041   9.712  1.00 87.58           H  
ATOM   2436  HZ2 LYS A 158     -17.047  18.658   8.349  1.00 87.58           H  
ATOM   2437  HZ3 LYS A 158     -18.551  19.262   8.215  1.00 87.58           H  
ATOM   2438  N   LEU A 159     -16.749  10.678   9.763  1.00 88.62           N  
ATOM   2439  H   LEU A 159     -16.890  10.921   8.793  1.00 88.62           H  
ATOM   2440  CA  LEU A 159     -15.702   9.708  10.048  1.00 88.62           C  
ATOM   2441  HA  LEU A 159     -15.598   9.593  11.127  1.00 88.62           H  
ATOM   2442  C   LEU A 159     -14.388  10.234   9.479  1.00 88.62           C  
ATOM   2443  CB  LEU A 159     -16.072   8.344   9.441  1.00 88.62           C  
ATOM   2444  HB2 LEU A 159     -16.252   8.476   8.374  1.00 88.62           H  
ATOM   2445  HB3 LEU A 159     -16.995   7.985   9.896  1.00 88.62           H  
ATOM   2446  O   LEU A 159     -14.246  10.422   8.273  1.00 88.62           O  
ATOM   2447  CG  LEU A 159     -14.984   7.271   9.630  1.00 88.62           C  
ATOM   2448  HG  LEU A 159     -14.028   7.635   9.255  1.00 88.62           H  
ATOM   2449  CD1 LEU A 159     -14.822   6.874  11.101  1.00 88.62           C  
ATOM   2450 HD11 LEU A 159     -15.776   6.535  11.503  1.00 88.62           H  
ATOM   2451 HD12 LEU A 159     -14.461   7.720  11.686  1.00 88.62           H  
ATOM   2452 HD13 LEU A 159     -14.097   6.063  11.179  1.00 88.62           H  
ATOM   2453  CD2 LEU A 159     -15.357   6.031   8.831  1.00 88.62           C  
ATOM   2454 HD21 LEU A 159     -16.330   5.670   9.163  1.00 88.62           H  
ATOM   2455 HD22 LEU A 159     -15.418   6.272   7.770  1.00 88.62           H  
ATOM   2456 HD23 LEU A 159     -14.611   5.248   8.972  1.00 88.62           H  
ATOM   2457  N   LYS A 160     -13.410  10.437  10.350  1.00 90.12           N  
ATOM   2458  H   LYS A 160     -13.612  10.284  11.328  1.00 90.12           H  
ATOM   2459  CA  LYS A 160     -12.045  10.792   9.990  1.00 90.12           C  
ATOM   2460  HA  LYS A 160     -11.999  11.036   8.929  1.00 90.12           H  
ATOM   2461  C   LYS A 160     -11.136   9.605  10.241  1.00 90.12           C  
ATOM   2462  CB  LYS A 160     -11.641  12.039  10.774  1.00 90.12           C  
ATOM   2463  HB2 LYS A 160     -12.339  12.840  10.530  1.00 90.12           H  
ATOM   2464  HB3 LYS A 160     -11.711  11.836  11.842  1.00 90.12           H  
ATOM   2465  O   LYS A 160     -11.055   9.100  11.355  1.00 90.12           O  
ATOM   2466  CG  LYS A 160     -10.220  12.490  10.427  1.00 90.12           C  
ATOM   2467  HG2 LYS A 160      -9.500  11.724  10.714  1.00 90.12           H  
ATOM   2468  HG3 LYS A 160     -10.148  12.668   9.354  1.00 90.12           H  
ATOM   2469  CD  LYS A 160      -9.912  13.780  11.185  1.00 90.12           C  
ATOM   2470  HD2 LYS A 160     -10.664  14.526  10.929  1.00 90.12           H  
ATOM   2471  HD3 LYS A 160      -9.951  13.588  12.258  1.00 90.12           H  
ATOM   2472  CE  LYS A 160      -8.529  14.294  10.790  1.00 90.12           C  
ATOM   2473  HE2 LYS A 160      -8.494  14.393   9.705  1.00 90.12           H  
ATOM   2474  HE3 LYS A 160      -7.783  13.553  11.076  1.00 90.12           H  
ATOM   2475  NZ  LYS A 160      -8.264  15.599  11.438  1.00 90.12           N  
ATOM   2476  HZ1 LYS A 160      -8.366  15.522  12.439  1.00 90.12           H  
ATOM   2477  HZ2 LYS A 160      -8.941  16.275  11.113  1.00 90.12           H  
ATOM   2478  HZ3 LYS A 160      -7.344  15.940  11.197  1.00 90.12           H  
ATOM   2479  N   LEU A 161     -10.410   9.189   9.217  1.00 90.25           N  
ATOM   2480  H   LEU A 161     -10.518   9.676   8.339  1.00 90.25           H  
ATOM   2481  CA  LEU A 161      -9.404   8.138   9.296  1.00 90.25           C  
ATOM   2482  HA  LEU A 161      -9.430   7.671  10.280  1.00 90.25           H  
ATOM   2483  C   LEU A 161      -8.031   8.766   9.114  1.00 90.25           C  
ATOM   2484  CB  LEU A 161      -9.720   7.065   8.254  1.00 90.25           C  
ATOM   2485  HB2 LEU A 161      -8.887   6.367   8.170  1.00 90.25           H  
ATOM   2486  HB3 LEU A 161      -9.846   7.559   7.290  1.00 90.25           H  
ATOM   2487  O   LEU A 161      -7.855   9.694   8.321  1.00 90.25           O  
ATOM   2488  CG  LEU A 161     -11.006   6.290   8.590  1.00 90.25           C  
ATOM   2489  HG  LEU A 161     -11.747   6.946   9.047  1.00 90.25           H  
ATOM   2490  CD1 LEU A 161     -11.593   5.747   7.305  1.00 90.25           C  
ATOM   2491 HD11 LEU A 161     -12.358   4.998   7.511  1.00 90.25           H  
ATOM   2492 HD12 LEU A 161     -12.040   6.566   6.741  1.00 90.25           H  
ATOM   2493 HD13 LEU A 161     -10.788   5.320   6.707  1.00 90.25           H  
ATOM   2494  CD2 LEU A 161     -10.715   5.142   9.551  1.00 90.25           C  
ATOM   2495 HD21 LEU A 161     -11.654   4.673   9.844  1.00 90.25           H  
ATOM   2496 HD22 LEU A 161     -10.083   4.399   9.065  1.00 90.25           H  
ATOM   2497 HD23 LEU A 161     -10.208   5.524  10.437  1.00 90.25           H  
ATOM   2498  N   SER A 162      -7.053   8.308   9.888  1.00 89.18           N  
ATOM   2499  H   SER A 162      -7.253   7.553  10.529  1.00 89.18           H  
ATOM   2500  CA  SER A 162      -5.706   8.865   9.842  1.00 89.18           C  
ATOM   2501  HA  SER A 162      -5.537   9.230   8.829  1.00 89.18           H  
ATOM   2502  C   SER A 162      -4.618   7.840  10.108  1.00 89.18           C  
ATOM   2503  CB  SER A 162      -5.563  10.066  10.787  1.00 89.18           C  
ATOM   2504  HB2 SER A 162      -4.542  10.441  10.720  1.00 89.18           H  
ATOM   2505  HB3 SER A 162      -6.244  10.851  10.459  1.00 89.18           H  
ATOM   2506  O   SER A 162      -4.754   6.970  10.969  1.00 89.18           O  
ATOM   2507  OG  SER A 162      -5.851   9.747  12.140  1.00 89.18           O  
ATOM   2508  HG  SER A 162      -6.582   9.125  12.119  1.00 89.18           H  
ATOM   2509  N   LEU A 163      -3.509   8.024   9.397  1.00 86.39           N  
ATOM   2510  H   LEU A 163      -3.510   8.782   8.729  1.00 86.39           H  
ATOM   2511  CA  LEU A 163      -2.212   7.447   9.707  1.00 86.39           C  
ATOM   2512  HA  LEU A 163      -2.337   6.544  10.305  1.00 86.39           H  
ATOM   2513  C   LEU A 163      -1.418   8.455  10.527  1.00 86.39           C  
ATOM   2514  CB  LEU A 163      -1.471   7.119   8.404  1.00 86.39           C  
ATOM   2515  HB2 LEU A 163      -1.486   8.002   7.765  1.00 86.39           H  
ATOM   2516  HB3 LEU A 163      -0.430   6.898   8.639  1.00 86.39           H  
ATOM   2517  O   LEU A 163      -1.278   9.612  10.125  1.00 86.39           O  
ATOM   2518  CG  LEU A 163      -2.048   5.935   7.620  1.00 86.39           C  
ATOM   2519  HG  LEU A 163      -3.113   6.084   7.444  1.00 86.39           H  
ATOM   2520  CD1 LEU A 163      -1.334   5.858   6.275  1.00 86.39           C  
ATOM   2521 HD11 LEU A 163      -1.684   4.996   5.707  1.00 86.39           H  
ATOM   2522 HD12 LEU A 163      -0.256   5.800   6.426  1.00 86.39           H  
ATOM   2523 HD13 LEU A 163      -1.532   6.756   5.691  1.00 86.39           H  
ATOM   2524  CD2 LEU A 163      -1.849   4.631   8.387  1.00 86.39           C  
ATOM   2525 HD21 LEU A 163      -2.388   4.681   9.333  1.00 86.39           H  
ATOM   2526 HD22 LEU A 163      -2.240   3.801   7.798  1.00 86.39           H  
ATOM   2527 HD23 LEU A 163      -0.791   4.468   8.592  1.00 86.39           H  
ATOM   2528  N   ARG A 164      -0.894   8.028  11.674  1.00 86.37           N  
ATOM   2529  H   ARG A 164      -1.050   7.068  11.946  1.00 86.37           H  
ATOM   2530  CA  ARG A 164      -0.071   8.879  12.539  1.00 86.37           C  
ATOM   2531  HA  ARG A 164       0.259   9.757  11.983  1.00 86.37           H  
ATOM   2532  C   ARG A 164       1.187   8.155  12.973  1.00 86.37           C  
ATOM   2533  CB  ARG A 164      -0.864   9.354  13.765  1.00 86.37           C  
ATOM   2534  HB2 ARG A 164      -1.176   8.491  14.352  1.00 86.37           H  
ATOM   2535  HB3 ARG A 164      -0.201   9.965  14.377  1.00 86.37           H  
ATOM   2536  O   ARG A 164       1.108   7.003  13.390  1.00 86.37           O  
ATOM   2537  CG  ARG A 164      -2.098  10.187  13.389  1.00 86.37           C  
ATOM   2538  HG2 ARG A 164      -2.853   9.540  12.944  1.00 86.37           H  
ATOM   2539  HG3 ARG A 164      -1.812  10.952  12.667  1.00 86.37           H  
ATOM   2540  CD  ARG A 164      -2.672  10.874  14.631  1.00 86.37           C  
ATOM   2541  HD2 ARG A 164      -1.949  11.616  14.969  1.00 86.37           H  
ATOM   2542  HD3 ARG A 164      -2.806  10.132  15.419  1.00 86.37           H  
ATOM   2543  NE  ARG A 164      -3.969  11.523  14.353  1.00 86.37           N  
ATOM   2544  HE  ARG A 164      -4.469  11.208  13.535  1.00 86.37           H  
ATOM   2545  NH1 ARG A 164      -4.049  12.848  16.235  1.00 86.37           N  
ATOM   2546 HH11 ARG A 164      -4.550  13.522  16.795  1.00 86.37           H  
ATOM   2547 HH12 ARG A 164      -3.095  12.592  16.450  1.00 86.37           H  
ATOM   2548  NH2 ARG A 164      -5.776  12.828  14.831  1.00 86.37           N  
ATOM   2549 HH21 ARG A 164      -6.278  12.395  14.070  1.00 86.37           H  
ATOM   2550 HH22 ARG A 164      -6.313  13.374  15.490  1.00 86.37           H  
ATOM   2551  CZ  ARG A 164      -4.585  12.398  15.133  1.00 86.37           C  
ATOM   2552  N   ASP A 165       2.307   8.862  12.955  1.00 85.04           N  
ATOM   2553  H   ASP A 165       2.280   9.817  12.627  1.00 85.04           H  
ATOM   2554  CA  ASP A 165       3.514   8.433  13.647  1.00 85.04           C  
ATOM   2555  HA  ASP A 165       3.543   7.344  13.672  1.00 85.04           H  
ATOM   2556  C   ASP A 165       3.481   8.943  15.095  1.00 85.04           C  
ATOM   2557  CB  ASP A 165       4.766   8.895  12.889  1.00 85.04           C  
ATOM   2558  HB2 ASP A 165       4.840   9.981  12.939  1.00 85.04           H  
ATOM   2559  HB3 ASP A 165       4.676   8.603  11.843  1.00 85.04           H  
ATOM   2560  O   ASP A 165       3.431  10.152  15.355  1.00 85.04           O  
ATOM   2561  CG  ASP A 165       6.042   8.270  13.466  1.00 85.04           C  
ATOM   2562  OD1 ASP A 165       5.970   7.610  14.530  1.00 85.04           O  
ATOM   2563  OD2 ASP A 165       7.117   8.454  12.874  1.00 85.04           O  
ATOM   2564  N   VAL A 166       3.467   8.008  16.047  1.00 82.68           N  
ATOM   2565  H   VAL A 166       3.530   7.045  15.750  1.00 82.68           H  
ATOM   2566  CA  VAL A 166       3.506   8.297  17.486  1.00 82.68           C  
ATOM   2567  HA  VAL A 166       3.332   9.367  17.607  1.00 82.68           H  
ATOM   2568  C   VAL A 166       4.873   8.072  18.127  1.00 82.68           C  
ATOM   2569  CB  VAL A 166       2.392   7.592  18.279  1.00 82.68           C  
ATOM   2570  HB  VAL A 166       2.397   8.014  19.284  1.00 82.68           H  
ATOM   2571  O   VAL A 166       4.961   8.103  19.353  1.00 82.68           O  
ATOM   2572  CG1 VAL A 166       1.003   7.889  17.701  1.00 82.68           C  
ATOM   2573 HG11 VAL A 166       0.233   7.540  18.390  1.00 82.68           H  
ATOM   2574 HG12 VAL A 166       0.883   7.391  16.739  1.00 82.68           H  
ATOM   2575 HG13 VAL A 166       0.893   8.963  17.553  1.00 82.68           H  
ATOM   2576  CG2 VAL A 166       2.580   6.076  18.426  1.00 82.68           C  
ATOM   2577 HG21 VAL A 166       2.061   5.746  19.325  1.00 82.68           H  
ATOM   2578 HG22 VAL A 166       3.633   5.820  18.541  1.00 82.68           H  
ATOM   2579 HG23 VAL A 166       2.178   5.557  17.556  1.00 82.68           H  
ATOM   2580  N   SER A 167       5.926   7.845  17.338  1.00 79.55           N  
ATOM   2581  H   SER A 167       5.799   7.816  16.337  1.00 79.55           H  
ATOM   2582  CA  SER A 167       7.304   7.737  17.845  1.00 79.55           C  
ATOM   2583  HA  SER A 167       7.353   6.932  18.579  1.00 79.55           H  
ATOM   2584  C   SER A 167       7.766   9.026  18.533  1.00 79.55           C  
ATOM   2585  CB  SER A 167       8.263   7.408  16.695  1.00 79.55           C  
ATOM   2586  HB2 SER A 167       9.266   7.271  17.099  1.00 79.55           H  
ATOM   2587  HB3 SER A 167       7.956   6.484  16.205  1.00 79.55           H  
ATOM   2588  O   SER A 167       8.595   9.000  19.442  1.00 79.55           O  
ATOM   2589  OG  SER A 167       8.290   8.450  15.741  1.00 79.55           O  
ATOM   2590  HG  SER A 167       7.717   8.216  15.007  1.00 79.55           H  
ATOM   2591  N   LEU A 168       7.192  10.158  18.124  1.00 71.19           N  
ATOM   2592  H   LEU A 168       6.564  10.081  17.337  1.00 71.19           H  
ATOM   2593  CA  LEU A 168       7.434  11.475  18.691  1.00 71.19           C  
ATOM   2594  HA  LEU A 168       8.456  11.502  19.068  1.00 71.19           H  
ATOM   2595  C   LEU A 168       6.505  11.751  19.886  1.00 71.19           C  
ATOM   2596  CB  LEU A 168       7.296  12.523  17.570  1.00 71.19           C  
ATOM   2597  HB2 LEU A 168       7.514  13.507  17.985  1.00 71.19           H  
ATOM   2598  HB3 LEU A 168       6.262  12.523  17.224  1.00 71.19           H  
ATOM   2599  O   LEU A 168       5.389  11.230  19.976  1.00 71.19           O  
ATOM   2600  CG  LEU A 168       8.217  12.294  16.350  1.00 71.19           C  
ATOM   2601  HG  LEU A 168       8.005  11.322  15.904  1.00 71.19           H  
ATOM   2602  CD1 LEU A 168       7.955  13.360  15.289  1.00 71.19           C  
ATOM   2603 HD11 LEU A 168       6.920  13.292  14.952  1.00 71.19           H  
ATOM   2604 HD12 LEU A 168       8.141  14.358  15.686  1.00 71.19           H  
ATOM   2605 HD13 LEU A 168       8.596  13.184  14.426  1.00 71.19           H  
ATOM   2606  CD2 LEU A 168       9.698  12.356  16.732  1.00 71.19           C  
ATOM   2607 HD21 LEU A 168      10.303  12.250  15.832  1.00 71.19           H  
ATOM   2608 HD22 LEU A 168       9.944  11.524  17.392  1.00 71.19           H  
ATOM   2609 HD23 LEU A 168       9.929  13.305  17.216  1.00 71.19           H  
ATOM   2610  N   CYS A 169       6.947  12.628  20.797  1.00 63.37           N  
ATOM   2611  H   CYS A 169       7.898  12.959  20.719  1.00 63.37           H  
ATOM   2612  CA  CYS A 169       6.151  13.078  21.945  1.00 63.37           C  
ATOM   2613  HA  CYS A 169       6.071  12.240  22.637  1.00 63.37           H  
ATOM   2614  C   CYS A 169       4.740  13.524  21.511  1.00 63.37           C  
ATOM   2615  CB  CYS A 169       6.864  14.246  22.647  1.00 63.37           C  
ATOM   2616  HB2 CYS A 169       6.970  15.083  21.957  1.00 63.37           H  
ATOM   2617  HB3 CYS A 169       6.275  14.571  23.506  1.00 63.37           H  
ATOM   2618  O   CYS A 169       4.595  14.034  20.402  1.00 63.37           O  
ATOM   2619  SG  CYS A 169       8.500  13.727  23.230  1.00 63.37           S  
ATOM   2620  HG  CYS A 169       8.775  14.787  23.995  1.00 63.37           H  
ATOM   2621  N   PRO A 170       3.701  13.435  22.368  1.00 60.03           N  
ATOM   2622  CA  PRO A 170       2.324  13.805  22.015  1.00 60.03           C  
ATOM   2623  HA  PRO A 170       1.916  13.028  21.369  1.00 60.03           H  
ATOM   2624  C   PRO A 170       2.171  15.156  21.297  1.00 60.03           C  
ATOM   2625  CB  PRO A 170       1.552  13.780  23.336  1.00 60.03           C  
ATOM   2626  HB2 PRO A 170       0.504  13.523  23.186  1.00 60.03           H  
ATOM   2627  HB3 PRO A 170       1.642  14.739  23.845  1.00 60.03           H  
ATOM   2628  O   PRO A 170       1.374  15.261  20.371  1.00 60.03           O  
ATOM   2629  CG  PRO A 170       2.289  12.710  24.140  1.00 60.03           C  
ATOM   2630  HG2 PRO A 170       2.160  12.849  25.213  1.00 60.03           H  
ATOM   2631  HG3 PRO A 170       1.943  11.722  23.837  1.00 60.03           H  
ATOM   2632  CD  PRO A 170       3.746  12.893  23.718  1.00 60.03           C  
ATOM   2633  HD2 PRO A 170       4.235  13.605  24.383  1.00 60.03           H  
ATOM   2634  HD3 PRO A 170       4.261  11.932  23.751  1.00 60.03           H  
ATOM   2635  N   GLN A 171       2.980  16.149  21.677  1.00 59.66           N  
ATOM   2636  H   GLN A 171       3.611  15.966  22.444  1.00 59.66           H  
ATOM   2637  CA  GLN A 171       3.022  17.497  21.092  1.00 59.66           C  
ATOM   2638  HA  GLN A 171       2.010  17.895  21.008  1.00 59.66           H  
ATOM   2639  C   GLN A 171       3.660  17.557  19.690  1.00 59.66           C  
ATOM   2640  CB  GLN A 171       3.836  18.383  22.048  1.00 59.66           C  
ATOM   2641  HB2 GLN A 171       4.810  17.912  22.177  1.00 59.66           H  
ATOM   2642  HB3 GLN A 171       3.996  19.361  21.593  1.00 59.66           H  
ATOM   2643  O   GLN A 171       3.442  18.516  18.961  1.00 59.66           O  
ATOM   2644  CG  GLN A 171       3.161  18.593  23.420  1.00 59.66           C  
ATOM   2645  HG2 GLN A 171       2.656  17.683  23.743  1.00 59.66           H  
ATOM   2646  HG3 GLN A 171       2.407  19.375  23.327  1.00 59.66           H  
ATOM   2647  CD  GLN A 171       4.146  18.973  24.524  1.00 59.66           C  
ATOM   2648  NE2 GLN A 171       3.669  19.338  25.692  1.00 59.66           N  
ATOM   2649 HE21 GLN A 171       2.677  19.458  25.845  1.00 59.66           H  
ATOM   2650 HE22 GLN A 171       4.354  19.601  26.385  1.00 59.66           H  
ATOM   2651  OE1 GLN A 171       5.354  18.895  24.381  1.00 59.66           O  
ATOM   2652  N   LYS A 172       4.457  16.549  19.319  1.00 58.67           N  
ATOM   2653  H   LYS A 172       4.535  15.771  19.958  1.00 58.67           H  
ATOM   2654  CA  LYS A 172       5.204  16.435  18.055  1.00 58.67           C  
ATOM   2655  HA  LYS A 172       5.056  17.338  17.464  1.00 58.67           H  
ATOM   2656  C   LYS A 172       4.719  15.286  17.162  1.00 58.67           C  
ATOM   2657  CB  LYS A 172       6.708  16.278  18.349  1.00 58.67           C  
ATOM   2658  HB2 LYS A 172       6.853  15.446  19.039  1.00 58.67           H  
ATOM   2659  HB3 LYS A 172       7.224  16.043  17.418  1.00 58.67           H  
ATOM   2660  O   LYS A 172       5.348  15.023  16.144  1.00 58.67           O  
ATOM   2661  CG  LYS A 172       7.364  17.535  18.931  1.00 58.67           C  
ATOM   2662  HG2 LYS A 172       6.977  17.722  19.933  1.00 58.67           H  
ATOM   2663  HG3 LYS A 172       7.132  18.389  18.295  1.00 58.67           H  
ATOM   2664  CD  LYS A 172       8.888  17.347  18.989  1.00 58.67           C  
ATOM   2665  HD2 LYS A 172       9.124  16.502  19.635  1.00 58.67           H  
ATOM   2666  HD3 LYS A 172       9.256  17.141  17.984  1.00 58.67           H  
ATOM   2667  CE  LYS A 172       9.565  18.614  19.525  1.00 58.67           C  
ATOM   2668  HE2 LYS A 172       9.212  18.798  20.540  1.00 58.67           H  
ATOM   2669  HE3 LYS A 172       9.253  19.458  18.909  1.00 58.67           H  
ATOM   2670  NZ  LYS A 172      11.047  18.498  19.506  1.00 58.67           N  
ATOM   2671  HZ1 LYS A 172      11.378  18.350  18.564  1.00 58.67           H  
ATOM   2672  HZ2 LYS A 172      11.471  19.347  19.853  1.00 58.67           H  
ATOM   2673  HZ3 LYS A 172      11.357  17.729  20.082  1.00 58.67           H  
ATOM   2674  N   ARG A 173       3.649  14.571  17.535  1.00 64.39           N  
ATOM   2675  H   ARG A 173       3.175  14.849  18.383  1.00 64.39           H  
ATOM   2676  CA  ARG A 173       3.107  13.458  16.734  1.00 64.39           C  
ATOM   2677  HA  ARG A 173       3.842  12.655  16.680  1.00 64.39           H  
ATOM   2678  C   ARG A 173       2.834  13.926  15.311  1.00 64.39           C  
ATOM   2679  CB  ARG A 173       1.810  12.917  17.340  1.00 64.39           C  
ATOM   2680  HB2 ARG A 173       1.136  13.747  17.552  1.00 64.39           H  
ATOM   2681  HB3 ARG A 173       1.333  12.257  16.615  1.00 64.39           H  
ATOM   2682  O   ARG A 173       2.100  14.892  15.111  1.00 64.39           O  
ATOM   2683  CG  ARG A 173       2.073  12.119  18.615  1.00 64.39           C  
ATOM   2684  HG2 ARG A 173       2.599  12.745  19.335  1.00 64.39           H  
ATOM   2685  HG3 ARG A 173       2.697  11.256  18.382  1.00 64.39           H  
ATOM   2686  CD  ARG A 173       0.738  11.657  19.204  1.00 64.39           C  
ATOM   2687  HD2 ARG A 173       0.153  12.540  19.461  1.00 64.39           H  
ATOM   2688  HD3 ARG A 173       0.203  11.081  18.450  1.00 64.39           H  
ATOM   2689  NE  ARG A 173       0.939  10.826  20.403  1.00 64.39           N  
ATOM   2690  HE  ARG A 173       1.890  10.546  20.595  1.00 64.39           H  
ATOM   2691  NH1 ARG A 173      -1.267  10.682  21.030  1.00 64.39           N  
ATOM   2692 HH11 ARG A 173      -1.519  11.236  20.224  1.00 64.39           H  
ATOM   2693 HH12 ARG A 173      -1.975  10.369  21.679  1.00 64.39           H  
ATOM   2694  NH2 ARG A 173       0.308   9.734  22.295  1.00 64.39           N  
ATOM   2695 HH21 ARG A 173       1.272   9.485  22.463  1.00 64.39           H  
ATOM   2696 HH22 ARG A 173      -0.407   9.430  22.941  1.00 64.39           H  
ATOM   2697  CZ  ARG A 173      -0.005  10.418  21.233  1.00 64.39           C  
ATOM   2698  N   GLN A 174       3.383  13.215  14.336  1.00 78.70           N  
ATOM   2699  H   GLN A 174       3.917  12.388  14.563  1.00 78.70           H  
ATOM   2700  CA  GLN A 174       3.228  13.579  12.937  1.00 78.70           C  
ATOM   2701  HA  GLN A 174       3.097  14.659  12.872  1.00 78.70           H  
ATOM   2702  C   GLN A 174       1.977  12.904  12.368  1.00 78.70           C  
ATOM   2703  CB  GLN A 174       4.515  13.241  12.177  1.00 78.70           C  
ATOM   2704  HB2 GLN A 174       4.630  12.160  12.107  1.00 78.70           H  
ATOM   2705  HB3 GLN A 174       5.363  13.646  12.730  1.00 78.70           H  
ATOM   2706  O   GLN A 174       1.851  11.678  12.367  1.00 78.70           O  
ATOM   2707  CG  GLN A 174       4.522  13.849  10.766  1.00 78.70           C  
ATOM   2708  HG2 GLN A 174       4.358  14.925  10.835  1.00 78.70           H  
ATOM   2709  HG3 GLN A 174       3.714  13.417  10.175  1.00 78.70           H  
ATOM   2710  CD  GLN A 174       5.838  13.613  10.033  1.00 78.70           C  
ATOM   2711  NE2 GLN A 174       5.976  14.108   8.824  1.00 78.70           N  
ATOM   2712 HE21 GLN A 174       5.214  14.581   8.358  1.00 78.70           H  
ATOM   2713 HE22 GLN A 174       6.850  13.897   8.364  1.00 78.70           H  
ATOM   2714  OE1 GLN A 174       6.767  13.000  10.523  1.00 78.70           O  
ATOM   2715  N   LEU A 175       1.031  13.710  11.887  1.00 84.08           N  
ATOM   2716  H   LEU A 175       1.198  14.705  11.913  1.00 84.08           H  
ATOM   2717  CA  LEU A 175      -0.040  13.228  11.021  1.00 84.08           C  
ATOM   2718  HA  LEU A 175      -0.460  12.314  11.442  1.00 84.08           H  
ATOM   2719  C   LEU A 175       0.577  12.906   9.656  1.00 84.08           C  
ATOM   2720  CB  LEU A 175      -1.130  14.311  10.930  1.00 84.08           C  
ATOM   2721  HB2 LEU A 175      -1.473  14.553  11.936  1.00 84.08           H  
ATOM   2722  HB3 LEU A 175      -0.686  15.210  10.504  1.00 84.08           H  
ATOM   2723  O   LEU A 175       1.125  13.801   9.021  1.00 84.08           O  
ATOM   2724  CG  LEU A 175      -2.342  13.915  10.068  1.00 84.08           C  
ATOM   2725  HG  LEU A 175      -2.019  13.635   9.065  1.00 84.08           H  
ATOM   2726  CD1 LEU A 175      -3.105  12.747  10.694  1.00 84.08           C  
ATOM   2727 HD11 LEU A 175      -3.315  12.953  11.744  1.00 84.08           H  
ATOM   2728 HD12 LEU A 175      -2.515  11.836  10.595  1.00 84.08           H  
ATOM   2729 HD13 LEU A 175      -4.042  12.595  10.159  1.00 84.08           H  
ATOM   2730  CD2 LEU A 175      -3.302  15.099   9.957  1.00 84.08           C  
ATOM   2731 HD21 LEU A 175      -3.655  15.399  10.943  1.00 84.08           H  
ATOM   2732 HD22 LEU A 175      -4.146  14.831   9.321  1.00 84.08           H  
ATOM   2733 HD23 LEU A 175      -2.784  15.937   9.491  1.00 84.08           H  
ATOM   2734  N   LEU A 176       0.512  11.644   9.232  1.00 81.57           N  
ATOM   2735  H   LEU A 176       0.030  10.958   9.794  1.00 81.57           H  
ATOM   2736  CA  LEU A 176       1.076  11.212   7.951  1.00 81.57           C  
ATOM   2737  HA  LEU A 176       1.954  11.814   7.715  1.00 81.57           H  
ATOM   2738  C   LEU A 176       0.077  11.444   6.823  1.00 81.57           C  
ATOM   2739  CB  LEU A 176       1.499   9.733   8.015  1.00 81.57           C  
ATOM   2740  HB2 LEU A 176       1.906   9.460   7.041  1.00 81.57           H  
ATOM   2741  HB3 LEU A 176       0.615   9.118   8.187  1.00 81.57           H  
ATOM   2742  O   LEU A 176       0.372  12.135   5.857  1.00 81.57           O  
ATOM   2743  CG  LEU A 176       2.539   9.387   9.092  1.00 81.57           C  
ATOM   2744  HG  LEU A 176       2.119   9.581  10.078  1.00 81.57           H  
ATOM   2745  CD1 LEU A 176       2.868   7.898   8.995  1.00 81.57           C  
ATOM   2746 HD11 LEU A 176       3.621   7.647   9.742  1.00 81.57           H  
ATOM   2747 HD12 LEU A 176       1.974   7.302   9.177  1.00 81.57           H  
ATOM   2748 HD13 LEU A 176       3.269   7.666   8.008  1.00 81.57           H  
ATOM   2749  CD2 LEU A 176       3.830  10.190   8.938  1.00 81.57           C  
ATOM   2750 HD21 LEU A 176       4.253  10.045   7.944  1.00 81.57           H  
ATOM   2751 HD22 LEU A 176       3.637  11.251   9.095  1.00 81.57           H  
ATOM   2752 HD23 LEU A 176       4.560   9.867   9.680  1.00 81.57           H  
ATOM   2753  N   GLN A 177      -1.124  10.885   6.970  1.00 85.28           N  
ATOM   2754  H   GLN A 177      -1.306  10.369   7.819  1.00 85.28           H  
ATOM   2755  CA  GLN A 177      -2.232  11.076   6.040  1.00 85.28           C  
ATOM   2756  HA  GLN A 177      -2.138  12.056   5.571  1.00 85.28           H  
ATOM   2757  C   GLN A 177      -3.557  11.047   6.783  1.00 85.28           C  
ATOM   2758  CB  GLN A 177      -2.247  10.007   4.937  1.00 85.28           C  
ATOM   2759  HB2 GLN A 177      -2.256   9.008   5.374  1.00 85.28           H  
ATOM   2760  HB3 GLN A 177      -3.168  10.141   4.371  1.00 85.28           H  
ATOM   2761  O   GLN A 177      -3.685  10.428   7.845  1.00 85.28           O  
ATOM   2762  CG  GLN A 177      -1.067  10.141   3.964  1.00 85.28           C  
ATOM   2763  HG2 GLN A 177      -0.176   9.687   4.398  1.00 85.28           H  
ATOM   2764  HG3 GLN A 177      -0.867  11.199   3.791  1.00 85.28           H  
ATOM   2765  CD  GLN A 177      -1.333   9.517   2.602  1.00 85.28           C  
ATOM   2766  NE2 GLN A 177      -0.457   9.761   1.654  1.00 85.28           N  
ATOM   2767 HE21 GLN A 177       0.341  10.346   1.857  1.00 85.28           H  
ATOM   2768 HE22 GLN A 177      -0.740   9.578   0.701  1.00 85.28           H  
ATOM   2769  OE1 GLN A 177      -2.341   8.869   2.355  1.00 85.28           O  
ATOM   2770  N   THR A 178      -4.564  11.696   6.210  1.00 88.14           N  
ATOM   2771  H   THR A 178      -4.421  12.168   5.329  1.00 88.14           H  
ATOM   2772  CA  THR A 178      -5.924  11.653   6.731  1.00 88.14           C  
ATOM   2773  HA  THR A 178      -6.056  10.678   7.199  1.00 88.14           H  
ATOM   2774  C   THR A 178      -6.942  11.759   5.613  1.00 88.14           C  
ATOM   2775  CB  THR A 178      -6.133  12.741   7.794  1.00 88.14           C  
ATOM   2776  HB  THR A 178      -5.289  12.684   8.482  1.00 88.14           H  
ATOM   2777  O   THR A 178      -6.712  12.435   4.615  1.00 88.14           O  
ATOM   2778  CG2 THR A 178      -6.186  14.168   7.245  1.00 88.14           C  
ATOM   2779 HG21 THR A 178      -5.289  14.380   6.664  1.00 88.14           H  
ATOM   2780 HG22 THR A 178      -7.060  14.298   6.607  1.00 88.14           H  
ATOM   2781 HG23 THR A 178      -6.250  14.878   8.069  1.00 88.14           H  
ATOM   2782  OG1 THR A 178      -7.300  12.512   8.556  1.00 88.14           O  
ATOM   2783  HG1 THR A 178      -7.573  11.600   8.428  1.00 88.14           H  
ATOM   2784  N   VAL A 179      -8.084  11.113   5.808  1.00 87.04           N  
ATOM   2785  H   VAL A 179      -8.198  10.559   6.644  1.00 87.04           H  
ATOM   2786  CA  VAL A 179      -9.263  11.260   4.962  1.00 87.04           C  
ATOM   2787  HA  VAL A 179      -9.145  12.149   4.342  1.00 87.04           H  
ATOM   2788  C   VAL A 179     -10.473  11.479   5.865  1.00 87.04           C  
ATOM   2789  CB  VAL A 179      -9.397  10.052   4.017  1.00 87.04           C  
ATOM   2790  HB  VAL A 179      -8.427   9.886   3.549  1.00 87.04           H  
ATOM   2791  O   VAL A 179     -10.567  10.867   6.931  1.00 87.04           O  
ATOM   2792  CG1 VAL A 179      -9.775   8.763   4.750  1.00 87.04           C  
ATOM   2793 HG11 VAL A 179     -10.787   8.826   5.152  1.00 87.04           H  
ATOM   2794 HG12 VAL A 179      -9.064   8.584   5.556  1.00 87.04           H  
ATOM   2795 HG13 VAL A 179      -9.720   7.923   4.058  1.00 87.04           H  
ATOM   2796  CG2 VAL A 179     -10.388  10.346   2.892  1.00 87.04           C  
ATOM   2797 HG21 VAL A 179     -10.487   9.472   2.248  1.00 87.04           H  
ATOM   2798 HG22 VAL A 179     -10.022  11.177   2.290  1.00 87.04           H  
ATOM   2799 HG23 VAL A 179     -11.364  10.611   3.299  1.00 87.04           H  
ATOM   2800  N   SER A 180     -11.372  12.373   5.461  1.00 87.86           N  
ATOM   2801  H   SER A 180     -11.263  12.796   4.550  1.00 87.86           H  
ATOM   2802  CA  SER A 180     -12.606  12.684   6.189  1.00 87.86           C  
ATOM   2803  HA  SER A 180     -12.691  12.045   7.068  1.00 87.86           H  
ATOM   2804  C   SER A 180     -13.804  12.414   5.290  1.00 87.86           C  
ATOM   2805  CB  SER A 180     -12.623  14.134   6.669  1.00 87.86           C  
ATOM   2806  HB2 SER A 180     -13.588  14.349   7.128  1.00 87.86           H  
ATOM   2807  HB3 SER A 180     -12.489  14.796   5.813  1.00 87.86           H  
ATOM   2808  O   SER A 180     -13.825  12.836   4.136  1.00 87.86           O  
ATOM   2809  OG  SER A 180     -11.597  14.371   7.620  1.00 87.86           O  
ATOM   2810  HG  SER A 180     -11.184  15.204   7.381  1.00 87.86           H  
ATOM   2811  N   LEU A 181     -14.778  11.689   5.829  1.00 85.89           N  
ATOM   2812  H   LEU A 181     -14.668  11.402   6.791  1.00 85.89           H  
ATOM   2813  CA  LEU A 181     -15.892  11.064   5.120  1.00 85.89           C  
ATOM   2814  HA  LEU A 181     -15.966  11.456   4.106  1.00 85.89           H  
ATOM   2815  C   LEU A 181     -17.187  11.372   5.880  1.00 85.89           C  
ATOM   2816  CB  LEU A 181     -15.664   9.529   5.079  1.00 85.89           C  
ATOM   2817  HB2 LEU A 181     -15.898   9.129   6.065  1.00 85.89           H  
ATOM   2818  HB3 LEU A 181     -16.366   9.084   4.374  1.00 85.89           H  
ATOM   2819  O   LEU A 181     -17.159  11.481   7.108  1.00 85.89           O  
ATOM   2820  CG  LEU A 181     -14.229   9.073   4.741  1.00 85.89           C  
ATOM   2821  HG  LEU A 181     -13.506   9.545   5.407  1.00 85.89           H  
ATOM   2822  CD1 LEU A 181     -13.983   7.573   4.816  1.00 85.89           C  
ATOM   2823 HD11 LEU A 181     -14.412   7.167   5.732  1.00 85.89           H  
ATOM   2824 HD12 LEU A 181     -14.395   7.062   3.946  1.00 85.89           H  
ATOM   2825 HD13 LEU A 181     -12.909   7.386   4.816  1.00 85.89           H  
ATOM   2826  CD2 LEU A 181     -13.905   9.406   3.321  1.00 85.89           C  
ATOM   2827 HD21 LEU A 181     -13.915  10.489   3.190  1.00 85.89           H  
ATOM   2828 HD22 LEU A 181     -12.918   9.017   3.069  1.00 85.89           H  
ATOM   2829 HD23 LEU A 181     -14.651   8.915   2.697  1.00 85.89           H  
ATOM   2830  N   ASN A 182     -18.331  11.444   5.202  1.00 85.36           N  
ATOM   2831  H   ASN A 182     -18.327  11.398   4.193  1.00 85.36           H  
ATOM   2832  CA  ASN A 182     -19.618  11.391   5.894  1.00 85.36           C  
ATOM   2833  HA  ASN A 182     -19.563  12.040   6.768  1.00 85.36           H  
ATOM   2834  C   ASN A 182     -19.864   9.950   6.380  1.00 85.36           C  
ATOM   2835  CB  ASN A 182     -20.726  11.958   4.994  1.00 85.36           C  
ATOM   2836  HB2 ASN A 182     -20.427  12.951   4.656  1.00 85.36           H  
ATOM   2837  HB3 ASN A 182     -20.849  11.332   4.111  1.00 85.36           H  
ATOM   2838  O   ASN A 182     -19.939   9.017   5.581  1.00 85.36           O  
ATOM   2839  CG  ASN A 182     -22.068  12.079   5.708  1.00 85.36           C  
ATOM   2840  ND2 ASN A 182     -22.762  13.184   5.559  1.00 85.36           N  
ATOM   2841 HD21 ASN A 182     -22.368  14.016   5.144  1.00 85.36           H  
ATOM   2842 HD22 ASN A 182     -23.617  13.288   6.086  1.00 85.36           H  
ATOM   2843  OD1 ASN A 182     -22.528  11.170   6.390  1.00 85.36           O  
ATOM   2844  N   ALA A 183     -19.990   9.771   7.695  1.00 86.73           N  
ATOM   2845  H   ALA A 183     -20.036  10.598   8.272  1.00 86.73           H  
ATOM   2846  CA  ALA A 183     -20.149   8.467   8.339  1.00 86.73           C  
ATOM   2847  HA  ALA A 183     -19.391   7.790   7.945  1.00 86.73           H  
ATOM   2848  C   ALA A 183     -21.516   7.818   8.070  1.00 86.73           C  
ATOM   2849  CB  ALA A 183     -19.920   8.629   9.845  1.00 86.73           C  
ATOM   2850  HB1 ALA A 183     -20.707   9.244  10.280  1.00 86.73           H  
ATOM   2851  HB2 ALA A 183     -19.934   7.647  10.320  1.00 86.73           H  
ATOM   2852  HB3 ALA A 183     -18.955   9.099  10.034  1.00 86.73           H  
ATOM   2853  O   ALA A 183     -21.722   6.669   8.427  1.00 86.73           O  
ATOM   2854  N   SER A 184     -22.469   8.527   7.459  1.00 83.40           N  
ATOM   2855  H   SER A 184     -22.265   9.478   7.189  1.00 83.40           H  
ATOM   2856  CA  SER A 184     -23.764   7.950   7.061  1.00 83.40           C  
ATOM   2857  HA  SER A 184     -24.114   7.278   7.844  1.00 83.40           H  
ATOM   2858  C   SER A 184     -23.686   7.148   5.762  1.00 83.40           C  
ATOM   2859  CB  SER A 184     -24.816   9.040   6.860  1.00 83.40           C  
ATOM   2860  HB2 SER A 184     -25.791   8.567   6.734  1.00 83.40           H  
ATOM   2861  HB3 SER A 184     -24.589   9.609   5.958  1.00 83.40           H  
ATOM   2862  O   SER A 184     -24.681   6.550   5.349  1.00 83.40           O  
ATOM   2863  OG  SER A 184     -24.870   9.919   7.957  1.00 83.40           O  
ATOM   2864  HG  SER A 184     -24.140  10.533   7.847  1.00 83.40           H  
ATOM   2865  N   TYR A 185     -22.546   7.189   5.074  1.00 80.24           N  
ATOM   2866  H   TYR A 185     -21.747   7.660   5.476  1.00 80.24           H  
ATOM   2867  CA  TYR A 185     -22.351   6.556   3.780  1.00 80.24           C  
ATOM   2868  HA  TYR A 185     -23.295   6.152   3.415  1.00 80.24           H  
ATOM   2869  C   TYR A 185     -21.366   5.407   3.908  1.00 80.24           C  
ATOM   2870  CB  TYR A 185     -21.853   7.578   2.756  1.00 80.24           C  
ATOM   2871  HB2 TYR A 185     -21.579   7.041   1.848  1.00 80.24           H  
ATOM   2872  HB3 TYR A 185     -20.955   8.051   3.154  1.00 80.24           H  
ATOM   2873  O   TYR A 185     -20.351   5.510   4.597  1.00 80.24           O  
ATOM   2874  CG  TYR A 185     -22.853   8.656   2.393  1.00 80.24           C  
ATOM   2875  CD1 TYR A 185     -23.516   8.618   1.155  1.00 80.24           C  
ATOM   2876  HD1 TYR A 185     -23.275   7.849   0.436  1.00 80.24           H  
ATOM   2877  CD2 TYR A 185     -23.089   9.722   3.280  1.00 80.24           C  
ATOM   2878  HD2 TYR A 185     -22.552   9.756   4.216  1.00 80.24           H  
ATOM   2879  CE1 TYR A 185     -24.425   9.642   0.823  1.00 80.24           C  
ATOM   2880  HE1 TYR A 185     -24.891   9.672  -0.150  1.00 80.24           H  
ATOM   2881  CE2 TYR A 185     -24.025  10.724   2.966  1.00 80.24           C  
ATOM   2882  HE2 TYR A 185     -24.214  11.529   3.661  1.00 80.24           H  
ATOM   2883  OH  TYR A 185     -25.677  11.579   1.441  1.00 80.24           O  
ATOM   2884  HH  TYR A 185     -25.670  12.323   2.049  1.00 80.24           H  
ATOM   2885  CZ  TYR A 185     -24.718  10.667   1.741  1.00 80.24           C  
ATOM   2886  N   MET A 186     -21.649   4.329   3.181  1.00 80.92           N  
ATOM   2887  H   MET A 186     -22.482   4.319   2.610  1.00 80.92           H  
ATOM   2888  CA  MET A 186     -20.618   3.356   2.881  1.00 80.92           C  
ATOM   2889  HA  MET A 186     -20.166   3.025   3.816  1.00 80.92           H  
ATOM   2890  C   MET A 186     -19.552   4.040   2.030  1.00 80.92           C  
ATOM   2891  CB  MET A 186     -21.228   2.150   2.168  1.00 80.92           C  
ATOM   2892  HB2 MET A 186     -22.026   1.729   2.780  1.00 80.92           H  
ATOM   2893  HB3 MET A 186     -21.643   2.456   1.208  1.00 80.92           H  
ATOM   2894  O   MET A 186     -19.873   4.768   1.087  1.00 80.92           O  
ATOM   2895  CG  MET A 186     -20.163   1.082   1.948  1.00 80.92           C  
ATOM   2896  HG2 MET A 186     -19.345   1.509   1.368  1.00 80.92           H  
ATOM   2897  HG3 MET A 186     -19.763   0.781   2.916  1.00 80.92           H  
ATOM   2898  SD  MET A 186     -20.784  -0.380   1.097  1.00 80.92           S  
ATOM   2899  CE  MET A 186     -19.343  -1.444   1.320  1.00 80.92           C  
ATOM   2900  HE1 MET A 186     -19.676  -2.481   1.271  1.00 80.92           H  
ATOM   2901  HE2 MET A 186     -18.901  -1.268   2.301  1.00 80.92           H  
ATOM   2902  HE3 MET A 186     -18.597  -1.256   0.549  1.00 80.92           H  
ATOM   2903  N   CYS A 187     -18.289   3.822   2.358  1.00 82.35           N  
ATOM   2904  H   CYS A 187     -18.072   3.229   3.146  1.00 82.35           H  
ATOM   2905  CA  CYS A 187     -17.197   4.441   1.631  1.00 82.35           C  
ATOM   2906  HA  CYS A 187     -17.522   4.626   0.607  1.00 82.35           H  
ATOM   2907  C   CYS A 187     -16.005   3.510   1.526  1.00 82.35           C  
ATOM   2908  CB  CYS A 187     -16.848   5.801   2.253  1.00 82.35           C  
ATOM   2909  HB2 CYS A 187     -17.687   6.477   2.090  1.00 82.35           H  
ATOM   2910  HB3 CYS A 187     -15.967   6.218   1.767  1.00 82.35           H  
ATOM   2911  O   CYS A 187     -15.715   2.721   2.426  1.00 82.35           O  
ATOM   2912  SG  CYS A 187     -16.574   5.652   4.034  1.00 82.35           S  
ATOM   2913  HG  CYS A 187     -16.797   6.932   4.346  1.00 82.35           H  
ATOM   2914  N   ARG A 188     -15.298   3.644   0.410  1.00 82.99           N  
ATOM   2915  H   ARG A 188     -15.604   4.336  -0.259  1.00 82.99           H  
ATOM   2916  CA  ARG A 188     -13.950   3.126   0.261  1.00 82.99           C  
ATOM   2917  HA  ARG A 188     -13.754   2.407   1.057  1.00 82.99           H  
ATOM   2918  C   ARG A 188     -12.976   4.278   0.427  1.00 82.99           C  
ATOM   2919  CB  ARG A 188     -13.806   2.394  -1.075  1.00 82.99           C  
ATOM   2920  HB2 ARG A 188     -13.986   3.087  -1.897  1.00 82.99           H  
ATOM   2921  HB3 ARG A 188     -14.541   1.590  -1.123  1.00 82.99           H  
ATOM   2922  O   ARG A 188     -13.229   5.389  -0.036  1.00 82.99           O  
ATOM   2923  CG  ARG A 188     -12.400   1.797  -1.202  1.00 82.99           C  
ATOM   2924  HG2 ARG A 188     -12.178   1.179  -0.332  1.00 82.99           H  
ATOM   2925  HG3 ARG A 188     -11.671   2.605  -1.263  1.00 82.99           H  
ATOM   2926  CD  ARG A 188     -12.266   0.940  -2.451  1.00 82.99           C  
ATOM   2927  HD2 ARG A 188     -12.837   0.020  -2.333  1.00 82.99           H  
ATOM   2928  HD3 ARG A 188     -12.679   1.502  -3.288  1.00 82.99           H  
ATOM   2929  NE  ARG A 188     -10.847   0.624  -2.695  1.00 82.99           N  
ATOM   2930  HE  ARG A 188     -10.234   0.541  -1.897  1.00 82.99           H  
ATOM   2931  NH1 ARG A 188     -10.953   0.580  -4.967  1.00 82.99           N  
ATOM   2932 HH11 ARG A 188     -10.505   0.570  -5.872  1.00 82.99           H  
ATOM   2933 HH12 ARG A 188     -11.959   0.666  -4.932  1.00 82.99           H  
ATOM   2934  NH2 ARG A 188      -9.005   0.210  -3.955  1.00 82.99           N  
ATOM   2935 HH21 ARG A 188      -8.419   0.302  -3.137  1.00 82.99           H  
ATOM   2936 HH22 ARG A 188      -8.635  -0.136  -4.829  1.00 82.99           H  
ATOM   2937  CZ  ARG A 188     -10.278   0.465  -3.870  1.00 82.99           C  
ATOM   2938  N   PHE A 189     -11.854   4.007   1.067  1.00 84.70           N  
ATOM   2939  H   PHE A 189     -11.720   3.077   1.439  1.00 84.70           H  
ATOM   2940  CA  PHE A 189     -10.751   4.939   1.175  1.00 84.70           C  
ATOM   2941  HA  PHE A 189     -10.825   5.662   0.363  1.00 84.70           H  
ATOM   2942  C   PHE A 189      -9.416   4.224   1.005  1.00 84.70           C  
ATOM   2943  CB  PHE A 189     -10.833   5.702   2.501  1.00 84.70           C  
ATOM   2944  HB2 PHE A 189     -11.797   6.205   2.569  1.00 84.70           H  
ATOM   2945  HB3 PHE A 189     -10.061   6.472   2.490  1.00 84.70           H  
ATOM   2946  O   PHE A 189      -9.316   3.007   1.131  1.00 84.70           O  
ATOM   2947  CG  PHE A 189     -10.640   4.818   3.714  1.00 84.70           C  
ATOM   2948  CD1 PHE A 189     -11.739   4.130   4.258  1.00 84.70           C  
ATOM   2949  HD1 PHE A 189     -12.727   4.267   3.845  1.00 84.70           H  
ATOM   2950  CD2 PHE A 189      -9.348   4.607   4.234  1.00 84.70           C  
ATOM   2951  HD2 PHE A 189      -8.499   5.101   3.785  1.00 84.70           H  
ATOM   2952  CE1 PHE A 189     -11.544   3.219   5.306  1.00 84.70           C  
ATOM   2953  HE1 PHE A 189     -12.389   2.667   5.690  1.00 84.70           H  
ATOM   2954  CE2 PHE A 189      -9.153   3.708   5.295  1.00 84.70           C  
ATOM   2955  HE2 PHE A 189      -8.158   3.516   5.669  1.00 84.70           H  
ATOM   2956  CZ  PHE A 189     -10.254   3.018   5.830  1.00 84.70           C  
ATOM   2957  HZ  PHE A 189     -10.107   2.314   6.635  1.00 84.70           H  
ATOM   2958  N   GLN A 190      -8.384   5.006   0.739  1.00 84.22           N  
ATOM   2959  H   GLN A 190      -8.561   5.990   0.599  1.00 84.22           H  
ATOM   2960  CA  GLN A 190      -7.009   4.568   0.688  1.00 84.22           C  
ATOM   2961  HA  GLN A 190      -6.907   3.642   1.254  1.00 84.22           H  
ATOM   2962  C   GLN A 190      -6.139   5.639   1.336  1.00 84.22           C  
ATOM   2963  CB  GLN A 190      -6.621   4.292  -0.769  1.00 84.22           C  
ATOM   2964  HB2 GLN A 190      -7.361   3.628  -1.216  1.00 84.22           H  
ATOM   2965  HB3 GLN A 190      -6.607   5.227  -1.329  1.00 84.22           H  
ATOM   2966  O   GLN A 190      -6.118   6.793   0.901  1.00 84.22           O  
ATOM   2967  CG  GLN A 190      -5.248   3.619  -0.856  1.00 84.22           C  
ATOM   2968  HG2 GLN A 190      -5.269   2.697  -0.276  1.00 84.22           H  
ATOM   2969  HG3 GLN A 190      -4.485   4.272  -0.432  1.00 84.22           H  
ATOM   2970  CD  GLN A 190      -4.846   3.284  -2.287  1.00 84.22           C  
ATOM   2971  NE2 GLN A 190      -3.816   2.494  -2.466  1.00 84.22           N  
ATOM   2972 HE21 GLN A 190      -3.767   2.146  -3.413  1.00 84.22           H  
ATOM   2973 HE22 GLN A 190      -3.602   1.877  -1.696  1.00 84.22           H  
ATOM   2974  OE1 GLN A 190      -5.395   3.737  -3.277  1.00 84.22           O  
ATOM   2975  N   LEU A 191      -5.413   5.244   2.377  1.00 84.11           N  
ATOM   2976  H   LEU A 191      -5.500   4.281   2.667  1.00 84.11           H  
ATOM   2977  CA  LEU A 191      -4.343   6.027   2.976  1.00 84.11           C  
ATOM   2978  HA  LEU A 191      -4.384   7.057   2.623  1.00 84.11           H  
ATOM   2979  C   LEU A 191      -3.025   5.424   2.503  1.00 84.11           C  
ATOM   2980  CB  LEU A 191      -4.478   6.028   4.507  1.00 84.11           C  
ATOM   2981  HB2 LEU A 191      -3.644   6.600   4.915  1.00 84.11           H  
ATOM   2982  HB3 LEU A 191      -4.402   5.002   4.867  1.00 84.11           H  
ATOM   2983  O   LEU A 191      -2.691   4.288   2.835  1.00 84.11           O  
ATOM   2984  CG  LEU A 191      -5.783   6.644   5.037  1.00 84.11           C  
ATOM   2985  HG  LEU A 191      -6.637   6.091   4.647  1.00 84.11           H  
ATOM   2986  CD1 LEU A 191      -5.825   6.559   6.564  1.00 84.11           C  
ATOM   2987 HD11 LEU A 191      -5.679   5.525   6.877  1.00 84.11           H  
ATOM   2988 HD12 LEU A 191      -5.048   7.192   6.992  1.00 84.11           H  
ATOM   2989 HD13 LEU A 191      -6.801   6.896   6.914  1.00 84.11           H  
ATOM   2990  CD2 LEU A 191      -5.923   8.118   4.653  1.00 84.11           C  
ATOM   2991 HD21 LEU A 191      -6.085   8.195   3.578  1.00 84.11           H  
ATOM   2992 HD22 LEU A 191      -6.785   8.554   5.157  1.00 84.11           H  
ATOM   2993 HD23 LEU A 191      -5.022   8.667   4.926  1.00 84.11           H  
ATOM   2994  N   SER A 192      -2.287   6.168   1.696  1.00 75.90           N  
ATOM   2995  H   SER A 192      -2.530   7.145   1.604  1.00 75.90           H  
ATOM   2996  CA  SER A 192      -0.971   5.745   1.238  1.00 75.90           C  
ATOM   2997  HA  SER A 192      -0.974   4.667   1.072  1.00 75.90           H  
ATOM   2998  C   SER A 192       0.076   6.052   2.303  1.00 75.90           C  
ATOM   2999  CB  SER A 192      -0.631   6.395  -0.101  1.00 75.90           C  
ATOM   3000  HB2 SER A 192       0.372   6.095  -0.405  1.00 75.90           H  
ATOM   3001  HB3 SER A 192      -0.666   7.481  -0.005  1.00 75.90           H  
ATOM   3002  O   SER A 192      -0.033   7.006   3.071  1.00 75.90           O  
ATOM   3003  OG  SER A 192      -1.558   5.969  -1.081  1.00 75.90           O  
ATOM   3004  HG  SER A 192      -2.426   6.291  -0.826  1.00 75.90           H  
ATOM   3005  N   MET A 193       1.129   5.252   2.347  1.00 67.73           N  
ATOM   3006  H   MET A 193       1.198   4.475   1.705  1.00 67.73           H  
ATOM   3007  CA  MET A 193       2.327   5.607   3.092  1.00 67.73           C  
ATOM   3008  HA  MET A 193       2.338   6.685   3.253  1.00 67.73           H  
ATOM   3009  C   MET A 193       3.534   5.281   2.231  1.00 67.73           C  
ATOM   3010  CB  MET A 193       2.335   4.950   4.476  1.00 67.73           C  
ATOM   3011  HB2 MET A 193       3.174   5.338   5.053  1.00 67.73           H  
ATOM   3012  HB3 MET A 193       1.415   5.229   4.990  1.00 67.73           H  
ATOM   3013  O   MET A 193       3.550   4.302   1.496  1.00 67.73           O  
ATOM   3014  CG  MET A 193       2.436   3.429   4.429  1.00 67.73           C  
ATOM   3015  HG2 MET A 193       3.455   3.184   4.128  1.00 67.73           H  
ATOM   3016  HG3 MET A 193       1.748   3.023   3.687  1.00 67.73           H  
ATOM   3017  SD  MET A 193       2.126   2.637   6.020  1.00 67.73           S  
ATOM   3018  CE  MET A 193       0.340   2.812   6.136  1.00 67.73           C  
ATOM   3019  HE1 MET A 193      -0.102   2.860   5.141  1.00 67.73           H  
ATOM   3020  HE2 MET A 193      -0.079   1.963   6.677  1.00 67.73           H  
ATOM   3021  HE3 MET A 193       0.119   3.727   6.686  1.00 67.73           H  
ATOM   3022  N   ASN A 194       4.531   6.150   2.272  1.00 60.99           N  
ATOM   3023  H   ASN A 194       4.451   6.983   2.838  1.00 60.99           H  
ATOM   3024  CA  ASN A 194       5.747   6.023   1.478  1.00 60.99           C  
ATOM   3025  HA  ASN A 194       5.669   5.152   0.827  1.00 60.99           H  
ATOM   3026  C   ASN A 194       6.980   5.773   2.353  1.00 60.99           C  
ATOM   3027  CB  ASN A 194       5.888   7.259   0.582  1.00 60.99           C  
ATOM   3028  HB2 ASN A 194       6.757   7.108  -0.058  1.00 60.99           H  
ATOM   3029  HB3 ASN A 194       5.012   7.364  -0.057  1.00 60.99           H  
ATOM   3030  O   ASN A 194       8.104   6.006   1.912  1.00 60.99           O  
ATOM   3031  CG  ASN A 194       6.080   8.547   1.361  1.00 60.99           C  
ATOM   3032  ND2 ASN A 194       6.776   9.490   0.775  1.00 60.99           N  
ATOM   3033 HD21 ASN A 194       6.876  10.363   1.273  1.00 60.99           H  
ATOM   3034 HD22 ASN A 194       7.152   9.333  -0.148  1.00 60.99           H  
ATOM   3035  OD1 ASN A 194       5.567   8.735   2.454  1.00 60.99           O  
ATOM   3036  N   TYR A 195       6.775   5.322   3.591  1.00 57.45           N  
ATOM   3037  H   TYR A 195       5.836   5.072   3.867  1.00 57.45           H  
ATOM   3038  CA  TYR A 195       7.847   5.140   4.557  1.00 57.45           C  
ATOM   3039  HA  TYR A 195       8.736   5.654   4.191  1.00 57.45           H  
ATOM   3040  C   TYR A 195       8.202   3.670   4.719  1.00 57.45           C  
ATOM   3041  CB  TYR A 195       7.491   5.799   5.893  1.00 57.45           C  
ATOM   3042  HB2 TYR A 195       8.313   5.643   6.592  1.00 57.45           H  
ATOM   3043  HB3 TYR A 195       6.609   5.313   6.308  1.00 57.45           H  
ATOM   3044  O   TYR A 195       7.353   2.820   4.984  1.00 57.45           O  
ATOM   3045  CG  TYR A 195       7.244   7.288   5.765  1.00 57.45           C  
ATOM   3046  CD1 TYR A 195       8.323   8.164   5.528  1.00 57.45           C  
ATOM   3047  HD1 TYR A 195       9.330   7.777   5.467  1.00 57.45           H  
ATOM   3048  CD2 TYR A 195       5.930   7.791   5.831  1.00 57.45           C  
ATOM   3049  HD2 TYR A 195       5.101   7.120   5.999  1.00 57.45           H  
ATOM   3050  CE1 TYR A 195       8.092   9.543   5.363  1.00 57.45           C  
ATOM   3051  HE1 TYR A 195       8.920  10.211   5.181  1.00 57.45           H  
ATOM   3052  CE2 TYR A 195       5.696   9.168   5.661  1.00 57.45           C  
ATOM   3053  HE2 TYR A 195       4.693   9.567   5.680  1.00 57.45           H  
ATOM   3054  OH  TYR A 195       6.542  11.376   5.278  1.00 57.45           O  
ATOM   3055  HH  TYR A 195       7.352  11.856   5.090  1.00 57.45           H  
ATOM   3056  CZ  TYR A 195       6.775  10.046   5.430  1.00 57.45           C  
ATOM   3057  N   PHE A 196       9.500   3.404   4.634  1.00 60.60           N  
ATOM   3058  H   PHE A 196      10.127   4.162   4.403  1.00 60.60           H  
ATOM   3059  CA  PHE A 196      10.090   2.193   5.174  1.00 60.60           C  
ATOM   3060  HA  PHE A 196       9.428   1.348   4.986  1.00 60.60           H  
ATOM   3061  C   PHE A 196      10.240   2.377   6.665  1.00 60.60           C  
ATOM   3062  CB  PHE A 196      11.440   1.912   4.516  1.00 60.60           C  
ATOM   3063  HB2 PHE A 196      11.982   1.173   5.106  1.00 60.60           H  
ATOM   3064  HB3 PHE A 196      12.040   2.821   4.476  1.00 60.60           H  
ATOM   3065  O   PHE A 196      10.819   3.358   7.132  1.00 60.60           O  
ATOM   3066  CG  PHE A 196      11.230   1.373   3.129  1.00 60.60           C  
ATOM   3067  CD1 PHE A 196      11.262  -0.017   2.912  1.00 60.60           C  
ATOM   3068  HD1 PHE A 196      11.542  -0.690   3.710  1.00 60.60           H  
ATOM   3069  CD2 PHE A 196      10.827   2.235   2.095  1.00 60.60           C  
ATOM   3070  HD2 PHE A 196      10.721   3.297   2.257  1.00 60.60           H  
ATOM   3071  CE1 PHE A 196      10.972  -0.538   1.642  1.00 60.60           C  
ATOM   3072  HE1 PHE A 196      11.070  -1.597   1.452  1.00 60.60           H  
ATOM   3073  CE2 PHE A 196      10.407   1.678   0.879  1.00 60.60           C  
ATOM   3074  HE2 PHE A 196       9.874   2.266   0.147  1.00 60.60           H  
ATOM   3075  CZ  PHE A 196      10.554   0.316   0.616  1.00 60.60           C  
ATOM   3076  HZ  PHE A 196      10.280  -0.087  -0.347  1.00 60.60           H  
ATOM   3077  N   ILE A 197       9.724   1.417   7.415  1.00 69.32           N  
ATOM   3078  H   ILE A 197       9.253   0.641   6.971  1.00 69.32           H  
ATOM   3079  CA  ILE A 197       9.768   1.472   8.865  1.00 69.32           C  
ATOM   3080  HA  ILE A 197      10.278   2.378   9.190  1.00 69.32           H  
ATOM   3081  C   ILE A 197      10.602   0.283   9.307  1.00 69.32           C  
ATOM   3082  CB  ILE A 197       8.343   1.527   9.440  1.00 69.32           C  
ATOM   3083  HB  ILE A 197       7.853   0.577   9.226  1.00 69.32           H  
ATOM   3084  O   ILE A 197      10.404  -0.844   8.838  1.00 69.32           O  
ATOM   3085  CG1 ILE A 197       7.514   2.687   8.837  1.00 69.32           C  
ATOM   3086 HG12 ILE A 197       7.767   2.879   7.794  1.00 69.32           H  
ATOM   3087 HG13 ILE A 197       7.684   3.610   9.390  1.00 69.32           H  
ATOM   3088  CG2 ILE A 197       8.399   1.739  10.956  1.00 69.32           C  
ATOM   3089 HG21 ILE A 197       7.401   1.900  11.361  1.00 69.32           H  
ATOM   3090 HG22 ILE A 197       9.005   2.613  11.193  1.00 69.32           H  
ATOM   3091 HG23 ILE A 197       8.821   0.852  11.429  1.00 69.32           H  
ATOM   3092  CD1 ILE A 197       6.037   2.330   8.858  1.00 69.32           C  
ATOM   3093 HD11 ILE A 197       5.457   3.157   8.448  1.00 69.32           H  
ATOM   3094 HD12 ILE A 197       5.864   1.453   8.235  1.00 69.32           H  
ATOM   3095 HD13 ILE A 197       5.734   2.104   9.880  1.00 69.32           H  
ATOM   3096  N   LYS A 198      11.581   0.523  10.188  1.00 72.95           N  
ATOM   3097  H   LYS A 198      11.678   1.457  10.560  1.00 72.95           H  
ATOM   3098  CA  LYS A 198      12.276  -0.590  10.842  1.00 72.95           C  
ATOM   3099  HA  LYS A 198      12.757  -1.212  10.087  1.00 72.95           H  
ATOM   3100  C   LYS A 198      11.215  -1.417  11.547  1.00 72.95           C  
ATOM   3101  CB  LYS A 198      13.322  -0.104  11.852  1.00 72.95           C  
ATOM   3102  HB2 LYS A 198      12.839   0.544  12.583  1.00 72.95           H  
ATOM   3103  HB3 LYS A 198      13.728  -0.970  12.374  1.00 72.95           H  
ATOM   3104  O   LYS A 198      10.323  -0.844  12.159  1.00 72.95           O  
ATOM   3105  CG  LYS A 198      14.475   0.631  11.169  1.00 72.95           C  
ATOM   3106  HG2 LYS A 198      14.959  -0.066  10.484  1.00 72.95           H  
ATOM   3107  HG3 LYS A 198      14.080   1.476  10.605  1.00 72.95           H  
ATOM   3108  CD  LYS A 198      15.521   1.149  12.160  1.00 72.95           C  
ATOM   3109  HD2 LYS A 198      15.927   0.313  12.730  1.00 72.95           H  
ATOM   3110  HD3 LYS A 198      15.051   1.871  12.828  1.00 72.95           H  
ATOM   3111  CE  LYS A 198      16.632   1.818  11.342  1.00 72.95           C  
ATOM   3112  HE2 LYS A 198      16.173   2.587  10.720  1.00 72.95           H  
ATOM   3113  HE3 LYS A 198      17.065   1.075  10.672  1.00 72.95           H  
ATOM   3114  NZ  LYS A 198      17.689   2.426  12.187  1.00 72.95           N  
ATOM   3115  HZ1 LYS A 198      18.366   2.884  11.594  1.00 72.95           H  
ATOM   3116  HZ2 LYS A 198      17.288   3.128  12.793  1.00 72.95           H  
ATOM   3117  HZ3 LYS A 198      18.175   1.720  12.721  1.00 72.95           H  
ATOM   3118  N   GLN A 199      11.322  -2.739  11.523  1.00 72.54           N  
ATOM   3119  H   GLN A 199      12.060  -3.152  10.971  1.00 72.54           H  
ATOM   3120  CA  GLN A 199      10.338  -3.613  12.168  1.00 72.54           C  
ATOM   3121  HA  GLN A 199       9.402  -3.563  11.613  1.00 72.54           H  
ATOM   3122  C   GLN A 199      10.023  -3.153  13.598  1.00 72.54           C  
ATOM   3123  CB  GLN A 199      10.851  -5.060  12.162  1.00 72.54           C  
ATOM   3124  HB2 GLN A 199      11.911  -5.089  12.416  1.00 72.54           H  
ATOM   3125  HB3 GLN A 199      10.298  -5.628  12.910  1.00 72.54           H  
ATOM   3126  O   GLN A 199       8.864  -2.992  13.941  1.00 72.54           O  
ATOM   3127  CG  GLN A 199      10.616  -5.714  10.797  1.00 72.54           C  
ATOM   3128  HG2 GLN A 199       9.544  -5.676  10.603  1.00 72.54           H  
ATOM   3129  HG3 GLN A 199      11.150  -5.170  10.019  1.00 72.54           H  
ATOM   3130  CD  GLN A 199      10.999  -7.183  10.735  1.00 72.54           C  
ATOM   3131  NE2 GLN A 199      10.905  -7.796   9.583  1.00 72.54           N  
ATOM   3132 HE21 GLN A 199      11.507  -8.600   9.477  1.00 72.54           H  
ATOM   3133 HE22 GLN A 199      10.799  -7.231   8.752  1.00 72.54           H  
ATOM   3134  OE1 GLN A 199      11.237  -7.856  11.725  1.00 72.54           O  
ATOM   3135  N   LYS A 200      11.042  -2.795  14.388  1.00 77.98           N  
ATOM   3136  H   LYS A 200      11.976  -2.926  14.027  1.00 77.98           H  
ATOM   3137  CA  LYS A 200      10.878  -2.270  15.757  1.00 77.98           C  
ATOM   3138  HA  LYS A 200      10.317  -3.005  16.335  1.00 77.98           H  
ATOM   3139  C   LYS A 200      10.073  -0.963  15.880  1.00 77.98           C  
ATOM   3140  CB  LYS A 200      12.263  -2.107  16.399  1.00 77.98           C  
ATOM   3141  HB2 LYS A 200      12.785  -3.064  16.382  1.00 77.98           H  
ATOM   3142  HB3 LYS A 200      12.119  -1.821  17.441  1.00 77.98           H  
ATOM   3143  O   LYS A 200       9.533  -0.685  16.947  1.00 77.98           O  
ATOM   3144  CG  LYS A 200      13.125  -1.043  15.699  1.00 77.98           C  
ATOM   3145  HG2 LYS A 200      13.372  -1.367  14.688  1.00 77.98           H  
ATOM   3146  HG3 LYS A 200      12.569  -0.106  15.642  1.00 77.98           H  
ATOM   3147  CD  LYS A 200      14.410  -0.782  16.479  1.00 77.98           C  
ATOM   3148  HD2 LYS A 200      15.067  -1.648  16.408  1.00 77.98           H  
ATOM   3149  HD3 LYS A 200      14.154  -0.607  17.524  1.00 77.98           H  
ATOM   3150  CE  LYS A 200      15.094   0.466  15.918  1.00 77.98           C  
ATOM   3151  HE2 LYS A 200      15.413   0.271  14.894  1.00 77.98           H  
ATOM   3152  HE3 LYS A 200      14.355   1.267  15.888  1.00 77.98           H  
ATOM   3153  NZ  LYS A 200      16.236   0.859  16.780  1.00 77.98           N  
ATOM   3154  HZ1 LYS A 200      16.943   0.138  16.817  1.00 77.98           H  
ATOM   3155  HZ2 LYS A 200      15.895   1.011  17.718  1.00 77.98           H  
ATOM   3156  HZ3 LYS A 200      16.634   1.734  16.471  1.00 77.98           H  
ATOM   3157  N   ASP A 201      10.005  -0.169  14.815  1.00 79.74           N  
ATOM   3158  H   ASP A 201      10.408  -0.500  13.950  1.00 79.74           H  
ATOM   3159  CA  ASP A 201       9.325   1.125  14.768  1.00 79.74           C  
ATOM   3160  HA  ASP A 201       9.211   1.502  15.784  1.00 79.74           H  
ATOM   3161  C   ASP A 201       7.904   0.992  14.180  1.00 79.74           C  
ATOM   3162  CB  ASP A 201      10.193   2.147  13.998  1.00 79.74           C  
ATOM   3163  HB2 ASP A 201       9.664   3.099  13.960  1.00 79.74           H  
ATOM   3164  HB3 ASP A 201      10.331   1.793  12.977  1.00 79.74           H  
ATOM   3165  O   ASP A 201       7.095   1.906  14.320  1.00 79.74           O  
ATOM   3166  CG  ASP A 201      11.585   2.390  14.612  1.00 79.74           C  
ATOM   3167  OD1 ASP A 201      11.722   2.312  15.852  1.00 79.74           O  
ATOM   3168  OD2 ASP A 201      12.556   2.584  13.841  1.00 79.74           O  
ATOM   3169  N   ALA A 202       7.537  -0.157  13.590  1.00 79.65           N  
ATOM   3170  H   ALA A 202       8.216  -0.901  13.514  1.00 79.65           H  
ATOM   3171  CA  ALA A 202       6.205  -0.383  13.010  1.00 79.65           C  
ATOM   3172  HA  ALA A 202       6.007   0.396  12.275  1.00 79.65           H  
ATOM   3173  C   ALA A 202       5.081  -0.305  14.062  1.00 79.65           C  
ATOM   3174  CB  ALA A 202       6.207  -1.734  12.284  1.00 79.65           C  
ATOM   3175  HB1 ALA A 202       6.366  -2.544  12.997  1.00 79.65           H  
ATOM   3176  HB2 ALA A 202       7.003  -1.751  11.540  1.00 79.65           H  
ATOM   3177  HB3 ALA A 202       5.252  -1.884  11.781  1.00 79.65           H  
ATOM   3178  O   ALA A 202       3.925  -0.021  13.749  1.00 79.65           O  
ATOM   3179  N   GLN A 203       5.410  -0.495  15.340  1.00 84.36           N  
ATOM   3180  H   GLN A 203       6.360  -0.769  15.544  1.00 84.36           H  
ATOM   3181  CA  GLN A 203       4.472  -0.292  16.446  1.00 84.36           C  
ATOM   3182  HA  GLN A 203       3.564  -0.849  16.213  1.00 84.36           H  
ATOM   3183  C   GLN A 203       4.062   1.178  16.644  1.00 84.36           C  
ATOM   3184  CB  GLN A 203       5.067  -0.884  17.729  1.00 84.36           C  
ATOM   3185  HB2 GLN A 203       5.304  -1.934  17.556  1.00 84.36           H  
ATOM   3186  HB3 GLN A 203       4.316  -0.832  18.518  1.00 84.36           H  
ATOM   3187  O   GLN A 203       2.996   1.436  17.217  1.00 84.36           O  
ATOM   3188  CG  GLN A 203       6.337  -0.155  18.198  1.00 84.36           C  
ATOM   3189  HG2 GLN A 203       7.070  -0.140  17.391  1.00 84.36           H  
ATOM   3190  HG3 GLN A 203       6.099   0.876  18.460  1.00 84.36           H  
ATOM   3191  CD  GLN A 203       6.962  -0.809  19.421  1.00 84.36           C  
ATOM   3192  NE2 GLN A 203       8.257  -0.687  19.597  1.00 84.36           N  
ATOM   3193 HE21 GLN A 203       8.827  -0.335  18.841  1.00 84.36           H  
ATOM   3194 HE22 GLN A 203       8.645  -1.140  20.411  1.00 84.36           H  
ATOM   3195  OE1 GLN A 203       6.300  -1.439  20.230  1.00 84.36           O  
ATOM   3196  N   ASN A 204       4.887   2.115  16.158  1.00 86.12           N  
ATOM   3197  H   ASN A 204       5.715   1.817  15.663  1.00 86.12           H  
ATOM   3198  CA  ASN A 204       4.705   3.558  16.305  1.00 86.12           C  
ATOM   3199  HA  ASN A 204       4.239   3.760  17.269  1.00 86.12           H  
ATOM   3200  C   ASN A 204       3.795   4.151  15.228  1.00 86.12           C  
ATOM   3201  CB  ASN A 204       6.073   4.258  16.281  1.00 86.12           C  
ATOM   3202  HB2 ASN A 204       5.918   5.331  16.394  1.00 86.12           H  
ATOM   3203  HB3 ASN A 204       6.551   4.112  15.312  1.00 86.12           H  
ATOM   3204  O   ASN A 204       3.237   5.224  15.439  1.00 86.12           O  
ATOM   3205  CG  ASN A 204       7.000   3.805  17.391  1.00 86.12           C  
ATOM   3206  ND2 ASN A 204       8.288   3.780  17.145  1.00 86.12           N  
ATOM   3207 HD21 ASN A 204       8.901   3.472  17.887  1.00 86.12           H  
ATOM   3208 HD22 ASN A 204       8.642   4.039  16.235  1.00 86.12           H  
ATOM   3209  OD1 ASN A 204       6.577   3.467  18.483  1.00 86.12           O  
ATOM   3210  N   ILE A 205       3.593   3.463  14.103  1.00 85.73           N  
ATOM   3211  H   ILE A 205       4.073   2.586  13.964  1.00 85.73           H  
ATOM   3212  CA  ILE A 205       2.658   3.934  13.083  1.00 85.73           C  
ATOM   3213  HA  ILE A 205       2.607   5.021  13.137  1.00 85.73           H  
ATOM   3214  C   ILE A 205       1.269   3.396  13.391  1.00 85.73           C  
ATOM   3215  CB  ILE A 205       3.129   3.606  11.665  1.00 85.73           C  
ATOM   3216  HB  ILE A 205       3.128   2.522  11.549  1.00 85.73           H  
ATOM   3217  O   ILE A 205       1.006   2.195  13.300  1.00 85.73           O  
ATOM   3218  CG1 ILE A 205       4.563   4.098  11.384  1.00 85.73           C  
ATOM   3219 HG12 ILE A 205       5.276   3.432  11.871  1.00 85.73           H  
ATOM   3220 HG13 ILE A 205       4.726   4.054  10.308  1.00 85.73           H  
ATOM   3221  CG2 ILE A 205       2.146   4.230  10.654  1.00 85.73           C  
ATOM   3222 HG21 ILE A 205       2.538   4.143   9.641  1.00 85.73           H  
ATOM   3223 HG22 ILE A 205       1.182   3.722  10.694  1.00 85.73           H  
ATOM   3224 HG23 ILE A 205       2.000   5.288  10.871  1.00 85.73           H  
ATOM   3225  CD1 ILE A 205       4.883   5.533  11.799  1.00 85.73           C  
ATOM   3226 HD11 ILE A 205       5.851   5.821  11.390  1.00 85.73           H  
ATOM   3227 HD12 ILE A 205       4.120   6.216  11.425  1.00 85.73           H  
ATOM   3228 HD13 ILE A 205       4.934   5.603  12.885  1.00 85.73           H  
ATOM   3229  N   GLN A 206       0.387   4.303  13.796  1.00 86.96           N  
ATOM   3230  H   GLN A 206       0.676   5.270  13.784  1.00 86.96           H  
ATOM   3231  CA  GLN A 206      -0.970   4.002  14.227  1.00 86.96           C  
ATOM   3232  HA  GLN A 206      -1.052   2.932  14.416  1.00 86.96           H  
ATOM   3233  C   GLN A 206      -1.988   4.353  13.154  1.00 86.96           C  
ATOM   3234  CB  GLN A 206      -1.295   4.732  15.536  1.00 86.96           C  
ATOM   3235  HB2 GLN A 206      -1.122   5.801  15.415  1.00 86.96           H  
ATOM   3236  HB3 GLN A 206      -2.346   4.571  15.776  1.00 86.96           H  
ATOM   3237  O   GLN A 206      -1.892   5.392  12.496  1.00 86.96           O  
ATOM   3238  CG  GLN A 206      -0.438   4.190  16.685  1.00 86.96           C  
ATOM   3239  HG2 GLN A 206       0.613   4.386  16.475  1.00 86.96           H  
ATOM   3240  HG3 GLN A 206      -0.571   3.109  16.744  1.00 86.96           H  
ATOM   3241  CD  GLN A 206      -0.790   4.791  18.039  1.00 86.96           C  
ATOM   3242  NE2 GLN A 206      -0.147   4.337  19.096  1.00 86.96           N  
ATOM   3243 HE21 GLN A 206       0.751   3.913  18.911  1.00 86.96           H  
ATOM   3244 HE22 GLN A 206      -0.278   4.922  19.909  1.00 86.96           H  
ATOM   3245  OE1 GLN A 206      -1.636   5.651  18.205  1.00 86.96           O  
ATOM   3246  N   ILE A 207      -3.006   3.503  13.060  1.00 86.80           N  
ATOM   3247  H   ILE A 207      -3.016   2.704  13.678  1.00 86.80           H  
ATOM   3248  CA  ILE A 207      -4.228   3.777  12.315  1.00 86.80           C  
ATOM   3249  HA  ILE A 207      -4.056   4.612  11.635  1.00 86.80           H  
ATOM   3250  C   ILE A 207      -5.282   4.176  13.330  1.00 86.80           C  
ATOM   3251  CB  ILE A 207      -4.683   2.577  11.470  1.00 86.80           C  
ATOM   3252  HB  ILE A 207      -4.940   1.750  12.133  1.00 86.80           H  
ATOM   3253  O   ILE A 207      -5.564   3.439  14.279  1.00 86.80           O  
ATOM   3254  CG1 ILE A 207      -3.550   2.138  10.529  1.00 86.80           C  
ATOM   3255 HG12 ILE A 207      -2.607   2.038  11.067  1.00 86.80           H  
ATOM   3256 HG13 ILE A 207      -3.429   2.888   9.748  1.00 86.80           H  
ATOM   3257  CG2 ILE A 207      -5.918   2.978  10.640  1.00 86.80           C  
ATOM   3258 HG21 ILE A 207      -6.306   2.121  10.089  1.00 86.80           H  
ATOM   3259 HG22 ILE A 207      -5.661   3.766   9.931  1.00 86.80           H  
ATOM   3260 HG23 ILE A 207      -6.719   3.337  11.287  1.00 86.80           H  
ATOM   3261  CD1 ILE A 207      -3.806   0.808   9.848  1.00 86.80           C  
ATOM   3262 HD11 ILE A 207      -4.705   0.852   9.233  1.00 86.80           H  
ATOM   3263 HD12 ILE A 207      -3.892   0.016  10.592  1.00 86.80           H  
ATOM   3264 HD13 ILE A 207      -2.956   0.626   9.191  1.00 86.80           H  
ATOM   3265  N   ASN A 208      -5.849   5.352  13.120  1.00 88.78           N  
ATOM   3266  H   ASN A 208      -5.575   5.875  12.301  1.00 88.78           H  
ATOM   3267  CA  ASN A 208      -6.813   5.952  14.018  1.00 88.78           C  
ATOM   3268  HA  ASN A 208      -7.091   5.251  14.804  1.00 88.78           H  
ATOM   3269  C   ASN A 208      -8.073   6.323  13.248  1.00 88.78           C  
ATOM   3270  CB  ASN A 208      -6.159   7.178  14.660  1.00 88.78           C  
ATOM   3271  HB2 ASN A 208      -6.920   7.738  15.203  1.00 88.78           H  
ATOM   3272  HB3 ASN A 208      -5.762   7.820  13.874  1.00 88.78           H  
ATOM   3273  O   ASN A 208      -7.985   6.915  12.170  1.00 88.78           O  
ATOM   3274  CG  ASN A 208      -5.045   6.824  15.626  1.00 88.78           C  
ATOM   3275  ND2 ASN A 208      -3.985   7.596  15.648  1.00 88.78           N  
ATOM   3276 HD21 ASN A 208      -3.244   7.264  16.249  1.00 88.78           H  
ATOM   3277 HD22 ASN A 208      -3.860   8.277  14.913  1.00 88.78           H  
ATOM   3278  OD1 ASN A 208      -5.088   5.867  16.374  1.00 88.78           O  
ATOM   3279  N   ALA A 209      -9.222   6.035  13.844  1.00 89.10           N  
ATOM   3280  H   ALA A 209      -9.200   5.580  14.745  1.00 89.10           H  
ATOM   3281  CA  ALA A 209     -10.509   6.547  13.413  1.00 89.10           C  
ATOM   3282  HA  ALA A 209     -10.408   7.075  12.464  1.00 89.10           H  
ATOM   3283  C   ALA A 209     -11.051   7.514  14.455  1.00 89.10           C  
ATOM   3284  CB  ALA A 209     -11.481   5.398  13.208  1.00 89.10           C  
ATOM   3285  HB1 ALA A 209     -11.447   4.744  14.079  1.00 89.10           H  
ATOM   3286  HB2 ALA A 209     -12.484   5.805  13.078  1.00 89.10           H  
ATOM   3287  HB3 ALA A 209     -11.228   4.843  12.305  1.00 89.10           H  
ATOM   3288  O   ALA A 209     -10.915   7.301  15.654  1.00 89.10           O  
ATOM   3289  N   GLU A 210     -11.697   8.569  14.007  1.00 89.16           N  
ATOM   3290  H   GLU A 210     -11.741   8.721  13.009  1.00 89.16           H  
ATOM   3291  CA  GLU A 210     -12.389   9.527  14.848  1.00 89.16           C  
ATOM   3292  HA  GLU A 210     -12.521   9.133  15.856  1.00 89.16           H  
ATOM   3293  C   GLU A 210     -13.759   9.749  14.229  1.00 89.16           C  
ATOM   3294  CB  GLU A 210     -11.539  10.796  14.930  1.00 89.16           C  
ATOM   3295  HB2 GLU A 210     -10.559  10.521  15.320  1.00 89.16           H  
ATOM   3296  HB3 GLU A 210     -11.404  11.202  13.927  1.00 89.16           H  
ATOM   3297  O   GLU A 210     -13.866  10.136  13.066  1.00 89.16           O  
ATOM   3298  CG  GLU A 210     -12.136  11.876  15.836  1.00 89.16           C  
ATOM   3299  HG2 GLU A 210     -13.142  12.118  15.492  1.00 89.16           H  
ATOM   3300  HG3 GLU A 210     -12.202  11.482  16.851  1.00 89.16           H  
ATOM   3301  CD  GLU A 210     -11.277  13.153  15.837  1.00 89.16           C  
ATOM   3302  OE1 GLU A 210     -11.779  14.181  16.335  1.00 89.16           O  
ATOM   3303  OE2 GLU A 210     -10.111  13.108  15.360  1.00 89.16           O  
ATOM   3304  N   ALA A 211     -14.802   9.452  14.991  1.00 86.68           N  
ATOM   3305  H   ALA A 211     -14.659   9.196  15.957  1.00 86.68           H  
ATOM   3306  CA  ALA A 211     -16.170   9.664  14.565  1.00 86.68           C  
ATOM   3307  HA  ALA A 211     -16.180   9.942  13.511  1.00 86.68           H  
ATOM   3308  C   ALA A 211     -16.775  10.818  15.360  1.00 86.68           C  
ATOM   3309  CB  ALA A 211     -16.941   8.354  14.684  1.00 86.68           C  
ATOM   3310  HB1 ALA A 211     -17.938   8.490  14.264  1.00 86.68           H  
ATOM   3311  HB2 ALA A 211     -17.021   8.055  15.729  1.00 86.68           H  
ATOM   3312  HB3 ALA A 211     -16.430   7.582  14.109  1.00 86.68           H  
ATOM   3313  O   ALA A 211     -16.469  10.991  16.538  1.00 86.68           O  
ATOM   3314  N   SER A 212     -17.616  11.610  14.704  1.00 86.44           N  
ATOM   3315  H   SER A 212     -17.829  11.388  13.742  1.00 86.44           H  
ATOM   3316  CA  SER A 212     -18.321  12.738  15.313  1.00 86.44           C  
ATOM   3317  HA  SER A 212     -18.391  12.570  16.387  1.00 86.44           H  
ATOM   3318  C   SER A 212     -19.741  12.825  14.772  1.00 86.44           C  
ATOM   3319  CB  SER A 212     -17.552  14.046  15.095  1.00 86.44           C  
ATOM   3320  HB2 SER A 212     -16.587  13.972  15.598  1.00 86.44           H  
ATOM   3321  HB3 SER A 212     -18.109  14.877  15.527  1.00 86.44           H  
ATOM   3322  O   SER A 212     -20.006  12.404  13.644  1.00 86.44           O  
ATOM   3323  OG  SER A 212     -17.331  14.283  13.722  1.00 86.44           O  
ATOM   3324  HG  SER A 212     -17.042  13.451  13.342  1.00 86.44           H  
ATOM   3325  N   ASN A 213     -20.655  13.351  15.589  1.00 85.12           N  
ATOM   3326  H   ASN A 213     -20.347  13.697  16.486  1.00 85.12           H  
ATOM   3327  CA  ASN A 213     -22.085  13.474  15.276  1.00 85.12           C  
ATOM   3328  HA  ASN A 213     -22.586  13.802  16.186  1.00 85.12           H  
ATOM   3329  C   ASN A 213     -22.759  12.144  14.885  1.00 85.12           C  
ATOM   3330  CB  ASN A 213     -22.302  14.564  14.220  1.00 85.12           C  
ATOM   3331  HB2 ASN A 213     -21.901  14.215  13.268  1.00 85.12           H  
ATOM   3332  HB3 ASN A 213     -23.372  14.723  14.085  1.00 85.12           H  
ATOM   3333  O   ASN A 213     -23.695  12.117  14.093  1.00 85.12           O  
ATOM   3334  CG  ASN A 213     -21.676  15.896  14.551  1.00 85.12           C  
ATOM   3335  ND2 ASN A 213     -21.150  16.567  13.553  1.00 85.12           N  
ATOM   3336 HD21 ASN A 213     -20.780  17.485  13.755  1.00 85.12           H  
ATOM   3337 HD22 ASN A 213     -21.202  16.170  12.626  1.00 85.12           H  
ATOM   3338  OD1 ASN A 213     -21.659  16.348  15.685  1.00 85.12           O  
ATOM   3339  N   ILE A 214     -22.283  11.021  15.420  1.00 86.00           N  
ATOM   3340  H   ILE A 214     -21.537  11.085  16.098  1.00 86.00           H  
ATOM   3341  CA  ILE A 214     -22.890   9.716  15.164  1.00 86.00           C  
ATOM   3342  HA  ILE A 214     -23.063   9.624  14.091  1.00 86.00           H  
ATOM   3343  C   ILE A 214     -24.229   9.629  15.916  1.00 86.00           C  
ATOM   3344  CB  ILE A 214     -21.925   8.610  15.595  1.00 86.00           C  
ATOM   3345  HB  ILE A 214     -21.700   8.811  16.642  1.00 86.00           H  
ATOM   3346  O   ILE A 214     -24.258   9.845  17.126  1.00 86.00           O  
ATOM   3347  CG1 ILE A 214     -20.587   8.616  14.824  1.00 86.00           C  
ATOM   3348 HG12 ILE A 214     -20.033   9.518  15.084  1.00 86.00           H  
ATOM   3349 HG13 ILE A 214     -19.993   7.764  15.156  1.00 86.00           H  
ATOM   3350  CG2 ILE A 214     -22.563   7.220  15.520  1.00 86.00           C  
ATOM   3351 HG21 ILE A 214     -21.817   6.485  15.821  1.00 86.00           H  
ATOM   3352 HG22 ILE A 214     -23.384   7.150  16.234  1.00 86.00           H  
ATOM   3353 HG23 ILE A 214     -22.918   7.005  14.512  1.00 86.00           H  
ATOM   3354  CD1 ILE A 214     -20.704   8.548  13.296  1.00 86.00           C  
ATOM   3355 HD11 ILE A 214     -21.316   7.700  12.992  1.00 86.00           H  
ATOM   3356 HD12 ILE A 214     -19.713   8.435  12.857  1.00 86.00           H  
ATOM   3357 HD13 ILE A 214     -21.136   9.475  12.919  1.00 86.00           H  
ATOM   3358  N   PRO A 215     -25.343   9.267  15.255  1.00 82.82           N  
ATOM   3359  CA  PRO A 215     -26.682   9.343  15.846  1.00 82.82           C  
ATOM   3360  HA  PRO A 215     -26.755  10.232  16.473  1.00 82.82           H  
ATOM   3361  C   PRO A 215     -27.049   8.133  16.713  1.00 82.82           C  
ATOM   3362  CB  PRO A 215     -27.598   9.509  14.640  1.00 82.82           C  
ATOM   3363  HB2 PRO A 215     -28.627   9.199  14.821  1.00 82.82           H  
ATOM   3364  HB3 PRO A 215     -27.551  10.559  14.354  1.00 82.82           H  
ATOM   3365  O   PRO A 215     -28.227   7.865  16.952  1.00 82.82           O  
ATOM   3366  CG  PRO A 215     -26.914   8.675  13.563  1.00 82.82           C  
ATOM   3367  HG2 PRO A 215     -27.202   8.995  12.562  1.00 82.82           H  
ATOM   3368  HG3 PRO A 215     -27.139   7.619  13.714  1.00 82.82           H  
ATOM   3369  CD  PRO A 215     -25.436   8.941  13.837  1.00 82.82           C  
ATOM   3370  HD2 PRO A 215     -24.841   8.062  13.589  1.00 82.82           H  
ATOM   3371  HD3 PRO A 215     -25.112   9.797  13.245  1.00 82.82           H  
ATOM   3372  N   VAL A 216     -26.059   7.346  17.134  1.00 81.45           N  
ATOM   3373  H   VAL A 216     -25.112   7.684  17.031  1.00 81.45           H  
ATOM   3374  CA  VAL A 216     -26.265   6.117  17.897  1.00 81.45           C  
ATOM   3375  HA  VAL A 216     -27.257   6.164  18.347  1.00 81.45           H  
ATOM   3376  C   VAL A 216     -25.274   6.022  19.047  1.00 81.45           C  
ATOM   3377  CB  VAL A 216     -26.236   4.862  17.007  1.00 81.45           C  
ATOM   3378  HB  VAL A 216     -26.543   4.027  17.637  1.00 81.45           H  
ATOM   3379  O   VAL A 216     -24.099   6.339  18.898  1.00 81.45           O  
ATOM   3380  CG1 VAL A 216     -27.227   4.976  15.846  1.00 81.45           C  
ATOM   3381 HG11 VAL A 216     -27.275   4.031  15.305  1.00 81.45           H  
ATOM   3382 HG12 VAL A 216     -26.881   5.736  15.145  1.00 81.45           H  
ATOM   3383 HG13 VAL A 216     -28.197   5.289  16.230  1.00 81.45           H  
ATOM   3384  CG2 VAL A 216     -24.889   4.500  16.392  1.00 81.45           C  
ATOM   3385 HG21 VAL A 216     -24.963   3.553  15.857  1.00 81.45           H  
ATOM   3386 HG22 VAL A 216     -24.143   4.383  17.178  1.00 81.45           H  
ATOM   3387 HG23 VAL A 216     -24.571   5.275  15.694  1.00 81.45           H  
ATOM   3388  N   GLN A 217     -25.763   5.552  20.192  1.00 79.47           N  
ATOM   3389  H   GLN A 217     -26.743   5.314  20.240  1.00 79.47           H  
ATOM   3390  CA  GLN A 217     -24.997   5.369  21.421  1.00 79.47           C  
ATOM   3391  HA  GLN A 217     -23.937   5.534  21.229  1.00 79.47           H  
ATOM   3392  C   GLN A 217     -25.188   3.947  21.936  1.00 79.47           C  
ATOM   3393  CB  GLN A 217     -25.473   6.395  22.453  1.00 79.47           C  
ATOM   3394  HB2 GLN A 217     -26.540   6.260  22.632  1.00 79.47           H  
ATOM   3395  HB3 GLN A 217     -25.307   7.382  22.021  1.00 79.47           H  
ATOM   3396  O   GLN A 217     -26.271   3.375  21.806  1.00 79.47           O  
ATOM   3397  CG  GLN A 217     -24.721   6.323  23.789  1.00 79.47           C  
ATOM   3398  HG2 GLN A 217     -23.663   6.509  23.604  1.00 79.47           H  
ATOM   3399  HG3 GLN A 217     -24.826   5.330  24.226  1.00 79.47           H  
ATOM   3400  CD  GLN A 217     -25.230   7.322  24.824  1.00 79.47           C  
ATOM   3401  NE2 GLN A 217     -24.657   7.329  26.005  1.00 79.47           N  
ATOM   3402 HE21 GLN A 217     -23.829   6.773  26.164  1.00 79.47           H  
ATOM   3403 HE22 GLN A 217     -24.979   8.028  26.659  1.00 79.47           H  
ATOM   3404  OE1 GLN A 217     -26.137   8.104  24.599  1.00 79.47           O  
ATOM   3405  N   GLY A 218     -24.142   3.364  22.522  1.00 80.26           N  
ATOM   3406  H   GLY A 218     -23.261   3.857  22.557  1.00 80.26           H  
ATOM   3407  CA  GLY A 218     -24.229   2.059  23.180  1.00 80.26           C  
ATOM   3408  HA2 GLY A 218     -23.337   1.919  23.790  1.00 80.26           H  
ATOM   3409  HA3 GLY A 218     -25.097   2.056  23.839  1.00 80.26           H  
ATOM   3410  C   GLY A 218     -24.363   0.868  22.223  1.00 80.26           C  
ATOM   3411  O   GLY A 218     -24.349  -0.276  22.679  1.00 80.26           O  
ATOM   3412  N   ARG A 219     -24.414   1.109  20.911  1.00 82.10           N  
ATOM   3413  H   ARG A 219     -24.370   2.075  20.620  1.00 82.10           H  
ATOM   3414  CA  ARG A 219     -24.403   0.096  19.850  1.00 82.10           C  
ATOM   3415  HA  ARG A 219     -24.152  -0.873  20.282  1.00 82.10           H  
ATOM   3416  C   ARG A 219     -23.321   0.398  18.825  1.00 82.10           C  
ATOM   3417  CB  ARG A 219     -25.796  -0.029  19.209  1.00 82.10           C  
ATOM   3418  HB2 ARG A 219     -25.785  -0.887  18.536  1.00 82.10           H  
ATOM   3419  HB3 ARG A 219     -26.521  -0.236  19.996  1.00 82.10           H  
ATOM   3420  O   ARG A 219     -22.820   1.523  18.762  1.00 82.10           O  
ATOM   3421  CG  ARG A 219     -26.256   1.208  18.416  1.00 82.10           C  
ATOM   3422  HG2 ARG A 219     -25.549   1.421  17.613  1.00 82.10           H  
ATOM   3423  HG3 ARG A 219     -26.320   2.069  19.081  1.00 82.10           H  
ATOM   3424  CD  ARG A 219     -27.636   0.924  17.807  1.00 82.10           C  
ATOM   3425  HD2 ARG A 219     -28.334   0.719  18.620  1.00 82.10           H  
ATOM   3426  HD3 ARG A 219     -27.557   0.037  17.179  1.00 82.10           H  
ATOM   3427  NE  ARG A 219     -28.144   2.043  16.990  1.00 82.10           N  
ATOM   3428  HE  ARG A 219     -27.491   2.786  16.786  1.00 82.10           H  
ATOM   3429  NH1 ARG A 219     -30.214   1.163  16.569  1.00 82.10           N  
ATOM   3430 HH11 ARG A 219     -29.933   0.328  17.063  1.00 82.10           H  
ATOM   3431 HH12 ARG A 219     -31.130   1.225  16.148  1.00 82.10           H  
ATOM   3432  NH2 ARG A 219     -29.724   3.169  15.764  1.00 82.10           N  
ATOM   3433 HH21 ARG A 219     -29.092   3.948  15.647  1.00 82.10           H  
ATOM   3434 HH22 ARG A 219     -30.664   3.226  15.398  1.00 82.10           H  
ATOM   3435  CZ  ARG A 219     -29.346   2.124  16.445  1.00 82.10           C  
ATOM   3436  N   ASP A 220     -22.998  -0.604  18.027  1.00 82.85           N  
ATOM   3437  H   ASP A 220     -23.402  -1.519  18.168  1.00 82.85           H  
ATOM   3438  CA  ASP A 220     -22.068  -0.452  16.922  1.00 82.85           C  
ATOM   3439  HA  ASP A 220     -21.136  -0.047  17.316  1.00 82.85           H  
ATOM   3440  C   ASP A 220     -22.641   0.526  15.890  1.00 82.85           C  
ATOM   3441  CB  ASP A 220     -21.766  -1.817  16.308  1.00 82.85           C  
ATOM   3442  HB2 ASP A 220     -21.132  -1.660  15.435  1.00 82.85           H  
ATOM   3443  HB3 ASP A 220     -22.698  -2.270  15.968  1.00 82.85           H  
ATOM   3444  O   ASP A 220     -23.798   0.412  15.479  1.00 82.85           O  
ATOM   3445  CG  ASP A 220     -21.066  -2.772  17.284  1.00 82.85           C  
ATOM   3446  OD1 ASP A 220     -20.590  -2.318  18.349  1.00 82.85           O  
ATOM   3447  OD2 ASP A 220     -21.005  -3.972  16.942  1.00 82.85           O  
ATOM   3448  N   TYR A 221     -21.850   1.526  15.511  1.00 84.62           N  
ATOM   3449  H   TYR A 221     -20.915   1.555  15.891  1.00 84.62           H  
ATOM   3450  CA  TYR A 221     -22.233   2.540  14.528  1.00 84.62           C  
ATOM   3451  HA  TYR A 221     -23.314   2.520  14.393  1.00 84.62           H  
ATOM   3452  C   TYR A 221     -21.610   2.301  13.160  1.00 84.62           C  
ATOM   3453  CB  TYR A 221     -21.852   3.926  15.032  1.00 84.62           C  
ATOM   3454  HB2 TYR A 221     -22.253   4.057  16.037  1.00 84.62           H  
ATOM   3455  HB3 TYR A 221     -22.330   4.659  14.382  1.00 84.62           H  
ATOM   3456  O   TYR A 221     -22.069   2.856  12.165  1.00 84.62           O  
ATOM   3457  CG  TYR A 221     -20.368   4.219  15.076  1.00 84.62           C  
ATOM   3458  CD1 TYR A 221     -19.673   4.044  16.283  1.00 84.62           C  
ATOM   3459  HD1 TYR A 221     -20.195   3.670  17.151  1.00 84.62           H  
ATOM   3460  CD2 TYR A 221     -19.698   4.703  13.935  1.00 84.62           C  
ATOM   3461  HD2 TYR A 221     -20.244   4.862  13.017  1.00 84.62           H  
ATOM   3462  CE1 TYR A 221     -18.310   4.370  16.366  1.00 84.62           C  
ATOM   3463  HE1 TYR A 221     -17.783   4.260  17.302  1.00 84.62           H  
ATOM   3464  CE2 TYR A 221     -18.327   5.015  14.006  1.00 84.62           C  
ATOM   3465  HE2 TYR A 221     -17.802   5.406  13.147  1.00 84.62           H  
ATOM   3466  OH  TYR A 221     -16.359   5.272  15.354  1.00 84.62           O  
ATOM   3467  HH  TYR A 221     -16.067   5.224  16.268  1.00 84.62           H  
ATOM   3468  CZ  TYR A 221     -17.646   4.874  15.232  1.00 84.62           C  
ATOM   3469  N   GLY A 222     -20.568   1.487  13.078  1.00 84.89           N  
ATOM   3470  H   GLY A 222     -20.197   1.047  13.908  1.00 84.89           H  
ATOM   3471  CA  GLY A 222     -19.978   1.158  11.801  1.00 84.89           C  
ATOM   3472  HA2 GLY A 222     -19.477   2.031  11.382  1.00 84.89           H  
ATOM   3473  HA3 GLY A 222     -20.777   0.869  11.119  1.00 84.89           H  
ATOM   3474  C   GLY A 222     -18.991   0.019  11.893  1.00 84.89           C  
ATOM   3475  O   GLY A 222     -18.428  -0.252  12.953  1.00 84.89           O  
ATOM   3476  N   MET A 223     -18.796  -0.627  10.755  1.00 82.96           N  
ATOM   3477  H   MET A 223     -19.289  -0.298   9.937  1.00 82.96           H  
ATOM   3478  CA  MET A 223     -17.833  -1.696  10.570  1.00 82.96           C  
ATOM   3479  HA  MET A 223     -17.372  -1.932  11.528  1.00 82.96           H  
ATOM   3480  C   MET A 223     -16.745  -1.214   9.618  1.00 82.96           C  
ATOM   3481  CB  MET A 223     -18.570  -2.948  10.091  1.00 82.96           C  
ATOM   3482  HB2 MET A 223     -19.352  -3.181  10.814  1.00 82.96           H  
ATOM   3483  HB3 MET A 223     -19.040  -2.755   9.126  1.00 82.96           H  
ATOM   3484  O   MET A 223     -17.033  -0.585   8.600  1.00 82.96           O  
ATOM   3485  CG  MET A 223     -17.656  -4.167   9.970  1.00 82.96           C  
ATOM   3486  HG2 MET A 223     -17.026  -4.217  10.859  1.00 82.96           H  
ATOM   3487  HG3 MET A 223     -17.002  -4.044   9.107  1.00 82.96           H  
ATOM   3488  SD  MET A 223     -18.533  -5.753   9.846  1.00 82.96           S  
ATOM   3489  CE  MET A 223     -19.668  -5.532   8.450  1.00 82.96           C  
ATOM   3490  HE1 MET A 223     -19.129  -5.515   7.503  1.00 82.96           H  
ATOM   3491  HE2 MET A 223     -20.360  -6.374   8.426  1.00 82.96           H  
ATOM   3492  HE3 MET A 223     -20.249  -4.619   8.576  1.00 82.96           H  
ATOM   3493  N   LEU A 224     -15.494  -1.490   9.964  1.00 84.99           N  
ATOM   3494  H   LEU A 224     -15.335  -2.023  10.808  1.00 84.99           H  
ATOM   3495  CA  LEU A 224     -14.335  -1.063   9.198  1.00 84.99           C  
ATOM   3496  HA  LEU A 224     -14.665  -0.545   8.298  1.00 84.99           H  
ATOM   3497  C   LEU A 224     -13.523  -2.281   8.772  1.00 84.99           C  
ATOM   3498  CB  LEU A 224     -13.524  -0.083  10.055  1.00 84.99           C  
ATOM   3499  HB2 LEU A 224     -13.135  -0.621  10.918  1.00 84.99           H  
ATOM   3500  HB3 LEU A 224     -14.188   0.698  10.424  1.00 84.99           H  
ATOM   3501  O   LEU A 224     -13.087  -3.056   9.621  1.00 84.99           O  
ATOM   3502  CG  LEU A 224     -12.355   0.570   9.306  1.00 84.99           C  
ATOM   3503  HG  LEU A 224     -11.719  -0.189   8.850  1.00 84.99           H  
ATOM   3504  CD1 LEU A 224     -12.846   1.540   8.235  1.00 84.99           C  
ATOM   3505 HD11 LEU A 224     -13.580   2.227   8.656  1.00 84.99           H  
ATOM   3506 HD12 LEU A 224     -12.001   2.116   7.857  1.00 84.99           H  
ATOM   3507 HD13 LEU A 224     -13.292   0.987   7.408  1.00 84.99           H  
ATOM   3508  CD2 LEU A 224     -11.530   1.365  10.308  1.00 84.99           C  
ATOM   3509 HD21 LEU A 224     -10.731   1.899   9.794  1.00 84.99           H  
ATOM   3510 HD22 LEU A 224     -12.171   2.082  10.822  1.00 84.99           H  
ATOM   3511 HD23 LEU A 224     -11.098   0.679  11.037  1.00 84.99           H  
ATOM   3512  N   PHE A 225     -13.307  -2.404   7.467  1.00 80.30           N  
ATOM   3513  H   PHE A 225     -13.738  -1.728   6.852  1.00 80.30           H  
ATOM   3514  CA  PHE A 225     -12.405  -3.362   6.840  1.00 80.30           C  
ATOM   3515  HA  PHE A 225     -12.140  -4.145   7.551  1.00 80.30           H  
ATOM   3516  C   PHE A 225     -11.158  -2.605   6.407  1.00 80.30           C  
ATOM   3517  CB  PHE A 225     -13.071  -4.027   5.628  1.00 80.30           C  
ATOM   3518  HB2 PHE A 225     -12.349  -4.703   5.170  1.00 80.30           H  
ATOM   3519  HB3 PHE A 225     -13.314  -3.262   4.891  1.00 80.30           H  
ATOM   3520  O   PHE A 225     -11.272  -1.639   5.657  1.00 80.30           O  
ATOM   3521  CG  PHE A 225     -14.327  -4.799   5.955  1.00 80.30           C  
ATOM   3522  CD1 PHE A 225     -14.301  -6.204   6.034  1.00 80.30           C  
ATOM   3523  HD1 PHE A 225     -13.391  -6.742   5.814  1.00 80.30           H  
ATOM   3524  CD2 PHE A 225     -15.523  -4.109   6.207  1.00 80.30           C  
ATOM   3525  HD2 PHE A 225     -15.561  -3.032   6.137  1.00 80.30           H  
ATOM   3526  CE1 PHE A 225     -15.456  -6.915   6.400  1.00 80.30           C  
ATOM   3527  HE1 PHE A 225     -15.433  -7.993   6.461  1.00 80.30           H  
ATOM   3528  CE2 PHE A 225     -16.662  -4.820   6.595  1.00 80.30           C  
ATOM   3529  HE2 PHE A 225     -17.550  -4.262   6.852  1.00 80.30           H  
ATOM   3530  CZ  PHE A 225     -16.637  -6.221   6.692  1.00 80.30           C  
ATOM   3531  HZ  PHE A 225     -17.514  -6.779   6.987  1.00 80.30           H  
ATOM   3532  N   LEU A 226      -9.981  -3.008   6.869  1.00 82.86           N  
ATOM   3533  H   LEU A 226      -9.969  -3.797   7.500  1.00 82.86           H  
ATOM   3534  CA  LEU A 226      -8.705  -2.425   6.462  1.00 82.86           C  
ATOM   3535  HA  LEU A 226      -8.868  -1.564   5.814  1.00 82.86           H  
ATOM   3536  C   LEU A 226      -7.898  -3.442   5.685  1.00 82.86           C  
ATOM   3537  CB  LEU A 226      -7.885  -1.981   7.675  1.00 82.86           C  
ATOM   3538  HB2 LEU A 226      -7.655  -2.859   8.279  1.00 82.86           H  
ATOM   3539  HB3 LEU A 226      -6.936  -1.590   7.307  1.00 82.86           H  
ATOM   3540  O   LEU A 226      -7.683  -4.537   6.179  1.00 82.86           O  
ATOM   3541  CG  LEU A 226      -8.542  -0.924   8.561  1.00 82.86           C  
ATOM   3542  HG  LEU A 226      -9.468  -1.300   8.996  1.00 82.86           H  
ATOM   3543  CD1 LEU A 226      -7.568  -0.589   9.685  1.00 82.86           C  
ATOM   3544 HD11 LEU A 226      -7.946   0.262  10.250  1.00 82.86           H  
ATOM   3545 HD12 LEU A 226      -6.596  -0.334   9.261  1.00 82.86           H  
ATOM   3546 HD13 LEU A 226      -7.460  -1.456  10.338  1.00 82.86           H  
ATOM   3547  CD2 LEU A 226      -8.823   0.348   7.770  1.00 82.86           C  
ATOM   3548 HD21 LEU A 226      -9.120   1.151   8.445  1.00 82.86           H  
ATOM   3549 HD22 LEU A 226      -7.937   0.652   7.213  1.00 82.86           H  
ATOM   3550 HD23 LEU A 226      -9.636   0.154   7.072  1.00 82.86           H  
ATOM   3551  N   PHE A 227      -7.393  -3.055   4.529  1.00 77.30           N  
ATOM   3552  H   PHE A 227      -7.574  -2.109   4.225  1.00 77.30           H  
ATOM   3553  CA  PHE A 227      -6.604  -3.881   3.640  1.00 77.30           C  
ATOM   3554  HA  PHE A 227      -6.576  -4.893   4.044  1.00 77.30           H  
ATOM   3555  C   PHE A 227      -5.184  -3.318   3.529  1.00 77.30           C  
ATOM   3556  CB  PHE A 227      -7.318  -3.990   2.298  1.00 77.30           C  
ATOM   3557  HB2 PHE A 227      -6.763  -4.681   1.664  1.00 77.30           H  
ATOM   3558  HB3 PHE A 227      -7.303  -3.013   1.816  1.00 77.30           H  
ATOM   3559  O   PHE A 227      -4.989  -2.187   3.089  1.00 77.30           O  
ATOM   3560  CG  PHE A 227      -8.760  -4.444   2.399  1.00 77.30           C  
ATOM   3561  CD1 PHE A 227      -9.067  -5.790   2.651  1.00 77.30           C  
ATOM   3562  HD1 PHE A 227      -8.265  -6.486   2.849  1.00 77.30           H  
ATOM   3563  CD2 PHE A 227      -9.803  -3.512   2.272  1.00 77.30           C  
ATOM   3564  HD2 PHE A 227      -9.581  -2.468   2.106  1.00 77.30           H  
ATOM   3565  CE1 PHE A 227     -10.398  -6.235   2.659  1.00 77.30           C  
ATOM   3566  HE1 PHE A 227     -10.625  -7.284   2.782  1.00 77.30           H  
ATOM   3567  CE2 PHE A 227     -11.138  -3.941   2.356  1.00 77.30           C  
ATOM   3568  HE2 PHE A 227     -11.943  -3.226   2.271  1.00 77.30           H  
ATOM   3569  CZ  PHE A 227     -11.437  -5.303   2.518  1.00 77.30           C  
ATOM   3570  HZ  PHE A 227     -12.466  -5.629   2.548  1.00 77.30           H  
ATOM   3571  N   PHE A 228      -4.177  -4.079   3.951  1.00 76.25           N  
ATOM   3572  H   PHE A 228      -4.402  -4.990   4.325  1.00 76.25           H  
ATOM   3573  CA  PHE A 228      -2.800  -3.592   4.074  1.00 76.25           C  
ATOM   3574  HA  PHE A 228      -2.783  -2.502   4.084  1.00 76.25           H  
ATOM   3575  C   PHE A 228      -1.917  -4.079   2.946  1.00 76.25           C  
ATOM   3576  CB  PHE A 228      -2.176  -4.086   5.374  1.00 76.25           C  
ATOM   3577  HB2 PHE A 228      -2.233  -5.175   5.398  1.00 76.25           H  
ATOM   3578  HB3 PHE A 228      -1.119  -3.821   5.379  1.00 76.25           H  
ATOM   3579  O   PHE A 228      -1.526  -5.243   2.951  1.00 76.25           O  
ATOM   3580  CG  PHE A 228      -2.809  -3.542   6.616  1.00 76.25           C  
ATOM   3581  CD1 PHE A 228      -2.187  -2.484   7.292  1.00 76.25           C  
ATOM   3582  HD1 PHE A 228      -1.264  -2.066   6.919  1.00 76.25           H  
ATOM   3583  CD2 PHE A 228      -3.989  -4.114   7.120  1.00 76.25           C  
ATOM   3584  HD2 PHE A 228      -4.456  -4.944   6.610  1.00 76.25           H  
ATOM   3585  CE1 PHE A 228      -2.739  -2.016   8.490  1.00 76.25           C  
ATOM   3586  HE1 PHE A 228      -2.195  -1.278   9.061  1.00 76.25           H  
ATOM   3587  CE2 PHE A 228      -4.573  -3.596   8.282  1.00 76.25           C  
ATOM   3588  HE2 PHE A 228      -5.496  -4.023   8.647  1.00 76.25           H  
ATOM   3589  CZ  PHE A 228      -3.945  -2.550   8.975  1.00 76.25           C  
ATOM   3590  HZ  PHE A 228      -4.377  -2.187   9.896  1.00 76.25           H  
ATOM   3591  N   LYS A 229      -1.489  -3.189   2.054  1.00 71.08           N  
ATOM   3592  H   LYS A 229      -1.793  -2.229   2.129  1.00 71.08           H  
ATOM   3593  CA  LYS A 229      -0.536  -3.570   1.018  1.00 71.08           C  
ATOM   3594  HA  LYS A 229      -0.810  -4.585   0.728  1.00 71.08           H  
ATOM   3595  C   LYS A 229       0.877  -3.702   1.553  1.00 71.08           C  
ATOM   3596  CB  LYS A 229      -0.693  -2.694  -0.219  1.00 71.08           C  
ATOM   3597  HB2 LYS A 229      -1.741  -2.717  -0.517  1.00 71.08           H  
ATOM   3598  HB3 LYS A 229      -0.428  -1.664   0.022  1.00 71.08           H  
ATOM   3599  O   LYS A 229       1.528  -2.698   1.851  1.00 71.08           O  
ATOM   3600  CG  LYS A 229       0.166  -3.217  -1.379  1.00 71.08           C  
ATOM   3601  HG2 LYS A 229       1.226  -3.108  -1.149  1.00 71.08           H  
ATOM   3602  HG3 LYS A 229      -0.043  -4.273  -1.546  1.00 71.08           H  
ATOM   3603  CD  LYS A 229      -0.173  -2.438  -2.648  1.00 71.08           C  
ATOM   3604  HD2 LYS A 229      -1.250  -2.485  -2.806  1.00 71.08           H  
ATOM   3605  HD3 LYS A 229       0.129  -1.397  -2.534  1.00 71.08           H  
ATOM   3606  CE  LYS A 229       0.533  -3.066  -3.848  1.00 71.08           C  
ATOM   3607  HE2 LYS A 229       1.610  -2.917  -3.759  1.00 71.08           H  
ATOM   3608  HE3 LYS A 229       0.334  -4.137  -3.827  1.00 71.08           H  
ATOM   3609  NZ  LYS A 229      -0.002  -2.507  -5.110  1.00 71.08           N  
ATOM   3610  HZ1 LYS A 229       0.404  -2.976  -5.907  1.00 71.08           H  
ATOM   3611  HZ2 LYS A 229      -0.999  -2.660  -5.159  1.00 71.08           H  
ATOM   3612  HZ3 LYS A 229       0.145  -1.509  -5.161  1.00 71.08           H  
ATOM   3613  N   LEU A 230       1.331  -4.946   1.651  1.00 65.67           N  
ATOM   3614  H   LEU A 230       0.726  -5.703   1.364  1.00 65.67           H  
ATOM   3615  CA  LEU A 230       2.596  -5.331   2.254  1.00 65.67           C  
ATOM   3616  HA  LEU A 230       3.072  -4.458   2.701  1.00 65.67           H  
ATOM   3617  C   LEU A 230       3.549  -5.850   1.175  1.00 65.67           C  
ATOM   3618  CB  LEU A 230       2.300  -6.347   3.378  1.00 65.67           C  
ATOM   3619  HB2 LEU A 230       3.229  -6.794   3.733  1.00 65.67           H  
ATOM   3620  HB3 LEU A 230       1.681  -7.151   2.980  1.00 65.67           H  
ATOM   3621  O   LEU A 230       3.147  -6.444   0.181  1.00 65.67           O  
ATOM   3622  CG  LEU A 230       1.544  -5.687   4.545  1.00 65.67           C  
ATOM   3623  HG  LEU A 230       0.843  -4.938   4.176  1.00 65.67           H  
ATOM   3624  CD1 LEU A 230       0.743  -6.647   5.416  1.00 65.67           C  
ATOM   3625 HD11 LEU A 230       0.184  -7.340   4.788  1.00 65.67           H  
ATOM   3626 HD12 LEU A 230       1.416  -7.171   6.095  1.00 65.67           H  
ATOM   3627 HD13 LEU A 230       0.027  -6.082   6.014  1.00 65.67           H  
ATOM   3628  CD2 LEU A 230       2.537  -5.004   5.466  1.00 65.67           C  
ATOM   3629 HD21 LEU A 230       3.361  -5.673   5.714  1.00 65.67           H  
ATOM   3630 HD22 LEU A 230       2.929  -4.102   4.995  1.00 65.67           H  
ATOM   3631 HD23 LEU A 230       2.003  -4.766   6.386  1.00 65.67           H  
ATOM   3632  N   GLU A 231       4.837  -5.594   1.351  1.00 61.57           N  
ATOM   3633  H   GLU A 231       5.126  -5.017   2.128  1.00 61.57           H  
ATOM   3634  CA  GLU A 231       5.870  -6.314   0.612  1.00 61.57           C  
ATOM   3635  HA  GLU A 231       5.441  -7.202   0.147  1.00 61.57           H  
ATOM   3636  C   GLU A 231       6.935  -6.785   1.600  1.00 61.57           C  
ATOM   3637  CB  GLU A 231       6.492  -5.471  -0.509  1.00 61.57           C  
ATOM   3638  HB2 GLU A 231       6.756  -4.491  -0.111  1.00 61.57           H  
ATOM   3639  HB3 GLU A 231       7.404  -5.983  -0.815  1.00 61.57           H  
ATOM   3640  O   GLU A 231       7.531  -5.990   2.337  1.00 61.57           O  
ATOM   3641  CG  GLU A 231       5.618  -5.307  -1.766  1.00 61.57           C  
ATOM   3642  HG2 GLU A 231       4.681  -4.827  -1.485  1.00 61.57           H  
ATOM   3643  HG3 GLU A 231       5.385  -6.292  -2.171  1.00 61.57           H  
ATOM   3644  CD  GLU A 231       6.292  -4.464  -2.864  1.00 61.57           C  
ATOM   3645  OE1 GLU A 231       5.734  -4.400  -3.985  1.00 61.57           O  
ATOM   3646  OE2 GLU A 231       7.277  -3.751  -2.535  1.00 61.57           O  
ATOM   3647  N   SER A 232       7.177  -8.093   1.609  1.00 53.49           N  
ATOM   3648  H   SER A 232       6.643  -8.694   0.998  1.00 53.49           H  
ATOM   3649  CA  SER A 232       8.339  -8.702   2.244  1.00 53.49           C  
ATOM   3650  HA  SER A 232       8.678  -8.060   3.058  1.00 53.49           H  
ATOM   3651  C   SER A 232       9.476  -8.820   1.236  1.00 53.49           C  
ATOM   3652  CB  SER A 232       7.991 -10.061   2.853  1.00 53.49           C  
ATOM   3653  HB2 SER A 232       7.519  -9.867   3.816  1.00 53.49           H  
ATOM   3654  HB3 SER A 232       8.900 -10.642   3.010  1.00 53.49           H  
ATOM   3655  O   SER A 232       9.252  -9.148   0.080  1.00 53.49           O  
ATOM   3656  OG  SER A 232       7.070 -10.816   2.104  1.00 53.49           O  
ATOM   3657  HG  SER A 232       7.402 -11.093   1.247  1.00 53.49           H  
ATOM   3658  N   GLY A 233      10.708  -8.539   1.662  1.00 49.49           N  
ATOM   3659  H   GLY A 233      10.841  -8.262   2.624  1.00 49.49           H  
ATOM   3660  CA  GLY A 233      11.886  -8.630   0.789  1.00 49.49           C  
ATOM   3661  HA2 GLY A 233      12.746  -8.953   1.375  1.00 49.49           H  
ATOM   3662  HA3 GLY A 233      11.711  -9.392   0.030  1.00 49.49           H  
ATOM   3663  C   GLY A 233      12.253  -7.338   0.051  1.00 49.49           C  
ATOM   3664  O   GLY A 233      13.387  -7.222  -0.408  1.00 49.49           O  
ATOM   3665  N   SER A 234      11.370  -6.335  -0.001  1.00 43.29           N  
ATOM   3666  H   SER A 234      10.411  -6.512   0.260  1.00 43.29           H  
ATOM   3667  CA  SER A 234      11.676  -5.065  -0.669  1.00 43.29           C  
ATOM   3668  HA  SER A 234      12.026  -5.305  -1.673  1.00 43.29           H  
ATOM   3669  C   SER A 234      12.795  -4.294   0.039  1.00 43.29           C  
ATOM   3670  CB  SER A 234      10.417  -4.206  -0.842  1.00 43.29           C  
ATOM   3671  HB2 SER A 234      10.677  -3.265  -1.328  1.00 43.29           H  
ATOM   3672  HB3 SER A 234       9.958  -4.006   0.126  1.00 43.29           H  
ATOM   3673  O   SER A 234      12.801  -4.143   1.265  1.00 43.29           O  
ATOM   3674  OG  SER A 234       9.527  -4.928  -1.666  1.00 43.29           O  
ATOM   3675  HG  SER A 234       8.780  -4.394  -1.948  1.00 43.29           H  
ATOM   3676  N   GLN A 235      13.744  -3.796  -0.755  1.00 44.90           N  
ATOM   3677  H   GLN A 235      13.672  -3.982  -1.745  1.00 44.90           H  
ATOM   3678  CA  GLN A 235      14.761  -2.835  -0.325  1.00 44.90           C  
ATOM   3679  HA  GLN A 235      15.276  -3.226   0.552  1.00 44.90           H  
ATOM   3680  C   GLN A 235      14.101  -1.502   0.050  1.00 44.90           C  
ATOM   3681  CB  GLN A 235      15.778  -2.622  -1.455  1.00 44.90           C  
ATOM   3682  HB2 GLN A 235      16.482  -1.846  -1.155  1.00 44.90           H  
ATOM   3683  HB3 GLN A 235      15.254  -2.283  -2.348  1.00 44.90           H  
ATOM   3684  O   GLN A 235      13.028  -1.185  -0.458  1.00 44.90           O  
ATOM   3685  CG  GLN A 235      16.568  -3.900  -1.781  1.00 44.90           C  
ATOM   3686  HG2 GLN A 235      15.883  -4.699  -2.065  1.00 44.90           H  
ATOM   3687  HG3 GLN A 235      17.121  -4.219  -0.897  1.00 44.90           H  
ATOM   3688  CD  GLN A 235      17.552  -3.700  -2.923  1.00 44.90           C  
ATOM   3689  NE2 GLN A 235      18.288  -4.722  -3.290  1.00 44.90           N  
ATOM   3690 HE21 GLN A 235      18.869  -4.550  -4.098  1.00 44.90           H  
ATOM   3691 HE22 GLN A 235      18.193  -5.627  -2.850  1.00 44.90           H  
ATOM   3692  OE1 GLN A 235      17.681  -2.638  -3.502  1.00 44.90           O  
ATOM   3693  N   ALA A 236      14.730  -0.714   0.924  1.00 39.92           N  
ATOM   3694  H   ALA A 236      15.648  -0.977   1.250  1.00 39.92           H  
ATOM   3695  CA  ALA A 236      14.233   0.614   1.275  1.00 39.92           C  
ATOM   3696  HA  ALA A 236      13.173   0.535   1.514  1.00 39.92           H  
ATOM   3697  C   ALA A 236      14.335   1.589   0.089  1.00 39.92           C  
ATOM   3698  CB  ALA A 236      14.960   1.108   2.533  1.00 39.92           C  
ATOM   3699  HB1 ALA A 236      16.026   1.208   2.327  1.00 39.92           H  
ATOM   3700  HB2 ALA A 236      14.563   2.081   2.822  1.00 39.92           H  
ATOM   3701  HB3 ALA A 236      14.809   0.403   3.351  1.00 39.92           H  
ATOM   3702  O   ALA A 236      15.436   1.851  -0.379  1.00 39.92           O  
ATOM   3703  N   PHE A 237      13.214   2.149  -0.380  1.00 47.09           N  
ATOM   3704  H   PHE A 237      12.327   1.852   0.002  1.00 47.09           H  
ATOM   3705  CA  PHE A 237      13.190   3.202  -1.408  1.00 47.09           C  
ATOM   3706  HA  PHE A 237      14.146   3.725  -1.383  1.00 47.09           H  
ATOM   3707  C   PHE A 237      12.095   4.248  -1.150  1.00 47.09           C  
ATOM   3708  CB  PHE A 237      13.041   2.590  -2.813  1.00 47.09           C  
ATOM   3709  HB2 PHE A 237      13.171   3.386  -3.546  1.00 47.09           H  
ATOM   3710  HB3 PHE A 237      13.859   1.887  -2.969  1.00 47.09           H  
ATOM   3711  O   PHE A 237      10.986   3.928  -0.755  1.00 47.09           O  
ATOM   3712  CG  PHE A 237      11.725   1.881  -3.108  1.00 47.09           C  
ATOM   3713  CD1 PHE A 237      11.602   0.501  -2.870  1.00 47.09           C  
ATOM   3714  HD1 PHE A 237      12.443  -0.046  -2.470  1.00 47.09           H  
ATOM   3715  CD2 PHE A 237      10.640   2.582  -3.669  1.00 47.09           C  
ATOM   3716  HD2 PHE A 237      10.727   3.640  -3.864  1.00 47.09           H  
ATOM   3717  CE1 PHE A 237      10.417  -0.181  -3.193  1.00 47.09           C  
ATOM   3718  HE1 PHE A 237      10.342  -1.245  -3.020  1.00 47.09           H  
ATOM   3719  CE2 PHE A 237       9.447   1.904  -3.984  1.00 47.09           C  
ATOM   3720  HE2 PHE A 237       8.622   2.447  -4.421  1.00 47.09           H  
ATOM   3721  CZ  PHE A 237       9.336   0.521  -3.749  1.00 47.09           C  
ATOM   3722  HZ  PHE A 237       8.430  -0.010  -4.000  1.00 47.09           H  
ATOM   3723  N   THR A 238      12.335   5.528  -1.413  1.00 39.05           N  
ATOM   3724  H   THR A 238      13.255   5.826  -1.704  1.00 39.05           H  
ATOM   3725  CA  THR A 238      11.262   6.531  -1.298  1.00 39.05           C  
ATOM   3726  HA  THR A 238      10.682   6.324  -0.399  1.00 39.05           H  
ATOM   3727  C   THR A 238      10.334   6.436  -2.513  1.00 39.05           C  
ATOM   3728  CB  THR A 238      11.837   7.943  -1.142  1.00 39.05           C  
ATOM   3729  HB  THR A 238      12.299   8.260  -2.077  1.00 39.05           H  
ATOM   3730  O   THR A 238      10.784   6.595  -3.646  1.00 39.05           O  
ATOM   3731  CG2 THR A 238      10.768   8.952  -0.723  1.00 39.05           C  
ATOM   3732 HG21 THR A 238      10.005   9.030  -1.498  1.00 39.05           H  
ATOM   3733 HG22 THR A 238      10.304   8.638   0.212  1.00 39.05           H  
ATOM   3734 HG23 THR A 238      11.223   9.933  -0.586  1.00 39.05           H  
ATOM   3735  OG1 THR A 238      12.813   7.940  -0.125  1.00 39.05           O  
ATOM   3736  HG1 THR A 238      13.275   8.781  -0.160  1.00 39.05           H  
ATOM   3737  N   ARG A 239       9.034   6.189  -2.303  1.00 44.12           N  
ATOM   3738  H   ARG A 239       8.739   6.033  -1.350  1.00 44.12           H  
ATOM   3739  CA  ARG A 239       8.006   6.276  -3.360  1.00 44.12           C  
ATOM   3740  HA  ARG A 239       8.511   6.194  -4.322  1.00 44.12           H  
ATOM   3741  C   ARG A 239       7.335   7.652  -3.319  1.00 44.12           C  
ATOM   3742  CB  ARG A 239       7.014   5.101  -3.229  1.00 44.12           C  
ATOM   3743  HB2 ARG A 239       6.252   5.342  -2.488  1.00 44.12           H  
ATOM   3744  HB3 ARG A 239       7.564   4.230  -2.874  1.00 44.12           H  
ATOM   3745  O   ARG A 239       7.223   8.250  -2.248  1.00 44.12           O  
ATOM   3746  CG  ARG A 239       6.350   4.726  -4.566  1.00 44.12           C  
ATOM   3747  HG2 ARG A 239       5.707   5.539  -4.903  1.00 44.12           H  
ATOM   3748  HG3 ARG A 239       7.133   4.561  -5.306  1.00 44.12           H  
ATOM   3749  CD  ARG A 239       5.520   3.438  -4.428  1.00 44.12           C  
ATOM   3750  HD2 ARG A 239       4.620   3.655  -3.852  1.00 44.12           H  
ATOM   3751  HD3 ARG A 239       6.109   2.703  -3.879  1.00 44.12           H  
ATOM   3752  NE  ARG A 239       5.163   2.878  -5.747  1.00 44.12           N  
ATOM   3753  HE  ARG A 239       5.428   3.426  -6.553  1.00 44.12           H  
ATOM   3754  NH1 ARG A 239       4.306   0.867  -5.007  1.00 44.12           N  
ATOM   3755 HH11 ARG A 239       4.445   1.127  -4.041  1.00 44.12           H  
ATOM   3756 HH12 ARG A 239       4.121  -0.111  -5.176  1.00 44.12           H  
ATOM   3757  NH2 ARG A 239       4.536   1.240  -7.194  1.00 44.12           N  
ATOM   3758 HH21 ARG A 239       4.265   0.279  -7.348  1.00 44.12           H  
ATOM   3759 HH22 ARG A 239       4.906   1.784  -7.961  1.00 44.12           H  
ATOM   3760  CZ  ARG A 239       4.665   1.673  -5.970  1.00 44.12           C  
ATOM   3761  N   VAL A 240       6.854   8.143  -4.463  1.00 47.76           N  
ATOM   3762  H   VAL A 240       7.035   7.645  -5.323  1.00 47.76           H  
ATOM   3763  CA  VAL A 240       6.006   9.347  -4.507  1.00 47.76           C  
ATOM   3764  HA  VAL A 240       6.573  10.191  -4.114  1.00 47.76           H  
ATOM   3765  C   VAL A 240       4.787   9.116  -3.608  1.00 47.76           C  
ATOM   3766  CB  VAL A 240       5.571   9.688  -5.950  1.00 47.76           C  
ATOM   3767  HB  VAL A 240       4.997   8.854  -6.356  1.00 47.76           H  
ATOM   3768  O   VAL A 240       4.038   8.157  -3.821  1.00 47.76           O  
ATOM   3769  CG1 VAL A 240       4.700  10.949  -5.999  1.00 47.76           C  
ATOM   3770 HG11 VAL A 240       3.765  10.791  -5.462  1.00 47.76           H  
ATOM   3771 HG12 VAL A 240       4.456  11.191  -7.034  1.00 47.76           H  
ATOM   3772 HG13 VAL A 240       5.230  11.793  -5.557  1.00 47.76           H  
ATOM   3773  CG2 VAL A 240       6.784   9.924  -6.859  1.00 47.76           C  
ATOM   3774 HG21 VAL A 240       7.392  10.741  -6.471  1.00 47.76           H  
ATOM   3775 HG22 VAL A 240       7.398   9.025  -6.930  1.00 47.76           H  
ATOM   3776 HG23 VAL A 240       6.451  10.182  -7.864  1.00 47.76           H  
ATOM   3777  N   THR A 241       4.588   9.967  -2.597  1.00 50.26           N  
ATOM   3778  H   THR A 241       5.238  10.725  -2.440  1.00 50.26           H  
ATOM   3779  CA  THR A 241       3.348   9.986  -1.810  1.00 50.26           C  
ATOM   3780  HA  THR A 241       3.214   9.019  -1.324  1.00 50.26           H  
ATOM   3781  C   THR A 241       2.176  10.230  -2.743  1.00 50.26           C  
ATOM   3782  CB  THR A 241       3.305  11.107  -0.751  1.00 50.26           C  
ATOM   3783  HB  THR A 241       2.277  11.458  -0.662  1.00 50.26           H  
ATOM   3784  O   THR A 241       2.122  11.256  -3.419  1.00 50.26           O  
ATOM   3785  CG2 THR A 241       3.731  10.664   0.643  1.00 50.26           C  
ATOM   3786 HG21 THR A 241       3.616   9.587   0.767  1.00 50.26           H  
ATOM   3787 HG22 THR A 241       3.094  11.160   1.375  1.00 50.26           H  
ATOM   3788 HG23 THR A 241       4.755  10.980   0.841  1.00 50.26           H  
ATOM   3789  OG1 THR A 241       4.117  12.192  -1.138  1.00 50.26           O  
ATOM   3790  HG1 THR A 241       3.630  12.692  -1.797  1.00 50.26           H  
ATOM   3791  N   ARG A 242       1.214   9.307  -2.753  1.00 61.09           N  
ATOM   3792  H   ARG A 242       1.325   8.484  -2.179  1.00 61.09           H  
ATOM   3793  CA  ARG A 242      -0.101   9.576  -3.332  1.00 61.09           C  
ATOM   3794  HA  ARG A 242       0.011  10.253  -4.179  1.00 61.09           H  
ATOM   3795  C   ARG A 242      -0.953  10.293  -2.297  1.00 61.09           C  
ATOM   3796  CB  ARG A 242      -0.766   8.285  -3.819  1.00 61.09           C  
ATOM   3797  HB2 ARG A 242      -0.812   7.570  -2.998  1.00 61.09           H  
ATOM   3798  HB3 ARG A 242      -1.783   8.513  -4.139  1.00 61.09           H  
ATOM   3799  O   ARG A 242      -0.912   9.937  -1.118  1.00 61.09           O  
ATOM   3800  CG  ARG A 242       0.005   7.672  -4.993  1.00 61.09           C  
ATOM   3801  HG2 ARG A 242       1.013   7.403  -4.678  1.00 61.09           H  
ATOM   3802  HG3 ARG A 242       0.068   8.400  -5.802  1.00 61.09           H  
ATOM   3803  CD  ARG A 242      -0.718   6.420  -5.493  1.00 61.09           C  
ATOM   3804  HD2 ARG A 242      -0.749   5.688  -4.686  1.00 61.09           H  
ATOM   3805  HD3 ARG A 242      -1.739   6.693  -5.760  1.00 61.09           H  
ATOM   3806  NE  ARG A 242      -0.035   5.847  -6.668  1.00 61.09           N  
ATOM   3807  HE  ARG A 242       0.812   6.309  -6.965  1.00 61.09           H  
ATOM   3808  NH1 ARG A 242      -1.570   4.197  -7.096  1.00 61.09           N  
ATOM   3809 HH11 ARG A 242      -1.955   3.486  -7.701  1.00 61.09           H  
ATOM   3810 HH12 ARG A 242      -2.107   4.502  -6.297  1.00 61.09           H  
ATOM   3811  NH2 ARG A 242       0.179   4.463  -8.461  1.00 61.09           N  
ATOM   3812 HH21 ARG A 242       0.971   5.006  -8.777  1.00 61.09           H  
ATOM   3813 HH22 ARG A 242      -0.219   3.756  -9.063  1.00 61.09           H  
ATOM   3814  CZ  ARG A 242      -0.475   4.839  -7.397  1.00 61.09           C  
ATOM   3815  N   GLU A 243      -1.720  11.276  -2.749  1.00 66.49           N  
ATOM   3816  H   GLU A 243      -1.650  11.547  -3.719  1.00 66.49           H  
ATOM   3817  CA  GLU A 243      -2.784  11.876  -1.944  1.00 66.49           C  
ATOM   3818  HA  GLU A 243      -2.339  12.392  -1.094  1.00 66.49           H  
ATOM   3819  C   GLU A 243      -3.739  10.786  -1.428  1.00 66.49           C  
ATOM   3820  CB  GLU A 243      -3.571  12.883  -2.799  1.00 66.49           C  
ATOM   3821  HB2 GLU A 243      -3.850  12.408  -3.739  1.00 66.49           H  
ATOM   3822  HB3 GLU A 243      -4.496  13.151  -2.289  1.00 66.49           H  
ATOM   3823  O   GLU A 243      -3.969   9.800  -2.140  1.00 66.49           O  
ATOM   3824  CG  GLU A 243      -2.778  14.161  -3.109  1.00 66.49           C  
ATOM   3825  HG2 GLU A 243      -1.858  13.893  -3.629  1.00 66.49           H  
ATOM   3826  HG3 GLU A 243      -3.374  14.771  -3.788  1.00 66.49           H  
ATOM   3827  CD  GLU A 243      -2.462  14.984  -1.851  1.00 66.49           C  
ATOM   3828  OE1 GLU A 243      -1.352  15.549  -1.790  1.00 66.49           O  
ATOM   3829  OE2 GLU A 243      -3.346  15.045  -0.967  1.00 66.49           O  
ATOM   3830  N   PRO A 244      -4.318  10.941  -0.224  1.00 67.79           N  
ATOM   3831  CA  PRO A 244      -5.356  10.040   0.244  1.00 67.79           C  
ATOM   3832  HA  PRO A 244      -4.965   9.023   0.286  1.00 67.79           H  
ATOM   3833  C   PRO A 244      -6.551  10.085  -0.713  1.00 67.79           C  
ATOM   3834  CB  PRO A 244      -5.709  10.507   1.657  1.00 67.79           C  
ATOM   3835  HB2 PRO A 244      -6.758  10.334   1.900  1.00 67.79           H  
ATOM   3836  HB3 PRO A 244      -5.060  10.004   2.374  1.00 67.79           H  
ATOM   3837  O   PRO A 244      -6.936  11.143  -1.227  1.00 67.79           O  
ATOM   3838  CG  PRO A 244      -5.367  11.995   1.629  1.00 67.79           C  
ATOM   3839  HG2 PRO A 244      -6.197  12.558   1.202  1.00 67.79           H  
ATOM   3840  HG3 PRO A 244      -5.110  12.375   2.618  1.00 67.79           H  
ATOM   3841  CD  PRO A 244      -4.165  12.060   0.692  1.00 67.79           C  
ATOM   3842  HD2 PRO A 244      -4.165  13.016   0.167  1.00 67.79           H  
ATOM   3843  HD3 PRO A 244      -3.243  11.940   1.259  1.00 67.79           H  
ATOM   3844  N   ILE A 245      -7.149   8.922  -0.948  1.00 72.06           N  
ATOM   3845  H   ILE A 245      -6.815   8.106  -0.456  1.00 72.06           H  
ATOM   3846  CA  ILE A 245      -8.330   8.784  -1.800  1.00 72.06           C  
ATOM   3847  HA  ILE A 245      -8.615   9.763  -2.187  1.00 72.06           H  
ATOM   3848  C   ILE A 245      -9.491   8.288  -0.951  1.00 72.06           C  
ATOM   3849  CB  ILE A 245      -8.038   7.878  -3.019  1.00 72.06           C  
ATOM   3850  HB  ILE A 245      -7.737   6.898  -2.648  1.00 72.06           H  
ATOM   3851  O   ILE A 245      -9.310   7.477  -0.050  1.00 72.06           O  
ATOM   3852  CG1 ILE A 245      -6.916   8.479  -3.913  1.00 72.06           C  
ATOM   3853 HG12 ILE A 245      -7.331   8.774  -4.876  1.00 72.06           H  
ATOM   3854 HG13 ILE A 245      -6.538   9.402  -3.475  1.00 72.06           H  
ATOM   3855  CG2 ILE A 245      -9.322   7.703  -3.858  1.00 72.06           C  
ATOM   3856 HG21 ILE A 245     -10.030   7.059  -3.338  1.00 72.06           H  
ATOM   3857 HG22 ILE A 245      -9.109   7.235  -4.819  1.00 72.06           H  
ATOM   3858 HG23 ILE A 245      -9.782   8.672  -4.055  1.00 72.06           H  
ATOM   3859  CD1 ILE A 245      -5.708   7.561  -4.172  1.00 72.06           C  
ATOM   3860 HD11 ILE A 245      -4.814   8.020  -3.751  1.00 72.06           H  
ATOM   3861 HD12 ILE A 245      -5.537   7.441  -5.241  1.00 72.06           H  
ATOM   3862 HD13 ILE A 245      -5.821   6.587  -3.695  1.00 72.06           H  
ATOM   3863  N   GLY A 246     -10.698   8.733  -1.270  1.00 71.11           N  
ATOM   3864  H   GLY A 246     -10.801   9.431  -1.992  1.00 71.11           H  
ATOM   3865  CA  GLY A 246     -11.886   7.968  -0.944  1.00 71.11           C  
ATOM   3866  HA2 GLY A 246     -12.162   8.089   0.103  1.00 71.11           H  
ATOM   3867  HA3 GLY A 246     -11.665   6.914  -1.117  1.00 71.11           H  
ATOM   3868  C   GLY A 246     -13.052   8.322  -1.852  1.00 71.11           C  
ATOM   3869  O   GLY A 246     -13.018   9.333  -2.558  1.00 71.11           O  
ATOM   3870  N   TYR A 247     -14.074   7.475  -1.826  1.00 74.26           N  
ATOM   3871  H   TYR A 247     -14.000   6.654  -1.243  1.00 74.26           H  
ATOM   3872  CA  TYR A 247     -15.341   7.667  -2.523  1.00 74.26           C  
ATOM   3873  HA  TYR A 247     -15.607   8.725  -2.517  1.00 74.26           H  
ATOM   3874  C   TYR A 247     -16.481   6.916  -1.826  1.00 74.26           C  
ATOM   3875  CB  TYR A 247     -15.195   7.283  -3.993  1.00 74.26           C  
ATOM   3876  HB2 TYR A 247     -16.170   7.340  -4.478  1.00 74.26           H  
ATOM   3877  HB3 TYR A 247     -14.558   8.020  -4.482  1.00 74.26           H  
ATOM   3878  O   TYR A 247     -16.247   5.962  -1.079  1.00 74.26           O  
ATOM   3879  CG  TYR A 247     -14.619   5.912  -4.237  1.00 74.26           C  
ATOM   3880  CD1 TYR A 247     -13.241   5.765  -4.498  1.00 74.26           C  
ATOM   3881  HD1 TYR A 247     -12.587   6.623  -4.464  1.00 74.26           H  
ATOM   3882  CD2 TYR A 247     -15.479   4.802  -4.284  1.00 74.26           C  
ATOM   3883  HD2 TYR A 247     -16.536   4.917  -4.093  1.00 74.26           H  
ATOM   3884  CE1 TYR A 247     -12.735   4.512  -4.891  1.00 74.26           C  
ATOM   3885  HE1 TYR A 247     -11.699   4.394  -5.173  1.00 74.26           H  
ATOM   3886  CE2 TYR A 247     -14.969   3.549  -4.662  1.00 74.26           C  
ATOM   3887  HE2 TYR A 247     -15.626   2.702  -4.796  1.00 74.26           H  
ATOM   3888  OH  TYR A 247     -13.181   2.237  -5.518  1.00 74.26           O  
ATOM   3889  HH  TYR A 247     -12.526   2.357  -6.210  1.00 74.26           H  
ATOM   3890  CZ  TYR A 247     -13.610   3.413  -5.001  1.00 74.26           C  
ATOM   3891  N   TYR A 248     -17.716   7.363  -2.053  1.00 77.29           N  
ATOM   3892  H   TYR A 248     -17.845   8.115  -2.715  1.00 77.29           H  
ATOM   3893  CA  TYR A 248     -18.917   6.727  -1.512  1.00 77.29           C  
ATOM   3894  HA  TYR A 248     -18.681   6.324  -0.527  1.00 77.29           H  
ATOM   3895  C   TYR A 248     -19.369   5.553  -2.389  1.00 77.29           C  
ATOM   3896  CB  TYR A 248     -20.027   7.771  -1.333  1.00 77.29           C  
ATOM   3897  HB2 TYR A 248     -20.917   7.273  -0.949  1.00 77.29           H  
ATOM   3898  HB3 TYR A 248     -20.278   8.188  -2.308  1.00 77.29           H  
ATOM   3899  O   TYR A 248     -19.215   5.598  -3.610  1.00 77.29           O  
ATOM   3900  CG  TYR A 248     -19.665   8.894  -0.377  1.00 77.29           C  
ATOM   3901  CD1 TYR A 248     -19.361   8.600   0.966  1.00 77.29           C  
ATOM   3902  HD1 TYR A 248     -19.395   7.576   1.307  1.00 77.29           H  
ATOM   3903  CD2 TYR A 248     -19.626  10.229  -0.824  1.00 77.29           C  
ATOM   3904  HD2 TYR A 248     -19.862  10.461  -1.852  1.00 77.29           H  
ATOM   3905  CE1 TYR A 248     -19.037   9.631   1.867  1.00 77.29           C  
ATOM   3906  HE1 TYR A 248     -18.828   9.406   2.903  1.00 77.29           H  
ATOM   3907  CE2 TYR A 248     -19.295  11.266   0.070  1.00 77.29           C  
ATOM   3908  HE2 TYR A 248     -19.274  12.287  -0.280  1.00 77.29           H  
ATOM   3909  OH  TYR A 248     -18.680  11.964   2.285  1.00 77.29           O  
ATOM   3910  HH  TYR A 248     -18.735  12.821   1.855  1.00 77.29           H  
ATOM   3911  CZ  TYR A 248     -19.004  10.968   1.419  1.00 77.29           C  
ATOM   3912  N   LEU A 249     -19.929   4.515  -1.765  1.00 66.26           N  
ATOM   3913  H   LEU A 249     -20.055   4.571  -0.765  1.00 66.26           H  
ATOM   3914  CA  LEU A 249     -20.477   3.336  -2.440  1.00 66.26           C  
ATOM   3915  HA  LEU A 249     -20.144   3.343  -3.478  1.00 66.26           H  
ATOM   3916  C   LEU A 249     -22.012   3.416  -2.445  1.00 66.26           C  
ATOM   3917  CB  LEU A 249     -19.922   2.049  -1.797  1.00 66.26           C  
ATOM   3918  HB2 LEU A 249     -20.218   2.035  -0.748  1.00 66.26           H  
ATOM   3919  HB3 LEU A 249     -20.376   1.187  -2.286  1.00 66.26           H  
ATOM   3920  O   LEU A 249     -22.628   3.413  -1.379  1.00 66.26           O  
ATOM   3921  CG  LEU A 249     -18.385   1.924  -1.886  1.00 66.26           C  
ATOM   3922  HG  LEU A 249     -17.920   2.794  -1.422  1.00 66.26           H  
ATOM   3923  CD1 LEU A 249     -17.860   0.690  -1.160  1.00 66.26           C  
ATOM   3924 HD11 LEU A 249     -16.773   0.652  -1.230  1.00 66.26           H  
ATOM   3925 HD12 LEU A 249     -18.124   0.743  -0.104  1.00 66.26           H  
ATOM   3926 HD13 LEU A 249     -18.268  -0.210  -1.620  1.00 66.26           H  
ATOM   3927  CD2 LEU A 249     -17.890   1.816  -3.326  1.00 66.26           C  
ATOM   3928 HD21 LEU A 249     -18.058   2.756  -3.851  1.00 66.26           H  
ATOM   3929 HD22 LEU A 249     -16.822   1.598  -3.331  1.00 66.26           H  
ATOM   3930 HD23 LEU A 249     -18.416   1.021  -3.855  1.00 66.26           H  
ATOM   3931  N   GLU A 250     -22.632   3.544  -3.622  1.00 63.52           N  
ATOM   3932  H   GLU A 250     -22.071   3.545  -4.462  1.00 63.52           H  
ATOM   3933  CA  GLU A 250     -24.073   3.853  -3.735  1.00 63.52           C  
ATOM   3934  HA  GLU A 250     -24.356   4.516  -2.917  1.00 63.52           H  
ATOM   3935  C   GLU A 250     -24.993   2.639  -3.626  1.00 63.52           C  
ATOM   3936  CB  GLU A 250     -24.396   4.572  -5.050  1.00 63.52           C  
ATOM   3937  HB2 GLU A 250     -24.067   3.969  -5.896  1.00 63.52           H  
ATOM   3938  HB3 GLU A 250     -25.476   4.700  -5.108  1.00 63.52           H  
ATOM   3939  O   GLU A 250     -26.067   2.739  -3.028  1.00 63.52           O  
ATOM   3940  CG  GLU A 250     -23.743   5.949  -5.109  1.00 63.52           C  
ATOM   3941  HG2 GLU A 250     -22.687   5.824  -5.351  1.00 63.52           H  
ATOM   3942  HG3 GLU A 250     -23.805   6.409  -4.122  1.00 63.52           H  
ATOM   3943  CD  GLU A 250     -24.422   6.871  -6.129  1.00 63.52           C  
ATOM   3944  OE1 GLU A 250     -24.536   8.066  -5.771  1.00 63.52           O  
ATOM   3945  OE2 GLU A 250     -24.811   6.401  -7.216  1.00 63.52           O  
ATOM   3946  N   ASP A 251     -24.578   1.497  -4.175  1.00 59.32           N  
ATOM   3947  H   ASP A 251     -23.723   1.523  -4.711  1.00 59.32           H  
ATOM   3948  CA  ASP A 251     -25.463   0.337  -4.367  1.00 59.32           C  
ATOM   3949  HA  ASP A 251     -26.398   0.696  -4.797  1.00 59.32           H  
ATOM   3950  C   ASP A 251     -25.836  -0.388  -3.060  1.00 59.32           C  
ATOM   3951  CB  ASP A 251     -24.842  -0.639  -5.376  1.00 59.32           C  
ATOM   3952  HB2 ASP A 251     -25.503  -1.498  -5.496  1.00 59.32           H  
ATOM   3953  HB3 ASP A 251     -23.893  -0.997  -4.976  1.00 59.32           H  
ATOM   3954  O   ASP A 251     -26.614  -1.337  -3.067  1.00 59.32           O  
ATOM   3955  CG  ASP A 251     -24.620  -0.020  -6.755  1.00 59.32           C  
ATOM   3956  OD1 ASP A 251     -25.450   0.812  -7.180  1.00 59.32           O  
ATOM   3957  OD2 ASP A 251     -23.573  -0.368  -7.341  1.00 59.32           O  
ATOM   3958  N   CYS A 252     -25.318   0.062  -1.915  1.00 48.01           N  
ATOM   3959  H   CYS A 252     -24.736   0.886  -1.978  1.00 48.01           H  
ATOM   3960  CA  CYS A 252     -25.636  -0.464  -0.588  1.00 48.01           C  
ATOM   3961  HA  CYS A 252     -26.330  -1.299  -0.681  1.00 48.01           H  
ATOM   3962  C   CYS A 252     -26.353   0.599   0.255  1.00 48.01           C  
ATOM   3963  CB  CYS A 252     -24.353  -1.005   0.053  1.00 48.01           C  
ATOM   3964  HB2 CYS A 252     -24.503  -1.153   1.123  1.00 48.01           H  
ATOM   3965  HB3 CYS A 252     -23.535  -0.301  -0.097  1.00 48.01           H  
ATOM   3966  O   CYS A 252     -25.792   1.180   1.187  1.00 48.01           O  
ATOM   3967  SG  CYS A 252     -23.952  -2.602  -0.704  1.00 48.01           S  
ATOM   3968  HG  CYS A 252     -24.213  -2.258  -1.968  1.00 48.01           H  
ATOM   3969  N   GLN A 253     -27.619   0.870  -0.067  1.00 45.40           N  
ATOM   3970  H   GLN A 253     -28.024   0.393  -0.860  1.00 45.40           H  
ATOM   3971  CA  GLN A 253     -28.459   1.768   0.726  1.00 45.40           C  
ATOM   3972  HA  GLN A 253     -27.859   2.623   1.040  1.00 45.40           H  
ATOM   3973  C   GLN A 253     -28.946   1.046   1.989  1.00 45.40           C  
ATOM   3974  CB  GLN A 253     -29.627   2.314  -0.111  1.00 45.40           C  
ATOM   3975  HB2 GLN A 253     -30.238   1.490  -0.480  1.00 45.40           H  
ATOM   3976  HB3 GLN A 253     -30.242   2.938   0.538  1.00 45.40           H  
ATOM   3977  O   GLN A 253     -29.916   0.302   1.945  1.00 45.40           O  
ATOM   3978  CG  GLN A 253     -29.142   3.155  -1.301  1.00 45.40           C  
ATOM   3979  HG2 GLN A 253     -28.638   2.505  -2.017  1.00 45.40           H  
ATOM   3980  HG3 GLN A 253     -28.422   3.897  -0.955  1.00 45.40           H  
ATOM   3981  CD  GLN A 253     -30.269   3.888  -2.022  1.00 45.40           C  
ATOM   3982  NE2 GLN A 253     -30.013   4.381  -3.213  1.00 45.40           N  
ATOM   3983 HE21 GLN A 253     -29.126   4.195  -3.658  1.00 45.40           H  
ATOM   3984 HE22 GLN A 253     -30.779   4.829  -3.695  1.00 45.40           H  
ATOM   3985  OE1 GLN A 253     -31.371   4.068  -1.529  1.00 45.40           O  
ATOM   3986  N   VAL A 254     -28.270   1.281   3.119  1.00 52.19           N  
ATOM   3987  H   VAL A 254     -27.416   1.812   3.023  1.00 52.19           H  
ATOM   3988  CA  VAL A 254     -28.570   0.691   4.439  1.00 52.19           C  
ATOM   3989  HA  VAL A 254     -27.824   1.080   5.132  1.00 52.19           H  
ATOM   3990  C   VAL A 254     -28.466  -0.840   4.415  1.00 52.19           C  
ATOM   3991  CB  VAL A 254     -29.932   1.154   5.002  1.00 52.19           C  
ATOM   3992  HB  VAL A 254     -30.751   0.732   4.419  1.00 52.19           H  
ATOM   3993  O   VAL A 254     -29.441  -1.526   4.104  1.00 52.19           O  
ATOM   3994  CG1 VAL A 254     -30.098   0.711   6.465  1.00 52.19           C  
ATOM   3995 HG11 VAL A 254     -31.056   1.061   6.849  1.00 52.19           H  
ATOM   3996 HG12 VAL A 254     -29.292   1.121   7.074  1.00 52.19           H  
ATOM   3997 HG13 VAL A 254     -30.076  -0.377   6.531  1.00 52.19           H  
ATOM   3998  CG2 VAL A 254     -30.062   2.683   4.969  1.00 52.19           C  
ATOM   3999 HG21 VAL A 254     -31.004   2.984   5.428  1.00 52.19           H  
ATOM   4000 HG22 VAL A 254     -30.068   3.034   3.937  1.00 52.19           H  
ATOM   4001 HG23 VAL A 254     -29.230   3.142   5.503  1.00 52.19           H  
ATOM   4002  N   PRO A 255     -27.307  -1.409   4.781  1.00 44.42           N  
ATOM   4003  CA  PRO A 255     -27.103  -2.844   4.747  1.00 44.42           C  
ATOM   4004  HA  PRO A 255     -27.437  -3.250   3.793  1.00 44.42           H  
ATOM   4005  C   PRO A 255     -27.874  -3.538   5.875  1.00 44.42           C  
ATOM   4006  CB  PRO A 255     -25.595  -3.016   4.863  1.00 44.42           C  
ATOM   4007  HB2 PRO A 255     -25.349  -3.929   5.406  1.00 44.42           H  
ATOM   4008  HB3 PRO A 255     -25.158  -2.987   3.865  1.00 44.42           H  
ATOM   4009  O   PRO A 255     -27.303  -3.985   6.862  1.00 44.42           O  
ATOM   4010  CG  PRO A 255     -25.118  -1.809   5.653  1.00 44.42           C  
ATOM   4011  HG2 PRO A 255     -24.090  -1.540   5.409  1.00 44.42           H  
ATOM   4012  HG3 PRO A 255     -25.220  -2.004   6.720  1.00 44.42           H  
ATOM   4013  CD  PRO A 255     -26.102  -0.726   5.237  1.00 44.42           C  
ATOM   4014  HD2 PRO A 255     -25.679  -0.150   4.413  1.00 44.42           H  
ATOM   4015  HD3 PRO A 255     -26.303  -0.076   6.088  1.00 44.42           H  
ATOM   4016  N   LYS A 256     -29.193  -3.670   5.738  1.00 48.85           N  
ATOM   4017  H   LYS A 256     -29.637  -3.197   4.964  1.00 48.85           H  
ATOM   4018  CA  LYS A 256     -29.895  -4.756   6.430  1.00 48.85           C  
ATOM   4019  HA  LYS A 256     -29.606  -4.764   7.481  1.00 48.85           H  
ATOM   4020  C   LYS A 256     -29.434  -6.113   5.882  1.00 48.85           C  
ATOM   4021  CB  LYS A 256     -31.413  -4.570   6.337  1.00 48.85           C  
ATOM   4022  HB2 LYS A 256     -31.707  -4.449   5.294  1.00 48.85           H  
ATOM   4023  HB3 LYS A 256     -31.891  -5.470   6.724  1.00 48.85           H  
ATOM   4024  O   LYS A 256     -29.437  -7.087   6.624  1.00 48.85           O  
ATOM   4025  CG  LYS A 256     -31.877  -3.361   7.165  1.00 48.85           C  
ATOM   4026  HG2 LYS A 256     -31.486  -2.443   6.726  1.00 48.85           H  
ATOM   4027  HG3 LYS A 256     -31.503  -3.456   8.184  1.00 48.85           H  
ATOM   4028  CD  LYS A 256     -33.406  -3.298   7.195  1.00 48.85           C  
ATOM   4029  HD2 LYS A 256     -33.789  -4.225   7.622  1.00 48.85           H  
ATOM   4030  HD3 LYS A 256     -33.774  -3.202   6.173  1.00 48.85           H  
ATOM   4031  CE  LYS A 256     -33.882  -2.108   8.033  1.00 48.85           C  
ATOM   4032  HE2 LYS A 256     -33.481  -1.196   7.592  1.00 48.85           H  
ATOM   4033  HE3 LYS A 256     -33.474  -2.208   9.039  1.00 48.85           H  
ATOM   4034  NZ  LYS A 256     -35.365  -2.057   8.075  1.00 48.85           N  
ATOM   4035  HZ1 LYS A 256     -35.731  -1.973   7.137  1.00 48.85           H  
ATOM   4036  HZ2 LYS A 256     -35.732  -2.908   8.476  1.00 48.85           H  
ATOM   4037  HZ3 LYS A 256     -35.686  -1.269   8.620  1.00 48.85           H  
ATOM   4038  N   ASP A 257     -28.946  -6.130   4.636  1.00 49.51           N  
ATOM   4039  H   ASP A 257     -29.077  -5.295   4.082  1.00 49.51           H  
ATOM   4040  CA  ASP A 257     -28.560  -7.349   3.925  1.00 49.51           C  
ATOM   4041  HA  ASP A 257     -28.945  -8.208   4.475  1.00 49.51           H  
ATOM   4042  C   ASP A 257     -27.033  -7.570   3.802  1.00 49.51           C  
ATOM   4043  CB  ASP A 257     -29.253  -7.364   2.550  1.00 49.51           C  
ATOM   4044  HB2 ASP A 257     -28.926  -6.491   1.985  1.00 49.51           H  
ATOM   4045  HB3 ASP A 257     -28.926  -8.252   2.008  1.00 49.51           H  
ATOM   4046  O   ASP A 257     -26.619  -8.700   3.532  1.00 49.51           O  
ATOM   4047  CG  ASP A 257     -30.793  -7.383   2.602  1.00 49.51           C  
ATOM   4048  OD1 ASP A 257     -31.369  -7.594   3.693  1.00 49.51           O  
ATOM   4049  OD2 ASP A 257     -31.399  -7.187   1.527  1.00 49.51           O  
ATOM   4050  N   LEU A 258     -26.157  -6.571   4.045  1.00 50.50           N  
ATOM   4051  H   LEU A 258     -26.512  -5.670   4.333  1.00 50.50           H  
ATOM   4052  CA  LEU A 258     -24.724  -6.872   4.260  1.00 50.50           C  
ATOM   4053  HA  LEU A 258     -24.452  -7.741   3.661  1.00 50.50           H  
ATOM   4054  C   LEU A 258     -24.521  -7.264   5.720  1.00 50.50           C  
ATOM   4055  CB  LEU A 258     -23.694  -5.783   3.876  1.00 50.50           C  
ATOM   4056  HB2 LEU A 258     -24.007  -4.788   4.194  1.00 50.50           H  
ATOM   4057  HB3 LEU A 258     -22.801  -5.995   4.464  1.00 50.50           H  
ATOM   4058  O   LEU A 258     -24.263  -6.431   6.586  1.00 50.50           O  
ATOM   4059  CG  LEU A 258     -23.195  -5.691   2.436  1.00 50.50           C  
ATOM   4060  HG  LEU A 258     -22.758  -6.648   2.150  1.00 50.50           H  
ATOM   4061  CD1 LEU A 258     -24.291  -5.321   1.448  1.00 50.50           C  
ATOM   4062 HD11 LEU A 258     -23.870  -5.275   0.444  1.00 50.50           H  
ATOM   4063 HD12 LEU A 258     -24.726  -4.355   1.703  1.00 50.50           H  
ATOM   4064 HD13 LEU A 258     -25.070  -6.084   1.455  1.00 50.50           H  
ATOM   4065  CD2 LEU A 258     -22.116  -4.606   2.378  1.00 50.50           C  
ATOM   4066 HD21 LEU A 258     -21.648  -4.616   1.394  1.00 50.50           H  
ATOM   4067 HD22 LEU A 258     -21.353  -4.774   3.139  1.00 50.50           H  
ATOM   4068 HD23 LEU A 258     -22.569  -3.627   2.536  1.00 50.50           H  
ATOM   4069  N   ASN A 259     -24.559  -8.564   5.978  1.00 55.04           N  
ATOM   4070  H   ASN A 259     -24.852  -9.184   5.236  1.00 55.04           H  
ATOM   4071  CA  ASN A 259     -23.835  -9.115   7.113  1.00 55.04           C  
ATOM   4072  HA  ASN A 259     -23.952  -8.448   7.966  1.00 55.04           H  
ATOM   4073  C   ASN A 259     -22.332  -9.180   6.762  1.00 55.04           C  
ATOM   4074  CB  ASN A 259     -24.476 -10.468   7.474  1.00 55.04           C  
ATOM   4075  HB2 ASN A 259     -24.313 -11.177   6.663  1.00 55.04           H  
ATOM   4076  HB3 ASN A 259     -25.550 -10.321   7.586  1.00 55.04           H  
ATOM   4077  O   ASN A 259     -21.973  -9.398   5.603  1.00 55.04           O  
ATOM   4078  CG  ASN A 259     -23.959 -11.081   8.764  1.00 55.04           C  
ATOM   4079  ND2 ASN A 259     -24.598 -12.112   9.256  1.00 55.04           N  
ATOM   4080 HD21 ASN A 259     -24.258 -12.462  10.140  1.00 55.04           H  
ATOM   4081 HD22 ASN A 259     -25.450 -12.441   8.826  1.00 55.04           H  
ATOM   4082  OD1 ASN A 259     -22.967 -10.680   9.341  1.00 55.04           O  
ATOM   4083  N   TYR A 260     -21.465  -9.054   7.769  1.00 58.26           N  
ATOM   4084  H   TYR A 260     -21.867  -8.946   8.689  1.00 58.26           H  
ATOM   4085  CA  TYR A 260     -20.032  -9.365   7.732  1.00 58.26           C  
ATOM   4086  HA  TYR A 260     -19.473  -8.519   7.331  1.00 58.26           H  
ATOM   4087  C   TYR A 260     -19.711 -10.599   6.871  1.00 58.26           C  
ATOM   4088  CB  TYR A 260     -19.606  -9.611   9.188  1.00 58.26           C  
ATOM   4089  HB2 TYR A 260     -19.677  -8.674   9.741  1.00 58.26           H  
ATOM   4090  HB3 TYR A 260     -20.299 -10.311   9.655  1.00 58.26           H  
ATOM   4091  O   TYR A 260     -18.831 -10.555   6.012  1.00 58.26           O  
ATOM   4092  CG  TYR A 260     -18.212 -10.168   9.344  1.00 58.26           C  
ATOM   4093  CD1 TYR A 260     -18.010 -11.559   9.402  1.00 58.26           C  
ATOM   4094  HD1 TYR A 260     -18.846 -12.241   9.352  1.00 58.26           H  
ATOM   4095  CD2 TYR A 260     -17.118  -9.294   9.424  1.00 58.26           C  
ATOM   4096  HD2 TYR A 260     -17.275  -8.226   9.397  1.00 58.26           H  
ATOM   4097  CE1 TYR A 260     -16.710 -12.072   9.519  1.00 58.26           C  
ATOM   4098  HE1 TYR A 260     -16.551 -13.140   9.527  1.00 58.26           H  
ATOM   4099  CE2 TYR A 260     -15.825  -9.815   9.578  1.00 58.26           C  
ATOM   4100  HE2 TYR A 260     -14.969  -9.166   9.690  1.00 58.26           H  
ATOM   4101  OH  TYR A 260     -14.341 -11.654   9.750  1.00 58.26           O  
ATOM   4102  HH  TYR A 260     -13.697 -10.956   9.890  1.00 58.26           H  
ATOM   4103  CZ  TYR A 260     -15.610 -11.197   9.618  1.00 58.26           C  
ATOM   4104  N   LYS A 261     -20.497 -11.672   7.037  1.00 61.90           N  
ATOM   4105  H   LYS A 261     -21.187 -11.620   7.773  1.00 61.90           H  
ATOM   4106  CA  LYS A 261     -20.339 -12.929   6.295  1.00 61.90           C  
ATOM   4107  HA  LYS A 261     -19.328 -13.298   6.468  1.00 61.90           H  
ATOM   4108  C   LYS A 261     -20.475 -12.755   4.778  1.00 61.90           C  
ATOM   4109  CB  LYS A 261     -21.343 -13.953   6.846  1.00 61.90           C  
ATOM   4110  HB2 LYS A 261     -21.273 -13.958   7.934  1.00 61.90           H  
ATOM   4111  HB3 LYS A 261     -22.356 -13.665   6.564  1.00 61.90           H  
ATOM   4112  O   LYS A 261     -19.692 -13.335   4.037  1.00 61.90           O  
ATOM   4113  CG  LYS A 261     -21.047 -15.369   6.334  1.00 61.90           C  
ATOM   4114  HG2 LYS A 261     -21.189 -15.405   5.254  1.00 61.90           H  
ATOM   4115  HG3 LYS A 261     -20.011 -15.620   6.561  1.00 61.90           H  
ATOM   4116  CD  LYS A 261     -21.970 -16.398   6.996  1.00 61.90           C  
ATOM   4117  HD2 LYS A 261     -23.003 -16.185   6.724  1.00 61.90           H  
ATOM   4118  HD3 LYS A 261     -21.856 -16.336   8.078  1.00 61.90           H  
ATOM   4119  CE  LYS A 261     -21.578 -17.799   6.517  1.00 61.90           C  
ATOM   4120  HE2 LYS A 261     -21.716 -17.845   5.437  1.00 61.90           H  
ATOM   4121  HE3 LYS A 261     -20.517 -17.946   6.720  1.00 61.90           H  
ATOM   4122  NZ  LYS A 261     -22.372 -18.858   7.189  1.00 61.90           N  
ATOM   4123  HZ1 LYS A 261     -22.070 -19.767   6.870  1.00 61.90           H  
ATOM   4124  HZ2 LYS A 261     -23.356 -18.749   6.993  1.00 61.90           H  
ATOM   4125  HZ3 LYS A 261     -22.222 -18.820   8.188  1.00 61.90           H  
ATOM   4126  N   ASN A 262     -21.418 -11.935   4.316  1.00 65.18           N  
ATOM   4127  H   ASN A 262     -21.952 -11.391   4.979  1.00 65.18           H  
ATOM   4128  CA  ASN A 262     -21.654 -11.717   2.885  1.00 65.18           C  
ATOM   4129  HA  ASN A 262     -21.687 -12.681   2.376  1.00 65.18           H  
ATOM   4130  C   ASN A 262     -20.509 -10.913   2.256  1.00 65.18           C  
ATOM   4131  CB  ASN A 262     -23.008 -11.009   2.681  1.00 65.18           C  
ATOM   4132  HB2 ASN A 262     -23.018 -10.064   3.224  1.00 65.18           H  
ATOM   4133  HB3 ASN A 262     -23.129 -10.787   1.620  1.00 65.18           H  
ATOM   4134  O   ASN A 262     -20.066 -11.230   1.157  1.00 65.18           O  
ATOM   4135  CG  ASN A 262     -24.206 -11.841   3.107  1.00 65.18           C  
ATOM   4136  ND2 ASN A 262     -25.378 -11.256   3.189  1.00 65.18           N  
ATOM   4137 HD21 ASN A 262     -26.159 -11.855   3.415  1.00 65.18           H  
ATOM   4138 HD22 ASN A 262     -25.532 -10.284   2.962  1.00 65.18           H  
ATOM   4139  OD1 ASN A 262     -24.119 -13.015   3.421  1.00 65.18           O  
ATOM   4140  N   VAL A 263     -19.997  -9.907   2.975  1.00 60.94           N  
ATOM   4141  H   VAL A 263     -20.396  -9.718   3.883  1.00 60.94           H  
ATOM   4142  CA  VAL A 263     -18.848  -9.102   2.528  1.00 60.94           C  
ATOM   4143  HA  VAL A 263     -19.057  -8.709   1.533  1.00 60.94           H  
ATOM   4144  C   VAL A 263     -17.601  -9.971   2.412  1.00 60.94           C  
ATOM   4145  CB  VAL A 263     -18.591  -7.918   3.478  1.00 60.94           C  
ATOM   4146  HB  VAL A 263     -18.424  -8.290   4.489  1.00 60.94           H  
ATOM   4147  O   VAL A 263     -16.927  -9.937   1.384  1.00 60.94           O  
ATOM   4148  CG1 VAL A 263     -17.372  -7.087   3.059  1.00 60.94           C  
ATOM   4149 HG11 VAL A 263     -16.461  -7.677   3.168  1.00 60.94           H  
ATOM   4150 HG12 VAL A 263     -17.278  -6.211   3.700  1.00 60.94           H  
ATOM   4151 HG13 VAL A 263     -17.472  -6.768   2.022  1.00 60.94           H  
ATOM   4152  CG2 VAL A 263     -19.806  -6.989   3.501  1.00 60.94           C  
ATOM   4153 HG21 VAL A 263     -19.613  -6.155   4.176  1.00 60.94           H  
ATOM   4154 HG22 VAL A 263     -19.995  -6.613   2.495  1.00 60.94           H  
ATOM   4155 HG23 VAL A 263     -20.687  -7.519   3.862  1.00 60.94           H  
ATOM   4156  N   LEU A 264     -17.321 -10.795   3.426  1.00 61.89           N  
ATOM   4157  H   LEU A 264     -17.899 -10.777   4.255  1.00 61.89           H  
ATOM   4158  CA  LEU A 264     -16.206 -11.734   3.364  1.00 61.89           C  
ATOM   4159  HA  LEU A 264     -15.284 -11.189   3.164  1.00 61.89           H  
ATOM   4160  C   LEU A 264     -16.352 -12.741   2.223  1.00 61.89           C  
ATOM   4161  CB  LEU A 264     -16.081 -12.506   4.678  1.00 61.89           C  
ATOM   4162  HB2 LEU A 264     -17.062 -12.872   4.981  1.00 61.89           H  
ATOM   4163  HB3 LEU A 264     -15.474 -13.380   4.446  1.00 61.89           H  
ATOM   4164  O   LEU A 264     -15.388 -12.965   1.499  1.00 61.89           O  
ATOM   4165  CG  LEU A 264     -15.433 -11.776   5.863  1.00 61.89           C  
ATOM   4166  HG  LEU A 264     -16.149 -11.103   6.334  1.00 61.89           H  
ATOM   4167  CD1 LEU A 264     -15.050 -12.890   6.830  1.00 61.89           C  
ATOM   4168 HD11 LEU A 264     -14.495 -13.679   6.323  1.00 61.89           H  
ATOM   4169 HD12 LEU A 264     -15.940 -13.327   7.281  1.00 61.89           H  
ATOM   4170 HD13 LEU A 264     -14.364 -12.516   7.590  1.00 61.89           H  
ATOM   4171  CD2 LEU A 264     -14.166 -10.987   5.517  1.00 61.89           C  
ATOM   4172 HD21 LEU A 264     -13.457 -11.637   5.004  1.00 61.89           H  
ATOM   4173 HD22 LEU A 264     -14.415 -10.135   4.885  1.00 61.89           H  
ATOM   4174 HD23 LEU A 264     -13.707 -10.612   6.432  1.00 61.89           H  
ATOM   4175  N   GLN A 265     -17.541 -13.320   2.036  1.00 65.25           N  
ATOM   4176  H   GLN A 265     -18.288 -13.119   2.685  1.00 65.25           H  
ATOM   4177  CA  GLN A 265     -17.793 -14.278   0.957  1.00 65.25           C  
ATOM   4178  HA  GLN A 265     -17.078 -15.097   1.036  1.00 65.25           H  
ATOM   4179  C   GLN A 265     -17.599 -13.656  -0.429  1.00 65.25           C  
ATOM   4180  CB  GLN A 265     -19.212 -14.845   1.081  1.00 65.25           C  
ATOM   4181  HB2 GLN A 265     -19.915 -14.039   1.292  1.00 65.25           H  
ATOM   4182  HB3 GLN A 265     -19.494 -15.304   0.134  1.00 65.25           H  
ATOM   4183  O   GLN A 265     -16.976 -14.278  -1.286  1.00 65.25           O  
ATOM   4184  CG  GLN A 265     -19.299 -15.923   2.169  1.00 65.25           C  
ATOM   4185  HG2 GLN A 265     -18.956 -15.531   3.127  1.00 65.25           H  
ATOM   4186  HG3 GLN A 265     -18.638 -16.745   1.896  1.00 65.25           H  
ATOM   4187  CD  GLN A 265     -20.709 -16.477   2.339  1.00 65.25           C  
ATOM   4188  NE2 GLN A 265     -20.868 -17.541   3.097  1.00 65.25           N  
ATOM   4189 HE21 GLN A 265     -21.765 -17.983   2.962  1.00 65.25           H  
ATOM   4190 HE22 GLN A 265     -20.039 -18.024   3.414  1.00 65.25           H  
ATOM   4191  OE1 GLN A 265     -21.693 -16.022   1.786  1.00 65.25           O  
ATOM   4192  N   ALA A 266     -18.080 -12.428  -0.643  1.00 64.73           N  
ATOM   4193  H   ALA A 266     -18.613 -11.976   0.085  1.00 64.73           H  
ATOM   4194  CA  ALA A 266     -17.910 -11.724  -1.912  1.00 64.73           C  
ATOM   4195  HA  ALA A 266     -18.305 -12.342  -2.718  1.00 64.73           H  
ATOM   4196  C   ALA A 266     -16.430 -11.457  -2.218  1.00 64.73           C  
ATOM   4197  CB  ALA A 266     -18.716 -10.420  -1.856  1.00 64.73           C  
ATOM   4198  HB1 ALA A 266     -18.613  -9.888  -2.803  1.00 64.73           H  
ATOM   4199  HB2 ALA A 266     -18.354  -9.784  -1.048  1.00 64.73           H  
ATOM   4200  HB3 ALA A 266     -19.769 -10.644  -1.690  1.00 64.73           H  
ATOM   4201  O   ALA A 266     -15.955 -11.748  -3.315  1.00 64.73           O  
ATOM   4202  N   ILE A 267     -15.678 -10.957  -1.233  1.00 61.14           N  
ATOM   4203  H   ILE A 267     -16.110 -10.741  -0.347  1.00 61.14           H  
ATOM   4204  CA  ILE A 267     -14.255 -10.669  -1.430  1.00 61.14           C  
ATOM   4205  HA  ILE A 267     -14.147 -10.146  -2.380  1.00 61.14           H  
ATOM   4206  C   ILE A 267     -13.460 -11.994  -1.578  1.00 61.14           C  
ATOM   4207  CB  ILE A 267     -13.751  -9.703  -0.327  1.00 61.14           C  
ATOM   4208  HB  ILE A 267     -13.924 -10.176   0.640  1.00 61.14           H  
ATOM   4209  O   ILE A 267     -12.525 -12.055  -2.380  1.00 61.14           O  
ATOM   4210  CG1 ILE A 267     -14.511  -8.372  -0.195  1.00 61.14           C  
ATOM   4211 HG12 ILE A 267     -14.265  -7.712  -1.027  1.00 61.14           H  
ATOM   4212 HG13 ILE A 267     -15.587  -8.546  -0.230  1.00 61.14           H  
ATOM   4213  CG2 ILE A 267     -12.264  -9.354  -0.559  1.00 61.14           C  
ATOM   4214 HG21 ILE A 267     -11.811  -8.934   0.339  1.00 61.14           H  
ATOM   4215 HG22 ILE A 267     -12.171  -8.633  -1.371  1.00 61.14           H  
ATOM   4216 HG23 ILE A 267     -11.681 -10.225  -0.858  1.00 61.14           H  
ATOM   4217  CD1 ILE A 267     -14.186  -7.669   1.136  1.00 61.14           C  
ATOM   4218 HD11 ILE A 267     -14.389  -8.334   1.975  1.00 61.14           H  
ATOM   4219 HD12 ILE A 267     -13.142  -7.357   1.158  1.00 61.14           H  
ATOM   4220 HD13 ILE A 267     -14.811  -6.780   1.231  1.00 61.14           H  
ATOM   4221  N   LYS A 268     -13.855 -13.082  -0.892  1.00 64.79           N  
ATOM   4222  H   LYS A 268     -14.608 -12.977  -0.227  1.00 64.79           H  
ATOM   4223  CA  LYS A 268     -13.267 -14.428  -1.051  1.00 64.79           C  
ATOM   4224  HA  LYS A 268     -12.192 -14.382  -0.877  1.00 64.79           H  
ATOM   4225  C   LYS A 268     -13.437 -14.940  -2.477  1.00 64.79           C  
ATOM   4226  CB  LYS A 268     -13.870 -15.401  -0.024  1.00 64.79           C  
ATOM   4227  HB2 LYS A 268     -13.661 -15.024   0.977  1.00 64.79           H  
ATOM   4228  HB3 LYS A 268     -14.951 -15.444  -0.157  1.00 64.79           H  
ATOM   4229  O   LYS A 268     -12.442 -15.258  -3.117  1.00 64.79           O  
ATOM   4230  CG  LYS A 268     -13.298 -16.824  -0.146  1.00 64.79           C  
ATOM   4231  HG2 LYS A 268     -12.221 -16.796   0.024  1.00 64.79           H  
ATOM   4232  HG3 LYS A 268     -13.492 -17.226  -1.140  1.00 64.79           H  
ATOM   4233  CD  LYS A 268     -13.958 -17.737   0.888  1.00 64.79           C  
ATOM   4234  HD2 LYS A 268     -13.778 -17.329   1.883  1.00 64.79           H  
ATOM   4235  HD3 LYS A 268     -15.032 -17.771   0.707  1.00 64.79           H  
ATOM   4236  CE  LYS A 268     -13.387 -19.153   0.816  1.00 64.79           C  
ATOM   4237  HE2 LYS A 268     -12.301 -19.089   0.881  1.00 64.79           H  
ATOM   4238  HE3 LYS A 268     -13.623 -19.595  -0.152  1.00 64.79           H  
ATOM   4239  NZ  LYS A 268     -13.914 -19.964   1.943  1.00 64.79           N  
ATOM   4240  HZ1 LYS A 268     -13.768 -19.500   2.828  1.00 64.79           H  
ATOM   4241  HZ2 LYS A 268     -13.446 -20.858   1.982  1.00 64.79           H  
ATOM   4242  HZ3 LYS A 268     -14.911 -20.101   1.854  1.00 64.79           H  
ATOM   4243  N   ALA A 269     -14.666 -14.939  -2.992  1.00 67.64           N  
ATOM   4244  H   ALA A 269     -15.436 -14.648  -2.407  1.00 67.64           H  
ATOM   4245  CA  ALA A 269     -14.955 -15.373  -4.357  1.00 67.64           C  
ATOM   4246  HA  ALA A 269     -14.649 -16.413  -4.470  1.00 67.64           H  
ATOM   4247  C   ALA A 269     -14.184 -14.544  -5.400  1.00 67.64           C  
ATOM   4248  CB  ALA A 269     -16.470 -15.279  -4.575  1.00 67.64           C  
ATOM   4249  HB1 ALA A 269     -16.807 -14.249  -4.455  1.00 67.64           H  
ATOM   4250  HB2 ALA A 269     -16.987 -15.913  -3.854  1.00 67.64           H  
ATOM   4251  HB3 ALA A 269     -16.713 -15.620  -5.581  1.00 67.64           H  
ATOM   4252  O   ALA A 269     -13.634 -15.099  -6.349  1.00 67.64           O  
ATOM   4253  N   GLY A 270     -14.082 -13.224  -5.199  1.00 66.12           N  
ATOM   4254  H   GLY A 270     -14.602 -12.807  -4.440  1.00 66.12           H  
ATOM   4255  CA  GLY A 270     -13.282 -12.356  -6.067  1.00 66.12           C  
ATOM   4256  HA2 GLY A 270     -13.619 -12.462  -7.098  1.00 66.12           H  
ATOM   4257  HA3 GLY A 270     -13.427 -11.321  -5.757  1.00 66.12           H  
ATOM   4258  C   GLY A 270     -11.782 -12.665  -6.018  1.00 66.12           C  
ATOM   4259  O   GLY A 270     -11.109 -12.627  -7.046  1.00 66.12           O  
ATOM   4260  N   THR A 271     -11.262 -13.029  -4.842  1.00 61.94           N  
ATOM   4261  H   THR A 271     -11.879 -13.087  -4.045  1.00 61.94           H  
ATOM   4262  CA  THR A 271      -9.858 -13.436  -4.684  1.00 61.94           C  
ATOM   4263  HA  THR A 271      -9.228 -12.689  -5.167  1.00 61.94           H  
ATOM   4264  C   THR A 271      -9.602 -14.768  -5.392  1.00 61.94           C  
ATOM   4265  CB  THR A 271      -9.452 -13.502  -3.203  1.00 61.94           C  
ATOM   4266  HB  THR A 271      -9.992 -14.308  -2.707  1.00 61.94           H  
ATOM   4267  O   THR A 271      -8.662 -14.859  -6.175  1.00 61.94           O  
ATOM   4268  CG2 THR A 271      -7.950 -13.707  -3.019  1.00 61.94           C  
ATOM   4269 HG21 THR A 271      -7.645 -14.661  -3.450  1.00 61.94           H  
ATOM   4270 HG22 THR A 271      -7.404 -12.900  -3.508  1.00 61.94           H  
ATOM   4271 HG23 THR A 271      -7.713 -13.715  -1.956  1.00 61.94           H  
ATOM   4272  OG1 THR A 271      -9.764 -12.280  -2.564  1.00 61.94           O  
ATOM   4273  HG1 THR A 271     -10.717 -12.168  -2.610  1.00 61.94           H  
ATOM   4274  N   GLU A 272     -10.468 -15.770  -5.210  1.00 66.72           N  
ATOM   4275  H   GLU A 272     -11.230 -15.638  -4.560  1.00 66.72           H  
ATOM   4276  CA  GLU A 272     -10.386 -17.069  -5.903  1.00 66.72           C  
ATOM   4277  HA  GLU A 272      -9.441 -17.554  -5.656  1.00 66.72           H  
ATOM   4278  C   GLU A 272     -10.428 -16.929  -7.435  1.00 66.72           C  
ATOM   4279  CB  GLU A 272     -11.531 -17.985  -5.432  1.00 66.72           C  
ATOM   4280  HB2 GLU A 272     -11.574 -18.857  -6.085  1.00 66.72           H  
ATOM   4281  HB3 GLU A 272     -12.474 -17.444  -5.516  1.00 66.72           H  
ATOM   4282  O   GLU A 272      -9.655 -17.580  -8.146  1.00 66.72           O  
ATOM   4283  CG  GLU A 272     -11.343 -18.477  -3.987  1.00 66.72           C  
ATOM   4284  HG2 GLU A 272     -11.187 -17.611  -3.345  1.00 66.72           H  
ATOM   4285  HG3 GLU A 272     -10.443 -19.091  -3.952  1.00 66.72           H  
ATOM   4286  CD  GLU A 272     -12.533 -19.287  -3.431  1.00 66.72           C  
ATOM   4287  OE1 GLU A 272     -12.454 -19.706  -2.249  1.00 66.72           O  
ATOM   4288  OE2 GLU A 272     -13.541 -19.459  -4.152  1.00 66.72           O  
ATOM   4289  N   ASP A 273     -11.288 -16.055  -7.963  1.00 67.95           N  
ATOM   4290  H   ASP A 273     -11.937 -15.582  -7.351  1.00 67.95           H  
ATOM   4291  CA  ASP A 273     -11.378 -15.810  -9.407  1.00 67.95           C  
ATOM   4292  HA  ASP A 273     -11.477 -16.772  -9.911  1.00 67.95           H  
ATOM   4293  C   ASP A 273     -10.109 -15.135  -9.963  1.00 67.95           C  
ATOM   4294  CB  ASP A 273     -12.644 -14.993  -9.708  1.00 67.95           C  
ATOM   4295  HB2 ASP A 273     -13.506 -15.500  -9.273  1.00 67.95           H  
ATOM   4296  HB3 ASP A 273     -12.558 -14.009  -9.247  1.00 67.95           H  
ATOM   4297  O   ASP A 273      -9.574 -15.550 -10.998  1.00 67.95           O  
ATOM   4298  CG  ASP A 273     -12.880 -14.844 -11.215  1.00 67.95           C  
ATOM   4299  OD1 ASP A 273     -12.866 -15.869 -11.935  1.00 67.95           O  
ATOM   4300  OD2 ASP A 273     -13.040 -13.692 -11.688  1.00 67.95           O  
ATOM   4301  N   GLU A 274      -9.560 -14.140  -9.258  1.00 62.97           N  
ATOM   4302  H   GLU A 274     -10.024 -13.830  -8.416  1.00 62.97           H  
ATOM   4303  CA  GLU A 274      -8.304 -13.486  -9.655  1.00 62.97           C  
ATOM   4304  HA  GLU A 274      -8.402 -13.178 -10.696  1.00 62.97           H  
ATOM   4305  C   GLU A 274      -7.106 -14.449  -9.584  1.00 62.97           C  
ATOM   4306  CB  GLU A 274      -8.092 -12.220  -8.804  1.00 62.97           C  
ATOM   4307  HB2 GLU A 274      -8.947 -11.559  -8.943  1.00 62.97           H  
ATOM   4308  HB3 GLU A 274      -8.062 -12.504  -7.752  1.00 62.97           H  
ATOM   4309  O   GLU A 274      -6.234 -14.433 -10.462  1.00 62.97           O  
ATOM   4310  CG  GLU A 274      -6.807 -11.426  -9.119  1.00 62.97           C  
ATOM   4311  HG2 GLU A 274      -6.786 -10.548  -8.474  1.00 62.97           H  
ATOM   4312  HG3 GLU A 274      -5.947 -12.037  -8.844  1.00 62.97           H  
ATOM   4313  CD  GLU A 274      -6.639 -10.961 -10.580  1.00 62.97           C  
ATOM   4314  OE1 GLU A 274      -5.463 -10.651 -10.938  1.00 62.97           O  
ATOM   4315  OE2 GLU A 274      -7.632 -10.944 -11.345  1.00 62.97           O  
ATOM   4316  N   LEU A 275      -7.087 -15.348  -8.595  1.00 61.65           N  
ATOM   4317  H   LEU A 275      -7.817 -15.303  -7.898  1.00 61.65           H  
ATOM   4318  CA  LEU A 275      -6.092 -16.418  -8.495  1.00 61.65           C  
ATOM   4319  HA  LEU A 275      -5.096 -15.977  -8.466  1.00 61.65           H  
ATOM   4320  C   LEU A 275      -6.127 -17.324  -9.721  1.00 61.65           C  
ATOM   4321  CB  LEU A 275      -6.340 -17.247  -7.223  1.00 61.65           C  
ATOM   4322  HB2 LEU A 275      -7.392 -17.527  -7.171  1.00 61.65           H  
ATOM   4323  HB3 LEU A 275      -5.762 -18.170  -7.278  1.00 61.65           H  
ATOM   4324  O   LEU A 275      -5.102 -17.532 -10.380  1.00 61.65           O  
ATOM   4325  CG  LEU A 275      -5.967 -16.519  -5.930  1.00 61.65           C  
ATOM   4326  HG  LEU A 275      -6.404 -15.522  -5.896  1.00 61.65           H  
ATOM   4327  CD1 LEU A 275      -6.407 -17.311  -4.712  1.00 61.65           C  
ATOM   4328 HD11 LEU A 275      -7.491 -17.427  -4.712  1.00 61.65           H  
ATOM   4329 HD12 LEU A 275      -6.125 -16.751  -3.821  1.00 61.65           H  
ATOM   4330 HD13 LEU A 275      -5.934 -18.293  -4.697  1.00 61.65           H  
ATOM   4331  CD2 LEU A 275      -4.471 -16.353  -5.825  1.00 61.65           C  
ATOM   4332 HD21 LEU A 275      -3.988 -17.328  -5.867  1.00 61.65           H  
ATOM   4333 HD22 LEU A 275      -4.249 -15.872  -4.873  1.00 61.65           H  
ATOM   4334 HD23 LEU A 275      -4.119 -15.705  -6.628  1.00 61.65           H  
ATOM   4335  N   LYS A 276      -7.321 -17.793 -10.086  1.00 69.63           N  
ATOM   4336  H   LYS A 276      -8.113 -17.573  -9.499  1.00 69.63           H  
ATOM   4337  CA  LYS A 276      -7.512 -18.651 -11.254  1.00 69.63           C  
ATOM   4338  HA  LYS A 276      -6.901 -19.545 -11.126  1.00 69.63           H  
ATOM   4339  C   LYS A 276      -7.052 -17.964 -12.542  1.00 69.63           C  
ATOM   4340  CB  LYS A 276      -8.986 -19.053 -11.294  1.00 69.63           C  
ATOM   4341  HB2 LYS A 276      -9.602 -18.175 -11.483  1.00 69.63           H  
ATOM   4342  HB3 LYS A 276      -9.266 -19.467 -10.325  1.00 69.63           H  
ATOM   4343  O   LYS A 276      -6.302 -18.555 -13.324  1.00 69.63           O  
ATOM   4344  CG  LYS A 276      -9.237 -20.105 -12.374  1.00 69.63           C  
ATOM   4345  HG2 LYS A 276      -8.637 -20.992 -12.173  1.00 69.63           H  
ATOM   4346  HG3 LYS A 276      -8.973 -19.704 -13.353  1.00 69.63           H  
ATOM   4347  CD  LYS A 276     -10.718 -20.469 -12.366  1.00 69.63           C  
ATOM   4348  HD2 LYS A 276     -10.981 -20.898 -11.399  1.00 69.63           H  
ATOM   4349  HD3 LYS A 276     -11.304 -19.565 -12.527  1.00 69.63           H  
ATOM   4350  CE  LYS A 276     -10.995 -21.471 -13.482  1.00 69.63           C  
ATOM   4351  HE2 LYS A 276     -10.430 -22.382 -13.287  1.00 69.63           H  
ATOM   4352  HE3 LYS A 276     -10.639 -21.048 -14.422  1.00 69.63           H  
ATOM   4353  NZ  LYS A 276     -12.447 -21.749 -13.549  1.00 69.63           N  
ATOM   4354  HZ1 LYS A 276     -12.652 -22.393 -14.299  1.00 69.63           H  
ATOM   4355  HZ2 LYS A 276     -12.940 -20.882 -13.713  1.00 69.63           H  
ATOM   4356  HZ3 LYS A 276     -12.768 -22.126 -12.669  1.00 69.63           H  
ATOM   4357  N   LYS A 277      -7.413 -16.691 -12.743  1.00 71.65           N  
ATOM   4358  H   LYS A 277      -8.032 -16.271 -12.065  1.00 71.65           H  
ATOM   4359  CA  LYS A 277      -6.967 -15.898 -13.907  1.00 71.65           C  
ATOM   4360  HA  LYS A 277      -7.292 -16.396 -14.821  1.00 71.65           H  
ATOM   4361  C   LYS A 277      -5.443 -15.782 -13.983  1.00 71.65           C  
ATOM   4362  CB  LYS A 277      -7.592 -14.495 -13.844  1.00 71.65           C  
ATOM   4363  HB2 LYS A 277      -7.085 -13.844 -14.556  1.00 71.65           H  
ATOM   4364  HB3 LYS A 277      -7.445 -14.082 -12.847  1.00 71.65           H  
ATOM   4365  O   LYS A 277      -4.868 -15.834 -15.077  1.00 71.65           O  
ATOM   4366  CG  LYS A 277      -9.087 -14.503 -14.186  1.00 71.65           C  
ATOM   4367  HG2 LYS A 277      -9.603 -15.235 -13.565  1.00 71.65           H  
ATOM   4368  HG3 LYS A 277      -9.223 -14.779 -15.232  1.00 71.65           H  
ATOM   4369  CD  LYS A 277      -9.688 -13.116 -13.934  1.00 71.65           C  
ATOM   4370  HD2 LYS A 277      -9.268 -12.383 -14.623  1.00 71.65           H  
ATOM   4371  HD3 LYS A 277      -9.446 -12.821 -12.913  1.00 71.65           H  
ATOM   4372  CE  LYS A 277     -11.210 -13.177 -14.082  1.00 71.65           C  
ATOM   4373  HE2 LYS A 277     -11.548 -14.083 -13.578  1.00 71.65           H  
ATOM   4374  HE3 LYS A 277     -11.500 -13.249 -15.131  1.00 71.65           H  
ATOM   4375  NZ  LYS A 277     -11.865 -12.035 -13.405  1.00 71.65           N  
ATOM   4376  HZ1 LYS A 277     -12.584 -12.433 -12.817  1.00 71.65           H  
ATOM   4377  HZ2 LYS A 277     -11.243 -11.607 -12.733  1.00 71.65           H  
ATOM   4378  HZ3 LYS A 277     -12.274 -11.348 -14.021  1.00 71.65           H  
ATOM   4379  N   ARG A 278      -4.758 -15.637 -12.845  1.00 63.07           N  
ATOM   4380  H   ARG A 278      -5.284 -15.572 -11.985  1.00 63.07           H  
ATOM   4381  CA  ARG A 278      -3.290 -15.540 -12.799  1.00 63.07           C  
ATOM   4382  HA  ARG A 278      -2.957 -14.877 -13.597  1.00 63.07           H  
ATOM   4383  C   ARG A 278      -2.592 -16.856 -13.048  1.00 63.07           C  
ATOM   4384  CB  ARG A 278      -2.838 -14.971 -11.460  1.00 63.07           C  
ATOM   4385  HB2 ARG A 278      -3.382 -15.438 -10.639  1.00 63.07           H  
ATOM   4386  HB3 ARG A 278      -1.772 -15.158 -11.328  1.00 63.07           H  
ATOM   4387  O   ARG A 278      -1.621 -16.865 -13.806  1.00 63.07           O  
ATOM   4388  CG  ARG A 278      -3.076 -13.469 -11.469  1.00 63.07           C  
ATOM   4389  HG2 ARG A 278      -2.586 -13.023 -12.334  1.00 63.07           H  
ATOM   4390  HG3 ARG A 278      -4.144 -13.256 -11.515  1.00 63.07           H  
ATOM   4391  CD  ARG A 278      -2.488 -12.869 -10.209  1.00 63.07           C  
ATOM   4392  HD2 ARG A 278      -1.424 -13.101 -10.160  1.00 63.07           H  
ATOM   4393  HD3 ARG A 278      -2.996 -13.297  -9.345  1.00 63.07           H  
ATOM   4394  NE  ARG A 278      -2.715 -11.428 -10.238  1.00 63.07           N  
ATOM   4395  HE  ARG A 278      -3.614 -11.140 -10.597  1.00 63.07           H  
ATOM   4396  NH1 ARG A 278      -1.013 -10.830  -8.820  1.00 63.07           N  
ATOM   4397 HH11 ARG A 278      -0.733 -11.800  -8.786  1.00 63.07           H  
ATOM   4398 HH12 ARG A 278      -0.792 -10.256  -8.019  1.00 63.07           H  
ATOM   4399  NH2 ARG A 278      -2.531  -9.333  -9.514  1.00 63.07           N  
ATOM   4400 HH21 ARG A 278      -3.446  -9.218  -9.925  1.00 63.07           H  
ATOM   4401 HH22 ARG A 278      -2.320  -8.777  -8.698  1.00 63.07           H  
ATOM   4402  CZ  ARG A 278      -2.067 -10.538  -9.530  1.00 63.07           C  
ATOM   4403  N   GLU A 279      -3.087 -17.950 -12.485  1.00 65.54           N  
ATOM   4404  H   GLU A 279      -3.852 -17.869 -11.830  1.00 65.54           H  
ATOM   4405  CA  GLU A 279      -2.568 -19.273 -12.815  1.00 65.54           C  
ATOM   4406  HA  GLU A 279      -1.519 -19.349 -12.526  1.00 65.54           H  
ATOM   4407  C   GLU A 279      -2.680 -19.558 -14.311  1.00 65.54           C  
ATOM   4408  CB  GLU A 279      -3.358 -20.365 -12.115  1.00 65.54           C  
ATOM   4409  HB2 GLU A 279      -4.427 -20.217 -12.268  1.00 65.54           H  
ATOM   4410  HB3 GLU A 279      -3.065 -21.291 -12.609  1.00 65.54           H  
ATOM   4411  O   GLU A 279      -1.727 -20.027 -14.933  1.00 65.54           O  
ATOM   4412  CG  GLU A 279      -3.066 -20.506 -10.622  1.00 65.54           C  
ATOM   4413  HG2 GLU A 279      -3.515 -19.674 -10.080  1.00 65.54           H  
ATOM   4414  HG3 GLU A 279      -1.987 -20.481 -10.474  1.00 65.54           H  
ATOM   4415  CD  GLU A 279      -3.614 -21.844 -10.109  1.00 65.54           C  
ATOM   4416  OE1 GLU A 279      -3.411 -22.106  -8.912  1.00 65.54           O  
ATOM   4417  OE2 GLU A 279      -4.118 -22.646 -10.950  1.00 65.54           O  
ATOM   4418  N   GLU A 280      -3.827 -19.242 -14.915  1.00 75.86           N  
ATOM   4419  H   GLU A 280      -4.601 -18.926 -14.350  1.00 75.86           H  
ATOM   4420  CA  GLU A 280      -4.025 -19.394 -16.355  1.00 75.86           C  
ATOM   4421  HA  GLU A 280      -3.850 -20.433 -16.636  1.00 75.86           H  
ATOM   4422  C   GLU A 280      -3.039 -18.533 -17.151  1.00 75.86           C  
ATOM   4423  CB  GLU A 280      -5.460 -19.020 -16.732  1.00 75.86           C  
ATOM   4424  HB2 GLU A 280      -5.721 -18.061 -16.285  1.00 75.86           H  
ATOM   4425  HB3 GLU A 280      -5.500 -18.917 -17.817  1.00 75.86           H  
ATOM   4426  O   GLU A 280      -2.454 -18.994 -18.137  1.00 75.86           O  
ATOM   4427  CG  GLU A 280      -6.479 -20.088 -16.309  1.00 75.86           C  
ATOM   4428  HG2 GLU A 280      -6.202 -21.028 -16.785  1.00 75.86           H  
ATOM   4429  HG3 GLU A 280      -6.435 -20.240 -15.230  1.00 75.86           H  
ATOM   4430  CD  GLU A 280      -7.912 -19.723 -16.730  1.00 75.86           C  
ATOM   4431  OE1 GLU A 280      -8.844 -20.420 -16.265  1.00 75.86           O  
ATOM   4432  OE2 GLU A 280      -8.056 -18.821 -17.594  1.00 75.86           O  
ATOM   4433  N   ARG A 281      -2.794 -17.295 -16.708  1.00 69.57           N  
ATOM   4434  H   ARG A 281      -3.327 -16.970 -15.914  1.00 69.57           H  
ATOM   4435  CA  ARG A 281      -1.798 -16.409 -17.320  1.00 69.57           C  
ATOM   4436  HA  ARG A 281      -2.019 -16.340 -18.385  1.00 69.57           H  
ATOM   4437  C   ARG A 281      -0.380 -16.969 -17.199  1.00 69.57           C  
ATOM   4438  CB  ARG A 281      -1.919 -15.019 -16.689  1.00 69.57           C  
ATOM   4439  HB2 ARG A 281      -1.609 -15.061 -15.645  1.00 69.57           H  
ATOM   4440  HB3 ARG A 281      -2.962 -14.702 -16.727  1.00 69.57           H  
ATOM   4441  O   ARG A 281       0.355 -16.931 -18.187  1.00 69.57           O  
ATOM   4442  CG  ARG A 281      -1.063 -13.991 -17.432  1.00 69.57           C  
ATOM   4443  HG2 ARG A 281      -0.015 -14.288 -17.412  1.00 69.57           H  
ATOM   4444  HG3 ARG A 281      -1.401 -13.917 -18.466  1.00 69.57           H  
ATOM   4445  CD  ARG A 281      -1.205 -12.634 -16.745  1.00 69.57           C  
ATOM   4446  HD2 ARG A 281      -2.265 -12.386 -16.702  1.00 69.57           H  
ATOM   4447  HD3 ARG A 281      -0.821 -12.710 -15.728  1.00 69.57           H  
ATOM   4448  NE  ARG A 281      -0.462 -11.594 -17.480  1.00 69.57           N  
ATOM   4449  HE  ARG A 281       0.317 -11.914 -18.038  1.00 69.57           H  
ATOM   4450  NH1 ARG A 281      -1.681  -9.820 -16.715  1.00 69.57           N  
ATOM   4451 HH11 ARG A 281      -2.134  -8.937 -16.902  1.00 69.57           H  
ATOM   4452 HH12 ARG A 281      -2.109 -10.443 -16.045  1.00 69.57           H  
ATOM   4453  NH2 ARG A 281      -0.173  -9.516 -18.351  1.00 69.57           N  
ATOM   4454 HH21 ARG A 281      -0.498  -8.568 -18.473  1.00 69.57           H  
ATOM   4455 HH22 ARG A 281       0.522  -9.892 -18.979  1.00 69.57           H  
ATOM   4456  CZ  ARG A 281      -0.768 -10.314 -17.505  1.00 69.57           C  
ATOM   4457  N   ALA A 282      -0.005 -17.500 -16.038  1.00 59.95           N  
ATOM   4458  H   ALA A 282      -0.661 -17.479 -15.270  1.00 59.95           H  
ATOM   4459  CA  ALA A 282       1.300 -18.112 -15.802  1.00 59.95           C  
ATOM   4460  HA  ALA A 282       2.080 -17.401 -16.074  1.00 59.95           H  
ATOM   4461  C   ALA A 282       1.487 -19.368 -16.670  1.00 59.95           C  
ATOM   4462  CB  ALA A 282       1.434 -18.419 -14.306  1.00 59.95           C  
ATOM   4463  HB1 ALA A 282       2.421 -18.835 -14.102  1.00 59.95           H  
ATOM   4464  HB2 ALA A 282       1.313 -17.504 -13.726  1.00 59.95           H  
ATOM   4465  HB3 ALA A 282       0.675 -19.136 -13.993  1.00 59.95           H  
ATOM   4466  O   ALA A 282       2.488 -19.486 -17.379  1.00 59.95           O  
ATOM   4467  N   LYS A 283       0.480 -20.252 -16.719  1.00 73.33           N  
ATOM   4468  H   LYS A 283      -0.302 -20.099 -16.098  1.00 73.33           H  
ATOM   4469  CA  LYS A 283       0.452 -21.440 -17.592  1.00 73.33           C  
ATOM   4470  HA  LYS A 283       1.296 -22.084 -17.346  1.00 73.33           H  
ATOM   4471  C   LYS A 283       0.621 -21.052 -19.065  1.00 73.33           C  
ATOM   4472  CB  LYS A 283      -0.858 -22.227 -17.358  1.00 73.33           C  
ATOM   4473  HB2 LYS A 283      -1.700 -21.535 -17.387  1.00 73.33           H  
ATOM   4474  HB3 LYS A 283      -0.991 -22.951 -18.162  1.00 73.33           H  
ATOM   4475  O   LYS A 283       1.454 -21.632 -19.762  1.00 73.33           O  
ATOM   4476  CG  LYS A 283      -0.868 -22.994 -16.019  1.00 73.33           C  
ATOM   4477  HG2 LYS A 283      -0.183 -23.839 -16.092  1.00 73.33           H  
ATOM   4478  HG3 LYS A 283      -0.504 -22.339 -15.227  1.00 73.33           H  
ATOM   4479  CD  LYS A 283      -2.267 -23.507 -15.615  1.00 73.33           C  
ATOM   4480  HD2 LYS A 283      -2.939 -22.651 -15.552  1.00 73.33           H  
ATOM   4481  HD3 LYS A 283      -2.644 -24.204 -16.364  1.00 73.33           H  
ATOM   4482  CE  LYS A 283      -2.200 -24.200 -14.236  1.00 73.33           C  
ATOM   4483  HE2 LYS A 283      -1.510 -23.632 -13.612  1.00 73.33           H  
ATOM   4484  HE3 LYS A 283      -1.779 -25.198 -14.358  1.00 73.33           H  
ATOM   4485  NZ  LYS A 283      -3.505 -24.270 -13.511  1.00 73.33           N  
ATOM   4486  HZ1 LYS A 283      -3.847 -23.355 -13.256  1.00 73.33           H  
ATOM   4487  HZ2 LYS A 283      -3.392 -24.678 -12.594  1.00 73.33           H  
ATOM   4488  HZ3 LYS A 283      -4.226 -24.774 -14.008  1.00 73.33           H  
ATOM   4489  N   ARG A 284      -0.098 -20.024 -19.535  1.00 73.22           N  
ATOM   4490  H   ARG A 284      -0.782 -19.613 -18.915  1.00 73.22           H  
ATOM   4491  CA  ARG A 284       0.044 -19.493 -20.906  1.00 73.22           C  
ATOM   4492  HA  ARG A 284      -0.073 -20.310 -21.619  1.00 73.22           H  
ATOM   4493  C   ARG A 284       1.433 -18.913 -21.172  1.00 73.22           C  
ATOM   4494  CB  ARG A 284      -1.027 -18.429 -21.191  1.00 73.22           C  
ATOM   4495  HB2 ARG A 284      -1.056 -17.717 -20.366  1.00 73.22           H  
ATOM   4496  HB3 ARG A 284      -0.750 -17.888 -22.096  1.00 73.22           H  
ATOM   4497  O   ARG A 284       1.981 -19.144 -22.245  1.00 73.22           O  
ATOM   4498  CG  ARG A 284      -2.423 -19.027 -21.409  1.00 73.22           C  
ATOM   4499  HG2 ARG A 284      -2.719 -19.609 -20.536  1.00 73.22           H  
ATOM   4500  HG3 ARG A 284      -2.410 -19.689 -22.275  1.00 73.22           H  
ATOM   4501  CD  ARG A 284      -3.435 -17.898 -21.645  1.00 73.22           C  
ATOM   4502  HD2 ARG A 284      -3.259 -17.467 -22.630  1.00 73.22           H  
ATOM   4503  HD3 ARG A 284      -3.281 -17.132 -20.886  1.00 73.22           H  
ATOM   4504  NE  ARG A 284      -4.826 -18.377 -21.544  1.00 73.22           N  
ATOM   4505  HE  ARG A 284      -4.962 -19.332 -21.244  1.00 73.22           H  
ATOM   4506  NH1 ARG A 284      -5.882 -16.388 -22.004  1.00 73.22           N  
ATOM   4507 HH11 ARG A 284      -4.994 -15.979 -22.256  1.00 73.22           H  
ATOM   4508 HH12 ARG A 284      -6.739 -15.854 -22.031  1.00 73.22           H  
ATOM   4509  NH2 ARG A 284      -7.081 -18.137 -21.319  1.00 73.22           N  
ATOM   4510 HH21 ARG A 284      -7.139 -19.018 -20.829  1.00 73.22           H  
ATOM   4511 HH22 ARG A 284      -7.900 -17.550 -21.260  1.00 73.22           H  
ATOM   4512  CZ  ARG A 284      -5.920 -17.639 -21.630  1.00 73.22           C  
ATOM   4513  N   GLN A 285       2.019 -18.183 -20.223  1.00 63.29           N  
ATOM   4514  H   GLN A 285       1.517 -18.011 -19.364  1.00 63.29           H  
ATOM   4515  CA  GLN A 285       3.375 -17.641 -20.368  1.00 63.29           C  
ATOM   4516  HA  GLN A 285       3.432 -17.066 -21.292  1.00 63.29           H  
ATOM   4517  C   GLN A 285       4.426 -18.749 -20.480  1.00 63.29           C  
ATOM   4518  CB  GLN A 285       3.710 -16.718 -19.191  1.00 63.29           C  
ATOM   4519  HB2 GLN A 285       4.792 -16.594 -19.136  1.00 63.29           H  
ATOM   4520  HB3 GLN A 285       3.373 -17.169 -18.258  1.00 63.29           H  
ATOM   4521  O   GLN A 285       5.291 -18.674 -21.352  1.00 63.29           O  
ATOM   4522  CG  GLN A 285       3.086 -15.327 -19.358  1.00 63.29           C  
ATOM   4523  HG2 GLN A 285       3.471 -14.877 -20.273  1.00 63.29           H  
ATOM   4524  HG3 GLN A 285       2.003 -15.410 -19.447  1.00 63.29           H  
ATOM   4525  CD  GLN A 285       3.408 -14.402 -18.189  1.00 63.29           C  
ATOM   4526  NE2 GLN A 285       3.193 -13.112 -18.329  1.00 63.29           N  
ATOM   4527 HE21 GLN A 285       3.563 -12.574 -17.558  1.00 63.29           H  
ATOM   4528 HE22 GLN A 285       3.037 -12.737 -19.253  1.00 63.29           H  
ATOM   4529  OE1 GLN A 285       3.876 -14.788 -17.137  1.00 63.29           O  
ATOM   4530  N   ILE A 286       4.324 -19.795 -19.657  1.00 64.65           N  
ATOM   4531  H   ILE A 286       3.616 -19.774 -18.937  1.00 64.65           H  
ATOM   4532  CA  ILE A 286       5.210 -20.964 -19.727  1.00 64.65           C  
ATOM   4533  HA  ILE A 286       6.244 -20.624 -19.665  1.00 64.65           H  
ATOM   4534  C   ILE A 286       5.054 -21.671 -21.079  1.00 64.65           C  
ATOM   4535  CB  ILE A 286       4.941 -21.910 -18.533  1.00 64.65           C  
ATOM   4536  HB  ILE A 286       3.875 -22.134 -18.503  1.00 64.65           H  
ATOM   4537  O   ILE A 286       6.053 -21.980 -21.726  1.00 64.65           O  
ATOM   4538  CG1 ILE A 286       5.347 -21.228 -17.205  1.00 64.65           C  
ATOM   4539 HG12 ILE A 286       4.976 -20.203 -17.181  1.00 64.65           H  
ATOM   4540 HG13 ILE A 286       6.434 -21.180 -17.138  1.00 64.65           H  
ATOM   4541  CG2 ILE A 286       5.711 -23.236 -18.697  1.00 64.65           C  
ATOM   4542 HG21 ILE A 286       5.538 -23.887 -17.840  1.00 64.65           H  
ATOM   4543 HG22 ILE A 286       5.368 -23.774 -19.581  1.00 64.65           H  
ATOM   4544 HG23 ILE A 286       6.780 -23.043 -18.790  1.00 64.65           H  
ATOM   4545  CD1 ILE A 286       4.800 -21.933 -15.957  1.00 64.65           C  
ATOM   4546 HD11 ILE A 286       5.054 -21.347 -15.074  1.00 64.65           H  
ATOM   4547 HD12 ILE A 286       3.715 -22.016 -16.023  1.00 64.65           H  
ATOM   4548 HD13 ILE A 286       5.237 -22.926 -15.849  1.00 64.65           H  
ATOM   4549  N   MET A 287       3.818 -21.872 -21.547  1.00 70.84           N  
ATOM   4550  H   MET A 287       3.036 -21.632 -20.955  1.00 70.84           H  
ATOM   4551  CA  MET A 287       3.542 -22.497 -22.845  1.00 70.84           C  
ATOM   4552  HA  MET A 287       4.027 -23.473 -22.866  1.00 70.84           H  
ATOM   4553  C   MET A 287       4.105 -21.680 -24.017  1.00 70.84           C  
ATOM   4554  CB  MET A 287       2.029 -22.706 -22.985  1.00 70.84           C  
ATOM   4555  HB2 MET A 287       1.527 -21.740 -23.032  1.00 70.84           H  
ATOM   4556  HB3 MET A 287       1.666 -23.241 -22.107  1.00 70.84           H  
ATOM   4557  O   MET A 287       4.784 -22.234 -24.880  1.00 70.84           O  
ATOM   4558  CG  MET A 287       1.671 -23.516 -24.235  1.00 70.84           C  
ATOM   4559  HG2 MET A 287       2.080 -23.012 -25.111  1.00 70.84           H  
ATOM   4560  HG3 MET A 287       2.130 -24.503 -24.169  1.00 70.84           H  
ATOM   4561  SD  MET A 287      -0.111 -23.711 -24.503  1.00 70.84           S  
ATOM   4562  CE  MET A 287      -0.541 -24.844 -23.154  1.00 70.84           C  
ATOM   4563  HE1 MET A 287      -1.596 -25.110 -23.228  1.00 70.84           H  
ATOM   4564  HE2 MET A 287       0.060 -25.750 -23.230  1.00 70.84           H  
ATOM   4565  HE3 MET A 287      -0.361 -24.366 -22.191  1.00 70.84           H  
ATOM   4566  N   ASN A 288       3.886 -20.363 -24.030  1.00 72.78           N  
ATOM   4567  H   ASN A 288       3.289 -19.965 -23.318  1.00 72.78           H  
ATOM   4568  CA  ASN A 288       4.438 -19.477 -25.056  1.00 72.78           C  
ATOM   4569  HA  ASN A 288       4.125 -19.832 -26.038  1.00 72.78           H  
ATOM   4570  C   ASN A 288       5.969 -19.501 -25.056  1.00 72.78           C  
ATOM   4571  CB  ASN A 288       3.907 -18.049 -24.851  1.00 72.78           C  
ATOM   4572  HB2 ASN A 288       4.524 -17.360 -25.427  1.00 72.78           H  
ATOM   4573  HB3 ASN A 288       3.980 -17.774 -23.798  1.00 72.78           H  
ATOM   4574  O   ASN A 288       6.573 -19.589 -26.123  1.00 72.78           O  
ATOM   4575  CG  ASN A 288       2.477 -17.871 -25.325  1.00 72.78           C  
ATOM   4576  ND2 ASN A 288       1.900 -16.716 -25.090  1.00 72.78           N  
ATOM   4577 HD21 ASN A 288       0.976 -16.605 -25.484  1.00 72.78           H  
ATOM   4578 HD22 ASN A 288       2.426 -15.965 -24.667  1.00 72.78           H  
ATOM   4579  OD1 ASN A 288       1.867 -18.725 -25.944  1.00 72.78           O  
ATOM   4580  N   ARG A 289       6.594 -19.512 -23.873  1.00 60.22           N  
ATOM   4581  H   ARG A 289       6.038 -19.423 -23.034  1.00 60.22           H  
ATOM   4582  CA  ARG A 289       8.048 -19.631 -23.742  1.00 60.22           C  
ATOM   4583  HA  ARG A 289       8.511 -18.847 -24.340  1.00 60.22           H  
ATOM   4584  C   ARG A 289       8.561 -20.960 -24.293  1.00 60.22           C  
ATOM   4585  CB  ARG A 289       8.438 -19.441 -22.270  1.00 60.22           C  
ATOM   4586  HB2 ARG A 289       8.113 -20.300 -21.683  1.00 60.22           H  
ATOM   4587  HB3 ARG A 289       7.944 -18.548 -21.885  1.00 60.22           H  
ATOM   4588  O   ARG A 289       9.545 -20.970 -25.024  1.00 60.22           O  
ATOM   4589  CG  ARG A 289       9.952 -19.252 -22.128  1.00 60.22           C  
ATOM   4590  HG2 ARG A 289      10.243 -18.370 -22.698  1.00 60.22           H  
ATOM   4591  HG3 ARG A 289      10.488 -20.110 -22.534  1.00 60.22           H  
ATOM   4592  CD  ARG A 289      10.366 -19.041 -20.669  1.00 60.22           C  
ATOM   4593  HD2 ARG A 289      11.350 -18.571 -20.678  1.00 60.22           H  
ATOM   4594  HD3 ARG A 289       9.664 -18.362 -20.185  1.00 60.22           H  
ATOM   4595  NE  ARG A 289      10.446 -20.312 -19.921  1.00 60.22           N  
ATOM   4596  HE  ARG A 289       9.986 -21.113 -20.331  1.00 60.22           H  
ATOM   4597  NH1 ARG A 289      11.763 -19.550 -18.198  1.00 60.22           N  
ATOM   4598 HH11 ARG A 289      11.725 -18.618 -18.587  1.00 60.22           H  
ATOM   4599 HH12 ARG A 289      12.285 -19.730 -17.352  1.00 60.22           H  
ATOM   4600  NH2 ARG A 289      11.201 -21.705 -18.286  1.00 60.22           N  
ATOM   4601 HH21 ARG A 289      11.729 -21.865 -17.440  1.00 60.22           H  
ATOM   4602 HH22 ARG A 289      10.749 -22.485 -18.742  1.00 60.22           H  
ATOM   4603  CZ  ARG A 289      11.132 -20.515 -18.809  1.00 60.22           C  
ATOM   4604  N   ASN A 290       7.893 -22.072 -23.985  1.00 71.04           N  
ATOM   4605  H   ASN A 290       7.115 -22.006 -23.345  1.00 71.04           H  
ATOM   4606  CA  ASN A 290       8.272 -23.389 -24.506  1.00 71.04           C  
ATOM   4607  HA  ASN A 290       9.317 -23.579 -24.264  1.00 71.04           H  
ATOM   4608  C   ASN A 290       8.162 -23.433 -26.038  1.00 71.04           C  
ATOM   4609  CB  ASN A 290       7.411 -24.475 -23.837  1.00 71.04           C  
ATOM   4610  HB2 ASN A 290       6.356 -24.217 -23.929  1.00 71.04           H  
ATOM   4611  HB3 ASN A 290       7.573 -25.419 -24.357  1.00 71.04           H  
ATOM   4612  O   ASN A 290       9.072 -23.928 -26.701  1.00 71.04           O  
ATOM   4613  CG  ASN A 290       7.741 -24.703 -22.370  1.00 71.04           C  
ATOM   4614  ND2 ASN A 290       6.965 -25.524 -21.701  1.00 71.04           N  
ATOM   4615 HD21 ASN A 290       6.204 -26.001 -22.165  1.00 71.04           H  
ATOM   4616 HD22 ASN A 290       7.219 -25.705 -20.741  1.00 71.04           H  
ATOM   4617  OD1 ASN A 290       8.691 -24.180 -21.806  1.00 71.04           O  
ATOM   4618  N   ASN A 291       7.108 -22.839 -26.604  1.00 72.55           N  
ATOM   4619  H   ASN A 291       6.375 -22.491 -26.003  1.00 72.55           H  
ATOM   4620  CA  ASN A 291       6.937 -22.719 -28.053  1.00 72.55           C  
ATOM   4621  HA  ASN A 291       7.018 -23.709 -28.501  1.00 72.55           H  
ATOM   4622  C   ASN A 291       8.024 -21.844 -28.703  1.00 72.55           C  
ATOM   4623  CB  ASN A 291       5.535 -22.150 -28.342  1.00 72.55           C  
ATOM   4624  HB2 ASN A 291       5.479 -21.868 -29.394  1.00 72.55           H  
ATOM   4625  HB3 ASN A 291       5.370 -21.256 -27.740  1.00 72.55           H  
ATOM   4626  O   ASN A 291       8.502 -22.161 -29.793  1.00 72.55           O  
ATOM   4627  CG  ASN A 291       4.412 -23.138 -28.087  1.00 72.55           C  
ATOM   4628  ND2 ASN A 291       3.189 -22.669 -27.998  1.00 72.55           N  
ATOM   4629 HD21 ASN A 291       3.007 -21.676 -27.979  1.00 72.55           H  
ATOM   4630 HD22 ASN A 291       2.475 -23.360 -27.815  1.00 72.55           H  
ATOM   4631  OD1 ASN A 291       4.594 -24.336 -28.007  1.00 72.55           O  
ATOM   4632  N   GLU A 292       8.432 -20.749 -28.058  1.00 67.79           N  
ATOM   4633  H   GLU A 292       7.970 -20.486 -27.199  1.00 67.79           H  
ATOM   4634  CA  GLU A 292       9.528 -19.898 -28.538  1.00 67.79           C  
ATOM   4635  HA  GLU A 292       9.350 -19.638 -29.582  1.00 67.79           H  
ATOM   4636  C   GLU A 292      10.880 -20.616 -28.499  1.00 67.79           C  
ATOM   4637  CB  GLU A 292       9.602 -18.597 -27.728  1.00 67.79           C  
ATOM   4638  HB2 GLU A 292      10.583 -18.147 -27.883  1.00 67.79           H  
ATOM   4639  HB3 GLU A 292       9.484 -18.817 -26.668  1.00 67.79           H  
ATOM   4640  O   GLU A 292      11.614 -20.576 -29.487  1.00 67.79           O  
ATOM   4641  CG  GLU A 292       8.542 -17.588 -28.186  1.00 67.79           C  
ATOM   4642  HG2 GLU A 292       8.674 -17.413 -29.253  1.00 67.79           H  
ATOM   4643  HG3 GLU A 292       7.549 -18.016 -28.043  1.00 67.79           H  
ATOM   4644  CD  GLU A 292       8.631 -16.248 -27.441  1.00 67.79           C  
ATOM   4645  OE1 GLU A 292       7.993 -15.294 -27.939  1.00 67.79           O  
ATOM   4646  OE2 GLU A 292       9.310 -16.181 -26.390  1.00 67.79           O  
ATOM   4647  N   VAL A 293      11.182 -21.330 -27.410  1.00 60.96           N  
ATOM   4648  H   VAL A 293      10.543 -21.298 -26.629  1.00 60.96           H  
ATOM   4649  CA  VAL A 293      12.411 -22.131 -27.277  1.00 60.96           C  
ATOM   4650  HA  VAL A 293      13.273 -21.486 -27.446  1.00 60.96           H  
ATOM   4651  C   VAL A 293      12.456 -23.229 -28.342  1.00 60.96           C  
ATOM   4652  CB  VAL A 293      12.522 -22.720 -25.855  1.00 60.96           C  
ATOM   4653  HB  VAL A 293      11.593 -23.234 -25.609  1.00 60.96           H  
ATOM   4654  O   VAL A 293      13.481 -23.409 -29.000  1.00 60.96           O  
ATOM   4655  CG1 VAL A 293      13.679 -23.721 -25.721  1.00 60.96           C  
ATOM   4656 HG11 VAL A 293      14.610 -23.264 -26.055  1.00 60.96           H  
ATOM   4657 HG12 VAL A 293      13.785 -24.028 -24.680  1.00 60.96           H  
ATOM   4658 HG13 VAL A 293      13.485 -24.613 -26.316  1.00 60.96           H  
ATOM   4659  CG2 VAL A 293      12.764 -21.611 -24.820  1.00 60.96           C  
ATOM   4660 HG21 VAL A 293      12.063 -20.789 -24.961  1.00 60.96           H  
ATOM   4661 HG22 VAL A 293      13.776 -21.219 -24.926  1.00 60.96           H  
ATOM   4662 HG23 VAL A 293      12.635 -22.016 -23.817  1.00 60.96           H  
ATOM   4663  N   GLN A 294      11.335 -23.910 -28.590  1.00 63.16           N  
ATOM   4664  H   GLN A 294      10.530 -23.751 -28.000  1.00 63.16           H  
ATOM   4665  CA  GLN A 294      11.249 -24.944 -29.622  1.00 63.16           C  
ATOM   4666  HA  GLN A 294      12.055 -25.658 -29.451  1.00 63.16           H  
ATOM   4667  C   GLN A 294      11.430 -24.360 -31.035  1.00 63.16           C  
ATOM   4668  CB  GLN A 294       9.909 -25.676 -29.464  1.00 63.16           C  
ATOM   4669  HB2 GLN A 294       9.724 -25.849 -28.404  1.00 63.16           H  
ATOM   4670  HB3 GLN A 294       9.103 -25.058 -29.858  1.00 63.16           H  
ATOM   4671  O   GLN A 294      12.156 -24.926 -31.857  1.00 63.16           O  
ATOM   4672  CG  GLN A 294       9.915 -27.047 -30.154  1.00 63.16           C  
ATOM   4673  HG2 GLN A 294      10.072 -26.923 -31.226  1.00 63.16           H  
ATOM   4674  HG3 GLN A 294      10.734 -27.641 -29.751  1.00 63.16           H  
ATOM   4675  CD  GLN A 294       8.608 -27.805 -29.941  1.00 63.16           C  
ATOM   4676  NE2 GLN A 294       8.612 -29.115 -30.057  1.00 63.16           N  
ATOM   4677 HE21 GLN A 294       7.727 -29.570 -29.889  1.00 63.16           H  
ATOM   4678 HE22 GLN A 294       9.468 -29.620 -30.236  1.00 63.16           H  
ATOM   4679  OE1 GLN A 294       7.557 -27.246 -29.687  1.00 63.16           O  
ATOM   4680  N   LYS A 295      10.845 -23.185 -31.315  1.00 63.76           N  
ATOM   4681  H   LYS A 295      10.247 -22.774 -30.612  1.00 63.76           H  
ATOM   4682  CA  LYS A 295      11.069 -22.462 -32.579  1.00 63.76           C  
ATOM   4683  HA  LYS A 295      10.850 -23.135 -33.408  1.00 63.76           H  
ATOM   4684  C   LYS A 295      12.529 -22.047 -32.751  1.00 63.76           C  
ATOM   4685  CB  LYS A 295      10.151 -21.234 -32.679  1.00 63.76           C  
ATOM   4686  HB2 LYS A 295      10.570 -20.542 -33.410  1.00 63.76           H  
ATOM   4687  HB3 LYS A 295      10.110 -20.725 -31.716  1.00 63.76           H  
ATOM   4688  O   LYS A 295      13.059 -22.203 -33.850  1.00 63.76           O  
ATOM   4689  CG  LYS A 295       8.737 -21.609 -33.137  1.00 63.76           C  
ATOM   4690  HG2 LYS A 295       8.295 -22.314 -32.433  1.00 63.76           H  
ATOM   4691  HG3 LYS A 295       8.791 -22.080 -34.118  1.00 63.76           H  
ATOM   4692  CD  LYS A 295       7.859 -20.355 -33.225  1.00 63.76           C  
ATOM   4693  HD2 LYS A 295       7.803 -19.896 -32.238  1.00 63.76           H  
ATOM   4694  HD3 LYS A 295       8.307 -19.649 -33.924  1.00 63.76           H  
ATOM   4695  CE  LYS A 295       6.451 -20.731 -33.698  1.00 63.76           C  
ATOM   4696  HE2 LYS A 295       6.524 -21.214 -34.672  1.00 63.76           H  
ATOM   4697  HE3 LYS A 295       6.041 -21.461 -32.999  1.00 63.76           H  
ATOM   4698  NZ  LYS A 295       5.562 -19.543 -33.773  1.00 63.76           N  
ATOM   4699  HZ1 LYS A 295       5.493 -19.103 -32.867  1.00 63.76           H  
ATOM   4700  HZ2 LYS A 295       4.634 -19.817 -34.061  1.00 63.76           H  
ATOM   4701  HZ3 LYS A 295       5.918 -18.866 -34.433  1.00 63.76           H  
ATOM   4702  N   GLN A 296      13.189 -21.560 -31.700  1.00 52.88           N  
ATOM   4703  H   GLN A 296      12.696 -21.439 -30.826  1.00 52.88           H  
ATOM   4704  CA  GLN A 296      14.609 -21.208 -31.763  1.00 52.88           C  
ATOM   4705  HA  GLN A 296      14.766 -20.537 -32.607  1.00 52.88           H  
ATOM   4706  C   GLN A 296      15.482 -22.438 -32.030  1.00 52.88           C  
ATOM   4707  CB  GLN A 296      15.049 -20.474 -30.489  1.00 52.88           C  
ATOM   4708  HB2 GLN A 296      16.139 -20.465 -30.457  1.00 52.88           H  
ATOM   4709  HB3 GLN A 296      14.683 -21.001 -29.608  1.00 52.88           H  
ATOM   4710  O   GLN A 296      16.288 -22.400 -32.956  1.00 52.88           O  
ATOM   4711  CG  GLN A 296      14.560 -19.016 -30.472  1.00 52.88           C  
ATOM   4712  HG2 GLN A 296      14.905 -18.512 -31.375  1.00 52.88           H  
ATOM   4713  HG3 GLN A 296      13.470 -18.991 -30.460  1.00 52.88           H  
ATOM   4714  CD  GLN A 296      15.077 -18.236 -29.267  1.00 52.88           C  
ATOM   4715  NE2 GLN A 296      14.781 -16.959 -29.169  1.00 52.88           N  
ATOM   4716 HE21 GLN A 296      14.180 -16.499 -29.838  1.00 52.88           H  
ATOM   4717 HE22 GLN A 296      15.141 -16.496 -28.347  1.00 52.88           H  
ATOM   4718  OE1 GLN A 296      15.759 -18.742 -28.395  1.00 52.88           O  
ATOM   4719  N   GLN A 297      15.260 -23.557 -31.333  1.00 52.32           N  
ATOM   4720  H   GLN A 297      14.593 -23.540 -30.575  1.00 52.32           H  
ATOM   4721  CA  GLN A 297      16.003 -24.799 -31.590  1.00 52.32           C  
ATOM   4722  HA  GLN A 297      17.068 -24.603 -31.470  1.00 52.32           H  
ATOM   4723  C   GLN A 297      15.813 -25.315 -33.024  1.00 52.32           C  
ATOM   4724  CB  GLN A 297      15.591 -25.875 -30.577  1.00 52.32           C  
ATOM   4725  HB2 GLN A 297      14.504 -25.936 -30.527  1.00 52.32           H  
ATOM   4726  HB3 GLN A 297      15.975 -26.837 -30.915  1.00 52.32           H  
ATOM   4727  O   GLN A 297      16.766 -25.793 -33.632  1.00 52.32           O  
ATOM   4728  CG  GLN A 297      16.164 -25.597 -29.178  1.00 52.32           C  
ATOM   4729  HG2 GLN A 297      15.795 -24.642 -28.806  1.00 52.32           H  
ATOM   4730  HG3 GLN A 297      17.251 -25.540 -29.244  1.00 52.32           H  
ATOM   4731  CD  GLN A 297      15.801 -26.683 -28.170  1.00 52.32           C  
ATOM   4732  NE2 GLN A 297      16.328 -26.618 -26.967  1.00 52.32           N  
ATOM   4733 HE21 GLN A 297      16.982 -25.888 -26.725  1.00 52.32           H  
ATOM   4734 HE22 GLN A 297      16.091 -27.375 -26.342  1.00 52.32           H  
ATOM   4735  OE1 GLN A 297      15.045 -27.604 -28.430  1.00 52.32           O  
ATOM   4736  N   SER A 298      14.621 -25.161 -33.612  1.00 50.06           N  
ATOM   4737  H   SER A 298      13.844 -24.850 -33.046  1.00 50.06           H  
ATOM   4738  CA  SER A 298      14.386 -25.576 -35.003  1.00 50.06           C  
ATOM   4739  HA  SER A 298      14.771 -26.590 -35.113  1.00 50.06           H  
ATOM   4740  C   SER A 298      15.118 -24.722 -36.050  1.00 50.06           C  
ATOM   4741  CB  SER A 298      12.886 -25.630 -35.300  1.00 50.06           C  
ATOM   4742  HB2 SER A 298      12.730 -26.167 -36.236  1.00 50.06           H  
ATOM   4743  HB3 SER A 298      12.382 -26.176 -34.502  1.00 50.06           H  
ATOM   4744  O   SER A 298      15.426 -25.231 -37.125  1.00 50.06           O  
ATOM   4745  OG  SER A 298      12.313 -24.340 -35.420  1.00 50.06           O  
ATOM   4746  HG  SER A 298      12.693 -23.748 -34.767  1.00 50.06           H  
ATOM   4747  N   ARG A 299      15.433 -23.452 -35.747  1.00 47.94           N  
ATOM   4748  H   ARG A 299      15.205 -23.111 -34.824  1.00 47.94           H  
ATOM   4749  CA  ARG A 299      16.198 -22.572 -36.652  1.00 47.94           C  
ATOM   4750  HA  ARG A 299      15.930 -22.800 -37.684  1.00 47.94           H  
ATOM   4751  C   ARG A 299      17.706 -22.804 -36.589  1.00 47.94           C  
ATOM   4752  CB  ARG A 299      15.892 -21.095 -36.381  1.00 47.94           C  
ATOM   4753  HB2 ARG A 299      16.611 -20.490 -36.934  1.00 47.94           H  
ATOM   4754  HB3 ARG A 299      16.019 -20.884 -35.319  1.00 47.94           H  
ATOM   4755  O   ARG A 299      18.391 -22.463 -37.541  1.00 47.94           O  
ATOM   4756  CG  ARG A 299      14.485 -20.688 -36.831  1.00 47.94           C  
ATOM   4757  HG2 ARG A 299      14.327 -20.981 -37.869  1.00 47.94           H  
ATOM   4758  HG3 ARG A 299      13.746 -21.181 -36.201  1.00 47.94           H  
ATOM   4759  CD  ARG A 299      14.353 -19.167 -36.706  1.00 47.94           C  
ATOM   4760  HD2 ARG A 299      14.705 -18.868 -35.719  1.00 47.94           H  
ATOM   4761  HD3 ARG A 299      14.986 -18.701 -37.461  1.00 47.94           H  
ATOM   4762  NE  ARG A 299      12.957 -18.723 -36.871  1.00 47.94           N  
ATOM   4763  HE  ARG A 299      12.271 -19.450 -37.009  1.00 47.94           H  
ATOM   4764  NH1 ARG A 299      13.368 -16.468 -36.724  1.00 47.94           N  
ATOM   4765 HH11 ARG A 299      14.358 -16.664 -36.682  1.00 47.94           H  
ATOM   4766 HH12 ARG A 299      13.048 -15.510 -36.732  1.00 47.94           H  
ATOM   4767  NH2 ARG A 299      11.271 -17.193 -36.947  1.00 47.94           N  
ATOM   4768 HH21 ARG A 299      10.613 -17.936 -37.133  1.00 47.94           H  
ATOM   4769 HH22 ARG A 299      10.974 -16.229 -36.970  1.00 47.94           H  
ATOM   4770  CZ  ARG A 299      12.541 -17.469 -36.845  1.00 47.94           C  
ATOM   4771  N   PHE A 300      18.213 -23.407 -35.514  1.00 35.12           N  
ATOM   4772  H   PHE A 300      17.587 -23.640 -34.756  1.00 35.12           H  
ATOM   4773  CA  PHE A 300      19.619 -23.805 -35.386  1.00 35.12           C  
ATOM   4774  HA  PHE A 300      20.213 -23.200 -36.071  1.00 35.12           H  
ATOM   4775  C   PHE A 300      19.863 -25.256 -35.829  1.00 35.12           C  
ATOM   4776  CB  PHE A 300      20.135 -23.504 -33.971  1.00 35.12           C  
ATOM   4777  HB2 PHE A 300      19.456 -23.940 -33.239  1.00 35.12           H  
ATOM   4778  HB3 PHE A 300      21.107 -23.977 -33.831  1.00 35.12           H  
ATOM   4779  O   PHE A 300      20.786 -25.910 -35.346  1.00 35.12           O  
ATOM   4780  CG  PHE A 300      20.329 -22.028 -33.688  1.00 35.12           C  
ATOM   4781  CD1 PHE A 300      21.449 -21.354 -34.210  1.00 35.12           C  
ATOM   4782  HD1 PHE A 300      22.163 -21.884 -34.823  1.00 35.12           H  
ATOM   4783  CD2 PHE A 300      19.415 -21.333 -32.877  1.00 35.12           C  
ATOM   4784  HD2 PHE A 300      18.579 -21.858 -32.439  1.00 35.12           H  
ATOM   4785  CE1 PHE A 300      21.648 -19.992 -33.924  1.00 35.12           C  
ATOM   4786  HE1 PHE A 300      22.513 -19.480 -34.320  1.00 35.12           H  
ATOM   4787  CE2 PHE A 300      19.606 -19.969 -32.600  1.00 35.12           C  
ATOM   4788  HE2 PHE A 300      18.909 -19.444 -31.964  1.00 35.12           H  
ATOM   4789  CZ  PHE A 300      20.725 -19.298 -33.122  1.00 35.12           C  
ATOM   4790  HZ  PHE A 300      20.885 -18.254 -32.899  1.00 35.12           H  
ATOM   4791  N   LYS A 301      19.069 -25.778 -36.776  1.00 33.58           N  
ATOM   4792  H   LYS A 301      18.339 -25.196 -37.162  1.00 33.58           H  
ATOM   4793  CA  LYS A 301      19.521 -26.924 -37.568  1.00 33.58           C  
ATOM   4794  HA  LYS A 301      19.938 -27.685 -36.909  1.00 33.58           H  
ATOM   4795  C   LYS A 301      20.659 -26.438 -38.460  1.00 33.58           C  
ATOM   4796  CB  LYS A 301      18.378 -27.553 -38.377  1.00 33.58           C  
ATOM   4797  HB2 LYS A 301      18.816 -28.121 -39.197  1.00 33.58           H  
ATOM   4798  HB3 LYS A 301      17.743 -26.775 -38.801  1.00 33.58           H  
ATOM   4799  O   LYS A 301      20.427 -25.826 -39.493  1.00 33.58           O  
ATOM   4800  CG  LYS A 301      17.551 -28.510 -37.508  1.00 33.58           C  
ATOM   4801  HG2 LYS A 301      18.220 -29.216 -37.016  1.00 33.58           H  
ATOM   4802  HG3 LYS A 301      17.010 -27.944 -36.751  1.00 33.58           H  
ATOM   4803  CD  LYS A 301      16.564 -29.290 -38.380  1.00 33.58           C  
ATOM   4804  HD2 LYS A 301      17.115 -29.786 -39.179  1.00 33.58           H  
ATOM   4805  HD3 LYS A 301      15.851 -28.594 -38.822  1.00 33.58           H  
ATOM   4806  CE  LYS A 301      15.829 -30.338 -37.540  1.00 33.58           C  
ATOM   4807  HE2 LYS A 301      16.573 -30.963 -37.044  1.00 33.58           H  
ATOM   4808  HE3 LYS A 301      15.253 -29.825 -36.770  1.00 33.58           H  
ATOM   4809  NZ  LYS A 301      14.946 -31.172 -38.391  1.00 33.58           N  
ATOM   4810  HZ1 LYS A 301      14.472 -31.872 -37.839  1.00 33.58           H  
ATOM   4811  HZ2 LYS A 301      15.496 -31.638 -39.099  1.00 33.58           H  
ATOM   4812  HZ3 LYS A 301      14.262 -30.594 -38.858  1.00 33.58           H  
ATOM   4813  N   PHE A 302      21.881 -26.658 -37.991  1.00 30.11           N  
ATOM   4814  H   PHE A 302      21.969 -27.057 -37.067  1.00 30.11           H  
ATOM   4815  CA  PHE A 302      23.093 -26.475 -38.773  1.00 30.11           C  
ATOM   4816  HA  PHE A 302      23.140 -25.447 -39.131  1.00 30.11           H  
ATOM   4817  C   PHE A 302      23.003 -27.419 -39.976  1.00 30.11           C  
ATOM   4818  CB  PHE A 302      24.316 -26.759 -37.875  1.00 30.11           C  
ATOM   4819  HB2 PHE A 302      23.996 -26.889 -36.841  1.00 30.11           H  
ATOM   4820  HB3 PHE A 302      24.783 -27.699 -38.169  1.00 30.11           H  
ATOM   4821  O   PHE A 302      23.029 -28.640 -39.805  1.00 30.11           O  
ATOM   4822  CG  PHE A 302      25.366 -25.668 -37.889  1.00 30.11           C  
ATOM   4823  CD1 PHE A 302      26.505 -25.792 -38.707  1.00 30.11           C  
ATOM   4824  HD1 PHE A 302      26.622 -26.652 -39.350  1.00 30.11           H  
ATOM   4825  CD2 PHE A 302      25.214 -24.535 -37.067  1.00 30.11           C  
ATOM   4826  HD2 PHE A 302      24.341 -24.438 -36.438  1.00 30.11           H  
ATOM   4827  CE1 PHE A 302      27.493 -24.792 -38.693  1.00 30.11           C  
ATOM   4828  HE1 PHE A 302      28.366 -24.890 -39.321  1.00 30.11           H  
ATOM   4829  CE2 PHE A 302      26.200 -23.532 -37.058  1.00 30.11           C  
ATOM   4830  HE2 PHE A 302      26.086 -22.664 -36.425  1.00 30.11           H  
ATOM   4831  CZ  PHE A 302      27.342 -23.663 -37.868  1.00 30.11           C  
ATOM   4832  HZ  PHE A 302      28.103 -22.896 -37.862  1.00 30.11           H  
ATOM   4833  N   ASP A 303      22.822 -26.858 -41.172  1.00 37.38           N  
ATOM   4834  H   ASP A 303      22.698 -25.858 -41.244  1.00 37.38           H  
ATOM   4835  CA  ASP A 303      22.955 -27.614 -42.411  1.00 37.38           C  
ATOM   4836  HA  ASP A 303      22.251 -28.446 -42.393  1.00 37.38           H  
ATOM   4837  C   ASP A 303      24.367 -28.193 -42.433  1.00 37.38           C  
ATOM   4838  CB  ASP A 303      22.672 -26.742 -43.648  1.00 37.38           C  
ATOM   4839  HB2 ASP A 303      23.246 -27.135 -44.487  1.00 37.38           H  
ATOM   4840  HB3 ASP A 303      23.009 -25.721 -43.465  1.00 37.38           H  
ATOM   4841  O   ASP A 303      25.359 -27.465 -42.374  1.00 37.38           O  
ATOM   4842  CG  ASP A 303      21.197 -26.749 -44.070  1.00 37.38           C  
ATOM   4843  OD1 ASP A 303      20.537 -27.800 -43.887  1.00 37.38           O  
ATOM   4844  OD2 ASP A 303      20.746 -25.717 -44.612  1.00 37.38           O  
ATOM   4845  N   GLY A 304      24.434 -29.525 -42.416  1.00 32.81           N  
ATOM   4846  H   GLY A 304      23.561 -30.033 -42.401  1.00 32.81           H  
ATOM   4847  CA  GLY A 304      25.676 -30.275 -42.374  1.00 32.81           C  
ATOM   4848  HA2 GLY A 304      26.195 -30.069 -41.438  1.00 32.81           H  
ATOM   4849  HA3 GLY A 304      25.470 -31.343 -42.440  1.00 32.81           H  
ATOM   4850  C   GLY A 304      26.554 -29.875 -43.548  1.00 32.81           C  
ATOM   4851  O   GLY A 304      26.313 -30.288 -44.683  1.00 32.81           O  
ATOM   4852  N   ILE A 305      27.574 -29.071 -43.264  1.00 37.40           N  
ATOM   4853  H   ILE A 305      27.630 -28.674 -42.336  1.00 37.40           H  
ATOM   4854  CA  ILE A 305      28.675 -28.840 -44.185  1.00 37.40           C  
ATOM   4855  HA  ILE A 305      28.274 -28.486 -45.134  1.00 37.40           H  
ATOM   4856  C   ILE A 305      29.312 -30.213 -44.394  1.00 37.40           C  
ATOM   4857  CB  ILE A 305      29.643 -27.766 -43.637  1.00 37.40           C  
ATOM   4858  HB  ILE A 305      29.986 -28.073 -42.649  1.00 37.40           H  
ATOM   4859  O   ILE A 305      29.838 -30.827 -43.468  1.00 37.40           O  
ATOM   4860  CG1 ILE A 305      28.898 -26.412 -43.513  1.00 37.40           C  
ATOM   4861 HG12 ILE A 305      28.577 -26.084 -44.502  1.00 37.40           H  
ATOM   4862 HG13 ILE A 305      28.007 -26.545 -42.901  1.00 37.40           H  
ATOM   4863  CG2 ILE A 305      30.871 -27.637 -44.558  1.00 37.40           C  
ATOM   4864 HG21 ILE A 305      31.576 -26.912 -44.150  1.00 37.40           H  
ATOM   4865 HG22 ILE A 305      31.406 -28.585 -44.614  1.00 37.40           H  
ATOM   4866 HG23 ILE A 305      30.573 -27.328 -45.559  1.00 37.40           H  
ATOM   4867  CD1 ILE A 305      29.716 -25.289 -42.863  1.00 37.40           C  
ATOM   4868 HD11 ILE A 305      29.074 -24.423 -42.705  1.00 37.40           H  
ATOM   4869 HD12 ILE A 305      30.104 -25.623 -41.901  1.00 37.40           H  
ATOM   4870 HD13 ILE A 305      30.542 -24.994 -43.509  1.00 37.40           H  
ATOM   4871  N   LYS A 306      29.163 -30.742 -45.610  1.00 34.97           N  
ATOM   4872  H   LYS A 306      28.649 -30.198 -46.288  1.00 34.97           H  
ATOM   4873  CA  LYS A 306      29.896 -31.918 -46.068  1.00 34.97           C  
ATOM   4874  HA  LYS A 306      29.812 -32.726 -45.341  1.00 34.97           H  
ATOM   4875  C   LYS A 306      31.355 -31.503 -46.156  1.00 34.97           C  
ATOM   4876  CB  LYS A 306      29.383 -32.372 -47.443  1.00 34.97           C  
ATOM   4877  HB2 LYS A 306      30.102 -33.080 -47.855  1.00 34.97           H  
ATOM   4878  HB3 LYS A 306      29.334 -31.513 -48.113  1.00 34.97           H  
ATOM   4879  O   LYS A 306      31.703 -30.813 -47.106  1.00 34.97           O  
ATOM   4880  CG  LYS A 306      28.013 -33.055 -47.383  1.00 34.97           C  
ATOM   4881  HG2 LYS A 306      27.273 -32.364 -46.979  1.00 34.97           H  
ATOM   4882  HG3 LYS A 306      28.075 -33.931 -46.738  1.00 34.97           H  
ATOM   4883  CD  LYS A 306      27.600 -33.481 -48.796  1.00 34.97           C  
ATOM   4884  HD2 LYS A 306      27.512 -32.593 -49.422  1.00 34.97           H  
ATOM   4885  HD3 LYS A 306      28.369 -34.133 -49.210  1.00 34.97           H  
ATOM   4886  CE  LYS A 306      26.263 -34.224 -48.757  1.00 34.97           C  
ATOM   4887  HE2 LYS A 306      25.517 -33.564 -48.314  1.00 34.97           H  
ATOM   4888  HE3 LYS A 306      26.369 -35.094 -48.109  1.00 34.97           H  
ATOM   4889  NZ  LYS A 306      25.847 -34.637 -50.120  1.00 34.97           N  
ATOM   4890  HZ1 LYS A 306      24.961 -35.120 -50.088  1.00 34.97           H  
ATOM   4891  HZ2 LYS A 306      25.752 -33.824 -50.712  1.00 34.97           H  
ATOM   4892  HZ3 LYS A 306      26.541 -35.247 -50.526  1.00 34.97           H  
ATOM   4893  N   ASP A 307      32.151 -31.894 -45.169  1.00 37.12           N  
ATOM   4894  H   ASP A 307      31.732 -32.291 -44.340  1.00 37.12           H  
ATOM   4895  CA  ASP A 307      33.596 -31.672 -45.142  1.00 37.12           C  
ATOM   4896  HA  ASP A 307      33.803 -30.602 -45.134  1.00 37.12           H  
ATOM   4897  C   ASP A 307      34.264 -32.303 -46.371  1.00 37.12           C  
ATOM   4898  CB  ASP A 307      34.207 -32.299 -43.872  1.00 37.12           C  
ATOM   4899  HB2 ASP A 307      33.759 -33.278 -43.698  1.00 37.12           H  
ATOM   4900  HB3 ASP A 307      35.273 -32.452 -44.041  1.00 37.12           H  
ATOM   4901  O   ASP A 307      34.247 -33.532 -46.521  1.00 37.12           O  
ATOM   4902  CG  ASP A 307      34.078 -31.435 -42.616  1.00 37.12           C  
ATOM   4903  OD1 ASP A 307      34.118 -30.194 -42.756  1.00 37.12           O  
ATOM   4904  OD2 ASP A 307      33.961 -32.038 -41.525  1.00 37.12           O  
ATOM   4905  N   PRO A 308      34.904 -31.503 -47.237  1.00 38.85           N  
ATOM   4906  CA  PRO A 308      35.977 -31.966 -48.083  1.00 38.85           C  
ATOM   4907  HA  PRO A 308      35.890 -33.032 -48.291  1.00 38.85           H  
ATOM   4908  C   PRO A 308      37.297 -31.682 -47.353  1.00 38.85           C  
ATOM   4909  CB  PRO A 308      35.827 -31.183 -49.392  1.00 38.85           C  
ATOM   4910  HB2 PRO A 308      36.795 -30.834 -49.752  1.00 38.85           H  
ATOM   4911  HB3 PRO A 308      35.353 -31.809 -50.149  1.00 38.85           H  
ATOM   4912  O   PRO A 308      37.646 -30.539 -47.082  1.00 38.85           O  
ATOM   4913  CG  PRO A 308      34.907 -30.002 -49.047  1.00 38.85           C  
ATOM   4914  HG2 PRO A 308      35.364 -29.050 -49.316  1.00 38.85           H  
ATOM   4915  HG3 PRO A 308      33.951 -30.123 -49.556  1.00 38.85           H  
ATOM   4916  CD  PRO A 308      34.696 -30.094 -47.535  1.00 38.85           C  
ATOM   4917  HD2 PRO A 308      35.442 -29.492 -47.016  1.00 38.85           H  
ATOM   4918  HD3 PRO A 308      33.709 -29.722 -47.260  1.00 38.85           H  
ATOM   4919  N   GLU A 309      38.041 -32.751 -47.089  1.00 37.33           N  
ATOM   4920  H   GLU A 309      37.633 -33.644 -47.324  1.00 37.33           H  
ATOM   4921  CA  GLU A 309      39.491 -32.712 -46.871  1.00 37.33           C  
ATOM   4922  HA  GLU A 309      39.817 -33.751 -46.892  1.00 37.33           H  
ATOM   4923  C   GLU A 309      39.988 -32.179 -45.507  1.00 37.33           C  
ATOM   4924  CB  GLU A 309      40.202 -32.082 -48.088  1.00 37.33           C  
ATOM   4925  HB2 GLU A 309      39.957 -31.022 -48.162  1.00 37.33           H  
ATOM   4926  HB3 GLU A 309      41.277 -32.178 -47.942  1.00 37.33           H  
ATOM   4927  O   GLU A 309      40.412 -31.044 -45.333  1.00 37.33           O  
ATOM   4928  CG  GLU A 309      39.815 -32.798 -49.399  1.00 37.33           C  
ATOM   4929  HG2 GLU A 309      38.739 -32.724 -49.559  1.00 37.33           H  
ATOM   4930  HG3 GLU A 309      40.060 -33.855 -49.295  1.00 37.33           H  
ATOM   4931  CD  GLU A 309      40.509 -32.246 -50.650  1.00 37.33           C  
ATOM   4932  OE1 GLU A 309      40.245 -32.827 -51.727  1.00 37.33           O  
ATOM   4933  OE2 GLU A 309      41.294 -31.280 -50.537  1.00 37.33           O  
ATOM   4934  N   GLY A 310      40.138 -33.119 -44.568  1.00 31.07           N  
ATOM   4935  H   GLY A 310      39.534 -33.923 -44.661  1.00 31.07           H  
ATOM   4936  CA  GLY A 310      41.505 -33.421 -44.132  1.00 31.07           C  
ATOM   4937  HA2 GLY A 310      42.188 -33.211 -44.956  1.00 31.07           H  
ATOM   4938  HA3 GLY A 310      41.564 -34.490 -43.929  1.00 31.07           H
[truncated: 191,817 more chars]
