# Supplementary material for: Plant virus movement proteins originated from jelly-roll capsid proteins
Source: PLoS Biol. 2023 Jun 15;21(6):e3002157. doi: 10.1371/journal.pbio.3002157 (PMC10306228; doi:10.1371/journal.pbio.3002157)
Supplement: S2 Data — (ZIP) [file pbio.3002157.s007.zip › S2_Data/BK062703_LepOV_pli.pdb]

ATOM      1  N   MET A   1       0.234 -15.122 -55.125  1.00 35.57           N  
ATOM      2  H   MET A   1       1.097 -14.878 -54.661  1.00 35.57           H  
ATOM      3  H2  MET A   1       0.338 -16.018 -55.580  1.00 35.57           H  
ATOM      4  H3  MET A   1       0.036 -14.408 -55.812  1.00 35.57           H  
ATOM      5  CA  MET A   1      -0.845 -15.168 -54.120  1.00 35.57           C  
ATOM      6  HA  MET A   1      -1.807 -15.359 -54.595  1.00 35.57           H  
ATOM      7  C   MET A   1      -0.894 -13.792 -53.497  1.00 35.57           C  
ATOM      8  CB  MET A   1      -0.592 -16.242 -53.049  1.00 35.57           C  
ATOM      9  HB2 MET A   1      -1.271 -16.075 -52.213  1.00 35.57           H  
ATOM     10  HB3 MET A   1       0.431 -16.160 -52.681  1.00 35.57           H  
ATOM     11  O   MET A   1      -0.021 -13.469 -52.707  1.00 35.57           O  
ATOM     12  CG  MET A   1      -0.827 -17.662 -53.570  1.00 35.57           C  
ATOM     13  HG2 MET A   1      -1.870 -17.772 -53.865  1.00 35.57           H  
ATOM     14  HG3 MET A   1      -0.197 -17.830 -54.444  1.00 35.57           H  
ATOM     15  SD  MET A   1      -0.430 -18.926 -52.338  1.00 35.57           S  
ATOM     16  CE  MET A   1      -0.527 -20.425 -53.353  1.00 35.57           C  
ATOM     17  HE1 MET A   1      -1.530 -20.525 -53.767  1.00 35.57           H  
ATOM     18  HE2 MET A   1       0.201 -20.372 -54.163  1.00 35.57           H  
ATOM     19  HE3 MET A   1      -0.309 -21.295 -52.734  1.00 35.57           H  
ATOM     20  N   ASP A   2      -1.796 -12.948 -53.980  1.00 33.06           N  
ATOM     21  H   ASP A   2      -2.547 -13.267 -54.577  1.00 33.06           H  
ATOM     22  CA  ASP A   2      -1.915 -11.558 -53.543  1.00 33.06           C  
ATOM     23  HA  ASP A   2      -0.955 -11.193 -53.180  1.00 33.06           H  
ATOM     24  C   ASP A   2      -2.933 -11.506 -52.395  1.00 33.06           C  
ATOM     25  CB  ASP A   2      -2.303 -10.704 -54.759  1.00 33.06           C  
ATOM     26  HB2 ASP A   2      -1.656 -10.978 -55.592  1.00 33.06           H  
ATOM     27  HB3 ASP A   2      -3.332 -10.922 -55.047  1.00 33.06           H  
ATOM     28  O   ASP A   2      -4.102 -11.840 -52.581  1.00 33.06           O  
ATOM     29  CG  ASP A   2      -2.149  -9.202 -54.518  1.00 33.06           C  
ATOM     30  OD1 ASP A   2      -2.089  -8.794 -53.333  1.00 33.06           O  
ATOM     31  OD2 ASP A   2      -2.089  -8.483 -55.533  1.00 33.06           O  
ATOM     32  N   LEU A   3      -2.449 -11.214 -51.186  1.00 29.93           N  
ATOM     33  H   LEU A   3      -1.489 -10.907 -51.135  1.00 29.93           H  
ATOM     34  CA  LEU A   3      -3.217 -11.231 -49.933  1.00 29.93           C  
ATOM     35  HA  LEU A   3      -4.091 -11.868 -50.074  1.00 29.93           H  
ATOM     36  C   LEU A   3      -3.791  -9.848 -49.573  1.00 29.93           C  
ATOM     37  CB  LEU A   3      -2.356 -11.836 -48.801  1.00 29.93           C  
ATOM     38  HB2 LEU A   3      -2.829 -11.633 -47.840  1.00 29.93           H  
ATOM     39  HB3 LEU A   3      -1.390 -11.329 -48.796  1.00 29.93           H  
ATOM     40  O   LEU A   3      -4.221  -9.636 -48.444  1.00 29.93           O  
ATOM     41  CG  LEU A   3      -2.136 -13.357 -48.893  1.00 29.93           C  
ATOM     42  HG  LEU A   3      -1.794 -13.622 -49.893  1.00 29.93           H  
ATOM     43  CD1 LEU A   3      -1.064 -13.787 -47.890  1.00 29.93           C  
ATOM     44 HD11 LEU A   3      -1.375 -13.527 -46.878  1.00 29.93           H  
ATOM     45 HD12 LEU A   3      -0.904 -14.863 -47.951  1.00 29.93           H  
ATOM     46 HD13 LEU A   3      -0.126 -13.279 -48.114  1.00 29.93           H  
ATOM     47  CD2 LEU A   3      -3.414 -14.142 -48.577  1.00 29.93           C  
ATOM     48 HD21 LEU A   3      -3.796 -13.853 -47.598  1.00 29.93           H  
ATOM     49 HD22 LEU A   3      -4.173 -13.939 -49.333  1.00 29.93           H  
ATOM     50 HD23 LEU A   3      -3.202 -15.211 -48.577  1.00 29.93           H  
ATOM     51  N   SER A   4      -3.857  -8.911 -50.522  1.00 30.13           N  
ATOM     52  H   SER A   4      -3.486  -9.115 -51.439  1.00 30.13           H  
ATOM     53  CA  SER A   4      -4.369  -7.548 -50.297  1.00 30.13           C  
ATOM     54  HA  SER A   4      -3.924  -7.175 -49.375  1.00 30.13           H  
ATOM     55  C   SER A   4      -5.896  -7.444 -50.090  1.00 30.13           C  
ATOM     56  CB  SER A   4      -3.883  -6.627 -51.425  1.00 30.13           C  
ATOM     57  HB2 SER A   4      -2.803  -6.500 -51.343  1.00 30.13           H  
ATOM     58  HB3 SER A   4      -4.351  -5.647 -51.326  1.00 30.13           H  
ATOM     59  O   SER A   4      -6.421  -6.351 -49.895  1.00 30.13           O  
ATOM     60  OG  SER A   4      -4.181  -7.170 -52.696  1.00 30.13           O  
ATOM     61  HG  SER A   4      -3.397  -7.615 -53.027  1.00 30.13           H  
ATOM     62  N   GLY A   5      -6.637  -8.561 -50.087  1.00 28.36           N  
ATOM     63  H   GLY A   5      -6.148  -9.432 -50.237  1.00 28.36           H  
ATOM     64  CA  GLY A   5      -8.106  -8.557 -50.080  1.00 28.36           C  
ATOM     65  HA2 GLY A   5      -8.442  -9.342 -50.758  1.00 28.36           H  
ATOM     66  HA3 GLY A   5      -8.463  -7.611 -50.487  1.00 28.36           H  
ATOM     67  C   GLY A   5      -8.829  -8.778 -48.743  1.00 28.36           C  
ATOM     68  O   GLY A   5     -10.058  -8.728 -48.744  1.00 28.36           O  
ATOM     69  N   MET A   6      -8.151  -9.064 -47.621  1.00 27.03           N  
ATOM     70  H   MET A   6      -7.141  -9.077 -47.650  1.00 27.03           H  
ATOM     71  CA  MET A   6      -8.851  -9.547 -46.406  1.00 27.03           C  
ATOM     72  HA  MET A   6      -9.915  -9.615 -46.630  1.00 27.03           H  
ATOM     73  C   MET A   6      -8.850  -8.624 -45.178  1.00 27.03           C  
ATOM     74  CB  MET A   6      -8.442 -10.991 -46.061  1.00 27.03           C  
ATOM     75  HB2 MET A   6      -8.920 -11.281 -45.126  1.00 27.03           H  
ATOM     76  HB3 MET A   6      -7.362 -11.056 -45.929  1.00 27.03           H  
ATOM     77  O   MET A   6      -9.534  -8.949 -44.209  1.00 27.03           O  
ATOM     78  CG  MET A   6      -8.898 -11.975 -47.148  1.00 27.03           C  
ATOM     79  HG2 MET A   6      -9.892 -11.696 -47.495  1.00 27.03           H  
ATOM     80  HG3 MET A   6      -8.215 -11.884 -47.993  1.00 27.03           H  
ATOM     81  SD  MET A   6      -8.948 -13.719 -46.641  1.00 27.03           S  
ATOM     82  CE  MET A   6     -10.612 -13.819 -45.928  1.00 27.03           C  
ATOM     83  HE1 MET A   6     -10.697 -13.116 -45.100  1.00 27.03           H  
ATOM     84  HE2 MET A   6     -11.352 -13.577 -46.691  1.00 27.03           H  
ATOM     85  HE3 MET A   6     -10.788 -14.830 -45.560  1.00 27.03           H  
ATOM     86  N   GLU A   7      -8.200  -7.457 -45.192  1.00 28.62           N  
ATOM     87  H   GLU A   7      -7.626  -7.208 -45.985  1.00 28.62           H  
ATOM     88  CA  GLU A   7      -8.097  -6.645 -43.962  1.00 28.62           C  
ATOM     89  HA  GLU A   7      -8.108  -7.327 -43.113  1.00 28.62           H  
ATOM     90  C   GLU A   7      -9.280  -5.705 -43.658  1.00 28.62           C  
ATOM     91  CB  GLU A   7      -6.739  -5.930 -43.881  1.00 28.62           C  
ATOM     92  HB2 GLU A   7      -6.791  -5.170 -43.101  1.00 28.62           H  
ATOM     93  HB3 GLU A   7      -6.516  -5.443 -44.830  1.00 28.62           H  
ATOM     94  O   GLU A   7      -9.378  -5.219 -42.535  1.00 28.62           O  
ATOM     95  CG  GLU A   7      -5.625  -6.925 -43.508  1.00 28.62           C  
ATOM     96  HG2 GLU A   7      -5.433  -7.575 -44.360  1.00 28.62           H  
ATOM     97  HG3 GLU A   7      -5.973  -7.549 -42.685  1.00 28.62           H  
ATOM     98  CD  GLU A   7      -4.321  -6.236 -43.079  1.00 28.62           C  
ATOM     99  OE1 GLU A   7      -3.558  -6.885 -42.329  1.00 28.62           O  
ATOM    100  OE2 GLU A   7      -4.095  -5.083 -43.507  1.00 28.62           O  
ATOM    101  N   SER A   8     -10.249  -5.481 -44.556  1.00 30.65           N  
ATOM    102  H   SER A   8     -10.162  -5.869 -45.484  1.00 30.65           H  
ATOM    103  CA  SER A   8     -11.284  -4.452 -44.299  1.00 30.65           C  
ATOM    104  HA  SER A   8     -10.914  -3.785 -43.521  1.00 30.65           H  
ATOM    105  C   SER A   8     -12.636  -4.940 -43.764  1.00 30.65           C  
ATOM    106  CB  SER A   8     -11.458  -3.539 -45.509  1.00 30.65           C  
ATOM    107  HB2 SER A   8     -12.109  -2.706 -45.241  1.00 30.65           H  
ATOM    108  HB3 SER A   8     -10.486  -3.139 -45.799  1.00 30.65           H  
ATOM    109  O   SER A   8     -13.486  -4.114 -43.450  1.00 30.65           O  
ATOM    110  OG  SER A   8     -12.023  -4.246 -46.595  1.00 30.65           O  
ATOM    111  HG  SER A   8     -12.070  -3.635 -47.335  1.00 30.65           H  
ATOM    112  N   ARG A   9     -12.884  -6.249 -43.601  1.00 30.16           N  
ATOM    113  H   ARG A   9     -12.147  -6.898 -43.840  1.00 30.16           H  
ATOM    114  CA  ARG A   9     -14.220  -6.739 -43.174  1.00 30.16           C  
ATOM    115  HA  ARG A   9     -14.939  -5.932 -43.315  1.00 30.16           H  
ATOM    116  C   ARG A   9     -14.374  -7.041 -41.680  1.00 30.16           C  
ATOM    117  CB  ARG A   9     -14.692  -7.890 -44.074  1.00 30.16           C  
ATOM    118  HB2 ARG A   9     -15.582  -8.342 -43.635  1.00 30.16           H  
ATOM    119  HB3 ARG A   9     -13.915  -8.651 -44.144  1.00 30.16           H  
ATOM    120  O   ARG A   9     -15.486  -7.322 -41.239  1.00 30.16           O  
ATOM    121  CG  ARG A   9     -15.057  -7.369 -45.472  1.00 30.16           C  
ATOM    122  HG2 ARG A   9     -14.158  -7.016 -45.977  1.00 30.16           H  
ATOM    123  HG3 ARG A   9     -15.759  -6.541 -45.379  1.00 30.16           H  
ATOM    124  CD  ARG A   9     -15.707  -8.481 -46.298  1.00 30.16           C  
ATOM    125  HD2 ARG A   9     -14.997  -9.303 -46.392  1.00 30.16           H  
ATOM    126  HD3 ARG A   9     -16.594  -8.834 -45.772  1.00 30.16           H  
ATOM    127  NE  ARG A   9     -16.087  -8.000 -47.638  1.00 30.16           N  
ATOM    128  HE  ARG A   9     -15.853  -7.041 -47.851  1.00 30.16           H  
ATOM    129  NH1 ARG A   9     -16.987  -9.964 -48.414  1.00 30.16           N  
ATOM    130 HH11 ARG A   9     -16.748 -10.399 -47.535  1.00 30.16           H  
ATOM    131 HH12 ARG A   9     -17.394 -10.503 -49.165  1.00 30.16           H  
ATOM    132  NH2 ARG A   9     -16.929  -8.173 -49.747  1.00 30.16           N  
ATOM    133 HH21 ARG A   9     -17.354  -8.718 -50.483  1.00 30.16           H  
ATOM    134 HH22 ARG A   9     -16.665  -7.214 -49.924  1.00 30.16           H  
ATOM    135  CZ  ARG A   9     -16.665  -8.711 -48.590  1.00 30.16           C  
ATOM    136  N   GLY A  10     -13.295  -6.976 -40.900  1.00 26.51           N  
ATOM    137  H   GLY A  10     -12.412  -6.731 -41.326  1.00 26.51           H  
ATOM    138  CA  GLY A  10     -13.332  -7.259 -39.459  1.00 26.51           C  
ATOM    139  HA2 GLY A  10     -14.036  -8.066 -39.258  1.00 26.51           H  
ATOM    140  HA3 GLY A  10     -12.342  -7.592 -39.148  1.00 26.51           H  
ATOM    141  C   GLY A  10     -13.711  -6.066 -38.574  1.00 26.51           C  
ATOM    142  O   GLY A  10     -14.233  -6.268 -37.480  1.00 26.51           O  
ATOM    143  N   LEU A  11     -13.477  -4.832 -39.033  1.00 27.97           N  
ATOM    144  H   LEU A  11     -13.073  -4.721 -39.952  1.00 27.97           H  
ATOM    145  CA  LEU A  11     -13.575  -3.638 -38.182  1.00 27.97           C  
ATOM    146  HA  LEU A  11     -13.398  -3.938 -37.149  1.00 27.97           H  
ATOM    147  C   LEU A  11     -14.974  -2.996 -38.150  1.00 27.97           C  
ATOM    148  CB  LEU A  11     -12.441  -2.668 -38.570  1.00 27.97           C  
ATOM    149  HB2 LEU A  11     -12.720  -1.650 -38.298  1.00 27.97           H  
ATOM    150  HB3 LEU A  11     -12.305  -2.687 -39.651  1.00 27.97           H  
ATOM    151  O   LEU A  11     -15.374  -2.488 -37.105  1.00 27.97           O  
ATOM    152  CG  LEU A  11     -11.120  -3.037 -37.857  1.00 27.97           C  
ATOM    153  HG  LEU A  11     -11.066  -4.118 -37.727  1.00 27.97           H  
ATOM    154  CD1 LEU A  11      -9.900  -2.613 -38.670  1.00 27.97           C  
ATOM    155 HD11 LEU A  11      -8.987  -2.903 -38.150  1.00 27.97           H  
ATOM    156 HD12 LEU A  11      -9.913  -3.104 -39.643  1.00 27.97           H  
ATOM    157 HD13 LEU A  11      -9.905  -1.533 -38.816  1.00 27.97           H  
ATOM    158  CD2 LEU A  11     -11.039  -2.370 -36.481  1.00 27.97           C  
ATOM    159 HD21 LEU A  11     -10.118  -2.668 -35.980  1.00 27.97           H  
ATOM    160 HD22 LEU A  11     -11.890  -2.672 -35.870  1.00 27.97           H  
ATOM    161 HD23 LEU A  11     -11.051  -1.286 -36.591  1.00 27.97           H  
ATOM    162  N   ASP A  12     -15.783  -3.127 -39.205  1.00 31.34           N  
ATOM    163  H   ASP A  12     -15.389  -3.466 -40.071  1.00 31.34           H  
ATOM    164  CA  ASP A  12     -17.086  -2.435 -39.273  1.00 31.34           C  
ATOM    165  HA  ASP A  12     -16.944  -1.403 -38.953  1.00 31.34           H  
ATOM    166  C   ASP A  12     -18.169  -2.997 -38.335  1.00 31.34           C  
ATOM    167  CB  ASP A  12     -17.599  -2.431 -40.724  1.00 31.34           C  
ATOM    168  HB2 ASP A  12     -17.339  -3.373 -41.206  1.00 31.34           H  
ATOM    169  HB3 ASP A  12     -18.687  -2.363 -40.713  1.00 31.34           H  
ATOM    170  O   ASP A  12     -19.126  -2.303 -37.984  1.00 31.34           O  
ATOM    171  CG  ASP A  12     -17.088  -1.256 -41.564  1.00 31.34           C  
ATOM    172  OD1 ASP A  12     -16.493  -0.324 -40.988  1.00 31.34           O  
ATOM    173  OD2 ASP A  12     -17.326  -1.316 -42.790  1.00 31.34           O  
ATOM    174  N   ARG A  13     -18.050  -4.248 -37.866  1.00 27.44           N  
ATOM    175  H   ARG A  13     -17.228  -4.773 -38.126  1.00 27.44           H  
ATOM    176  CA  ARG A  13     -19.055  -4.801 -36.937  1.00 27.44           C  
ATOM    177  HA  ARG A  13     -20.027  -4.395 -37.218  1.00 27.44           H  
ATOM    178  C   ARG A  13     -18.885  -4.317 -35.500  1.00 27.44           C  
ATOM    179  CB  ARG A  13     -19.143  -6.328 -37.041  1.00 27.44           C  
ATOM    180  HB2 ARG A  13     -18.156  -6.755 -37.225  1.00 27.44           H  
ATOM    181  HB3 ARG A  13     -19.522  -6.726 -36.100  1.00 27.44           H  
ATOM    182  O   ARG A  13     -19.882  -4.259 -34.783  1.00 27.44           O  
ATOM    183  CG  ARG A  13     -20.121  -6.720 -38.158  1.00 27.44           C  
ATOM    184  HG2 ARG A  13     -19.730  -6.389 -39.120  1.00 27.44           H  
ATOM    185  HG3 ARG A  13     -21.081  -6.235 -37.978  1.00 27.44           H  
ATOM    186  CD  ARG A  13     -20.332  -8.234 -38.180  1.00 27.44           C  
ATOM    187  HD2 ARG A  13     -19.386  -8.712 -38.437  1.00 27.44           H  
ATOM    188  HD3 ARG A  13     -20.633  -8.559 -37.184  1.00 27.44           H  
ATOM    189  NE  ARG A  13     -21.371  -8.616 -39.154  1.00 27.44           N  
ATOM    190  HE  ARG A  13     -21.797  -7.861 -39.672  1.00 27.44           H  
ATOM    191  NH1 ARG A  13     -21.271 -10.880 -38.798  1.00 27.44           N  
ATOM    192 HH11 ARG A  13     -20.542 -10.724 -38.117  1.00 27.44           H  
ATOM    193 HH12 ARG A  13     -21.582 -11.820 -39.001  1.00 27.44           H  
ATOM    194  NH2 ARG A  13     -22.717 -10.060 -40.290  1.00 27.44           N  
ATOM    195 HH21 ARG A  13     -23.024 -11.003 -40.481  1.00 27.44           H  
ATOM    196 HH22 ARG A  13     -23.126  -9.281 -40.786  1.00 27.44           H  
ATOM    197  CZ  ARG A  13     -21.781  -9.845 -39.409  1.00 27.44           C  
ATOM    198  N   ALA A  14     -17.678  -3.928 -35.090  1.00 29.86           N  
ATOM    199  H   ALA A  14     -16.919  -3.899 -35.756  1.00 29.86           H  
ATOM    200  CA  ALA A  14     -17.428  -3.475 -33.723  1.00 29.86           C  
ATOM    201  HA  ALA A  14     -17.976  -4.121 -33.038  1.00 29.86           H  
ATOM    202  C   ALA A  14     -17.926  -2.040 -33.466  1.00 29.86           C  
ATOM    203  CB  ALA A  14     -15.936  -3.645 -33.421  1.00 29.86           C  
ATOM    204  HB1 ALA A  14     -15.733  -3.333 -32.396  1.00 29.86           H  
ATOM    205  HB2 ALA A  14     -15.347  -3.030 -34.102  1.00 29.86           H  
ATOM    206  HB3 ALA A  14     -15.648  -4.689 -33.540  1.00 29.86           H  
ATOM    207  O   ALA A  14     -18.300  -1.721 -32.337  1.00 29.86           O  
ATOM    208  N   GLU A  15     -18.007  -1.186 -34.493  1.00 29.21           N  
ATOM    209  H   GLU A  15     -17.624  -1.447 -35.390  1.00 29.21           H  
ATOM    210  CA  GLU A  15     -18.478   0.196 -34.315  1.00 29.21           C  
ATOM    211  HA  GLU A  15     -18.132   0.562 -33.348  1.00 29.21           H  
ATOM    212  C   GLU A  15     -20.007   0.328 -34.273  1.00 29.21           C  
ATOM    213  CB  GLU A  15     -17.873   1.117 -35.380  1.00 29.21           C  
ATOM    214  HB2 GLU A  15     -18.010   0.684 -36.371  1.00 29.21           H  
ATOM    215  HB3 GLU A  15     -18.402   2.069 -35.336  1.00 29.21           H  
ATOM    216  O   GLU A  15     -20.530   1.194 -33.569  1.00 29.21           O  
ATOM    217  CG  GLU A  15     -16.384   1.377 -35.105  1.00 29.21           C  
ATOM    218  HG2 GLU A  15     -16.259   1.588 -34.043  1.00 29.21           H  
ATOM    219  HG3 GLU A  15     -15.816   0.475 -35.336  1.00 29.21           H  
ATOM    220  CD  GLU A  15     -15.830   2.561 -35.910  1.00 29.21           C  
ATOM    221  OE1 GLU A  15     -14.827   3.138 -35.434  1.00 29.21           O  
ATOM    222  OE2 GLU A  15     -16.452   2.924 -36.932  1.00 29.21           O  
ATOM    223  N   SER A  16     -20.755  -0.559 -34.940  1.00 30.59           N  
ATOM    224  H   SER A  16     -20.281  -1.217 -35.542  1.00 30.59           H  
ATOM    225  CA  SER A  16     -22.225  -0.446 -34.989  1.00 30.59           C  
ATOM    226  HA  SER A  16     -22.459   0.587 -35.245  1.00 30.59           H  
ATOM    227  C   SER A  16     -22.937  -0.721 -33.653  1.00 30.59           C  
ATOM    228  CB  SER A  16     -22.800  -1.313 -36.111  1.00 30.59           C  
ATOM    229  HB2 SER A  16     -23.848  -1.051 -36.257  1.00 30.59           H  
ATOM    230  HB3 SER A  16     -22.262  -1.111 -37.037  1.00 30.59           H  
ATOM    231  O   SER A  16     -24.071  -0.286 -33.465  1.00 30.59           O  
ATOM    232  OG  SER A  16     -22.715  -2.692 -35.804  1.00 30.59           O  
ATOM    233  HG  SER A  16     -21.799  -2.928 -35.642  1.00 30.59           H  
ATOM    234  N   LEU A  17     -22.272  -1.370 -32.689  1.00 28.56           N  
ATOM    235  H   LEU A  17     -21.334  -1.685 -32.892  1.00 28.56           H  
ATOM    236  CA  LEU A  17     -22.840  -1.658 -31.365  1.00 28.56           C  
ATOM    237  HA  LEU A  17     -23.926  -1.685 -31.456  1.00 28.56           H  
ATOM    238  C   LEU A  17     -22.578  -0.565 -30.316  1.00 28.56           C  
ATOM    239  CB  LEU A  17     -22.371  -3.049 -30.900  1.00 28.56           C  
ATOM    240  HB2 LEU A  17     -21.298  -3.132 -31.076  1.00 28.56           H  
ATOM    241  HB3 LEU A  17     -22.536  -3.149 -29.827  1.00 28.56           H  
ATOM    242  O   LEU A  17     -23.108  -0.652 -29.213  1.00 28.56           O  
ATOM    243  CG  LEU A  17     -23.103  -4.206 -31.608  1.00 28.56           C  
ATOM    244  HG  LEU A  17     -23.102  -4.039 -32.685  1.00 28.56           H  
ATOM    245  CD1 LEU A  17     -22.377  -5.522 -31.329  1.00 28.56           C  
ATOM    246 HD11 LEU A  17     -22.897  -6.344 -31.820  1.00 28.56           H  
ATOM    247 HD12 LEU A  17     -21.362  -5.467 -31.722  1.00 28.56           H  
ATOM    248 HD13 LEU A  17     -22.339  -5.707 -30.255  1.00 28.56           H  
ATOM    249  CD2 LEU A  17     -24.551  -4.357 -31.126  1.00 28.56           C  
ATOM    250 HD21 LEU A  17     -24.572  -4.494 -30.045  1.00 28.56           H  
ATOM    251 HD22 LEU A  17     -25.131  -3.472 -31.387  1.00 28.56           H  
ATOM    252 HD23 LEU A  17     -25.010  -5.220 -31.607  1.00 28.56           H  
ATOM    253  N   ARG A  18     -21.813   0.489 -30.636  1.00 25.45           N  
ATOM    254  H   ARG A  18     -21.409   0.528 -31.561  1.00 25.45           H  
ATOM    255  CA  ARG A  18     -21.502   1.563 -29.669  1.00 25.45           C  
ATOM    256  HA  ARG A  18     -21.633   1.173 -28.660  1.00 25.45           H  
ATOM    257  C   ARG A  18     -22.452   2.762 -29.704  1.00 25.45           C  
ATOM    258  CB  ARG A  18     -20.031   1.986 -29.802  1.00 25.45           C  
ATOM    259  HB2 ARG A  18     -19.876   2.914 -29.251  1.00 25.45           H  
ATOM    260  HB3 ARG A  18     -19.785   2.165 -30.849  1.00 25.45           H  
ATOM    261  O   ARG A  18     -22.323   3.647 -28.863  1.00 25.45           O  
ATOM    262  CG  ARG A  18     -19.098   0.921 -29.211  1.00 25.45           C  
ATOM    263  HG2 ARG A  18     -19.421   0.682 -28.198  1.00 25.45           H  
ATOM    264  HG3 ARG A  18     -19.138   0.017 -29.820  1.00 25.45           H  
ATOM    265  CD  ARG A  18     -17.661   1.442 -29.161  1.00 25.45           C  
ATOM    266  HD2 ARG A  18     -17.320   1.628 -30.179  1.00 25.45           H  
ATOM    267  HD3 ARG A  18     -17.650   2.380 -28.605  1.00 25.45           H  
ATOM    268  NE  ARG A  18     -16.766   0.475 -28.502  1.00 25.45           N  
ATOM    269  HE  ARG A  18     -17.166  -0.423 -28.269  1.00 25.45           H  
ATOM    270  NH1 ARG A  18     -14.887   1.792 -28.484  1.00 25.45           N  
ATOM    271 HH11 ARG A  18     -13.908   1.926 -28.277  1.00 25.45           H  
ATOM    272 HH12 ARG A  18     -15.402   2.506 -28.980  1.00 25.45           H  
ATOM    273  NH2 ARG A  18     -14.809  -0.261 -27.606  1.00 25.45           N  
ATOM    274 HH21 ARG A  18     -13.833  -0.112 -27.389  1.00 25.45           H  
ATOM    275 HH22 ARG A  18     -15.256  -1.133 -27.361  1.00 25.45           H  
ATOM    276  CZ  ARG A  18     -15.496   0.674 -28.200  1.00 25.45           C  
ATOM    277  N   LYS A  19     -23.399   2.825 -30.647  1.00 24.07           N  
ATOM    278  H   LYS A  19     -23.480   2.044 -31.283  1.00 24.07           H  
ATOM    279  CA  LYS A  19     -24.088   4.088 -30.966  1.00 24.07           C  
ATOM    280  HA  LYS A  19     -23.464   4.869 -30.531  1.00 24.07           H  
ATOM    281  C   LYS A  19     -25.407   4.458 -30.265  1.00 24.07           C  
ATOM    282  CB  LYS A  19     -24.058   4.374 -32.482  1.00 24.07           C  
ATOM    283  HB2 LYS A  19     -24.990   4.845 -32.795  1.00 24.07           H  
ATOM    284  HB3 LYS A  19     -23.945   3.446 -33.043  1.00 24.07           H  
ATOM    285  O   LYS A  19     -25.831   5.575 -30.522  1.00 24.07           O  
ATOM    286  CG  LYS A  19     -22.892   5.328 -32.800  1.00 24.07           C  
ATOM    287  HG2 LYS A  19     -21.953   4.839 -32.541  1.00 24.07           H  
ATOM    288  HG3 LYS A  19     -22.996   6.228 -32.195  1.00 24.07           H  
ATOM    289  CD  LYS A  19     -22.854   5.745 -34.273  1.00 24.07           C  
ATOM    290  HD2 LYS A  19     -22.709   4.860 -34.892  1.00 24.07           H  
ATOM    291  HD3 LYS A  19     -23.797   6.224 -34.537  1.00 24.07           H  
ATOM    292  CE  LYS A  19     -21.695   6.729 -34.480  1.00 24.07           C  
ATOM    293  HE2 LYS A  19     -21.869   7.605 -33.855  1.00 24.07           H  
ATOM    294  HE3 LYS A  19     -20.775   6.256 -34.136  1.00 24.07           H  
ATOM    295  NZ  LYS A  19     -21.552   7.133 -35.900  1.00 24.07           N  
ATOM    296  HZ1 LYS A  19     -20.780   7.776 -36.001  1.00 24.07           H  
ATOM    297  HZ2 LYS A  19     -21.357   6.327 -36.477  1.00 24.07           H  
ATOM    298  HZ3 LYS A  19     -22.394   7.584 -36.229  1.00 24.07           H  
ATOM    299  N   PRO A  20     -26.021   3.694 -29.336  1.00 23.11           N  
ATOM    300  CA  PRO A  20     -27.089   4.278 -28.515  1.00 23.11           C  
ATOM    301  HA  PRO A  20     -27.381   5.263 -28.878  1.00 23.11           H  
ATOM    302  C   PRO A  20     -26.736   4.501 -27.037  1.00 23.11           C  
ATOM    303  CB  PRO A  20     -28.298   3.374 -28.728  1.00 23.11           C  
ATOM    304  HB2 PRO A  20     -28.893   3.762 -29.555  1.00 23.11           H  
ATOM    305  HB3 PRO A  20     -28.914   3.295 -27.833  1.00 23.11           H  
ATOM    306  O   PRO A  20     -27.551   5.069 -26.323  1.00 23.11           O  
ATOM    307  CG  PRO A  20     -27.708   2.018 -29.123  1.00 23.11           C  
ATOM    308  HG2 PRO A  20     -28.195   1.649 -30.026  1.00 23.11           H  
ATOM    309  HG3 PRO A  20     -27.834   1.300 -28.313  1.00 23.11           H  
ATOM    310  CD  PRO A  20     -26.212   2.252 -29.379  1.00 23.11           C  
ATOM    311  HD2 PRO A  20     -25.620   1.777 -28.597  1.00 23.11           H  
ATOM    312  HD3 PRO A  20     -25.936   1.846 -30.353  1.00 23.11           H  
ATOM    313  N   VAL A  21     -25.548   4.117 -26.555  1.00 23.04           N  
ATOM    314  H   VAL A  21     -24.889   3.653 -27.163  1.00 23.04           H  
ATOM    315  CA  VAL A  21     -25.197   4.318 -25.129  1.00 23.04           C  
ATOM    316  HA  VAL A  21     -26.114   4.285 -24.541  1.00 23.04           H  
ATOM    317  C   VAL A  21     -24.609   5.713 -24.859  1.00 23.04           C  
ATOM    318  CB  VAL A  21     -24.324   3.160 -24.601  1.00 23.04           C  
ATOM    319  HB  VAL A  21     -23.399   3.120 -25.177  1.00 23.04           H  
ATOM    320  O   VAL A  21     -24.730   6.226 -23.752  1.00 23.04           O  
ATOM    321  CG1 VAL A  21     -23.974   3.301 -23.116  1.00 23.04           C  
ATOM    322 HG11 VAL A  21     -23.335   4.170 -22.955  1.00 23.04           H  
ATOM    323 HG12 VAL A  21     -23.431   2.422 -22.768  1.00 23.04           H  
ATOM    324 HG13 VAL A  21     -24.880   3.413 -22.521  1.00 23.04           H  
ATOM    325  CG2 VAL A  21     -25.065   1.821 -24.764  1.00 23.04           C  
ATOM    326 HG21 VAL A  21     -24.460   1.013 -24.353  1.00 23.04           H  
ATOM    327 HG22 VAL A  21     -26.014   1.854 -24.229  1.00 23.04           H  
ATOM    328 HG23 VAL A  21     -25.248   1.605 -25.817  1.00 23.04           H  
ATOM    329  N   PHE A  22     -24.055   6.387 -25.873  1.00 21.88           N  
ATOM    330  H   PHE A  22     -24.004   5.952 -26.783  1.00 21.88           H  
ATOM    331  CA  PHE A  22     -23.424   7.701 -25.684  1.00 21.88           C  
ATOM    332  HA  PHE A  22     -22.970   7.712 -24.694  1.00 21.88           H  
ATOM    333  C   PHE A  22     -24.385   8.899 -25.666  1.00 21.88           C  
ATOM    334  CB  PHE A  22     -22.284   7.885 -26.696  1.00 21.88           C  
ATOM    335  HB2 PHE A  22     -22.279   8.916 -27.050  1.00 21.88           H  
ATOM    336  HB3 PHE A  22     -22.437   7.249 -27.567  1.00 21.88           H  
ATOM    337  O   PHE A  22     -24.063   9.910 -25.046  1.00 21.88           O  
ATOM    338  CG  PHE A  22     -20.935   7.598 -26.070  1.00 21.88           C  
ATOM    339  CD1 PHE A  22     -20.287   8.610 -25.337  1.00 21.88           C  
ATOM    340  HD1 PHE A  22     -20.738   9.588 -25.251  1.00 21.88           H  
ATOM    341  CD2 PHE A  22     -20.367   6.312 -26.143  1.00 21.88           C  
ATOM    342  HD2 PHE A  22     -20.878   5.526 -26.678  1.00 21.88           H  
ATOM    343  CE1 PHE A  22     -19.069   8.344 -24.690  1.00 21.88           C  
ATOM    344  HE1 PHE A  22     -18.584   9.118 -24.112  1.00 21.88           H  
ATOM    345  CE2 PHE A  22     -19.148   6.046 -25.492  1.00 21.88           C  
ATOM    346  HE2 PHE A  22     -18.722   5.054 -25.524  1.00 21.88           H  
ATOM    347  CZ  PHE A  22     -18.499   7.062 -24.767  1.00 21.88           C  
ATOM    348  HZ  PHE A  22     -17.575   6.855 -24.246  1.00 21.88           H  
ATOM    349  N   ASP A  23     -25.577   8.797 -26.256  1.00 23.19           N  
ATOM    350  H   ASP A  23     -25.812   7.960 -26.770  1.00 23.19           H  
ATOM    351  CA  ASP A  23     -26.478   9.958 -26.351  1.00 23.19           C  
ATOM    352  HA  ASP A  23     -25.868  10.855 -26.452  1.00 23.19           H  
ATOM    353  C   ASP A  23     -27.302  10.216 -25.078  1.00 23.19           C  
ATOM    354  CB  ASP A  23     -27.343   9.864 -27.622  1.00 23.19           C  
ATOM    355  HB2 ASP A  23     -27.702   8.842 -27.741  1.00 23.19           H  
ATOM    356  HB3 ASP A  23     -28.215  10.509 -27.508  1.00 23.19           H  
ATOM    357  O   ASP A  23     -28.017  11.212 -24.995  1.00 23.19           O  
ATOM    358  CG  ASP A  23     -26.611  10.313 -28.897  1.00 23.19           C  
ATOM    359  OD1 ASP A  23     -25.479  10.839 -28.799  1.00 23.19           O  
ATOM    360  OD2 ASP A  23     -27.200  10.118 -29.983  1.00 23.19           O  
ATOM    361  N   MET A  24     -27.182   9.373 -24.045  1.00 21.53           N  
ATOM    362  H   MET A  24     -26.558   8.585 -24.144  1.00 21.53           H  
ATOM    363  CA  MET A  24     -27.982   9.509 -22.821  1.00 21.53           C  
ATOM    364  HA  MET A  24     -28.792  10.202 -23.048  1.00 21.53           H  
ATOM    365  C   MET A  24     -27.256  10.180 -21.640  1.00 21.53           C  
ATOM    366  CB  MET A  24     -28.657   8.167 -22.484  1.00 21.53           C  
ATOM    367  HB2 MET A  24     -28.607   7.498 -23.344  1.00 21.53           H  
ATOM    368  HB3 MET A  24     -28.149   7.689 -21.646  1.00 21.53           H  
ATOM    369  O   MET A  24     -27.848  10.336 -20.576  1.00 21.53           O  
ATOM    370  CG  MET A  24     -30.135   8.389 -22.151  1.00 21.53           C  
ATOM    371  HG2 MET A  24     -30.192   9.006 -21.254  1.00 21.53           H  
ATOM    372  HG3 MET A  24     -30.606   8.932 -22.970  1.00 21.53           H  
ATOM    373  SD  MET A  24     -31.084   6.871 -21.868  1.00 21.53           S  
ATOM    374  CE  MET A  24     -32.589   7.603 -21.177  1.00 21.53           C  
ATOM    375  HE1 MET A  24     -32.340   8.164 -20.276  1.00 21.53           H  
ATOM    376  HE2 MET A  24     -33.294   6.812 -20.924  1.00 21.53           H  
ATOM    377  HE3 MET A  24     -33.040   8.273 -21.910  1.00 21.53           H  
ATOM    378  N   ILE A  25     -26.012  10.646 -21.817  1.00 23.67           N  
ATOM    379  H   ILE A  25     -25.577  10.494 -22.716  1.00 23.67           H  
ATOM    380  CA  ILE A  25     -25.233  11.370 -20.781  1.00 23.67           C  
ATOM    381  HA  ILE A  25     -25.784  11.303 -19.843  1.00 23.67           H  
ATOM    382  C   ILE A  25     -25.182  12.883 -21.094  1.00 23.67           C  
ATOM    383  CB  ILE A  25     -23.866  10.674 -20.506  1.00 23.67           C  
ATOM    384  HB  ILE A  25     -23.238  10.774 -21.392  1.00 23.67           H  
ATOM    385  O   ILE A  25     -24.298  13.622 -20.677  1.00 23.67           O  
ATOM    386  CG1 ILE A  25     -24.090   9.162 -20.231  1.00 23.67           C  
ATOM    387 HG12 ILE A  25     -24.601   8.711 -21.081  1.00 23.67           H  
ATOM    388 HG13 ILE A  25     -24.726   9.045 -19.353  1.00 23.67           H  
ATOM    389  CG2 ILE A  25     -23.123  11.291 -19.298  1.00 23.67           C  
ATOM    390 HG21 ILE A  25     -22.754  12.292 -19.522  1.00 23.67           H  
ATOM    391 HG22 ILE A  25     -23.770  11.325 -18.422  1.00 23.67           H  
ATOM    392 HG23 ILE A  25     -22.227  10.720 -19.053  1.00 23.67           H  
ATOM    393  CD1 ILE A  25     -22.817   8.331 -20.026  1.00 23.67           C  
ATOM    394 HD11 ILE A  25     -22.106   8.536 -20.827  1.00 23.67           H  
ATOM    395 HD12 ILE A  25     -23.074   7.272 -20.047  1.00 23.67           H  
ATOM    396 HD13 ILE A  25     -22.360   8.547 -19.060  1.00 23.67           H  
ATOM    397  N   SER A  26     -26.177  13.398 -21.820  1.00 23.03           N  
ATOM    398  H   SER A  26     -26.910  12.773 -22.122  1.00 23.03           H  
ATOM    399  CA  SER A  26     -26.198  14.763 -22.364  1.00 23.03           C  
ATOM    400  HA  SER A  26     -25.217  14.938 -22.807  1.00 23.03           H  
ATOM    401  C   SER A  26     -26.403  15.901 -21.342  1.00 23.03           C  
ATOM    402  CB  SER A  26     -27.217  14.833 -23.510  1.00 23.03           C  
ATOM    403  HB2 SER A  26     -27.063  15.748 -24.081  1.00 23.03           H  
ATOM    404  HB3 SER A  26     -27.078  13.981 -24.176  1.00 23.03           H  
ATOM    405  O   SER A  26     -26.875  16.971 -21.729  1.00 23.03           O  
ATOM    406  OG  SER A  26     -28.531  14.819 -22.988  1.00 23.03           O  
ATOM    407  HG  SER A  26     -28.664  15.681 -22.587  1.00 23.03           H  
ATOM    408  N   LYS A  27     -26.084  15.722 -20.050  1.00 23.81           N  
ATOM    409  H   LYS A  27     -25.650  14.841 -19.816  1.00 23.81           H  
ATOM    410  CA  LYS A  27     -26.088  16.819 -19.053  1.00 23.81           C  
ATOM    411  HA  LYS A  27     -25.896  17.747 -19.590  1.00 23.81           H  
ATOM    412  C   LYS A  27     -24.949  16.800 -18.018  1.00 23.81           C  
ATOM    413  CB  LYS A  27     -27.473  16.961 -18.384  1.00 23.81           C  
ATOM    414  HB2 LYS A  27     -27.387  17.636 -17.533  1.00 23.81           H  
ATOM    415  HB3 LYS A  27     -27.810  15.992 -18.015  1.00 23.81           H  
ATOM    416  O   LYS A  27     -24.875  17.734 -17.226  1.00 23.81           O  
ATOM    417  CG  LYS A  27     -28.514  17.553 -19.350  1.00 23.81           C  
ATOM    418  HG2 LYS A  27     -28.782  16.801 -20.092  1.00 23.81           H  
ATOM    419  HG3 LYS A  27     -28.083  18.420 -19.850  1.00 23.81           H  
ATOM    420  CD  LYS A  27     -29.794  17.998 -18.646  1.00 23.81           C  
ATOM    421  HD2 LYS A  27     -29.546  18.726 -17.874  1.00 23.81           H  
ATOM    422  HD3 LYS A  27     -30.268  17.130 -18.187  1.00 23.81           H  
ATOM    423  CE  LYS A  27     -30.726  18.630 -19.685  1.00 23.81           C  
ATOM    424  HE2 LYS A  27     -30.912  17.900 -20.473  1.00 23.81           H  
ATOM    425  HE3 LYS A  27     -30.214  19.482 -20.133  1.00 23.81           H  
ATOM    426  NZ  LYS A  27     -32.001  19.059 -19.065  1.00 23.81           N  
ATOM    427  HZ1 LYS A  27     -32.610  19.475 -19.755  1.00 23.81           H  
ATOM    428  HZ2 LYS A  27     -32.468  18.263 -18.653  1.00 23.81           H  
ATOM    429  HZ3 LYS A  27     -31.823  19.732 -18.334  1.00 23.81           H  
ATOM    430  N   GLY A  28     -24.035  15.830 -18.056  1.00 23.80           N  
ATOM    431  H   GLY A  28     -24.088  15.136 -18.788  1.00 23.80           H  
ATOM    432  CA  GLY A  28     -22.766  15.896 -17.320  1.00 23.80           C  
ATOM    433  HA2 GLY A  28     -22.470  14.896 -17.002  1.00 23.80           H  
ATOM    434  HA3 GLY A  28     -22.858  16.522 -16.432  1.00 23.80           H  
ATOM    435  C   GLY A  28     -21.681  16.448 -18.242  1.00 23.80           C  
ATOM    436  O   GLY A  28     -21.575  16.006 -19.380  1.00 23.80           O  
ATOM    437  N   LYS A  29     -20.946  17.469 -17.803  1.00 23.01           N  
ATOM    438  H   LYS A  29     -21.034  17.703 -16.824  1.00 23.01           H  
ATOM    439  CA  LYS A  29     -19.978  18.235 -18.606  1.00 23.01           C  
ATOM    440  HA  LYS A  29     -20.521  18.861 -19.313  1.00 23.01           H  
ATOM    441  C   LYS A  29     -19.030  17.331 -19.412  1.00 23.01           C  
ATOM    442  CB  LYS A  29     -19.161  19.123 -17.657  1.00 23.01           C  
ATOM    443  HB2 LYS A  29     -18.324  19.552 -18.207  1.00 23.01           H  
ATOM    444  HB3 LYS A  29     -18.750  18.501 -16.862  1.00 23.01           H  
ATOM    445  O   LYS A  29     -18.433  16.413 -18.868  1.00 23.01           O  
ATOM    446  CG  LYS A  29     -19.984  20.271 -17.049  1.00 23.01           C  
ATOM    447  HG2 LYS A  29     -20.250  20.981 -17.832  1.00 23.01           H  
ATOM    448  HG3 LYS A  29     -20.895  19.883 -16.594  1.00 23.01           H  
ATOM    449  CD  LYS A  29     -19.154  20.973 -15.969  1.00 23.01           C  
ATOM    450  HD2 LYS A  29     -18.214  21.315 -16.404  1.00 23.01           H  
ATOM    451  HD3 LYS A  29     -18.926  20.250 -15.186  1.00 23.01           H  
ATOM    452  CE  LYS A  29     -19.896  22.166 -15.363  1.00 23.01           C  
ATOM    453  HE2 LYS A  29     -20.884  21.835 -15.045  1.00 23.01           H  
ATOM    454  HE3 LYS A  29     -20.017  22.933 -16.128  1.00 23.01           H  
ATOM    455  NZ  LYS A  29     -19.142  22.696 -14.199  1.00 23.01           N  
ATOM    456  HZ1 LYS A  29     -19.605  23.490 -13.780  1.00 23.01           H  
ATOM    457  HZ2 LYS A  29     -18.204  22.957 -14.468  1.00 23.01           H  
ATOM    458  HZ3 LYS A  29     -19.048  21.978 -13.495  1.00 23.01           H  
ATOM    459  N   GLN A  30     -18.862  17.648 -20.699  1.00 21.54           N  
ATOM    460  H   GLN A  30     -19.400  18.420 -21.067  1.00 21.54           H  
ATOM    461  CA  GLN A  30     -17.772  17.134 -21.532  1.00 21.54           C  
ATOM    462  HA  GLN A  30     -17.866  16.055 -21.655  1.00 21.54           H  
ATOM    463  C   GLN A  30     -16.433  17.448 -20.859  1.00 21.54           C  
ATOM    464  CB  GLN A  30     -17.787  17.835 -22.907  1.00 21.54           C  
ATOM    465  HB2 GLN A  30     -16.789  17.766 -23.340  1.00 21.54           H  
ATOM    466  HB3 GLN A  30     -18.008  18.893 -22.764  1.00 21.54           H  
ATOM    467  O   GLN A  30     -16.079  18.622 -20.749  1.00 21.54           O  
ATOM    468  CG  GLN A  30     -18.755  17.241 -23.934  1.00 21.54           C  
ATOM    469  HG2 GLN A  30     -18.478  16.204 -24.121  1.00 21.54           H  
ATOM    470  HG3 GLN A  30     -19.771  17.260 -23.538  1.00 21.54           H  
ATOM    471  CD  GLN A  30     -18.731  18.022 -25.250  1.00 21.54           C  
ATOM    472  NE2 GLN A  30     -18.818  17.362 -26.384  1.00 21.54           N  
ATOM    473 HE21 GLN A  30     -18.882  16.354 -26.390  1.00 21.54           H  
ATOM    474 HE22 GLN A  30     -18.783  17.927 -27.221  1.00 21.54           H  
ATOM    475  OE1 GLN A  30     -18.656  19.238 -25.295  1.00 21.54           O  
ATOM    476  N   TYR A  31     -15.690  16.420 -20.457  1.00 24.59           N  
ATOM    477  H   TYR A  31     -16.073  15.486 -20.464  1.00 24.59           H  
ATOM    478  CA  TYR A  31     -14.293  16.557 -20.062  1.00 24.59           C  
ATOM    479  HA  TYR A  31     -14.023  17.608 -20.159  1.00 24.59           H  
ATOM    480  C   TYR A  31     -13.367  15.826 -21.037  1.00 24.59           C  
ATOM    481  CB  TYR A  31     -14.081  16.230 -18.580  1.00 24.59           C  
ATOM    482  HB2 TYR A  31     -14.856  15.552 -18.224  1.00 24.59           H  
ATOM    483  HB3 TYR A  31     -13.124  15.722 -18.463  1.00 24.59           H  
ATOM    484  O   TYR A  31     -13.700  14.813 -21.655  1.00 24.59           O  
ATOM    485  CG  TYR A  31     -14.064  17.488 -17.729  1.00 24.59           C  
ATOM    486  CD1 TYR A  31     -12.834  18.051 -17.337  1.00 24.59           C  
ATOM    487  HD1 TYR A  31     -11.917  17.521 -17.551  1.00 24.59           H  
ATOM    488  CD2 TYR A  31     -15.270  18.112 -17.358  1.00 24.59           C  
ATOM    489  HD2 TYR A  31     -16.206  17.648 -17.633  1.00 24.59           H  
ATOM    490  CE1 TYR A  31     -12.804  19.236 -16.578  1.00 24.59           C  
ATOM    491  HE1 TYR A  31     -11.857  19.626 -16.235  1.00 24.59           H  
ATOM    492  CE2 TYR A  31     -15.247  19.300 -16.601  1.00 24.59           C  
ATOM    493  HE2 TYR A  31     -16.169  19.760 -16.276  1.00 24.59           H  
ATOM    494  OH  TYR A  31     -13.994  20.992 -15.451  1.00 24.59           O  
ATOM    495  HH  TYR A  31     -13.117  21.107 -15.077  1.00 24.59           H  
ATOM    496  CZ  TYR A  31     -14.014  19.860 -16.206  1.00 24.59           C  
ATOM    497  N   ASN A  32     -12.239  16.487 -21.283  1.00 24.57           N  
ATOM    498  H   ASN A  32     -12.012  17.227 -20.635  1.00 24.57           H  
ATOM    499  CA  ASN A  32     -11.363  16.318 -22.432  1.00 24.57           C  
ATOM    500  HA  ASN A  32     -11.968  16.233 -23.335  1.00 24.57           H  
ATOM    501  C   ASN A  32     -10.477  15.071 -22.325  1.00 24.57           C  
ATOM    502  CB  ASN A  32     -10.466  17.573 -22.530  1.00 24.57           C  
ATOM    503  HB2 ASN A  32      -9.564  17.318 -23.086  1.00 24.57           H  
ATOM    504  HB3 ASN A  32     -10.147  17.875 -21.533  1.00 24.57           H  
ATOM    505  O   ASN A  32      -9.555  15.041 -21.522  1.00 24.57           O  
ATOM    506  CG  ASN A  32     -11.083  18.749 -23.259  1.00 24.57           C  
ATOM    507  ND2 ASN A  32     -10.722  19.956 -22.890  1.00 24.57           N  
ATOM    508 HD21 ASN A  32     -11.165  20.720 -23.380  1.00 24.57           H  
ATOM    509 HD22 ASN A  32     -10.106  20.084 -22.100  1.00 24.57           H  
ATOM    510  OD1 ASN A  32     -11.838  18.608 -24.204  1.00 24.57           O  
ATOM    511  N   GLY A  33     -10.636  14.138 -23.265  1.00 27.19           N  
ATOM    512  H   GLY A  33     -11.530  14.136 -23.737  1.00 27.19           H  
ATOM    513  CA  GLY A  33      -9.523  13.451 -23.944  1.00 27.19           C  
ATOM    514  HA2 GLY A  33      -8.820  14.214 -24.279  1.00 27.19           H  
ATOM    515  HA3 GLY A  33      -9.918  12.956 -24.831  1.00 27.19           H  
ATOM    516  C   GLY A  33      -8.699  12.411 -23.172  1.00 27.19           C  
ATOM    517  O   GLY A  33      -8.070  11.564 -23.804  1.00 27.19           O  
ATOM    518  N   THR A  34      -8.724  12.400 -21.848  1.00 28.04           N  
ATOM    519  H   THR A  34      -9.164  13.174 -21.371  1.00 28.04           H  
ATOM    520  CA  THR A  34      -8.308  11.266 -21.021  1.00 28.04           C  
ATOM    521  HA  THR A  34      -7.646  10.614 -21.590  1.00 28.04           H  
ATOM    522  C   THR A  34      -9.561  10.478 -20.682  1.00 28.04           C  
ATOM    523  CB  THR A  34      -7.552  11.737 -19.767  1.00 28.04           C  
ATOM    524  HB  THR A  34      -7.586  10.966 -18.998  1.00 28.04           H  
ATOM    525  O   THR A  34     -10.573  11.079 -20.343  1.00 28.04           O  
ATOM    526  CG2 THR A  34      -6.091  12.018 -20.127  1.00 28.04           C  
ATOM    527 HG21 THR A  34      -5.568  12.372 -19.239  1.00 28.04           H  
ATOM    528 HG22 THR A  34      -5.612  11.106 -20.482  1.00 28.04           H  
ATOM    529 HG23 THR A  34      -6.041  12.787 -20.898  1.00 28.04           H  
ATOM    530  OG1 THR A  34      -8.064  12.946 -19.259  1.00 28.04           O  
ATOM    531  HG1 THR A  34      -8.934  12.805 -18.879  1.00 28.04           H  
ATOM    532  N   LYS A  35      -9.547   9.147 -20.820  1.00 32.80           N  
ATOM    533  H   LYS A  35      -8.681   8.702 -21.088  1.00 32.80           H  
ATOM    534  CA  LYS A  35     -10.625   8.304 -20.285  1.00 32.80           C  
ATOM    535  HA  LYS A  35     -11.592   8.597 -20.694  1.00 32.80           H  
ATOM    536  C   LYS A  35     -10.670   8.534 -18.772  1.00 32.80           C  
ATOM    537  CB  LYS A  35     -10.350   6.820 -20.559  1.00 32.80           C  
ATOM    538  HB2 LYS A  35      -9.325   6.602 -20.257  1.00 32.80           H  
ATOM    539  HB3 LYS A  35     -11.007   6.246 -19.906  1.00 32.80           H  
ATOM    540  O   LYS A  35      -9.939   7.878 -18.040  1.00 32.80           O  
ATOM    541  CG  LYS A  35     -10.574   6.322 -21.992  1.00 32.80           C  
ATOM    542  HG2 LYS A  35      -9.947   6.874 -22.692  1.00 32.80           H  
ATOM    543  HG3 LYS A  35     -11.624   6.419 -22.265  1.00 32.80           H  
ATOM    544  CD  LYS A  35     -10.160   4.847 -21.955  1.00 32.80           C  
ATOM    545  HD2 LYS A  35     -10.727   4.348 -21.169  1.00 32.80           H  
ATOM    546  HD3 LYS A  35      -9.108   4.797 -21.676  1.00 32.80           H  
ATOM    547  CE  LYS A  35     -10.355   4.067 -23.246  1.00 32.80           C  
ATOM    548  HE2 LYS A  35      -9.804   4.560 -24.047  1.00 32.80           H  
ATOM    549  HE3 LYS A  35     -11.416   4.045 -23.493  1.00 32.80           H  
ATOM    550  NZ  LYS A  35      -9.828   2.704 -22.992  1.00 32.80           N  
ATOM    551  HZ1 LYS A  35      -9.868   2.101 -23.800  1.00 32.80           H  
ATOM    552  HZ2 LYS A  35      -8.880   2.765 -22.649  1.00 32.80           H  
ATOM    553  HZ3 LYS A  35     -10.313   2.290 -22.209  1.00 32.80           H  
ATOM    554  N   GLU A  36     -11.439   9.515 -18.321  1.00 35.13           N  
ATOM    555  H   GLU A  36     -11.876  10.143 -18.979  1.00 35.13           H  
ATOM    556  CA  GLU A  36     -11.703   9.726 -16.907  1.00 35.13           C  
ATOM    557  HA  GLU A  36     -10.761   9.818 -16.366  1.00 35.13           H  
ATOM    558  C   GLU A  36     -12.417   8.477 -16.418  1.00 35.13           C  
ATOM    559  CB  GLU A  36     -12.516  11.006 -16.676  1.00 35.13           C  
ATOM    560  HB2 GLU A  36     -13.203  11.148 -17.511  1.00 35.13           H  
ATOM    561  HB3 GLU A  36     -13.093  10.905 -15.757  1.00 35.13           H  
ATOM    562  O   GLU A  36     -13.487   8.105 -16.899  1.00 35.13           O  
ATOM    563  CG  GLU A  36     -11.572  12.209 -16.525  1.00 35.13           C  
ATOM    564  HG2 GLU A  36     -10.883  12.218 -17.370  1.00 35.13           H  
ATOM    565  HG3 GLU A  36     -10.981  12.074 -15.619  1.00 35.13           H  
ATOM    566  CD  GLU A  36     -12.297  13.562 -16.476  1.00 35.13           C  
ATOM    567  OE1 GLU A  36     -11.612  14.553 -16.137  1.00 35.13           O  
ATOM    568  OE2 GLU A  36     -13.468  13.619 -16.912  1.00 35.13           O  
ATOM    569  N   ILE A  37     -11.742   7.761 -15.526  1.00 44.88           N  
ATOM    570  H   ILE A  37     -10.841   8.102 -15.221  1.00 44.88           H  
ATOM    571  CA  ILE A  37     -12.217   6.496 -14.981  1.00 44.88           C  
ATOM    572  HA  ILE A  37     -12.643   5.917 -15.801  1.00 44.88           H  
ATOM    573  C   ILE A  37     -13.374   6.749 -13.994  1.00 44.88           C  
ATOM    574  CB  ILE A  37     -11.008   5.700 -14.421  1.00 44.88           C  
ATOM    575  HB  ILE A  37     -10.560   6.267 -13.604  1.00 44.88           H  
ATOM    576  O   ILE A  37     -13.985   5.808 -13.515  1.00 44.88           O  
ATOM    577  CG1 ILE A  37      -9.934   5.474 -15.516  1.00 44.88           C  
ATOM    578 HG12 ILE A  37     -10.388   4.979 -16.375  1.00 44.88           H  
ATOM    579 HG13 ILE A  37      -9.564   6.445 -15.847  1.00 44.88           H  
ATOM    580  CG2 ILE A  37     -11.454   4.332 -13.908  1.00 44.88           C  
ATOM    581 HG21 ILE A  37     -11.961   3.818 -14.724  1.00 44.88           H  
ATOM    582 HG22 ILE A  37     -10.607   3.740 -13.561  1.00 44.88           H  
ATOM    583 HG23 ILE A  37     -12.124   4.431 -13.054  1.00 44.88           H  
ATOM    584  CD1 ILE A  37      -8.697   4.672 -15.084  1.00 44.88           C  
ATOM    585 HD11 ILE A  37      -7.927   4.762 -15.851  1.00 44.88           H  
ATOM    586 HD12 ILE A  37      -8.305   5.065 -14.146  1.00 44.88           H  
ATOM    587 HD13 ILE A  37      -8.938   3.614 -14.973  1.00 44.88           H  
ATOM    588  N   THR A  38     -13.722   8.004 -13.724  1.00 43.65           N  
ATOM    589  H   THR A  38     -13.176   8.750 -14.133  1.00 43.65           H  
ATOM    590  CA  THR A  38     -14.742   8.436 -12.772  1.00 43.65           C  
ATOM    591  HA  THR A  38     -14.959   7.608 -12.097  1.00 43.65           H  
ATOM    592  C   THR A  38     -16.042   8.799 -13.494  1.00 43.65           C  
ATOM    593  CB  THR A  38     -14.220   9.618 -11.920  1.00 43.65           C  
ATOM    594  HB  THR A  38     -14.825  10.508 -12.095  1.00 43.65           H  
ATOM    595  O   THR A  38     -16.126   9.818 -14.173  1.00 43.65           O  
ATOM    596  CG2 THR A  38     -14.278   9.261 -10.436  1.00 43.65           C  
ATOM    597 HG21 THR A  38     -13.925  10.108  -9.849  1.00 43.65           H  
ATOM    598 HG22 THR A  38     -13.647   8.394 -10.239  1.00 43.65           H  
ATOM    599 HG23 THR A  38     -15.307   9.041 -10.151  1.00 43.65           H  
ATOM    600  OG1 THR A  38     -12.864   9.925 -12.196  1.00 43.65           O  
ATOM    601  HG1 THR A  38     -12.685  10.804 -11.854  1.00 43.65           H  
ATOM    602  N   ALA A  39     -17.081   7.977 -13.339  1.00 51.42           N  
ATOM    603  H   ALA A  39     -16.938   7.115 -12.832  1.00 51.42           H  
ATOM    604  CA  ALA A  39     -18.437   8.312 -13.770  1.00 51.42           C  
ATOM    605  HA  ALA A  39     -18.400   9.163 -14.450  1.00 51.42           H  
ATOM    606  C   ALA A  39     -19.299   8.715 -12.565  1.00 51.42           C  
ATOM    607  CB  ALA A  39     -19.031   7.138 -14.556  1.00 51.42           C  
ATOM    608  HB1 ALA A  39     -19.068   6.249 -13.925  1.00 51.42           H  
ATOM    609  HB2 ALA A  39     -20.040   7.385 -14.888  1.00 51.42           H  
ATOM    610  HB3 ALA A  39     -18.410   6.927 -15.426  1.00 51.42           H  
ATOM    611  O   ALA A  39     -19.387   7.981 -11.580  1.00 51.42           O  
ATOM    612  N   HIS A  40     -19.971   9.863 -12.658  1.00 50.01           N  
ATOM    613  H   HIS A  40     -19.827  10.442 -13.472  1.00 50.01           H  
ATOM    614  CA  HIS A  40     -21.018  10.264 -11.718  1.00 50.01           C  
ATOM    615  HA  HIS A  40     -20.726  10.004 -10.701  1.00 50.01           H  
ATOM    616  C   HIS A  40     -22.311   9.525 -12.060  1.00 50.01           C  
ATOM    617  CB  HIS A  40     -21.221  11.781 -11.781  1.00 50.01           C  
ATOM    618  HB2 HIS A  40     -22.151  12.028 -11.270  1.00 50.01           H  
ATOM    619  HB3 HIS A  40     -21.316  12.102 -12.818  1.00 50.01           H  
ATOM    620  O   HIS A  40     -22.875   9.710 -13.143  1.00 50.01           O  
ATOM    621  CG  HIS A  40     -20.109  12.544 -11.120  1.00 50.01           C  
ATOM    622  CD2 HIS A  40     -18.827  12.710 -11.567  1.00 50.01           C  
ATOM    623  HD2 HIS A  40     -18.404  12.319 -12.481  1.00 50.01           H  
ATOM    624  ND1 HIS A  40     -20.216  13.208  -9.925  1.00 50.01           N  
ATOM    625  HD1 HIS A  40     -21.096  13.478  -9.509  1.00 50.01           H  
ATOM    626  CE1 HIS A  40     -19.012  13.723  -9.629  1.00 50.01           C  
ATOM    627  HE1 HIS A  40     -18.793  14.342  -8.771  1.00 50.01           H  
ATOM    628  NE2 HIS A  40     -18.138  13.448 -10.606  1.00 50.01           N  
ATOM    629  N   VAL A  41     -22.777   8.659 -11.164  1.00 47.26           N  
ATOM    630  H   VAL A  41     -22.292   8.563 -10.283  1.00 47.26           H  
ATOM    631  CA  VAL A  41     -23.977   7.845 -11.384  1.00 47.26           C  
ATOM    632  HA  VAL A  41     -24.614   8.355 -12.106  1.00 47.26           H  
ATOM    633  C   VAL A  41     -24.789   7.714 -10.101  1.00 47.26           C  
ATOM    634  CB  VAL A  41     -23.642   6.451 -11.961  1.00 47.26           C  
ATOM    635  HB  VAL A  41     -24.574   5.891 -12.046  1.00 47.26           H  
ATOM    636  O   VAL A  41     -24.247   7.664  -8.999  1.00 47.26           O  
ATOM    637  CG1 VAL A  41     -23.038   6.521 -13.370  1.00 47.26           C  
ATOM    638 HG11 VAL A  41     -23.675   7.121 -14.019  1.00 47.26           H  
ATOM    639 HG12 VAL A  41     -22.946   5.517 -13.785  1.00 47.26           H  
ATOM    640 HG13 VAL A  41     -22.046   6.971 -13.329  1.00 47.26           H  
ATOM    641  CG2 VAL A  41     -22.698   5.657 -11.057  1.00 47.26           C  
ATOM    642 HG21 VAL A  41     -22.460   4.708 -11.537  1.00 47.26           H  
ATOM    643 HG22 VAL A  41     -23.181   5.453 -10.102  1.00 47.26           H  
ATOM    644 HG23 VAL A  41     -21.779   6.217 -10.882  1.00 47.26           H  
ATOM    645  N   GLY A  42     -26.110   7.601 -10.239  1.00 43.82           N  
ATOM    646  H   GLY A  42     -26.522   7.705 -11.155  1.00 43.82           H  
ATOM    647  CA  GLY A  42     -26.956   7.145  -9.135  1.00 43.82           C  
ATOM    648  HA2 GLY A  42     -26.830   7.815  -8.285  1.00 43.82           H  
ATOM    649  HA3 GLY A  42     -28.006   7.170  -9.429  1.00 43.82           H  
ATOM    650  C   GLY A  42     -26.584   5.716  -8.720  1.00 43.82           C  
ATOM    651  O   GLY A  42     -26.105   4.933  -9.546  1.00 43.82           O  
ATOM    652  N   PHE A  43     -26.824   5.363  -7.452  1.00 49.93           N  
ATOM    653  H   PHE A  43     -27.221   6.063  -6.841  1.00 49.93           H  
ATOM    654  CA  PHE A  43     -26.468   4.054  -6.877  1.00 49.93           C  
ATOM    655  HA  PHE A  43     -25.382   3.968  -6.830  1.00 49.93           H  
ATOM    656  C   PHE A  43     -26.947   2.874  -7.739  1.00 49.93           C  
ATOM    657  CB  PHE A  43     -27.012   3.967  -5.440  1.00 49.93           C  
ATOM    658  HB2 PHE A  43     -26.614   4.805  -4.866  1.00 49.93           H  
ATOM    659  HB3 PHE A  43     -28.096   4.076  -5.463  1.00 49.93           H  
ATOM    660  O   PHE A  43     -26.145   2.006  -8.074  1.00 49.93           O  
ATOM    661  CG  PHE A  43     -26.667   2.675  -4.716  1.00 49.93           C  
ATOM    662  CD1 PHE A  43     -27.515   1.555  -4.808  1.00 49.93           C  
ATOM    663  HD1 PHE A  43     -28.424   1.610  -5.388  1.00 49.93           H  
ATOM    664  CD2 PHE A  43     -25.494   2.582  -3.949  1.00 49.93           C  
ATOM    665  HD2 PHE A  43     -24.893   3.465  -3.790  1.00 49.93           H  
ATOM    666  CE1 PHE A  43     -27.164   0.348  -4.176  1.00 49.93           C  
ATOM    667  HE1 PHE A  43     -27.811  -0.512  -4.278  1.00 49.93           H  
ATOM    668  CE2 PHE A  43     -25.116   1.365  -3.354  1.00 49.93           C  
ATOM    669  HE2 PHE A  43     -24.193   1.304  -2.797  1.00 49.93           H  
ATOM    670  CZ  PHE A  43     -25.955   0.244  -3.468  1.00 49.93           C  
ATOM    671  HZ  PHE A  43     -25.674  -0.694  -3.013  1.00 49.93           H  
ATOM    672  N   GLU A  44     -28.220   2.877  -8.156  1.00 46.78           N  
ATOM    673  H   GLU A  44     -28.828   3.625  -7.855  1.00 46.78           H  
ATOM    674  CA  GLU A  44     -28.799   1.819  -9.001  1.00 46.78           C  
ATOM    675  HA  GLU A  44     -28.710   0.859  -8.492  1.00 46.78           H  
ATOM    676  C   GLU A  44     -28.068   1.678 -10.343  1.00 46.78           C  
ATOM    677  CB  GLU A  44     -30.291   2.095  -9.258  1.00 46.78           C  
ATOM    678  HB2 GLU A  44     -30.627   1.439 -10.061  1.00 46.78           H  
ATOM    679  HB3 GLU A  44     -30.413   3.128  -9.583  1.00 46.78           H  
ATOM    680  O   GLU A  44     -27.654   0.579 -10.715  1.00 46.78           O  
ATOM    681  CG  GLU A  44     -31.168   1.824  -8.027  1.00 46.78           C  
ATOM    682  HG2 GLU A  44     -30.884   2.515  -7.233  1.00 46.78           H  
ATOM    683  HG3 GLU A  44     -30.969   0.812  -7.675  1.00 46.78           H  
ATOM    684  CD  GLU A  44     -32.675   1.977  -8.314  1.00 46.78           C  
ATOM    685  OE1 GLU A  44     -33.466   1.386  -7.543  1.00 46.78           O  
ATOM    686  OE2 GLU A  44     -33.034   2.712  -9.263  1.00 46.78           O  
ATOM    687  N   LYS A  45     -27.819   2.794 -11.037  1.00 51.02           N  
ATOM    688  H   LYS A  45     -28.114   3.675 -10.639  1.00 51.02           H  
ATOM    689  CA  LYS A  45     -27.142   2.784 -12.339  1.00 51.02           C  
ATOM    690  HA  LYS A  45     -27.639   2.053 -12.976  1.00 51.02           H  
ATOM    691  C   LYS A  45     -25.686   2.327 -12.225  1.00 51.02           C  
ATOM    692  CB  LYS A  45     -27.269   4.169 -12.985  1.00 51.02           C  
ATOM    693  HB2 LYS A  45     -26.754   4.911 -12.376  1.00 51.02           H  
ATOM    694  HB3 LYS A  45     -28.324   4.434 -13.050  1.00 51.02           H  
ATOM    695  O   LYS A  45     -25.233   1.528 -13.041  1.00 51.02           O  
ATOM    696  CG  LYS A  45     -26.672   4.148 -14.396  1.00 51.02           C  
ATOM    697  HG2 LYS A  45     -25.610   3.910 -14.335  1.00 51.02           H  
ATOM    698  HG3 LYS A  45     -27.170   3.377 -14.984  1.00 51.02           H  
ATOM    699  CD  LYS A  45     -26.820   5.494 -15.102  1.00 51.02           C  
ATOM    700  HD2 LYS A  45     -26.334   6.269 -14.508  1.00 51.02           H  
ATOM    701  HD3 LYS A  45     -27.875   5.729 -15.244  1.00 51.02           H  
ATOM    702  CE  LYS A  45     -26.114   5.338 -16.448  1.00 51.02           C  
ATOM    703  HE2 LYS A  45     -26.624   4.580 -17.041  1.00 51.02           H  
ATOM    704  HE3 LYS A  45     -25.112   4.952 -16.259  1.00 51.02           H  
ATOM    705  NZ  LYS A  45     -26.007   6.613 -17.185  1.00 51.02           N  
ATOM    706  HZ1 LYS A  45     -26.919   6.973 -17.428  1.00 51.02           H  
ATOM    707  HZ2 LYS A  45     -25.462   6.436 -18.017  1.00 51.02           H  
ATOM    708  HZ3 LYS A  45     -25.495   7.278 -16.623  1.00 51.02           H  
ATOM    709  N   GLY A  46     -24.969   2.787 -11.197  1.00 50.51           N  
ATOM    710  H   GLY A  46     -25.404   3.438 -10.559  1.00 50.51           H  
ATOM    711  CA  GLY A  46     -23.607   2.326 -10.924  1.00 50.51           C  
ATOM    712  HA2 GLY A  46     -23.224   2.830 -10.037  1.00 50.51           H  
ATOM    713  HA3 GLY A  46     -22.965   2.555 -11.774  1.00 50.51           H  
ATOM    714  C   GLY A  46     -23.553   0.820 -10.688  1.00 50.51           C  
ATOM    715  O   GLY A  46     -22.664   0.150 -11.206  1.00 50.51           O  
ATOM    716  N   THR A  47     -24.541   0.262  -9.979  1.00 45.18           N  
ATOM    717  H   THR A  47     -25.237   0.857  -9.553  1.00 45.18           H  
ATOM    718  CA  THR A  47     -24.630  -1.190  -9.769  1.00 45.18           C  
ATOM    719  HA  THR A  47     -23.640  -1.537  -9.475  1.00 45.18           H  
ATOM    720  C   THR A  47     -24.980  -1.985 -11.032  1.00 45.18           C  
ATOM    721  CB  THR A  47     -25.584  -1.561  -8.625  1.00 45.18           C  
ATOM    722  HB  THR A  47     -25.689  -2.646  -8.613  1.00 45.18           H  
ATOM    723  O   THR A  47     -24.407  -3.059 -11.223  1.00 45.18           O  
ATOM    724  CG2 THR A  47     -25.029  -1.136  -7.265  1.00 45.18           C  
ATOM    725 HG21 THR A  47     -25.737  -1.414  -6.483  1.00 45.18           H  
ATOM    726 HG22 THR A  47     -24.079  -1.637  -7.082  1.00 45.18           H  
ATOM    727 HG23 THR A  47     -24.876  -0.057  -7.238  1.00 45.18           H  
ATOM    728  OG1 THR A  47     -26.873  -1.004  -8.718  1.00 45.18           O  
ATOM    729  HG1 THR A  47     -27.001  -0.566  -9.562  1.00 45.18           H  
ATOM    730  N   GLU A  48     -25.861  -1.480 -11.905  1.00 47.09           N  
ATOM    731  H   GLU A  48     -26.316  -0.603 -11.699  1.00 47.09           H  
ATOM    732  CA  GLU A  48     -26.195  -2.125 -13.190  1.00 47.09           C  
ATOM    733  HA  GLU A  48     -26.502  -3.155 -13.011  1.00 47.09           H  
ATOM    734  C   GLU A  48     -24.973  -2.188 -14.125  1.00 47.09           C  
ATOM    735  CB  GLU A  48     -27.364  -1.395 -13.887  1.00 47.09           C  
ATOM    736  HB2 GLU A  48     -27.198  -0.319 -13.827  1.00 47.09           H  
ATOM    737  HB3 GLU A  48     -27.362  -1.678 -14.939  1.00 47.09           H  
ATOM    738  O   GLU A  48     -24.631  -3.259 -14.633  1.00 47.09           O  
ATOM    739  CG  GLU A  48     -28.752  -1.743 -13.313  1.00 47.09           C  
ATOM    740  HG2 GLU A  48     -28.774  -1.466 -12.259  1.00 47.09           H  
ATOM    741  HG3 GLU A  48     -28.886  -2.824 -13.372  1.00 47.09           H  
ATOM    742  CD  GLU A  48     -29.923  -1.043 -14.044  1.00 47.09           C  
ATOM    743  OE1 GLU A  48     -31.090  -1.445 -13.812  1.00 47.09           O  
ATOM    744  OE2 GLU A  48     -29.676  -0.069 -14.798  1.00 47.09           O  
ATOM    745  N   GLU A  49     -24.243  -1.079 -14.298  1.00 48.67           N  
ATOM    746  H   GLU A  49     -24.561  -0.219 -13.873  1.00 48.67           H  
ATOM    747  CA  GLU A  49     -23.050  -1.042 -15.160  1.00 48.67           C  
ATOM    748  HA  GLU A  49     -23.314  -1.465 -16.129  1.00 48.67           H  
ATOM    749  C   GLU A  49     -21.893  -1.907 -14.608  1.00 48.67           C  
ATOM    750  CB  GLU A  49     -22.597   0.413 -15.390  1.00 48.67           C  
ATOM    751  HB2 GLU A  49     -21.645   0.377 -15.919  1.00 48.67           H  
ATOM    752  HB3 GLU A  49     -22.456   0.902 -14.425  1.00 48.67           H  
ATOM    753  O   GLU A  49     -21.128  -2.507 -15.374  1.00 48.67           O  
ATOM    754  CG  GLU A  49     -23.567   1.243 -16.254  1.00 48.67           C  
ATOM    755  HG2 GLU A  49     -24.534   1.295 -15.752  1.00 48.67           H  
ATOM    756  HG3 GLU A  49     -23.715   0.719 -17.199  1.00 48.67           H  
ATOM    757  CD  GLU A  49     -23.089   2.681 -16.558  1.00 48.67           C  
ATOM    758  OE1 GLU A  49     -23.853   3.424 -17.229  1.00 48.67           O  
ATOM    759  OE2 GLU A  49     -21.980   3.069 -16.135  1.00 48.67           O  
ATOM    760  N   LEU A  50     -21.783  -2.045 -13.279  1.00 45.79           N  
ATOM    761  H   LEU A  50     -22.406  -1.495 -12.704  1.00 45.79           H  
ATOM    762  CA  LEU A  50     -20.845  -2.965 -12.615  1.00 45.79           C  
ATOM    763  HA  LEU A  50     -19.840  -2.756 -12.982  1.00 45.79           H  
ATOM    764  C   LEU A  50     -21.122  -4.442 -12.949  1.00 45.79           C  
ATOM    765  CB  LEU A  50     -20.897  -2.729 -11.086  1.00 45.79           C  
ATOM    766  HB2 LEU A  50     -21.036  -3.680 -10.573  1.00 45.79           H  
ATOM    767  HB3 LEU A  50     -21.780  -2.137 -10.843  1.00 45.79           H  
ATOM    768  O   LEU A  50     -20.178  -5.220 -13.109  1.00 45.79           O  
ATOM    769  CG  LEU A  50     -19.640  -2.035 -10.524  1.00 45.79           C  
ATOM    770  HG  LEU A  50     -19.099  -1.542 -11.332  1.00 45.79           H  
ATOM    771  CD1 LEU A  50     -19.981  -0.986  -9.465  1.00 45.79           C  
ATOM    772 HD11 LEU A  50     -20.550  -0.177  -9.923  1.00 45.79           H  
ATOM    773 HD12 LEU A  50     -19.068  -0.563  -9.047  1.00 45.79           H  
ATOM    774 HD13 LEU A  50     -20.574  -1.434  -8.667  1.00 45.79           H  
ATOM    775  CD2 LEU A  50     -18.695  -3.051  -9.879  1.00 45.79           C  
ATOM    776 HD21 LEU A  50     -18.431  -3.814 -10.611  1.00 45.79           H  
ATOM    777 HD22 LEU A  50     -19.173  -3.519  -9.019  1.00 45.79           H  
ATOM    778 HD23 LEU A  50     -17.782  -2.551  -9.555  1.00 45.79           H  
ATOM    779  N   LEU A  51     -22.392  -4.837 -13.075  1.00 43.75           N  
ATOM    780  H   LEU A  51     -23.120  -4.145 -12.969  1.00 43.75           H  
ATOM    781  CA  LEU A  51     -22.775  -6.207 -13.428  1.00 43.75           C  
ATOM    782  HA  LEU A  51     -22.146  -6.903 -12.872  1.00 43.75           H  
ATOM    783  C   LEU A  51     -22.537  -6.517 -14.902  1.00 43.75           C  
ATOM    784  CB  LEU A  51     -24.252  -6.441 -13.080  1.00 43.75           C  
ATOM    785  HB2 LEU A  51     -24.612  -7.324 -13.607  1.00 43.75           H  
ATOM    786  HB3 LEU A  51     -24.824  -5.589 -13.446  1.00 43.75           H  
ATOM    787  O   LEU A  51     -21.930  -7.543 -15.214  1.00 43.75           O  
ATOM    788  CG  LEU A  51     -24.512  -6.627 -11.580  1.00 43.75           C  
ATOM    789  HG  LEU A  51     -24.024  -5.829 -11.022  1.00 43.75           H  
ATOM    790  CD1 LEU A  51     -26.021  -6.555 -11.312  1.00 43.75           C  
ATOM    791 HD11 LEU A  51     -26.201  -5.942 -10.429  1.00 43.75           H  
ATOM    792 HD12 LEU A  51     -26.541  -6.065 -12.135  1.00 43.75           H  
ATOM    793 HD13 LEU A  51     -26.442  -7.551 -11.174  1.00 43.75           H  
ATOM    794  CD2 LEU A  51     -23.947  -7.982 -11.115  1.00 43.75           C  
ATOM    795 HD21 LEU A  51     -24.387  -8.787 -11.703  1.00 43.75           H  
ATOM    796 HD22 LEU A  51     -22.863  -7.999 -11.234  1.00 43.75           H  
ATOM    797 HD23 LEU A  51     -24.162  -8.144 -10.059  1.00 43.75           H  
ATOM    798  N   ASP A  52     -22.970  -5.632 -15.800  1.00 43.23           N  
ATOM    799  H   ASP A  52     -23.496  -4.832 -15.479  1.00 43.23           H  
ATOM    800  CA  ASP A  52     -22.850  -5.863 -17.243  1.00 43.23           C  
ATOM    801  HA  ASP A  52     -23.215  -6.867 -17.461  1.00 43.23           H  
ATOM    802  C   ASP A  52     -21.379  -5.850 -17.712  1.00 43.23           C  
ATOM    803  CB  ASP A  52     -23.730  -4.848 -18.011  1.00 43.23           C  
ATOM    804  HB2 ASP A  52     -23.213  -4.579 -18.933  1.00 43.23           H  
ATOM    805  HB3 ASP A  52     -23.836  -3.934 -17.429  1.00 43.23           H  
ATOM    806  O   ASP A  52     -21.024  -6.551 -18.663  1.00 43.23           O  
ATOM    807  CG  ASP A  52     -25.130  -5.366 -18.416  1.00 43.23           C  
ATOM    808  OD1 ASP A  52     -25.484  -6.539 -18.152  1.00 43.23           O  
ATOM    809  OD2 ASP A  52     -25.839  -4.656 -19.165  1.00 43.23           O  
ATOM    810  N   SER A  53     -20.489  -5.113 -17.031  1.00 44.12           N  
ATOM    811  H   SER A  53     -20.836  -4.534 -16.280  1.00 44.12           H  
ATOM    812  CA  SER A  53     -19.051  -5.078 -17.359  1.00 44.12           C  
ATOM    813  HA  SER A  53     -18.950  -5.250 -18.430  1.00 44.12           H  
ATOM    814  C   SER A  53     -18.213  -6.172 -16.677  1.00 44.12           C  
ATOM    815  CB  SER A  53     -18.474  -3.685 -17.091  1.00 44.12           C  
ATOM    816  HB2 SER A  53     -17.427  -3.671 -17.392  1.00 44.12           H  
ATOM    817  HB3 SER A  53     -19.015  -2.947 -17.683  1.00 44.12           H  
ATOM    818  O   SER A  53     -17.076  -6.428 -17.093  1.00 44.12           O  
ATOM    819  OG  SER A  53     -18.566  -3.342 -15.726  1.00 44.12           O  
ATOM    820  HG  SER A  53     -19.455  -3.019 -15.562  1.00 44.12           H  
ATOM    821  N   GLY A  54     -18.762  -6.852 -15.662  1.00 37.66           N  
ATOM    822  H   GLY A  54     -19.703  -6.606 -15.391  1.00 37.66           H  
ATOM    823  CA  GLY A  54     -18.117  -7.962 -14.955  1.00 37.66           C  
ATOM    824  HA2 GLY A  54     -18.790  -8.296 -14.165  1.00 37.66           H  
ATOM    825  HA3 GLY A  54     -17.964  -8.785 -15.652  1.00 37.66           H  
ATOM    826  C   GLY A  54     -16.770  -7.609 -14.311  1.00 37.66           C  
ATOM    827  O   GLY A  54     -15.882  -8.467 -14.277  1.00 37.66           O  
ATOM    828  N   PHE A  55     -16.565  -6.356 -13.875  1.00 44.83           N  
ATOM    829  H   PHE A  55     -17.335  -5.703 -13.887  1.00 44.83           H  
ATOM    830  CA  PHE A  55     -15.219  -5.843 -13.593  1.00 44.83           C  
ATOM    831  HA  PHE A  55     -14.564  -6.712 -13.537  1.00 44.83           H  
ATOM    832  C   PHE A  55     -15.002  -5.154 -12.235  1.00 44.83           C  
ATOM    833  CB  PHE A  55     -14.725  -4.988 -14.778  1.00 44.83           C  
ATOM    834  HB2 PHE A  55     -15.088  -3.966 -14.671  1.00 44.83           H  
ATOM    835  HB3 PHE A  55     -15.120  -5.388 -15.712  1.00 44.83           H  
ATOM    836  O   PHE A  55     -15.930  -4.761 -11.537  1.00 44.83           O  
ATOM    837  CG  PHE A  55     -13.213  -5.014 -14.871  1.00 44.83           C  
ATOM    838  CD1 PHE A  55     -12.447  -3.884 -14.533  1.00 44.83           C  
ATOM    839  HD1 PHE A  55     -12.921  -2.931 -14.348  1.00 44.83           H  
ATOM    840  CD2 PHE A  55     -12.576  -6.248 -15.098  1.00 44.83           C  
ATOM    841  HD2 PHE A  55     -13.172  -7.126 -15.300  1.00 44.83           H  
ATOM    842  CE1 PHE A  55     -11.056  -4.013 -14.374  1.00 44.83           C  
ATOM    843  HE1 PHE A  55     -10.445  -3.171 -14.082  1.00 44.83           H  
ATOM    844  CE2 PHE A  55     -11.194  -6.373 -14.892  1.00 44.83           C  
ATOM    845  HE2 PHE A  55     -10.719  -7.342 -14.931  1.00 44.83           H  
ATOM    846  CZ  PHE A  55     -10.438  -5.255 -14.516  1.00 44.83           C  
ATOM    847  HZ  PHE A  55      -9.384  -5.345 -14.296  1.00 44.83           H  
ATOM    848  N   GLN A  56     -13.715  -5.055 -11.872  1.00 40.96           N  
ATOM    849  H   GLN A  56     -13.039  -5.316 -12.575  1.00 40.96           H  
ATOM    850  CA  GLN A  56     -13.159  -4.443 -10.665  1.00 40.96           C  
ATOM    851  HA  GLN A  56     -13.617  -4.882  -9.779  1.00 40.96           H  
ATOM    852  C   GLN A  56     -13.420  -2.933 -10.672  1.00 40.96           C  
ATOM    853  CB  GLN A  56     -11.635  -4.693 -10.645  1.00 40.96           C  
ATOM    854  HB2 GLN A  56     -11.199  -4.270 -11.550  1.00 40.96           H  
ATOM    855  HB3 GLN A  56     -11.211  -4.168  -9.789  1.00 40.96           H  
ATOM    856  O   GLN A  56     -12.749  -2.200 -11.404  1.00 40.96           O  
ATOM    857  CG  GLN A  56     -11.222  -6.168 -10.541  1.00 40.96           C  
ATOM    858  HG2 GLN A  56     -11.541  -6.556  -9.574  1.00 40.96           H  
ATOM    859  HG3 GLN A  56     -11.716  -6.749 -11.320  1.00 40.96           H  
ATOM    860  CD  GLN A  56      -9.714  -6.374 -10.701  1.00 40.96           C  
ATOM    861  NE2 GLN A  56      -9.160  -7.432 -10.152  1.00 40.96           N  
ATOM    862 HE21 GLN A  56      -8.164  -7.517 -10.294  1.00 40.96           H  
ATOM    863 HE22 GLN A  56      -9.710  -8.074  -9.599  1.00 40.96           H  
ATOM    864  OE1 GLN A  56      -9.001  -5.630 -11.346  1.00 40.96           O  
ATOM    865  N   GLY A  57     -14.381  -2.471  -9.872  1.00 43.38           N  
ATOM    866  H   GLY A  57     -14.933  -3.106  -9.313  1.00 43.38           H  
ATOM    867  CA  GLY A  57     -14.710  -1.054  -9.810  1.00 43.38           C  
ATOM    868  HA2 GLY A  57     -15.661  -0.860 -10.307  1.00 43.38           H  
ATOM    869  HA3 GLY A  57     -13.919  -0.523 -10.340  1.00 43.38           H  
ATOM    870  C   GLY A  57     -14.739  -0.452  -8.413  1.00 43.38           C  
ATOM    871  O   GLY A  57     -14.863  -1.153  -7.409  1.00 43.38           O  
ATOM    872  N   PHE A  58     -14.594   0.869  -8.358  1.00 44.07           N  
ATOM    873  H   PHE A  58     -14.526   1.358  -9.239  1.00 44.07           H  
ATOM    874  CA  PHE A  58     -14.771   1.663  -7.146  1.00 44.07           C  
ATOM    875  HA  PHE A  58     -14.598   1.034  -6.273  1.00 44.07           H  
ATOM    876  C   PHE A  58     -16.174   2.222  -7.059  1.00 44.07           C  
ATOM    877  CB  PHE A  58     -13.801   2.835  -7.106  1.00 44.07           C  
ATOM    878  HB2 PHE A  58     -14.133   3.547  -6.350  1.00 44.07           H  
ATOM    879  HB3 PHE A  58     -13.806   3.366  -8.057  1.00 44.07           H  
ATOM    880  O   PHE A  58     -16.757   2.590  -8.071  1.00 44.07           O  
ATOM    881  CG  PHE A  58     -12.405   2.432  -6.777  1.00 44.07           C  
ATOM    882  CD1 PHE A  58     -11.980   2.506  -5.442  1.00 44.07           C  
ATOM    883  HD1 PHE A  58     -12.667   2.793  -4.659  1.00 44.07           H  
ATOM    884  CD2 PHE A  58     -11.529   2.074  -7.809  1.00 44.07           C  
ATOM    885  HD2 PHE A  58     -11.870   2.027  -8.833  1.00 44.07           H  
ATOM    886  CE1 PHE A  58     -10.632   2.328  -5.139  1.00 44.07           C  
ATOM    887  HE1 PHE A  58     -10.278   2.488  -4.131  1.00 44.07           H  
ATOM    888  CE2 PHE A  58     -10.178   1.923  -7.512  1.00 44.07           C  
ATOM    889  HE2 PHE A  58      -9.496   1.809  -8.341  1.00 44.07           H  
ATOM    890  CZ  PHE A  58      -9.736   2.114  -6.183  1.00 44.07           C  
ATOM    891  HZ  PHE A  58      -8.695   2.257  -5.931  1.00 44.07           H  
ATOM    892  N   MET A  59     -16.666   2.370  -5.837  1.00 45.57           N  
ATOM    893  H   MET A  59     -16.100   2.098  -5.046  1.00 45.57           H  
ATOM    894  CA  MET A  59     -17.759   3.276  -5.529  1.00 45.57           C  
ATOM    895  HA  MET A  59     -18.010   3.870  -6.408  1.00 45.57           H  
ATOM    896  C   MET A  59     -17.250   4.236  -4.449  1.00 45.57           C  
ATOM    897  CB  MET A  59     -19.015   2.480  -5.147  1.00 45.57           C  
ATOM    898  HB2 MET A  59     -19.716   3.143  -4.639  1.00 45.57           H  
ATOM    899  HB3 MET A  59     -18.749   1.671  -4.467  1.00 45.57           H  
ATOM    900  O   MET A  59     -16.496   3.851  -3.557  1.00 45.57           O  
ATOM    901  CG  MET A  59     -19.695   1.865  -6.380  1.00 45.57           C  
ATOM    902  HG2 MET A  59     -18.925   1.489  -7.055  1.00 45.57           H  
ATOM    903  HG3 MET A  59     -20.244   2.644  -6.909  1.00 45.57           H  
ATOM    904  SD  MET A  59     -20.810   0.472  -6.042  1.00 45.57           S  
ATOM    905  CE  MET A  59     -22.133   1.270  -5.120  1.00 45.57           C  
ATOM    906  HE1 MET A  59     -22.632   1.969  -5.791  1.00 45.57           H  
ATOM    907  HE2 MET A  59     -22.856   0.513  -4.814  1.00 45.57           H  
ATOM    908  HE3 MET A  59     -21.732   1.765  -4.235  1.00 45.57           H  
ATOM    909  N   THR A  60     -17.608   5.506  -4.532  1.00 43.67           N  
ATOM    910  H   THR A  60     -18.117   5.821  -5.346  1.00 43.67           H  
ATOM    911  CA  THR A  60     -17.428   6.446  -3.423  1.00 43.67           C  
ATOM    912  HA  THR A  60     -17.124   5.896  -2.532  1.00 43.67           H  
ATOM    913  C   THR A  60     -18.766   7.080  -3.104  1.00 43.67           C  
ATOM    914  CB  THR A  60     -16.316   7.465  -3.684  1.00 43.67           C  
ATOM    915  HB  THR A  60     -15.385   6.917  -3.825  1.00 43.67           H  
ATOM    916  O   THR A  60     -19.570   7.319  -4.003  1.00 43.67           O  
ATOM    917  CG2 THR A  60     -16.535   8.319  -4.914  1.00 43.67           C  
ATOM    918 HG21 THR A  60     -15.724   9.043  -4.987  1.00 43.67           H  
ATOM    919 HG22 THR A  60     -17.493   8.831  -4.829  1.00 43.67           H  
ATOM    920 HG23 THR A  60     -16.523   7.696  -5.808  1.00 43.67           H  
ATOM    921  OG1 THR A  60     -16.175   8.310  -2.566  1.00 43.67           O  
ATOM    922  HG1 THR A  60     -16.842   9.001  -2.586  1.00 43.67           H  
ATOM    923  N   LEU A  61     -19.021   7.294  -1.817  1.00 45.06           N  
ATOM    924  H   LEU A  61     -18.251   7.221  -1.167  1.00 45.06           H  
ATOM    925  CA  LEU A  61     -20.192   8.023  -1.353  1.00 45.06           C  
ATOM    926  HA  LEU A  61     -21.069   7.735  -1.933  1.00 45.06           H  
ATOM    927  C   LEU A  61     -19.966   9.516  -1.581  1.00 45.06           C  
ATOM    928  CB  LEU A  61     -20.417   7.704   0.133  1.00 45.06           C  
ATOM    929  HB2 LEU A  61     -19.511   7.971   0.678  1.00 45.06           H  
ATOM    930  HB3 LEU A  61     -21.215   8.337   0.521  1.00 45.06           H  
ATOM    931  O   LEU A  61     -18.820   9.975  -1.600  1.00 45.06           O  
ATOM    932  CG  LEU A  61     -20.752   6.231   0.424  1.00 45.06           C  
ATOM    933  HG  LEU A  61     -19.950   5.591   0.056  1.00 45.06           H  
ATOM    934  CD1 LEU A  61     -20.856   6.040   1.935  1.00 45.06           C  
ATOM    935 HD11 LEU A  61     -21.078   4.999   2.170  1.00 45.06           H  
ATOM    936 HD12 LEU A  61     -19.901   6.298   2.392  1.00 45.06           H  
ATOM    937 HD13 LEU A  61     -21.622   6.702   2.338  1.00 45.06           H  
ATOM    938  CD2 LEU A  61     -22.065   5.776  -0.202  1.00 45.06           C  
ATOM    939 HD21 LEU A  61     -22.018   5.883  -1.286  1.00 45.06           H  
ATOM    940 HD22 LEU A  61     -22.866   6.391   0.207  1.00 45.06           H  
ATOM    941 HD23 LEU A  61     -22.245   4.726   0.028  1.00 45.06           H  
ATOM    942  N   SER A  62     -21.053  10.266  -1.735  1.00 43.33           N  
ATOM    943  H   SER A  62     -21.967   9.837  -1.754  1.00 43.33           H  
ATOM    944  CA  SER A  62     -20.983  11.718  -1.752  1.00 43.33           C  
ATOM    945  HA  SER A  62     -20.227  12.020  -2.476  1.00 43.33           H  
ATOM    946  C   SER A  62     -20.571  12.213  -0.364  1.00 43.33           C  
ATOM    947  CB  SER A  62     -22.326  12.323  -2.182  1.00 43.33           C  
ATOM    948  HB2 SER A  62     -22.619  11.925  -3.154  1.00 43.33           H  
ATOM    949  HB3 SER A  62     -22.220  13.404  -2.263  1.00 43.33           H  
ATOM    950  O   SER A  62     -21.363  12.147   0.579  1.00 43.33           O  
ATOM    951  OG  SER A  62     -23.318  12.021  -1.218  1.00 43.33           O  
ATOM    952  HG  SER A  62     -22.852  12.002  -0.378  1.00 43.33           H  
ATOM    953  N   ASP A  63     -19.351  12.718  -0.235  1.00 45.65           N  
ATOM    954  H   ASP A  63     -18.719  12.671  -1.021  1.00 45.65           H  
ATOM    955  CA  ASP A  63     -18.938  13.536   0.903  1.00 45.65           C  
ATOM    956  HA  ASP A  63     -19.678  13.456   1.699  1.00 45.65           H  
ATOM    957  C   ASP A  63     -18.827  14.985   0.406  1.00 45.65           C  
ATOM    958  CB  ASP A  63     -17.616  13.017   1.469  1.00 45.65           C  
ATOM    959  HB2 ASP A  63     -17.681  11.935   1.589  1.00 45.65           H  
ATOM    960  HB3 ASP A  63     -16.840  13.266   0.745  1.00 45.65           H  
ATOM    961  O   ASP A  63     -18.141  15.231  -0.591  1.00 45.65           O  
ATOM    962  CG  ASP A  63     -17.160  13.637   2.786  1.00 45.65           C  
ATOM    963  OD1 ASP A  63     -17.611  14.764   3.088  1.00 45.65           O  
ATOM    964  OD2 ASP A  63     -16.347  12.969   3.464  1.00 45.65           O  
ATOM    965  N   PRO A  64     -19.505  15.957   1.033  1.00 48.11           N  
ATOM    966  CA  PRO A  64     -19.358  17.359   0.660  1.00 48.11           C  
ATOM    967  HA  PRO A  64     -19.601  17.479  -0.396  1.00 48.11           H  
ATOM    968  C   PRO A  64     -17.933  17.904   0.867  1.00 48.11           C  
ATOM    969  CB  PRO A  64     -20.398  18.104   1.500  1.00 48.11           C  
ATOM    970  HB2 PRO A  64     -20.053  19.093   1.802  1.00 48.11           H  
ATOM    971  HB3 PRO A  64     -21.325  18.186   0.931  1.00 48.11           H  
ATOM    972  O   PRO A  64     -17.614  18.947   0.302  1.00 48.11           O  
ATOM    973  CG  PRO A  64     -20.627  17.195   2.706  1.00 48.11           C  
ATOM    974  HG2 PRO A  64     -21.621  17.327   3.134  1.00 48.11           H  
ATOM    975  HG3 PRO A  64     -19.858  17.384   3.454  1.00 48.11           H  
ATOM    976  CD  PRO A  64     -20.439  15.797   2.135  1.00 48.11           C  
ATOM    977  HD2 PRO A  64     -20.055  15.137   2.913  1.00 48.11           H  
ATOM    978  HD3 PRO A  64     -21.386  15.417   1.752  1.00 48.11           H  
ATOM    979  N   GLU A  65     -17.076  17.233   1.647  1.00 48.62           N  
ATOM    980  H   GLU A  65     -17.390  16.403   2.129  1.00 48.62           H  
ATOM    981  CA  GLU A  65     -15.664  17.606   1.820  1.00 48.62           C  
ATOM    982  HA  GLU A  65     -15.559  18.671   1.612  1.00 48.62           H  
ATOM    983  C   GLU A  65     -14.703  16.902   0.833  1.00 48.62           C  
ATOM    984  CB  GLU A  65     -15.219  17.387   3.282  1.00 48.62           C  
ATOM    985  HB2 GLU A  65     -14.175  17.690   3.361  1.00 48.62           H  
ATOM    986  HB3 GLU A  65     -15.288  16.328   3.531  1.00 48.62           H  
ATOM    987  O   GLU A  65     -13.501  17.172   0.863  1.00 48.62           O  
ATOM    988  CG  GLU A  65     -16.030  18.208   4.303  1.00 48.62           C  
ATOM    989  HG2 GLU A  65     -16.105  19.231   3.933  1.00 48.62           H  
ATOM    990  HG3 GLU A  65     -17.041  17.804   4.367  1.00 48.62           H  
ATOM    991  CD  GLU A  65     -15.411  18.251   5.716  1.00 48.62           C  
ATOM    992  OE1 GLU A  65     -15.931  19.039   6.542  1.00 48.62           O  
ATOM    993  OE2 GLU A  65     -14.383  17.580   5.982  1.00 48.62           O  
ATOM    994  N   LEU A  66     -15.197  16.014  -0.042  1.00 46.56           N  
ATOM    995  H   LEU A  66     -16.198  15.886  -0.075  1.00 46.56           H  
ATOM    996  CA  LEU A  66     -14.381  15.257  -1.005  1.00 46.56           C  
ATOM    997  HA  LEU A  66     -13.442  14.993  -0.518  1.00 46.56           H  
ATOM    998  C   LEU A  66     -14.026  16.104  -2.242  1.00 46.56           C  
ATOM    999  CB  LEU A  66     -15.120  13.950  -1.402  1.00 46.56           C  
ATOM   1000  HB2 LEU A  66     -16.153  13.993  -1.057  1.00 46.56           H  
ATOM   1001  HB3 LEU A  66     -15.208  13.910  -2.488  1.00 46.56           H  
ATOM   1002  O   LEU A  66     -14.913  16.557  -2.965  1.00 46.56           O  
ATOM   1003  CG  LEU A  66     -14.466  12.644  -0.896  1.00 46.56           C  
ATOM   1004  HG  LEU A  66     -13.852  12.862  -0.022  1.00 46.56           H  
ATOM   1005  CD1 LEU A  66     -15.400  11.519  -0.442  1.00 46.56           C  
ATOM   1006 HD11 LEU A  66     -15.564  11.600   0.633  1.00 46.56           H  
ATOM   1007 HD12 LEU A  66     -14.963  10.535  -0.612  1.00 46.56           H  
ATOM   1008 HD13 LEU A  66     -16.348  11.571  -0.977  1.00 46.56           H  
ATOM   1009  CD2 LEU A  66     -13.656  12.055  -2.044  1.00 46.56           C  
ATOM   1010 HD21 LEU A  66     -13.158  11.135  -1.739  1.00 46.56           H  
ATOM   1011 HD22 LEU A  66     -12.915  12.777  -2.385  1.00 46.56           H  
ATOM   1012 HD23 LEU A  66     -14.337  11.816  -2.861  1.00 46.56           H  
ATOM   1013  N   GLU A  67     -12.732  16.250  -2.546  1.00 52.41           N  
ATOM   1014  H   GLU A  67     -12.040  15.873  -1.914  1.00 52.41           H  
ATOM   1015  CA  GLU A  67     -12.278  16.788  -3.835  1.00 52.41           C  
ATOM   1016  HA  GLU A  67     -13.014  17.513  -4.184  1.00 52.41           H  
ATOM   1017  C   GLU A  67     -12.188  15.680  -4.898  1.00 52.41           C  
ATOM   1018  CB  GLU A  67     -10.935  17.534  -3.719  1.00 52.41           C  
ATOM   1019  HB2 GLU A  67     -10.202  16.889  -3.236  1.00 52.41           H  
ATOM   1020  HB3 GLU A  67     -10.591  17.749  -4.731  1.00 52.41           H  
ATOM   1021  O   GLU A  67     -11.651  14.597  -4.652  1.00 52.41           O  
ATOM   1022  CG  GLU A  67     -11.046  18.865  -2.951  1.00 52.41           C  
ATOM   1023  HG2 GLU A  67     -11.299  18.650  -1.913  1.00 52.41           H  
ATOM   1024  HG3 GLU A  67     -11.863  19.443  -3.383  1.00 52.41           H  
ATOM   1025  CD  GLU A  67      -9.764  19.720  -2.995  1.00 52.41           C  
ATOM   1026  OE1 GLU A  67      -9.776  20.807  -2.368  1.00 52.41           O  
ATOM   1027  OE2 GLU A  67      -8.786  19.315  -3.666  1.00 52.41           O  
ATOM   1028  N   GLU A  68     -12.657  15.982  -6.111  1.00 52.05           N  
ATOM   1029  H   GLU A  68     -13.113  16.876  -6.229  1.00 52.05           H  
ATOM   1030  CA  GLU A  68     -12.663  15.086  -7.281  1.00 52.05           C  
ATOM   1031  HA  GLU A  68     -13.344  14.255  -7.095  1.00 52.05           H  
ATOM   1032  C   GLU A  68     -11.273  14.496  -7.593  1.00 52.05           C  
ATOM   1033  CB  GLU A  68     -13.212  15.909  -8.458  1.00 52.05           C  
ATOM   1034  HB2 GLU A  68     -12.489  16.683  -8.712  1.00 52.05           H  
ATOM   1035  HB3 GLU A  68     -14.128  16.395  -8.123  1.00 52.05           H  
ATOM   1036  O   GLU A  68     -11.147  13.320  -7.942  1.00 52.05           O  
ATOM   1037  CG  GLU A  68     -13.546  15.094  -9.716  1.00 52.05           C  
ATOM   1038  HG2 GLU A  68     -12.628  14.649 -10.099  1.00 52.05           H  
ATOM   1039  HG3 GLU A  68     -14.225  14.289  -9.436  1.00 52.05           H  
ATOM   1040  CD  GLU A  68     -14.197  15.955 -10.818  1.00 52.05           C  
ATOM   1041  OE1 GLU A  68     -14.549  15.372 -11.863  1.00 52.05           O  
ATOM   1042  OE2 GLU A  68     -14.339  17.189 -10.622  1.00 52.05           O  
ATOM   1043  N   GLN A  69     -10.208  15.277  -7.373  1.00 53.15           N  
ATOM   1044  H   GLN A  69     -10.376  16.222  -7.058  1.00 53.15           H  
ATOM   1045  CA  GLN A  69      -8.824  14.845  -7.581  1.00 53.15           C  
ATOM   1046  HA  GLN A  69      -8.724  14.525  -8.619  1.00 53.15           H  
ATOM   1047  C   GLN A  69      -8.436  13.654  -6.690  1.00 53.15           C  
ATOM   1048  CB  GLN A  69      -7.884  16.039  -7.336  1.00 53.15           C  
ATOM   1049  HB2 GLN A  69      -8.237  16.898  -7.906  1.00 53.15           H  
ATOM   1050  HB3 GLN A  69      -7.909  16.305  -6.280  1.00 53.15           H  
ATOM   1051  O   GLN A  69      -7.803  12.714  -7.167  1.00 53.15           O  
ATOM   1052  CG  GLN A  69      -6.430  15.739  -7.740  1.00 53.15           C  
ATOM   1053  HG2 GLN A  69      -5.807  16.594  -7.475  1.00 53.15           H  
ATOM   1054  HG3 GLN A  69      -6.058  14.880  -7.181  1.00 53.15           H  
ATOM   1055  CD  GLN A  69      -6.269  15.484  -9.236  1.00 53.15           C  
ATOM   1056  NE2 GLN A  69      -5.493  14.506  -9.643  1.00 53.15           N  
ATOM   1057 HE21 GLN A  69      -5.504  14.288 -10.629  1.00 53.15           H  
ATOM   1058 HE22 GLN A  69      -5.128  13.818  -9.000  1.00 53.15           H  
ATOM   1059  OE1 GLN A  69      -6.826  16.178 -10.073  1.00 53.15           O  
ATOM   1060  N   GLY A  70      -8.858  13.649  -5.419  1.00 53.72           N  
ATOM   1061  H   GLY A  70      -9.481  14.382  -5.113  1.00 53.72           H  
ATOM   1062  CA  GLY A  70      -8.523  12.574  -4.480  1.00 53.72           C  
ATOM   1063  HA2 GLY A  70      -8.887  12.847  -3.490  1.00 53.72           H  
ATOM   1064  HA3 GLY A  70      -7.441  12.454  -4.442  1.00 53.72           H  
ATOM   1065  C   GLY A  70      -9.146  11.229  -4.866  1.00 53.72           C  
ATOM   1066  O   GLY A  70      -8.571  10.176  -4.591  1.00 53.72           O  
ATOM   1067  N   ILE A  71     -10.298  11.254  -5.543  1.00 52.21           N  
ATOM   1068  H   ILE A  71     -10.694  12.156  -5.766  1.00 52.21           H  
ATOM   1069  CA  ILE A  71     -10.946  10.054  -6.087  1.00 52.21           C  
ATOM   1070  HA  ILE A  71     -10.925   9.264  -5.337  1.00 52.21           H  
ATOM   1071  C   ILE A  71     -10.181   9.556  -7.312  1.00 52.21           C  
ATOM   1072  CB  ILE A  71     -12.414  10.345  -6.455  1.00 52.21           C  
ATOM   1073  HB  ILE A  71     -12.432  11.137  -7.203  1.00 52.21           H  
ATOM   1074  O   ILE A  71      -9.924   8.359  -7.429  1.00 52.21           O  
ATOM   1075  CG1 ILE A  71     -13.221  10.803  -5.225  1.00 52.21           C  
ATOM   1076 HG12 ILE A  71     -12.616  11.436  -4.575  1.00 52.21           H  
ATOM   1077 HG13 ILE A  71     -13.532   9.934  -4.645  1.00 52.21           H  
ATOM   1078  CG2 ILE A  71     -13.083   9.089  -7.053  1.00 52.21           C  
ATOM   1079 HG21 ILE A  71     -12.601   8.815  -7.992  1.00 52.21           H  
ATOM   1080 HG22 ILE A  71     -13.003   8.254  -6.358  1.00 52.21           H  
ATOM   1081 HG23 ILE A  71     -14.135   9.276  -7.267  1.00 52.21           H  
ATOM   1082  CD1 ILE A  71     -14.443  11.624  -5.637  1.00 52.21           C  
ATOM   1083 HD11 ILE A  71     -14.146  12.662  -5.785  1.00 52.21           H  
ATOM   1084 HD12 ILE A  71     -14.869  11.254  -6.570  1.00 52.21           H  
ATOM   1085 HD13 ILE A  71     -15.192  11.583  -4.846  1.00 52.21           H  
ATOM   1086  N   THR A  72      -9.790  10.458  -8.211  1.00 53.86           N  
ATOM   1087  H   THR A  72     -10.070  11.421  -8.090  1.00 53.86           H  
ATOM   1088  CA  THR A  72      -9.041  10.109  -9.426  1.00 53.86           C  
ATOM   1089  HA  THR A  72      -9.622   9.385  -9.997  1.00 53.86           H  
ATOM   1090  C   THR A  72      -7.697   9.464  -9.094  1.00 53.86           C  
ATOM   1091  CB  THR A  72      -8.852  11.352 -10.302  1.00 53.86           C  
ATOM   1092  HB  THR A  72      -8.321  12.125  -9.747  1.00 53.86           H  
ATOM   1093  O   THR A  72      -7.395   8.383  -9.606  1.00 53.86           O  
ATOM   1094  CG2 THR A  72      -8.108  11.048 -11.602  1.00 53.86           C  
ATOM   1095 HG21 THR A  72      -7.076  10.773 -11.386  1.00 53.86           H  
ATOM   1096 HG22 THR A  72      -8.107  11.937 -12.233  1.00 53.86           H  
ATOM   1097 HG23 THR A  72      -8.603  10.233 -12.130  1.00 53.86           H  
ATOM   1098  OG1 THR A  72     -10.128  11.826 -10.667  1.00 53.86           O  
ATOM   1099  HG1 THR A  72     -10.156  12.776 -10.534  1.00 53.86           H  
ATOM   1100  N   ASP A  73      -6.927  10.061  -8.180  1.00 55.11           N  
ATOM   1101  H   ASP A  73      -7.199  10.970  -7.832  1.00 55.11           H  
ATOM   1102  CA  ASP A  73      -5.633   9.523  -7.738  1.00 55.11           C  
ATOM   1103  HA  ASP A  73      -4.970   9.434  -8.598  1.00 55.11           H  
ATOM   1104  C   ASP A  73      -5.801   8.122  -7.119  1.00 55.11           C  
ATOM   1105  CB  ASP A  73      -4.987  10.488  -6.725  1.00 55.11           C  
ATOM   1106  HB2 ASP A  73      -4.082  10.021  -6.337  1.00 55.11           H  
ATOM   1107  HB3 ASP A  73      -5.672  10.630  -5.889  1.00 55.11           H  
ATOM   1108  O   ASP A  73      -5.005   7.213  -7.356  1.00 55.11           O  
ATOM   1109  CG  ASP A  73      -4.603  11.865  -7.296  1.00 55.11           C  
ATOM   1110  OD1 ASP A  73      -4.600  12.043  -8.537  1.00 55.11           O  
ATOM   1111  OD2 ASP A  73      -4.319  12.768  -6.479  1.00 55.11           O  
ATOM   1112  N   MET A  74      -6.899   7.905  -6.390  1.00 56.54           N  
ATOM   1113  H   MET A  74      -7.516   8.692  -6.246  1.00 56.54           H  
ATOM   1114  CA  MET A  74      -7.241   6.630  -5.760  1.00 56.54           C  
ATOM   1115  HA  MET A  74      -6.382   6.279  -5.189  1.00 56.54           H  
ATOM   1116  C   MET A  74      -7.623   5.540  -6.766  1.00 56.54           C  
ATOM   1117  CB  MET A  74      -8.396   6.906  -4.800  1.00 56.54           C  
ATOM   1118  HB2 MET A  74      -9.250   7.311  -5.344  1.00 56.54           H  
ATOM   1119  HB3 MET A  74      -8.061   7.650  -4.077  1.00 56.54           H  
ATOM   1120  O   MET A  74      -7.161   4.396  -6.664  1.00 56.54           O  
ATOM   1121  CG  MET A  74      -8.863   5.671  -4.044  1.00 56.54           C  
ATOM   1122  HG2 MET A  74      -8.060   5.386  -3.365  1.00 56.54           H  
ATOM   1123  HG3 MET A  74      -9.040   4.852  -4.742  1.00 56.54           H  
ATOM   1124  SD  MET A  74     -10.396   5.932  -3.114  1.00 56.54           S  
ATOM   1125  CE  MET A  74      -9.962   7.422  -2.167  1.00 56.54           C  
ATOM   1126  HE1 MET A  74     -10.739   7.632  -1.432  1.00 56.54           H  
ATOM   1127  HE2 MET A  74      -9.013   7.269  -1.653  1.00 56.54           H  
ATOM   1128  HE3 MET A  74      -9.878   8.276  -2.839  1.00 56.54           H  
ATOM   1129  N   VAL A  75      -8.467   5.886  -7.738  1.00 55.44           N  
ATOM   1130  H   VAL A  75      -8.816   6.834  -7.746  1.00 55.44           H  
ATOM   1131  CA  VAL A  75      -8.852   4.992  -8.831  1.00 55.44           C  
ATOM   1132  HA  VAL A  75      -9.299   4.092  -8.409  1.00 55.44           H  
ATOM   1133  C   VAL A  75      -7.613   4.571  -9.615  1.00 55.44           C  
ATOM   1134  CB  VAL A  75      -9.897   5.676  -9.724  1.00 55.44           C  
ATOM   1135  HB  VAL A  75      -9.554   6.677  -9.987  1.00 55.44           H  
ATOM   1136  O   VAL A  75      -7.439   3.383  -9.905  1.00 55.44           O  
ATOM   1137  CG1 VAL A  75     -10.153   4.897 -11.008  1.00 55.44           C  
ATOM   1138 HG11 VAL A  75     -10.433   3.867 -10.788  1.00 55.44           H  
ATOM   1139 HG12 VAL A  75     -10.970   5.403 -11.522  1.00 55.44           H  
ATOM   1140 HG13 VAL A  75      -9.273   4.918 -11.651  1.00 55.44           H  
ATOM   1141  CG2 VAL A  75     -11.252   5.782  -9.009  1.00 55.44           C  
ATOM   1142 HG21 VAL A  75     -11.682   4.791  -8.861  1.00 55.44           H  
ATOM   1143 HG22 VAL A  75     -11.934   6.391  -9.603  1.00 55.44           H  
ATOM   1144 HG23 VAL A  75     -11.135   6.255  -8.035  1.00 55.44           H  
ATOM   1145  N   GLN A  76      -6.709   5.518  -9.870  1.00 56.77           N  
ATOM   1146  H   GLN A  76      -6.919   6.470  -9.606  1.00 56.77           H  
ATOM   1147  CA  GLN A  76      -5.432   5.261 -10.521  1.00 56.77           C  
ATOM   1148  HA  GLN A  76      -5.640   4.739 -11.455  1.00 56.77           H  
ATOM   1149  C   GLN A  76      -4.519   4.363  -9.673  1.00 56.77           C  
ATOM   1150  CB  GLN A  76      -4.768   6.609 -10.841  1.00 56.77           C  
ATOM   1151  HB2 GLN A  76      -5.488   7.253 -11.347  1.00 56.77           H  
ATOM   1152  HB3 GLN A  76      -4.466   7.102  -9.917  1.00 56.77           H  
ATOM   1153  O   GLN A  76      -3.917   3.426 -10.197  1.00 56.77           O  
ATOM   1154  CG  GLN A  76      -3.539   6.453 -11.744  1.00 56.77           C  
ATOM   1155  HG2 GLN A  76      -3.117   7.439 -11.939  1.00 56.77           H  
ATOM   1156  HG3 GLN A  76      -2.781   5.861 -11.231  1.00 56.77           H  
ATOM   1157  CD  GLN A  76      -3.890   5.808 -13.080  1.00 56.77           C  
ATOM   1158  NE2 GLN A  76      -3.261   4.717 -13.460  1.00 56.77           N  
ATOM   1159 HE21 GLN A  76      -3.587   4.324 -14.331  1.00 56.77           H  
ATOM   1160 HE22 GLN A  76      -2.627   4.226 -12.846  1.00 56.77           H  
ATOM   1161  OE1 GLN A  76      -4.762   6.243 -13.811  1.00 56.77           O  
ATOM   1162  N   ASP A  77      -4.441   4.576  -8.361  1.00 57.49           N  
ATOM   1163  H   ASP A  77      -4.869   5.412  -7.988  1.00 57.49           H  
ATOM   1164  CA  ASP A  77      -3.601   3.777  -7.465  1.00 57.49           C  
ATOM   1165  HA  ASP A  77      -2.584   3.793  -7.855  1.00 57.49           H  
ATOM   1166  C   ASP A  77      -4.020   2.300  -7.419  1.00 57.49           C  
ATOM   1167  CB  ASP A  77      -3.640   4.387  -6.050  1.00 57.49           C  
ATOM   1168  HB2 ASP A  77      -4.508   5.036  -5.937  1.00 57.49           H  
ATOM   1169  HB3 ASP A  77      -3.760   3.580  -5.328  1.00 57.49           H  
ATOM   1170  O   ASP A  77      -3.180   1.394  -7.431  1.00 57.49           O  
ATOM   1171  CG  ASP A  77      -2.377   5.154  -5.650  1.00 57.49           C  
ATOM   1172  OD1 ASP A  77      -1.366   5.110  -6.396  1.00 57.49           O  
ATOM   1173  OD2 ASP A  77      -2.291   5.513  -4.457  1.00 57.49           O  
ATOM   1174  N   PHE A  78      -5.319   2.020  -7.410  1.00 55.93           N  
ATOM   1175  H   PHE A  78      -5.971   2.791  -7.380  1.00 55.93           H  
ATOM   1176  CA  PHE A  78      -5.815   0.646  -7.492  1.00 55.93           C  
ATOM   1177  HA  PHE A  78      -5.212   0.003  -6.851  1.00 55.93           H  
ATOM   1178  C   PHE A  78      -5.772   0.085  -8.905  1.00 55.93           C  
ATOM   1179  CB  PHE A  78      -7.216   0.640  -6.969  1.00 55.93           C  
ATOM   1180  HB2 PHE A  78      -7.691   1.422  -7.562  1.00 55.93           H  
ATOM   1181  HB3 PHE A  78      -7.148   0.934  -5.922  1.00 55.93           H  
ATOM   1182  O   PHE A  78      -5.533  -1.113  -9.047  1.00 55.93           O  
ATOM   1183  CG  PHE A  78      -8.043  -0.630  -7.054  1.00 55.93           C  
ATOM   1184  CD1 PHE A  78      -8.769  -0.948  -8.219  1.00 55.93           C  
ATOM   1185  HD1 PHE A  78      -8.707  -0.310  -9.088  1.00 55.93           H  
ATOM   1186  CD2 PHE A  78      -8.163  -1.448  -5.916  1.00 55.93           C  
ATOM   1187  HD2 PHE A  78      -7.649  -1.181  -5.004  1.00 55.93           H  
ATOM   1188  CE1 PHE A  78      -9.594  -2.084  -8.248  1.00 55.93           C  
ATOM   1189  HE1 PHE A  78     -10.155  -2.304  -9.144  1.00 55.93           H  
ATOM   1190  CE2 PHE A  78      -8.983  -2.589  -5.946  1.00 55.93           C  
ATOM   1191  HE2 PHE A  78      -9.101  -3.191  -5.057  1.00 55.93           H  
ATOM   1192  CZ  PHE A  78      -9.692  -2.913  -7.116  1.00 55.93           C  
ATOM   1193  HZ  PHE A  78     -10.342  -3.776  -7.137  1.00 55.93           H  
ATOM   1194  N   ALA A  79      -5.918   0.910  -9.947  1.00 57.08           N  
ATOM   1195  H   ALA A  79      -6.172   1.874  -9.788  1.00 57.08           H  
ATOM   1196  CA  ALA A  79      -5.570   0.503 -11.308  1.00 57.08           C  
ATOM   1197  HA  ALA A  79      -6.201  -0.333 -11.610  1.00 57.08           H  
ATOM   1198  C   ALA A  79      -4.133  -0.004 -11.359  1.00 57.08           C  
ATOM   1199  CB  ALA A  79      -5.770   1.672 -12.286  1.00 57.08           C  
ATOM   1200  HB1 ALA A  79      -4.977   2.411 -12.174  1.00 57.08           H  
ATOM   1201  HB2 ALA A  79      -5.736   1.301 -13.310  1.00 57.08           H  
ATOM   1202  HB3 ALA A  79      -6.723   2.174 -12.116  1.00 57.08           H  
ATOM   1203  O   ALA A  79      -3.871  -1.077 -11.892  1.00 57.08           O  
ATOM   1204  N   ASN A  80      -3.210   0.704 -10.713  1.00 57.62           N  
ATOM   1205  H   ASN A  80      -3.479   1.606 -10.348  1.00 57.62           H  
ATOM   1206  CA  ASN A  80      -1.805   0.322 -10.661  1.00 57.62           C  
ATOM   1207  HA  ASN A  80      -1.473   0.107 -11.677  1.00 57.62           H  
ATOM   1208  C   ASN A  80      -1.586  -0.965  -9.838  1.00 57.62           C  
ATOM   1209  CB  ASN A  80      -0.995   1.522 -10.139  1.00 57.62           C  
ATOM   1210  HB2 ASN A  80      -1.368   1.823  -9.159  1.00 57.62           H  
ATOM   1211  HB3 ASN A  80       0.050   1.234 -10.025  1.00 57.62           H  
ATOM   1212  O   ASN A  80      -0.790  -1.822 -10.236  1.00 57.62           O  
ATOM   1213  CG  ASN A  80      -1.037   2.738 -11.057  1.00 57.62           C  
ATOM   1214  ND2 ASN A  80      -0.600   3.875 -10.576  1.00 57.62           N  
ATOM   1215 HD21 ASN A  80      -0.213   3.926  -9.644  1.00 57.62           H  
ATOM   1216 HD22 ASN A  80      -0.658   4.700 -11.156  1.00 57.62           H  
ATOM   1217  OD1 ASN A  80      -1.412   2.678 -12.220  1.00 57.62           O  
ATOM   1218  N   LEU A  81      -2.315  -1.152  -8.729  1.00 56.83           N  
ATOM   1219  H   LEU A  81      -2.896  -0.387  -8.418  1.00 56.83           H  
ATOM   1220  CA  LEU A  81      -2.272  -2.390  -7.931  1.00 56.83           C  
ATOM   1221  HA  LEU A  81      -1.232  -2.626  -7.704  1.00 56.83           H  
ATOM   1222  C   LEU A  81      -2.837  -3.599  -8.694  1.00 56.83           C  
ATOM   1223  CB  LEU A  81      -3.046  -2.191  -6.616  1.00 56.83           C  
ATOM   1224  HB2 LEU A  81      -4.021  -1.763  -6.851  1.00 56.83           H  
ATOM   1225  HB3 LEU A  81      -3.231  -3.167  -6.167  1.00 56.83           H  
ATOM   1226  O   LEU A  81      -2.251  -4.686  -8.674  1.00 56.83           O  
ATOM   1227  CG  LEU A  81      -2.330  -1.312  -5.576  1.00 56.83           C  
ATOM   1228  HG  LEU A  81      -1.980  -0.384  -6.027  1.00 56.83           H  
ATOM   1229  CD1 LEU A  81      -3.299  -0.983  -4.443  1.00 56.83           C  
ATOM   1230 HD11 LEU A  81      -2.801  -0.380  -3.684  1.00 56.83           H  
ATOM   1231 HD12 LEU A  81      -3.660  -1.910  -3.998  1.00 56.83           H  
ATOM   1232 HD13 LEU A  81      -4.141  -0.415  -4.837  1.00 56.83           H  
ATOM   1233  CD2 LEU A  81      -1.138  -2.044  -4.962  1.00 56.83           C  
ATOM   1234 HD21 LEU A  81      -0.369  -2.218  -5.715  1.00 56.83           H  
ATOM   1235 HD22 LEU A  81      -0.698  -1.441  -4.168  1.00 56.83           H  
ATOM   1236 HD23 LEU A  81      -1.459  -3.003  -4.554  1.00 56.83           H  
ATOM   1237  N   THR A  82      -3.951  -3.410  -9.400  1.00 53.24           N  
ATOM   1238  H   THR A  82      -4.374  -2.492  -9.381  1.00 53.24           H  
ATOM   1239  CA  THR A  82      -4.625  -4.462 -10.174  1.00 53.24           C  
ATOM   1240  HA  THR A  82      -4.588  -5.375  -9.579  1.00 53.24           H  
ATOM   1241  C   THR A  82      -3.937  -4.752 -11.515  1.00 53.24           C  
ATOM   1242  CB  THR A  82      -6.112  -4.163 -10.398  1.00 53.24           C  
ATOM   1243  HB  THR A  82      -6.517  -4.917 -11.073  1.00 53.24           H  
ATOM   1244  O   THR A  82      -3.916  -5.886 -11.990  1.00 53.24           O  
ATOM   1245  CG2 THR A  82      -6.909  -4.199  -9.095  1.00 53.24           C  
ATOM   1246 HG21 THR A  82      -7.959  -4.016  -9.323  1.00 53.24           H  
ATOM   1247 HG22 THR A  82      -6.554  -3.441  -8.396  1.00 53.24           H  
ATOM   1248 HG23 THR A  82      -6.820  -5.186  -8.640  1.00 53.24           H  
ATOM   1249  OG1 THR A  82      -6.275  -2.897 -10.979  1.00 53.24           O  
ATOM   1250  HG1 THR A  82      -6.149  -2.242 -10.289  1.00 53.24           H  
ATOM   1251  N   ALA A  83      -3.242  -3.781 -12.109  1.00 52.48           N  
ATOM   1252  H   ALA A  83      -3.362  -2.836 -11.773  1.00 52.48           H  
ATOM   1253  CA  ALA A  83      -2.480  -3.985 -13.343  1.00 52.48           C  
ATOM   1254  HA  ALA A  83      -3.159  -4.378 -14.100  1.00 52.48           H  
ATOM   1255  C   ALA A  83      -1.326  -4.995 -13.185  1.00 52.48           C  
ATOM   1256  CB  ALA A  83      -1.952  -2.630 -13.827  1.00 52.48           C  
ATOM   1257  HB1 ALA A  83      -1.379  -2.760 -14.745  1.00 52.48           H  
ATOM   1258  HB2 ALA A  83      -2.787  -1.962 -14.036  1.00 52.48           H  
ATOM   1259  HB3 ALA A  83      -1.315  -2.181 -13.064  1.00 52.48           H  
ATOM   1260  O   ALA A  83      -0.855  -5.560 -14.180  1.00 52.48           O  
ATOM   1261  N   ASN A  84      -0.876  -5.232 -11.948  1.00 47.41           N  
ATOM   1262  H   ASN A  84      -1.306  -4.707 -11.199  1.00 47.41           H  
ATOM   1263  CA  ASN A  84       0.167  -6.197 -11.602  1.00 47.41           C  
ATOM   1264  HA  ASN A  84       0.727  -6.441 -12.506  1.00 47.41           H  
ATOM   1265  C   ASN A  84      -0.391  -7.548 -11.102  1.00 47.41           C  
ATOM   1266  CB  ASN A  84       1.148  -5.529 -10.621  1.00 47.41           C  
ATOM   1267  HB2 ASN A  84       1.837  -6.275 -10.226  1.00 47.41           H  
ATOM   1268  HB3 ASN A  84       0.590  -5.103  -9.787  1.00 47.41           H  
ATOM   1269  O   ASN A  84       0.383  -8.391 -10.644  1.00 47.41           O  
ATOM   1270  CG  ASN A  84       1.993  -4.447 -11.277  1.00 47.41           C  
ATOM   1271  ND2 ASN A  84       2.358  -3.424 -10.542  1.00 47.41           N  
ATOM   1272 HD21 ASN A  84       1.860  -3.239  -9.683  1.00 47.41           H  
ATOM   1273 HD22 ASN A  84       2.830  -2.680 -11.037  1.00 47.41           H  
ATOM   1274  OD1 ASN A  84       2.351  -4.510 -12.443  1.00 47.41           O  
ATOM   1275  N   THR A  85      -1.707  -7.802 -11.204  1.00 45.96           N  
ATOM   1276  H   THR A  85      -2.324  -7.087 -11.562  1.00 45.96           H  
ATOM   1277  CA  THR A  85      -2.335  -9.030 -10.666  1.00 45.96           C  
ATOM   1278  HA  THR A  85      -1.888  -9.195  -9.686  1.00 45.96           H  
ATOM   1279  C   THR A  85      -2.012 -10.309 -11.437  1.00 45.96           C  
ATOM   1280  CB  THR A  85      -3.856  -8.889 -10.446  1.00 45.96           C  
ATOM   1281  HB  THR A  85      -4.378  -9.010 -11.395  1.00 45.96           H  
ATOM   1282  O   THR A  85      -2.296 -11.397 -10.958  1.00 45.96           O  
ATOM   1283  CG2 THR A  85      -4.480  -9.807  -9.395  1.00 45.96           C  
ATOM   1284 HG21 THR A  85      -4.387 -10.849  -9.702  1.00 45.96           H  
ATOM   1285 HG22 THR A  85      -4.003  -9.676  -8.424  1.00 45.96           H  
ATOM   1286 HG23 THR A  85      -5.542  -9.582  -9.301  1.00 45.96           H  
ATOM   1287  OG1 THR A  85      -4.154  -7.632  -9.923  1.00 45.96           O  
ATOM   1288  HG1 THR A  85      -3.399  -7.323  -9.417  1.00 45.96           H  
ATOM   1289  N   VAL A  86      -1.339 -10.247 -12.590  1.00 44.56           N  
ATOM   1290  H   VAL A  86      -1.114  -9.340 -12.974  1.00 44.56           H  
ATOM   1291  CA  VAL A  86      -0.979 -11.475 -13.331  1.00 44.56           C  
ATOM   1292  HA  VAL A  86      -1.887 -12.061 -13.474  1.00 44.56           H  
ATOM   1293  C   VAL A  86      -0.018 -12.367 -12.530  1.00 44.56           C  
ATOM   1294  CB  VAL A  86      -0.417 -11.144 -14.724  1.00 44.56           C  
ATOM   1295  HB  VAL A  86       0.520 -10.598 -14.616  1.00 44.56           H  
ATOM   1296  O   VAL A  86      -0.116 -13.588 -12.587  1.00 44.56           O  
ATOM   1297  CG1 VAL A  86      -0.160 -12.409 -15.552  1.00 44.56           C  
ATOM   1298 HG11 VAL A  86       0.176 -12.145 -16.555  1.00 44.56           H  
ATOM   1299 HG12 VAL A  86       0.620 -13.013 -15.089  1.00 44.56           H  
ATOM   1300 HG13 VAL A  86      -1.071 -13.005 -15.625  1.00 44.56           H  
ATOM   1301  CG2 VAL A  86      -1.406 -10.267 -15.510  1.00 44.56           C  
ATOM   1302 HG21 VAL A  86      -1.028 -10.095 -16.518  1.00 44.56           H  
ATOM   1303 HG22 VAL A  86      -1.533  -9.298 -15.027  1.00 44.56           H  
ATOM   1304 HG23 VAL A  86      -2.375 -10.763 -15.572  1.00 44.56           H  
ATOM   1305  N   TYR A  87       0.849 -11.762 -11.716  1.00 49.15           N  
ATOM   1306  H   TYR A  87       0.844 -10.752 -11.681  1.00 49.15           H  
ATOM   1307  CA  TYR A  87       1.725 -12.469 -10.776  1.00 49.15           C  
ATOM   1308  HA  TYR A  87       1.759 -13.526 -11.037  1.00 49.15           H  
ATOM   1309  C   TYR A  87       1.221 -12.396  -9.335  1.00 49.15           C  
ATOM   1310  CB  TYR A  87       3.142 -11.909 -10.898  1.00 49.15           C  
ATOM   1311  HB2 TYR A  87       3.129 -10.840 -10.681  1.00 49.15           H  
ATOM   1312  HB3 TYR A  87       3.779 -12.385 -10.153  1.00 49.15           H  
ATOM   1313  O   TYR A  87       1.986 -12.640  -8.399  1.00 49.15           O  
ATOM   1314  CG  TYR A  87       3.773 -12.157 -12.243  1.00 49.15           C  
ATOM   1315  CD1 TYR A  87       4.138 -13.465 -12.615  1.00 49.15           C  
ATOM   1316  HD1 TYR A  87       3.976 -14.287 -11.934  1.00 49.15           H  
ATOM   1317  CD2 TYR A  87       3.984 -11.080 -13.120  1.00 49.15           C  
ATOM   1318  HD2 TYR A  87       3.710 -10.078 -12.822  1.00 49.15           H  
ATOM   1319  CE1 TYR A  87       4.710 -13.698 -13.879  1.00 49.15           C  
ATOM   1320  HE1 TYR A  87       4.993 -14.696 -14.182  1.00 49.15           H  
ATOM   1321  CE2 TYR A  87       4.559 -11.308 -14.382  1.00 49.15           C  
ATOM   1322  HE2 TYR A  87       4.729 -10.482 -15.056  1.00 49.15           H  
ATOM   1323  OH  TYR A  87       5.469 -12.843 -15.984  1.00 49.15           O  
ATOM   1324  HH  TYR A  87       5.585 -12.028 -16.479  1.00 49.15           H  
ATOM   1325  CZ  TYR A  87       4.920 -12.620 -14.762  1.00 49.15           C  
ATOM   1326  N   SER A  88      -0.037 -11.996  -9.132  1.00 50.91           N  
ATOM   1327  H   SER A  88      -0.675 -11.902  -9.910  1.00 50.91           H  
ATOM   1328  CA  SER A  88      -0.547 -11.729  -7.801  1.00 50.91           C  
ATOM   1329  HA  SER A  88       0.144 -12.259  -7.146  1.00 50.91           H  
ATOM   1330  C   SER A  88      -1.876 -12.411  -7.505  1.00 50.91           C  
ATOM   1331  CB  SER A  88      -0.443 -10.225  -7.462  1.00 50.91           C  
ATOM   1332  HB2 SER A  88       0.236  -9.744  -8.166  1.00 50.91           H  
ATOM   1333  HB3 SER A  88      -0.013 -10.099  -6.469  1.00 50.91           H  
ATOM   1334  O   SER A  88      -2.760 -12.520  -8.344  1.00 50.91           O  
ATOM   1335  OG  SER A  88      -1.668  -9.538  -7.464  1.00 50.91           O  
ATOM   1336  HG  SER A  88      -1.490  -8.602  -7.351  1.00 50.91           H  
ATOM   1337  N   SER A  89      -2.013 -12.939  -6.289  1.00 53.09           N  
ATOM   1338  H   SER A  89      -1.247 -12.819  -5.642  1.00 53.09           H  
ATOM   1339  CA  SER A  89      -3.328 -13.345  -5.789  1.00 53.09           C  
ATOM   1340  HA  SER A  89      -3.945 -13.704  -6.613  1.00 53.09           H  
ATOM   1341  C   SER A  89      -3.982 -12.120  -5.172  1.00 53.09           C  
ATOM   1342  CB  SER A  89      -3.215 -14.478  -4.764  1.00 53.09           C  
ATOM   1343  HB2 SER A  89      -2.773 -15.353  -5.241  1.00 53.09           H  
ATOM   1344  HB3 SER A  89      -2.568 -14.162  -3.946  1.00 53.09           H  
ATOM   1345  O   SER A  89      -3.380 -11.493  -4.305  1.00 53.09           O  
ATOM   1346  OG  SER A  89      -4.488 -14.830  -4.237  1.00 53.09           O  
ATOM   1347  HG  SER A  89      -4.981 -14.027  -4.054  1.00 53.09           H  
ATOM   1348  N   SER A  90      -5.230 -11.828  -5.531  1.00 54.81           N  
ATOM   1349  H   SER A  90      -5.647 -12.302  -6.319  1.00 54.81           H  
ATOM   1350  CA  SER A  90      -6.065 -10.882  -4.788  1.00 54.81           C  
ATOM   1351  HA  SER A  90      -5.424 -10.149  -4.299  1.00 54.81           H  
ATOM   1352  C   SER A  90      -6.873 -11.616  -3.715  1.00 54.81           C  
ATOM   1353  CB  SER A  90      -6.972 -10.092  -5.732  1.00 54.81           C  
ATOM   1354  HB2 SER A  90      -7.590  -9.405  -5.154  1.00 54.81           H  
ATOM   1355  HB3 SER A  90      -6.360  -9.513  -6.423  1.00 54.81           H  
ATOM   1356  O   SER A  90      -7.423 -12.692  -3.965  1.00 54.81           O  
ATOM   1357  OG  SER A  90      -7.799 -10.972  -6.469  1.00 54.81           O  
ATOM   1358  HG  SER A  90      -8.247 -11.566  -5.862  1.00 54.81           H  
ATOM   1359  N   HIS A  91      -6.969 -11.043  -2.522  1.00 57.62           N  
ATOM   1360  H   HIS A  91      -6.423 -10.210  -2.352  1.00 57.62           H  
ATOM   1361  CA  HIS A  91      -7.871 -11.485  -1.464  1.00 57.62           C  
ATOM   1362  HA  HIS A  91      -8.587 -12.192  -1.883  1.00 57.62           H  
ATOM   1363  C   HIS A  91      -8.659 -10.285  -0.958  1.00 57.62           C  
ATOM   1364  CB  HIS A  91      -7.095 -12.186  -0.336  1.00 57.62           C  
ATOM   1365  HB2 HIS A  91      -7.099 -11.570   0.562  1.00 57.62           H  
ATOM   1366  HB3 HIS A  91      -6.056 -12.315  -0.641  1.00 57.62           H  
ATOM   1367  O   HIS A  91      -8.073  -9.251  -0.650  1.00 57.62           O  
ATOM   1368  CG  HIS A  91      -7.641 -13.553  -0.012  1.00 57.62           C  
ATOM   1369  CD2 HIS A  91      -8.203 -13.973   1.165  1.00 57.62           C  
ATOM   1370  HD2 HIS A  91      -8.352 -13.368   2.047  1.00 57.62           H  
ATOM   1371  ND1 HIS A  91      -7.651 -14.624  -0.872  1.00 57.62           N  
ATOM   1372  HD1 HIS A  91      -7.399 -14.591  -1.850  1.00 57.62           H  
ATOM   1373  CE1 HIS A  91      -8.198 -15.669  -0.231  1.00 57.62           C  
ATOM   1374  HE1 HIS A  91      -8.375 -16.637  -0.676  1.00 57.62           H  
ATOM   1375  NE2 HIS A  91      -8.530 -15.332   1.027  1.00 57.62           N  
ATOM   1376  N   VAL A  92      -9.976 -10.440  -0.878  1.00 57.68           N  
ATOM   1377  H   VAL A  92     -10.381 -11.336  -1.108  1.00 57.68           H  
ATOM   1378  CA  VAL A  92     -10.899  -9.416  -0.386  1.00 57.68           C  
ATOM   1379  HA  VAL A  92     -10.354  -8.507  -0.132  1.00 57.68           H  
ATOM   1380  C   VAL A  92     -11.558  -9.964   0.859  1.00 57.68           C  
ATOM   1381  CB  VAL A  92     -11.981  -9.065  -1.421  1.00 57.68           C  
ATOM   1382  HB  VAL A  92     -12.651  -9.917  -1.538  1.00 57.68           H  
ATOM   1383  O   VAL A  92     -11.996 -11.117   0.870  1.00 57.68           O  
ATOM   1384  CG1 VAL A  92     -12.809  -7.860  -0.956  1.00 57.68           C  
ATOM   1385 HG11 VAL A  92     -13.393  -8.116  -0.072  1.00 57.68           H  
ATOM   1386 HG12 VAL A  92     -13.502  -7.560  -1.742  1.00 57.68           H  
ATOM   1387 HG13 VAL A  92     -12.154  -7.021  -0.720  1.00 57.68           H  
ATOM   1388  CG2 VAL A  92     -11.379  -8.775  -2.797  1.00 57.68           C  
ATOM   1389 HG21 VAL A  92     -10.822  -9.635  -3.170  1.00 57.68           H  
ATOM   1390 HG22 VAL A  92     -10.717  -7.911  -2.747  1.00 57.68           H  
ATOM   1391 HG23 VAL A  92     -12.191  -8.597  -3.502  1.00 57.68           H  
ATOM   1392  N   MET A  93     -11.642  -9.156   1.907  1.00 61.85           N  
ATOM   1393  H   MET A  93     -11.201  -8.249   1.879  1.00 61.85           H  
ATOM   1394  CA  MET A  93     -12.392  -9.539   3.092  1.00 61.85           C  
ATOM   1395  HA  MET A  93     -13.217 -10.181   2.781  1.00 61.85           H  
ATOM   1396  C   MET A  93     -13.002  -8.344   3.802  1.00 61.85           C  
ATOM   1397  CB  MET A  93     -11.503 -10.351   4.032  1.00 61.85           C  
ATOM   1398  HB2 MET A  93     -12.138 -10.787   4.804  1.00 61.85           H  
ATOM   1399  HB3 MET A  93     -11.034 -11.161   3.473  1.00 61.85           H  
ATOM   1400  O   MET A  93     -12.436  -7.253   3.806  1.00 61.85           O  
ATOM   1401  CG  MET A  93     -10.415  -9.505   4.698  1.00 61.85           C  
ATOM   1402  HG2 MET A  93      -9.906  -8.914   3.937  1.00 61.85           H  
ATOM   1403  HG3 MET A  93     -10.881  -8.820   5.406  1.00 61.85           H  
ATOM   1404  SD  MET A  93      -9.171 -10.468   5.575  1.00 61.85           S  
ATOM   1405  CE  MET A  93     -10.149 -11.798   6.325  1.00 61.85           C  
ATOM   1406  HE1 MET A  93      -9.512 -12.404   6.968  1.00 61.85           H  
ATOM   1407  HE2 MET A  93     -10.569 -12.436   5.548  1.00 61.85           H  
ATOM   1408  HE3 MET A  93     -10.953 -11.367   6.922  1.00 61.85           H  
ATOM   1409  N   SER A  94     -14.131  -8.600   4.453  1.00 64.60           N  
ATOM   1410  H   SER A  94     -14.508  -9.536   4.421  1.00 64.60           H  
ATOM   1411  CA  SER A  94     -14.751  -7.672   5.385  1.00 64.60           C  
ATOM   1412  HA  SER A  94     -14.392  -6.663   5.182  1.00 64.60           H  
ATOM   1413  C   SER A  94     -14.372  -8.042   6.817  1.00 64.60           C  
ATOM   1414  CB  SER A  94     -16.260  -7.676   5.187  1.00 64.60           C  
ATOM   1415  HB2 SER A  94     -16.706  -8.546   5.669  1.00 64.60           H  
ATOM   1416  HB3 SER A  94     -16.498  -7.679   4.123  1.00 64.60           H  
ATOM   1417  O   SER A  94     -14.276  -9.225   7.160  1.00 64.60           O  
ATOM   1418  OG  SER A  94     -16.751  -6.500   5.750  1.00 64.60           O  
ATOM   1419  HG  SER A  94     -17.696  -6.604   5.881  1.00 64.60           H  
ATOM   1420  N   MET A  95     -14.110  -7.037   7.645  1.00 70.76           N  
ATOM   1421  H   MET A  95     -14.203  -6.096   7.289  1.00 70.76           H  
ATOM   1422  CA  MET A  95     -13.666  -7.200   9.022  1.00 70.76           C  
ATOM   1423  HA  MET A  95     -13.417  -8.245   9.206  1.00 70.76           H  
ATOM   1424  C   MET A  95     -14.778  -6.791   9.978  1.00 70.76           C  
ATOM   1425  CB  MET A  95     -12.407  -6.369   9.272  1.00 70.76           C  
ATOM   1426  HB2 MET A  95     -12.630  -5.311   9.139  1.00 70.76           H  
ATOM   1427  HB3 MET A  95     -12.103  -6.531  10.306  1.00 70.76           H  
ATOM   1428  O   MET A  95     -15.241  -5.655   9.945  1.00 70.76           O  
ATOM   1429  CG  MET A  95     -11.254  -6.751   8.337  1.00 70.76           C  
ATOM   1430  HG2 MET A  95     -11.545  -6.515   7.314  1.00 70.76           H  
ATOM   1431  HG3 MET A  95     -11.070  -7.824   8.403  1.00 70.76           H  
ATOM   1432  SD  MET A  95      -9.719  -5.862   8.690  1.00 70.76           S  
ATOM   1433  CE  MET A  95      -9.216  -6.744  10.179  1.00 70.76           C  
ATOM   1434  HE1 MET A  95     -10.081  -7.020  10.781  1.00 70.76           H  
ATOM   1435  HE2 MET A  95      -8.697  -7.656   9.883  1.00 70.76           H  
ATOM   1436  HE3 MET A  95      -8.561  -6.094  10.759  1.00 70.76           H  
ATOM   1437  N   LYS A  96     -15.167  -7.705  10.869  1.00 72.93           N  
ATOM   1438  H   LYS A  96     -14.732  -8.616  10.834  1.00 72.93           H  
ATOM   1439  CA  LYS A  96     -16.216  -7.497  11.869  1.00 72.93           C  
ATOM   1440  HA  LYS A  96     -16.616  -6.488  11.770  1.00 72.93           H  
ATOM   1441  C   LYS A  96     -15.659  -7.650  13.273  1.00 72.93           C  
ATOM   1442  CB  LYS A  96     -17.355  -8.483  11.596  1.00 72.93           C  
ATOM   1443  HB2 LYS A  96     -17.725  -8.307  10.586  1.00 72.93           H  
ATOM   1444  HB3 LYS A  96     -16.974  -9.503  11.641  1.00 72.93           H  
ATOM   1445  O   LYS A  96     -14.917  -8.593  13.542  1.00 72.93           O  
ATOM   1446  CG  LYS A  96     -18.509  -8.339  12.594  1.00 72.93           C  
ATOM   1447  HG2 LYS A  96     -18.750  -7.285  12.740  1.00 72.93           H  
ATOM   1448  HG3 LYS A  96     -18.202  -8.765  13.550  1.00 72.93           H  
ATOM   1449  CD  LYS A  96     -19.755  -9.065  12.086  1.00 72.93           C  
ATOM   1450  HD2 LYS A  96     -20.171  -8.493  11.256  1.00 72.93           H  
ATOM   1451  HD3 LYS A  96     -19.491 -10.063  11.737  1.00 72.93           H  
ATOM   1452  CE  LYS A  96     -20.755  -9.172  13.236  1.00 72.93           C  
ATOM   1453  HE2 LYS A  96     -20.717  -8.240  13.801  1.00 72.93           H  
ATOM   1454  HE3 LYS A  96     -20.435  -9.971  13.904  1.00 72.93           H  
ATOM   1455  NZ  LYS A  96     -22.134  -9.405  12.752  1.00 72.93           N  
ATOM   1456  HZ1 LYS A  96     -22.188 -10.210  12.144  1.00 72.93           H  
ATOM   1457  HZ2 LYS A  96     -22.768  -9.493  13.533  1.00 72.93           H  
ATOM   1458  HZ3 LYS A  96     -22.435  -8.575  12.260  1.00 72.93           H  
ATOM   1459  N   LEU A  97     -16.068  -6.759  14.171  1.00 68.43           N  
ATOM   1460  H   LEU A  97     -16.689  -6.021  13.871  1.00 68.43           H  
ATOM   1461  CA  LEU A  97     -15.791  -6.889  15.598  1.00 68.43           C  
ATOM   1462  HA  LEU A  97     -14.912  -7.519  15.737  1.00 68.43           H  
ATOM   1463  C   LEU A  97     -16.941  -7.585  16.318  1.00 68.43           C  
ATOM   1464  CB  LEU A  97     -15.494  -5.517  16.210  1.00 68.43           C  
ATOM   1465  HB2 LEU A  97     -16.296  -4.828  15.943  1.00 68.43           H  
ATOM   1466  HB3 LEU A  97     -15.479  -5.607  17.296  1.00 68.43           H  
ATOM   1467  O   LEU A  97     -18.111  -7.230  16.149  1.00 68.43           O  
ATOM   1468  CG  LEU A  97     -14.152  -4.934  15.751  1.00 68.43           C  
ATOM   1469  HG  LEU A  97     -14.147  -4.861  14.663  1.00 68.43           H  
ATOM   1470  CD1 LEU A  97     -14.003  -3.544  16.326  1.00 68.43           C  
ATOM   1471 HD11 LEU A  97     -14.806  -2.907  15.953  1.00 68.43           H  
ATOM   1472 HD12 LEU A  97     -13.036  -3.148  16.017  1.00 68.43           H  
ATOM   1473 HD13 LEU A  97     -14.047  -3.575  17.415  1.00 68.43           H  
ATOM   1474  CD2 LEU A  97     -12.933  -5.746  16.195  1.00 68.43           C  
ATOM   1475 HD21 LEU A  97     -12.934  -5.849  17.281  1.00 68.43           H  
ATOM   1476 HD22 LEU A  97     -12.935  -6.734  15.735  1.00 68.43           H  
ATOM   1477 HD23 LEU A  97     -12.019  -5.234  15.896  1.00 68.43           H  
ATOM   1478  N   THR A  98     -16.589  -8.570  17.141  1.00 67.87           N  
ATOM   1479  H   THR A  98     -15.621  -8.856  17.185  1.00 67.87           H  
ATOM   1480  CA  THR A  98     -17.490  -9.208  18.105  1.00 67.87           C  
ATOM   1481  HA  THR A  98     -18.466  -9.352  17.642  1.00 67.87           H  
ATOM   1482  C   THR A  98     -17.732  -8.315  19.321  1.00 67.87           C  
ATOM   1483  CB  THR A  98     -16.941 -10.587  18.527  1.00 67.87           C  
ATOM   1484  HB  THR A  98     -17.275 -10.848  19.532  1.00 67.87           H  
ATOM   1485  O   THR A  98     -18.874  -8.200  19.764  1.00 67.87           O  
ATOM   1486  CG2 THR A  98     -17.434 -11.646  17.537  1.00 67.87           C  
ATOM   1487 HG21 THR A  98     -17.101 -11.399  16.529  1.00 67.87           H  
ATOM   1488 HG22 THR A  98     -18.522 -11.695  17.562  1.00 67.87           H  
ATOM   1489 HG23 THR A  98     -17.033 -12.619  17.820  1.00 67.87           H  
ATOM   1490  OG1 THR A  98     -15.532 -10.668  18.434  1.00 67.87           O  
ATOM   1491  HG1 THR A  98     -15.081 -10.375  19.229  1.00 67.87           H  
ATOM   1492  N   ASP A  99     -16.699  -7.620  19.804  1.00 61.81           N  
ATOM   1493  H   ASP A  99     -15.784  -7.743  19.394  1.00 61.81           H  
ATOM   1494  CA  ASP A  99     -16.792  -6.686  20.931  1.00 61.81           C  
ATOM   1495  HA  ASP A  99     -17.842  -6.433  21.076  1.00 61.81           H  
ATOM   1496  C   ASP A  99     -16.060  -5.358  20.658  1.00 61.81           C  
ATOM   1497  CB  ASP A  99     -16.319  -7.389  22.211  1.00 61.81           C  
ATOM   1498  HB2 ASP A  99     -16.670  -8.421  22.205  1.00 61.81           H  
ATOM   1499  HB3 ASP A  99     -15.229  -7.395  22.215  1.00 61.81           H  
ATOM   1500  O   ASP A  99     -15.072  -5.340  19.923  1.00 61.81           O  
ATOM   1501  CG  ASP A  99     -16.823  -6.731  23.499  1.00 61.81           C  
ATOM   1502  OD1 ASP A  99     -17.572  -5.731  23.394  1.00 61.81           O  
ATOM   1503  OD2 ASP A  99     -16.426  -7.215  24.578  1.00 61.81           O  
ATOM   1504  N   LEU A 100     -16.529  -4.248  21.250  1.00 54.37           N  
ATOM   1505  H   LEU A 100     -17.254  -4.384  21.940  1.00 54.37           H  
ATOM   1506  CA  LEU A 100     -16.027  -2.873  21.020  1.00 54.37           C  
ATOM   1507  HA  LEU A 100     -16.139  -2.622  19.965  1.00 54.37           H  
ATOM   1508  C   LEU A 100     -14.539  -2.700  21.351  1.00 54.37           C  
ATOM   1509  CB  LEU A 100     -16.831  -1.871  21.888  1.00 54.37           C  
ATOM   1510  HB2 LEU A 100     -16.248  -0.963  22.039  1.00 54.37           H  
ATOM   1511  HB3 LEU A 100     -17.005  -2.319  22.866  1.00 54.37           H  
ATOM   1512  O   LEU A 100     -13.901  -1.750  20.902  1.00 54.37           O  
ATOM   1513  CG  LEU A 100     -18.171  -1.463  21.271  1.00 54.37           C  
ATOM   1514  HG  LEU A 100     -18.620  -2.391  20.919  1.00 54.37           H  
ATOM   1515  CD1 LEU A 100     -19.126  -0.858  22.296  1.00 54.37           C  
ATOM   1516 HD11 LEU A 100     -19.300  -1.576  23.098  1.00 54.37           H  
ATOM   1517 HD12 LEU A 100     -18.709   0.064  22.701  1.00 54.37           H  
ATOM   1518 HD13 LEU A 100     -20.082  -0.645  21.818  1.00 54.37           H  
ATOM   1519  CD2 LEU A 100     -18.003  -0.465  20.117  1.00 54.37           C  
ATOM   1520 HD21 LEU A 100     -17.378  -0.888  19.330  1.00 54.37           H  
ATOM   1521 HD22 LEU A 100     -17.535   0.450  20.478  1.00 54.37           H  
ATOM   1522 HD23 LEU A 100     -18.977  -0.216  19.695  1.00 54.37           H  
ATOM   1523  N   ARG A 101     -13.985  -3.583  22.186  1.00 53.04           N  
ATOM   1524  H   ARG A 101     -14.578  -4.341  22.494  1.00 53.04           H  
ATOM   1525  CA  ARG A 101     -12.659  -3.416  22.802  1.00 53.04           C  
ATOM   1526  HA  ARG A 101     -12.164  -2.559  22.347  1.00 53.04           H  
ATOM   1527  C   ARG A 101     -11.708  -4.583  22.553  1.00 53.04           C  
ATOM   1528  CB  ARG A 101     -12.831  -3.125  24.301  1.00 53.04           C  
ATOM   1529  HB2 ARG A 101     -13.321  -3.974  24.776  1.00 53.04           H  
ATOM   1530  HB3 ARG A 101     -11.847  -2.997  24.753  1.00 53.04           H  
ATOM   1531  O   ARG A 101     -10.661  -4.666  23.195  1.00 53.04           O  
ATOM   1532  CG  ARG A 101     -13.649  -1.852  24.559  1.00 53.04           C  
ATOM   1533  HG2 ARG A 101     -13.181  -1.005  24.057  1.00 53.04           H  
ATOM   1534  HG3 ARG A 101     -14.662  -1.978  24.179  1.00 53.04           H  
ATOM   1535  CD  ARG A 101     -13.724  -1.580  26.062  1.00 53.04           C  
ATOM   1536  HD2 ARG A 101     -12.718  -1.391  26.436  1.00 53.04           H  
ATOM   1537  HD3 ARG A 101     -14.128  -2.465  26.553  1.00 53.04           H  
ATOM   1538  NE  ARG A 101     -14.589  -0.425  26.350  1.00 53.04           N  
ATOM   1539  HE  ARG A 101     -14.993   0.049  25.555  1.00 53.04           H  
ATOM   1540  NH1 ARG A 101     -14.437  -0.502  28.638  1.00 53.04           N  
ATOM   1541 HH11 ARG A 101     -14.715  -0.145  29.541  1.00 53.04           H  
ATOM   1542 HH12 ARG A 101     -13.846  -1.317  28.554  1.00 53.04           H  
ATOM   1543  NH2 ARG A 101     -15.709   1.057  27.664  1.00 53.04           N  
ATOM   1544 HH21 ARG A 101     -16.076   1.510  26.839  1.00 53.04           H  
ATOM   1545 HH22 ARG A 101     -15.955   1.427  28.571  1.00 53.04           H  
ATOM   1546  CZ  ARG A 101     -14.907   0.037  27.545  1.00 53.04           C  
ATOM   1547  N   GLU A 102     -12.051  -5.508  21.661  1.00 53.12           N  
ATOM   1548  H   GLU A 102     -12.888  -5.380  21.110  1.00 53.12           H  
ATOM   1549  CA  GLU A 102     -11.203  -6.673  21.423  1.00 53.12           C  
ATOM   1550  HA  GLU A 102     -10.817  -7.012  22.384  1.00 53.12           H  
ATOM   1551  C   GLU A 102      -9.973  -6.319  20.577  1.00 53.12           C  
ATOM   1552  CB  GLU A 102     -12.013  -7.846  20.840  1.00 53.12           C  
ATOM   1553  HB2 GLU A 102     -12.789  -7.468  20.175  1.00 53.12           H  
ATOM   1554  HB3 GLU A 102     -11.346  -8.493  20.270  1.00 53.12           H  
ATOM   1555  O   GLU A 102     -10.012  -6.356  19.352  1.00 53.12           O  
ATOM   1556  CG  GLU A 102     -12.628  -8.694  21.966  1.00 53.12           C  
ATOM   1557  HG2 GLU A 102     -13.248  -8.064  22.605  1.00 53.12           H  
ATOM   1558  HG3 GLU A 102     -11.811  -9.066  22.584  1.00 53.12           H  
ATOM   1559  CD  GLU A 102     -13.432  -9.903  21.460  1.00 53.12           C  
ATOM   1560  OE1 GLU A 102     -13.586 -10.872  22.240  1.00 53.12           O  
ATOM   1561  OE2 GLU A 102     -13.772  -9.976  20.260  1.00 53.12           O  
ATOM   1562  N   ASN A 103      -8.828  -6.138  21.245  1.00 58.40           N  
ATOM   1563  H   ASN A 103      -8.902  -5.938  22.232  1.00 58.40           H  
ATOM   1564  CA  ASN A 103      -7.486  -6.237  20.649  1.00 58.40           C  
ATOM   1565  HA  ASN A 103      -7.468  -5.635  19.740  1.00 58.40           H  
ATOM   1566  C   ASN A 103      -7.145  -7.692  20.247  1.00 58.40           C  
ATOM   1567  CB  ASN A 103      -6.429  -5.687  21.628  1.00 58.40           C  
ATOM   1568  HB2 ASN A 103      -5.439  -5.834  21.196  1.00 58.40           H  
ATOM   1569  HB3 ASN A 103      -6.477  -6.250  22.560  1.00 58.40           H  
ATOM   1570  O   ASN A 103      -6.014  -8.159  20.407  1.00 58.40           O  
ATOM   1571  CG  ASN A 103      -6.535  -4.209  21.937  1.00 58.40           C  
ATOM   1572  ND2 ASN A 103      -5.831  -3.762  22.950  1.00 58.40           N  
ATOM   1573 HD21 ASN A 103      -5.196  -4.383  23.432  1.00 58.40           H  
ATOM   1574 HD22 ASN A 103      -5.926  -2.775  23.140  1.00 58.40           H  
ATOM   1575  OD1 ASN A 103      -7.227  -3.429  21.310  1.00 58.40           O  
ATOM   1576  N   LYS A 104      -8.128  -8.484  19.802  1.00 66.84           N  
ATOM   1577  H   LYS A 104      -9.001  -8.041  19.556  1.00 66.84           H  
ATOM   1578  CA  LYS A 104      -7.862  -9.852  19.362  1.00 66.84           C  
ATOM   1579  HA  LYS A 104      -7.135 -10.294  20.043  1.00 66.84           H  
ATOM   1580  C   LYS A 104      -7.210  -9.796  17.990  1.00 66.84           C  
ATOM   1581  CB  LYS A 104      -9.118 -10.731  19.390  1.00 66.84           C  
ATOM   1582  HB2 LYS A 104      -8.945 -11.609  18.769  1.00 66.84           H  
ATOM   1583  HB3 LYS A 104      -9.966 -10.182  18.980  1.00 66.84           H  
ATOM   1584  O   LYS A 104      -7.739  -9.219  17.045  1.00 66.84           O  
ATOM   1585  CG  LYS A 104      -9.425 -11.200  20.821  1.00 66.84           C  
ATOM   1586  HG2 LYS A 104      -8.555 -11.715  21.227  1.00 66.84           H  
ATOM   1587  HG3 LYS A 104      -9.650 -10.336  21.445  1.00 66.84           H  
ATOM   1588  CD  LYS A 104     -10.619 -12.160  20.831  1.00 66.84           C  
ATOM   1589  HD2 LYS A 104     -10.413 -13.019  20.194  1.00 66.84           H  
ATOM   1590  HD3 LYS A 104     -11.485 -11.631  20.431  1.00 66.84           H  
ATOM   1591  CE  LYS A 104     -10.917 -12.635  22.258  1.00 66.84           C  
ATOM   1592  HE2 LYS A 104     -10.168 -13.367  22.560  1.00 66.84           H  
ATOM   1593  HE3 LYS A 104     -10.852 -11.774  22.923  1.00 66.84           H  
ATOM   1594  NZ  LYS A 104     -12.283 -13.196  22.353  1.00 66.84           N  
ATOM   1595  HZ1 LYS A 104     -12.929 -12.436  22.192  1.00 66.84           H  
ATOM   1596  HZ2 LYS A 104     -12.501 -13.518  23.286  1.00 66.84           H  
ATOM   1597  HZ3 LYS A 104     -12.474 -13.900  21.655  1.00 66.84           H  
ATOM   1598  N   THR A 105      -6.054 -10.440  17.882  1.00 71.99           N  
ATOM   1599  H   THR A 105      -5.636 -10.823  18.718  1.00 71.99           H  
ATOM   1600  CA  THR A 105      -5.404 -10.661  16.596  1.00 71.99           C  
ATOM   1601  HA  THR A 105      -5.341  -9.710  16.067  1.00 71.99           H  
ATOM   1602  C   THR A 105      -6.250 -11.635  15.765  1.00 71.99           C  
ATOM   1603  CB  THR A 105      -3.985 -11.201  16.802  1.00 71.99           C  
ATOM   1604  HB  THR A 105      -4.030 -12.204  17.228  1.00 71.99           H  
ATOM   1605  O   THR A 105      -6.317 -12.826  16.066  1.00 71.99           O  
ATOM   1606  CG2 THR A 105      -3.225 -11.254  15.491  1.00 71.99           C  
ATOM   1607 HG21 THR A 105      -2.209 -11.602  15.673  1.00 71.99           H  
ATOM   1608 HG22 THR A 105      -3.721 -11.946  14.810  1.00 71.99           H  
ATOM   1609 HG23 THR A 105      -3.204 -10.255  15.056  1.00 71.99           H  
ATOM   1610  OG1 THR A 105      -3.203 -10.388  17.655  1.00 71.99           O  
ATOM   1611  HG1 THR A 105      -3.592  -9.511  17.696  1.00 71.99           H  
ATOM   1612  N   LEU A 106      -6.887 -11.135  14.711  1.00 78.67           N  
ATOM   1613  H   LEU A 106      -6.794 -10.145  14.538  1.00 78.67           H  
ATOM   1614  CA  LEU A 106      -7.591 -11.919  13.708  1.00 78.67           C  
ATOM   1615  HA  LEU A 106      -8.093 -12.747  14.208  1.00 78.67           H  
ATOM   1616  C   LEU A 106      -6.590 -12.471  12.690  1.00 78.67           C  
ATOM   1617  CB  LEU A 106      -8.650 -11.029  13.030  1.00 78.67           C  
ATOM   1618  HB2 LEU A 106      -9.302 -10.604  13.793  1.00 78.67           H  
ATOM   1619  HB3 LEU A 106      -8.137 -10.203  12.536  1.00 78.67           H  
ATOM   1620  O   LEU A 106      -5.875 -11.715  12.030  1.00 78.67           O  
ATOM   1621  CG  LEU A 106      -9.513 -11.768  11.988  1.00 78.67           C  
ATOM   1622  HG  LEU A 106      -8.869 -12.297  11.286  1.00 78.67           H  
ATOM   1623  CD1 LEU A 106     -10.457 -12.775  12.648  1.00 78.67           C  
ATOM   1624 HD11 LEU A 106     -11.099 -12.266  13.368  1.00 78.67           H  
ATOM   1625 HD12 LEU A 106      -9.891 -13.557  13.154  1.00 78.67           H  
ATOM   1626 HD13 LEU A 106     -11.083 -13.241  11.887  1.00 78.67           H  
ATOM   1627  CD2 LEU A 106     -10.346 -10.767  11.190  1.00 78.67           C  
ATOM   1628 HD21 LEU A 106      -9.690 -10.066  10.676  1.00 78.67           H  
ATOM   1629 HD22 LEU A 106     -11.008 -10.215  11.858  1.00 78.67           H  
ATOM   1630 HD23 LEU A 106     -10.946 -11.291  10.446  1.00 78.67           H  
ATOM   1631  N   LYS A 107      -6.578 -13.793  12.503  1.00 79.50           N  
ATOM   1632  H   LYS A 107      -7.181 -14.363  13.078  1.00 79.50           H  
ATOM   1633  CA  LYS A 107      -5.862 -14.411  11.384  1.00 79.50           C  
ATOM   1634  HA  LYS A 107      -4.885 -13.937  11.287  1.00 79.50           H  
ATOM   1635  C   LYS A 107      -6.632 -14.158  10.092  1.00 79.50           C  
ATOM   1636  CB  LYS A 107      -5.631 -15.901  11.651  1.00 79.50           C  
ATOM   1637  HB2 LYS A 107      -5.047 -16.007  12.565  1.00 79.50           H  
ATOM   1638  HB3 LYS A 107      -6.591 -16.399  11.787  1.00 79.50           H  
ATOM   1639  O   LYS A 107      -7.663 -14.781   9.848  1.00 79.50           O  
ATOM   1640  CG  LYS A 107      -4.870 -16.555  10.487  1.00 79.50           C  
ATOM   1641  HG2 LYS A 107      -3.912 -16.052  10.349  1.00 79.50           H  
ATOM   1642  HG3 LYS A 107      -5.449 -16.472   9.568  1.00 79.50           H  
ATOM   1643  CD  LYS A 107      -4.631 -18.034  10.784  1.00 79.50           C  
ATOM   1644  HD2 LYS A 107      -5.584 -18.520  10.996  1.00 79.50           H  
ATOM   1645  HD3 LYS A 107      -3.987 -18.114  11.659  1.00 79.50           H  
ATOM   1646  CE  LYS A 107      -3.970 -18.701   9.577  1.00 79.50           C  
ATOM   1647  HE2 LYS A 107      -4.674 -18.692   8.745  1.00 79.50           H  
ATOM   1648  HE3 LYS A 107      -3.103 -18.107   9.290  1.00 79.50           H  
ATOM   1649  NZ  LYS A 107      -3.561 -20.086   9.909  1.00 79.50           N  
ATOM   1650  HZ1 LYS A 107      -4.345 -20.620  10.257  1.00 79.50           H  
ATOM   1651  HZ2 LYS A 107      -2.859 -20.052  10.635  1.00 79.50           H  
ATOM   1652  HZ3 LYS A 107      -3.162 -20.553   9.108  1.00 79.50           H  
ATOM   1653  N   ILE A 108      -6.092 -13.285   9.252  1.00 75.48           N  
ATOM   1654  H   ILE A 108      -5.220 -12.853   9.522  1.00 75.48           H  
ATOM   1655  CA  ILE A 108      -6.637 -12.972   7.930  1.00 75.48           C  
ATOM   1656  HA  ILE A 108      -7.716 -12.839   8.002  1.00 75.48           H  
ATOM   1657  C   ILE A 108      -6.372 -14.124   6.962  1.00 75.48           C  
ATOM   1658  CB  ILE A 108      -6.004 -11.659   7.425  1.00 75.48           C  
ATOM   1659  HB  ILE A 108      -4.930 -11.705   7.608  1.00 75.48           H  
ATOM   1660  O   ILE A 108      -7.253 -14.582   6.236  1.00 75.48           O  
ATOM   1661  CG1 ILE A 108      -6.548 -10.460   8.223  1.00 75.48           C  
ATOM   1662 HG12 ILE A 108      -6.539 -10.671   9.293  1.00 75.48           H  
ATOM   1663 HG13 ILE A 108      -7.581 -10.273   7.929  1.00 75.48           H  
ATOM   1664  CG2 ILE A 108      -6.177 -11.500   5.902  1.00 75.48           C  
ATOM   1665 HG21 ILE A 108      -7.052 -12.042   5.542  1.00 75.48           H  
ATOM   1666 HG22 ILE A 108      -6.295 -10.456   5.610  1.00 75.48           H  
ATOM   1667 HG23 ILE A 108      -5.303 -11.901   5.391  1.00 75.48           H  
ATOM   1668  CD1 ILE A 108      -5.720  -9.195   7.984  1.00 75.48           C  
ATOM   1669 HD11 ILE A 108      -5.306  -9.155   6.977  1.00 75.48           H  
ATOM   1670 HD12 ILE A 108      -4.886  -9.157   8.685  1.00 75.48           H  
ATOM   1671 HD13 ILE A 108      -6.372  -8.330   8.106  1.00 75.48           H  
ATOM   1672  N   GLY A 109      -5.142 -14.629   6.959  1.00 77.23           N  
ATOM   1673  H   GLY A 109      -4.454 -14.237   7.586  1.00 77.23           H  
ATOM   1674  CA  GLY A 109      -4.727 -15.608   5.970  1.00 77.23           C  
ATOM   1675  HA2 GLY A 109      -5.434 -16.438   5.961  1.00 77.23           H  
ATOM   1676  HA3 GLY A 109      -4.741 -15.138   4.987  1.00 77.23           H  
ATOM   1677  C   GLY A 109      -3.339 -16.156   6.225  1.00 77.23           C  
ATOM   1678  O   GLY A 109      -2.719 -15.909   7.258  1.00 77.23           O  
ATOM   1679  N   ASN A 110      -2.862 -16.942   5.271  1.00 82.99           N  
ATOM   1680  H   ASN A 110      -3.397 -17.065   4.423  1.00 82.99           H  
ATOM   1681  CA  ASN A 110      -1.480 -17.383   5.202  1.00 82.99           C  
ATOM   1682  HA  ASN A 110      -0.859 -16.646   5.710  1.00 82.99           H  
ATOM   1683  C   ASN A 110      -1.015 -17.400   3.747  1.00 82.99           C  
ATOM   1684  CB  ASN A 110      -1.309 -18.737   5.918  1.00 82.99           C  
ATOM   1685  HB2 ASN A 110      -0.257 -19.024   5.894  1.00 82.99           H  
ATOM   1686  HB3 ASN A 110      -1.583 -18.609   6.965  1.00 82.99           H  
ATOM   1687  O   ASN A 110      -1.831 -17.378   2.821  1.00 82.99           O  
ATOM   1688  CG  ASN A 110      -2.102 -19.895   5.343  1.00 82.99           C  
ATOM   1689  ND2 ASN A 110      -2.176 -20.979   6.078  1.00 82.99           N  
ATOM   1690 HD21 ASN A 110      -2.592 -21.780   5.625  1.00 82.99           H  
ATOM   1691 HD22 ASN A 110      -1.496 -21.092   6.816  1.00 82.99           H  
ATOM   1692  OD1 ASN A 110      -2.646 -19.873   4.255  1.00 82.99           O  
ATOM   1693  N   LEU A 111       0.299 -17.461   3.557  1.00 82.52           N  
ATOM   1694  H   LEU A 111       0.909 -17.469   4.362  1.00 82.52           H  
ATOM   1695  CA  LEU A 111       0.899 -17.468   2.225  1.00 82.52           C  
ATOM   1696  HA  LEU A 111       0.524 -16.614   1.660  1.00 82.52           H  
ATOM   1697  C   LEU A 111       0.498 -18.707   1.404  1.00 82.52           C  
ATOM   1698  CB  LEU A 111       2.421 -17.324   2.380  1.00 82.52           C  
ATOM   1699  HB2 LEU A 111       2.807 -18.131   3.001  1.00 82.52           H  
ATOM   1700  HB3 LEU A 111       2.869 -17.443   1.393  1.00 82.52           H  
ATOM   1701  O   LEU A 111       0.401 -18.632   0.181  1.00 82.52           O  
ATOM   1702  CG  LEU A 111       2.912 -15.984   2.959  1.00 82.52           C  
ATOM   1703  HG  LEU A 111       2.640 -15.935   4.013  1.00 82.52           H  
ATOM   1704  CD1 LEU A 111       4.430 -15.901   2.830  1.00 82.52           C  
ATOM   1705 HD11 LEU A 111       4.712 -15.898   1.777  1.00 82.52           H  
ATOM   1706 HD12 LEU A 111       4.795 -14.978   3.281  1.00 82.52           H  
ATOM   1707 HD13 LEU A 111       4.898 -16.756   3.318  1.00 82.52           H  
ATOM   1708  CD2 LEU A 111       2.310 -14.763   2.274  1.00 82.52           C  
ATOM   1709 HD21 LEU A 111       2.783 -13.859   2.657  1.00 82.52           H  
ATOM   1710 HD22 LEU A 111       2.466 -14.815   1.196  1.00 82.52           H  
ATOM   1711 HD23 LEU A 111       1.245 -14.717   2.501  1.00 82.52           H  
ATOM   1712  N   GLN A 112       0.159 -19.823   2.061  1.00 83.31           N  
ATOM   1713  H   GLN A 112       0.340 -19.851   3.054  1.00 83.31           H  
ATOM   1714  CA  GLN A 112      -0.372 -21.013   1.387  1.00 83.31           C  
ATOM   1715  HA  GLN A 112       0.363 -21.335   0.650  1.00 83.31           H  
ATOM   1716  C   GLN A 112      -1.690 -20.750   0.648  1.00 83.31           C  
ATOM   1717  CB  GLN A 112      -0.582 -22.143   2.403  1.00 83.31           C  
ATOM   1718  HB2 GLN A 112       0.344 -22.289   2.960  1.00 83.31           H  
ATOM   1719  HB3 GLN A 112      -1.366 -21.865   3.107  1.00 83.31           H  
ATOM   1720  O   GLN A 112      -1.856 -21.226  -0.474  1.00 83.31           O  
ATOM   1721  CG  GLN A 112      -0.966 -23.475   1.736  1.00 83.31           C  
ATOM   1722  HG2 GLN A 112      -1.190 -24.205   2.513  1.00 83.31           H  
ATOM   1723  HG3 GLN A 112      -1.861 -23.360   1.124  1.00 83.31           H  
ATOM   1724  CD  GLN A 112       0.177 -24.025   0.897  1.00 83.31           C  
ATOM   1725  NE2 GLN A 112      -0.006 -24.348  -0.363  1.00 83.31           N  
ATOM   1726 HE21 GLN A 112       0.803 -24.752  -0.811  1.00 83.31           H  
ATOM   1727 HE22 GLN A 112      -0.871 -24.170  -0.853  1.00 83.31           H  
ATOM   1728  OE1 GLN A 112       1.283 -24.170   1.372  1.00 83.31           O  
ATOM   1729  N   LYS A 113      -2.634 -20.017   1.255  1.00 77.08           N  
ATOM   1730  H   LYS A 113      -2.447 -19.644   2.175  1.00 77.08           H  
ATOM   1731  CA  LYS A 113      -3.899 -19.672   0.587  1.00 77.08           C  
ATOM   1732  HA  LYS A 113      -4.395 -20.583   0.253  1.00 77.08           H  
ATOM   1733  C   LYS A 113      -3.638 -18.861  -0.681  1.00 77.08           C  
ATOM   1734  CB  LYS A 113      -4.839 -18.904   1.526  1.00 77.08           C  
ATOM   1735  HB2 LYS A 113      -4.274 -18.156   2.082  1.00 77.08           H  
ATOM   1736  HB3 LYS A 113      -5.570 -18.378   0.913  1.00 77.08           H  
ATOM   1737  O   LYS A 113      -4.175 -19.214  -1.723  1.00 77.08           O  
ATOM   1738  CG  LYS A 113      -5.609 -19.811   2.498  1.00 77.08           C  
ATOM   1739  HG2 LYS A 113      -4.920 -20.317   3.173  1.00 77.08           H  
ATOM   1740  HG3 LYS A 113      -6.163 -20.559   1.929  1.00 77.08           H  
ATOM   1741  CD  LYS A 113      -6.598 -18.953   3.300  1.00 77.08           C  
ATOM   1742  HD2 LYS A 113      -7.255 -18.439   2.598  1.00 77.08           H  
ATOM   1743  HD3 LYS A 113      -6.044 -18.202   3.862  1.00 77.08           H  
ATOM   1744  CE  LYS A 113      -7.451 -19.786   4.262  1.00 77.08           C  
ATOM   1745  HE2 LYS A 113      -7.903 -20.604   3.701  1.00 77.08           H  
ATOM   1746  HE3 LYS A 113      -6.806 -20.215   5.028  1.00 77.08           H  
ATOM   1747  NZ  LYS A 113      -8.516 -18.947   4.874  1.00 77.08           N  
ATOM   1748  HZ1 LYS A 113      -9.109 -18.560   4.154  1.00 77.08           H  
ATOM   1749  HZ2 LYS A 113      -9.104 -19.482   5.497  1.00 77.08           H  
ATOM   1750  HZ3 LYS A 113      -8.132 -18.159   5.375  1.00 77.08           H  
ATOM   1751  N   ALA A 114      -2.771 -17.850  -0.603  1.00 72.40           N  
ATOM   1752  H   ALA A 114      -2.349 -17.640   0.291  1.00 72.40           H  
ATOM   1753  CA  ALA A 114      -2.390 -17.037  -1.757  1.00 72.40           C  
ATOM   1754  HA  ALA A 114      -3.282 -16.573  -2.178  1.00 72.40           H  
ATOM   1755  C   ALA A 114      -1.746 -17.882  -2.869  1.00 72.40           C  
ATOM   1756  CB  ALA A 114      -1.446 -15.931  -1.275  1.00 72.40           C  
ATOM   1757  HB1 ALA A 114      -0.529 -16.356  -0.869  1.00 72.40           H  
ATOM   1758  HB2 ALA A 114      -1.939 -15.333  -0.508  1.00 72.40           H  
ATOM   1759  HB3 ALA A 114      -1.193 -15.284  -2.115  1.00 72.40           H  
ATOM   1760  O   ALA A 114      -2.110 -17.764  -4.036  1.00 72.40           O  
ATOM   1761  N   TRP A 115      -0.845 -18.797  -2.502  1.00 73.89           N  
ATOM   1762  H   TRP A 115      -0.540 -18.819  -1.539  1.00 73.89           H  
ATOM   1763  CA  TRP A 115      -0.214 -19.708  -3.455  1.00 73.89           C  
ATOM   1764  HA  TRP A 115       0.246 -19.115  -4.246  1.00 73.89           H  
ATOM   1765  C   TRP A 115      -1.205 -20.660  -4.133  1.00 73.89           C  
ATOM   1766  CB  TRP A 115       0.865 -20.511  -2.731  1.00 73.89           C  
ATOM   1767  HB2 TRP A 115       1.607 -19.819  -2.333  1.00 73.89           H  
ATOM   1768  HB3 TRP A 115       0.416 -21.041  -1.890  1.00 73.89           H  
ATOM   1769  O   TRP A 115      -1.109 -20.910  -5.333  1.00 73.89           O  
ATOM   1770  CG  TRP A 115       1.574 -21.498  -3.598  1.00 73.89           C  
ATOM   1771  CD1 TRP A 115       1.723 -22.815  -3.343  1.00 73.89           C  
ATOM   1772  HD1 TRP A 115       1.344 -23.302  -2.457  1.00 73.89           H  
ATOM   1773  CD2 TRP A 115       2.287 -21.242  -4.843  1.00 73.89           C  
ATOM   1774  CE2 TRP A 115       2.871 -22.462  -5.286  1.00 73.89           C  
ATOM   1775  CE3 TRP A 115       2.539 -20.092  -5.617  1.00 73.89           C  
ATOM   1776  HE3 TRP A 115       2.090 -19.153  -5.330  1.00 73.89           H  
ATOM   1777  NE1 TRP A 115       2.526 -23.377  -4.316  1.00 73.89           N  
ATOM   1778  HE1 TRP A 115       2.978 -24.276  -4.227  1.00 73.89           H  
ATOM   1779  CH2 TRP A 115       3.980 -21.350  -7.119  1.00 73.89           C  
ATOM   1780  HH2 TRP A 115       4.668 -21.365  -7.952  1.00 73.89           H  
ATOM   1781  CZ2 TRP A 115       3.682 -22.533  -6.427  1.00 73.89           C  
ATOM   1782  HZ2 TRP A 115       4.134 -23.460  -6.747  1.00 73.89           H  
ATOM   1783  CZ3 TRP A 115       3.390 -20.138  -6.733  1.00 73.89           C  
ATOM   1784  HZ3 TRP A 115       3.600 -19.237  -7.290  1.00 73.89           H  
ATOM   1785  N   ASN A 116      -2.175 -21.185  -3.383  1.00 75.67           N  
ATOM   1786  H   ASN A 116      -2.199 -20.960  -2.399  1.00 75.67           H  
ATOM   1787  CA  ASN A 116      -3.194 -22.072  -3.936  1.00 75.67           C  
ATOM   1788  HA  ASN A 116      -2.702 -22.881  -4.475  1.00 75.67           H  
ATOM   1789  C   ASN A 116      -4.087 -21.348  -4.953  1.00 75.67           C  
ATOM   1790  CB  ASN A 116      -4.024 -22.677  -2.797  1.00 75.67           C  
ATOM   1791  HB2 ASN A 116      -4.385 -21.877  -2.150  1.00 75.67           H  
ATOM   1792  HB3 ASN A 116      -4.892 -23.176  -3.228  1.00 75.67           H  
ATOM   1793  O   ASN A 116      -4.406 -21.942  -5.980  1.00 75.67           O  
ATOM   1794  CG  ASN A 116      -3.278 -23.701  -1.959  1.00 75.67           C  
ATOM   1795  ND2 ASN A 116      -3.887 -24.142  -0.883  1.00 75.67           N  
ATOM   1796 HD21 ASN A 116      -3.444 -24.897  -0.378  1.00 75.67           H  
ATOM   1797 HD22 ASN A 116      -4.820 -23.816  -0.676  1.00 75.67           H  
ATOM   1798  OD1 ASN A 116      -2.177 -24.153  -2.243  1.00 75.67           O  
ATOM   1799  N   THR A 117      -4.438 -20.080  -4.710  1.00 66.78           N  
ATOM   1800  H   THR A 117      -4.211 -19.659  -3.820  1.00 66.78           H  
ATOM   1801  CA  THR A 117      -5.174 -19.254  -5.681  1.00 66.78           C  
ATOM   1802  HA  THR A 117      -6.135 -19.721  -5.898  1.00 66.78           H  
ATOM   1803  C   THR A 117      -4.401 -19.125  -6.992  1.00 66.78           C  
ATOM   1804  CB  THR A 117      -5.427 -17.844  -5.131  1.00 66.78           C  
ATOM   1805  HB  THR A 117      -4.477 -17.312  -5.080  1.00 66.78           H  
ATOM   1806  O   THR A 117      -4.972 -19.321  -8.059  1.00 66.78           O  
ATOM   1807  CG2 THR A 117      -6.400 -17.045  -5.995  1.00 66.78           C  
ATOM   1808 HG21 THR A 117      -7.337 -17.591  -6.103  1.00 66.78           H  
ATOM   1809 HG22 THR A 117      -6.599 -16.076  -5.537  1.00 66.78           H  
ATOM   1810 HG23 THR A 117      -5.972 -16.875  -6.983  1.00 66.78           H  
ATOM   1811  OG1 THR A 117      -5.979 -17.885  -3.836  1.00 66.78           O  
ATOM   1812  HG1 THR A 117      -5.896 -16.984  -3.514  1.00 66.78           H  
ATOM   1813  N   VAL A 118      -3.087 -18.882  -6.920  1.00 65.24           N  
ATOM   1814  H   VAL A 118      -2.674 -18.706  -6.015  1.00 65.24           H  
ATOM   1815  CA  VAL A 118      -2.234 -18.795  -8.117  1.00 65.24           C  
ATOM   1816  HA  VAL A 118      -2.709 -18.120  -8.829  1.00 65.24           H  
ATOM   1817  C   VAL A 118      -2.114 -20.134  -8.838  1.00 65.24           C  
ATOM   1818  CB  VAL A 118      -0.856 -18.207  -7.767  1.00 65.24           C  
ATOM   1819  HB  VAL A 118      -0.411 -18.762  -6.941  1.00 65.24           H  
ATOM   1820  O   VAL A 118      -2.195 -20.187 -10.060  1.00 65.24           O  
ATOM   1821  CG1 VAL A 118       0.124 -18.235  -8.943  1.00 65.24           C  
ATOM   1822 HG11 VAL A 118      -0.301 -17.681  -9.780  1.00 65.24           H  
ATOM   1823 HG12 VAL A 118       1.069 -17.774  -8.655  1.00 65.24           H  
ATOM   1824 HG13 VAL A 118       0.332 -19.258  -9.255  1.00 65.24           H  
ATOM   1825  CG2 VAL A 118      -1.051 -16.745  -7.347  1.00 65.24           C  
ATOM   1826 HG21 VAL A 118      -1.331 -16.694  -6.295  1.00 65.24           H  
ATOM   1827 HG22 VAL A 118      -0.137 -16.177  -7.521  1.00 65.24           H  
ATOM   1828 HG23 VAL A 118      -1.825 -16.273  -7.951  1.00 65.24           H  
ATOM   1829  N   LYS A 119      -1.984 -21.245  -8.105  1.00 68.69           N  
ATOM   1830  H   LYS A 119      -1.886 -21.144  -7.105  1.00 68.69           H  
ATOM   1831  CA  LYS A 119      -1.986 -22.588  -8.709  1.00 68.69           C  
ATOM   1832  HA  LYS A 119      -1.202 -22.643  -9.464  1.00 68.69           H  
ATOM   1833  C   LYS A 119      -3.285 -22.903  -9.456  1.00 68.69           C  
ATOM   1834  CB  LYS A 119      -1.755 -23.651  -7.631  1.00 68.69           C  
ATOM   1835  HB2 LYS A 119      -2.308 -23.390  -6.729  1.00 68.69           H  
ATOM   1836  HB3 LYS A 119      -2.141 -24.603  -7.997  1.00 68.69           H  
ATOM   1837  O   LYS A 119      -3.244 -23.631 -10.441  1.00 68.69           O  
ATOM   1838  CG  LYS A 119      -0.273 -23.843  -7.302  1.00 68.69           C  
ATOM   1839  HG2 LYS A 119       0.247 -24.161  -8.206  1.00 68.69           H  
ATOM   1840  HG3 LYS A 119       0.163 -22.907  -6.951  1.00 68.69           H  
ATOM   1841  CD  LYS A 119      -0.130 -24.921  -6.220  1.00 68.69           C  
ATOM   1842  HD2 LYS A 119      -0.811 -25.745  -6.429  1.00 68.69           H  
ATOM   1843  HD3 LYS A 119      -0.391 -24.479  -5.258  1.00 68.69           H  
ATOM   1844  CE  LYS A 119       1.301 -25.461  -6.191  1.00 68.69           C  
ATOM   1845  HE2 LYS A 119       1.988 -24.615  -6.161  1.00 68.69           H  
ATOM   1846  HE3 LYS A 119       1.491 -25.985  -7.127  1.00 68.69           H  
ATOM   1847  NZ  LYS A 119       1.516 -26.372  -5.037  1.00 68.69           N  
ATOM   1848  HZ1 LYS A 119       1.199 -25.933  -4.184  1.00 68.69           H  
ATOM   1849  HZ2 LYS A 119       2.491 -26.608  -4.919  1.00 68.69           H  
ATOM   1850  HZ3 LYS A 119       1.001 -27.231  -5.163  1.00 68.69           H  
ATOM   1851  N   GLN A 120      -4.422 -22.409  -8.967  1.00 64.80           N  
ATOM   1852  H   GLN A 120      -4.381 -21.832  -8.139  1.00 64.80           H  
ATOM   1853  CA  GLN A 120      -5.720 -22.604  -9.617  1.00 64.80           C  
ATOM   1854  HA  GLN A 120      -5.813 -23.642  -9.937  1.00 64.80           H  
ATOM   1855  C   GLN A 120      -5.867 -21.745 -10.873  1.00 64.80           C  
ATOM   1856  CB  GLN A 120      -6.852 -22.290  -8.632  1.00 64.80           C  
ATOM   1857  HB2 GLN A 120      -6.661 -21.330  -8.151  1.00 64.80           H  
ATOM   1858  HB3 GLN A 120      -7.790 -22.212  -9.182  1.00 64.80           H  
ATOM   1859  O   GLN A 120      -6.416 -22.224 -11.862  1.00 64.80           O  
ATOM   1860  CG  GLN A 120      -7.014 -23.380  -7.565  1.00 64.80           C  
ATOM   1861  HG2 GLN A 120      -7.318 -24.308  -8.051  1.00 64.80           H  
ATOM   1862  HG3 GLN A 120      -6.061 -23.559  -7.067  1.00 64.80           H  
ATOM   1863  CD  GLN A 120      -8.052 -23.022  -6.507  1.00 64.80           C  
ATOM   1864  NE2 GLN A 120      -8.261 -23.874  -5.527  1.00 64.80           N  
ATOM   1865 HE21 GLN A 120      -7.801 -24.773  -5.527  1.00 64.80           H  
ATOM   1866 HE22 GLN A 120      -9.012 -23.616  -4.902  1.00 64.80           H  
ATOM   1867  OE1 GLN A 120      -8.705 -21.995  -6.517  1.00 64.80           O  
ATOM   1868  N   SER A 121      -5.374 -20.503 -10.850  1.00 56.24           N  
ATOM   1869  H   SER A 121      -4.956 -20.139 -10.006  1.00 56.24           H  
ATOM   1870  CA  SER A 121      -5.437 -19.610 -12.011  1.00 56.24           C  
ATOM   1871  HA  SER A 121      -6.415 -19.722 -12.478  1.00 56.24           H  
ATOM   1872  C   SER A 121      -4.402 -19.942 -13.091  1.00 56.24           C  
ATOM   1873  CB  SER A 121      -5.309 -18.149 -11.575  1.00 56.24           C  
ATOM   1874  HB2 SER A 121      -6.129 -17.902 -10.900  1.00 56.24           H  
ATOM   1875  HB3 SER A 121      -5.381 -17.512 -12.456  1.00 56.24           H  
ATOM   1876  O   SER A 121      -4.641 -19.644 -14.258  1.00 56.24           O  
ATOM   1877  OG  SER A 121      -4.080 -17.903 -10.922  1.00 56.24           O  
ATOM   1878  HG  SER A 121      -3.870 -16.970 -11.013  1.00 56.24           H  
ATOM   1879  N   LEU A 122      -3.282 -20.579 -12.730  1.00 57.14           N  
ATOM   1880  H   LEU A 122      -3.114 -20.690 -11.740  1.00 57.14           H  
ATOM   1881  CA  LEU A 122      -2.181 -20.913 -13.639  1.00 57.14           C  
ATOM   1882  HA  LEU A 122      -2.470 -20.681 -14.664  1.00 57.14           H  
ATOM   1883  C   LEU A 122      -1.839 -22.420 -13.594  1.00 57.14           C  
ATOM   1884  CB  LEU A 122      -0.966 -20.027 -13.303  1.00 57.14           C  
ATOM   1885  HB2 LEU A 122      -0.138 -20.321 -13.947  1.00 57.14           H  
ATOM   1886  HB3 LEU A 122      -0.673 -20.224 -12.272  1.00 57.14           H  
ATOM   1887  O   LEU A 122      -0.954 -22.844 -12.836  1.00 57.14           O  
ATOM   1888  CG  LEU A 122      -1.188 -18.510 -13.469  1.00 57.14           C  
ATOM   1889  HG  LEU A 122      -2.038 -18.188 -12.867  1.00 57.14           H  
ATOM   1890  CD1 LEU A 122       0.050 -17.763 -12.973  1.00 57.14           C  
ATOM   1891 HD11 LEU A 122       0.269 -18.049 -11.944  1.00 57.14           H  
ATOM   1892 HD12 LEU A 122      -0.130 -16.688 -13.009  1.00 57.14           H  
ATOM   1893 HD13 LEU A 122       0.910 -18.003 -13.598  1.00 57.14           H  
ATOM   1894  CD2 LEU A 122      -1.422 -18.109 -14.927  1.00 57.14           C  
ATOM   1895 HD21 LEU A 122      -0.598 -18.455 -15.551  1.00 57.14           H  
ATOM   1896 HD22 LEU A 122      -2.358 -18.537 -15.286  1.00 57.14           H  
ATOM   1897 HD23 LEU A 122      -1.496 -17.024 -15.000  1.00 57.14           H  
ATOM   1898  N   PRO A 123      -2.498 -23.256 -14.424  1.00 53.40           N  
ATOM   1899  CA  PRO A 123      -2.150 -24.667 -14.573  1.00 53.40           C  
ATOM   1900  HA  PRO A 123      -2.239 -25.154 -13.602  1.00 53.40           H  
ATOM   1901  C   PRO A 123      -0.714 -24.811 -15.110  1.00 53.40           C  
ATOM   1902  CB  PRO A 123      -3.188 -25.261 -15.542  1.00 53.40           C  
ATOM   1903  HB2 PRO A 123      -3.551 -26.227 -15.191  1.00 53.40           H  
ATOM   1904  HB3 PRO A 123      -2.766 -25.364 -16.541  1.00 53.40           H  
ATOM   1905  O   PRO A 123      -0.408 -24.326 -16.193  1.00 53.40           O  
ATOM   1906  CG  PRO A 123      -4.316 -24.230 -15.589  1.00 53.40           C  
ATOM   1907  HG2 PRO A 123      -4.811 -24.213 -16.560  1.00 53.40           H  
ATOM   1908  HG3 PRO A 123      -5.034 -24.440 -14.797  1.00 53.40           H  
ATOM   1909  CD  PRO A 123      -3.613 -22.912 -15.291  1.00 53.40           C  
ATOM   1910  HD2 PRO A 123      -4.310 -22.227 -14.806  1.00 53.40           H  
ATOM   1911  HD3 PRO A 123      -3.234 -22.475 -16.215  1.00 53.40           H  
ATOM   1912  N   GLY A 124       0.175 -25.476 -14.363  1.00 59.63           N  
ATOM   1913  H   GLY A 124      -0.141 -25.826 -13.470  1.00 59.63           H  
ATOM   1914  CA  GLY A 124       1.571 -25.742 -14.772  1.00 59.63           C  
ATOM   1915  HA2 GLY A 124       1.765 -25.289 -15.744  1.00 59.63           H  
ATOM   1916  HA3 GLY A 124       1.709 -26.818 -14.877  1.00 59.63           H  
ATOM   1917  C   GLY A 124       2.644 -25.216 -13.812  1.00 59.63           C  
ATOM   1918  O   GLY A 124       3.766 -25.714 -13.803  1.00 59.63           O  
ATOM   1919  N   VAL A 125       2.289 -24.300 -12.908  1.00 57.59           N  
ATOM   1920  H   VAL A 125       1.370 -23.892 -12.998  1.00 57.59           H  
ATOM   1921  CA  VAL A 125       3.213 -23.696 -11.923  1.00 57.59           C  
ATOM   1922  HA  VAL A 125       4.116 -23.390 -12.451  1.00 57.59           H  
ATOM   1923  C   VAL A 125       3.671 -24.688 -10.823  1.00 57.59           C  
ATOM   1924  CB  VAL A 125       2.542 -22.418 -11.367  1.00 57.59           C  
ATOM   1925  HB  VAL A 125       1.559 -22.679 -10.976  1.00 57.59           H  
ATOM   1926  O   VAL A 125       4.534 -24.394  -9.994  1.00 57.59           O  
ATOM   1927  CG1 VAL A 125       3.327 -21.753 -10.244  1.00 57.59           C  
ATOM   1928 HG11 VAL A 125       2.927 -20.761 -10.033  1.00 57.59           H  
ATOM   1929 HG12 VAL A 125       3.205 -22.364  -9.350  1.00 57.59           H  
ATOM   1930 HG13 VAL A 125       4.381 -21.682 -10.513  1.00 57.59           H  
ATOM   1931  CG2 VAL A 125       2.358 -21.368 -12.469  1.00 57.59           C  
ATOM   1932 HG21 VAL A 125       3.324 -21.073 -12.878  1.00 57.59           H  
ATOM   1933 HG22 VAL A 125       1.862 -20.484 -12.067  1.00 57.59           H  
ATOM   1934 HG23 VAL A 125       1.736 -21.758 -13.275  1.00 57.59           H  
ATOM   1935  N   SER A 126       3.132 -25.911 -10.793  1.00 54.91           N  
ATOM   1936  H   SER A 126       2.534 -26.180 -11.561  1.00 54.91           H  
ATOM   1937  CA  SER A 126       3.315 -26.872  -9.695  1.00 54.91           C  
ATOM   1938  HA  SER A 126       3.120 -26.335  -8.767  1.00 54.91           H  
ATOM   1939  C   SER A 126       4.723 -27.468  -9.539  1.00 54.91           C  
ATOM   1940  CB  SER A 126       2.269 -27.989  -9.801  1.00 54.91           C  
ATOM   1941  HB2 SER A 126       2.403 -28.707  -8.992  1.00 54.91           H  
ATOM   1942  HB3 SER A 126       1.276 -27.547  -9.707  1.00 54.91           H  
ATOM   1943  O   SER A 126       4.934 -28.195  -8.570  1.00 54.91           O  
ATOM   1944  OG  SER A 126       2.346 -28.652 -11.044  1.00 54.91           O  
ATOM   1945  HG  SER A 126       3.110 -29.232 -11.065  1.00 54.91           H  
ATOM   1946  N   GLY A 127       5.676 -27.185 -10.433  1.00 58.38           N  
ATOM   1947  H   GLY A 127       5.445 -26.563 -11.194  1.00 58.38           H  
ATOM   1948  CA  GLY A 127       6.996 -27.835 -10.437  1.00 58.38           C  
ATOM   1949  HA2 GLY A 127       6.864 -28.915 -10.372  1.00 58.38           H  
ATOM   1950  HA3 GLY A 127       7.483 -27.615 -11.387  1.00 58.38           H  
ATOM   1951  C   GLY A 127       7.960 -27.409  -9.321  1.00 58.38           C  
ATOM   1952  O   GLY A 127       8.775 -28.214  -8.873  1.00 58.38           O  
ATOM   1953  N   ASN A 128       7.879 -26.171  -8.827  1.00 63.68           N  
ATOM   1954  H   ASN A 128       7.191 -25.540  -9.212  1.00 63.68           H  
ATOM   1955  CA  ASN A 128       8.915 -25.649  -7.930  1.00 63.68           C  
ATOM   1956  HA  ASN A 128       9.864 -26.115  -8.195  1.00 63.68           H  
ATOM   1957  C   ASN A 128       8.651 -25.991  -6.463  1.00 63.68           C  
ATOM   1958  CB  ASN A 128       9.080 -24.137  -8.145  1.00 63.68           C  
ATOM   1959  HB2 ASN A 128       8.107 -23.646  -8.117  1.00 63.68           H  
ATOM   1960  HB3 ASN A 128       9.689 -23.722  -7.342  1.00 63.68           H  
ATOM   1961  O   ASN A 128       7.641 -25.587  -5.902  1.00 63.68           O  
ATOM   1962  CG  ASN A 128       9.778 -23.808  -9.451  1.00 63.68           C  
ATOM   1963  ND2 ASN A 128       9.894 -22.545  -9.774  1.00 63.68           N  
ATOM   1964 HD21 ASN A 128      10.378 -22.362 -10.642  1.00 63.68           H  
ATOM   1965 HD22 ASN A 128       9.591 -21.825  -9.134  1.00 63.68           H  
ATOM   1966  OD1 ASN A 128      10.252 -24.665 -10.173  1.00 63.68           O  
ATOM   1967  N   GLN A 129       9.599 -26.642  -5.783  1.00 72.75           N  
ATOM   1968  H   GLN A 129      10.384 -27.011  -6.300  1.00 72.75           H  
ATOM   1969  CA  GLN A 129       9.502 -26.925  -4.340  1.00 72.75           C  
ATOM   1970  HA  GLN A 129       8.583 -27.487  -4.169  1.00 72.75           H  
ATOM   1971  C   GLN A 129       9.438 -25.651  -3.471  1.00 72.75           C  
ATOM   1972  CB  GLN A 129      10.699 -27.803  -3.942  1.00 72.75           C  
ATOM   1973  HB2 GLN A 129      11.614 -27.215  -4.012  1.00 72.75           H  
ATOM   1974  HB3 GLN A 129      10.772 -28.635  -4.643  1.00 72.75           H  
ATOM   1975  O   GLN A 129       8.962 -25.695  -2.332  1.00 72.75           O  
ATOM   1976  CG  GLN A 129      10.568 -28.384  -2.524  1.00 72.75           C  
ATOM   1977  HG2 GLN A 129      10.531 -27.579  -1.790  1.00 72.75           H  
ATOM   1978  HG3 GLN A 129       9.643 -28.957  -2.461  1.00 72.75           H  
ATOM   1979  CD  GLN A 129      11.735 -29.286  -2.140  1.00 72.75           C  
ATOM   1980  NE2 GLN A 129      11.601 -30.078  -1.099  1.00 72.75           N  
ATOM   1981 HE21 GLN A 129      10.680 -30.236  -0.717  1.00 72.75           H  
ATOM   1982 HE22 GLN A 129      12.356 -30.743  -1.011  1.00 72.75           H  
ATOM   1983  OE1 GLN A 129      12.795 -29.297  -2.731  1.00 72.75           O  
ATOM   1984  N   PHE A 130       9.897 -24.521  -4.008  1.00 74.68           N  
ATOM   1985  H   PHE A 130      10.181 -24.544  -4.977  1.00 74.68           H  
ATOM   1986  CA  PHE A 130       9.941 -23.218  -3.352  1.00 74.68           C  
ATOM   1987  HA  PHE A 130       9.600 -23.317  -2.321  1.00 74.68           H  
ATOM   1988  C   PHE A 130       9.018 -22.216  -4.045  1.00 74.68           C  
ATOM   1989  CB  PHE A 130      11.384 -22.704  -3.323  1.00 74.68           C  
ATOM   1990  HB2 PHE A 130      11.752 -22.614  -4.344  1.00 74.68           H  
ATOM   1991  HB3 PHE A 130      11.388 -21.703  -2.890  1.00 74.68           H  
ATOM   1992  O   PHE A 130       8.783 -22.306  -5.250  1.00 74.68           O  
ATOM   1993  CG  PHE A 130      12.335 -23.576  -2.527  1.00 74.68           C  
ATOM   1994  CD1 PHE A 130      12.600 -23.277  -1.179  1.00 74.68           C  
ATOM   1995  HD1 PHE A 130      12.134 -22.420  -0.715  1.00 74.68           H  
ATOM   1996  CD2 PHE A 130      12.982 -24.665  -3.141  1.00 74.68           C  
ATOM   1997  HD2 PHE A 130      12.804 -24.884  -4.183  1.00 74.68           H  
ATOM   1998  CE1 PHE A 130      13.531 -24.045  -0.458  1.00 74.68           C  
ATOM   1999  HE1 PHE A 130      13.787 -23.758   0.551  1.00 74.68           H  
ATOM   2000  CE2 PHE A 130      13.881 -25.459  -2.408  1.00 74.68           C  
ATOM   2001  HE2 PHE A 130      14.383 -26.286  -2.890  1.00 74.68           H  
ATOM   2002  CZ  PHE A 130      14.163 -25.144  -1.068  1.00 74.68           C  
ATOM   2003  HZ  PHE A 130      14.905 -25.717  -0.532  1.00 74.68           H  
ATOM   2004  N   VAL A 131       8.528 -21.254  -3.269  1.00 73.84           N  
ATOM   2005  H   VAL A 131       8.783 -21.250  -2.292  1.00 73.84           H  
ATOM   2006  CA  VAL A 131       7.754 -20.103  -3.736  1.00 73.84           C  
ATOM   2007  HA  VAL A 131       7.720 -20.097  -4.826  1.00 73.84           H  
ATOM   2008  C   VAL A 131       8.469 -18.852  -3.260  1.00 73.84           C  
ATOM   2009  CB  VAL A 131       6.309 -20.126  -3.208  1.00 73.84           C  
ATOM   2010  HB  VAL A 131       6.320 -20.027  -2.123  1.00 73.84           H  
ATOM   2011  O   VAL A 131       8.802 -18.749  -2.075  1.00 73.84           O  
ATOM   2012  CG1 VAL A 131       5.466 -18.996  -3.804  1.00 73.84           C  
ATOM   2013 HG11 VAL A 131       4.438 -19.068  -3.449  1.00 73.84           H  
ATOM   2014 HG12 VAL A 131       5.861 -18.027  -3.497  1.00 73.84           H  
ATOM   2015 HG13 VAL A 131       5.471 -19.052  -4.893  1.00 73.84           H  
ATOM   2016  CG2 VAL A 131       5.633 -21.451  -3.550  1.00 73.84           C  
ATOM   2017 HG21 VAL A 131       5.635 -21.598  -4.630  1.00 73.84           H  
ATOM   2018 HG22 VAL A 131       6.187 -22.255  -3.066  1.00 73.84           H  
ATOM   2019 HG23 VAL A 131       4.609 -21.447  -3.174  1.00 73.84           H  
ATOM   2020  N   SER A 132       8.709 -17.931  -4.188  1.00 75.93           N  
ATOM   2021  H   SER A 132       8.386 -18.080  -5.134  1.00 75.93           H  
ATOM   2022  CA  SER A 132       9.166 -16.588  -3.858  1.00 75.93           C  
ATOM   2023  HA  SER A 132       9.747 -16.608  -2.936  1.00 75.93           H  
ATOM   2024  C   SER A 132       7.946 -15.701  -3.667  1.00 75.93           C  
ATOM   2025  CB  SER A 132      10.070 -16.025  -4.949  1.00 75.93           C  
ATOM   2026  HB2 SER A 132      10.887 -16.719  -5.148  1.00 75.93           H  
ATOM   2027  HB3 SER A 132       9.489 -15.878  -5.859  1.00 75.93           H  
ATOM   2028  O   SER A 132       7.140 -15.523  -4.585  1.00 75.93           O  
ATOM   2029  OG  SER A 132      10.594 -14.795  -4.504  1.00 75.93           O  
ATOM   2030  HG  SER A 132      10.872 -14.274  -5.260  1.00 75.93           H  
ATOM   2031  N   PHE A 133       7.803 -15.175  -2.460  1.00 76.80           N  
ATOM   2032  H   PHE A 133       8.553 -15.331  -1.802  1.00 76.80           H  
ATOM   2033  CA  PHE A 133       6.963 -14.017  -2.211  1.00 76.80           C  
ATOM   2034  HA  PHE A 133       6.221 -13.910  -3.003  1.00 76.80           H  
ATOM   2035  C   PHE A 133       7.878 -12.793  -2.250  1.00 76.80           C  
ATOM   2036  CB  PHE A 133       6.222 -14.193  -0.883  1.00 76.80           C  
ATOM   2037  HB2 PHE A 133       5.646 -13.283  -0.717  1.00 76.80           H  
ATOM   2038  HB3 PHE A 133       6.944 -14.289  -0.072  1.00 76.80           H  
ATOM   2039  O   PHE A 133       9.033 -12.901  -1.843  1.00 76.80           O  
ATOM   2040  CG  PHE A 133       5.273 -15.380  -0.865  1.00 76.80           C  
ATOM   2041  CD1 PHE A 133       3.909 -15.195  -1.159  1.00 76.80           C  
ATOM   2042  HD1 PHE A 133       3.537 -14.205  -1.380  1.00 76.80           H  
ATOM   2043  CD2 PHE A 133       5.754 -16.673  -0.579  1.00 76.80           C  
ATOM   2044  HD2 PHE A 133       6.801 -16.818  -0.359  1.00 76.80           H  
ATOM   2045  CE1 PHE A 133       3.036 -16.296  -1.181  1.00 76.80           C  
ATOM   2046  HE1 PHE A 133       1.989 -16.148  -1.404  1.00 76.80           H  
ATOM   2047  CE2 PHE A 133       4.883 -17.777  -0.620  1.00 76.80           C  
ATOM   2048  HE2 PHE A 133       5.264 -18.768  -0.419  1.00 76.80           H  
ATOM   2049  CZ  PHE A 133       3.531 -17.592  -0.954  1.00 76.80           C  
ATOM   2050  HZ  PHE A 133       2.863 -18.440  -0.998  1.00 76.80           H  
ATOM   2051  N   HIS A 134       7.380 -11.667  -2.764  1.00 75.86           N  
ATOM   2052  H   HIS A 134       6.458 -11.703  -3.174  1.00 75.86           H  
ATOM   2053  CA  HIS A 134       8.130 -10.400  -2.828  1.00 75.86           C  
ATOM   2054  HA  HIS A 134       9.147 -10.534  -2.461  1.00 75.86           H  
ATOM   2055  C   HIS A 134       7.493  -9.325  -1.950  1.00 75.86           C  
ATOM   2056  CB  HIS A 134       8.212  -9.929  -4.289  1.00 75.86           C  
ATOM   2057  HB2 HIS A 134       7.249 -10.067  -4.782  1.00 75.86           H  
ATOM   2058  HB3 HIS A 134       8.438  -8.862  -4.296  1.00 75.86           H  
ATOM   2059  O   HIS A 134       8.156  -8.639  -1.174  1.00 75.86           O  
ATOM   2060  CG  HIS A 134       9.295 -10.608  -5.091  1.00 75.86           C  
ATOM   2061  CD2 HIS A 134       9.129 -11.526  -6.090  1.00 75.86           C  
ATOM   2062  HD2 HIS A 134       8.191 -11.930  -6.442  1.00 75.86           H  
ATOM   2063  ND1 HIS A 134      10.651 -10.315  -4.973  1.00 75.86           N  
ATOM   2064  CE1 HIS A 134      11.272 -11.059  -5.898  1.00 75.86           C  
ATOM   2065  HE1 HIS A 134      12.336 -11.048  -6.082  1.00 75.86           H  
ATOM   2066  NE2 HIS A 134      10.389 -11.801  -6.587  1.00 75.86           N  
ATOM   2067  HE2 HIS A 134      10.629 -12.399  -7.365  1.00 75.86           H  
ATOM   2068  N   ALA A 135       6.174  -9.177  -2.046  1.00 77.25           N  
ATOM   2069  H   ALA A 135       5.656  -9.782  -2.666  1.00 77.25           H  
ATOM   2070  CA  ALA A 135       5.421  -8.216  -1.255  1.00 77.25           C  
ATOM   2071  HA  ALA A 135       5.853  -8.144  -0.257  1.00 77.25           H  
ATOM   2072  C   ALA A 135       3.958  -8.640  -1.125  1.00 77.25           C  
ATOM   2073  CB  ALA A 135       5.525  -6.833  -1.902  1.00 77.25           C  
ATOM   2074  HB1 ALA A 135       4.994  -6.106  -1.288  1.00 77.25           H  
ATOM   2075  HB2 ALA A 135       6.571  -6.539  -1.990  1.00 77.25           H  
ATOM   2076  HB3 ALA A 135       5.066  -6.854  -2.890  1.00 77.25           H  
ATOM   2077  O   ALA A 135       3.414  -9.322  -1.995  1.00 77.25           O  
ATOM   2078  N   VAL A 136       3.311  -8.169  -0.066  1.00 78.55           N  
ATOM   2079  H   VAL A 136       3.843  -7.670   0.632  1.00 78.55           H  
ATOM   2080  CA  VAL A 136       1.857  -8.037  -0.016  1.00 78.55           C  
ATOM   2081  HA  VAL A 136       1.410  -8.472  -0.909  1.00 78.55           H  
ATOM   2082  C   VAL A 136       1.534  -6.562  -0.025  1.00 78.55           C  
ATOM   2083  CB  VAL A 136       1.264  -8.761   1.198  1.00 78.55           C  
ATOM   2084  HB  VAL A 136       1.857  -8.560   2.090  1.00 78.55           H  
ATOM   2085  O   VAL A 136       1.772  -5.872   0.963  1.00 78.55           O  
ATOM   2086  CG1 VAL A 136      -0.203  -8.409   1.474  1.00 78.55           C  
ATOM   2087 HG11 VAL A 136      -0.601  -9.058   2.254  1.00 78.55           H  
ATOM   2088 HG12 VAL A 136      -0.281  -7.375   1.812  1.00 78.55           H  
ATOM   2089 HG13 VAL A 136      -0.796  -8.522   0.566  1.00 78.55           H  
ATOM   2090  CG2 VAL A 136       1.280 -10.253   0.897  1.00 78.55           C  
ATOM   2091 HG21 VAL A 136       2.259 -10.565   0.533  1.00 78.55           H  
ATOM   2092 HG22 VAL A 136       1.000 -10.820   1.785  1.00 78.55           H  
ATOM   2093 HG23 VAL A 136       0.558 -10.449   0.104  1.00 78.55           H  
ATOM   2094  N   ASP A 137       0.988  -6.093  -1.136  1.00 76.27           N  
ATOM   2095  H   ASP A 137       0.768  -6.734  -1.885  1.00 76.27           H  
ATOM   2096  CA  ASP A 137       0.358  -4.783  -1.159  1.00 76.27           C  
ATOM   2097  HA  ASP A 137       0.917  -4.088  -0.532  1.00 76.27           H  
ATOM   2098  C   ASP A 137      -1.052  -4.930  -0.604  1.00 76.27           C  
ATOM   2099  CB  ASP A 137       0.304  -4.193  -2.566  1.00 76.27           C  
ATOM   2100  HB2 ASP A 137      -0.169  -3.214  -2.496  1.00 76.27           H  
ATOM   2101  HB3 ASP A 137      -0.328  -4.826  -3.189  1.00 76.27           H  
ATOM   2102  O   ASP A 137      -1.695  -5.969  -0.773  1.00 76.27           O  
ATOM   2103  CG  ASP A 137       1.649  -4.017  -3.266  1.00 76.27           C  
ATOM   2104  OD1 ASP A 137       2.733  -4.073  -2.647  1.00 76.27           O  
ATOM   2105  OD2 ASP A 137       1.614  -3.861  -4.504  1.00 76.27           O  
ATOM   2106  N   GLY A 138      -1.567  -3.894   0.034  1.00 74.34           N  
ATOM   2107  H   GLY A 138      -1.012  -3.068   0.204  1.00 74.34           H  
ATOM   2108  CA  GLY A 138      -2.955  -3.893   0.426  1.00 74.34           C  
ATOM   2109  HA2 GLY A 138      -3.506  -4.450  -0.332  1.00 74.34           H  
ATOM   2110  HA3 GLY A 138      -3.082  -4.394   1.386  1.00 74.34           H  
ATOM   2111  C   GLY A 138      -3.576  -2.519   0.480  1.00 74.34           C  
ATOM   2112  O   GLY A 138      -2.902  -1.497   0.594  1.00 74.34           O  
ATOM   2113  N   VAL A 139      -4.897  -2.534   0.374  1.00 71.37           N  
ATOM   2114  H   VAL A 139      -5.345  -3.438   0.320  1.00 71.37           H  
ATOM   2115  CA  VAL A 139      -5.757  -1.365   0.509  1.00 71.37           C  
ATOM   2116  HA  VAL A 139      -5.156  -0.497   0.781  1.00 71.37           H  
ATOM   2117  C   VAL A 139      -6.718  -1.657   1.644  1.00 71.37           C  
ATOM   2118  CB  VAL A 139      -6.494  -1.033  -0.800  1.00 71.37           C  
ATOM   2119  HB  VAL A 139      -7.125  -1.870  -1.098  1.00 71.37           H  
ATOM   2120  O   VAL A 139      -7.417  -2.670   1.628  1.00 71.37           O  
ATOM   2121  CG1 VAL A 139      -7.383   0.197  -0.625  1.00 71.37           C  
ATOM   2122 HG11 VAL A 139      -7.842   0.463  -1.578  1.00 71.37           H  
ATOM   2123 HG12 VAL A 139      -8.183  -0.008   0.086  1.00 71.37           H  
ATOM   2124 HG13 VAL A 139      -6.787   1.034  -0.262  1.00 71.37           H  
ATOM   2125  CG2 VAL A 139      -5.498  -0.751  -1.929  1.00 71.37           C  
ATOM   2126 HG21 VAL A 139      -4.888  -1.636  -2.111  1.00 71.37           H  
ATOM   2127 HG22 VAL A 139      -6.037  -0.505  -2.844  1.00 71.37           H  
ATOM   2128 HG23 VAL A 139      -4.853   0.085  -1.660  1.00 71.37           H  
ATOM   2129  N   TYR A 140      -6.722  -0.794   2.647  1.00 74.63           N  
ATOM   2130  H   TYR A 140      -6.111   0.009   2.592  1.00 74.63           H  
ATOM   2131  CA  TYR A 140      -7.711  -0.798   3.710  1.00 74.63           C  
ATOM   2132  HA  TYR A 140      -8.244  -1.749   3.724  1.00 74.63           H  
ATOM   2133  C   TYR A 140      -8.731   0.311   3.458  1.00 74.63           C  
ATOM   2134  CB  TYR A 140      -7.015  -0.633   5.061  1.00 74.63           C  
ATOM   2135  HB2 TYR A 140      -6.447  -1.535   5.287  1.00 74.63           H  
ATOM   2136  HB3 TYR A 140      -6.312   0.198   5.002  1.00 74.63           H  
ATOM   2137  O   TYR A 140      -8.338   1.446   3.191  1.00 74.63           O  
ATOM   2138  CG  TYR A 140      -7.999  -0.368   6.176  1.00 74.63           C  
ATOM   2139  CD1 TYR A 140      -8.130   0.935   6.684  1.00 74.63           C  
ATOM   2140  HD1 TYR A 140      -7.521   1.739   6.299  1.00 74.63           H  
ATOM   2141  CD2 TYR A 140      -8.850  -1.393   6.634  1.00 74.63           C  
ATOM   2142  HD2 TYR A 140      -8.784  -2.385   6.211  1.00 74.63           H  
ATOM   2143  CE1 TYR A 140      -9.096   1.215   7.661  1.00 74.63           C  
ATOM   2144  HE1 TYR A 140      -9.213   2.235   7.995  1.00 74.63           H  
ATOM   2145  CE2 TYR A 140      -9.791  -1.123   7.647  1.00 74.63           C  
ATOM   2146  HE2 TYR A 140     -10.427  -1.907   8.029  1.00 74.63           H  
ATOM   2147  OH  TYR A 140     -10.825   0.449   9.139  1.00 74.63           O  
ATOM   2148  HH  TYR A 140     -10.859   1.391   9.322  1.00 74.63           H  
ATOM   2149  CZ  TYR A 140      -9.917   0.185   8.164  1.00 74.63           C  
ATOM   2150  N   LEU A 141     -10.014  -0.027   3.576  1.00 68.61           N  
ATOM   2151  H   LEU A 141     -10.232  -0.988   3.798  1.00 68.61           H  
ATOM   2152  CA  LEU A 141     -11.145   0.887   3.460  1.00 68.61           C  
ATOM   2153  HA  LEU A 141     -10.776   1.890   3.246  1.00 68.61           H  
ATOM   2154  C   LEU A 141     -11.955   0.890   4.763  1.00 68.61           C  
ATOM   2155  CB  LEU A 141     -12.068   0.462   2.308  1.00 68.61           C  
ATOM   2156  HB2 LEU A 141     -12.892   1.174   2.260  1.00 68.61           H  
ATOM   2157  HB3 LEU A 141     -12.489  -0.516   2.541  1.00 68.61           H  
ATOM   2158  O   LEU A 141     -12.415  -0.179   5.174  1.00 68.61           O  
ATOM   2159  CG  LEU A 141     -11.416   0.381   0.925  1.00 68.61           C  
ATOM   2160  HG  LEU A 141     -10.659  -0.403   0.916  1.00 68.61           H  
ATOM   2161  CD1 LEU A 141     -12.487   0.046  -0.101  1.00 68.61           C  
ATOM   2162 HD11 LEU A 141     -13.161   0.897  -0.202  1.00 68.61           H  
ATOM   2163 HD12 LEU A 141     -12.000  -0.144  -1.058  1.00 68.61           H  
ATOM   2164 HD13 LEU A 141     -13.068  -0.821   0.212  1.00 68.61           H  
ATOM   2165  CD2 LEU A 141     -10.792   1.696   0.492  1.00 68.61           C  
ATOM   2166 HD21 LEU A 141     -11.524   2.502   0.554  1.00 68.61           H  
ATOM   2167 HD22 LEU A 141     -10.431   1.622  -0.533  1.00 68.61           H  
ATOM   2168 HD23 LEU A 141      -9.947   1.923   1.142  1.00 68.61           H  
ATOM   2169  N   PRO A 142     -12.180   2.048   5.399  1.00 69.27           N  
ATOM   2170  CA  PRO A 142     -13.087   2.155   6.534  1.00 69.27           C  
ATOM   2171  HA  PRO A 142     -12.870   1.375   7.263  1.00 69.27           H  
ATOM   2172  C   PRO A 142     -14.553   2.033   6.086  1.00 69.27           C  
ATOM   2173  CB  PRO A 142     -12.780   3.520   7.154  1.00 69.27           C  
ATOM   2174  HB2 PRO A 142     -11.953   3.419   7.856  1.00 69.27           H  
ATOM   2175  HB3 PRO A 142     -13.647   3.959   7.649  1.00 69.27           H  
ATOM   2176  O   PRO A 142     -14.952   2.573   5.061  1.00 69.27           O  
ATOM   2177  CG  PRO A 142     -12.316   4.358   5.964  1.00 69.27           C  
ATOM   2178  HG2 PRO A 142     -13.182   4.759   5.437  1.00 69.27           H  
ATOM   2179  HG3 PRO A 142     -11.649   5.165   6.266  1.00 69.27           H  
ATOM   2180  CD  PRO A 142     -11.602   3.345   5.076  1.00 69.27           C  
ATOM   2181  HD2 PRO A 142     -10.540   3.328   5.318  1.00 69.27           H  
ATOM   2182  HD3 PRO A 142     -11.758   3.606   4.029  1.00 69.27           H  
ATOM   2183  N   MET A 143     -15.369   1.347   6.887  1.00 64.43           N  
ATOM   2184  H   MET A 143     -14.952   0.905   7.694  1.00 64.43           H  
ATOM   2185  CA  MET A 143     -16.828   1.210   6.717  1.00 64.43           C  
ATOM   2186  HA  MET A 143     -17.127   1.718   5.800  1.00 64.43           H  
ATOM   2187  C   MET A 143     -17.597   1.898   7.859  1.00 64.43           C  
ATOM   2188  CB  MET A 143     -17.221  -0.272   6.579  1.00 64.43           C  
ATOM   2189  HB2 MET A 143     -16.880  -0.815   7.461  1.00 64.43           H  
ATOM   2190  HB3 MET A 143     -18.307  -0.361   6.553  1.00 64.43           H  
ATOM   2191  O   MET A 143     -18.741   1.556   8.165  1.00 64.43           O  
ATOM   2192  CG  MET A 143     -16.654  -0.955   5.328  1.00 64.43           C  
ATOM   2193  HG2 MET A 143     -16.834  -2.026   5.416  1.00 64.43           H  
ATOM   2194  HG3 MET A 143     -15.576  -0.802   5.298  1.00 64.43           H  
ATOM   2195  SD  MET A 143     -17.340  -0.405   3.740  1.00 64.43           S  
ATOM   2196  CE  MET A 143     -19.088  -0.857   3.926  1.00 64.43           C  
ATOM   2197  HE1 MET A 143     -19.598  -0.710   2.974  1.00 64.43           H  
ATOM   2198  HE2 MET A 143     -19.559  -0.223   4.677  1.00 64.43           H  
ATOM   2199  HE3 MET A 143     -19.174  -1.903   4.220  1.00 64.43           H  
ATOM   2200  N   PHE A 144     -16.961   2.849   8.545  1.00 63.88           N  
ATOM   2201  H   PHE A 144     -16.047   3.136   8.228  1.00 63.88           H  
ATOM   2202  CA  PHE A 144     -17.578   3.661   9.590  1.00 63.88           C  
ATOM   2203  HA  PHE A 144     -18.659   3.561   9.494  1.00 63.88           H  
ATOM   2204  C   PHE A 144     -17.233   5.143   9.387  1.00 63.88           C  
ATOM   2205  CB  PHE A 144     -17.182   3.146  10.984  1.00 63.88           C  
ATOM   2206  HB2 PHE A 144     -17.496   2.105  11.062  1.00 63.88           H  
ATOM   2207  HB3 PHE A 144     -17.735   3.707  11.738  1.00 63.88           H  
ATOM   2208  O   PHE A 144     -16.151   5.447   8.887  1.00 63.88           O  
ATOM   2209  CG  PHE A 144     -15.706   3.229  11.322  1.00 63.88           C  
ATOM   2210  CD1 PHE A 144     -14.867   2.141  11.042  1.00 63.88           C  
ATOM   2211  HD1 PHE A 144     -15.290   1.258  10.586  1.00 63.88           H  
ATOM   2212  CD2 PHE A 144     -15.164   4.382  11.917  1.00 63.88           C  
ATOM   2213  HD2 PHE A 144     -15.799   5.227  12.137  1.00 63.88           H  
ATOM   2214  CE1 PHE A 144     -13.494   2.202  11.335  1.00 63.88           C  
ATOM   2215  HE1 PHE A 144     -12.850   1.374  11.080  1.00 63.88           H  
ATOM   2216  CE2 PHE A 144     -13.794   4.447  12.224  1.00 63.88           C  
ATOM   2217  HE2 PHE A 144     -13.380   5.344  12.660  1.00 63.88           H  
ATOM   2218  CZ  PHE A 144     -12.960   3.355  11.935  1.00 63.88           C  
ATOM   2219  HZ  PHE A 144     -11.904   3.414  12.155  1.00 63.88           H  
ATOM   2220  N   PRO A 145     -18.140   6.064   9.760  1.00 56.81           N  
ATOM   2221  CA  PRO A 145     -17.899   7.494   9.618  1.00 56.81           C  
ATOM   2222  HA  PRO A 145     -17.644   7.722   8.583  1.00 56.81           H  
ATOM   2223  C   PRO A 145     -16.753   7.957  10.521  1.00 56.81           C  
ATOM   2224  CB  PRO A 145     -19.223   8.177   9.976  1.00 56.81           C  
ATOM   2225  HB2 PRO A 145     -19.824   8.290   9.075  1.00 56.81           H  
ATOM   2226  HB3 PRO A 145     -19.074   9.145  10.455  1.00 56.81           H  
ATOM   2227  O   PRO A 145     -16.559   7.430  11.620  1.00 56.81           O  
ATOM   2228  CG  PRO A 145     -19.896   7.177  10.914  1.00 56.81           C  
ATOM   2229  HG2 PRO A 145     -19.508   7.308  11.925  1.00 56.81           H  
ATOM   2230  HG3 PRO A 145     -20.981   7.277  10.903  1.00 56.81           H  
ATOM   2231  CD  PRO A 145     -19.443   5.827  10.365  1.00 56.81           C  
ATOM   2232  HD2 PRO A 145     -19.389   5.099  11.174  1.00 56.81           H  
ATOM   2233  HD3 PRO A 145     -20.138   5.492   9.595  1.00 56.81           H  
ATOM   2234  N   ARG A 146     -16.029   8.985  10.071  1.00 61.03           N  
ATOM   2235  H   ARG A 146     -16.254   9.357   9.159  1.00 61.03           H  
ATOM   2236  CA  ARG A 146     -14.960   9.637  10.834  1.00 61.03           C  
ATOM   2237  HA  ARG A 146     -14.163   8.910  10.992  1.00 61.03           H  
ATOM   2238  C   ARG A 146     -15.493  10.095  12.196  1.00 61.03           C  
ATOM   2239  CB  ARG A 146     -14.428  10.818  10.000  1.00 61.03           C  
ATOM   2240  HB2 ARG A 146     -15.156  11.629  10.016  1.00 61.03           H  
ATOM   2241  HB3 ARG A 146     -14.325  10.485   8.967  1.00 61.03           H  
ATOM   2242  O   ARG A 146     -16.534  10.747  12.266  1.00 61.03           O  
ATOM   2243  CG  ARG A 146     -13.059  11.351  10.450  1.00 61.03           C  
ATOM   2244  HG2 ARG A 146     -12.333  10.541  10.389  1.00 61.03           H  
ATOM   2245  HG3 ARG A 146     -13.109  11.712  11.478  1.00 61.03           H  
ATOM   2246  CD  ARG A 146     -12.626  12.498   9.518  1.00 61.03           C  
ATOM   2247  HD2 ARG A 146     -12.891  12.234   8.494  1.00 61.03           H  
ATOM   2248  HD3 ARG A 146     -13.178  13.398   9.788  1.00 61.03           H  
ATOM   2249  NE  ARG A 146     -11.172  12.762   9.560  1.00 61.03           N  
ATOM   2250  HE  ARG A 146     -10.603  12.188  10.165  1.00 61.03           H  
ATOM   2251  NH1 ARG A 146     -11.162  14.511   8.058  1.00 61.03           N  
ATOM   2252 HH11 ARG A 146     -12.156  14.422   7.906  1.00 61.03           H  
ATOM   2253 HH12 ARG A 146     -10.671  15.234   7.551  1.00 61.03           H  
ATOM   2254  NH2 ARG A 146      -9.237  13.809   8.935  1.00 61.03           N  
ATOM   2255 HH21 ARG A 146      -8.698  13.195   9.528  1.00 61.03           H  
ATOM   2256 HH22 ARG A 146      -8.746  14.536   8.435  1.00 61.03           H  
ATOM   2257  CZ  ARG A 146     -10.535  13.689   8.854  1.00 61.03           C  
ATOM   2258  N   GLN A 147     -14.770   9.801  13.276  1.00 56.25           N  
ATOM   2259  H   GLN A 147     -13.923   9.259  13.178  1.00 56.25           H  
ATOM   2260  CA  GLN A 147     -15.028  10.481  14.544  1.00 56.25           C  
ATOM   2261  HA  GLN A 147     -16.102  10.520  14.724  1.00 56.25           H  
ATOM   2262  C   GLN A 147     -14.524  11.923  14.415  1.00 56.25           C  
ATOM   2263  CB  GLN A 147     -14.381   9.743  15.729  1.00 56.25           C  
ATOM   2264  HB2 GLN A 147     -14.375  10.421  16.583  1.00 56.25           H  
ATOM   2265  HB3 GLN A 147     -13.348   9.491  15.489  1.00 56.25           H  
ATOM   2266  O   GLN A 147     -13.320  12.164  14.334  1.00 56.25           O  
ATOM   2267  CG  GLN A 147     -15.151   8.474  16.141  1.00 56.25           C  
ATOM   2268  HG2 GLN A 147     -16.203   8.727  16.270  1.00 56.25           H  
ATOM   2269  HG3 GLN A 147     -15.072   7.723  15.354  1.00 56.25           H  
ATOM   2270  CD  GLN A 147     -14.633   7.875  17.451  1.00 56.25           C  
ATOM   2271  NE2 GLN A 147     -15.448   7.132  18.165  1.00 56.25           N  
ATOM   2272 HE21 GLN A 147     -15.152   6.840  19.086  1.00 56.25           H  
ATOM   2273 HE22 GLN A 147     -16.426   7.035  17.929  1.00 56.25           H  
ATOM   2274  OE1 GLN A 147     -13.498   8.070  17.841  1.00 56.25           O  
ATOM   2275  N   SER A 148     -15.441  12.890  14.352  1.00 45.39           N  
ATOM   2276  H   SER A 148     -16.415  12.644  14.252  1.00 45.39           H  
ATOM   2277  CA  SER A 148     -15.101  14.300  14.553  1.00 45.39           C  
ATOM   2278  HA  SER A 148     -14.351  14.592  13.818  1.00 45.39           H  
ATOM   2279  C   SER A 148     -14.517  14.471  15.959  1.00 45.39           C  
ATOM   2280  CB  SER A 148     -16.337  15.192  14.385  1.00 45.39           C  
ATOM   2281  HB2 SER A 148     -17.030  14.994  15.202  1.00 45.39           H  
ATOM   2282  HB3 SER A 148     -16.043  16.241  14.423  1.00 45.39           H  
ATOM   2283  O   SER A 148     -14.988  13.831  16.900  1.00 45.39           O  
ATOM   2284  OG  SER A 148     -16.995  14.924  13.162  1.00 45.39           O  
ATOM   2285  HG  SER A 148     -16.513  15.313  12.429  1.00 45.39           H  
ATOM   2286  N   ALA A 149     -13.533  15.361  16.110  1.00 44.45           N  
ATOM   2287  H   ALA A 149     -13.199  15.830  15.281  1.00 44.45           H  
ATOM   2288  CA  ALA A 149     -12.772  15.622  17.341  1.00 44.45           C  
ATOM   2289  HA  ALA A 149     -12.325  14.680  17.657  1.00 44.45           H  
ATOM   2290  C   ALA A 149     -13.592  16.138  18.558  1.00 44.45           C  
ATOM   2291  CB  ALA A 149     -11.632  16.583  16.964  1.00 44.45           C  
ATOM   2292  HB1 ALA A 149     -12.038  17.551  16.671  1.00 44.45           H  
ATOM   2293  HB2 ALA A 149     -10.973  16.724  17.821  1.00 44.45           H  
ATOM   2294  HB3 ALA A 149     -11.045  16.168  16.145  1.00 44.45           H  
ATOM   2295  O   ALA A 149     -13.025  16.707  19.483  1.00 44.45           O  
ATOM   2296  N   GLY A 150     -14.918  15.969  18.566  1.00 43.29           N  
ATOM   2297  H   GLY A 150     -15.306  15.409  17.820  1.00 43.29           H  
ATOM   2298  CA  GLY A 150     -15.820  16.353  19.655  1.00 43.29           C  
ATOM   2299  HA2 GLY A 150     -15.325  17.067  20.313  1.00 43.29           H  
ATOM   2300  HA3 GLY A 150     -16.693  16.846  19.226  1.00 43.29           H  
ATOM   2301  C   GLY A 150     -16.322  15.194  20.522  1.00 43.29           C  
ATOM   2302  O   GLY A 150     -16.993  15.449  21.517  1.00 43.29           O  
ATOM   2303  N   PHE A 151     -16.026  13.936  20.183  1.00 44.58           N  
ATOM   2304  H   PHE A 151     -15.439  13.766  19.379  1.00 44.58           H  
ATOM   2305  CA  PHE A 151     -16.316  12.816  21.080  1.00 44.58           C  
ATOM   2306  HA  PHE A 151     -17.183  13.060  21.693  1.00 44.58           H  
ATOM   2307  C   PHE A 151     -15.130  12.620  22.029  1.00 44.58           C  
ATOM   2308  CB  PHE A 151     -16.683  11.559  20.277  1.00 44.58           C  
ATOM   2309  HB2 PHE A 151     -16.696  10.704  20.953  1.00 44.58           H  
ATOM   2310  HB3 PHE A 151     -15.916  11.368  19.526  1.00 44.58           H  
ATOM   2311  O   PHE A 151     -14.020  12.358  21.580  1.00 44.58           O  
ATOM   2312  CG  PHE A 151     -18.046  11.660  19.610  1.00 44.58           C  
ATOM   2313  CD1 PHE A 151     -19.213  11.398  20.354  1.00 44.58           C  
ATOM   2314  HD1 PHE A 151     -19.135  11.099  21.389  1.00 44.58           H  
ATOM   2315  CD2 PHE A 151     -18.156  12.060  18.264  1.00 44.58           C  
ATOM   2316  HD2 PHE A 151     -17.265  12.277  17.695  1.00 44.58           H  
ATOM   2317  CE1 PHE A 151     -20.481  11.536  19.760  1.00 44.58           C  
ATOM   2318  HE1 PHE A 151     -21.371  11.342  20.339  1.00 44.58           H  
ATOM   2319  CE2 PHE A 151     -19.424  12.196  17.668  1.00 44.58           C  
ATOM   2320  HE2 PHE A 151     -19.503  12.512  16.638  1.00 44.58           H  
ATOM   2321  CZ  PHE A 151     -20.587  11.937  18.416  1.00 44.58           C  
ATOM   2322  HZ  PHE A 151     -21.559  12.051  17.960  1.00 44.58           H  
ATOM   2323  N   GLU A 152     -15.365  12.722  23.341  1.00 45.60           N  
ATOM   2324  H   GLU A 152     -16.285  13.025  23.628  1.00 45.60           H  
ATOM   2325  CA  GLU A 152     -14.389  12.493  24.428  1.00 45.60           C  
ATOM   2326  HA  GLU A 152     -13.535  13.149  24.258  1.00 45.60           H  
ATOM   2327  C   GLU A 152     -13.819  11.050  24.483  1.00 45.60           C  
ATOM   2328  CB  GLU A 152     -15.023  12.876  25.783  1.00 45.60           C  
ATOM   2329  HB2 GLU A 152     -15.964  12.336  25.886  1.00 45.60           H  
ATOM   2330  HB3 GLU A 152     -14.360  12.559  26.588  1.00 45.60           H  
ATOM   2331  O   GLU A 152     -13.250  10.618  25.489  1.00 45.60           O  
ATOM   2332  CG  GLU A 152     -15.262  14.381  25.978  1.00 45.60           C  
ATOM   2333  HG2 GLU A 152     -14.317  14.903  25.831  1.00 45.60           H  
ATOM   2334  HG3 GLU A 152     -15.965  14.731  25.221  1.00 45.60           H  
ATOM   2335  CD  GLU A 152     -15.822  14.702  27.378  1.00 45.60           C  
ATOM   2336  OE1 GLU A 152     -15.515  15.802  27.891  1.00 45.60           O  
ATOM   2337  OE2 GLU A 152     -16.556  13.850  27.931  1.00 45.60           O  
ATOM   2338  N   GLU A 153     -13.919  10.268  23.405  1.00 51.36           N  
ATOM   2339  H   GLU A 153     -14.245  10.698  22.551  1.00 51.36           H  
ATOM   2340  CA  GLU A 153     -13.245   8.980  23.284  1.00 51.36           C  
ATOM   2341  HA  GLU A 153     -13.301   8.477  24.249  1.00 51.36           H  
ATOM   2342  C   GLU A 153     -11.756   9.206  22.992  1.00 51.36           C  
ATOM   2343  CB  GLU A 153     -13.951   8.057  22.282  1.00 51.36           C  
ATOM   2344  HB2 GLU A 153     -14.142   8.587  21.349  1.00 51.36           H  
ATOM   2345  HB3 GLU A 153     -13.296   7.208  22.083  1.00 51.36           H  
ATOM   2346  O   GLU A 153     -11.298   9.331  21.864  1.00 51.36           O  
ATOM   2347  CG  GLU A 153     -15.268   7.527  22.880  1.00 51.36           C  
ATOM   2348  HG2 GLU A 153     -15.978   8.350  22.959  1.00 51.36           H  
ATOM   2349  HG3 GLU A 153     -15.068   7.158  23.885  1.00 51.36           H  
ATOM   2350  CD  GLU A 153     -15.901   6.391  22.062  1.00 51.36           C  
ATOM   2351  OE1 GLU A 153     -16.698   5.636  22.665  1.00 51.36           O  
ATOM   2352  OE2 GLU A 153     -15.580   6.258  20.857  1.00 51.36           O  
ATOM   2353  N   THR A 154     -10.998   9.269  24.084  1.00 52.15           N  
ATOM   2354  H   THR A 154     -11.544   9.358  24.928  1.00 52.15           H  
ATOM   2355  CA  THR A 154      -9.557   9.559  24.217  1.00 52.15           C  
ATOM   2356  HA  THR A 154      -9.418  10.610  23.964  1.00 52.15           H  
ATOM   2357  C   THR A 154      -8.556   8.791  23.326  1.00 52.15           C  
ATOM   2358  CB  THR A 154      -9.154   9.370  25.698  1.00 52.15           C  
ATOM   2359  HB  THR A 154      -8.071   9.427  25.801  1.00 52.15           H  
ATOM   2360  O   THR A 154      -7.351   8.930  23.547  1.00 52.15           O  
ATOM   2361  CG2 THR A 154      -9.754  10.441  26.608  1.00 52.15           C  
ATOM   2362 HG21 THR A 154      -9.413  10.288  27.632  1.00 52.15           H  
ATOM   2363 HG22 THR A 154      -9.429  11.427  26.276  1.00 52.15           H  
ATOM   2364 HG23 THR A 154     -10.844  10.408  26.587  1.00 52.15           H  
ATOM   2365  OG1 THR A 154      -9.597   8.119  26.194  1.00 52.15           O  
ATOM   2366  HG1 THR A 154     -10.542   8.208  26.338  1.00 52.15           H  
ATOM   2367  N   ARG A 155      -8.955   7.972  22.337  1.00 70.97           N  
ATOM   2368  H   ARG A 155      -9.926   8.013  22.062  1.00 70.97           H  
ATOM   2369  CA  ARG A 155      -8.003   7.241  21.475  1.00 70.97           C  
ATOM   2370  HA  ARG A 155      -7.086   7.827  21.417  1.00 70.97           H  
ATOM   2371  C   ARG A 155      -8.484   7.048  20.042  1.00 70.97           C  
ATOM   2372  CB  ARG A 155      -7.667   5.867  22.072  1.00 70.97           C  
ATOM   2373  HB2 ARG A 155      -6.983   5.363  21.389  1.00 70.97           H  
ATOM   2374  HB3 ARG A 155      -8.579   5.277  22.161  1.00 70.97           H  
ATOM   2375  O   ARG A 155      -9.544   6.489  19.803  1.00 70.97           O  
ATOM   2376  CG  ARG A 155      -6.989   5.966  23.439  1.00 70.97           C  
ATOM   2377  HG2 ARG A 155      -6.112   6.609  23.361  1.00 70.97           H  
ATOM   2378  HG3 ARG A 155      -7.687   6.386  24.163  1.00 70.97           H  
ATOM   2379  CD  ARG A 155      -6.557   4.599  23.947  1.00 70.97           C  
ATOM   2380  HD2 ARG A 155      -5.857   4.159  23.237  1.00 70.97           H  
ATOM   2381  HD3 ARG A 155      -7.439   3.964  24.025  1.00 70.97           H  
ATOM   2382  NE  ARG A 155      -5.915   4.747  25.263  1.00 70.97           N  
ATOM   2383  HE  ARG A 155      -5.873   5.689  25.624  1.00 70.97           H  
ATOM   2384  NH1 ARG A 155      -5.537   2.527  25.656  1.00 70.97           N  
ATOM   2385 HH11 ARG A 155      -6.052   2.325  24.811  1.00 70.97           H  
ATOM   2386 HH12 ARG A 155      -5.232   1.785  26.269  1.00 70.97           H  
ATOM   2387  NH2 ARG A 155      -4.899   4.049  27.170  1.00 70.97           N  
ATOM   2388 HH21 ARG A 155      -4.867   5.009  27.484  1.00 70.97           H  
ATOM   2389 HH22 ARG A 155      -4.552   3.312  27.766  1.00 70.97           H  
ATOM   2390  CZ  ARG A 155      -5.452   3.776  26.022  1.00 70.97           C  
ATOM   2391  N   GLU A 156      -7.600   7.376  19.103  1.00 77.62           N  
ATOM   2392  H   GLU A 156      -6.788   7.912  19.375  1.00 77.62           H  
ATOM   2393  CA  GLU A 156      -7.814   7.165  17.671  1.00 77.62           C  
ATOM   2394  HA  GLU A 156      -8.672   7.768  17.376  1.00 77.62           H  
ATOM   2395  C   GLU A 156      -8.046   5.681  17.310  1.00 77.62           C  
ATOM   2396  CB  GLU A 156      -6.597   7.656  16.885  1.00 77.62           C  
ATOM   2397  HB2 GLU A 156      -5.723   7.108  17.235  1.00 77.62           H  
ATOM   2398  HB3 GLU A 156      -6.751   7.428  15.830  1.00 77.62           H  
ATOM   2399  O   GLU A 156      -7.340   4.804  17.841  1.00 77.62           O  
ATOM   2400  CG  GLU A 156      -6.354   9.164  17.030  1.00 77.62           C  
ATOM   2401  HG2 GLU A 156      -7.239   9.695  16.679  1.00 77.62           H  
ATOM   2402  HG3 GLU A 156      -6.197   9.404  18.081  1.00 77.62           H  
ATOM   2403  CD  GLU A 156      -5.125   9.612  16.231  1.00 77.62           C  
ATOM   2404  OE1 GLU A 156      -5.029  10.826  15.977  1.00 77.62           O  
ATOM   2405  OE2 GLU A 156      -4.291   8.729  15.903  1.00 77.62           O  
ATOM   2406  N   PRO A 157      -8.962   5.394  16.363  1.00 83.23           N  
ATOM   2407  CA  PRO A 157      -9.123   4.075  15.755  1.00 83.23           C  
ATOM   2408  HA  PRO A 157      -9.407   3.360  16.527  1.00 83.23           H  
ATOM   2409  C   PRO A 157      -7.832   3.617  15.072  1.00 83.23           C  
ATOM   2410  CB  PRO A 157     -10.288   4.218  14.763  1.00 83.23           C  
ATOM   2411  HB2 PRO A 157     -10.903   3.319  14.721  1.00 83.23           H  
ATOM   2412  HB3 PRO A 157      -9.917   4.475  13.771  1.00 83.23           H  
ATOM   2413  O   PRO A 157      -7.263   4.331  14.247  1.00 83.23           O  
ATOM   2414  CG  PRO A 157     -11.088   5.395  15.314  1.00 83.23           C  
ATOM   2415  HG2 PRO A 157     -11.734   5.072  16.130  1.00 83.23           H  
ATOM   2416  HG3 PRO A 157     -11.690   5.889  14.551  1.00 83.23           H  
ATOM   2417  CD  PRO A 157      -9.995   6.297  15.870  1.00 83.23           C  
ATOM   2418  HD2 PRO A 157      -9.589   6.928  15.080  1.00 83.23           H  
ATOM   2419  HD3 PRO A 157     -10.419   6.906  16.669  1.00 83.23           H  
ATOM   2420  N   LYS A 158      -7.349   2.411  15.380  1.00 86.81           N  
ATOM   2421  H   LYS A 158      -7.871   1.856  16.044  1.00 86.81           H  
ATOM   2422  CA  LYS A 158      -6.091   1.876  14.827  1.00 86.81           C  
ATOM   2423  HA  LYS A 158      -5.777   2.496  13.987  1.00 86.81           H  
ATOM   2424  C   LYS A 158      -6.275   0.474  14.280  1.00 86.81           C  
ATOM   2425  CB  LYS A 158      -4.964   1.916  15.871  1.00 86.81           C  
ATOM   2426  HB2 LYS A 158      -5.306   1.448  16.794  1.00 86.81           H  
ATOM   2427  HB3 LYS A 158      -4.102   1.366  15.494  1.00 86.81           H  
ATOM   2428  O   LYS A 158      -6.832  -0.385  14.960  1.00 86.81           O  
ATOM   2429  CG  LYS A 158      -4.538   3.353  16.177  1.00 86.81           C  
ATOM   2430  HG2 LYS A 158      -5.403   3.907  16.541  1.00 86.81           H  
ATOM   2431  HG3 LYS A 158      -4.195   3.824  15.256  1.00 86.81           H  
ATOM   2432  CD  LYS A 158      -3.429   3.439  17.230  1.00 86.81           C  
ATOM   2433  HD2 LYS A 158      -2.513   3.004  16.831  1.00 86.81           H  
ATOM   2434  HD3 LYS A 158      -3.736   2.918  18.137  1.00 86.81           H  
ATOM   2435  CE  LYS A 158      -3.247   4.936  17.510  1.00 86.81           C  
ATOM   2436  HE2 LYS A 158      -4.173   5.320  17.939  1.00 86.81           H  
ATOM   2437  HE3 LYS A 158      -3.121   5.454  16.560  1.00 86.81           H  
ATOM   2438  NZ  LYS A 158      -2.103   5.243  18.398  1.00 86.81           N  
ATOM   2439  HZ1 LYS A 158      -1.236   4.952  17.968  1.00 86.81           H  
ATOM   2440  HZ2 LYS A 158      -2.225   4.822  19.308  1.00 86.81           H  
ATOM   2441  HZ3 LYS A 158      -2.063   6.246  18.506  1.00 86.81           H  
ATOM   2442  N   LEU A 159      -5.732   0.245  13.087  1.00 87.59           N  
ATOM   2443  H   LEU A 159      -5.281   1.022  12.626  1.00 87.59           H  
ATOM   2444  CA  LEU A 159      -5.600  -1.057  12.451  1.00 87.59           C  
ATOM   2445  HA  LEU A 159      -6.094  -1.808  13.067  1.00 87.59           H  
ATOM   2446  C   LEU A 159      -4.119  -1.406  12.346  1.00 87.59           C  
ATOM   2447  CB  LEU A 159      -6.272  -1.045  11.068  1.00 87.59           C  
ATOM   2448  HB2 LEU A 159      -7.337  -0.842  11.183  1.00 87.59           H  
ATOM   2449  HB3 LEU A 159      -5.838  -0.241  10.475  1.00 87.59           H  
ATOM   2450  O   LEU A 159      -3.337  -0.716  11.697  1.00 87.59           O  
ATOM   2451  CG  LEU A 159      -6.097  -2.373  10.303  1.00 87.59           C  
ATOM   2452  HG  LEU A 159      -5.039  -2.623  10.226  1.00 87.59           H  
ATOM   2453  CD1 LEU A 159      -6.831  -3.535  10.979  1.00 87.59           C  
ATOM   2454 HD11 LEU A 159      -7.888  -3.295  11.087  1.00 87.59           H  
ATOM   2455 HD12 LEU A 159      -6.404  -3.740  11.961  1.00 87.59           H  
ATOM   2456 HD13 LEU A 159      -6.735  -4.430  10.364  1.00 87.59           H  
ATOM   2457  CD2 LEU A 159      -6.639  -2.233   8.891  1.00 87.59           C  
ATOM   2458 HD21 LEU A 159      -6.146  -1.408   8.377  1.00 87.59           H  
ATOM   2459 HD22 LEU A 159      -6.477  -3.152   8.327  1.00 87.59           H  
ATOM   2460 HD23 LEU A 159      -7.708  -2.029   8.948  1.00 87.59           H  
ATOM   2461  N   LYS A 160      -3.733  -2.517  12.953  1.00 89.80           N  
ATOM   2462  H   LYS A 160      -4.425  -3.029  13.482  1.00 89.80           H  
ATOM   2463  CA  LYS A 160      -2.394  -3.077  12.865  1.00 89.80           C  
ATOM   2464  HA  LYS A 160      -1.733  -2.370  12.363  1.00 89.80           H  
ATOM   2465  C   LYS A 160      -2.432  -4.349  12.042  1.00 89.80           C  
ATOM   2466  CB  LYS A 160      -1.872  -3.288  14.280  1.00 89.80           C  
ATOM   2467  HB2 LYS A 160      -2.529  -3.983  14.804  1.00 89.80           H  
ATOM   2468  HB3 LYS A 160      -1.898  -2.332  14.803  1.00 89.80           H  
ATOM   2469  O   LYS A 160      -3.123  -5.303  12.383  1.00 89.80           O  
ATOM   2470  CG  LYS A 160      -0.440  -3.823  14.287  1.00 89.80           C  
ATOM   2471  HG2 LYS A 160      -0.392  -4.788  13.783  1.00 89.80           H  
ATOM   2472  HG3 LYS A 160       0.224  -3.117  13.788  1.00 89.80           H  
ATOM   2473  CD  LYS A 160      -0.024  -3.994  15.744  1.00 89.80           C  
ATOM   2474  HD2 LYS A 160      -0.708  -4.693  16.225  1.00 89.80           H  
ATOM   2475  HD3 LYS A 160      -0.093  -3.031  16.251  1.00 89.80           H  
ATOM   2476  CE  LYS A 160       1.401  -4.523  15.844  1.00 89.80           C  
ATOM   2477  HE2 LYS A 160       1.468  -5.447  15.269  1.00 89.80           H  
ATOM   2478  HE3 LYS A 160       2.081  -3.799  15.395  1.00 89.80           H  
ATOM   2479  NZ  LYS A 160       1.721  -4.761  17.270  1.00 89.80           N  
ATOM   2480  HZ1 LYS A 160       1.701  -3.887  17.775  1.00 89.80           H  
ATOM   2481  HZ2 LYS A 160       1.005  -5.345  17.678  1.00 89.80           H  
ATOM   2482  HZ3 LYS A 160       2.626  -5.195  17.380  1.00 89.80           H  
ATOM   2483  N   LEU A 161      -1.635  -4.387  10.987  1.00 89.48           N  
ATOM   2484  H   LEU A 161      -1.081  -3.566  10.792  1.00 89.48           H  
ATOM   2485  CA  LEU A 161      -1.421  -5.565  10.162  1.00 89.48           C  
ATOM   2486  HA  LEU A 161      -2.135  -6.338  10.444  1.00 89.48           H  
ATOM   2487  C   LEU A 161      -0.029  -6.117  10.434  1.00 89.48           C  
ATOM   2488  CB  LEU A 161      -1.659  -5.211   8.690  1.00 89.48           C  
ATOM   2489  HB2 LEU A 161      -1.386  -6.056   8.058  1.00 89.48           H  
ATOM   2490  HB3 LEU A 161      -1.012  -4.371   8.436  1.00 89.48           H  
ATOM   2491  O   LEU A 161       0.928  -5.374  10.666  1.00 89.48           O  
ATOM   2492  CG  LEU A 161      -3.114  -4.807   8.403  1.00 89.48           C  
ATOM   2493  HG  LEU A 161      -3.472  -4.098   9.149  1.00 89.48           H  
ATOM   2494  CD1 LEU A 161      -3.197  -4.150   7.042  1.00 89.48           C  
ATOM   2495 HD11 LEU A 161      -2.903  -4.882   6.290  1.00 89.48           H  
ATOM   2496 HD12 LEU A 161      -2.537  -3.284   6.992  1.00 89.48           H  
ATOM   2497 HD13 LEU A 161      -4.217  -3.814   6.855  1.00 89.48           H  
ATOM   2498  CD2 LEU A 161      -4.025  -6.029   8.378  1.00 89.48           C  
ATOM   2499 HD21 LEU A 161      -3.736  -6.705   7.572  1.00 89.48           H  
ATOM   2500 HD22 LEU A 161      -3.953  -6.555   9.330  1.00 89.48           H  
ATOM   2501 HD23 LEU A 161      -5.054  -5.705   8.225  1.00 89.48           H  
ATOM   2502  N   SER A 162       0.094  -7.437  10.459  1.00 89.24           N  
ATOM   2503  H   SER A 162      -0.727  -7.999  10.283  1.00 89.24           H  
ATOM   2504  CA  SER A 162       1.358  -8.102  10.748  1.00 89.24           C  
ATOM   2505  HA  SER A 162       2.162  -7.438  10.433  1.00 89.24           H  
ATOM   2506  C   SER A 162       1.540  -9.387   9.961  1.00 89.24           C  
ATOM   2507  CB  SER A 162       1.532  -8.341  12.253  1.00 89.24           C  
ATOM   2508  HB2 SER A 162       2.467  -8.880  12.410  1.00 89.24           H  
ATOM   2509  HB3 SER A 162       1.600  -7.374  12.751  1.00 89.24           H  
ATOM   2510  O   SER A 162       0.610 -10.178   9.814  1.00 89.24           O  
ATOM   2511  OG  SER A 162       0.475  -9.082  12.839  1.00 89.24           O  
ATOM   2512  HG  SER A 162      -0.332  -8.795  12.405  1.00 89.24           H  
ATOM   2513  N   LEU A 163       2.774  -9.599   9.514  1.00 87.70           N  
ATOM   2514  H   LEU A 163       3.465  -8.886   9.700  1.00 87.70           H  
ATOM   2515  CA  LEU A 163       3.278 -10.882   9.051  1.00 87.70           C  
ATOM   2516  HA  LEU A 163       2.449 -11.493   8.693  1.00 87.70           H  
ATOM   2517  C   LEU A 163       3.932 -11.600  10.220  1.00 87.70           C  
ATOM   2518  CB  LEU A 163       4.296 -10.674   7.924  1.00 87.70           C  
ATOM   2519  HB2 LEU A 163       4.850 -11.599   7.762  1.00 87.70           H  
ATOM   2520  HB3 LEU A 163       5.008  -9.910   8.237  1.00 87.70           H  
ATOM   2521  O   LEU A 163       4.814 -11.043  10.883  1.00 87.70           O  
ATOM   2522  CG  LEU A 163       3.655 -10.258   6.599  1.00 87.70           C  
ATOM   2523  HG  LEU A 163       2.948  -9.448   6.779  1.00 87.70           H  
ATOM   2524  CD1 LEU A 163       4.751  -9.762   5.665  1.00 87.70           C  
ATOM   2525 HD11 LEU A 163       4.313  -9.419   4.727  1.00 87.70           H  
ATOM   2526 HD12 LEU A 163       5.277  -8.915   6.106  1.00 87.70           H  
ATOM   2527 HD13 LEU A 163       5.475 -10.552   5.466  1.00 87.70           H  
ATOM   2528  CD2 LEU A 163       2.922 -11.430   5.945  1.00 87.70           C  
ATOM   2529 HD21 LEU A 163       2.191 -11.857   6.632  1.00 87.70           H  
ATOM   2530 HD22 LEU A 163       2.399 -11.067   5.061  1.00 87.70           H  
ATOM   2531 HD23 LEU A 163       3.632 -12.205   5.658  1.00 87.70           H  
ATOM   2532  N   ARG A 164       3.515 -12.839  10.470  1.00 88.72           N  
ATOM   2533  H   ARG A 164       2.792 -13.231   9.884  1.00 88.72           H  
ATOM   2534  CA  ARG A 164       4.085 -13.673  11.527  1.00 88.72           C  
ATOM   2535  HA  ARG A 164       5.015 -13.212  11.858  1.00 88.72           H  
ATOM   2536  C   ARG A 164       4.443 -15.053  11.009  1.00 88.72           C  
ATOM   2537  CB  ARG A 164       3.138 -13.772  12.733  1.00 88.72           C  
ATOM   2538  HB2 ARG A 164       3.631 -14.372  13.498  1.00 88.72           H  
ATOM   2539  HB3 ARG A 164       2.224 -14.283  12.433  1.00 88.72           H  
ATOM   2540  O   ARG A 164       3.639 -15.668  10.319  1.00 88.72           O  
ATOM   2541  CG  ARG A 164       2.778 -12.401  13.328  1.00 88.72           C  
ATOM   2542  HG2 ARG A 164       3.681 -11.803  13.451  1.00 88.72           H  
ATOM   2543  HG3 ARG A 164       2.097 -11.886  12.651  1.00 88.72           H  
ATOM   2544  CD  ARG A 164       2.107 -12.574  14.695  1.00 88.72           C  
ATOM   2545  HD2 ARG A 164       2.852 -12.941  15.400  1.00 88.72           H  
ATOM   2546  HD3 ARG A 164       1.322 -13.325  14.608  1.00 88.72           H  
ATOM   2547  NE  ARG A 164       1.528 -11.308  15.191  1.00 88.72           N  
ATOM   2548  HE  ARG A 164       1.512 -10.529  14.548  1.00 88.72           H  
ATOM   2549  NH1 ARG A 164       0.805 -12.093  17.230  1.00 88.72           N  
ATOM   2550 HH11 ARG A 164       1.220 -12.996  17.048  1.00 88.72           H  
ATOM   2551 HH12 ARG A 164       0.310 -11.928  18.095  1.00 88.72           H  
ATOM   2552  NH2 ARG A 164       0.420  -9.973  16.672  1.00 88.72           N  
ATOM   2553 HH21 ARG A 164       0.362  -9.243  15.976  1.00 88.72           H  
ATOM   2554 HH22 ARG A 164      -0.169  -9.877  17.487  1.00 88.72           H  
ATOM   2555  CZ  ARG A 164       0.935 -11.129  16.362  1.00 88.72           C  
ATOM   2556  N   ASP A 165       5.604 -15.556  11.396  1.00 88.22           N  
ATOM   2557  H   ASP A 165       6.202 -14.992  11.984  1.00 88.22           H  
ATOM   2558  CA  ASP A 165       5.953 -16.964  11.240  1.00 88.22           C  
ATOM   2559  HA  ASP A 165       5.403 -17.390  10.400  1.00 88.22           H  
ATOM   2560  C   ASP A 165       5.559 -17.727  12.508  1.00 88.22           C  
ATOM   2561  CB  ASP A 165       7.443 -17.113  10.920  1.00 88.22           C  
ATOM   2562  HB2 ASP A 165       8.037 -16.759  11.762  1.00 88.22           H  
ATOM   2563  HB3 ASP A 165       7.681 -16.495  10.054  1.00 88.22           H  
ATOM   2564  O   ASP A 165       6.185 -17.576  13.559  1.00 88.22           O  
ATOM   2565  CG  ASP A 165       7.819 -18.562  10.599  1.00 88.22           C  
ATOM   2566  OD1 ASP A 165       6.960 -19.469  10.744  1.00 88.22           O  
ATOM   2567  OD2 ASP A 165       8.982 -18.779  10.215  1.00 88.22           O  
ATOM   2568  N   VAL A 166       4.502 -18.535  12.419  1.00 86.54           N  
ATOM   2569  H   VAL A 166       4.062 -18.645  11.517  1.00 86.54           H  
ATOM   2570  CA  VAL A 166       4.024 -19.337  13.555  1.00 86.54           C  
ATOM   2571  HA  VAL A 166       4.227 -18.777  14.468  1.00 86.54           H  
ATOM   2572  C   VAL A 166       4.775 -20.654  13.732  1.00 86.54           C  
ATOM   2573  CB  VAL A 166       2.506 -19.580  13.523  1.00 86.54           C  
ATOM   2574  HB  VAL A 166       2.240 -20.106  14.440  1.00 86.54           H  
ATOM   2575  O   VAL A 166       4.534 -21.344  14.718  1.00 86.54           O  
ATOM   2576  CG1 VAL A 166       1.741 -18.251  13.542  1.00 86.54           C  
ATOM   2577 HG11 VAL A 166       0.681 -18.441  13.714  1.00 86.54           H  
ATOM   2578 HG12 VAL A 166       2.111 -17.633  14.360  1.00 86.54           H  
ATOM   2579 HG13 VAL A 166       1.879 -17.715  12.603  1.00 86.54           H  
ATOM   2580  CG2 VAL A 166       2.025 -20.444  12.348  1.00 86.54           C  
ATOM   2581 HG21 VAL A 166       2.728 -21.254  12.152  1.00 86.54           H  
ATOM   2582 HG22 VAL A 166       1.907 -19.836  11.451  1.00 86.54           H  
ATOM   2583 HG23 VAL A 166       1.066 -20.890  12.610  1.00 86.54           H  
ATOM   2584  N   SER A 167       5.677 -21.018  12.812  1.00 84.50           N  
ATOM   2585  H   SER A 167       5.893 -20.391  12.051  1.00 84.50           H  
ATOM   2586  CA  SER A 167       6.554 -22.179  13.016  1.00 84.50           C  
ATOM   2587  HA  SER A 167       5.946 -23.019  13.352  1.00 84.50           H  
ATOM   2588  C   SER A 167       7.605 -21.918  14.096  1.00 84.50           C  
ATOM   2589  CB  SER A 167       7.246 -22.587  11.714  1.00 84.50           C  
ATOM   2590  HB2 SER A 167       6.506 -22.693  10.921  1.00 84.50           H  
ATOM   2591  HB3 SER A 167       7.719 -23.557  11.866  1.00 84.50           H  
ATOM   2592  O   SER A 167       8.130 -22.850  14.705  1.00 84.50           O  
ATOM   2593  OG  SER A 167       8.242 -21.672  11.315  1.00 84.50           O  
ATOM   2594  HG  SER A 167       7.849 -20.849  11.014  1.00 84.50           H  
ATOM   2595  N   LEU A 168       7.893 -20.643  14.369  1.00 80.17           N  
ATOM   2596  H   LEU A 168       7.425 -19.929  13.829  1.00 80.17           H  
ATOM   2597  CA  LEU A 168       8.763 -20.227  15.453  1.00 80.17           C  
ATOM   2598  HA  LEU A 168       9.601 -20.922  15.510  1.00 80.17           H  
ATOM   2599  C   LEU A 168       8.008 -20.301  16.786  1.00 80.17           C  
ATOM   2600  CB  LEU A 168       9.302 -18.816  15.148  1.00 80.17           C  
ATOM   2601  HB2 LEU A 168       8.455 -18.134  15.076  1.00 80.17           H  
ATOM   2602  HB3 LEU A 168       9.925 -18.485  15.978  1.00 80.17           H  
ATOM   2603  O   LEU A 168       6.869 -19.851  16.897  1.00 80.17           O  
ATOM   2604  CG  LEU A 168      10.112 -18.707  13.841  1.00 80.17           C  
ATOM   2605  HG  LEU A 168       9.486 -18.995  12.996  1.00 80.17           H  
ATOM   2606  CD1 LEU A 168      10.557 -17.259  13.642  1.00 80.17           C  
ATOM   2607 HD11 LEU A 168      11.078 -17.169  12.689  1.00 80.17           H  
ATOM   2608 HD12 LEU A 168      11.210 -16.935  14.452  1.00 80.17           H  
ATOM   2609 HD13 LEU A 168       9.681 -16.611  13.604  1.00 80.17           H  
ATOM   2610  CD2 LEU A 168      11.365 -19.590  13.865  1.00 80.17           C  
ATOM   2611 HD21 LEU A 168      11.931 -19.418  12.949  1.00 80.17           H  
ATOM   2612 HD22 LEU A 168      11.071 -20.639  13.875  1.00 80.17           H  
ATOM   2613 HD23 LEU A 168      11.981 -19.349  14.731  1.00 80.17           H  
ATOM   2614  N   CYS A 169       8.649 -20.837  17.827  1.00 72.71           N  
ATOM   2615  H   CYS A 169       9.522 -21.317  17.667  1.00 72.71           H  
ATOM   2616  CA  CYS A 169       8.086 -20.845  19.181  1.00 72.71           C  
ATOM   2617  HA  CYS A 169       7.166 -21.427  19.152  1.00 72.71           H  
ATOM   2618  C   CYS A 169       7.775 -19.409  19.659  1.00 72.71           C  
ATOM   2619  CB  CYS A 169       9.074 -21.515  20.152  1.00 72.71           C  
ATOM   2620  HB2 CYS A 169       8.613 -21.593  21.136  1.00 72.71           H  
ATOM   2621  HB3 CYS A 169       9.976 -20.909  20.238  1.00 72.71           H  
ATOM   2622  O   CYS A 169       8.500 -18.497  19.270  1.00 72.71           O  
ATOM   2623  SG  CYS A 169       9.516 -23.180  19.582  1.00 72.71           S  
ATOM   2624  HG  CYS A 169      10.058 -23.615  20.723  1.00 72.71           H  
ATOM   2625  N   PRO A 170       6.802 -19.186  20.565  1.00 66.61           N  
ATOM   2626  CA  PRO A 170       6.490 -17.849  21.100  1.00 66.61           C  
ATOM   2627  HA  PRO A 170       6.111 -17.228  20.289  1.00 66.61           H  
ATOM   2628  C   PRO A 170       7.680 -17.128  21.755  1.00 66.61           C  
ATOM   2629  CB  PRO A 170       5.377 -18.079  22.127  1.00 66.61           C  
ATOM   2630  HB2 PRO A 170       4.681 -17.240  22.158  1.00 66.61           H  
ATOM   2631  HB3 PRO A 170       5.804 -18.251  23.115  1.00 66.61           H  
ATOM   2632  O   PRO A 170       7.722 -15.905  21.797  1.00 66.61           O  
ATOM   2633  CG  PRO A 170       4.696 -19.358  21.647  1.00 66.61           C  
ATOM   2634  HG2 PRO A 170       4.203 -19.886  22.463  1.00 66.61           H  
ATOM   2635  HG3 PRO A 170       3.983 -19.116  20.859  1.00 66.61           H  
ATOM   2636  CD  PRO A 170       5.849 -20.168  21.060  1.00 66.61           C  
ATOM   2637  HD2 PRO A 170       5.471 -20.808  20.263  1.00 66.61           H  
ATOM   2638  HD3 PRO A 170       6.314 -20.768  21.842  1.00 66.61           H  
ATOM   2639  N   GLN A 171       8.660 -17.890  22.255  1.00 70.94           N  
ATOM   2640  H   GLN A 171       8.535 -18.892  22.220  1.00 70.94           H  
ATOM   2641  CA  GLN A 171       9.922 -17.378  22.809  1.00 70.94           C  
ATOM   2642  HA  GLN A 171       9.716 -16.592  23.535  1.00 70.94           H  
ATOM   2643  C   GLN A 171      10.851 -16.792  21.733  1.00 70.94           C  
ATOM   2644  CB  GLN A 171      10.643 -18.544  23.500  1.00 70.94           C  
ATOM   2645  HB2 GLN A 171      10.758 -19.334  22.759  1.00 70.94           H  
ATOM   2646  HB3 GLN A 171      11.641 -18.228  23.805  1.00 70.94           H  
ATOM   2647  O   GLN A 171      11.733 -15.995  22.037  1.00 70.94           O  
ATOM   2648  CG  GLN A 171       9.901 -19.070  24.746  1.00 70.94           C  
ATOM   2649  HG2 GLN A 171       8.826 -18.927  24.641  1.00 70.94           H  
ATOM   2650  HG3 GLN A 171      10.223 -18.498  25.616  1.00 70.94           H  
ATOM   2651  CD  GLN A 171      10.130 -20.558  25.008  1.00 70.94           C  
ATOM   2652  NE2 GLN A 171       9.713 -21.062  26.148  1.00 70.94           N  
ATOM   2653 HE21 GLN A 171       9.310 -20.475  26.864  1.00 70.94           H  
ATOM   2654 HE22 GLN A 171       9.891 -22.045  26.291  1.00 70.94           H  
ATOM   2655  OE1 GLN A 171      10.629 -21.306  24.182  1.00 70.94           O  
ATOM   2656  N   LYS A 172      10.679 -17.202  20.472  1.00 69.32           N  
ATOM   2657  H   LYS A 172       9.849 -17.743  20.275  1.00 69.32           H  
ATOM   2658  CA  LYS A 172      11.381 -16.656  19.311  1.00 69.32           C  
ATOM   2659  HA  LYS A 172      12.312 -16.199  19.645  1.00 69.32           H  
ATOM   2660  C   LYS A 172      10.538 -15.551  18.681  1.00 69.32           C  
ATOM   2661  CB  LYS A 172      11.710 -17.771  18.304  1.00 69.32           C  
ATOM   2662  HB2 LYS A 172      10.800 -18.323  18.066  1.00 69.32           H  
ATOM   2663  HB3 LYS A 172      12.083 -17.315  17.387  1.00 69.32           H  
ATOM   2664  O   LYS A 172       9.313 -15.536  18.774  1.00 69.32           O  
ATOM   2665  CG  LYS A 172      12.771 -18.746  18.836  1.00 69.32           C  
ATOM   2666  HG2 LYS A 172      13.652 -18.181  19.141  1.00 69.32           H  
ATOM   2667  HG3 LYS A 172      12.376 -19.279  19.700  1.00 69.32           H  
ATOM   2668  CD  LYS A 172      13.175 -19.758  17.755  1.00 69.32           C  
ATOM   2669  HD2 LYS A 172      12.300 -20.344  17.470  1.00 69.32           H  
ATOM   2670  HD3 LYS A 172      13.540 -19.219  16.881  1.00 69.32           H  
ATOM   2671  CE  LYS A 172      14.276 -20.687  18.281  1.00 69.32           C  
ATOM   2672  HE2 LYS A 172      13.897 -21.214  19.157  1.00 69.32           H  
ATOM   2673  HE3 LYS A 172      15.119 -20.076  18.603  1.00 69.32           H  
ATOM   2674  NZ  LYS A 172      14.716 -21.659  17.249  1.00 69.32           N  
ATOM   2675  HZ1 LYS A 172      15.442 -22.259  17.614  1.00 69.32           H  
ATOM   2676  HZ2 LYS A 172      15.081 -21.179  16.438  1.00 69.32           H  
ATOM   2677  HZ3 LYS A 172      13.945 -22.241  16.954  1.00 69.32           H  
ATOM   2678  N   ARG A 173      11.203 -14.620  17.995  1.00 76.76           N  
ATOM   2679  H   ARG A 173      12.209 -14.693  17.950  1.00 76.76           H  
ATOM   2680  CA  ARG A 173      10.543 -13.514  17.294  1.00 76.76           C  
ATOM   2681  HA  ARG A 173       9.864 -13.024  17.992  1.00 76.76           H  
ATOM   2682  C   ARG A 173       9.702 -14.047  16.128  1.00 76.76           C  
ATOM   2683  CB  ARG A 173      11.607 -12.493  16.856  1.00 76.76           C  
ATOM   2684  HB2 ARG A 173      12.284 -12.957  16.139  1.00 76.76           H  
ATOM   2685  HB3 ARG A 173      12.187 -12.191  17.728  1.00 76.76           H  
ATOM   2686  O   ARG A 173      10.202 -14.198  15.023  1.00 76.76           O  
ATOM   2687  CG  ARG A 173      10.981 -11.241  16.225  1.00 76.76           C  
ATOM   2688  HG2 ARG A 173      10.312 -10.763  16.941  1.00 76.76           H  
ATOM   2689  HG3 ARG A 173      10.412 -11.525  15.340  1.00 76.76           H  
ATOM   2690  CD  ARG A 173      12.074 -10.253  15.810  1.00 76.76           C  
ATOM   2691  HD2 ARG A 173      12.776 -10.766  15.153  1.00 76.76           H  
ATOM   2692  HD3 ARG A 173      12.601  -9.916  16.702  1.00 76.76           H  
ATOM   2693  NE  ARG A 173      11.505  -9.101  15.091  1.00 76.76           N  
ATOM   2694  HE  ARG A 173      10.586  -9.231  14.693  1.00 76.76           H  
ATOM   2695  NH1 ARG A 173      13.428  -7.843  14.982  1.00 76.76           N  
ATOM   2696 HH11 ARG A 173      13.935  -8.581  15.449  1.00 76.76           H  
ATOM   2697 HH12 ARG A 173      13.915  -7.017  14.663  1.00 76.76           H  
ATOM   2698  NH2 ARG A 173      11.537  -7.049  14.110  1.00 76.76           N  
ATOM   2699 HH21 ARG A 173      12.054  -6.246  13.779  1.00 76.76           H  
ATOM   2700 HH22 ARG A 173      10.600  -7.208  13.770  1.00 76.76           H  
ATOM   2701  CZ  ARG A 173      12.156  -8.005  14.739  1.00 76.76           C  
ATOM   2702  N   GLN A 174       8.419 -14.295  16.382  1.00 81.95           N  
ATOM   2703  H   GLN A 174       8.149 -14.369  17.352  1.00 81.95           H  
ATOM   2704  CA  GLN A 174       7.444 -14.671  15.352  1.00 81.95           C  
ATOM   2705  HA  GLN A 174       7.842 -15.481  14.740  1.00 81.95           H  
ATOM   2706  C   GLN A 174       7.111 -13.500  14.418  1.00 81.95           C  
ATOM   2707  CB  GLN A 174       6.149 -15.149  16.023  1.00 81.95           C  
ATOM   2708  HB2 GLN A 174       5.783 -14.365  16.686  1.00 81.95           H  
ATOM   2709  HB3 GLN A 174       5.401 -15.317  15.248  1.00 81.95           H  
ATOM   2710  O   GLN A 174       6.739 -13.715  13.271  1.00 81.95           O  
ATOM   2711  CG  GLN A 174       6.308 -16.453  16.817  1.00 81.95           C  
ATOM   2712  HG2 GLN A 174       6.668 -17.236  16.149  1.00 81.95           H  
ATOM   2713  HG3 GLN A 174       7.035 -16.326  17.620  1.00 81.95           H  
ATOM   2714  CD  GLN A 174       4.991 -16.914  17.433  1.00 81.95           C  
ATOM   2715  NE2 GLN A 174       4.896 -18.152  17.853  1.00 81.95           N  
ATOM   2716 HE21 GLN A 174       3.984 -18.457  18.161  1.00 81.95           H  
ATOM   2717 HE22 GLN A 174       5.618 -18.805  17.584  1.00 81.95           H  
ATOM   2718  OE1 GLN A 174       4.019 -16.180  17.545  1.00 81.95           O  
ATOM   2719  N   LEU A 175       7.203 -12.256  14.905  1.00 87.94           N  
ATOM   2720  H   LEU A 175       7.537 -12.142  15.852  1.00 87.94           H  
ATOM   2721  CA  LEU A 175       6.841 -11.063  14.142  1.00 87.94           C  
ATOM   2722  HA  LEU A 175       5.913 -11.279  13.613  1.00 87.94           H  
ATOM   2723  C   LEU A 175       7.911 -10.723  13.098  1.00 87.94           C  
ATOM   2724  CB  LEU A 175       6.596  -9.890  15.108  1.00 87.94           C  
ATOM   2725  HB2 LEU A 175       5.869 -10.193  15.862  1.00 87.94           H  
ATOM   2726  HB3 LEU A 175       7.531  -9.657  15.618  1.00 87.94           H  
ATOM   2727  O   LEU A 175       9.003 -10.266  13.452  1.00 87.94           O  
ATOM   2728  CG  LEU A 175       6.084  -8.620  14.401  1.00 87.94           C  
ATOM   2729  HG  LEU A 175       6.753  -8.344  13.586  1.00 87.94           H  
ATOM   2730  CD1 LEU A 175       4.678  -8.838  13.847  1.00 87.94           C  
ATOM   2731 HD11 LEU A 175       4.011  -9.206  14.627  1.00 87.94           H  
ATOM   2732 HD12 LEU A 175       4.711  -9.545  13.018  1.00 87.94           H  
ATOM   2733 HD13 LEU A 175       4.290  -7.898  13.453  1.00 87.94           H  
ATOM   2734  CD2 LEU A 175       6.034  -7.455  15.389  1.00 87.94           C  
ATOM   2735 HD21 LEU A 175       7.033  -7.269  15.785  1.00 87.94           H  
ATOM   2736 HD22 LEU A 175       5.359  -7.688  16.212  1.00 87.94           H  
ATOM   2737 HD23 LEU A 175       5.693  -6.555  14.878  1.00 87.94           H  
ATOM   2738  N   LEU A 176       7.546 -10.890  11.828  1.00 85.66           N  
ATOM   2739  H   LEU A 176       6.618 -11.240  11.639  1.00 85.66           H  
ATOM   2740  CA  LEU A 176       8.386 -10.583  10.676  1.00 85.66           C  
ATOM   2741  HA  LEU A 176       9.429 -10.800  10.907  1.00 85.66           H  
ATOM   2742  C   LEU A 176       8.308  -9.097  10.331  1.00 85.66           C  
ATOM   2743  CB  LEU A 176       7.939 -11.450   9.487  1.00 85.66           C  
ATOM   2744  HB2 LEU A 176       8.530 -11.158   8.618  1.00 85.66           H  
ATOM   2745  HB3 LEU A 176       6.897 -11.230   9.254  1.00 85.66           H  
ATOM   2746  O   LEU A 176       9.303  -8.380  10.406  1.00 85.66           O  
ATOM   2747  CG  LEU A 176       8.072 -12.967   9.693  1.00 85.66           C  
ATOM   2748  HG  LEU A 176       7.446 -13.276  10.530  1.00 85.66           H  
ATOM   2749  CD1 LEU A 176       7.577 -13.681   8.441  1.00 85.66           C  
ATOM   2750 HD11 LEU A 176       6.531 -13.435   8.254  1.00 85.66           H  
ATOM   2751 HD12 LEU A 176       7.670 -14.757   8.590  1.00 85.66           H  
ATOM   2752 HD13 LEU A 176       8.179 -13.394   7.579  1.00 85.66           H  
ATOM   2753  CD2 LEU A 176       9.513 -13.399   9.964  1.00 85.66           C  
ATOM   2754 HD21 LEU A 176      10.152 -13.101   9.133  1.00 85.66           H  
ATOM   2755 HD22 LEU A 176       9.551 -14.483  10.072  1.00 85.66           H  
ATOM   2756 HD23 LEU A 176       9.876 -12.955  10.890  1.00 85.66           H  
ATOM   2757  N   GLN A 177       7.099  -8.625  10.038  1.00 88.02           N  
ATOM   2758  H   GLN A 177       6.319  -9.267  10.057  1.00 88.02           H  
ATOM   2759  CA  GLN A 177       6.825  -7.237   9.696  1.00 88.02           C  
ATOM   2760  HA  GLN A 177       7.601  -6.605  10.128  1.00 88.02           H  
ATOM   2761  C   GLN A 177       5.480  -6.821  10.277  1.00 88.02           C  
ATOM   2762  CB  GLN A 177       6.847  -7.064   8.172  1.00 88.02           C  
ATOM   2763  HB2 GLN A 177       5.928  -7.480   7.759  1.00 88.02           H  
ATOM   2764  HB3 GLN A 177       7.693  -7.616   7.761  1.00 88.02           H  
ATOM   2765  O   GLN A 177       4.589  -7.646  10.488  1.00 88.02           O  
ATOM   2766  CG  GLN A 177       6.988  -5.592   7.745  1.00 88.02           C  
ATOM   2767  HG2 GLN A 177       7.923  -5.191   8.136  1.00 88.02           H  
ATOM   2768  HG3 GLN A 177       6.161  -4.997   8.133  1.00 88.02           H  
ATOM   2769  CD  GLN A 177       6.984  -5.430   6.235  1.00 88.02           C  
ATOM   2770  NE2 GLN A 177       7.290  -4.257   5.726  1.00 88.02           N  
ATOM   2771 HE21 GLN A 177       7.536  -3.471   6.311  1.00 88.02           H  
ATOM   2772 HE22 GLN A 177       7.290  -4.178   4.719  1.00 88.02           H  
ATOM   2773  OE1 GLN A 177       6.647  -6.339   5.504  1.00 88.02           O  
ATOM   2774  N   THR A 178       5.323  -5.531  10.537  1.00 89.08           N  
ATOM   2775  H   THR A 178       6.062  -4.883  10.305  1.00 89.08           H  
ATOM   2776  CA  THR A 178       4.050  -4.952  10.939  1.00 89.08           C  
ATOM   2777  HA  THR A 178       3.257  -5.574  10.523  1.00 89.08           H  
ATOM   2778  C   THR A 178       3.903  -3.568  10.339  1.00 89.08           C  
ATOM   2779  CB  THR A 178       3.920  -4.946  12.468  1.00 89.08           C  
ATOM   2780  HB  THR A 178       4.189  -5.944  12.814  1.00 89.08           H  
ATOM   2781  O   THR A 178       4.889  -2.846  10.209  1.00 89.08           O  
ATOM   2782  CG2 THR A 178       4.844  -3.959  13.183  1.00 89.08           C  
ATOM   2783 HG21 THR A 178       4.556  -2.935  12.944  1.00 89.08           H  
ATOM   2784 HG22 THR A 178       4.768  -4.103  14.260  1.00 89.08           H  
ATOM   2785 HG23 THR A 178       5.877  -4.121  12.874  1.00 89.08           H  
ATOM   2786  OG1 THR A 178       2.598  -4.710  12.901  1.00 89.08           O  
ATOM   2787  HG1 THR A 178       2.004  -4.802  12.153  1.00 89.08           H  
ATOM   2788  N   VAL A 179       2.673  -3.208  10.001  1.00 89.06           N  
ATOM   2789  H   VAL A 179       1.919  -3.868  10.123  1.00 89.06           H  
ATOM   2790  CA  VAL A 179       2.278  -1.844   9.673  1.00 89.06           C  
ATOM   2791  HA  VAL A 179       3.104  -1.173   9.909  1.00 89.06           H  
ATOM   2792  C   VAL A 179       1.108  -1.474  10.574  1.00 89.06           C  
ATOM   2793  CB  VAL A 179       1.988  -1.689   8.168  1.00 89.06           C  
ATOM   2794  HB  VAL A 179       2.858  -2.055   7.623  1.00 89.06           H  
ATOM   2795  O   VAL A 179       0.218  -2.292  10.808  1.00 89.06           O  
ATOM   2796  CG1 VAL A 179       0.772  -2.484   7.688  1.00 89.06           C  
ATOM   2797 HG11 VAL A 179       0.910  -3.538   7.930  1.00 89.06           H  
ATOM   2798 HG12 VAL A 179      -0.141  -2.108   8.147  1.00 89.06           H  
ATOM   2799 HG13 VAL A 179       0.681  -2.389   6.606  1.00 89.06           H  
ATOM   2800  CG2 VAL A 179       1.804  -0.217   7.799  1.00 89.06           C  
ATOM   2801 HG21 VAL A 179       1.680  -0.120   6.720  1.00 89.06           H  
ATOM   2802 HG22 VAL A 179       0.925   0.198   8.290  1.00 89.06           H  
ATOM   2803 HG23 VAL A 179       2.684   0.356   8.091  1.00 89.06           H  
ATOM   2804  N   SER A 180       1.141  -0.265  11.117  1.00 89.32           N  
ATOM   2805  H   SER A 180       1.865   0.377  10.827  1.00 89.32           H  
ATOM   2806  CA  SER A 180       0.045   0.302  11.897  1.00 89.32           C  
ATOM   2807  HA  SER A 180      -0.754  -0.428  12.023  1.00 89.32           H  
ATOM   2808  C   SER A 180      -0.504   1.490  11.132  1.00 89.32           C  
ATOM   2809  CB  SER A 180       0.503   0.744  13.284  1.00 89.32           C  
ATOM   2810  HB2 SER A 180       1.329   1.448  13.182  1.00 89.32           H  
ATOM   2811  HB3 SER A 180      -0.325   1.249  13.782  1.00 89.32           H  
ATOM   2812  O   SER A 180       0.259   2.347  10.697  1.00 89.32           O  
ATOM   2813  OG  SER A 180       0.914  -0.357  14.079  1.00 89.32           O  
ATOM   2814  HG  SER A 180       1.232   0.005  14.909  1.00 89.32           H  
ATOM   2815  N   LEU A 181      -1.817   1.514  10.979  1.00 84.48           N  
ATOM   2816  H   LEU A 181      -2.360   0.762  11.378  1.00 84.48           H  
ATOM   2817  CA  LEU A 181      -2.578   2.486  10.214  1.00 84.48           C  
ATOM   2818  HA  LEU A 181      -1.939   3.306   9.888  1.00 84.48           H  
ATOM   2819  C   LEU A 181      -3.671   3.042  11.130  1.00 84.48           C  
ATOM   2820  CB  LEU A 181      -3.182   1.783   8.980  1.00 84.48           C  
ATOM   2821  HB2 LEU A 181      -3.924   1.069   9.337  1.00 84.48           H  
ATOM   2822  HB3 LEU A 181      -3.706   2.519   8.371  1.00 84.48           H  
ATOM   2823  O   LEU A 181      -4.139   2.346  12.038  1.00 84.48           O  
ATOM   2824  CG  LEU A 181      -2.171   1.020   8.097  1.00 84.48           C  
ATOM   2825  HG  LEU A 181      -1.569   0.350   8.710  1.00 84.48           H  
ATOM   2826  CD1 LEU A 181      -2.908   0.136   7.094  1.00 84.48           C  
ATOM   2827 HD11 LEU A 181      -2.185  -0.449   6.526  1.00 84.48           H  
ATOM   2828 HD12 LEU A 181      -3.495   0.751   6.412  1.00 84.48           H  
ATOM   2829 HD13 LEU A 181      -3.574  -0.548   7.620  1.00 84.48           H  
ATOM   2830  CD2 LEU A 181      -1.232   1.964   7.347  1.00 84.48           C  
ATOM   2831 HD21 LEU A 181      -0.624   2.525   8.057  1.00 84.48           H  
ATOM   2832 HD22 LEU A 181      -1.809   2.672   6.751  1.00 84.48           H  
ATOM   2833 HD23 LEU A 181      -0.572   1.399   6.689  1.00 84.48           H  
ATOM   2834  N   ASN A 182      -4.097   4.279  10.905  1.00 83.95           N  
ATOM   2835  H   ASN A 182      -3.734   4.794  10.116  1.00 83.95           H  
ATOM   2836  CA  ASN A 182      -5.303   4.781  11.550  1.00 83.95           C  
ATOM   2837  HA  ASN A 182      -5.348   4.407  12.572  1.00 83.95           H  
ATOM   2838  C   ASN A 182      -6.516   4.211  10.799  1.00 83.95           C  
ATOM   2839  CB  ASN A 182      -5.208   6.305  11.662  1.00 83.95           C  
ATOM   2840  HB2 ASN A 182      -4.381   6.542  12.331  1.00 83.95           H  
ATOM   2841  HB3 ASN A 182      -4.943   6.722  10.690  1.00 83.95           H  
ATOM   2842  O   ASN A 182      -6.653   4.373   9.590  1.00 83.95           O  
ATOM   2843  CG  ASN A 182      -6.458   6.987  12.210  1.00 83.95           C  
ATOM   2844  ND2 ASN A 182      -6.290   8.095  12.892  1.00 83.95           N  
ATOM   2845 HD21 ASN A 182      -7.109   8.550  13.269  1.00 83.95           H  
ATOM   2846 HD22 ASN A 182      -5.370   8.445  13.120  1.00 83.95           H  
ATOM   2847  OD1 ASN A 182      -7.586   6.536  12.061  1.00 83.95           O  
ATOM   2848  N   ALA A 183      -7.367   3.490  11.527  1.00 82.35           N  
ATOM   2849  H   ALA A 183      -7.282   3.544  12.532  1.00 82.35           H  
ATOM   2850  CA  ALA A 183      -8.476   2.733  10.957  1.00 82.35           C  
ATOM   2851  HA  ALA A 183      -8.107   2.189  10.088  1.00 82.35           H  
ATOM   2852  C   ALA A 183      -9.633   3.619  10.478  1.00 82.35           C  
ATOM   2853  CB  ALA A 183      -8.963   1.716  11.992  1.00 82.35           C  
ATOM   2854  HB1 ALA A 183      -9.761   1.111  11.563  1.00 82.35           H  
ATOM   2855  HB2 ALA A 183      -8.145   1.057  12.284  1.00 82.35           H  
ATOM   2856  HB3 ALA A 183      -9.345   2.235  12.872  1.00 82.35           H  
ATOM   2857  O   ALA A 183     -10.544   3.099   9.839  1.00 82.35           O  
ATOM   2858  N   SER A 184      -9.613   4.917  10.791  1.00 76.45           N  
ATOM   2859  H   SER A 184      -8.838   5.276  11.329  1.00 76.45           H  
ATOM   2860  CA  SER A 184     -10.574   5.896  10.267  1.00 76.45           C  
ATOM   2861  HA  SER A 184     -11.579   5.476  10.289  1.00 76.45           H  
ATOM   2862  C   SER A 184     -10.264   6.305   8.833  1.00 76.45           C  
ATOM   2863  CB  SER A 184     -10.564   7.185  11.094  1.00 76.45           C  
ATOM   2864  HB2 SER A 184      -9.643   7.735  10.903  1.00 76.45           H  
ATOM   2865  HB3 SER A 184     -11.405   7.808  10.789  1.00 76.45           H  
ATOM   2866  O   SER A 184     -11.122   6.882   8.176  1.00 76.45           O  
ATOM   2867  OG  SER A 184     -10.655   6.911  12.474  1.00 76.45           O  
ATOM   2868  HG  SER A 184      -9.753   6.806  12.786  1.00 76.45           H  
ATOM   2869  N   TYR A 185      -9.042   6.052   8.359  1.00 70.03           N  
ATOM   2870  H   TYR A 185      -8.381   5.538   8.924  1.00 70.03           H  
ATOM   2871  CA  TYR A 185      -8.598   6.481   7.041  1.00 70.03           C  
ATOM   2872  HA  TYR A 185      -9.339   7.159   6.617  1.00 70.03           H  
ATOM   2873  C   TYR A 185      -8.482   5.302   6.096  1.00 70.03           C  
ATOM   2874  CB  TYR A 185      -7.281   7.257   7.141  1.00 70.03           C  
ATOM   2875  HB2 TYR A 185      -6.508   6.593   7.529  1.00 70.03           H  
ATOM   2876  HB3 TYR A 185      -6.977   7.573   6.142  1.00 70.03           H  
ATOM   2877  O   TYR A 185      -8.027   4.217   6.467  1.00 70.03           O  
ATOM   2878  CG  TYR A 185      -7.390   8.487   8.017  1.00 70.03           C  
ATOM   2879  CD1 TYR A 185      -8.297   9.507   7.692  1.00 70.03           C  
ATOM   2880  HD1 TYR A 185      -8.897   9.438   6.797  1.00 70.03           H  
ATOM   2881  CD2 TYR A 185      -6.601   8.605   9.169  1.00 70.03           C  
ATOM   2882  HD2 TYR A 185      -5.841   7.858   9.342  1.00 70.03           H  
ATOM   2883  CE1 TYR A 185      -8.441  10.611   8.544  1.00 70.03           C  
ATOM   2884  HE1 TYR A 185      -9.153  11.376   8.272  1.00 70.03           H  
ATOM   2885  CE2 TYR A 185      -6.736   9.710  10.031  1.00 70.03           C  
ATOM   2886  HE2 TYR A 185      -6.093   9.815  10.892  1.00 70.03           H  
ATOM   2887  OH  TYR A 185      -7.829  11.791  10.542  1.00 70.03           O  
ATOM   2888  HH  TYR A 185      -7.162  11.800  11.233  1.00 70.03           H  
ATOM   2889  CZ  TYR A 185      -7.672  10.716   9.723  1.00 70.03           C  
ATOM   2890  N   MET A 186      -8.840   5.547   4.840  1.00 65.09           N  
ATOM   2891  H   MET A 186      -9.201   6.459   4.600  1.00 65.09           H  
ATOM   2892  CA  MET A 186      -8.394   4.683   3.765  1.00 65.09           C  
ATOM   2893  HA  MET A 186      -8.696   3.662   3.998  1.00 65.09           H  
ATOM   2894  C   MET A 186      -6.869   4.740   3.693  1.00 65.09           C  
ATOM   2895  CB  MET A 186      -9.063   5.097   2.456  1.00 65.09           C  
ATOM   2896  HB2 MET A 186     -10.127   4.867   2.514  1.00 65.09           H  
ATOM   2897  HB3 MET A 186      -8.941   6.167   2.292  1.00 65.09           H  
ATOM   2898  O   MET A 186      -6.269   5.812   3.739  1.00 65.09           O  
ATOM   2899  CG  MET A 186      -8.448   4.348   1.281  1.00 65.09           C  
ATOM   2900  HG2 MET A 186      -8.360   3.288   1.520  1.00 65.09           H  
ATOM   2901  HG3 MET A 186      -7.447   4.741   1.101  1.00 65.09           H  
ATOM   2902  SD  MET A 186      -9.395   4.525  -0.231  1.00 65.09           S  
ATOM   2903  CE  MET A 186      -8.204   3.767  -1.354  1.00 65.09           C  
ATOM   2904  HE1 MET A 186      -8.685   3.570  -2.313  1.00 65.09           H  
ATOM   2905  HE2 MET A 186      -7.866   2.821  -0.932  1.00 65.09           H  
ATOM   2906  HE3 MET A 186      -7.352   4.432  -1.490  1.00 65.09           H  
ATOM   2907  N   CYS A 187      -6.231   3.579   3.603  1.00 70.18           N  
ATOM   2908  H   CYS A 187      -6.783   2.735   3.548  1.00 70.18           H  
ATOM   2909  CA  CYS A 187      -4.779   3.485   3.583  1.00 70.18           C  
ATOM   2910  HA  CYS A 187      -4.342   4.440   3.292  1.00 70.18           H  
ATOM   2911  C   CYS A 187      -4.341   2.437   2.570  1.00 70.18           C  
ATOM   2912  CB  CYS A 187      -4.270   3.130   4.986  1.00 70.18           C  
ATOM   2913  HB2 CYS A 187      -3.223   2.833   4.925  1.00 70.18           H  
ATOM   2914  HB3 CYS A 187      -4.857   2.298   5.377  1.00 70.18           H  
ATOM   2915  O   CYS A 187      -4.762   1.279   2.639  1.00 70.18           O  
ATOM   2916  SG  CYS A 187      -4.410   4.544   6.115  1.00 70.18           S  
ATOM   2917  HG  CYS A 187      -5.366   5.195   5.447  1.00 70.18           H  
ATOM   2918  N   ARG A 188      -3.424   2.821   1.682  1.00 72.19           N  
ATOM   2919  H   ARG A 188      -3.139   3.790   1.674  1.00 72.19           H  
ATOM   2920  CA  ARG A 188      -2.580   1.857   0.980  1.00 72.19           C  
ATOM   2921  HA  ARG A 188      -3.153   0.943   0.823  1.00 72.19           H  
ATOM   2922  C   ARG A 188      -1.390   1.521   1.869  1.00 72.19           C  
ATOM   2923  CB  ARG A 188      -2.167   2.397  -0.395  1.00 72.19           C  
ATOM   2924  HB2 ARG A 188      -1.507   3.255  -0.268  1.00 72.19           H  
ATOM   2925  HB3 ARG A 188      -3.060   2.722  -0.929  1.00 72.19           H  
ATOM   2926  O   ARG A 188      -0.782   2.403   2.468  1.00 72.19           O  
ATOM   2927  CG  ARG A 188      -1.466   1.308  -1.225  1.00 72.19           C  
ATOM   2928  HG2 ARG A 188      -2.127   0.445  -1.302  1.00 72.19           H  
ATOM   2929  HG3 ARG A 188      -0.544   0.993  -0.736  1.00 72.19           H  
ATOM   2930  CD  ARG A 188      -1.135   1.780  -2.644  1.00 72.19           C  
ATOM   2931  HD2 ARG A 188      -0.783   0.923  -3.217  1.00 72.19           H  
ATOM   2932  HD3 ARG A 188      -2.045   2.158  -3.110  1.00 72.19           H  
ATOM   2933  NE  ARG A 188      -0.100   2.830  -2.669  1.00 72.19           N  
ATOM   2934  HE  ARG A 188       0.212   3.211  -1.787  1.00 72.19           H  
ATOM   2935  NH1 ARG A 188      -0.105   3.136  -4.946  1.00 72.19           N  
ATOM   2936 HH11 ARG A 188      -0.247   3.895  -5.596  1.00 72.19           H  
ATOM   2937 HH12 ARG A 188      -0.777   2.388  -5.035  1.00 72.19           H  
ATOM   2938  NH2 ARG A 188       1.026   4.544  -3.665  1.00 72.19           N  
ATOM   2939 HH21 ARG A 188       1.138   5.009  -2.776  1.00 72.19           H  
ATOM   2940 HH22 ARG A 188       1.063   5.109  -4.502  1.00 72.19           H  
ATOM   2941  CZ  ARG A 188       0.275   3.488  -3.753  1.00 72.19           C  
ATOM   2942  N   PHE A 189      -1.043   0.248   1.946  1.00 78.31           N  
ATOM   2943  H   PHE A 189      -1.587  -0.435   1.439  1.00 78.31           H  
ATOM   2944  CA  PHE A 189       0.137  -0.211   2.664  1.00 78.31           C  
ATOM   2945  HA  PHE A 189       0.845   0.613   2.751  1.00 78.31           H  
ATOM   2946  C   PHE A 189       0.829  -1.319   1.879  1.00 78.31           C  
ATOM   2947  CB  PHE A 189      -0.249  -0.657   4.082  1.00 78.31           C  
ATOM   2948  HB2 PHE A 189      -0.735   0.176   4.590  1.00 78.31           H  
ATOM   2949  HB3 PHE A 189       0.661  -0.888   4.636  1.00 78.31           H  
ATOM   2950  O   PHE A 189       0.229  -1.985   1.038  1.00 78.31           O  
ATOM   2951  CG  PHE A 189      -1.165  -1.862   4.114  1.00 78.31           C  
ATOM   2952  CD1 PHE A 189      -2.559  -1.683   4.044  1.00 78.31           C  
ATOM   2953  HD1 PHE A 189      -2.981  -0.690   4.013  1.00 78.31           H  
ATOM   2954  CD2 PHE A 189      -0.619  -3.160   4.123  1.00 78.31           C  
ATOM   2955  HD2 PHE A 189       0.452  -3.296   4.148  1.00 78.31           H  
ATOM   2956  CE1 PHE A 189      -3.403  -2.798   3.950  1.00 78.31           C  
ATOM   2957  HE1 PHE A 189      -4.468  -2.652   3.853  1.00 78.31           H  
ATOM   2958  CE2 PHE A 189      -1.463  -4.277   4.022  1.00 78.31           C  
ATOM   2959  HE2 PHE A 189      -1.044  -5.271   3.975  1.00 78.31           H  
ATOM   2960  CZ  PHE A 189      -2.851  -4.090   3.915  1.00 78.31           C  
ATOM   2961  HZ  PHE A 189      -3.500  -4.944   3.792  1.00 78.31           H  
ATOM   2962  N   GLN A 190       2.100  -1.540   2.187  1.00 81.21           N  
ATOM   2963  H   GLN A 190       2.557  -0.947   2.864  1.00 81.21           H  
ATOM   2964  CA  GLN A 190       2.864  -2.649   1.644  1.00 81.21           C  
ATOM   2965  HA  GLN A 190       2.184  -3.368   1.189  1.00 81.21           H  
ATOM   2966  C   GLN A 190       3.601  -3.357   2.775  1.00 81.21           C  
ATOM   2967  CB  GLN A 190       3.793  -2.137   0.537  1.00 81.21           C  
ATOM   2968  HB2 GLN A 190       4.478  -1.395   0.949  1.00 81.21           H  
ATOM   2969  HB3 GLN A 190       3.183  -1.659  -0.229  1.00 81.21           H  
ATOM   2970  O   GLN A 190       4.250  -2.737   3.618  1.00 81.21           O  
ATOM   2971  CG  GLN A 190       4.605  -3.265  -0.114  1.00 81.21           C  
ATOM   2972  HG2 GLN A 190       5.291  -3.688   0.620  1.00 81.21           H  
ATOM   2973  HG3 GLN A 190       3.931  -4.056  -0.442  1.00 81.21           H  
ATOM   2974  CD  GLN A 190       5.430  -2.785  -1.307  1.00 81.21           C  
ATOM   2975  NE2 GLN A 190       6.294  -3.614  -1.851  1.00 81.21           N  
ATOM   2976 HE21 GLN A 190       6.900  -3.195  -2.542  1.00 81.21           H  
ATOM   2977 HE22 GLN A 190       6.438  -4.531  -1.453  1.00 81.21           H  
ATOM   2978  OE1 GLN A 190       5.384  -1.649  -1.746  1.00 81.21           O  
ATOM   2979  N   LEU A 191       3.499  -4.679   2.779  1.00 80.27           N  
ATOM   2980  H   LEU A 191       2.912  -5.099   2.072  1.00 80.27           H  
ATOM   2981  CA  LEU A 191       4.284  -5.574   3.608  1.00 80.27           C  
ATOM   2982  HA  LEU A 191       4.847  -4.999   4.343  1.00 80.27           H  
ATOM   2983  C   LEU A 191       5.298  -6.282   2.706  1.00 80.27           C  
ATOM   2984  CB  LEU A 191       3.347  -6.535   4.357  1.00 80.27           C  
ATOM   2985  HB2 LEU A 191       3.966  -7.265   4.878  1.00 80.27           H  
ATOM   2986  HB3 LEU A 191       2.734  -7.060   3.624  1.00 80.27           H  
ATOM   2987  O   LEU A 191       4.994  -7.298   2.078  1.00 80.27           O  
ATOM   2988  CG  LEU A 191       2.430  -5.859   5.391  1.00 80.27           C  
ATOM   2989  HG  LEU A 191       1.901  -5.025   4.930  1.00 80.27           H  
ATOM   2990  CD1 LEU A 191       1.383  -6.849   5.906  1.00 80.27           C  
ATOM   2991 HD11 LEU A 191       1.863  -7.645   6.475  1.00 80.27           H  
ATOM   2992 HD12 LEU A 191       0.676  -6.321   6.546  1.00 80.27           H  
ATOM   2993 HD13 LEU A 191       0.837  -7.271   5.063  1.00 80.27           H  
ATOM   2994  CD2 LEU A 191       3.223  -5.343   6.597  1.00 80.27           C  
ATOM   2995 HD21 LEU A 191       3.860  -4.515   6.284  1.00 80.27           H  
ATOM   2996 HD22 LEU A 191       3.841  -6.142   7.006  1.00 80.27           H  
ATOM   2997 HD23 LEU A 191       2.540  -4.980   7.365  1.00 80.27           H  
ATOM   2998  N   SER A 192       6.487  -5.696   2.587  1.00 76.57           N  
ATOM   2999  H   SER A 192       6.620  -4.789   3.010  1.00 76.57           H  
ATOM   3000  CA  SER A 192       7.621  -6.282   1.873  1.00 76.57           C  
ATOM   3001  HA  SER A 192       7.324  -6.457   0.839  1.00 76.57           H  
ATOM   3002  C   SER A 192       8.040  -7.611   2.492  1.00 76.57           C  
ATOM   3003  CB  SER A 192       8.814  -5.326   1.856  1.00 76.57           C  
ATOM   3004  HB2 SER A 192       9.611  -5.753   1.248  1.00 76.57           H  
ATOM   3005  HB3 SER A 192       9.178  -5.168   2.871  1.00 76.57           H  
ATOM   3006  O   SER A 192       8.376  -7.712   3.670  1.00 76.57           O  
ATOM   3007  OG  SER A 192       8.400  -4.093   1.301  1.00 76.57           O  
ATOM   3008  HG  SER A 192       9.166  -3.537   1.140  1.00 76.57           H  
ATOM   3009  N   MET A 193       8.064  -8.643   1.666  1.00 69.35           N  
ATOM   3010  H   MET A 193       7.903  -8.482   0.681  1.00 69.35           H  
ATOM   3011  CA  MET A 193       8.353 -10.004   2.069  1.00 69.35           C  
ATOM   3012  HA  MET A 193       8.873 -10.014   3.028  1.00 69.35           H  
ATOM   3013  C   MET A 193       9.294 -10.614   1.046  1.00 69.35           C  
ATOM   3014  CB  MET A 193       7.034 -10.790   2.234  1.00 69.35           C  
ATOM   3015  HB2 MET A 193       7.267 -11.852   2.295  1.00 69.35           H  
ATOM   3016  HB3 MET A 193       6.574 -10.480   3.172  1.00 69.35           H  
ATOM   3017  O   MET A 193       8.829 -11.354   0.208  1.00 69.35           O  
ATOM   3018  CG  MET A 193       5.996 -10.652   1.114  1.00 69.35           C  
ATOM   3019  HG2 MET A 193       5.611  -9.632   1.131  1.00 69.35           H  
ATOM   3020  HG3 MET A 193       6.474 -10.834   0.152  1.00 69.35           H  
ATOM   3021  SD  MET A 193       4.590 -11.783   1.245  1.00 69.35           S  
ATOM   3022  CE  MET A 193       3.797 -11.057   2.681  1.00 69.35           C  
ATOM   3023  HE1 MET A 193       3.693  -9.980   2.546  1.00 69.35           H  
ATOM   3024  HE2 MET A 193       2.820 -11.517   2.829  1.00 69.35           H  
ATOM   3025  HE3 MET A 193       4.422 -11.272   3.548  1.00 69.35           H  
ATOM   3026  N   ASN A 194      10.596 -10.319   1.093  1.00 68.07           N  
ATOM   3027  H   ASN A 194      10.916  -9.643   1.772  1.00 68.07           H  
ATOM   3028  CA  ASN A 194      11.584 -10.952   0.205  1.00 68.07           C  
ATOM   3029  HA  ASN A 194      11.159 -11.040  -0.795  1.00 68.07           H  
ATOM   3030  C   ASN A 194      11.895 -12.379   0.690  1.00 68.07           C  
ATOM   3031  CB  ASN A 194      12.850 -10.077   0.114  1.00 68.07           C  
ATOM   3032  HB2 ASN A 194      13.234  -9.890   1.117  1.00 68.07           H  
ATOM   3033  HB3 ASN A 194      13.614 -10.617  -0.446  1.00 68.07           H  
ATOM   3034  O   ASN A 194      12.990 -12.652   1.189  1.00 68.07           O  
ATOM   3035  CG  ASN A 194      12.634  -8.755  -0.597  1.00 68.07           C  
ATOM   3036  ND2 ASN A 194      13.490  -7.789  -0.366  1.00 68.07           N  
ATOM   3037 HD21 ASN A 194      13.337  -6.943  -0.896  1.00 68.07           H  
ATOM   3038 HD22 ASN A 194      14.300  -7.935   0.219  1.00 68.07           H  
ATOM   3039  OD1 ASN A 194      11.709  -8.558  -1.358  1.00 68.07           O  
ATOM   3040  N   TYR A 195      10.912 -13.280   0.625  1.00 68.63           N  
ATOM   3041  H   TYR A 195      10.065 -13.019   0.141  1.00 68.63           H  
ATOM   3042  CA  TYR A 195      11.024 -14.621   1.194  1.00 68.63           C  
ATOM   3043  HA  TYR A 195      11.989 -14.713   1.692  1.00 68.63           H  
ATOM   3044  C   TYR A 195      10.975 -15.707   0.126  1.00 68.63           C  
ATOM   3045  CB  TYR A 195       9.960 -14.877   2.270  1.00 68.63           C  
ATOM   3046  HB2 TYR A 195      10.138 -15.879   2.660  1.00 68.63           H  
ATOM   3047  HB3 TYR A 195       8.976 -14.861   1.801  1.00 68.63           H  
ATOM   3048  O   TYR A 195       9.970 -15.892  -0.558  1.00 68.63           O  
ATOM   3049  CG  TYR A 195       9.971 -13.946   3.464  1.00 68.63           C  
ATOM   3050  CD1 TYR A 195      11.142 -13.775   4.227  1.00 68.63           C  
ATOM   3051  HD1 TYR A 195      12.046 -14.301   3.957  1.00 68.63           H  
ATOM   3052  CD2 TYR A 195       8.793 -13.282   3.839  1.00 68.63           C  
ATOM   3053  HD2 TYR A 195       7.876 -13.504   3.313  1.00 68.63           H  
ATOM   3054  CE1 TYR A 195      11.151 -12.883   5.314  1.00 68.63           C  
ATOM   3055  HE1 TYR A 195      12.060 -12.733   5.877  1.00 68.63           H  
ATOM   3056  CE2 TYR A 195       8.803 -12.355   4.898  1.00 68.63           C  
ATOM   3057  HE2 TYR A 195       7.912 -11.806   5.165  1.00 68.63           H  
ATOM   3058  OH  TYR A 195      10.014 -11.247   6.641  1.00 68.63           O  
ATOM   3059  HH  TYR A 195      10.903 -11.124   6.981  1.00 68.63           H  
ATOM   3060  CZ  TYR A 195       9.989 -12.148   5.629  1.00 68.63           C  
ATOM   3061  N   PHE A 196      12.032 -16.519   0.096  1.00 72.60           N  
ATOM   3062  H   PHE A 196      12.832 -16.277   0.664  1.00 72.60           H  
ATOM   3063  CA  PHE A 196      12.033 -17.830  -0.542  1.00 72.60           C  
ATOM   3064  HA  PHE A 196      11.300 -17.846  -1.349  1.00 72.60           H  
ATOM   3065  C   PHE A 196      11.638 -18.890   0.480  1.00 72.60           C  
ATOM   3066  CB  PHE A 196      13.411 -18.121  -1.145  1.00 72.60           C  
ATOM   3067  HB2 PHE A 196      14.194 -17.657  -0.546  1.00 72.60           H  
ATOM   3068  HB3 PHE A 196      13.587 -19.197  -1.126  1.00 72.60           H  
ATOM   3069  O   PHE A 196      12.409 -19.221   1.381  1.00 72.60           O  
ATOM   3070  CG  PHE A 196      13.518 -17.661  -2.578  1.00 72.60           C  
ATOM   3071  CD1 PHE A 196      13.253 -18.570  -3.620  1.00 72.60           C  
ATOM   3072  HD1 PHE A 196      12.992 -19.594  -3.396  1.00 72.60           H  
ATOM   3073  CD2 PHE A 196      13.838 -16.324  -2.875  1.00 72.60           C  
ATOM   3074  HD2 PHE A 196      14.013 -15.613  -2.082  1.00 72.60           H  
ATOM   3075  CE1 PHE A 196      13.326 -18.148  -4.958  1.00 72.60           C  
ATOM   3076  HE1 PHE A 196      13.124 -18.840  -5.762  1.00 72.60           H  
ATOM   3077  CE2 PHE A 196      13.909 -15.904  -4.214  1.00 72.60           C  
ATOM   3078  HE2 PHE A 196      14.137 -14.874  -4.446  1.00 72.60           H  
ATOM   3079  CZ  PHE A 196      13.658 -16.815  -5.254  1.00 72.60           C  
ATOM   3080  HZ  PHE A 196      13.702 -16.480  -6.280  1.00 72.60           H  
ATOM   3081  N   ILE A 197      10.430 -19.432   0.346  1.00 78.38           N  
ATOM   3082  H   ILE A 197       9.845 -19.120  -0.416  1.00 78.38           H  
ATOM   3083  CA  ILE A 197       9.870 -20.374   1.319  1.00 78.38           C  
ATOM   3084  HA  ILE A 197      10.620 -20.587   2.081  1.00 78.38           H  
ATOM   3085  C   ILE A 197       9.553 -21.689   0.618  1.00 78.38           C  
ATOM   3086  CB  ILE A 197       8.655 -19.762   2.052  1.00 78.38           C  
ATOM   3087  HB  ILE A 197       7.824 -19.687   1.351  1.00 78.38           H  
ATOM   3088  O   ILE A 197       9.048 -21.705  -0.505  1.00 78.38           O  
ATOM   3089  CG1 ILE A 197       8.998 -18.340   2.546  1.00 78.38           C  
ATOM   3090 HG12 ILE A 197       9.942 -18.356   3.092  1.00 78.38           H  
ATOM   3091 HG13 ILE A 197       9.108 -17.692   1.677  1.00 78.38           H  
ATOM   3092  CG2 ILE A 197       8.225 -20.667   3.221  1.00 78.38           C  
ATOM   3093 HG21 ILE A 197       7.951 -21.653   2.845  1.00 78.38           H  
ATOM   3094 HG22 ILE A 197       9.030 -20.757   3.951  1.00 78.38           H  
ATOM   3095 HG23 ILE A 197       7.339 -20.268   3.713  1.00 78.38           H  
ATOM   3096  CD1 ILE A 197       7.933 -17.709   3.433  1.00 78.38           C  
ATOM   3097 HD11 ILE A 197       8.127 -16.643   3.559  1.00 78.38           H  
ATOM   3098 HD12 ILE A 197       7.975 -18.184   4.413  1.00 78.38           H  
ATOM   3099 HD13 ILE A 197       6.950 -17.842   2.983  1.00 78.38           H  
ATOM   3100  N   LYS A 198       9.836 -22.824   1.268  1.00 80.37           N  
ATOM   3101  H   LYS A 198      10.198 -22.758   2.209  1.00 80.37           H  
ATOM   3102  CA  LYS A 198       9.374 -24.126   0.767  1.00 80.37           C  
ATOM   3103  HA  LYS A 198       9.725 -24.262  -0.256  1.00 80.37           H  
ATOM   3104  C   LYS A 198       7.851 -24.123   0.752  1.00 80.37           C  
ATOM   3105  CB  LYS A 198       9.889 -25.281   1.636  1.00 80.37           C  
ATOM   3106  HB2 LYS A 198       9.422 -26.208   1.304  1.00 80.37           H  
ATOM   3107  HB3 LYS A 198       9.603 -25.099   2.672  1.00 80.37           H  
ATOM   3108  O   LYS A 198       7.237 -23.692   1.722  1.00 80.37           O  
ATOM   3109  CG  LYS A 198      11.406 -25.437   1.526  1.00 80.37           C  
ATOM   3110  HG2 LYS A 198      11.644 -25.677   0.490  1.00 80.37           H  
ATOM   3111  HG3 LYS A 198      11.880 -24.494   1.801  1.00 80.37           H  
ATOM   3112  CD  LYS A 198      11.966 -26.541   2.427  1.00 80.37           C  
ATOM   3113  HD2 LYS A 198      11.519 -27.497   2.154  1.00 80.37           H  
ATOM   3114  HD3 LYS A 198      11.737 -26.301   3.466  1.00 80.37           H  
ATOM   3115  CE  LYS A 198      13.484 -26.583   2.210  1.00 80.37           C  
ATOM   3116  HE2 LYS A 198      13.680 -26.827   1.166  1.00 80.37           H  
ATOM   3117  HE3 LYS A 198      13.875 -25.581   2.387  1.00 80.37           H  
ATOM   3118  NZ  LYS A 198      14.172 -27.547   3.104  1.00 80.37           N  
ATOM   3119  HZ1 LYS A 198      13.991 -27.313   4.069  1.00 80.37           H  
ATOM   3120  HZ2 LYS A 198      13.886 -28.496   2.907  1.00 80.37           H  
ATOM   3121  HZ3 LYS A 198      15.170 -27.487   2.959  1.00 80.37           H  
ATOM   3122  N   GLN A 199       7.235 -24.680  -0.289  1.00 77.67           N  
ATOM   3123  H   GLN A 199       7.799 -24.994  -1.065  1.00 77.67           H  
ATOM   3124  CA  GLN A 199       5.772 -24.729  -0.408  1.00 77.67           C  
ATOM   3125  HA  GLN A 199       5.395 -23.722  -0.588  1.00 77.67           H  
ATOM   3126  C   GLN A 199       5.096 -25.234   0.876  1.00 77.67           C  
ATOM   3127  CB  GLN A 199       5.369 -25.638  -1.578  1.00 77.67           C  
ATOM   3128  HB2 GLN A 199       5.940 -26.566  -1.549  1.00 77.67           H  
ATOM   3129  HB3 GLN A 199       4.314 -25.884  -1.459  1.00 77.67           H  
ATOM   3130  O   GLN A 199       4.148 -24.626   1.348  1.00 77.67           O  
ATOM   3131  CG  GLN A 199       5.543 -24.964  -2.945  1.00 77.67           C  
ATOM   3132  HG2 GLN A 199       6.597 -24.785  -3.155  1.00 77.67           H  
ATOM   3133  HG3 GLN A 199       5.014 -24.012  -2.909  1.00 77.67           H  
ATOM   3134  CD  GLN A 199       4.914 -25.752  -4.088  1.00 77.67           C  
ATOM   3135  NE2 GLN A 199       5.085 -25.345  -5.314  1.00 77.67           N  
ATOM   3136 HE21 GLN A 199       5.892 -24.762  -5.486  1.00 77.67           H  
ATOM   3137 HE22 GLN A 199       4.898 -26.023  -6.040  1.00 77.67           H  
ATOM   3138  OE1 GLN A 199       4.112 -26.656  -3.919  1.00 77.67           O  
ATOM   3139  N   LYS A 200       5.636 -26.292   1.493  1.00 82.64           N  
ATOM   3140  H   LYS A 200       6.434 -26.726   1.052  1.00 82.64           H  
ATOM   3141  CA  LYS A 200       5.115 -26.872   2.743  1.00 82.64           C  
ATOM   3142  HA  LYS A 200       4.060 -27.102   2.597  1.00 82.64           H  
ATOM   3143  C   LYS A 200       5.157 -25.937   3.964  1.00 82.64           C  
ATOM   3144  CB  LYS A 200       5.861 -28.182   3.039  1.00 82.64           C  
ATOM   3145  HB2 LYS A 200       5.730 -28.870   2.204  1.00 82.64           H  
ATOM   3146  HB3 LYS A 200       5.411 -28.634   3.923  1.00 82.64           H  
ATOM   3147  O   LYS A 200       4.392 -26.143   4.903  1.00 82.64           O  
ATOM   3148  CG  LYS A 200       7.362 -27.964   3.291  1.00 82.64           C  
ATOM   3149  HG2 LYS A 200       7.851 -27.631   2.376  1.00 82.64           H  
ATOM   3150  HG3 LYS A 200       7.492 -27.197   4.055  1.00 82.64           H  
ATOM   3151  CD  LYS A 200       8.034 -29.242   3.787  1.00 82.64           C  
ATOM   3152  HD2 LYS A 200       7.444 -29.652   4.607  1.00 82.64           H  
ATOM   3153  HD3 LYS A 200       8.085 -29.971   2.978  1.00 82.64           H  
ATOM   3154  CE  LYS A 200       9.433 -28.902   4.302  1.00 82.64           C  
ATOM   3155  HE2 LYS A 200      10.045 -28.547   3.473  1.00 82.64           H  
ATOM   3156  HE3 LYS A 200       9.335 -28.081   5.014  1.00 82.64           H  
ATOM   3157  NZ  LYS A 200      10.043 -30.079   4.965  1.00 82.64           N  
ATOM   3158  HZ1 LYS A 200      10.926 -29.834   5.390  1.00 82.64           H  
ATOM   3159  HZ2 LYS A 200       9.436 -30.377   5.716  1.00 82.64           H  
ATOM   3160  HZ3 LYS A 200      10.156 -30.853   4.326  1.00 82.64           H  
ATOM   3161  N   ASP A 201       6.035 -24.937   3.954  1.00 85.10           N  
ATOM   3162  H   ASP A 201       6.580 -24.780   3.118  1.00 85.10           H  
ATOM   3163  CA  ASP A 201       6.239 -24.000   5.061  1.00 85.10           C  
ATOM   3164  HA  ASP A 201       5.873 -24.457   5.980  1.00 85.10           H  
ATOM   3165  C   ASP A 201       5.424 -22.705   4.855  1.00 85.10           C  
ATOM   3166  CB  ASP A 201       7.749 -23.738   5.261  1.00 85.10           C  
ATOM   3167  HB2 ASP A 201       7.876 -23.042   6.090  1.00 85.10           H  
ATOM   3168  HB3 ASP A 201       8.147 -23.269   4.361  1.00 85.10           H  
ATOM   3169  O   ASP A 201       5.200 -21.959   5.805  1.00 85.10           O  
ATOM   3170  CG  ASP A 201       8.584 -25.000   5.556  1.00 85.10           C  
ATOM   3171  OD1 ASP A 201       8.059 -25.948   6.181  1.00 85.10           O  
ATOM   3172  OD2 ASP A 201       9.746 -25.077   5.088  1.00 85.10           O  
ATOM   3173  N   ALA A 202       4.877 -22.459   3.653  1.00 83.10           N  
ATOM   3174  H   ALA A 202       5.061 -23.108   2.901  1.00 83.10           H  
ATOM   3175  CA  ALA A 202       4.054 -21.279   3.350  1.00 83.10           C  
ATOM   3176  HA  ALA A 202       4.645 -20.386   3.553  1.00 83.10           H  
ATOM   3177  C   ALA A 202       2.774 -21.189   4.209  1.00 83.10           C  
ATOM   3178  CB  ALA A 202       3.708 -21.302   1.856  1.00 83.10           C  
ATOM   3179  HB1 ALA A 202       3.080 -22.164   1.629  1.00 83.10           H  
ATOM   3180  HB2 ALA A 202       3.172 -20.391   1.588  1.00 83.10           H  
ATOM   3181  HB3 ALA A 202       4.622 -21.357   1.265  1.00 83.10           H  
ATOM   3182  O   ALA A 202       2.215 -20.111   4.411  1.00 83.10           O  
ATOM   3183  N   GLN A 203       2.302 -22.309   4.760  1.00 86.12           N  
ATOM   3184  H   GLN A 203       2.768 -23.176   4.535  1.00 86.12           H  
ATOM   3185  CA  GLN A 203       1.173 -22.327   5.696  1.00 86.12           C  
ATOM   3186  HA  GLN A 203       0.368 -21.738   5.258  1.00 86.12           H  
ATOM   3187  C   GLN A 203       1.496 -21.693   7.060  1.00 86.12           C  
ATOM   3188  CB  GLN A 203       0.665 -23.766   5.853  1.00 86.12           C  
ATOM   3189  HB2 GLN A 203       0.429 -24.166   4.867  1.00 86.12           H  
ATOM   3190  HB3 GLN A 203      -0.252 -23.752   6.441  1.00 86.12           H  
ATOM   3191  O   GLN A 203       0.568 -21.252   7.751  1.00 86.12           O  
ATOM   3192  CG  GLN A 203       1.685 -24.690   6.538  1.00 86.12           C  
ATOM   3193  HG2 GLN A 203       2.639 -24.640   6.013  1.00 86.12           H  
ATOM   3194  HG3 GLN A 203       1.845 -24.366   7.566  1.00 86.12           H  
ATOM   3195  CD  GLN A 203       1.223 -26.139   6.582  1.00 86.12           C  
ATOM   3196  NE2 GLN A 203       2.137 -27.079   6.618  1.00 86.12           N  
ATOM   3197 HE21 GLN A 203       1.803 -28.032   6.651  1.00 86.12           H  
ATOM   3198 HE22 GLN A 203       3.102 -26.836   6.444  1.00 86.12           H  
ATOM   3199  OE1 GLN A 203       0.042 -26.446   6.575  1.00 86.12           O  
ATOM   3200  N   ASN A 204       2.785 -21.637   7.418  1.00 88.55           N  
ATOM   3201  H   ASN A 204       3.479 -21.980   6.769  1.00 88.55           H  
ATOM   3202  CA  ASN A 204       3.286 -21.130   8.696  1.00 88.55           C  
ATOM   3203  HA  ASN A 204       2.588 -21.405   9.486  1.00 88.55           H  
ATOM   3204  C   ASN A 204       3.418 -19.605   8.707  1.00 88.55           C  
ATOM   3205  CB  ASN A 204       4.644 -21.777   9.009  1.00 88.55           C  
ATOM   3206  HB2 ASN A 204       5.382 -21.468   8.269  1.00 88.55           H  
ATOM   3207  HB3 ASN A 204       4.990 -21.405   9.973  1.00 88.55           H  
ATOM   3208  O   ASN A 204       3.380 -18.999   9.774  1.00 88.55           O  
ATOM   3209  CG  ASN A 204       4.595 -23.292   9.079  1.00 88.55           C  
ATOM   3210  ND2 ASN A 204       5.662 -23.960   8.710  1.00 88.55           N  
ATOM   3211 HD21 ASN A 204       5.626 -24.968   8.756  1.00 88.55           H  
ATOM   3212 HD22 ASN A 204       6.489 -23.466   8.406  1.00 88.55           H  
ATOM   3213  OD1 ASN A 204       3.601 -23.890   9.457  1.00 88.55           O  
ATOM   3214  N   ILE A 205       3.519 -18.970   7.538  1.00 88.38           N  
ATOM   3215  H   ILE A 205       3.557 -19.513   6.687  1.00 88.38           H  
ATOM   3216  CA  ILE A 205       3.545 -17.511   7.444  1.00 88.38           C  
ATOM   3217  HA  ILE A 205       4.020 -17.115   8.341  1.00 88.38           H  
ATOM   3218  C   ILE A 205       2.116 -16.988   7.387  1.00 88.38           C  
ATOM   3219  CB  ILE A 205       4.373 -17.025   6.252  1.00 88.38           C  
ATOM   3220  HB  ILE A 205       3.841 -17.294   5.340  1.00 88.38           H  
ATOM   3221  O   ILE A 205       1.407 -17.166   6.395  1.00 88.38           O  
ATOM   3222  CG1 ILE A 205       5.757 -17.686   6.161  1.00 88.38           C  
ATOM   3223 HG12 ILE A 205       5.642 -18.745   5.934  1.00 88.38           H  
ATOM   3224 HG13 ILE A 205       6.265 -17.215   5.319  1.00 88.38           H  
ATOM   3225  CG2 ILE A 205       4.507 -15.491   6.324  1.00 88.38           C  
ATOM   3226 HG21 ILE A 205       3.542 -15.015   6.147  1.00 88.38           H  
ATOM   3227 HG22 ILE A 205       5.208 -15.138   5.567  1.00 88.38           H  
ATOM   3228 HG23 ILE A 205       4.878 -15.188   7.303  1.00 88.38           H  
ATOM   3229  CD1 ILE A 205       6.661 -17.539   7.387  1.00 88.38           C  
ATOM   3230 HD11 ILE A 205       7.593 -18.076   7.210  1.00 88.38           H  
ATOM   3231 HD12 ILE A 205       6.177 -17.959   8.269  1.00 88.38           H  
ATOM   3232 HD13 ILE A 205       6.891 -16.486   7.549  1.00 88.38           H  
ATOM   3233  N   GLN A 206       1.690 -16.360   8.475  1.00 88.32           N  
ATOM   3234  H   GLN A 206       2.358 -16.218   9.219  1.00 88.32           H  
ATOM   3235  CA  GLN A 206       0.348 -15.834   8.667  1.00 88.32           C  
ATOM   3236  HA  GLN A 206      -0.310 -16.270   7.915  1.00 88.32           H  
ATOM   3237  C   GLN A 206       0.312 -14.321   8.486  1.00 88.32           C  
ATOM   3238  CB  GLN A 206      -0.195 -16.233  10.045  1.00 88.32           C  
ATOM   3239  HB2 GLN A 206      -1.200 -15.825  10.151  1.00 88.32           H  
ATOM   3240  HB3 GLN A 206       0.438 -15.812  10.827  1.00 88.32           H  
ATOM   3241  O   GLN A 206       1.231 -13.609   8.894  1.00 88.32           O  
ATOM   3242  CG  GLN A 206      -0.255 -17.759  10.197  1.00 88.32           C  
ATOM   3243  HG2 GLN A 206      -0.779 -18.183   9.340  1.00 88.32           H  
ATOM   3244  HG3 GLN A 206       0.758 -18.161  10.207  1.00 88.32           H  
ATOM   3245  CD  GLN A 206      -0.962 -18.214  11.466  1.00 88.32           C  
ATOM   3246  NE2 GLN A 206      -1.126 -19.508  11.654  1.00 88.32           N  
ATOM   3247 HE21 GLN A 206      -0.473 -20.108  11.171  1.00 88.32           H  
ATOM   3248 HE22 GLN A 206      -1.376 -19.718  12.610  1.00 88.32           H  
ATOM   3249  OE1 GLN A 206      -1.421 -17.456  12.297  1.00 88.32           O  
ATOM   3250  N   ILE A 207      -0.796 -13.845   7.923  1.00 86.23           N  
ATOM   3251  H   ILE A 207      -1.519 -14.506   7.679  1.00 86.23           H  
ATOM   3252  CA  ILE A 207      -1.175 -12.436   7.949  1.00 86.23           C  
ATOM   3253  HA  ILE A 207      -0.311 -11.836   8.234  1.00 86.23           H  
ATOM   3254  C   ILE A 207      -2.247 -12.277   9.004  1.00 86.23           C  
ATOM   3255  CB  ILE A 207      -1.656 -11.923   6.584  1.00 86.23           C  
ATOM   3256  HB  ILE A 207      -2.470 -12.556   6.231  1.00 86.23           H  
ATOM   3257  O   ILE A 207      -3.263 -12.976   8.995  1.00 86.23           O  
ATOM   3258  CG1 ILE A 207      -0.481 -11.981   5.597  1.00 86.23           C  
ATOM   3259 HG12 ILE A 207       0.086 -12.905   5.714  1.00 86.23           H  
ATOM   3260 HG13 ILE A 207       0.182 -11.139   5.794  1.00 86.23           H  
ATOM   3261  CG2 ILE A 207      -2.146 -10.463   6.690  1.00 86.23           C  
ATOM   3262 HG21 ILE A 207      -2.452 -10.085   5.714  1.00 86.23           H  
ATOM   3263 HG22 ILE A 207      -1.354  -9.822   7.078  1.00 86.23           H  
ATOM   3264 HG23 ILE A 207      -3.013 -10.387   7.346  1.00 86.23           H  
ATOM   3265  CD1 ILE A 207      -0.928 -11.913   4.149  1.00 86.23           C  
ATOM   3266 HD11 ILE A 207      -1.495 -11.004   3.949  1.00 86.23           H  
ATOM   3267 HD12 ILE A 207      -1.530 -12.794   3.931  1.00 86.23           H  
ATOM   3268 HD13 ILE A 207      -0.032 -11.902   3.528  1.00 86.23           H  
ATOM   3269  N   ASN A 208      -2.003 -11.328   9.887  1.00 88.14           N  
ATOM   3270  H   ASN A 208      -1.149 -10.799   9.787  1.00 88.14           H  
ATOM   3271  CA  ASN A 208      -2.803 -11.076  11.059  1.00 88.14           C  
ATOM   3272  HA  ASN A 208      -3.712 -11.676  11.036  1.00 88.14           H  
ATOM   3273  C   ASN A 208      -3.192  -9.601  11.102  1.00 88.14           C  
ATOM   3274  CB  ASN A 208      -1.954 -11.480  12.266  1.00 88.14           C  
ATOM   3275  HB2 ASN A 208      -0.939 -11.103  12.136  1.00 88.14           H  
ATOM   3276  HB3 ASN A 208      -2.375 -11.003  13.151  1.00 88.14           H  
ATOM   3277  O   ASN A 208      -2.329  -8.741  10.925  1.00 88.14           O  
ATOM   3278  CG  ASN A 208      -1.869 -12.978  12.497  1.00 88.14           C  
ATOM   3279  ND2 ASN A 208      -1.073 -13.396  13.448  1.00 88.14           N  
ATOM   3280 HD21 ASN A 208      -0.580 -12.729  14.025  1.00 88.14           H  
ATOM   3281 HD22 ASN A 208      -1.055 -14.398  13.576  1.00 88.14           H  
ATOM   3282  OD1 ASN A 208      -2.494 -13.801  11.852  1.00 88.14           O  
ATOM   3283  N   ALA A 209      -4.457  -9.324  11.394  1.00 87.36           N  
ATOM   3284  H   ALA A 209      -5.088 -10.091  11.579  1.00 87.36           H  
ATOM   3285  CA  ALA A 209      -4.949  -7.992  11.708  1.00 87.36           C  
ATOM   3286  HA  ALA A 209      -4.183  -7.248  11.489  1.00 87.36           H  
ATOM   3287  C   ALA A 209      -5.309  -7.885  13.179  1.00 87.36           C  
ATOM   3288  CB  ALA A 209      -6.183  -7.655  10.887  1.00 87.36           C  
ATOM   3289  HB1 ALA A 209      -5.901  -7.342   9.882  1.00 87.36           H  
ATOM   3290  HB2 ALA A 209      -6.865  -8.505  10.861  1.00 87.36           H  
ATOM   3291  HB3 ALA A 209      -6.677  -6.803  11.354  1.00 87.36           H  
ATOM   3292  O   ALA A 209      -5.804  -8.828  13.782  1.00 87.36           O  
ATOM   3293  N   GLU A 210      -5.119  -6.710  13.738  1.00 87.79           N  
ATOM   3294  H   GLU A 210      -4.656  -5.989  13.204  1.00 87.79           H  
ATOM   3295  CA  GLU A 210      -5.547  -6.352  15.075  1.00 87.79           C  
ATOM   3296  HA  GLU A 210      -6.329  -7.024  15.429  1.00 87.79           H  
ATOM   3297  C   GLU A 210      -6.106  -4.938  14.988  1.00 87.79           C  
ATOM   3298  CB  GLU A 210      -4.330  -6.470  15.996  1.00 87.79           C  
ATOM   3299  HB2 GLU A 210      -3.554  -5.789  15.647  1.00 87.79           H  
ATOM   3300  HB3 GLU A 210      -3.946  -7.487  15.919  1.00 87.79           H  
ATOM   3301  O   GLU A 210      -5.409  -4.028  14.542  1.00 87.79           O  
ATOM   3302  CG  GLU A 210      -4.626  -6.182  17.470  1.00 87.79           C  
ATOM   3303  HG2 GLU A 210      -5.092  -5.200  17.556  1.00 87.79           H  
ATOM   3304  HG3 GLU A 210      -5.326  -6.931  17.839  1.00 87.79           H  
ATOM   3305  CD  GLU A 210      -3.340  -6.211  18.317  1.00 87.79           C  
ATOM   3306  OE1 GLU A 210      -3.386  -5.719  19.464  1.00 87.79           O  
ATOM   3307  OE2 GLU A 210      -2.289  -6.711  17.828  1.00 87.79           O  
ATOM   3308  N   ALA A 211      -7.368  -4.762  15.359  1.00 84.95           N  
ATOM   3309  H   ALA A 211      -7.879  -5.522  15.785  1.00 84.95           H  
ATOM   3310  CA  ALA A 211      -7.992  -3.450  15.402  1.00 84.95           C  
ATOM   3311  HA  ALA A 211      -7.306  -2.713  14.986  1.00 84.95           H  
ATOM   3312  C   ALA A 211      -8.264  -3.042  16.846  1.00 84.95           C  
ATOM   3313  CB  ALA A 211      -9.235  -3.431  14.524  1.00 84.95           C  
ATOM   3314  HB1 ALA A 211      -9.689  -2.441  14.566  1.00 84.95           H  
ATOM   3315  HB2 ALA A 211      -8.928  -3.618  13.494  1.00 84.95           H  
ATOM   3316  HB3 ALA A 211      -9.954  -4.179  14.858  1.00 84.95           H  
ATOM   3317  O   ALA A 211      -8.495  -3.883  17.709  1.00 84.95           O  
ATOM   3318  N   SER A 212      -8.215  -1.739  17.094  1.00 84.62           N  
ATOM   3319  H   SER A 212      -8.047  -1.116  16.317  1.00 84.62           H  
ATOM   3320  CA  SER A 212      -8.416  -1.142  18.412  1.00 84.62           C  
ATOM   3321  HA  SER A 212      -9.035  -1.804  19.018  1.00 84.62           H  
ATOM   3322  C   SER A 212      -9.139   0.193  18.270  1.00 84.62           C  
ATOM   3323  CB  SER A 212      -7.072  -0.970  19.130  1.00 84.62           C  
ATOM   3324  HB2 SER A 212      -6.653  -1.955  19.337  1.00 84.62           H  
ATOM   3325  HB3 SER A 212      -7.219  -0.438  20.069  1.00 84.62           H  
ATOM   3326  O   SER A 212      -8.934   0.901  17.283  1.00 84.62           O  
ATOM   3327  OG  SER A 212      -6.163  -0.250  18.324  1.00 84.62           O  
ATOM   3328  HG  SER A 212      -6.452  -0.371  17.416  1.00 84.62           H  
ATOM   3329  N   ASN A 213      -9.972   0.526  19.258  1.00 81.43           N  
ATOM   3330  H   ASN A 213     -10.058  -0.104  20.043  1.00 81.43           H  
ATOM   3331  CA  ASN A 213     -10.775   1.757  19.311  1.00 81.43           C  
ATOM   3332  HA  ASN A 213     -11.467   1.647  20.146  1.00 81.43           H  
ATOM   3333  C   ASN A 213     -11.663   1.964  18.069  1.00 81.43           C  
ATOM   3334  CB  ASN A 213      -9.894   2.982  19.626  1.00 81.43           C  
ATOM   3335  HB2 ASN A 213      -9.459   3.348  18.696  1.00 81.43           H  
ATOM   3336  HB3 ASN A 213     -10.516   3.788  20.016  1.00 81.43           H  
ATOM   3337  O   ASN A 213     -11.801   3.074  17.574  1.00 81.43           O  
ATOM   3338  CG  ASN A 213      -8.772   2.724  20.605  1.00 81.43           C  
ATOM   3339  ND2 ASN A 213      -7.564   3.065  20.221  1.00 81.43           N  
ATOM   3340 HD21 ASN A 213      -7.474   3.567  19.349  1.00 81.43           H  
ATOM   3341 HD22 ASN A 213      -6.785   2.802  20.807  1.00 81.43           H  
ATOM   3342  OD1 ASN A 213      -8.929   2.173  21.686  1.00 81.43           O  
ATOM   3343  N   ILE A 214     -12.229   0.890  17.518  1.00 79.99           N  
ATOM   3344  H   ILE A 214     -12.152   0.002  17.993  1.00 79.99           H  
ATOM   3345  CA  ILE A 214     -13.164   0.995  16.395  1.00 79.99           C  
ATOM   3346  HA  ILE A 214     -12.819   1.779  15.721  1.00 79.99           H  
ATOM   3347  C   ILE A 214     -14.556   1.347  16.950  1.00 79.99           C  
ATOM   3348  CB  ILE A 214     -13.195  -0.324  15.621  1.00 79.99           C  
ATOM   3349  HB  ILE A 214     -13.499  -1.067  16.358  1.00 79.99           H  
ATOM   3350  O   ILE A 214     -15.054   0.620  17.811  1.00 79.99           O  
ATOM   3351  CG1 ILE A 214     -11.831  -0.770  15.050  1.00 79.99           C  
ATOM   3352 HG12 ILE A 214     -11.970  -1.706  14.509  1.00 79.99           H  
ATOM   3353 HG13 ILE A 214     -11.150  -0.971  15.876  1.00 79.99           H  
ATOM   3354  CG2 ILE A 214     -14.248  -0.325  14.510  1.00 79.99           C  
ATOM   3355 HG21 ILE A 214     -14.076   0.487  13.804  1.00 79.99           H  
ATOM   3356 HG22 ILE A 214     -14.203  -1.284  13.994  1.00 79.99           H  
ATOM   3357 HG23 ILE A 214     -15.244  -0.240  14.944  1.00 79.99           H  
ATOM   3358  CD1 ILE A 214     -11.155   0.223  14.102  1.00 79.99           C  
ATOM   3359 HD11 ILE A 214     -10.256  -0.236  13.691  1.00 79.99           H  
ATOM   3360 HD12 ILE A 214     -10.863   1.116  14.656  1.00 79.99           H  
ATOM   3361 HD13 ILE A 214     -11.819   0.493  13.280  1.00 79.99           H  
ATOM   3362  N   PRO A 215     -15.232   2.391  16.440  1.00 71.96           N  
ATOM   3363  CA  PRO A 215     -16.478   2.908  17.020  1.00 71.96           C  
ATOM   3364  HA  PRO A 215     -16.388   2.952  18.106  1.00 71.96           H  
ATOM   3365  C   PRO A 215     -17.723   2.076  16.687  1.00 71.96           C  
ATOM   3366  CB  PRO A 215     -16.579   4.329  16.474  1.00 71.96           C  
ATOM   3367  HB2 PRO A 215     -17.601   4.705  16.420  1.00 71.96           H  
ATOM   3368  HB3 PRO A 215     -15.970   4.970  17.111  1.00 71.96           H  
ATOM   3369  O   PRO A 215     -18.853   2.504  16.920  1.00 71.96           O  
ATOM   3370  CG  PRO A 215     -15.923   4.236  15.102  1.00 71.96           C  
ATOM   3371  HG2 PRO A 215     -16.627   3.816  14.383  1.00 71.96           H  
ATOM   3372  HG3 PRO A 215     -15.554   5.204  14.765  1.00 71.96           H  
ATOM   3373  CD  PRO A 215     -14.784   3.255  15.354  1.00 71.96           C  
ATOM   3374  HD2 PRO A 215     -14.571   2.687  14.448  1.00 71.96           H  
ATOM   3375  HD3 PRO A 215     -13.899   3.806  15.671  1.00 71.96           H  
ATOM   3376  N   VAL A 216     -17.549   0.906  16.073  1.00 71.29           N  
ATOM   3377  H   VAL A 216     -16.609   0.541  16.019  1.00 71.29           H  
ATOM   3378  CA  VAL A 216     -18.648   0.064  15.605  1.00 71.29           C  
ATOM   3379  HA  VAL A 216     -19.573   0.432  16.049  1.00 71.29           H  
ATOM   3380  C   VAL A 216     -18.477  -1.368  16.102  1.00 71.29           C  
ATOM   3381  CB  VAL A 216     -18.833   0.153  14.079  1.00 71.29           C  
ATOM   3382  HB  VAL A 216     -19.687  -0.473  13.820  1.00 71.29           H  
ATOM   3383  O   VAL A 216     -17.417  -1.973  15.959  1.00 71.29           O  
ATOM   3384  CG1 VAL A 216     -19.148   1.583  13.631  1.00 71.29           C  
ATOM   3385 HG11 VAL A 216     -20.031   1.945  14.157  1.00 71.29           H  
ATOM   3386 HG12 VAL A 216     -18.313   2.240  13.874  1.00 71.29           H  
ATOM   3387 HG13 VAL A 216     -19.277   1.604  12.549  1.00 71.29           H  
ATOM   3388  CG2 VAL A 216     -17.646  -0.312  13.244  1.00 71.29           C  
ATOM   3389 HG21 VAL A 216     -17.374  -1.324  13.545  1.00 71.29           H  
ATOM   3390 HG22 VAL A 216     -16.797   0.358  13.380  1.00 71.29           H  
ATOM   3391 HG23 VAL A 216     -17.915  -0.330  12.188  1.00 71.29           H  
ATOM   3392  N   GLN A 217     -19.549  -1.921  16.668  1.00 70.09           N  
ATOM   3393  H   GLN A 217     -20.380  -1.357  16.774  1.00 70.09           H  
ATOM   3394  CA  GLN A 217     -19.624  -3.304  17.145  1.00 70.09           C  
ATOM   3395  HA  GLN A 217     -18.653  -3.785  17.029  1.00 70.09           H  
ATOM   3396  C   GLN A 217     -20.667  -4.080  16.360  1.00 70.09           C  
ATOM   3397  CB  GLN A 217     -20.008  -3.324  18.623  1.00 70.09           C  
ATOM   3398  HB2 GLN A 217     -19.409  -2.550  19.103  1.00 70.09           H  
ATOM   3399  HB3 GLN A 217     -21.057  -3.052  18.734  1.00 70.09           H  
ATOM   3400  O   GLN A 217     -21.691  -3.529  15.961  1.00 70.09           O  
ATOM   3401  CG  GLN A 217     -19.756  -4.691  19.294  1.00 70.09           C  
ATOM   3402  HG2 GLN A 217     -18.694  -4.928  19.228  1.00 70.09           H  
ATOM   3403  HG3 GLN A 217     -20.312  -5.470  18.773  1.00 70.09           H  
ATOM   3404  CD  GLN A 217     -20.177  -4.753  20.761  1.00 70.09           C  
ATOM   3405  NE2 GLN A 217     -20.128  -5.915  21.369  1.00 70.09           N  
ATOM   3406 HE21 GLN A 217     -20.189  -5.875  22.376  1.00 70.09           H  
ATOM   3407 HE22 GLN A 217     -19.782  -6.738  20.897  1.00 70.09           H  
ATOM   3408  OE1 GLN A 217     -20.561  -3.780  21.381  1.00 70.09           O  
ATOM   3409  N   GLY A 218     -20.435  -5.377  16.158  1.00 69.95           N  
ATOM   3410  H   GLY A 218     -19.563  -5.781  16.469  1.00 69.95           H  
ATOM   3411  CA  GLY A 218     -21.450  -6.268  15.602  1.00 69.95           C  
ATOM   3412  HA2 GLY A 218     -22.382  -6.125  16.150  1.00 69.95           H  
ATOM   3413  HA3 GLY A 218     -21.121  -7.297  15.740  1.00 69.95           H  
ATOM   3414  C   GLY A 218     -21.737  -6.040  14.115  1.00 69.95           C  
ATOM   3415  O   GLY A 218     -22.530  -6.784  13.533  1.00 69.95           O  
ATOM   3416  N   ARG A 219     -21.042  -5.099  13.474  1.00 67.13           N  
ATOM   3417  H   ARG A 219     -20.396  -4.549  14.021  1.00 67.13           H  
ATOM   3418  CA  ARG A 219     -21.061  -4.857  12.031  1.00 67.13           C  
ATOM   3419  HA  ARG A 219     -21.542  -5.699  11.534  1.00 67.13           H  
ATOM   3420  C   ARG A 219     -19.647  -4.793  11.468  1.00 67.13           C  
ATOM   3421  CB  ARG A 219     -21.897  -3.606  11.708  1.00 67.13           C  
ATOM   3422  HB2 ARG A 219     -22.881  -3.722  12.162  1.00 67.13           H  
ATOM   3423  HB3 ARG A 219     -22.038  -3.560  10.629  1.00 67.13           H  
ATOM   3424  O   ARG A 219     -18.674  -4.705  12.220  1.00 67.13           O  
ATOM   3425  CG  ARG A 219     -21.289  -2.271  12.174  1.00 67.13           C  
ATOM   3426  HG2 ARG A 219     -20.321  -2.119  11.698  1.00 67.13           H  
ATOM   3427  HG3 ARG A 219     -21.167  -2.277  13.258  1.00 67.13           H  
ATOM   3428  CD  ARG A 219     -22.238  -1.137  11.765  1.00 67.13           C  
ATOM   3429  HD2 ARG A 219     -22.423  -1.217  10.694  1.00 67.13           H  
ATOM   3430  HD3 ARG A 219     -23.184  -1.260  12.291  1.00 67.13           H  
ATOM   3431  NE  ARG A 219     -21.688   0.202  12.047  1.00 67.13           N  
ATOM   3432  HE  ARG A 219     -20.768   0.248  12.460  1.00 67.13           H  
ATOM   3433  NH1 ARG A 219     -23.381   1.395  11.052  1.00 67.13           N  
ATOM   3434 HH11 ARG A 219     -23.755   2.268  10.709  1.00 67.13           H  
ATOM   3435 HH12 ARG A 219     -23.834   0.534  10.778  1.00 67.13           H  
ATOM   3436  NH2 ARG A 219     -21.671   2.490  11.950  1.00 67.13           N  
ATOM   3437 HH21 ARG A 219     -20.797   2.517  12.456  1.00 67.13           H  
ATOM   3438 HH22 ARG A 219     -22.083   3.347  11.610  1.00 67.13           H  
ATOM   3439  CZ  ARG A 219     -22.242   1.348  11.685  1.00 67.13           C  
ATOM   3440  N   ASP A 220     -19.567  -4.872  10.151  1.00 65.81           N  
ATOM   3441  H   ASP A 220     -20.411  -4.924   9.599  1.00 65.81           H  
ATOM   3442  CA  ASP A 220     -18.313  -4.717   9.432  1.00 65.81           C  
ATOM   3443  HA  ASP A 220     -17.588  -5.417   9.848  1.00 65.81           H  
ATOM   3444  C   ASP A 220     -17.796  -3.285   9.615  1.00 65.81           C  
ATOM   3445  CB  ASP A 220     -18.521  -5.064   7.955  1.00 65.81           C  
ATOM   3446  HB2 ASP A 220     -17.605  -4.807   7.422  1.00 65.81           H  
ATOM   3447  HB3 ASP A 220     -19.324  -4.447   7.553  1.00 65.81           H  
ATOM   3448  O   ASP A 220     -18.552  -2.326   9.463  1.00 65.81           O  
ATOM   3449  CG  ASP A 220     -18.856  -6.544   7.704  1.00 65.81           C  
ATOM   3450  OD1 ASP A 220     -18.768  -7.370   8.640  1.00 65.81           O  
ATOM   3451  OD2 ASP A 220     -19.198  -6.863   6.542  1.00 65.81           O  
ATOM   3452  N   TYR A 221     -16.527  -3.142   9.993  1.00 72.88           N  
ATOM   3453  H   TYR A 221     -15.970  -3.976  10.112  1.00 72.88           H  
ATOM   3454  CA  TYR A 221     -15.888  -1.843  10.214  1.00 72.88           C  
ATOM   3455  HA  TYR A 221     -16.648  -1.061  10.233  1.00 72.88           H  
ATOM   3456  C   TYR A 221     -14.901  -1.466   9.120  1.00 72.88           C  
ATOM   3457  CB  TYR A 221     -15.177  -1.831  11.562  1.00 72.88           C  
ATOM   3458  HB2 TYR A 221     -14.927  -0.797  11.802  1.00 72.88           H  
ATOM   3459  HB3 TYR A 221     -15.868  -2.199  12.322  1.00 72.88           H  
ATOM   3460  O   TYR A 221     -14.538  -0.302   8.999  1.00 72.88           O  
ATOM   3461  CG  TYR A 221     -13.916  -2.662  11.641  1.00 72.88           C  
ATOM   3462  CD1 TYR A 221     -13.995  -3.966  12.154  1.00 72.88           C  
ATOM   3463  HD1 TYR A 221     -14.955  -4.365  12.447  1.00 72.88           H  
ATOM   3464  CD2 TYR A 221     -12.675  -2.128  11.238  1.00 72.88           C  
ATOM   3465  HD2 TYR A 221     -12.614  -1.128  10.837  1.00 72.88           H  
ATOM   3466  CE1 TYR A 221     -12.833  -4.738  12.295  1.00 72.88           C  
ATOM   3467  HE1 TYR A 221     -12.893  -5.733  12.712  1.00 72.88           H  
ATOM   3468  CE2 TYR A 221     -11.509  -2.905  11.355  1.00 72.88           C  
ATOM   3469  HE2 TYR A 221     -10.553  -2.507  11.049  1.00 72.88           H  
ATOM   3470  OH  TYR A 221     -10.477  -4.941  12.089  1.00 72.88           O  
ATOM   3471  HH  TYR A 221     -10.682  -5.745  12.572  1.00 72.88           H  
ATOM   3472  CZ  TYR A 221     -11.592  -4.201  11.902  1.00 72.88           C  
ATOM   3473  N   GLY A 222     -14.450  -2.425   8.323  1.00 72.05           N  
ATOM   3474  H   GLY A 222     -14.760  -3.378   8.448  1.00 72.05           H  
ATOM   3475  CA  GLY A 222     -13.538  -2.126   7.240  1.00 72.05           C  
ATOM   3476  HA2 GLY A 222     -12.558  -1.863   7.638  1.00 72.05           H  
ATOM   3477  HA3 GLY A 222     -13.924  -1.263   6.697  1.00 72.05           H  
ATOM   3478  C   GLY A 222     -13.391  -3.277   6.268  1.00 72.05           C  
ATOM   3479  O   GLY A 222     -13.588  -4.442   6.620  1.00 72.05           O  
ATOM   3480  N   MET A 223     -13.031  -2.929   5.042  1.00 65.45           N  
ATOM   3481  H   MET A 223     -12.863  -1.948   4.872  1.00 65.45           H  
ATOM   3482  CA  MET A 223     -12.676  -3.864   3.989  1.00 65.45           C  
ATOM   3483  HA  MET A 223     -12.938  -4.872   4.312  1.00 65.45           H  
ATOM   3484  C   MET A 223     -11.171  -3.852   3.763  1.00 65.45           C  
ATOM   3485  CB  MET A 223     -13.456  -3.554   2.706  1.00 65.45           C  
ATOM   3486  HB2 MET A 223     -12.811  -3.729   1.845  1.00 65.45           H  
ATOM   3487  HB3 MET A 223     -13.785  -2.515   2.692  1.00 65.45           H  
ATOM   3488  O   MET A 223     -10.543  -2.798   3.707  1.00 65.45           O  
ATOM   3489  CG  MET A 223     -14.667  -4.487   2.620  1.00 65.45           C  
ATOM   3490  HG2 MET A 223     -14.307  -5.515   2.586  1.00 65.45           H  
ATOM   3491  HG3 MET A 223     -15.259  -4.372   3.528  1.00 65.45           H  
ATOM   3492  SD  MET A 223     -15.771  -4.240   1.208  1.00 65.45           S  
ATOM   3493  CE  MET A 223     -14.568  -4.275  -0.127  1.00 65.45           C  
ATOM   3494  HE1 MET A 223     -13.812  -5.036   0.070  1.00 65.45           H  
ATOM   3495  HE2 MET A 223     -15.074  -4.514  -1.063  1.00 65.45           H  
ATOM   3496  HE3 MET A 223     -14.108  -3.289  -0.198  1.00 65.45           H  
ATOM   3497  N   LEU A 224     -10.594  -5.042   3.626  1.00 68.37           N  
ATOM   3498  H   LEU A 224     -11.182  -5.863   3.662  1.00 68.37           H  
ATOM   3499  CA  LEU A 224      -9.175  -5.225   3.374  1.00 68.37           C  
ATOM   3500  HA  LEU A 224      -8.708  -4.245   3.279  1.00 68.37           H  
ATOM   3501  C   LEU A 224      -8.966  -5.971   2.059  1.00 68.37           C  
ATOM   3502  CB  LEU A 224      -8.536  -5.948   4.568  1.00 68.37           C  
ATOM   3503  HB2 LEU A 224      -8.855  -5.464   5.491  1.00 68.37           H  
ATOM   3504  HB3 LEU A 224      -8.902  -6.975   4.589  1.00 68.37           H  
ATOM   3505  O   LEU A 224      -9.461  -7.085   1.871  1.00 68.37           O  
ATOM   3506  CG  LEU A 224      -7.000  -5.959   4.518  1.00 68.37           C  
ATOM   3507  HG  LEU A 224      -6.653  -6.335   3.555  1.00 68.37           H  
ATOM   3508  CD1 LEU A 224      -6.430  -4.562   4.754  1.00 68.37           C  
ATOM   3509 HD11 LEU A 224      -6.604  -3.935   3.879  1.00 68.37           H  
ATOM   3510 HD12 LEU A 224      -5.356  -4.628   4.931  1.00 68.37           H  
ATOM   3511 HD13 LEU A 224      -6.899  -4.104   5.625  1.00 68.37           H  
ATOM   3512  CD2 LEU A 224      -6.470  -6.879   5.613  1.00 68.37           C  
ATOM   3513 HD21 LEU A 224      -5.380  -6.887   5.598  1.00 68.37           H  
ATOM   3514 HD22 LEU A 224      -6.841  -7.890   5.441  1.00 68.37           H  
ATOM   3515 HD23 LEU A 224      -6.820  -6.525   6.582  1.00 68.37           H  
ATOM   3516  N   PHE A 225      -8.177  -5.358   1.187  1.00 69.72           N  
ATOM   3517  H   PHE A 225      -7.865  -4.424   1.410  1.00 69.72           H  
ATOM   3518  CA  PHE A 225      -7.687  -5.929  -0.057  1.00 69.72           C  
ATOM   3519  HA  PHE A 225      -8.253  -6.829  -0.302  1.00 69.72           H  
ATOM   3520  C   PHE A 225      -6.223  -6.272   0.105  1.00 69.72           C  
ATOM   3521  CB  PHE A 225      -7.857  -4.929  -1.195  1.00 69.72           C  
ATOM   3522  HB2 PHE A 225      -7.450  -5.358  -2.110  1.00 69.72           H  
ATOM   3523  HB3 PHE A 225      -7.287  -4.028  -0.969  1.00 69.72           H  
ATOM   3524  O   PHE A 225      -5.440  -5.426   0.523  1.00 69.72           O  
ATOM   3525  CG  PHE A 225      -9.298  -4.570  -1.416  1.00 69.72           C  
ATOM   3526  CD1 PHE A 225     -10.053  -5.329  -2.316  1.00 69.72           C  
ATOM   3527  HD1 PHE A 225      -9.579  -6.116  -2.884  1.00 69.72           H  
ATOM   3528  CD2 PHE A 225      -9.899  -3.534  -0.680  1.00 69.72           C  
ATOM   3529  HD2 PHE A 225      -9.325  -2.951   0.025  1.00 69.72           H  
ATOM   3530  CE1 PHE A 225     -11.412  -5.050  -2.486  1.00 69.72           C  
ATOM   3531  HE1 PHE A 225     -12.002  -5.651  -3.162  1.00 69.72           H  
ATOM   3532  CE2 PHE A 225     -11.251  -3.239  -0.877  1.00 69.72           C  
ATOM   3533  HE2 PHE A 225     -11.708  -2.430  -0.327  1.00 69.72           H  
ATOM   3534  CZ  PHE A 225     -11.997  -3.972  -1.808  1.00 69.72           C  
ATOM   3535  HZ  PHE A 225     -13.017  -3.686  -2.020  1.00 69.72           H  
ATOM   3536  N   LEU A 226      -5.852  -7.499  -0.237  1.00 72.19           N  
ATOM   3537  H   LEU A 226      -6.570  -8.137  -0.549  1.00 72.19           H  
ATOM   3538  CA  LEU A 226      -4.475  -7.969  -0.212  1.00 72.19           C  
ATOM   3539  HA  LEU A 226      -3.802  -7.144   0.024  1.00 72.19           H  
ATOM   3540  C   LEU A 226      -4.096  -8.487  -1.595  1.00 72.19           C  
ATOM   3541  CB  LEU A 226      -4.314  -9.057   0.861  1.00 72.19           C  
ATOM   3542  HB2 LEU A 226      -4.984  -9.881   0.613  1.00 72.19           H  
ATOM   3543  HB3 LEU A 226      -3.291  -9.430   0.821  1.00 72.19           H  
ATOM   3544  O   LEU A 226      -4.749  -9.386  -2.120  1.00 72.19           O  
ATOM   3545  CG  LEU A 226      -4.619  -8.597   2.298  1.00 72.19           C  
ATOM   3546  HG  LEU A 226      -5.641  -8.221   2.362  1.00 72.19           H  
ATOM   3547  CD1 LEU A 226      -4.493  -9.795   3.239  1.00 72.19           C  
ATOM   3548 HD11 LEU A 226      -5.250 -10.535   2.980  1.00 72.19           H  
ATOM   3549 HD12 LEU A 226      -4.654  -9.465   4.265  1.00 72.19           H  
ATOM   3550 HD13 LEU A 226      -3.500 -10.234   3.144  1.00 72.19           H  
ATOM   3551  CD2 LEU A 226      -3.657  -7.517   2.788  1.00 72.19           C  
ATOM   3552 HD21 LEU A 226      -2.626  -7.865   2.717  1.00 72.19           H  
ATOM   3553 HD22 LEU A 226      -3.772  -6.620   2.180  1.00 72.19           H  
ATOM   3554 HD23 LEU A 226      -3.884  -7.261   3.823  1.00 72.19           H  
ATOM   3555  N   PHE A 227      -3.023  -7.945  -2.152  1.00 71.47           N  
ATOM   3556  H   PHE A 227      -2.559  -7.203  -1.648  1.00 71.47           H  
ATOM   3557  CA  PHE A 227      -2.438  -8.322  -3.429  1.00 71.47           C  
ATOM   3558  HA  PHE A 227      -3.069  -9.061  -3.922  1.00 71.47           H  
ATOM   3559  C   PHE A 227      -1.062  -8.936  -3.166  1.00 71.47           C  
ATOM   3560  CB  PHE A 227      -2.357  -7.097  -4.347  1.00 71.47           C  
ATOM   3561  HB2 PHE A 227      -1.639  -6.390  -3.932  1.00 71.47           H  
ATOM   3562  HB3 PHE A 227      -1.974  -7.412  -5.318  1.00 71.47           H  
ATOM   3563  O   PHE A 227      -0.101  -8.250  -2.822  1.00 71.47           O  
ATOM   3564  CG  PHE A 227      -3.674  -6.376  -4.552  1.00 71.47           C  
ATOM   3565  CD1 PHE A 227      -4.563  -6.801  -5.557  1.00 71.47           C  
ATOM   3566  HD1 PHE A 227      -4.309  -7.639  -6.189  1.00 71.47           H  
ATOM   3567  CD2 PHE A 227      -4.007  -5.273  -3.740  1.00 71.47           C  
ATOM   3568  HD2 PHE A 227      -3.327  -4.942  -2.969  1.00 71.47           H  
ATOM   3569  CE1 PHE A 227      -5.775  -6.117  -5.758  1.00 71.47           C  
ATOM   3570  HE1 PHE A 227      -6.448  -6.425  -6.544  1.00 71.47           H  
ATOM   3571  CE2 PHE A 227      -5.221  -4.593  -3.940  1.00 71.47           C  
ATOM   3572  HE2 PHE A 227      -5.473  -3.739  -3.329  1.00 71.47           H  
ATOM   3573  CZ  PHE A 227      -6.101  -5.012  -4.953  1.00 71.47           C  
ATOM   3574  HZ  PHE A 227      -7.022  -4.474  -5.122  1.00 71.47           H  
ATOM   3575  N   PHE A 228      -0.968 -10.254  -3.298  1.00 71.13           N  
ATOM   3576  H   PHE A 228      -1.789 -10.756  -3.604  1.00 71.13           H  
ATOM   3577  CA  PHE A 228       0.251 -11.009  -3.012  1.00 71.13           C  
ATOM   3578  HA  PHE A 228       0.819 -10.534  -2.211  1.00 71.13           H  
ATOM   3579  C   PHE A 228       1.126 -11.081  -4.251  1.00 71.13           C  
ATOM   3580  CB  PHE A 228      -0.125 -12.435  -2.591  1.00 71.13           C  
ATOM   3581  HB2 PHE A 228       0.788 -13.028  -2.528  1.00 71.13           H  
ATOM   3582  HB3 PHE A 228      -0.749 -12.887  -3.361  1.00 71.13           H  
ATOM   3583  O   PHE A 228       0.800 -11.861  -5.130  1.00 71.13           O  
ATOM   3584  CG  PHE A 228      -0.853 -12.539  -1.278  1.00 71.13           C  
ATOM   3585  CD1 PHE A 228      -0.152 -12.933  -0.129  1.00 71.13           C  
ATOM   3586  HD1 PHE A 228       0.907 -13.140  -0.180  1.00 71.13           H  
ATOM   3587  CD2 PHE A 228      -2.232 -12.276  -1.201  1.00 71.13           C  
ATOM   3588  HD2 PHE A 228      -2.783 -11.964  -2.076  1.00 71.13           H  
ATOM   3589  CE1 PHE A 228      -0.834 -13.048   1.090  1.00 71.13           C  
ATOM   3590  HE1 PHE A 228      -0.294 -13.368   1.969  1.00 71.13           H  
ATOM   3591  CE2 PHE A 228      -2.907 -12.379   0.021  1.00 71.13           C  
ATOM   3592  HE2 PHE A 228      -3.959 -12.141   0.078  1.00 71.13           H  
ATOM   3593  CZ  PHE A 228      -2.208 -12.765   1.170  1.00 71.13           C  
ATOM   3594  HZ  PHE A 228      -2.739 -12.847   2.106  1.00 71.13           H  
ATOM   3595  N   LYS A 229       2.230 -10.342  -4.338  1.00 70.88           N  
ATOM   3596  H   LYS A 229       2.487  -9.767  -3.549  1.00 70.88           H  
ATOM   3597  CA  LYS A 229       3.171 -10.450  -5.464  1.00 70.88           C  
ATOM   3598  HA  LYS A 229       2.610 -10.549  -6.394  1.00 70.88           H  
ATOM   3599  C   LYS A 229       4.037 -11.702  -5.318  1.00 70.88           C  
ATOM   3600  CB  LYS A 229       4.043  -9.192  -5.560  1.00 70.88           C  
ATOM   3601  HB2 LYS A 229       4.573  -9.049  -4.618  1.00 70.88           H  
ATOM   3602  HB3 LYS A 229       4.782  -9.340  -6.348  1.00 70.88           H  
ATOM   3603  O   LYS A 229       4.780 -11.831  -4.340  1.00 70.88           O  
ATOM   3604  CG  LYS A 229       3.226  -7.934  -5.881  1.00 70.88           C  
ATOM   3605  HG2 LYS A 229       2.496  -7.761  -5.090  1.00 70.88           H  
ATOM   3606  HG3 LYS A 229       2.701  -8.073  -6.826  1.00 70.88           H  
ATOM   3607  CD  LYS A 229       4.150  -6.715  -5.980  1.00 70.88           C  
ATOM   3608  HD2 LYS A 229       4.697  -6.613  -5.043  1.00 70.88           H  
ATOM   3609  HD3 LYS A 229       4.864  -6.845  -6.794  1.00 70.88           H  
ATOM   3610  CE  LYS A 229       3.312  -5.462  -6.223  1.00 70.88           C  
ATOM   3611  HE2 LYS A 229       3.122  -5.336  -7.289  1.00 70.88           H  
ATOM   3612  HE3 LYS A 229       2.347  -5.607  -5.736  1.00 70.88           H  
ATOM   3613  NZ  LYS A 229       3.921  -4.244  -5.638  1.00 70.88           N  
ATOM   3614  HZ1 LYS A 229       3.176  -3.568  -5.539  1.00 70.88           H  
ATOM   3615  HZ2 LYS A 229       4.711  -3.869  -6.143  1.00 70.88           H  
ATOM   3616  HZ3 LYS A 229       4.123  -4.387  -4.659  1.00 70.88           H  
ATOM   3617  N   LEU A 230       3.946 -12.601  -6.294  1.00 67.82           N  
ATOM   3618  H   LEU A 230       3.323 -12.417  -7.067  1.00 67.82           H  
ATOM   3619  CA  LEU A 230       4.674 -13.868  -6.341  1.00 67.82           C  
ATOM   3620  HA  LEU A 230       5.319 -13.959  -5.468  1.00 67.82           H  
ATOM   3621  C   LEU A 230       5.561 -13.945  -7.585  1.00 67.82           C  
ATOM   3622  CB  LEU A 230       3.674 -15.035  -6.338  1.00 67.82           C  
ATOM   3623  HB2 LEU A 230       4.250 -15.956  -6.424  1.00 67.82           H  
ATOM   3624  HB3 LEU A 230       3.052 -14.969  -7.231  1.00 67.82           H  
ATOM   3625  O   LEU A 230       5.265 -13.337  -8.604  1.00 67.82           O  
ATOM   3626  CG  LEU A 230       2.786 -15.085  -5.077  1.00 67.82           C  
ATOM   3627  HG  LEU A 230       3.059 -14.297  -4.375  1.00 67.82           H  
ATOM   3628  CD1 LEU A 230       1.300 -14.958  -5.400  1.00 67.82           C  
ATOM   3629 HD11 LEU A 230       0.929 -15.925  -5.740  1.00 67.82           H  
ATOM   3630 HD12 LEU A 230       1.149 -14.204  -6.172  1.00 67.82           H  
ATOM   3631 HD13 LEU A 230       0.757 -14.664  -4.503  1.00 67.82           H  
ATOM   3632  CD2 LEU A 230       2.962 -16.432  -4.383  1.00 67.82           C  
ATOM   3633 HD21 LEU A 230       3.937 -16.452  -3.897  1.00 67.82           H  
ATOM   3634 HD22 LEU A 230       2.921 -17.227  -5.127  1.00 67.82           H  
ATOM   3635 HD23 LEU A 230       2.172 -16.586  -3.647  1.00 67.82           H  
ATOM   3636  N   GLU A 231       6.613 -14.755  -7.534  1.00 62.14           N  
ATOM   3637  H   GLU A 231       6.843 -15.200  -6.657  1.00 62.14           H  
ATOM   3638  CA  GLU A 231       7.370 -15.144  -8.727  1.00 62.14           C  
ATOM   3639  HA  GLU A 231       6.925 -14.691  -9.613  1.00 62.14           H  
ATOM   3640  C   GLU A 231       7.302 -16.666  -8.891  1.00 62.14           C  
ATOM   3641  CB  GLU A 231       8.800 -14.599  -8.622  1.00 62.14           C  
ATOM   3642  HB2 GLU A 231       9.337 -15.151  -7.850  1.00 62.14           H  
ATOM   3643  HB3 GLU A 231       8.739 -13.553  -8.323  1.00 62.14           H  
ATOM   3644  O   GLU A 231       7.746 -17.421  -8.020  1.00 62.14           O  
ATOM   3645  CG  GLU A 231       9.590 -14.675  -9.936  1.00 62.14           C  
ATOM   3646  HG2 GLU A 231       9.635 -15.716 -10.257  1.00 62.14           H  
ATOM   3647  HG3 GLU A 231       9.061 -14.104 -10.698  1.00 62.14           H  
ATOM   3648  CD  GLU A 231      11.020 -14.127  -9.779  1.00 62.14           C  
ATOM   3649  OE1 GLU A 231      11.799 -14.295 -10.743  1.00 62.14           O  
ATOM   3650  OE2 GLU A 231      11.330 -13.577  -8.691  1.00 62.14           O  
ATOM   3651  N   SER A 232       6.725 -17.139 -10.001  1.00 51.48           N  
ATOM   3652  H   SER A 232       6.368 -16.482 -10.680  1.00 51.48           H  
ATOM   3653  CA  SER A 232       6.892 -18.528 -10.436  1.00 51.48           C  
ATOM   3654  HA  SER A 232       7.126 -19.149  -9.572  1.00 51.48           H  
ATOM   3655  C   SER A 232       8.061 -18.590 -11.408  1.00 51.48           C  
ATOM   3656  CB  SER A 232       5.626 -19.106 -11.072  1.00 51.48           C  
ATOM   3657  HB2 SER A 232       5.795 -20.166 -11.258  1.00 51.48           H  
ATOM   3658  HB3 SER A 232       4.787 -18.998 -10.384  1.00 51.48           H  
ATOM   3659  O   SER A 232       8.101 -17.803 -12.350  1.00 51.48           O  
ATOM   3660  OG  SER A 232       5.310 -18.494 -12.301  1.00 51.48           O  
ATOM   3661  HG  SER A 232       6.117 -18.247 -12.759  1.00 51.48           H  
ATOM   3662  N   GLY A 233       8.994 -19.518 -11.193  1.00 48.66           N  
ATOM   3663  H   GLY A 233       8.880 -20.138 -10.404  1.00 48.66           H  
ATOM   3664  CA  GLY A 233      10.215 -19.616 -11.993  1.00 48.66           C  
ATOM   3665  HA2 GLY A 233      10.731 -20.551 -11.774  1.00 48.66           H  
ATOM   3666  HA3 GLY A 233      10.873 -18.795 -11.710  1.00 48.66           H  
ATOM   3667  C   GLY A 233       9.974 -19.556 -13.508  1.00 48.66           C  
ATOM   3668  O   GLY A 233       9.081 -20.217 -14.023  1.00 48.66           O  
ATOM   3669  N   SER A 234      10.800 -18.749 -14.176  1.00 38.48           N  
ATOM   3670  H   SER A 234      11.381 -18.175 -13.582  1.00 38.48           H  
ATOM   3671  CA  SER A 234      11.227 -18.736 -15.590  1.00 38.48           C  
ATOM   3672  HA  SER A 234      11.584 -17.720 -15.762  1.00 38.48           H  
ATOM   3673  C   SER A 234      10.233 -18.963 -16.748  1.00 38.48           C  
ATOM   3674  CB  SER A 234      12.454 -19.643 -15.765  1.00 38.48           C  
ATOM   3675  HB2 SER A 234      12.131 -20.683 -15.717  1.00 38.48           H  
ATOM   3676  HB3 SER A 234      12.914 -19.465 -16.737  1.00 38.48           H  
ATOM   3677  O   SER A 234      10.685 -18.957 -17.891  1.00 38.48           O  
ATOM   3678  OG  SER A 234      13.411 -19.414 -14.743  1.00 38.48           O  
ATOM   3679  HG  SER A 234      13.891 -18.608 -14.946  1.00 38.48           H  
ATOM   3680  N   GLN A 235       8.923 -19.122 -16.547  1.00 37.57           N  
ATOM   3681  H   GLN A 235       8.580 -19.169 -15.599  1.00 37.57           H  
ATOM   3682  CA  GLN A 235       7.958 -19.194 -17.655  1.00 37.57           C  
ATOM   3683  HA  GLN A 235       8.491 -19.413 -18.579  1.00 37.57           H  
ATOM   3684  C   GLN A 235       7.259 -17.850 -17.882  1.00 37.57           C  
ATOM   3685  CB  GLN A 235       6.962 -20.345 -17.465  1.00 37.57           C  
ATOM   3686  HB2 GLN A 235       6.126 -20.192 -18.147  1.00 37.57           H  
ATOM   3687  HB3 GLN A 235       6.586 -20.347 -16.442  1.00 37.57           H  
ATOM   3688  O   GLN A 235       6.608 -17.308 -16.991  1.00 37.57           O  
ATOM   3689  CG  GLN A 235       7.606 -21.698 -17.803  1.00 37.57           C  
ATOM   3690  HG2 GLN A 235       8.427 -21.891 -17.112  1.00 37.57           H  
ATOM   3691  HG3 GLN A 235       8.011 -21.658 -18.814  1.00 37.57           H  
ATOM   3692  CD  GLN A 235       6.629 -22.869 -17.729  1.00 37.57           C  
ATOM   3693  NE2 GLN A 235       7.034 -24.044 -18.157  1.00 37.57           N  
ATOM   3694 HE21 GLN A 235       6.346 -24.782 -18.106  1.00 37.57           H  
ATOM   3695 HE22 GLN A 235       7.959 -24.164 -18.545  1.00 37.57           H  
ATOM   3696  OE1 GLN A 235       5.498 -22.773 -17.286  1.00 37.57           O  
ATOM   3697  N   ALA A 236       7.396 -17.323 -19.100  1.00 31.24           N  
ATOM   3698  H   ALA A 236       7.931 -17.837 -19.786  1.00 31.24           H  
ATOM   3699  CA  ALA A 236       6.702 -16.127 -19.559  1.00 31.24           C  
ATOM   3700  HA  ALA A 236       6.675 -15.400 -18.748  1.00 31.24           H  
ATOM   3701  C   ALA A 236       5.260 -16.469 -19.963  1.00 31.24           C  
ATOM   3702  CB  ALA A 236       7.492 -15.527 -20.731  1.00 31.24           C  
ATOM   3703  HB1 ALA A 236       8.504 -15.283 -20.409  1.00 31.24           H  
ATOM   3704  HB2 ALA A 236       7.000 -14.616 -21.074  1.00 31.24           H  
ATOM   3705  HB3 ALA A 236       7.535 -16.238 -21.556  1.00 31.24           H  
ATOM   3706  O   ALA A 236       5.043 -17.383 -20.756  1.00 31.24           O  
ATOM   3707  N   PHE A 237       4.285 -15.705 -19.470  1.00 38.74           N  
ATOM   3708  H   PHE A 237       4.520 -14.974 -18.814  1.00 38.74           H  
ATOM   3709  CA  PHE A 237       2.885 -15.805 -19.892  1.00 38.74           C  
ATOM   3710  HA  PHE A 237       2.829 -16.423 -20.788  1.00 38.74           H  
ATOM   3711  C   PHE A 237       2.315 -14.438 -20.273  1.00 38.74           C  
ATOM   3712  CB  PHE A 237       2.037 -16.489 -18.812  1.00 38.74           C  
ATOM   3713  HB2 PHE A 237       2.209 -15.999 -17.854  1.00 38.74           H  
ATOM   3714  HB3 PHE A 237       0.982 -16.361 -19.055  1.00 38.74           H  
ATOM   3715  O   PHE A 237       2.777 -13.390 -19.814  1.00 38.74           O  
ATOM   3716  CG  PHE A 237       2.303 -17.976 -18.682  1.00 38.74           C  
ATOM   3717  CD1 PHE A 237       1.700 -18.881 -19.578  1.00 38.74           C  
ATOM   3718  HD1 PHE A 237       1.049 -18.519 -20.360  1.00 38.74           H  
ATOM   3719  CD2 PHE A 237       3.154 -18.458 -17.671  1.00 38.74           C  
ATOM   3720  HD2 PHE A 237       3.632 -17.771 -16.988  1.00 38.74           H  
ATOM   3721  CE1 PHE A 237       1.945 -20.261 -19.461  1.00 38.74           C  
ATOM   3722  HE1 PHE A 237       1.485 -20.955 -20.149  1.00 38.74           H  
ATOM   3723  CE2 PHE A 237       3.389 -19.838 -17.548  1.00 38.74           C  
ATOM   3724  HE2 PHE A 237       4.036 -20.210 -16.767  1.00 38.74           H  
ATOM   3725  CZ  PHE A 237       2.790 -20.739 -18.444  1.00 38.74           C  
ATOM   3726  HZ  PHE A 237       2.983 -21.797 -18.348  1.00 38.74           H  
ATOM   3727  N   THR A 238       1.301 -14.461 -21.137  1.00 30.91           N  
ATOM   3728  H   THR A 238       0.993 -15.353 -21.499  1.00 30.91           H  
ATOM   3729  CA  THR A 238       0.674 -13.262 -21.695  1.00 30.91           C  
ATOM   3730  HA  THR A 238       1.478 -12.598 -22.011  1.00 30.91           H  
ATOM   3731  C   THR A 238      -0.170 -12.535 -20.648  1.00 30.91           C  
ATOM   3732  CB  THR A 238      -0.147 -13.597 -22.948  1.00 30.91           C  
ATOM   3733  HB  THR A 238      -1.021 -14.190 -22.679  1.00 30.91           H  
ATOM   3734  O   THR A 238      -1.066 -13.096 -20.023  1.00 30.91           O  
ATOM   3735  CG2 THR A 238      -0.580 -12.354 -23.724  1.00 30.91           C  
ATOM   3736 HG21 THR A 238      -1.224 -11.730 -23.104  1.00 30.91           H  
ATOM   3737 HG22 THR A 238       0.295 -11.780 -24.032  1.00 30.91           H  
ATOM   3738 HG23 THR A 238      -1.144 -12.654 -24.607  1.00 30.91           H  
ATOM   3739  OG1 THR A 238       0.659 -14.334 -23.837  1.00 30.91           O  
ATOM   3740  HG1 THR A 238       0.252 -14.289 -24.705  1.00 30.91           H  
ATOM   3741  N   ARG A 239       0.140 -11.248 -20.482  1.00 36.57           N  
ATOM   3742  H   ARG A 239       0.896 -10.902 -21.055  1.00 36.57           H  
ATOM   3743  CA  ARG A 239      -0.469 -10.293 -19.554  1.00 36.57           C  
ATOM   3744  HA  ARG A 239      -0.559 -10.764 -18.575  1.00 36.57           H  
ATOM   3745  C   ARG A 239      -1.863  -9.873 -20.039  1.00 36.57           C  
ATOM   3746  CB  ARG A 239       0.511  -9.103 -19.494  1.00 36.57           C  
ATOM   3747  HB2 ARG A 239       0.582  -8.664 -20.489  1.00 36.57           H  
ATOM   3748  HB3 ARG A 239       1.498  -9.485 -19.230  1.00 36.57           H  
ATOM   3749  O   ARG A 239      -1.970  -9.324 -21.131  1.00 36.57           O  
ATOM   3750  CG  ARG A 239       0.161  -7.991 -18.500  1.00 36.57           C  
ATOM   3751  HG2 ARG A 239      -0.851  -7.636 -18.694  1.00 36.57           H  
ATOM   3752  HG3 ARG A 239       0.215  -8.386 -17.485  1.00 36.57           H  
ATOM   3753  CD  ARG A 239       1.161  -6.832 -18.651  1.00 36.57           C  
ATOM   3754  HD2 ARG A 239       2.173  -7.232 -18.585  1.00 36.57           H  
ATOM   3755  HD3 ARG A 239       1.023  -6.381 -19.633  1.00 36.57           H  
ATOM   3756  NE  ARG A 239       0.983  -5.808 -17.605  1.00 36.57           N  
ATOM   3757  HE  ARG A 239       0.305  -5.999 -16.881  1.00 36.57           H  
ATOM   3758  NH1 ARG A 239       2.505  -4.266 -18.380  1.00 36.57           N  
ATOM   3759 HH11 ARG A 239       2.950  -3.365 -18.281  1.00 36.57           H  
ATOM   3760 HH12 ARG A 239       2.714  -4.871 -19.162  1.00 36.57           H  
ATOM   3761  NH2 ARG A 239       1.331  -3.846 -16.522  1.00 36.57           N  
ATOM   3762 HH21 ARG A 239       1.787  -2.950 -16.425  1.00 36.57           H  
ATOM   3763 HH22 ARG A 239       0.697  -4.147 -15.796  1.00 36.57           H  
ATOM   3764  CZ  ARG A 239       1.607  -4.646 -17.512  1.00 36.57           C  
ATOM   3765  N   VAL A 240      -2.903 -10.035 -19.219  1.00 34.02           N  
ATOM   3766  H   VAL A 240      -2.770 -10.543 -18.356  1.00 34.02           H  
ATOM   3767  CA  VAL A 240      -4.197  -9.359 -19.434  1.00 34.02           C  
ATOM   3768  HA  VAL A 240      -4.222  -8.929 -20.435  1.00 34.02           H  
ATOM   3769  C   VAL A 240      -4.303  -8.210 -18.438  1.00 34.02           C  
ATOM   3770  CB  VAL A 240      -5.404 -10.318 -19.347  1.00 34.02           C  
ATOM   3771  HB  VAL A 240      -5.463 -10.744 -18.346  1.00 34.02           H  
ATOM   3772  O   VAL A 240      -4.567  -8.422 -17.260  1.00 34.02           O  
ATOM   3773  CG1 VAL A 240      -6.716  -9.577 -19.654  1.00 34.02           C  
ATOM   3774 HG11 VAL A 240      -7.549 -10.279 -19.618  1.00 34.02           H  
ATOM   3775 HG12 VAL A 240      -6.671  -9.122 -20.643  1.00 34.02           H  
ATOM   3776 HG13 VAL A 240      -6.891  -8.803 -18.907  1.00 34.02           H  
ATOM   3777  CG2 VAL A 240      -5.277 -11.467 -20.356  1.00 34.02           C  
ATOM   3778 HG21 VAL A 240      -6.149 -12.117 -20.290  1.00 34.02           H  
ATOM   3779 HG22 VAL A 240      -4.393 -12.065 -20.136  1.00 34.02           H  
ATOM   3780 HG23 VAL A 240      -5.196 -11.072 -21.369  1.00 34.02           H  
ATOM   3781  N   THR A 241      -4.066  -6.986 -18.903  1.00 35.88           N  
ATOM   3782  H   THR A 241      -3.809  -6.870 -19.873  1.00 35.88           H  
ATOM   3783  CA  THR A 241      -4.437  -5.768 -18.174  1.00 35.88           C  
ATOM   3784  HA  THR A 241      -4.386  -5.939 -17.098  1.00 35.88           H  
ATOM   3785  C   THR A 241      -5.868  -5.404 -18.543  1.00 35.88           C  
ATOM   3786  CB  THR A 241      -3.519  -4.586 -18.522  1.00 35.88           C  
ATOM   3787  HB  THR A 241      -3.946  -3.666 -18.123  1.00 35.88           H  
ATOM   3788  O   THR A 241      -6.173  -5.264 -19.728  1.00 35.88           O  
ATOM   3789  CG2 THR A 241      -2.117  -4.767 -17.949  1.00 35.88           C  
ATOM   3790 HG21 THR A 241      -1.634  -5.608 -18.446  1.00 35.88           H  
ATOM   3791 HG22 THR A 241      -2.177  -4.947 -16.875  1.00 35.88           H  
ATOM   3792 HG23 THR A 241      -1.541  -3.860 -18.129  1.00 35.88           H  
ATOM   3793  OG1 THR A 241      -3.376  -4.477 -19.922  1.00 35.88           O  
ATOM   3794  HG1 THR A 241      -4.253  -4.330 -20.282  1.00 35.88           H  
ATOM   3795  N   ARG A 242      -6.738  -5.218 -17.556  1.00 40.36           N  
ATOM   3796  H   ARG A 242      -6.424  -5.327 -16.602  1.00 40.36           H  
ATOM   3797  CA  ARG A 242      -7.999  -4.495 -17.736  1.00 40.36           C  
ATOM   3798  HA  ARG A 242      -8.111  -4.165 -18.769  1.00 40.36           H  
ATOM   3799  C   ARG A 242      -7.934  -3.236 -16.876  1.00 40.36           C  
ATOM   3800  CB  ARG A 242      -9.186  -5.393 -17.376  1.00 40.36           C  
ATOM   3801  HB2 ARG A 242      -8.936  -5.915 -16.453  1.00 40.36           H  
ATOM   3802  HB3 ARG A 242     -10.057  -4.758 -17.215  1.00 40.36           H  
ATOM   3803  O   ARG A 242      -7.394  -3.287 -15.775  1.00 40.36           O  
ATOM   3804  CG  ARG A 242      -9.546  -6.450 -18.431  1.00 40.36           C  
ATOM   3805  HG2 ARG A 242      -9.744  -5.961 -19.385  1.00 40.36           H  
ATOM   3806  HG3 ARG A 242      -8.720  -7.152 -18.546  1.00 40.36           H  
ATOM   3807  CD  ARG A 242     -10.805  -7.195 -17.965  1.00 40.36           C  
ATOM   3808  HD2 ARG A 242     -11.606  -6.468 -17.827  1.00 40.36           H  
ATOM   3809  HD3 ARG A 242     -10.576  -7.667 -17.010  1.00 40.36           H  
ATOM   3810  NE  ARG A 242     -11.243  -8.263 -18.880  1.00 40.36           N  
ATOM   3811  HE  ARG A 242     -10.576  -8.579 -19.570  1.00 40.36           H  
ATOM   3812  NH1 ARG A 242     -13.350  -8.538 -17.984  1.00 40.36           N  
ATOM   3813 HH11 ARG A 242     -14.242  -9.009 -17.947  1.00 40.36           H  
ATOM   3814 HH12 ARG A 242     -13.244  -7.684 -17.456  1.00 40.36           H  
ATOM   3815  NH2 ARG A 242     -12.625  -9.950 -19.552  1.00 40.36           N  
ATOM   3816 HH21 ARG A 242     -13.508 -10.433 -19.473  1.00 40.36           H  
ATOM   3817 HH22 ARG A 242     -11.916 -10.298 -20.181  1.00 40.36           H  
ATOM   3818  CZ  ARG A 242     -12.400  -8.907 -18.801  1.00 40.36           C  
ATOM   3819  N   GLU A 243      -8.416  -2.120 -17.408  1.00 43.62           N  
ATOM   3820  H   GLU A 243      -8.900  -2.157 -18.294  1.00 43.62           H  
ATOM   3821  CA  GLU A 243      -8.494  -0.859 -16.665  1.00 43.62           C  
ATOM   3822  HA  GLU A 243      -7.574  -0.727 -16.097  1.00 43.62           H  
ATOM   3823  C   GLU A 243      -9.678  -0.942 -15.688  1.00 43.62           C  
ATOM   3824  CB  GLU A 243      -8.630   0.337 -17.631  1.00 43.62           C  
ATOM   3825  HB2 GLU A 243      -8.733   1.249 -17.043  1.00 43.62           H  
ATOM   3826  HB3 GLU A 243      -9.520   0.212 -18.249  1.00 43.62           H  
ATOM   3827  O   GLU A 243     -10.756  -1.368 -16.113  1.00 43.62           O  
ATOM   3828  CG  GLU A 243      -7.389   0.462 -18.532  1.00 43.62           C  
ATOM   3829  HG2 GLU A 243      -6.504   0.447 -17.896  1.00 43.62           H  
ATOM   3830  HG3 GLU A 243      -7.339  -0.411 -19.183  1.00 43.62           H  
ATOM   3831  CD  GLU A 243      -7.341   1.722 -19.414  1.00 43.62           C  
ATOM   3832  OE1 GLU A 243      -6.227   2.027 -19.893  1.00 43.62           O  
ATOM   3833  OE2 GLU A 243      -8.409   2.275 -19.774  1.00 43.62           O  
ATOM   3834  N   PRO A 244      -9.509  -0.612 -14.393  1.00 46.07           N  
ATOM   3835  CA  PRO A 244     -10.643  -0.515 -13.475  1.00 46.07           C  
ATOM   3836  HA  PRO A 244     -11.237  -1.429 -13.463  1.00 46.07           H  
ATOM   3837  C   PRO A 244     -11.579   0.619 -13.880  1.00 46.07           C  
ATOM   3838  CB  PRO A 244     -10.045  -0.299 -12.092  1.00 46.07           C  
ATOM   3839  HB2 PRO A 244      -9.766  -1.259 -11.658  1.00 46.07           H  
ATOM   3840  HB3 PRO A 244     -10.711   0.247 -11.424  1.00 46.07           H  
ATOM   3841  O   PRO A 244     -11.202   1.488 -14.660  1.00 46.07           O  
ATOM   3842  CG  PRO A 244      -8.801   0.496 -12.428  1.00 46.07           C  
ATOM   3843  HG2 PRO A 244      -9.066   1.539 -12.603  1.00 46.07           H  
ATOM   3844  HG3 PRO A 244      -8.109   0.414 -11.590  1.00 46.07           H  
ATOM   3845  CD  PRO A 244      -8.302  -0.139 -13.732  1.00 46.07           C  
ATOM   3846  HD2 PRO A 244      -7.650  -0.985 -13.512  1.00 46.07           H  
ATOM   3847  HD3 PRO A 244      -7.784   0.607 -14.334  1.00 46.07           H  
ATOM   3848  N   ILE A 245     -12.794   0.593 -13.333  1.00 46.25           N  
ATOM   3849  H   ILE A 245     -13.001  -0.150 -12.680  1.00 46.25           H  
ATOM   3850  CA  ILE A 245     -13.823   1.626 -13.518  1.00 46.25           C  
ATOM   3851  HA  ILE A 245     -13.428   2.433 -14.134  1.00 46.25           H  
ATOM   3852  C   ILE A 245     -14.174   2.212 -12.147  1.00 46.25           C  
ATOM   3853  CB  ILE A 245     -15.060   1.060 -14.255  1.00 46.25           C  
ATOM   3854  HB  ILE A 245     -15.492   0.266 -13.646  1.00 46.25           H  
ATOM   3855  O   ILE A 245     -14.369   1.471 -11.191  1.00 46.25           O  
ATOM   3856  CG1 ILE A 245     -14.662   0.465 -15.629  1.00 46.25           C  
ATOM   3857 HG12 ILE A 245     -14.260   1.254 -16.264  1.00 46.25           H  
ATOM   3858 HG13 ILE A 245     -13.882  -0.283 -15.485  1.00 46.25           H  
ATOM   3859  CG2 ILE A 245     -16.112   2.172 -14.427  1.00 46.25           C  
ATOM   3860 HG21 ILE A 245     -16.995   1.799 -14.947  1.00 46.25           H  
ATOM   3861 HG22 ILE A 245     -15.697   3.007 -14.993  1.00 46.25           H  
ATOM   3862 HG23 ILE A 245     -16.454   2.539 -13.459  1.00 46.25           H  
ATOM   3863  CD1 ILE A 245     -15.807  -0.240 -16.369  1.00 46.25           C  
ATOM   3864 HD11 ILE A 245     -16.270  -0.981 -15.718  1.00 46.25           H  
ATOM   3865 HD12 ILE A 245     -16.555   0.482 -16.696  1.00 46.25           H  
ATOM   3866 HD13 ILE A 245     -15.408  -0.745 -17.249  1.00 46.25           H  
ATOM   3867  N   GLY A 246     -14.251   3.528 -12.008  1.00 49.49           N  
ATOM   3868  H   GLY A 246     -14.146   4.120 -12.820  1.00 49.49           H  
ATOM   3869  CA  GLY A 246     -14.639   4.209 -10.778  1.00 49.49           C  
ATOM   3870  HA2 GLY A 246     -14.676   3.502  -9.950  1.00 49.49           H  
ATOM   3871  HA3 GLY A 246     -13.909   4.985 -10.546  1.00 49.49           H  
ATOM   3872  C   GLY A 246     -16.010   4.865 -10.909  1.00 49.49           C  
ATOM   3873  O   GLY A 246     -16.285   5.570 -11.872  1.00 49.49           O  
ATOM   3874  N   TYR A 247     -16.869   4.669  -9.915  1.00 49.93           N  
ATOM   3875  H   TYR A 247     -16.630   4.025  -9.174  1.00 49.93           H  
ATOM   3876  CA  TYR A 247     -18.160   5.340  -9.813  1.00 49.93           C  
ATOM   3877  HA  TYR A 247     -18.333   5.933 -10.711  1.00 49.93           H  
ATOM   3878  C   TYR A 247     -18.176   6.295  -8.619  1.00 49.93           C  
ATOM   3879  CB  TYR A 247     -19.292   4.310  -9.739  1.00 49.93           C  
ATOM   3880  HB2 TYR A 247     -20.234   4.839  -9.594  1.00 49.93           H  
ATOM   3881  HB3 TYR A 247     -19.142   3.673  -8.867  1.00 49.93           H  
ATOM   3882  O   TYR A 247     -17.850   5.913  -7.492  1.00 49.93           O  
ATOM   3883  CG  TYR A 247     -19.414   3.451 -10.983  1.00 49.93           C  
ATOM   3884  CD1 TYR A 247     -19.964   3.989 -12.162  1.00 49.93           C  
ATOM   3885  HD1 TYR A 247     -20.272   5.024 -12.194  1.00 49.93           H  
ATOM   3886  CD2 TYR A 247     -18.937   2.128 -10.975  1.00 49.93           C  
ATOM   3887  HD2 TYR A 247     -18.476   1.729 -10.084  1.00 49.93           H  
ATOM   3888  CE1 TYR A 247     -20.093   3.193 -13.315  1.00 49.93           C  
ATOM   3889  HE1 TYR A 247     -20.521   3.591 -14.223  1.00 49.93           H  
ATOM   3890  CE2 TYR A 247     -19.032   1.341 -12.137  1.00 49.93           C  
ATOM   3891  HE2 TYR A 247     -18.624   0.341 -12.151  1.00 49.93           H  
ATOM   3892  OH  TYR A 247     -19.686   1.092 -14.417  1.00 49.93           O  
ATOM   3893  HH  TYR A 247     -19.404   0.190 -14.248  1.00 49.93           H  
ATOM   3894  CZ  TYR A 247     -19.627   1.864 -13.303  1.00 49.93           C  
ATOM   3895  N   TYR A 248     -18.602   7.532  -8.857  1.00 49.36           N  
ATOM   3896  H   TYR A 248     -18.866   7.767  -9.803  1.00 49.36           H  
ATOM   3897  CA  TYR A 248     -18.983   8.478  -7.813  1.00 49.36           C  
ATOM   3898  HA  TYR A 248     -18.511   8.200  -6.871  1.00 49.36           H  
ATOM   3899  C   TYR A 248     -20.499   8.419  -7.624  1.00 49.36           C  
ATOM   3900  CB  TYR A 248     -18.511   9.889  -8.179  1.00 49.36           C  
ATOM   3901  HB2 TYR A 248     -17.441   9.862  -8.387  1.00 49.36           H  
ATOM   3902  HB3 TYR A 248     -19.010  10.218  -9.090  1.00 49.36           H  
ATOM   3903  O   TYR A 248     -21.246   8.618  -8.583  1.00 49.36           O  
ATOM   3904  CG  TYR A 248     -18.766  10.901  -7.077  1.00 49.36           C  
ATOM   3905  CD1 TYR A 248     -19.964  11.635  -7.028  1.00 49.36           C  
ATOM   3906  HD1 TYR A 248     -20.715  11.489  -7.790  1.00 49.36           H  
ATOM   3907  CD2 TYR A 248     -17.795  11.102  -6.086  1.00 49.36           C  
ATOM   3908  HD2 TYR A 248     -16.864  10.561  -6.160  1.00 49.36           H  
ATOM   3909  CE1 TYR A 248     -20.169  12.576  -5.999  1.00 49.36           C  
ATOM   3910  HE1 TYR A 248     -21.069  13.172  -5.963  1.00 49.36           H  
ATOM   3911  CE2 TYR A 248     -18.003  12.018  -5.037  1.00 49.36           C  
ATOM   3912  HE2 TYR A 248     -17.251  12.174  -4.278  1.00 49.36           H  
ATOM   3913  OH  TYR A 248     -19.381  13.717  -4.045  1.00 49.36           O  
ATOM   3914  HH  TYR A 248     -18.586  13.898  -3.537  1.00 49.36           H  
ATOM   3915  CZ  TYR A 248     -19.189  12.776  -5.007  1.00 49.36           C  
ATOM   3916  N   LEU A 249     -20.955   8.130  -6.403  1.00 50.95           N  
ATOM   3917  H   LEU A 249     -20.302   8.020  -5.641  1.00 50.95           H  
ATOM   3918  CA  LEU A 249     -22.377   8.034  -6.087  1.00 50.95           C  
ATOM   3919  HA  LEU A 249     -22.945   7.887  -7.006  1.00 50.95           H  
ATOM   3920  C   LEU A 249     -22.875   9.318  -5.439  1.00 50.95           C  
ATOM   3921  CB  LEU A 249     -22.655   6.843  -5.171  1.00 50.95           C  
ATOM   3922  HB2 LEU A 249     -23.730   6.808  -4.992  1.00 50.95           H  
ATOM   3923  HB3 LEU A 249     -22.161   7.016  -4.215  1.00 50.95           H  
ATOM   3924  O   LEU A 249     -22.657   9.548  -4.250  1.00 50.95           O  
ATOM   3925  CG  LEU A 249     -22.198   5.489  -5.711  1.00 50.95           C  
ATOM   3926  HG  LEU A 249     -21.111   5.471  -5.799  1.00 50.95           H  
ATOM   3927  CD1 LEU A 249     -22.608   4.447  -4.675  1.00 50.95           C  
ATOM   3928 HD11 LEU A 249     -21.718   3.909  -4.350  1.00 50.95           H  
ATOM   3929 HD12 LEU A 249     -23.051   4.906  -3.791  1.00 50.95           H  
ATOM   3930 HD13 LEU A 249     -23.334   3.772  -5.129  1.00 50.95           H  
ATOM   3931  CD2 LEU A 249     -22.808   5.165  -7.078  1.00 50.95           C  
ATOM   3932 HD21 LEU A 249     -22.653   4.117  -7.334  1.00 50.95           H  
ATOM   3933 HD22 LEU A 249     -23.869   5.414  -7.088  1.00 50.95           H  
ATOM   3934 HD23 LEU A 249     -22.319   5.777  -7.836  1.00 50.95           H  
ATOM   3935  N   GLU A 250     -23.605  10.115  -6.210  1.00 46.35           N  
ATOM   3936  H   GLU A 250     -23.705   9.880  -7.187  1.00 46.35           H  
ATOM   3937  CA  GLU A 250     -24.141  11.400  -5.746  1.00 46.35           C  
ATOM   3938  HA  GLU A 250     -23.341  11.970  -5.274  1.00 46.35           H  
ATOM   3939  C   GLU A 250     -25.252  11.238  -4.697  1.00 46.35           C  
ATOM   3940  CB  GLU A 250     -24.652  12.205  -6.952  1.00 46.35           C  
ATOM   3941  HB2 GLU A 250     -25.456  11.656  -7.443  1.00 46.35           H  
ATOM   3942  HB3 GLU A 250     -25.043  13.157  -6.591  1.00 46.35           H  
ATOM   3943  O   GLU A 250     -25.363  12.040  -3.773  1.00 46.35           O  
ATOM   3944  CG  GLU A 250     -23.526  12.480  -7.959  1.00 46.35           C  
ATOM   3945  HG2 GLU A 250     -23.204  11.540  -8.409  1.00 46.35           H  
ATOM   3946  HG3 GLU A 250     -22.681  12.900  -7.413  1.00 46.35           H  
ATOM   3947  CD  GLU A 250     -23.901  13.454  -9.079  1.00 46.35           C  
ATOM   3948  OE1 GLU A 250     -22.939  14.012  -9.656  1.00 46.35           O  
ATOM   3949  OE2 GLU A 250     -25.104  13.622  -9.378  1.00 46.35           O  
ATOM   3950  N   ASP A 251     -26.051  10.172  -4.800  1.00 47.39           N  
ATOM   3951  H   ASP A 251     -25.934   9.599  -5.623  1.00 47.39           H  
ATOM   3952  CA  ASP A 251     -27.290  10.023  -4.022  1.00 47.39           C  
ATOM   3953  HA  ASP A 251     -27.676  11.018  -3.802  1.00 47.39           H  
ATOM   3954  C   ASP A 251     -27.107   9.322  -2.665  1.00 47.39           C  
ATOM   3955  CB  ASP A 251     -28.345   9.302  -4.874  1.00 47.39           C  
ATOM   3956  HB2 ASP A 251     -27.948   8.334  -5.181  1.00 47.39           H  
ATOM   3957  HB3 ASP A 251     -29.235   9.121  -4.270  1.00 47.39           H  
ATOM   3958  O   ASP A 251     -28.084   9.005  -1.982  1.00 47.39           O  
ATOM   3959  CG  ASP A 251     -28.788  10.093  -6.105  1.00 47.39           C  
ATOM   3960  OD1 ASP A 251     -28.799  11.340  -6.040  1.00 47.39           O  
ATOM   3961  OD2 ASP A 251     -29.145   9.412  -7.094  1.00 47.39           O  
ATOM   3962  N   CYS A 252     -25.872   9.026  -2.251  1.00 40.21           N  
ATOM   3963  H   CYS A 252     -25.095   9.388  -2.784  1.00 40.21           H  
ATOM   3964  CA  CYS A 252     -25.625   8.227  -1.054  1.00 40.21           C  
ATOM   3965  HA  CYS A 252     -26.575   8.023  -0.560  1.00 40.21           H  
ATOM   3966  C   CYS A 252     -24.783   8.997  -0.031  1.00 40.21           C  
ATOM   3967  CB  CYS A 252     -25.063   6.866  -1.481  1.00 40.21           C  
ATOM   3968  HB2 CYS A 252     -23.986   6.947  -1.629  1.00 40.21           H  
ATOM   3969  HB3 CYS A 252     -25.512   6.574  -2.430  1.00 40.21           H  
ATOM   3970  O   CYS A 252     -23.565   8.873   0.006  1.00 40.21           O  
ATOM   3971  SG  CYS A 252     -25.494   5.615  -0.229  1.00 40.21           S  
ATOM   3972  HG  CYS A 252     -26.805   5.621  -0.486  1.00 40.21           H  
ATOM   3973  N   GLN A 253     -25.449   9.775   0.828  1.00 43.64           N  
ATOM   3974  H   GLN A 253     -26.426   9.948   0.640  1.00 43.64           H  
ATOM   3975  CA  GLN A 253     -24.789  10.535   1.901  1.00 43.64           C  
ATOM   3976  HA  GLN A 253     -23.809  10.862   1.555  1.00 43.64           H  
ATOM   3977  C   GLN A 253     -24.546   9.696   3.167  1.00 43.64           C  
ATOM   3978  CB  GLN A 253     -25.618  11.790   2.225  1.00 43.64           C  
ATOM   3979  HB2 GLN A 253     -26.646  11.507   2.452  1.00 43.64           H  
ATOM   3980  HB3 GLN A 253     -25.189  12.271   3.104  1.00 43.64           H  
ATOM   3981  O   GLN A 253     -23.577   9.917   3.884  1.00 43.64           O  
ATOM   3982  CG  GLN A 253     -25.601  12.799   1.065  1.00 43.64           C  
ATOM   3983  HG2 GLN A 253     -24.567  13.069   0.850  1.00 43.64           H  
ATOM   3984  HG3 GLN A 253     -26.026  12.342   0.171  1.00 43.64           H  
ATOM   3985  CD  GLN A 253     -26.358  14.089   1.358  1.00 43.64           C  
ATOM   3986  NE2 GLN A 253     -26.513  14.940   0.370  1.00 43.64           N  
ATOM   3987 HE21 GLN A 253     -26.125  14.728  -0.538  1.00 43.64           H  
ATOM   3988 HE22 GLN A 253     -26.992  15.805   0.578  1.00 43.64           H  
ATOM   3989  OE1 GLN A 253     -26.824  14.356   2.456  1.00 43.64           O  
ATOM   3990  N   VAL A 254     -25.421   8.723   3.467  1.00 44.57           N  
ATOM   3991  H   VAL A 254     -26.193   8.587   2.831  1.00 44.57           H  
ATOM   3992  CA  VAL A 254     -25.317   7.849   4.652  1.00 44.57           C  
ATOM   3993  HA  VAL A 254     -24.262   7.686   4.875  1.00 44.57           H  
ATOM   3994  C   VAL A 254     -25.985   6.497   4.374  1.00 44.57           C  
ATOM   3995  CB  VAL A 254     -25.980   8.482   5.906  1.00 44.57           C  
ATOM   3996  HB  VAL A 254     -27.059   8.541   5.762  1.00 44.57           H  
ATOM   3997  O   VAL A 254     -27.194   6.355   4.582  1.00 44.57           O  
ATOM   3998  CG1 VAL A 254     -25.704   7.625   7.156  1.00 44.57           C  
ATOM   3999 HG11 VAL A 254     -26.101   6.619   7.028  1.00 44.57           H  
ATOM   4000 HG12 VAL A 254     -24.629   7.568   7.327  1.00 44.57           H  
ATOM   4001 HG13 VAL A 254     -26.179   8.079   8.026  1.00 44.57           H  
ATOM   4002  CG2 VAL A 254     -25.511   9.902   6.238  1.00 44.57           C  
ATOM   4003 HG21 VAL A 254     -25.791  10.589   5.439  1.00 44.57           H  
ATOM   4004 HG22 VAL A 254     -25.980  10.255   7.157  1.00 44.57           H  
ATOM   4005 HG23 VAL A 254     -24.428   9.923   6.359  1.00 44.57           H  
ATOM   4006  N   PRO A 255     -25.260   5.452   3.955  1.00 41.45           N  
ATOM   4007  CA  PRO A 255     -25.866   4.139   3.875  1.00 41.45           C  
ATOM   4008  HA  PRO A 255     -26.889   4.199   3.504  1.00 41.45           H  
ATOM   4009  C   PRO A 255     -25.869   3.513   5.265  1.00 41.45           C  
ATOM   4010  CB  PRO A 255     -25.042   3.384   2.857  1.00 41.45           C  
ATOM   4011  HB2 PRO A 255     -25.450   3.579   1.865  1.00 41.45           H  
ATOM   4012  HB3 PRO A 255     -25.052   2.317   3.076  1.00 41.45           H  
ATOM   4013  O   PRO A 255     -24.872   2.953   5.721  1.00 41.45           O  
ATOM   4014  CG  PRO A 255     -23.653   4.008   2.969  1.00 41.45           C  
ATOM   4015  HG2 PRO A 255     -23.079   3.492   3.738  1.00 41.45           H  
ATOM   4016  HG3 PRO A 255     -23.134   3.977   2.011  1.00 41.45           H  
ATOM   4017  CD  PRO A 255     -23.910   5.447   3.418  1.00 41.45           C  
ATOM   4018  HD2 PRO A 255     -23.864   6.114   2.558  1.00 41.45           H  
ATOM   4019  HD3 PRO A 255     -23.181   5.747   4.170  1.00 41.45           H  
ATOM   4020  N   LYS A 256     -27.008   3.599   5.961  1.00 38.64           N  
ATOM   4021  H   LYS A 256     -27.762   4.148   5.573  1.00 38.64           H  
ATOM   4022  CA  LYS A 256     -27.147   2.974   7.285  1.00 38.64           C  
ATOM   4023  HA  LYS A 256     -26.326   3.337   7.904  1.00 38.64           H  
ATOM   4024  C   LYS A 256     -26.922   1.459   7.257  1.00 38.64           C  
ATOM   4025  CB  LYS A 256     -28.467   3.371   7.966  1.00 38.64           C  
ATOM   4026  HB2 LYS A 256     -28.666   2.672   8.778  1.00 38.64           H  
ATOM   4027  HB3 LYS A 256     -29.292   3.316   7.255  1.00 38.64           H  
ATOM   4028  O   LYS A 256     -26.529   0.927   8.287  1.00 38.64           O  
ATOM   4029  CG  LYS A 256     -28.351   4.787   8.557  1.00 38.64           C  
ATOM   4030  HG2 LYS A 256     -27.470   4.832   9.197  1.00 38.64           H  
ATOM   4031  HG3 LYS A 256     -28.232   5.506   7.747  1.00 38.64           H  
ATOM   4032  CD  LYS A 256     -29.579   5.168   9.392  1.00 38.64           C  
ATOM   4033  HD2 LYS A 256     -30.455   5.193   8.743  1.00 38.64           H  
ATOM   4034  HD3 LYS A 256     -29.731   4.419  10.170  1.00 38.64           H  
ATOM   4035  CE  LYS A 256     -29.352   6.544  10.030  1.00 38.64           C  
ATOM   4036  HE2 LYS A 256     -28.467   6.492  10.664  1.00 38.64           H  
ATOM   4037  HE3 LYS A 256     -29.147   7.261   9.235  1.00 38.64           H  
ATOM   4038  NZ  LYS A 256     -30.527   6.985  10.821  1.00 38.64           N  
ATOM   4039  HZ1 LYS A 256     -31.340   7.052  10.225  1.00 38.64           H  
ATOM   4040  HZ2 LYS A 256     -30.724   6.327  11.562  1.00 38.64           H  
ATOM   4041  HZ3 LYS A 256     -30.357   7.894  11.226  1.00 38.64           H  
ATOM   4042  N   ASP A 257     -27.029   0.808   6.095  1.00 38.60           N  
ATOM   4043  H   ASP A 257     -27.359   1.328   5.294  1.00 38.60           H  
ATOM   4044  CA  ASP A 257     -26.848  -0.639   5.958  1.00 38.60           C  
ATOM   4045  HA  ASP A 257     -26.220  -0.987   6.778  1.00 38.60           H  
ATOM   4046  C   ASP A 257     -26.125  -1.078   4.662  1.00 38.60           C  
ATOM   4047  CB  ASP A 257     -28.215  -1.330   6.115  1.00 38.60           C  
ATOM   4048  HB2 ASP A 257     -28.082  -2.403   5.970  1.00 38.60           H  
ATOM   4049  HB3 ASP A 257     -28.903  -0.960   5.354  1.00 38.60           H  
ATOM   4050  O   ASP A 257     -26.539  -2.059   4.035  1.00 38.60           O  
ATOM   4051  CG  ASP A 257     -28.826  -1.182   7.506  1.00 38.60           C  
ATOM   4052  OD1 ASP A 257     -28.126  -1.543   8.477  1.00 38.60           O  
ATOM   4053  OD2 ASP A 257     -30.003  -0.772   7.579  1.00 38.60           O  
ATOM   4054  N   LEU A 258     -25.029  -0.426   4.234  1.00 42.70           N  
ATOM   4055  H   LEU A 258     -24.690   0.374   4.749  1.00 42.70           H  
ATOM   4056  CA  LEU A 258     -24.182  -1.020   3.176  1.00 42.70           C  
ATOM   4057  HA  LEU A 258     -24.861  -1.466   2.450  1.00 42.70           H  
ATOM   4058  C   LEU A 258     -23.358  -2.193   3.740  1.00 42.70           C  
ATOM   4059  CB  LEU A 258     -23.319  -0.002   2.397  1.00 42.70           C  
ATOM   4060  HB2 LEU A 258     -22.275  -0.293   2.512  1.00 42.70           H  
ATOM   4061  HB3 LEU A 258     -23.423   0.988   2.840  1.00 42.70           H  
ATOM   4062  O   LEU A 258     -22.191  -2.096   4.096  1.00 42.70           O  
ATOM   4063  CG  LEU A 258     -23.625   0.044   0.877  1.00 42.70           C  
ATOM   4064  HG  LEU A 258     -24.169  -0.862   0.608  1.00 42.70           H  
ATOM   4065  CD1 LEU A 258     -24.507   1.228   0.507  1.00 42.70           C  
ATOM   4066 HD11 LEU A 258     -25.422   1.206   1.098  1.00 42.70           H  
ATOM   4067 HD12 LEU A 258     -23.967   2.164   0.653  1.00 42.70           H  
ATOM   4068 HD13 LEU A 258     -24.792   1.157  -0.542  1.00 42.70           H  
ATOM   4069  CD2 LEU A 258     -22.402   0.091  -0.045  1.00 42.70           C  
ATOM   4070 HD21 LEU A 258     -21.642  -0.618   0.284  1.00 42.70           H  
ATOM   4071 HD22 LEU A 258     -22.708  -0.180  -1.055  1.00 42.70           H  
ATOM   4072 HD23 LEU A 258     -21.985   1.096  -0.116  1.00 42.70           H  
ATOM   4073  N   ASN A 259     -24.010  -3.337   3.841  1.00 39.39           N  
ATOM   4074  H   ASN A 259     -24.996  -3.300   3.626  1.00 39.39           H  
ATOM   4075  CA  ASN A 259     -23.390  -4.640   4.020  1.00 39.39           C  
ATOM   4076  HA  ASN A 259     -22.427  -4.541   4.521  1.00 39.39           H  
ATOM   4077  C   ASN A 259     -23.151  -5.241   2.620  1.00 39.39           C  
ATOM   4078  CB  ASN A 259     -24.365  -5.409   4.932  1.00 39.39           C  
ATOM   4079  HB2 ASN A 259     -25.386  -5.213   4.605  1.00 39.39           H  
ATOM   4080  HB3 ASN A 259     -24.268  -5.015   5.944  1.00 39.39           H  
ATOM   4081  O   ASN A 259     -24.018  -5.099   1.757  1.00 39.39           O  
ATOM   4082  CG  ASN A 259     -24.224  -6.912   4.993  1.00 39.39           C  
ATOM   4083  ND2 ASN A 259     -25.059  -7.557   5.767  1.00 39.39           N  
ATOM   4084 HD21 ASN A 259     -25.758  -7.037   6.278  1.00 39.39           H  
ATOM   4085 HD22 ASN A 259     -24.909  -8.551   5.861  1.00 39.39           H  
ATOM   4086  OD1 ASN A 259     -23.421  -7.550   4.344  1.00 39.39           O  
ATOM   4087  N   TYR A 260     -22.039  -5.958   2.393  1.00 37.61           N  
ATOM   4088  H   TYR A 260     -21.357  -6.025   3.136  1.00 37.61           H  
ATOM   4089  CA  TYR A 260     -21.789  -6.729   1.158  1.00 37.61           C  
ATOM   4090  HA  TYR A 260     -21.545  -6.040   0.350  1.00 37.61           H  
ATOM   4091  C   TYR A 260     -23.017  -7.547   0.723  1.00 37.61           C  
ATOM   4092  CB  TYR A 260     -20.597  -7.674   1.394  1.00 37.61           C  
ATOM   4093  HB2 TYR A 260     -19.728  -7.075   1.664  1.00 37.61           H  
ATOM   4094  HB3 TYR A 260     -20.820  -8.318   2.245  1.00 37.61           H  
ATOM   4095  O   TYR A 260     -23.358  -7.606  -0.451  1.00 37.61           O  
ATOM   4096  CG  TYR A 260     -20.217  -8.546   0.206  1.00 37.61           C  
ATOM   4097  CD1 TYR A 260     -20.539  -9.919   0.190  1.00 37.61           C  
ATOM   4098  HD1 TYR A 260     -21.076 -10.358   1.016  1.00 37.61           H  
ATOM   4099  CD2 TYR A 260     -19.508  -7.982  -0.872  1.00 37.61           C  
ATOM   4100  HD2 TYR A 260     -19.257  -6.932  -0.860  1.00 37.61           H  
ATOM   4101  CE1 TYR A 260     -20.132 -10.723  -0.894  1.00 37.61           C  
ATOM   4102  HE1 TYR A 260     -20.360 -11.778  -0.915  1.00 37.61           H  
ATOM   4103  CE2 TYR A 260     -19.128  -8.776  -1.971  1.00 37.61           C  
ATOM   4104  HE2 TYR A 260     -18.597  -8.331  -2.799  1.00 37.61           H  
ATOM   4105  OH  TYR A 260     -19.091 -10.919  -3.049  1.00 37.61           O  
ATOM   4106  HH  TYR A 260     -18.621 -10.402  -3.708  1.00 37.61           H  
ATOM   4107  CZ  TYR A 260     -19.443 -10.150  -1.985  1.00 37.61           C  
ATOM   4108  N   LYS A 261     -23.746  -8.115   1.687  1.00 37.82           N  
ATOM   4109  H   LYS A 261     -23.412  -7.985   2.631  1.00 37.82           H  
ATOM   4110  CA  LYS A 261     -24.997  -8.849   1.492  1.00 37.82           C  
ATOM   4111  HA  LYS A 261     -24.822  -9.614   0.736  1.00 37.82           H  
ATOM   4112  C   LYS A 261     -26.145  -7.979   0.976  1.00 37.82           C  
ATOM   4113  CB  LYS A 261     -25.387  -9.513   2.819  1.00 37.82           C  
ATOM   4114  HB2 LYS A 261     -24.485  -9.847   3.333  1.00 37.82           H  
ATOM   4115  HB3 LYS A 261     -25.898  -8.783   3.447  1.00 37.82           H  
ATOM   4116  O   LYS A 261     -26.899  -8.471   0.151  1.00 37.82           O  
ATOM   4117  CG  LYS A 261     -26.290 -10.731   2.611  1.00 37.82           C  
ATOM   4118  HG2 LYS A 261     -27.170 -10.448   2.033  1.00 37.82           H  
ATOM   4119  HG3 LYS A 261     -25.736 -11.496   2.067  1.00 37.82           H  
ATOM   4120  CD  LYS A 261     -26.737 -11.281   3.968  1.00 37.82           C  
ATOM   4121  HD2 LYS A 261     -27.373 -10.539   4.450  1.00 37.82           H  
ATOM   4122  HD3 LYS A 261     -25.864 -11.469   4.593  1.00 37.82           H  
ATOM   4123  CE  LYS A 261     -27.517 -12.580   3.762  1.00 37.82           C  
ATOM   4124  HE2 LYS A 261     -28.320 -12.386   3.051  1.00 37.82           H  
ATOM   4125  HE3 LYS A 261     -26.851 -13.322   3.321  1.00 37.82           H  
ATOM   4126  NZ  LYS A 261     -28.080 -13.077   5.041  1.00 37.82           N  
ATOM   4127  HZ1 LYS A 261     -28.620 -13.917   4.887  1.00 37.82           H  
ATOM   4128  HZ2 LYS A 261     -27.344 -13.273   5.704  1.00 37.82           H  
ATOM   4129  HZ3 LYS A 261     -28.694 -12.378   5.435  1.00 37.82           H  
ATOM   4130  N   ASN A 262     -26.281  -6.732   1.429  1.00 42.81           N  
ATOM   4131  H   ASN A 262     -25.546  -6.352   2.008  1.00 42.81           H  
ATOM   4132  CA  ASN A 262     -27.332  -5.818   0.965  1.00 42.81           C  
ATOM   4133  HA  ASN A 262     -28.275  -6.358   0.879  1.00 42.81           H  
ATOM   4134  C   ASN A 262     -27.003  -5.269  -0.418  1.00 42.81           C  
ATOM   4135  CB  ASN A 262     -27.527  -4.670   1.965  1.00 42.81           C  
ATOM   4136  HB2 ASN A 262     -26.569  -4.207   2.199  1.00 42.81           H  
ATOM   4137  HB3 ASN A 262     -28.164  -3.912   1.511  1.00 42.81           H  
ATOM   4138  O   ASN A 262     -27.883  -5.226  -1.268  1.00 42.81           O  
ATOM   4139  CG  ASN A 262     -28.206  -5.105   3.248  1.00 42.81           C  
ATOM   4140  ND2 ASN A 262     -28.295  -4.223   4.205  1.00 42.81           N  
ATOM   4141 HD21 ASN A 262     -28.841  -4.458   5.021  1.00 42.81           H  
ATOM   4142 HD22 ASN A 262     -27.901  -3.301   4.084  1.00 42.81           H  
ATOM   4143  OD1 ASN A 262     -28.620  -6.237   3.434  1.00 42.81           O  
ATOM   4144  N   VAL A 263     -25.731  -4.944  -0.668  1.00 42.59           N  
ATOM   4145  H   VAL A 263     -25.060  -4.978   0.087  1.00 42.59           H  
ATOM   4146  CA  VAL A 263     -25.261  -4.587  -2.011  1.00 42.59           C  
ATOM   4147  HA  VAL A 263     -25.852  -3.749  -2.380  1.00 42.59           H  
ATOM   4148  C   VAL A 263     -25.502  -5.755  -2.961  1.00 42.59           C  
ATOM   4149  CB  VAL A 263     -23.783  -4.165  -1.998  1.00 42.59           C  
ATOM   4150  HB  VAL A 263     -23.173  -4.978  -1.605  1.00 42.59           H  
ATOM   4151  O   VAL A 263     -26.152  -5.574  -3.979  1.00 42.59           O  
ATOM   4152  CG1 VAL A 263     -23.293  -3.813  -3.403  1.00 42.59           C  
ATOM   4153 HG11 VAL A 263     -24.002  -3.152  -3.902  1.00 42.59           H  
ATOM   4154 HG12 VAL A 263     -23.167  -4.724  -3.987  1.00 42.59           H  
ATOM   4155 HG13 VAL A 263     -22.328  -3.310  -3.349  1.00 42.59           H  
ATOM   4156  CG2 VAL A 263     -23.579  -2.935  -1.114  1.00 42.59           C  
ATOM   4157 HG21 VAL A 263     -23.871  -3.146  -0.086  1.00 42.59           H  
ATOM   4158 HG22 VAL A 263     -22.525  -2.657  -1.117  1.00 42.59           H  
ATOM   4159 HG23 VAL A 263     -24.172  -2.104  -1.497  1.00 42.59           H  
ATOM   4160  N   LEU A 264     -25.102  -6.977  -2.589  1.00 39.22           N  
ATOM   4161  H   LEU A 264     -24.542  -7.073  -1.754  1.00 39.22           H  
ATOM   4162  CA  LEU A 264     -25.368  -8.171  -3.391  1.00 39.22           C  
ATOM   4163  HA  LEU A 264     -25.005  -7.994  -4.404  1.00 39.22           H  
ATOM   4164  C   LEU A 264     -26.856  -8.513  -3.520  1.00 39.22           C  
ATOM   4165  CB  LEU A 264     -24.638  -9.391  -2.822  1.00 39.22           C  
ATOM   4166  HB2 LEU A 264     -24.797  -9.432  -1.744  1.00 39.22           H  
ATOM   4167  HB3 LEU A 264     -25.118 -10.272  -3.250  1.00 39.22           H  
ATOM   4168  O   LEU A 264     -27.251  -9.023  -4.560  1.00 39.22           O  
ATOM   4169  CG  LEU A 264     -23.134  -9.501  -3.125  1.00 39.22           C  
ATOM   4170  HG  LEU A 264     -22.569  -8.730  -2.599  1.00 39.22           H  
ATOM   4171  CD1 LEU A 264     -22.720 -10.880  -2.616  1.00 39.22           C  
ATOM   4172 HD11 LEU A 264     -21.706 -11.105  -2.947  1.00 39.22           H  
ATOM   4173 HD12 LEU A 264     -22.778 -10.899  -1.527  1.00 39.22           H  
ATOM   4174 HD13 LEU A 264     -23.368 -11.651  -3.032  1.00 39.22           H  
ATOM   4175  CD2 LEU A 264     -22.791  -9.432  -4.615  1.00 39.22           C  
ATOM   4176 HD21 LEU A 264     -23.396 -10.143  -5.179  1.00 39.22           H  
ATOM   4177 HD22 LEU A 264     -21.735  -9.655  -4.764  1.00 39.22           H  
ATOM   4178 HD23 LEU A 264     -22.970  -8.425  -4.993  1.00 39.22           H  
ATOM   4179  N   GLN A 265     -27.689  -8.294  -2.499  1.00 40.82           N  
ATOM   4180  H   GLN A 265     -27.317  -7.926  -1.635  1.00 40.82           H  
ATOM   4181  CA  GLN A 265     -29.131  -8.547  -2.590  1.00 40.82           C  
ATOM   4182  HA  GLN A 265     -29.288  -9.516  -3.064  1.00 40.82           H  
ATOM   4183  C   GLN A 265     -29.827  -7.526  -3.485  1.00 40.82           C  
ATOM   4184  CB  GLN A 265     -29.801  -8.564  -1.208  1.00 40.82           C  
ATOM   4185  HB2 GLN A 265     -30.849  -8.288  -1.323  1.00 40.82           H  
ATOM   4186  HB3 GLN A 265     -29.335  -7.828  -0.553  1.00 40.82           H  
ATOM   4187  O   GLN A 265     -30.640  -7.936  -4.306  1.00 40.82           O  
ATOM   4188  CG  GLN A 265     -29.765  -9.961  -0.576  1.00 40.82           C  
ATOM   4189  HG2 GLN A 265     -30.239 -10.665  -1.261  1.00 40.82           H  
ATOM   4190  HG3 GLN A 265     -28.732 -10.273  -0.427  1.00 40.82           H  
ATOM   4191  CD  GLN A 265     -30.495 -10.021   0.762  1.00 40.82           C  
ATOM   4192  NE2 GLN A 265     -30.936 -11.185   1.188  1.00 40.82           N  
ATOM   4193 HE21 GLN A 265     -31.573 -11.090   1.966  1.00 40.82           H  
ATOM   4194 HE22 GLN A 265     -30.970 -11.959   0.541  1.00 40.82           H  
ATOM   4195  OE1 GLN A 265     -30.694  -9.057   1.473  1.00 40.82           O  
ATOM   4196  N   ALA A 266     -29.488  -6.241  -3.367  1.00 41.29           N  
ATOM   4197  H   ALA A 266     -28.821  -5.964  -2.660  1.00 41.29           H  
ATOM   4198  CA  ALA A 266     -29.965  -5.204  -4.276  1.00 41.29           C  
ATOM   4199  HA  ALA A 266     -31.055  -5.185  -4.262  1.00 41.29           H  
ATOM   4200  C   ALA A 266     -29.524  -5.512  -5.715  1.00 41.29           C  
ATOM   4201  CB  ALA A 266     -29.446  -3.846  -3.787  1.00 41.29           C  
ATOM   4202  HB1 ALA A 266     -28.356  -3.834  -3.787  1.00 41.29           H  
ATOM   4203  HB2 ALA A 266     -29.809  -3.650  -2.778  1.00 41.29           H  
ATOM   4204  HB3 ALA A 266     -29.807  -3.060  -4.450  1.00 41.29           H  
ATOM   4205  O   ALA A 266     -30.345  -5.512  -6.626  1.00 41.29           O  
ATOM   4206  N   ILE A 267     -28.262  -5.916  -5.888  1.00 36.68           N  
ATOM   4207  H   ILE A 267     -27.631  -5.824  -5.105  1.00 36.68           H  
ATOM   4208  CA  ILE A 267     -27.699  -6.390  -7.157  1.00 36.68           C  
ATOM   4209  HA  ILE A 267     -27.789  -5.599  -7.901  1.00 36.68           H  
ATOM   4210  C   ILE A 267     -28.472  -7.595  -7.707  1.00 36.68           C  
ATOM   4211  CB  ILE A 267     -26.198  -6.696  -6.941  1.00 36.68           C  
ATOM   4212  HB  ILE A 267     -26.089  -7.124  -5.945  1.00 36.68           H  
ATOM   4213  O   ILE A 267     -28.844  -7.594  -8.878  1.00 36.68           O  
ATOM   4214  CG1 ILE A 267     -25.383  -5.385  -6.991  1.00 36.68           C  
ATOM   4215 HG12 ILE A 267     -25.402  -4.989  -8.006  1.00 36.68           H  
ATOM   4216 HG13 ILE A 267     -25.851  -4.642  -6.344  1.00 36.68           H  
ATOM   4217  CG2 ILE A 267     -25.644  -7.751  -7.902  1.00 36.68           C  
ATOM   4218 HG21 ILE A 267     -24.562  -7.844  -7.803  1.00 36.68           H  
ATOM   4219 HG22 ILE A 267     -26.076  -8.728  -7.687  1.00 36.68           H  
ATOM   4220 HG23 ILE A 267     -25.905  -7.474  -8.923  1.00 36.68           H  
ATOM   4221  CD1 ILE A 267     -23.922  -5.546  -6.552  1.00 36.68           C  
ATOM   4222 HD11 ILE A 267     -23.484  -4.559  -6.401  1.00 36.68           H  
ATOM   4223 HD12 ILE A 267     -23.346  -6.054  -7.325  1.00 36.68           H  
ATOM   4224 HD13 ILE A 267     -23.869  -6.116  -5.625  1.00 36.68           H  
ATOM   4225  N   LYS A 268     -28.736  -8.617  -6.883  1.00 38.76           N  
ATOM   4226  H   LYS A 268     -28.375  -8.562  -5.941  1.00 38.76           H  
ATOM   4227  CA  LYS A 268     -29.415  -9.848  -7.311  1.00 38.76           C  
ATOM   4228  HA  LYS A 268     -28.933 -10.196  -8.225  1.00 38.76           H  
ATOM   4229  C   LYS A 268     -30.879  -9.590  -7.676  1.00 38.76           C  
ATOM   4230  CB  LYS A 268     -29.264 -10.933  -6.234  1.00 38.76           C  
ATOM   4231  HB2 LYS A 268     -28.241 -10.927  -5.856  1.00 38.76           H  
ATOM   4232  HB3 LYS A 268     -29.951 -10.736  -5.411  1.00 38.76           H  
ATOM   4233  O   LYS A 268     -31.365 -10.131  -8.662  1.00 38.76           O  
ATOM   4234  CG  LYS A 268     -29.523 -12.318  -6.833  1.00 38.76           C  
ATOM   4235  HG2 LYS A 268     -30.509 -12.331  -7.298  1.00 38.76           H  
ATOM   4236  HG3 LYS A 268     -28.775 -12.517  -7.600  1.00 38.76           H  
ATOM   4237  CD  LYS A 268     -29.471 -13.417  -5.772  1.00 38.76           C  
ATOM   4238  HD2 LYS A 268     -30.267 -13.239  -5.049  1.00 38.76           H  
ATOM   4239  HD3 LYS A 268     -28.501 -13.416  -5.274  1.00 38.76           H  
ATOM   4240  CE  LYS A 268     -29.700 -14.740  -6.504  1.00 38.76           C  
ATOM   4241  HE2 LYS A 268     -30.516 -14.590  -7.211  1.00 38.76           H  
ATOM   4242  HE3 LYS A 268     -28.810 -14.987  -7.083  1.00 38.76           H  
ATOM   4243  NZ  LYS A 268     -30.065 -15.830  -5.576  1.00 38.76           N  
ATOM   4244  HZ1 LYS A 268     -30.228 -16.671  -6.111  1.00 38.76           H  
ATOM   4245  HZ2 LYS A 268     -30.940 -15.584  -5.137  1.00 38.76           H  
ATOM   4246  HZ3 LYS A 268     -29.343 -15.979  -4.885  1.00 38.76           H  
ATOM   4247  N   ALA A 269     -31.562  -8.742  -6.908  1.00 42.49           N  
ATOM   4248  H   ALA A 269     -31.097  -8.318  -6.118  1.00 42.49           H  
ATOM   4249  CA  ALA A 269     -32.929  -8.328  -7.202  1.00 42.49           C  
ATOM   4250  HA  ALA A 269     -33.547  -9.216  -7.335  1.00 42.49           H  
ATOM   4251  C   ALA A 269     -33.003  -7.524  -8.510  1.00 42.49           C  
ATOM   4252  CB  ALA A 269     -33.465  -7.535  -6.005  1.00 42.49           C  
ATOM   4253  HB1 ALA A 269     -33.440  -8.154  -5.108  1.00 42.49           H  
ATOM   4254  HB2 ALA A 269     -34.494  -7.233  -6.202  1.00 42.49           H  
ATOM   4255  HB3 ALA A 269     -32.860  -6.642  -5.845  1.00 42.49           H  
ATOM   4256  O   ALA A 269     -33.871  -7.796  -9.336  1.00 42.49           O  
ATOM   4257  N   GLY A 270     -32.058  -6.602  -8.736  1.00 37.89           N  
ATOM   4258  H   GLY A 270     -31.402  -6.379  -8.002  1.00 37.89           H  
ATOM   4259  CA  GLY A 270     -31.960  -5.844  -9.986  1.00 37.89           C  
ATOM   4260  HA2 GLY A 270     -31.131  -5.141  -9.913  1.00 37.89           H  
ATOM   4261  HA3 GLY A 270     -32.879  -5.280 -10.147  1.00 37.89           H  
ATOM   4262  C   GLY A 270     -31.721  -6.744 -11.200  1.00 37.89           C  
ATOM   4263  O   GLY A 270     -32.425  -6.629 -12.201  1.00 37.89           O  
ATOM   4264  N   THR A 271     -30.806  -7.717 -11.087  1.00 35.16           N  
ATOM   4265  H   THR A 271     -30.280  -7.781 -10.227  1.00 35.16           H  
ATOM   4266  CA  THR A 271     -30.518  -8.648 -12.195  1.00 35.16           C  
ATOM   4267  HA  THR A 271     -30.327  -8.044 -13.082  1.00 35.16           H  
ATOM   4268  C   THR A 271     -31.706  -9.533 -12.550  1.00 35.16           C  
ATOM   4269  CB  THR A 271     -29.297  -9.563 -11.963  1.00 35.16           C  
ATOM   4270  HB  THR A 271     -29.568 -10.585 -12.226  1.00 35.16           H  
ATOM   4271  O   THR A 271     -31.949  -9.769 -13.732  1.00 35.16           O  
ATOM   4272  CG2 THR A 271     -28.138  -9.174 -12.873  1.00 35.16           C  
ATOM   4273 HG21 THR A 271     -27.242  -9.734 -12.604  1.00 35.16           H  
ATOM   4274 HG22 THR A 271     -27.945  -8.104 -12.794  1.00 35.16           H  
ATOM   4275 HG23 THR A 271     -28.401  -9.399 -13.906  1.00 35.16           H  
ATOM   4276  OG1 THR A 271     -28.816  -9.601 -10.639  1.00 35.16           O  
ATOM   4277  HG1 THR A 271     -28.723  -8.703 -10.314  1.00 35.16           H  
ATOM   4278  N   GLU A 272     -32.461 -10.024 -11.563  1.00 41.34           N  
ATOM   4279  H   GLU A 272     -32.211  -9.820 -10.606  1.00 41.34           H  
ATOM   4280  CA  GLU A 272     -33.667 -10.820 -11.822  1.00 41.34           C  
ATOM   4281  HA  GLU A 272     -33.414 -11.640 -12.495  1.00 41.34           H  
ATOM   4282  C   GLU A 272     -34.746  -9.994 -12.538  1.00 41.34           C  
ATOM   4283  CB  GLU A 272     -34.206 -11.421 -10.510  1.00 41.34           C  
ATOM   4284  HB2 GLU A 272     -35.229 -11.759 -10.675  1.00 41.34           H  
ATOM   4285  HB3 GLU A 272     -34.216 -10.653  -9.735  1.00 41.34           H  
ATOM   4286  O   GLU A 272     -35.364 -10.476 -13.491  1.00 41.34           O  
ATOM   4287  CG  GLU A 272     -33.371 -12.630 -10.044  1.00 41.34           C  
ATOM   4288  HG2 GLU A 272     -32.326 -12.330  -9.963  1.00 41.34           H  
ATOM   4289  HG3 GLU A 272     -33.428 -13.401 -10.813  1.00 41.34           H  
ATOM   4290  CD  GLU A 272     -33.815 -13.241  -8.698  1.00 41.34           C  
ATOM   4291  OE1 GLU A 272     -33.090 -14.145  -8.200  1.00 41.34           O  
ATOM   4292  OE2 GLU A 272     -34.871 -12.841  -8.158  1.00 41.34           O  
ATOM   4293  N   ASP A 273     -34.940  -8.739 -12.130  1.00 46.33           N  
ATOM   4294  H   ASP A 273     -34.404  -8.390 -11.348  1.00 46.33           H  
ATOM   4295  CA  ASP A 273     -35.948  -7.857 -12.717  1.00 46.33           C  
ATOM   4296  HA  ASP A 273     -36.881  -8.419 -12.774  1.00 46.33           H  
ATOM   4297  C   ASP A 273     -35.576  -7.437 -14.150  1.00 46.33           C  
ATOM   4298  CB  ASP A 273     -36.156  -6.656 -11.776  1.00 46.33           C  
ATOM   4299  HB2 ASP A 273     -35.943  -6.955 -10.750  1.00 46.33           H  
ATOM   4300  HB3 ASP A 273     -35.468  -5.853 -12.042  1.00 46.33           H  
ATOM   4301  O   ASP A 273     -36.421  -7.391 -15.053  1.00 46.33           O  
ATOM   4302  CG  ASP A 273     -37.601  -6.158 -11.800  1.00 46.33           C  
ATOM   4303  OD1 ASP A 273     -38.514  -7.008 -11.649  1.00 46.33           O  
ATOM   4304  OD2 ASP A 273     -37.800  -4.939 -12.022  1.00 46.33           O  
ATOM   4305  N   GLU A 274     -34.287  -7.209 -14.407  1.00 43.91           N  
ATOM   4306  H   GLU A 274     -33.636  -7.202 -13.634  1.00 43.91           H  
ATOM   4307  CA  GLU A 274     -33.794  -6.853 -15.733  1.00 43.91           C  
ATOM   4308  HA  GLU A 274     -34.499  -6.135 -16.151  1.00 43.91           H  
ATOM   4309  C   GLU A 274     -33.745  -8.049 -16.694  1.00 43.91           C  
ATOM   4310  CB  GLU A 274     -32.436  -6.158 -15.628  1.00 43.91           C  
ATOM   4311  HB2 GLU A 274     -31.639  -6.901 -15.672  1.00 43.91           H  
ATOM   4312  HB3 GLU A 274     -32.369  -5.610 -14.688  1.00 43.91           H  
ATOM   4313  O   GLU A 274     -34.113  -7.904 -17.863  1.00 43.91           O  
ATOM   4314  CG  GLU A 274     -32.316  -5.151 -16.777  1.00 43.91           C  
ATOM   4315  HG2 GLU A 274     -32.573  -5.653 -17.710  1.00 43.91           H  
ATOM   4316  HG3 GLU A 274     -33.041  -4.350 -16.629  1.00 43.91           H  
ATOM   4317  CD  GLU A 274     -30.916  -4.559 -16.921  1.00 43.91           C  
ATOM   4318  OE1 GLU A 274     -30.662  -4.097 -18.064  1.00 43.91           O  
ATOM   4319  OE2 GLU A 274     -30.106  -4.716 -15.987  1.00 43.91           O  
ATOM   4320  N   LEU A 275     -33.397  -9.252 -16.215  1.00 41.52           N  
ATOM   4321  H   LEU A 275     -33.077  -9.310 -15.259  1.00 41.52           H  
ATOM   4322  CA  LEU A 275     -33.545 -10.496 -16.985  1.00 41.52           C  
ATOM   4323  HA  LEU A 275     -32.925 -10.434 -17.879  1.00 41.52           H  
ATOM   4324  C   LEU A 275     -34.991 -10.666 -17.454  1.00 41.52           C  
ATOM   4325  CB  LEU A 275     -33.112 -11.706 -16.134  1.00 41.52           C  
ATOM   4326  HB2 LEU A 275     -33.339 -11.504 -15.087  1.00 41.52           H  
ATOM   4327  HB3 LEU A 275     -33.694 -12.582 -16.420  1.00 41.52           H  
ATOM   4328  O   LEU A 275     -35.233 -10.946 -18.629  1.00 41.52           O  
ATOM   4329  CG  LEU A 275     -31.621 -12.045 -16.293  1.00 41.52           C  
ATOM   4330  HG  LEU A 275     -31.033 -11.127 -16.310  1.00 41.52           H  
ATOM   4331  CD1 LEU A 275     -31.137 -12.911 -15.131  1.00 41.52           C  
ATOM   4332 HD11 LEU A 275     -31.712 -13.836 -15.085  1.00 41.52           H  
ATOM   4333 HD12 LEU A 275     -30.078 -13.139 -15.256  1.00 41.52           H  
ATOM   4334 HD13 LEU A 275     -31.264 -12.362 -14.198  1.00 41.52           H  
ATOM   4335  CD2 LEU A 275     -31.380 -12.826 -17.592  1.00 41.52           C  
ATOM   4336 HD21 LEU A 275     -30.316 -13.042 -17.693  1.00 41.52           H  
ATOM   4337 HD22 LEU A 275     -31.937 -13.763 -17.575  1.00 41.52           H  
ATOM   4338 HD23 LEU A 275     -31.701 -12.235 -18.450  1.00 41.52           H  
ATOM   4339  N   LYS A 276     -35.954 -10.391 -16.571  1.00 53.87           N  
ATOM   4340  H   LYS A 276     -35.672 -10.172 -15.626  1.00 53.87           H  
ATOM   4341  CA  LYS A 276     -37.383 -10.424 -16.893  1.00 53.87           C  
ATOM   4342  HA  LYS A 276     -37.614 -11.413 -17.291  1.00 53.87           H  
ATOM   4343  C   LYS A 276     -37.750  -9.403 -17.973  1.00 53.87           C  
ATOM   4344  CB  LYS A 276     -38.162 -10.191 -15.594  1.00 53.87           C  
ATOM   4345  HB2 LYS A 276     -37.525 -10.425 -14.741  1.00 53.87           H  
ATOM   4346  HB3 LYS A 276     -38.451  -9.143 -15.509  1.00 53.87           H  
ATOM   4347  O   LYS A 276     -38.411  -9.745 -18.954  1.00 53.87           O  
ATOM   4348  CG  LYS A 276     -39.399 -11.083 -15.497  1.00 53.87           C  
ATOM   4349  HG2 LYS A 276     -40.103 -10.834 -16.291  1.00 53.87           H  
ATOM   4350  HG3 LYS A 276     -39.105 -12.129 -15.579  1.00 53.87           H  
ATOM   4351  CD  LYS A 276     -40.034 -10.833 -14.129  1.00 53.87           C  
ATOM   4352  HD2 LYS A 276     -39.288 -11.007 -13.353  1.00 53.87           H  
ATOM   4353  HD3 LYS A 276     -40.353  -9.792 -14.073  1.00 53.87           H  
ATOM   4354  CE  LYS A 276     -41.225 -11.754 -13.895  1.00 53.87           C  
ATOM   4355  HE2 LYS A 276     -40.883 -12.788 -13.953  1.00 53.87           H  
ATOM   4356  HE3 LYS A 276     -41.959 -11.584 -14.682  1.00 53.87           H  
ATOM   4357  NZ  LYS A 276     -41.805 -11.467 -12.563  1.00 53.87           N  
ATOM   4358  HZ1 LYS A 276     -42.089 -10.499 -12.518  1.00 53.87           H  
ATOM   4359  HZ2 LYS A 276     -41.099 -11.594 -11.852  1.00 53.87           H  
ATOM   4360  HZ3 LYS A 276     -42.596 -12.064 -12.364  1.00 53.87           H  
ATOM   4361  N   LYS A 277     -37.258  -8.164 -17.858  1.00 61.90           N  
ATOM   4362  H   LYS A 277     -36.747  -7.948 -17.014  1.00 61.90           H  
ATOM   4363  CA  LYS A 277     -37.457  -7.114 -18.877  1.00 61.90           C  
ATOM   4364  HA  LYS A 277     -38.525  -7.020 -19.075  1.00 61.90           H  
ATOM   4365  C   LYS A 277     -36.800  -7.474 -20.216  1.00 61.90           C  
ATOM   4366  CB  LYS A 277     -36.925  -5.767 -18.360  1.00 61.90           C  
ATOM   4367  HB2 LYS A 277     -35.915  -5.907 -17.976  1.00 61.90           H  
ATOM   4368  HB3 LYS A 277     -36.873  -5.062 -19.190  1.00 61.90           H  
ATOM   4369  O   LYS A 277     -37.379  -7.199 -21.270  1.00 61.90           O  
ATOM   4370  CG  LYS A 277     -37.815  -5.151 -17.267  1.00 61.90           C  
ATOM   4371  HG2 LYS A 277     -37.996  -5.891 -16.488  1.00 61.90           H  
ATOM   4372  HG3 LYS A 277     -38.775  -4.865 -17.698  1.00 61.90           H  
ATOM   4373  CD  LYS A 277     -37.146  -3.919 -16.635  1.00 61.90           C  
ATOM   4374  HD2 LYS A 277     -37.053  -3.119 -17.369  1.00 61.90           H  
ATOM   4375  HD3 LYS A 277     -36.151  -4.209 -16.298  1.00 61.90           H  
ATOM   4376  CE  LYS A 277     -37.954  -3.438 -15.422  1.00 61.90           C  
ATOM   4377  HE2 LYS A 277     -38.869  -2.944 -15.750  1.00 61.90           H  
ATOM   4378  HE3 LYS A 277     -38.239  -4.317 -14.844  1.00 61.90           H  
ATOM   4379  NZ  LYS A 277     -37.159  -2.556 -14.527  1.00 61.90           N  
ATOM   4380  HZ1 LYS A 277     -36.311  -3.027 -14.247  1.00 61.90           H  
ATOM   4381  HZ2 LYS A 277     -36.907  -1.667 -14.935  1.00 61.90           H  
ATOM   4382  HZ3 LYS A 277     -37.644  -2.420 -13.652  1.00 61.90           H  
ATOM   4383  N   ARG A 278     -35.612  -8.092 -20.209  1.00 52.69           N  
ATOM   4384  H   ARG A 278     -35.177  -8.250 -19.311  1.00 52.69           H  
ATOM   4385  CA  ARG A 278     -34.912  -8.556 -21.422  1.00 52.69           C  
ATOM   4386  HA  ARG A 278     -34.895  -7.745 -22.151  1.00 52.69           H  
ATOM   4387  C   ARG A 278     -35.672  -9.694 -22.096  1.00 52.69           C  
ATOM   4388  CB  ARG A 278     -33.452  -8.958 -21.115  1.00 52.69           C  
ATOM   4389  HB2 ARG A 278     -33.419  -9.570 -20.214  1.00 52.69           H  
ATOM   4390  HB3 ARG A 278     -33.079  -9.559 -21.944  1.00 52.69           H  
ATOM   4391  O   ARG A 278     -35.861  -9.633 -23.311  1.00 52.69           O  
ATOM   4392  CG  ARG A 278     -32.515  -7.745 -20.954  1.00 52.69           C  
ATOM   4393  HG2 ARG A 278     -32.824  -7.168 -20.082  1.00 52.69           H  
ATOM   4394  HG3 ARG A 278     -32.601  -7.109 -21.835  1.00 52.69           H  
ATOM   4395  CD  ARG A 278     -31.036  -8.150 -20.786  1.00 52.69           C  
ATOM   4396  HD2 ARG A 278     -30.955  -8.808 -19.920  1.00 52.69           H  
ATOM   4397  HD3 ARG A 278     -30.706  -8.691 -21.672  1.00 52.69           H  
ATOM   4398  NE  ARG A 278     -30.166  -6.968 -20.570  1.00 52.69           N  
ATOM   4399  HE  ARG A 278     -30.619  -6.105 -20.306  1.00 52.69           H  
ATOM   4400  NH1 ARG A 278     -28.074  -7.962 -20.424  1.00 52.69           N  
ATOM   4401 HH11 ARG A 278     -28.481  -8.887 -20.429  1.00 52.69           H  
ATOM   4402 HH12 ARG A 278     -27.150  -7.808 -20.048  1.00 52.69           H  
ATOM   4403  NH2 ARG A 278     -28.291  -5.778 -20.096  1.00 52.69           N  
ATOM   4404 HH21 ARG A 278     -28.842  -5.041 -19.679  1.00 52.69           H  
ATOM   4405 HH22 ARG A 278     -27.329  -5.698 -19.799  1.00 52.69           H  
ATOM   4406  CZ  ARG A 278     -28.851  -6.918 -20.382  1.00 52.69           C  
ATOM   4407  N   GLU A 279     -36.181 -10.663 -21.339  1.00 54.58           N  
ATOM   4408  H   GLU A 279     -35.956 -10.683 -20.355  1.00 54.58           H  
ATOM   4409  CA  GLU A 279     -37.047 -11.719 -21.876  1.00 54.58           C  
ATOM   4410  HA  GLU A 279     -36.506 -12.273 -22.643  1.00 54.58           H  
ATOM   4411  C   GLU A 279     -38.309 -11.145 -22.534  1.00 54.58           C  
ATOM   4412  CB  GLU A 279     -37.473 -12.699 -20.778  1.00 54.58           C  
ATOM   4413  HB2 GLU A 279     -38.322 -13.262 -21.166  1.00 54.58           H  
ATOM   4414  HB3 GLU A 279     -37.803 -12.151 -19.896  1.00 54.58           H  
ATOM   4415  O   GLU A 279     -38.688 -11.570 -23.628  1.00 54.58           O  
ATOM   4416  CG  GLU A 279     -36.383 -13.706 -20.390  1.00 54.58           C  
ATOM   4417  HG2 GLU A 279     -35.983 -14.145 -21.304  1.00 54.58           H  
ATOM   4418  HG3 GLU A 279     -35.568 -13.191 -19.880  1.00 54.58           H  
ATOM   4419  CD  GLU A 279     -36.935 -14.832 -19.499  1.00 54.58           C  
ATOM   4420  OE1 GLU A 279     -36.192 -15.818 -19.306  1.00 54.58           O  
ATOM   4421  OE2 GLU A 279     -38.128 -14.761 -19.109  1.00 54.58           O  
ATOM   4422  N   GLU A 280     -38.947 -10.145 -21.921  1.00 68.32           N  
ATOM   4423  H   GLU A 280     -38.656  -9.887 -20.988  1.00 68.32           H  
ATOM   4424  CA  GLU A 280     -40.115  -9.481 -22.506  1.00 68.32           C  
ATOM   4425  HA  GLU A 280     -40.858 -10.235 -22.768  1.00 68.32           H  
ATOM   4426  C   GLU A 280     -39.783  -8.721 -23.796  1.00 68.32           C  
ATOM   4427  CB  GLU A 280     -40.746  -8.514 -21.503  1.00 68.32           C  
ATOM   4428  HB2 GLU A 280     -41.444  -7.885 -22.055  1.00 68.32           H  
ATOM   4429  HB3 GLU A 280     -39.980  -7.877 -21.062  1.00 68.32           H  
ATOM   4430  O   GLU A 280     -40.527  -8.801 -24.781  1.00 68.32           O  
ATOM   4431  CG  GLU A 280     -41.525  -9.244 -20.401  1.00 68.32           C  
ATOM   4432  HG2 GLU A 280     -40.835  -9.793 -19.760  1.00 68.32           H  
ATOM   4433  HG3 GLU A 280     -42.186  -9.969 -20.874  1.00 68.32           H  
ATOM   4434  CD  GLU A 280     -42.376  -8.285 -19.556  1.00 68.32           C  
ATOM   4435  OE1 GLU A 280     -43.130  -8.811 -18.709  1.00 68.32           O  
ATOM   4436  OE2 GLU A 280     -42.333  -7.058 -19.818  1.00 68.32           O  
ATOM   4437  N   ARG A 281     -38.649  -8.008 -23.828  1.00 70.61           N  
ATOM   4438  H   ARG A 281     -38.099  -7.970 -22.982  1.00 70.61           H  
ATOM   4439  CA  ARG A 281     -38.172  -7.319 -25.038  1.00 70.61           C  
ATOM   4440  HA  ARG A 281     -38.970  -6.686 -25.424  1.00 70.61           H  
ATOM   4441  C   ARG A 281     -37.848  -8.311 -26.154  1.00 70.61           C  
ATOM   4442  CB  ARG A 281     -36.949  -6.448 -24.716  1.00 70.61           C  
ATOM   4443  HB2 ARG A 281     -36.236  -7.027 -24.128  1.00 70.61           H  
ATOM   4444  HB3 ARG A 281     -36.464  -6.166 -25.651  1.00 70.61           H  
ATOM   4445  O   ARG A 281     -38.253  -8.080 -27.294  1.00 70.61           O  
ATOM   4446  CG  ARG A 281     -37.314  -5.160 -23.962  1.00 70.61           C  
ATOM   4447  HG2 ARG A 281     -37.810  -5.407 -23.023  1.00 70.61           H  
ATOM   4448  HG3 ARG A 281     -37.990  -4.559 -24.570  1.00 70.61           H  
ATOM   4449  CD  ARG A 281     -36.040  -4.356 -23.671  1.00 70.61           C  
ATOM   4450  HD2 ARG A 281     -35.343  -4.999 -23.133  1.00 70.61           H  
ATOM   4451  HD3 ARG A 281     -35.582  -4.063 -24.616  1.00 70.61           H  
ATOM   4452  NE  ARG A 281     -36.307  -3.155 -22.855  1.00 70.61           N  
ATOM   4453  HE  ARG A 281     -37.251  -3.022 -22.524  1.00 70.61           H  
ATOM   4454  NH1 ARG A 281     -34.129  -2.417 -22.702  1.00 70.61           N  
ATOM   4455 HH11 ARG A 281     -33.806  -3.216 -23.228  1.00 70.61           H  
ATOM   4456 HH12 ARG A 281     -33.449  -1.806 -22.273  1.00 70.61           H  
ATOM   4457  NH2 ARG A 281     -35.731  -1.317 -21.626  1.00 70.61           N  
ATOM   4458 HH21 ARG A 281     -35.010  -0.721 -21.244  1.00 70.61           H  
ATOM   4459 HH22 ARG A 281     -36.682  -1.200 -21.305  1.00 70.61           H  
ATOM   4460  CZ  ARG A 281     -35.394  -2.305 -22.406  1.00 70.61           C  
ATOM   4461  N   ALA A 282     -37.184  -9.421 -25.834  1.00 62.71           N  
ATOM   4462  H   ALA A 282     -36.869  -9.533 -24.881  1.00 62.71           H  
ATOM   4463  CA  ALA A 282     -36.863 -10.476 -26.790  1.00 62.71           C  
ATOM   4464  HA  ALA A 282     -36.309 -10.040 -27.622  1.00 62.71           H  
ATOM   4465  C   ALA A 282     -38.135 -11.119 -27.365  1.00 62.71           C  
ATOM   4466  CB  ALA A 282     -35.960 -11.506 -26.103  1.00 62.71           C  
ATOM   4467  HB1 ALA A 282     -36.476 -11.957 -25.255  1.00 62.71           H  
ATOM   4468  HB2 ALA A 282     -35.051 -11.022 -25.746  1.00 62.71           H  
ATOM   4469  HB3 ALA A 282     -35.687 -12.288 -26.811  1.00 62.71           H  
ATOM   4470  O   ALA A 282     -38.266 -11.241 -28.584  1.00 62.71           O  
ATOM   4471  N   LYS A 283     -39.126 -11.433 -26.516  1.00 69.40           N  
ATOM   4472  H   LYS A 283     -38.950 -11.336 -25.526  1.00 69.40           H  
ATOM   4473  CA  LYS A 283     -40.442 -11.931 -26.958  1.00 69.40           C  
ATOM   4474  HA  LYS A 283     -40.300 -12.851 -27.525  1.00 69.40           H  
ATOM   4475  C   LYS A 283     -41.129 -10.952 -27.914  1.00 69.40           C  
ATOM   4476  CB  LYS A 283     -41.334 -12.229 -25.740  1.00 69.40           C  
ATOM   4477  HB2 LYS A 283     -42.370 -12.307 -26.069  1.00 69.40           H  
ATOM   4478  HB3 LYS A 283     -41.264 -11.407 -25.028  1.00 69.40           H  
ATOM   4479  O   LYS A 283     -41.617 -11.372 -28.963  1.00 69.40           O  
ATOM   4480  CG  LYS A 283     -40.953 -13.550 -25.052  1.00 69.40           C  
ATOM   4481  HG2 LYS A 283     -41.143 -14.377 -25.735  1.00 69.40           H  
ATOM   4482  HG3 LYS A 283     -39.891 -13.543 -24.809  1.00 69.40           H  
ATOM   4483  CD  LYS A 283     -41.761 -13.759 -23.762  1.00 69.40           C  
ATOM   4484  HD2 LYS A 283     -41.586 -12.908 -23.103  1.00 69.40           H  
ATOM   4485  HD3 LYS A 283     -42.823 -13.821 -23.996  1.00 69.40           H  
ATOM   4486  CE  LYS A 283     -41.299 -15.044 -23.063  1.00 69.40           C  
ATOM   4487  HE2 LYS A 283     -41.572 -15.904 -23.675  1.00 69.40           H  
ATOM   4488  HE3 LYS A 283     -40.211 -15.017 -22.997  1.00 69.40           H  
ATOM   4489  NZ  LYS A 283     -41.857 -15.176 -21.693  1.00 69.40           N  
ATOM   4490  HZ1 LYS A 283     -41.565 -14.393 -21.125  1.00 69.40           H  
ATOM   4491  HZ2 LYS A 283     -41.475 -15.992 -21.236  1.00 69.40           H  
ATOM   4492  HZ3 LYS A 283     -42.865 -15.228 -21.693  1.00 69.40           H  
ATOM   4493  N   LYS A 284     -41.117  -9.648 -27.607  1.00 72.71           N  
ATOM   4494  H   LYS A 284     -40.722  -9.379 -26.717  1.00 72.71           H  
ATOM   4495  CA  LYS A 284     -41.669  -8.607 -28.497  1.00 72.71           C  
ATOM   4496  HA  LYS A 284     -42.700  -8.864 -28.743  1.00 72.71           H  
ATOM   4497  C   LYS A 284     -40.943  -8.531 -29.840  1.00 72.71           C  
ATOM   4498  CB  LYS A 284     -41.646  -7.234 -27.805  1.00 72.71           C  
ATOM   4499  HB2 LYS A 284     -41.632  -6.456 -28.568  1.00 72.71           H  
ATOM   4500  HB3 LYS A 284     -40.745  -7.134 -27.201  1.00 72.71           H  
ATOM   4501  O   LYS A 284     -41.596  -8.418 -30.875  1.00 72.71           O  
ATOM   4502  CG  LYS A 284     -42.890  -7.013 -26.936  1.00 72.71           C  
ATOM   4503  HG2 LYS A 284     -43.780  -7.094 -27.560  1.00 72.71           H  
ATOM   4504  HG3 LYS A 284     -42.932  -7.777 -26.159  1.00 72.71           H  
ATOM   4505  CD  LYS A 284     -42.856  -5.625 -26.282  1.00 72.71           C  
ATOM   4506  HD2 LYS A 284     -42.005  -5.581 -25.602  1.00 72.71           H  
ATOM   4507  HD3 LYS A 284     -42.742  -4.861 -27.052  1.00 72.71           H  
ATOM   4508  CE  LYS A 284     -44.156  -5.382 -25.506  1.00 72.71           C  
ATOM   4509  HE2 LYS A 284     -44.988  -5.370 -26.210  1.00 72.71           H  
ATOM   4510  HE3 LYS A 284     -44.309  -6.222 -24.828  1.00 72.71           H  
ATOM   4511  NZ  LYS A 284     -44.116  -4.118 -24.728  1.00 72.71           N  
ATOM   4512  HZ1 LYS A 284     -43.381  -4.159 -24.037  1.00 72.71           H  
ATOM   4513  HZ2 LYS A 284     -44.983  -3.990 -24.225  1.00 72.71           H  
ATOM   4514  HZ3 LYS A 284     -43.966  -3.319 -25.327  1.00 72.71           H  
ATOM   4515  N   GLN A 285     -39.614  -8.612 -29.847  1.00 68.54           N  
ATOM   4516  H   GLN A 285     -39.125  -8.682 -28.966  1.00 68.54           H  
ATOM   4517  CA  GLN A 285     -38.837  -8.572 -31.089  1.00 68.54           C  
ATOM   4518  HA  GLN A 285     -39.141  -7.700 -31.669  1.00 68.54           H  
ATOM   4519  C   GLN A 285     -39.091  -9.793 -31.975  1.00 68.54           C  
ATOM   4520  CB  GLN A 285     -37.343  -8.452 -30.782  1.00 68.54           C  
ATOM   4521  HB2 GLN A 285     -36.782  -8.742 -31.671  1.00 68.54           H  
ATOM   4522  HB3 GLN A 285     -37.074  -9.130 -29.973  1.00 68.54           H  
ATOM   4523  O   GLN A 285     -39.287  -9.631 -33.178  1.00 68.54           O  
ATOM   4524  CG  GLN A 285     -36.940  -7.015 -30.423  1.00 68.54           C  
ATOM   4525  HG2 GLN A 285     -37.230  -6.346 -31.233  1.00 68.54           H  
ATOM   4526  HG3 GLN A 285     -37.456  -6.703 -29.515  1.00 68.54           H  
ATOM   4527  CD  GLN A 285     -35.437  -6.882 -30.201  1.00 68.54           C  
ATOM   4528  NE2 GLN A 285     -34.928  -5.682 -30.037  1.00 68.54           N  
ATOM   4529 HE21 GLN A 285     -33.926  -5.652 -29.907  1.00 68.54           H  
ATOM   4530 HE22 GLN A 285     -35.501  -4.852 -30.076  1.00 68.54           H  
ATOM   4531  OE1 GLN A 285     -34.689  -7.842 -30.180  1.00 68.54           O  
ATOM   4532  N   ILE A 286     -39.148 -10.996 -31.396  1.00 65.79           N  
ATOM   4533  H   ILE A 286     -38.940 -11.068 -30.410  1.00 65.79           H  
ATOM   4534  CA  ILE A 286     -39.473 -12.226 -32.134  1.00 65.79           C  
ATOM   4535  HA  ILE A 286     -38.769 -12.339 -32.959  1.00 65.79           H  
ATOM   4536  C   ILE A 286     -40.872 -12.120 -32.755  1.00 65.79           C  
ATOM   4537  CB  ILE A 286     -39.334 -13.459 -31.209  1.00 65.79           C  
ATOM   4538  HB  ILE A 286     -39.914 -13.278 -30.304  1.00 65.79           H  
ATOM   4539  O   ILE A 286     -41.055 -12.444 -33.927  1.00 65.79           O  
ATOM   4540  CG1 ILE A 286     -37.852 -13.671 -30.820  1.00 65.79           C  
ATOM   4541 HG12 ILE A 286     -37.409 -12.724 -30.511  1.00 65.79           H  
ATOM   4542 HG13 ILE A 286     -37.294 -14.018 -31.690  1.00 65.79           H  
ATOM   4543  CG2 ILE A 286     -39.883 -14.728 -31.893  1.00 65.79           C  
ATOM   4544 HG21 ILE A 286     -39.748 -15.599 -31.252  1.00 65.79           H  
ATOM   4545 HG22 ILE A 286     -39.368 -14.898 -32.838  1.00 65.79           H  
ATOM   4546 HG23 ILE A 286     -40.952 -14.633 -32.082  1.00 65.79           H  
ATOM   4547  CD1 ILE A 286     -37.648 -14.663 -29.669  1.00 65.79           C  
ATOM   4548 HD11 ILE A 286     -38.237 -14.355 -28.805  1.00 65.79           H  
ATOM   4549 HD12 ILE A 286     -37.935 -15.671 -29.968  1.00 65.79           H  
ATOM   4550 HD13 ILE A 286     -36.594 -14.676 -29.389  1.00 65.79           H  
ATOM   4551  N   MET A 287     -41.847 -11.600 -32.005  1.00 68.86           N  
ATOM   4552  H   MET A 287     -41.646 -11.374 -31.041  1.00 68.86           H  
ATOM   4553  CA  MET A 287     -43.211 -11.400 -32.497  1.00 68.86           C  
ATOM   4554  HA  MET A 287     -43.587 -12.356 -32.862  1.00 68.86           H  
ATOM   4555  C   MET A 287     -43.269 -10.404 -33.666  1.00 68.86           C  
ATOM   4556  CB  MET A 287     -44.089 -10.948 -31.324  1.00 68.86           C  
ATOM   4557  HB2 MET A 287     -43.832  -9.928 -31.039  1.00 68.86           H  
ATOM   4558  HB3 MET A 287     -43.906 -11.601 -30.470  1.00 68.86           H  
ATOM   4559  O   MET A 287     -43.893 -10.689 -34.689  1.00 68.86           O  
ATOM   4560  CG  MET A 287     -45.578 -11.022 -31.656  1.00 68.86           C  
ATOM   4561  HG2 MET A 287     -45.794 -10.384 -32.513  1.00 68.86           H  
ATOM   4562  HG3 MET A 287     -45.826 -12.050 -31.922  1.00 68.86           H  
ATOM   4563  SD  MET A 287     -46.620 -10.496 -30.268  1.00 68.86           S  
ATOM   4564  CE  MET A 287     -47.754 -11.905 -30.163  1.00 68.86           C  
ATOM   4565  HE1 MET A 287     -47.192 -12.816 -29.956  1.00 68.86           H  
ATOM   4566  HE2 MET A 287     -48.471 -11.735 -29.360  1.00 68.86           H  
ATOM   4567  HE3 MET A 287     -48.291 -12.016 -31.106  1.00 68.86           H  
ATOM   4568  N   ASN A 288     -42.574  -9.267 -33.557  1.00 73.31           N  
ATOM   4569  H   ASN A 288     -42.111  -9.064 -32.683  1.00 73.31           H  
ATOM   4570  CA  ASN A 288     -42.501  -8.282 -34.639  1.00 73.31           C  
ATOM   4571  HA  ASN A 288     -43.512  -8.016 -34.947  1.00 73.31           H  
ATOM   4572  C   ASN A 288     -41.816  -8.847 -35.884  1.00 73.31           C  
ATOM   4573  CB  ASN A 288     -41.778  -7.018 -34.147  1.00 73.31           C  
ATOM   4574  HB2 ASN A 288     -41.405  -6.466 -35.009  1.00 73.31           H  
ATOM   4575  HB3 ASN A 288     -40.926  -7.290 -33.524  1.00 73.31           H  
ATOM   4576  O   ASN A 288     -42.313  -8.657 -36.992  1.00 73.31           O  
ATOM   4577  CG  ASN A 288     -42.687  -6.076 -33.382  1.00 73.31           C  
ATOM   4578  ND2 ASN A 288     -42.142  -5.000 -32.865  1.00 73.31           N  
ATOM   4579 HD21 ASN A 288     -42.777  -4.355 -32.417  1.00 73.31           H  
ATOM   4580 HD22 ASN A 288     -41.165  -4.800 -33.021  1.00 73.31           H  
ATOM   4581  OD1 ASN A 288     -43.888  -6.255 -33.269  1.00 73.31           O  
ATOM   4582  N   ARG A 289     -40.724  -9.595 -35.704  1.00 65.72           N  
ATOM   4583  H   ARG A 289     -40.364  -9.702 -34.766  1.00 65.72           H  
ATOM   4584  CA  ARG A 289     -40.004 -10.225 -36.811  1.00 65.72           C  
ATOM   4585  HA  ARG A 289     -39.772  -9.456 -37.547  1.00 65.72           H  
ATOM   4586  C   ARG A 289     -40.868 -11.264 -37.524  1.00 65.72           C  
ATOM   4587  CB  ARG A 289     -38.696 -10.814 -36.276  1.00 65.72           C  
ATOM   4588  HB2 ARG A 289     -38.910 -11.679 -35.647  1.00 65.72           H  
ATOM   4589  HB3 ARG A 289     -38.193 -10.060 -35.671  1.00 65.72           H  
ATOM   4590  O   ARG A 289     -40.887 -11.285 -38.749  1.00 65.72           O  
ATOM   4591  CG  ARG A 289     -37.759 -11.217 -37.418  1.00 65.72           C  
ATOM   4592  HG2 ARG A 289     -37.557 -10.350 -38.047  1.00 65.72           H  
ATOM   4593  HG3 ARG A 289     -38.227 -11.995 -38.022  1.00 65.72           H  
ATOM   4594  CD  ARG A 289     -36.444 -11.747 -36.845  1.00 65.72           C  
ATOM   4595  HD2 ARG A 289     -36.661 -12.601 -36.202  1.00 65.72           H  
ATOM   4596  HD3 ARG A 289     -35.993 -10.966 -36.233  1.00 65.72           H  
ATOM   4597  NE  ARG A 289     -35.537 -12.178 -37.925  1.00 65.72           N  
ATOM   4598  HE  ARG A 289     -35.934 -12.807 -38.609  1.00 65.72           H  
ATOM   4599  NH1 ARG A 289     -33.648 -11.022 -37.290  1.00 65.72           N  
ATOM   4600 HH11 ARG A 289     -34.155 -10.631 -36.509  1.00 65.72           H  
ATOM   4601 HH12 ARG A 289     -32.688 -10.755 -37.455  1.00 65.72           H  
ATOM   4602  NH2 ARG A 289     -33.604 -12.308 -39.112  1.00 65.72           N  
ATOM   4603 HH21 ARG A 289     -32.638 -12.045 -39.247  1.00 65.72           H  
ATOM   4604 HH22 ARG A 289     -34.054 -12.927 -39.771  1.00 65.72           H  
ATOM   4605  CZ  ARG A 289     -34.273 -11.832 -38.100  1.00 65.72           C  
ATOM   4606  N   ASN A 290     -41.631 -12.074 -36.788  1.00 70.47           N  
ATOM   4607  H   ASN A 290     -41.538 -12.045 -35.783  1.00 70.47           H  
ATOM   4608  CA  ASN A 290     -42.568 -13.026 -37.389  1.00 70.47           C  
ATOM   4609  HA  ASN A 290     -42.026 -13.660 -38.091  1.00 70.47           H  
ATOM   4610  C   ASN A 290     -43.653 -12.312 -38.211  1.00 70.47           C  
ATOM   4611  CB  ASN A 290     -43.171 -13.918 -36.291  1.00 70.47           C  
ATOM   4612  HB2 ASN A 290     -43.505 -13.303 -35.455  1.00 70.47           H  
ATOM   4613  HB3 ASN A 290     -44.037 -14.440 -36.697  1.00 70.47           H  
ATOM   4614  O   ASN A 290     -43.935 -12.724 -39.336  1.00 70.47           O  
ATOM   4615  CG  ASN A 290     -42.205 -14.977 -35.785  1.00 70.47           C  
ATOM   4616  ND2 ASN A 290     -42.560 -15.674 -34.731  1.00 70.47           N  
ATOM   4617 HD21 ASN A 290     -41.907 -16.385 -34.434  1.00 70.47           H  
ATOM   4618 HD22 ASN A 290     -43.449 -15.509 -34.280  1.00 70.47           H  
ATOM   4619  OD1 ASN A 290     -41.143 -15.221 -36.332  1.00 70.47           O  
ATOM   4620  N   ASN A 291     -44.197 -11.200 -37.705  1.00 67.66           N  
ATOM   4621  H   ASN A 291     -43.949 -10.927 -36.765  1.00 67.66           H  
ATOM   4622  CA  ASN A 291     -45.168 -10.384 -38.441  1.00 67.66           C  
ATOM   4623  HA  ASN A 291     -45.987 -11.022 -38.772  1.00 67.66           H  
ATOM   4624  C   ASN A 291     -44.566  -9.747 -39.705  1.00 67.66           C  
ATOM   4625  CB  ASN A 291     -45.720  -9.297 -37.502  1.00 67.66           C  
ATOM   4626  HB2 ASN A 291     -46.229  -8.539 -38.098  1.00 67.66           H  
ATOM   4627  HB3 ASN A 291     -44.899  -8.816 -36.970  1.00 67.66           H  
ATOM   4628  O   ASN A 291     -45.232  -9.675 -40.741  1.00 67.66           O  
ATOM   4629  CG  ASN A 291     -46.729  -9.817 -36.497  1.00 67.66           C  
ATOM   4630  ND2 ASN A 291     -46.981  -9.074 -35.445  1.00 67.66           N  
ATOM   4631 HD21 ASN A 291     -46.430  -8.251 -35.248  1.00 67.66           H  
ATOM   4632 HD22 ASN A 291     -47.639  -9.466 -34.785  1.00 67.66           H  
ATOM   4633  OD1 ASN A 291     -47.339 -10.856 -36.653  1.00 67.66           O  
ATOM   4634  N   GLU A 292     -43.316  -9.284 -39.649  1.00 64.38           N  
ATOM   4635  H   GLU A 292     -42.830  -9.294 -38.764  1.00 64.38           H  
ATOM   4636  CA  GLU A 292     -42.618  -8.738 -40.817  1.00 64.38           C  
ATOM   4637  HA  GLU A 292     -43.258  -8.003 -41.304  1.00 64.38           H  
ATOM   4638  C   GLU A 292     -42.317  -9.806 -41.865  1.00 64.38           C  
ATOM   4639  CB  GLU A 292     -41.318  -8.042 -40.410  1.00 64.38           C  
ATOM   4640  HB2 GLU A 292     -40.685  -7.950 -41.293  1.00 64.38           H  
ATOM   4641  HB3 GLU A 292     -40.792  -8.642 -39.667  1.00 64.38           H  
ATOM   4642  O   GLU A 292     -42.568  -9.570 -43.046  1.00 64.38           O  
ATOM   4643  CG  GLU A 292     -41.585  -6.633 -39.874  1.00 64.38           C  
ATOM   4644  HG2 GLU A 292     -42.206  -6.100 -40.593  1.00 64.38           H  
ATOM   4645  HG3 GLU A 292     -42.139  -6.701 -38.937  1.00 64.38           H  
ATOM   4646  CD  GLU A 292     -40.287  -5.848 -39.650  1.00 64.38           C  
ATOM   4647  OE1 GLU A 292     -40.377  -4.602 -39.702  1.00 64.38           O  
ATOM   4648  OE2 GLU A 292     -39.233  -6.490 -39.436  1.00 64.38           O  
ATOM   4649  N   VAL A 293     -41.856 -10.991 -41.457  1.00 60.54           N  
ATOM   4650  H   VAL A 293     -41.650 -11.112 -40.475  1.00 60.54           H  
ATOM   4651  CA  VAL A 293     -41.621 -12.119 -42.372  1.00 60.54           C  
ATOM   4652  HA  VAL A 293     -40.934 -11.795 -43.155  1.00 60.54           H  
ATOM   4653  C   VAL A 293     -42.924 -12.522 -43.064  1.00 60.54           C  
ATOM   4654  CB  VAL A 293     -40.975 -13.307 -41.632  1.00 60.54           C  
ATOM   4655  HB  VAL A 293     -41.558 -13.537 -40.741  1.00 60.54           H  
ATOM   4656  O   VAL A 293     -42.936 -12.715 -44.278  1.00 60.54           O  
ATOM   4657  CG1 VAL A 293     -40.894 -14.568 -42.505  1.00 60.54           C  
ATOM   4658 HG11 VAL A 293     -40.341 -15.347 -41.980  1.00 60.54           H  
ATOM   4659 HG12 VAL A 293     -41.893 -14.950 -42.713  1.00 60.54           H  
ATOM   4660 HG13 VAL A 293     -40.392 -14.342 -43.446  1.00 60.54           H  
ATOM   4661  CG2 VAL A 293     -39.536 -12.966 -41.214  1.00 60.54           C  
ATOM   4662 HG21 VAL A 293     -39.508 -12.030 -40.657  1.00 60.54           H  
ATOM   4663 HG22 VAL A 293     -39.143 -13.763 -40.582  1.00 60.54           H  
ATOM   4664 HG23 VAL A 293     -38.909 -12.857 -42.098  1.00 60.54           H  
ATOM   4665  N   GLN A 294     -44.044 -12.554 -42.339  1.00 58.33           N  
ATOM   4666  H   GLN A 294     -43.978 -12.418 -41.340  1.00 58.33           H  
ATOM   4667  CA  GLN A 294     -45.355 -12.859 -42.917  1.00 58.33           C  
ATOM   4668  HA  GLN A 294     -45.260 -13.786 -43.483  1.00 58.33           H  
ATOM   4669  C   GLN A 294     -45.834 -11.762 -43.894  1.00 58.33           C  
ATOM   4670  CB  GLN A 294     -46.339 -13.091 -41.759  1.00 58.33           C  
ATOM   4671  HB2 GLN A 294     -46.766 -12.139 -41.441  1.00 58.33           H  
ATOM   4672  HB3 GLN A 294     -45.802 -13.523 -40.914  1.00 58.33           H  
ATOM   4673  O   GLN A 294     -46.399 -12.055 -44.954  1.00 58.33           O  
ATOM   4674  CG  GLN A 294     -47.451 -14.081 -42.122  1.00 58.33           C  
ATOM   4675  HG2 GLN A 294     -48.050 -13.680 -42.940  1.00 58.33           H  
ATOM   4676  HG3 GLN A 294     -46.998 -15.016 -42.452  1.00 58.33           H  
ATOM   4677  CD  GLN A 294     -48.368 -14.376 -40.938  1.00 58.33           C  
ATOM   4678  NE2 GLN A 294     -49.086 -15.477 -40.956  1.00 58.33           N  
ATOM   4679 HE21 GLN A 294     -49.669 -15.629 -40.145  1.00 58.33           H  
ATOM   4680 HE22 GLN A 294     -49.014 -16.135 -41.718  1.00 58.33           H  
ATOM   4681  OE1 GLN A 294     -48.477 -13.624 -39.986  1.00 58.33           O  
ATOM   4682  N   LYS A 295     -45.548 -10.484 -43.600  1.00 55.98           N  
ATOM   4683  H   LYS A 295     -45.118 -10.294 -42.707  1.00 55.98           H  
ATOM   4684  CA  LYS A 295     -45.803  -9.361 -44.524  1.00 55.98           C  
ATOM   4685  HA  LYS A 295     -46.815  -9.448 -44.919  1.00 55.98           H  
ATOM   4686  C   LYS A 295     -44.886  -9.361 -45.749  1.00 55.98           C  
ATOM   4687  CB  LYS A 295     -45.682  -8.019 -43.789  1.00 55.98           C  
ATOM   4688  HB2 LYS A 295     -44.850  -8.053 -43.086  1.00 55.98           H  
ATOM   4689  HB3 LYS A 295     -45.475  -7.237 -44.520  1.00 55.98           H  
ATOM   4690  O   LYS A 295     -45.306  -8.913 -46.813  1.00 55.98           O  
ATOM   4691  CG  LYS A 295     -46.979  -7.651 -43.060  1.00 55.98           C  
ATOM   4692  HG2 LYS A 295     -47.802  -7.631 -43.775  1.00 55.98           H  
ATOM   4693  HG3 LYS A 295     -47.193  -8.395 -42.293  1.00 55.98           H  
ATOM   4694  CD  LYS A 295     -46.842  -6.268 -42.412  1.00 55.98           C  
ATOM   4695  HD2 LYS A 295     -46.583  -5.534 -43.176  1.00 55.98           H  
ATOM   4696  HD3 LYS A 295     -46.044  -6.307 -41.670  1.00 55.98           H  
ATOM   4697  CE  LYS A 295     -48.157  -5.866 -41.737  1.00 55.98           C  
ATOM   4698  HE2 LYS A 295     -48.945  -5.838 -42.489  1.00 55.98           H  
ATOM   4699  HE3 LYS A 295     -48.419  -6.640 -41.015  1.00 55.98           H  
ATOM   4700  NZ  LYS A 295     -48.040  -4.553 -41.054  1.00 55.98           N  
ATOM   4701  HZ1 LYS A 295     -48.907  -4.317 -40.591  1.00 55.98           H  
ATOM   4702  HZ2 LYS A 295     -47.810  -3.820 -41.709  1.00 55.98           H  
ATOM   4703  HZ3 LYS A 295     -47.315  -4.591 -40.352  1.00 55.98           H  
ATOM   4704  N   GLN A 296     -43.650  -9.836 -45.630  1.00 49.15           N  
ATOM   4705  H   GLN A 296     -43.320 -10.103 -44.713  1.00 49.15           H  
ATOM   4706  CA  GLN A 296     -42.733  -9.922 -46.766  1.00 49.15           C  
ATOM   4707  HA  GLN A 296     -42.870  -9.045 -47.397  1.00 49.15           H  
ATOM   4708  C   GLN A 296     -43.049 -11.127 -47.658  1.00 49.15           C  
ATOM   4709  CB  GLN A 296     -41.277  -9.916 -46.287  1.00 49.15           C  
ATOM   4710  HB2 GLN A 296     -41.149 -10.625 -45.470  1.00 49.15           H  
ATOM   4711  HB3 GLN A 296     -40.642 -10.226 -47.117  1.00 49.15           H  
ATOM   4712  O   GLN A 296     -43.082 -10.970 -48.877  1.00 49.15           O  
ATOM   4713  CG  GLN A 296     -40.836  -8.508 -45.846  1.00 49.15           C  
ATOM   4714  HG2 GLN A 296     -41.412  -8.195 -44.975  1.00 49.15           H  
ATOM   4715  HG3 GLN A 296     -41.030  -7.803 -46.655  1.00 49.15           H  
ATOM   4716  CD  GLN A 296     -39.351  -8.433 -45.502  1.00 49.15           C  
ATOM   4717  NE2 GLN A 296     -38.842  -7.270 -45.160  1.00 49.15           N  
ATOM   4718 HE21 GLN A 296     -37.866  -7.284 -44.903  1.00 49.15           H  
ATOM   4719 HE22 GLN A 296     -39.426  -6.457 -45.025  1.00 49.15           H  
ATOM   4720  OE1 GLN A 296     -38.615  -9.403 -45.542  1.00 49.15           O  
ATOM   4721  N   GLN A 297     -43.399 -12.285 -47.087  1.00 45.92           N  
ATOM   4722  H   GLN A 297     -43.330 -12.379 -46.084  1.00 45.92           H  
ATOM   4723  CA  GLN A 297     -43.844 -13.446 -47.870  1.00 45.92           C  
ATOM   4724  HA  GLN A 297     -43.075 -13.689 -48.603  1.00 45.92           H  
ATOM   4725  C   GLN A 297     -45.125 -13.167 -48.672  1.00 45.92           C  
ATOM   4726  CB  GLN A 297     -44.043 -14.662 -46.955  1.00 45.92           C  
ATOM   4727  HB2 GLN A 297     -44.619 -15.413 -47.496  1.00 45.92           H  
ATOM   4728  HB3 GLN A 297     -44.607 -14.370 -46.069  1.00 45.92           H  
ATOM   4729  O   GLN A 297     -45.293 -13.713 -49.757  1.00 45.92           O  
ATOM   4730  CG  GLN A 297     -42.705 -15.296 -46.545  1.00 45.92           C  
ATOM   4731  HG2 GLN A 297     -42.117 -14.584 -45.967  1.00 45.92           H  
ATOM   4732  HG3 GLN A 297     -42.143 -15.550 -47.444  1.00 45.92           H  
ATOM   4733  CD  GLN A 297     -42.884 -16.565 -45.717  1.00 45.92           C  
ATOM   4734  NE2 GLN A 297     -41.827 -17.312 -45.483  1.00 45.92           N  
ATOM   4735 HE21 GLN A 297     -41.997 -18.151 -44.947  1.00 45.92           H  
ATOM   4736 HE22 GLN A 297     -40.923 -17.068 -45.860  1.00 45.92           H  
ATOM   4737  OE1 GLN A 297     -43.959 -16.917 -45.263  1.00 45.92           O  
ATOM   4738  N   SER A 298     -45.997 -12.268 -48.206  1.00 42.25           N  
ATOM   4739  H   SER A 298     -45.831 -11.856 -47.299  1.00 42.25           H  
ATOM   4740  CA  SER A 298     -47.190 -11.859 -48.964  1.00 42.25           C  
ATOM   4741  HA  SER A 298     -47.577 -12.741 -49.474  1.00 42.25           H  
ATOM   4742  C   SER A 298     -46.923 -10.836 -50.079  1.00 42.25           C  
ATOM   4743  CB  SER A 298     -48.308 -11.390 -48.024  1.00 42.25           C  
ATOM   4744  HB2 SER A 298     -48.756 -12.263 -47.550  1.00 42.25           H  
ATOM   4745  HB3 SER A 298     -49.082 -10.882 -48.601  1.00 42.25           H  
ATOM   4746  O   SER A 298     -47.807 -10.617 -50.907  1.00 42.25           O  
ATOM   4747  OG  SER A 298     -47.830 -10.529 -47.009  1.00 42.25           O  
ATOM   4748  HG  SER A 298     -47.460 -11.080 -46.315  1.00 42.25           H  
ATOM   4749  N   ARG A 299     -45.729 -10.224 -50.157  1.00 34.70           N  
ATOM   4750  H   ARG A 299     -45.027 -10.459 -49.471  1.00 34.70           H  
ATOM   4751  CA  ARG A 299     -45.385  -9.266 -51.230  1.00 34.70           C  
ATOM   4752  HA  ARG A 299     -46.304  -8.913 -51.697  1.00 34.70           H  
ATOM   4753  C   ARG A 299     -44.606  -9.865 -52.394  1.00 34.70           C  
ATOM   4754  CB  ARG A 299     -44.654  -8.043 -50.669  1.00 34.70           C  
ATOM   4755  HB2 ARG A 299     -43.856  -8.360 -49.998  1.00 34.70           H  
ATOM   4756  HB3 ARG A 299     -44.207  -7.493 -51.498  1.00 34.70           H  
ATOM   4757  O   ARG A 299     -44.625  -9.282 -53.473  1.00 34.70           O  
ATOM   4758  CG  ARG A 299     -45.621  -7.106 -49.940  1.00 34.70           C  
ATOM   4759  HG2 ARG A 299     -45.956  -7.582 -49.019  1.00 34.70           H  
ATOM   4760  HG3 ARG A 299     -46.486  -6.896 -50.570  1.00 34.70           H  
ATOM   4761  CD  ARG A 299     -44.903  -5.793 -49.624  1.00 34.70           C  
ATOM   4762  HD2 ARG A 299     -43.946  -6.024 -49.156  1.00 34.70           H  
ATOM   4763  HD3 ARG A 299     -44.720  -5.263 -50.559  1.00 34.70           H  
ATOM   4764  NE  ARG A 299     -45.694  -4.958 -48.707  1.00 34.70           N  
ATOM   4765  HE  ARG A 299     -46.506  -5.397 -48.297  1.00 34.70           H  
ATOM   4766  NH1 ARG A 299     -44.370  -3.084 -48.815  1.00 34.70           N  
ATOM   4767 HH11 ARG A 299     -43.793  -3.546 -49.503  1.00 34.70           H  
ATOM   4768 HH12 ARG A 299     -44.158  -2.138 -48.534  1.00 34.70           H  
ATOM   4769  NH2 ARG A 299     -46.148  -3.106 -47.465  1.00 34.70           N  
ATOM   4770 HH21 ARG A 299     -45.932  -2.151 -47.216  1.00 34.70           H  
ATOM   4771 HH22 ARG A 299     -46.993  -3.546 -47.130  1.00 34.70           H  
ATOM   4772  CZ  ARG A 299     -45.401  -3.725 -48.335  1.00 34.70           C  
ATOM   4773  N   PHE A 300     -43.977 -11.023 -52.226  1.00 27.26           N  
ATOM   4774  H   PHE A 300     -43.999 -11.470 -51.321  1.00 27.26           H  
ATOM   4775  CA  PHE A 300     -43.312 -11.704 -53.334  1.00 27.26           C  
ATOM   4776  HA  PHE A 300     -43.002 -10.967 -54.075  1.00 27.26           H  
ATOM   4777  C   PHE A 300     -44.295 -12.626 -54.063  1.00 27.26           C  
ATOM   4778  CB  PHE A 300     -42.016 -12.368 -52.851  1.00 27.26           C  
ATOM   4779  HB2 PHE A 300     -41.707 -13.111 -53.587  1.00 27.26           H  
ATOM   4780  HB3 PHE A 300     -42.193 -12.891 -51.912  1.00 27.26           H  
ATOM   4781  O   PHE A 300     -44.302 -13.841 -53.881  1.00 27.26           O  
ATOM   4782  CG  PHE A 300     -40.883 -11.368 -52.694  1.00 27.26           C  
ATOM   4783  CD1 PHE A 300     -40.096 -11.023 -53.810  1.00 27.26           C  
ATOM   4784  HD1 PHE A 300     -40.286 -11.482 -54.770  1.00 27.26           H  
ATOM   4785  CD2 PHE A 300     -40.628 -10.757 -51.451  1.00 27.26           C  
ATOM   4786  HD2 PHE A 300     -41.226 -11.019 -50.591  1.00 27.26           H  
ATOM   4787  CE1 PHE A 300     -39.059 -10.082 -53.684  1.00 27.26           C  
ATOM   4788  HE1 PHE A 300     -38.457  -9.825 -54.543  1.00 27.26           H  
ATOM   4789  CE2 PHE A 300     -39.590  -9.816 -51.323  1.00 27.26           C  
ATOM   4790  HE2 PHE A 300     -39.390  -9.360 -50.365  1.00 27.26           H  
ATOM   4791  CZ  PHE A 300     -38.804  -9.479 -52.440  1.00 27.26           C  
ATOM   4792  HZ  PHE A 300     -38.003  -8.761 -52.343  1.00 27.26           H  
ATOM   4793  N   LYS A 301     -45.134 -12.034 -54.923  1.00 27.43           N  
ATOM   4794  H   LYS A 301     -45.087 -11.028 -54.991  1.00 27.43           H  
ATOM   4795  CA  LYS A 301     -45.718 -12.772 -56.050  1.00 27.43           C  
ATOM   4796  HA  LYS A 301     -46.094 -13.736 -55.707  1.00 27.43           H  
ATOM   4797  C   LYS A 301     -44.588 -13.038 -57.042  1.00 27.43           C  
ATOM   4798  CB  LYS A 301     -46.865 -11.987 -56.713  1.00 27.43           C  
ATOM   4799  HB2 LYS A 301     -46.627 -10.924 -56.727  1.00 27.43           H  
ATOM   4800  HB3 LYS A 301     -46.954 -12.323 -57.746  1.00 27.43           H  
ATOM   4801  O   LYS A 301     -44.107 -12.116 -57.690  1.00 27.43           O  
ATOM   4802  CG  LYS A 301     -48.216 -12.223 -56.023  1.00 27.43           C  
ATOM   4803  HG2 LYS A 301     -48.425 -13.293 -56.002  1.00 27.43           H  
ATOM   4804  HG3 LYS A 301     -48.176 -11.848 -55.000  1.00 27.43           H  
ATOM   4805  CD  LYS A 301     -49.334 -11.507 -56.793  1.00 27.43           C  
ATOM   4806  HD2 LYS A 301     -49.157 -10.432 -56.755  1.00 27.43           H  
ATOM   4807  HD3 LYS A 301     -49.309 -11.830 -57.834  1.00 27.43           H  
ATOM   4808  CE  LYS A 301     -50.708 -11.832 -56.196  1.00 27.43           C  
ATOM   4809  HE2 LYS A 301     -50.845 -12.913 -56.216  1.00 27.43           H  
ATOM   4810  HE3 LYS A 301     -50.719 -11.511 -55.154  1.00 27.43           H  
ATOM   4811  NZ  LYS A 301     -51.791 -11.163 -56.959  1.00 27.43           N  
ATOM   4812  HZ1 LYS A 301     -51.770 -11.458 -57.924  1.00 27.43           H  
ATOM   4813  HZ2 LYS A 301     -52.697 -11.389 -56.573  1.00 27.43           H  
ATOM   4814  HZ3 LYS A 301     -51.668 -10.161 -56.939  1.00 27.43           H  
ATOM   4815  N   PHE A 302     -44.141 -14.287 -57.114  1.00 25.86           N  
ATOM   4816  H   PHE A 302     -44.528 -14.975 -56.484  1.00 25.86           H  
ATOM   4817  CA  PHE A 302     -43.199 -14.739 -58.132  1.00 25.86           C  
ATOM   4818  HA  PHE A 302     -42.324 -14.088 -58.147  1.00 25.86           H  
ATOM   4819  C   PHE A 302     -43.873 -14.656 -59.509  1.00 25.86           C  
ATOM   4820  CB  PHE A 302     -42.741 -16.174 -57.807  1.00 25.86           C  
ATOM   4821  HB2 PHE A 302     -43.549 -16.724 -57.323  1.00 25.86           H  
ATOM   4822  HB3 PHE A 302     -42.538 -16.689 -58.746  1.00 25.86           H  
ATOM   4823  O   PHE A 302     -44.693 -15.508 -59.851  1.00 25.86           O  
ATOM   4824  CG  PHE A 302     -41.486 -16.267 -56.960  1.00 25.86           C  
ATOM   4825  CD1 PHE A 302     -40.248 -16.511 -57.587  1.00 25.86           C  
ATOM   4826  HD1 PHE A 302     -40.195 -16.614 -58.661  1.00 25.86           H  
ATOM   4827  CD2 PHE A 302     -41.540 -16.124 -55.559  1.00 25.86           C  
ATOM   4828  HD2 PHE A 302     -42.482 -15.931 -55.069  1.00 25.86           H  
ATOM   4829  CE1 PHE A 302     -39.074 -16.619 -56.823  1.00 25.86           C  
ATOM   4830  HE1 PHE A 302     -38.129 -16.805 -57.311  1.00 25.86           H  
ATOM   4831  CE2 PHE A 302     -40.363 -16.231 -54.795  1.00 25.86           C  
ATOM   4832  HE2 PHE A 302     -40.406 -16.119 -53.721  1.00 25.86           H  
ATOM   4833  CZ  PHE A 302     -39.131 -16.480 -55.426  1.00 25.86           C  
ATOM   4834  HZ  PHE A 302     -38.228 -16.561 -54.839  1.00 25.86           H  
ATOM   4835  N   GLU A 303     -43.538 -13.641 -60.305  1.00 27.60           N  
ATOM   4836  H   GLU A 303     -42.946 -12.903 -59.950  1.00 27.60           H  
ATOM   4837  CA  GLU A 303     -43.719 -13.721 -61.754  1.00 27.60           C  
ATOM   4838  HA  GLU A 303     -44.700 -14.144 -61.970  1.00 27.60           H  
ATOM   4839  C   GLU A 303     -42.668 -14.698 -62.284  1.00 27.60           C  
ATOM   4840  CB  GLU A 303     -43.665 -12.341 -62.425  1.00 27.60           C  
ATOM   4841  HB2 GLU A 303     -42.845 -11.754 -62.011  1.00 27.60           H  
ATOM   4842  HB3 GLU A 303     -43.497 -12.485 -63.493  1.00 27.60           H  
ATOM   4843  O   GLU A 303     -41.465 -14.439 -62.264  1.00 27.60           O  
ATOM   4844  CG  GLU A 303     -45.004 -11.607 -62.239  1.00 27.60           C  
ATOM   4845  HG2 GLU A 303     -45.140 -11.386 -61.180  1.00 27.60           H  
ATOM   4846  HG3 GLU A 303     -45.810 -12.276 -62.542  1.00 27.60           H  
ATOM   4847  CD  GLU A 303     -45.117 -10.305 -63.046  1.00 27.60           C  
ATOM   4848  OE1 GLU A 303     -46.276  -9.872 -63.246  1.00 27.60           O  
ATOM   4849  OE2 GLU A 303     -44.066  -9.747 -63.428  1.00 27.60           O  
ATOM   4850  N   GLY A 304     -43.137 -15.898 -62.628  1.00 24.07           N  
ATOM   4851  H   GLY A 304     -44.133 -16.050 -62.552  1.00 24.07           H  
ATOM   4852  CA  GLY A 304     -42.301 -17.025 -63.011  1.00 24.07           C  
ATOM   4853  HA2 GLY A 304     -41.557 -17.205 -62.235  1.00 24.07           H  
ATOM   4854  HA3 GLY A 304     -42.918 -17.918 -63.116  1.00 24.07           H  
ATOM   4855  C   GLY A 304     -41.593 -16.773 -64.333  1.00 24.07           C  
ATOM   4856  O   GLY A 304     -42.164 -17.004 -65.396  1.00 24.07           O  
ATOM   4857  N   ILE A 305     -40.329 -16.367 -64.270  1.00 31.61           N  
ATOM   4858  H   ILE A 305     -39.958 -16.063 -63.381  1.00 31.61           H  
ATOM   4859  CA  ILE A 305     -39.430 -16.458 -65.416  1.00 31.61           C  
ATOM   4860  HA  ILE A 305     -39.970 -16.156 -66.313  1.00 31.61           H  
ATOM   4861  C   ILE A 305     -39.063 -17.939 -65.554  1.00 31.61           C  
ATOM   4862  CB  ILE A 305     -38.224 -15.503 -65.279  1.00 31.61           C  
ATOM   4863  HB  ILE A 305     -37.641 -15.791 -64.405  1.00 31.61           H  
ATOM   4864  O   ILE A 305     -38.248 -18.478 -64.806  1.00 31.61           O  
ATOM   4865  CG1 ILE A 305     -38.723 -14.047 -65.092  1.00 31.61           C  
ATOM   4866 HG12 ILE A 305     -39.369 -13.994 -64.217  1.00 31.61           H  
ATOM   4867 HG13 ILE A 305     -39.310 -13.749 -65.961  1.00 31.61           H  
ATOM   4868  CG2 ILE A 305     -37.332 -15.618 -66.530  1.00 31.61           C  
ATOM   4869 HG21 ILE A 305     -36.437 -15.007 -66.419  1.00 31.61           H  
ATOM   4870 HG22 ILE A 305     -37.871 -15.299 -67.422  1.00 31.61           H  
ATOM   4871 HG23 ILE A 305     -36.990 -16.643 -66.673  1.00 31.61           H  
ATOM   4872  CD1 ILE A 305     -37.608 -13.017 -64.876  1.00 31.61           C  
ATOM   4873 HD11 ILE A 305     -36.942 -13.353 -64.081  1.00 31.61           H  
ATOM   4874 HD12 ILE A 305     -38.051 -12.063 -64.589  1.00 31.61           H  
ATOM   4875 HD13 ILE A 305     -37.040 -12.874 -65.794  1.00 31.61           H  
ATOM   4876  N   ARG A 306     -39.766 -18.626 -66.461  1.00 26.98           N  
ATOM   4877  H   ARG A 306     -40.462 -18.108 -66.978  1.00 26.98           H  
ATOM   4878  CA  ARG A 306     -39.378 -19.947 -66.957  1.00 26.98           C  
ATOM   4879  HA  ARG A 306     -39.040 -20.583 -66.139  1.00 26.98           H  
ATOM   4880  C   ARG A 306     -38.209 -19.753 -67.911  1.00 26.98           C  
ATOM   4881  CB  ARG A 306     -40.530 -20.623 -67.726  1.00 26.98           C  
ATOM   4882  HB2 ARG A 306     -40.974 -19.902 -68.413  1.00 26.98           H  
ATOM   4883  HB3 ARG A 306     -40.102 -21.428 -68.323  1.00 26.98           H  
ATOM   4884  O   ARG A 306     -38.447 -19.441 -69.072  1.00 26.98           O  
ATOM   4885  CG  ARG A 306     -41.630 -21.234 -66.860  1.00 26.98           C  
ATOM   4886  HG2 ARG A 306     -42.135 -20.444 -66.304  1.00 26.98           H  
ATOM   4887  HG3 ARG A 306     -41.194 -21.950 -66.163  1.00 26.98           H  
ATOM   4888  CD  ARG A 306     -42.626 -21.947 -67.785  1.00 26.98           C  
ATOM   4889  HD2 ARG A 306     -42.092 -22.738 -68.313  1.00 26.98           H  
ATOM   4890  HD3 ARG A 306     -43.002 -21.231 -68.516  1.00 26.98           H  
ATOM   4891  NE  ARG A 306     -43.761 -22.511 -67.033  1.00 26.98           N  
ATOM   4892  HE  ARG A 306     -43.957 -22.084 -66.140  1.00 26.98           H  
ATOM   4893  NH1 ARG A 306     -44.385 -24.107 -68.566  1.00 26.98           N  
ATOM   4894 HH11 ARG A 306     -43.625 -23.810 -69.161  1.00 26.98           H  
ATOM   4895 HH12 ARG A 306     -44.989 -24.864 -68.852  1.00 26.98           H  
ATOM   4896  NH2 ARG A 306     -45.536 -23.887 -66.667  1.00 26.98           N  
ATOM   4897 HH21 ARG A 306     -46.138 -24.639 -66.970  1.00 26.98           H  
ATOM   4898 HH22 ARG A 306     -45.692 -23.440 -65.774  1.00 26.98           H  
ATOM   4899  CZ  ARG A 306     -44.551 -23.495 -67.426  1.00 26.98           C  
ATOM   4900  N   ASP A 307     -36.997 -20.021 -67.448  1.00 34.16           N  
ATOM   4901  H   ASP A 307     -36.864 -20.178 -66.459  1.00 34.16           H  
ATOM   4902  CA  ASP A 307     -35.933 -20.439 -68.359  1.00 34.16           C  
ATOM   4903  HA  ASP A 307     -36.222 -20.116 -69.359  1.00 34.16           H  
ATOM   4904  C   ASP A 307     -35.852 -21.976 -68.382  1.00 34.16           C  
ATOM   4905  CB  ASP A 307     -34.601 -19.748 -68.047  1.00 34.16           C  
ATOM   4906  HB2 ASP A 307     -34.403 -19.806 -66.977  1.00 34.16           H  
ATOM   4907  HB3 ASP A 307     -33.804 -20.281 -68.566  1.00 34.16           H  
ATOM   4908  O   ASP A 307     -36.043 -22.618 -67.340  1.00 34.16           O  
ATOM   4909  CG  ASP A 307     -34.574 -18.287 -68.519  1.00 34.16           C  
ATOM   4910  OD1 ASP A 307     -35.239 -17.981 -69.534  1.00 34.16           O  
ATOM   4911  OD2 ASP A 307     -33.864 -17.494 -67.865  1.00 34.16           O  
ATOM   4912  N   PRO A 308     -35.639 -22.608 -69.554  1.00 37.99           N  
ATOM   4913  CA  PRO A 308     -36.021 -24.004 -69.780  1.00 37.99           C  
ATOM   4914  HA  PRO A 308     -36.949 -24.198 -69.242  1.00 37.99           H  
ATOM   4915  C   PRO A 308     -34.989 -25.031 -69.307  1.00 37.99           C  
ATOM   4916  CB  PRO A 308     -36.294 -24.137 -71.288  1.00 37.99           C  
ATOM   4917  HB2 PRO A 308     -35.518 -24.740 -71.760  1.00 37.99           H  
ATOM   4918  HB3 PRO A 308     -37.273 -24.577 -71.477  1.00 37.99           H  
ATOM   4919  O   PRO A 308     -35.217 -26.225 -69.471  1.00 37.99           O  
ATOM   4920  CG  PRO A 308     -36.215 -22.712 -71.833  1.00 37.99           C  
ATOM   4921  HG2 PRO A 308     -37.198 -22.245 -71.794  1.00 37.99           H  
ATOM   4922  HG3 PRO A 308     -35.813 -22.686 -72.846  1.00 37.99           H  
ATOM   4923  CD  PRO A 308     -35.287 -22.027 -70.842  1.00 37.99           C  
ATOM   4924  HD2 PRO A 308     -35.405 -20.945 -70.909  1.00 37.99           H  
ATOM   4925  HD3 PRO A 308     -34.254 -22.283 -71.075  1.00 37.99           H  
ATOM   4926  N   GLU A 309     -33.871 -24.613 -68.714  1.00 37.80           N  
ATOM   4927  H   GLU A 309     -33.715 -23.619 -68.626  1.00 37.80           H  
ATOM   4928  CA  GLU A 309     -32.767 -25.530 -68.389  1.00 37.80           C  
ATOM   4929  HA  GLU A 309     -32.990 -26.502 -68.828  1.00 37.80           H  
ATOM   4930  C   GLU A 309     -32.629 -25.866 -66.899  1.00 37.80           C  
ATOM   4931  CB  GLU A 309     -31.468 -25.093 -69.072  1.00 37.80           C  
ATOM   4932  HB2 GLU A 309     -31.224 -24.068 -68.792  1.00 37.80           H  
ATOM   4933  HB3 GLU A 309     -30.666 -25.754 -68.745  1.00 37.80           H  
ATOM   4934  O   GLU A 309     -31.618 -26.415 -66.480  1.00 37.80           O  
ATOM   4935  CG  GLU A 309     -31.603 -25.214 -70.601  1.00 37.80           C  
ATOM   4936  HG2 GLU A 309     -32.278 -24.438 -70.961  1.00 37.80           H  
ATOM   4937  HG3 GLU A 309     -32.045 -26.181 -70.840  1.00 37.80           H  
ATOM   4938  CD  GLU A 309     -30.261 -25.102 -71.339  1.00 37.80           C
[truncated: 192,708 more chars]
