# Supplementary material for: Plant virus movement proteins originated from jelly-roll capsid proteins
Source: PLoS Biol. 2023 Jun 15;21(6):e3002157. doi: 10.1371/journal.pbio.3002157 (PMC10306228; doi:10.1371/journal.pbio.3002157)
Supplement: S2 Data — (ZIP) [file pbio.3002157.s007.zip › S2_Data/BK062706_LepOV_sela.pdb]

ATOM      1  N   MET A   1      14.765 -45.568  40.635  1.00 32.87           N  
ATOM      2  H   MET A   1      14.350 -44.946  39.956  1.00 32.87           H  
ATOM      3  H2  MET A   1      14.837 -45.069  41.510  1.00 32.87           H  
ATOM      4  H3  MET A   1      14.186 -46.388  40.752  1.00 32.87           H  
ATOM      5  CA  MET A   1      16.112 -45.939  40.165  1.00 32.87           C  
ATOM      6  HA  MET A   1      16.632 -46.524  40.923  1.00 32.87           H  
ATOM      7  C   MET A   1      16.862 -44.642  39.986  1.00 32.87           C  
ATOM      8  CB  MET A   1      16.080 -46.744  38.854  1.00 32.87           C  
ATOM      9  HB2 MET A   1      17.072 -46.721  38.403  1.00 32.87           H  
ATOM     10  HB3 MET A   1      15.376 -46.291  38.156  1.00 32.87           H  
ATOM     11  O   MET A   1      16.458 -43.847  39.146  1.00 32.87           O  
ATOM     12  CG  MET A   1      15.704 -48.211  39.089  1.00 32.87           C  
ATOM     13  HG2 MET A   1      14.723 -48.261  39.562  1.00 32.87           H  
ATOM     14  HG3 MET A   1      16.436 -48.660  39.760  1.00 32.87           H  
ATOM     15  SD  MET A   1      15.651 -49.186  37.563  1.00 32.87           S  
ATOM     16  CE  MET A   1      15.207 -50.816  38.221  1.00 32.87           C  
ATOM     17  HE1 MET A   1      15.138 -51.530  37.399  1.00 32.87           H  
ATOM     18  HE2 MET A   1      15.973 -51.152  38.920  1.00 32.87           H  
ATOM     19  HE3 MET A   1      14.245 -50.761  38.730  1.00 32.87           H  
ATOM     20  N   ASP A   2      17.833 -44.394  40.858  1.00 27.70           N  
ATOM     21  H   ASP A   2      18.113 -45.087  41.538  1.00 27.70           H  
ATOM     22  CA  ASP A   2      18.737 -43.252  40.757  1.00 27.70           C  
ATOM     23  HA  ASP A   2      18.163 -42.325  40.726  1.00 27.70           H  
ATOM     24  C   ASP A   2      19.571 -43.347  39.481  1.00 27.70           C  
ATOM     25  CB  ASP A   2      19.692 -43.224  41.965  1.00 27.70           C  
ATOM     26  HB2 ASP A   2      20.603 -42.698  41.682  1.00 27.70           H  
ATOM     27  HB3 ASP A   2      19.971 -44.242  42.239  1.00 27.70           H  
ATOM     28  O   ASP A   2      20.112 -44.406  39.167  1.00 27.70           O  
ATOM     29  CG  ASP A   2      19.108 -42.488  43.166  1.00 27.70           C  
ATOM     30  OD1 ASP A   2      18.527 -41.406  42.935  1.00 27.70           O  
ATOM     31  OD2 ASP A   2      19.215 -43.037  44.282  1.00 27.70           O  
ATOM     32  N   LEU A   3      19.695 -42.223  38.781  1.00 30.56           N  
ATOM     33  H   LEU A   3      19.179 -41.416  39.102  1.00 30.56           H  
ATOM     34  CA  LEU A   3      20.745 -41.978  37.797  1.00 30.56           C  
ATOM     35  HA  LEU A   3      21.561 -42.682  37.959  1.00 30.56           H  
ATOM     36  C   LEU A   3      21.329 -40.592  38.077  1.00 30.56           C  
ATOM     37  CB  LEU A   3      20.225 -42.158  36.357  1.00 30.56           C  
ATOM     38  HB2 LEU A   3      19.291 -41.605  36.255  1.00 30.56           H  
ATOM     39  HB3 LEU A   3      20.948 -41.715  35.672  1.00 30.56           H  
ATOM     40  O   LEU A   3      21.072 -39.616  37.376  1.00 30.56           O  
ATOM     41  CG  LEU A   3      20.003 -43.622  35.929  1.00 30.56           C  
ATOM     42  HG  LEU A   3      19.317 -44.110  36.622  1.00 30.56           H  
ATOM     43  CD1 LEU A   3      19.361 -43.650  34.541  1.00 30.56           C  
ATOM     44 HD11 LEU A   3      19.180 -44.682  34.239  1.00 30.56           H  
ATOM     45 HD12 LEU A   3      18.410 -43.119  34.567  1.00 30.56           H  
ATOM     46 HD13 LEU A   3      20.021 -43.173  33.817  1.00 30.56           H  
ATOM     47  CD2 LEU A   3      21.306 -44.425  35.853  1.00 30.56           C  
ATOM     48 HD21 LEU A   3      22.025 -43.919  35.209  1.00 30.56           H  
ATOM     49 HD22 LEU A   3      21.730 -44.540  36.850  1.00 30.56           H  
ATOM     50 HD23 LEU A   3      21.104 -45.422  35.459  1.00 30.56           H  
ATOM     51  N   SER A   4      22.087 -40.520  39.166  1.00 28.70           N  
ATOM     52  H   SER A   4      22.174 -41.351  39.733  1.00 28.70           H  
ATOM     53  CA  SER A   4      23.187 -39.577  39.323  1.00 28.70           C  
ATOM     54  HA  SER A   4      22.918 -38.630  38.855  1.00 28.70           H  
ATOM     55  C   SER A   4      24.433 -40.134  38.617  1.00 28.70           C  
ATOM     56  CB  SER A   4      23.443 -39.319  40.816  1.00 28.70           C  
ATOM     57  HB2 SER A   4      24.375 -38.768  40.940  1.00 28.70           H  
ATOM     58  HB3 SER A   4      22.624 -38.719  41.212  1.00 28.70           H  
ATOM     59  O   SER A   4      24.615 -41.346  38.531  1.00 28.70           O  
ATOM     60  OG  SER A   4      23.504 -40.535  41.541  1.00 28.70           O  
ATOM     61  HG  SER A   4      23.555 -40.342  42.480  1.00 28.70           H  
ATOM     62  N   ASN A   5      25.294 -39.220  38.158  1.00 29.00           N  
ATOM     63  H   ASN A   5      25.037 -38.259  38.331  1.00 29.00           H  
ATOM     64  CA  ASN A   5      26.635 -39.417  37.584  1.00 29.00           C  
ATOM     65  HA  ASN A   5      27.149 -38.471  37.754  1.00 29.00           H  
ATOM     66  C   ASN A   5      26.730 -39.633  36.065  1.00 29.00           C  
ATOM     67  CB  ASN A   5      27.473 -40.439  38.377  1.00 29.00           C  
ATOM     68  HB2 ASN A   5      27.053 -41.439  38.267  1.00 29.00           H  
ATOM     69  HB3 ASN A   5      28.479 -40.468  37.959  1.00 29.00           H  
ATOM     70  O   ASN A   5      26.909 -40.745  35.581  1.00 29.00           O  
ATOM     71  CG  ASN A   5      27.605 -40.103  39.847  1.00 29.00           C  
ATOM     72  ND2 ASN A   5      28.050 -41.041  40.647  1.00 29.00           N  
ATOM     73 HD21 ASN A   5      28.248 -41.963  40.284  1.00 29.00           H  
ATOM     74 HD22 ASN A   5      28.154 -40.786  41.618  1.00 29.00           H  
ATOM     75  OD1 ASN A   5      27.335 -39.000  40.295  1.00 29.00           O  
ATOM     76  N   MET A   6      26.817 -38.519  35.334  1.00 30.02           N  
ATOM     77  H   MET A   6      26.518 -37.655  35.762  1.00 30.02           H  
ATOM     78  CA  MET A   6      27.864 -38.373  34.318  1.00 30.02           C  
ATOM     79  HA  MET A   6      28.630 -39.128  34.492  1.00 30.02           H  
ATOM     80  C   MET A   6      28.540 -37.013  34.502  1.00 30.02           C  
ATOM     81  CB  MET A   6      27.357 -38.588  32.882  1.00 30.02           C  
ATOM     82  HB2 MET A   6      28.133 -38.258  32.191  1.00 30.02           H  
ATOM     83  HB3 MET A   6      26.461 -37.993  32.705  1.00 30.02           H  
ATOM     84  O   MET A   6      28.043 -35.975  34.072  1.00 30.02           O  
ATOM     85  CG  MET A   6      27.068 -40.068  32.599  1.00 30.02           C  
ATOM     86  HG2 MET A   6      27.901 -40.675  32.953  1.00 30.02           H  
ATOM     87  HG3 MET A   6      26.184 -40.350  33.170  1.00 30.02           H  
ATOM     88  SD  MET A   6      26.748 -40.477  30.860  1.00 30.02           S  
ATOM     89  CE  MET A   6      28.418 -40.923  30.309  1.00 30.02           C  
ATOM     90  HE1 MET A   6      28.780 -41.772  30.889  1.00 30.02           H  
ATOM     91  HE2 MET A   6      29.088 -40.075  30.452  1.00 30.02           H  
ATOM     92  HE3 MET A   6      28.393 -41.190  29.253  1.00 30.02           H  
ATOM     93  N   GLU A   7      29.681 -37.044  35.183  1.00 26.47           N  
ATOM     94  H   GLU A   7      29.980 -37.931  35.561  1.00 26.47           H  
ATOM     95  CA  GLU A   7      30.750 -36.075  34.988  1.00 26.47           C  
ATOM     96  HA  GLU A   7      30.360 -35.059  35.060  1.00 26.47           H  
ATOM     97  C   GLU A   7      31.362 -36.308  33.599  1.00 26.47           C  
ATOM     98  CB  GLU A   7      31.851 -36.286  36.045  1.00 26.47           C  
ATOM     99  HB2 GLU A   7      32.696 -35.645  35.789  1.00 26.47           H  
ATOM    100  HB3 GLU A   7      32.183 -37.323  35.991  1.00 26.47           H  
ATOM    101  O   GLU A   7      31.754 -37.426  33.269  1.00 26.47           O  
ATOM    102  CG  GLU A   7      31.430 -35.964  37.486  1.00 26.47           C  
ATOM    103  HG2 GLU A   7      30.576 -36.586  37.756  1.00 26.47           H  
ATOM    104  HG3 GLU A   7      31.113 -34.922  37.528  1.00 26.47           H  
ATOM    105  CD  GLU A   7      32.567 -36.212  38.494  1.00 26.47           C  
ATOM    106  OE1 GLU A   7      32.633 -35.450  39.484  1.00 26.47           O  
ATOM    107  OE2 GLU A   7      33.361 -37.152  38.268  1.00 26.47           O  
ATOM    108  N   SER A   8      31.511 -35.254  32.799  1.00 30.13           N  
ATOM    109  H   SER A   8      31.025 -34.400  33.031  1.00 30.13           H  
ATOM    110  CA  SER A   8      32.647 -35.156  31.882  1.00 30.13           C  
ATOM    111  HA  SER A   8      33.491 -35.649  32.365  1.00 30.13           H  
ATOM    112  C   SER A   8      33.011 -33.692  31.679  1.00 30.13           C  
ATOM    113  CB  SER A   8      32.457 -35.896  30.554  1.00 30.13           C  
ATOM    114  HB2 SER A   8      33.414 -35.924  30.033  1.00 30.13           H  
ATOM    115  HB3 SER A   8      32.139 -36.922  30.740  1.00 30.13           H  
ATOM    116  O   SER A   8      32.309 -32.911  31.036  1.00 30.13           O  
ATOM    117  OG  SER A   8      31.516 -35.255  29.722  1.00 30.13           O  
ATOM    118  HG  SER A   8      31.597 -34.309  29.865  1.00 30.13           H  
ATOM    119  N   THR A   9      34.129 -33.361  32.299  1.00 24.30           N  
ATOM    120  H   THR A   9      34.599 -34.122  32.769  1.00 24.30           H  
ATOM    121  CA  THR A   9      34.980 -32.194  32.139  1.00 24.30           C  
ATOM    122  HA  THR A   9      34.466 -31.304  32.502  1.00 24.30           H  
ATOM    123  C   THR A   9      35.405 -31.983  30.682  1.00 24.30           C  
ATOM    124  CB  THR A   9      36.235 -32.476  32.990  1.00 24.30           C  
ATOM    125  HB  THR A   9      37.015 -31.753  32.753  1.00 24.30           H  
ATOM    126  O   THR A   9      35.586 -32.941  29.933  1.00 24.30           O  
ATOM    127  CG2 THR A   9      35.934 -32.414  34.488  1.00 24.30           C  
ATOM    128 HG21 THR A   9      35.223 -33.189  34.774  1.00 24.30           H  
ATOM    129 HG22 THR A   9      36.854 -32.552  35.056  1.00 24.30           H  
ATOM    130 HG23 THR A   9      35.516 -31.439  34.740  1.00 24.30           H  
ATOM    131  OG1 THR A   9      36.704 -33.789  32.756  1.00 24.30           O  
ATOM    132  HG1 THR A   9      37.391 -33.990  33.396  1.00 24.30           H  
ATOM    133  N   GLY A  10      35.636 -30.730  30.274  1.00 23.05           N  
ATOM    134  H   GLY A  10      35.381 -29.953  30.867  1.00 23.05           H  
ATOM    135  CA  GLY A  10      36.295 -30.476  28.992  1.00 23.05           C  
ATOM    136  HA2 GLY A  10      37.332 -30.804  29.056  1.00 23.05           H  
ATOM    137  HA3 GLY A  10      35.813 -31.089  28.230  1.00 23.05           H  
ATOM    138  C   GLY A  10      36.256 -29.040  28.484  1.00 23.05           C  
ATOM    139  O   GLY A  10      35.378 -28.686  27.713  1.00 23.05           O  
ATOM    140  N   TYR A  11      37.309 -28.295  28.825  1.00 24.37           N  
ATOM    141  H   TYR A  11      37.947 -28.733  29.474  1.00 24.37           H  
ATOM    142  CA  TYR A  11      37.842 -27.115  28.130  1.00 24.37           C  
ATOM    143  HA  TYR A  11      38.827 -26.977  28.574  1.00 24.37           H  
ATOM    144  C   TYR A  11      37.164 -25.752  28.323  1.00 24.37           C  
ATOM    145  CB  TYR A  11      38.165 -27.436  26.665  1.00 24.37           C  
ATOM    146  HB2 TYR A  11      37.293 -27.848  26.157  1.00 24.37           H  
ATOM    147  HB3 TYR A  11      38.431 -26.512  26.152  1.00 24.37           H  
ATOM    148  O   TYR A  11      36.240 -25.347  27.625  1.00 24.37           O  
ATOM    149  CG  TYR A  11      39.334 -28.391  26.563  1.00 24.37           C  
ATOM    150  CD1 TYR A  11      40.644 -27.876  26.588  1.00 24.37           C  
ATOM    151  HD1 TYR A  11      40.799 -26.808  26.631  1.00 24.37           H  
ATOM    152  CD2 TYR A  11      39.121 -29.783  26.528  1.00 24.37           C  
ATOM    153  HD2 TYR A  11      38.116 -30.177  26.499  1.00 24.37           H  
ATOM    154  CE1 TYR A  11      41.747 -28.750  26.569  1.00 24.37           C  
ATOM    155  HE1 TYR A  11      42.753 -28.359  26.589  1.00 24.37           H  
ATOM    156  CE2 TYR A  11      40.221 -30.660  26.519  1.00 24.37           C  
ATOM    157  HE2 TYR A  11      40.072 -31.729  26.489  1.00 24.37           H  
ATOM    158  OH  TYR A  11      42.590 -30.998  26.522  1.00 24.37           O  
ATOM    159  HH  TYR A  11      43.436 -30.546  26.552  1.00 24.37           H  
ATOM    160  CZ  TYR A  11      41.533 -30.146  26.536  1.00 24.37           C  
ATOM    161  N   GLY A  12      37.795 -24.971  29.205  1.00 22.39           N  
ATOM    162  H   GLY A  12      38.533 -25.395  29.748  1.00 22.39           H  
ATOM    163  CA  GLY A  12      37.836 -23.520  29.096  1.00 22.39           C  
ATOM    164  HA2 GLY A  12      36.832 -23.152  28.883  1.00 22.39           H  
ATOM    165  HA3 GLY A  12      38.159 -23.092  30.045  1.00 22.39           H  
ATOM    166  C   GLY A  12      38.795 -23.044  27.996  1.00 22.39           C  
ATOM    167  O   GLY A  12      39.819 -23.674  27.736  1.00 22.39           O  
ATOM    168  N   LYS A  13      38.427 -21.915  27.383  1.00 27.89           N  
ATOM    169  H   LYS A  13      37.451 -21.679  27.493  1.00 27.89           H  
ATOM    170  CA  LYS A  13      39.247 -20.843  26.777  1.00 27.89           C  
ATOM    171  HA  LYS A  13      39.928 -20.422  27.517  1.00 27.89           H  
ATOM    172  C   LYS A  13      38.254 -19.738  26.373  1.00 27.89           C  
ATOM    173  CB  LYS A  13      40.061 -21.348  25.569  1.00 27.89           C  
ATOM    174  HB2 LYS A  13      39.602 -22.247  25.157  1.00 27.89           H  
ATOM    175  HB3 LYS A  13      40.063 -20.584  24.792  1.00 27.89           H  
ATOM    176  O   LYS A  13      37.364 -19.984  25.573  1.00 27.89           O  
ATOM    177  CG  LYS A  13      41.524 -21.625  25.965  1.00 27.89           C  
ATOM    178  HG2 LYS A  13      41.984 -20.694  26.297  1.00 27.89           H  
ATOM    179  HG3 LYS A  13      41.573 -22.333  26.792  1.00 27.89           H  
ATOM    180  CD  LYS A  13      42.329 -22.182  24.789  1.00 27.89           C  
ATOM    181  HD2 LYS A  13      41.838 -23.078  24.410  1.00 27.89           H  
ATOM    182  HD3 LYS A  13      42.366 -21.430  24.000  1.00 27.89           H  
ATOM    183  CE  LYS A  13      43.746 -22.527  25.260  1.00 27.89           C  
ATOM    184  HE2 LYS A  13      43.678 -23.309  26.016  1.00 27.89           H  
ATOM    185  HE3 LYS A  13      44.174 -21.644  25.733  1.00 27.89           H  
ATOM    186  NZ  LYS A  13      44.600 -22.966  24.130  1.00 27.89           N  
ATOM    187  HZ1 LYS A  13      45.530 -23.191  24.455  1.00 27.89           H  
ATOM    188  HZ2 LYS A  13      44.671 -22.229  23.443  1.00 27.89           H  
ATOM    189  HZ3 LYS A  13      44.203 -23.782  23.686  1.00 27.89           H  
ATOM    190  N   THR A  14      38.097 -18.711  27.205  1.00 23.81           N  
ATOM    191  H   THR A  14      37.113 -18.625  27.417  1.00 23.81           H  
ATOM    192  CA  THR A  14      38.695 -17.366  27.062  1.00 23.81           C  
ATOM    193  HA  THR A  14      38.341 -16.809  27.930  1.00 23.81           H  
ATOM    194  C   THR A  14      38.226 -16.576  25.834  1.00 23.81           C  
ATOM    195  CB  THR A  14      40.229 -17.302  27.180  1.00 23.81           C  
ATOM    196  HB  THR A  14      40.551 -16.275  27.009  1.00 23.81           H  
ATOM    197  O   THR A  14      38.502 -16.949  24.702  1.00 23.81           O  
ATOM    198  CG2 THR A  14      40.718 -17.715  28.568  1.00 23.81           C  
ATOM    199 HG21 THR A  14      40.387 -18.724  28.816  1.00 23.81           H  
ATOM    200 HG22 THR A  14      41.807 -17.680  28.586  1.00 23.81           H  
ATOM    201 HG23 THR A  14      40.338 -17.017  29.313  1.00 23.81           H  
ATOM    202  OG1 THR A  14      40.839 -18.115  26.210  1.00 23.81           O  
ATOM    203  HG1 THR A  14      40.630 -17.719  25.361  1.00 23.81           H  
ATOM    204  N   GLU A  15      37.633 -15.421  26.152  1.00 23.85           N  
ATOM    205  H   GLU A  15      37.428 -15.308  27.134  1.00 23.85           H  
ATOM    206  CA  GLU A  15      37.608 -14.159  25.397  1.00 23.85           C  
ATOM    207  HA  GLU A  15      37.336 -13.430  26.160  1.00 23.85           H  
ATOM    208  C   GLU A  15      36.558 -13.922  24.292  1.00 23.85           C  
ATOM    209  CB  GLU A  15      39.022 -13.704  25.004  1.00 23.85           C  
ATOM    210  HB2 GLU A  15      38.944 -12.834  24.352  1.00 23.85           H  
ATOM    211  HB3 GLU A  15      39.533 -14.501  24.463  1.00 23.85           H  
ATOM    212  O   GLU A  15      36.603 -14.432  23.183  1.00 23.85           O  
ATOM    213  CG  GLU A  15      39.819 -13.297  26.256  1.00 23.85           C  
ATOM    214  HG2 GLU A  15      39.298 -12.471  26.739  1.00 23.85           H  
ATOM    215  HG3 GLU A  15      39.837 -14.129  26.960  1.00 23.85           H  
ATOM    216  CD  GLU A  15      41.262 -12.875  25.958  1.00 23.85           C  
ATOM    217  OE1 GLU A  15      41.876 -12.320  26.893  1.00 23.85           O  
ATOM    218  OE2 GLU A  15      41.733 -13.127  24.828  1.00 23.85           O  
ATOM    219  N   SER A  16      35.689 -12.958  24.621  1.00 24.23           N  
ATOM    220  H   SER A  16      35.690 -12.712  25.601  1.00 24.23           H  
ATOM    221  CA  SER A  16      35.172 -11.902  23.745  1.00 24.23           C  
ATOM    222  HA  SER A  16      34.593 -11.254  24.404  1.00 24.23           H  
ATOM    223  C   SER A  16      34.222 -12.271  22.594  1.00 24.23           C  
ATOM    224  CB  SER A  16      36.325 -11.017  23.274  1.00 24.23           C  
ATOM    225  HB2 SER A  16      36.879 -11.520  22.481  1.00 24.23           H  
ATOM    226  HB3 SER A  16      37.000 -10.813  24.105  1.00 24.23           H  
ATOM    227  O   SER A  16      34.590 -12.475  21.445  1.00 24.23           O  
ATOM    228  OG  SER A  16      35.793  -9.798  22.802  1.00 24.23           O  
ATOM    229  HG  SER A  16      36.520  -9.286  22.440  1.00 24.23           H  
ATOM    230  N   SER A  17      32.932 -12.164  22.921  1.00 24.79           N  
ATOM    231  H   SER A  17      32.760 -12.236  23.913  1.00 24.79           H  
ATOM    232  CA  SER A  17      31.956 -11.328  22.204  1.00 24.79           C  
ATOM    233  HA  SER A  17      30.980 -11.711  22.504  1.00 24.79           H  
ATOM    234  C   SER A  17      31.928 -11.365  20.664  1.00 24.79           C  
ATOM    235  CB  SER A  17      32.001  -9.888  22.751  1.00 24.79           C  
ATOM    236  HB2 SER A  17      31.974  -9.918  23.840  1.00 24.79           H  
ATOM    237  HB3 SER A  17      31.104  -9.367  22.414  1.00 24.79           H  
ATOM    238  O   SER A  17      32.220 -10.391  19.982  1.00 24.79           O  
ATOM    239  OG  SER A  17      33.120  -9.125  22.347  1.00 24.79           O  
ATOM    240  HG  SER A  17      33.957  -9.567  22.506  1.00 24.79           H  
ATOM    241  N   ARG A  18      31.364 -12.433  20.097  1.00 23.71           N  
ATOM    242  H   ARG A  18      31.320 -13.288  20.633  1.00 23.71           H  
ATOM    243  CA  ARG A  18      30.531 -12.313  18.888  1.00 23.71           C  
ATOM    244  HA  ARG A  18      30.173 -11.288  18.795  1.00 23.71           H  
ATOM    245  C   ARG A  18      29.300 -13.188  19.055  1.00 23.71           C  
ATOM    246  CB  ARG A  18      31.321 -12.635  17.602  1.00 23.71           C  
ATOM    247  HB2 ARG A  18      31.850 -13.581  17.719  1.00 23.71           H  
ATOM    248  HB3 ARG A  18      30.610 -12.739  16.782  1.00 23.71           H  
ATOM    249  O   ARG A  18      29.277 -14.316  18.590  1.00 23.71           O  
ATOM    250  CG  ARG A  18      32.318 -11.526  17.229  1.00 23.71           C  
ATOM    251  HG2 ARG A  18      33.138 -11.528  17.947  1.00 23.71           H  
ATOM    252  HG3 ARG A  18      31.814 -10.560  17.259  1.00 23.71           H  
ATOM    253  CD  ARG A  18      32.906 -11.735  15.834  1.00 23.71           C  
ATOM    254  HD2 ARG A  18      33.410 -12.702  15.814  1.00 23.71           H  
ATOM    255  HD3 ARG A  18      32.097 -11.738  15.103  1.00 23.71           H  
ATOM    256  NE  ARG A  18      33.865 -10.663  15.508  1.00 23.71           N  
ATOM    257  HE  ARG A  18      33.923  -9.902  16.170  1.00 23.71           H  
ATOM    258  NH1 ARG A  18      34.724 -11.591  13.593  1.00 23.71           N  
ATOM    259 HH11 ARG A  18      34.116 -12.387  13.721  1.00 23.71           H  
ATOM    260 HH12 ARG A  18      35.386 -11.568  12.830  1.00 23.71           H  
ATOM    261  NH2 ARG A  18      35.506  -9.629  14.316  1.00 23.71           N  
ATOM    262 HH21 ARG A  18      36.151  -9.615  13.538  1.00 23.71           H  
ATOM    263 HH22 ARG A  18      35.529  -8.884  14.997  1.00 23.71           H  
ATOM    264  CZ  ARG A  18      34.690 -10.632  14.477  1.00 23.71           C  
ATOM    265  N   LYS A  19      28.288 -12.678  19.768  1.00 22.86           N  
ATOM    266  H   LYS A  19      28.395 -11.733  20.108  1.00 22.86           H  
ATOM    267  CA  LYS A  19      26.926 -13.221  19.687  1.00 22.86           C  
ATOM    268  HA  LYS A  19      26.956 -14.311  19.703  1.00 22.86           H  
ATOM    269  C   LYS A  19      26.349 -12.758  18.344  1.00 22.86           C  
ATOM    270  CB  LYS A  19      26.048 -12.743  20.859  1.00 22.86           C  
ATOM    271  HB2 LYS A  19      25.006 -12.922  20.594  1.00 22.86           H  
ATOM    272  HB3 LYS A  19      26.178 -11.671  21.007  1.00 22.86           H  
ATOM    273  O   LYS A  19      26.120 -11.556  18.203  1.00 22.86           O  
ATOM    274  CG  LYS A  19      26.341 -13.493  22.168  1.00 22.86           C  
ATOM    275  HG2 LYS A  19      26.256 -14.565  21.990  1.00 22.86           H  
ATOM    276  HG3 LYS A  19      27.357 -13.269  22.496  1.00 22.86           H  
ATOM    277  CD  LYS A  19      25.346 -13.088  23.268  1.00 22.86           C  
ATOM    278  HD2 LYS A  19      24.333 -13.280  22.913  1.00 22.86           H  
ATOM    279  HD3 LYS A  19      25.453 -12.023  23.472  1.00 22.86           H  
ATOM    280  CE  LYS A  19      25.597 -13.894  24.550  1.00 22.86           C  
ATOM    281  HE2 LYS A  19      26.612 -13.693  24.895  1.00 22.86           H  
ATOM    282  HE3 LYS A  19      25.533 -14.955  24.308  1.00 22.86           H  
ATOM    283  NZ  LYS A  19      24.617 -13.558  25.616  1.00 22.86           N  
ATOM    284  HZ1 LYS A  19      24.797 -14.103  26.447  1.00 22.86           H  
ATOM    285  HZ2 LYS A  19      24.670 -12.579  25.858  1.00 22.86           H  
ATOM    286  HZ3 LYS A  19      23.677 -13.761  25.308  1.00 22.86           H  
ATOM    287  N   PRO A  20      26.145 -13.646  17.358  1.00 21.54           N  
ATOM    288  CA  PRO A  20      25.375 -13.312  16.174  1.00 21.54           C  
ATOM    289  HA  PRO A  20      25.708 -12.363  15.754  1.00 21.54           H  
ATOM    290  C   PRO A  20      23.919 -13.214  16.625  1.00 21.54           C  
ATOM    291  CB  PRO A  20      25.617 -14.438  15.158  1.00 21.54           C  
ATOM    292  HB2 PRO A  20      24.680 -14.930  14.895  1.00 21.54           H  
ATOM    293  HB3 PRO A  20      26.092 -14.050  14.257  1.00 21.54           H  
ATOM    294  O   PRO A  20      23.329 -14.184  17.096  1.00 21.54           O  
ATOM    295  CG  PRO A  20      26.548 -15.427  15.866  1.00 21.54           C  
ATOM    296  HG2 PRO A  20      27.575 -15.257  15.543  1.00 21.54           H  
ATOM    297  HG3 PRO A  20      26.255 -16.459  15.677  1.00 21.54           H  
ATOM    298  CD  PRO A  20      26.417 -15.072  17.341  1.00 21.54           C  
ATOM    299  HD2 PRO A  20      25.566 -15.604  17.767  1.00 21.54           H  
ATOM    300  HD3 PRO A  20      27.327 -15.357  17.869  1.00 21.54           H  
ATOM    301  N   VAL A  21      23.373 -12.005  16.572  1.00 20.73           N  
ATOM    302  H   VAL A  21      23.923 -11.253  16.183  1.00 20.73           H  
ATOM    303  CA  VAL A  21      21.944 -11.765  16.751  1.00 20.73           C  
ATOM    304  HA  VAL A  21      21.542 -12.507  17.441  1.00 20.73           H  
ATOM    305  C   VAL A  21      21.285 -11.969  15.387  1.00 20.73           C  
ATOM    306  CB  VAL A  21      21.681 -10.367  17.351  1.00 20.73           C  
ATOM    307  HB  VAL A  21      22.029  -9.603  16.655  1.00 20.73           H  
ATOM    308  O   VAL A  21      21.846 -11.560  14.372  1.00 20.73           O  
ATOM    309  CG1 VAL A  21      20.198 -10.125  17.653  1.00 20.73           C  
ATOM    310 HG11 VAL A  21      19.847 -10.823  18.413  1.00 20.73           H  
ATOM    311 HG12 VAL A  21      19.594 -10.257  16.755  1.00 20.73           H  
ATOM    312 HG13 VAL A  21      20.054  -9.105  18.009  1.00 20.73           H  
ATOM    313  CG2 VAL A  21      22.418 -10.194  18.690  1.00 20.73           C  
ATOM    314 HG21 VAL A  21      22.109 -10.970  19.391  1.00 20.73           H  
ATOM    315 HG22 VAL A  21      22.194  -9.214  19.111  1.00 20.73           H  
ATOM    316 HG23 VAL A  21      23.495 -10.258  18.538  1.00 20.73           H  
ATOM    317  N   PHE A  22      20.093 -12.565  15.418  1.00 24.36           N  
ATOM    318  H   PHE A  22      19.776 -12.859  16.331  1.00 24.36           H  
ATOM    319  CA  PHE A  22      19.152 -12.812  14.318  1.00 24.36           C  
ATOM    320  HA  PHE A  22      18.187 -12.864  14.823  1.00 24.36           H  
ATOM    321  C   PHE A  22      19.209 -14.192  13.648  1.00 24.36           C  
ATOM    322  CB  PHE A  22      18.985 -11.604  13.378  1.00 24.36           C  
ATOM    323  HB2 PHE A  22      18.145 -11.797  12.712  1.00 24.36           H  
ATOM    324  HB3 PHE A  22      19.870 -11.501  12.751  1.00 24.36           H  
ATOM    325  O   PHE A  22      19.058 -14.314  12.439  1.00 24.36           O  
ATOM    326  CG  PHE A  22      18.709 -10.304  14.112  1.00 24.36           C  
ATOM    327  CD1 PHE A  22      17.465 -10.105  14.740  1.00 24.36           C  
ATOM    328  HD1 PHE A  22      16.693 -10.856  14.659  1.00 24.36           H  
ATOM    329  CD2 PHE A  22      19.701  -9.308  14.206  1.00 24.36           C  
ATOM    330  HD2 PHE A  22      20.652  -9.447  13.712  1.00 24.36           H  
ATOM    331  CE1 PHE A  22      17.220  -8.928  15.469  1.00 24.36           C  
ATOM    332  HE1 PHE A  22      16.262  -8.774  15.942  1.00 24.36           H  
ATOM    333  CE2 PHE A  22      19.462  -8.136  14.944  1.00 24.36           C  
ATOM    334  HE2 PHE A  22      20.229  -7.379  15.015  1.00 24.36           H  
ATOM    335  CZ  PHE A  22      18.222  -7.947  15.577  1.00 24.36           C  
ATOM    336  HZ  PHE A  22      18.034  -7.041  16.135  1.00 24.36           H  
ATOM    337  N   ASP A  23      19.259 -15.239  14.474  1.00 19.48           N  
ATOM    338  H   ASP A  23      19.544 -15.081  15.430  1.00 19.48           H  
ATOM    339  CA  ASP A  23      18.400 -16.410  14.266  1.00 19.48           C  
ATOM    340  HA  ASP A  23      18.272 -16.597  13.200  1.00 19.48           H  
ATOM    341  C   ASP A  23      17.015 -16.105  14.869  1.00 19.48           C  
ATOM    342  CB  ASP A  23      19.005 -17.668  14.928  1.00 19.48           C  
ATOM    343  HB2 ASP A  23      18.191 -18.314  15.258  1.00 19.48           H  
ATOM    344  HB3 ASP A  23      19.570 -17.380  15.815  1.00 19.48           H  
ATOM    345  O   ASP A  23      16.825 -16.177  16.084  1.00 19.48           O  
ATOM    346  CG  ASP A  23      19.877 -18.520  14.003  1.00 19.48           C  
ATOM    347  OD1 ASP A  23      19.574 -18.561  12.791  1.00 19.48           O  
ATOM    348  OD2 ASP A  23      20.787 -19.189  14.540  1.00 19.48           O  
ATOM    349  N   VAL A  24      16.028 -15.755  14.037  1.00 25.14           N  
ATOM    350  H   VAL A  24      16.259 -15.635  13.061  1.00 25.14           H  
ATOM    351  CA  VAL A  24      14.610 -15.953  14.384  1.00 25.14           C  
ATOM    352  HA  VAL A  24      14.570 -16.484  15.335  1.00 25.14           H  
ATOM    353  C   VAL A  24      14.002 -16.878  13.345  1.00 25.14           C  
ATOM    354  CB  VAL A  24      13.791 -14.675  14.631  1.00 25.14           C  
ATOM    355  HB  VAL A  24      13.799 -14.047  13.741  1.00 25.14           H  
ATOM    356  O   VAL A  24      13.568 -16.500  12.262  1.00 25.14           O  
ATOM    357  CG1 VAL A  24      12.338 -15.026  15.002  1.00 25.14           C  
ATOM    358 HG11 VAL A  24      11.787 -14.115  15.234  1.00 25.14           H  
ATOM    359 HG12 VAL A  24      11.841 -15.512  14.162  1.00 25.14           H  
ATOM    360 HG13 VAL A  24      12.315 -15.689  15.867  1.00 25.14           H  
ATOM    361  CG2 VAL A  24      14.377 -13.892  15.814  1.00 25.14           C  
ATOM    362 HG21 VAL A  24      13.778 -13.002  16.005  1.00 25.14           H  
ATOM    363 HG22 VAL A  24      14.398 -14.516  16.708  1.00 25.14           H  
ATOM    364 HG23 VAL A  24      15.394 -13.580  15.579  1.00 25.14           H  
ATOM    365  N   ILE A  25      14.044 -18.134  13.758  1.00 22.21           N  
ATOM    366  H   ILE A  25      14.561 -18.263  14.617  1.00 22.21           H  
ATOM    367  CA  ILE A  25      13.369 -19.320  13.271  1.00 22.21           C  
ATOM    368  HA  ILE A  25      13.974 -19.771  12.484  1.00 22.21           H  
ATOM    369  C   ILE A  25      11.970 -19.021  12.712  1.00 22.21           C  
ATOM    370  CB  ILE A  25      13.326 -20.280  14.486  1.00 22.21           C  
ATOM    371  HB  ILE A  25      12.943 -19.723  15.341  1.00 22.21           H  
ATOM    372  O   ILE A  25      11.055 -18.594  13.417  1.00 22.21           O  
ATOM    373  CG1 ILE A  25      14.757 -20.768  14.828  1.00 22.21           C  
ATOM    374 HG12 ILE A  25      15.096 -21.467  14.063  1.00 22.21           H  
ATOM    375 HG13 ILE A  25      15.454 -19.930  14.832  1.00 22.21           H  
ATOM    376  CG2 ILE A  25      12.392 -21.480  14.284  1.00 22.21           C  
ATOM    377 HG21 ILE A  25      12.681 -22.030  13.388  1.00 22.21           H  
ATOM    378 HG22 ILE A  25      11.366 -21.125  14.188  1.00 22.21           H  
ATOM    379 HG23 ILE A  25      12.423 -22.139  15.151  1.00 22.21           H  
ATOM    380  CD1 ILE A  25      14.876 -21.434  16.204  1.00 22.21           C  
ATOM    381 HD11 ILE A  25      14.348 -22.388  16.221  1.00 22.21           H  
ATOM    382 HD12 ILE A  25      15.928 -21.621  16.420  1.00 22.21           H  
ATOM    383 HD13 ILE A  25      14.472 -20.776  16.973  1.00 22.21           H  
ATOM    384  N   SER A  26      11.794 -19.415  11.455  1.00 27.39           N  
ATOM    385  H   SER A  26      12.622 -19.655  10.929  1.00 27.39           H  
ATOM    386  CA  SER A  26      10.540 -19.893  10.888  1.00 27.39           C  
ATOM    387  HA  SER A  26       9.810 -19.084  10.861  1.00 27.39           H  
ATOM    388  C   SER A  26       9.995 -21.071  11.709  1.00 27.39           C  
ATOM    389  CB  SER A  26      10.844 -20.366   9.455  1.00 27.39           C  
ATOM    390  HB2 SER A  26       9.948 -20.804   9.015  1.00 27.39           H  
ATOM    391  HB3 SER A  26      11.149 -19.513   8.849  1.00 27.39           H  
ATOM    392  O   SER A  26      10.454 -22.200  11.539  1.00 27.39           O  
ATOM    393  OG  SER A  26      11.890 -21.327   9.465  1.00 27.39           O  
ATOM    394  HG  SER A  26      11.623 -22.020  10.073  1.00 27.39           H  
ATOM    395  N   LYS A  27       9.007 -20.855  12.582  1.00 21.05           N  
ATOM    396  H   LYS A  27       8.771 -19.899  12.806  1.00 21.05           H  
ATOM    397  CA  LYS A  27       8.113 -21.922  13.068  1.00 21.05           C  
ATOM    398  HA  LYS A  27       8.077 -22.695  12.301  1.00 21.05           H  
ATOM    399  C   LYS A  27       6.697 -21.377  13.196  1.00 21.05           C  
ATOM    400  CB  LYS A  27       8.615 -22.583  14.370  1.00 21.05           C  
ATOM    401  HB2 LYS A  27       7.768 -23.035  14.886  1.00 21.05           H  
ATOM    402  HB3 LYS A  27       9.053 -21.830  15.026  1.00 21.05           H  
ATOM    403  O   LYS A  27       6.485 -20.280  13.700  1.00 21.05           O  
ATOM    404  CG  LYS A  27       9.638 -23.695  14.067  1.00 21.05           C  
ATOM    405  HG2 LYS A  27      10.532 -23.255  13.625  1.00 21.05           H  
ATOM    406  HG3 LYS A  27       9.206 -24.394  13.352  1.00 21.05           H  
ATOM    407  CD  LYS A  27      10.109 -24.475  15.294  1.00 21.05           C  
ATOM    408  HD2 LYS A  27       9.272 -25.027  15.720  1.00 21.05           H  
ATOM    409  HD3 LYS A  27      10.502 -23.778  16.033  1.00 21.05           H  
ATOM    410  CE  LYS A  27      11.217 -25.439  14.840  1.00 21.05           C  
ATOM    411  HE2 LYS A  27      10.804 -26.118  14.094  1.00 21.05           H  
ATOM    412  HE3 LYS A  27      12.001 -24.857  14.355  1.00 21.05           H  
ATOM    413  NZ  LYS A  27      11.787 -26.207  15.974  1.00 21.05           N  
ATOM    414  HZ1 LYS A  27      12.519 -26.823  15.650  1.00 21.05           H  
ATOM    415  HZ2 LYS A  27      12.187 -25.581  16.658  1.00 21.05           H  
ATOM    416  HZ3 LYS A  27      11.076 -26.766  16.424  1.00 21.05           H  
ATOM    417  N   GLY A  28       5.760 -22.144  12.645  1.00 24.38           N  
ATOM    418  H   GLY A  28       6.050 -23.047  12.298  1.00 24.38           H  
ATOM    419  CA  GLY A  28       4.398 -21.733  12.349  1.00 24.38           C  
ATOM    420  HA2 GLY A  28       3.817 -22.608  12.057  1.00 24.38           H  
ATOM    421  HA3 GLY A  28       4.419 -21.047  11.502  1.00 24.38           H  
ATOM    422  C   GLY A  28       3.674 -21.069  13.511  1.00 24.38           C  
ATOM    423  O   GLY A  28       3.503 -21.658  14.569  1.00 24.38           O  
ATOM    424  N   ASN A  29       3.163 -19.875  13.244  1.00 22.87           N  
ATOM    425  H   ASN A  29       3.444 -19.403  12.396  1.00 22.87           H  
ATOM    426  CA  ASN A  29       2.004 -19.338  13.925  1.00 22.87           C  
ATOM    427  HA  ASN A  29       1.461 -20.158  14.397  1.00 22.87           H  
ATOM    428  C   ASN A  29       1.090 -18.750  12.858  1.00 22.87           C  
ATOM    429  CB  ASN A  29       2.423 -18.328  15.008  1.00 22.87           C  
ATOM    430  HB2 ASN A  29       1.660 -17.555  15.100  1.00 22.87           H  
ATOM    431  HB3 ASN A  29       3.359 -17.845  14.727  1.00 22.87           H  
ATOM    432  O   ASN A  29       1.499 -17.911  12.056  1.00 22.87           O  
ATOM    433  CG  ASN A  29       2.564 -18.973  16.378  1.00 22.87           C  
ATOM    434  ND2 ASN A  29       3.342 -18.389  17.258  1.00 22.87           N  
ATOM    435 HD21 ASN A  29       3.878 -17.570  17.012  1.00 22.87           H  
ATOM    436 HD22 ASN A  29       3.407 -18.843  18.159  1.00 22.87           H  
ATOM    437  OD1 ASN A  29       1.932 -19.963  16.703  1.00 22.87           O  
ATOM    438  N   LYS A  30      -0.154 -19.232  12.838  1.00 24.80           N  
ATOM    439  H   LYS A  30      -0.388 -19.909  13.550  1.00 24.80           H  
ATOM    440  CA  LYS A  30      -1.257 -18.580  12.136  1.00 24.80           C  
ATOM    441  HA  LYS A  30      -1.098 -18.629  11.059  1.00 24.80           H  
ATOM    442  C   LYS A  30      -1.261 -17.111  12.569  1.00 24.80           C  
ATOM    443  CB  LYS A  30      -2.577 -19.273  12.513  1.00 24.80           C  
ATOM    444  HB2 LYS A  30      -2.643 -19.356  13.597  1.00 24.80           H  
ATOM    445  HB3 LYS A  30      -3.404 -18.649  12.174  1.00 24.80           H  
ATOM    446  O   LYS A  30      -1.347 -16.821  13.759  1.00 24.80           O  
ATOM    447  CG  LYS A  30      -2.727 -20.664  11.875  1.00 24.80           C  
ATOM    448  HG2 LYS A  30      -2.775 -20.554  10.792  1.00 24.80           H  
ATOM    449  HG3 LYS A  30      -1.868 -21.285  12.130  1.00 24.80           H  
ATOM    450  CD  LYS A  30      -4.005 -21.352  12.379  1.00 24.80           C  
ATOM    451  HD2 LYS A  30      -3.907 -21.538  13.448  1.00 24.80           H  
ATOM    452  HD3 LYS A  30      -4.855 -20.689  12.213  1.00 24.80           H  
ATOM    453  CE  LYS A  30      -4.240 -22.675  11.639  1.00 24.80           C  
ATOM    454  HE2 LYS A  30      -4.342 -22.462  10.575  1.00 24.80           H  
ATOM    455  HE3 LYS A  30      -3.361 -23.307  11.768  1.00 24.80           H  
ATOM    456  NZ  LYS A  30      -5.451 -23.375  12.139  1.00 24.80           N  
ATOM    457  HZ1 LYS A  30      -5.356 -23.598  13.119  1.00 24.80           H  
ATOM    458  HZ2 LYS A  30      -6.270 -22.796  12.019  1.00 24.80           H  
ATOM    459  HZ3 LYS A  30      -5.598 -24.236  11.630  1.00 24.80           H  
ATOM    460  N   TYR A  31      -1.099 -16.212  11.607  1.00 25.71           N  
ATOM    461  H   TYR A  31      -0.973 -16.543  10.662  1.00 25.71           H  
ATOM    462  CA  TYR A  31      -1.047 -14.769  11.816  1.00 25.71           C  
ATOM    463  HA  TYR A  31      -0.273 -14.547  12.550  1.00 25.71           H  
ATOM    464  C   TYR A  31      -2.408 -14.291  12.363  1.00 25.71           C  
ATOM    465  CB  TYR A  31      -0.655 -14.112  10.469  1.00 25.71           C  
ATOM    466  HB2 TYR A  31      -1.525 -13.656   9.996  1.00 25.71           H  
ATOM    467  HB3 TYR A  31      -0.322 -14.882   9.773  1.00 25.71           H  
ATOM    468  O   TYR A  31      -3.335 -14.048  11.601  1.00 25.71           O  
ATOM    469  CG  TYR A  31       0.454 -13.080  10.530  1.00 25.71           C  
ATOM    470  CD1 TYR A  31       0.147 -11.707  10.609  1.00 25.71           C  
ATOM    471  HD1 TYR A  31      -0.882 -11.382  10.663  1.00 25.71           H  
ATOM    472  CD2 TYR A  31       1.797 -13.494  10.418  1.00 25.71           C  
ATOM    473  HD2 TYR A  31       2.038 -14.544  10.344  1.00 25.71           H  
ATOM    474  CE1 TYR A  31       1.179 -10.747  10.573  1.00 25.71           C  
ATOM    475  HE1 TYR A  31       0.944  -9.694  10.618  1.00 25.71           H  
ATOM    476  CE2 TYR A  31       2.829 -12.536  10.377  1.00 25.71           C  
ATOM    477  HE2 TYR A  31       3.861 -12.838  10.278  1.00 25.71           H  
ATOM    478  OH  TYR A  31       3.526 -10.246  10.395  1.00 25.71           O  
ATOM    479  HH  TYR A  31       3.205  -9.342  10.429  1.00 25.71           H  
ATOM    480  CZ  TYR A  31       2.523 -11.161  10.449  1.00 25.71           C  
ATOM    481  N   ASN A  32      -2.551 -14.179  13.686  1.00 30.67           N  
ATOM    482  H   ASN A  32      -1.807 -14.537  14.267  1.00 30.67           H  
ATOM    483  CA  ASN A  32      -3.687 -13.517  14.347  1.00 30.67           C  
ATOM    484  HA  ASN A  32      -4.487 -13.362  13.623  1.00 30.67           H  
ATOM    485  C   ASN A  32      -3.271 -12.102  14.788  1.00 30.67           C  
ATOM    486  CB  ASN A  32      -4.249 -14.399  15.485  1.00 30.67           C  
ATOM    487  HB2 ASN A  32      -4.717 -13.764  16.238  1.00 30.67           H  
ATOM    488  HB3 ASN A  32      -3.440 -14.944  15.971  1.00 30.67           H  
ATOM    489  O   ASN A  32      -3.424 -11.718  15.945  1.00 30.67           O  
ATOM    490  CG  ASN A  32      -5.329 -15.376  15.051  1.00 30.67           C  
ATOM    491  ND2 ASN A  32      -5.862 -16.130  15.982  1.00 30.67           N  
ATOM    492 HD21 ASN A  32      -5.568 -16.029  16.943  1.00 30.67           H  
ATOM    493 HD22 ASN A  32      -6.630 -16.719  15.692  1.00 30.67           H  
ATOM    494  OD1 ASN A  32      -5.741 -15.470  13.908  1.00 30.67           O  
ATOM    495  N   GLY A  33      -2.679 -11.338  13.866  1.00 28.05           N  
ATOM    496  H   GLY A  33      -2.608 -11.701  12.926  1.00 28.05           H  
ATOM    497  CA  GLY A  33      -2.191  -9.983  14.115  1.00 28.05           C  
ATOM    498  HA2 GLY A  33      -1.599  -9.969  15.030  1.00 28.05           H  
ATOM    499  HA3 GLY A  33      -1.551  -9.671  13.289  1.00 28.05           H  
ATOM    500  C   GLY A  33      -3.326  -8.968  14.253  1.00 28.05           C  
ATOM    501  O   GLY A  33      -3.578  -8.199  13.336  1.00 28.05           O  
ATOM    502  N   THR A  34      -4.016  -8.949  15.392  1.00 35.24           N  
ATOM    503  H   THR A  34      -3.863  -9.694  16.056  1.00 35.24           H  
ATOM    504  CA  THR A  34      -4.774  -7.776  15.846  1.00 35.24           C  
ATOM    505  HA  THR A  34      -4.981  -7.110  15.008  1.00 35.24           H  
ATOM    506  C   THR A  34      -3.896  -7.026  16.839  1.00 35.24           C  
ATOM    507  CB  THR A  34      -6.122  -8.155  16.483  1.00 35.24           C  
ATOM    508  HB  THR A  34      -6.553  -7.269  16.949  1.00 35.24           H  
ATOM    509  O   THR A  34      -3.809  -7.421  18.000  1.00 35.24           O  
ATOM    510  CG2 THR A  34      -7.115  -8.685  15.449  1.00 35.24           C  
ATOM    511 HG21 THR A  34      -6.706  -9.570  14.960  1.00 35.24           H  
ATOM    512 HG22 THR A  34      -7.311  -7.916  14.703  1.00 35.24           H  
ATOM    513 HG23 THR A  34      -8.048  -8.949  15.947  1.00 35.24           H  
ATOM    514  OG1 THR A  34      -5.962  -9.154  17.463  1.00 35.24           O  
ATOM    515  HG1 THR A  34      -5.317  -8.819  18.090  1.00 35.24           H  
ATOM    516  N   LYS A  35      -3.201  -5.974  16.396  1.00 43.11           N  
ATOM    517  H   LYS A  35      -3.282  -5.703  15.427  1.00 43.11           H  
ATOM    518  CA  LYS A  35      -2.549  -5.047  17.325  1.00 43.11           C  
ATOM    519  HA  LYS A  35      -2.163  -5.614  18.172  1.00 43.11           H  
ATOM    520  C   LYS A  35      -3.623  -4.093  17.846  1.00 43.11           C  
ATOM    521  CB  LYS A  35      -1.366  -4.348  16.637  1.00 43.11           C  
ATOM    522  HB2 LYS A  35      -1.732  -3.566  15.973  1.00 43.11           H  
ATOM    523  HB3 LYS A  35      -0.832  -5.084  16.035  1.00 43.11           H  
ATOM    524  O   LYS A  35      -4.226  -3.362  17.066  1.00 43.11           O  
ATOM    525  CG  LYS A  35      -0.380  -3.757  17.657  1.00 43.11           C  
ATOM    526  HG2 LYS A  35      -0.874  -2.973  18.230  1.00 43.11           H  
ATOM    527  HG3 LYS A  35      -0.052  -4.542  18.338  1.00 43.11           H  
ATOM    528  CD  LYS A  35       0.842  -3.176  16.934  1.00 43.11           C  
ATOM    529  HD2 LYS A  35       1.300  -3.955  16.325  1.00 43.11           H  
ATOM    530  HD3 LYS A  35       0.511  -2.368  16.281  1.00 43.11           H  
ATOM    531  CE  LYS A  35       1.864  -2.645  17.943  1.00 43.11           C  
ATOM    532  HE2 LYS A  35       1.377  -1.891  18.561  1.00 43.11           H  
ATOM    533  HE3 LYS A  35       2.170  -3.464  18.593  1.00 43.11           H  
ATOM    534  NZ  LYS A  35       3.039  -2.064  17.248  1.00 43.11           N  
ATOM    535  HZ1 LYS A  35       3.709  -1.710  17.916  1.00 43.11           H  
ATOM    536  HZ2 LYS A  35       2.742  -1.304  16.653  1.00 43.11           H  
ATOM    537  HZ3 LYS A  35       3.482  -2.761  16.667  1.00 43.11           H  
ATOM    538  N   GLU A  36      -3.904  -4.169  19.140  1.00 44.62           N  
ATOM    539  H   GLU A  36      -3.408  -4.840  19.710  1.00 44.62           H  
ATOM    540  CA  GLU A  36      -4.799  -3.247  19.838  1.00 44.62           C  
ATOM    541  HA  GLU A  36      -5.710  -3.134  19.250  1.00 44.62           H  
ATOM    542  C   GLU A  36      -4.094  -1.886  19.929  1.00 44.62           C  
ATOM    543  CB  GLU A  36      -5.164  -3.854  21.207  1.00 44.62           C  
ATOM    544  HB2 GLU A  36      -5.051  -4.936  21.135  1.00 44.62           H  
ATOM    545  HB3 GLU A  36      -4.466  -3.499  21.966  1.00 44.62           H  
ATOM    546  O   GLU A  36      -2.925  -1.798  20.315  1.00 44.62           O  
ATOM    547  CG  GLU A  36      -6.611  -3.583  21.652  1.00 44.62           C  
ATOM    548  HG2 GLU A  36      -7.270  -3.747  20.800  1.00 44.62           H  
ATOM    549  HG3 GLU A  36      -6.703  -2.540  21.954  1.00 44.62           H  
ATOM    550  CD  GLU A  36      -7.038  -4.515  22.804  1.00 44.62           C  
ATOM    551  OE1 GLU A  36      -8.240  -4.885  22.835  1.00 44.62           O  
ATOM    552  OE2 GLU A  36      -6.148  -4.927  23.578  1.00 44.62           O  
ATOM    553  N   ILE A  37      -4.758  -0.833  19.463  1.00 52.10           N  
ATOM    554  H   ILE A  37      -5.719  -0.953  19.179  1.00 52.10           H  
ATOM    555  CA  ILE A  37      -4.177   0.505  19.356  1.00 52.10           C  
ATOM    556  HA  ILE A  37      -3.091   0.433  19.300  1.00 52.10           H  
ATOM    557  C   ILE A  37      -4.548   1.304  20.606  1.00 52.10           C  
ATOM    558  CB  ILE A  37      -4.676   1.174  18.069  1.00 52.10           C  
ATOM    559  HB  ILE A  37      -5.765   1.161  18.104  1.00 52.10           H  
ATOM    560  O   ILE A  37      -5.715   1.353  20.983  1.00 52.10           O  
ATOM    561  CG1 ILE A  37      -4.207   0.402  16.809  1.00 52.10           C  
ATOM    562 HG12 ILE A  37      -3.186   0.686  16.553  1.00 52.10           H  
ATOM    563 HG13 ILE A  37      -4.208  -0.674  16.981  1.00 52.10           H  
ATOM    564  CG2 ILE A  37      -4.219   2.640  17.997  1.00 52.10           C  
ATOM    565 HG21 ILE A  37      -3.452   2.768  17.233  1.00 52.10           H  
ATOM    566 HG22 ILE A  37      -5.093   3.254  17.781  1.00 52.10           H  
ATOM    567 HG23 ILE A  37      -3.785   3.020  18.921  1.00 52.10           H  
ATOM    568  CD1 ILE A  37      -5.128   0.667  15.627  1.00 52.10           C  
ATOM    569 HD11 ILE A  37      -6.016   0.043  15.728  1.00 52.10           H  
ATOM    570 HD12 ILE A  37      -4.619   0.430  14.693  1.00 52.10           H  
ATOM    571 HD13 ILE A  37      -5.440   1.711  15.655  1.00 52.10           H  
ATOM    572  N   THR A  38      -3.555   1.954  21.219  1.00 47.71           N  
ATOM    573  H   THR A  38      -2.611   1.783  20.903  1.00 47.71           H  
ATOM    574  CA  THR A  38      -3.682   2.698  22.485  1.00 47.71           C  
ATOM    575  HA  THR A  38      -4.710   2.628  22.841  1.00 47.71           H  
ATOM    576  C   THR A  38      -3.380   4.199  22.382  1.00 47.71           C  
ATOM    577  CB  THR A  38      -2.781   2.064  23.556  1.00 47.71           C  
ATOM    578  HB  THR A  38      -2.801   2.671  24.462  1.00 47.71           H  
ATOM    579  O   THR A  38      -3.313   4.875  23.404  1.00 47.71           O  
ATOM    580  CG2 THR A  38      -3.222   0.648  23.923  1.00 47.71           C  
ATOM    581 HG21 THR A  38      -4.262   0.663  24.248  1.00 47.71           H  
ATOM    582 HG22 THR A  38      -2.609   0.270  24.742  1.00 47.71           H  
ATOM    583 HG23 THR A  38      -3.128  -0.019  23.066  1.00 47.71           H  
ATOM    584  OG1 THR A  38      -1.452   1.975  23.080  1.00 47.71           O  
ATOM    585  HG1 THR A  38      -0.925   1.662  23.819  1.00 47.71           H  
ATOM    586  N   SER A  39      -3.174   4.762  21.186  1.00 58.20           N  
ATOM    587  H   SER A  39      -3.260   4.200  20.351  1.00 58.20           H  
ATOM    588  CA  SER A  39      -2.914   6.202  21.033  1.00 58.20           C  
ATOM    589  HA  SER A  39      -2.398   6.552  21.926  1.00 58.20           H  
ATOM    590  C   SER A  39      -4.207   7.011  20.906  1.00 58.20           C  
ATOM    591  CB  SER A  39      -1.968   6.486  19.865  1.00 58.20           C  
ATOM    592  HB2 SER A  39      -0.991   6.054  20.084  1.00 58.20           H  
ATOM    593  HB3 SER A  39      -1.855   7.563  19.745  1.00 58.20           H  
ATOM    594  O   SER A  39      -5.065   6.700  20.076  1.00 58.20           O  
ATOM    595  OG  SER A  39      -2.457   5.924  18.667  1.00 58.20           O  
ATOM    596  HG  SER A  39      -3.362   6.216  18.536  1.00 58.20           H  
ATOM    597  N   HIS A  40      -4.292   8.080  21.695  1.00 60.17           N  
ATOM    598  H   HIS A  40      -3.532   8.265  22.335  1.00 60.17           H  
ATOM    599  CA  HIS A  40      -5.372   9.064  21.708  1.00 60.17           C  
ATOM    600  HA  HIS A  40      -6.212   8.704  21.113  1.00 60.17           H  
ATOM    601  C   HIS A  40      -4.863  10.378  21.094  1.00 60.17           C  
ATOM    602  CB  HIS A  40      -5.854   9.245  23.157  1.00 60.17           C  
ATOM    603  HB2 HIS A  40      -6.572  10.064  23.187  1.00 60.17           H  
ATOM    604  HB3 HIS A  40      -5.013   9.536  23.788  1.00 60.17           H  
ATOM    605  O   HIS A  40      -3.749  10.811  21.401  1.00 60.17           O  
ATOM    606  CG  HIS A  40      -6.492   8.002  23.739  1.00 60.17           C  
ATOM    607  CD2 HIS A  40      -5.851   6.873  24.171  1.00 60.17           C  
ATOM    608  HD2 HIS A  40      -4.784   6.711  24.162  1.00 60.17           H  
ATOM    609  ND1 HIS A  40      -7.831   7.809  23.981  1.00 60.17           N  
ATOM    610  HD1 HIS A  40      -8.464   8.560  24.219  1.00 60.17           H  
ATOM    611  CE1 HIS A  40      -7.991   6.591  24.514  1.00 60.17           C  
ATOM    612  HE1 HIS A  40      -8.922   6.208  24.904  1.00 60.17           H  
ATOM    613  NE2 HIS A  40      -6.811   5.970  24.638  1.00 60.17           N  
ATOM    614  N   VAL A  41      -5.642  10.996  20.206  1.00 63.08           N  
ATOM    615  H   VAL A  41      -6.545  10.594  19.998  1.00 63.08           H  
ATOM    616  CA  VAL A  41      -5.338  12.300  19.590  1.00 63.08           C  
ATOM    617  HA  VAL A  41      -4.628  12.823  20.231  1.00 63.08           H  
ATOM    618  C   VAL A  41      -6.591  13.177  19.533  1.00 63.08           C  
ATOM    619  CB  VAL A  41      -4.696  12.174  18.188  1.00 63.08           C  
ATOM    620  HB  VAL A  41      -4.520  13.181  17.809  1.00 63.08           H  
ATOM    621  O   VAL A  41      -7.717  12.681  19.572  1.00 63.08           O  
ATOM    622  CG1 VAL A  41      -3.333  11.474  18.222  1.00 63.08           C  
ATOM    623 HG11 VAL A  41      -2.868  11.527  17.237  1.00 63.08           H  
ATOM    624 HG12 VAL A  41      -2.688  11.958  18.955  1.00 63.08           H  
ATOM    625 HG13 VAL A  41      -3.459  10.427  18.496  1.00 63.08           H  
ATOM    626  CG2 VAL A  41      -5.585  11.449  17.184  1.00 63.08           C  
ATOM    627 HG21 VAL A  41      -6.472  12.054  16.994  1.00 63.08           H  
ATOM    628 HG22 VAL A  41      -5.877  10.474  17.575  1.00 63.08           H  
ATOM    629 HG23 VAL A  41      -5.050  11.326  16.242  1.00 63.08           H  
ATOM    630  N   GLY A  42      -6.404  14.492  19.430  1.00 49.73           N  
ATOM    631  H   GLY A  42      -5.469  14.871  19.472  1.00 49.73           H  
ATOM    632  CA  GLY A  42      -7.509  15.428  19.235  1.00 49.73           C  
ATOM    633  HA2 GLY A  42      -8.244  15.267  20.024  1.00 49.73           H  
ATOM    634  HA3 GLY A  42      -7.138  16.450  19.308  1.00 49.73           H  
ATOM    635  C   GLY A  42      -8.194  15.263  17.880  1.00 49.73           C  
ATOM    636  O   GLY A  42      -7.543  14.910  16.894  1.00 49.73           O  
ATOM    637  N   PHE A  43      -9.503  15.536  17.813  1.00 57.09           N  
ATOM    638  H   PHE A  43      -9.972  15.849  18.651  1.00 57.09           H  
ATOM    639  CA  PHE A  43     -10.269  15.456  16.561  1.00 57.09           C  
ATOM    640  HA  PHE A  43     -10.207  14.440  16.170  1.00 57.09           H  
ATOM    641  C   PHE A  43      -9.695  16.379  15.483  1.00 57.09           C  
ATOM    642  CB  PHE A  43     -11.747  15.778  16.815  1.00 57.09           C  
ATOM    643  HB2 PHE A  43     -12.146  15.022  17.491  1.00 57.09           H  
ATOM    644  HB3 PHE A  43     -11.826  16.744  17.312  1.00 57.09           H  
ATOM    645  O   PHE A  43      -9.457  15.928  14.365  1.00 57.09           O  
ATOM    646  CG  PHE A  43     -12.585  15.801  15.544  1.00 57.09           C  
ATOM    647  CD1 PHE A  43     -12.970  17.022  14.955  1.00 57.09           C  
ATOM    648  HD1 PHE A  43     -12.690  17.956  15.418  1.00 57.09           H  
ATOM    649  CD2 PHE A  43     -12.937  14.596  14.913  1.00 57.09           C  
ATOM    650  HD2 PHE A  43     -12.655  13.661  15.374  1.00 57.09           H  
ATOM    651  CE1 PHE A  43     -13.713  17.032  13.760  1.00 57.09           C  
ATOM    652  HE1 PHE A  43     -14.000  17.974  13.315  1.00 57.09           H  
ATOM    653  CE2 PHE A  43     -13.629  14.611  13.687  1.00 57.09           C  
ATOM    654  HE2 PHE A  43     -13.827  13.696  13.149  1.00 57.09           H  
ATOM    655  CZ  PHE A  43     -14.045  15.825  13.126  1.00 57.09           C  
ATOM    656  HZ  PHE A  43     -14.586  15.834  12.192  1.00 57.09           H  
ATOM    657  N   GLU A  44      -9.398  17.631  15.847  1.00 53.86           N  
ATOM    658  H   GLU A  44      -9.613  17.927  16.788  1.00 53.86           H  
ATOM    659  CA  GLU A  44      -8.790  18.624  14.955  1.00 53.86           C  
ATOM    660  HA  GLU A  44      -9.473  18.834  14.131  1.00 53.86           H  
ATOM    661  C   GLU A  44      -7.485  18.091  14.353  1.00 53.86           C  
ATOM    662  CB  GLU A  44      -8.580  19.921  15.747  1.00 53.86           C  
ATOM    663  HB2 GLU A  44      -9.537  20.200  16.188  1.00 53.86           H  
ATOM    664  HB3 GLU A  44      -7.870  19.734  16.552  1.00 53.86           H  
ATOM    665  O   GLU A  44      -7.376  17.967  13.135  1.00 53.86           O  
ATOM    666  CG  GLU A  44      -8.082  21.091  14.884  1.00 53.86           C  
ATOM    667  HG2 GLU A  44      -8.766  21.216  14.045  1.00 53.86           H  
ATOM    668  HG3 GLU A  44      -7.097  20.843  14.489  1.00 53.86           H  
ATOM    669  CD  GLU A  44      -7.998  22.411  15.676  1.00 53.86           C  
ATOM    670  OE1 GLU A  44      -7.790  23.464  15.036  1.00 53.86           O  
ATOM    671  OE2 GLU A  44      -8.180  22.370  16.916  1.00 53.86           O  
ATOM    672  N   LYS A  45      -6.563  17.610  15.196  1.00 59.36           N  
ATOM    673  H   LYS A  45      -6.724  17.742  16.184  1.00 59.36           H  
ATOM    674  CA  LYS A  45      -5.305  16.996  14.754  1.00 59.36           C  
ATOM    675  HA  LYS A  45      -4.758  17.735  14.168  1.00 59.36           H  
ATOM    676  C   LYS A  45      -5.524  15.782  13.841  1.00 59.36           C  
ATOM    677  CB  LYS A  45      -4.477  16.635  15.992  1.00 59.36           C  
ATOM    678  HB2 LYS A  45      -4.996  15.873  16.574  1.00 59.36           H  
ATOM    679  HB3 LYS A  45      -4.355  17.526  16.607  1.00 59.36           H  
ATOM    680  O   LYS A  45      -4.848  15.639  12.827  1.00 59.36           O  
ATOM    681  CG  LYS A  45      -3.095  16.118  15.584  1.00 59.36           C  
ATOM    682  HG2 LYS A  45      -3.201  15.204  15.001  1.00 59.36           H  
ATOM    683  HG3 LYS A  45      -2.595  16.871  14.973  1.00 59.36           H  
ATOM    684  CD  LYS A  45      -2.241  15.814  16.812  1.00 59.36           C  
ATOM    685  HD2 LYS A  45      -2.746  15.069  17.426  1.00 59.36           H  
ATOM    686  HD3 LYS A  45      -2.087  16.729  17.384  1.00 59.36           H  
ATOM    687  CE  LYS A  45      -0.908  15.267  16.308  1.00 59.36           C  
ATOM    688  HE2 LYS A  45      -0.437  16.022  15.678  1.00 59.36           H  
ATOM    689  HE3 LYS A  45      -1.105  14.404  15.672  1.00 59.36           H  
ATOM    690  NZ  LYS A  45      -0.028  14.893  17.435  1.00 59.36           N  
ATOM    691  HZ1 LYS A  45       0.161  15.703  18.009  1.00 59.36           H  
ATOM    692  HZ2 LYS A  45      -0.482  14.180  17.987  1.00 59.36           H  
ATOM    693  HZ3 LYS A  45       0.835  14.520  17.065  1.00 59.36           H  
ATOM    694  N   GLY A  46      -6.484  14.912  14.166  1.00 57.27           N  
ATOM    695  H   GLY A  46      -7.012  15.081  15.011  1.00 57.27           H  
ATOM    696  CA  GLY A  46      -6.823  13.755  13.332  1.00 57.27           C  
ATOM    697  HA2 GLY A  46      -5.940  13.127  13.211  1.00 57.27           H  
ATOM    698  HA3 GLY A  46      -7.604  13.183  13.832  1.00 57.27           H  
ATOM    699  C   GLY A  46      -7.334  14.153  11.942  1.00 57.27           C  
ATOM    700  O   GLY A  46      -6.996  13.505  10.948  1.00 57.27           O  
ATOM    701  N   THR A  47      -8.112  15.238  11.862  1.00 55.38           N  
ATOM    702  H   THR A  47      -8.382  15.699  12.720  1.00 55.38           H  
ATOM    703  CA  THR A  47      -8.583  15.810  10.592  1.00 55.38           C  
ATOM    704  HA  THR A  47      -8.890  14.988   9.946  1.00 55.38           H  
ATOM    705  C   THR A  47      -7.489  16.555   9.829  1.00 55.38           C  
ATOM    706  CB  THR A  47      -9.813  16.714  10.771  1.00 55.38           C  
ATOM    707  HB  THR A  47     -10.057  17.144   9.800  1.00 55.38           H  
ATOM    708  O   THR A  47      -7.403  16.409   8.611  1.00 55.38           O  
ATOM    709  CG2 THR A  47     -11.035  15.927  11.242  1.00 55.38           C  
ATOM    710 HG21 THR A  47     -10.845  15.472  12.214  1.00 55.38           H  
ATOM    711 HG22 THR A  47     -11.279  15.150  10.518  1.00 55.38           H  
ATOM    712 HG23 THR A  47     -11.881  16.608  11.335  1.00 55.38           H  
ATOM    713  OG1 THR A  47      -9.634  17.775  11.678  1.00 55.38           O  
ATOM    714  HG1 THR A  47      -8.768  17.742  12.090  1.00 55.38           H  
ATOM    715  N   GLU A  48      -6.602  17.282  10.511  1.00 56.62           N  
ATOM    716  H   GLU A  48      -6.718  17.404  11.506  1.00 56.62           H  
ATOM    717  CA  GLU A  48      -5.437  17.925   9.895  1.00 56.62           C  
ATOM    718  HA  GLU A  48      -5.767  18.601   9.105  1.00 56.62           H  
ATOM    719  C   GLU A  48      -4.514  16.888   9.250  1.00 56.62           C  
ATOM    720  CB  GLU A  48      -4.656  18.740  10.933  1.00 56.62           C  
ATOM    721  HB2 GLU A  48      -3.683  18.991  10.511  1.00 56.62           H  
ATOM    722  HB3 GLU A  48      -4.496  18.126  11.820  1.00 56.62           H  
ATOM    723  O   GLU A  48      -4.155  17.030   8.084  1.00 56.62           O  
ATOM    724  CG  GLU A  48      -5.354  20.052  11.320  1.00 56.62           C  
ATOM    725  HG2 GLU A  48      -6.335  19.839  11.744  1.00 56.62           H  
ATOM    726  HG3 GLU A  48      -5.506  20.636  10.413  1.00 56.62           H  
ATOM    727  CD  GLU A  48      -4.527  20.872  12.326  1.00 56.62           C  
ATOM    728  OE1 GLU A  48      -4.702  22.110  12.335  1.00 56.62           O  
ATOM    729  OE2 GLU A  48      -3.691  20.273  13.046  1.00 56.62           O  
ATOM    730  N   GLU A  49      -4.215  15.783   9.938  1.00 58.59           N  
ATOM    731  H   GLU A  49      -4.488  15.740  10.910  1.00 58.59           H  
ATOM    732  CA  GLU A  49      -3.400  14.694   9.386  1.00 58.59           C  
ATOM    733  HA  GLU A  49      -2.428  15.092   9.096  1.00 58.59           H  
ATOM    734  C   GLU A  49      -4.035  14.054   8.132  1.00 58.59           C  
ATOM    735  CB  GLU A  49      -3.192  13.613  10.458  1.00 58.59           C  
ATOM    736  HB2 GLU A  49      -4.154  13.379  10.913  1.00 58.59           H  
ATOM    737  HB3 GLU A  49      -2.825  12.714   9.961  1.00 58.59           H  
ATOM    738  O   GLU A  49      -3.320  13.635   7.214  1.00 58.59           O  
ATOM    739  CG  GLU A  49      -2.179  13.986  11.556  1.00 58.59           C  
ATOM    740  HG2 GLU A  49      -2.478  14.921  12.029  1.00 58.59           H  
ATOM    741  HG3 GLU A  49      -1.208  14.145  11.086  1.00 58.59           H  
ATOM    742  CD  GLU A  49      -2.038  12.889  12.630  1.00 58.59           C  
ATOM    743  OE1 GLU A  49      -1.348  13.148  13.650  1.00 58.59           O  
ATOM    744  OE2 GLU A  49      -2.596  11.777  12.426  1.00 58.59           O  
ATOM    745  N   LEU A  50      -5.372  13.973   8.053  1.00 54.39           N  
ATOM    746  H   LEU A  50      -5.910  14.340   8.825  1.00 54.39           H  
ATOM    747  CA  LEU A  50      -6.083  13.549   6.834  1.00 54.39           C  
ATOM    748  HA  LEU A  50      -5.668  12.604   6.486  1.00 54.39           H  
ATOM    749  C   LEU A  50      -5.880  14.564   5.695  1.00 54.39           C  
ATOM    750  CB  LEU A  50      -7.589  13.360   7.120  1.00 54.39           C  
ATOM    751  HB2 LEU A  50      -8.134  13.410   6.178  1.00 54.39           H  
ATOM    752  HB3 LEU A  50      -7.941  14.190   7.733  1.00 54.39           H  
ATOM    753  O   LEU A  50      -5.549  14.189   4.569  1.00 54.39           O  
ATOM    754  CG  LEU A  50      -7.966  12.044   7.815  1.00 54.39           C  
ATOM    755  HG  LEU A  50      -7.316  11.890   8.676  1.00 54.39           H  
ATOM    756  CD1 LEU A  50      -9.403  12.104   8.324  1.00 54.39           C  
ATOM    757 HD11 LEU A  50      -9.482  12.877   9.088  1.00 54.39           H  
ATOM    758 HD12 LEU A  50     -10.085  12.333   7.504  1.00 54.39           H  
ATOM    759 HD13 LEU A  50      -9.681  11.144   8.759  1.00 54.39           H  
ATOM    760  CD2 LEU A  50      -7.866  10.853   6.855  1.00 54.39           C  
ATOM    761 HD21 LEU A  50      -8.149   9.932   7.364  1.00 54.39           H  
ATOM    762 HD22 LEU A  50      -8.537  11.001   6.008  1.00 54.39           H  
ATOM    763 HD23 LEU A  50      -6.850  10.746   6.476  1.00 54.39           H  
ATOM    764  N   LEU A  51      -6.014  15.858   5.983  1.00 53.00           N  
ATOM    765  H   LEU A  51      -6.254  16.115   6.930  1.00 53.00           H  
ATOM    766  CA  LEU A  51      -5.836  16.921   4.989  1.00 53.00           C  
ATOM    767  HA  LEU A  51      -6.435  16.682   4.110  1.00 53.00           H  
ATOM    768  C   LEU A  51      -4.378  17.043   4.508  1.00 53.00           C  
ATOM    769  CB  LEU A  51      -6.325  18.250   5.593  1.00 53.00           C  
ATOM    770  HB2 LEU A  51      -5.799  18.417   6.533  1.00 53.00           H  
ATOM    771  HB3 LEU A  51      -6.052  19.062   4.919  1.00 53.00           H  
ATOM    772  O   LEU A  51      -4.123  17.300   3.325  1.00 53.00           O  
ATOM    773  CG  LEU A  51      -7.841  18.328   5.857  1.00 53.00           C  
ATOM    774  HG  LEU A  51      -8.163  17.488   6.473  1.00 53.00           H  
ATOM    775  CD1 LEU A  51      -8.155  19.628   6.597  1.00 53.00           C  
ATOM    776 HD11 LEU A  51      -7.850  20.494   6.009  1.00 53.00           H  
ATOM    777 HD12 LEU A  51      -9.225  19.688   6.800  1.00 53.00           H  
ATOM    778 HD13 LEU A  51      -7.631  19.640   7.553  1.00 53.00           H  
ATOM    779  CD2 LEU A  51      -8.651  18.305   4.558  1.00 53.00           C  
ATOM    780 HD21 LEU A  51      -8.540  17.339   4.065  1.00 53.00           H  
ATOM    781 HD22 LEU A  51      -9.705  18.448   4.793  1.00 53.00           H  
ATOM    782 HD23 LEU A  51      -8.320  19.104   3.893  1.00 53.00           H  
ATOM    783  N   GLU A  52      -3.406  16.847   5.400  1.00 52.94           N  
ATOM    784  H   GLU A  52      -3.679  16.731   6.366  1.00 52.94           H  
ATOM    785  CA  GLU A  52      -1.972  16.859   5.099  1.00 52.94           C  
ATOM    786  HA  GLU A  52      -1.730  17.752   4.523  1.00 52.94           H  
ATOM    787  C   GLU A  52      -1.539  15.663   4.251  1.00 52.94           C  
ATOM    788  CB  GLU A  52      -1.151  16.887   6.392  1.00 52.94           C  
ATOM    789  HB2 GLU A  52      -1.518  16.120   7.074  1.00 52.94           H  
ATOM    790  HB3 GLU A  52      -0.117  16.655   6.134  1.00 52.94           H  
ATOM    791  O   GLU A  52      -0.727  15.819   3.338  1.00 52.94           O  
ATOM    792  CG  GLU A  52      -1.174  18.262   7.072  1.00 52.94           C  
ATOM    793  HG2 GLU A  52      -0.898  19.010   6.328  1.00 52.94           H  
ATOM    794  HG3 GLU A  52      -2.182  18.497   7.412  1.00 52.94           H  
ATOM    795  CD  GLU A  52      -0.189  18.347   8.248  1.00 52.94           C  
ATOM    796  OE1 GLU A  52       0.114  19.498   8.631  1.00 52.94           O  
ATOM    797  OE2 GLU A  52       0.344  17.290   8.659  1.00 52.94           O  
ATOM    798  N   SER A  53      -2.123  14.485   4.481  1.00 49.83           N  
ATOM    799  H   SER A  53      -2.782  14.425   5.244  1.00 49.83           H  
ATOM    800  CA  SER A  53      -1.818  13.272   3.708  1.00 49.83           C  
ATOM    801  HA  SER A  53      -0.738  13.258   3.562  1.00 49.83           H  
ATOM    802  C   SER A  53      -2.411  13.262   2.287  1.00 49.83           C  
ATOM    803  CB  SER A  53      -2.147  12.014   4.516  1.00 49.83           C  
ATOM    804  HB2 SER A  53      -1.431  11.927   5.333  1.00 49.83           H  
ATOM    805  HB3 SER A  53      -2.049  11.135   3.879  1.00 49.83           H  
ATOM    806  O   SER A  53      -2.128  12.350   1.494  1.00 49.83           O  
ATOM    807  OG  SER A  53      -3.438  12.050   5.067  1.00 49.83           O  
ATOM    808  HG  SER A  53      -3.437  12.650   5.817  1.00 49.83           H  
ATOM    809  N   GLY A  54      -3.136  14.324   1.922  1.00 47.13           N  
ATOM    810  H   GLY A  54      -3.317  15.020   2.632  1.00 47.13           H  
ATOM    811  CA  GLY A  54      -3.622  14.587   0.570  1.00 47.13           C  
ATOM    812  HA2 GLY A  54      -2.952  14.135  -0.162  1.00 47.13           H  
ATOM    813  HA3 GLY A  54      -3.624  15.665   0.412  1.00 47.13           H  
ATOM    814  C   GLY A  54      -5.037  14.079   0.301  1.00 47.13           C  
ATOM    815  O   GLY A  54      -5.431  14.030  -0.861  1.00 47.13           O  
ATOM    816  N   PHE A  55      -5.798  13.709   1.335  1.00 46.97           N  
ATOM    817  H   PHE A  55      -5.444  13.805   2.277  1.00 46.97           H  
ATOM    818  CA  PHE A  55      -7.203  13.332   1.186  1.00 46.97           C  
ATOM    819  HA  PHE A  55      -7.311  12.710   0.298  1.00 46.97           H  
ATOM    820  C   PHE A  55      -8.061  14.583   1.004  1.00 46.97           C  
ATOM    821  CB  PHE A  55      -7.679  12.509   2.388  1.00 46.97           C  
ATOM    822  HB2 PHE A  55      -7.546  13.086   3.303  1.00 46.97           H  
ATOM    823  HB3 PHE A  55      -8.748  12.325   2.280  1.00 46.97           H  
ATOM    824  O   PHE A  55      -8.044  15.494   1.831  1.00 46.97           O  
ATOM    825  CG  PHE A  55      -6.975  11.176   2.527  1.00 46.97           C  
ATOM    826  CD1 PHE A  55      -7.534  10.013   1.972  1.00 46.97           C  
ATOM    827  HD1 PHE A  55      -8.477  10.061   1.447  1.00 46.97           H  
ATOM    828  CD2 PHE A  55      -5.760  11.098   3.221  1.00 46.97           C  
ATOM    829  HD2 PHE A  55      -5.350  11.995   3.660  1.00 46.97           H  
ATOM    830  CE1 PHE A  55      -6.881   8.780   2.133  1.00 46.97           C  
ATOM    831  HE1 PHE A  55      -7.336   7.871   1.766  1.00 46.97           H  
ATOM    832  CE2 PHE A  55      -5.086   9.875   3.352  1.00 46.97           C  
ATOM    833  HE2 PHE A  55      -4.165   9.814   3.912  1.00 46.97           H  
ATOM    834  CZ  PHE A  55      -5.641   8.719   2.788  1.00 46.97           C  
ATOM    835  HZ  PHE A  55      -5.134   7.771   2.896  1.00 46.97           H  
ATOM    836  N   ARG A  56      -8.804  14.638  -0.102  1.00 41.77           N  
ATOM    837  H   ARG A  56      -8.756  13.844  -0.724  1.00 41.77           H  
ATOM    838  CA  ARG A  56      -9.743  15.713  -0.444  1.00 41.77           C  
ATOM    839  HA  ARG A  56     -10.084  16.195   0.473  1.00 41.77           H  
ATOM    840  C   ARG A  56     -10.983  15.132  -1.140  1.00 41.77           C  
ATOM    841  CB  ARG A  56      -9.026  16.776  -1.313  1.00 41.77           C  
ATOM    842  HB2 ARG A  56      -9.753  17.541  -1.586  1.00 41.77           H  
ATOM    843  HB3 ARG A  56      -8.645  16.322  -2.228  1.00 41.77           H  
ATOM    844  O   ARG A  56     -10.910  14.859  -2.337  1.00 41.77           O  
ATOM    845  CG  ARG A  56      -7.864  17.440  -0.552  1.00 41.77           C  
ATOM    846  HG2 ARG A  56      -8.209  17.690   0.451  1.00 41.77           H  
ATOM    847  HG3 ARG A  56      -7.036  16.735  -0.472  1.00 41.77           H  
ATOM    848  CD  ARG A  56      -7.350  18.730  -1.192  1.00 41.77           C  
ATOM    849  HD2 ARG A  56      -6.965  18.498  -2.185  1.00 41.77           H  
ATOM    850  HD3 ARG A  56      -8.177  19.429  -1.312  1.00 41.77           H  
ATOM    851  NE  ARG A  56      -6.266  19.304  -0.365  1.00 41.77           N  
ATOM    852  HE  ARG A  56      -5.399  18.787  -0.367  1.00 41.77           H  
ATOM    853  NH1 ARG A  56      -7.414  21.064   0.574  1.00 41.77           N  
ATOM    854 HH11 ARG A  56      -8.214  20.836   0.001  1.00 41.77           H  
ATOM    855 HH12 ARG A  56      -7.474  21.827   1.233  1.00 41.77           H  
ATOM    856  NH2 ARG A  56      -5.338  20.628   1.241  1.00 41.77           N  
ATOM    857 HH21 ARG A  56      -4.616  19.933   1.373  1.00 41.77           H  
ATOM    858 HH22 ARG A  56      -5.475  21.333   1.951  1.00 41.77           H  
ATOM    859  CZ  ARG A  56      -6.344  20.331   0.466  1.00 41.77           C  
ATOM    860  N   GLY A  57     -12.076  14.927  -0.386  1.00 42.79           N  
ATOM    861  H   GLY A  57     -11.981  15.025   0.615  1.00 42.79           H  
ATOM    862  CA  GLY A  57     -13.457  14.741  -0.895  1.00 42.79           C  
ATOM    863  HA2 GLY A  57     -13.439  14.640  -1.980  1.00 42.79           H  
ATOM    864  HA3 GLY A  57     -14.018  15.653  -0.691  1.00 42.79           H  
ATOM    865  C   GLY A  57     -14.319  13.568  -0.361  1.00 42.79           C  
ATOM    866  O   GLY A  57     -13.875  12.772   0.467  1.00 42.79           O  
ATOM    867  N   PHE A  58     -15.571  13.487  -0.877  1.00 41.45           N  
ATOM    868  H   PHE A  58     -15.770  14.121  -1.638  1.00 41.45           H  
ATOM    869  CA  PHE A  58     -16.759  12.691  -0.437  1.00 41.45           C  
ATOM    870  HA  PHE A  58     -16.503  12.151   0.475  1.00 41.45           H  
ATOM    871  C   PHE A  58     -17.300  11.690  -1.540  1.00 41.45           C  
ATOM    872  CB  PHE A  58     -17.839  13.648   0.088  1.00 41.45           C  
ATOM    873  HB2 PHE A  58     -18.736  13.071   0.315  1.00 41.45           H  
ATOM    874  HB3 PHE A  58     -18.101  14.362  -0.692  1.00 41.45           H  
ATOM    875  O   PHE A  58     -17.201  12.030  -2.708  1.00 41.45           O  
ATOM    876  CG  PHE A  58     -17.420  14.404   1.347  1.00 41.45           C  
ATOM    877  CD1 PHE A  58     -17.813  13.971   2.629  1.00 41.45           C  
ATOM    878  HD1 PHE A  58     -18.471  13.121   2.726  1.00 41.45           H  
ATOM    879  CD2 PHE A  58     -16.594  15.531   1.242  1.00 41.45           C  
ATOM    880  HD2 PHE A  58     -16.291  15.883   0.267  1.00 41.45           H  
ATOM    881  CE1 PHE A  58     -17.355  14.628   3.787  1.00 41.45           C  
ATOM    882  HE1 PHE A  58     -17.655  14.275   4.763  1.00 41.45           H  
ATOM    883  CE2 PHE A  58     -16.127  16.169   2.401  1.00 41.45           C  
ATOM    884  HE2 PHE A  58     -15.421  16.984   2.328  1.00 41.45           H  
ATOM    885  CZ  PHE A  58     -16.508  15.737   3.674  1.00 41.45           C  
ATOM    886  HZ  PHE A  58     -16.138  16.238   4.556  1.00 41.45           H  
ATOM    887  N   MET A  59     -17.811  10.474  -1.203  1.00 40.76           N  
ATOM    888  H   MET A  59     -18.101  10.448  -0.236  1.00 40.76           H  
ATOM    889  CA  MET A  59     -18.197   9.203  -1.932  1.00 40.76           C  
ATOM    890  HA  MET A  59     -18.346   9.419  -2.990  1.00 40.76           H  
ATOM    891  C   MET A  59     -19.523   8.694  -1.347  1.00 40.76           C  
ATOM    892  CB  MET A  59     -17.173   8.019  -1.771  1.00 40.76           C  
ATOM    893  HB2 MET A  59     -16.941   7.886  -0.715  1.00 40.76           H  
ATOM    894  HB3 MET A  59     -16.259   8.266  -2.311  1.00 40.76           H  
ATOM    895  O   MET A  59     -19.905   9.119  -0.280  1.00 40.76           O  
ATOM    896  CG  MET A  59     -17.542   6.623  -2.314  1.00 40.76           C  
ATOM    897  HG2 MET A  59     -17.934   6.733  -3.325  1.00 40.76           H  
ATOM    898  HG3 MET A  59     -18.325   6.203  -1.683  1.00 40.76           H  
ATOM    899  SD  MET A  59     -16.251   5.352  -2.398  1.00 40.76           S  
ATOM    900  CE  MET A  59     -15.093   6.083  -3.569  1.00 40.76           C  
ATOM    901  HE1 MET A  59     -14.529   6.869  -3.065  1.00 40.76           H  
ATOM    902  HE2 MET A  59     -14.390   5.322  -3.909  1.00 40.76           H  
ATOM    903  HE3 MET A  59     -15.638   6.497  -4.418  1.00 40.76           H  
ATOM    904  N   THR A  60     -20.235   7.748  -1.963  1.00 45.40           N  
ATOM    905  H   THR A  60     -19.968   7.448  -2.890  1.00 45.40           H  
ATOM    906  CA  THR A  60     -21.250   6.927  -1.275  1.00 45.40           C  
ATOM    907  HA  THR A  60     -20.965   6.910  -0.223  1.00 45.40           H  
ATOM    908  C   THR A  60     -21.205   5.467  -1.752  1.00 45.40           C  
ATOM    909  CB  THR A  60     -22.632   7.607  -1.350  1.00 45.40           C  
ATOM    910  HB  THR A  60     -22.713   8.177  -2.276  1.00 45.40           H  
ATOM    911  O   THR A  60     -20.941   5.254  -2.925  1.00 45.40           O  
ATOM    912  CG2 THR A  60     -23.837   6.675  -1.271  1.00 45.40           C  
ATOM    913 HG21 THR A  60     -23.957   6.156  -2.222  1.00 45.40           H  
ATOM    914 HG22 THR A  60     -23.728   5.932  -0.480  1.00 45.40           H  
ATOM    915 HG23 THR A  60     -24.742   7.256  -1.094  1.00 45.40           H  
ATOM    916  OG1 THR A  60     -22.713   8.496  -0.252  1.00 45.40           O  
ATOM    917  HG1 THR A  60     -22.249   9.299  -0.500  1.00 45.40           H  
ATOM    918  N   LEU A  61     -21.387   4.454  -0.882  1.00 45.29           N  
ATOM    919  H   LEU A  61     -21.619   4.682   0.075  1.00 45.29           H  
ATOM    920  CA  LEU A  61     -21.394   3.018  -1.271  1.00 45.29           C  
ATOM    921  HA  LEU A  61     -21.266   2.953  -2.351  1.00 45.29           H  
ATOM    922  C   LEU A  61     -22.734   2.288  -1.019  1.00 45.29           C  
ATOM    923  CB  LEU A  61     -20.226   2.250  -0.601  1.00 45.29           C  
ATOM    924  HB2 LEU A  61     -20.311   2.380   0.478  1.00 45.29           H  
ATOM    925  HB3 LEU A  61     -20.346   1.186  -0.807  1.00 45.29           H  
ATOM    926  O   LEU A  61     -22.833   1.088  -1.314  1.00 45.29           O  
ATOM    927  CG  LEU A  61     -18.803   2.645  -1.033  1.00 45.29           C  
ATOM    928  HG  LEU A  61     -18.621   3.690  -0.782  1.00 45.29           H  
ATOM    929  CD1 LEU A  61     -17.776   1.766  -0.307  1.00 45.29           C  
ATOM    930 HD11 LEU A  61     -17.903   1.881   0.770  1.00 45.29           H  
ATOM    931 HD12 LEU A  61     -17.913   0.718  -0.572  1.00 45.29           H  
ATOM    932 HD13 LEU A  61     -16.769   2.086  -0.573  1.00 45.29           H  
ATOM    933  CD2 LEU A  61     -18.560   2.430  -2.521  1.00 45.29           C  
ATOM    934 HD21 LEU A  61     -17.540   2.740  -2.747  1.00 45.29           H  
ATOM    935 HD22 LEU A  61     -19.239   3.042  -3.116  1.00 45.29           H  
ATOM    936 HD23 LEU A  61     -18.684   1.371  -2.748  1.00 45.29           H  
ATOM    937  N   SER A  62     -23.745   2.977  -0.480  1.00 41.79           N  
ATOM    938  H   SER A  62     -23.643   3.969  -0.319  1.00 41.79           H  
ATOM    939  CA  SER A  62     -25.043   2.398  -0.118  1.00 41.79           C  
ATOM    940  HA  SER A  62     -24.847   1.462   0.405  1.00 41.79           H  
ATOM    941  C   SER A  62     -25.928   2.056  -1.322  1.00 41.79           C  
ATOM    942  CB  SER A  62     -25.792   3.301   0.870  1.00 41.79           C  
ATOM    943  HB2 SER A  62     -26.785   2.897   1.068  1.00 41.79           H  
ATOM    944  HB3 SER A  62     -25.239   3.328   1.809  1.00 41.79           H  
ATOM    945  O   SER A  62     -25.783   2.604  -2.410  1.00 41.79           O  
ATOM    946  OG  SER A  62     -25.907   4.618   0.376  1.00 41.79           O  
ATOM    947  HG  SER A  62     -26.611   4.655  -0.276  1.00 41.79           H  
ATOM    948  N   ASP A  63     -26.821   1.093  -1.090  1.00 36.31           N  
ATOM    949  H   ASP A  63     -26.903   0.760  -0.140  1.00 36.31           H  
ATOM    950  CA  ASP A  63     -27.869   0.609  -1.995  1.00 36.31           C  
ATOM    951  HA  ASP A  63     -27.382   0.198  -2.879  1.00 36.31           H  
ATOM    952  C   ASP A  63     -28.849   1.744  -2.387  1.00 36.31           C  
ATOM    953  CB  ASP A  63     -28.629  -0.518  -1.254  1.00 36.31           C  
ATOM    954  HB2 ASP A  63     -29.582  -0.140  -0.883  1.00 36.31           H  
ATOM    955  HB3 ASP A  63     -28.058  -0.831  -0.381  1.00 36.31           H  
ATOM    956  O   ASP A  63     -29.182   2.543  -1.507  1.00 36.31           O  
ATOM    957  CG  ASP A  63     -28.890  -1.757  -2.111  1.00 36.31           C  
ATOM    958  OD1 ASP A  63     -29.414  -1.607  -3.229  1.00 36.31           O  
ATOM    959  OD2 ASP A  63     -28.447  -2.846  -1.680  1.00 36.31           O  
ATOM    960  N   PRO A  64     -29.325   1.824  -3.647  1.00 40.69           N  
ATOM    961  CA  PRO A  64     -30.230   2.865  -4.173  1.00 40.69           C  
ATOM    962  HA  PRO A  64     -29.699   3.815  -4.120  1.00 40.69           H  
ATOM    963  C   PRO A  64     -31.586   3.107  -3.473  1.00 40.69           C  
ATOM    964  CB  PRO A  64     -30.433   2.520  -5.664  1.00 40.69           C  
ATOM    965  HB2 PRO A  64     -31.471   2.608  -5.984  1.00 40.69           H  
ATOM    966  HB3 PRO A  64     -29.806   3.174  -6.269  1.00 40.69           H  
ATOM    967  O   PRO A  64     -32.370   3.901  -3.980  1.00 40.69           O  
ATOM    968  CG  PRO A  64     -29.950   1.081  -5.801  1.00 40.69           C  
ATOM    969  HG2 PRO A  64     -29.589   0.864  -6.806  1.00 40.69           H  
ATOM    970  HG3 PRO A  64     -30.740   0.390  -5.506  1.00 40.69           H  
ATOM    971  CD  PRO A  64     -28.833   1.052  -4.777  1.00 40.69           C  
ATOM    972  HD2 PRO A  64     -28.576   0.018  -4.546  1.00 40.69           H  
ATOM    973  HD3 PRO A  64     -27.954   1.551  -5.185  1.00 40.69           H  
ATOM    974  N   GLU A  65     -31.896   2.491  -2.329  1.00 36.80           N  
ATOM    975  H   GLU A  65     -31.203   1.893  -1.904  1.00 36.80           H  
ATOM    976  CA  GLU A  65     -33.166   2.731  -1.611  1.00 36.80           C  
ATOM    977  HA  GLU A  65     -33.879   3.176  -2.305  1.00 36.80           H  
ATOM    978  C   GLU A  65     -33.076   3.764  -0.465  1.00 36.80           C  
ATOM    979  CB  GLU A  65     -33.803   1.405  -1.160  1.00 36.80           C  
ATOM    980  HB2 GLU A  65     -34.679   1.637  -0.553  1.00 36.80           H  
ATOM    981  HB3 GLU A  65     -33.095   0.847  -0.547  1.00 36.80           H  
ATOM    982  O   GLU A  65     -34.059   3.993   0.236  1.00 36.80           O  
ATOM    983  CG  GLU A  65     -34.265   0.542  -2.348  1.00 36.80           C  
ATOM    984  HG2 GLU A  65     -34.805   1.178  -3.050  1.00 36.80           H  
ATOM    985  HG3 GLU A  65     -33.387   0.148  -2.861  1.00 36.80           H  
ATOM    986  CD  GLU A  65     -35.186  -0.625  -1.942  1.00 36.80           C  
ATOM    987  OE1 GLU A  65     -35.717  -1.285  -2.866  1.00 36.80           O  
ATOM    988  OE2 GLU A  65     -35.357  -0.874  -0.725  1.00 36.80           O  
ATOM    989  N   LEU A  66     -31.931   4.428  -0.262  1.00 39.89           N  
ATOM    990  H   LEU A  66     -31.164   4.248  -0.895  1.00 39.89           H  
ATOM    991  CA  LEU A  66     -31.807   5.556   0.677  1.00 39.89           C  
ATOM    992  HA  LEU A  66     -32.687   5.589   1.319  1.00 39.89           H  
ATOM    993  C   LEU A  66     -31.788   6.889  -0.089  1.00 39.89           C  
ATOM    994  CB  LEU A  66     -30.583   5.338   1.588  1.00 39.89           C  
ATOM    995  HB2 LEU A  66     -30.216   6.302   1.939  1.00 39.89           H  
ATOM    996  HB3 LEU A  66     -29.789   4.881   0.998  1.00 39.89           H  
ATOM    997  O   LEU A  66     -30.836   7.179  -0.807  1.00 39.89           O  
ATOM    998  CG  LEU A  66     -30.919   4.452   2.806  1.00 39.89           C  
ATOM    999  HG  LEU A  66     -31.630   3.679   2.517  1.00 39.89           H  
ATOM   1000  CD1 LEU A  66     -29.664   3.757   3.338  1.00 39.89           C  
ATOM   1001 HD11 LEU A  66     -28.922   4.502   3.626  1.00 39.89           H  
ATOM   1002 HD12 LEU A  66     -29.253   3.120   2.555  1.00 39.89           H  
ATOM   1003 HD13 LEU A  66     -29.923   3.139   4.198  1.00 39.89           H  
ATOM   1004  CD2 LEU A  66     -31.514   5.281   3.950  1.00 39.89           C  
ATOM   1005 HD21 LEU A  66     -31.763   4.629   4.787  1.00 39.89           H  
ATOM   1006 HD22 LEU A  66     -30.804   6.041   4.275  1.00 39.89           H  
ATOM   1007 HD23 LEU A  66     -32.427   5.770   3.609  1.00 39.89           H  
ATOM   1008  N   GLU A  67     -32.859   7.676   0.069  1.00 37.80           N  
ATOM   1009  H   GLU A  67     -33.606   7.327   0.653  1.00 37.80           H  
ATOM   1010  CA  GLU A  67     -33.147   8.914  -0.675  1.00 37.80           C  
ATOM   1011  HA  GLU A  67     -33.306   8.631  -1.716  1.00 37.80           H  
ATOM   1012  C   GLU A  67     -31.996   9.948  -0.656  1.00 37.80           C  
ATOM   1013  CB  GLU A  67     -34.458   9.547  -0.166  1.00 37.80           C  
ATOM   1014  HB2 GLU A  67     -34.538  10.551  -0.581  1.00 37.80           H  
ATOM   1015  HB3 GLU A  67     -34.410   9.629   0.920  1.00 37.80           H  
ATOM   1016  O   GLU A  67     -31.487  10.359   0.388  1.00 37.80           O  
ATOM   1017  CG  GLU A  67     -35.716   8.761  -0.582  1.00 37.80           C  
ATOM   1018  HG2 GLU A  67     -35.728   8.682  -1.669  1.00 37.80           H  
ATOM   1019  HG3 GLU A  67     -35.653   7.753  -0.172  1.00 37.80           H  
ATOM   1020  CD  GLU A  67     -37.027   9.413  -0.098  1.00 37.80           C  
ATOM   1021  OE1 GLU A  67     -38.057   9.239  -0.788  1.00 37.80           O  
ATOM   1022  OE2 GLU A  67     -37.002  10.072   0.968  1.00 37.80           O  
ATOM   1023  N   GLU A  68     -31.620  10.384  -1.864  1.00 43.24           N  
ATOM   1024  H   GLU A  68     -32.136   9.996  -2.641  1.00 43.24           H  
ATOM   1025  CA  GLU A  68     -30.332  10.985  -2.252  1.00 43.24           C  
ATOM   1026  HA  GLU A  68     -29.561  10.591  -1.590  1.00 43.24           H  
ATOM   1027  C   GLU A  68     -30.239  12.525  -2.164  1.00 43.24           C  
ATOM   1028  CB  GLU A  68     -30.022  10.517  -3.698  1.00 43.24           C  
ATOM   1029  HB2 GLU A  68     -30.929  10.117  -4.151  1.00 43.24           H  
ATOM   1030  HB3 GLU A  68     -29.713  11.368  -4.305  1.00 43.24           H  
ATOM   1031  O   GLU A  68     -29.170  13.085  -2.422  1.00 43.24           O  
ATOM   1032  CG  GLU A  68     -28.911   9.457  -3.770  1.00 43.24           C  
ATOM   1033  HG2 GLU A  68     -29.189   8.614  -3.137  1.00 43.24           H  
ATOM   1034  HG3 GLU A  68     -27.999   9.893  -3.364  1.00 43.24           H  
ATOM   1035  CD  GLU A  68     -28.644   8.947  -5.202  1.00 43.24           C  
ATOM   1036  OE1 GLU A  68     -27.537   8.398  -5.417  1.00 43.24           O  
ATOM   1037  OE2 GLU A  68     -29.535   9.090  -6.071  1.00 43.24           O  
ATOM   1038  N   GLN A  69     -31.306  13.250  -1.806  1.00 36.91           N  
ATOM   1039  H   GLN A  69     -32.166  12.760  -1.607  1.00 36.91           H  
ATOM   1040  CA  GLN A  69     -31.332  14.709  -2.023  1.00 36.91           C  
ATOM   1041  HA  GLN A  69     -30.987  14.881  -3.043  1.00 36.91           H  
ATOM   1042  C   GLN A  69     -30.372  15.476  -1.100  1.00 36.91           C  
ATOM   1043  CB  GLN A  69     -32.770  15.241  -1.918  1.00 36.91           C  
ATOM   1044  HB2 GLN A  69     -33.455  14.549  -2.408  1.00 36.91           H  
ATOM   1045  HB3 GLN A  69     -33.058  15.310  -0.869  1.00 36.91           H  
ATOM   1046  O   GLN A  69     -29.536  16.245  -1.568  1.00 36.91           O  
ATOM   1047  CG  GLN A  69     -32.911  16.626  -2.574  1.00 36.91           C  
ATOM   1048  HG2 GLN A  69     -33.905  17.019  -2.362  1.00 36.91           H  
ATOM   1049  HG3 GLN A  69     -32.184  17.314  -2.142  1.00 36.91           H  
ATOM   1050  CD  GLN A  69     -32.738  16.589  -4.092  1.00 36.91           C  
ATOM   1051  NE2 GLN A  69     -32.141  17.599  -4.681  1.00 36.91           N  
ATOM   1052 HE21 GLN A  69     -31.651  18.284  -4.125  1.00 36.91           H  
ATOM   1053 HE22 GLN A  69     -31.958  17.494  -5.669  1.00 36.91           H  
ATOM   1054  OE1 GLN A  69     -33.134  15.655  -4.770  1.00 36.91           O  
ATOM   1055  N   GLY A  70     -30.422  15.214   0.210  1.00 35.64           N  
ATOM   1056  H   GLY A  70     -31.105  14.549   0.543  1.00 35.64           H  
ATOM   1057  CA  GLY A  70     -29.538  15.895   1.160  1.00 35.64           C  
ATOM   1058  HA2 GLY A  70     -29.802  15.600   2.176  1.00 35.64           H  
ATOM   1059  HA3 GLY A  70     -29.661  16.973   1.058  1.00 35.64           H  
ATOM   1060  C   GLY A  70     -28.065  15.557   0.924  1.00 35.64           C  
ATOM   1061  O   GLY A  70     -27.204  16.418   1.055  1.00 35.64           O  
ATOM   1062  N   ILE A  71     -27.760  14.310   0.550  1.00 38.91           N  
ATOM   1063  H   ILE A  71     -28.521  13.674   0.359  1.00 38.91           H  
ATOM   1064  CA  ILE A  71     -26.385  13.843   0.314  1.00 38.91           C  
ATOM   1065  HA  ILE A  71     -25.748  14.170   1.136  1.00 38.91           H  
ATOM   1066  C   ILE A  71     -25.797  14.502  -0.935  1.00 38.91           C  
ATOM   1067  CB  ILE A  71     -26.332  12.298   0.281  1.00 38.91           C  
ATOM   1068  HB  ILE A  71     -27.012  11.944  -0.493  1.00 38.91           H  
ATOM   1069  O   ILE A  71     -24.647  14.935  -0.898  1.00 38.91           O  
ATOM   1070  CG1 ILE A  71     -26.789  11.730   1.649  1.00 38.91           C  
ATOM   1071 HG12 ILE A  71     -27.768  12.135   1.903  1.00 38.91           H  
ATOM   1072 HG13 ILE A  71     -26.088  12.039   2.424  1.00 38.91           H  
ATOM   1073  CG2 ILE A  71     -24.911  11.802  -0.053  1.00 38.91           C  
ATOM   1074 HG21 ILE A  71     -24.892  10.713  -0.105  1.00 38.91           H  
ATOM   1075 HG22 ILE A  71     -24.202  12.146   0.700  1.00 38.91           H  
ATOM   1076 HG23 ILE A  71     -24.602  12.169  -1.032  1.00 38.91           H  
ATOM   1077  CD1 ILE A  71     -26.925  10.202   1.687  1.00 38.91           C  
ATOM   1078 HD11 ILE A  71     -27.377   9.905   2.633  1.00 38.91           H  
ATOM   1079 HD12 ILE A  71     -27.565   9.867   0.871  1.00 38.91           H  
ATOM   1080 HD13 ILE A  71     -25.948   9.725   1.607  1.00 38.91           H  
ATOM   1081  N   THR A  72     -26.591  14.645  -1.997  1.00 39.41           N  
ATOM   1082  H   THR A  72     -27.528  14.269  -1.963  1.00 39.41           H  
ATOM   1083  CA  THR A  72     -26.169  15.310  -3.238  1.00 39.41           C  
ATOM   1084  HA  THR A  72     -25.251  14.839  -3.592  1.00 39.41           H  
ATOM   1085  C   THR A  72     -25.868  16.788  -3.009  1.00 39.41           C  
ATOM   1086  CB  THR A  72     -27.230  15.144  -4.333  1.00 39.41           C  
ATOM   1087  HB  THR A  72     -28.152  15.648  -4.043  1.00 39.41           H  
ATOM   1088  O   THR A  72     -24.793  17.250  -3.392  1.00 39.41           O  
ATOM   1089  CG2 THR A  72     -26.751  15.685  -5.680  1.00 39.41           C  
ATOM   1090 HG21 THR A  72     -26.625  16.766  -5.627  1.00 39.41           H  
ATOM   1091 HG22 THR A  72     -25.804  15.219  -5.955  1.00 39.41           H  
ATOM   1092 HG23 THR A  72     -27.497  15.459  -6.442  1.00 39.41           H  
ATOM   1093  OG1 THR A  72     -27.489  13.772  -4.518  1.00 39.41           O  
ATOM   1094  HG1 THR A  72     -28.133  13.491  -3.864  1.00 39.41           H  
ATOM   1095  N   ASP A  73     -26.750  17.506  -2.307  1.00 41.01           N  
ATOM   1096  H   ASP A  73     -27.645  17.098  -2.074  1.00 41.01           H  
ATOM   1097  CA  ASP A  73     -26.539  18.919  -1.968  1.00 41.01           C  
ATOM   1098  HA  ASP A  73     -26.411  19.490  -2.887  1.00 41.01           H  
ATOM   1099  C   ASP A  73     -25.256  19.099  -1.128  1.00 41.01           C  
ATOM   1100  CB  ASP A  73     -27.778  19.466  -1.230  1.00 41.01           C  
ATOM   1101  HB2 ASP A  73     -27.554  20.477  -0.890  1.00 41.01           H  
ATOM   1102  HB3 ASP A  73     -27.962  18.854  -0.347  1.00 41.01           H  
ATOM   1103  O   ASP A  73     -24.455  19.999  -1.373  1.00 41.01           O  
ATOM   1104  CG  ASP A  73     -29.063  19.526  -2.078  1.00 41.01           C  
ATOM   1105  OD1 ASP A  73     -28.973  19.490  -3.327  1.00 41.01           O  
ATOM   1106  OD2 ASP A  73     -30.150  19.633  -1.464  1.00 41.01           O  
ATOM   1107  N   MET A  74     -24.982  18.172  -0.202  1.00 40.65           N  
ATOM   1108  H   MET A  74     -25.678  17.456  -0.050  1.00 40.65           H  
ATOM   1109  CA  MET A  74     -23.784  18.187   0.652  1.00 40.65           C  
ATOM   1110  HA  MET A  74     -23.663  19.194   1.051  1.00 40.65           H  
ATOM   1111  C   MET A  74     -22.487  17.852  -0.100  1.00 40.65           C  
ATOM   1112  CB  MET A  74     -23.997  17.215   1.822  1.00 40.65           C  
ATOM   1113  HB2 MET A  74     -24.296  16.242   1.432  1.00 40.65           H  
ATOM   1114  HB3 MET A  74     -23.068  17.103   2.382  1.00 40.65           H  
ATOM   1115  O   MET A  74     -21.438  18.437   0.186  1.00 40.65           O  
ATOM   1116  CG  MET A  74     -25.076  17.767   2.763  1.00 40.65           C  
ATOM   1117  HG2 MET A  74     -24.708  18.712   3.164  1.00 40.65           H  
ATOM   1118  HG3 MET A  74     -25.966  18.023   2.189  1.00 40.65           H  
ATOM   1119  SD  MET A  74     -25.593  16.755   4.175  1.00 40.65           S  
ATOM   1120  CE  MET A  74     -25.778  15.061   3.544  1.00 40.65           C  
ATOM   1121  HE1 MET A  74     -26.666  14.999   2.915  1.00 40.65           H  
ATOM   1122  HE2 MET A  74     -24.888  14.754   2.995  1.00 40.65           H  
ATOM   1123  HE3 MET A  74     -25.944  14.379   4.378  1.00 40.65           H  
ATOM   1124  N   VAL A  75     -22.538  16.928  -1.064  1.00 40.70           N  
ATOM   1125  H   VAL A  75     -23.423  16.473  -1.235  1.00 40.70           H  
ATOM   1126  CA  VAL A  75     -21.408  16.613  -1.954  1.00 40.70           C  
ATOM   1127  HA  VAL A  75     -20.515  16.454  -1.351  1.00 40.70           H  
ATOM   1128  C   VAL A  75     -21.116  17.796  -2.877  1.00 40.70           C  
ATOM   1129  CB  VAL A  75     -21.685  15.326  -2.760  1.00 40.70           C  
ATOM   1130  HB  VAL A  75     -22.677  15.387  -3.207  1.00 40.70           H  
ATOM   1131  O   VAL A  75     -19.949  18.152  -3.047  1.00 40.70           O  
ATOM   1132  CG1 VAL A  75     -20.662  15.087  -3.880  1.00 40.70           C  
ATOM   1133 HG11 VAL A  75     -20.853  14.125  -4.355  1.00 40.70           H  
ATOM   1134 HG12 VAL A  75     -20.755  15.858  -4.644  1.00 40.70           H  
ATOM   1135 HG13 VAL A  75     -19.649  15.098  -3.476  1.00 40.70           H  
ATOM   1136  CG2 VAL A  75     -21.625  14.093  -1.846  1.00 40.70           C  
ATOM   1137 HG21 VAL A  75     -21.960  13.214  -2.397  1.00 40.70           H  
ATOM   1138 HG22 VAL A  75     -22.275  14.225  -0.981  1.00 40.70           H  
ATOM   1139 HG23 VAL A  75     -20.606  13.935  -1.493  1.00 40.70           H  
ATOM   1140  N   GLN A  76     -22.153  18.440  -3.421  1.00 43.05           N  
ATOM   1141  H   GLN A  76     -23.087  18.099  -3.245  1.00 43.05           H  
ATOM   1142  CA  GLN A  76     -22.009  19.618  -4.274  1.00 43.05           C  
ATOM   1143  HA  GLN A  76     -21.298  19.371  -5.063  1.00 43.05           H  
ATOM   1144  C   GLN A  76     -21.444  20.811  -3.494  1.00 43.05           C  
ATOM   1145  CB  GLN A  76     -23.363  19.953  -4.920  1.00 43.05           C  
ATOM   1146  HB2 GLN A  76     -23.773  19.054  -5.379  1.00 43.05           H  
ATOM   1147  HB3 GLN A  76     -24.059  20.290  -4.152  1.00 43.05           H  
ATOM   1148  O   GLN A  76     -20.525  21.474  -3.977  1.00 43.05           O  
ATOM   1149  CG  GLN A  76     -23.242  21.040  -6.000  1.00 43.05           C  
ATOM   1150  HG2 GLN A  76     -22.869  21.961  -5.552  1.00 43.05           H  
ATOM   1151  HG3 GLN A  76     -24.232  21.245  -6.406  1.00 43.05           H  
ATOM   1152  CD  GLN A  76     -22.333  20.615  -7.152  1.00 43.05           C  
ATOM   1153  NE2 GLN A  76     -21.309  21.367  -7.493  1.00 43.05           N  
ATOM   1154 HE21 GLN A  76     -21.033  22.188  -6.974  1.00 43.05           H  
ATOM   1155 HE22 GLN A  76     -20.734  21.004  -8.240  1.00 43.05           H  
ATOM   1156  OE1 GLN A  76     -22.509  19.579  -7.768  1.00 43.05           O  
ATOM   1157  N   ASP A  77     -21.916  21.047  -2.269  1.00 43.29           N  
ATOM   1158  H   ASP A  77     -22.742  20.553  -1.963  1.00 43.29           H  
ATOM   1159  CA  ASP A  77     -21.387  22.096  -1.396  1.00 43.29           C  
ATOM   1160  HA  ASP A  77     -21.468  23.055  -1.908  1.00 43.29           H  
ATOM   1161  C   ASP A  77     -19.893  21.885  -1.092  1.00 43.29           C  
ATOM   1162  CB  ASP A  77     -22.212  22.161  -0.098  1.00 43.29           C  
ATOM   1163  HB2 ASP A  77     -21.617  22.674   0.657  1.00 43.29           H  
ATOM   1164  HB3 ASP A  77     -22.400  21.152   0.267  1.00 43.29           H  
ATOM   1165  O   ASP A  77     -19.112  22.841  -1.127  1.00 43.29           O  
ATOM   1166  CG  ASP A  77     -23.539  22.926  -0.223  1.00 43.29           C  
ATOM   1167  OD1 ASP A  77     -23.731  23.619  -1.250  1.00 43.29           O  
ATOM   1168  OD2 ASP A  77     -24.275  22.929   0.792  1.00 43.29           O  
ATOM   1169  N   PHE A  78     -19.446  20.642  -0.866  1.00 38.30           N  
ATOM   1170  H   PHE A  78     -20.119  19.889  -0.829  1.00 38.30           H  
ATOM   1171  CA  PHE A  78     -18.023  20.354  -0.651  1.00 38.30           C  
ATOM   1172  HA  PHE A  78     -17.627  21.129   0.005  1.00 38.30           H  
ATOM   1173  C   PHE A  78     -17.176  20.398  -1.937  1.00 38.30           C  
ATOM   1174  CB  PHE A  78     -17.846  19.023   0.081  1.00 38.30           C  
ATOM   1175  HB2 PHE A  78     -18.069  18.198  -0.596  1.00 38.30           H  
ATOM   1176  HB3 PHE A  78     -18.550  18.972   0.912  1.00 38.30           H  
ATOM   1177  O   PHE A  78     -16.027  20.854  -1.912  1.00 38.30           O  
ATOM   1178  CG  PHE A  78     -16.437  18.887   0.625  1.00 38.30           C  
ATOM   1179  CD1 PHE A  78     -15.429  18.278  -0.147  1.00 38.30           C  
ATOM   1180  HD1 PHE A  78     -15.662  17.894  -1.129  1.00 38.30           H  
ATOM   1181  CD2 PHE A  78     -16.114  19.448   1.876  1.00 38.30           C  
ATOM   1182  HD2 PHE A  78     -16.880  19.937   2.460  1.00 38.30           H  
ATOM   1183  CE1 PHE A  78     -14.114  18.193   0.348  1.00 38.30           C  
ATOM   1184  HE1 PHE A  78     -13.339  17.747  -0.258  1.00 38.30           H  
ATOM   1185  CE2 PHE A  78     -14.795  19.378   2.366  1.00 38.30           C  
ATOM   1186  HE2 PHE A  78     -14.550  19.808   3.325  1.00 38.30           H  
ATOM   1187  CZ  PHE A  78     -13.797  18.739   1.605  1.00 38.30           C  
ATOM   1188  HZ  PHE A  78     -12.786  18.687   1.983  1.00 38.30           H  
ATOM   1189  N   ALA A  79     -17.723  19.959  -3.074  1.00 40.79           N  
ATOM   1190  H   ALA A  79     -18.649  19.557  -3.046  1.00 40.79           H  
ATOM   1191  CA  ALA A  79     -17.070  20.091  -4.377  1.00 40.79           C  
ATOM   1192  HA  ALA A  79     -16.094  19.609  -4.337  1.00 40.79           H  
ATOM   1193  C   ALA A  79     -16.842  21.571  -4.735  1.00 40.79           C  
ATOM   1194  CB  ALA A  79     -17.925  19.375  -5.429  1.00 40.79           C  
ATOM   1195  HB1 ALA A  79     -17.445  19.452  -6.405  1.00 40.79           H  
ATOM   1196  HB2 ALA A  79     -18.032  18.322  -5.168  1.00 40.79           H  
ATOM   1197  HB3 ALA A  79     -18.913  19.830  -5.486  1.00 40.79           H  
ATOM   1198  O   ALA A  79     -15.739  21.950  -5.139  1.00 40.79           O  
ATOM   1199  N   ASN A  80     -17.841  22.421  -4.471  1.00 43.91           N  
ATOM   1200  H   ASN A  80     -18.728  22.036  -4.181  1.00 43.91           H  
ATOM   1201  CA  ASN A  80     -17.737  23.871  -4.624  1.00 43.91           C  
ATOM   1202  HA  ASN A  80     -17.446  24.094  -5.651  1.00 43.91           H  
ATOM   1203  C   ASN A  80     -16.649  24.469  -3.705  1.00 43.91           C  
ATOM   1204  CB  ASN A  80     -19.121  24.497  -4.355  1.00 43.91           C  
ATOM   1205  HB2 ASN A  80     -19.019  25.582  -4.323  1.00 43.91           H  
ATOM   1206  HB3 ASN A  80     -19.485  24.166  -3.383  1.00 43.91           H  
ATOM   1207  O   ASN A  80     -15.908  25.356  -4.127  1.00 43.91           O  
ATOM   1208  CG  ASN A  80     -20.179  24.178  -5.404  1.00 43.91           C  
ATOM   1209  ND2 ASN A  80     -21.437  24.386  -5.086  1.00 43.91           N  
ATOM   1210 HD21 ASN A  80     -22.135  24.156  -5.779  1.00 43.91           H  
ATOM   1211 HD22 ASN A  80     -21.696  24.574  -4.128  1.00 43.91           H  
ATOM   1212  OD1 ASN A  80     -19.911  23.771  -6.524  1.00 43.91           O  
ATOM   1213  N   LEU A  81     -16.495  23.961  -2.474  1.00 40.16           N  
ATOM   1214  H   LEU A  81     -17.168  23.272  -2.169  1.00 40.16           H  
ATOM   1215  CA  LEU A  81     -15.476  24.408  -1.507  1.00 40.16           C  
ATOM   1216  HA  LEU A  81     -15.508  25.495  -1.446  1.00 40.16           H  
ATOM   1217  C   LEU A  81     -14.030  24.045  -1.890  1.00 40.16           C  
ATOM   1218  CB  LEU A  81     -15.806  23.812  -0.122  1.00 40.16           C  
ATOM   1219  HB2 LEU A  81     -16.134  22.781  -0.252  1.00 40.16           H  
ATOM   1220  HB3 LEU A  81     -14.902  23.781   0.487  1.00 40.16           H  
ATOM   1221  O   LEU A  81     -13.098  24.720  -1.456  1.00 40.16           O  
ATOM   1222  CG  LEU A  81     -16.879  24.595   0.652  1.00 40.16           C  
ATOM   1223  HG  LEU A  81     -17.665  24.926  -0.028  1.00 40.16           H  
ATOM   1224  CD1 LEU A  81     -17.508  23.729   1.745  1.00 40.16           C  
ATOM   1225 HD11 LEU A  81     -18.225  24.321   2.312  1.00 40.16           H  
ATOM   1226 HD12 LEU A  81     -16.735  23.347   2.413  1.00 40.16           H  
ATOM   1227 HD13 LEU A  81     -18.042  22.895   1.289  1.00 40.16           H  
ATOM   1228  CD2 LEU A  81     -16.260  25.815   1.335  1.00 40.16           C  
ATOM   1229 HD21 LEU A  81     -17.035  26.380   1.852  1.00 40.16           H  
ATOM   1230 HD22 LEU A  81     -15.794  26.465   0.594  1.00 40.16           H  
ATOM   1231 HD23 LEU A  81     -15.508  25.505   2.061  1.00 40.16           H  
ATOM   1232  N   THR A  82     -13.813  22.990  -2.679  1.00 34.74           N  
ATOM   1233  H   THR A  82     -14.618  22.492  -3.033  1.00 34.74           H  
ATOM   1234  CA  THR A  82     -12.465  22.483  -3.011  1.00 34.74           C  
ATOM   1235  HA  THR A  82     -11.741  23.050  -2.427  1.00 34.74           H  
ATOM   1236  C   THR A  82     -12.038  22.762  -4.454  1.00 34.74           C  
ATOM   1237  CB  THR A  82     -12.274  21.019  -2.584  1.00 34.74           C  
ATOM   1238  HB  THR A  82     -11.339  20.636  -2.994  1.00 34.74           H  
ATOM   1239  O   THR A  82     -11.161  22.080  -4.985  1.00 34.74           O  
ATOM   1240  CG2 THR A  82     -12.206  20.878  -1.064  1.00 34.74           C  
ATOM   1241 HG21 THR A  82     -12.010  19.836  -0.810  1.00 34.74           H  
ATOM   1242 HG22 THR A  82     -13.151  21.182  -0.614  1.00 34.74           H  
ATOM   1243 HG23 THR A  82     -11.404  21.500  -0.668  1.00 34.74           H  
ATOM   1244  OG1 THR A  82     -13.334  20.205  -3.017  1.00 34.74           O  
ATOM   1245  HG1 THR A  82     -14.134  20.474  -2.559  1.00 34.74           H  
ATOM   1246  N   ALA A  83     -12.613  23.802  -5.074  1.00 42.13           N  
ATOM   1247  H   ALA A  83     -13.350  24.287  -4.583  1.00 42.13           H  
ATOM   1248  CA  ALA A  83     -12.218  24.321  -6.387  1.00 42.13           C  
ATOM   1249  HA  ALA A  83     -13.022  24.974  -6.725  1.00 42.13           H  
ATOM   1250  C   ALA A  83     -12.090  23.219  -7.461  1.00 42.13           C  
ATOM   1251  CB  ALA A  83     -10.960  25.194  -6.231  1.00 42.13           C  
ATOM   1252  HB1 ALA A  83     -11.132  25.965  -5.480  1.00 42.13           H  
ATOM   1253  HB2 ALA A  83     -10.723  25.671  -7.182  1.00 42.13           H  
ATOM   1254  HB3 ALA A  83     -10.116  24.575  -5.927  1.00 42.13           H  
ATOM   1255  O   ALA A  83     -11.115  23.178  -8.214  1.00 42.13           O  
ATOM   1256  N   ASN A  84     -13.048  22.282  -7.493  1.00 37.37           N  
ATOM   1257  H   ASN A  84     -13.818  22.366  -6.845  1.00 37.37           H  
ATOM   1258  CA  ASN A  84     -13.086  21.148  -8.426  1.00 37.37           C  
ATOM   1259  HA  ASN A  84     -13.873  20.480  -8.075  1.00 37.37           H  
ATOM   1260  C   ASN A  84     -11.823  20.258  -8.448  1.00 37.37           C  
ATOM   1261  CB  ASN A  84     -13.505  21.645  -9.828  1.00 37.37           C  
ATOM   1262  HB2 ASN A  84     -13.365  20.845 -10.555  1.00 37.37           H  
ATOM   1263  HB3 ASN A  84     -12.876  22.482 -10.131  1.00 37.37           H  
ATOM   1264  O   ASN A  84     -11.638  19.480  -9.380  1.00 37.37           O  
ATOM   1265  CG  ASN A  84     -14.963  22.045  -9.916  1.00 37.37           C  
ATOM   1266  ND2 ASN A  84     -15.352  22.706 -10.980  1.00 37.37           N  
ATOM   1267 HD21 ASN A  84     -14.698  22.927 -11.717  1.00 37.37           H  
ATOM   1268 HD22 ASN A  84     -16.335  22.936 -11.014  1.00 37.37           H  
ATOM   1269  OD1 ASN A  84     -15.778  21.756  -9.059  1.00 37.37           O  
ATOM   1270  N   THR A  85     -10.960  20.313  -7.425  1.00 36.89           N  
ATOM   1271  H   THR A  85     -11.143  20.964  -6.675  1.00 36.89           H  
ATOM   1272  CA  THR A  85      -9.771  19.447  -7.312  1.00 36.89           C  
ATOM   1273  HA  THR A  85      -9.633  18.947  -8.270  1.00 36.89           H  
ATOM   1274  C   THR A  85     -10.023  18.310  -6.312  1.00 36.89           C  
ATOM   1275  CB  THR A  85      -8.469  20.236  -7.044  1.00 36.89           C  
ATOM   1276  HB  THR A  85      -8.106  20.047  -6.033  1.00 36.89           H  
ATOM   1277  O   THR A  85      -9.316  18.134  -5.320  1.00 36.89           O  
ATOM   1278  CG2 THR A  85      -7.385  19.819  -8.037  1.00 36.89           C  
ATOM   1279 HG21 THR A  85      -6.437  20.277  -7.755  1.00 36.89           H  
ATOM   1280 HG22 THR A  85      -7.661  20.143  -9.040  1.00 36.89           H  
ATOM   1281 HG23 THR A  85      -7.290  18.733  -8.030  1.00 36.89           H  
ATOM   1282  OG1 THR A  85      -8.600  21.632  -7.187  1.00 36.89           O  
ATOM   1283  HG1 THR A  85      -9.424  21.829  -7.639  1.00 36.89           H  
ATOM   1284  N   VAL A  86     -11.098  17.555  -6.538  1.00 36.22           N  
ATOM   1285  H   VAL A  86     -11.634  17.734  -7.375  1.00 36.22           H  
ATOM   1286  CA  VAL A  86     -11.534  16.451  -5.669  1.00 36.22           C  
ATOM   1287  HA  VAL A  86     -11.180  16.619  -4.652  1.00 36.22           H  
ATOM   1288  C   VAL A  86     -10.938  15.136  -6.174  1.00 36.22           C  
ATOM   1289  CB  VAL A  86     -13.079  16.394  -5.627  1.00 36.22           C  
ATOM   1290  HB  VAL A  86     -13.476  16.287  -6.637  1.00 36.22           H  
ATOM   1291  O   VAL A  86     -11.451  14.581  -7.132  1.00 36.22           O  
ATOM   1292  CG1 VAL A  86     -13.561  15.217  -4.776  1.00 36.22           C  
ATOM   1293 HG11 VAL A  86     -13.356  14.274  -5.284  1.00 36.22           H  
ATOM   1294 HG12 VAL A  86     -13.024  15.239  -3.828  1.00 36.22           H  
ATOM   1295 HG13 VAL A  86     -14.635  15.284  -4.607  1.00 36.22           H  
ATOM   1296  CG2 VAL A  86     -13.662  17.671  -5.011  1.00 36.22           C  
ATOM   1297 HG21 VAL A  86     -13.293  17.789  -3.992  1.00 36.22           H  
ATOM   1298 HG22 VAL A  86     -13.381  18.545  -5.597  1.00 36.22           H  
ATOM   1299 HG23 VAL A  86     -14.751  17.612  -4.995  1.00 36.22           H  
ATOM   1300  N   TYR A  87      -9.870  14.613  -5.556  1.00 43.95           N  
ATOM   1301  H   TYR A  87      -9.475  15.123  -4.780  1.00 43.95           H  
ATOM   1302  CA  TYR A  87      -9.230  13.347  -5.984  1.00 43.95           C  
ATOM   1303  HA  TYR A  87      -9.507  13.155  -7.021  1.00 43.95           H  
ATOM   1304  C   TYR A  87      -9.671  12.101  -5.197  1.00 43.95           C  
ATOM   1305  CB  TYR A  87      -7.700  13.474  -5.958  1.00 43.95           C  
ATOM   1306  HB2 TYR A  87      -7.388  13.810  -4.969  1.00 43.95           H  
ATOM   1307  HB3 TYR A  87      -7.258  12.491  -6.118  1.00 43.95           H  
ATOM   1308  O   TYR A  87      -9.287  10.985  -5.542  1.00 43.95           O  
ATOM   1309  CG  TYR A  87      -7.134  14.392  -7.020  1.00 43.95           C  
ATOM   1310  CD1 TYR A  87      -7.176  14.009  -8.376  1.00 43.95           C  
ATOM   1311  HD1 TYR A  87      -7.634  13.072  -8.657  1.00 43.95           H  
ATOM   1312  CD2 TYR A  87      -6.554  15.620  -6.652  1.00 43.95           C  
ATOM   1313  HD2 TYR A  87      -6.529  15.916  -5.614  1.00 43.95           H  
ATOM   1314  CE1 TYR A  87      -6.649  14.861  -9.365  1.00 43.95           C  
ATOM   1315  HE1 TYR A  87      -6.708  14.596 -10.410  1.00 43.95           H  
ATOM   1316  CE2 TYR A  87      -6.005  16.462  -7.635  1.00 43.95           C  
ATOM   1317  HE2 TYR A  87      -5.545  17.397  -7.349  1.00 43.95           H  
ATOM   1318  OH  TYR A  87      -5.560  16.909  -9.953  1.00 43.95           O  
ATOM   1319  HH  TYR A  87      -5.252  17.745  -9.597  1.00 43.95           H  
ATOM   1320  CZ  TYR A  87      -6.065  16.090  -8.996  1.00 43.95           C  
ATOM   1321  N   SER A  88     -10.445  12.255  -4.126  1.00 39.56           N  
ATOM   1322  H   SER A  88     -10.777  13.180  -3.893  1.00 39.56           H  
ATOM   1323  CA  SER A  88     -10.778  11.155  -3.212  1.00 39.56           C  
ATOM   1324  HA  SER A  88     -10.772  10.202  -3.742  1.00 39.56           H  
ATOM   1325  C   SER A  88     -12.151  11.366  -2.616  1.00 39.56           C  
ATOM   1326  CB  SER A  88      -9.758  11.091  -2.077  1.00 39.56           C  
ATOM   1327  HB2 SER A  88     -10.107  10.384  -1.325  1.00 39.56           H  
ATOM   1328  HB3 SER A  88      -8.787  10.788  -2.466  1.00 39.56           H  
ATOM   1329  O   SER A  88     -12.495  12.499  -2.331  1.00 39.56           O  
ATOM   1330  OG  SER A  88      -9.640  12.340  -1.449  1.00 39.56           O  
ATOM   1331  HG  SER A  88     -10.433  12.825  -1.687  1.00 39.56           H  
ATOM   1332  N   SER A  89     -12.927  10.313  -2.413  1.00 42.10           N  
ATOM   1333  H   SER A  89     -12.608   9.399  -2.699  1.00 42.10           H  
ATOM   1334  CA  SER A  89     -14.342  10.427  -2.088  1.00 42.10           C  
ATOM   1335  HA  SER A  89     -14.552  11.460  -1.813  1.00 42.10           H  
ATOM   1336  C   SER A  89     -14.707   9.571  -0.842  1.00 42.10           C  
ATOM   1337  CB  SER A  89     -15.110  10.200  -3.416  1.00 42.10           C  
ATOM   1338  HB2 SER A  89     -14.961  11.081  -4.041  1.00 42.10           H  
ATOM   1339  HB3 SER A  89     -16.183  10.091  -3.257  1.00 42.10           H  
ATOM   1340  O   SER A  89     -14.306   8.415  -0.763  1.00 42.10           O  
ATOM   1341  OG  SER A  89     -14.694   9.072  -4.154  1.00 42.10           O  
ATOM   1342  HG  SER A  89     -15.093   9.148  -5.024  1.00 42.10           H  
ATOM   1343  N   SER A  90     -15.442  10.135   0.139  1.00 48.02           N  
ATOM   1344  H   SER A  90     -15.409  11.144   0.138  1.00 48.02           H  
ATOM   1345  CA  SER A  90     -16.108   9.536   1.333  1.00 48.02           C  
ATOM   1346  HA  SER A  90     -15.769   8.500   1.307  1.00 48.02           H  
ATOM   1347  C   SER A  90     -17.640   9.402   1.515  1.00 48.02           C  
ATOM   1348  CB  SER A  90     -15.639  10.273   2.595  1.00 48.02           C  
ATOM   1349  HB2 SER A  90     -14.578  10.504   2.502  1.00 48.02           H  
ATOM   1350  HB3 SER A  90     -15.780   9.624   3.460  1.00 48.02           H  
ATOM   1351  O   SER A  90     -18.367  10.394   1.460  1.00 48.02           O  
ATOM   1352  OG  SER A  90     -16.368  11.461   2.833  1.00 48.02           O  
ATOM   1353  HG  SER A  90     -17.286  11.312   2.595  1.00 48.02           H  
ATOM   1354  N   HIS A  91     -18.088   8.201   1.902  1.00 57.84           N  
ATOM   1355  H   HIS A  91     -17.386   7.485   2.026  1.00 57.84           H  
ATOM   1356  CA  HIS A  91     -19.471   7.824   2.266  1.00 57.84           C  
ATOM   1357  HA  HIS A  91     -20.211   8.438   1.752  1.00 57.84           H  
ATOM   1358  C   HIS A  91     -19.793   8.021   3.735  1.00 57.84           C  
ATOM   1359  CB  HIS A  91     -19.673   6.349   1.890  1.00 57.84           C  
ATOM   1360  HB2 HIS A  91     -19.015   5.750   2.520  1.00 57.84           H  
ATOM   1361  HB3 HIS A  91     -19.348   6.188   0.862  1.00 57.84           H  
ATOM   1362  O   HIS A  91     -18.894   7.913   4.552  1.00 57.84           O  
ATOM   1363  CG  HIS A  91     -21.084   5.824   2.059  1.00 57.84           C  
ATOM   1364  CD2 HIS A  91     -21.412   4.608   2.586  1.00 57.84           C  
ATOM   1365  HD2 HIS A  91     -20.717   3.873   2.964  1.00 57.84           H  
ATOM   1366  ND1 HIS A  91     -22.274   6.430   1.701  1.00 57.84           N  
ATOM   1367  HD1 HIS A  91     -22.409   7.323   1.251  1.00 57.84           H  
ATOM   1368  CE1 HIS A  91     -23.282   5.601   2.009  1.00 57.84           C  
ATOM   1369  HE1 HIS A  91     -24.330   5.823   1.868  1.00 57.84           H  
ATOM   1370  NE2 HIS A  91     -22.796   4.459   2.513  1.00 57.84           N  
ATOM   1371  N   VAL A  92     -21.075   8.199   4.056  1.00 52.89           N  
ATOM   1372  H   VAL A  92     -21.751   8.270   3.308  1.00 52.89           H  
ATOM   1373  CA  VAL A  92     -21.621   8.011   5.399  1.00 52.89           C  
ATOM   1374  HA  VAL A  92     -20.810   7.817   6.101  1.00 52.89           H  
ATOM   1375  C   VAL A  92     -22.539   6.801   5.374  1.00 52.89           C  
ATOM   1376  CB  VAL A  92     -22.379   9.258   5.879  1.00 52.89           C  
ATOM   1377  HB  VAL A  92     -23.258   9.436   5.260  1.00 52.89           H  
ATOM   1378  O   VAL A  92     -23.633   6.871   4.821  1.00 52.89           O  
ATOM   1379  CG1 VAL A  92     -22.827   9.053   7.326  1.00 52.89           C  
ATOM   1380 HG11 VAL A  92     -23.311   9.964   7.677  1.00 52.89           H  
ATOM   1381 HG12 VAL A  92     -21.962   8.834   7.953  1.00 52.89           H  
ATOM   1382 HG13 VAL A  92     -23.547   8.237   7.392  1.00 52.89           H  
ATOM   1383  CG2 VAL A  92     -21.467  10.482   5.783  1.00 52.89           C  
ATOM   1384 HG21 VAL A  92     -21.803  11.284   6.440  1.00 52.89           H  
ATOM   1385 HG22 VAL A  92     -20.451  10.194   6.053  1.00 52.89           H  
ATOM   1386 HG23 VAL A  92     -21.460  10.853   4.758  1.00 52.89           H  
ATOM   1387  N   MET A  93     -22.105   5.698   5.981  1.00 60.64           N  
ATOM   1388  H   MET A  93     -21.189   5.708   6.406  1.00 60.64           H  
ATOM   1389  CA  MET A  93     -23.007   4.579   6.252  1.00 60.64           C  
ATOM   1390  HA  MET A  93     -23.896   4.683   5.630  1.00 60.64           H  
ATOM   1391  C   MET A  93     -23.456   4.615   7.704  1.00 60.64           C  
ATOM   1392  CB  MET A  93     -22.404   3.222   5.879  1.00 60.64           C  
ATOM   1393  HB2 MET A  93     -23.174   2.462   6.013  1.00 60.64           H  
ATOM   1394  HB3 MET A  93     -22.107   3.225   4.831  1.00 60.64           H  
ATOM   1395  O   MET A  93     -22.638   4.789   8.610  1.00 60.64           O  
ATOM   1396  CG  MET A  93     -21.194   2.872   6.738  1.00 60.64           C  
ATOM   1397  HG2 MET A  93     -20.483   3.689   6.619  1.00 60.64           H  
ATOM   1398  HG3 MET A  93     -21.491   2.807   7.784  1.00 60.64           H  
ATOM   1399  SD  MET A  93     -20.345   1.337   6.326  1.00 60.64           S  
ATOM   1400  CE  MET A  93     -21.718   0.156   6.375  1.00 60.64           C  
ATOM   1401  HE1 MET A  93     -21.342  -0.864   6.303  1.00 60.64           H  
ATOM   1402  HE2 MET A  93     -22.390   0.340   5.537  1.00 60.64           H  
ATOM   1403  HE3 MET A  93     -22.266   0.273   7.310  1.00 60.64           H  
ATOM   1404  N   SER A  94     -24.748   4.391   7.911  1.00 61.63           N  
ATOM   1405  H   SER A  94     -25.356   4.263   7.114  1.00 61.63           H  
ATOM   1406  CA  SER A  94     -25.284   4.082   9.227  1.00 61.63           C  
ATOM   1407  HA  SER A  94     -24.676   4.588   9.977  1.00 61.63           H  
ATOM   1408  C   SER A  94     -25.202   2.579   9.469  1.00 61.63           C  
ATOM   1409  CB  SER A  94     -26.715   4.590   9.357  1.00 61.63           C  
ATOM   1410  HB2 SER A  94     -27.431   3.790   9.167  1.00 61.63           H  
ATOM   1411  HB3 SER A  94     -26.893   5.417   8.670  1.00 61.63           H  
ATOM   1412  O   SER A  94     -25.578   1.777   8.613  1.00 61.63           O  
ATOM   1413  OG  SER A  94     -26.835   5.061  10.667  1.00 61.63           O  
ATOM   1414  HG  SER A  94     -27.769   5.156  10.867  1.00 61.63           H  
ATOM   1415  N   MET A  95     -24.663   2.180  10.616  1.00 71.87           N  
ATOM   1416  H   MET A  95     -24.354   2.887  11.267  1.00 71.87           H  
ATOM   1417  CA  MET A  95     -24.503   0.779  10.985  1.00 71.87           C  
ATOM   1418  HA  MET A  95     -24.606   0.151  10.100  1.00 71.87           H  
ATOM   1419  C   MET A  95     -25.588   0.400  11.986  1.00 71.87           C  
ATOM   1420  CB  MET A  95     -23.108   0.533  11.568  1.00 71.87           C  
ATOM   1421  HB2 MET A  95     -23.024   1.037  12.530  1.00 71.87           H  
ATOM   1422  HB3 MET A  95     -23.010  -0.542  11.722  1.00 71.87           H  
ATOM   1423  O   MET A  95     -25.655   0.976  13.069  1.00 71.87           O  
ATOM   1424  CG  MET A  95     -21.951   1.000  10.678  1.00 71.87           C  
ATOM   1425  HG2 MET A  95     -21.988   0.482   9.720  1.00 71.87           H  
ATOM   1426  HG3 MET A  95     -22.057   2.069  10.495  1.00 71.87           H  
ATOM   1427  SD  MET A  95     -20.333   0.736  11.453  1.00 71.87           S  
ATOM   1428  CE  MET A  95     -20.132  -1.032  11.158  1.00 71.87           C  
ATOM   1429  HE1 MET A  95     -19.650  -1.155  10.188  1.00 71.87           H  
ATOM   1430  HE2 MET A  95     -19.515  -1.468  11.943  1.00 71.87           H  
ATOM   1431  HE3 MET A  95     -21.102  -1.527  11.118  1.00 71.87           H  
ATOM   1432  N   LYS A  96     -26.415  -0.595  11.654  1.00 71.59           N  
ATOM   1433  H   LYS A  96     -26.319  -1.000  10.734  1.00 71.59           H  
ATOM   1434  CA  LYS A  96     -27.522  -1.071  12.494  1.00 71.59           C  
ATOM   1435  HA  LYS A  96     -27.514  -0.531  13.441  1.00 71.59           H  
ATOM   1436  C   LYS A  96     -27.379  -2.556  12.794  1.00 71.59           C  
ATOM   1437  CB  LYS A  96     -28.842  -0.739  11.787  1.00 71.59           C  
ATOM   1438  HB2 LYS A  96     -28.873   0.340  11.630  1.00 71.59           H  
ATOM   1439  HB3 LYS A  96     -28.860  -1.217  10.808  1.00 71.59           H  
ATOM   1440  O   LYS A  96     -27.081  -3.346  11.901  1.00 71.59           O  
ATOM   1441  CG  LYS A  96     -30.089  -1.167  12.573  1.00 71.59           C  
ATOM   1442  HG2 LYS A  96     -30.191  -2.251  12.516  1.00 71.59           H  
ATOM   1443  HG3 LYS A  96     -29.994  -0.874  13.618  1.00 71.59           H  
ATOM   1444  CD  LYS A  96     -31.331  -0.498  11.976  1.00 71.59           C  
ATOM   1445  HD2 LYS A  96     -31.304   0.562  12.227  1.00 71.59           H  
ATOM   1446  HD3 LYS A  96     -31.319  -0.597  10.890  1.00 71.59           H  
ATOM   1447  CE  LYS A  96     -32.600  -1.151  12.526  1.00 71.59           C  
ATOM   1448  HE2 LYS A  96     -32.726  -2.121  12.047  1.00 71.59           H  
ATOM   1449  HE3 LYS A  96     -32.462  -1.322  13.594  1.00 71.59           H  
ATOM   1450  NZ  LYS A  96     -33.791  -0.299  12.300  1.00 71.59           N  
ATOM   1451  HZ1 LYS A  96     -33.685   0.559  12.822  1.00 71.59           H  
ATOM   1452  HZ2 LYS A  96     -33.898  -0.072  11.321  1.00 71.59           H  
ATOM   1453  HZ3 LYS A  96     -34.628  -0.747  12.645  1.00 71.59           H  
ATOM   1454  N   LEU A  97     -27.628  -2.941  14.044  1.00 67.82           N  
ATOM   1455  H   LEU A  97     -27.887  -2.235  14.718  1.00 67.82           H  
ATOM   1456  CA  LEU A  97     -27.748  -4.348  14.432  1.00 67.82           C  
ATOM   1457  HA  LEU A  97     -27.205  -4.968  13.719  1.00 67.82           H  
ATOM   1458  C   LEU A  97     -29.212  -4.789  14.383  1.00 67.82           C  
ATOM   1459  CB  LEU A  97     -27.148  -4.587  15.826  1.00 67.82           C  
ATOM   1460  HB2 LEU A  97     -27.406  -5.597  16.144  1.00 67.82           H  
ATOM   1461  HB3 LEU A  97     -27.605  -3.893  16.532  1.00 67.82           H  
ATOM   1462  O   LEU A  97     -30.080  -4.150  14.986  1.00 67.82           O  
ATOM   1463  CG  LEU A  97     -25.621  -4.439  15.898  1.00 67.82           C  
ATOM   1464  HG  LEU A  97     -25.344  -3.428  15.597  1.00 67.82           H  
ATOM   1465  CD1 LEU A  97     -25.175  -4.647  17.335  1.00 67.82           C  
ATOM   1466 HD11 LEU A  97     -25.627  -3.888  17.974  1.00 67.82           H  
ATOM   1467 HD12 LEU A  97     -24.088  -4.576  17.378  1.00 67.82           H  
ATOM   1468 HD13 LEU A  97     -25.474  -5.637  17.679  1.00 67.82           H  
ATOM   1469  CD2 LEU A  97     -24.868  -5.445  15.023  1.00 67.82           C  
ATOM   1470 HD21 LEU A  97     -23.795  -5.348  15.189  1.00 67.82           H  
ATOM   1471 HD22 LEU A  97     -25.169  -6.461  15.279  1.00 67.82           H  
ATOM   1472 HD23 LEU A  97     -25.066  -5.260  13.967  1.00 67.82           H  
ATOM   1473  N   THR A  98     -29.473  -5.903  13.696  1.00 65.78           N  
ATOM   1474  H   THR A  98     -28.728  -6.349  13.179  1.00 65.78           H  
ATOM   1475  CA  THR A  98     -30.774  -6.590  13.714  1.00 65.78           C  
ATOM   1476  HA  THR A  98     -31.571  -5.847  13.732  1.00 65.78           H  
ATOM   1477  C   THR A  98     -30.945  -7.439  14.978  1.00 65.78           C  
ATOM   1478  CB  THR A  98     -30.961  -7.450  12.450  1.00 65.78           C  
ATOM   1479  HB  THR A  98     -31.827  -8.100  12.578  1.00 65.78           H  
ATOM   1480  O   THR A  98     -32.004  -7.398  15.602  1.00 65.78           O  
ATOM   1481  CG2 THR A  98     -31.188  -6.574  11.216  1.00 65.78           C  
ATOM   1482 HG21 THR A  98     -31.336  -7.210  10.344  1.00 65.78           H  
ATOM   1483 HG22 THR A  98     -30.324  -5.931  11.044  1.00 65.78           H  
ATOM   1484 HG23 THR A  98     -32.076  -5.959  11.358  1.00 65.78           H  
ATOM   1485  OG1 THR A  98     -29.815  -8.239  12.195  1.00 65.78           O  
ATOM   1486  HG1 THR A  98     -29.873  -9.039  12.723  1.00 65.78           H  
ATOM   1487  N   ASP A  99     -29.891  -8.140  15.409  1.00 60.67           N  
ATOM   1488  H   ASP A  99     -29.025  -8.090  14.892  1.00 60.67           H  
ATOM   1489  CA  ASP A  99     -29.846  -8.947  16.637  1.00 60.67           C  
ATOM   1490  HA  ASP A  99     -30.685  -8.676  17.278  1.00 60.67           H  
ATOM   1491  C   ASP A  99     -28.548  -8.651  17.415  1.00 60.67           C  
ATOM   1492  CB  ASP A  99     -30.004 -10.441  16.290  1.00 60.67           C  
ATOM   1493  HB2 ASP A  99     -29.086 -10.802  15.827  1.00 60.67           H  
ATOM   1494  HB3 ASP A  99     -30.812 -10.544  15.566  1.00 60.67           H  
ATOM   1495  O   ASP A  99     -27.481  -8.530  16.815  1.00 60.67           O  
ATOM   1496  CG  ASP A  99     -30.337 -11.319  17.508  1.00 60.67           C  
ATOM   1497  OD1 ASP A  99     -29.957 -10.939  18.643  1.00 60.67           O  
ATOM   1498  OD2 ASP A  99     -30.981 -12.368  17.316  1.00 60.67           O  
ATOM   1499  N   LEU A 100     -28.639  -8.513  18.744  1.00 54.32           N  
ATOM   1500  H   LEU A 100     -29.514  -8.803  19.157  1.00 54.32           H  
ATOM   1501  CA  LEU A 100     -27.499  -8.287  19.648  1.00 54.32           C  
ATOM   1502  HA  LEU A 100     -26.895  -7.461  19.273  1.00 54.32           H  
ATOM   1503  C   LEU A 100     -26.570  -9.502  19.756  1.00 54.32           C  
ATOM   1504  CB  LEU A 100     -28.023  -7.968  21.063  1.00 54.32           C  
ATOM   1505  HB2 LEU A 100     -27.207  -8.068  21.779  1.00 54.32           H  
ATOM   1506  HB3 LEU A 100     -28.780  -8.707  21.323  1.00 54.32           H  
ATOM   1507  O   LEU A 100     -25.431  -9.358  20.196  1.00 54.32           O  
ATOM   1508  CG  LEU A 100     -28.615  -6.565  21.221  1.00 54.32           C  
ATOM   1509  HG  LEU A 100     -29.318  -6.409  20.403  1.00 54.32           H  
ATOM   1510  CD1 LEU A 100     -29.354  -6.457  22.557  1.00 54.32           C  
ATOM   1511 HD11 LEU A 100     -29.774  -5.458  22.673  1.00 54.32           H  
ATOM   1512 HD12 LEU A 100     -28.668  -6.656  23.380  1.00 54.32           H  
ATOM   1513 HD13 LEU A 100     -30.172  -7.176  22.579  1.00 54.32           H  
ATOM   1514  CD2 LEU A 100     -27.545  -5.475  21.183  1.00 54.32           C  
ATOM   1515 HD21 LEU A 100     -26.781  -5.673  21.935  1.00 54.32           H  
ATOM   1516 HD22 LEU A 100     -27.073  -5.436  20.201  1.00 54.32           H  
ATOM   1517 HD23 LEU A 100     -27.992  -4.502  21.386  1.00 54.32           H  
ATOM   1518  N   ARG A 101     -27.063 -10.704  19.435  1.00 53.21           N  
ATOM   1519  H   ARG A 101     -28.014 -10.748  19.099  1.00 53.21           H  
ATOM   1520  CA  ARG A 101     -26.345 -11.964  19.689  1.00 53.21           C  
ATOM   1521  HA  ARG A 101     -25.639 -11.811  20.505  1.00 53.21           H  
ATOM   1522  C   ARG A 101     -25.480 -12.446  18.533  1.00 53.21           C  
ATOM   1523  CB  ARG A 101     -27.345 -13.046  20.104  1.00 53.21           C  
ATOM   1524  HB2 ARG A 101     -26.827 -14.002  20.181  1.00 53.21           H  
ATOM   1525  HB3 ARG A 101     -28.125 -13.134  19.348  1.00 53.21           H  
ATOM   1526  O   ARG A 101     -24.746 -13.417  18.701  1.00 53.21           O  
ATOM   1527  CG  ARG A 101     -27.969 -12.719  21.463  1.00 53.21           C  
ATOM   1528  HG2 ARG A 101     -28.562 -11.807  21.391  1.00 53.21           H  
ATOM   1529  HG3 ARG A 101     -27.179 -12.579  22.201  1.00 53.21           H  
ATOM   1530  CD  ARG A 101     -28.870 -13.873  21.895  1.00 53.21           C  
ATOM   1531  HD2 ARG A 101     -28.279 -14.788  21.917  1.00 53.21           H  
ATOM   1532  HD3 ARG A 101     -29.667 -13.981  21.159  1.00 53.21           H  
ATOM   1533  NE  ARG A 101     -29.449 -13.621  23.225  1.00 53.21           N  
ATOM   1534  HE  ARG A 101     -29.295 -12.701  23.612  1.00 53.21           H  
ATOM   1535  NH1 ARG A 101     -30.487 -15.649  23.459  1.00 53.21           N  
ATOM   1536 HH11 ARG A 101     -31.087 -16.277  23.975  1.00 53.21           H  
ATOM   1537 HH12 ARG A 101     -30.166 -15.891  22.533  1.00 53.21           H  
ATOM   1538  NH2 ARG A 101     -30.671 -14.119  25.077  1.00 53.21           N  
ATOM   1539 HH21 ARG A 101     -31.259 -14.758  25.593  1.00 53.21           H  
ATOM   1540 HH22 ARG A 101     -30.485 -13.195  25.441  1.00 53.21           H  
ATOM   1541  CZ  ARG A 101     -30.196 -14.461  23.913  1.00 53.21           C  
ATOM   1542  N   GLU A 102     -25.554 -11.806  17.374  1.00 53.38           N  
ATOM   1543  H   GLU A 102     -26.130 -10.979  17.303  1.00 53.38           H  
ATOM   1544  CA  GLU A 102     -24.824 -12.259  16.200  1.00 53.38           C  
ATOM   1545  HA  GLU A 102     -24.411 -13.251  16.381  1.00 53.38           H  
ATOM   1546  C   GLU A 102     -23.652 -11.326  15.892  1.00 53.38           C  
ATOM   1547  CB  GLU A 102     -25.771 -12.411  15.009  1.00 53.38           C  
ATOM   1548  HB2 GLU A 102     -26.203 -11.434  14.789  1.00 53.38           H  
ATOM   1549  HB3 GLU A 102     -25.176 -12.742  14.158  1.00 53.38           H  
ATOM   1550  O   GLU A 102     -23.834 -10.161  15.542  1.00 53.38           O  
ATOM   1551  CG  GLU A 102     -26.890 -13.448  15.220  1.00 53.38           C  
ATOM   1552  HG2 GLU A 102     -26.442 -14.427  15.390  1.00 53.38           H  
ATOM   1553  HG3 GLU A 102     -27.486 -13.181  16.093  1.00 53.38           H  
ATOM   1554  CD  GLU A 102     -27.797 -13.486  13.989  1.00 53.38           C  
ATOM   1555  OE1 GLU A 102     -28.099 -14.561  13.429  1.00 53.38           O  
ATOM   1556  OE2 GLU A 102     -28.100 -12.403  13.454  1.00 53.38           O  
ATOM   1557  N   ASN A 103     -22.437 -11.878  15.934  1.00 57.58           N  
ATOM   1558  H   ASN A 103     -22.344 -12.800  16.336  1.00 57.58           H  
ATOM   1559  CA  ASN A 103     -21.255 -11.286  15.309  1.00 57.58           C  
ATOM   1560  HA  ASN A 103     -21.169 -10.242  15.608  1.00 57.58           H  
ATOM   1561  C   ASN A 103     -21.425 -11.348  13.781  1.00 57.58           C  
ATOM   1562  CB  ASN A 103     -19.985 -12.044  15.743  1.00 57.58           C  
ATOM   1563  HB2 ASN A 103     -20.085 -13.098  15.485  1.00 57.58           H  
ATOM   1564  HB3 ASN A 103     -19.139 -11.645  15.183  1.00 57.58           H  
ATOM   1565  O   ASN A 103     -20.797 -12.163  13.102  1.00 57.58           O  
ATOM   1566  CG  ASN A 103     -19.625 -11.946  17.210  1.00 57.58           C  
ATOM   1567  ND2 ASN A 103     -18.585 -12.637  17.608  1.00 57.58           N  
ATOM   1568 HD21 ASN A 103     -17.978 -13.038  16.907  1.00 57.58           H  
ATOM   1569 HD22 ASN A 103     -18.334 -12.537  18.581  1.00 57.58           H  
ATOM   1570  OD1 ASN A 103     -20.242 -11.277  18.018  1.00 57.58           O  
ATOM   1571  N   ARG A 104     -22.336 -10.555  13.210  1.00 65.52           N  
ATOM   1572  H   ARG A 104     -22.888  -9.955  13.807  1.00 65.52           H  
ATOM   1573  CA  ARG A 104     -22.458 -10.482  11.754  1.00 65.52           C  
ATOM   1574  HA  ARG A 104     -22.249 -11.470  11.343  1.00 65.52           H  
ATOM   1575  C   ARG A 104     -21.384  -9.553  11.221  1.00 65.52           C  
ATOM   1576  CB  ARG A 104     -23.869 -10.103  11.280  1.00 65.52           C  
ATOM   1577  HB2 ARG A 104     -23.831  -9.924  10.205  1.00 65.52           H  
ATOM   1578  HB3 ARG A 104     -24.198  -9.187  11.772  1.00 65.52           H  
ATOM   1579  O   ARG A 104     -21.358  -8.362  11.522  1.00 65.52           O  
ATOM   1580  CG  ARG A 104     -24.865 -11.237  11.558  1.00 65.52           C  
ATOM   1581  HG2 ARG A 104     -24.412 -12.197  11.310  1.00 65.52           H  
ATOM   1582  HG3 ARG A 104     -25.107 -11.216  12.620  1.00 65.52           H  
ATOM   1583  CD  ARG A 104     -26.161 -11.087  10.753  1.00 65.52           C  
ATOM   1584  HD2 ARG A 104     -26.641 -10.149  11.032  1.00 65.52           H  
ATOM   1585  HD3 ARG A 104     -25.922 -11.069   9.690  1.00 65.52           H  
ATOM   1586  NE  ARG A 104     -27.073 -12.203  11.037  1.00 65.52           N  
ATOM   1587  HE  ARG A 104     -27.015 -12.599  11.964  1.00 65.52           H  
ATOM   1588  NH1 ARG A 104     -28.740 -11.769   9.529  1.00 65.52           N  
ATOM   1589 HH11 ARG A 104     -28.230 -10.947   9.238  1.00 65.52           H  
ATOM   1590 HH12 ARG A 104     -29.666 -11.974   9.182  1.00 65.52           H  
ATOM   1591  NH2 ARG A 104     -28.959 -13.462  10.975  1.00 65.52           N  
ATOM   1592 HH21 ARG A 104     -28.669 -13.838  11.866  1.00 65.52           H  
ATOM   1593 HH22 ARG A 104     -29.913 -13.626  10.688  1.00 65.52           H  
ATOM   1594  CZ  ARG A 104     -28.248 -12.476  10.508  1.00 65.52           C  
ATOM   1595  N   THR A 105     -20.521 -10.105  10.375  1.00 70.82           N  
ATOM   1596  H   THR A 105     -20.510 -11.110  10.279  1.00 70.82           H  
ATOM   1597  CA  THR A 105     -19.717  -9.306   9.457  1.00 70.82           C  
ATOM   1598  HA  THR A 105     -19.136  -8.580  10.026  1.00 70.82           H  
ATOM   1599  C   THR A 105     -20.664  -8.563   8.513  1.00 70.82           C  
ATOM   1600  CB  THR A 105     -18.755 -10.192   8.656  1.00 70.82           C  
ATOM   1601  HB  THR A 105     -19.323 -10.818   7.967  1.00 70.82           H  
ATOM   1602  O   THR A 105     -21.276  -9.158   7.627  1.00 70.82           O  
ATOM   1603  CG2 THR A 105     -17.760  -9.359   7.861  1.00 70.82           C  
ATOM   1604 HG21 THR A 105     -18.285  -8.756   7.121  1.00 70.82           H  
ATOM   1605 HG22 THR A 105     -17.214  -8.707   8.542  1.00 70.82           H  
ATOM   1606 HG23 THR A 105     -17.059 -10.017   7.347  1.00 70.82           H  
ATOM   1607  OG1 THR A 105     -18.008 -11.042   9.498  1.00 70.82           O  
ATOM   1608  HG1 THR A 105     -17.648 -10.530  10.226  1.00 70.82           H  
ATOM   1609  N   LEU A 106     -20.796  -7.257   8.714  1.00 76.73           N  
ATOM   1610  H   LEU A 106     -20.271  -6.846   9.473  1.00 76.73           H  
ATOM   1611  CA  LEU A 106     -21.449  -6.338   7.802  1.00 76.73           C  
ATOM   1612  HA  LEU A 106     -22.367  -6.800   7.441  1.00 76.73           H  
ATOM   1613  C   LEU A 106     -20.513  -6.070   6.619  1.00 76.73           C  
ATOM   1614  CB  LEU A 106     -21.802  -5.049   8.569  1.00 76.73           C  
ATOM   1615  HB2 LEU A 106     -20.880  -4.609   8.949  1.00 76.73           H  
ATOM   1616  HB3 LEU A 106     -22.424  -5.307   9.426  1.00 76.73           H  
ATOM   1617  O   LEU A 106     -19.430  -5.502   6.778  1.00 76.73           O  
ATOM   1618  CG  LEU A 106     -22.534  -3.993   7.720  1.00 76.73           C  
ATOM   1619  HG  LEU A 106     -21.945  -3.761   6.833  1.00 76.73           H  
ATOM   1620  CD1 LEU A 106     -23.919  -4.474   7.285  1.00 76.73           C  
ATOM   1621 HD11 LEU A 106     -24.514  -4.749   8.155  1.00 76.73           H  
ATOM   1622 HD12 LEU A 106     -24.429  -3.675   6.746  1.00 76.73           H  
ATOM   1623 HD13 LEU A 106     -23.834  -5.328   6.612  1.00 76.73           H  
ATOM   1624  CD2 LEU A 106     -22.699  -2.707   8.530  1.00 76.73           C  
ATOM   1625 HD21 LEU A 106     -23.263  -2.907   9.441  1.00 76.73           H  
ATOM   1626 HD22 LEU A 106     -21.719  -2.307   8.788  1.00 76.73           H  
ATOM   1627 HD23 LEU A 106     -23.234  -1.965   7.938  1.00 76.73           H  
ATOM   1628  N   LYS A 107     -20.943  -6.452   5.415  1.00 77.87           N  
ATOM   1629  H   LYS A 107     -21.832  -6.927   5.355  1.00 77.87           H  
ATOM   1630  CA  LYS A 107     -20.264  -6.056   4.179  1.00 77.87           C  
ATOM   1631  HA  LYS A 107     -19.188  -6.169   4.310  1.00 77.87           H  
ATOM   1632  C   LYS A 107     -20.561  -4.583   3.912  1.00 77.87           C  
ATOM   1633  CB  LYS A 107     -20.703  -6.971   3.029  1.00 77.87           C  
ATOM   1634  HB2 LYS A 107     -20.440  -7.998   3.279  1.00 77.87           H  
ATOM   1635  HB3 LYS A 107     -21.784  -6.904   2.910  1.00 77.87           H  
ATOM   1636  O   LYS A 107     -21.666  -4.245   3.502  1.00 77.87           O  
ATOM   1637  CG  LYS A 107     -20.019  -6.585   1.708  1.00 77.87           C  
ATOM   1638  HG2 LYS A 107     -20.273  -5.558   1.447  1.00 77.87           H  
ATOM   1639  HG3 LYS A 107     -18.937  -6.665   1.818  1.00 77.87           H  
ATOM   1640  CD  LYS A 107     -20.490  -7.508   0.582  1.00 77.87           C  
ATOM   1641  HD2 LYS A 107     -21.579  -7.499   0.548  1.00 77.87           H  
ATOM   1642  HD3 LYS A 107     -20.143  -8.521   0.786  1.00 77.87           H  
ATOM   1643  CE  LYS A 107     -19.932  -7.019  -0.755  1.00 77.87           C  
ATOM   1644  HE2 LYS A 107     -18.843  -7.010  -0.692  1.00 77.87           H  
ATOM   1645  HE3 LYS A 107     -20.266  -5.994  -0.912  1.00 77.87           H  
ATOM   1646  NZ  LYS A 107     -20.386  -7.890  -1.866  1.00 77.87           N  
ATOM   1647  HZ1 LYS A 107     -20.040  -7.554  -2.754  1.00 77.87           H  
ATOM   1648  HZ2 LYS A 107     -21.395  -7.918  -1.900  1.00 77.87           H  
ATOM   1649  HZ3 LYS A 107     -20.047  -8.831  -1.722  1.00 77.87           H  
ATOM   1650  N   ILE A 108     -19.563  -3.729   4.115  1.00 74.29           N  
ATOM   1651  H   ILE A 108     -18.675  -4.103   4.420  1.00 74.29           H  
ATOM   1652  CA  ILE A 108     -19.646  -2.291   3.834  1.00 74.29           C  
ATOM   1653  HA  ILE A 108     -20.565  -1.890   4.261  1.00 74.29           H  
ATOM   1654  C   ILE A 108     -19.692  -2.054   2.321  1.00 74.29           C  
ATOM   1655  CB  ILE A 108     -18.438  -1.559   4.462  1.00 74.29           C  
ATOM   1656  HB  ILE A 108     -17.522  -1.990   4.060  1.00 74.29           H  
ATOM   1657  O   ILE A 108     -20.451  -1.231   1.820  1.00 74.29           O  
ATOM   1658  CG1 ILE A 108     -18.390  -1.728   5.998  1.00 74.29           C  
ATOM   1659 HG12 ILE A 108     -18.560  -2.768   6.278  1.00 74.29           H  
ATOM   1660 HG13 ILE A 108     -19.182  -1.137   6.457  1.00 74.29           H  
ATOM   1661  CG2 ILE A 108     -18.470  -0.081   4.032  1.00 74.29           C  
ATOM   1662 HG21 ILE A 108     -17.961   0.557   4.754  1.00 74.29           H  
ATOM   1663 HG22 ILE A 108     -19.498   0.271   3.947  1.00 74.29           H  
ATOM   1664 HG23 ILE A 108     -17.992   0.035   3.059  1.00 74.29           H  
ATOM   1665  CD1 ILE A 108     -17.048  -1.308   6.609  1.00 74.29           C  
ATOM   1666 HD11 ILE A 108     -16.588  -0.487   6.059  1.00 74.29           H  
ATOM   1667 HD12 ILE A 108     -16.365  -2.158   6.611  1.00 74.29           H  
ATOM   1668 HD13 ILE A 108     -17.211  -0.979   7.635  1.00 74.29           H  
ATOM   1669  N   GLY A 109     -18.883  -2.801   1.570  1.00 75.36           N  
ATOM   1670  H   GLY A 109     -18.265  -3.451   2.035  1.00 75.36           H  
ATOM   1671  CA  GLY A 109     -18.789  -2.652   0.125  1.00 75.36           C  
ATOM   1672  HA2 GLY A 109     -18.598  -1.604  -0.107  1.00 75.36           H  
ATOM   1673  HA3 GLY A 109     -19.737  -2.935  -0.331  1.00 75.36           H  
ATOM   1674  C   GLY A 109     -17.675  -3.496  -0.474  1.00 75.36           C  
ATOM   1675  O   GLY A 109     -17.144  -4.408   0.158  1.00 75.36           O  
ATOM   1676  N   ASN A 110     -17.330  -3.199  -1.722  1.00 80.19           N  
ATOM   1677  H   ASN A 110     -17.752  -2.394  -2.164  1.00 80.19           H  
ATOM   1678  CA  ASN A 110     -16.133  -3.718  -2.371  1.00 80.19           C  
ATOM   1679  HA  ASN A 110     -15.440  -4.051  -1.599  1.00 80.19           H  
ATOM   1680  C   ASN A 110     -15.413  -2.595  -3.117  1.00 80.19           C  
ATOM   1681  CB  ASN A 110     -16.476  -4.934  -3.258  1.00 80.19           C  
ATOM   1682  HB2 ASN A 110     -15.555  -5.355  -3.661  1.00 80.19           H  
ATOM   1683  HB3 ASN A 110     -16.933  -5.700  -2.632  1.00 80.19           H  
ATOM   1684  O   ASN A 110     -15.974  -1.518  -3.346  1.00 80.19           O  
ATOM   1685  CG  ASN A 110     -17.391  -4.648  -4.432  1.00 80.19           C  
ATOM   1686  ND2 ASN A 110     -17.994  -5.669  -4.987  1.00 80.19           N  
ATOM   1687 HD21 ASN A 110     -18.510  -5.463  -5.830  1.00 80.19           H  
ATOM   1688 HD22 ASN A 110     -17.597  -6.586  -4.835  1.00 80.19           H  
ATOM   1689  OD1 ASN A 110     -17.566  -3.536  -4.889  1.00 80.19           O  
ATOM   1690  N   LEU A 111     -14.170  -2.854  -3.507  1.00 75.74           N  
ATOM   1691  H   LEU A 111     -13.756  -3.746  -3.277  1.00 75.74           H  
ATOM   1692  CA  LEU A 111     -13.358  -1.853  -4.190  1.00 75.74           C  
ATOM   1693  HA  LEU A 111     -13.434  -0.914  -3.642  1.00 75.74           H  
ATOM   1694  C   LEU A 111     -13.866  -1.532  -5.596  1.00 75.74           C  
ATOM   1695  CB  LEU A 111     -11.894  -2.291  -4.190  1.00 75.74           C  
ATOM   1696  HB2 LEU A 111     -11.318  -1.557  -4.753  1.00 75.74           H  
ATOM   1697  HB3 LEU A 111     -11.796  -3.254  -4.692  1.00 75.74           H  
ATOM   1698  O   LEU A 111     -13.622  -0.435  -6.083  1.00 75.74           O  
ATOM   1699  CG  LEU A 111     -11.305  -2.394  -2.778  1.00 75.74           C  
ATOM   1700  HG  LEU A 111     -11.806  -3.190  -2.226  1.00 75.74           H  
ATOM   1701  CD1 LEU A 111      -9.841  -2.736  -2.896  1.00 75.74           C  
ATOM   1702 HD11 LEU A 111      -9.292  -1.907  -3.344  1.00 75.74           H  
ATOM   1703 HD12 LEU A 111      -9.715  -3.636  -3.497  1.00 75.74           H  
ATOM   1704 HD13 LEU A 111      -9.480  -2.924  -1.885  1.00 75.74           H  
ATOM   1705  CD2 LEU A 111     -11.391  -1.102  -1.965  1.00 75.74           C  
ATOM   1706 HD21 LEU A 111     -10.947  -0.278  -2.525  1.00 75.74           H  
ATOM   1707 HD22 LEU A 111     -10.855  -1.218  -1.023  1.00 75.74           H  
ATOM   1708 HD23 LEU A 111     -12.430  -0.866  -1.737  1.00 75.74           H  
ATOM   1709  N   GLN A 112     -14.645  -2.417  -6.227  1.00 76.36           N  
ATOM   1710  H   GLN A 112     -14.757  -3.332  -5.814  1.00 76.36           H  
ATOM   1711  CA  GLN A 112     -15.326  -2.087  -7.481  1.00 76.36           C  
ATOM   1712  HA  GLN A 112     -14.576  -1.725  -8.185  1.00 76.36           H  
ATOM   1713  C   GLN A 112     -16.363  -0.979  -7.299  1.00 76.36           C  
ATOM   1714  CB  GLN A 112     -16.001  -3.326  -8.076  1.00 76.36           C  
ATOM   1715  HB2 GLN A 112     -16.782  -3.685  -7.406  1.00 76.36           H  
ATOM   1716  HB3 GLN A 112     -15.248  -4.106  -8.188  1.00 76.36           H  
ATOM   1717  O   GLN A 112     -16.412  -0.060  -8.113  1.00 76.36           O  
ATOM   1718  CG  GLN A 112     -16.609  -3.061  -9.461  1.00 76.36           C  
ATOM   1719  HG2 GLN A 112     -17.343  -2.256  -9.417  1.00 76.36           H  
ATOM   1720  HG3 GLN A 112     -17.123  -3.961  -9.800  1.00 76.36           H  
ATOM   1721  CD  GLN A 112     -15.528  -2.732 -10.479  1.00 76.36           C  
ATOM   1722  NE2 GLN A 112     -15.550  -1.598 -11.134  1.00 76.36           N  
ATOM   1723 HE21 GLN A 112     -14.785  -1.482 -11.784  1.00 76.36           H  
ATOM   1724 HE22 GLN A 112     -16.246  -0.884 -10.974  1.00 76.36           H  
ATOM   1725  OE1 GLN A 112     -14.612  -3.497 -10.695  1.00 76.36           O  
ATOM   1726  N   LYS A 113     -17.191  -1.044  -6.248  1.00 72.81           N  
ATOM   1727  H   LYS A 113     -17.118  -1.828  -5.615  1.00 72.81           H  
ATOM   1728  CA  LYS A 113     -18.148   0.026  -5.950  1.00 72.81           C  
ATOM   1729  HA  LYS A 113     -18.756   0.222  -6.834  1.00 72.81           H  
ATOM   1730  C   LYS A 113     -17.407   1.336  -5.661  1.00 72.81           C  
ATOM   1731  CB  LYS A 113     -19.083  -0.350  -4.790  1.00 72.81           C  
ATOM   1732  HB2 LYS A 113     -19.602   0.568  -4.511  1.00 72.81           H  
ATOM   1733  HB3 LYS A 113     -18.495  -0.692  -3.939  1.00 72.81           H  
ATOM   1734  O   LYS A 113     -17.772   2.356  -6.231  1.00 72.81           O  
ATOM   1735  CG  LYS A 113     -20.183  -1.378  -5.109  1.00 72.81           C  
ATOM   1736  HG2 LYS A 113     -20.751  -1.030  -5.971  1.00 72.81           H  
ATOM   1737  HG3 LYS A 113     -19.750  -2.351  -5.340  1.00 72.81           H  
ATOM   1738  CD  LYS A 113     -21.126  -1.492  -3.894  1.00 72.81           C  
ATOM   1739  HD2 LYS A 113     -21.439  -0.486  -3.614  1.00 72.81           H  
ATOM   1740  HD3 LYS A 113     -20.584  -1.922  -3.052  1.00 72.81           H  
ATOM   1741  CE  LYS A 113     -22.388  -2.320  -4.176  1.00 72.81           C  
ATOM   1742  HE2 LYS A 113     -22.128  -3.377  -4.238  1.00 72.81           H  
ATOM   1743  HE3 LYS A 113     -22.785  -2.012  -5.144  1.00 72.81           H  
ATOM   1744  NZ  LYS A 113     -23.432  -2.084  -3.136  1.00 72.81           N  
ATOM   1745  HZ1 LYS A 113     -23.653  -1.100  -3.076  1.00 72.81           H  
ATOM   1746  HZ2 LYS A 113     -24.305  -2.544  -3.349  1.00 72.81           H  
ATOM   1747  HZ3 LYS A 113     -23.137  -2.348  -2.206  1.00 72.81           H  
ATOM   1748  N   ALA A 114     -16.320   1.287  -4.883  1.00 68.36           N  
ATOM   1749  H   ALA A 114     -16.077   0.412  -4.442  1.00 68.36           H  
ATOM   1750  CA  ALA A 114     -15.478   2.461  -4.633  1.00 68.36           C  
ATOM   1751  HA  ALA A 114     -16.095   3.249  -4.199  1.00 68.36           H  
ATOM   1752  C   ALA A 114     -14.899   3.046  -5.932  1.00 68.36           C  
ATOM   1753  CB  ALA A 114     -14.387   2.087  -3.621  1.00 68.36           C  
ATOM   1754  HB1 ALA A 114     -13.821   2.978  -3.351  1.00 68.36           H  
ATOM   1755  HB2 ALA A 114     -13.704   1.354  -4.050  1.00 68.36           H  
ATOM   1756  HB3 ALA A 114     -14.840   1.680  -2.717  1.00 68.36           H  
ATOM   1757  O   ALA A 114     -14.997   4.247  -6.174  1.00 68.36           O  
ATOM   1758  N   TRP A 115     -14.377   2.193  -6.817  1.00 67.45           N  
ATOM   1759  H   TRP A 115     -14.292   1.221  -6.557  1.00 67.45           H  
ATOM   1760  CA  TRP A 115     -13.867   2.605  -8.123  1.00 67.45           C  
ATOM   1761  HA  TRP A 115     -13.094   3.360  -7.977  1.00 67.45           H  
ATOM   1762  C   TRP A 115     -14.937   3.227  -9.025  1.00 67.45           C  
ATOM   1763  CB  TRP A 115     -13.258   1.396  -8.836  1.00 67.45           C  
ATOM   1764  HB2 TRP A 115     -14.004   0.604  -8.911  1.00 67.45           H  
ATOM   1765  HB3 TRP A 115     -12.420   1.010  -8.254  1.00 67.45           H  
ATOM   1766  O   TRP A 115     -14.682   4.235  -9.682  1.00 67.45           O  
ATOM   1767  CG  TRP A 115     -12.755   1.712 -10.203  1.00 67.45           C  
ATOM   1768  CD1 TRP A 115     -13.218   1.189 -11.359  1.00 67.45           C  
ATOM   1769  HD1 TRP A 115     -14.027   0.476 -11.418  1.00 67.45           H  
ATOM   1770  CD2 TRP A 115     -11.723   2.671 -10.577  1.00 67.45           C  
ATOM   1771  CE2 TRP A 115     -11.555   2.610 -11.991  1.00 67.45           C  
ATOM   1772  CE3 TRP A 115     -10.898   3.566  -9.862  1.00 67.45           C  
ATOM   1773  HE3 TRP A 115     -11.005   3.656  -8.791  1.00 67.45           H  
ATOM   1774  NE1 TRP A 115     -12.495   1.702 -12.419  1.00 67.45           N  
ATOM   1775  HE1 TRP A 115     -12.586   1.397 -13.377  1.00 67.45           H  
ATOM   1776  CH2 TRP A 115      -9.715   4.163 -11.908  1.00 67.45           C  
ATOM   1777  HH2 TRP A 115      -8.895   4.670 -12.396  1.00 67.45           H  
ATOM   1778  CZ2 TRP A 115     -10.565   3.338 -12.659  1.00 67.45           C  
ATOM   1779  HZ2 TRP A 115     -10.425   3.236 -13.725  1.00 67.45           H  
ATOM   1780  CZ3 TRP A 115      -9.903   4.307 -10.523  1.00 67.45           C  
ATOM   1781  HZ3 TRP A 115      -9.257   4.964  -9.960  1.00 67.45           H  
ATOM   1782  N   ASN A 116     -16.138   2.646  -9.065  1.00 69.58           N  
ATOM   1783  H   ASN A 116     -16.286   1.806  -8.525  1.00 69.58           H  
ATOM   1784  CA  ASN A 116     -17.224   3.154  -9.901  1.00 69.58           C  
ATOM   1785  HA  ASN A 116     -16.877   3.218 -10.933  1.00 69.58           H  
ATOM   1786  C   ASN A 116     -17.631   4.572  -9.489  1.00 69.58           C  
ATOM   1787  CB  ASN A 116     -18.420   2.194  -9.833  1.00 69.58           C  
ATOM   1788  HB2 ASN A 116     -19.285   2.682 -10.283  1.00 69.58           H  
ATOM   1789  HB3 ASN A 116     -18.661   1.985  -8.791  1.00 69.58           H  
ATOM   1790  O   ASN A 116     -17.810   5.421 -10.360  1.00 69.58           O  
ATOM   1791  CG  ASN A 116     -18.207   0.884 -10.568  1.00 69.58           C  
ATOM   1792  ND2 ASN A 116     -19.125  -0.042 -10.419  1.00 69.58           N  
ATOM   1793 HD21 ASN A 116     -19.948   0.164  -9.870  1.00 69.58           H  
ATOM   1794 HD22 ASN A 116     -19.043  -0.873 -10.986  1.00 69.58           H  
ATOM   1795  OD1 ASN A 116     -17.252   0.661 -11.301  1.00 69.58           O  
ATOM   1796  N   VAL A 117     -17.713   4.840  -8.183  1.00 60.31           N  
ATOM   1797  H   VAL A 117     -17.566   4.093  -7.519  1.00 60.31           H  
ATOM   1798  CA  VAL A 117     -18.055   6.173  -7.669  1.00 60.31           C  
ATOM   1799  HA  VAL A 117     -18.964   6.520  -8.162  1.00 60.31           H  
ATOM   1800  C   VAL A 117     -16.953   7.179  -7.990  1.00 60.31           C  
ATOM   1801  CB  VAL A 117     -18.317   6.132  -6.157  1.00 60.31           C  
ATOM   1802  HB  VAL A 117     -17.426   5.765  -5.648  1.00 60.31           H  
ATOM   1803  O   VAL A 117     -17.225   8.259  -8.499  1.00 60.31           O  
ATOM   1804  CG1 VAL A 117     -18.653   7.540  -5.643  1.00 60.31           C  
ATOM   1805 HG11 VAL A 117     -17.741   8.116  -5.486  1.00 60.31           H  
ATOM   1806 HG12 VAL A 117     -19.230   7.493  -4.719  1.00 60.31           H  
ATOM   1807 HG13 VAL A 117     -19.274   8.061  -6.372  1.00 60.31           H  
ATOM   1808  CG2 VAL A 117     -19.478   5.194  -5.815  1.00 60.31           C  
ATOM   1809 HG21 VAL A 117     -19.423   4.954  -4.753  1.00 60.31           H  
ATOM   1810 HG22 VAL A 117     -20.431   5.673  -6.038  1.00 60.31           H  
ATOM   1811 HG23 VAL A 117     -19.423   4.258  -6.370  1.00 60.31           H  
ATOM   1812  N   VAL A 118     -15.690   6.801  -7.785  1.00 58.91           N  
ATOM   1813  H   VAL A 118     -15.525   5.897  -7.365  1.00 58.91           H  
ATOM   1814  CA  VAL A 118     -14.525   7.620  -8.160  1.00 58.91           C  
ATOM   1815  HA  VAL A 118     -14.516   8.543  -7.579  1.00 58.91           H  
ATOM   1816  C   VAL A 118     -14.568   8.013  -9.631  1.00 58.91           C  
ATOM   1817  CB  VAL A 118     -13.248   6.822  -7.870  1.00 58.91           C  
ATOM   1818  HB  VAL A 118     -13.393   5.800  -8.220  1.00 58.91           H  
ATOM   1819  O   VAL A 118     -14.372   9.178  -9.966  1.00 58.91           O  
ATOM   1820  CG1 VAL A 118     -11.997   7.355  -8.573  1.00 58.91           C  
ATOM   1821 HG11 VAL A 118     -12.143   7.460  -9.649  1.00 58.91           H  
ATOM   1822 HG12 VAL A 118     -11.204   6.616  -8.462  1.00 58.91           H  
ATOM   1823 HG13 VAL A 118     -11.711   8.318  -8.151  1.00 58.91           H  
ATOM   1824  CG2 VAL A 118     -13.029   6.765  -6.356  1.00 58.91           C  
ATOM   1825 HG21 VAL A 118     -13.984   6.627  -5.849  1.00 58.91           H  
ATOM   1826 HG22 VAL A 118     -12.401   5.910  -6.105  1.00 58.91           H  
ATOM   1827 HG23 VAL A 118     -12.587   7.694  -5.996  1.00 58.91           H  
ATOM   1828  N   ARG A 119     -14.830   7.048 -10.518  1.00 60.11           N  
ATOM   1829  H   ARG A 119     -14.961   6.109 -10.170  1.00 60.11           H  
ATOM   1830  CA  ARG A 119     -14.866   7.281 -11.964  1.00 60.11           C  
ATOM   1831  HA  ARG A 119     -13.932   7.758 -12.262  1.00 60.11           H  
ATOM   1832  C   ARG A 119     -15.983   8.247 -12.367  1.00 60.11           C  
ATOM   1833  CB  ARG A 119     -14.997   5.925 -12.666  1.00 60.11           C  
ATOM   1834  HB2 ARG A 119     -15.967   5.488 -12.428  1.00 60.11           H  
ATOM   1835  HB3 ARG A 119     -14.216   5.259 -12.300  1.00 60.11           H  
ATOM   1836  O   ARG A 119     -15.803   9.001 -13.317  1.00 60.11           O  
ATOM   1837  CG  ARG A 119     -14.852   6.068 -14.183  1.00 60.11           C  
ATOM   1838  HG2 ARG A 119     -13.868   6.474 -14.417  1.00 60.11           H  
ATOM   1839  HG3 ARG A 119     -15.618   6.739 -14.571  1.00 60.11           H  
ATOM   1840  CD  ARG A 119     -15.021   4.709 -14.856  1.00 60.11           C  
ATOM   1841  HD2 ARG A 119     -15.999   4.307 -14.590  1.00 60.11           H  
ATOM   1842  HD3 ARG A 119     -14.244   4.038 -14.490  1.00 60.11           H  
ATOM   1843  NE  ARG A 119     -14.914   4.848 -16.316  1.00 60.11           N  
ATOM   1844  HE  ARG A 119     -14.617   5.751 -16.657  1.00 60.11           H  
ATOM   1845  NH1 ARG A 119     -15.471   2.695 -16.866  1.00 60.11           N  
ATOM   1846 HH11 ARG A 119     -15.657   2.002 -17.577  1.00 60.11           H  
ATOM   1847 HH12 ARG A 119     -15.676   2.528 -15.891  1.00 60.11           H  
ATOM   1848  NH2 ARG A 119     -14.905   4.142 -18.471  1.00 60.11           N  
ATOM   1849 HH21 ARG A 119     -14.824   3.370 -19.116  1.00 60.11           H  
ATOM   1850 HH22 ARG A 119     -14.567   5.052 -18.749  1.00 60.11           H  
ATOM   1851  CZ  ARG A 119     -15.096   3.897 -17.209  1.00 60.11           C  
ATOM   1852  N   GLN A 120     -17.115   8.223 -11.663  1.00 59.39           N  
ATOM   1853  H   GLN A 120     -17.191   7.575 -10.891  1.00 59.39           H  
ATOM   1854  CA  GLN A 120     -18.209   9.174 -11.873  1.00 59.39           C  
ATOM   1855  HA  GLN A 120     -18.428   9.246 -12.938  1.00 59.39           H  
ATOM   1856  C   GLN A 120     -17.837  10.589 -11.403  1.00 59.39           C  
ATOM   1857  CB  GLN A 120     -19.468   8.676 -11.149  1.00 59.39           C  
ATOM   1858  HB2 GLN A 120     -20.210   9.475 -11.134  1.00 59.39           H  
ATOM   1859  HB3 GLN A 120     -19.213   8.435 -10.117  1.00 59.39           H  
ATOM   1860  O   GLN A 120     -18.204  11.555 -12.063  1.00 59.39           O  
ATOM   1861  CG  GLN A 120     -20.099   7.450 -11.829  1.00 59.39           C  
ATOM   1862  HG2 GLN A 120     -19.342   6.687 -12.008  1.00 59.39           H  
ATOM   1863  HG3 GLN A 120     -20.509   7.753 -12.792  1.00 59.39           H  
ATOM   1864  CD  GLN A 120     -21.215   6.826 -10.994  1.00 59.39           C  
ATOM   1865  NE2 GLN A 120     -21.964   5.890 -11.533  1.00 59.39           N  
ATOM   1866 HE21 GLN A 120     -22.744   5.614 -10.954  1.00 59.39           H  
ATOM   1867 HE22 GLN A 120     -21.898   5.675 -12.517  1.00 59.39           H  
ATOM   1868  OE1 GLN A 120     -21.439   7.140  -9.841  1.00 59.39           O  
ATOM   1869  N   SER A 121     -17.077  10.718 -10.311  1.00 51.99           N  
ATOM   1870  H   SER A 121     -16.893   9.898  -9.752  1.00 51.99           H  
ATOM   1871  CA  SER A 121     -16.646  12.018  -9.772  1.00 51.99           C  
ATOM   1872  HA  SER A 121     -17.458  12.733  -9.902  1.00 51.99           H  
ATOM   1873  C   SER A 121     -15.415  12.623 -10.467  1.00 51.99           C  
ATOM   1874  CB  SER A 121     -16.368  11.897  -8.269  1.00 51.99           C  
ATOM   1875  HB2 SER A 121     -15.475  11.291  -8.118  1.00 51.99           H  
ATOM   1876  HB3 SER A 121     -16.186  12.891  -7.858  1.00 51.99           H  
ATOM   1877  O   SER A 121     -15.162  13.813 -10.303  1.00 51.99           O  
ATOM   1878  OG  SER A 121     -17.451  11.297  -7.581  1.00 51.99           O  
ATOM   1879  HG  SER A 121     -18.252  11.790  -7.773  1.00 51.99           H  
ATOM   1880  N   LEU A 122     -14.641  11.837 -11.228  1.00 52.12           N  
ATOM   1881  H   LEU A 122     -14.876  10.855 -11.258  1.00 52.12           H  
ATOM   1882  CA  LEU A 122     -13.388  12.256 -11.876  1.00 52.12           C  
ATOM   1883  HA  LEU A 122     -13.270  13.335 -11.777  1.00 52.12           H  
ATOM   1884  C   LEU A 122     -13.363  11.938 -13.390  1.00 52.12           C  
ATOM   1885  CB  LEU A 122     -12.203  11.595 -11.154  1.00 52.12           C  
ATOM   1886  HB2 LEU A 122     -11.323  11.708 -11.787  1.00 52.12           H  
ATOM   1887  HB3 LEU A 122     -12.404  10.528 -11.053  1.00 52.12           H  
ATOM   1888  O   LEU A 122     -12.743  10.950 -13.813  1.00 52.12           O  
ATOM   1889  CG  LEU A 122     -11.840  12.189  -9.788  1.00 52.12           C  
ATOM   1890  HG  LEU A 122     -12.711  12.207  -9.132  1.00 52.12           H  
ATOM   1891  CD1 LEU A 122     -10.766  11.305  -9.150  1.00 52.12           C  
ATOM   1892 HD11 LEU A 122      -9.839  11.366  -9.720  1.00 52.12           H  
ATOM   1893 HD12 LEU A 122     -11.112  10.272  -9.123  1.00 52.12           H  
ATOM   1894 HD13 LEU A 122     -10.594  11.633  -8.125  1.00 52.12           H  
ATOM   1895  CD2 LEU A 122     -11.284  13.604  -9.976  1.00 52.12           C  
ATOM   1896 HD21 LEU A 122     -12.102  14.322  -9.925  1.00 52.12           H  
ATOM   1897 HD22 LEU A 122     -10.776  13.706 -10.935  1.00 52.12           H  
ATOM   1898 HD23 LEU A 122     -10.555  13.837  -9.200  1.00 52.12           H  
ATOM   1899  N   PRO A 123     -13.987  12.774 -14.240  1.00 49.37           N  
ATOM   1900  CA  PRO A 123     -13.905  12.622 -15.689  1.00 49.37           C  
ATOM   1901  HA  PRO A 123     -14.194  11.607 -15.962  1.00 49.37           H  
ATOM   1902  C   PRO A 123     -12.467  12.880 -16.167  1.00 49.37           C  
ATOM   1903  CB  PRO A 123     -14.935  13.597 -16.272  1.00 49.37           C  
ATOM   1904  HB2 PRO A 123     -14.564  14.096 -17.168  1.00 49.37           H  
ATOM   1905  HB3 PRO A 123     -15.848  13.050 -16.508  1.00 49.37           H  
ATOM   1906  O   PRO A 123     -11.973  14.000 -16.113  1.00 49.37           O  
ATOM   1907  CG  PRO A 123     -15.230  14.606 -15.160  1.00 49.37           C  
ATOM   1908  HG2 PRO A 123     -14.651  15.515 -15.325  1.00 49.37           H  
ATOM   1909  HG3 PRO A 123     -16.293  14.841 -15.119  1.00 49.37           H  
ATOM   1910  CD  PRO A 123     -14.773  13.940 -13.863  1.00 49.37           C  
ATOM   1911  HD2 PRO A 123     -14.171  14.644 -13.288  1.00 49.37           H  
ATOM   1912  HD3 PRO A 123     -15.640  13.629 -13.281  1.00 49.37           H  
ATOM   1913  N   GLY A 124     -11.774  11.826 -16.611  1.00 52.72           N  
ATOM   1914  H   GLY A 124     -12.228  10.925 -16.573  1.00 52.72           H  
ATOM   1915  CA  GLY A 124     -10.387  11.895 -17.102  1.00 52.72           C  
ATOM   1916  HA2 GLY A 124      -9.957  12.868 -16.864  1.00 52.72           H  
ATOM   1917  HA3 GLY A 124     -10.390  11.787 -18.186  1.00 52.72           H  
ATOM   1918  C   GLY A 124      -9.450  10.834 -16.522  1.00 52.72           C  
ATOM   1919  O   GLY A 124      -8.366  10.616 -17.062  1.00 52.72           O  
ATOM   1920  N   VAL A 125      -9.865  10.114 -15.472  1.00 53.00           N  
ATOM   1921  H   VAL A 125     -10.741  10.352 -15.029  1.00 53.00           H  
ATOM   1922  CA  VAL A 125      -9.122   8.941 -14.993  1.00 53.00           C  
ATOM   1923  HA  VAL A 125      -8.090   9.243 -14.813  1.00 53.00           H  
ATOM   1924  C   VAL A 125      -9.130   7.885 -16.102  1.00 53.00           C  
ATOM   1925  CB  VAL A 125      -9.685   8.409 -13.664  1.00 53.00           C  
ATOM   1926  HB  VAL A 125     -10.731   8.128 -13.792  1.00 53.00           H  
ATOM   1927  O   VAL A 125     -10.172   7.325 -16.444  1.00 53.00           O  
ATOM   1928  CG1 VAL A 125      -8.891   7.198 -13.175  1.00 53.00           C  
ATOM   1929 HG11 VAL A 125      -9.015   6.372 -13.875  1.00 53.00           H  
ATOM   1930 HG12 VAL A 125      -9.272   6.900 -12.198  1.00 53.00           H  
ATOM   1931 HG13 VAL A 125      -7.834   7.446 -13.085  1.00 53.00           H  
ATOM   1932  CG2 VAL A 125      -9.582   9.472 -12.567  1.00 53.00           C  
ATOM   1933 HG21 VAL A 125      -8.538   9.707 -12.358  1.00 53.00           H  
ATOM   1934 HG22 VAL A 125     -10.085  10.382 -12.895  1.00 53.00           H  
ATOM   1935 HG23 VAL A 125     -10.065   9.117 -11.657  1.00 53.00           H  
ATOM   1936  N   SER A 126      -7.962   7.677 -16.716  1.00 49.82           N  
ATOM   1937  H   SER A 126      -7.213   8.315 -16.488  1.00 49.82           H  
ATOM   1938  CA  SER A 126      -7.771   6.775 -17.857  1.00 49.82           C  
ATOM   1939  HA  SER A 126      -8.304   7.199 -18.707  1.00 49.82           H  
ATOM   1940  C   SER A 126      -8.329   5.371 -17.598  1.00 49.82           C  
ATOM   1941  CB  SER A 126      -6.283   6.705 -18.218  1.00 49.82           C  
ATOM   1942  HB2 SER A 126      -6.130   6.028 -19.059  1.00 49.82           H  
ATOM   1943  HB3 SER A 126      -5.937   7.699 -18.500  1.00 49.82           H  
ATOM   1944  O   SER A 126      -8.325   4.879 -16.469  1.00 49.82           O  
ATOM   1945  OG  SER A 126      -5.539   6.256 -17.107  1.00 49.82           O  
ATOM   1946  HG  SER A 126      -6.045   6.433 -16.311  1.00 49.82           H  
ATOM   1947  N   ASN A 127      -8.772   4.712 -18.672  1.00 52.53           N  
ATOM   1948  H   ASN A 127      -8.709   5.193 -19.558  1.00 52.53           H  
ATOM   1949  CA  ASN A 127      -9.309   3.346 -18.696  1.00 52.53           C  
ATOM   1950  HA  ASN A 127      -9.983   3.242 -17.846  1.00 52.53           H  
ATOM   1951  C   ASN A 127      -8.187   2.293 -18.492  1.00 52.53           C  
ATOM   1952  CB  ASN A 127     -10.114   3.189 -20.015  1.00 52.53           C  
ATOM   1953  HB2 ASN A 127      -9.607   2.496 -20.686  1.00 52.53           H  
ATOM   1954  HB3 ASN A 127     -10.155   4.141 -20.544  1.00 52.53           H  
ATOM   1955  O   ASN A 127      -8.052   1.337 -19.257  1.00 52.53           O  
ATOM   1956  CG  ASN A 127     -11.558   2.736 -19.864  1.00 52.53           C  
ATOM   1957  ND2 ASN A 127     -12.161   2.334 -20.959  1.00 52.53           N  
ATOM   1958 HD21 ASN A 127     -11.644   2.298 -21.826  1.00 52.53           H  
ATOM   1959 HD22 ASN A 127     -13.099   1.970 -20.877  1.00 52.53           H  
ATOM   1960  OD1 ASN A 127     -12.196   2.787 -18.823  1.00 52.53           O  
ATOM   1961  N   ASN A 128      -7.325   2.505 -17.496  1.00 53.88           N  
ATOM   1962  H   ASN A 128      -7.499   3.290 -16.885  1.00 53.88           H  
ATOM   1963  CA  ASN A 128      -6.229   1.608 -17.161  1.00 53.88           C  
ATOM   1964  HA  ASN A 128      -5.648   1.423 -18.065  1.00 53.88           H  
ATOM   1965  C   ASN A 128      -6.779   0.265 -16.677  1.00 53.88           C  
ATOM   1966  CB  ASN A 128      -5.318   2.265 -16.105  1.00 53.88           C  
ATOM   1967  HB2 ASN A 128      -5.930   2.684 -15.306  1.00 53.88           H  
ATOM   1968  HB3 ASN A 128      -4.666   1.512 -15.662  1.00 53.88           H  
ATOM   1969  O   ASN A 128      -7.757   0.203 -15.937  1.00 53.88           O  
ATOM   1970  CG  ASN A 128      -4.424   3.351 -16.677  1.00 53.88           C  
ATOM   1971  ND2 ASN A 128      -3.803   4.136 -15.829  1.00 53.88           N  
ATOM   1972 HD21 ASN A 128      -3.329   4.929 -16.237  1.00 53.88           H  
ATOM   1973 HD22 ASN A 128      -3.970   4.065 -14.835  1.00 53.88           H  
ATOM   1974  OD1 ASN A 128      -4.241   3.472 -17.876  1.00 53.88           O  
ATOM   1975  N   GLN A 129      -6.101  -0.826 -17.040  1.00 55.94           N  
ATOM   1976  H   GLN A 129      -5.312  -0.719 -17.661  1.00 55.94           H  
ATOM   1977  CA  GLN A 129      -6.478  -2.174 -16.594  1.00 55.94           C  
ATOM   1978  HA  GLN A 129      -7.532  -2.330 -16.823  1.00 55.94           H  
ATOM   1979  C   GLN A 129      -6.325  -2.382 -15.076  1.00 55.94           C  
ATOM   1980  CB  GLN A 129      -5.643  -3.218 -17.351  1.00 55.94           C  
ATOM   1981  HB2 GLN A 129      -5.804  -4.194 -16.893  1.00 55.94           H  
ATOM   1982  HB3 GLN A 129      -4.584  -2.973 -17.261  1.00 55.94           H  
ATOM   1983  O   GLN A 129      -6.813  -3.386 -14.553  1.00 55.94           O  
ATOM   1984  CG  GLN A 129      -6.029  -3.325 -18.833  1.00 55.94           C  
ATOM   1985  HG2 GLN A 129      -7.097  -3.533 -18.905  1.00 55.94           H  
ATOM   1986  HG3 GLN A 129      -5.831  -2.380 -19.338  1.00 55.94           H  
ATOM   1987  CD  GLN A 129      -5.267  -4.430 -19.562  1.00 55.94           C  
ATOM   1988  NE2 GLN A 129      -5.730  -4.850 -20.719  1.00 55.94           N  
ATOM   1989 HE21 GLN A 129      -5.186  -5.560 -21.186  1.00 55.94           H  
ATOM   1990 HE22 GLN A 129      -6.544  -4.419 -21.134  1.00 55.94           H  
ATOM   1991  OE1 GLN A 129      -4.250  -4.941 -19.123  1.00 55.94           O  
ATOM   1992  N   PHE A 130      -5.661  -1.462 -14.371  1.00 54.15           N  
ATOM   1993  H   PHE A 130      -5.405  -0.604 -14.838  1.00 54.15           H  
ATOM   1994  CA  PHE A 130      -5.381  -1.528 -12.940  1.00 54.15           C  
ATOM   1995  HA  PHE A 130      -5.878  -2.398 -12.509  1.00 54.15           H  
ATOM   1996  C   PHE A 130      -5.899  -0.290 -12.216  1.00 54.15           C  
ATOM   1997  CB  PHE A 130      -3.875  -1.676 -12.702  1.00 54.15           C  
ATOM   1998  HB2 PHE A 130      -3.690  -1.669 -11.628  1.00 54.15           H  
ATOM   1999  HB3 PHE A 130      -3.360  -0.813 -13.124  1.00 54.15           H  
ATOM   2000  O   PHE A 130      -5.805   0.825 -12.730  1.00 54.15           O  
ATOM   2001  CG  PHE A 130      -3.281  -2.942 -13.278  1.00 54.15           C  
ATOM   2002  CD1 PHE A 130      -3.298  -4.129 -12.525  1.00 54.15           C  
ATOM   2003  HD1 PHE A 130      -3.736  -4.138 -11.538  1.00 54.15           H  
ATOM   2004  CD2 PHE A 130      -2.683  -2.927 -14.552  1.00 54.15           C  
ATOM   2005  HD2 PHE A 130      -2.651  -2.013 -15.126  1.00 54.15           H  
ATOM   2006  CE1 PHE A 130      -2.687  -5.289 -13.031  1.00 54.15           C  
ATOM   2007  HE1 PHE A 130      -2.633  -6.177 -12.418  1.00 54.15           H  
ATOM   2008  CE2 PHE A 130      -2.098  -4.097 -15.069  1.00 54.15           C  
ATOM   2009  HE2 PHE A 130      -1.614  -4.079 -16.034  1.00 54.15           H  
ATOM   2010  CZ  PHE A 130      -2.092  -5.276 -14.305  1.00 54.15           C  
ATOM   2011  HZ  PHE A 130      -1.582  -6.152 -14.677  1.00 54.15           H  
ATOM   2012  N   VAL A 131      -6.372  -0.508 -10.989  1.00 56.67           N  
ATOM   2013  H   VAL A 131      -6.373  -1.456 -10.639  1.00 56.67           H  
ATOM   2014  CA  VAL A 131      -6.713   0.545 -10.033  1.00 56.67           C  
ATOM   2015  HA  VAL A 131      -6.614   1.517 -10.515  1.00 56.67           H  
ATOM   2016  C   VAL A 131      -5.720   0.473  -8.875  1.00 56.67           C  
ATOM   2017  CB  VAL A 131      -8.165   0.412  -9.540  1.00 56.67           C  
ATOM   2018  HB  VAL A 131      -8.273  -0.507  -8.964  1.00 56.67           H  
ATOM   2019  O   VAL A 131      -5.532  -0.592  -8.281  1.00 56.67           O  
ATOM   2020  CG1 VAL A 131      -8.519   1.603  -8.644  1.00 56.67           C  
ATOM   2021 HG11 VAL A 131      -7.932   1.581  -7.726  1.00 56.67           H  
ATOM   2022 HG12 VAL A 131      -9.575   1.565  -8.377  1.00 56.67           H  
ATOM   2023 HG13 VAL A 131      -8.318   2.538  -9.168  1.00 56.67           H  
ATOM   2024  CG2 VAL A 131      -9.159   0.364 -10.708  1.00 56.67           C  
ATOM   2025 HG21 VAL A 131      -9.049   1.257 -11.323  1.00 56.67           H  
ATOM   2026 HG22 VAL A 131     -10.177   0.309 -10.323  1.00 56.67           H  
ATOM   2027 HG23 VAL A 131      -8.979  -0.517 -11.325  1.00 56.67           H  
ATOM   2028  N   SER A 132      -5.075   1.598  -8.561  1.00 56.31           N  
ATOM   2029  H   SER A 132      -5.290   2.440  -9.075  1.00 56.31           H  
ATOM   2030  CA  SER A 132      -4.214   1.722  -7.382  1.00 56.31           C  
ATOM   2031  HA  SER A 132      -3.801   0.747  -7.120  1.00 56.31           H  
ATOM   2032  C   SER A 132      -5.038   2.236  -6.209  1.00 56.31           C  
ATOM   2033  CB  SER A 132      -3.029   2.653  -7.653  1.00 56.31           C  
ATOM   2034  HB2 SER A 132      -2.460   2.281  -8.505  1.00 56.31           H  
ATOM   2035  HB3 SER A 132      -3.391   3.656  -7.880  1.00 56.31           H  
ATOM   2036  O   SER A 132      -5.371   3.418  -6.150  1.00 56.31           O  
ATOM   2037  OG  SER A 132      -2.191   2.698  -6.513  1.00 56.31           O  
ATOM   2038  HG  SER A 132      -1.999   3.617  -6.314  1.00 56.31           H  
ATOM   2039  N   PHE A 133      -5.365   1.350  -5.272  1.00 60.90           N  
ATOM   2040  H   PHE A 133      -5.049   0.397  -5.383  1.00 60.90           H  
ATOM   2041  CA  PHE A 133      -5.851   1.747  -3.955  1.00 60.90           C  
ATOM   2042  HA  PHE A 133      -6.285   2.746  -3.997  1.00 60.90           H  
ATOM   2043  C   PHE A 133      -4.654   1.773  -3.005  1.00 60.90           C  
ATOM   2044  CB  PHE A 133      -6.941   0.777  -3.484  1.00 60.90           C  
ATOM   2045  HB2 PHE A 133      -6.554  -0.242  -3.515  1.00 60.90           H  
ATOM   2046  HB3 PHE A 133      -7.176   1.004  -2.444  1.00 60.90           H  
ATOM   2047  O   PHE A 133      -4.038   0.737  -2.780  1.00 60.90           O  
ATOM   2048  CG  PHE A 133      -8.223   0.852  -4.288  1.00 60.90           C  
ATOM   2049  CD1 PHE A 133      -9.186   1.828  -3.973  1.00 60.90           C  
ATOM   2050  HD1 PHE A 133      -9.003   2.528  -3.171  1.00 60.90           H  
ATOM   2051  CD2 PHE A 133      -8.456  -0.046  -5.347  1.00 60.90           C  
ATOM   2052  HD2 PHE A 133      -7.708  -0.780  -5.608  1.00 60.90           H  
ATOM   2053  CE1 PHE A 133     -10.386   1.898  -4.700  1.00 60.90           C  
ATOM   2054  HE1 PHE A 133     -11.124   2.647  -4.453  1.00 60.90           H  
ATOM   2055  CE2 PHE A 133      -9.661   0.017  -6.068  1.00 60.90           C  
ATOM   2056  HE2 PHE A 133      -9.845  -0.675  -6.877  1.00 60.90           H  
ATOM   2057  CZ  PHE A 133     -10.623   0.989  -5.742  1.00 60.90           C  
ATOM   2058  HZ  PHE A 133     -11.553   1.041  -6.288  1.00 60.90           H  
ATOM   2059  N   HIS A 134      -4.309   2.943  -2.460  1.00 61.00           N  
ATOM   2060  H   HIS A 134      -4.802   3.775  -2.749  1.00 61.00           H  
ATOM   2061  CA  HIS A 134      -3.181   3.070  -1.522  1.00 61.00           C  
ATOM   2062  HA  HIS A 134      -2.381   2.391  -1.818  1.00 61.00           H  
ATOM   2063  C   HIS A 134      -3.559   2.721  -0.082  1.00 61.00           C  
ATOM   2064  CB  HIS A 134      -2.655   4.509  -1.545  1.00 61.00           C  
ATOM   2065  HB2 HIS A 134      -3.480   5.199  -1.368  1.00 61.00           H  
ATOM   2066  HB3 HIS A 134      -1.935   4.632  -0.737  1.00 61.00           H  
ATOM   2067  O   HIS A 134      -2.758   2.186   0.682  1.00 61.00           O  
ATOM   2068  CG  HIS A 134      -1.973   4.875  -2.830  1.00 61.00           C  
ATOM   2069  CD2 HIS A 134      -2.506   5.621  -3.845  1.00 61.00           C  
ATOM   2070  HD2 HIS A 134      -3.495   6.054  -3.874  1.00 61.00           H  
ATOM   2071  ND1 HIS A 134      -0.708   4.489  -3.219  1.00 61.00           N  
ATOM   2072  HD1 HIS A 134      -0.150   3.761  -2.797  1.00 61.00           H  
ATOM   2073  CE1 HIS A 134      -0.475   5.015  -4.435  1.00 61.00           C  
ATOM   2074  HE1 HIS A 134       0.413   4.866  -5.032  1.00 61.00           H  
ATOM   2075  NE2 HIS A 134      -1.551   5.693  -4.855  1.00 61.00           N  
ATOM   2076  N   ALA A 135      -4.765   3.105   0.314  1.00 69.40           N  
ATOM   2077  H   ALA A 135      -5.380   3.556  -0.348  1.00 69.40           H  
ATOM   2078  CA  ALA A 135      -5.317   2.847   1.627  1.00 69.40           C  
ATOM   2079  HA  ALA A 135      -5.121   1.809   1.897  1.00 69.40           H  
ATOM   2080  C   ALA A 135      -6.828   3.069   1.589  1.00 69.40           C  
ATOM   2081  CB  ALA A 135      -4.668   3.775   2.666  1.00 69.40           C  
ATOM   2082  HB1 ALA A 135      -4.868   4.818   2.418  1.00 69.40           H  
ATOM   2083  HB2 ALA A 135      -5.098   3.567   3.646  1.00 69.40           H  
ATOM   2084  HB3 ALA A 135      -3.592   3.610   2.715  1.00 69.40           H  
ATOM   2085  O   ALA A 135      -7.331   3.864   0.788  1.00 69.40           O  
ATOM   2086  N   VAL A 136      -7.515   2.375   2.486  1.00 74.52           N  
ATOM   2087  H   VAL A 136      -6.999   1.726   3.063  1.00 74.52           H  
ATOM   2088  CA  VAL A 136      -8.858   2.712   2.939  1.00 74.52           C  
ATOM   2089  HA  VAL A 136      -9.310   3.437   2.262  1.00 74.52           H  
ATOM   2090  C   VAL A 136      -8.699   3.367   4.303  1.00 74.52           C  
ATOM   2091  CB  VAL A 136      -9.764   1.469   2.984  1.00 74.52           C  
ATOM   2092  HB  VAL A 136      -9.409   0.770   3.742  1.00 74.52           H  
ATOM   2093  O   VAL A 136      -8.518   2.684   5.311  1.00 74.52           O  
ATOM   2094  CG1 VAL A 136     -11.201   1.865   3.336  1.00 74.52           C  
ATOM   2095 HG11 VAL A 136     -11.222   2.353   4.311  1.00 74.52           H  
ATOM   2096 HG12 VAL A 136     -11.832   0.977   3.381  1.00 74.52           H  
ATOM   2097 HG13 VAL A 136     -11.593   2.555   2.589  1.00 74.52           H  
ATOM   2098  CG2 VAL A 136      -9.755   0.740   1.634  1.00 74.52           C  
ATOM   2099 HG21 VAL A 136      -8.821   0.190   1.523  1.00 74.52           H  
ATOM   2100 HG22 VAL A 136     -10.588   0.040   1.571  1.00 74.52           H  
ATOM   2101 HG23 VAL A 136      -9.827   1.467   0.825  1.00 74.52           H  
ATOM   2102  N   ASP A 137      -8.703   4.692   4.322  1.00 75.57           N  
ATOM   2103  H   ASP A 137      -8.905   5.184   3.463  1.00 75.57           H  
ATOM   2104  CA  ASP A 137      -8.803   5.468   5.552  1.00 75.57           C  
ATOM   2105  HA  ASP A 137      -8.273   4.957   6.356  1.00 75.57           H  
ATOM   2106  C   ASP A 137     -10.270   5.562   5.972  1.00 75.57           C  
ATOM   2107  CB  ASP A 137      -8.151   6.848   5.372  1.00 75.57           C  
ATOM   2108  HB2 ASP A 137      -8.304   7.202   4.353  1.00 75.57           H  
ATOM   2109  HB3 ASP A 137      -8.623   7.562   6.047  1.00 75.57           H  
ATOM   2110  O   ASP A 137     -11.182   5.360   5.170  1.00 75.57           O  
ATOM   2111  CG  ASP A 137      -6.653   6.818   5.684  1.00 75.57           C  
ATOM   2112  OD1 ASP A 137      -6.291   7.097   6.852  1.00 75.57           O  
ATOM   2113  OD2 ASP A 137      -5.859   6.536   4.763  1.00 75.57           O  
ATOM   2114  N   GLY A 138     -10.529   5.873   7.232  1.00 75.46           N  
ATOM   2115  H   GLY A 138      -9.775   5.906   7.903  1.00 75.46           H  
ATOM   2116  CA  GLY A 138     -11.883   6.126   7.678  1.00 75.46           C  
ATOM   2117  HA2 GLY A 138     -12.471   5.209   7.619  1.00 75.46           H  
ATOM   2118  HA3 GLY A 138     -12.331   6.846   6.993  1.00 75.46           H  
ATOM   2119  C   GLY A 138     -11.983   6.694   9.078  1.00 75.46           C  
ATOM   2120  O   GLY A 138     -11.044   6.622   9.865  1.00 75.46           O  
ATOM   2121  N   ILE A 139     -13.139   7.272   9.378  1.00 76.22           N  
ATOM   2122  H   ILE A 139     -13.864   7.228   8.675  1.00 76.22           H  
ATOM   2123  CA  ILE A 139     -13.521   7.743  10.706  1.00 76.22           C  
ATOM   2124  HA  ILE A 139     -12.735   7.487  11.417  1.00 76.22           H  
ATOM   2125  C   ILE A 139     -14.785   6.995  11.110  1.00 76.22           C  
ATOM   2126  CB  ILE A 139     -13.703   9.277  10.739  1.00 76.22           C  
ATOM   2127  HB  ILE A 139     -14.403   9.564   9.955  1.00 76.22           H  
ATOM   2128  O   ILE A 139     -15.750   6.942  10.354  1.00 76.22           O  
ATOM   2129  CG1 ILE A 139     -12.358   9.997  10.485  1.00 76.22           C  
ATOM   2130 HG12 ILE A 139     -11.881   9.587   9.595  1.00 76.22           H  
ATOM   2131 HG13 ILE A 139     -11.689   9.821  11.328  1.00 76.22           H  
ATOM   2132  CG2 ILE A 139     -14.294   9.726  12.088  1.00 76.22           C  
ATOM   2133 HG21 ILE A 139     -15.270   9.269  12.256  1.00 76.22           H  
ATOM   2134 HG22 ILE A 139     -14.452  10.804  12.088  1.00 76.22           H  
ATOM   2135 HG23 ILE A 139     -13.625   9.453  12.905  1.00 76.22           H  
ATOM   2136  CD1 ILE A 139     -12.506  11.510  10.272  1.00 76.22           C  
ATOM   2137 HD11 ILE A 139     -13.190  11.707   9.446  1.00 76.22           H  
ATOM   2138 HD12 ILE A 139     -11.532  11.940  10.037  1.00 76.22           H  
ATOM   2139 HD13 ILE A 139     -12.869  11.999  11.176  1.00 76.22           H  
ATOM   2140  N   TYR A 140     -14.795   6.428  12.305  1.00 80.67           N  
ATOM   2141  H   TYR A 140     -13.971   6.520  12.882  1.00 80.67           H  
ATOM   2142  CA  TYR A 140     -15.978   5.858  12.927  1.00 80.67           C  
ATOM   2143  HA  TYR A 140     -16.781   5.783  12.193  1.00 80.67           H  
ATOM   2144  C   TYR A 140     -16.459   6.770  14.058  1.00 80.67           C  
ATOM   2145  CB  TYR A 140     -15.666   4.440  13.392  1.00 80.67           C  
ATOM   2146  HB2 TYR A 140     -14.687   4.446  13.871  1.00 80.67           H  
ATOM   2147  HB3 TYR A 140     -15.593   3.782  12.527  1.00 80.67           H  
ATOM   2148  O   TYR A 140     -15.670   7.215  14.893  1.00 80.67           O  
ATOM   2149  CG  TYR A 140     -16.679   3.879  14.362  1.00 80.67           C  
ATOM   2150  CD1 TYR A 140     -16.441   3.985  15.743  1.00 80.67           C  
ATOM   2151  HD1 TYR A 140     -15.551   4.475  16.109  1.00 80.67           H  
ATOM   2152  CD2 TYR A 140     -17.862   3.279  13.890  1.00 80.67           C  
ATOM   2153  HD2 TYR A 140     -18.052   3.214  12.829  1.00 80.67           H  
ATOM   2154  CE1 TYR A 140     -17.378   3.484  16.657  1.00 80.67           C  
ATOM   2155  HE1 TYR A 140     -17.187   3.611  17.712  1.00 80.67           H  
ATOM   2156  CE2 TYR A 140     -18.785   2.738  14.807  1.00 80.67           C  
ATOM   2157  HE2 TYR A 140     -19.671   2.232  14.454  1.00 80.67           H  
ATOM   2158  OH  TYR A 140     -19.435   2.339  17.091  1.00 80.67           O  
ATOM   2159  HH  TYR A 140     -19.131   2.508  17.986  1.00 80.67           H  
ATOM   2160  CZ  TYR A 140     -18.548   2.847  16.195  1.00 80.67           C  
ATOM   2161  N   LEU A 141     -17.765   7.029  14.073  1.00 77.56           N  
ATOM   2162  H   LEU A 141     -18.325   6.609  13.345  1.00 77.56           H  
ATOM   2163  CA  LEU A 141     -18.480   7.795  15.088  1.00 77.56           C  
ATOM   2164  HA  LEU A 141     -17.770   8.230  15.791  1.00 77.56           H  
ATOM   2165  C   LEU A 141     -19.458   6.869  15.822  1.00 77.56           C  
ATOM   2166  CB  LEU A 141     -19.268   8.927  14.406  1.00 77.56           C  
ATOM   2167  HB2 LEU A 141     -20.028   9.298  15.094  1.00 77.56           H  
ATOM   2168  HB3 LEU A 141     -19.790   8.486  13.557  1.00 77.56           H  
ATOM   2169  O   LEU A 141     -20.367   6.339  15.179  1.00 77.56           O  
ATOM   2170  CG  LEU A 141     -18.435  10.115  13.909  1.00 77.56           C  
ATOM   2171  HG  LEU A 141     -17.567   9.757  13.355  1.00 77.56           H  
ATOM   2172  CD1 LEU A 141     -19.266  11.025  13.000  1.00 77.56           C  
ATOM   2173 HD11 LEU A 141     -20.103  10.480  12.564  1.00 77.56           H  
ATOM   2174 HD12 LEU A 141     -18.631  11.448  12.221  1.00 77.56           H  
ATOM   2175 HD13 LEU A 141     -19.711  11.841  13.568  1.00 77.56           H  
ATOM   2176  CD2 LEU A 141     -17.994  10.975  15.090  1.00 77.56           C  
ATOM   2177 HD21 LEU A 141     -18.858  11.265  15.688  1.00 77.56           H  
ATOM   2178 HD22 LEU A 141     -17.508  11.882  14.730  1.00 77.56           H  
ATOM   2179 HD23 LEU A 141     -17.315  10.413  15.731  1.00 77.56           H  
ATOM   2180  N   PRO A 142     -19.337   6.684  17.145  1.00 78.90           N  
ATOM   2181  CA  PRO A 142     -20.340   5.963  17.915  1.00 78.90           C  
ATOM   2182  HA  PRO A 142     -20.562   5.007  17.441  1.00 78.90           H  
ATOM   2183  C   PRO A 142     -21.631   6.782  18.034  1.00 78.90           C  
ATOM   2184  CB  PRO A 142     -19.692   5.712  19.277  1.00 78.90           C  
ATOM   2185  HB2 PRO A 142     -19.120   4.785  19.230  1.00 78.90           H  
ATOM   2186  HB3 PRO A 142     -20.421   5.670  20.086  1.00 78.90           H  
ATOM   2187  O   PRO A 142     -21.605   7.966  18.361  1.00 78.90           O  
ATOM   2188  CG  PRO A 142     -18.723   6.882  19.437  1.00 78.90           C  
ATOM   2189  HG2 PRO A 142     -17.889   6.632  20.092  1.00 78.90           H  
ATOM   2190  HG3 PRO A 142     -19.257   7.753  19.818  1.00 78.90           H  
ATOM   2191  CD  PRO A 142     -18.259   7.148  18.007  1.00 78.90           C  
ATOM   2192  HD2 PRO A 142     -18.064   8.212  17.877  1.00 78.90           H  
ATOM   2193  HD3 PRO A 142     -17.364   6.563  17.795  1.00 78.90           H  
ATOM   2194  N   MET A 143     -22.772   6.123  17.839  1.00 75.57           N  
ATOM   2195  H   MET A 143     -22.704   5.156  17.555  1.00 75.57           H  
ATOM   2196  CA  MET A 143     -24.124   6.675  18.033  1.00 75.57           C  
ATOM   2197  HA  MET A 143     -24.049   7.758  18.129  1.00 75.57           H  
ATOM   2198  C   MET A 143     -24.764   6.179  19.342  1.00 75.57           C  
ATOM   2199  CB  MET A 143     -25.003   6.381  16.805  1.00 75.57           C  
ATOM   2200  HB2 MET A 143     -25.047   5.304  16.641  1.00 75.57           H  
ATOM   2201  HB3 MET A 143     -26.021   6.720  16.994  1.00 75.57           H  
ATOM   2202  O   MET A 143     -25.980   6.242  19.533  1.00 75.57           O  
ATOM   2203  CG  MET A 143     -24.492   7.061  15.529  1.00 75.57           C  
ATOM   2204  HG2 MET A 143     -25.087   6.706  14.687  1.00 75.57           H  
ATOM   2205  HG3 MET A 143     -23.459   6.762  15.352  1.00 75.57           H  
ATOM   2206  SD  MET A 143     -24.558   8.873  15.547  1.00 75.57           S  
ATOM   2207  CE  MET A 143     -26.351   9.144  15.529  1.00 75.57           C  
ATOM   2208  HE1 MET A 143     -26.789   8.635  14.670  1.00 75.57           H  
ATOM   2209  HE2 MET A 143     -26.546  10.214  15.450  1.00 75.57           H  
ATOM   2210  HE3 MET A 143     -26.797   8.769  16.450  1.00 75.57           H  
ATOM   2211  N   PHE A 144     -23.951   5.661  20.266  1.00 71.60           N  
ATOM   2212  H   PHE A 144     -22.959   5.672  20.075  1.00 71.60           H  
ATOM   2213  CA  PHE A 144     -24.366   5.258  21.607  1.00 71.60           C  
ATOM   2214  HA  PHE A 144     -25.371   5.648  21.765  1.00 71.60           H  
ATOM   2215  C   PHE A 144     -23.449   5.875  22.676  1.00 71.60           C  
ATOM   2216  CB  PHE A 144     -24.446   3.727  21.706  1.00 71.60           C  
ATOM   2217  HB2 PHE A 144     -24.858   3.457  22.678  1.00 71.60           H  
ATOM   2218  HB3 PHE A 144     -25.147   3.375  20.949  1.00 71.60           H  
ATOM   2219  O   PHE A 144     -22.290   6.177  22.391  1.00 71.60           O  
ATOM   2220  CG  PHE A 144     -23.131   2.995  21.519  1.00 71.60           C  
ATOM   2221  CD1 PHE A 144     -22.756   2.552  20.242  1.00 71.60           C  
ATOM   2222  HD1 PHE A 144     -23.409   2.741  19.402  1.00 71.60           H  
ATOM   2223  CD2 PHE A 144     -22.286   2.741  22.614  1.00 71.60           C  
ATOM   2224  HD2 PHE A 144     -22.571   3.072  23.602  1.00 71.60           H  
ATOM   2225  CE1 PHE A 144     -21.544   1.870  20.052  1.00 71.60           C  
ATOM   2226  HE1 PHE A 144     -21.254   1.551  19.062  1.00 71.60           H  
ATOM   2227  CE2 PHE A 144     -21.077   2.050  22.434  1.00 71.60           C  
ATOM   2228  HE2 PHE A 144     -20.424   1.866  23.275  1.00 71.60           H  
ATOM   2229  CZ  PHE A 144     -20.711   1.607  21.153  1.00 71.60           C  
ATOM   2230  HZ  PHE A 144     -19.784   1.071  21.012  1.00 71.60           H  
ATOM   2231  N   PRO A 145     -23.941   6.076  23.915  1.00 67.92           N  
ATOM   2232  CA  PRO A 145     -23.134   6.643  24.992  1.00 67.92           C  
ATOM   2233  HA  PRO A 145     -22.804   7.637  24.692  1.00 67.92           H  
ATOM   2234  C   PRO A 145     -21.919   5.774  25.324  1.00 67.92           C  
ATOM   2235  CB  PRO A 145     -24.066   6.755  26.205  1.00 67.92           C  
ATOM   2236  HB2 PRO A 145     -23.956   5.882  26.848  1.00 67.92           H  
ATOM   2237  HB3 PRO A 145     -23.877   7.667  26.773  1.00 67.92           H  
ATOM   2238  O   PRO A 145     -22.031   4.548  25.380  1.00 67.92           O  
ATOM   2239  CG  PRO A 145     -25.465   6.750  25.595  1.00 67.92           C  
ATOM   2240  HG2 PRO A 145     -26.208   6.355  26.287  1.00 67.92           H  
ATOM   2241  HG3 PRO A 145     -25.730   7.760  25.281  1.00 67.92           H  
ATOM   2242  CD  PRO A 145     -25.306   5.861  24.367  1.00 67.92           C  
ATOM   2243  HD2 PRO A 145     -26.045   6.151  23.620  1.00 67.92           H  
ATOM   2244  HD3 PRO A 145     -25.433   4.816  24.649  1.00 67.92           H  
ATOM   2245  N   ARG A 146     -20.781   6.411  25.626  1.00 70.14           N  
ATOM   2246  H   ARG A 146     -20.756   7.416  25.525  1.00 70.14           H  
ATOM   2247  CA  ARG A 146     -19.568   5.722  26.086  1.00 70.14           C  
ATOM   2248  HA  ARG A 146     -19.213   5.095  25.268  1.00 70.14           H  
ATOM   2249  C   ARG A 146     -19.886   4.821  27.281  1.00 70.14           C  
ATOM   2250  CB  ARG A 146     -18.484   6.760  26.420  1.00 70.14           C  
ATOM   2251  HB2 ARG A 146     -18.324   7.363  25.526  1.00 70.14           H  
ATOM   2252  HB3 ARG A 146     -18.839   7.411  27.219  1.00 70.14           H  
ATOM   2253  O   ARG A 146     -20.463   5.281  28.268  1.00 70.14           O  
ATOM   2254  CG  ARG A 146     -17.125   6.162  26.824  1.00 70.14           C  
ATOM   2255  HG2 ARG A 146     -17.223   5.646  27.779  1.00 70.14           H  
ATOM   2256  HG3 ARG A 146     -16.795   5.455  26.063  1.00 70.14           H  
ATOM   2257  CD  ARG A 146     -16.087   7.286  26.961  1.00 70.14           C  
ATOM   2258  HD2 ARG A 146     -16.452   8.010  27.689  1.00 70.14           H  
ATOM   2259  HD3 ARG A 146     -15.984   7.781  25.995  1.00 70.14           H  
ATOM   2260  NE  ARG A 146     -14.762   6.795  27.394  1.00 70.14           N  
ATOM   2261  HE  ARG A 146     -14.653   5.801  27.535  1.00 70.14           H  
ATOM   2262  NH1 ARG A 146     -13.671   8.826  27.390  1.00 70.14           N  
ATOM   2263 HH11 ARG A 146     -14.486   9.273  26.995  1.00 70.14           H  
ATOM   2264 HH12 ARG A 146     -12.806   9.342  27.465  1.00 70.14           H  
ATOM   2265  NH2 ARG A 146     -12.569   7.011  28.007  1.00 70.14           N  
ATOM   2266 HH21 ARG A 146     -11.742   7.583  28.107  1.00 70.14           H  
ATOM   2267 HH22 ARG A 146     -12.456   6.009  27.960  1.00 70.14           H  
ATOM   2268  CZ  ARG A 146     -13.684   7.540  27.598  1.00 70.14           C  
ATOM   2269  N   GLN A 147     -19.496   3.551  27.196  1.00 66.95           N  
ATOM   2270  H   GLN A 147     -19.033   3.227  26.359  1.00 66.95           H  
ATOM   2271  CA  GLN A 147     -19.609   2.637  28.330  1.00 66.95           C  
ATOM   2272  HA  GLN A 147     -20.583   2.790  28.794  1.00 66.95           H  
ATOM   2273  C   GLN A 147     -18.546   2.955  29.393  1.00 66.95           C  
ATOM   2274  CB  GLN A 147     -19.544   1.175  27.875  1.00 66.95           C  
ATOM   2275  HB2 GLN A 147     -18.633   1.004  27.300  1.00 66.95           H  
ATOM   2276  HB3 GLN A 147     -19.500   0.558  28.772  1.00 66.95           H  
ATOM   2277  O   GLN A 147     -17.433   3.374  29.075  1.00 66.95           O  
ATOM   2278  CG  GLN A 147     -20.770   0.754  27.045  1.00 66.95           C  
ATOM   2279  HG2 GLN A 147     -21.682   1.090  27.538  1.00 66.95           H  
ATOM   2280  HG3 GLN A 147     -20.719   1.216  26.059  1.00 66.95           H  
ATOM   2281  CD  GLN A 147     -20.855  -0.762  26.887  1.00 66.95           C  
ATOM   2282  NE2 GLN A 147     -21.730  -1.277  26.062  1.00 66.95           N  
ATOM   2283 HE21 GLN A 147     -22.313  -0.691  25.481  1.00 66.95           H  
ATOM   2284 HE22 GLN A 147     -21.652  -2.277  25.944  1.00 66.95           H  
ATOM   2285  OE1 GLN A 147     -20.135  -1.528  27.488  1.00 66.95           O  
ATOM   2286  N   SER A 148     -18.916   2.789  30.665  1.00 59.18           N  
ATOM   2287  H   SER A 148     -19.831   2.398  30.837  1.00 59.18           H  
ATOM   2288  CA  SER A 148     -18.038   3.030  31.818  1.00 59.18           C  
ATOM   2289  HA  SER A 148     -17.680   4.059  31.775  1.00 59.18           H  
ATOM   2290  C   SER A 148     -16.823   2.094  31.810  1.00 59.18           C  
ATOM   2291  CB  SER A 148     -18.842   2.847  33.111  1.00 59.18           C  
ATOM   2292  HB2 SER A 148     -19.293   1.855  33.116  1.00 59.18           H  
ATOM   2293  HB3 SER A 148     -19.633   3.596  33.148  1.00 59.18           H  
ATOM   2294  O   SER A 148     -16.954   0.925  31.455  1.00 59.18           O  
ATOM   2295  OG  SER A 148     -18.012   2.979  34.247  1.00 59.18           O  
ATOM   2296  HG  SER A 148     -18.557   3.008  35.037  1.00 59.18           H  
ATOM   2297  N   ALA A 149     -15.671   2.586  32.285  1.00 59.27           N  
ATOM   2298  H   ALA A 149     -15.663   3.544  32.606  1.00 59.27           H  
ATOM   2299  CA  ALA A 149     -14.415   1.833  32.413  1.00 59.27           C  
ATOM   2300  HA  ALA A 149     -14.107   1.496  31.423  1.00 59.27           H  
ATOM   2301  C   ALA A 149     -14.516   0.573  33.301  1.00 59.27           C  
ATOM   2302  CB  ALA A 149     -13.350   2.795  32.959  1.00 59.27           C  
ATOM   2303  HB1 ALA A 149     -13.627   3.136  33.957  1.00 59.27           H  
ATOM   2304  HB2 ALA A 149     -12.393   2.275  33.020  1.00 59.27           H  
ATOM   2305  HB3 ALA A 149     -13.240   3.651  32.294  1.00 59.27           H  
ATOM   2306  O   ALA A 149     -13.617  -0.256  33.297  1.00 59.27           O  
ATOM   2307  N   ASN A 150     -15.615   0.413  34.046  1.00 55.70           N  
ATOM   2308  H   ASN A 150     -16.311   1.144  34.009  1.00 55.70           H  
ATOM   2309  CA  ASN A 150     -15.864  -0.750  34.900  1.00 55.70           C  
ATOM   2310  HA  ASN A 150     -14.913  -1.084  35.313  1.00 55.70           H  
ATOM   2311  C   ASN A 150     -16.447  -1.962  34.148  1.00 55.70           C  
ATOM   2312  CB  ASN A 150     -16.775  -0.323  36.063  1.00 55.70           C  
ATOM   2313  HB2 ASN A 150     -17.699   0.093  35.662  1.00 55.70           H  
ATOM   2314  HB3 ASN A 150     -17.026  -1.199  36.660  1.00 55.70           H  
ATOM   2315  O   ASN A 150     -16.768  -2.969  34.781  1.00 55.70           O  
ATOM   2316  CG  ASN A 150     -16.135   0.684  36.999  1.00 55.70           C  
ATOM   2317  ND2 ASN A 150     -16.921   1.312  37.841  1.00 55.70           N  
ATOM   2318 HD21 ASN A 150     -16.447   1.940  38.475  1.00 55.70           H  
ATOM   2319 HD22 ASN A 150     -17.896   1.062  37.923  1.00 55.70           H  
ATOM   2320  OD1 ASN A 150     -14.945   0.931  37.011  1.00 55.70           O  
ATOM   2321  N   PHE A 151     -16.638  -1.884  32.828  1.00 56.27           N  
ATOM   2322  H   PHE A 151     -16.338  -1.056  32.334  1.00 56.27           H  
ATOM   2323  CA  PHE A 151     -16.979  -3.067  32.044  1.00 56.27           C  
ATOM   2324  HA  PHE A 151     -17.809  -3.579  32.531  1.00 56.27           H  
ATOM   2325  C   PHE A 151     -15.789  -4.027  32.039  1.00 56.27           C  
ATOM   2326  CB  PHE A 151     -17.435  -2.678  30.629  1.00 56.27           C  
ATOM   2327  HB2 PHE A 151     -16.977  -1.735  30.329  1.00 56.27           H  
ATOM   2328  HB3 PHE A 151     -17.091  -3.435  29.925  1.00 56.27           H  
ATOM   2329  O   PHE A 151     -14.674  -3.646  31.705  1.00 56.27           O  
ATOM   2330  CG  PHE A 151     -18.945  -2.577  30.521  1.00 56.27           C  
ATOM   2331  CD1 PHE A 151     -19.677  -3.657  30.003  1.00 56.27           C  
ATOM   2332  HD1 PHE A 151     -19.146  -4.511  29.611  1.00 56.27           H  
ATOM   2333  CD2 PHE A 151     -19.628  -1.434  30.975  1.00 56.27           C  
ATOM   2334  HD2 PHE A 151     -19.065  -0.602  31.372  1.00 56.27           H  
ATOM   2335  CE1 PHE A 151     -21.080  -3.616  29.947  1.00 56.27           C  
ATOM   2336  HE1 PHE A 151     -21.627  -4.445  29.524  1.00 56.27           H  
ATOM   2337  CE2 PHE A 151     -21.033  -1.381  30.909  1.00 56.27           C  
ATOM   2338  HE2 PHE A 151     -21.557  -0.501  31.253  1.00 56.27           H  
ATOM   2339  CZ  PHE A 151     -21.760  -2.473  30.400  1.00 56.27           C  
ATOM   2340  HZ  PHE A 151     -22.837  -2.430  30.342  1.00 56.27           H  
ATOM   2341  N   ALA A 152     -16.021  -5.287  32.414  1.00 61.15           N  
ATOM   2342  H   ALA A 152     -16.945  -5.544  32.732  1.00 61.15           H  
ATOM   2343  CA  ALA A 152     -15.009  -6.319  32.234  1.00 61.15           C  
ATOM   2344  HA  ALA A 152     -14.133  -6.060  32.829  1.00 61.15           H  
ATOM   2345  C   ALA A 152     -14.604  -6.363  30.751  1.00 61.15           C  
ATOM   2346  CB  ALA A 152     -15.575  -7.664  32.714  1.00 61.15           C  
ATOM   2347  HB1 ALA A 152     -16.446  -7.935  32.117  1.00 61.15           H  
ATOM   2348  HB2 ALA A 152     -15.860  -7.588  33.763  1.00 61.15           H  
ATOM   2349  HB3 ALA A 152     -14.813  -8.435  32.609  1.00 61.15           H  
ATOM   2350  O   ALA A 152     -15.491  -6.349  29.898  1.00 61.15           O  
ATOM   2351  N   GLU A 153     -13.308  -6.495  30.447  1.00 61.90           N  
ATOM   2352  H   GLU A 153     -12.635  -6.347  31.186  1.00 61.90           H  
ATOM   2353  CA  GLU A 153     -12.750  -6.532  29.075  1.00 61.90           C  
ATOM   2354  HA  GLU A 153     -12.724  -5.526  28.656  1.00 61.90           H  
ATOM   2355  C   GLU A 153     -13.534  -7.452  28.111  1.00 61.90           C  
ATOM   2356  CB  GLU A 153     -11.313  -7.072  29.138  1.00 61.90           C  
ATOM   2357  HB2 GLU A 153     -10.974  -7.261  28.119  1.00 61.90           H  
ATOM   2358  HB3 GLU A 153     -11.337  -8.025  29.668  1.00 61.90           H  
ATOM   2359  O   GLU A 153     -13.614  -7.216  26.904  1.00 61.90           O  
ATOM   2360  CG  GLU A 153     -10.288  -6.140  29.807  1.00 61.90           C  
ATOM   2361  HG2 GLU A 153     -10.243  -5.208  29.243  1.00 61.90           H  
ATOM   2362  HG3 GLU A 153     -10.627  -5.917  30.819  1.00 61.90           H  
ATOM   2363  CD  GLU A 153      -8.885  -6.777  29.877  1.00 61.90           C  
ATOM   2364  OE1 GLU A 153      -7.940  -6.066  30.280  1.00 61.90           O  
ATOM   2365  OE2 GLU A 153      -8.778  -7.997  29.595  1.00 61.90           O  
ATOM   2366  N   LYS A 154     -14.162  -8.511  28.648  1.00 65.91           N  
ATOM   2367  H   LYS A 154     -14.076  -8.600  29.650  1.00 65.91           H  
ATOM   2368  CA  LYS A 154     -15.010  -9.469  27.914  1.00 65.91           C  
ATOM   2369  HA  LYS A 154     -14.443  -9.850  27.064  1.00 65.91           H  
ATOM   2370  C   LYS A 154     -16.286  -8.865  27.313  1.00 65.91           C  
ATOM   2371  CB  LYS A 154     -15.387 -10.635  28.840  1.00 65.91           C  
ATOM   2372  HB2 LYS A 154     -15.842 -10.246  29.751  1.00 65.91           H  
ATOM   2373  HB3 LYS A 154     -16.123 -11.257  28.331  1.00 65.91           H  
ATOM   2374  O   LYS A 154     -16.841  -9.445  26.382  1.00 65.91           O  
ATOM   2375  CG  LYS A 154     -14.174 -11.506  29.188  1.00 65.91           C  
ATOM   2376  HG2 LYS A 154     -13.459 -10.925  29.771  1.00 65.91           H  
ATOM   2377  HG3 LYS A 154     -13.694 -11.835  28.266  1.00 65.91           H  
ATOM   2378  CD  LYS A 154     -14.606 -12.735  29.995  1.00 65.91           C  
ATOM   2379  HD2 LYS A 154     -15.062 -12.406  30.929  1.00 65.91           H  
ATOM   2380  HD3 LYS A 154     -15.335 -13.304  29.419  1.00 65.91           H  
ATOM   2381  CE  LYS A 154     -13.380 -13.606  30.287  1.00 65.91           C  
ATOM   2382  HE2 LYS A 154     -12.654 -13.006  30.836  1.00 65.91           H  
ATOM   2383  HE3 LYS A 154     -12.922 -13.890  29.340  1.00 65.91           H  
ATOM   2384  NZ  LYS A 154     -13.744 -14.813  31.069  1.00 65.91           N  
ATOM   2385  HZ1 LYS A 154     -14.154 -14.543  31.952  1.00 65.91           H  
ATOM   2386  HZ2 LYS A 154     -14.411 -15.376  30.560  1.00 65.91           H  
ATOM   2387  HZ3 LYS A 154     -12.921 -15.367  31.257  1.00 65.91           H  
ATOM   2388  N   HIS A 155     -16.755  -7.741  27.837  1.00 72.67           N  
ATOM   2389  H   HIS A 155     -16.210  -7.303  28.566  1.00 72.67           H  
ATOM   2390  CA  HIS A 155     -18.006  -7.083  27.462  1.00 72.67           C  
ATOM   2391  HA  HIS A 155     -18.526  -7.686  26.716  1.00 72.67           H  
ATOM   2392  C   HIS A 155     -17.789  -5.713  26.815  1.00 72.67           C  
ATOM   2393  CB  HIS A 155     -18.902  -6.992  28.699  1.00 72.67           C  
ATOM   2394  HB2 HIS A 155     -18.353  -6.473  29.485  1.00 72.67           H  
ATOM   2395  HB3 HIS A 155     -19.802  -6.427  28.456  1.00 72.67           H  
ATOM   2396  O   HIS A 155     -18.761  -5.015  26.541  1.00 72.67           O  
ATOM   2397  CG  HIS A 155     -19.327  -8.329  29.228  1.00 72.67           C  
ATOM   2398  CD2 HIS A 155     -19.069  -8.831  30.472  1.00 72.67           C  
ATOM   2399  HD2 HIS A 155     -18.535  -8.323  31.261  1.00 72.67           H  
ATOM   2400  ND1 HIS A 155     -20.037  -9.281  28.538  1.00 72.67           N  
ATOM   2401  HD1 HIS A 155     -20.353  -9.207  27.582  1.00 72.67           H  
ATOM   2402  CE1 HIS A 155     -20.202 -10.337  29.350  1.00 72.67           C  
ATOM   2403  HE1 HIS A 155     -20.721 -11.246  29.083  1.00 72.67           H  
ATOM   2404  NE2 HIS A 155     -19.617 -10.116  30.539  1.00 72.67           N  
ATOM   2405  N   GLU A 156     -16.540  -5.326  26.548  1.00 79.54           N  
ATOM   2406  H   GLU A 156     -15.759  -5.911  26.806  1.00 79.54           H  
ATOM   2407  CA  GLU A 156     -16.264  -4.074  25.852  1.00 79.54           C  
ATOM   2408  HA  GLU A 156     -16.730  -3.270  26.421  1.00 79.54           H  
ATOM   2409  C   GLU A 156     -16.820  -4.100  24.422  1.00 79.54           C  
ATOM   2410  CB  GLU A 156     -14.767  -3.788  25.793  1.00 79.54           C  
ATOM   2411  HB2 GLU A 156     -14.620  -2.975  25.083  1.00 79.54           H  
ATOM   2412  HB3 GLU A 156     -14.230  -4.668  25.437  1.00 79.54           H  
ATOM   2413  O   GLU A 156     -16.613  -5.098  23.718  1.00 79.54           O  
ATOM   2414  CG  GLU A 156     -14.232  -3.356  27.160  1.00 79.54           C  
ATOM   2415  HG2 GLU A 156     -14.841  -2.530  27.528  1.00 79.54           H  
ATOM   2416  HG3 GLU A 156     -14.327  -4.187  27.859  1.00 79.54           H  
ATOM   2417  CD  GLU A 156     -12.773  -2.891  27.083  1.00 79.54           C  
ATOM   2418  OE1 GLU A 156     -12.172  -2.759  28.165  1.00 79.54           O  
ATOM   2419  OE2 GLU A 156     -12.301  -2.615  25.953  1.00 79.54           O  
ATOM   2420  N   PRO A 157     -17.482  -3.018  23.967  1.00 83.48           N  
ATOM   2421  CA  PRO A 157     -17.886  -2.852  22.577  1.00 83.48           C  
ATOM   2422  HA  PRO A 157     -18.566  -3.659  22.303  1.00 83.48           H  
ATOM   2423  C   PRO A 157     -16.662  -2.853  21.664  1.00 83.48           C  
ATOM   2424  CB  PRO A 157     -18.647  -1.520  22.519  1.00 83.48           C  
ATOM   2425  HB2 PRO A 157     -19.477  -1.556  21.813  1.00 83.48           H  
ATOM   2426  HB3 PRO A 157     -17.974  -0.695  22.283  1.00 83.48           H  
ATOM   2427  O   PRO A 157     -15.776  -2.012  21.820  1.00 83.48           O  
ATOM   2428  CG  PRO A 157     -19.148  -1.351  23.944  1.00 83.48           C  
ATOM   2429  HG2 PRO A 157     -20.034  -1.969  24.090  1.00 83.48           H  
ATOM   2430  HG3 PRO A 157     -19.370  -0.313  24.193  1.00 83.48           H  
ATOM   2431  CD  PRO A 157     -18.001  -1.920  24.767  1.00 83.48           C  
ATOM   2432  HD2 PRO A 157     -18.388  -2.264  25.726  1.00 83.48           H  
ATOM   2433  HD3 PRO A 157     -17.226  -1.168  24.910  1.00 83.48           H  
ATOM   2434  N   LYS A 158     -16.609  -3.756  20.684  1.00 86.14           N  
ATOM   2435  H   LYS A 158     -17.380  -4.400  20.588  1.00 86.14           H  
ATOM   2436  CA  LYS A 158     -15.497  -3.837  19.726  1.00 86.14           C  
ATOM   2437  HA  LYS A 158     -14.797  -3.023  19.919  1.00 86.14           H  
ATOM   2438  C   LYS A 158     -16.001  -3.636  18.308  1.00 86.14           C  
ATOM   2439  CB  LYS A 158     -14.701  -5.145  19.883  1.00 86.14           C  
ATOM   2440  HB2 LYS A 158     -15.361  -5.998  19.728  1.00 86.14           H  
ATOM   2441  HB3 LYS A 158     -13.917  -5.173  19.126  1.00 86.14           H  
ATOM   2442  O   LYS A 158     -17.037  -4.172  17.930  1.00 86.14           O  
ATOM   2443  CG  LYS A 158     -14.050  -5.241  21.271  1.00 86.14           C  
ATOM   2444  HG2 LYS A 158     -14.835  -5.261  22.027  1.00 86.14           H  
ATOM   2445  HG3 LYS A 158     -13.446  -4.348  21.431  1.00 86.14           H  
ATOM   2446  CD  LYS A 158     -13.160  -6.475  21.475  1.00 86.14           C  
ATOM   2447  HD2 LYS A 158     -13.736  -7.386  21.313  1.00 86.14           H  
ATOM   2448  HD3 LYS A 158     -12.323  -6.429  20.778  1.00 86.14           H  
ATOM   2449  CE  LYS A 158     -12.653  -6.419  22.926  1.00 86.14           C  
ATOM   2450  HE2 LYS A 158     -12.426  -5.380  23.166  1.00 86.14           H  
ATOM   2451  HE3 LYS A 158     -13.459  -6.717  23.597  1.00 86.14           H  
ATOM   2452  NZ  LYS A 158     -11.432  -7.223  23.179  1.00 86.14           N  
ATOM   2453  HZ1 LYS A 158     -10.640  -6.822  22.697  1.00 86.14           H  
ATOM   2454  HZ2 LYS A 158     -11.189  -7.140  24.156  1.00 86.14           H  
ATOM   2455  HZ3 LYS A 158     -11.551  -8.198  22.945  1.00 86.14           H  
ATOM   2456  N   LEU A 159     -15.244  -2.870  17.534  1.00 87.28           N  
ATOM   2457  H   LEU A 159     -14.423  -2.455  17.951  1.00 87.28           H  
ATOM   2458  CA  LEU A 159     -15.409  -2.676  16.103  1.00 87.28           C  
ATOM   2459  HA  LEU A 159     -16.274  -3.238  15.754  1.00 87.28           H  
ATOM   2460  C   LEU A 159     -14.157  -3.207  15.415  1.00 87.28           C  
ATOM   2461  CB  LEU A 159     -15.625  -1.185  15.798  1.00 87.28           C  
ATOM   2462  HB2 LEU A 159     -14.789  -0.622  16.214  1.00 87.28           H  
ATOM   2463  HB3 LEU A 159     -16.538  -0.843  16.285  1.00 87.28           H  
ATOM   2464  O   LEU A 159     -13.050  -2.724  15.645  1.00 87.28           O  
ATOM   2465  CG  LEU A 159     -15.728  -0.877  14.293  1.00 87.28           C  
ATOM   2466  HG  LEU A 159     -14.874  -1.297  13.762  1.00 87.28           H  
ATOM   2467  CD1 LEU A 159     -17.015  -1.437  13.681  1.00 87.28           C  
ATOM   2468 HD11 LEU A 159     -17.882  -1.031  14.201  1.00 87.28           H  
ATOM   2469 HD12 LEU A 159     -17.068  -1.155  12.629  1.00 87.28           H  
ATOM   2470 HD13 LEU A 159     -17.026  -2.525  13.747  1.00 87.28           H  
ATOM   2471  CD2 LEU A 159     -15.703   0.632  14.091  1.00 87.28           C  
ATOM   2472 HD21 LEU A 159     -14.748   1.038  14.425  1.00 87.28           H  
ATOM   2473 HD22 LEU A 159     -15.841   0.877  13.038  1.00 87.28           H  
ATOM   2474 HD23 LEU A 159     -16.502   1.085  14.677  1.00 87.28           H  
ATOM   2475  N   LYS A 160     -14.341  -4.189  14.546  1.00 89.23           N  
ATOM   2476  H   LYS A 160     -15.276  -4.554  14.438  1.00 89.23           H  
ATOM   2477  CA  LYS A 160     -13.296  -4.747  13.702  1.00 89.23           C  
ATOM   2478  HA  LYS A 160     -12.332  -4.326  13.986  1.00 89.23           H  
ATOM   2479  C   LYS A 160     -13.574  -4.372  12.258  1.00 89.23           C  
ATOM   2480  CB  LYS A 160     -13.241  -6.251  13.947  1.00 89.23           C  
ATOM   2481  HB2 LYS A 160     -14.225  -6.672  13.744  1.00 89.23           H  
ATOM   2482  HB3 LYS A 160     -13.009  -6.424  14.998  1.00 89.23           H  
ATOM   2483  O   LYS A 160     -14.629  -4.692  11.724  1.00 89.23           O  
ATOM   2484  CG  LYS A 160     -12.190  -6.952  13.083  1.00 89.23           C  
ATOM   2485  HG2 LYS A 160     -12.390  -6.772  12.026  1.00 89.23           H  
ATOM   2486  HG3 LYS A 160     -11.193  -6.590  13.334  1.00 89.23           H  
ATOM   2487  CD  LYS A 160     -12.296  -8.447  13.365  1.00 89.23           C  
ATOM   2488  HD2 LYS A 160     -13.333  -8.747  13.216  1.00 89.23           H  
ATOM   2489  HD3 LYS A 160     -12.024  -8.643  14.402  1.00 89.23           H  
ATOM   2490  CE  LYS A 160     -11.410  -9.261  12.432  1.00 89.23           C  
ATOM   2491  HE2 LYS A 160     -10.363  -9.113  12.696  1.00 89.23           H  
ATOM   2492  HE3 LYS A 160     -11.558  -8.899  11.415  1.00 89.23           H  
ATOM   2493  NZ  LYS A 160     -11.816 -10.681  12.532  1.00 89.23           N  
ATOM   2494  HZ1 LYS A 160     -11.643 -11.034  13.463  1.00 89.23           H  
ATOM   2495  HZ2 LYS A 160     -12.813 -10.744  12.388  1.00 89.23           H  
ATOM   2496  HZ3 LYS A 160     -11.342 -11.251  11.846  1.00 89.23           H  
ATOM   2497  N   LEU A 161     -12.617  -3.718  11.619  1.00 88.28           N  
ATOM   2498  H   LEU A 161     -11.765  -3.528  12.126  1.00 88.28           H  
ATOM   2499  CA  LEU A 161     -12.671  -3.333  10.212  1.00 88.28           C  
ATOM   2500  HA  LEU A 161     -13.651  -3.566   9.797  1.00 88.28           H  
ATOM   2501  C   LEU A 161     -11.628  -4.135   9.449  1.00 88.28           C  
ATOM   2502  CB  LEU A 161     -12.441  -1.824  10.093  1.00 88.28           C  
ATOM   2503  HB2 LEU A 161     -12.282  -1.552   9.050  1.00 88.28           H  
ATOM   2504  HB3 LEU A 161     -11.535  -1.574  10.646  1.00 88.28           H  
ATOM   2505  O   LEU A 161     -10.510  -4.318   9.929  1.00 88.28           O  
ATOM   2506  CG  LEU A 161     -13.601  -0.995  10.663  1.00 88.28           C  
ATOM   2507  HG  LEU A 161     -14.017  -1.474  11.550  1.00 88.28           H  
ATOM   2508  CD1 LEU A 161     -13.083   0.375  11.065  1.00 88.28           C  
ATOM   2509 HD11 LEU A 161     -12.552   0.812  10.219  1.00 88.28           H  
ATOM   2510 HD12 LEU A 161     -13.909   1.024  11.356  1.00 88.28           H  
ATOM   2511 HD13 LEU A 161     -12.396   0.283  11.906  1.00 88.28           H  
ATOM   2512  CD2 LEU A 161     -14.708  -0.835   9.624  1.00 88.28           C  
ATOM   2513 HD21 LEU A 161     -15.031  -1.815   9.275  1.00 88.28           H  
ATOM   2514 HD22 LEU A 161     -14.341  -0.255   8.777  1.00 88.28           H  
ATOM   2515 HD23 LEU A 161     -15.554  -0.314  10.072  1.00 88.28           H  
ATOM   2516  N   SER A 162     -11.987  -4.643   8.275  1.00 87.77           N  
ATOM   2517  H   SER A 162     -12.912  -4.451   7.919  1.00 87.77           H  
ATOM   2518  CA  SER A 162     -11.105  -5.523   7.514  1.00 87.77           C  
ATOM   2519  HA  SER A 162     -10.077  -5.244   7.745  1.00 87.77           H  
ATOM   2520  C   SER A 162     -11.252  -5.386   6.006  1.00 87.77           C  
ATOM   2521  CB  SER A 162     -11.294  -6.981   7.947  1.00 87.77           C  
ATOM   2522  HB2 SER A 162     -10.652  -7.621   7.342  1.00 87.77           H  
ATOM   2523  HB3 SER A 162     -11.003  -7.082   8.992  1.00 87.77           H  
ATOM   2524  O   SER A 162     -12.330  -5.098   5.484  1.00 87.77           O  
ATOM   2525  OG  SER A 162     -12.637  -7.394   7.799  1.00 87.77           O  
ATOM   2526  HG  SER A 162     -13.193  -6.704   8.168  1.00 87.77           H  
ATOM   2527  N   LEU A 163     -10.140  -5.648   5.321  1.00 84.18           N  
ATOM   2528  H   LEU A 163      -9.318  -5.880   5.860  1.00 84.18           H  
ATOM   2529  CA  LEU A 163     -10.080  -5.910   3.891  1.00 84.18           C  
ATOM   2530  HA  LEU A 163     -10.999  -5.567   3.416  1.00 84.18           H  
ATOM   2531  C   LEU A 163      -9.972  -7.415   3.684  1.00 84.18           C  
ATOM   2532  CB  LEU A 163      -8.884  -5.181   3.263  1.00 84.18           C  
ATOM   2533  HB2 LEU A 163      -8.771  -5.521   2.234  1.00 84.18           H  
ATOM   2534  HB3 LEU A 163      -7.983  -5.454   3.812  1.00 84.18           H  
ATOM   2535  O   LEU A 163      -9.109  -8.070   4.269  1.00 84.18           O  
ATOM   2536  CG  LEU A 163      -9.010  -3.652   3.257  1.00 84.18           C  
ATOM   2537  HG  LEU A 163      -9.155  -3.289   4.274  1.00 84.18           H  
ATOM   2538  CD1 LEU A 163      -7.719  -3.053   2.717  1.00 84.18           C  
ATOM   2539 HD11 LEU A 163      -7.788  -1.965   2.718  1.00 84.18           H  
ATOM   2540 HD12 LEU A 163      -7.555  -3.405   1.698  1.00 84.18           H  
ATOM   2541 HD13 LEU A 163      -6.875  -3.344   3.343  1.00 84.18           H  
ATOM   2542  CD2 LEU A 163     -10.172  -3.174   2.388  1.00 84.18           C  
ATOM   2543 HD21 LEU A 163     -11.118  -3.513   2.810  1.00 84.18           H  
ATOM   2544 HD22 LEU A 163     -10.065  -3.547   1.370  1.00 84.18           H  
ATOM   2545 HD23 LEU A 163     -10.179  -2.084   2.372  1.00 84.18           H  
ATOM   2546  N   THR A 164     -10.856  -7.975   2.869  1.00 84.85           N  
ATOM   2547  H   THR A 164     -11.548  -7.385   2.431  1.00 84.85           H  
ATOM   2548  CA  THR A 164     -10.903  -9.416   2.604  1.00 84.85           C  
ATOM   2549  HA  THR A 164     -10.012  -9.901   3.003  1.00 84.85           H  
ATOM   2550  C   THR A 164     -10.942  -9.671   1.108  1.00 84.85           C  
ATOM   2551  CB  THR A 164     -12.131 -10.051   3.267  1.00 84.85           C  
ATOM   2552  HB  THR A 164     -13.032  -9.717   2.752  1.00 84.85           H  
ATOM   2553  O   THR A 164     -11.797  -9.116   0.423  1.00 84.85           O  
ATOM   2554  CG2 THR A 164     -12.077 -11.573   3.239  1.00 84.85           C  
ATOM   2555 HG21 THR A 164     -12.939 -11.969   3.777  1.00 84.85           H  
ATOM   2556 HG22 THR A 164     -12.106 -11.931   2.210  1.00 84.85           H  
ATOM   2557 HG23 THR A 164     -11.162 -11.923   3.718  1.00 84.85           H  
ATOM   2558  OG1 THR A 164     -12.231  -9.676   4.625  1.00 84.85           O  
ATOM   2559  HG1 THR A 164     -11.500  -9.081   4.807  1.00 84.85           H  
ATOM   2560  N   ASP A 165     -10.059 -10.530   0.607  1.00 81.86           N  
ATOM   2561  H   ASP A 165      -9.400 -10.981   1.225  1.00 81.86           H  
ATOM   2562  CA  ASP A 165     -10.133 -11.028  -0.764  1.00 81.86           C  
ATOM   2563  HA  ASP A 165     -10.573 -10.260  -1.400  1.00 81.86           H  
ATOM   2564  C   ASP A 165     -11.044 -12.259  -0.796  1.00 81.86           C  
ATOM   2565  CB  ASP A 165      -8.735 -11.328  -1.325  1.00 81.86           C  
ATOM   2566  HB2 ASP A 165      -8.089 -10.465  -1.163  1.00 81.86           H  
ATOM   2567  HB3 ASP A 165      -8.309 -12.182  -0.798  1.00 81.86           H  
ATOM   2568  O   ASP A 165     -10.808 -13.249  -0.096  1.00 81.86           O  
ATOM   2569  CG  ASP A 165      -8.745 -11.621  -2.827  1.00 81.86           C  
ATOM   2570  OD1 ASP A 165      -9.843 -11.788  -3.408  1.00 81.86           O  
ATOM   2571  OD2 ASP A 165      -7.660 -11.681  -3.427  1.00 81.86           O  
ATOM   2572  N   VAL A 166     -12.118 -12.168  -1.580  1.00 79.37           N  
ATOM   2573  H   VAL A 166     -12.223 -11.318  -2.114  1.00 79.37           H  
ATOM   2574  CA  VAL A 166     -13.093 -13.243  -1.798  1.00 79.37           C  
ATOM   2575  HA  VAL A 166     -12.856 -14.051  -1.105  1.00 79.37           H  
ATOM   2576  C   VAL A 166     -12.981 -13.887  -3.184  1.00 79.37           C  
ATOM   2577  CB  VAL A 166     -14.535 -12.803  -1.473  1.00 79.37           C  
ATOM   2578  HB  VAL A 166     -15.148 -13.704  -1.469  1.00 79.37           H  
ATOM   2579  O   VAL A 166     -13.891 -14.607  -3.585  1.00 79.37           O  
ATOM   2580  CG1 VAL A 166     -14.641 -12.197  -0.065  1.00 79.37           C  
ATOM   2581 HG11 VAL A 166     -15.689 -12.097   0.217  1.00 79.37           H  
ATOM   2582 HG12 VAL A 166     -14.156 -11.222  -0.036  1.00 79.37           H  
ATOM   2583 HG13 VAL A 166     -14.142 -12.850   0.651  1.00 79.37           H  
ATOM   2584  CG2 VAL A 166     -15.169 -11.828  -2.478  1.00 79.37           C  
ATOM   2585 HG21 VAL A 166     -16.253 -11.923  -2.421  1.00 79.37           H  
ATOM   2586 HG22 VAL A 166     -14.868 -12.076  -3.496  1.00 79.37           H  
ATOM   2587 HG23 VAL A 166     -14.883 -10.801  -2.254  1.00 79.37           H  
ATOM   2588  N   SER A 167     -11.906 -13.617  -3.933  1.00 72.57           N  
ATOM   2589  H   SER A 167     -11.203 -12.991  -3.568  1.00 72.57           H  
ATOM   2590  CA  SER A 167     -11.656 -14.212  -5.256  1.00 72.57           C  
ATOM   2591  HA  SER A 167     -12.537 -14.070  -5.882  1.00 72.57           H  
ATOM   2592  C   SER A 167     -11.381 -15.712  -5.175  1.00 72.57           C  
ATOM   2593  CB  SER A 167     -10.458 -13.538  -5.939  1.00 72.57           C  
ATOM   2594  HB2 SER A 167     -10.640 -12.469  -6.052  1.00 72.57           H  
ATOM   2595  HB3 SER A 167     -10.332 -13.971  -6.931  1.00 72.57           H  
ATOM   2596  O   SER A 167     -11.771 -16.476  -6.060  1.00 72.57           O  
ATOM   2597  OG  SER A 167      -9.264 -13.719  -5.208  1.00 72.57           O  
ATOM   2598  HG  SER A 167      -9.160 -12.977  -4.608  1.00 72.57           H  
ATOM   2599  N   LEU A 168     -10.723 -16.140  -4.099  1.00 55.61           N  
ATOM   2600  H   LEU A 168     -10.405 -15.442  -3.441  1.00 55.61           H  
ATOM   2601  CA  LEU A 168     -10.505 -17.542  -3.797  1.00 55.61           C  
ATOM   2602  HA  LEU A 168     -10.208 -18.050  -4.715  1.00 55.61           H  
ATOM   2603  C   LEU A 168     -11.830 -18.158  -3.337  1.00 55.61           C  
ATOM   2604  CB  LEU A 168      -9.369 -17.673  -2.768  1.00 55.61           C  
ATOM   2605  HB2 LEU A 168      -9.661 -17.123  -1.873  1.00 55.61           H  
ATOM   2606  HB3 LEU A 168      -9.253 -18.722  -2.496  1.00 55.61           H  
ATOM   2607  O   LEU A 168     -12.590 -17.524  -2.605  1.00 55.61           O  
ATOM   2608  CG  LEU A 168      -8.011 -17.126  -3.260  1.00 55.61           C  
ATOM   2609  HG  LEU A 168      -8.118 -16.082  -3.552  1.00 55.61           H  
ATOM   2610  CD1 LEU A 168      -6.986 -17.194  -2.129  1.00 55.61           C  
ATOM   2611 HD11 LEU A 168      -7.353 -16.626  -1.275  1.00 55.61           H  
ATOM   2612 HD12 LEU A 168      -6.048 -16.747  -2.457  1.00 55.61           H  
ATOM   2613 HD13 LEU A 168      -6.818 -18.229  -1.829  1.00 55.61           H  
ATOM   2614  CD2 LEU A 168      -7.466 -17.922  -4.451  1.00 55.61           C  
ATOM   2615 HD21 LEU A 168      -7.403 -18.981  -4.202  1.00 55.61           H  
ATOM   2616 HD22 LEU A 168      -6.473 -17.550  -4.705  1.00 55.61           H  
ATOM   2617 HD23 LEU A 168      -8.108 -17.776  -5.320  1.00 55.61           H  
ATOM   2618  N   TYR A 169     -12.094 -19.388  -3.804  1.00 49.32           N  
ATOM   2619  H   TYR A 169     -11.412 -19.782  -4.436  1.00 49.32           H  
ATOM   2620  CA  TYR A 169     -13.274 -20.209  -3.494  1.00 49.32           C  
ATOM   2621  HA  TYR A 169     -14.046 -19.975  -4.227  1.00 49.32           H  
ATOM   2622  C   TYR A 169     -13.822 -19.941  -2.080  1.00 49.32           C  
ATOM   2623  CB  TYR A 169     -12.896 -21.700  -3.599  1.00 49.32           C  
ATOM   2624  HB2 TYR A 169     -13.392 -22.251  -2.800  1.00 49.32           H  
ATOM   2625  HB3 TYR A 169     -11.827 -21.825  -3.428  1.00 49.32           H  
ATOM   2626  O   TYR A 169     -13.023 -19.793  -1.157  1.00 49.32           O  
ATOM   2627  CG  TYR A 169     -13.274 -22.366  -4.906  1.00 49.32           C  
ATOM   2628  CD1 TYR A 169     -14.457 -23.129  -4.985  1.00 49.32           C  
ATOM   2629  HD1 TYR A 169     -15.093 -23.245  -4.120  1.00 49.32           H  
ATOM   2630  CD2 TYR A 169     -12.434 -22.257  -6.031  1.00 49.32           C  
ATOM   2631  HD2 TYR A 169     -11.521 -21.682  -5.973  1.00 49.32           H  
ATOM   2632  CE1 TYR A 169     -14.806 -23.769  -6.187  1.00 49.32           C  
ATOM   2633  HE1 TYR A 169     -15.707 -24.360  -6.259  1.00 49.32           H  
ATOM   2634  CE2 TYR A 169     -12.776 -22.905  -7.234  1.00 49.32           C  
ATOM   2635  HE2 TYR A 169     -12.130 -22.823  -8.095  1.00 49.32           H  
ATOM   2636  OH  TYR A 169     -14.307 -24.296  -8.463  1.00 49.32           O  
ATOM   2637  HH  TYR A 169     -13.662 -24.158  -9.160  1.00 49.32           H  
ATOM   2638  CZ  TYR A 169     -13.966 -23.662  -7.312  1.00 49.32           C  
ATOM   2639  N   PRO A 170     -15.151 -19.973  -1.856  1.00 50.13           N  
ATOM   2640  CA  PRO A 170     -15.807 -19.474  -0.638  1.00 50.13           C  
ATOM   2641  HA  PRO A 170     -15.698 -18.390  -0.625  1.00 50.13           H  
ATOM   2642  C   PRO A 170     -15.259 -19.984   0.710  1.00 50.13           C  
ATOM   2643  CB  PRO A 170     -17.299 -19.810  -0.810  1.00 50.13           C  
ATOM   2644  HB2 PRO A 170     -17.836 -18.904  -1.091  1.00 50.13           H  
ATOM   2645  HB3 PRO A 170     -17.736 -20.233   0.094  1.00 50.13           H  
ATOM   2646  O   PRO A 170     -15.544 -19.372   1.737  1.00 50.13           O  
ATOM   2647  CG  PRO A 170     -17.355 -20.807  -1.968  1.00 50.13           C  
ATOM   2648  HG2 PRO A 170     -17.217 -21.820  -1.587  1.00 50.13           H  
ATOM   2649  HG3 PRO A 170     -18.286 -20.730  -2.529  1.00 50.13           H  
ATOM   2650  CD  PRO A 170     -16.152 -20.413  -2.811  1.00 50.13           C  
ATOM   2651  HD2 PRO A 170     -15.812 -21.267  -3.397  1.00 50.13           H  
ATOM   2652  HD3 PRO A 170     -16.414 -19.585  -3.469  1.00 50.13           H  
ATOM   2653  N   GLN A 171     -14.461 -21.056   0.731  1.00 51.81           N  
ATOM   2654  H   GLN A 171     -14.176 -21.438  -0.159  1.00 51.81           H  
ATOM   2655  CA  GLN A 171     -13.794 -21.568   1.931  1.00 51.81           C  
ATOM   2656  HA  GLN A 171     -14.423 -21.341   2.792  1.00 51.81           H  
ATOM   2657  C   GLN A 171     -12.425 -20.935   2.256  1.00 51.81           C  
ATOM   2658  CB  GLN A 171     -13.690 -23.095   1.840  1.00 51.81           C  
ATOM   2659  HB2 GLN A 171     -13.201 -23.437   2.752  1.00 51.81           H  
ATOM   2660  HB3 GLN A 171     -13.074 -23.386   0.989  1.00 51.81           H  
ATOM   2661  O   GLN A 171     -11.894 -21.192   3.331  1.00 51.81           O  
ATOM   2662  CG  GLN A 171     -15.080 -23.748   1.731  1.00 51.81           C  
ATOM   2663  HG2 GLN A 171     -15.805 -23.148   2.281  1.00 51.81           H  
ATOM   2664  HG3 GLN A 171     -15.389 -23.778   0.686  1.00 51.81           H  
ATOM   2665  CD  GLN A 171     -15.139 -25.157   2.311  1.00 51.81           C  
ATOM   2666  NE2 GLN A 171     -16.297 -25.777   2.321  1.00 51.81           N  
ATOM   2667 HE21 GLN A 171     -17.131 -25.344   1.950  1.00 51.81           H  
ATOM   2668 HE22 GLN A 171     -16.287 -26.705   2.720  1.00 51.81           H  
ATOM   2669  OE1 GLN A 171     -14.172 -25.726   2.784  1.00 51.81           O  
ATOM   2670  N   ALA A 172     -11.855 -20.097   1.386  1.00 52.36           N  
ATOM   2671  H   ALA A 172     -12.325 -19.917   0.510  1.00 52.36           H  
ATOM   2672  CA  ALA A 172     -10.514 -19.527   1.548  1.00 52.36           C  
ATOM   2673  HA  ALA A 172     -10.164 -19.720   2.561  1.00 52.36           H  
ATOM   2674  C   ALA A 172     -10.500 -17.997   1.393  1.00 52.36           C  
ATOM   2675  CB  ALA A 172      -9.552 -20.249   0.596  1.00 52.36           C  
ATOM   2676  HB1 ALA A 172      -8.538 -19.874   0.740  1.00 52.36           H  
ATOM   2677  HB2 ALA A 172      -9.852 -20.071  -0.437  1.00 52.36           H  
ATOM   2678  HB3 ALA A 172      -9.565 -21.320   0.797  1.00 52.36           H  
ATOM   2679  O   ALA A 172      -9.662 -17.446   0.684  1.00 52.36           O  
ATOM   2680  N   ARG A 173     -11.419 -17.295   2.072  1.00 61.57           N  
ATOM   2681  H   ARG A 173     -12.075 -17.811   2.641  1.00 61.57           H  
ATOM   2682  CA  ARG A 173     -11.339 -15.831   2.204  1.00 61.57           C  
ATOM   2683  HA  ARG A 173     -11.428 -15.373   1.219  1.00 61.57           H  
ATOM   2684  C   ARG A 173      -9.973 -15.451   2.773  1.00 61.57           C  
ATOM   2685  CB  ARG A 173     -12.436 -15.296   3.133  1.00 61.57           C  
ATOM   2686  HB2 ARG A 173     -12.236 -14.240   3.314  1.00 61.57           H  
ATOM   2687  HB3 ARG A 173     -12.386 -15.816   4.090  1.00 61.57           H  
ATOM   2688  O   ARG A 173      -9.647 -15.851   3.892  1.00 61.57           O  
ATOM   2689  CG  ARG A 173     -13.845 -15.435   2.554  1.00 61.57           C  
ATOM   2690  HG2 ARG A 173     -14.101 -16.491   2.466  1.00 61.57           H  
ATOM   2691  HG3 ARG A 173     -13.884 -14.977   1.565  1.00 61.57           H  
ATOM   2692  CD  ARG A 173     -14.842 -14.740   3.489  1.00 61.57           C  
ATOM   2693  HD2 ARG A 173     -14.719 -15.150   4.492  1.00 61.57           H  
ATOM   2694  HD3 ARG A 173     -14.618 -13.674   3.515  1.00 61.57           H  
ATOM   2695  NE  ARG A 173     -16.230 -14.941   3.044  1.00 61.57           N  
ATOM   2696  HE  ARG A 173     -16.354 -15.420   2.163  1.00 61.57           H  
ATOM   2697  NH1 ARG A 173     -17.267 -14.012   4.874  1.00 61.57           N  
ATOM   2698 HH11 ARG A 173     -18.106 -13.749   5.369  1.00 61.57           H  
ATOM   2699 HH12 ARG A 173     -16.363 -13.790   5.265  1.00 61.57           H  
ATOM   2700  NH2 ARG A 173     -18.498 -14.853   3.214  1.00 61.57           N  
ATOM   2701 HH21 ARG A 173     -19.326 -14.605   3.737  1.00 61.57           H  
ATOM   2702 HH22 ARG A 173     -18.580 -15.336   2.332  1.00 61.57           H  
ATOM   2703  CZ  ARG A 173     -17.320 -14.600   3.710  1.00 61.57           C  
ATOM   2704  N   GLN A 174      -9.194 -14.669   2.035  1.00 77.53           N  
ATOM   2705  H   GLN A 174      -9.521 -14.355   1.133  1.00 77.53           H  
ATOM   2706  CA  GLN A 174      -7.910 -14.188   2.530  1.00 77.53           C  
ATOM   2707  HA  GLN A 174      -7.519 -14.910   3.247  1.00 77.53           H  
ATOM   2708  C   GLN A 174      -8.123 -12.860   3.252  1.00 77.53           C  
ATOM   2709  CB  GLN A 174      -6.888 -14.106   1.392  1.00 77.53           C  
ATOM   2710  HB2 GLN A 174      -7.170 -13.310   0.702  1.00 77.53           H  
ATOM   2711  HB3 GLN A 174      -6.882 -15.053   0.851  1.00 77.53           H  
ATOM   2712  O   GLN A 174      -8.550 -11.872   2.655  1.00 77.53           O  
ATOM   2713  CG  GLN A 174      -5.476 -13.834   1.932  1.00 77.53           C  
ATOM   2714  HG2 GLN A 174      -5.458 -12.877   2.454  1.00 77.53           H  
ATOM   2715  HG3 GLN A 174      -5.205 -14.617   2.639  1.00 77.53           H  
ATOM   2716  CD  GLN A 174      -4.418 -13.796   0.833  1.00 77.53           C  
ATOM   2717  NE2 GLN A 174      -3.157 -13.676   1.182  1.00 77.53           N  
ATOM   2718 HE21 GLN A 174      -2.507 -13.622   0.412  1.00 77.53           H  
ATOM   2719 HE22 GLN A 174      -2.892 -13.542   2.148  1.00 77.53           H  
ATOM   2720  OE1 GLN A 174      -4.686 -13.882  -0.349  1.00 77.53           O  
ATOM   2721  N   LEU A 175      -7.832 -12.830   4.553  1.00 79.50           N  
ATOM   2722  H   LEU A 175      -7.500 -13.676   4.994  1.00 79.50           H  
ATOM   2723  CA  LEU A 175      -7.762 -11.583   5.307  1.00 79.50           C  
ATOM   2724  HA  LEU A 175      -8.650 -10.993   5.081  1.00 79.50           H  
ATOM   2725  C   LEU A 175      -6.519 -10.812   4.855  1.00 79.50           C  
ATOM   2726  CB  LEU A 175      -7.729 -11.898   6.812  1.00 79.50           C  
ATOM   2727  HB2 LEU A 175      -8.589 -12.519   7.063  1.00 79.50           H  
ATOM   2728  HB3 LEU A 175      -6.826 -12.469   7.027  1.00 79.50           H  
ATOM   2729  O   LEU A 175      -5.402 -11.298   5.013  1.00 79.50           O  
ATOM   2730  CG  LEU A 175      -7.743 -10.642   7.702  1.00 79.50           C  
ATOM   2731  HG  LEU A 175      -6.911  -9.986   7.444  1.00 79.50           H  
ATOM   2732  CD1 LEU A 175      -9.056  -9.873   7.544  1.00 79.50           C  
ATOM   2733 HD11 LEU A 175      -9.907 -10.544   7.664  1.00 79.50           H  
ATOM   2734 HD12 LEU A 175      -9.121  -9.081   8.290  1.00 79.50           H  
ATOM   2735 HD13 LEU A 175      -9.097  -9.405   6.561  1.00 79.50           H  
ATOM   2736  CD2 LEU A 175      -7.591 -11.062   9.164  1.00 79.50           C  
ATOM   2737 HD21 LEU A 175      -7.584 -10.179   9.802  1.00 79.50           H  
ATOM   2738 HD22 LEU A 175      -6.645 -11.588   9.294  1.00 79.50           H  
ATOM   2739 HD23 LEU A 175      -8.412 -11.718   9.455  1.00 79.50           H  
ATOM   2740  N   LEU A 176      -6.722  -9.629   4.282  1.00 78.28           N  
ATOM   2741  H   LEU A 176      -7.671  -9.297   4.183  1.00 78.28           H  
ATOM   2742  CA  LEU A 176      -5.648  -8.810   3.720  1.00 78.28           C  
ATOM   2743  HA  LEU A 176      -4.816  -9.448   3.421  1.00 78.28           H  
ATOM   2744  C   LEU A 176      -5.107  -7.844   4.768  1.00 78.28           C  
ATOM   2745  CB  LEU A 176      -6.168  -8.059   2.483  1.00 78.28           C  
ATOM   2746  HB2 LEU A 176      -5.355  -7.475   2.052  1.00 78.28           H  
ATOM   2747  HB3 LEU A 176      -6.947  -7.367   2.804  1.00 78.28           H  
ATOM   2748  O   LEU A 176      -3.903  -7.776   4.986  1.00 78.28           O  
ATOM   2749  CG  LEU A 176      -6.749  -8.985   1.402  1.00 78.28           C  
ATOM   2750  HG  LEU A 176      -7.508  -9.627   1.850  1.00 78.28           H  
ATOM   2751  CD1 LEU A 176      -7.454  -8.169   0.327  1.00 78.28           C  
ATOM   2752 HD11 LEU A 176      -8.390  -8.659   0.057  1.00 78.28           H  
ATOM   2753 HD12 LEU A 176      -6.843  -8.131  -0.574  1.00 78.28           H  
ATOM   2754 HD13 LEU A 176      -7.713  -7.172   0.683  1.00 78.28           H  
ATOM   2755  CD2 LEU A 176      -5.666  -9.863   0.773  1.00 78.28           C  
ATOM   2756 HD21 LEU A 176      -6.102 -10.488  -0.007  1.00 78.28           H  
ATOM   2757 HD22 LEU A 176      -5.230 -10.524   1.523  1.00 78.28           H  
ATOM   2758 HD23 LEU A 176      -4.884  -9.245   0.331  1.00 78.28           H  
ATOM   2759  N   GLN A 177      -6.010  -7.125   5.435  1.00 82.23           N  
ATOM   2760  H   GLN A 177      -6.984  -7.273   5.214  1.00 82.23           H  
ATOM   2761  CA  GLN A 177      -5.709  -6.273   6.581  1.00 82.23           C  
ATOM   2762  HA  GLN A 177      -4.857  -6.687   7.121  1.00 82.23           H  
ATOM   2763  C   GLN A 177      -6.893  -6.248   7.544  1.00 82.23           C  
ATOM   2764  CB  GLN A 177      -5.368  -4.838   6.148  1.00 82.23           C  
ATOM   2765  HB2 GLN A 177      -6.134  -4.447   5.479  1.00 82.23           H  
ATOM   2766  HB3 GLN A 177      -5.373  -4.233   7.055  1.00 82.23           H  
ATOM   2767  O   GLN A 177      -8.042  -6.414   7.133  1.00 82.23           O  
ATOM   2768  CG  GLN A 177      -3.981  -4.719   5.489  1.00 82.23           C  
ATOM   2769  HG2 GLN A 177      -4.065  -4.858   4.412  1.00 82.23           H  
ATOM   2770  HG3 GLN A 177      -3.327  -5.494   5.889  1.00 82.23           H  
ATOM   2771  CD  GLN A 177      -3.294  -3.390   5.779  1.00 82.23           C  
ATOM   2772  NE2 GLN A 177      -1.995  -3.307   5.579  1.00 82.23           N  
ATOM   2773 HE21 GLN A 177      -1.495  -4.104   5.213  1.00 82.23           H  
ATOM   2774 HE22 GLN A 177      -1.512  -2.506   5.959  1.00 82.23           H  
ATOM   2775  OE1 GLN A 177      -3.886  -2.444   6.270  1.00 82.23           O  
ATOM   2776  N   THR A 178      -6.614  -6.018   8.824  1.00 87.60           N  
ATOM   2777  H   THR A 178      -5.657  -5.852   9.101  1.00 87.60           H  
ATOM   2778  CA  THR A 178      -7.632  -5.861   9.861  1.00 87.60           C  
ATOM   2779  HA  THR A 178      -8.539  -5.480   9.392  1.00 87.60           H  
ATOM   2780  C   THR A 178      -7.177  -4.854  10.902  1.00 87.60           C  
ATOM   2781  CB  THR A 178      -7.973  -7.208  10.519  1.00 87.60           C  
ATOM   2782  HB  THR A 178      -8.181  -7.915   9.716  1.00 87.60           H  
ATOM   2783  O   THR A 178      -6.003  -4.807  11.249  1.00 87.60           O  
ATOM   2784  CG2 THR A 178      -6.862  -7.814  11.378  1.00 87.60           C  
ATOM   2785 HG21 THR A 178      -6.645  -7.179  12.237  1.00 87.60           H  
ATOM   2786 HG22 THR A 178      -7.171  -8.794  11.740  1.00 87.60           H  
ATOM   2787 HG23 THR A 178      -5.953  -7.929  10.787  1.00 87.60           H  
ATOM   2788  OG1 THR A 178      -9.138  -7.128  11.315  1.00 87.60           O  
ATOM   2789  HG1 THR A 178      -9.035  -6.395  11.927  1.00 87.60           H  
ATOM   2790  N   VAL A 179      -8.120  -4.102  11.452  1.00 85.99           N  
ATOM   2791  H   VAL A 179      -9.056  -4.147  11.076  1.00 85.99           H  
ATOM   2792  CA  VAL A 179      -7.918  -3.252  12.625  1.00 85.99           C  
ATOM   2793  HA  VAL A 179      -6.998  -3.553  13.124  1.00 85.99           H  
ATOM   2794  C   VAL A 179      -9.074  -3.483  13.590  1.00 85.99           C  
ATOM   2795  CB  VAL A 179      -7.751  -1.781  12.202  1.00 85.99           C  
ATOM   2796  HB  VAL A 179      -6.993  -1.751  11.419  1.00 85.99           H  
ATOM   2797  O   VAL A 179     -10.217  -3.621  13.157  1.00 85.99           O  
ATOM   2798  CG1 VAL A 179      -9.027  -1.174  11.623  1.00 85.99           C  
ATOM   2799 HG11 VAL A 179      -9.769  -1.009  12.404  1.00 85.99           H  
ATOM   2800 HG12 VAL A 179      -9.431  -1.846  10.866  1.00 85.99           H  
ATOM   2801 HG13 VAL A 179      -8.788  -0.226  11.141  1.00 85.99           H  
ATOM   2802  CG2 VAL A 179      -7.249  -0.915  13.355  1.00 85.99           C  
ATOM   2803 HG21 VAL A 179      -6.305  -1.316  13.724  1.00 85.99           H  
ATOM   2804 HG22 VAL A 179      -7.077   0.102  13.001  1.00 85.99           H  
ATOM   2805 HG23 VAL A 179      -7.975  -0.891  14.167  1.00 85.99           H  
ATOM   2806  N   SER A 180      -8.772  -3.575  14.883  1.00 86.76           N  
ATOM   2807  H   SER A 180      -7.821  -3.398  15.173  1.00 86.76           H  
ATOM   2808  CA  SER A 180      -9.761  -3.762  15.948  1.00 86.76           C  
ATOM   2809  HA  SER A 180     -10.767  -3.780  15.528  1.00 86.76           H  
ATOM   2810  C   SER A 180      -9.666  -2.592  16.917  1.00 86.76           C  
ATOM   2811  CB  SER A 180      -9.543  -5.078  16.696  1.00 86.76           C  
ATOM   2812  HB2 SER A 180      -8.529  -5.101  17.095  1.00 86.76           H  
ATOM   2813  HB3 SER A 180     -10.245  -5.131  17.528  1.00 86.76           H  
ATOM   2814  O   SER A 180      -8.577  -2.271  17.390  1.00 86.76           O  
ATOM   2815  OG  SER A 180      -9.745  -6.200  15.852  1.00 86.76           O  
ATOM   2816  HG  SER A 180      -9.581  -6.985  16.380  1.00 86.76           H  
ATOM   2817  N   LEU A 181     -10.799  -1.951  17.184  1.00 84.92           N  
ATOM   2818  H   LEU A 181     -11.647  -2.284  16.747  1.00 84.92           H  
ATOM   2819  CA  LEU A 181     -10.920  -0.721  17.964  1.00 84.92           C  
ATOM   2820  HA  LEU A 181     -10.012  -0.554  18.544  1.00 84.92           H  
ATOM   2821  C   LEU A 181     -12.087  -0.861  18.946  1.00 84.92           C  
ATOM   2822  CB  LEU A 181     -11.137   0.464  16.996  1.00 84.92           C  
ATOM   2823  HB2 LEU A 181     -12.060   0.282  16.446  1.00 84.92           H  
ATOM   2824  HB3 LEU A 181     -11.267   1.381  17.571  1.00 84.92           H  
ATOM   2825  O   LEU A 181     -13.032  -1.609  18.692  1.00 84.92           O  
ATOM   2826  CG  LEU A 181      -9.990   0.661  15.983  1.00 84.92           C  
ATOM   2827  HG  LEU A 181      -9.753  -0.291  15.508  1.00 84.92           H  
ATOM   2828  CD1 LEU A 181     -10.367   1.610  14.854  1.00 84.92           C  
ATOM   2829 HD11 LEU A 181     -10.369   2.640  15.211  1.00 84.92           H  
ATOM   2830 HD12 LEU A 181     -11.341   1.347  14.440  1.00 84.92           H  
ATOM   2831 HD13 LEU A 181      -9.616   1.522  14.069  1.00 84.92           H  
ATOM   2832  CD2 LEU A 181      -8.728   1.211  16.648  1.00 84.92           C  
ATOM   2833 HD21 LEU A 181      -8.952   2.136  17.179  1.00 84.92           H  
ATOM   2834 HD22 LEU A 181      -7.970   1.410  15.890  1.00 84.92           H  
ATOM   2835 HD23 LEU A 181      -8.331   0.481  17.354  1.00 84.92           H  
ATOM   2836  N   ASN A 182     -12.056  -0.133  20.060  1.00 84.85           N  
ATOM   2837  H   ASN A 182     -11.244   0.429  20.268  1.00 84.85           H  
ATOM   2838  CA  ASN A 182     -13.202  -0.061  20.961  1.00 84.85           C  
ATOM   2839  HA  ASN A 182     -13.593  -1.070  21.095  1.00 84.85           H  
ATOM   2840  C   ASN A 182     -14.310   0.795  20.318  1.00 84.85           C  
ATOM   2841  CB  ASN A 182     -12.731   0.418  22.342  1.00 84.85           C  
ATOM   2842  HB2 ASN A 182     -11.934  -0.243  22.681  1.00 84.85           H  
ATOM   2843  HB3 ASN A 182     -12.313   1.422  22.270  1.00 84.85           H  
ATOM   2844  O   ASN A 182     -14.124   1.981  20.050  1.00 84.85           O  
ATOM   2845  CG  ASN A 182     -13.839   0.402  23.388  1.00 84.85           C  
ATOM   2846  ND2 ASN A 182     -13.573  -0.102  24.571  1.00 84.85           N  
ATOM   2847 HD21 ASN A 182     -14.331  -0.191  25.232  1.00 84.85           H  
ATOM   2848 HD22 ASN A 182     -12.739  -0.644  24.749  1.00 84.85           H  
ATOM   2849  OD1 ASN A 182     -14.955   0.861  23.168  1.00 84.85           O  
ATOM   2850  N   ALA A 183     -15.474   0.188  20.080  1.00 84.64           N  
ATOM   2851  H   ALA A 183     -15.584  -0.753  20.430  1.00 84.64           H  
ATOM   2852  CA  ALA A 183     -16.599   0.800  19.374  1.00 84.64           C  
ATOM   2853  HA  ALA A 183     -16.221   1.252  18.457  1.00 84.64           H  
ATOM   2854  C   ALA A 183     -17.296   1.913  20.175  1.00 84.64           C  
ATOM   2855  CB  ALA A 183     -17.600  -0.299  18.998  1.00 84.64           C  
ATOM   2856  HB1 ALA A 183     -17.096  -1.100  18.458  1.00 84.64           H  
ATOM   2857  HB2 ALA A 183     -18.380   0.116  18.359  1.00 84.64           H  
ATOM   2858  HB3 ALA A 183     -18.061  -0.714  19.895  1.00 84.64           H  
ATOM   2859  O   ALA A 183     -18.170   2.581  19.629  1.00 84.64           O  
ATOM   2860  N   SER A 184     -16.954   2.103  21.455  1.00 81.55           N  
ATOM   2861  H   SER A 184     -16.234   1.513  21.846  1.00 81.55           H  
ATOM   2862  CA  SER A 184     -17.465   3.205  22.288  1.00 81.55           C  
ATOM   2863  HA  SER A 184     -18.528   3.345  22.093  1.00 81.55           H  
ATOM   2864  C   SER A 184     -16.764   4.532  22.019  1.00 81.55           C  
ATOM   2865  CB  SER A 184     -17.271   2.915  23.779  1.00 81.55           C  
ATOM   2866  HB2 SER A 184     -16.212   2.972  24.029  1.00 81.55           H  
ATOM   2867  HB3 SER A 184     -17.799   3.673  24.358  1.00 81.55           H  
ATOM   2868  O   SER A 184     -17.207   5.568  22.513  1.00 81.55           O  
ATOM   2869  OG  SER A 184     -17.760   1.645  24.135  1.00 81.55           O  
ATOM   2870  HG  SER A 184     -17.069   1.022  23.896  1.00 81.55           H  
ATOM   2871  N   TYR A 185     -15.645   4.496  21.298  1.00 78.79           N  
ATOM   2872  H   TYR A 185     -15.351   3.623  20.885  1.00 78.79           H  
ATOM   2873  CA  TYR A 185     -14.832   5.662  21.007  1.00 78.79           C  
ATOM   2874  HA  TYR A 185     -15.152   6.500  21.626  1.00 78.79           H  
ATOM   2875  C   TYR A 185     -14.994   6.055  19.554  1.00 78.79           C  
ATOM   2876  CB  TYR A 185     -13.366   5.384  21.329  1.00 78.79           C  
ATOM   2877  HB2 TYR A 185     -12.766   6.231  20.995  1.00 78.79           H  
ATOM   2878  HB3 TYR A 185     -13.050   4.504  20.770  1.00 78.79           H  
ATOM   2879  O   TYR A 185     -15.084   5.210  18.662  1.00 78.79           O  
ATOM   2880  CG  TYR A 185     -13.103   5.155  22.798  1.00 78.79           C  
ATOM   2881  CD1 TYR A 185     -12.643   6.205  23.611  1.00 78.79           C  
ATOM   2882  HD1 TYR A 185     -12.442   7.175  23.181  1.00 78.79           H  
ATOM   2883  CD2 TYR A 185     -13.320   3.882  23.348  1.00 78.79           C  
ATOM   2884  HD2 TYR A 185     -13.686   3.093  22.707  1.00 78.79           H  
ATOM   2885  CE1 TYR A 185     -12.391   5.969  24.973  1.00 78.79           C  
ATOM   2886  HE1 TYR A 185     -11.957   6.761  25.565  1.00 78.79           H  
ATOM   2887  CE2 TYR A 185     -13.079   3.641  24.711  1.00 78.79           C  
ATOM   2888  HE2 TYR A 185     -13.246   2.657  25.124  1.00 78.79           H  
ATOM   2889  OH  TYR A 185     -12.410   4.449  26.854  1.00 78.79           O  
ATOM   2890  HH  TYR A 185     -12.418   3.505  27.026  1.00 78.79           H  
ATOM   2891  CZ  TYR A 185     -12.619   4.689  25.530  1.00 78.79           C  
ATOM   2892  N   MET A 186     -14.968   7.361  19.325  1.00 75.83           N  
ATOM   2893  H   MET A 186     -14.853   7.994  20.103  1.00 75.83           H  
ATOM   2894  CA  MET A 186     -14.679   7.868  18.002  1.00 75.83           C  
ATOM   2895  HA  MET A 186     -15.374   7.421  17.291  1.00 75.83           H  
ATOM   2896  C   MET A 186     -13.254   7.460  17.631  1.00 75.83           C  
ATOM   2897  CB  MET A 186     -14.870   9.381  18.005  1.00 75.83           C  
ATOM   2898  HB2 MET A 186     -15.877   9.622  18.344  1.00 75.83           H  
ATOM   2899  HB3 MET A 186     -14.150   9.847  18.678  1.00 75.83           H  
ATOM   2900  O   MET A 186     -12.334   7.596  18.442  1.00 75.83           O  
ATOM   2901  CG  MET A 186     -14.685   9.921  16.598  1.00 75.83           C  
ATOM   2902  HG2 MET A 186     -13.696   9.642  16.236  1.00 75.83           H  
ATOM   2903  HG3 MET A 186     -15.423   9.454  15.945  1.00 75.83           H  
ATOM   2904  SD  MET A 186     -14.866  11.709  16.510  1.00 75.83           S  
ATOM   2905  CE  MET A 186     -14.831  11.862  14.718  1.00 75.83           C  
ATOM   2906  HE1 MET A 186     -15.315  12.799  14.443  1.00 75.83           H  
ATOM   2907  HE2 MET A 186     -13.803  11.841  14.355  1.00 75.83           H  
ATOM   2908  HE3 MET A 186     -15.385  11.039  14.266  1.00 75.83           H  
ATOM   2909  N   CYS A 187     -13.057   6.951  16.422  1.00 77.52           N  
ATOM   2910  H   CYS A 187     -13.838   6.846  15.789  1.00 77.52           H  
ATOM   2911  CA  CYS A 187     -11.737   6.526  15.983  1.00 77.52           C  
ATOM   2912  HA  CYS A 187     -10.993   7.097  16.537  1.00 77.52           H  
ATOM   2913  C   CYS A 187     -11.495   6.846  14.516  1.00 77.52           C  
ATOM   2914  CB  CYS A 187     -11.519   5.044  16.328  1.00 77.52           C  
ATOM   2915  HB2 CYS A 187     -10.512   4.754  16.028  1.00 77.52           H  
ATOM   2916  HB3 CYS A 187     -11.602   4.928  17.409  1.00 77.52           H  
ATOM   2917  O   CYS A 187     -12.404   6.786  13.691  1.00 77.52           O  
ATOM   2918  SG  CYS A 187     -12.741   3.966  15.531  1.00 77.52           S  
ATOM   2919  HG  CYS A 187     -12.459   2.859  16.224  1.00 77.52           H  
ATOM   2920  N   ARG A 188     -10.244   7.164  14.189  1.00 78.26           N  
ATOM   2921  H   ARG A 188      -9.559   7.174  14.930  1.00 78.26           H  
ATOM   2922  CA  ARG A 188      -9.750   7.088  12.816  1.00 78.26           C  
ATOM   2923  HA  ARG A 188     -10.599   7.104  12.132  1.00 78.26           H  
ATOM   2924  C   ARG A 188      -9.049   5.753  12.637  1.00 78.26           C  
ATOM   2925  CB  ARG A 188      -8.869   8.298  12.484  1.00 78.26           C  
ATOM   2926  HB2 ARG A 188      -8.109   8.385  13.260  1.00 78.26           H  
ATOM   2927  HB3 ARG A 188      -9.486   9.196  12.487  1.00 78.26           H  
ATOM   2928  O   ARG A 188      -8.416   5.248  13.564  1.00 78.26           O  
ATOM   2929  CG  ARG A 188      -8.167   8.163  11.122  1.00 78.26           C  
ATOM   2930  HG2 ARG A 188      -8.885   7.846  10.365  1.00 78.26           H  
ATOM   2931  HG3 ARG A 188      -7.391   7.403  11.208  1.00 78.26           H  
ATOM   2932  CD  ARG A 188      -7.522   9.456  10.632  1.00 78.26           C  
ATOM   2933  HD2 ARG A 188      -7.024   9.951  11.466  1.00 78.26           H  
ATOM   2934  HD3 ARG A 188      -8.303  10.128  10.278  1.00 78.26           H  
ATOM   2935  NE  ARG A 188      -6.582   9.160   9.533  1.00 78.26           N  
ATOM   2936  HE  ARG A 188      -6.773   8.342   8.973  1.00 78.26           H  
ATOM   2937  NH1 ARG A 188      -5.127  10.956   9.682  1.00 78.26           N  
ATOM   2938 HH11 ARG A 188      -5.528  11.225  10.569  1.00 78.26           H  
ATOM   2939 HH12 ARG A 188      -4.302  11.441   9.358  1.00 78.26           H  
ATOM   2940  NH2 ARG A 188      -4.945   9.462   8.034  1.00 78.26           N  
ATOM   2941 HH21 ARG A 188      -4.194  10.000   7.626  1.00 78.26           H  
ATOM   2942 HH22 ARG A 188      -5.275   8.625   7.576  1.00 78.26           H  
ATOM   2943  CZ  ARG A 188      -5.554   9.869   9.108  1.00 78.26           C  
ATOM   2944  N   PHE A 189      -9.149   5.199  11.442  1.00 81.73           N  
ATOM   2945  H   PHE A 189      -9.701   5.669  10.740  1.00 81.73           H  
ATOM   2946  CA  PHE A 189      -8.421   4.013  11.034  1.00 81.73           C  
ATOM   2947  HA  PHE A 189      -7.560   3.887  11.690  1.00 81.73           H  
ATOM   2948  C   PHE A 189      -7.898   4.160   9.610  1.00 81.73           C  
ATOM   2949  CB  PHE A 189      -9.306   2.777  11.179  1.00 81.73           C  
ATOM   2950  HB2 PHE A 189      -9.661   2.718  12.208  1.00 81.73           H  
ATOM   2951  HB3 PHE A 189      -8.688   1.900  10.985  1.00 81.73           H  
ATOM   2952  O   PHE A 189      -8.403   4.952   8.821  1.00 81.73           O  
ATOM   2953  CG  PHE A 189     -10.498   2.766  10.249  1.00 81.73           C  
ATOM   2954  CD1 PHE A 189     -11.670   3.440  10.627  1.00 81.73           C  
ATOM   2955  HD1 PHE A 189     -11.727   3.948  11.579  1.00 81.73           H  
ATOM   2956  CD2 PHE A 189     -10.414   2.143   8.988  1.00 81.73           C  
ATOM   2957  HD2 PHE A 189      -9.497   1.665   8.679  1.00 81.73           H  
ATOM   2958  CE1 PHE A 189     -12.758   3.489   9.749  1.00 81.73           C  
ATOM   2959  HE1 PHE A 189     -13.633   4.057  10.029  1.00 81.73           H  
ATOM   2960  CE2 PHE A 189     -11.517   2.168   8.117  1.00 81.73           C  
ATOM   2961  HE2 PHE A 189     -11.451   1.706   7.144  1.00 81.73           H  
ATOM   2962  CZ  PHE A 189     -12.695   2.827   8.510  1.00 81.73           C  
ATOM   2963  HZ  PHE A 189     -13.549   2.850   7.849  1.00 81.73           H  
ATOM   2964  N   GLN A 190      -6.897   3.356   9.291  1.00 80.59           N  
ATOM   2965  H   GLN A 190      -6.482   2.811  10.033  1.00 80.59           H  
ATOM   2966  CA  GLN A 190      -6.298   3.237   7.980  1.00 80.59           C  
ATOM   2967  HA  GLN A 190      -7.004   3.576   7.222  1.00 80.59           H  
ATOM   2968  C   GLN A 190      -5.969   1.768   7.728  1.00 80.59           C  
ATOM   2969  CB  GLN A 190      -5.047   4.122   7.915  1.00 80.59           C  
ATOM   2970  HB2 GLN A 190      -5.313   5.146   8.177  1.00 80.59           H  
ATOM   2971  HB3 GLN A 190      -4.304   3.762   8.628  1.00 80.59           H  
ATOM   2972  O   GLN A 190      -5.120   1.187   8.404  1.00 80.59           O  
ATOM   2973  CG  GLN A 190      -4.447   4.090   6.508  1.00 80.59           C  
ATOM   2974  HG2 GLN A 190      -4.150   3.069   6.272  1.00 80.59           H  
ATOM   2975  HG3 GLN A 190      -5.209   4.387   5.787  1.00 80.59           H  
ATOM   2976  CD  GLN A 190      -3.227   4.989   6.334  1.00 80.59           C  
ATOM   2977  NE2 GLN A 190      -2.288   4.578   5.509  1.00 80.59           N  
ATOM   2978 HE21 GLN A 190      -2.388   3.693   5.033  1.00 80.59           H  
ATOM   2979 HE22 GLN A 190      -1.539   5.241   5.367  1.00 80.59           H  
ATOM   2980  OE1 GLN A 190      -3.017   6.021   6.950  1.00 80.59           O  
ATOM   2981  N   LEU A 191      -6.617   1.181   6.726  1.00 79.90           N  
ATOM   2982  H   LEU A 191      -7.310   1.728   6.236  1.00 79.90           H  
ATOM   2983  CA  LEU A 191      -6.270  -0.118   6.163  1.00 79.90           C  
ATOM   2984  HA  LEU A 191      -5.670  -0.685   6.876  1.00 79.90           H  
ATOM   2985  C   LEU A 191      -5.416   0.135   4.919  1.00 79.90           C  
ATOM   2986  CB  LEU A 191      -7.550  -0.919   5.861  1.00 79.90           C  
ATOM   2987  HB2 LEU A 191      -8.125  -0.375   5.112  1.00 79.90           H  
ATOM   2988  HB3 LEU A 191      -7.264  -1.880   5.434  1.00 79.90           H  
ATOM   2989  O   LEU A 191      -5.918   0.545   3.875  1.00 79.90           O  
ATOM   2990  CG  LEU A 191      -8.453  -1.163   7.084  1.00 79.90           C  
ATOM   2991  HG  LEU A 191      -8.725  -0.211   7.540  1.00 79.90           H  
ATOM   2992  CD1 LEU A 191      -9.748  -1.863   6.672  1.00 79.90           C  
ATOM   2993 HD11 LEU A 191      -9.541  -2.892   6.378  1.00 79.90           H  
ATOM   2994 HD12 LEU A 191     -10.216  -1.322   5.849  1.00 79.90           H  
ATOM   2995 HD13 LEU A 191     -10.435  -1.871   7.518  1.00 79.90           H  
ATOM   2996  CD2 LEU A 191      -7.765  -2.039   8.132  1.00 79.90           C  
ATOM   2997 HD21 LEU A 191      -6.949  -1.483   8.595  1.00 79.90           H  
ATOM   2998 HD22 LEU A 191      -7.373  -2.944   7.668  1.00 79.90           H  
ATOM   2999 HD23 LEU A 191      -8.479  -2.317   8.908  1.00 79.90           H  
ATOM   3000  N   SER A 192      -4.108  -0.054   5.043  1.00 70.33           N  
ATOM   3001  H   SER A 192      -3.802  -0.572   5.854  1.00 70.33           H  
ATOM   3002  CA  SER A 192      -3.167   0.126   3.941  1.00 70.33           C  
ATOM   3003  HA  SER A 192      -3.378   1.087   3.472  1.00 70.33           H  
ATOM   3004  C   SER A 192      -3.342  -0.955   2.874  1.00 70.33           C  
ATOM   3005  CB  SER A 192      -1.724   0.178   4.442  1.00 70.33           C  
ATOM   3006  HB2 SER A 192      -1.472  -0.748   4.958  1.00 70.33           H  
ATOM   3007  HB3 SER A 192      -1.057   0.300   3.589  1.00 70.33           H  
ATOM   3008  O   SER A 192      -3.576  -2.132   3.151  1.00 70.33           O  
ATOM   3009  OG  SER A 192      -1.563   1.282   5.319  1.00 70.33           O  
ATOM   3010  HG  SER A 192      -1.867   1.009   6.187  1.00 70.33           H  
ATOM   3011  N   MET A 193      -3.219  -0.539   1.621  1.00 63.09           N  
ATOM   3012  H   MET A 193      -2.978   0.426   1.445  1.00 63.09           H  
ATOM   3013  CA  MET A 193      -3.331  -1.399   0.456  1.00 63.09           C  
ATOM   3014  HA  MET A 193      -3.399  -2.443   0.761  1.00 63.09           H  
ATOM   3015  C   MET A 193      -2.080  -1.236  -0.395  1.00 63.09           C  
ATOM   3016  CB  MET A 193      -4.595  -1.040  -0.315  1.00 63.09           C  
ATOM   3017  HB2 MET A 193      -4.656   0.041  -0.441  1.00 63.09           H  
ATOM   3018  HB3 MET A 193      -4.536  -1.499  -1.302  1.00 63.09           H  
ATOM   3019  O   MET A 193      -1.690  -0.133  -0.767  1.00 63.09           O  
ATOM   3020  CG  MET A 193      -5.844  -1.513   0.428  1.00 63.09           C  
ATOM   3021  HG2 MET A 193      -5.689  -2.541   0.758  1.00 63.09           H  
ATOM   3022  HG3 MET A 193      -5.990  -0.888   1.308  1.00 63.09           H  
ATOM   3023  SD  MET A 193      -7.334  -1.454  -0.585  1.00 63.09           S  
ATOM   3024  CE  MET A 193      -6.913  -2.794  -1.730  1.00 63.09           C  
ATOM   3025  HE1 MET A 193      -7.494  -3.683  -1.484  1.00 63.09           H  
ATOM   3026  HE2 MET A 193      -5.858  -3.062  -1.675  1.00 63.09           H  
ATOM   3027  HE3 MET A 193      -7.132  -2.465  -2.746  1.00 63.09           H  
ATOM   3028  N   ASN A 194      -1.418  -2.357  -0.664  1.00 55.57           N  
ATOM   3029  H   ASN A 194      -1.788  -3.226  -0.306  1.00 55.57           H  
ATOM   3030  CA  ASN A 194      -0.069  -2.358  -1.228  1.00 55.57           C  
ATOM   3031  HA  ASN A 194       0.230  -1.338  -1.471  1.00 55.57           H  
ATOM   3032  C   ASN A 194       0.035  -3.122  -2.548  1.00 55.57           C  
ATOM   3033  CB  ASN A 194       0.884  -2.887  -0.156  1.00 55.57           C  
ATOM   3034  HB2 ASN A 194       1.832  -3.167  -0.616  1.00 55.57           H  
ATOM   3035  HB3 ASN A 194       0.471  -3.778   0.318  1.00 55.57           H  
ATOM   3036  O   ASN A 194       1.140  -3.363  -3.025  1.00 55.57           O  
ATOM   3037  CG  ASN A 194       1.155  -1.838   0.898  1.00 55.57           C  
ATOM   3038  ND2 ASN A 194       2.387  -1.522   1.108  1.00 55.57           N  
ATOM   3039 HD21 ASN A 194       2.581  -0.829   1.816  1.00 55.57           H  
ATOM   3040 HD22 ASN A 194       3.129  -1.913   0.544  1.00 55.57           H  
ATOM   3041  OD1 ASN A 194       0.310  -1.272   1.560  1.00 55.57           O  
ATOM   3042  N   TYR A 195      -1.094  -3.518  -3.128  1.00 52.47           N  
ATOM   3043  H   TYR A 195      -1.979  -3.218  -2.746  1.00 52.47           H  
ATOM   3044  CA  TYR A 195      -1.133  -4.324  -4.339  1.00 52.47           C  
ATOM   3045  HA  TYR A 195      -0.131  -4.370  -4.768  1.00 52.47           H  
ATOM   3046  C   TYR A 195      -2.023  -3.669  -5.391  1.00 52.47           C  
ATOM   3047  CB  TYR A 195      -1.529  -5.775  -4.011  1.00 52.47           C  
ATOM   3048  HB2 TYR A 195      -1.675  -6.320  -4.944  1.00 52.47           H  
ATOM   3049  HB3 TYR A 195      -0.694  -6.248  -3.495  1.00 52.47           H  
ATOM   3050  O   TYR A 195      -3.106  -3.159  -5.100  1.00 52.47           O  
ATOM   3051  CG  TYR A 195      -2.765  -5.923  -3.144  1.00 52.47           C  
ATOM   3052  CD1 TYR A 195      -2.648  -5.849  -1.741  1.00 52.47           C  
ATOM   3053  HD1 TYR A 195      -1.671  -5.755  -1.290  1.00 52.47           H  
ATOM   3054  CD2 TYR A 195      -4.025  -6.109  -3.739  1.00 52.47           C  
ATOM   3055  HD2 TYR A 195      -4.107  -6.200  -4.812  1.00 52.47           H  
ATOM   3056  CE1 TYR A 195      -3.799  -5.862  -0.936  1.00 52.47           C  
ATOM   3057  HE1 TYR A 195      -3.716  -5.759   0.136  1.00 52.47           H  
ATOM   3058  CE2 TYR A 195      -5.178  -6.149  -2.935  1.00 52.47           C  
ATOM   3059  HE2 TYR A 195      -6.156  -6.287  -3.372  1.00 52.47           H  
ATOM   3060  OH  TYR A 195      -6.179  -5.811  -0.797  1.00 52.47           O  
ATOM   3061  HH  TYR A 195      -5.965  -5.709   0.134  1.00 52.47           H  
ATOM   3062  CZ  TYR A 195      -5.065  -5.968  -1.545  1.00 52.47           C  
ATOM   3063  N   PHE A 196      -1.541  -3.701  -6.633  1.00 53.42           N  
ATOM   3064  H   PHE A 196      -0.635  -4.118  -6.788  1.00 53.42           H  
ATOM   3065  CA  PHE A 196      -2.327  -3.342  -7.804  1.00 53.42           C  
ATOM   3066  HA  PHE A 196      -2.786  -2.367  -7.637  1.00 53.42           H  
ATOM   3067  C   PHE A 196      -3.419  -4.378  -7.979  1.00 53.42           C  
ATOM   3068  CB  PHE A 196      -1.441  -3.260  -9.056  1.00 53.42           C  
ATOM   3069  HB2 PHE A 196      -2.071  -3.088  -9.929  1.00 53.42           H  
ATOM   3070  HB3 PHE A 196      -0.913  -4.203  -9.201  1.00 53.42           H  
ATOM   3071  O   PHE A 196      -3.144  -5.572  -8.106  1.00 53.42           O  
ATOM   3072  CG  PHE A 196      -0.450  -2.130  -8.940  1.00 53.42           C  
ATOM   3073  CD1 PHE A 196      -0.849  -0.822  -9.273  1.00 53.42           C  
ATOM   3074  HD1 PHE A 196      -1.805  -0.644  -9.743  1.00 53.42           H  
ATOM   3075  CD2 PHE A 196       0.795  -2.363  -8.329  1.00 53.42           C  
ATOM   3076  HD2 PHE A 196       1.110  -3.367  -8.088  1.00 53.42           H  
ATOM   3077  CE1 PHE A 196      -0.045   0.264  -8.895  1.00 53.42           C  
ATOM   3078  HE1 PHE A 196      -0.370   1.277  -9.080  1.00 53.42           H  
ATOM   3079  CE2 PHE A 196       1.587  -1.277  -7.935  1.00 53.42           C  
ATOM   3080  HE2 PHE A 196       2.508  -1.443  -7.396  1.00 53.42           H  
ATOM   3081  CZ  PHE A 196       1.132   0.029  -8.164  1.00 53.42           C  
ATOM   3082  HZ  PHE A 196       1.681   0.853  -7.732  1.00 53.42           H  
ATOM   3083  N   ILE A 197      -4.662  -3.915  -8.010  1.00 60.41           N  
ATOM   3084  H   ILE A 197      -4.828  -2.926  -7.892  1.00 60.41           H  
ATOM   3085  CA  ILE A 197      -5.791  -4.777  -8.317  1.00 60.41           C  
ATOM   3086  HA  ILE A 197      -5.494  -5.820  -8.211  1.00 60.41           H  
ATOM   3087  C   ILE A 197      -6.145  -4.529  -9.773  1.00 60.41           C  
ATOM   3088  CB  ILE A 197      -6.954  -4.545  -7.339  1.00 60.41           C  
ATOM   3089  HB  ILE A 197      -7.307  -3.520  -7.449  1.00 60.41           H  
ATOM   3090  O   ILE A 197      -6.351  -3.384 -10.192  1.00 60.41           O  
ATOM   3091  CG1 ILE A 197      -6.517  -4.779  -5.881  1.00 60.41           C  
ATOM   3092 HG12 ILE A 197      -6.490  -5.849  -5.676  1.00 60.41           H  
ATOM   3093 HG13 ILE A 197      -5.525  -4.369  -5.691  1.00 60.41           H  
ATOM   3094  CG2 ILE A 197      -8.096  -5.520  -7.671  1.00 60.41           C  
ATOM   3095 HG21 ILE A 197      -8.792  -5.623  -6.838  1.00 60.41           H  
ATOM   3096 HG22 ILE A 197      -8.654  -5.136  -8.524  1.00 60.41           H  
ATOM   3097 HG23 ILE A 197      -7.703  -6.513  -7.890  1.00 60.41           H  
ATOM   3098  CD1 ILE A 197      -7.472  -4.087  -4.917  1.00 60.41           C  
ATOM   3099 HD11 ILE A 197      -8.506  -4.349  -5.144  1.00 60.41           H  
ATOM   3100 HD12 ILE A 197      -7.356  -3.007  -5.005  1.00 60.41           H  
ATOM   3101 HD13 ILE A 197      -7.238  -4.390  -3.896  1.00 60.41           H  
ATOM   3102  N   LYS A 198      -6.209  -5.600 -10.570  1.00 60.98           N  
ATOM   3103  H   LYS A 198      -6.049  -6.512 -10.166  1.00 60.98           H  
ATOM   3104  CA  LYS A 198      -6.803  -5.503 -11.906  1.00 60.98           C  
ATOM   3105  HA  LYS A 198      -6.254  -4.769 -12.496  1.00 60.98           H  
ATOM   3106  C   LYS A 198      -8.226  -5.011 -11.720  1.00 60.98           C  
ATOM   3107  CB  LYS A 198      -6.802  -6.852 -12.632  1.00 60.98           C  
ATOM   3108  HB2 LYS A 198      -7.349  -6.750 -13.569  1.00 60.98           H  
ATOM   3109  HB3 LYS A 198      -7.309  -7.587 -12.007  1.00 60.98           H  
ATOM   3110  O   LYS A 198      -8.934  -5.524 -10.862  1.00 60.98           O  
ATOM   3111  CG  LYS A 198      -5.379  -7.313 -12.947  1.00 60.98           C  
ATOM   3112  HG2 LYS A 198      -4.934  -6.575 -13.615  1.00 60.98           H  
ATOM   3113  HG3 LYS A 198      -4.802  -7.352 -12.024  1.00 60.98           H  
ATOM   3114  CD  LYS A 198      -5.307  -8.685 -13.625  1.00 60.98           C  
ATOM   3115  HD2 LYS A 198      -5.734  -9.439 -12.965  1.00 60.98           H  
ATOM   3116  HD3 LYS A 198      -5.845  -8.654 -14.573  1.00 60.98           H  
ATOM   3117  CE  LYS A 198      -3.815  -8.957 -13.864  1.00 60.98           C  
ATOM   3118  HE2 LYS A 198      -3.408  -8.147 -14.469  1.00 60.98           H  
ATOM   3119  HE3 LYS A 198      -3.306  -8.916 -12.901  1.00 60.98           H  
ATOM   3120  NZ  LYS A 198      -3.534 -10.258 -14.514  1.00 60.98           N  
ATOM   3121  HZ1 LYS A 198      -3.950 -10.302 -15.433  1.00 60.98           H  
ATOM   3122  HZ2 LYS A 198      -3.845 -11.018 -13.925  1.00 60.98           H  
ATOM   3123  HZ3 LYS A 198      -2.534 -10.343 -14.629  1.00 60.98           H  
ATOM   3124  N   GLN A 199      -8.672  -4.067 -12.536  1.00 63.91           N  
ATOM   3125  H   GLN A 199      -8.035  -3.683 -13.219  1.00 63.91           H  
ATOM   3126  CA  GLN A 199     -10.004  -3.480 -12.404  1.00 63.91           C  
ATOM   3127  HA  GLN A 199     -10.035  -2.886 -11.491  1.00 63.91           H  
ATOM   3128  C   GLN A 199     -11.097  -4.561 -12.300  1.00 63.91           C  
ATOM   3129  CB  GLN A 199     -10.221  -2.554 -13.603  1.00 63.91           C  
ATOM   3130  HB2 GLN A 199      -9.389  -1.853 -13.667  1.00 63.91           H  
ATOM   3131  HB3 GLN A 199     -10.240  -3.150 -14.516  1.00 63.91           H  
ATOM   3132  O   GLN A 199     -11.965  -4.469 -11.444  1.00 63.91           O  
ATOM   3133  CG  GLN A 199     -11.524  -1.753 -13.492  1.00 63.91           C  
ATOM   3134  HG2 GLN A 199     -11.480  -1.114 -12.611  1.00 63.91           H  
ATOM   3135  HG3 GLN A 199     -12.371  -2.431 -13.384  1.00 63.91           H  
ATOM   3136  CD  GLN A 199     -11.768  -0.882 -14.720  1.00 63.91           C  
ATOM   3137  NE2 GLN A 199     -12.895  -0.209 -14.806  1.00 63.91           N  
ATOM   3138 HE21 GLN A 199     -13.636  -0.356 -14.135  1.00 63.91           H  
ATOM   3139 HE22 GLN A 199     -12.999   0.296 -15.675  1.00 63.91           H  
ATOM   3140  OE1 GLN A 199     -10.992  -0.810 -15.651  1.00 63.91           O  
ATOM   3141  N   LYS A 200     -10.991  -5.647 -13.079  1.00 69.62           N  
ATOM   3142  H   LYS A 200     -10.230  -5.659 -13.743  1.00 69.62           H  
ATOM   3143  CA  LYS A 200     -11.908  -6.805 -13.037  1.00 69.62           C  
ATOM   3144  HA  LYS A 200     -12.924  -6.439 -13.185  1.00 69.62           H  
ATOM   3145  C   LYS A 200     -11.952  -7.574 -11.703  1.00 69.62           C  
ATOM   3146  CB  LYS A 200     -11.564  -7.765 -14.187  1.00 69.62           C  
ATOM   3147  HB2 LYS A 200     -12.280  -8.587 -14.158  1.00 69.62           H  
ATOM   3148  HB3 LYS A 200     -11.684  -7.250 -15.140  1.00 69.62           H  
ATOM   3149  O   LYS A 200     -12.937  -8.256 -11.427  1.00 69.62           O  
ATOM   3150  CG  LYS A 200     -10.135  -8.328 -14.089  1.00 69.62           C  
ATOM   3151  HG2 LYS A 200      -9.930  -8.636 -13.064  1.00 69.62           H  
ATOM   3152  HG3 LYS A 200      -9.417  -7.556 -14.367  1.00 69.62           H  
ATOM   3153  CD  LYS A 200      -9.949  -9.543 -14.995  1.00 69.62           C  
ATOM   3154  HD2 LYS A 200      -9.938  -9.232 -16.039  1.00 69.62           H  
ATOM   3155  HD3 LYS A 200     -10.778 -10.232 -14.828  1.00 69.62           H  
ATOM   3156  CE  LYS A 200      -8.643 -10.243 -14.618  1.00 69.62           C  
ATOM   3157  HE2 LYS A 200      -8.644 -10.393 -13.538  1.00 69.62           H  
ATOM   3158  HE3 LYS A 200      -7.804  -9.593 -14.863  1.00 69.62           H  
ATOM   3159  NZ  LYS A 200      -8.540 -11.551 -15.305  1.00 69.62           N  
ATOM   3160  HZ1 LYS A 200      -8.550 -11.445 -16.309  1.00 69.62           H  
ATOM   3161  HZ2 LYS A 200      -9.332 -12.113 -15.029  1.00 69.62           H  
ATOM   3162  HZ3 LYS A 200      -7.714 -12.045 -14.998  1.00 69.62           H  
ATOM   3163  N   ASP A 201     -10.901  -7.477 -10.895  1.00 73.89           N  
ATOM   3164  H   ASP A 201     -10.154  -6.849 -11.158  1.00 73.89           H  
ATOM   3165  CA  ASP A 201     -10.736  -8.197  -9.631  1.00 73.89           C  
ATOM   3166  HA  ASP A 201     -11.422  -9.044  -9.616  1.00 73.89           H  
ATOM   3167  C   ASP A 201     -11.103  -7.306  -8.427  1.00 73.89           C  
ATOM   3168  CB  ASP A 201      -9.303  -8.772  -9.540  1.00 73.89           C  
ATOM   3169  HB2 ASP A 201      -8.593  -7.946  -9.539  1.00 73.89           H  
ATOM   3170  HB3 ASP A 201      -9.202  -9.305  -8.595  1.00 73.89           H  
ATOM   3171  O   ASP A 201     -11.284  -7.806  -7.319  1.00 73.89           O  
ATOM   3172  CG  ASP A 201      -8.937  -9.742 -10.684  1.00 73.89           C  
ATOM   3173  OD1 ASP A 201      -9.833 -10.449 -11.198  1.00 73.89           O  
ATOM   3174  OD2 ASP A 201      -7.765  -9.745 -11.131  1.00 73.89           O  
ATOM   3175  N   ALA A 202     -11.313  -5.996  -8.625  1.00 74.39           N  
ATOM   3176  H   ALA A 202     -11.182  -5.626  -9.556  1.00 74.39           H  
ATOM   3177  CA  ALA A 202     -11.685  -5.055  -7.560  1.00 74.39           C  
ATOM   3178  HA  ALA A 202     -10.917  -5.076  -6.787  1.00 74.39           H  
ATOM   3179  C   ALA A 202     -13.016  -5.421  -6.876  1.00 74.39           C  
ATOM   3180  CB  ALA A 202     -11.731  -3.645  -8.161  1.00 74.39           C  
ATOM   3181  HB1 ALA A 202     -11.921  -2.914  -7.375  1.00 74.39           H  
ATOM   3182  HB2 ALA A 202     -10.776  -3.412  -8.632  1.00 74.39           H  
ATOM   3183  HB3 ALA A 202     -12.522  -3.580  -8.908  1.00 74.39           H  
ATOM   3184  O   ALA A 202     -13.247  -5.093  -5.712  1.00 74.39           O  
ATOM   3185  N   GLN A 203     -13.894  -6.146  -7.571  1.00 81.26           N  
ATOM   3186  H   GLN A 203     -13.664  -6.363  -8.531  1.00 81.26           H  
ATOM   3187  CA  GLN A 203     -15.154  -6.647  -7.015  1.00 81.26           C  
ATOM   3188  HA  GLN A 203     -15.666  -5.812  -6.536  1.00 81.26           H  
ATOM   3189  C   GLN A 203     -14.957  -7.722  -5.937  1.00 81.26           C  
ATOM   3190  CB  GLN A 203     -16.046  -7.154  -8.155  1.00 81.26           C  
ATOM   3191  HB2 GLN A 203     -16.209  -6.341  -8.862  1.00 81.26           H  
ATOM   3192  HB3 GLN A 203     -17.013  -7.441  -7.742  1.00 81.26           H  
ATOM   3193  O   GLN A 203     -15.840  -7.900  -5.090  1.00 81.26           O  
ATOM   3194  CG  GLN A 203     -15.447  -8.354  -8.908  1.00 81.26           C  
ATOM   3195  HG2 GLN A 203     -15.365  -9.208  -8.236  1.00 81.26           H  
ATOM   3196  HG3 GLN A 203     -14.449  -8.103  -9.267  1.00 81.26           H  
ATOM   3197  CD  GLN A 203     -16.296  -8.781 -10.096  1.00 81.26           C  
ATOM   3198  NE2 GLN A 203     -15.709  -9.432 -11.072  1.00 81.26           N  
ATOM   3199 HE21 GLN A 203     -14.700  -9.481 -11.099  1.00 81.26           H  
ATOM   3200 HE22 GLN A 203     -16.296  -9.695 -11.851  1.00 81.26           H  
ATOM   3201  OE1 GLN A 203     -17.487  -8.527 -10.174  1.00 81.26           O  
ATOM   3202  N   ASN A 204     -13.803  -8.396  -5.960  1.00 83.24           N  
ATOM   3203  H   ASN A 204     -13.114  -8.149  -6.656  1.00 83.24           H  
ATOM   3204  CA  ASN A 204     -13.449  -9.480  -5.052  1.00 83.24           C  
ATOM   3205  HA  ASN A 204     -14.347 -10.046  -4.803  1.00 83.24           H  
ATOM   3206  C   ASN A 204     -12.849  -8.971  -3.741  1.00 83.24           C  
ATOM   3207  CB  ASN A 204     -12.464 -10.423  -5.754  1.00 83.24           C  
ATOM   3208  HB2 ASN A 204     -11.530  -9.900  -5.960  1.00 83.24           H  
ATOM   3209  HB3 ASN A 204     -12.228 -11.239  -5.072  1.00 83.24           H  
ATOM   3210  O   ASN A 204     -12.832  -9.701  -2.758  1.00 83.24           O  
ATOM   3211  CG  ASN A 204     -13.012 -11.025  -7.034  1.00 83.24           C  
ATOM   3212  ND2 ASN A 204     -12.174 -11.250  -8.018  1.00 83.24           N  
ATOM   3213 HD21 ASN A 204     -12.548 -11.662  -8.860  1.00 83.24           H  
ATOM   3214 HD22 ASN A 204     -11.193 -11.030  -7.914  1.00 83.24           H  
ATOM   3215  OD1 ASN A 204     -14.196 -11.285  -7.172  1.00 83.24           O  
ATOM   3216  N   ILE A 205     -12.391  -7.720  -3.689  1.00 83.31           N  
ATOM   3217  H   ILE A 205     -12.422  -7.149  -4.521  1.00 83.31           H  
ATOM   3218  CA  ILE A 205     -11.856  -7.146  -2.456  1.00 83.31           C  
ATOM   3219  HA  ILE A 205     -11.477  -7.953  -1.829  1.00 83.31           H  
ATOM   3220  C   ILE A 205     -12.982  -6.453  -1.699  1.00 83.31           C  
ATOM   3221  CB  ILE A 205     -10.668  -6.219  -2.736  1.00 83.31           C  
ATOM   3222  HB  ILE A 205     -11.051  -5.336  -3.246  1.00 83.31           H  
ATOM   3223  O   ILE A 205     -13.499  -5.418  -2.125  1.00 83.31           O  
ATOM   3224  CG1 ILE A 205      -9.601  -6.850  -3.659  1.00 83.31           C  
ATOM   3225 HG12 ILE A 205      -8.759  -6.161  -3.734  1.00 83.31           H  
ATOM   3226 HG13 ILE A 205     -10.014  -6.966  -4.661  1.00 83.31           H  
ATOM   3227  CG2 ILE A 205     -10.047  -5.795  -1.392  1.00 83.31           C  
ATOM   3228 HG21 ILE A 205      -9.108  -5.269  -1.564  1.00 83.31           H  
ATOM   3229 HG22 ILE A 205      -9.838  -6.671  -0.777  1.00 83.31           H  
ATOM   3230 HG23 ILE A 205     -10.724  -5.134  -0.850  1.00 83.31           H  
ATOM   3231  CD1 ILE A 205      -9.043  -8.202  -3.206  1.00 83.31           C  
ATOM   3232 HD11 ILE A 205      -8.590  -8.111  -2.219  1.00 83.31           H  
ATOM   3233 HD12 ILE A 205      -9.836  -8.950  -3.183  1.00 83.31           H  
ATOM   3234 HD13 ILE A 205      -8.280  -8.531  -3.910  1.00 83.31           H  
ATOM   3235  N   GLN A 206     -13.383  -7.051  -0.582  1.00 85.00           N  
ATOM   3236  H   GLN A 206     -12.878  -7.876  -0.292  1.00 85.00           H  
ATOM   3237  CA  GLN A 206     -14.469  -6.587   0.273  1.00 85.00           C  
ATOM   3238  HA  GLN A 206     -15.128  -5.948  -0.315  1.00 85.00           H  
ATOM   3239  C   GLN A 206     -13.948  -5.759   1.440  1.00 85.00           C  
ATOM   3240  CB  GLN A 206     -15.300  -7.773   0.779  1.00 85.00           C  
ATOM   3241  HB2 GLN A 206     -14.653  -8.482   1.295  1.00 85.00           H  
ATOM   3242  HB3 GLN A 206     -16.047  -7.406   1.482  1.00 85.00           H  
ATOM   3243  O   GLN A 206     -12.938  -6.099   2.058  1.00 85.00           O  
ATOM   3244  CG  GLN A 206     -16.015  -8.471  -0.383  1.00 85.00           C  
ATOM   3245  HG2 GLN A 206     -16.600  -7.733  -0.932  1.00 85.00           H  
ATOM   3246  HG3 GLN A 206     -15.276  -8.891  -1.065  1.00 85.00           H  
ATOM   3247  CD  GLN A 206     -16.951  -9.587   0.062  1.00 85.00           C  
ATOM   3248  NE2 GLN A 206     -17.663 -10.193  -0.864  1.00 85.00           N  
ATOM   3249 HE21 GLN A 206     -18.117 -11.031  -0.529  1.00 85.00           H  
ATOM   3250 HE22 GLN A 206     -17.340 -10.121  -1.818  1.00 85.00           H  
ATOM   3251  OE1 GLN A 206     -17.083  -9.946   1.218  1.00 85.00           O  
ATOM   3252  N   ILE A 207     -14.694  -4.704   1.760  1.00 83.15           N  
ATOM   3253  H   ILE A 207     -15.539  -4.549   1.228  1.00 83.15           H  
ATOM   3254  CA  ILE A 207     -14.540  -3.924   2.984  1.00 83.15           C  
ATOM   3255  HA  ILE A 207     -13.561  -4.123   3.421  1.00 83.15           H  
ATOM   3256  C   ILE A 207     -15.622  -4.408   3.943  1.00 83.15           C  
ATOM   3257  CB  ILE A 207     -14.650  -2.408   2.723  1.00 83.15           C  
ATOM   3258  HB  ILE A 207     -15.675  -2.183   2.430  1.00 83.15           H  
ATOM   3259  O   ILE A 207     -16.811  -4.378   3.615  1.00 83.15           O  
ATOM   3260  CG1 ILE A 207     -13.712  -1.944   1.585  1.00 83.15           C  
ATOM   3261 HG12 ILE A 207     -12.673  -2.045   1.900  1.00 83.15           H  
ATOM   3262 HG13 ILE A 207     -13.860  -2.562   0.699  1.00 83.15           H  
ATOM   3263  CG2 ILE A 207     -14.325  -1.647   4.023  1.00 83.15           C  
ATOM   3264 HG21 ILE A 207     -14.945  -2.004   4.845  1.00 83.15           H  
ATOM   3265 HG22 ILE A 207     -13.278  -1.787   4.291  1.00 83.15           H  
ATOM   3266 HG23 ILE A 207     -14.524  -0.582   3.904  1.00 83.15           H  
ATOM   3267  CD1 ILE A 207     -13.957  -0.496   1.156  1.00 83.15           C  
ATOM   3268 HD11 ILE A 207     -13.325  -0.265   0.298  1.00 83.15           H  
ATOM   3269 HD12 ILE A 207     -13.703   0.194   1.961  1.00 83.15           H  
ATOM   3270 HD13 ILE A 207     -15.001  -0.361   0.872  1.00 83.15           H  
ATOM   3271  N   ASN A 208     -15.202  -4.868   5.112  1.00 86.07           N  
ATOM   3272  H   ASN A 208     -14.211  -4.844   5.307  1.00 86.07           H  
ATOM   3273  CA  ASN A 208     -16.057  -5.541   6.076  1.00 86.07           C  
ATOM   3274  HA  ASN A 208     -17.102  -5.471   5.775  1.00 86.07           H  
ATOM   3275  C   ASN A 208     -15.916  -4.890   7.452  1.00 86.07           C  
ATOM   3276  CB  ASN A 208     -15.647  -7.019   6.101  1.00 86.07           C  
ATOM   3277  HB2 ASN A 208     -14.567  -7.081   6.234  1.00 86.07           H  
ATOM   3278  HB3 ASN A 208     -16.119  -7.511   6.952  1.00 86.07           H  
ATOM   3279  O   ASN A 208     -14.800  -4.608   7.888  1.00 86.07           O  
ATOM   3280  CG  ASN A 208     -16.019  -7.777   4.839  1.00 86.07           C  
ATOM   3281  ND2 ASN A 208     -15.177  -8.673   4.379  1.00 86.07           N  
ATOM   3282 HD21 ASN A 208     -15.457  -9.139   3.527  1.00 86.07           H  
ATOM   3283 HD22 ASN A 208     -14.277  -8.821   4.811  1.00 86.07           H  
ATOM   3284  OD1 ASN A 208     -17.071  -7.594   4.249  1.00 86.07           O  
ATOM   3285  N   ALA A 209     -17.037  -4.713   8.145  1.00 85.57           N  
ATOM   3286  H   ALA A 209     -17.913  -4.986   7.724  1.00 85.57           H  
ATOM   3287  CA  ALA A 209     -17.083  -4.345   9.552  1.00 85.57           C  
ATOM   3288  HA  ALA A 209     -16.070  -4.189   9.924  1.00 85.57           H  
ATOM   3289  C   ALA A 209     -17.731  -5.461  10.366  1.00 85.57           C  
ATOM   3290  CB  ALA A 209     -17.848  -3.040   9.737  1.00 85.57           C  
ATOM   3291  HB1 ALA A 209     -17.269  -2.208   9.336  1.00 85.57           H  
ATOM   3292  HB2 ALA A 209     -18.817  -3.100   9.240  1.00 85.57           H  
ATOM   3293  HB3 ALA A 209     -17.992  -2.864  10.803  1.00 85.57           H  
ATOM   3294  O   ALA A 209     -18.727  -6.043   9.958  1.00 85.57           O  
ATOM   3295  N   GLU A 210     -17.197  -5.746  11.538  1.00 87.19           N  
ATOM   3296  H   GLU A 210     -16.355  -5.259  11.810  1.00 87.19           H  
ATOM   3297  CA  GLU A 210     -17.766  -6.671  12.507  1.00 87.19           C  
ATOM   3298  HA  GLU A 210     -18.780  -6.951  12.222  1.00 87.19           H  
ATOM   3299  C   GLU A 210     -17.823  -5.937  13.842  1.00 87.19           C  
ATOM   3300  CB  GLU A 210     -16.904  -7.941  12.536  1.00 87.19           C  
ATOM   3301  HB2 GLU A 210     -15.880  -7.664  12.787  1.00 87.19           H  
ATOM   3302  HB3 GLU A 210     -16.899  -8.377  11.537  1.00 87.19           H  
ATOM   3303  O   GLU A 210     -16.809  -5.427  14.316  1.00 87.19           O  
ATOM   3304  CG  GLU A 210     -17.390  -9.008  13.526  1.00 87.19           C  
ATOM   3305  HG2 GLU A 210     -18.362  -9.374  13.194  1.00 87.19           H  
ATOM   3306  HG3 GLU A 210     -17.518  -8.551  14.508  1.00 87.19           H  
ATOM   3307  CD  GLU A 210     -16.408 -10.191  13.657  1.00 87.19           C  
ATOM   3308  OE1 GLU A 210     -16.622 -11.010  14.578  1.00 87.19           O  
ATOM   3309  OE2 GLU A 210     -15.429 -10.284  12.867  1.00 87.19           O  
ATOM   3310  N   ALA A 211     -19.014  -5.844  14.423  1.00 84.20           N  
ATOM   3311  H   ALA A 211     -19.808  -6.318  14.017  1.00 84.20           H  
ATOM   3312  CA  ALA A 211     -19.217  -5.193  15.706  1.00 84.20           C  
ATOM   3313  HA  ALA A 211     -18.269  -4.783  16.053  1.00 84.20           H  
ATOM   3314  C   ALA A 211     -19.693  -6.218  16.732  1.00 84.20           C  
ATOM   3315  CB  ALA A 211     -20.175  -4.018  15.532  1.00 84.20           C  
ATOM   3316  HB1 ALA A 211     -20.267  -3.488  16.480  1.00 84.20           H  
ATOM   3317  HB2 ALA A 211     -19.774  -3.330  14.788  1.00 84.20           H  
ATOM   3318  HB3 ALA A 211     -21.156  -4.375  15.218  1.00 84.20           H  
ATOM   3319  O   ALA A 211     -20.580  -7.021  16.444  1.00 84.20           O  
ATOM   3320  N   THR A 212     -19.104  -6.191  17.924  1.00 83.90           N  
ATOM   3321  H   THR A 212     -18.383  -5.504  18.091  1.00 83.90           H  
ATOM   3322  CA  THR A 212     -19.441  -7.098  19.025  1.00 83.90           C  
ATOM   3323  HA  THR A 212     -20.374  -7.609  18.786  1.00 83.90           H  
ATOM   3324  C   THR A 212     -19.681  -6.304  20.304  1.00 83.90           C  
ATOM   3325  CB  THR A 212     -18.379  -8.194  19.221  1.00 83.90           C  
ATOM   3326  HB  THR A 212     -18.755  -8.914  19.947  1.00 83.90           H  
ATOM   3327  O   THR A 212     -19.148  -5.205  20.472  1.00 83.90           O  
ATOM   3328  CG2 THR A 212     -18.039  -8.932  17.927  1.00 83.90           C  
ATOM   3329 HG21 THR A 212     -17.502  -9.854  18.152  1.00 83.90           H  
ATOM   3330 HG22 THR A 212     -18.957  -9.174  17.392  1.00 83.90           H  
ATOM   3331 HG23 THR A 212     -17.427  -8.306  17.279  1.00 83.90           H  
ATOM   3332  OG1 THR A 212     -17.164  -7.670  19.684  1.00 83.90           O  
ATOM   3333  HG1 THR A 212     -16.517  -8.375  19.606  1.00 83.90           H  
ATOM   3334  N   ASN A 213     -20.520  -6.838  21.199  1.00 81.76           N  
ATOM   3335  H   ASN A 213     -20.901  -7.754  21.011  1.00 81.76           H  
ATOM   3336  CA  ASN A 213     -20.874  -6.215  22.484  1.00 81.76           C  
ATOM   3337  HA  ASN A 213     -21.669  -6.815  22.927  1.00 81.76           H  
ATOM   3338  C   ASN A 213     -21.453  -4.781  22.380  1.00 81.76           C  
ATOM   3339  CB  ASN A 213     -19.666  -6.289  23.429  1.00 81.76           C  
ATOM   3340  HB2 ASN A 213     -18.853  -5.716  22.985  1.00 81.76           H  
ATOM   3341  HB3 ASN A 213     -19.920  -5.821  24.380  1.00 81.76           H  
ATOM   3342  O   ASN A 213     -21.315  -3.976  23.299  1.00 81.76           O  
ATOM   3343  CG  ASN A 213     -19.164  -7.681  23.740  1.00 81.76           C  
ATOM   3344  ND2 ASN A 213     -17.887  -7.793  24.020  1.00 81.76           N  
ATOM   3345 HD21 ASN A 213     -17.561  -8.662  24.419  1.00 81.76           H  
ATOM   3346 HD22 ASN A 213     -17.313  -6.964  23.972  1.00 81.76           H  
ATOM   3347  OD1 ASN A 213     -19.904  -8.651  23.784  1.00 81.76           O  
ATOM   3348  N   ILE A 214     -22.108  -4.436  21.269  1.00 83.31           N  
ATOM   3349  H   ILE A 214     -22.210  -5.125  20.537  1.00 83.31           H  
ATOM   3350  CA  ILE A 214     -22.744  -3.124  21.091  1.00 83.31           C  
ATOM   3351  HA  ILE A 214     -22.015  -2.359  21.360  1.00 83.31           H  
ATOM   3352  C   ILE A 214     -23.972  -3.006  22.018  1.00 83.31           C  
ATOM   3353  CB  ILE A 214     -23.129  -2.935  19.615  1.00 83.31           C  
ATOM   3354  HB  ILE A 214     -23.784  -3.774  19.377  1.00 83.31           H  
ATOM   3355  O   ILE A 214     -24.832  -3.884  21.990  1.00 83.31           O  
ATOM   3356  CG1 ILE A 214     -21.928  -2.998  18.643  1.00 83.31           C  
ATOM   3357 HG12 ILE A 214     -21.459  -3.978  18.719  1.00 83.31           H  
ATOM   3358 HG13 ILE A 214     -22.296  -2.894  17.623  1.00 83.31           H  
ATOM   3359  CG2 ILE A 214     -23.929  -1.651  19.367  1.00 83.31           C  
ATOM   3360 HG21 ILE A 214     -23.381  -0.774  19.712  1.00 83.31           H  
ATOM   3361 HG22 ILE A 214     -24.897  -1.713  19.864  1.00 83.31           H  
ATOM   3362 HG23 ILE A 214     -24.123  -1.565  18.298  1.00 83.31           H  
ATOM   3363  CD1 ILE A 214     -20.850  -1.930  18.875  1.00 83.31           C  
ATOM   3364 HD11 ILE A 214     -21.271  -0.930  18.771  1.00 83.31           H  
ATOM   3365 HD12 ILE A 214     -20.415  -2.052  19.867  1.00 83.31           H  
ATOM   3366 HD13 ILE A 214     -20.052  -2.041  18.142  1.00 83.31           H  
ATOM   3367  N   PRO A 215     -24.124  -1.924  22.809  1.00 76.95           N  
ATOM   3368  CA  PRO A 215     -25.198  -1.798  23.806  1.00 76.95           C  
ATOM   3369  HA  PRO A 215     -25.310  -2.742  24.339  1.00 76.95           H  
ATOM   3370  C   PRO A 215     -26.573  -1.429  23.233  1.00 76.95           C  
ATOM   3371  CB  PRO A 215     -24.712  -0.727  24.786  1.00 76.95           C  
ATOM   3372  HB2 PRO A 215     -25.520  -0.151  25.236  1.00 76.95           H  
ATOM   3373  HB3 PRO A 215     -24.149  -1.217  25.580  1.00 76.95           H  
ATOM   3374  O   PRO A 215     -27.466  -1.038  23.985  1.00 76.95           O  
ATOM   3375  CG  PRO A 215     -23.817   0.160  23.921  1.00 76.95           C  
ATOM   3376  HG2 PRO A 215     -23.058   0.675  24.510  1.00 76.95           H  
ATOM   3377  HG3 PRO A 215     -24.434   0.887  23.393  1.00 76.95           H  
ATOM   3378  CD  PRO A 215     -23.195  -0.808  22.918  1.00 76.95           C  
ATOM   3379  HD2 PRO A 215     -23.051  -0.311  21.958  1.00 76.95           H  
ATOM   3380  HD3 PRO A 215     -22.240  -1.169  23.298  1.00 76.95           H  
ATOM   3381  N   VAL A 216     -26.751  -1.457  21.912  1.00 75.55           N  
ATOM   3382  H   VAL A 216     -26.053  -1.917  21.345  1.00 75.55           H  
ATOM   3383  CA  VAL A 216     -27.967  -0.978  21.250  1.00 75.55           C  
ATOM   3384  HA  VAL A 216     -28.769  -0.948  21.988  1.00 75.55           H  
ATOM   3385  C   VAL A 216     -28.420  -1.951  20.168  1.00 75.55           C  
ATOM   3386  CB  VAL A 216     -27.811   0.456  20.707  1.00 75.55           C  
ATOM   3387  HB  VAL A 216     -28.791   0.773  20.351  1.00 75.55           H  
ATOM   3388  O   VAL A 216     -27.608  -2.466  19.406  1.00 75.55           O  
ATOM   3389  CG1 VAL A 216     -27.361   1.433  21.797  1.00 75.55           C  
ATOM   3390 HG11 VAL A 216     -27.265   2.432  21.373  1.00 75.55           H  
ATOM   3391 HG12 VAL A 216     -28.061   1.391  22.632  1.00 75.55           H  
ATOM   3392 HG13 VAL A 216     -26.374   1.151  22.163  1.00 75.55           H  
ATOM   3393  CG2 VAL A 216     -26.825   0.624  19.556  1.00 75.55           C  
ATOM   3394 HG21 VAL A 216     -26.850   1.649  19.185  1.00 75.55           H  
ATOM   3395 HG22 VAL A 216     -27.107  -0.036  18.736  1.00 75.55           H  
ATOM   3396 HG23 VAL A 216     -25.812   0.392  19.884  1.00 75.55           H  
ATOM   3397  N   GLN A 217     -29.732  -2.178  20.096  1.00 72.04           N  
ATOM   3398  H   GLN A 217     -30.342  -1.718  20.756  1.00 72.04           H  
ATOM   3399  CA  GLN A 217     -30.380  -3.044  19.110  1.00 72.04           C  
ATOM   3400  HA  GLN A 217     -29.635  -3.428  18.413  1.00 72.04           H  
ATOM   3401  C   GLN A 217     -31.431  -2.258  18.334  1.00 72.04           C  
ATOM   3402  CB  GLN A 217     -31.054  -4.223  19.821  1.00 72.04           C  
ATOM   3403  HB2 GLN A 217     -30.382  -4.591  20.596  1.00 72.04           H  
ATOM   3404  HB3 GLN A 217     -31.962  -3.878  20.316  1.00 72.04           H  
ATOM   3405  O   GLN A 217     -32.078  -1.375  18.896  1.00 72.04           O  
ATOM   3406  CG  GLN A 217     -31.407  -5.355  18.838  1.00 72.04           C  
ATOM   3407  HG2 GLN A 217     -32.123  -4.993  18.100  1.00 72.04           H  
ATOM   3408  HG3 GLN A 217     -30.507  -5.671  18.310  1.00 72.04           H  
ATOM   3409  CD  GLN A 217     -32.019  -6.582  19.503  1.00 72.04           C  
ATOM   3410  NE2 GLN A 217     -32.454  -7.546  18.721  1.00 72.04           N  
ATOM   3411 HE21 GLN A 217     -32.401  -7.473  17.715  1.00 72.04           H  
ATOM   3412 HE22 GLN A 217     -32.825  -8.369  19.175  1.00 72.04           H  
ATOM   3413  OE1 GLN A 217     -32.111  -6.703  20.713  1.00 72.04           O  
ATOM   3414  N   GLY A 218     -31.630  -2.581  17.053  1.00 70.15           N  
ATOM   3415  H   GLY A 218     -31.049  -3.285  16.622  1.00 70.15           H  
ATOM   3416  CA  GLY A 218     -32.746  -2.043  16.269  1.00 70.15           C  
ATOM   3417  HA2 GLY A 218     -32.833  -2.622  15.349  1.00 70.15           H  
ATOM   3418  HA3 GLY A 218     -33.668  -2.166  16.837  1.00 70.15           H  
ATOM   3419  C   GLY A 218     -32.620  -0.561  15.896  1.00 70.15           C  
ATOM   3420  O   GLY A 218     -33.472  -0.043  15.173  1.00 70.15           O  
ATOM   3421  N   ARG A 219     -31.536   0.099  16.305  1.00 71.88           N  
ATOM   3422  H   ARG A 219     -30.868  -0.417  16.860  1.00 71.88           H  
ATOM   3423  CA  ARG A 219     -31.158   1.457  15.913  1.00 71.88           C  
ATOM   3424  HA  ARG A 219     -31.788   1.783  15.085  1.00 71.88           H  
ATOM   3425  C   ARG A 219     -29.727   1.489  15.402  1.00 71.88           C  
ATOM   3426  CB  ARG A 219     -31.376   2.433  17.082  1.00 71.88           C  
ATOM   3427  HB2 ARG A 219     -31.242   3.448  16.708  1.00 71.88           H  
ATOM   3428  HB3 ARG A 219     -32.408   2.342  17.423  1.00 71.88           H  
ATOM   3429  O   ARG A 219     -28.961   0.549  15.627  1.00 71.88           O  
ATOM   3430  CG  ARG A 219     -30.428   2.222  18.277  1.00 71.88           C  
ATOM   3431  HG2 ARG A 219     -29.391   2.311  17.954  1.00 71.88           H  
ATOM   3432  HG3 ARG A 219     -30.590   1.234  18.708  1.00 71.88           H  
ATOM   3433  CD  ARG A 219     -30.718   3.300  19.328  1.00 71.88           C  
ATOM   3434  HD2 ARG A 219     -31.748   3.186  19.664  1.00 71.88           H  
ATOM   3435  HD3 ARG A 219     -30.608   4.275  18.854  1.00 71.88           H  
ATOM   3436  NE  ARG A 219     -29.810   3.233  20.490  1.00 71.88           N  
ATOM   3437  HE  ARG A 219     -29.044   2.576  20.434  1.00 71.88           H  
ATOM   3438  NH1 ARG A 219     -30.739   4.982  21.639  1.00 71.88           N  
ATOM   3439 HH11 ARG A 219     -30.737   5.627  22.416  1.00 71.88           H  
ATOM   3440 HH12 ARG A 219     -31.353   5.139  20.853  1.00 71.88           H  
ATOM   3441  NH2 ARG A 219     -29.031   3.904  22.545  1.00 71.88           N  
ATOM   3442 HH21 ARG A 219     -29.100   4.528  23.335  1.00 71.88           H  
ATOM   3443 HH22 ARG A 219     -28.329   3.178  22.527  1.00 71.88           H  
ATOM   3444  CZ  ARG A 219     -29.857   4.030  21.545  1.00 71.88           C  
ATOM   3445  N   ASP A 220     -29.388   2.589  14.756  1.00 72.56           N  
ATOM   3446  H   ASP A 220     -30.081   3.298  14.563  1.00 72.56           H  
ATOM   3447  CA  ASP A 220     -28.035   2.843  14.295  1.00 72.56           C  
ATOM   3448  HA  ASP A 220     -27.713   1.991  13.698  1.00 72.56           H  
ATOM   3449  C   ASP A 220     -27.101   2.998  15.503  1.00 72.56           C  
ATOM   3450  CB  ASP A 220     -28.037   4.073  13.390  1.00 72.56           C  
ATOM   3451  HB2 ASP A 220     -28.378   4.937  13.960  1.00 72.56           H  
ATOM   3452  HB3 ASP A 220     -27.009   4.258  13.077  1.00 72.56           H  
ATOM   3453  O   ASP A 220     -27.384   3.759  16.430  1.00 72.56           O  
ATOM   3454  CG  ASP A 220     -28.935   3.897  12.154  1.00 72.56           C  
ATOM   3455  OD1 ASP A 220     -29.298   2.747  11.821  1.00 72.56           O  
ATOM   3456  OD2 ASP A 220     -29.256   4.934  11.535  1.00 72.56           O  
ATOM   3457  N   TYR A 221     -26.020   2.221  15.532  1.00 77.25           N  
ATOM   3458  H   TYR A 221     -25.855   1.619  14.739  1.00 77.25           H  
ATOM   3459  CA  TYR A 221     -25.033   2.228  16.612  1.00 77.25           C  
ATOM   3460  HA  TYR A 221     -25.467   2.700  17.493  1.00 77.25           H  
ATOM   3461  C   TYR A 221     -23.778   3.013  16.265  1.00 77.25           C  
ATOM   3462  CB  TYR A 221     -24.648   0.799  16.989  1.00 77.25           C  
ATOM   3463  HB2 TYR A 221     -25.558   0.242  17.207  1.00 77.25           H  
ATOM   3464  HB3 TYR A 221     -24.054   0.839  17.902  1.00 77.25           H  
ATOM   3465  O   TYR A 221     -23.039   3.410  17.161  1.00 77.25           O  
ATOM   3466  CG  TYR A 221     -23.867   0.026  15.947  1.00 77.25           C  
ATOM   3467  CD1 TYR A 221     -24.552  -0.883  15.123  1.00 77.25           C  
ATOM   3468  HD1 TYR A 221     -25.625  -0.973  15.206  1.00 77.25           H  
ATOM   3469  CD2 TYR A 221     -22.468   0.168  15.834  1.00 77.25           C  
ATOM   3470  HD2 TYR A 221     -21.935   0.867  16.462  1.00 77.25           H  
ATOM   3471  CE1 TYR A 221     -23.847  -1.675  14.203  1.00 77.25           C  
ATOM   3472  HE1 TYR A 221     -24.373  -2.385  13.582  1.00 77.25           H  
ATOM   3473  CE2 TYR A 221     -21.758  -0.616  14.906  1.00 77.25           C  
ATOM   3474  HE2 TYR A 221     -20.685  -0.524  14.815  1.00 77.25           H  
ATOM   3475  OH  TYR A 221     -21.775  -2.376  13.270  1.00 77.25           O  
ATOM   3476  HH  TYR A 221     -22.360  -3.016  12.859  1.00 77.25           H  
ATOM   3477  CZ  TYR A 221     -22.447  -1.556  14.114  1.00 77.25           C  
ATOM   3478  N   GLY A 222     -23.523   3.249  14.988  1.00 76.30           N  
ATOM   3479  H   GLY A 222     -24.152   2.910  14.274  1.00 76.30           H  
ATOM   3480  CA  GLY A 222     -22.358   3.999  14.574  1.00 76.30           C  
ATOM   3481  HA2 GLY A 222     -21.462   3.390  14.686  1.00 76.30           H  
ATOM   3482  HA3 GLY A 222     -22.262   4.875  15.216  1.00 76.30           H  
ATOM   3483  C   GLY A 222     -22.467   4.463  13.141  1.00 76.30           C  
ATOM   3484  O   GLY A 222     -23.233   3.915  12.349  1.00 76.30           O  
ATOM   3485  N   MET A 223     -21.684   5.483  12.829  1.00 74.12           N  
ATOM   3486  H   MET A 223     -21.095   5.866  13.554  1.00 74.12           H  
ATOM   3487  CA  MET A 223     -21.524   6.005  11.485  1.00 74.12           C  
ATOM   3488  HA  MET A 223     -22.187   5.465  10.809  1.00 74.12           H  
ATOM   3489  C   MET A 223     -20.087   5.779  11.041  1.00 74.12           C  
ATOM   3490  CB  MET A 223     -21.898   7.486  11.420  1.00 74.12           C  
ATOM   3491  HB2 MET A 223     -21.732   7.836  10.401  1.00 74.12           H  
ATOM   3492  HB3 MET A 223     -21.251   8.055  12.088  1.00 74.12           H  
ATOM   3493  O   MET A 223     -19.155   6.038  11.803  1.00 74.12           O  
ATOM   3494  CG  MET A 223     -23.355   7.751  11.809  1.00 74.12           C  
ATOM   3495  HG2 MET A 223     -23.562   7.275  12.767  1.00 74.12           H  
ATOM   3496  HG3 MET A 223     -24.014   7.308  11.062  1.00 74.12           H  
ATOM   3497  SD  MET A 223     -23.747   9.511  11.989  1.00 74.12           S  
ATOM   3498  CE  MET A 223     -23.550  10.067  10.289  1.00 74.12           C  
ATOM   3499  HE1 MET A 223     -22.526   9.889   9.960  1.00 74.12           H  
ATOM   3500  HE2 MET A 223     -24.256   9.530   9.656  1.00 74.12           H  
ATOM   3501  HE3 MET A 223     -23.751  11.137  10.243  1.00 74.12           H  
ATOM   3502  N   LEU A 224     -19.908   5.310   9.811  1.00 73.02           N  
ATOM   3503  H   LEU A 224     -20.723   5.133   9.241  1.00 73.02           H  
ATOM   3504  CA  LEU A 224     -18.589   5.089   9.231  1.00 73.02           C  
ATOM   3505  HA  LEU A 224     -17.828   5.345   9.968  1.00 73.02           H  
ATOM   3506  C   LEU A 224     -18.389   5.994   8.020  1.00 73.02           C  
ATOM   3507  CB  LEU A 224     -18.423   3.604   8.889  1.00 73.02           C  
ATOM   3508  HB2 LEU A 224     -19.051   3.382   8.026  1.00 73.02           H  
ATOM   3509  HB3 LEU A 224     -18.781   2.996   9.720  1.00 73.02           H  
ATOM   3510  O   LEU A 224     -19.186   5.975   7.080  1.00 73.02           O  
ATOM   3511  CG  LEU A 224     -16.991   3.190   8.535  1.00 73.02           C  
ATOM   3512  HG  LEU A 224     -16.543   3.888   7.828  1.00 73.02           H  
ATOM   3513  CD1 LEU A 224     -16.149   3.120   9.802  1.00 73.02           C  
ATOM   3514 HD11 LEU A 224     -16.687   2.584  10.584  1.00 73.02           H  
ATOM   3515 HD12 LEU A 224     -15.226   2.576   9.602  1.00 73.02           H  
ATOM   3516 HD13 LEU A 224     -15.922   4.129  10.145  1.00 73.02           H  
ATOM   3517  CD2 LEU A 224     -17.010   1.801   7.906  1.00 73.02           C  
ATOM   3518 HD21 LEU A 224     -17.528   1.109   8.570  1.00 73.02           H  
ATOM   3519 HD22 LEU A 224     -17.530   1.846   6.949  1.00 73.02           H  
ATOM   3520 HD23 LEU A 224     -15.990   1.452   7.739  1.00 73.02           H  
ATOM   3521  N   PHE A 225     -17.291   6.739   8.060  1.00 70.49           N  
ATOM   3522  H   PHE A 225     -16.726   6.689   8.895  1.00 70.49           H  
ATOM   3523  CA  PHE A 225     -16.777   7.581   6.995  1.00 70.49           C  
ATOM   3524  HA  PHE A 225     -17.550   7.698   6.236  1.00 70.49           H  
ATOM   3525  C   PHE A 225     -15.579   6.873   6.383  1.00 70.49           C  
ATOM   3526  CB  PHE A 225     -16.423   8.980   7.519  1.00 70.49           C  
ATOM   3527  HB2 PHE A 225     -16.013   9.563   6.693  1.00 70.49           H  
ATOM   3528  HB3 PHE A 225     -15.640   8.884   8.271  1.00 70.49           H  
ATOM   3529  O   PHE A 225     -14.659   6.533   7.117  1.00 70.49           O  
ATOM   3530  CG  PHE A 225     -17.592   9.734   8.124  1.00 70.49           C  
ATOM   3531  CD1 PHE A 225     -18.199  10.797   7.430  1.00 70.49           C  
ATOM   3532  HD1 PHE A 225     -17.815  11.105   6.469  1.00 70.49           H  
ATOM   3533  CD2 PHE A 225     -18.105   9.346   9.374  1.00 70.49           C  
ATOM   3534  HD2 PHE A 225     -17.654   8.535   9.927  1.00 70.49           H  
ATOM   3535  CE1 PHE A 225     -19.303  11.468   7.989  1.00 70.49           C  
ATOM   3536  HE1 PHE A 225     -19.755  12.295   7.461  1.00 70.49           H  
ATOM   3537  CE2 PHE A 225     -19.259   9.954   9.881  1.00 70.49           C  
ATOM   3538  HE2 PHE A 225     -19.703   9.555  10.781  1.00 70.49           H  
ATOM   3539  CZ  PHE A 225     -19.850  11.033   9.207  1.00 70.49           C  
ATOM   3540  HZ  PHE A 225     -20.726  11.516   9.612  1.00 70.49           H  
ATOM   3541  N   LEU A 226     -15.580   6.618   5.076  1.00 71.93           N  
ATOM   3542  H   LEU A 226     -16.359   6.956   4.530  1.00 71.93           H  
ATOM   3543  CA  LEU A 226     -14.454   5.977   4.379  1.00 71.93           C  
ATOM   3544  HA  LEU A 226     -13.710   5.628   5.094  1.00 71.93           H  
ATOM   3545  C   LEU A 226     -13.761   6.977   3.471  1.00 71.93           C  
ATOM   3546  CB  LEU A 226     -14.947   4.786   3.541  1.00 71.93           C  
ATOM   3547  HB2 LEU A 226     -14.102   4.418   2.959  1.00 71.93           H  
ATOM   3548  HB3 LEU A 226     -15.704   5.138   2.840  1.00 71.93           H  
ATOM   3549  O   LEU A 226     -14.449   7.676   2.762  1.00 71.93           O  
ATOM   3550  CG  LEU A 226     -15.527   3.615   4.345  1.00 71.93           C  
ATOM   3551  HG  LEU A 226     -16.429   3.928   4.869  1.00 71.93           H  
ATOM   3552  CD1 LEU A 226     -15.883   2.487   3.377  1.00 71.93           C  
ATOM   3553 HD11 LEU A 226     -15.014   2.226   2.774  1.00 71.93           H  
ATOM   3554 HD12 LEU A 226     -16.697   2.811   2.728  1.00 71.93           H  
ATOM   3555 HD13 LEU A 226     -16.198   1.610   3.942  1.00 71.93           H  
ATOM   3556  CD2 LEU A 226     -14.522   3.077   5.357  1.00 71.93           C  
ATOM   3557 HD21 LEU A 226     -14.377   3.829   6.132  1.00 71.93           H  
ATOM   3558 HD22 LEU A 226     -13.568   2.873   4.871  1.00 71.93           H  
ATOM   3559 HD23 LEU A 226     -14.902   2.164   5.816  1.00 71.93           H  
ATOM   3560  N   PHE A 227     -12.439   7.014   3.411  1.00 67.17           N  
ATOM   3561  H   PHE A 227     -11.918   6.372   3.990  1.00 67.17           H  
ATOM   3562  CA  PHE A 227     -11.672   7.884   2.524  1.00 67.17           C  
ATOM   3563  HA  PHE A 227     -12.350   8.398   1.843  1.00 67.17           H  
ATOM   3564  C   PHE A 227     -10.713   7.033   1.692  1.00 67.17           C  
ATOM   3565  CB  PHE A 227     -10.922   8.951   3.338  1.00 67.17           C  
ATOM   3566  HB2 PHE A 227     -10.129   8.468   3.908  1.00 67.17           H  
ATOM   3567  HB3 PHE A 227     -10.449   9.647   2.645  1.00 67.17           H  
ATOM   3568  O   PHE A 227     -10.017   6.162   2.214  1.00 67.17           O  
ATOM   3569  CG  PHE A 227     -11.786   9.744   4.301  1.00 67.17           C  
ATOM   3570  CD1 PHE A 227     -12.458  10.903   3.872  1.00 67.17           C  
ATOM   3571  HD1 PHE A 227     -12.354  11.248   2.854  1.00 67.17           H  
ATOM   3572  CD2 PHE A 227     -11.931   9.308   5.630  1.00 67.17           C  
ATOM   3573  HD2 PHE A 227     -11.388   8.436   5.963  1.00 67.17           H  
ATOM   3574  CE1 PHE A 227     -13.297  11.600   4.760  1.00 67.17           C  
ATOM   3575  HE1 PHE A 227     -13.834  12.473   4.418  1.00 67.17           H  
ATOM   3576  CE2 PHE A 227     -12.778   9.997   6.515  1.00 67.17           C  
ATOM   3577  HE2 PHE A 227     -12.904   9.646   7.529  1.00 67.17           H  
ATOM   3578  CZ  PHE A 227     -13.462  11.145   6.079  1.00 67.17           C  
ATOM   3579  HZ  PHE A 227     -14.116  11.676   6.755  1.00 67.17           H  
ATOM   3580  N   PHE A 228     -10.649   7.293   0.387  1.00 62.96           N  
ATOM   3581  H   PHE A 228     -11.270   7.990   0.000  1.00 62.96           H  
ATOM   3582  CA  PHE A 228      -9.785   6.549  -0.530  1.00 62.96           C  
ATOM   3583  HA  PHE A 228      -9.247   5.766   0.004  1.00 62.96           H  
ATOM   3584  C   PHE A 228      -8.767   7.476  -1.164  1.00 62.96           C  
ATOM   3585  CB  PHE A 228     -10.624   5.873  -1.618  1.00 62.96           C  
ATOM   3586  HB2 PHE A 228      -9.953   5.386  -2.326  1.00 62.96           H  
ATOM   3587  HB3 PHE A 228     -11.184   6.629  -2.168  1.00 62.96           H  
ATOM   3588  O   PHE A 228      -9.140   8.364  -1.919  1.00 62.96           O  
ATOM   3589  CG  PHE A 228     -11.588   4.844  -1.081  1.00 62.96           C  
ATOM   3590  CD1 PHE A 228     -11.180   3.509  -0.913  1.00 62.96           C  
ATOM   3591  HD1 PHE A 228     -10.170   3.215  -1.157  1.00 62.96           H  
ATOM   3592  CD2 PHE A 228     -12.894   5.226  -0.732  1.00 62.96           C  
ATOM   3593  HD2 PHE A 228     -13.210   6.252  -0.852  1.00 62.96           H  
ATOM   3594  CE1 PHE A 228     -12.091   2.556  -0.424  1.00 62.96           C  
ATOM   3595  HE1 PHE A 228     -11.789   1.525  -0.315  1.00 62.96           H  
ATOM   3596  CE2 PHE A 228     -13.793   4.282  -0.215  1.00 62.96           C  
ATOM   3597  HE2 PHE A 228     -14.790   4.589   0.062  1.00 62.96           H  
ATOM   3598  CZ  PHE A 228     -13.394   2.945  -0.069  1.00 62.96           C  
ATOM   3599  HZ  PHE A 228     -14.093   2.219   0.321  1.00 62.96           H  
ATOM   3600  N   LYS A 229      -7.477   7.248  -0.928  1.00 55.11           N  
ATOM   3601  H   LYS A 229      -7.223   6.485  -0.316  1.00 55.11           H  
ATOM   3602  CA  LYS A 229      -6.437   7.970  -1.663  1.00 55.11           C  
ATOM   3603  HA  LYS A 229      -6.779   8.993  -1.823  1.00 55.11           H  
ATOM   3604  C   LYS A 229      -6.221   7.330  -3.027  1.00 55.11           C  
ATOM   3605  CB  LYS A 229      -5.151   8.045  -0.842  1.00 55.11           C  
ATOM   3606  HB2 LYS A 229      -5.373   8.560   0.093  1.00 55.11           H  
ATOM   3607  HB3 LYS A 229      -4.790   7.042  -0.614  1.00 55.11           H  
ATOM   3608  O   LYS A 229      -5.900   6.142  -3.105  1.00 55.11           O  
ATOM   3609  CG  LYS A 229      -4.064   8.840  -1.573  1.00 55.11           C  
ATOM   3610  HG2 LYS A 229      -4.485   9.779  -1.935  1.00 55.11           H  
ATOM   3611  HG3 LYS A 229      -3.691   8.266  -2.421  1.00 55.11           H  
ATOM   3612  CD  LYS A 229      -2.913   9.148  -0.617  1.00 55.11           C  
ATOM   3613  HD2 LYS A 229      -3.304   9.725   0.221  1.00 55.11           H  
ATOM   3614  HD3 LYS A 229      -2.480   8.220  -0.244  1.00 55.11           H  
ATOM   3615  CE  LYS A 229      -1.856   9.970  -1.355  1.00 55.11           C  
ATOM   3616  HE2 LYS A 229      -2.366  10.751  -1.919  1.00 55.11           H  
ATOM   3617  HE3 LYS A 229      -1.335   9.339  -2.075  1.00 55.11           H  
ATOM   3618  NZ  LYS A 229      -0.912  10.597  -0.401  1.00 55.11           N  
ATOM   3619  HZ1 LYS A 229      -1.419  11.214   0.217  1.00 55.11           H  
ATOM   3620  HZ2 LYS A 229      -0.236  11.160  -0.897  1.00 55.11           H  
ATOM   3621  HZ3 LYS A 229      -0.441   9.910   0.170  1.00 55.11           H  
ATOM   3622  N   LEU A 230      -6.315   8.150  -4.068  1.00 51.63           N  
ATOM   3623  H   LEU A 230      -6.595   9.107  -3.907  1.00 51.63           H  
ATOM   3624  CA  LEU A 230      -6.007   7.791  -5.446  1.00 51.63           C  
ATOM   3625  HA  LEU A 230      -5.635   6.768  -5.501  1.00 51.63           H  
ATOM   3626  C   LEU A 230      -4.928   8.730  -5.978  1.00 51.63           C  
ATOM   3627  CB  LEU A 230      -7.278   7.908  -6.287  1.00 51.63           C  
ATOM   3628  HB2 LEU A 230      -7.035   7.718  -7.332  1.00 51.63           H  
ATOM   3629  HB3 LEU A 230      -7.636   8.935  -6.213  1.00 51.63           H  
ATOM   3630  O   LEU A 230      -4.986   9.937  -5.754  1.00 51.63           O  
ATOM   3631  CG  LEU A 230      -8.392   6.954  -5.840  1.00 51.63           C  
ATOM   3632  HG  LEU A 230      -8.535   6.985  -4.760  1.00 51.63           H  
ATOM   3633  CD1 LEU A 230      -9.662   7.437  -6.490  1.00 51.63           C  
ATOM   3634 HD11 LEU A 230      -9.484   7.582  -7.555  1.00 51.63           H  
ATOM   3635 HD12 LEU A 230     -10.431   6.685  -6.313  1.00 51.63           H  
ATOM   3636 HD13 LEU A 230      -9.969   8.384  -6.045  1.00 51.63           H  
ATOM   3637  CD2 LEU A 230      -8.142   5.507  -6.268  1.00 51.63           C  
ATOM   3638 HD21 LEU A 230      -7.246   5.134  -5.773  1.00 51.63           H  
ATOM   3639 HD22 LEU A 230      -8.009   5.449  -7.349  1.00 51.63           H  
ATOM   3640 HD23 LEU A 230      -8.982   4.878  -5.971  1.00 51.63           H  
ATOM   3641  N   GLU A 231      -3.949   8.180  -6.685  1.00 47.13           N  
ATOM   3642  H   GLU A 231      -3.951   7.182  -6.841  1.00 47.13           H  
ATOM   3643  CA  GLU A 231      -2.997   8.965  -7.468  1.00 47.13           C  
ATOM   3644  HA  GLU A 231      -3.018  10.004  -7.137  1.00 47.13           H  
ATOM   3645  C   GLU A 231      -3.453   8.954  -8.936  1.00 47.13           C  
ATOM   3646  CB  GLU A 231      -1.553   8.453  -7.247  1.00 47.13           C  
ATOM   3647  HB2 GLU A 231      -1.537   7.365  -7.318  1.00 47.13           H  
ATOM   3648  HB3 GLU A 231      -0.913   8.863  -8.028  1.00 47.13           H  
ATOM   3649  O   GLU A 231      -3.649   7.892  -9.526  1.00 47.13           O  
ATOM   3650  CG  GLU A 231      -1.003   8.908  -5.873  1.00 47.13           C  
ATOM   3651  HG2 GLU A 231      -0.946   9.997  -5.874  1.00 47.13           H  
ATOM   3652  HG3 GLU A 231      -1.720   8.631  -5.100  1.00 47.13           H  
ATOM   3653  CD  GLU A 231       0.380   8.346  -5.468  1.00 47.13           C  
ATOM   3654  OE1 GLU A 231       0.742   8.495  -4.262  1.00 47.13           O  
ATOM   3655  OE2 GLU A 231       1.087   7.767  -6.317  1.00 47.13           O  
ATOM   3656  N   SER A 232      -3.625  10.139  -9.536  1.00 41.79           N  
ATOM   3657  H   SER A 232      -3.527  10.988  -8.998  1.00 41.79           H  
ATOM   3658  CA  SER A 232      -3.839  10.304 -10.985  1.00 41.79           C  
ATOM   3659  HA  SER A 232      -4.485   9.497 -11.331  1.00 41.79           H  
ATOM   3660  C   SER A 232      -2.535  10.193 -11.794  1.00 41.79           C  
ATOM   3661  CB  SER A 232      -4.562  11.627 -11.272  1.00 41.79           C  
ATOM   3662  HB2 SER A 232      -4.658  11.767 -12.349  1.00 41.79           H  
ATOM   3663  HB3 SER A 232      -5.560  11.590 -10.834  1.00 41.79           H  
ATOM   3664  O   SER A 232      -2.547  10.304 -13.018  1.00 41.79           O  
ATOM   3665  OG  SER A 232      -3.849  12.712 -10.708  1.00 41.79           O  
ATOM   3666  HG  SER A 232      -4.290  13.532 -10.942  1.00 41.79           H  
ATOM   3667  N   GLY A 233      -1.405   9.940 -11.124  1.00 39.73           N  
ATOM   3668  H   GLY A 233      -1.480   9.802 -10.126  1.00 39.73           H  
ATOM   3669  CA  GLY A 233      -0.112   9.666 -11.738  1.00 39.73           C  
ATOM   3670  HA2 GLY A 233      -0.048  10.151 -12.712  1.00 39.73           H  
ATOM   3671  HA3 GLY A 233       0.679  10.069 -11.104  1.00 39.73           H  
ATOM   3672  C   GLY A 233       0.116   8.166 -11.887  1.00 39.73           C  
ATOM   3673  O   GLY A 233       0.227   7.446 -10.900  1.00 39.73           O  
ATOM   3674  N   SER A 234       0.209   7.702 -13.130  1.00 37.84           N  
ATOM   3675  H   SER A 234      -0.036   8.338 -13.876  1.00 37.84           H  
ATOM   3676  CA  SER A 234       0.501   6.320 -13.528  1.00 37.84           C  
ATOM   3677  HA  SER A 234      -0.189   5.652 -13.014  1.00 37.84           H  
ATOM   3678  C   SER A 234       1.936   5.911 -13.164  1.00 37.84           C  
ATOM   3679  CB  SER A 234       0.282   6.182 -15.045  1.00 37.84           C  
ATOM   3680  HB2 SER A 234       0.359   5.133 -15.330  1.00 37.84           H  
ATOM   3681  HB3 SER A 234       1.048   6.749 -15.573  1.00 37.84           H  
ATOM   3682  O   SER A 234       2.768   5.724 -14.048  1.00 37.84           O  
ATOM   3683  OG  SER A 234      -0.984   6.687 -15.425  1.00 37.84           O  
ATOM   3684  HG  SER A 234      -1.004   6.798 -16.378  1.00 37.84           H  
ATOM   3685  N   GLN A 235       2.265   5.822 -11.877  1.00 35.36           N  
ATOM   3686  H   GLN A 235       1.579   6.100 -11.191  1.00 35.36           H  
ATOM   3687  CA  GLN A 235       3.536   5.290 -11.389  1.00 35.36           C  
ATOM   3688  HA  GLN A 235       4.046   4.762 -12.195  1.00 35.36           H  
ATOM   3689  C   GLN A 235       3.247   4.270 -10.294  1.00 35.36           C  
ATOM   3690  CB  GLN A 235       4.472   6.413 -10.911  1.00 35.36           C  
ATOM   3691  HB2 GLN A 235       3.961   7.024 -10.168  1.00 35.36           H  
ATOM   3692  HB3 GLN A 235       5.350   5.958 -10.453  1.00 35.36           H  
ATOM   3693  O   GLN A 235       2.840   4.604  -9.183  1.00 35.36           O  
ATOM   3694  CG  GLN A 235       4.934   7.301 -12.080  1.00 35.36           C  
ATOM   3695  HG2 GLN A 235       4.065   7.780 -12.530  1.00 35.36           H  
ATOM   3696  HG3 GLN A 235       5.408   6.676 -12.837  1.00 35.36           H  
ATOM   3697  CD  GLN A 235       5.916   8.400 -11.685  1.00 35.36           C  
ATOM   3698  NE2 GLN A 235       6.272   9.281 -12.591  1.00 35.36           N  
ATOM   3699 HE21 GLN A 235       6.901  10.001 -12.265  1.00 35.36           H  
ATOM   3700 HE22 GLN A 235       5.866   9.268 -13.516  1.00 35.36           H  
ATOM   3701  OE1 GLN A 235       6.390   8.516 -10.575  1.00 35.36           O  
ATOM   3702  N   ALA A 236       3.439   2.997 -10.627  1.00 34.25           N  
ATOM   3703  H   ALA A 236       3.686   2.764 -11.578  1.00 34.25           H  
ATOM   3704  CA  ALA A 236       3.335   1.921  -9.667  1.00 34.25           C  
ATOM   3705  HA  ALA A 236       2.426   2.098  -9.093  1.00 34.25           H  
ATOM   3706  C   ALA A 236       4.538   1.938  -8.707  1.00 34.25           C  
ATOM   3707  CB  ALA A 236       3.204   0.601 -10.442  1.00 34.25           C  
ATOM   3708  HB1 ALA A 236       2.258   0.578 -10.984  1.00 34.25           H  
ATOM   3709  HB2 ALA A 236       3.259  -0.248  -9.760  1.00 34.25           H  
ATOM   3710  HB3 ALA A 236       4.026   0.504 -11.151  1.00 34.25           H  
ATOM   3711  O   ALA A 236       5.550   1.291  -8.962  1.00 34.25           O  
ATOM   3712  N   PHE A 237       4.459   2.689  -7.610  1.00 33.49           N  
ATOM   3713  H   PHE A 237       3.674   3.316  -7.508  1.00 33.49           H  
ATOM   3714  CA  PHE A 237       5.449   2.590  -6.538  1.00 33.49           C  
ATOM   3715  HA  PHE A 237       6.421   2.340  -6.963  1.00 33.49           H  
ATOM   3716  C   PHE A 237       5.060   1.484  -5.562  1.00 33.49           C  
ATOM   3717  CB  PHE A 237       5.599   3.924  -5.805  1.00 33.49           C  
ATOM   3718  HB2 PHE A 237       6.245   3.776  -4.940  1.00 33.49           H  
ATOM   3719  HB3 PHE A 237       4.624   4.242  -5.435  1.00 33.49           H  
ATOM   3720  O   PHE A 237       3.967   1.509  -4.991  1.00 33.49           O  
ATOM   3721  CG  PHE A 237       6.200   5.017  -6.656  1.00 33.49           C  
ATOM   3722  CD1 PHE A 237       7.581   5.011  -6.931  1.00 33.49           C  
ATOM   3723  HD1 PHE A 237       8.208   4.216  -6.554  1.00 33.49           H  
ATOM   3724  CD2 PHE A 237       5.383   6.043  -7.164  1.00 33.49           C  
ATOM   3725  HD2 PHE A 237       4.318   6.046  -6.984  1.00 33.49           H  
ATOM   3726  CE1 PHE A 237       8.152   6.043  -7.691  1.00 33.49           C  
ATOM   3727  HE1 PHE A 237       9.212   6.048  -7.900  1.00 33.49           H  
ATOM   3728  CE2 PHE A 237       5.960   7.085  -7.905  1.00 33.49           C  
ATOM   3729  HE2 PHE A 237       5.342   7.887  -8.279  1.00 33.49           H  
ATOM   3730  CZ  PHE A 237       7.343   7.088  -8.160  1.00 33.49           C  
ATOM   3731  HZ  PHE A 237       7.792   7.899  -8.715  1.00 33.49           H  
ATOM   3732  N   THR A 238       5.974   0.553  -5.291  1.00 30.37           N  
ATOM   3733  H   THR A 238       6.813   0.482  -5.847  1.00 30.37           H  
ATOM   3734  CA  THR A 238       5.812  -0.335  -4.141  1.00 30.37           C  
ATOM   3735  HA  THR A 238       4.812  -0.765  -4.198  1.00 30.37           H  
ATOM   3736  C   THR A 238       5.937   0.481  -2.862  1.00 30.37           C  
ATOM   3737  CB  THR A 238       6.825  -1.485  -4.111  1.00 30.37           C  
ATOM   3738  HB  THR A 238       7.798  -1.113  -3.792  1.00 30.37           H  
ATOM   3739  O   THR A 238       6.932   1.173  -2.643  1.00 30.37           O  
ATOM   3740  CG2 THR A 238       6.329  -2.567  -3.138  1.00 30.37           C  
ATOM   3741 HG21 THR A 238       6.654  -2.331  -2.124  1.00 30.37           H  
ATOM   3742 HG22 THR A 238       5.241  -2.630  -3.154  1.00 30.37           H  
ATOM   3743 HG23 THR A 238       6.696  -3.554  -3.418  1.00 30.37           H  
ATOM   3744  OG1 THR A 238       6.968  -2.050  -5.391  1.00 30.37           O  
ATOM   3745  HG1 THR A 238       7.710  -2.660  -5.387  1.00 30.37           H  
ATOM   3746  N   ARG A 239       4.942   0.387  -1.981  1.00 38.23           N  
ATOM   3747  H   ARG A 239       4.150  -0.188  -2.227  1.00 38.23           H  
ATOM   3748  CA  ARG A 239       5.084   0.827  -0.590  1.00 38.23           C  
ATOM   3749  HA  ARG A 239       5.982   1.439  -0.502  1.00 38.23           H  
ATOM   3750  C   ARG A 239       5.339  -0.404   0.273  1.00 38.23           C  
ATOM   3751  CB  ARG A 239       3.886   1.701  -0.164  1.00 38.23           C  
ATOM   3752  HB2 ARG A 239       3.928   1.859   0.914  1.00 38.23           H  
ATOM   3753  HB3 ARG A 239       2.952   1.195  -0.405  1.00 38.23           H  
ATOM   3754  O   ARG A 239       4.825  -1.483  -0.010  1.00 38.23           O  
ATOM   3755  CG  ARG A 239       3.945   3.072  -0.871  1.00 38.23           C  
ATOM   3756  HG2 ARG A 239       3.869   2.918  -1.947  1.00 38.23           H  
ATOM   3757  HG3 ARG A 239       4.909   3.535  -0.661  1.00 38.23           H  
ATOM   3758  CD  ARG A 239       2.834   4.044  -0.439  1.00 38.23           C  
ATOM   3759  HD2 ARG A 239       2.908   4.216   0.635  1.00 38.23           H  
ATOM   3760  HD3 ARG A 239       1.871   3.582  -0.657  1.00 38.23           H  
ATOM   3761  NE  ARG A 239       2.950   5.334  -1.161  1.00 38.23           N  
ATOM   3762  HE  ARG A 239       3.766   5.445  -1.746  1.00 38.23           H  
ATOM   3763  NH1 ARG A 239       0.908   6.234  -0.629  1.00 38.23           N  
ATOM   3764 HH11 ARG A 239       0.157   6.823  -0.960  1.00 38.23           H  
ATOM   3765 HH12 ARG A 239       0.722   5.442  -0.029  1.00 38.23           H  
ATOM   3766  NH2 ARG A 239       2.194   7.237  -2.166  1.00 38.23           N  
ATOM   3767 HH21 ARG A 239       1.426   7.703  -2.626  1.00 38.23           H  
ATOM   3768 HH22 ARG A 239       3.010   7.256  -2.762  1.00 38.23           H  
ATOM   3769  CZ  ARG A 239       2.022   6.269  -1.304  1.00 38.23           C  
ATOM   3770  N   VAL A 240       6.130  -0.246   1.330  1.00 40.71           N  
ATOM   3771  H   VAL A 240       6.576   0.650   1.462  1.00 40.71           H  
ATOM   3772  CA  VAL A 240       6.163  -1.205   2.445  1.00 40.71           C  
ATOM   3773  HA  VAL A 240       6.511  -2.175   2.089  1.00 40.71           H  
ATOM   3774  C   VAL A 240       4.734  -1.340   2.966  1.00 40.71           C  
ATOM   3775  CB  VAL A 240       7.103  -0.698   3.558  1.00 40.71           C  
ATOM   3776  HB  VAL A 240       6.764   0.284   3.888  1.00 40.71           H  
ATOM   3777  O   VAL A 240       4.057  -0.315   3.107  1.00 40.71           O  
ATOM   3778  CG1 VAL A 240       7.132  -1.629   4.774  1.00 40.71           C  
ATOM   3779 HG11 VAL A 240       7.420  -2.636   4.473  1.00 40.71           H  
ATOM   3780 HG12 VAL A 240       7.849  -1.261   5.508  1.00 40.71           H  
ATOM   3781 HG13 VAL A 240       6.154  -1.664   5.253  1.00 40.71           H  
ATOM   3782  CG2 VAL A 240       8.539  -0.557   3.033  1.00 40.71           C  
ATOM   3783 HG21 VAL A 240       9.194  -0.215   3.834  1.00 40.71           H  
ATOM   3784 HG22 VAL A 240       8.588   0.171   2.222  1.00 40.71           H  
ATOM   3785 HG23 VAL A 240       8.900  -1.519   2.670  1.00 40.71           H  
ATOM   3786  N   THR A 241       4.241  -2.563   3.197  1.00 45.34           N  
ATOM   3787  H   THR A 241       4.814  -3.381   3.045  1.00 45.34           H  
ATOM   3788  CA  THR A 241       2.958  -2.776   3.891  1.00 45.34           C  
ATOM   3789  HA  THR A 241       2.131  -2.302   3.363  1.00 45.34           H  
ATOM   3790  C   THR A 241       3.061  -2.092   5.231  1.00 45.34           C  
ATOM   3791  CB  THR A 241       2.596  -4.259   4.054  1.00 45.34           C  
ATOM   3792  HB  THR A 241       1.931  -4.384   4.909  1.00 45.34           H  
ATOM   3793  O   THR A 241       3.772  -2.556   6.120  1.00 45.34           O  
ATOM   3794  CG2 THR A 241       1.882  -4.789   2.813  1.00 45.34           C  
ATOM   3795 HG21 THR A 241       1.685  -5.853   2.937  1.00 45.34           H  
ATOM   3796 HG22 THR A 241       2.507  -4.642   1.932  1.00 45.34           H  
ATOM   3797 HG23 THR A 241       0.932  -4.268   2.687  1.00 45.34           H  
ATOM   3798  OG1 THR A 241       3.759  -5.028   4.249  1.00 45.34           O  
ATOM   3799  HG1 THR A 241       4.037  -4.889   5.157  1.00 45.34           H  
ATOM   3800  N   ARG A 242       2.417  -0.929   5.337  1.00 54.88           N  
ATOM   3801  H   ARG A 242       1.876  -0.600   4.550  1.00 54.88           H  
ATOM   3802  CA  ARG A 242       2.282  -0.255   6.614  1.00 54.88           C  
ATOM   3803  HA  ARG A 242       3.237  -0.291   7.139  1.00 54.88           H  
ATOM   3804  C   ARG A 242       1.291  -1.070   7.421  1.00 54.88           C  
ATOM   3805  CB  ARG A 242       1.855   1.209   6.449  1.00 54.88           C  
ATOM   3806  HB2 ARG A 242       0.968   1.261   5.818  1.00 54.88           H  
ATOM   3807  HB3 ARG A 242       1.603   1.611   7.430  1.00 54.88           H  
ATOM   3808  O   ARG A 242       0.257  -1.499   6.895  1.00 54.88           O  
ATOM   3809  CG  ARG A 242       2.974   2.059   5.830  1.00 54.88           C  
ATOM   3810  HG2 ARG A 242       3.178   1.713   4.817  1.00 54.88           H  
ATOM   3811  HG3 ARG A 242       3.877   1.954   6.431  1.00 54.88           H  
ATOM   3812  CD  ARG A 242       2.564   3.534   5.791  1.00 54.88           C  
ATOM   3813  HD2 ARG A 242       2.342   3.860   6.808  1.00 54.88           H  
ATOM   3814  HD3 ARG A 242       1.659   3.629   5.191  1.00 54.88           H  
ATOM   3815  NE  ARG A 242       3.632   4.379   5.220  1.00 54.88           N  
ATOM   3816  HE  ARG A 242       4.473   3.902   4.926  1.00 54.88           H  
ATOM   3817  NH1 ARG A 242       2.573   6.398   5.490  1.00 54.88           N  
ATOM   3818 HH11 ARG A 242       2.584   7.408   5.467  1.00 54.88           H  
ATOM   3819 HH12 ARG A 242       1.807   5.923   5.945  1.00 54.88           H  
ATOM   3820  NH2 ARG A 242       4.619   6.339   4.597  1.00 54.88           N  
ATOM   3821 HH21 ARG A 242       5.460   5.841   4.343  1.00 54.88           H  
ATOM   3822 HH22 ARG A 242       4.608   7.348   4.568  1.00 54.88           H  
ATOM   3823  CZ  ARG A 242       3.603   5.696   5.104  1.00 54.88           C  
ATOM   3824  N   GLU A 243       1.638  -1.278   8.682  1.00 62.35           N  
ATOM   3825  H   GLU A 243       2.535  -0.952   9.013  1.00 62.35           H  
ATOM   3826  CA  GLU A 243       0.680  -1.752   9.667  1.00 62.35           C  
ATOM   3827  HA  GLU A 243       0.417  -2.783   9.432  1.00 62.35           H  
ATOM   3828  C   GLU A 243      -0.573  -0.870   9.595  1.00 62.35           C  
ATOM   3829  CB  GLU A 243       1.293  -1.690  11.073  1.00 62.35           C  
ATOM   3830  HB2 GLU A 243       1.694  -0.691  11.243  1.00 62.35           H  
ATOM   3831  HB3 GLU A 243       0.514  -1.861  11.817  1.00 62.35           H  
ATOM   3832  O   GLU A 243      -0.450   0.344   9.368  1.00 62.35           O  
ATOM   3833  CG  GLU A 243       2.421  -2.714  11.281  1.00 62.35           C  
ATOM   3834  HG2 GLU A 243       2.845  -2.554  12.272  1.00 62.35           H  
ATOM   3835  HG3 GLU A 243       3.212  -2.524  10.555  1.00 62.35           H  
ATOM   3836  CD  GLU A 243       1.948  -4.174  11.177  1.00 62.35           C  
ATOM   3837  OE1 GLU A 243       2.776  -5.023  10.782  1.00 62.35           O  
ATOM   3838  OE2 GLU A 243       0.774  -4.436  11.518  1.00 62.35           O  
ATOM   3839  N   PRO A 244      -1.771  -1.453   9.741  1.00 60.89           N  
ATOM   3840  CA  PRO A 244      -2.973  -0.659   9.864  1.00 60.89           C  
ATOM   3841  HA  PRO A 244      -3.125  -0.096   8.942  1.00 60.89           H  
ATOM   3842  C   PRO A 244      -2.805   0.308  11.035  1.00 60.89           C  
ATOM   3843  CB  PRO A 244      -4.120  -1.650  10.055  1.00 60.89           C  
ATOM   3844  HB2 PRO A 244      -4.885  -1.260  10.727  1.00 60.89           H  
ATOM   3845  HB3 PRO A 244      -4.551  -1.893   9.084  1.00 60.89           H  
ATOM   3846  O   PRO A 244      -2.349  -0.062  12.120  1.00 60.89           O  
ATOM   3847  CG  PRO A 244      -3.433  -2.889  10.628  1.00 60.89           C  
ATOM   3848  HG2 PRO A 244      -3.359  -2.803  11.712  1.00 60.89           H  
ATOM   3849  HG3 PRO A 244      -3.948  -3.806  10.342  1.00 60.89           H  
ATOM   3850  CD  PRO A 244      -2.042  -2.853  10.011  1.00 60.89           C  
ATOM   3851  HD2 PRO A 244      -1.326  -3.279  10.714  1.00 60.89           H  
ATOM   3852  HD3 PRO A 244      -2.035  -3.411   9.075  1.00 60.89           H  
ATOM   3853  N   ILE A 245      -3.142   1.567  10.791  1.00 69.59           N  
ATOM   3854  H   ILE A 245      -3.593   1.771   9.911  1.00 69.59           H  
ATOM   3855  CA  ILE A 245      -3.099   2.610  11.810  1.00 69.59           C  
ATOM   3856  HA  ILE A 245      -2.495   2.274  12.652  1.00 69.59           H  
ATOM   3857  C   ILE A 245      -4.522   2.792  12.302  1.00 69.59           C  
ATOM   3858  CB  ILE A 245      -2.464   3.917  11.279  1.00 69.59           C  
ATOM   3859  HB  ILE A 245      -3.059   4.276  10.439  1.00 69.59           H  
ATOM   3860  O   ILE A 245      -5.476   2.734  11.533  1.00 69.59           O  
ATOM   3861  CG1 ILE A 245      -1.024   3.649  10.782  1.00 69.59           C  
ATOM   3862 HG12 ILE A 245      -0.392   3.370  11.625  1.00 69.59           H  
ATOM   3863 HG13 ILE A 245      -1.033   2.816  10.079  1.00 69.59           H  
ATOM   3864  CG2 ILE A 245      -2.465   5.012  12.366  1.00 69.59           C  
ATOM   3865 HG21 ILE A 245      -1.924   4.675  13.250  1.00 69.59           H  
ATOM   3866 HG22 ILE A 245      -2.005   5.926  11.991  1.00 69.59           H  
ATOM   3867 HG23 ILE A 245      -3.486   5.273  12.642  1.00 69.59           H  
ATOM   3868  CD1 ILE A 245      -0.384   4.829  10.040  1.00 69.59           C  
ATOM   3869 HD11 ILE A 245      -0.190   5.655  10.725  1.00 69.59           H  
ATOM   3870 HD12 ILE A 245       0.564   4.509   9.609  1.00 69.59           H  
ATOM   3871 HD13 ILE A 245      -1.043   5.164   9.239  1.00 69.59           H  
ATOM   3872  N   GLY A 246      -4.676   3.050  13.583  1.00 69.59           N  
ATOM   3873  H   GLY A 246      -3.864   3.084  14.183  1.00 69.59           H  
ATOM   3874  CA  GLY A 246      -5.874   3.684  14.091  1.00 69.59           C  
ATOM   3875  HA2 GLY A 246      -6.653   2.958  14.325  1.00 69.59           H  
ATOM   3876  HA3 GLY A 246      -6.241   4.378  13.335  1.00 69.59           H  
ATOM   3877  C   GLY A 246      -5.516   4.497  15.312  1.00 69.59           C  
ATOM   3878  O   GLY A 246      -4.389   4.432  15.794  1.00 69.59           O  
ATOM   3879  N   TYR A 247      -6.444   5.315  15.766  1.00 74.17           N  
ATOM   3880  H   TYR A 247      -7.307   5.405  15.249  1.00 74.17           H  
ATOM   3881  CA  TYR A 247      -6.301   6.092  16.987  1.00 74.17           C  
ATOM   3882  HA  TYR A 247      -5.909   5.450  17.776  1.00 74.17           H  
ATOM   3883  C   TYR A 247      -7.665   6.587  17.440  1.00 74.17           C  
ATOM   3884  CB  TYR A 247      -5.324   7.254  16.786  1.00 74.17           C  
ATOM   3885  HB2 TYR A 247      -4.310   6.864  16.875  1.00 74.17           H  
ATOM   3886  HB3 TYR A 247      -5.448   7.972  17.597  1.00 74.17           H  
ATOM   3887  O   TYR A 247      -8.567   6.804  16.624  1.00 74.17           O  
ATOM   3888  CG  TYR A 247      -5.422   7.989  15.467  1.00 74.17           C  
ATOM   3889  CD1 TYR A 247      -4.467   7.739  14.461  1.00 74.17           C  
ATOM   3890  HD1 TYR A 247      -3.735   6.957  14.596  1.00 74.17           H  
ATOM   3891  CD2 TYR A 247      -6.384   9.000  15.299  1.00 74.17           C  
ATOM   3892  HD2 TYR A 247      -7.127   9.173  16.064  1.00 74.17           H  
ATOM   3893  CE1 TYR A 247      -4.381   8.596  13.352  1.00 74.17           C  
ATOM   3894  HE1 TYR A 247      -3.580   8.495  12.635  1.00 74.17           H  
ATOM   3895  CE2 TYR A 247      -6.291   9.863  14.195  1.00 74.17           C  
ATOM   3896  HE2 TYR A 247      -6.929  10.730  14.107  1.00 74.17           H  
ATOM   3897  OH  TYR A 247      -5.027  10.686  12.379  1.00 74.17           O  
ATOM   3898  HH  TYR A 247      -4.097  10.922  12.358  1.00 74.17           H  
ATOM   3899  CZ  TYR A 247      -5.255   9.694  13.265  1.00 74.17           C  
ATOM   3900  N   TYR A 248      -7.808   6.753  18.750  1.00 75.71           N  
ATOM   3901  H   TYR A 248      -7.009   6.608  19.350  1.00 75.71           H  
ATOM   3902  CA  TYR A 248      -9.018   7.295  19.349  1.00 75.71           C  
ATOM   3903  HA  TYR A 248      -9.878   6.938  18.783  1.00 75.71           H  
ATOM   3904  C   TYR A 248      -9.011   8.819  19.269  1.00 75.71           C  
ATOM   3905  CB  TYR A 248      -9.159   6.787  20.785  1.00 75.71           C  
ATOM   3906  HB2 TYR A 248      -8.300   7.131  21.360  1.00 75.71           H  
ATOM   3907  HB3 TYR A 248     -10.055   7.221  21.227  1.00 75.71           H  
ATOM   3908  O   TYR A 248      -7.974   9.453  19.467  1.00 75.71           O  
ATOM   3909  CG  TYR A 248      -9.262   5.276  20.878  1.00 75.71           C  
ATOM   3910  CD1 TYR A 248     -10.333   4.610  20.252  1.00 75.71           C  
ATOM   3911  HD1 TYR A 248     -11.074   5.180  19.710  1.00 75.71           H  
ATOM   3912  CD2 TYR A 248      -8.284   4.537  21.567  1.00 75.71           C  
ATOM   3913  HD2 TYR A 248      -7.461   5.043  22.050  1.00 75.71           H  
ATOM   3914  CE1 TYR A 248     -10.444   3.209  20.331  1.00 75.71           C  
ATOM   3915  HE1 TYR A 248     -11.277   2.702  19.866  1.00 75.71           H  
ATOM   3916  CE2 TYR A 248      -8.381   3.134  21.637  1.00 75.71           C  
ATOM   3917  HE2 TYR A 248      -7.628   2.572  22.169  1.00 75.71           H  
ATOM   3918  OH  TYR A 248      -9.545   1.113  21.075  1.00 75.71           O  
ATOM   3919  HH  TYR A 248      -8.788   0.755  21.545  1.00 75.71           H  
ATOM   3920  CZ  TYR A 248      -9.461   2.468  21.020  1.00 75.71           C  
ATOM   3921  N   LEU A 249     -10.174   9.389  18.968  1.00 65.09           N  
ATOM   3922  H   LEU A 249     -10.983   8.793  18.867  1.00 65.09           H  
ATOM   3923  CA  LEU A 249     -10.401  10.827  18.889  1.00 65.09           C  
ATOM   3924  HA  LEU A 249      -9.444  11.344  18.835  1.00 65.09           H  
ATOM   3925  C   LEU A 249     -11.097  11.266  20.183  1.00 65.09           C  
ATOM   3926  CB  LEU A 249     -11.186  11.153  17.598  1.00 65.09           C  
ATOM   3927  HB2 LEU A 249     -12.157  10.661  17.652  1.00 65.09           H  
ATOM   3928  HB3 LEU A 249     -11.356  12.228  17.553  1.00 65.09           H  
ATOM   3929  O   LEU A 249     -12.244  10.887  20.416  1.00 65.09           O  
ATOM   3930  CG  LEU A 249     -10.473  10.697  16.306  1.00 65.09           C  
ATOM   3931  HG  LEU A 249     -10.307   9.620  16.341  1.00 65.09           H  
ATOM   3932  CD1 LEU A 249     -11.266  10.983  15.034  1.00 65.09           C  
ATOM   3933 HD11 LEU A 249     -10.744  10.562  14.175  1.00 65.09           H  
ATOM   3934 HD12 LEU A 249     -11.363  12.059  14.888  1.00 65.09           H  
ATOM   3935 HD13 LEU A 249     -12.247  10.510  15.090  1.00 65.09           H  
ATOM   3936  CD2 LEU A 249      -9.129  11.393  16.139  1.00 65.09           C  
ATOM   3937 HD21 LEU A 249      -9.231  12.471  16.262  1.00 65.09           H  
ATOM   3938 HD22 LEU A 249      -8.438  11.015  16.893  1.00 65.09           H  
ATOM   3939 HD23 LEU A 249      -8.725  11.182  15.149  1.00 65.09           H  
ATOM   3940  N   GLU A 250     -10.394  12.002  21.050  1.00 61.61           N  
ATOM   3941  H   GLU A 250      -9.440  12.236  20.814  1.00 61.61           H  
ATOM   3942  CA  GLU A 250     -10.896  12.351  22.398  1.00 61.61           C  
ATOM   3943  HA  GLU A 250     -11.671  11.641  22.687  1.00 61.61           H  
ATOM   3944  C   GLU A 250     -11.555  13.725  22.492  1.00 61.61           C  
ATOM   3945  CB  GLU A 250      -9.781  12.269  23.447  1.00 61.61           C  
ATOM   3946  HB2 GLU A 250      -8.919  12.854  23.128  1.00 61.61           H  
ATOM   3947  HB3 GLU A 250     -10.163  12.685  24.380  1.00 61.61           H  
ATOM   3948  O   GLU A 250     -12.525  13.887  23.231  1.00 61.61           O  
ATOM   3949  CG  GLU A 250      -9.369  10.821  23.707  1.00 61.61           C  
ATOM   3950  HG2 GLU A 250      -8.735  10.475  22.891  1.00 61.61           H  
ATOM   3951  HG3 GLU A 250     -10.263  10.197  23.706  1.00 61.61           H  
ATOM   3952  CD  GLU A 250      -8.661  10.655  25.056  1.00 61.61           C  
ATOM   3953  OE1 GLU A 250      -8.953   9.611  25.686  1.00 61.61           O  
ATOM   3954  OE2 GLU A 250      -7.835  11.509  25.431  1.00 61.61           O  
ATOM   3955  N   ASP A 251     -11.068  14.704  21.728  1.00 56.80           N  
ATOM   3956  H   ASP A 251     -10.194  14.531  21.252  1.00 56.80           H  
ATOM   3957  CA  ASP A 251     -11.507  16.100  21.882  1.00 56.80           C  
ATOM   3958  HA  ASP A 251     -11.555  16.321  22.948  1.00 56.80           H  
ATOM   3959  C   ASP A 251     -12.918  16.362  21.333  1.00 56.80           C  
ATOM   3960  CB  ASP A 251     -10.477  17.055  21.268  1.00 56.80           C  
ATOM   3961  HB2 ASP A 251     -10.860  18.074  21.325  1.00 56.80           H  
ATOM   3962  HB3 ASP A 251     -10.346  16.805  20.215  1.00 56.80           H  
ATOM   3963  O   ASP A 251     -13.495  17.431  21.541  1.00 56.80           O  
ATOM   3964  CG  ASP A 251      -9.124  17.021  21.983  1.00 56.80           C  
ATOM   3965  OD1 ASP A 251      -9.072  16.594  23.155  1.00 56.80           O  
ATOM   3966  OD2 ASP A 251      -8.136  17.385  21.312  1.00 56.80           O  
ATOM   3967  N   CYS A 252     -13.529  15.366  20.691  1.00 47.38           N  
ATOM   3968  H   CYS A 252     -13.031  14.491  20.615  1.00 47.38           H  
ATOM   3969  CA  CYS A 252     -14.972  15.349  20.543  1.00 47.38           C  
ATOM   3970  HA  CYS A 252     -15.335  16.355  20.332  1.00 47.38           H  
ATOM   3971  C   CYS A 252     -15.578  14.905  21.876  1.00 47.38           C  
ATOM   3972  CB  CYS A 252     -15.378  14.443  19.373  1.00 47.38           C  
ATOM   3973  HB2 CYS A 252     -14.876  13.479  19.454  1.00 47.38           H  
ATOM   3974  HB3 CYS A 252     -16.454  14.277  19.408  1.00 47.38           H  
ATOM   3975  O   CYS A 252     -15.769  13.710  22.111  1.00 47.38           O  
ATOM   3976  SG  CYS A 252     -14.955  15.240  17.802  1.00 47.38           S  
ATOM   3977  HG  CYS A 252     -15.520  16.426  18.047  1.00 47.38           H  
ATOM   3978  N   GLN A 253     -15.956  15.866  22.733  1.00 45.05           N  
ATOM   3979  H   GLN A 253     -15.682  16.816  22.528  1.00 45.05           H  
ATOM   3980  CA  GLN A 253     -17.039  15.612  23.690  1.00 45.05           C  
ATOM   3981  HA  GLN A 253     -16.697  14.962  24.495  1.00 45.05           H  
ATOM   3982  C   GLN A 253     -18.132  14.937  22.883  1.00 45.05           C  
ATOM   3983  CB  GLN A 253     -17.636  16.919  24.246  1.00 45.05           C  
ATOM   3984  HB2 GLN A 253     -17.949  17.563  23.425  1.00 45.05           H  
ATOM   3985  HB3 GLN A 253     -18.518  16.660  24.832  1.00 45.05           H  
ATOM   3986  O   GLN A 253     -18.538  15.565  21.924  1.00 45.05           O  
ATOM   3987  CG  GLN A 253     -16.679  17.709  25.138  1.00 45.05           C  
ATOM   3988  HG2 GLN A 253     -15.829  18.045  24.544  1.00 45.05           H  
ATOM   3989  HG3 GLN A 253     -16.308  17.062  25.933  1.00 45.05           H  
ATOM   3990  CD  GLN A 253     -17.347  18.926  25.775  1.00 45.05           C  
ATOM   3991  NE2 GLN A 253     -16.590  19.753  26.458  1.00 45.05           N  
ATOM   3992 HE21 GLN A 253     -17.052  20.572  26.828  1.00 45.05           H  
ATOM   3993 HE22 GLN A 253     -15.589  19.623  26.490  1.00 45.05           H  
ATOM   3994  OE1 GLN A 253     -18.545  19.154  25.703  1.00 45.05           O  
ATOM   3995  N   ILE A 254     -18.530  13.697  23.185  1.00 47.27           N  
ATOM   3996  H   ILE A 254     -18.021  13.204  23.904  1.00 47.27           H  
ATOM   3997  CA  ILE A 254     -19.626  12.999  22.497  1.00 47.27           C  
ATOM   3998  HA  ILE A 254     -19.392  12.883  21.439  1.00 47.27           H  
ATOM   3999  C   ILE A 254     -20.846  13.906  22.672  1.00 47.27           C  
ATOM   4000  CB  ILE A 254     -19.865  11.604  23.135  1.00 47.27           C  
ATOM   4001  HB  ILE A 254     -20.113  11.748  24.187  1.00 47.27           H  
ATOM   4002  O   ILE A 254     -21.462  13.862  23.744  1.00 47.27           O  
ATOM   4003  CG1 ILE A 254     -18.598  10.721  23.076  1.00 47.27           C  
ATOM   4004 HG12 ILE A 254     -18.427  10.395  22.050  1.00 47.27           H  
ATOM   4005 HG13 ILE A 254     -17.726  11.294  23.390  1.00 47.27           H  
ATOM   4006  CG2 ILE A 254     -21.049  10.881  22.458  1.00 47.27           C  
ATOM   4007 HG21 ILE A 254     -21.250   9.925  22.943  1.00 47.27           H  
ATOM   4008 HG22 ILE A 254     -21.955  11.483  22.521  1.00 47.27           H  
ATOM   4009 HG23 ILE A 254     -20.824  10.701  21.407  1.00 47.27           H  
ATOM   4010  CD1 ILE A 254     -18.673   9.495  23.991  1.00 47.27           C  
ATOM   4011 HD11 ILE A 254     -18.880   9.805  25.015  1.00 47.27           H  
ATOM   4012 HD12 ILE A 254     -19.443   8.804  23.650  1.00 47.27           H  
ATOM   4013 HD13 ILE A 254     -17.712   8.981  23.961  1.00 47.27           H  
ATOM   4014  N   PRO A 255     -21.177  14.814  21.734  1.00 40.75           N  
ATOM   4015  CA  PRO A 255     -22.246  15.741  21.975  1.00 40.75           C  
ATOM   4016  HA  PRO A 255     -22.136  16.190  22.962  1.00 40.75           H  
ATOM   4017  C   PRO A 255     -23.474  14.865  21.901  1.00 40.75           C  
ATOM   4018  CB  PRO A 255     -22.182  16.833  20.899  1.00 40.75           C  
ATOM   4019  HB2 PRO A 255     -22.208  17.829  21.341  1.00 40.75           H  
ATOM   4020  HB3 PRO A 255     -22.996  16.718  20.184  1.00 40.75           H  
ATOM   4021  O   PRO A 255     -23.699  14.156  20.918  1.00 40.75           O  
ATOM   4022  CG  PRO A 255     -20.850  16.576  20.205  1.00 40.75           C  
ATOM   4023  HG2 PRO A 255     -20.058  17.114  20.726  1.00 40.75           H  
ATOM   4024  HG3 PRO A 255     -20.890  16.891  19.162  1.00 40.75           H  
ATOM   4025  CD  PRO A 255     -20.697  15.060  20.393  1.00 40.75           C  
ATOM   4026  HD2 PRO A 255     -21.385  14.537  19.728  1.00 40.75           H  
ATOM   4027  HD3 PRO A 255     -19.688  14.705  20.185  1.00 40.75           H  
ATOM   4028  N   LYS A 256     -24.280  14.921  22.954  1.00 44.93           N  
ATOM   4029  H   LYS A 256     -23.990  15.484  23.741  1.00 44.93           H  
ATOM   4030  CA  LYS A 256     -25.613  14.319  22.961  1.00 44.93           C  
ATOM   4031  HA  LYS A 256     -25.518  13.238  22.862  1.00 44.93           H  
ATOM   4032  C   LYS A 256     -26.446  14.760  21.742  1.00 44.93           C  
ATOM   4033  CB  LYS A 256     -26.290  14.654  24.295  1.00 44.93           C  
ATOM   4034  HB2 LYS A 256     -27.333  14.341  24.245  1.00 44.93           H  
ATOM   4035  HB3 LYS A 256     -26.267  15.732  24.453  1.00 44.93           H  
ATOM   4036  O   LYS A 256     -27.402  14.077  21.405  1.00 44.93           O  
ATOM   4037  CG  LYS A 256     -25.609  13.926  25.468  1.00 44.93           C  
ATOM   4038  HG2 LYS A 256     -25.704  12.850  25.323  1.00 44.93           H  
ATOM   4039  HG3 LYS A 256     -24.550  14.184  25.505  1.00 44.93           H  
ATOM   4040  CD  LYS A 256     -26.258  14.321  26.798  1.00 44.93           C  
ATOM   4041  HD2 LYS A 256     -27.326  14.112  26.748  1.00 44.93           H  
ATOM   4042  HD3 LYS A 256     -26.113  15.390  26.953  1.00 44.93           H  
ATOM   4043  CE  LYS A 256     -25.629  13.535  27.952  1.00 44.93           C  
ATOM   4044  HE2 LYS A 256     -25.799  12.472  27.783  1.00 44.93           H  
ATOM   4045  HE3 LYS A 256     -24.553  13.709  27.941  1.00 44.93           H  
ATOM   4046  NZ  LYS A 256     -26.204  13.955  29.254  1.00 44.93           N  
ATOM   4047  HZ1 LYS A 256     -25.786  13.438  30.015  1.00 44.93           H  
ATOM   4048  HZ2 LYS A 256     -26.034  14.939  29.403  1.00 44.93           H  
ATOM   4049  HZ3 LYS A 256     -27.203  13.805  29.261  1.00 44.93           H  
ATOM   4050  N   ASP A 257     -25.997  15.803  21.038  1.00 38.38           N  
ATOM   4051  H   ASP A 257     -25.226  16.315  21.443  1.00 38.38           H  
ATOM   4052  CA  ASP A 257     -26.594  16.383  19.843  1.00 38.38           C  
ATOM   4053  HA  ASP A 257     -27.468  15.791  19.572  1.00 38.38           H  
ATOM   4054  C   ASP A 257     -25.651  16.381  18.618  1.00 38.38           C  
ATOM   4055  CB  ASP A 257     -27.087  17.789  20.203  1.00 38.38           C  
ATOM   4056  HB2 ASP A 257     -27.677  18.187  19.377  1.00 38.38           H  
ATOM   4057  HB3 ASP A 257     -26.225  18.440  20.354  1.00 38.38           H  
ATOM   4058  O   ASP A 257     -25.647  17.326  17.821  1.00 38.38           O  
ATOM   4059  CG  ASP A 257     -27.948  17.781  21.468  1.00 38.38           C  
ATOM   4060  OD1 ASP A 257     -28.865  16.936  21.549  1.00 38.38           O  
ATOM   4061  OD2 ASP A 257     -27.643  18.586  22.373  1.00 38.38           O  
ATOM   4062  N   LEU A 258     -24.826  15.337  18.442  1.00 44.23           N  
ATOM   4063  H   LEU A 258     -24.791  14.625  19.157  1.00 44.23           H  
ATOM   4064  CA  LEU A 258     -24.090  15.107  17.191  1.00 44.23           C  
ATOM   4065  HA  LEU A 258     -23.599  16.042  16.922  1.00 44.23           H  
ATOM   4066  C   LEU A 258     -25.092  14.761  16.077  1.00 44.23           C  
ATOM   4067  CB  LEU A 258     -23.000  14.030  17.389  1.00 44.23           C  
ATOM   4068  HB2 LEU A 258     -22.739  13.996  18.447  1.00 44.23           H  
ATOM   4069  HB3 LEU A 258     -23.420  13.044  17.192  1.00 44.23           H  
ATOM   4070  O   LEU A 258     -25.307  13.605  15.726  1.00 44.23           O  
ATOM   4071  CG  LEU A 258     -21.717  14.245  16.550  1.00 44.23           C  
ATOM   4072  HG  LEU A 258     -21.818  15.142  15.939  1.00 44.23           H  
ATOM   4073  CD1 LEU A 258     -20.426  14.353  17.359  1.00 44.23           C  
ATOM   4074 HD11 LEU A 258     -20.401  15.331  17.840  1.00 44.23           H  
ATOM   4075 HD12 LEU A 258     -19.555  14.332  16.704  1.00 44.23           H  
ATOM   4076 HD13 LEU A 258     -20.345  13.533  18.072  1.00 44.23           H  
ATOM   4077  CD2 LEU A 258     -21.482  13.050  15.640  1.00 44.23           C  
ATOM   4078 HD21 LEU A 258     -22.241  13.025  14.858  1.00 44.23           H  
ATOM   4079 HD22 LEU A 258     -21.545  12.128  16.218  1.00 44.23           H  
ATOM   4080 HD23 LEU A 258     -20.486  13.081  15.197  1.00 44.23           H  
ATOM   4081  N   ASN A 259     -25.758  15.777  15.533  1.00 47.73           N  
ATOM   4082  H   ASN A 259     -25.637  16.692  15.943  1.00 47.73           H  
ATOM   4083  CA  ASN A 259     -26.414  15.639  14.248  1.00 47.73           C  
ATOM   4084  HA  ASN A 259     -26.857  14.643  14.214  1.00 47.73           H  
ATOM   4085  C   ASN A 259     -25.339  15.677  13.148  1.00 47.73           C  
ATOM   4086  CB  ASN A 259     -27.590  16.632  14.114  1.00 47.73           C  
ATOM   4087  HB2 ASN A 259     -28.231  16.309  13.294  1.00 47.73           H  
ATOM   4088  HB3 ASN A 259     -28.183  16.591  15.028  1.00 47.73           H  
ATOM   4089  O   ASN A 259     -24.272  16.283  13.296  1.00 47.73           O  
ATOM   4090  CG  ASN A 259     -27.203  18.074  13.843  1.00 47.73           C  
ATOM   4091  ND2 ASN A 259     -28.035  19.026  14.185  1.00 47.73           N  
ATOM   4092 HD21 ASN A 259     -27.674  19.965  14.093  1.00 47.73           H  
ATOM   4093 HD22 ASN A 259     -28.863  18.810  14.723  1.00 47.73           H  
ATOM   4094  OD1 ASN A 259     -26.178  18.376  13.268  1.00 47.73           O  
ATOM   4095  N   TYR A 260     -25.647  15.033  12.027  1.00 43.66           N  
ATOM   4096  H   TYR A 260     -26.503  14.497  12.018  1.00 43.66           H  
ATOM   4097  CA  TYR A 260     -24.821  14.974  10.819  1.00 43.66           C  
ATOM   4098  HA  TYR A 260     -23.991  14.285  10.977  1.00 43.66           H  
ATOM   4099  C   TYR A 260     -24.234  16.348  10.408  1.00 43.66           C  
ATOM   4100  CB  TYR A 260     -25.757  14.401   9.742  1.00 43.66           C  
ATOM   4101  HB2 TYR A 260     -26.187  13.470  10.111  1.00 43.66           H  
ATOM   4102  HB3 TYR A 260     -26.583  15.094   9.582  1.00 43.66           H  
ATOM   4103  O   TYR A 260     -23.110  16.445   9.920  1.00 43.66           O  
ATOM   4104  CG  TYR A 260     -25.114  14.124   8.407  1.00 43.66           C  
ATOM   4105  CD1 TYR A 260     -24.858  15.186   7.529  1.00 43.66           C  
ATOM   4106  HD1 TYR A 260     -25.114  16.202   7.792  1.00 43.66           H  
ATOM   4107  CD2 TYR A 260     -24.798  12.807   8.024  1.00 43.66           C  
ATOM   4108  HD2 TYR A 260     -25.062  11.977   8.662  1.00 43.66           H  
ATOM   4109  CE1 TYR A 260     -24.201  14.931   6.320  1.00 43.66           C  
ATOM   4110  HE1 TYR A 260     -23.913  15.753   5.681  1.00 43.66           H  
ATOM   4111  CE2 TYR A 260     -24.203  12.560   6.773  1.00 43.66           C  
ATOM   4112  HE2 TYR A 260     -24.032  11.553   6.424  1.00 43.66           H  
ATOM   4113  OH  TYR A 260     -23.249  13.410   4.738  1.00 43.66           O  
ATOM   4114  HH  TYR A 260     -23.107  14.224   4.250  1.00 43.66           H  
ATOM   4115  CZ  TYR A 260     -23.868  13.629   5.927  1.00 43.66           C  
ATOM   4116  N   LYS A 261     -24.979  17.435  10.651  1.00 45.51           N  
ATOM   4117  H   LYS A 261     -25.819  17.300  11.194  1.00 45.51           H  
ATOM   4118  CA  LYS A 261     -24.647  18.807  10.247  1.00 45.51           C  
ATOM   4119  HA  LYS A 261     -24.295  18.788   9.215  1.00 45.51           H  
ATOM   4120  C   LYS A 261     -23.522  19.427  11.084  1.00 45.51           C  
ATOM   4121  CB  LYS A 261     -25.948  19.624  10.322  1.00 45.51           C  
ATOM   4122  HB2 LYS A 261     -26.748  19.039   9.869  1.00 45.51           H  
ATOM   4123  HB3 LYS A 261     -26.206  19.808  11.365  1.00 45.51           H  
ATOM   4124  O   LYS A 261     -22.685  20.141  10.534  1.00 45.51           O  
ATOM   4125  CG  LYS A 261     -25.895  20.980   9.618  1.00 45.51           C  
ATOM   4126  HG2 LYS A 261     -25.641  20.835   8.568  1.00 45.51           H  
ATOM   4127  HG3 LYS A 261     -25.144  21.614  10.089  1.00 45.51           H  
ATOM   4128  CD  LYS A 261     -27.277  21.640   9.732  1.00 45.51           C  
ATOM   4129  HD2 LYS A 261     -27.518  21.791  10.784  1.00 45.51           H  
ATOM   4130  HD3 LYS A 261     -28.021  20.979   9.287  1.00 45.51           H  
ATOM   4131  CE  LYS A 261     -27.291  22.984   9.002  1.00 45.51           C  
ATOM   4132  HE2 LYS A 261     -26.574  23.647   9.485  1.00 45.51           H  
ATOM   4133  HE3 LYS A 261     -26.962  22.820   7.976  1.00 45.51           H  
ATOM   4134  NZ  LYS A 261     -28.647  23.587   9.009  1.00 45.51           N  
ATOM   4135  HZ1 LYS A 261     -29.302  22.972   8.547  1.00 45.51           H  
ATOM   4136  HZ2 LYS A 261     -28.649  24.466   8.511  1.00 45.51           H  
ATOM   4137  HZ3 LYS A 261     -28.965  23.745   9.954  1.00 45.51           H  
ATOM   4138  N   ASN A 262     -23.475  19.147  12.386  1.00 48.16           N  
ATOM   4139  H   ASN A 262     -24.207  18.564  12.766  1.00 48.16           H  
ATOM   4140  CA  ASN A 262     -22.530  19.780  13.311  1.00 48.16           C  
ATOM   4141  HA  ASN A 262     -22.526  20.856  13.133  1.00 48.16           H  
ATOM   4142  C   ASN A 262     -21.088  19.297  13.089  1.00 48.16           C  
ATOM   4143  CB  ASN A 262     -23.003  19.531  14.754  1.00 48.16           C  
ATOM   4144  HB2 ASN A 262     -22.226  19.860  15.444  1.00 48.16           H  
ATOM   4145  HB3 ASN A 262     -23.166  18.464  14.908  1.00 48.16           H  
ATOM   4146  O   ASN A 262     -20.167  20.111  13.035  1.00 48.16           O  
ATOM   4147  CG  ASN A 262     -24.276  20.282  15.117  1.00 48.16           C  
ATOM   4148  ND2 ASN A 262     -24.887  19.950  16.232  1.00 48.16           N  
ATOM   4149 HD21 ASN A 262     -24.589  19.168  16.797  1.00 48.16           H  
ATOM   4150 HD22 ASN A 262     -25.704  20.489  16.484  1.00 48.16           H  
ATOM   4151  OD1 ASN A 262     -24.745  21.170  14.422  1.00 48.16           O  
ATOM   4152  N   VAL A 263     -20.893  17.988  12.885  1.00 48.75           N  
ATOM   4153  H   VAL A 263     -21.694  17.374  12.930  1.00 48.75           H  
ATOM   4154  CA  VAL A 263     -19.571  17.408  12.565  1.00 48.75           C  
ATOM   4155  HA  VAL A 263     -18.876  17.617  13.378  1.00 48.75           H  
ATOM   4156  C   VAL A 263     -19.009  18.028  11.291  1.00 48.75           C  
ATOM   4157  CB  VAL A 263     -19.661  15.886  12.358  1.00 48.75           C  
ATOM   4158  HB  VAL A 263     -20.313  15.680  11.510  1.00 48.75           H  
ATOM   4159  O   VAL A 263     -17.844  18.414  11.237  1.00 48.75           O  
ATOM   4160  CG1 VAL A 263     -18.296  15.239  12.090  1.00 48.75           C  
ATOM   4161 HG11 VAL A 263     -18.408  14.160  11.989  1.00 48.75           H  
ATOM   4162 HG12 VAL A 263     -17.611  15.452  12.911  1.00 48.75           H  
ATOM   4163 HG13 VAL A 263     -17.867  15.619  11.162  1.00 48.75           H  
ATOM   4164  CG2 VAL A 263     -20.255  15.205  13.580  1.00 48.75           C  
ATOM   4165 HG21 VAL A 263     -20.312  14.139  13.360  1.00 48.75           H  
ATOM   4166 HG22 VAL A 263     -19.630  15.381  14.455  1.00 48.75           H  
ATOM   4167 HG23 VAL A 263     -21.269  15.559  13.760  1.00 48.75           H  
ATOM   4168  N   LEU A 264     -19.856  18.175  10.272  1.00 47.92           N  
ATOM   4169  H   LEU A 264     -20.802  17.837  10.373  1.00 47.92           H  
ATOM   4170  CA  LEU A 264     -19.449  18.738   8.992  1.00 47.92           C  
ATOM   4171  HA  LEU A 264     -18.535  18.242   8.663  1.00 47.92           H  
ATOM   4172  C   LEU A 264     -19.109  20.222   9.074  1.00 47.92           C  
ATOM   4173  CB  LEU A 264     -20.558  18.507   7.967  1.00 47.92           C  
ATOM   4174  HB2 LEU A 264     -21.511  18.816   8.395  1.00 47.92           H  
ATOM   4175  HB3 LEU A 264     -20.363  19.132   7.095  1.00 47.92           H  
ATOM   4176  O   LEU A 264     -18.156  20.649   8.429  1.00 47.92           O  
ATOM   4177  CG  LEU A 264     -20.652  17.050   7.503  1.00 47.92           C  
ATOM   4178  HG  LEU A 264     -20.815  16.387   8.353  1.00 47.92           H  
ATOM   4179  CD1 LEU A 264     -21.835  16.960   6.562  1.00 47.92           C  
ATOM   4180 HD11 LEU A 264     -21.736  17.676   5.746  1.00 47.92           H  
ATOM   4181 HD12 LEU A 264     -22.752  17.156   7.117  1.00 47.92           H  
ATOM   4182 HD13 LEU A 264     -21.845  15.953   6.144  1.00 47.92           H  
ATOM   4183  CD2 LEU A 264     -19.421  16.581   6.723  1.00 47.92           C  
ATOM   4184 HD21 LEU A 264     -18.549  16.536   7.375  1.00 47.92           H  
ATOM   4185 HD22 LEU A 264     -19.219  17.256   5.891  1.00 47.92           H  
ATOM   4186 HD23 LEU A 264     -19.591  15.578   6.332  1.00 47.92           H  
ATOM   4187  N   GLN A 265     -19.836  21.009   9.873  1.00 48.28           N  
ATOM   4188  H   GLN A 265     -20.621  20.615  10.371  1.00 48.28           H  
ATOM   4189  CA  GLN A 265     -19.487  22.417  10.077  1.00 48.28           C  
ATOM   4190  HA  GLN A 265     -19.431  22.907   9.105  1.00 48.28           H  
ATOM   4191  C   GLN A 265     -18.104  22.579  10.718  1.00 48.28           C  
ATOM   4192  CB  GLN A 265     -20.553  23.125  10.919  1.00 48.28           C  
ATOM   4193  HB2 GLN A 265     -20.132  24.054  11.302  1.00 48.28           H  
ATOM   4194  HB3 GLN A 265     -20.837  22.501  11.768  1.00 48.28           H  
ATOM   4195  O   GLN A 265     -17.348  23.456  10.301  1.00 48.28           O  
ATOM   4196  CG  GLN A 265     -21.790  23.472  10.082  1.00 48.28           C  
ATOM   4197  HG2 GLN A 265     -22.259  22.558   9.718  1.00 48.28           H  
ATOM   4198  HG3 GLN A 265     -21.482  24.063   9.220  1.00 48.28           H  
ATOM   4199  CD  GLN A 265     -22.825  24.277  10.862  1.00 48.28           C  
ATOM   4200  NE2 GLN A 265     -23.915  24.662  10.236  1.00 48.28           N  
ATOM   4201 HE21 GLN A 265     -24.495  25.282  10.783  1.00 48.28           H  
ATOM   4202 HE22 GLN A 265     -24.005  24.501   9.243  1.00 48.28           H  
ATOM   4203  OE1 GLN A 265     -22.684  24.618  12.020  1.00 48.28           O  
ATOM   4204  N   ALA A 266     -17.743  21.713  11.669  1.00 47.96           N  
ATOM   4205  H   ALA A 266     -18.408  21.023  11.987  1.00 47.96           H  
ATOM   4206  CA  ALA A 266     -16.416  21.732  12.281  1.00 47.96           C  
ATOM   4207  HA  ALA A 266     -16.214  22.740  12.644  1.00 47.96           H  
ATOM   4208  C   ALA A 266     -15.312  21.383  11.264  1.00 47.96           C  
ATOM   4209  CB  ALA A 266     -16.423  20.785  13.486  1.00 47.96           C  
ATOM   4210  HB1 ALA A 266     -15.466  20.850  14.003  1.00 47.96           H  
ATOM   4211  HB2 ALA A 266     -17.217  21.069  14.177  1.00 47.96           H  
ATOM   4212  HB3 ALA A 266     -16.581  19.757  13.161  1.00 47.96           H  
ATOM   4213  O   ALA A 266     -14.338  22.123  11.127  1.00 47.96           O  
ATOM   4214  N   VAL A 267     -15.503  20.315  10.478  1.00 46.41           N  
ATOM   4215  H   VAL A 267     -16.313  19.737  10.649  1.00 46.41           H  
ATOM   4216  CA  VAL A 267     -14.565  19.925   9.405  1.00 46.41           C  
ATOM   4217  HA  VAL A 267     -13.574  19.798   9.841  1.00 46.41           H  
ATOM   4218  C   VAL A 267     -14.443  21.026   8.339  1.00 46.41           C  
ATOM   4219  CB  VAL A 267     -14.991  18.581   8.778  1.00 46.41           C  
ATOM   4220  HB  VAL A 267     -16.023  18.658   8.436  1.00 46.41           H  
ATOM   4221  O   VAL A 267     -13.341  21.308   7.860  1.00 46.41           O  
ATOM   4222  CG1 VAL A 267     -14.115  18.180   7.584  1.00 46.41           C  
ATOM   4223 HG11 VAL A 267     -14.402  17.190   7.227  1.00 46.41           H  
ATOM   4224 HG12 VAL A 267     -14.244  18.884   6.762  1.00 46.41           H  
ATOM   4225 HG13 VAL A 267     -13.065  18.163   7.878  1.00 46.41           H  
ATOM   4226  CG2 VAL A 267     -14.897  17.441   9.802  1.00 46.41           C  
ATOM   4227 HG21 VAL A 267     -13.862  17.313  10.117  1.00 46.41           H  
ATOM   4228 HG22 VAL A 267     -15.257  16.513   9.359  1.00 46.41           H  
ATOM   4229 HG23 VAL A 267     -15.503  17.661  10.682  1.00 46.41           H  
ATOM   4230  N   ARG A 268     -15.552  21.696   7.993  1.00 44.06           N  
ATOM   4231  H   ARG A 268     -16.424  21.390   8.400  1.00 44.06           H  
ATOM   4232  CA  ARG A 268     -15.586  22.830   7.056  1.00 44.06           C  
ATOM   4233  HA  ARG A 268     -15.170  22.510   6.100  1.00 44.06           H  
ATOM   4234  C   ARG A 268     -14.716  23.989   7.534  1.00 44.06           C  
ATOM   4235  CB  ARG A 268     -17.042  23.277   6.840  1.00 44.06           C  
ATOM   4236  HB2 ARG A 268     -17.493  23.527   7.800  1.00 44.06           H  
ATOM   4237  HB3 ARG A 268     -17.604  22.453   6.400  1.00 44.06           H  
ATOM   4238  O   ARG A 268     -13.889  24.468   6.761  1.00 44.06           O  
ATOM   4239  CG  ARG A 268     -17.147  24.500   5.919  1.00 44.06           C  
ATOM   4240  HG2 ARG A 268     -16.579  25.333   6.334  1.00 44.06           H  
ATOM   4241  HG3 ARG A 268     -16.742  24.254   4.938  1.00 44.06           H  
ATOM   4242  CD  ARG A 268     -18.599  24.947   5.777  1.00 44.06           C  
ATOM   4243  HD2 ARG A 268     -19.006  25.160   6.765  1.00 44.06           H  
ATOM   4244  HD3 ARG A 268     -19.171  24.144   5.311  1.00 44.06           H  
ATOM   4245  NE  ARG A 268     -18.660  26.155   4.948  1.00 44.06           N  
ATOM   4246  HE  ARG A 268     -17.775  26.560   4.677  1.00 44.06           H  
ATOM   4247  NH1 ARG A 268     -20.945  26.353   4.795  1.00 44.06           N  
ATOM   4248 HH11 ARG A 268     -21.034  25.494   5.317  1.00 44.06           H  
ATOM   4249 HH12 ARG A 268     -21.739  26.751   4.314  1.00 44.06           H  
ATOM   4250  NH2 ARG A 268     -19.591  27.781   3.714  1.00 44.06           N  
ATOM   4251 HH21 ARG A 268     -18.641  28.058   3.514  1.00 44.06           H  
ATOM   4252 HH22 ARG A 268     -20.379  28.235   3.274  1.00 44.06           H  
ATOM   4253  CZ  ARG A 268     -19.739  26.756   4.497  1.00 44.06           C  
ATOM   4254  N   ALA A 269     -14.895  24.425   8.781  1.00 47.60           N  
ATOM   4255  H   ALA A 269     -15.579  23.964   9.365  1.00 47.60           H  
ATOM   4256  CA  ALA A 269     -14.166  25.565   9.330  1.00 47.60           C  
ATOM   4257  HA  ALA A 269     -14.363  26.438   8.707  1.00 47.60           H  
ATOM   4258  C   ALA A 269     -12.645  25.328   9.308  1.00 47.60           C  
ATOM   4259  CB  ALA A 269     -14.697  25.851  10.739  1.00 47.60           C  
ATOM   4260  HB1 ALA A 269     -15.766  26.062  10.700  1.00 47.60           H  
ATOM   4261  HB2 ALA A 269     -14.177  26.714  11.156  1.00 47.60           H  
ATOM   4262  HB3 ALA A 269     -14.527  24.990  11.386  1.00 47.60           H  
ATOM   4263  O   ALA A 269     -11.906  26.178   8.808  1.00 47.60           O  
ATOM   4264  N   GLY A 270     -12.192  24.142   9.737  1.00 45.55           N  
ATOM   4265  H   GLY A 270     -12.844  23.495  10.157  1.00 45.55           H  
ATOM   4266  CA  GLY A 270     -10.769  23.780   9.710  1.00 45.55           C  
ATOM   4267  HA2 GLY A 270     -10.640  22.810  10.190  1.00 45.55           H  
ATOM   4268  HA3 GLY A 270     -10.196  24.518  10.271  1.00 45.55           H  
ATOM   4269  C   GLY A 270     -10.193  23.694   8.291  1.00 45.55           C  
ATOM   4270  O   GLY A 270      -9.103  24.201   8.019  1.00 45.55           O  
ATOM   4271  N   THR A 271     -10.951  23.126   7.344  1.00 44.27           N  
ATOM   4272  H   THR A 271     -11.844  22.740   7.617  1.00 44.27           H  
ATOM   4273  CA  THR A 271     -10.498  22.989   5.948  1.00 44.27           C  
ATOM   4274  HA  THR A 271      -9.508  22.535   5.961  1.00 44.27           H  
ATOM   4275  C   THR A 271     -10.368  24.347   5.247  1.00 44.27           C  
ATOM   4276  CB  THR A 271     -11.426  22.073   5.131  1.00 44.27           C  
ATOM   4277  HB  THR A 271     -12.385  22.566   4.973  1.00 44.27           H  
ATOM   4278  O   THR A 271      -9.377  24.582   4.550  1.00 44.27           O  
ATOM   4279  CG2 THR A 271     -10.814  21.703   3.776  1.00 44.27           C  
ATOM   4280 HG21 THR A 271     -11.471  20.998   3.266  1.00 44.27           H  
ATOM   4281 HG22 THR A 271      -9.838  21.243   3.926  1.00 44.27           H  
ATOM   4282 HG23 THR A 271     -10.711  22.594   3.156  1.00 44.27           H  
ATOM   4283  OG1 THR A 271     -11.650  20.845   5.783  1.00 44.27           O  
ATOM   4284  HG1 THR A 271     -12.186  21.008   6.563  1.00 44.27           H  
ATOM   4285  N   GLU A 272     -11.338  25.255   5.427  1.00 45.91           N  
ATOM   4286  H   GLU A 272     -12.120  25.017   6.020  1.00 45.91           H  
ATOM   4287  CA  GLU A 272     -11.294  26.611   4.855  1.00 45.91           C  
ATOM   4288  HA  GLU A 272     -11.155  26.545   3.776  1.00 45.91           H  
ATOM   4289  C   GLU A 272     -10.120  27.429   5.414  1.00 45.91           C  
ATOM   4290  CB  GLU A 272     -12.603  27.375   5.140  1.00 45.91           C  
ATOM   4291  HB2 GLU A 272     -12.881  27.237   6.185  1.00 45.91           H  
ATOM   4292  HB3 GLU A 272     -12.399  28.435   4.986  1.00 45.91           H  
ATOM   4293  O   GLU A 272      -9.458  28.160   4.670  1.00 45.91           O  
ATOM   4294  CG  GLU A 272     -13.795  26.998   4.237  1.00 45.91           C  
ATOM   4295  HG2 GLU A 272     -14.024  25.941   4.374  1.00 45.91           H  
ATOM   4296  HG3 GLU A 272     -13.503  27.147   3.197  1.00 45.91           H  
ATOM   4297  CD  GLU A 272     -15.058  27.843   4.530  1.00 45.91           C  
ATOM   4298  OE1 GLU A 272     -16.189  27.406   4.184  1.00 45.91           O  
ATOM   4299  OE2 GLU A 272     -14.904  28.960   5.080  1.00 45.91           O  
ATOM   4300  N   GLU A 273      -9.841  27.311   6.714  1.00 50.20           N  
ATOM   4301  H   GLU A 273     -10.419  26.720   7.293  1.00 50.20           H  
ATOM   4302  CA  GLU A 273      -8.732  28.021   7.348  1.00 50.20           C  
ATOM   4303  HA  GLU A 273      -8.814  29.076   7.089  1.00 50.20           H  
ATOM   4304  C   GLU A 273      -7.371  27.529   6.832  1.00 50.20           C  
ATOM   4305  CB  GLU A 273      -8.844  27.899   8.874  1.00 50.20           C  
ATOM   4306  HB2 GLU A 273      -8.579  26.889   9.187  1.00 50.20           H  
ATOM   4307  HB3 GLU A 273      -9.870  28.111   9.174  1.00 50.20           H  
ATOM   4308  O   GLU A 273      -6.514  28.344   6.475  1.00 50.20           O  
ATOM   4309  CG  GLU A 273      -7.915  28.921   9.542  1.00 50.20           C  
ATOM   4310  HG2 GLU A 273      -6.904  28.778   9.161  1.00 50.20           H  
ATOM   4311  HG3 GLU A 273      -8.232  29.924   9.260  1.00 50.20           H  
ATOM   4312  CD  GLU A 273      -7.878  28.816  11.068  1.00 50.20           C  
ATOM   4313  OE1 GLU A 273      -6.784  29.130  11.606  1.00 50.20           O  
ATOM   4314  OE2 GLU A 273      -8.907  28.458  11.668  1.00 50.20           O  
ATOM   4315  N   GLU A 274      -7.179  26.212   6.716  1.00 49.05           N  
ATOM   4316  H   GLU A 274      -7.891  25.587   7.067  1.00 49.05           H  
ATOM   4317  CA  GLU A 274      -5.927  25.634   6.217  1.00 49.05           C  
ATOM   4318  HA  GLU A 274      -5.108  26.102   6.763  1.00 49.05           H  
ATOM   4319  C   GLU A 274      -5.704  25.936   4.726  1.00 49.05           C  
ATOM   4320  CB  GLU A 274      -5.902  24.127   6.526  1.00 49.05           C  
ATOM   4321  HB2 GLU A 274      -6.763  23.657   6.050  1.00 49.05           H  
ATOM   4322  HB3 GLU A 274      -6.002  23.994   7.603  1.00 49.05           H  
ATOM   4323  O   GLU A 274      -4.587  26.258   4.308  1.00 49.05           O  
ATOM   4324  CG  GLU A 274      -4.635  23.388   6.058  1.00 49.05           C  
ATOM   4325  HG2 GLU A 274      -4.640  23.363   4.969  1.00 49.05           H  
ATOM   4326  HG3 GLU A 274      -4.700  22.353   6.393  1.00 49.05           H  
ATOM   4327  CD  GLU A 274      -3.295  23.983   6.534  1.00 49.05           C  
ATOM   4328  OE1 GLU A 274      -2.287  23.683   5.836  1.00 49.05           O  
ATOM   4329  OE2 GLU A 274      -3.264  24.795   7.488  1.00 49.05           O  
ATOM   4330  N   LEU A 275      -6.765  25.926   3.913  1.00 47.98           N  
ATOM   4331  H   LEU A 275      -7.660  25.664   4.301  1.00 47.98           H  
ATOM   4332  CA  LEU A 275      -6.695  26.366   2.517  1.00 47.98           C  
ATOM   4333  HA  LEU A 275      -5.933  25.781   2.002  1.00 47.98           H  
ATOM   4334  C   LEU A 275      -6.248  27.828   2.412  1.00 47.98           C  
ATOM   4335  CB  LEU A 275      -8.057  26.153   1.836  1.00 47.98           C  
ATOM   4336  HB2 LEU A 275      -8.130  26.810   0.970  1.00 47.98           H  
ATOM   4337  HB3 LEU A 275      -8.848  26.442   2.527  1.00 47.98           H  
ATOM   4338  O   LEU A 275      -5.289  28.124   1.694  1.00 47.98           O  
ATOM   4339  CG  LEU A 275      -8.290  24.708   1.366  1.00 47.98           C  
ATOM   4340  HG  LEU A 275      -8.119  24.009   2.185  1.00 47.98           H  
ATOM   4341  CD1 LEU A 275      -9.731  24.545   0.886  1.00 47.98           C  
ATOM   4342 HD11 LEU A 275      -9.929  25.212   0.046  1.00 47.98           H  
ATOM   4343 HD12 LEU A 275     -10.416  24.793   1.697  1.00 47.98           H  
ATOM   4344 HD13 LEU A 275      -9.921  23.517   0.579  1.00 47.98           H  
ATOM   4345  CD2 LEU A 275      -7.349  24.347   0.209  1.00 47.98           C  
ATOM   4346 HD21 LEU A 275      -7.715  23.469  -0.325  1.00 47.98           H  
ATOM   4347 HD22 LEU A 275      -7.326  25.168  -0.508  1.00 47.98           H  
ATOM   4348 HD23 LEU A 275      -6.339  24.166   0.577  1.00 47.98           H  
ATOM   4349  N   LYS A 276      -6.856  28.729   3.193  1.00 62.20           N  
ATOM   4350  H   LYS A 276      -7.625  28.415   3.768  1.00 62.20           H  
ATOM   4351  CA  LYS A 276      -6.448  30.142   3.248  1.00 62.20           C  
ATOM   4352  HA  LYS A 276      -6.504  30.562   2.244  1.00 62.20           H  
ATOM   4353  C   LYS A 276      -4.994  30.293   3.697  1.00 62.20           C  
ATOM   4354  CB  LYS A 276      -7.394  30.920   4.174  1.00 62.20           C  
ATOM   4355  HB2 LYS A 276      -6.936  31.874   4.436  1.00 62.20           H  
ATOM   4356  HB3 LYS A 276      -7.549  30.354   5.092  1.00 62.20           H  
ATOM   4357  O   LYS A 276      -4.249  31.079   3.109  1.00 62.20           O  
ATOM   4358  CG  LYS A 276      -8.746  31.206   3.504  1.00 62.20           C  
ATOM   4359  HG2 LYS A 276      -9.156  30.283   3.094  1.00 62.20           H  
ATOM   4360  HG3 LYS A 276      -8.600  31.913   2.688  1.00 62.20           H  
ATOM   4361  CD  LYS A 276      -9.742  31.786   4.517  1.00 62.20           C  
ATOM   4362  HD2 LYS A 276      -9.870  31.061   5.321  1.00 62.20           H  
ATOM   4363  HD3 LYS A 276      -9.356  32.717   4.931  1.00 62.20           H  
ATOM   4364  CE  LYS A 276     -11.094  32.032   3.837  1.00 62.20           C  
ATOM   4365  HE2 LYS A 276     -11.333  31.153   3.238  1.00 62.20           H  
ATOM   4366  HE3 LYS A 276     -11.004  32.881   3.158  1.00 62.20           H  
ATOM   4367  NZ  LYS A 276     -12.182  32.254   4.824  1.00 62.20           N  
ATOM   4368  HZ1 LYS A 276     -12.309  31.421   5.382  1.00 62.20           H  
ATOM   4369  HZ2 LYS A 276     -11.988  33.030   5.440  1.00 62.20           H  
ATOM   4370  HZ3 LYS A 276     -13.066  32.396   4.356  1.00 62.20           H  
ATOM   4371  N   LYS A 277      -4.543  29.529   4.701  1.00 62.96           N  
ATOM   4372  H   LYS A 277      -5.207  28.924   5.162  1.00 62.96           H  
ATOM   4373  CA  LYS A 277      -3.137  29.524   5.149  1.00 62.96           C  
ATOM   4374  HA  LYS A 277      -2.850  30.538   5.428  1.00 62.96           H  
ATOM   4375  C   LYS A 277      -2.191  29.106   4.021  1.00 62.96           C  
ATOM   4376  CB  LYS A 277      -2.963  28.608   6.376  1.00 62.96           C  
ATOM   4377  HB2 LYS A 277      -1.905  28.378   6.504  1.00 62.96           H  
ATOM   4378  HB3 LYS A 277      -3.485  27.666   6.203  1.00 62.96           H  
ATOM   4379  O   LYS A 277      -1.176  29.774   3.810  1.00 62.96           O  
ATOM   4380  CG  LYS A 277      -3.470  29.245   7.680  1.00 62.96           C  
ATOM   4381  HG2 LYS A 277      -2.841  30.100   7.931  1.00 62.96           H  
ATOM   4382  HG3 LYS A 277      -4.491  29.599   7.539  1.00 62.96           H  
ATOM   4383  CD  LYS A 277      -3.450  28.236   8.844  1.00 62.96           C  
ATOM   4384  HD2 LYS A 277      -2.432  27.901   9.042  1.00 62.96           H  
ATOM   4385  HD3 LYS A 277      -4.045  27.370   8.557  1.00 62.96           H  
ATOM   4386  CE  LYS A 277      -4.060  28.858  10.111  1.00 62.96           C  
ATOM   4387  HE2 LYS A 277      -4.972  29.377   9.819  1.00 62.96           H  
ATOM   4388  HE3 LYS A 277      -3.385  29.598  10.540  1.00 62.96           H  
ATOM   4389  NZ  LYS A 277      -4.447  27.849  11.134  1.00 62.96           N  
ATOM   4390  HZ1 LYS A 277      -4.875  27.037  10.713  1.00 62.96           H  
ATOM   4391  HZ2 LYS A 277      -3.701  27.539  11.741  1.00 62.96           H  
ATOM   4392  HZ3 LYS A 277      -5.199  28.234  11.688  1.00 62.96           H  
ATOM   4393  N   ARG A 278      -2.512  28.049   3.270  1.00 56.10           N  
ATOM   4394  H   ARG A 278      -3.348  27.538   3.517  1.00 56.10           H  
ATOM   4395  CA  ARG A 278      -1.688  27.569   2.146  1.00 56.10           C  
ATOM   4396  HA  ARG A 278      -0.656  27.463   2.481  1.00 56.10           H  
ATOM   4397  C   ARG A 278      -1.646  28.548   0.984  1.00 56.10           C  
ATOM   4398  CB  ARG A 278      -2.186  26.202   1.670  1.00 56.10           C  
ATOM   4399  HB2 ARG A 278      -1.707  25.961   0.721  1.00 56.10           H  
ATOM   4400  HB3 ARG A 278      -3.265  26.233   1.516  1.00 56.10           H  
ATOM   4401  O   ARG A 278      -0.556  28.836   0.496  1.00 56.10           O  
ATOM   4402  CG  ARG A 278      -1.834  25.111   2.683  1.00 56.10           C  
ATOM   4403  HG2 ARG A 278      -0.756  25.093   2.847  1.00 56.10           H  
ATOM   4404  HG3 ARG A 278      -2.327  25.312   3.634  1.00 56.10           H  
ATOM   4405  CD  ARG A 278      -2.281  23.750   2.158  1.00 56.10           C  
ATOM   4406  HD2 ARG A 278      -1.732  23.526   1.244  1.00 56.10           H  
ATOM   4407  HD3 ARG A 278      -3.348  23.792   1.939  1.00 56.10           H  
ATOM   4408  NE  ARG A 278      -2.038  22.719   3.174  1.00 56.10           N  
ATOM   4409  HE  ARG A 278      -2.038  23.036   4.133  1.00 56.10           H  
ATOM   4410  NH1 ARG A 278      -2.046  20.854   1.822  1.00 56.10           N  
ATOM   4411 HH11 ARG A 278      -2.093  21.451   1.009  1.00 56.10           H  
ATOM   4412 HH12 ARG A 278      -1.856  19.865   1.749  1.00 56.10           H  
ATOM   4413  NH2 ARG A 278      -1.755  20.653   4.029  1.00 56.10           N  
ATOM   4414 HH21 ARG A 278      -1.726  19.645   3.969  1.00 56.10           H  
ATOM   4415 HH22 ARG A 278      -1.716  21.079   4.944  1.00 56.10           H  
ATOM   4416  CZ  ARG A 278      -1.946  21.417   2.998  1.00 56.10           C  
ATOM   4417  N   GLU A 279      -2.784  29.112   0.589  1.00 61.43           N  
ATOM   4418  H   GLU A 279      -3.653  28.804   1.000  1.00 61.43           H  
ATOM   4419  CA  GLU A 279      -2.827  30.153  -0.443  1.00 61.43           C  
ATOM   4420  HA  GLU A 279      -2.439  29.761  -1.383  1.00 61.43           H  
ATOM   4421  C   GLU A 279      -1.982  31.366  -0.054  1.00 61.43           C  
ATOM   4422  CB  GLU A 279      -4.257  30.639  -0.658  1.00 61.43           C  
ATOM   4423  HB2 GLU A 279      -4.722  30.851   0.305  1.00 61.43           H  
ATOM   4424  HB3 GLU A 279      -4.200  31.568  -1.226  1.00 61.43           H  
ATOM   4425  O   GLU A 279      -1.217  31.887  -0.867  1.00 61.43           O  
ATOM   4426  CG  GLU A 279      -5.120  29.652  -1.448  1.00 61.43           C  
ATOM   4427  HG2 GLU A 279      -5.255  28.739  -0.869  1.00 61.43           H  
ATOM   4428  HG3 GLU A 279      -4.596  29.398  -2.369  1.00 61.43           H  
ATOM   4429  CD  GLU A 279      -6.484  30.265  -1.796  1.00 61.43           C  
ATOM   4430  OE1 GLU A 279      -7.254  29.568  -2.483  1.00 61.43           O  
ATOM   4431  OE2 GLU A 279      -6.712  31.450  -1.439  1.00 61.43           O  
ATOM   4432  N   ASN A 280      -2.067  31.792   1.206  1.00 74.49           N  
ATOM   4433  H   ASN A 280      -2.761  31.372   1.808  1.00 74.49           H  
ATOM   4434  CA  ASN A 280      -1.275  32.907   1.710  1.00 74.49           C  
ATOM   4435  HA  ASN A 280      -1.399  33.754   1.036  1.00 74.49           H  
ATOM   4436  C   ASN A 280       0.227  32.582   1.721  1.00 74.49           C  
ATOM   4437  CB  ASN A 280      -1.810  33.301   3.095  1.00 74.49           C  
ATOM   4438  HB2 ASN A 280      -1.118  34.000   3.565  1.00 74.49           H  
ATOM   4439  HB3 ASN A 280      -1.887  32.416   3.726  1.00 74.49           H  
ATOM   4440  O   ASN A 280       1.037  33.431   1.343  1.00 74.49           O  
ATOM   4441  CG  ASN A 280      -3.166  33.989   3.015  1.00 74.49           C  
ATOM   4442  ND2 ASN A 280      -3.917  33.997   4.090  1.00 74.49           N  
ATOM   4443 HD21 ASN A 280      -3.668  33.437   4.893  1.00 74.49           H  
ATOM   4444 HD22 ASN A 280      -4.832  34.411   3.984  1.00 74.49           H  
ATOM   4445  OD1 ASN A 280      -3.541  34.576   2.011  1.00 74.49           O  
ATOM   4446  N   ARG A 281       0.614  31.352   2.089  1.00 72.85           N  
ATOM   4447  H   ARG A 281      -0.101  30.708   2.394  1.00 72.85           H  
ATOM   4448  CA  ARG A 281       2.010  30.883   2.010  1.00 72.85           C  
ATOM   4449  HA  ARG A 281       2.654  31.589   2.535  1.00 72.85           H  
ATOM   4450  C   ARG A 281       2.517  30.856   0.565  1.00 72.85           C  
ATOM   4451  CB  ARG A 281       2.152  29.496   2.663  1.00 72.85           C  
ATOM   4452  HB2 ARG A 281       3.114  29.071   2.377  1.00 72.85           H  
ATOM   4453  HB3 ARG A 281       1.371  28.839   2.279  1.00 72.85           H  
ATOM   4454  O   ARG A 281       3.611  31.353   0.311  1.00 72.85           O  
ATOM   4455  CG  ARG A 281       2.086  29.531   4.199  1.00 72.85           C  
ATOM   4456  HG2 ARG A 281       1.188  30.056   4.526  1.00 72.85           H  
ATOM   4457  HG3 ARG A 281       2.955  30.064   4.585  1.00 72.85           H  
ATOM   4458  CD  ARG A 281       2.073  28.100   4.760  1.00 72.85           C  
ATOM   4459  HD2 ARG A 281       1.252  27.556   4.294  1.00 72.85           H  
ATOM   4460  HD3 ARG A 281       3.010  27.609   4.496  1.00 72.85           H  
ATOM   4461  NE  ARG A 281       1.891  28.065   6.227  1.00 72.85           N  
ATOM   4462  HE  ARG A 281       1.763  28.948   6.700  1.00 72.85           H  
ATOM   4463  NH1 ARG A 281       1.872  25.772   6.478  1.00 72.85           N  
ATOM   4464 HH11 ARG A 281       1.635  24.972   7.046  1.00 72.85           H  
ATOM   4465 HH12 ARG A 281       1.999  25.643   5.484  1.00 72.85           H  
ATOM   4466  NH2 ARG A 281       1.505  27.058   8.245  1.00 72.85           N  
ATOM   4467 HH21 ARG A 281       1.325  26.209   8.762  1.00 72.85           H  
ATOM   4468 HH22 ARG A 281       1.361  27.947   8.702  1.00 72.85           H  
ATOM   4469  CZ  ARG A 281       1.763  26.973   6.971  1.00 72.85           C  
ATOM   4470  N   ALA A 282       1.719  30.353  -0.376  1.00 63.85           N  
ATOM   4471  H   ALA A 282       0.840  29.944  -0.093  1.00 63.85           H  
ATOM   4472  CA  ALA A 282       2.073  30.308  -1.794  1.00 63.85           C  
ATOM   4473  HA  ALA A 282       3.032  29.801  -1.901  1.00 63.85           H  
ATOM   4474  C   ALA A 282       2.225  31.718  -2.390  1.00 63.85           C  
ATOM   4475  CB  ALA A 282       1.012  29.485  -2.534  1.00 63.85           C  
ATOM   4476  HB1 ALA A 282       0.032  29.954  -2.441  1.00 63.85           H  
ATOM   4477  HB2 ALA A 282       0.965  28.479  -2.116  1.00 63.85           H  
ATOM   4478  HB3 ALA A 282       1.274  29.415  -3.589  1.00 63.85           H  
ATOM   4479  O   ALA A 282       3.243  32.026  -3.009  1.00 63.85           O  
ATOM   4480  N   LYS A 283       1.267  32.620  -2.127  1.00 77.97           N  
ATOM   4481  H   LYS A 283       0.444  32.303  -1.635  1.00 77.97           H  
ATOM   4482  CA  LYS A 283       1.338  34.031  -2.552  1.00 77.97           C  
ATOM   4483  HA  LYS A 283       1.436  34.072  -3.637  1.00 77.97           H  
ATOM   4484  C   LYS A 283       2.573  34.734  -1.987  1.00 77.97           C  
ATOM   4485  CB  LYS A 283       0.056  34.772  -2.132  1.00 77.97           C  
ATOM   4486  HB2 LYS A 283       0.221  35.846  -2.217  1.00 77.97           H  
ATOM   4487  HB3 LYS A 283      -0.167  34.544  -1.090  1.00 77.97           H  
ATOM   4488  O   LYS A 283       3.219  35.503  -2.699  1.00 77.97           O  
ATOM   4489  CG  LYS A 283      -1.146  34.402  -3.016  1.00 77.97           C  
ATOM   4490  HG2 LYS A 283      -1.254  33.318  -3.050  1.00 77.97           H  
ATOM   4491  HG3 LYS A 283      -0.965  34.757  -4.031  1.00 77.97           H  
ATOM   4492  CD  LYS A 283      -2.453  35.015  -2.487  1.00 77.97           C  
ATOM   4493  HD2 LYS A 283      -2.604  34.678  -1.462  1.00 77.97           H  
ATOM   4494  HD3 LYS A 283      -2.388  36.103  -2.502  1.00 77.97           H  
ATOM   4495  CE  LYS A 283      -3.631  34.545  -3.355  1.00 77.97           C  
ATOM   4496  HE2 LYS A 283      -3.537  33.467  -3.491  1.00 77.97           H  
ATOM   4497  HE3 LYS A 283      -3.560  35.006  -4.340  1.00 77.97           H  
ATOM   4498  NZ  LYS A 283      -4.955  34.826  -2.738  1.00 77.97           N  
ATOM   4499  HZ1 LYS A 283      -5.036  34.357  -1.847  1.00 77.97           H  
ATOM   4500  HZ2 LYS A 283      -5.123  35.815  -2.614  1.00 77.97           H  
ATOM   4501  HZ3 LYS A 283      -5.695  34.431  -3.299  1.00 77.97           H  
ATOM   4502  N   LYS A 284       2.929  34.452  -0.729  1.00 81.19           N  
ATOM   4503  H   LYS A 284       2.327  33.843  -0.193  1.00 81.19           H  
ATOM   4504  CA  LYS A 284       4.143  34.982  -0.098  1.00 81.19           C  
ATOM   4505  HA  LYS A 284       4.150  36.065  -0.219  1.00 81.19           H  
ATOM   4506  C   LYS A 284       5.411  34.477  -0.796  1.00 81.19           C  
ATOM   4507  CB  LYS A 284       4.121  34.665   1.403  1.00 81.19           C  
ATOM   4508  HB2 LYS A 284       4.178  33.587   1.555  1.00 81.19           H  
ATOM   4509  HB3 LYS A 284       3.187  35.030   1.832  1.00 81.19           H  
ATOM   4510  O   LYS A 284       6.236  35.296  -1.179  1.00 81.19           O  
ATOM   4511  CG  LYS A 284       5.292  35.343   2.121  1.00 81.19           C  
ATOM   4512  HG2 LYS A 284       5.234  36.421   1.968  1.00 81.19           H  
ATOM   4513  HG3 LYS A 284       6.229  34.979   1.701  1.00 81.19           H  
ATOM   4514  CD  LYS A 284       5.284  35.041   3.621  1.00 81.19           C  
ATOM   4515  HD2 LYS A 284       5.329  33.962   3.768  1.00 81.19           H  
ATOM   4516  HD3 LYS A 284       4.375  35.439   4.073  1.00 81.19           H  
ATOM   4517  CE  LYS A 284       6.521  35.704   4.233  1.00 81.19           C  
ATOM   4518  HE2 LYS A 284       7.398  35.363   3.683  1.00 81.19           H  
ATOM   4519  HE3 LYS A 284       6.455  36.780   4.078  1.00 81.19           H  
ATOM   4520  NZ  LYS A 284       6.662  35.390   5.676  1.00 81.19           N  
ATOM   4521  HZ1 LYS A 284       7.493  35.837   6.035  1.00 81.19           H  
ATOM   4522  HZ2 LYS A 284       6.769  34.394   5.804  1.00 81.19           H  
ATOM   4523  HZ3 LYS A 284       5.862  35.718   6.199  1.00 81.19           H  
ATOM   4524  N   GLN A 285       5.526  33.170  -1.042  1.00 74.74           N  
ATOM   4525  H   GLN A 285       4.798  32.550  -0.718  1.00 74.74           H  
ATOM   4526  CA  GLN A 285       6.685  32.588  -1.736  1.00 74.74           C  
ATOM   4527  HA  GLN A 285       7.591  32.833  -1.182  1.00 74.74           H  
ATOM   4528  C   GLN A 285       6.870  33.146  -3.154  1.00 74.74           C  
ATOM   4529  CB  GLN A 285       6.537  31.062  -1.804  1.00 74.74           C  
ATOM   4530  HB2 GLN A 285       5.529  30.807  -2.130  1.00 74.74           H  
ATOM   4531  HB3 GLN A 285       7.241  30.676  -2.541  1.00 74.74           H  
ATOM   4532  O   GLN A 285       7.994  33.445  -3.554  1.00 74.74           O  
ATOM   4533  CG  GLN A 285       6.840  30.381  -0.463  1.00 74.74           C  
ATOM   4534  HG2 GLN A 285       7.870  30.598  -0.178  1.00 74.74           H  
ATOM   4535  HG3 GLN A 285       6.182  30.775   0.311  1.00 74.74           H  
ATOM   4536  CD  GLN A 285       6.663  28.866  -0.525  1.00 74.74           C  
ATOM   4537  NE2 GLN A 285       6.958  28.156   0.541  1.00 74.74           N  
ATOM   4538 HE21 GLN A 285       7.376  28.588   1.352  1.00 74.74           H  
ATOM   4539 HE22 GLN A 285       6.877  27.156   0.425  1.00 74.74           H  
ATOM   4540  OE1 GLN A 285       6.256  28.283  -1.515  1.00 74.74           O  
ATOM   4541  N   ILE A 286       5.779  33.336  -3.902  1.00 75.33           N  
ATOM   4542  H   ILE A 286       4.891  33.008  -3.549  1.00 75.33           H  
ATOM   4543  CA  ILE A 286       5.828  33.939  -5.243  1.00 75.33           C  
ATOM   4544  HA  ILE A 286       6.552  33.391  -5.847  1.00 75.33           H  
ATOM   4545  C   ILE A 286       6.326  35.389  -5.168  1.00 75.33           C  
ATOM   4546  CB  ILE A 286       4.446  33.827  -5.928  1.00 75.33           C  
ATOM   4547  HB  ILE A 286       3.691  34.224  -5.250  1.00 75.33           H  
ATOM   4548  O   ILE A 286       7.184  35.794  -5.954  1.00 75.33           O  
ATOM   4549  CG1 ILE A 286       4.118  32.345  -6.228  1.00 75.33           C  
ATOM   4550 HG12 ILE A 286       4.320  31.734  -5.348  1.00 75.33           H  
ATOM   4551 HG13 ILE A 286       4.766  31.984  -7.028  1.00 75.33           H  
ATOM   4552  CG2 ILE A 286       4.404  34.649  -7.232  1.00 75.33           C  
ATOM   4553 HG21 ILE A 286       4.540  35.710  -7.027  1.00 75.33           H  
ATOM   4554 HG22 ILE A 286       5.189  34.314  -7.910  1.00 75.33           H  
ATOM   4555 HG23 ILE A 286       3.439  34.537  -7.727  1.00 75.33           H  
ATOM   4556  CD1 ILE A 286       2.656  32.100  -6.624  1.00 75.33           C  
ATOM   4557 HD11 ILE A 286       2.434  32.556  -7.589  1.00 75.33           H  
ATOM   4558 HD12 ILE A 286       2.482  31.027  -6.703  1.00 75.33           H  
ATOM   4559 HD13 ILE A 286       1.991  32.509  -5.863  1.00 75.33           H  
ATOM   4560  N   ARG A 287       5.829  36.175  -4.202  1.00 79.44           N  
ATOM   4561  H   ARG A 287       5.141  35.783  -3.576  1.00 79.44           H  
ATOM   4562  CA  ARG A 287       6.271  37.563  -3.996  1.00 79.44           C  
ATOM   4563  HA  ARG A 287       6.175  38.098  -4.941  1.00 79.44           H  
ATOM   4564  C   ARG A 287       7.757  37.637  -3.630  1.00 79.44           C  
ATOM   4565  CB  ARG A 287       5.370  38.235  -2.947  1.00 79.44           C  
ATOM   4566  HB2 ARG A 287       5.430  37.677  -2.013  1.00 79.44           H  
ATOM   4567  HB3 ARG A 287       4.339  38.211  -3.299  1.00 79.44           H  
ATOM   4568  O   ARG A 287       8.469  38.462  -4.198  1.00 79.44           O  
ATOM   4569  CG  ARG A 287       5.779  39.692  -2.682  1.00 79.44           C  
ATOM   4570  HG2 ARG A 287       5.765  40.265  -3.610  1.00 79.44           H  
ATOM   4571  HG3 ARG A 287       6.799  39.699  -2.296  1.00 79.44           H  
ATOM   4572  CD  ARG A 287       4.892  40.361  -1.624  1.00 79.44           C  
ATOM   4573  HD2 ARG A 287       4.502  39.600  -0.949  1.00 79.44           H  
ATOM   4574  HD3 ARG A 287       5.524  41.034  -1.045  1.00 79.44           H  
ATOM   4575  NE  ARG A 287       3.789  41.149  -2.212  1.00 79.44           N  
ATOM   4576  HE  ARG A 287       3.747  41.191  -3.220  1.00 79.44           H  
ATOM   4577  NH1 ARG A 287       2.872  41.856  -0.229  1.00 79.44           N  
ATOM   4578 HH11 ARG A 287       3.537  41.280   0.266  1.00 79.44           H  
ATOM   4579 HH12 ARG A 287       2.209  42.428   0.275  1.00 79.44           H  
ATOM   4580  NH2 ARG A 287       2.046  42.624  -2.153  1.00 79.44           N  
ATOM   4581 HH21 ARG A 287       1.382  43.176  -1.630  1.00 79.44           H  
ATOM   4582 HH22 ARG A 287       2.053  42.679  -3.161  1.00 79.44           H  
ATOM   4583  CZ  ARG A 287       2.909  41.868  -1.533  1.00 79.44           C  
ATOM   4584  N   ASP A 288       8.222  36.781  -2.725  1.00 81.20           N  
ATOM   4585  H   ASP A 288       7.569  36.168  -2.259  1.00 81.20           H  
ATOM   4586  CA  ASP A 288       9.620  36.764  -2.282  1.00 81.20           C  
ATOM   4587  HA  ASP A 288       9.898  37.766  -1.955  1.00 81.20           H  
ATOM   4588  C   ASP A 288      10.565  36.403  -3.442  1.00 81.20           C  
ATOM   4589  CB  ASP A 288       9.769  35.820  -1.070  1.00 81.20           C  
ATOM   4590  HB2 ASP A 288       9.382  34.836  -1.332  1.00 81.20           H  
ATOM   4591  HB3 ASP A 288      10.830  35.716  -0.843  1.00 81.20           H  
ATOM   4592  O   ASP A 288      11.557  37.097  -3.673  1.00 81.20           O  
ATOM   4593  CG  ASP A 288       9.058  36.331   0.200  1.00 81.20           C  
ATOM   4594  OD1 ASP A 288       8.783  37.554   0.282  1.00 81.20           O  
ATOM   4595  OD2 ASP A 288       8.783  35.507   1.107  1.00 81.20           O  
ATOM   4596  N   ARG A 289      10.192  35.415  -4.264  1.00 78.13           N  
ATOM   4597  H   ARG A 289       9.370  34.883  -4.018  1.00 78.13           H  
ATOM   4598  CA  ARG A 289      10.962  35.012  -5.451  1.00 78.13           C  
ATOM   4599  HA  ARG A 289      11.987  34.815  -5.135  1.00 78.13           H  
ATOM   4600  C   ARG A 289      11.044  36.113  -6.513  1.00 78.13           C  
ATOM   4601  CB  ARG A 289      10.351  33.717  -5.997  1.00 78.13           C  
ATOM   4602  HB2 ARG A 289      10.269  33.009  -5.173  1.00 78.13           H  
ATOM   4603  HB3 ARG A 289       9.350  33.912  -6.384  1.00 78.13           H  
ATOM   4604  O   ARG A 289      12.115  36.352  -7.068  1.00 78.13           O  
ATOM   4605  CG  ARG A 289      11.215  33.087  -7.096  1.00 78.13           C  
ATOM   4606  HG2 ARG A 289      11.159  33.691  -8.002  1.00 78.13           H  
ATOM   4607  HG3 ARG A 289      12.250  33.039  -6.760  1.00 78.13           H  
ATOM   4608  CD  ARG A 289      10.716  31.668  -7.384  1.00 78.13           C  
ATOM   4609  HD2 ARG A 289       9.679  31.718  -7.716  1.00 78.13           H  
ATOM   4610  HD3 ARG A 289      10.763  31.097  -6.457  1.00 78.13           H  
ATOM   4611  NE  ARG A 289      11.532  31.008  -8.419  1.00 78.13           N  
ATOM   4612  HE  ARG A 289      12.090  31.611  -9.006  1.00 78.13           H  
ATOM   4613  NH1 ARG A 289      10.941  28.839  -7.940  1.00 78.13           N  
ATOM   4614 HH11 ARG A 289      11.007  27.851  -8.140  1.00 78.13           H  
ATOM   4615 HH12 ARG A 289      10.358  29.175  -7.186  1.00 78.13           H  
ATOM   4616  NH2 ARG A 289      12.349  29.252  -9.619  1.00 78.13           N  
ATOM   4617 HH21 ARG A 289      12.875  29.890 -10.199  1.00 78.13           H  
ATOM   4618 HH22 ARG A 289      12.398  28.261  -9.805  1.00 78.13           H  
ATOM   4619  CZ  ARG A 289      11.604  29.708  -8.652  1.00 78.13           C  
ATOM   4620  N   ASN A 290       9.947  36.825  -6.772  1.00 78.39           N  
ATOM   4621  H   ASN A 290       9.084  36.556  -6.322  1.00 78.39           H  
ATOM   4622  CA  ASN A 290       9.948  37.941  -7.724  1.00 78.39           C  
ATOM   4623  HA  ASN A 290      10.358  37.594  -8.673  1.00 78.39           H  
ATOM   4624  C   ASN A 290      10.855  39.096  -7.263  1.00 78.39           C  
ATOM   4625  CB  ASN A 290       8.501  38.408  -7.956  1.00 78.39           C  
ATOM   4626  HB2 ASN A 290       8.517  39.369  -8.470  1.00 78.39           H  
ATOM   4627  HB3 ASN A 290       7.998  38.539  -6.997  1.00 78.39           H  
ATOM   4628  O   ASN A 290      11.547  39.708  -8.081  1.00 78.39           O  
ATOM   4629  CG  ASN A 290       7.699  37.449  -8.820  1.00 78.39           C  
ATOM   4630  ND2 ASN A 290       6.405  37.643  -8.915  1.00 78.39           N  
ATOM   4631 HD21 ASN A 290       5.915  36.999  -9.520  1.00 78.39           H  
ATOM   4632 HD22 ASN A 290       5.958  38.406  -8.427  1.00 78.39           H  
ATOM   4633  OD1 ASN A 290       8.211  36.541  -9.450  1.00 78.39           O  
ATOM   4634  N   ASN A 291      10.909  39.359  -5.953  1.00 79.94           N  
ATOM   4635  H   ASN A 291      10.315  38.829  -5.332  1.00 79.94           H  
ATOM   4636  CA  ASN A 291      11.797  40.371  -5.379  1.00 79.94           C  
ATOM   4637  HA  ASN A 291      11.661  41.308  -5.919  1.00 79.94           H  
ATOM   4638  C   ASN A 291      13.283  39.988  -5.509  1.00 79.94           C  
ATOM   4639  CB  ASN A 291      11.415  40.584  -3.906  1.00 79.94           C  
ATOM   4640  HB2 ASN A 291      12.172  41.210  -3.432  1.00 79.94           H  
ATOM   4641  HB3 ASN A 291      11.401  39.624  -3.390  1.00 79.94           H  
ATOM   4642  O   ASN A 291      14.129  40.859  -5.728  1.00 79.94           O  
ATOM   4643  CG  ASN A 291      10.078  41.275  -3.707  1.00 79.94           C  
ATOM   4644  ND2 ASN A 291       9.495  41.141  -2.540  1.00 79.94           N  
ATOM   4645 HD21 ASN A 291       8.600  41.601  -2.450  1.00 79.94           H  
ATOM   4646 HD22 ASN A 291       9.832  40.453  -1.882  1.00 79.94           H  
ATOM   4647  OD1 ASN A 291       9.560  41.985  -4.550  1.00 79.94           O  
ATOM   4648  N   GLU A 292      13.622  38.701  -5.390  1.00 76.04           N  
ATOM   4649  H   GLU A 292      12.911  38.028  -5.143  1.00 76.04           H  
ATOM   4650  CA  GLU A 292      14.993  38.214  -5.596  1.00 76.04           C  
ATOM   4651  HA  GLU A 292      15.681  38.821  -5.007  1.00 76.04           H  
ATOM   4652  C   GLU A 292      15.441  38.341  -7.054  1.00 76.04           C  
ATOM   4653  CB  GLU A 292      15.127  36.760  -5.131  1.00 76.04           C  
ATOM   4654  HB2 GLU A 292      14.309  36.167  -5.540  1.00 76.04           H  
ATOM   4655  HB3 GLU A 292      16.070  36.365  -5.508  1.00 76.04           H  
ATOM   4656  O   GLU A 292      16.545  38.828  -7.309  1.00 76.04           O  
ATOM   4657  CG  GLU A 292      15.142  36.660  -3.600  1.00 76.04           C  
ATOM   4658  HG2 GLU A 292      15.943  37.295  -3.224  1.00 76.04           H  
ATOM   4659  HG3 GLU A 292      14.202  37.045  -3.204  1.00 76.04           H  
ATOM   4660  CD  GLU A 292      15.358  35.226  -3.098  1.00 76.04           C  
ATOM   4661  OE1 GLU A 292      15.604  35.100  -1.878  1.00 76.04           O  
ATOM   4662  OE2 GLU A 292      15.304  34.286  -3.924  1.00 76.04           O  
ATOM   4663  N   ILE A 293      14.572  37.991  -8.010  1.00 72.25           N  
ATOM   4664  H   ILE A 293      13.698  37.574  -7.724  1.00 72.25           H  
ATOM   4665  CA  ILE A 293      14.858  38.117  -9.448  1.00 72.25           C  
ATOM   4666  HA  ILE A 293      15.773  37.566  -9.666  1.00 72.25           H  
ATOM   4667  C   ILE A 293      15.129  39.584  -9.822  1.00 72.25           C  
ATOM   4668  CB  ILE A 293      13.715  37.488 -10.281  1.00 72.25           C  
ATOM   4669  HB  ILE A 293      12.767  37.906  -9.941  1.00 72.25           H  
ATOM   4670  O   ILE A 293      16.116  39.872 -10.503  1.00 72.25           O  
ATOM   4671  CG1 ILE A 293      13.691  35.954 -10.071  1.00 72.25           C  
ATOM   4672 HG12 ILE A 293      13.721  35.729  -9.005  1.00 72.25           H  
ATOM   4673 HG13 ILE A 293      14.582  35.515 -10.520  1.00 72.25           H  
ATOM   4674  CG2 ILE A 293      13.874  37.809 -11.781  1.00 72.25           C  
ATOM   4675 HG21 ILE A 293      14.827  37.427 -12.146  1.00 72.25           H  
ATOM   4676 HG22 ILE A 293      13.064  37.360 -12.356  1.00 72.25           H  
ATOM   4677 HG23 ILE A 293      13.827  38.884 -11.956  1.00 72.25           H  
ATOM   4678  CD1 ILE A 293      12.451  35.255 -10.645  1.00 72.25           C  
ATOM   4679 HD11 ILE A 293      11.547  35.718 -10.248  1.00 72.25           H  
ATOM   4680 HD12 ILE A 293      12.444  35.310 -11.734  1.00 72.25           H  
ATOM   4681 HD13 ILE A 293      12.466  34.205 -10.354  1.00 72.25           H  
ATOM   4682  N   GLN A 294      14.326  40.534  -9.324  1.00 72.42           N  
ATOM   4683  H   GLN A 294      13.517  40.254  -8.787  1.00 72.42           H  
ATOM   4684  CA  GLN A 294      14.572  41.965  -9.557  1.00 72.42           C  
ATOM   4685  HA  GLN A 294      14.631  42.138 -10.632  1.00 72.42           H  
ATOM   4686  C   GLN A 294      15.909  42.440  -8.971  1.00 72.42           C  
ATOM   4687  CB  GLN A 294      13.434  42.817  -8.976  1.00 72.42           C  
ATOM   4688  HB2 GLN A 294      13.030  42.348  -8.078  1.00 72.42           H  
ATOM   4689  HB3 GLN A 294      13.836  43.791  -8.697  1.00 72.42           H  
ATOM   4690  O   GLN A 294      16.647  43.181  -9.626  1.00 72.42           O  
ATOM   4691  CG  GLN A 294      12.317  43.057  -9.998  1.00 72.42           C  
ATOM   4692  HG2 GLN A 294      11.824  42.112 -10.222  1.00 72.42           H  
ATOM   4693  HG3 GLN A 294      12.750  43.447 -10.919  1.00 72.42           H  
ATOM   4694  CD  GLN A 294      11.274  44.056  -9.503  1.00 72.42           C  
ATOM   4695  NE2 GLN A 294      10.337  44.443 -10.340  1.00 72.42           N  
ATOM   4696 HE21 GLN A 294       9.668  45.105  -9.974  1.00 72.42           H  
ATOM   4697 HE22 GLN A 294      10.304  44.083 -11.283  1.00 72.42           H  
ATOM   4698  OE1 GLN A 294      11.277  44.519  -8.375  1.00 72.42           O  
ATOM   4699  N   LYS A 295      16.263  41.995  -7.758  1.00 71.84           N  
ATOM   4700  H   LYS A 295      15.625  41.389  -7.264  1.00 71.84           H  
ATOM   4701  CA  LYS A 295      17.555  42.345  -7.148  1.00 71.84           C  
ATOM   4702  HA  LYS A 295      17.664  43.430  -7.164  1.00 71.84           H  
ATOM   4703  C   LYS A 295      18.731  41.795  -7.952  1.00 71.84           C  
ATOM   4704  CB  LYS A 295      17.613  41.865  -5.694  1.00 71.84           C  
ATOM   4705  HB2 LYS A 295      18.652  41.864  -5.366  1.00 71.84           H  
ATOM   4706  HB3 LYS A 295      17.231  40.847  -5.628  1.00 71.84           H  
ATOM   4707  O   LYS A 295      19.709  42.519  -8.140  1.00 71.84           O  
ATOM   4708  CG  LYS A 295      16.816  42.788  -4.763  1.00 71.84           C  
ATOM   4709  HG2 LYS A 295      15.776  42.831  -5.085  1.00 71.84           H  
ATOM   4710  HG3 LYS A 295      17.238  43.793  -4.802  1.00 71.84           H  
ATOM   4711  CD  LYS A 295      16.886  42.263  -3.326  1.00 71.84           C  
ATOM   4712  HD2 LYS A 295      16.474  41.254  -3.304  1.00 71.84           H  
ATOM   4713  HD3 LYS A 295      17.927  42.232  -3.003  1.00 71.84           H  
ATOM   4714  CE  LYS A 295      16.076  43.165  -2.394  1.00 71.84           C  
ATOM   4715  HE2 LYS A 295      15.055  43.213  -2.771  1.00 71.84           H  
ATOM   4716  HE3 LYS A 295      16.491  44.173  -2.429  1.00 71.84           H  
ATOM   4717  NZ  LYS A 295      16.082  42.644  -1.004  1.00 71.84           N  
ATOM   4718  HZ1 LYS A 295      15.695  41.712  -0.983  1.00 71.84           H  
ATOM   4719  HZ2 LYS A 295      15.520  43.230  -0.403  1.00 71.84           H  
ATOM   4720  HZ3 LYS A 295      17.022  42.606  -0.636  1.00 71.84           H  
ATOM   4721  N   GLN A 296      18.641  40.566  -8.462  1.00 69.06           N  
ATOM   4722  H   GLN A 296      17.814  40.019  -8.271  1.00 69.06           H  
ATOM   4723  CA  GLN A 296      19.694  39.986  -9.301  1.00 69.06           C  
ATOM   4724  HA  GLN A 296      20.646  40.059  -8.774  1.00 69.06           H  
ATOM   4725  C   GLN A 296      19.868  40.756 -10.616  1.00 69.06           C  
ATOM   4726  CB  GLN A 296      19.414  38.502  -9.564  1.00 69.06           C  
ATOM   4727  HB2 GLN A 296      18.388  38.376  -9.911  1.00 69.06           H  
ATOM   4728  HB3 GLN A 296      20.087  38.157 -10.349  1.00 69.06           H  
ATOM   4729  O   GLN A 296      20.995  41.098 -10.968  1.00 69.06           O  
ATOM   4730  CG  GLN A 296      19.649  37.639  -8.313  1.00 69.06           C  
ATOM   4731  HG2 GLN A 296      20.676  37.770  -7.972  1.00 69.06           H  
ATOM   4732  HG3 GLN A 296      18.980  37.958  -7.514  1.00 69.06           H  
ATOM   4733  CD  GLN A 296      19.419  36.153  -8.574  1.00 69.06           C  
ATOM   4734  NE2 GLN A 296      19.449  35.323  -7.556  1.00 69.06           N  
ATOM   4735 HE21 GLN A 296      19.265  34.355  -7.781  1.00 69.06           H  
ATOM   4736 HE22 GLN A 296      19.545  35.647  -6.605  1.00 69.06           H  
ATOM   4737  OE1 GLN A 296      19.214  35.706  -9.688  1.00 69.06           O  
ATOM   4738  N   GLN A 297      18.777  41.131 -11.290  1.00 64.00           N  
ATOM   4739  H   GLN A 297      17.872  40.810 -10.976  1.00 64.00           H  
ATOM   4740  CA  GLN A 297      18.859  41.919 -12.526  1.00 64.00           C  
ATOM   4741  HA  GLN A 297      19.530  41.409 -13.218  1.00 64.00           H  
ATOM   4742  C   GLN A 297      19.452  43.321 -12.307  1.00 64.00           C  
ATOM   4743  CB  GLN A 297      17.476  42.010 -13.180  1.00 64.00           C  
ATOM   4744  HB2 GLN A 297      16.743  42.343 -12.445  1.00 64.00           H  
ATOM   4745  HB3 GLN A 297      17.518  42.745 -13.983  1.00 64.00           H  
ATOM   4746  O   GLN A 297      20.183  43.818 -13.161  1.00 64.00           O  
ATOM   4747  CG  GLN A 297      17.039  40.665 -13.782  1.00 64.00           C  
ATOM   4748  HG2 GLN A 297      16.972  39.909 -12.999  1.00 64.00           H  
ATOM   4749  HG3 GLN A 297      17.786  40.338 -14.505  1.00 64.00           H  
ATOM   4750  CD  GLN A 297      15.691  40.746 -14.491  1.00 64.00           C  
ATOM   4751  NE2 GLN A 297      15.245  39.673 -15.105  1.00 64.00           N  
ATOM   4752 HE21 GLN A 297      14.356  39.767 -15.576  1.00 64.00           H  
ATOM   4753 HE22 GLN A 297      15.778  38.815 -15.111  1.00 64.00           H  
ATOM   4754  OE1 GLN A 297      15.017  41.763 -14.515  1.00 64.00           O  
ATOM   4755  N   SER A 298      19.213  43.947 -11.150  1.00 57.77           N  
ATOM   4756  H   SER A 298      18.525  43.550 -10.525  1.00 57.77           H  
ATOM   4757  CA  SER A 298      19.806  45.256 -10.834  1.00 57.77           C  
ATOM   4758  HA  SER A 298      19.677  45.898 -11.706  1.00 57.77           H  
ATOM   4759  C   SER A 298      21.317  45.215 -10.552  1.00 57.77           C  
ATOM   4760  CB  SER A 298      19.046  45.919  -9.683  1.00 57.77           C  
ATOM   4761  HB2 SER A 298      17.983  45.932  -9.920  1.00 57.77           H  
ATOM   4762  HB3 SER A 298      19.387  46.948  -9.575  1.00 57.77           H  
ATOM   4763  O   SER A 298      21.993  46.222 -10.746  1.00 57.77           O  
ATOM   4764  OG  SER A 298      19.238  45.242  -8.453  1.00 57.77           O  
ATOM   4765  HG  SER A 298      19.310  44.296  -8.601  1.00 57.77           H  
ATOM   4766  N   ARG A 299      21.875  44.063 -10.144  1.00 53.59           N  
ATOM   4767  H   ARG A 299      21.284  43.250 -10.053  1.00 53.59           H  
ATOM   4768  CA  ARG A 299      23.316  43.926  -9.855  1.00 53.59           C  
ATOM   4769  HA  ARG A 299      23.676  44.857  -9.417  1.00 53.59           H  
ATOM   4770  C   ARG A 299      24.192  43.749 -11.098  1.00 53.59           C  
ATOM   4771  CB  ARG A 299      23.567  42.791  -8.850  1.00 53.59           C  
ATOM   4772  HB2 ARG A 299      24.621  42.518  -8.889  1.00 53.59           H  
ATOM   4773  HB3 ARG A 299      22.981  41.915  -9.127  1.00 53.59           H  
ATOM   4774  O   ARG A 299      25.379  44.024 -11.018  1.00 53.59           O  
ATOM   4775  CG  ARG A 299      23.244  43.215  -7.411  1.00 53.59           C  
ATOM   4776  HG2 ARG A 299      22.174  43.407  -7.321  1.00 53.59           H  
ATOM   4777  HG3 ARG A 299      23.792  44.125  -7.167  1.00 53.59           H  
ATOM   4778  CD  ARG A 299      23.657  42.102  -6.443  1.00 53.59           C  
ATOM   4779  HD2 ARG A 299      24.735  41.960  -6.518  1.00 53.59           H  
ATOM   4780  HD3 ARG A 299      23.160  41.179  -6.743  1.00 53.59           H  
ATOM   4781  NE  ARG A 299      23.294  42.425  -5.050  1.00 53.59           N  
ATOM   4782  HE  ARG A 299      22.840  43.316  -4.902  1.00 53.59           H  
ATOM   4783  NH1 ARG A 299      24.144  40.521  -4.089  1.00 53.59           N  
ATOM   4784 HH11 ARG A 299      24.478  40.228  -4.996  1.00 53.59           H  
ATOM   4785 HH12 ARG A 299      24.345  39.956  -3.276  1.00 53.59           H  
ATOM   4786  NH2 ARG A 299      23.151  42.051  -2.806  1.00 53.59           N  
ATOM   4787 HH21 ARG A 299      22.752  42.971  -2.681  1.00 53.59           H  
ATOM   4788 HH22 ARG A 299      23.381  41.482  -2.004  1.00 53.59           H  
ATOM   4789  CZ  ARG A 299      23.529  41.667  -3.993  1.00 53.59           C  
ATOM   4790  N   TYR A 300      23.631  43.345 -12.238  1.00 44.30           N  
ATOM   4791  H   TYR A 300      22.646  43.122 -12.233  1.00 44.30           H  
ATOM   4792  CA  TYR A 300      24.399  43.080 -13.466  1.00 44.30           C  
ATOM   4793  HA  TYR A 300      25.428  42.864 -13.178  1.00 44.30           H  
ATOM   4794  C   TYR A 300      24.530  44.276 -14.427  1.00 44.30           C  
ATOM   4795  CB  TYR A 300      23.871  41.805 -14.142  1.00 44.30           C  
ATOM   4796  HB2 TYR A 300      24.067  41.842 -15.214  1.00 44.30           H  
ATOM   4797  HB3 TYR A 300      22.790  41.740 -14.021  1.00 44.30           H  
ATOM   4798  O   TYR A 300      25.040  44.125 -15.534  1.00 44.30           O  
ATOM   4799  CG  TYR A 300      24.533  40.550 -13.609  1.00 44.30           C  
ATOM   4800  CD1 TYR A 300      25.799  40.172 -14.100  1.00 44.30           C  
ATOM   4801  HD1 TYR A 300      26.288  40.775 -14.851  1.00 44.30           H  
ATOM   4802  CD2 TYR A 300      23.902  39.773 -12.619  1.00 44.30           C  
ATOM   4803  HD2 TYR A 300      22.932  40.060 -12.242  1.00 44.30           H  
ATOM   4804  CE1 TYR A 300      26.431  39.011 -13.615  1.00 44.30           C  
ATOM   4805  HE1 TYR A 300      27.400  38.726 -13.995  1.00 44.30           H  
ATOM   4806  CE2 TYR A 300      24.531  38.610 -12.132  1.00 44.30           C  
ATOM   4807  HE2 TYR A 300      24.052  37.994 -11.386  1.00 44.30           H  
ATOM   4808  OH  TYR A 300      26.390  37.103 -12.155  1.00 44.30           O  
ATOM   4809  HH  TYR A 300      27.235  36.941 -12.580  1.00 44.30           H  
ATOM   4810  CZ  TYR A 300      25.794  38.227 -12.630  1.00 44.30           C  
ATOM   4811  N   LYS A 301      24.124  45.487 -14.026  1.00 41.27           N  
ATOM   4812  H   LYS A 301      23.728  45.568 -13.100  1.00 41.27           H  
ATOM   4813  CA  LYS A 301      24.391  46.721 -14.787  1.00 41.27           C  
ATOM   4814  HA  LYS A 301      24.906  46.473 -15.715  1.00 41.27           H  
ATOM   4815  C   LYS A 301      25.365  47.630 -14.045  1.00 41.27           C  
ATOM   4816  CB  LYS A 301      23.084  47.447 -15.162  1.00 41.27           C  
ATOM   4817  HB2 LYS A 301      23.300  48.502 -15.333  1.00 41.27           H  
ATOM   4818  HB3 LYS A 301      22.372  47.380 -14.339  1.00 41.27           H  
ATOM   4819  O   LYS A 301      24.980  48.716 -13.643  1.00 41.27           O  
ATOM   4820  CG  LYS A 301      22.452  46.930 -16.457  1.00 41.27           C  
ATOM   4821  HG2 LYS A 301      23.201  46.924 -17.249  1.00 41.27           H  
ATOM   4822  HG3 LYS A 301      22.079  45.917 -16.306  1.00 41.27           H  
ATOM   4823  CD  LYS A 301      21.301  47.865 -16.856  1.00 41.27           C  
ATOM   4824  HD2 LYS A 301      21.680  48.883 -16.944  1.00 41.27           H  
ATOM   4825  HD3 LYS A 301      20.537  47.834 -16.080  1.00 41.27           H  
ATOM   4826  CE  LYS A 301      20.700  47.434 -18.195  1.00 41.27           C  
ATOM   4827  HE2 LYS A 301      20.349  46.407 -18.101  1.00 41.27           H  
ATOM   4828  HE3 LYS A 301      21.488  47.445 -18.949  1.00 41.27           H  
ATOM   4829  NZ  LYS A 301      19.585  48.326 -18.599  1.00 41.27           N  
ATOM   4830  HZ1 LYS A 301      19.912  49.277 -18.697  1.00 41.27           H  
ATOM   4831  HZ2 LYS A 301      18.850  48.303 -17.907  1.00 41.27           H  
ATOM   4832  HZ3 LYS A 301      19.200  48.025 -19.483  1.00 41.27           H  
ATOM   4833  N   PHE A 302      26.616  47.214 -13.874  1.00 32.38           N  
ATOM   4834  H   PHE A 302      26.846  46.258 -14.105  1.00 32.38           H  
ATOM   4835  CA  PHE A 302      27.726  48.151 -13.673  1.00 32.38           C  
ATOM   4836  HA  PHE A 302      27.655  48.929 -14.433  1.00 32.38           H  
ATOM   4837  C   PHE A 302      29.052  47.421 -13.890  1.00 32.38           C  
ATOM   4838  CB  PHE A 302      27.662  48.851 -12.289  1.00 32.38           C  
ATOM   4839  HB2 PHE A 302      28.512  48.569 -11.667  1.00 32.38           H  
ATOM   4840  HB3 PHE A 302      26.778  48.522 -11.742  1.00 32.38           H  
ATOM   4841  O   PHE A 302      29.583  46.828 -12.969  1.00 32.38           O  
ATOM   4842  CG  PHE A 302      27.639  50.369 -12.384  1.00 32.38           C  
ATOM   4843  CD1 PHE A 302      28.844  51.090 -12.483  1.00 32.38           C  
ATOM   4844  HD1 PHE A 302      29.787  50.563 -12.471  1.00 32.38           H  
ATOM   4845  CD2 PHE A 302      26.418  51.071 -12.370  1.00 32.38           C  
ATOM   4846  HD2 PHE A 302      25.486  50.540 -12.241  1.00 32.38           H  
ATOM   4847  CE1 PHE A 302      28.823  52.494 -12.580  1.00 32.38           C  
ATOM   4848  HE1 PHE A 302      29.752  53.042 -12.641  1.00 32.38           H  
ATOM   4849  CE2 PHE A 302      26.393  52.470 -12.491  1.00 32.38           C  
ATOM   4850  HE2 PHE A 302      25.450  52.995 -12.480  1.00 32.38           H  
ATOM   4851  CZ  PHE A 302      27.598  53.184 -12.594  1.00 32.38           C  
ATOM   4852  HZ  PHE A 302      27.584  54.261 -12.667  1.00 32.38           H  
ATOM   4853  N   GLU A 303      29.563  47.448 -15.118  1.00 34.29           N  
ATOM   4854  H   GLU A 303      28.964  47.732 -15.880  1.00 34.29           H  
ATOM   4855  CA  GLU A 303      31.003  47.488 -15.387  1.00 34.29           C  
ATOM   4856  HA  GLU A 303      31.420  48.312 -14.808  1.00 34.29           H  
ATOM   4857  C   GLU A 303      31.192  47.845 -16.861  1.00 34.29           C  
ATOM   4858  CB  GLU A 303      31.754  46.211 -14.959  1.00 34.29           C  
ATOM   4859  HB2 GLU A 303      31.047  45.415 -14.725  1.00 34.29           H  
ATOM   4860  HB3 GLU A 303      32.406  45.872 -15.763  1.00 34.29           H  
ATOM   4861  O   GLU A 303      30.988  47.052 -17.778  1.00 34.29           O  
ATOM   4862  CG  GLU A 303      32.621  46.547 -13.726  1.00 34.29           C  
ATOM   4863  HG2 GLU A 303      33.428  47.202 -14.054  1.00 34.29           H  
ATOM   4864  HG3 GLU A 303      32.040  47.114 -12.999  1.00 34.29           H  
ATOM   4865  CD  GLU A 303      33.229  45.326 -13.027  1.00 34.29           C  
ATOM   4866  OE1 GLU A 303      33.593  45.478 -11.838  1.00 34.29           O  
ATOM   4867  OE2 GLU A 303      33.369  44.276 -13.692  1.00 34.29           O  
ATOM   4868  N   GLY A 304      31.465  49.130 -17.084  1.00 31.12           N  
ATOM   4869  H   GLY A 304      31.639  49.723 -16.285  1.00 31.12           H  
ATOM   4870  CA  GLY A 304      31.774  49.657 -18.397  1.00 31.12           C  
ATOM   4871  HA2 GLY A 304      31.030  49.314 -19.117  1.00 31.12           H  
ATOM   4872  HA3 GLY A 304      31.764  50.747 -18.371  1.00 31.12           H  
ATOM   4873  C   GLY A 304      33.156  49.194 -18.827  1.00 31.12           C  
ATOM   4874  O   GLY A 304      34.156  49.670 -18.299  1.00 31.12           O  
ATOM   4875  N   ILE A 305      33.208  48.342 -19.845  1.00 33.22           N  
ATOM   4876  H   ILE A 305      32.358  47.883 -20.140  1.00 33.22           H  
ATOM   4877  CA  ILE A 305      34.388  48.204 -20.690  1.00 33.22           C  
ATOM   4878  HA  ILE A 305      35.249  48.645 -20.187  1.00 33.22           H  
ATOM   4879  C   ILE A 305      34.118  49.032 -21.942  1.00 33.22           C  
ATOM   4880  CB  ILE A 305      34.756  46.726 -20.922  1.00 33.22           C  
ATOM   4881  HB  ILE A 305      33.872  46.187 -21.263  1.00 33.22           H  
ATOM   4882  O   ILE A 305      33.304  48.694 -22.799  1.00 33.22           O  
ATOM   4883  CG1 ILE A 305      35.242  46.128 -19.578  1.00 33.22           C  
ATOM   4884 HG12 ILE A 305      34.559  46.407 -18.775  1.00 33.22           H  
ATOM   4885 HG13 ILE A 305      36.223  46.535 -19.333  1.00 33.22           H  
ATOM   4886  CG2 ILE A 305      35.861  46.606 -21.989  1.00 33.22           C  
ATOM   4887 HG21 ILE A 305      36.746  47.172 -21.701  1.00 33.22           H  
ATOM   4888 HG22 ILE A 305      36.143  45.563 -22.131  1.00 33.22           H  
ATOM   4889 HG23 ILE A 305      35.505  46.971 -22.953  1.00 33.22           H  
ATOM   4890  CD1 ILE A 305      35.330  44.599 -19.576  1.00 33.22           C  
ATOM   4891 HD11 ILE A 305      34.365  44.176 -19.852  1.00 33.22           H  
ATOM   4892 HD12 ILE A 305      35.589  44.257 -18.574  1.00 33.22           H  
ATOM   4893 HD13 ILE A 305      36.094  44.254 -20.272  1.00 33.22           H  
ATOM   4894  N   LYS A 306      34.780  50.191 -21.982  1.00 32.96           N  
ATOM   4895  H   LYS A 306      35.401  50.359 -21.204  1.00 32.96           H  
ATOM   4896  CA  LYS A 306      35.042  50.932 -23.211  1.00 32.96           C  
ATOM   4897  HA  LYS A 306      34.115  51.161 -23.737  1.00 32.96           H  
ATOM   4898  C   LYS A 306      35.905  50.027 -24.080  1.00 32.96           C  
ATOM   4899  CB  LYS A 306      35.849  52.206 -22.887  1.00 32.96           C  
ATOM   4900  HB2 LYS A 306      36.248  52.601 -23.822  1.00 32.96           H  
ATOM   4901  HB3 LYS A 306      36.696  51.933 -22.258  1.00 32.96           H  
ATOM   4902  O   LYS A 306      37.053  49.809 -23.716  1.00 32.96           O  
ATOM   4903  CG  LYS A 306      35.060  53.324 -22.198  1.00 32.96           C  
ATOM   4904  HG2 LYS A 306      34.297  53.698 -22.880  1.00 32.96           H  
ATOM   4905  HG3 LYS A 306      34.580  52.935 -21.300  1.00 32.96           H  
ATOM   4906  CD  LYS A 306      36.019  54.460 -21.809  1.00 32.96           C  
ATOM   4907  HD2 LYS A 306      36.561  54.793 -22.694  1.00 32.96           H  
ATOM   4908  HD3 LYS A 306      36.733  54.078 -21.079  1.00 32.96           H  
ATOM   4909  CE  LYS A 306      35.247  55.638 -21.208  1.00 32.96           C  
ATOM   4910  HE2 LYS A 306      34.633  55.261 -20.389  1.00 32.96           H  
ATOM   4911  HE3 LYS A 306      34.576  56.041 -21.966  1.00 32.96           H  
ATOM   4912  NZ  LYS A 306      36.164  56.693 -20.708  1.00 32.96           N  
ATOM   4913  HZ1 LYS A 306      36.768  56.314 -19.992  1.00 32.96           H  
ATOM   4914  HZ2 LYS A 306      36.740  57.053 -21.455  1.00 32.96           H  
ATOM   4915  HZ3 LYS A 306      35.640  57.456 -20.303  1.00 32.96           H  
ATOM   4916  N   ASP A 307      35.403  49.594 -25.228  1.00 34.04           N  
ATOM   4917  H   ASP A 307      34.413  49.658 -25.421  1.00 34.04           H  
ATOM   4918  CA  ASP A 307      36.299  49.270 -26.326  1.00 34.04           C  
ATOM   4919  HA  ASP A 307      37.156  49.924 -26.166  1.00 34.04           H  
ATOM   4920  C   ASP A 307      35.750  49.706 -27.676  1.00 34.04           C  
ATOM   4921  CB  ASP A 307      36.806  47.815 -26.299  1.00 34.04           C  
ATOM   4922  HB2 ASP A 307      36.254  47.246 -25.550  1.00 34.04           H  
ATOM   4923  HB3 ASP A 307      36.623  47.350 -27.268  1.00 34.04           H  
ATOM   4924  O   ASP A 307      34.559  49.641 -27.979  1.00 34.04           O  
ATOM   4925  CG  ASP A 307      38.313  47.735 -25.998  1.00 34.04           C  
ATOM   4926  OD1 ASP A 307      39.026  48.725 -26.305  1.00 34.04           O  
ATOM   4927  OD2 ASP A 307      38.740  46.675 -25.498  1.00 34.04           O  
ATOM   4928  N   LYS A 308      36.679  50.281 -28.429  1.00 29.34           N  
ATOM   4929  H   LYS A 308      37.625  50.118 -28.116  1.00 29.34           H  
ATOM   4930  CA  LYS A 308      36.511  50.909 -29.729  1.00 29.34           C  
ATOM   4931  HA  LYS A 308      35.546  51.413 -29.783  1.00 29.34           H  
ATOM   4932  C   LYS A 308      36.585  49.823 -30.795  1.00 29.34           C  
ATOM   4933  CB  LYS A 308      37.675  51.890 -29.940  1.00 29.34           C  
ATOM   4934  HB2 LYS A 308      38.604  51.323 -29.886  1.00 29.34           H  
ATOM   4935  HB3 LYS A 308      37.601  52.305 -30.945  1.00 29.34           H  
ATOM   4936  O   LYS A 308      37.511  49.024 -30.781  1.00 29.34           O  
ATOM   4937  CG  LYS A 308      37.752  53.054 -28.939  1.00 29.34           C  
ATOM   4938  HG2 LYS A 308      37.659  52.687 -27.916  1.00 29.34           H
[truncated: 190,683 more chars]
