# Supplementary material for: Plant virus movement proteins originated from jelly-roll capsid proteins
Source: PLoS Biol. 2023 Jun 15;21(6):e3002157. doi: 10.1371/journal.pbio.3002157 (PMC10306228; doi:10.1371/journal.pbio.3002157)
Supplement: S2 Data — (ZIP) [file pbio.3002157.s007.zip › S2_Data/BK062719_PseOV.pdb]

ATOM      1  N   MET A   1     -42.918  -5.159 -29.694  1.00 32.41           N  
ATOM      2  H   MET A   1     -43.590  -5.365 -30.420  1.00 32.41           H  
ATOM      3  H2  MET A   1     -43.329  -4.525 -29.024  1.00 32.41           H  
ATOM      4  H3  MET A   1     -42.666  -6.011 -29.213  1.00 32.41           H  
ATOM      5  CA  MET A   1     -41.715  -4.532 -30.268  1.00 32.41           C  
ATOM      6  HA  MET A   1     -41.215  -5.225 -30.945  1.00 32.41           H  
ATOM      7  C   MET A   1     -40.767  -4.246 -29.125  1.00 32.41           C  
ATOM      8  CB  MET A   1     -42.033  -3.244 -31.043  1.00 32.41           C  
ATOM      9  HB2 MET A   1     -41.100  -2.712 -31.231  1.00 32.41           H  
ATOM     10  HB3 MET A   1     -42.679  -2.601 -30.445  1.00 32.41           H  
ATOM     11  O   MET A   1     -41.022  -3.349 -28.332  1.00 32.41           O  
ATOM     12  CG  MET A   1     -42.699  -3.516 -32.395  1.00 32.41           C  
ATOM     13  HG2 MET A   1     -42.062  -4.172 -32.988  1.00 32.41           H  
ATOM     14  HG3 MET A   1     -43.654  -4.014 -32.228  1.00 32.41           H  
ATOM     15  SD  MET A   1     -43.002  -2.000 -33.336  1.00 32.41           S  
ATOM     16  CE  MET A   1     -44.043  -2.640 -34.675  1.00 32.41           C  
ATOM     17  HE1 MET A   1     -44.957  -3.068 -34.262  1.00 32.41           H  
ATOM     18  HE2 MET A   1     -44.304  -1.825 -35.350  1.00 32.41           H  
ATOM     19  HE3 MET A   1     -43.501  -3.404 -35.231  1.00 32.41           H  
ATOM     20  N   GLU A   2     -39.741  -5.079 -28.998  1.00 23.38           N  
ATOM     21  H   GLU A   2     -39.613  -5.824 -29.668  1.00 23.38           H  
ATOM     22  CA  GLU A   2     -38.511  -4.732 -28.293  1.00 23.38           C  
ATOM     23  HA  GLU A   2     -38.701  -4.556 -27.234  1.00 23.38           H  
ATOM     24  C   GLU A   2     -37.919  -3.476 -28.944  1.00 23.38           C  
ATOM     25  CB  GLU A   2     -37.507  -5.885 -28.471  1.00 23.38           C  
ATOM     26  HB2 GLU A   2     -36.546  -5.584 -28.052  1.00 23.38           H  
ATOM     27  HB3 GLU A   2     -37.374  -6.051 -29.540  1.00 23.38           H  
ATOM     28  O   GLU A   2     -37.925  -3.386 -30.170  1.00 23.38           O  
ATOM     29  CG  GLU A   2     -37.945  -7.193 -27.794  1.00 23.38           C  
ATOM     30  HG2 GLU A   2     -38.977  -7.414 -28.067  1.00 23.38           H  
ATOM     31  HG3 GLU A   2     -37.912  -7.052 -26.713  1.00 23.38           H  
ATOM     32  CD  GLU A   2     -37.076  -8.389 -28.211  1.00 23.38           C  
ATOM     33  OE1 GLU A   2     -36.761  -9.204 -27.319  1.00 23.38           O  
ATOM     34  OE2 GLU A   2     -36.783  -8.489 -29.422  1.00 23.38           O  
ATOM     35  N   ASN A   3     -37.445  -2.513 -28.149  1.00 22.19           N  
ATOM     36  H   ASN A   3     -37.679  -2.560 -27.168  1.00 22.19           H  
ATOM     37  CA  ASN A   3     -36.276  -1.701 -28.493  1.00 22.19           C  
ATOM     38  HA  ASN A   3     -35.460  -2.403 -28.662  1.00 22.19           H  
ATOM     39  C   ASN A   3     -35.843  -0.807 -27.319  1.00 22.19           C  
ATOM     40  CB  ASN A   3     -36.475  -0.878 -29.789  1.00 22.19           C  
ATOM     41  HB2 ASN A   3     -35.978   0.087 -29.693  1.00 22.19           H  
ATOM     42  HB3 ASN A   3     -37.537  -0.692 -29.953  1.00 22.19           H  
ATOM     43  O   ASN A   3     -36.510   0.154 -26.952  1.00 22.19           O  
ATOM     44  CG  ASN A   3     -35.872  -1.565 -31.013  1.00 22.19           C  
ATOM     45  ND2 ASN A   3     -36.336  -1.247 -32.198  1.00 22.19           N  
ATOM     46 HD21 ASN A   3     -35.940  -1.763 -32.970  1.00 22.19           H  
ATOM     47 HD22 ASN A   3     -37.137  -0.638 -32.284  1.00 22.19           H  
ATOM     48  OD1 ASN A   3     -34.946  -2.355 -30.932  1.00 22.19           O  
ATOM     49  N   VAL A   4     -34.691  -1.179 -26.754  1.00 25.03           N  
ATOM     50  H   VAL A   4     -34.400  -2.108 -27.022  1.00 25.03           H  
ATOM     51  CA  VAL A   4     -33.546  -0.319 -26.409  1.00 25.03           C  
ATOM     52  HA  VAL A   4     -32.980  -0.858 -25.648  1.00 25.03           H  
ATOM     53  C   VAL A   4     -33.871   1.054 -25.800  1.00 25.03           C  
ATOM     54  CB  VAL A   4     -32.605  -0.202 -27.638  1.00 25.03           C  
ATOM     55  HB  VAL A   4     -33.061   0.444 -28.388  1.00 25.03           H  
ATOM     56  O   VAL A   4     -33.819   2.082 -26.469  1.00 25.03           O  
ATOM     57  CG1 VAL A   4     -31.235   0.373 -27.248  1.00 25.03           C  
ATOM     58 HG11 VAL A   4     -30.596   0.430 -28.129  1.00 25.03           H  
ATOM     59 HG12 VAL A   4     -31.348   1.385 -26.860  1.00 25.03           H  
ATOM     60 HG13 VAL A   4     -30.758  -0.255 -26.496  1.00 25.03           H  
ATOM     61  CG2 VAL A   4     -32.337  -1.569 -28.293  1.00 25.03           C  
ATOM     62 HG21 VAL A   4     -31.984  -2.288 -27.554  1.00 25.03           H  
ATOM     63 HG22 VAL A   4     -33.234  -1.950 -28.781  1.00 25.03           H  
ATOM     64 HG23 VAL A   4     -31.581  -1.464 -29.072  1.00 25.03           H  
ATOM     65  N   PHE A   5     -34.053   1.096 -24.477  1.00 26.12           N  
ATOM     66  H   PHE A   5     -34.157   0.226 -23.975  1.00 26.12           H  
ATOM     67  CA  PHE A   5     -33.766   2.307 -23.704  1.00 26.12           C  
ATOM     68  HA  PHE A   5     -33.982   3.179 -24.321  1.00 26.12           H  
ATOM     69  C   PHE A   5     -32.269   2.360 -23.384  1.00 26.12           C  
ATOM     70  CB  PHE A   5     -34.671   2.424 -22.470  1.00 26.12           C  
ATOM     71  HB2 PHE A   5     -34.838   1.440 -22.033  1.00 26.12           H  
ATOM     72  HB3 PHE A   5     -34.168   3.033 -21.719  1.00 26.12           H  
ATOM     73  O   PHE A   5     -31.803   1.928 -22.332  1.00 26.12           O  
ATOM     74  CG  PHE A   5     -35.995   3.093 -22.787  1.00 26.12           C  
ATOM     75  CD1 PHE A   5     -36.079   4.500 -22.823  1.00 26.12           C  
ATOM     76  HD1 PHE A   5     -35.208   5.100 -22.608  1.00 26.12           H  
ATOM     77  CD2 PHE A   5     -37.131   2.320 -23.086  1.00 26.12           C  
ATOM     78  HD2 PHE A   5     -37.071   1.242 -23.085  1.00 26.12           H  
ATOM     79  CE1 PHE A   5     -37.294   5.128 -23.149  1.00 26.12           C  
ATOM     80  HE1 PHE A   5     -37.357   6.206 -23.181  1.00 26.12           H  
ATOM     81  CE2 PHE A   5     -38.347   2.949 -23.408  1.00 26.12           C  
ATOM     82  HE2 PHE A   5     -39.216   2.353 -23.647  1.00 26.12           H  
ATOM     83  CZ  PHE A   5     -38.429   4.352 -23.440  1.00 26.12           C  
ATOM     84  HZ  PHE A   5     -39.361   4.832 -23.698  1.00 26.12           H  
ATOM     85  N   SER A   6     -31.506   2.911 -24.327  1.00 25.17           N  
ATOM     86  H   SER A   6     -31.944   3.155 -25.204  1.00 25.17           H  
ATOM     87  CA  SER A   6     -30.171   3.452 -24.092  1.00 25.17           C  
ATOM     88  HA  SER A   6     -29.587   2.741 -23.508  1.00 25.17           H  
ATOM     89  C   SER A   6     -30.297   4.757 -23.296  1.00 25.17           C  
ATOM     90  CB  SER A   6     -29.462   3.674 -25.436  1.00 25.17           C  
ATOM     91  HB2 SER A   6     -29.333   2.716 -25.940  1.00 25.17           H  
ATOM     92  HB3 SER A   6     -28.479   4.113 -25.263  1.00 25.17           H  
ATOM     93  O   SER A   6     -30.305   5.850 -23.862  1.00 25.17           O  
ATOM     94  OG  SER A   6     -30.224   4.534 -26.261  1.00 25.17           O  
ATOM     95  HG  SER A   6     -30.360   5.350 -25.774  1.00 25.17           H  
ATOM     96  N   SER A   7     -30.430   4.673 -21.972  1.00 24.88           N  
ATOM     97  H   SER A   7     -30.547   3.766 -21.542  1.00 24.88           H  
ATOM     98  CA  SER A   7     -30.271   5.848 -21.116  1.00 24.88           C  
ATOM     99  HA  SER A   7     -30.680   6.719 -21.627  1.00 24.88           H  
ATOM    100  C   SER A   7     -28.780   6.081 -20.889  1.00 24.88           C  
ATOM    101  CB  SER A   7     -31.055   5.721 -19.808  1.00 24.88           C  
ATOM    102  HB2 SER A   7     -30.923   6.630 -19.221  1.00 24.88           H  
ATOM    103  HB3 SER A   7     -32.115   5.596 -20.029  1.00 24.88           H  
ATOM    104  O   SER A   7     -28.133   5.365 -20.121  1.00 24.88           O  
ATOM    105  OG  SER A   7     -30.598   4.616 -19.061  1.00 24.88           O  
ATOM    106  HG  SER A   7     -29.639   4.615 -19.102  1.00 24.88           H  
ATOM    107  N   ASN A   8     -28.248   7.078 -21.591  1.00 23.76           N  
ATOM    108  H   ASN A   8     -28.841   7.509 -22.286  1.00 23.76           H  
ATOM    109  CA  ASN A   8     -26.934   7.670 -21.387  1.00 23.76           C  
ATOM    110  HA  ASN A   8     -26.161   6.959 -21.680  1.00 23.76           H  
ATOM    111  C   ASN A   8     -26.727   8.028 -19.907  1.00 23.76           C  
ATOM    112  CB  ASN A   8     -26.839   8.925 -22.281  1.00 23.76           C  
ATOM    113  HB2 ASN A   8     -25.979   9.520 -21.973  1.00 23.76           H  
ATOM    114  HB3 ASN A   8     -27.728   9.542 -22.148  1.00 23.76           H  
ATOM    115  O   ASN A   8     -27.055   9.125 -19.463  1.00 23.76           O  
ATOM    116  CG  ASN A   8     -26.644   8.605 -23.750  1.00 23.76           C  
ATOM    117  ND2 ASN A   8     -27.182   9.405 -24.640  1.00 23.76           N  
ATOM    118 HD21 ASN A   8     -27.036   9.153 -25.608  1.00 23.76           H  
ATOM    119 HD22 ASN A   8     -27.714  10.217 -24.362  1.00 23.76           H  
ATOM    120  OD1 ASN A   8     -25.990   7.645 -24.112  1.00 23.76           O  
ATOM    121  N   ALA A   9     -26.143   7.112 -19.136  1.00 25.15           N  
ATOM    122  H   ALA A   9     -26.051   6.176 -19.504  1.00 25.15           H  
ATOM    123  CA  ALA A   9     -25.544   7.413 -17.845  1.00 25.15           C  
ATOM    124  HA  ALA A   9     -26.161   8.153 -17.335  1.00 25.15           H  
ATOM    125  C   ALA A   9     -24.168   8.050 -18.086  1.00 25.15           C  
ATOM    126  CB  ALA A   9     -25.523   6.154 -16.971  1.00 25.15           C  
ATOM    127  HB1 ALA A   9     -25.094   6.392 -15.997  1.00 25.15           H  
ATOM    128  HB2 ALA A   9     -26.540   5.787 -16.832  1.00 25.15           H  
ATOM    129  HB3 ALA A   9     -24.923   5.379 -17.447  1.00 25.15           H  
ATOM    130  O   ALA A   9     -23.119   7.492 -17.767  1.00 25.15           O  
ATOM    131  N   SER A  10     -24.178   9.241 -18.680  1.00 28.67           N  
ATOM    132  H   SER A  10     -25.068   9.610 -18.981  1.00 28.67           H  
ATOM    133  CA  SER A  10     -23.090  10.205 -18.585  1.00 28.67           C  
ATOM    134  HA  SER A  10     -22.151   9.733 -18.875  1.00 28.67           H  
ATOM    135  C   SER A  10     -22.991  10.653 -17.125  1.00 28.67           C  
ATOM    136  CB  SER A  10     -23.362  11.378 -19.539  1.00 28.67           C  
ATOM    137  HB2 SER A  10     -23.174  11.050 -20.561  1.00 28.67           H  
ATOM    138  HB3 SER A  10     -22.694  12.208 -19.310  1.00 28.67           H  
ATOM    139  O   SER A  10     -23.596  11.640 -16.720  1.00 28.67           O  
ATOM    140  OG  SER A  10     -24.710  11.797 -19.445  1.00 28.67           O  
ATOM    141  HG  SER A  10     -24.848  12.155 -18.565  1.00 28.67           H  
ATOM    142  N   SER A  11     -22.281   9.880 -16.303  1.00 25.73           N  
ATOM    143  H   SER A  11     -21.922   9.011 -16.670  1.00 25.73           H  
ATOM    144  CA  SER A  11     -21.950  10.243 -14.926  1.00 25.73           C  
ATOM    145  HA  SER A  11     -22.312  11.250 -14.718  1.00 25.73           H  
ATOM    146  C   SER A  11     -20.434  10.251 -14.794  1.00 25.73           C  
ATOM    147  CB  SER A  11     -22.638   9.319 -13.924  1.00 25.73           C  
ATOM    148  HB2 SER A  11     -23.718   9.372 -14.062  1.00 25.73           H  
ATOM    149  HB3 SER A  11     -22.312   8.293 -14.097  1.00 25.73           H  
ATOM    150  O   SER A  11     -19.774   9.214 -14.746  1.00 25.73           O  
ATOM    151  OG  SER A  11     -22.311   9.695 -12.600  1.00 25.73           O  
ATOM    152  HG  SER A  11     -22.795  10.492 -12.372  1.00 25.73           H  
ATOM    153  N   SER A  12     -19.911  11.471 -14.829  1.00 25.17           N  
ATOM    154  H   SER A  12     -20.579  12.227 -14.864  1.00 25.17           H  
ATOM    155  CA  SER A  12     -18.540  11.908 -14.584  1.00 25.17           C  
ATOM    156  HA  SER A  12     -17.946  11.804 -15.492  1.00 25.17           H  
ATOM    157  C   SER A  12     -17.863  11.141 -13.440  1.00 25.17           C  
ATOM    158  CB  SER A  12     -18.650  13.397 -14.214  1.00 25.17           C  
ATOM    159  HB2 SER A  12     -17.670  13.783 -13.934  1.00 25.17           H  
ATOM    160  HB3 SER A  12     -19.014  13.958 -15.075  1.00 25.17           H  
ATOM    161  O   SER A  12     -17.957  11.547 -12.281  1.00 25.17           O  
ATOM    162  OG  SER A  12     -19.559  13.560 -13.136  1.00 25.17           O  
ATOM    163  HG  SER A  12     -19.200  13.062 -12.398  1.00 25.17           H  
ATOM    164  N   ARG A  13     -17.195  10.017 -13.728  1.00 33.10           N  
ATOM    165  H   ARG A  13     -17.267   9.642 -14.663  1.00 33.10           H  
ATOM    166  CA  ARG A  13     -16.612   9.192 -12.657  1.00 33.10           C  
ATOM    167  HA  ARG A  13     -17.219   9.358 -11.767  1.00 33.10           H  
ATOM    168  C   ARG A  13     -15.254   9.633 -12.152  1.00 33.10           C  
ATOM    169  CB  ARG A  13     -16.677   7.691 -12.962  1.00 33.10           C  
ATOM    170  HB2 ARG A  13     -15.814   7.188 -12.526  1.00 33.10           H  
ATOM    171  HB3 ARG A  13     -16.683   7.512 -14.037  1.00 33.10           H  
ATOM    172  O   ARG A  13     -14.952   9.307 -11.017  1.00 33.10           O  
ATOM    173  CG  ARG A  13     -17.947   7.133 -12.310  1.00 33.10           C  
ATOM    174  HG2 ARG A  13     -18.819   7.575 -12.792  1.00 33.10           H  
ATOM    175  HG3 ARG A  13     -17.960   7.390 -11.250  1.00 33.10           H  
ATOM    176  CD  ARG A  13     -18.010   5.617 -12.430  1.00 33.10           C  
ATOM    177  HD2 ARG A  13     -17.925   5.348 -13.483  1.00 33.10           H  
ATOM    178  HD3 ARG A  13     -17.175   5.183 -11.879  1.00 33.10           H  
ATOM    179  NE  ARG A  13     -19.286   5.126 -11.888  1.00 33.10           N  
ATOM    180  HE  ARG A  13     -19.898   5.824 -11.491  1.00 33.10           H  
ATOM    181  NH1 ARG A  13     -19.000   2.927 -12.447  1.00 33.10           N  
ATOM    182 HH11 ARG A  13     -18.089   3.168 -12.811  1.00 33.10           H  
ATOM    183 HH12 ARG A  13     -19.355   1.985 -12.524  1.00 33.10           H  
ATOM    184  NH2 ARG A  13     -20.916   3.596 -11.499  1.00 33.10           N  
ATOM    185 HH21 ARG A  13     -21.497   4.334 -11.125  1.00 33.10           H  
ATOM    186 HH22 ARG A  13     -21.277   2.656 -11.568  1.00 33.10           H  
ATOM    187  CZ  ARG A  13     -19.726   3.887 -11.944  1.00 33.10           C  
ATOM    188  N   PHE A  14     -14.490  10.426 -12.890  1.00 30.33           N  
ATOM    189  H   PHE A  14     -14.771  10.660 -13.831  1.00 30.33           H  
ATOM    190  CA  PHE A  14     -13.277  11.034 -12.352  1.00 30.33           C  
ATOM    191  HA  PHE A  14     -13.412  11.225 -11.288  1.00 30.33           H  
ATOM    192  C   PHE A  14     -13.050  12.379 -13.039  1.00 30.33           C  
ATOM    193  CB  PHE A  14     -12.090  10.059 -12.498  1.00 30.33           C  
ATOM    194  HB2 PHE A  14     -12.003   9.741 -13.537  1.00 30.33           H  
ATOM    195  HB3 PHE A  14     -11.174  10.592 -12.241  1.00 30.33           H  
ATOM    196  O   PHE A  14     -12.853  12.446 -14.247  1.00 30.33           O  
ATOM    197  CG  PHE A  14     -12.189   8.837 -11.590  1.00 30.33           C  
ATOM    198  CD1 PHE A  14     -11.843   8.947 -10.229  1.00 30.33           C  
ATOM    199  HD1 PHE A  14     -11.451   9.878  -9.845  1.00 30.33           H  
ATOM    200  CD2 PHE A  14     -12.709   7.618 -12.074  1.00 30.33           C  
ATOM    201  HD2 PHE A  14     -12.964   7.518 -13.118  1.00 30.33           H  
ATOM    202  CE1 PHE A  14     -12.024   7.857  -9.357  1.00 30.33           C  
ATOM    203  HE1 PHE A  14     -11.755   7.948  -8.315  1.00 30.33           H  
ATOM    204  CE2 PHE A  14     -12.903   6.532 -11.199  1.00 30.33           C  
ATOM    205  HE2 PHE A  14     -13.283   5.596 -11.580  1.00 30.33           H  
ATOM    206  CZ  PHE A  14     -12.561   6.652  -9.841  1.00 30.33           C  
ATOM    207  HZ  PHE A  14     -12.690   5.812  -9.174  1.00 30.33           H  
ATOM    208  N   SER A  15     -13.115  13.466 -12.269  1.00 22.78           N  
ATOM    209  H   SER A  15     -13.318  13.344 -11.287  1.00 22.78           H  
ATOM    210  CA  SER A  15     -12.610  14.771 -12.698  1.00 22.78           C  
ATOM    211  HA  SER A  15     -12.897  14.965 -13.731  1.00 22.78           H  
ATOM    212  C   SER A  15     -11.084  14.717 -12.619  1.00 22.78           C  
ATOM    213  CB  SER A  15     -13.205  15.880 -11.820  1.00 22.78           C  
ATOM    214  HB2 SER A  15     -14.250  16.032 -12.088  1.00 22.78           H  
ATOM    215  HB3 SER A  15     -13.150  15.584 -10.773  1.00 22.78           H  
ATOM    216  O   SER A  15     -10.493  15.047 -11.592  1.00 22.78           O  
ATOM    217  OG  SER A  15     -12.496  17.090 -11.979  1.00 22.78           O  
ATOM    218  HG  SER A  15     -11.618  16.966 -11.610  1.00 22.78           H  
ATOM    219  N   THR A  16     -10.442  14.233 -13.678  1.00 26.10           N  
ATOM    220  H   THR A  16     -10.974  13.877 -14.458  1.00 26.10           H  
ATOM    221  CA  THR A  16      -8.984  14.189 -13.812  1.00 26.10           C  
ATOM    222  HA  THR A  16      -8.536  13.976 -12.842  1.00 26.10           H  
ATOM    223  C   THR A  16      -8.466  15.549 -14.272  1.00 26.10           C  
ATOM    224  CB  THR A  16      -8.556  13.071 -14.782  1.00 26.10           C  
ATOM    225  HB  THR A  16      -7.506  13.195 -15.045  1.00 26.10           H  
ATOM    226  O   THR A  16      -8.322  15.815 -15.462  1.00 26.10           O  
ATOM    227  CG2 THR A  16      -8.741  11.689 -14.157  1.00 26.10           C  
ATOM    228 HG21 THR A  16      -8.179  11.619 -13.226  1.00 26.10           H  
ATOM    229 HG22 THR A  16      -8.372  10.933 -14.850  1.00 26.10           H  
ATOM    230 HG23 THR A  16      -9.798  11.506 -13.968  1.00 26.10           H  
ATOM    231  OG1 THR A  16      -9.345  13.103 -15.947  1.00 26.10           O  
ATOM    232  HG1 THR A  16      -8.829  13.559 -16.616  1.00 26.10           H  
ATOM    233  N   THR A  17      -8.164  16.447 -13.335  1.00 22.09           N  
ATOM    234  H   THR A  17      -8.392  16.273 -12.367  1.00 22.09           H  
ATOM    235  CA  THR A  17      -7.314  17.602 -13.641  1.00 22.09           C  
ATOM    236  HA  THR A  17      -7.610  17.993 -14.614  1.00 22.09           H  
ATOM    237  C   THR A  17      -5.869  17.122 -13.767  1.00 22.09           C  
ATOM    238  CB  THR A  17      -7.460  18.753 -12.629  1.00 22.09           C  
ATOM    239  HB  THR A  17      -6.479  19.175 -12.410  1.00 22.09           H  
ATOM    240  O   THR A  17      -5.234  16.706 -12.799  1.00 22.09           O  
ATOM    241  CG2 THR A  17      -8.347  19.860 -13.199  1.00 22.09           C  
ATOM    242 HG21 THR A  17      -7.902  20.262 -14.109  1.00 22.09           H  
ATOM    243 HG22 THR A  17      -9.335  19.459 -13.428  1.00 22.09           H  
ATOM    244 HG23 THR A  17      -8.446  20.665 -12.472  1.00 22.09           H  
ATOM    245  OG1 THR A  17      -8.062  18.328 -11.426  1.00 22.09           O  
ATOM    246  HG1 THR A  17      -8.013  19.053 -10.799  1.00 22.09           H  
ATOM    247  N   SER A  18      -5.354  17.162 -14.997  1.00 24.14           N  
ATOM    248  H   SER A  18      -5.974  17.421 -15.752  1.00 24.14           H  
ATOM    249  CA  SER A  18      -3.978  16.833 -15.372  1.00 24.14           C  
ATOM    250  HA  SER A  18      -3.795  15.774 -15.188  1.00 24.14           H  
ATOM    251  C   SER A  18      -2.983  17.676 -14.570  1.00 24.14           C  
ATOM    252  CB  SER A  18      -3.805  17.114 -16.876  1.00 24.14           C  
ATOM    253  HB2 SER A  18      -4.513  16.510 -17.444  1.00 24.14           H  
ATOM    254  HB3 SER A  18      -2.796  16.833 -17.176  1.00 24.14           H  
ATOM    255  O   SER A  18      -2.848  18.871 -14.839  1.00 24.14           O  
ATOM    256  OG  SER A  18      -4.012  18.489 -17.169  1.00 24.14           O  
ATOM    257  HG  SER A  18      -3.572  18.992 -16.479  1.00 24.14           H  
ATOM    258  N   HIS A  19      -2.297  17.119 -13.574  1.00 25.17           N  
ATOM    259  H   HIS A  19      -2.489  16.161 -13.318  1.00 25.17           H  
ATOM    260  CA  HIS A  19      -1.286  17.855 -12.808  1.00 25.17           C  
ATOM    261  HA  HIS A  19      -1.096  18.810 -13.298  1.00 25.17           H  
ATOM    262  C   HIS A  19       0.050  17.115 -12.838  1.00 25.17           C  
ATOM    263  CB  HIS A  19      -1.789  18.222 -11.400  1.00 25.17           C  
ATOM    264  HB2 HIS A  19      -2.333  17.380 -10.971  1.00 25.17           H  
ATOM    265  HB3 HIS A  19      -0.927  18.422 -10.764  1.00 25.17           H  
ATOM    266  O   HIS A  19       0.144  15.931 -12.517  1.00 25.17           O  
ATOM    267  CG  HIS A  19      -2.673  19.456 -11.383  1.00 25.17           C  
ATOM    268  CD2 HIS A  19      -2.792  20.373 -10.373  1.00 25.17           C  
ATOM    269  HD2 HIS A  19      -2.287  20.336  -9.420  1.00 25.17           H  
ATOM    270  ND1 HIS A  19      -3.474  19.912 -12.406  1.00 25.17           N  
ATOM    271  HD1 HIS A  19      -3.535  19.505 -13.329  1.00 25.17           H  
ATOM    272  CE1 HIS A  19      -4.052  21.060 -12.038  1.00 25.17           C  
ATOM    273  HE1 HIS A  19      -4.709  21.657 -12.652  1.00 25.17           H  
ATOM    274  NE2 HIS A  19      -3.663  21.383 -10.800  1.00 25.17           N  
ATOM    275  N   LYS A  20       1.069  17.856 -13.290  1.00 23.14           N  
ATOM    276  H   LYS A  20       0.853  18.821 -13.493  1.00 23.14           H  
ATOM    277  CA  LYS A  20       2.478  17.464 -13.370  1.00 23.14           C  
ATOM    278  HA  LYS A  20       2.604  16.726 -14.162  1.00 23.14           H  
ATOM    279  C   LYS A  20       2.912  16.835 -12.044  1.00 23.14           C  
ATOM    280  CB  LYS A  20       3.326  18.717 -13.669  1.00 23.14           C  
ATOM    281  HB2 LYS A  20       4.378  18.463 -13.545  1.00 23.14           H  
ATOM    282  HB3 LYS A  20       3.084  19.491 -12.941  1.00 23.14           H  
ATOM    283  O   LYS A  20       2.643  17.401 -10.991  1.00 23.14           O  
ATOM    284  CG  LYS A  20       3.128  19.269 -15.093  1.00 23.14           C  
ATOM    285  HG2 LYS A  20       3.490  18.534 -15.812  1.00 23.14           H  
ATOM    286  HG3 LYS A  20       2.068  19.444 -15.275  1.00 23.14           H  
ATOM    287  CD  LYS A  20       3.884  20.594 -15.288  1.00 23.14           C  
ATOM    288  HD2 LYS A  20       3.467  21.338 -14.609  1.00 23.14           H  
ATOM    289  HD3 LYS A  20       4.936  20.446 -15.044  1.00 23.14           H  
ATOM    290  CE  LYS A  20       3.761  21.088 -16.737  1.00 23.14           C  
ATOM    291  HE2 LYS A  20       2.703  21.151 -16.992  1.00 23.14           H  
ATOM    292  HE3 LYS A  20       4.217  20.350 -17.397  1.00 23.14           H  
ATOM    293  NZ  LYS A  20       4.406  22.414 -16.926  1.00 23.14           N  
ATOM    294  HZ1 LYS A  20       3.977  23.108 -16.331  1.00 23.14           H  
ATOM    295  HZ2 LYS A  20       5.390  22.370 -16.701  1.00 23.14           H  
ATOM    296  HZ3 LYS A  20       4.314  22.725 -17.883  1.00 23.14           H  
ATOM    297  N   HIS A  21       3.585  15.689 -12.133  1.00 29.28           N  
ATOM    298  H   HIS A  21       3.686  15.282 -13.052  1.00 29.28           H  
ATOM    299  CA  HIS A  21       4.175  14.934 -11.026  1.00 29.28           C  
ATOM    300  HA  HIS A  21       3.381  14.485 -10.429  1.00 29.28           H  
ATOM    301  C   HIS A  21       5.024  15.836 -10.111  1.00 29.28           C  
ATOM    302  CB  HIS A  21       5.051  13.814 -11.624  1.00 29.28           C  
ATOM    303  HB2 HIS A  21       5.566  13.309 -10.807  1.00 29.28           H  
ATOM    304  HB3 HIS A  21       5.814  14.253 -12.265  1.00 29.28           H  
ATOM    305  O   HIS A  21       6.216  16.021 -10.349  1.00 29.28           O  
ATOM    306  CG  HIS A  21       4.307  12.767 -12.416  1.00 29.28           C  
ATOM    307  CD2 HIS A  21       4.059  12.774 -13.763  1.00 29.28           C  
ATOM    308  HD2 HIS A  21       4.345  13.547 -14.462  1.00 29.28           H  
ATOM    309  ND1 HIS A  21       3.826  11.574 -11.925  1.00 29.28           N  
ATOM    310  HD1 HIS A  21       3.931  11.224 -10.983  1.00 29.28           H  
ATOM    311  CE1 HIS A  21       3.295  10.886 -12.950  1.00 29.28           C  
ATOM    312  HE1 HIS A  21       2.871   9.895 -12.884  1.00 29.28           H  
ATOM    313  NE2 HIS A  21       3.401  11.589 -14.087  1.00 29.28           N  
ATOM    314  N   LEU A  22       4.424  16.410  -9.069  1.00 23.23           N  
ATOM    315  H   LEU A  22       3.420  16.335  -8.980  1.00 23.23           H  
ATOM    316  CA  LEU A  22       5.159  17.014  -7.964  1.00 23.23           C  
ATOM    317  HA  LEU A  22       6.124  17.370  -8.323  1.00 23.23           H  
ATOM    318  C   LEU A  22       5.454  15.889  -6.971  1.00 23.23           C  
ATOM    319  CB  LEU A  22       4.382  18.213  -7.374  1.00 23.23           C  
ATOM    320  HB2 LEU A  22       4.321  18.093  -6.292  1.00 23.23           H  
ATOM    321  HB3 LEU A  22       3.354  18.202  -7.735  1.00 23.23           H  
ATOM    322  O   LEU A  22       4.611  15.508  -6.167  1.00 23.23           O  
ATOM    323  CG  LEU A  22       5.043  19.577  -7.688  1.00 23.23           C  
ATOM    324  HG  LEU A  22       5.926  19.440  -8.313  1.00 23.23           H  
ATOM    325  CD1 LEU A  22       4.092  20.502  -8.448  1.00 23.23           C  
ATOM    326 HD11 LEU A  22       4.599  21.439  -8.680  1.00 23.23           H  
ATOM    327 HD12 LEU A  22       3.782  20.020  -9.374  1.00 23.23           H  
ATOM    328 HD13 LEU A  22       3.214  20.710  -7.837  1.00 23.23           H  
ATOM    329  CD2 LEU A  22       5.485  20.280  -6.404  1.00 23.23           C  
ATOM    330 HD21 LEU A  22       4.624  20.471  -5.764  1.00 23.23           H  
ATOM    331 HD22 LEU A  22       6.192  19.649  -5.865  1.00 23.23           H  
ATOM    332 HD23 LEU A  22       5.972  21.225  -6.644  1.00 23.23           H  
ATOM    333  N   VAL A  23       6.639  15.299  -7.120  1.00 28.44           N  
ATOM    334  H   VAL A  23       7.246  15.653  -7.845  1.00 28.44           H  
ATOM    335  CA  VAL A  23       7.225  14.373  -6.148  1.00 28.44           C  
ATOM    336  HA  VAL A  23       6.456  13.705  -5.760  1.00 28.44           H  
ATOM    337  C   VAL A  23       7.761  15.230  -5.003  1.00 28.44           C  
ATOM    338  CB  VAL A  23       8.337  13.527  -6.805  1.00 28.44           C  
ATOM    339  HB  VAL A  23       9.097  14.190  -7.218  1.00 28.44           H  
ATOM    340  O   VAL A  23       8.688  16.015  -5.208  1.00 28.44           O  
ATOM    341  CG1 VAL A  23       9.015  12.580  -5.810  1.00 28.44           C  
ATOM    342 HG11 VAL A  23       8.273  11.928  -5.348  1.00 28.44           H  
ATOM    343 HG12 VAL A  23       9.510  13.152  -5.025  1.00 28.44           H  
ATOM    344 HG13 VAL A  23       9.764  11.970  -6.316  1.00 28.44           H  
ATOM    345  CG2 VAL A  23       7.778  12.675  -7.957  1.00 28.44           C  
ATOM    346 HG21 VAL A  23       6.990  12.022  -7.582  1.00 28.44           H  
ATOM    347 HG22 VAL A  23       8.573  12.065  -8.386  1.00 28.44           H  
ATOM    348 HG23 VAL A  23       7.373  13.316  -8.739  1.00 28.44           H  
ATOM    349  N   GLU A  24       7.147  15.128  -3.826  1.00 26.65           N  
ATOM    350  H   GLU A  24       6.362  14.501  -3.731  1.00 26.65           H  
ATOM    351  CA  GLU A  24       7.632  15.791  -2.613  1.00 26.65           C  
ATOM    352  HA  GLU A  24       7.854  16.822  -2.887  1.00 26.65           H  
ATOM    353  C   GLU A  24       8.963  15.170  -2.138  1.00 26.65           C  
ATOM    354  CB  GLU A  24       6.532  15.822  -1.534  1.00 26.65           C  
ATOM    355  HB2 GLU A  24       5.610  15.410  -1.946  1.00 26.65           H  
ATOM    356  HB3 GLU A  24       6.830  15.207  -0.684  1.00 26.65           H  
ATOM    357  O   GLU A  24       9.288  14.026  -2.452  1.00 26.65           O  
ATOM    358  CG  GLU A  24       6.261  17.261  -1.061  1.00 26.65           C  
ATOM    359  HG2 GLU A  24       6.043  17.874  -1.936  1.00 26.65           H  
ATOM    360  HG3 GLU A  24       7.170  17.648  -0.601  1.00 26.65           H  
ATOM    361  CD  GLU A  24       5.087  17.383  -0.073  1.00 26.65           C  
ATOM    362  OE1 GLU A  24       4.863  18.523   0.390  1.00 26.65           O  
ATOM    363  OE2 GLU A  24       4.419  16.359   0.192  1.00 26.65           O  
ATOM    364  N   ALA A  25       9.773  15.995  -1.474  1.00 27.73           N  
ATOM    365  H   ALA A  25       9.351  16.848  -1.135  1.00 27.73           H  
ATOM    366  CA  ALA A  25      11.232  15.943  -1.403  1.00 27.73           C  
ATOM    367  HA  ALA A  25      11.593  16.157  -2.409  1.00 27.73           H  
ATOM    368  C   ALA A  25      11.890  14.617  -0.955  1.00 27.73           C  
ATOM    369  CB  ALA A  25      11.672  17.102  -0.502  1.00 27.73           C  
ATOM    370  HB1 ALA A  25      11.320  16.930   0.515  1.00 27.73           H  
ATOM    371  HB2 ALA A  25      11.264  18.044  -0.869  1.00 27.73           H  
ATOM    372  HB3 ALA A  25      12.760  17.169  -0.489  1.00 27.73           H  
ATOM    373  O   ALA A  25      11.455  13.933  -0.035  1.00 27.73           O  
ATOM    374  N   LYS A  26      13.038  14.342  -1.593  1.00 30.68           N  
ATOM    375  H   LYS A  26      13.312  15.020  -2.290  1.00 30.68           H  
ATOM    376  CA  LYS A  26      13.997  13.260  -1.326  1.00 30.68           C  
ATOM    377  HA  LYS A  26      13.489  12.296  -1.372  1.00 30.68           H  
ATOM    378  C   LYS A  26      14.630  13.409   0.066  1.00 30.68           C  
ATOM    379  CB  LYS A  26      15.128  13.333  -2.379  1.00 30.68           C  
ATOM    380  HB2 LYS A  26      15.633  14.293  -2.271  1.00 30.68           H  
ATOM    381  HB3 LYS A  26      15.854  12.553  -2.150  1.00 30.68           H  
ATOM    382  O   LYS A  26      15.598  14.152   0.209  1.00 30.68           O  
ATOM    383  CG  LYS A  26      14.718  13.192  -3.851  1.00 30.68           C  
ATOM    384  HG2 LYS A  26      14.343  12.185  -4.032  1.00 30.68           H  
ATOM    385  HG3 LYS A  26      13.937  13.912  -4.093  1.00 30.68           H  
ATOM    386  CD  LYS A  26      15.944  13.472  -4.736  1.00 30.68           C  
ATOM    387  HD2 LYS A  26      16.738  12.771  -4.475  1.00 30.68           H  
ATOM    388  HD3 LYS A  26      16.294  14.485  -4.536  1.00 30.68           H  
ATOM    389  CE  LYS A  26      15.607  13.334  -6.221  1.00 30.68           C  
ATOM    390  HE2 LYS A  26      14.755  13.977  -6.443  1.00 30.68           H  
ATOM    391  HE3 LYS A  26      15.311  12.303  -6.415  1.00 30.68           H  
ATOM    392  NZ  LYS A  26      16.771  13.710  -7.062  1.00 30.68           N  
ATOM    393  HZ1 LYS A  26      17.560  13.116  -6.851  1.00 30.68           H  
ATOM    394  HZ2 LYS A  26      17.046  14.663  -6.873  1.00 30.68           H  
ATOM    395  HZ3 LYS A  26      16.553  13.622  -8.044  1.00 30.68           H  
ATOM    396  N   THR A  27      14.159  12.684   1.069  1.00 34.85           N  
ATOM    397  H   THR A  27      13.265  12.221   0.984  1.00 34.85           H  
ATOM    398  CA  THR A  27      14.915  12.472   2.313  1.00 34.85           C  
ATOM    399  HA  THR A  27      15.727  13.196   2.376  1.00 34.85           H  
ATOM    400  C   THR A  27      15.568  11.092   2.271  1.00 34.85           C  
ATOM    401  CB  THR A  27      14.052  12.692   3.567  1.00 34.85           C  
ATOM    402  HB  THR A  27      14.485  12.150   4.407  1.00 34.85           H  
ATOM    403  O   THR A  27      14.899  10.068   2.162  1.00 34.85           O  
ATOM    404  CG2 THR A  27      13.984  14.180   3.917  1.00 34.85           C  
ATOM    405 HG21 THR A  27      14.985  14.556   4.129  1.00 34.85           H  
ATOM    406 HG22 THR A  27      13.362  14.321   4.800  1.00 34.85           H  
ATOM    407 HG23 THR A  27      13.556  14.738   3.084  1.00 34.85           H  
ATOM    408  OG1 THR A  27      12.728  12.261   3.353  1.00 34.85           O  
ATOM    409  HG1 THR A  27      12.276  12.235   4.200  1.00 34.85           H  
ATOM    410  N   SER A  28      16.902  11.067   2.283  1.00 33.82           N  
ATOM    411  H   SER A  28      17.413  11.936   2.329  1.00 33.82           H  
ATOM    412  CA  SER A  28      17.685   9.857   2.540  1.00 33.82           C  
ATOM    413  HA  SER A  28      17.283   9.020   1.970  1.00 33.82           H  
ATOM    414  C   SER A  28      17.597   9.542   4.029  1.00 33.82           C  
ATOM    415  CB  SER A  28      19.148  10.076   2.135  1.00 33.82           C  
ATOM    416  HB2 SER A  28      19.747   9.218   2.439  1.00 33.82           H  
ATOM    417  HB3 SER A  28      19.210  10.181   1.051  1.00 33.82           H  
ATOM    418  O   SER A  28      17.907  10.404   4.856  1.00 33.82           O  
ATOM    419  OG  SER A  28      19.644  11.255   2.746  1.00 33.82           O  
ATOM    420  HG  SER A  28      19.538  11.149   3.695  1.00 33.82           H  
ATOM    421  N   VAL A  29      17.173   8.332   4.373  1.00 34.68           N  
ATOM    422  H   VAL A  29      16.957   7.660   3.650  1.00 34.68           H  
ATOM    423  CA  VAL A  29      17.067   7.874   5.763  1.00 34.68           C  
ATOM    424  HA  VAL A  29      17.619   8.560   6.407  1.00 34.68           H  
ATOM    425  C   VAL A  29      17.741   6.508   5.872  1.00 34.68           C  
ATOM    426  CB  VAL A  29      15.599   7.861   6.243  1.00 34.68           C  
ATOM    427  HB  VAL A  29      15.063   7.102   5.672  1.00 34.68           H  
ATOM    428  O   VAL A  29      17.784   5.740   4.908  1.00 34.68           O  
ATOM    429  CG1 VAL A  29      15.489   7.573   7.749  1.00 34.68           C  
ATOM    430 HG11 VAL A  29      16.080   8.289   8.320  1.00 34.68           H  
ATOM    431 HG12 VAL A  29      14.448   7.634   8.068  1.00 34.68           H  
ATOM    432 HG13 VAL A  29      15.828   6.559   7.960  1.00 34.68           H  
ATOM    433  CG2 VAL A  29      14.886   9.201   6.007  1.00 34.68           C  
ATOM    434 HG21 VAL A  29      15.442  10.010   6.482  1.00 34.68           H  
ATOM    435 HG22 VAL A  29      14.803   9.396   4.938  1.00 34.68           H  
ATOM    436 HG23 VAL A  29      13.876   9.164   6.416  1.00 34.68           H  
ATOM    437  N   THR A  30      18.311   6.220   7.039  1.00 30.36           N  
ATOM    438  H   THR A  30      18.228   6.873   7.805  1.00 30.36           H  
ATOM    439  CA  THR A  30      18.869   4.901   7.342  1.00 30.36           C  
ATOM    440  HA  THR A  30      19.539   4.618   6.531  1.00 30.36           H  
ATOM    441  C   THR A  30      17.726   3.888   7.415  1.00 30.36           C  
ATOM    442  CB  THR A  30      19.697   4.923   8.642  1.00 30.36           C  
ATOM    443  HB  THR A  30      20.275   4.000   8.695  1.00 30.36           H  
ATOM    444  O   THR A  30      16.676   4.205   7.975  1.00 30.36           O  
ATOM    445  CG2 THR A  30      20.604   6.155   8.762  1.00 30.36           C  
ATOM    446 HG21 THR A  30      20.029   7.034   9.054  1.00 30.36           H  
ATOM    447 HG22 THR A  30      21.086   6.362   7.806  1.00 30.36           H  
ATOM    448 HG23 THR A  30      21.381   5.963   9.501  1.00 30.36           H  
ATOM    449  OG1 THR A  30      18.913   4.974   9.801  1.00 30.36           O  
ATOM    450  HG1 THR A  30      19.540   4.949  10.528  1.00 30.36           H  
ATOM    451  N   PHE A  31      17.893   2.670   6.880  1.00 37.28           N  
ATOM    452  H   PHE A  31      18.754   2.455   6.398  1.00 37.28           H  
ATOM    453  CA  PHE A  31      16.823   1.654   6.920  1.00 37.28           C  
ATOM    454  HA  PHE A  31      15.980   1.999   6.321  1.00 37.28           H  
ATOM    455  C   PHE A  31      16.296   1.465   8.349  1.00 37.28           C  
ATOM    456  CB  PHE A  31      17.331   0.324   6.341  1.00 37.28           C  
ATOM    457  HB2 PHE A  31      17.607   0.478   5.298  1.00 37.28           H  
ATOM    458  HB3 PHE A  31      18.232   0.022   6.876  1.00 37.28           H  
ATOM    459  O   PHE A  31      15.096   1.529   8.589  1.00 37.28           O  
ATOM    460  CG  PHE A  31      16.319  -0.810   6.409  1.00 37.28           C  
ATOM    461  CD1 PHE A  31      16.426  -1.812   7.396  1.00 37.28           C  
ATOM    462  HD1 PHE A  31      17.233  -1.794   8.113  1.00 37.28           H  
ATOM    463  CD2 PHE A  31      15.247  -0.852   5.497  1.00 37.28           C  
ATOM    464  HD2 PHE A  31      15.127  -0.065   4.766  1.00 37.28           H  
ATOM    465  CE1 PHE A  31      15.474  -2.847   7.459  1.00 37.28           C  
ATOM    466  HE1 PHE A  31      15.535  -3.616   8.215  1.00 37.28           H  
ATOM    467  CE2 PHE A  31      14.305  -1.895   5.552  1.00 37.28           C  
ATOM    468  HE2 PHE A  31      13.472  -1.923   4.864  1.00 37.28           H  
ATOM    469  CZ  PHE A  31      14.419  -2.893   6.535  1.00 37.28           C  
ATOM    470  HZ  PHE A  31      13.690  -3.687   6.604  1.00 37.28           H  
ATOM    471  N   HIS A  32      17.206   1.368   9.322  1.00 32.25           N  
ATOM    472  H   HIS A  32      18.183   1.358   9.066  1.00 32.25           H  
ATOM    473  CA  HIS A  32      16.843   1.178  10.722  1.00 32.25           C  
ATOM    474  HA  HIS A  32      16.206   0.295  10.772  1.00 32.25           H  
ATOM    475  C   HIS A  32      16.035   2.346  11.313  1.00 32.25           C  
ATOM    476  CB  HIS A  32      18.122   0.918  11.529  1.00 32.25           C  
ATOM    477  HB2 HIS A  32      18.657   1.855  11.682  1.00 32.25           H  
ATOM    478  HB3 HIS A  32      18.770   0.246  10.965  1.00 32.25           H  
ATOM    479  O   HIS A  32      15.114   2.112  12.092  1.00 32.25           O  
ATOM    480  CG  HIS A  32      17.853   0.262  12.858  1.00 32.25           C  
ATOM    481  CD2 HIS A  32      18.473   0.522  14.052  1.00 32.25           C  
ATOM    482  HD2 HIS A  32      19.236   1.267  14.218  1.00 32.25           H  
ATOM    483  ND1 HIS A  32      16.970  -0.769  13.080  1.00 32.25           N  
ATOM    484  HD1 HIS A  32      16.344  -1.183  12.404  1.00 32.25           H  
ATOM    485  CE1 HIS A  32      17.054  -1.122  14.370  1.00 32.25           C  
ATOM    486  HE1 HIS A  32      16.468  -1.907  14.825  1.00 32.25           H  
ATOM    487  NE2 HIS A  32      17.966  -0.368  15.010  1.00 32.25           N  
ATOM    488  N   LYS A  33      16.337   3.595  10.931  1.00 34.59           N  
ATOM    489  H   LYS A  33      17.045   3.733  10.223  1.00 34.59           H  
ATOM    490  CA  LYS A  33      15.602   4.774  11.408  1.00 34.59           C  
ATOM    491  HA  LYS A  33      15.371   4.637  12.464  1.00 34.59           H  
ATOM    492  C   LYS A  33      14.253   4.933  10.709  1.00 34.59           C  
ATOM    493  CB  LYS A  33      16.483   6.019  11.272  1.00 34.59           C  
ATOM    494  HB2 LYS A  33      17.427   5.831  11.784  1.00 34.59           H  
ATOM    495  HB3 LYS A  33      16.673   6.221  10.218  1.00 34.59           H  
ATOM    496  O   LYS A  33      13.281   5.247  11.382  1.00 34.59           O  
ATOM    497  CG  LYS A  33      15.827   7.243  11.906  1.00 34.59           C  
ATOM    498  HG2 LYS A  33      14.927   7.497  11.347  1.00 34.59           H  
ATOM    499  HG3 LYS A  33      15.554   7.013  12.936  1.00 34.59           H  
ATOM    500  CD  LYS A  33      16.775   8.440  11.887  1.00 34.59           C  
ATOM    501  HD2 LYS A  33      17.023   8.693  10.856  1.00 34.59           H  
ATOM    502  HD3 LYS A  33      17.680   8.200  12.445  1.00 34.59           H  
ATOM    503  CE  LYS A  33      16.029   9.593  12.555  1.00 34.59           C  
ATOM    504  HE2 LYS A  33      15.097   9.762  12.016  1.00 34.59           H  
ATOM    505  HE3 LYS A  33      15.737   9.283  13.559  1.00 34.59           H  
ATOM    506  NZ  LYS A  33      16.852  10.822  12.601  1.00 34.59           N  
ATOM    507  HZ1 LYS A  33      16.312  11.549  13.048  1.00 34.59           H  
ATOM    508  HZ2 LYS A  33      17.694  10.654  13.134  1.00 34.59           H  
ATOM    509  HZ3 LYS A  33      17.083  11.112  11.661  1.00 34.59           H  
ATOM    510  N   SER A  34      14.163   4.649   9.406  1.00 36.31           N  
ATOM    511  H   SER A  34      15.000   4.404   8.899  1.00 36.31           H  
ATOM    512  CA  SER A  34      12.872   4.582   8.703  1.00 36.31           C  
ATOM    513  HA  SER A  34      12.372   5.549   8.762  1.00 36.31           H  
ATOM    514  C   SER A  34      11.941   3.550   9.331  1.00 36.31           C  
ATOM    515  CB  SER A  34      13.067   4.199   7.235  1.00 36.31           C  
ATOM    516  HB2 SER A  34      12.093   4.035   6.772  1.00 36.31           H  
ATOM    517  HB3 SER A  34      13.647   3.279   7.166  1.00 36.31           H  
ATOM    518  O   SER A  34      10.749   3.802   9.457  1.00 36.31           O  
ATOM    519  OG  SER A  34      13.734   5.229   6.546  1.00 36.31           O  
ATOM    520  HG  SER A  34      13.163   6.000   6.568  1.00 36.31           H  
ATOM    521  N   VAL A  35      12.494   2.412   9.759  1.00 35.60           N  
ATOM    522  H   VAL A  35      13.468   2.237   9.552  1.00 35.60           H  
ATOM    523  CA  VAL A  35      11.728   1.343  10.403  1.00 35.60           C  
ATOM    524  HA  VAL A  35      10.812   1.202   9.829  1.00 35.60           H  
ATOM    525  C   VAL A  35      11.302   1.731  11.827  1.00 35.60           C  
ATOM    526  CB  VAL A  35      12.507   0.014  10.336  1.00 35.60           C  
ATOM    527  HB  VAL A  35      13.511   0.168  10.734  1.00 35.60           H  
ATOM    528  O   VAL A  35      10.141   1.556  12.186  1.00 35.60           O  
ATOM    529  CG1 VAL A  35      11.834  -1.106  11.133  1.00 35.60           C  
ATOM    530 HG11 VAL A  35      12.371  -2.044  10.990  1.00 35.60           H  
ATOM    531 HG12 VAL A  35      10.807  -1.245  10.795  1.00 35.60           H  
ATOM    532 HG13 VAL A  35      11.828  -0.875  12.198  1.00 35.60           H  
ATOM    533  CG2 VAL A  35      12.616  -0.477   8.883  1.00 35.60           C  
ATOM    534 HG21 VAL A  35      13.274  -1.345   8.839  1.00 35.60           H  
ATOM    535 HG22 VAL A  35      13.006   0.296   8.221  1.00 35.60           H  
ATOM    536 HG23 VAL A  35      11.632  -0.774   8.520  1.00 35.60           H  
ATOM    537  N   GLN A  36      12.195   2.317  12.635  1.00 33.84           N  
ATOM    538  H   GLN A  36      13.142   2.440  12.307  1.00 33.84           H  
ATOM    539  CA  GLN A  36      11.861   2.743  14.004  1.00 33.84           C  
ATOM    540  HA  GLN A  36      11.379   1.910  14.516  1.00 33.84           H  
ATOM    541  C   GLN A  36      10.868   3.908  14.065  1.00 33.84           C  
ATOM    542  CB  GLN A  36      13.130   3.126  14.780  1.00 33.84           C  
ATOM    543  HB2 GLN A  36      12.846   3.734  15.638  1.00 33.84           H  
ATOM    544  HB3 GLN A  36      13.790   3.719  14.145  1.00 33.84           H  
ATOM    545  O   GLN A  36       9.955   3.864  14.889  1.00 33.84           O  
ATOM    546  CG  GLN A  36      13.867   1.891  15.306  1.00 33.84           C  
ATOM    547  HG2 GLN A  36      14.193   1.276  14.467  1.00 33.84           H  
ATOM    548  HG3 GLN A  36      13.180   1.300  15.912  1.00 33.84           H  
ATOM    549  CD  GLN A  36      15.083   2.235  16.161  1.00 33.84           C  
ATOM    550  NE2 GLN A  36      15.731   1.241  16.724  1.00 33.84           N  
ATOM    551 HE21 GLN A  36      15.484   0.296  16.468  1.00 33.84           H  
ATOM    552 HE22 GLN A  36      16.621   1.489  17.132  1.00 33.84           H  
ATOM    553  OE1 GLN A  36      15.504   3.366  16.342  1.00 33.84           O  
ATOM    554  N   ASP A  37      11.034   4.928  13.217  1.00 38.07           N  
ATOM    555  H   ASP A  37      11.819   4.923  12.581  1.00 38.07           H  
ATOM    556  CA  ASP A  37      10.176   6.118  13.233  1.00 38.07           C  
ATOM    557  HA  ASP A  37      10.076   6.459  14.264  1.00 38.07           H  
ATOM    558  C   ASP A  37       8.747   5.803  12.739  1.00 38.07           C  
ATOM    559  CB  ASP A  37      10.820   7.268  12.419  1.00 38.07           C  
ATOM    560  HB2 ASP A  37      10.064   8.039  12.268  1.00 38.07           H  
ATOM    561  HB3 ASP A  37      11.098   6.894  11.434  1.00 38.07           H  
ATOM    562  O   ASP A  37       7.802   6.478  13.150  1.00 38.07           O  
ATOM    563  CG  ASP A  37      12.042   7.956  13.073  1.00 38.07           C  
ATOM    564  OD1 ASP A  37      12.256   7.801  14.296  1.00 38.07           O  
ATOM    565  OD2 ASP A  37      12.765   8.702  12.360  1.00 38.07           O  
ATOM    566  N   GLU A  38       8.552   4.773  11.901  1.00 38.44           N  
ATOM    567  H   GLU A  38       9.356   4.265  11.560  1.00 38.44           H  
ATOM    568  CA  GLU A  38       7.220   4.398  11.404  1.00 38.44           C  
ATOM    569  HA  GLU A  38       6.541   5.231  11.588  1.00 38.44           H  
ATOM    570  C   GLU A  38       6.550   3.207  12.142  1.00 38.44           C  
ATOM    571  CB  GLU A  38       7.238   4.218   9.868  1.00 38.44           C  
ATOM    572  HB2 GLU A  38       6.301   3.736   9.590  1.00 38.44           H  
ATOM    573  HB3 GLU A  38       8.079   3.577   9.602  1.00 38.44           H  
ATOM    574  O   GLU A  38       5.312   3.167  12.139  1.00 38.44           O  
ATOM    575  CG  GLU A  38       7.343   5.525   9.054  1.00 38.44           C  
ATOM    576  HG2 GLU A  38       6.668   6.253   9.502  1.00 38.44           H  
ATOM    577  HG3 GLU A  38       8.356   5.917   9.148  1.00 38.44           H  
ATOM    578  CD  GLU A  38       6.980   5.402   7.550  1.00 38.44           C  
ATOM    579  OE1 GLU A  38       6.768   6.468   6.917  1.00 38.44           O  
ATOM    580  OE2 GLU A  38       6.854   4.280   7.009  1.00 38.44           O  
ATOM    581  N   PHE A  39       7.280   2.266  12.786  1.00 40.04           N  
ATOM    582  H   PHE A  39       8.286   2.333  12.735  1.00 40.04           H  
ATOM    583  CA  PHE A  39       6.701   0.927  13.073  1.00 40.04           C  
ATOM    584  HA  PHE A  39       5.617   1.011  12.995  1.00 40.04           H  
ATOM    585  C   PHE A  39       6.883   0.274  14.470  1.00 40.04           C  
ATOM    586  CB  PHE A  39       7.110  -0.039  11.947  1.00 40.04           C  
ATOM    587  HB2 PHE A  39       6.593  -0.988  12.090  1.00 40.04           H  
ATOM    588  HB3 PHE A  39       8.178  -0.241  12.020  1.00 40.04           H  
ATOM    589  O   PHE A  39       6.173  -0.686  14.750  1.00 40.04           O  
ATOM    590  CG  PHE A  39       6.777   0.470  10.552  1.00 40.04           C  
ATOM    591  CD1 PHE A  39       5.438   0.584  10.135  1.00 40.04           C  
ATOM    592  HD1 PHE A  39       4.649   0.264  10.800  1.00 40.04           H  
ATOM    593  CD2 PHE A  39       7.806   0.870   9.685  1.00 40.04           C  
ATOM    594  HD2 PHE A  39       8.832   0.780  10.010  1.00 40.04           H  
ATOM    595  CE1 PHE A  39       5.133   1.116   8.869  1.00 40.04           C  
ATOM    596  HE1 PHE A  39       4.102   1.215   8.561  1.00 40.04           H  
ATOM    597  CE2 PHE A  39       7.508   1.387   8.413  1.00 40.04           C  
ATOM    598  HE2 PHE A  39       8.302   1.726   7.765  1.00 40.04           H  
ATOM    599  CZ  PHE A  39       6.169   1.518   8.009  1.00 40.04           C  
ATOM    600  HZ  PHE A  39       5.948   1.951   7.045  1.00 40.04           H  
ATOM    601  N   GLY A  40       7.698   0.787  15.404  1.00 40.32           N  
ATOM    602  H   GLY A  40       8.281   1.572  15.150  1.00 40.32           H  
ATOM    603  CA  GLY A  40       7.697   0.297  16.807  1.00 40.32           C  
ATOM    604  HA2 GLY A  40       6.671   0.327  17.175  1.00 40.32           H  
ATOM    605  HA3 GLY A  40       8.286   0.983  17.415  1.00 40.32           H  
ATOM    606  C   GLY A  40       8.237  -1.136  17.051  1.00 40.32           C  
ATOM    607  O   GLY A  40       8.926  -1.695  16.207  1.00 40.32           O  
ATOM    608  N   ASN A  41       8.003  -1.703  18.250  1.00 29.77           N  
ATOM    609  H   ASN A  41       7.337  -1.249  18.860  1.00 29.77           H  
ATOM    610  CA  ASN A  41       8.550  -2.995  18.720  1.00 29.77           C  
ATOM    611  HA  ASN A  41       9.096  -3.494  17.920  1.00 29.77           H  
ATOM    612  C   ASN A  41       7.420  -3.939  19.196  1.00 29.77           C  
ATOM    613  CB  ASN A  41       9.506  -2.757  19.926  1.00 29.77           C  
ATOM    614  HB2 ASN A  41       9.738  -3.726  20.367  1.00 29.77           H  
ATOM    615  HB3 ASN A  41       8.969  -2.182  20.681  1.00 29.77           H  
ATOM    616  O   ASN A  41       7.095  -3.850  20.371  1.00 29.77           O  
ATOM    617  CG  ASN A  41      10.836  -2.087  19.658  1.00 29.77           C  
ATOM    618  ND2 ASN A  41      11.248  -1.192  20.528  1.00 29.77           N  
ATOM    619 HD21 ASN A  41      12.070  -0.681  20.242  1.00 29.77           H  
ATOM    620 HD22 ASN A  41      10.599  -0.865  21.229  1.00 29.77           H  
ATOM    621  OD1 ASN A  41      11.577  -2.392  18.746  1.00 29.77           O  
ATOM    622  N   ASP A  42       6.837  -4.796  18.344  1.00 28.59           N  
ATOM    623  H   ASP A  42       7.013  -4.670  17.358  1.00 28.59           H  
ATOM    624  CA  ASP A  42       6.086  -6.031  18.703  1.00 28.59           C  
ATOM    625  HA  ASP A  42       6.764  -6.723  19.203  1.00 28.59           H  
ATOM    626  C   ASP A  42       5.587  -6.722  17.402  1.00 28.59           C  
ATOM    627  CB  ASP A  42       4.884  -5.751  19.648  1.00 28.59           C  
ATOM    628  HB2 ASP A  42       4.421  -4.802  19.375  1.00 28.59           H  
ATOM    629  HB3 ASP A  42       4.140  -6.532  19.495  1.00 28.59           H  
ATOM    630  O   ASP A  42       4.846  -6.111  16.637  1.00 28.59           O  
ATOM    631  CG  ASP A  42       5.229  -5.756  21.155  1.00 28.59           C  
ATOM    632  OD1 ASP A  42       6.190  -6.469  21.544  1.00 28.59           O  
ATOM    633  OD2 ASP A  42       4.493  -5.103  21.932  1.00 28.59           O  
ATOM    634  N   PHE A  43       6.004  -7.969  17.105  1.00 32.44           N  
ATOM    635  H   PHE A  43       6.584  -8.458  17.772  1.00 32.44           H  
ATOM    636  CA  PHE A  43       5.880  -8.567  15.752  1.00 32.44           C  
ATOM    637  HA  PHE A  43       5.130  -8.018  15.183  1.00 32.44           H  
ATOM    638  C   PHE A  43       5.472 -10.057  15.746  1.00 32.44           C  
ATOM    639  CB  PHE A  43       7.224  -8.414  15.010  1.00 32.44           C  
ATOM    640  HB2 PHE A  43       8.016  -8.876  15.600  1.00 32.44           H  
ATOM    641  HB3 PHE A  43       7.167  -8.962  14.070  1.00 32.44           H  
ATOM    642  O   PHE A  43       6.153 -10.873  16.368  1.00 32.44           O  
ATOM    643  CG  PHE A  43       7.614  -6.983  14.689  1.00 32.44           C  
ATOM    644  CD1 PHE A  43       7.148  -6.382  13.504  1.00 32.44           C  
ATOM    645  HD1 PHE A  43       6.543  -6.945  12.809  1.00 32.44           H  
ATOM    646  CD2 PHE A  43       8.447  -6.252  15.560  1.00 32.44           C  
ATOM    647  HD2 PHE A  43       8.829  -6.717  16.457  1.00 32.44           H  
ATOM    648  CE1 PHE A  43       7.488  -5.051  13.205  1.00 32.44           C  
ATOM    649  HE1 PHE A  43       7.141  -4.598  12.288  1.00 32.44           H  
ATOM    650  CE2 PHE A  43       8.790  -4.922  15.256  1.00 32.44           C  
ATOM    651  HE2 PHE A  43       9.445  -4.359  15.904  1.00 32.44           H  
ATOM    652  CZ  PHE A  43       8.301  -4.319  14.085  1.00 32.44           C  
ATOM    653  HZ  PHE A  43       8.564  -3.298  13.852  1.00 32.44           H  
ATOM    654  N   LYS A  44       4.400 -10.419  15.008  1.00 27.17           N  
ATOM    655  H   LYS A  44       3.865  -9.671  14.590  1.00 27.17           H  
ATOM    656  CA  LYS A  44       4.061 -11.794  14.553  1.00 27.17           C  
ATOM    657  HA  LYS A  44       4.986 -12.317  14.314  1.00 27.17           H  
ATOM    658  C   LYS A  44       3.176 -11.792  13.279  1.00 27.17           C  
ATOM    659  CB  LYS A  44       3.300 -12.589  15.646  1.00 27.17           C  
ATOM    660  HB2 LYS A  44       2.450 -12.001  15.994  1.00 27.17           H  
ATOM    661  HB3 LYS A  44       2.907 -13.493  15.180  1.00 27.17           H  
ATOM    662  O   LYS A  44       2.081 -11.246  13.327  1.00 27.17           O  
ATOM    663  CG  LYS A  44       4.147 -13.018  16.854  1.00 27.17           C  
ATOM    664  HG2 LYS A  44       4.354 -12.144  17.471  1.00 27.17           H  
ATOM    665  HG3 LYS A  44       5.085 -13.445  16.498  1.00 27.17           H  
ATOM    666  CD  LYS A  44       3.431 -14.050  17.731  1.00 27.17           C  
ATOM    667  HD2 LYS A  44       2.509 -13.612  18.113  1.00 27.17           H  
ATOM    668  HD3 LYS A  44       3.196 -14.930  17.133  1.00 27.17           H  
ATOM    669  CE  LYS A  44       4.358 -14.434  18.888  1.00 27.17           C  
ATOM    670  HE2 LYS A  44       4.625 -13.525  19.427  1.00 27.17           H  
ATOM    671  HE3 LYS A  44       5.275 -14.849  18.470  1.00 27.17           H  
ATOM    672  NZ  LYS A  44       3.710 -15.407  19.798  1.00 27.17           N  
ATOM    673  HZ1 LYS A  44       2.868 -15.003  20.183  1.00 27.17           H  
ATOM    674  HZ2 LYS A  44       4.338 -15.646  20.553  1.00 27.17           H  
ATOM    675  HZ3 LYS A  44       3.468 -16.244  19.288  1.00 27.17           H  
ATOM    676  N   GLY A  45       3.583 -12.523  12.225  1.00 27.31           N  
ATOM    677  H   GLY A  45       4.547 -12.824  12.228  1.00 27.31           H  
ATOM    678  CA  GLY A  45       2.708 -13.132  11.189  1.00 27.31           C  
ATOM    679  HA2 GLY A  45       3.083 -14.136  10.989  1.00 27.31           H  
ATOM    680  HA3 GLY A  45       1.707 -13.244  11.605  1.00 27.31           H  
ATOM    681  C   GLY A  45       2.542 -12.410   9.829  1.00 27.31           C  
ATOM    682  O   GLY A  45       2.052 -11.285   9.783  1.00 27.31           O  
ATOM    683  N   PHE A  46       2.859 -13.096   8.710  1.00 31.55           N  
ATOM    684  H   PHE A  46       3.250 -14.021   8.821  1.00 31.55           H  
ATOM    685  CA  PHE A  46       2.706 -12.635   7.307  1.00 31.55           C  
ATOM    686  HA  PHE A  46       1.905 -11.896   7.270  1.00 31.55           H  
ATOM    687  C   PHE A  46       2.336 -13.759   6.314  1.00 31.55           C  
ATOM    688  CB  PHE A  46       4.004 -11.965   6.829  1.00 31.55           C  
ATOM    689  HB2 PHE A  46       4.865 -12.528   7.189  1.00 31.55           H  
ATOM    690  HB3 PHE A  46       4.049 -11.981   5.740  1.00 31.55           H  
ATOM    691  O   PHE A  46       2.574 -14.935   6.582  1.00 31.55           O  
ATOM    692  CG  PHE A  46       4.116 -10.528   7.269  1.00 31.55           C  
ATOM    693  CD1 PHE A  46       3.626  -9.500   6.442  1.00 31.55           C  
ATOM    694  HD1 PHE A  46       3.194  -9.736   5.481  1.00 31.55           H  
ATOM    695  CD2 PHE A  46       4.686 -10.225   8.515  1.00 31.55           C  
ATOM    696  HD2 PHE A  46       5.061 -11.013   9.151  1.00 31.55           H  
ATOM    697  CE1 PHE A  46       3.752  -8.161   6.841  1.00 31.55           C  
ATOM    698  HE1 PHE A  46       3.455  -7.361   6.179  1.00 31.55           H  
ATOM    699  CE2 PHE A  46       4.771  -8.891   8.933  1.00 31.55           C  
ATOM    700  HE2 PHE A  46       5.229  -8.655   9.882  1.00 31.55           H  
ATOM    701  CZ  PHE A  46       4.349  -7.867   8.073  1.00 31.55           C  
ATOM    702  HZ  PHE A  46       4.542  -6.836   8.330  1.00 31.55           H  
ATOM    703  N   LEU A  47       1.777 -13.388   5.147  1.00 31.62           N  
ATOM    704  H   LEU A  47       1.656 -12.399   4.980  1.00 31.62           H  
ATOM    705  CA  LEU A  47       1.292 -14.295   4.091  1.00 31.62           C  
ATOM    706  HA  LEU A  47       1.569 -15.318   4.344  1.00 31.62           H  
ATOM    707  C   LEU A  47       1.913 -13.975   2.709  1.00 31.62           C  
ATOM    708  CB  LEU A  47      -0.248 -14.210   4.031  1.00 31.62           C  
ATOM    709  HB2 LEU A  47      -0.519 -13.166   3.873  1.00 31.62           H  
ATOM    710  HB3 LEU A  47      -0.596 -14.766   3.161  1.00 31.62           H  
ATOM    711  O   LEU A  47       1.847 -12.838   2.232  1.00 31.62           O  
ATOM    712  CG  LEU A  47      -0.995 -14.727   5.279  1.00 31.62           C  
ATOM    713  HG  LEU A  47      -0.587 -14.254   6.173  1.00 31.62           H  
ATOM    714  CD1 LEU A  47      -2.473 -14.342   5.186  1.00 31.62           C  
ATOM    715 HD11 LEU A  47      -2.567 -13.257   5.179  1.00 31.62           H  
ATOM    716 HD12 LEU A  47      -3.015 -14.735   6.047  1.00 31.62           H  
ATOM    717 HD13 LEU A  47      -2.905 -14.743   4.269  1.00 31.62           H  
ATOM    718  CD2 LEU A  47      -0.894 -16.246   5.441  1.00 31.62           C  
ATOM    719 HD21 LEU A  47       0.145 -16.530   5.610  1.00 31.62           H  
ATOM    720 HD22 LEU A  47      -1.477 -16.562   6.306  1.00 31.62           H  
ATOM    721 HD23 LEU A  47      -1.270 -16.750   4.551  1.00 31.62           H  
ATOM    722  N   SER A  48       2.491 -14.997   2.063  1.00 29.76           N  
ATOM    723  H   SER A  48       2.461 -15.897   2.520  1.00 29.76           H  
ATOM    724  CA  SER A  48       3.061 -14.959   0.700  1.00 29.76           C  
ATOM    725  HA  SER A  48       3.711 -14.090   0.592  1.00 29.76           H  
ATOM    726  C   SER A  48       1.991 -14.939  -0.381  1.00 29.76           C  
ATOM    727  CB  SER A  48       3.850 -16.240   0.429  1.00 29.76           C  
ATOM    728  HB2 SER A  48       4.463 -16.476   1.298  1.00 29.76           H  
ATOM    729  HB3 SER A  48       3.158 -17.072   0.297  1.00 29.76           H  
ATOM    730  O   SER A  48       1.036 -15.704  -0.289  1.00 29.76           O  
ATOM    731  OG  SER A  48       4.621 -16.094  -0.754  1.00 29.76           O  
ATOM    732  HG  SER A  48       4.880 -16.963  -1.069  1.00 29.76           H  
ATOM    733  N   LEU A  49       2.169 -14.155  -1.448  1.00 37.90           N  
ATOM    734  H   LEU A  49       2.936 -13.498  -1.445  1.00 37.90           H  
ATOM    735  CA  LEU A  49       1.280 -14.204  -2.614  1.00 37.90           C  
ATOM    736  HA  LEU A  49       0.373 -14.726  -2.309  1.00 37.90           H  
ATOM    737  C   LEU A  49       1.819 -15.028  -3.798  1.00 37.90           C  
ATOM    738  CB  LEU A  49       0.862 -12.787  -3.048  1.00 37.90           C  
ATOM    739  HB2 LEU A  49       1.750 -12.269  -3.411  1.00 37.90           H  
ATOM    740  HB3 LEU A  49       0.171 -12.879  -3.886  1.00 37.90           H  
ATOM    741  O   LEU A  49       1.057 -15.258  -4.739  1.00 37.90           O  
ATOM    742  CG  LEU A  49       0.193 -11.917  -1.964  1.00 37.90           C  
ATOM    743  HG  LEU A  49       0.882 -11.768  -1.133  1.00 37.90           H  
ATOM    744  CD1 LEU A  49      -0.148 -10.552  -2.570  1.00 37.90           C  
ATOM    745 HD11 LEU A  49      -0.693  -9.944  -1.847  1.00 37.90           H  
ATOM    746 HD12 LEU A  49      -0.761 -10.681  -3.461  1.00 37.90           H  
ATOM    747 HD13 LEU A  49       0.776 -10.034  -2.829  1.00 37.90           H  
ATOM    748  CD2 LEU A  49      -1.095 -12.482  -1.375  1.00 37.90           C  
ATOM    749 HD21 LEU A  49      -1.870 -12.529  -2.140  1.00 37.90           H  
ATOM    750 HD22 LEU A  49      -1.441 -11.838  -0.567  1.00 37.90           H  
ATOM    751 HD23 LEU A  49      -0.902 -13.464  -0.944  1.00 37.90           H  
ATOM    752  N   ASP A  50       3.076 -15.487  -3.766  1.00 34.05           N  
ATOM    753  H   ASP A  50       3.629 -15.356  -2.931  1.00 34.05           H  
ATOM    754  CA  ASP A  50       3.603 -16.373  -4.812  1.00 34.05           C  
ATOM    755  HA  ASP A  50       3.096 -16.108  -5.740  1.00 34.05           H  
ATOM    756  C   ASP A  50       3.218 -17.833  -4.545  1.00 34.05           C  
ATOM    757  CB  ASP A  50       5.114 -16.183  -5.055  1.00 34.05           C  
ATOM    758  HB2 ASP A  50       5.552 -17.153  -5.288  1.00 34.05           H  
ATOM    759  HB3 ASP A  50       5.587 -15.822  -4.141  1.00 34.05           H  
ATOM    760  O   ASP A  50       3.320 -18.360  -3.437  1.00 34.05           O  
ATOM    761  CG  ASP A  50       5.451 -15.241  -6.226  1.00 34.05           C  
ATOM    762  OD1 ASP A  50       4.580 -14.995  -7.094  1.00 34.05           O  
ATOM    763  OD2 ASP A  50       6.611 -14.783  -6.271  1.00 34.05           O  
ATOM    764  N   SER A  51       2.702 -18.464  -5.597  1.00 30.51           N  
ATOM    765  H   SER A  51       2.708 -17.965  -6.475  1.00 30.51           H  
ATOM    766  CA  SER A  51       2.107 -19.793  -5.598  1.00 30.51           C  
ATOM    767  HA  SER A  51       1.408 -19.856  -4.764  1.00 30.51           H  
ATOM    768  C   SER A  51       3.147 -20.910  -5.448  1.00 30.51           C  
ATOM    769  CB  SER A  51       1.321 -19.972  -6.903  1.00 30.51           C  
ATOM    770  HB2 SER A  51       0.459 -19.305  -6.900  1.00 30.51           H  
ATOM    771  HB3 SER A  51       0.969 -21.001  -6.976  1.00 30.51           H  
ATOM    772  O   SER A  51       4.065 -21.005  -6.256  1.00 30.51           O  
ATOM    773  OG  SER A  51       2.137 -19.667  -8.019  1.00 30.51           O  
ATOM    774  HG  SER A  51       3.015 -20.002  -7.823  1.00 30.51           H  
ATOM    775  N   ASN A  52       2.875 -21.808  -4.498  1.00 32.02           N  
ATOM    776  H   ASN A  52       2.141 -21.544  -3.856  1.00 32.02           H  
ATOM    777  CA  ASN A  52       3.420 -23.157  -4.268  1.00 32.02           C  
ATOM    778  HA  ASN A  52       2.737 -23.609  -3.550  1.00 32.02           H  
ATOM    779  C   ASN A  52       4.763 -23.335  -3.557  1.00 32.02           C  
ATOM    780  CB  ASN A  52       3.314 -24.031  -5.526  1.00 32.02           C  
ATOM    781  HB2 ASN A  52       3.834 -23.556  -6.358  1.00 32.02           H  
ATOM    782  HB3 ASN A  52       3.813 -24.982  -5.335  1.00 32.02           H  
ATOM    783  O   ASN A  52       4.965 -24.431  -3.043  1.00 32.02           O  
ATOM    784  CG  ASN A  52       1.888 -24.346  -5.920  1.00 32.02           C  
ATOM    785  ND2 ASN A  52       1.714 -24.995  -7.045  1.00 32.02           N  
ATOM    786 HD21 ASN A  52       0.765 -25.254  -7.275  1.00 32.02           H  
ATOM    787 HD22 ASN A  52       2.525 -25.281  -7.575  1.00 32.02           H  
ATOM    788  OD1 ASN A  52       0.912 -24.034  -5.254  1.00 32.02           O  
ATOM    789  N   ASP A  53       5.595 -22.311  -3.409  1.00 31.10           N  
ATOM    790  H   ASP A  53       5.392 -21.419  -3.837  1.00 31.10           H  
ATOM    791  CA  ASP A  53       6.801 -22.431  -2.587  1.00 31.10           C  
ATOM    792  HA  ASP A  53       6.880 -23.445  -2.196  1.00 31.10           H  
ATOM    793  C   ASP A  53       6.697 -21.522  -1.363  1.00 31.10           C  
ATOM    794  CB  ASP A  53       8.063 -22.226  -3.436  1.00 31.10           C  
ATOM    795  HB2 ASP A  53       7.988 -21.279  -3.971  1.00 31.10           H  
ATOM    796  HB3 ASP A  53       8.925 -22.173  -2.771  1.00 31.10           H  
ATOM    797  O   ASP A  53       6.328 -20.348  -1.457  1.00 31.10           O  
ATOM    798  CG  ASP A  53       8.289 -23.380  -4.428  1.00 31.10           C  
ATOM    799  OD1 ASP A  53       8.040 -24.547  -4.051  1.00 31.10           O  
ATOM    800  OD2 ASP A  53       8.748 -23.096  -5.558  1.00 31.10           O  
ATOM    801  N   ALA A  54       6.976 -22.090  -0.187  1.00 34.53           N  
ATOM    802  H   ALA A  54       7.297 -23.048  -0.184  1.00 34.53           H  
ATOM    803  CA  ALA A  54       7.078 -21.321   1.042  1.00 34.53           C  
ATOM    804  HA  ALA A  54       6.103 -20.889   1.266  1.00 34.53           H  
ATOM    805  C   ALA A  54       8.085 -20.185   0.827  1.00 34.53           C  
ATOM    806  CB  ALA A  54       7.494 -22.247   2.193  1.00 34.53           C  
ATOM    807  HB1 ALA A  54       7.566 -21.672   3.116  1.00 34.53           H  
ATOM    808  HB2 ALA A  54       8.467 -22.689   1.978  1.00 34.53           H  
ATOM    809  HB3 ALA A  54       6.755 -23.038   2.320  1.00 34.53           H  
ATOM    810  O   ALA A  54       9.158 -20.404   0.259  1.00 34.53           O  
ATOM    811  N   LEU A  55       7.738 -18.978   1.285  1.00 33.75           N  
ATOM    812  H   LEU A  55       6.847 -18.868   1.747  1.00 33.75           H  
ATOM    813  CA  LEU A  55       8.712 -17.896   1.368  1.00 33.75           C  
ATOM    814  HA  LEU A  55       9.013 -17.604   0.362  1.00 33.75           H  
ATOM    815  C   LEU A  55       9.932 -18.424   2.102  1.00 33.75           C  
ATOM    816  CB  LEU A  55       8.151 -16.695   2.140  1.00 33.75           C  
ATOM    817  HB2 LEU A  55       7.703 -17.063   3.063  1.00 33.75           H  
ATOM    818  HB3 LEU A  55       8.966 -16.022   2.404  1.00 33.75           H  
ATOM    819  O   LEU A  55       9.810 -19.052   3.156  1.00 33.75           O  
ATOM    820  CG  LEU A  55       7.110 -15.917   1.350  1.00 33.75           C  
ATOM    821  HG  LEU A  55       6.417 -16.650   0.937  1.00 33.75           H  
ATOM    822  CD1 LEU A  55       6.380 -14.937   2.273  1.00 33.75           C  
ATOM    823 HD11 LEU A  55       5.682 -14.325   1.701  1.00 33.75           H  
ATOM    824 HD12 LEU A  55       7.102 -14.279   2.755  1.00 33.75           H  
ATOM    825 HD13 LEU A  55       5.837 -15.485   3.044  1.00 33.75           H  
ATOM    826  CD2 LEU A  55       7.722 -15.131   0.202  1.00 33.75           C  
ATOM    827 HD21 LEU A  55       8.178 -15.805  -0.523  1.00 33.75           H  
ATOM    828 HD22 LEU A  55       6.934 -14.574  -0.304  1.00 33.75           H  
ATOM    829 HD23 LEU A  55       8.477 -14.453   0.601  1.00 33.75           H  
ATOM    830  N   SER A  56      11.101 -18.166   1.535  1.00 34.53           N  
ATOM    831  H   SER A  56      11.138 -17.637   0.675  1.00 34.53           H  
ATOM    832  CA  SER A  56      12.333 -18.430   2.248  1.00 34.53           C  
ATOM    833  HA  SER A  56      12.348 -19.485   2.522  1.00 34.53           H  
ATOM    834  C   SER A  56      12.305 -17.599   3.545  1.00 34.53           C  
ATOM    835  CB  SER A  56      13.501 -18.178   1.292  1.00 34.53           C  
ATOM    836  HB2 SER A  56      13.206 -18.444   0.277  1.00 34.53           H  
ATOM    837  HB3 SER A  56      14.329 -18.831   1.566  1.00 34.53           H  
ATOM    838  O   SER A  56      11.774 -16.481   3.546  1.00 34.53           O  
ATOM    839  OG  SER A  56      13.935 -16.839   1.320  1.00 34.53           O  
ATOM    840  HG  SER A  56      14.588 -16.867   2.023  1.00 34.53           H  
ATOM    841  N   SER A  57      12.792 -18.138   4.668  1.00 35.76           N  
ATOM    842  H   SER A  57      13.293 -19.014   4.625  1.00 35.76           H  
ATOM    843  CA  SER A  57      12.725 -17.447   5.970  1.00 35.76           C  
ATOM    844  HA  SER A  57      11.678 -17.309   6.240  1.00 35.76           H  
ATOM    845  C   SER A  57      13.364 -16.056   5.910  1.00 35.76           C  
ATOM    846  CB  SER A  57      13.386 -18.289   7.068  1.00 35.76           C  
ATOM    847  HB2 SER A  57      13.442 -17.707   7.988  1.00 35.76           H  
ATOM    848  HB3 SER A  57      12.772 -19.170   7.252  1.00 35.76           H  
ATOM    849  O   SER A  57      12.911 -15.133   6.560  1.00 35.76           O  
ATOM    850  OG  SER A  57      14.684 -18.712   6.684  1.00 35.76           O  
ATOM    851  HG  SER A  57      15.251 -17.939   6.647  1.00 35.76           H  
ATOM    852  N   GLU A  58      14.337 -15.872   5.021  1.00 33.46           N  
ATOM    853  H   GLU A  58      14.598 -16.675   4.468  1.00 33.46           H  
ATOM    854  CA  GLU A  58      15.004 -14.607   4.712  1.00 33.46           C  
ATOM    855  HA  GLU A  58      15.451 -14.213   5.625  1.00 33.46           H  
ATOM    856  C   GLU A  58      14.056 -13.528   4.160  1.00 33.46           C  
ATOM    857  CB  GLU A  58      16.108 -14.863   3.663  1.00 33.46           C  
ATOM    858  HB2 GLU A  58      16.666 -13.934   3.555  1.00 33.46           H  
ATOM    859  HB3 GLU A  58      15.658 -15.071   2.693  1.00 33.46           H  
ATOM    860  O   GLU A  58      14.284 -12.337   4.365  1.00 33.46           O  
ATOM    861  CG  GLU A  58      17.126 -15.973   4.008  1.00 33.46           C  
ATOM    862  HG2 GLU A  58      18.041 -15.755   3.458  1.00 33.46           H  
ATOM    863  HG3 GLU A  58      17.369 -15.915   5.069  1.00 33.46           H  
ATOM    864  CD  GLU A  58      16.690 -17.406   3.650  1.00 33.46           C  
ATOM    865  OE1 GLU A  58      17.538 -18.316   3.753  1.00 33.46           O  
ATOM    866  OE2 GLU A  58      15.519 -17.587   3.249  1.00 33.46           O  
ATOM    867  N   VAL A  59      13.007 -13.928   3.435  1.00 32.88           N  
ATOM    868  H   VAL A  59      12.857 -14.922   3.338  1.00 32.88           H  
ATOM    869  CA  VAL A  59      11.976 -13.024   2.909  1.00 32.88           C  
ATOM    870  HA  VAL A  59      12.410 -12.030   2.801  1.00 32.88           H  
ATOM    871  C   VAL A  59      10.811 -12.887   3.879  1.00 32.88           C  
ATOM    872  CB  VAL A  59      11.482 -13.470   1.526  1.00 32.88           C  
ATOM    873  HB  VAL A  59      10.963 -14.425   1.602  1.00 32.88           H  
ATOM    874  O   VAL A  59      10.195 -11.828   3.909  1.00 32.88           O  
ATOM    875  CG1 VAL A  59      10.537 -12.423   0.941  1.00 32.88           C  
ATOM    876 HG11 VAL A  59      10.403 -12.634  -0.120  1.00 32.88           H  
ATOM    877 HG12 VAL A  59       9.577 -12.459   1.456  1.00 32.88           H  
ATOM    878 HG13 VAL A  59      10.964 -11.426   1.049  1.00 32.88           H  
ATOM    879  CG2 VAL A  59      12.633 -13.606   0.519  1.00 32.88           C  
ATOM    880 HG21 VAL A  59      13.339 -14.362   0.864  1.00 32.88           H  
ATOM    881 HG22 VAL A  59      13.158 -12.656   0.415  1.00 32.88           H  
ATOM    882 HG23 VAL A  59      12.249 -13.926  -0.449  1.00 32.88           H  
ATOM    883  N   VAL A  60      10.540 -13.912   4.694  1.00 34.37           N  
ATOM    884  H   VAL A  60      11.106 -14.746   4.626  1.00 34.37           H  
ATOM    885  CA  VAL A  60       9.632 -13.780   5.840  1.00 34.37           C  
ATOM    886  HA  VAL A  60       8.678 -13.396   5.479  1.00 34.37           H  
ATOM    887  C   VAL A  60      10.184 -12.735   6.803  1.00 34.37           C  
ATOM    888  CB  VAL A  60       9.356 -15.122   6.539  1.00 34.37           C  
ATOM    889  HB  VAL A  60      10.291 -15.555   6.895  1.00 34.37           H  
ATOM    890  O   VAL A  60       9.460 -11.799   7.081  1.00 34.37           O  
ATOM    891  CG1 VAL A  60       8.410 -14.953   7.729  1.00 34.37           C  
ATOM    892 HG11 VAL A  60       8.170 -15.922   8.167  1.00 34.37           H  
ATOM    893 HG12 VAL A  60       7.494 -14.444   7.430  1.00 34.37           H  
ATOM    894 HG13 VAL A  60       8.908 -14.366   8.501  1.00 34.37           H  
ATOM    895  CG2 VAL A  60       8.695 -16.106   5.566  1.00 34.37           C  
ATOM    896 HG21 VAL A  60       7.781 -15.673   5.160  1.00 34.37           H  
ATOM    897 HG22 VAL A  60       9.388 -16.345   4.760  1.00 34.37           H  
ATOM    898 HG23 VAL A  60       8.457 -17.033   6.088  1.00 34.37           H  
ATOM    899  N   ASP A  61      11.465 -12.774   7.169  1.00 32.87           N  
ATOM    900  H   ASP A  61      11.982 -13.626   7.007  1.00 32.87           H  
ATOM    901  CA  ASP A  61      12.085 -11.795   8.074  1.00 32.87           C  
ATOM    902  HA  ASP A  61      11.513 -11.759   9.001  1.00 32.87           H  
ATOM    903  C   ASP A  61      12.116 -10.378   7.463  1.00 32.87           C  
ATOM    904  CB  ASP A  61      13.513 -12.249   8.428  1.00 32.87           C  
ATOM    905  HB2 ASP A  61      13.980 -11.469   9.030  1.00 32.87           H  
ATOM    906  HB3 ASP A  61      14.088 -12.340   7.506  1.00 32.87           H  
ATOM    907  O   ASP A  61      11.763  -9.396   8.115  1.00 32.87           O  
ATOM    908  CG  ASP A  61      13.618 -13.570   9.209  1.00 32.87           C  
ATOM    909  OD1 ASP A  61      12.592 -14.080   9.702  1.00 32.87           O  
ATOM    910  OD2 ASP A  61      14.763 -14.078   9.294  1.00 32.87           O  
ATOM    911  N   MET A  62      12.459 -10.251   6.170  1.00 33.91           N  
ATOM    912  H   MET A  62      12.771 -11.075   5.677  1.00 33.91           H  
ATOM    913  CA  MET A  62      12.382  -8.957   5.475  1.00 33.91           C  
ATOM    914  HA  MET A  62      12.904  -8.211   6.075  1.00 33.91           H  
ATOM    915  C   MET A  62      10.946  -8.454   5.318  1.00 33.91           C  
ATOM    916  CB  MET A  62      13.028  -9.016   4.083  1.00 33.91           C  
ATOM    917  HB2 MET A  62      12.691  -8.156   3.505  1.00 33.91           H  
ATOM    918  HB3 MET A  62      12.695  -9.918   3.570  1.00 33.91           H  
ATOM    919  O   MET A  62      10.766  -7.248   5.237  1.00 33.91           O  
ATOM    920  CG  MET A  62      14.557  -8.962   4.122  1.00 33.91           C  
ATOM    921  HG2 MET A  62      14.936  -9.858   4.612  1.00 33.91           H  
ATOM    922  HG3 MET A  62      14.852  -8.102   4.723  1.00 33.91           H  
ATOM    923  SD  MET A  62      15.333  -8.795   2.481  1.00 33.91           S  
ATOM    924  CE  MET A  62      14.964 -10.430   1.789  1.00 33.91           C  
ATOM    925  HE1 MET A  62      13.885 -10.581   1.747  1.00 33.91           H  
ATOM    926  HE2 MET A  62      15.411 -11.200   2.418  1.00 33.91           H  
ATOM    927  HE3 MET A  62      15.378 -10.504   0.783  1.00 33.91           H  
ATOM    928  N   ALA A  63       9.944  -9.336   5.229  1.00 33.83           N  
ATOM    929  H   ALA A  63      10.170 -10.320   5.280  1.00 33.83           H  
ATOM    930  CA  ALA A  63       8.524  -8.985   5.210  1.00 33.83           C  
ATOM    931  HA  ALA A  63       8.397  -8.066   4.638  1.00 33.83           H  
ATOM    932  C   ALA A  63       7.976  -8.724   6.625  1.00 33.83           C  
ATOM    933  CB  ALA A  63       7.731 -10.081   4.488  1.00 33.83           C  
ATOM    934  HB1 ALA A  63       6.677  -9.805   4.461  1.00 33.83           H  
ATOM    935  HB2 ALA A  63       8.103 -10.198   3.470  1.00 33.83           H  
ATOM    936  HB3 ALA A  63       7.833 -11.024   5.024  1.00 33.83           H  
ATOM    937  O   ALA A  63       7.068  -7.908   6.769  1.00 33.83           O  
ATOM    938  N   GLU A  64       8.546  -9.353   7.654  1.00 33.32           N  
ATOM    939  H   GLU A  64       9.251 -10.048   7.453  1.00 33.32           H  
ATOM    940  CA  GLU A  64       8.204  -9.185   9.067  1.00 33.32           C  
ATOM    941  HA  GLU A  64       7.128  -9.325   9.170  1.00 33.32           H  
ATOM    942  C   GLU A  64       8.488  -7.758   9.549  1.00 33.32           C  
ATOM    943  CB  GLU A  64       8.870 -10.269   9.939  1.00 33.32           C  
ATOM    944  HB2 GLU A  64       9.884 -10.460   9.588  1.00 33.32           H  
ATOM    945  HB3 GLU A  64       8.925  -9.900  10.964  1.00 33.32           H  
ATOM    946  O   GLU A  64       7.682  -7.198  10.293  1.00 33.32           O  
ATOM    947  CG  GLU A  64       8.043 -11.572   9.948  1.00 33.32           C  
ATOM    948  HG2 GLU A  64       7.870 -11.923   8.931  1.00 33.32           H  
ATOM    949  HG3 GLU A  64       7.062 -11.329  10.357  1.00 33.32           H  
ATOM    950  CD  GLU A  64       8.629 -12.713  10.798  1.00 33.32           C  
ATOM    951  OE1 GLU A  64       7.961 -13.777  10.824  1.00 33.32           O  
ATOM    952  OE2 GLU A  64       9.621 -12.485  11.522  1.00 33.32           O  
ATOM    953  N   ASP A  65       9.517  -7.111   8.992  1.00 35.99           N  
ATOM    954  H   ASP A  65      10.187  -7.670   8.483  1.00 35.99           H  
ATOM    955  CA  ASP A  65       9.823  -5.687   9.192  1.00 35.99           C  
ATOM    956  HA  ASP A  65       9.885  -5.497  10.264  1.00 35.99           H  
ATOM    957  C   ASP A  65       8.744  -4.715   8.636  1.00 35.99           C  
ATOM    958  CB  ASP A  65      11.202  -5.378   8.566  1.00 35.99           C  
ATOM    959  HB2 ASP A  65      11.288  -4.299   8.436  1.00 35.99           H  
ATOM    960  HB3 ASP A  65      11.251  -5.823   7.572  1.00 35.99           H  
ATOM    961  O   ASP A  65       8.797  -3.516   8.914  1.00 35.99           O  
ATOM    962  CG  ASP A  65      12.429  -5.819   9.384  1.00 35.99           C  
ATOM    963  OD1 ASP A  65      12.290  -6.084  10.599  1.00 35.99           O  
ATOM    964  OD2 ASP A  65      13.543  -5.755   8.806  1.00 35.99           O  
ATOM    965  N   PHE A  66       7.743  -5.174   7.864  1.00 36.25           N  
ATOM    966  H   PHE A  66       7.713  -6.169   7.694  1.00 36.25           H  
ATOM    967  CA  PHE A  66       6.753  -4.311   7.182  1.00 36.25           C  
ATOM    968  HA  PHE A  66       7.148  -3.295   7.186  1.00 36.25           H  
ATOM    969  C   PHE A  66       5.380  -4.188   7.878  1.00 36.25           C  
ATOM    970  CB  PHE A  66       6.616  -4.717   5.705  1.00 36.25           C  
ATOM    971  HB2 PHE A  66       6.496  -5.797   5.618  1.00 36.25           H  
ATOM    972  HB3 PHE A  66       5.705  -4.271   5.304  1.00 36.25           H  
ATOM    973  O   PHE A  66       4.396  -3.764   7.254  1.00 36.25           O  
ATOM    974  CG  PHE A  66       7.743  -4.242   4.819  1.00 36.25           C  
ATOM    975  CD1 PHE A  66       7.721  -2.951   4.268  1.00 36.25           C  
ATOM    976  HD1 PHE A  66       6.901  -2.286   4.493  1.00 36.25           H  
ATOM    977  CD2 PHE A  66       8.830  -5.082   4.570  1.00 36.25           C  
ATOM    978  HD2 PHE A  66       8.831  -6.054   5.041  1.00 36.25           H  
ATOM    979  CE1 PHE A  66       8.793  -2.508   3.475  1.00 36.25           C  
ATOM    980  HE1 PHE A  66       8.796  -1.498   3.092  1.00 36.25           H  
ATOM    981  CE2 PHE A  66       9.907  -4.648   3.778  1.00 36.25           C  
ATOM    982  HE2 PHE A  66      10.758  -5.297   3.631  1.00 36.25           H  
ATOM    983  CZ  PHE A  66       9.887  -3.354   3.232  1.00 36.25           C  
ATOM    984  HZ  PHE A  66      10.727  -2.993   2.657  1.00 36.25           H  
ATOM    985  N   HIS A  67       5.257  -4.564   9.154  1.00 33.37           N  
ATOM    986  H   HIS A  67       6.082  -4.877   9.646  1.00 33.37           H  
ATOM    987  CA  HIS A  67       3.943  -4.726   9.780  1.00 33.37           C  
ATOM    988  HA  HIS A  67       3.268  -5.062   8.993  1.00 33.37           H  
ATOM    989  C   HIS A  67       3.325  -3.460  10.383  1.00 33.37           C  
ATOM    990  CB  HIS A  67       3.972  -5.838  10.827  1.00 33.37           C  
ATOM    991  HB2 HIS A  67       4.300  -5.430  11.783  1.00 33.37           H  
ATOM    992  HB3 HIS A  67       4.693  -6.608  10.553  1.00 33.37           H  
ATOM    993  O   HIS A  67       3.944  -2.737  11.157  1.00 33.37           O  
ATOM    994  CG  HIS A  67       2.617  -6.463  10.976  1.00 33.37           C  
ATOM    995  CD2 HIS A  67       1.896  -6.528  12.130  1.00 33.37           C  
ATOM    996  HD2 HIS A  67       2.179  -6.126  13.091  1.00 33.37           H  
ATOM    997  ND1 HIS A  67       1.936  -7.167  10.004  1.00 33.37           N  
ATOM    998  HD1 HIS A  67       2.368  -7.567   9.183  1.00 33.37           H  
ATOM    999  CE1 HIS A  67       0.834  -7.670  10.569  1.00 33.37           C  
ATOM   1000  HE1 HIS A  67       0.188  -8.411  10.122  1.00 33.37           H  
ATOM   1001  NE2 HIS A  67       0.778  -7.297  11.848  1.00 33.37           N  
ATOM   1002  N   LYS A  68       2.026  -3.280  10.116  1.00 32.55           N  
ATOM   1003  H   LYS A  68       1.625  -3.916   9.442  1.00 32.55           H  
ATOM   1004  CA  LYS A  68       1.087  -2.538  10.966  1.00 32.55           C  
ATOM   1005  HA  LYS A  68       1.453  -2.588  11.991  1.00 32.55           H  
ATOM   1006  C   LYS A  68      -0.273  -3.260  10.938  1.00 32.55           C  
ATOM   1007  CB  LYS A  68       1.050  -1.047  10.542  1.00 32.55           C  
ATOM   1008  HB2 LYS A  68       0.441  -0.922   9.646  1.00 32.55           H  
ATOM   1009  HB3 LYS A  68       2.067  -0.742  10.298  1.00 32.55           H  
ATOM   1010  O   LYS A  68      -1.187  -2.808  10.256  1.00 32.55           O  
ATOM   1011  CG  LYS A  68       0.546  -0.115  11.660  1.00 32.55           C  
ATOM   1012  HG2 LYS A  68      -0.498  -0.340  11.877  1.00 32.55           H  
ATOM   1013  HG3 LYS A  68       1.136  -0.301  12.558  1.00 32.55           H  
ATOM   1014  CD  LYS A  68       0.685   1.369  11.276  1.00 32.55           C  
ATOM   1015  HD2 LYS A  68       1.719   1.551  10.984  1.00 32.55           H  
ATOM   1016  HD3 LYS A  68       0.026   1.591  10.437  1.00 32.55           H  
ATOM   1017  CE  LYS A  68       0.336   2.256  12.478  1.00 32.55           C  
ATOM   1018  HE2 LYS A  68       0.884   1.879  13.342  1.00 32.55           H  
ATOM   1019  HE3 LYS A  68      -0.726   2.153  12.698  1.00 32.55           H  
ATOM   1020  NZ  LYS A  68       0.699   3.676  12.246  1.00 32.55           N  
ATOM   1021  HZ1 LYS A  68       0.203   4.054  11.451  1.00 32.55           H  
ATOM   1022  HZ2 LYS A  68       0.491   4.220  13.071  1.00 32.55           H  
ATOM   1023  HZ3 LYS A  68       1.694   3.741  12.086  1.00 32.55           H  
ATOM   1024  N   PHE A  69      -0.400  -4.409  11.616  1.00 27.55           N  
ATOM   1025  H   PHE A  69       0.416  -4.811  12.056  1.00 27.55           H  
ATOM   1026  CA  PHE A  69      -1.694  -4.836  12.172  1.00 27.55           C  
ATOM   1027  HA  PHE A  69      -2.490  -4.787  11.430  1.00 27.55           H  
ATOM   1028  C   PHE A  69      -1.988  -3.895  13.320  1.00 27.55           C  
ATOM   1029  CB  PHE A  69      -1.706  -6.208  12.891  1.00 27.55           C  
ATOM   1030  HB2 PHE A  69      -2.403  -6.105  13.722  1.00 27.55           H  
ATOM   1031  HB3 PHE A  69      -0.769  -6.391  13.417  1.00 27.55           H  
ATOM   1032  O   PHE A  69      -1.171  -3.817  14.231  1.00 27.55           O  
ATOM   1033  CG  PHE A  69      -2.240  -7.449  12.209  1.00 27.55           C  
ATOM   1034  CD1 PHE A  69      -2.855  -8.407  13.036  1.00 27.55           C  
ATOM   1035  HD1 PHE A  69      -2.875  -8.267  14.107  1.00 27.55           H  
ATOM   1036  CD2 PHE A  69      -2.219  -7.644  10.816  1.00 27.55           C  
ATOM   1037  HD2 PHE A  69      -1.772  -6.900  10.173  1.00 27.55           H  
ATOM   1038  CE1 PHE A  69      -3.465  -9.539  12.483  1.00 27.55           C  
ATOM   1039  HE1 PHE A  69      -3.946 -10.262  13.125  1.00 27.55           H  
ATOM   1040  CE2 PHE A  69      -2.793  -8.803  10.262  1.00 27.55           C  
ATOM   1041  HE2 PHE A  69      -2.776  -8.955   9.193  1.00 27.55           H  
ATOM   1042  CZ  PHE A  69      -3.429  -9.742  11.094  1.00 27.55           C  
ATOM   1043  HZ  PHE A  69      -3.886 -10.621  10.666  1.00 27.55           H  
ATOM   1044  N   VAL A  70      -3.181  -3.317  13.344  1.00 27.17           N  
ATOM   1045  H   VAL A  70      -3.752  -3.353  12.511  1.00 27.17           H  
ATOM   1046  CA  VAL A  70      -3.908  -3.152  14.602  1.00 27.17           C  
ATOM   1047  HA  VAL A  70      -3.623  -3.959  15.277  1.00 27.17           H  
ATOM   1048  C   VAL A  70      -5.400  -3.305  14.270  1.00 27.17           C  
ATOM   1049  CB  VAL A  70      -3.587  -1.825  15.334  1.00 27.17           C  
ATOM   1050  HB  VAL A  70      -3.976  -0.992  14.749  1.00 27.17           H  
ATOM   1051  O   VAL A  70      -5.961  -2.520  13.513  1.00 27.17           O  
ATOM   1052  CG1 VAL A  70      -4.247  -1.813  16.713  1.00 27.17           C  
ATOM   1053 HG11 VAL A  70      -3.915  -2.659  17.314  1.00 27.17           H  
ATOM   1054 HG12 VAL A  70      -5.332  -1.852  16.613  1.00 27.17           H  
ATOM   1055 HG13 VAL A  70      -4.017  -0.891  17.247  1.00 27.17           H  
ATOM   1056  CG2 VAL A  70      -2.099  -1.551  15.615  1.00 27.17           C  
ATOM   1057 HG21 VAL A  70      -1.557  -1.419  14.678  1.00 27.17           H  
ATOM   1058 HG22 VAL A  70      -1.996  -0.629  16.188  1.00 27.17           H  
ATOM   1059 HG23 VAL A  70      -1.669  -2.366  16.196  1.00 27.17           H  
ATOM   1060  N   GLU A  71      -5.976  -4.398  14.764  1.00 36.98           N  
ATOM   1061  H   GLU A  71      -5.341  -5.014  15.250  1.00 36.98           H  
ATOM   1062  CA  GLU A  71      -7.371  -4.579  15.207  1.00 36.98           C  
ATOM   1063  HA  GLU A  71      -7.436  -5.627  15.497  1.00 36.98           H  
ATOM   1064  C   GLU A  71      -8.576  -4.461  14.245  1.00 36.98           C  
ATOM   1065  CB  GLU A  71      -7.572  -3.811  16.528  1.00 36.98           C  
ATOM   1066  HB2 GLU A  71      -7.351  -2.756  16.369  1.00 36.98           H  
ATOM   1067  HB3 GLU A  71      -8.611  -3.899  16.846  1.00 36.98           H  
ATOM   1068  O   GLU A  71      -9.571  -5.109  14.545  1.00 36.98           O  
ATOM   1069  CG  GLU A  71      -6.677  -4.415  17.634  1.00 36.98           C  
ATOM   1070  HG2 GLU A  71      -5.645  -4.472  17.289  1.00 36.98           H  
ATOM   1071  HG3 GLU A  71      -7.009  -5.438  17.816  1.00 36.98           H  
ATOM   1072  CD  GLU A  71      -6.681  -3.633  18.952  1.00 36.98           C  
ATOM   1073  OE1 GLU A  71      -6.518  -4.299  20.001  1.00 36.98           O  
ATOM   1074  OE2 GLU A  71      -6.779  -2.390  18.899  1.00 36.98           O  
ATOM   1075  N   ASP A  72      -8.532  -3.812  13.075  1.00 33.76           N  
ATOM   1076  H   ASP A  72      -7.720  -3.236  12.909  1.00 33.76           H  
ATOM   1077  CA  ASP A  72      -9.783  -3.513  12.327  1.00 33.76           C  
ATOM   1078  HA  ASP A  72     -10.613  -4.056  12.778  1.00 33.76           H  
ATOM   1079  C   ASP A  72      -9.812  -3.965  10.845  1.00 33.76           C  
ATOM   1080  CB  ASP A  72     -10.137  -2.025  12.495  1.00 33.76           C  
ATOM   1081  HB2 ASP A  72     -10.918  -1.764  11.782  1.00 33.76           H  
ATOM   1082  HB3 ASP A  72      -9.260  -1.421  12.261  1.00 33.76           H  
ATOM   1083  O   ASP A  72      -9.973  -3.167   9.926  1.00 33.76           O  
ATOM   1084  CG  ASP A  72     -10.683  -1.645  13.879  1.00 33.76           C  
ATOM   1085  OD1 ASP A  72     -11.442  -2.445  14.475  1.00 33.76           O  
ATOM   1086  OD2 ASP A  72     -10.426  -0.484  14.272  1.00 33.76           O  
ATOM   1087  N   ALA A  73      -9.705  -5.271  10.573  1.00 43.33           N  
ATOM   1088  H   ALA A  73      -9.605  -5.886  11.367  1.00 43.33           H  
ATOM   1089  CA  ALA A  73     -10.007  -5.858   9.248  1.00 43.33           C  
ATOM   1090  HA  ALA A  73      -9.791  -6.922   9.344  1.00 43.33           H  
ATOM   1091  C   ALA A  73      -9.135  -5.391   8.049  1.00 43.33           C  
ATOM   1092  CB  ALA A  73     -11.519  -5.749   8.978  1.00 43.33           C  
ATOM   1093  HB1 ALA A  73     -12.078  -6.116   9.838  1.00 43.33           H  
ATOM   1094  HB2 ALA A  73     -11.783  -6.345   8.104  1.00 43.33           H  
ATOM   1095  HB3 ALA A  73     -11.794  -4.711   8.795  1.00 43.33           H  
ATOM   1096  O   ALA A  73      -9.565  -5.452   6.889  1.00 43.33           O  
ATOM   1097  N   ILE A  74      -7.881  -4.993   8.305  1.00 47.60           N  
ATOM   1098  H   ILE A  74      -7.604  -4.922   9.274  1.00 47.60           H  
ATOM   1099  CA  ILE A  74      -6.861  -4.812   7.259  1.00 47.60           C  
ATOM   1100  HA  ILE A  74      -7.360  -4.469   6.353  1.00 47.60           H  
ATOM   1101  C   ILE A  74      -6.199  -6.152   6.955  1.00 47.60           C  
ATOM   1102  CB  ILE A  74      -5.797  -3.751   7.627  1.00 47.60           C  
ATOM   1103  HB  ILE A  74      -5.271  -4.057   8.532  1.00 47.60           H  
ATOM   1104  O   ILE A  74      -5.490  -6.712   7.788  1.00 47.60           O  
ATOM   1105  CG1 ILE A  74      -6.506  -2.417   7.884  1.00 47.60           C  
ATOM   1106 HG12 ILE A  74      -7.233  -2.530   8.688  1.00 47.60           H  
ATOM   1107 HG13 ILE A  74      -7.038  -2.209   6.955  1.00 47.60           H  
ATOM   1108  CG2 ILE A  74      -4.781  -3.595   6.470  1.00 47.60           C  
ATOM   1109 HG21 ILE A  74      -4.018  -2.862   6.731  1.00 47.60           H  
ATOM   1110 HG22 ILE A  74      -4.261  -4.537   6.293  1.00 47.60           H  
ATOM   1111 HG23 ILE A  74      -5.292  -3.289   5.557  1.00 47.60           H  
ATOM   1112  CD1 ILE A  74      -5.615  -1.220   8.236  1.00 47.60           C  
ATOM   1113 HD11 ILE A  74      -4.996  -0.936   7.385  1.00 47.60           H  
ATOM   1114 HD12 ILE A  74      -4.980  -1.474   9.085  1.00 47.60           H  
ATOM   1115 HD13 ILE A  74      -6.243  -0.372   8.506  1.00 47.60           H  
ATOM   1116  N   TYR A  75      -6.361  -6.624   5.725  1.00 55.18           N  
ATOM   1117  H   TYR A  75      -6.956  -6.105   5.094  1.00 55.18           H  
ATOM   1118  CA  TYR A  75      -5.596  -7.736   5.183  1.00 55.18           C  
ATOM   1119  HA  TYR A  75      -5.248  -8.359   6.007  1.00 55.18           H  
ATOM   1120  C   TYR A  75      -4.375  -7.216   4.431  1.00 55.18           C  
ATOM   1121  CB  TYR A  75      -6.487  -8.605   4.297  1.00 55.18           C  
ATOM   1122  HB2 TYR A  75      -6.785  -8.035   3.417  1.00 55.18           H  
ATOM   1123  HB3 TYR A  75      -5.897  -9.461   3.969  1.00 55.18           H  
ATOM   1124  O   TYR A  75      -4.487  -6.376   3.530  1.00 55.18           O  
ATOM   1125  CG  TYR A  75      -7.718  -9.120   5.011  1.00 55.18           C  
ATOM   1126  CD1 TYR A  75      -7.571 -10.006   6.094  1.00 55.18           C  
ATOM   1127  HD1 TYR A  75      -6.587 -10.323   6.405  1.00 55.18           H  
ATOM   1128  CD2 TYR A  75      -8.998  -8.656   4.651  1.00 55.18           C  
ATOM   1129  HD2 TYR A  75      -9.109  -7.937   3.853  1.00 55.18           H  
ATOM   1130  CE1 TYR A  75      -8.698 -10.437   6.813  1.00 55.18           C  
ATOM   1131  HE1 TYR A  75      -8.576 -11.090   7.665  1.00 55.18           H  
ATOM   1132  CE2 TYR A  75     -10.128  -9.124   5.347  1.00 55.18           C  
ATOM   1133  HE2 TYR A  75     -11.125  -8.790   5.098  1.00 55.18           H  
ATOM   1134  OH  TYR A  75     -11.097 -10.495   7.041  1.00 55.18           O  
ATOM   1135  HH  TYR A  75     -10.874 -11.088   7.763  1.00 55.18           H  
ATOM   1136  CZ  TYR A  75      -9.986 -10.028   6.413  1.00 55.18           C  
ATOM   1137  N   THR A  76      -3.202  -7.732   4.791  1.00 54.45           N  
ATOM   1138  H   THR A  76      -3.160  -8.388   5.559  1.00 54.45           H  
ATOM   1139  CA  THR A  76      -1.942  -7.451   4.108  1.00 54.45           C  
ATOM   1140  HA  THR A  76      -2.103  -6.592   3.457  1.00 54.45           H  
ATOM   1141  C   THR A  76      -1.533  -8.625   3.223  1.00 54.45           C  
ATOM   1142  CB  THR A  76      -0.827  -7.055   5.084  1.00 54.45           C  
ATOM   1143  HB  THR A  76       0.117  -7.008   4.540  1.00 54.45           H  
ATOM   1144  O   THR A  76      -1.638  -9.784   3.616  1.00 54.45           O  
ATOM   1145  CG2 THR A  76      -1.098  -5.695   5.730  1.00 54.45           C  
ATOM   1146 HG21 THR A  76      -1.206  -4.934   4.957  1.00 54.45           H  
ATOM   1147 HG22 THR A  76      -2.011  -5.737   6.323  1.00 54.45           H  
ATOM   1148 HG23 THR A  76      -0.266  -5.424   6.380  1.00 54.45           H  
ATOM   1149  OG1 THR A  76      -0.716  -8.002   6.117  1.00 54.45           O  
ATOM   1150  HG1 THR A  76       0.031  -7.773   6.674  1.00 54.45           H  
ATOM   1151  N   GLY A  77      -1.076  -8.335   2.003  1.00 52.87           N  
ATOM   1152  H   GLY A  77      -1.033  -7.363   1.731  1.00 52.87           H  
ATOM   1153  CA  GLY A  77      -0.560  -9.346   1.076  1.00 52.87           C  
ATOM   1154  HA2 GLY A  77      -0.422 -10.299   1.587  1.00 52.87           H  
ATOM   1155  HA3 GLY A  77      -1.279  -9.496   0.271  1.00 52.87           H  
ATOM   1156  C   GLY A  77       0.774  -8.916   0.481  1.00 52.87           C  
ATOM   1157  O   GLY A  77       0.892  -7.774   0.032  1.00 52.87           O  
ATOM   1158  N   VAL A  78       1.763  -9.814   0.476  1.00 52.83           N  
ATOM   1159  H   VAL A  78       1.596 -10.724   0.883  1.00 52.83           H  
ATOM   1160  CA  VAL A  78       3.121  -9.552  -0.028  1.00 52.83           C  
ATOM   1161  HA  VAL A  78       3.219  -8.488  -0.245  1.00 52.83           H  
ATOM   1162  C   VAL A  78       3.388 -10.328  -1.317  1.00 52.83           C  
ATOM   1163  CB  VAL A  78       4.190  -9.885   1.033  1.00 52.83           C  
ATOM   1164  HB  VAL A  78       4.127 -10.940   1.300  1.00 52.83           H  
ATOM   1165  O   VAL A  78       3.377 -11.555  -1.324  1.00 52.83           O  
ATOM   1166  CG1 VAL A  78       5.600  -9.582   0.508  1.00 52.83           C  
ATOM   1167 HG11 VAL A  78       5.665  -8.541   0.192  1.00 52.83           H  
ATOM   1168 HG12 VAL A  78       6.331  -9.763   1.296  1.00 52.83           H  
ATOM   1169 HG13 VAL A  78       5.844 -10.238  -0.327  1.00 52.83           H  
ATOM   1170  CG2 VAL A  78       3.992  -9.041   2.295  1.00 52.83           C  
ATOM   1171 HG21 VAL A  78       4.102  -7.986   2.043  1.00 52.83           H  
ATOM   1172 HG22 VAL A  78       4.744  -9.309   3.037  1.00 52.83           H  
ATOM   1173 HG23 VAL A  78       3.009  -9.221   2.731  1.00 52.83           H  
ATOM   1174  N   HIS A  79       3.677  -9.619  -2.406  1.00 55.19           N  
ATOM   1175  H   HIS A  79       3.685  -8.612  -2.321  1.00 55.19           H  
ATOM   1176  CA  HIS A  79       4.140 -10.202  -3.664  1.00 55.19           C  
ATOM   1177  HA  HIS A  79       4.037 -11.286  -3.630  1.00 55.19           H  
ATOM   1178  C   HIS A  79       5.614  -9.861  -3.869  1.00 55.19           C  
ATOM   1179  CB  HIS A  79       3.279  -9.689  -4.823  1.00 55.19           C  
ATOM   1180  HB2 HIS A  79       3.550  -8.661  -5.060  1.00 55.19           H  
ATOM   1181  HB3 HIS A  79       2.235  -9.692  -4.510  1.00 55.19           H  
ATOM   1182  O   HIS A  79       5.956  -8.700  -4.098  1.00 55.19           O  
ATOM   1183  CG  HIS A  79       3.370 -10.501  -6.090  1.00 55.19           C  
ATOM   1184  CD2 HIS A  79       2.318 -10.740  -6.928  1.00 55.19           C  
ATOM   1185  HD2 HIS A  79       1.310 -10.379  -6.790  1.00 55.19           H  
ATOM   1186  ND1 HIS A  79       4.457 -11.176  -6.614  1.00 55.19           N  
ATOM   1187  HD1 HIS A  79       5.351 -11.375  -6.188  1.00 55.19           H  
ATOM   1188  CE1 HIS A  79       4.046 -11.825  -7.714  1.00 55.19           C  
ATOM   1189  HE1 HIS A  79       4.643 -12.545  -8.254  1.00 55.19           H  
ATOM   1190  NE2 HIS A  79       2.756 -11.546  -7.976  1.00 55.19           N  
ATOM   1191  N   ILE A  80       6.487 -10.862  -3.817  1.00 55.13           N  
ATOM   1192  H   ILE A  80       6.152 -11.803  -3.666  1.00 55.13           H  
ATOM   1193  CA  ILE A  80       7.885 -10.704  -4.230  1.00 55.13           C  
ATOM   1194  HA  ILE A  80       8.180  -9.661  -4.120  1.00 55.13           H  
ATOM   1195  C   ILE A  80       7.981 -11.052  -5.702  1.00 55.13           C  
ATOM   1196  CB  ILE A  80       8.835 -11.540  -3.359  1.00 55.13           C  
ATOM   1197  HB  ILE A  80       8.557 -12.590  -3.452  1.00 55.13           H  
ATOM   1198  O   ILE A  80       7.241 -11.888  -6.197  1.00 55.13           O  
ATOM   1199  CG1 ILE A  80       8.708 -11.074  -1.893  1.00 55.13           C  
ATOM   1200 HG12 ILE A  80       8.135 -10.149  -1.821  1.00 55.13           H  
ATOM   1201 HG13 ILE A  80       9.689 -10.881  -1.459  1.00 55.13           H  
ATOM   1202  CG2 ILE A  80      10.304 -11.411  -3.796  1.00 55.13           C  
ATOM   1203 HG21 ILE A  80      10.941 -11.950  -3.094  1.00 55.13           H  
ATOM   1204 HG22 ILE A  80      10.604 -10.363  -3.823  1.00 55.13           H  
ATOM   1205 HG23 ILE A  80      10.446 -11.865  -4.777  1.00 55.13           H  
ATOM   1206  CD1 ILE A  80       8.017 -12.142  -1.069  1.00 55.13           C  
ATOM   1207 HD11 ILE A  80       7.961 -11.832  -0.026  1.00 55.13           H  
ATOM   1208 HD12 ILE A  80       7.003 -12.299  -1.437  1.00 55.13           H  
ATOM   1209 HD13 ILE A  80       8.572 -13.074  -1.176  1.00 55.13           H  
ATOM   1210  N   MET A  81       8.837 -10.359  -6.435  1.00 59.68           N  
ATOM   1211  H   MET A  81       9.325  -9.583  -6.012  1.00 59.68           H  
ATOM   1212  CA  MET A  81       9.028 -10.637  -7.844  1.00 59.68           C  
ATOM   1213  HA  MET A  81       8.940 -11.713  -7.993  1.00 59.68           H  
ATOM   1214  C   MET A  81      10.415 -10.218  -8.300  1.00 59.68           C  
ATOM   1215  CB  MET A  81       7.923  -9.969  -8.665  1.00 59.68           C  
ATOM   1216  HB2 MET A  81       6.971 -10.442  -8.426  1.00 59.68           H  
ATOM   1217  HB3 MET A  81       8.146 -10.159  -9.715  1.00 59.68           H  
ATOM   1218  O   MET A  81      10.852  -9.086  -8.083  1.00 59.68           O  
ATOM   1219  CG  MET A  81       7.793  -8.460  -8.425  1.00 59.68           C  
ATOM   1220  HG2 MET A  81       8.673  -7.986  -8.859  1.00 59.68           H  
ATOM   1221  HG3 MET A  81       7.772  -8.258  -7.354  1.00 59.68           H  
ATOM   1222  SD  MET A  81       6.327  -7.685  -9.137  1.00 59.68           S  
ATOM   1223  CE  MET A  81       6.430  -8.392 -10.794  1.00 59.68           C  
ATOM   1224  HE1 MET A  81       5.529  -8.130 -11.349  1.00 59.68           H  
ATOM   1225  HE2 MET A  81       7.329  -8.053 -11.308  1.00 59.68           H  
ATOM   1226  HE3 MET A  81       6.423  -9.480 -10.740  1.00 59.68           H  
ATOM   1227  N   THR A  82      11.093 -11.130  -8.988  1.00 57.59           N  
ATOM   1228  H   THR A  82      10.706 -12.059  -9.072  1.00 57.59           H  
ATOM   1229  CA  THR A  82      12.364 -10.854  -9.653  1.00 57.59           C  
ATOM   1230  HA  THR A  82      12.811  -9.964  -9.211  1.00 57.59           H  
ATOM   1231  C   THR A  82      12.104 -10.582 -11.128  1.00 57.59           C  
ATOM   1232  CB  THR A  82      13.357 -11.999  -9.445  1.00 57.59           C  
ATOM   1233  HB  THR A  82      12.973 -12.911  -9.901  1.00 57.59           H  
ATOM   1234  O   THR A  82      11.585 -11.428 -11.855  1.00 57.59           O  
ATOM   1235  CG2 THR A  82      14.727 -11.672 -10.028  1.00 57.59           C  
ATOM   1236 HG21 THR A  82      15.421 -12.480  -9.793  1.00 57.59           H  
ATOM   1237 HG22 THR A  82      15.101 -10.740  -9.605  1.00 57.59           H  
ATOM   1238 HG23 THR A  82      14.649 -11.582 -11.111  1.00 57.59           H  
ATOM   1239  OG1 THR A  82      13.551 -12.213  -8.069  1.00 57.59           O  
ATOM   1240  HG1 THR A  82      13.922 -11.418  -7.680  1.00 57.59           H  
ATOM   1241  N   ILE A  83      12.459  -9.386 -11.588  1.00 64.39           N  
ATOM   1242  H   ILE A  83      12.919  -8.751 -10.951  1.00 64.39           H  
ATOM   1243  CA  ILE A  83      12.212  -8.937 -12.956  1.00 64.39           C  
ATOM   1244  HA  ILE A  83      11.549  -9.646 -13.453  1.00 64.39           H  
ATOM   1245  C   ILE A  83      13.527  -8.905 -13.714  1.00 64.39           C  
ATOM   1246  CB  ILE A  83      11.512  -7.567 -12.981  1.00 64.39           C  
ATOM   1247  HB  ILE A  83      12.155  -6.845 -12.478  1.00 64.39           H  
ATOM   1248  O   ILE A  83      14.473  -8.224 -13.318  1.00 64.39           O  
ATOM   1249  CG1 ILE A  83      10.173  -7.636 -12.220  1.00 64.39           C  
ATOM   1250 HG12 ILE A  83       9.483  -8.303 -12.736  1.00 64.39           H  
ATOM   1251 HG13 ILE A  83      10.339  -8.027 -11.216  1.00 64.39           H  
ATOM   1252  CG2 ILE A  83      11.308  -7.102 -14.437  1.00 64.39           C  
ATOM   1253 HG21 ILE A  83      10.736  -7.851 -14.986  1.00 64.39           H  
ATOM   1254 HG22 ILE A  83      12.269  -6.953 -14.928  1.00 64.39           H  
ATOM   1255 HG23 ILE A  83      10.786  -6.146 -14.466  1.00 64.39           H  
ATOM   1256  CD1 ILE A  83       9.526  -6.265 -12.048  1.00 64.39           C  
ATOM   1257 HD11 ILE A  83       8.696  -6.373 -11.350  1.00 64.39           H  
ATOM   1258 HD12 ILE A  83       9.139  -5.897 -12.998  1.00 64.39           H  
ATOM   1259 HD13 ILE A  83      10.249  -5.558 -11.642  1.00 64.39           H  
ATOM   1260  N   GLN A  84      13.561  -9.585 -14.859  1.00 62.44           N  
ATOM   1261  H   GLN A  84      12.759 -10.142 -15.118  1.00 62.44           H  
ATOM   1262  CA  GLN A  84      14.650  -9.430 -15.811  1.00 62.44           C  
ATOM   1263  HA  GLN A  84      15.587  -9.442 -15.254  1.00 62.44           H  
ATOM   1264  C   GLN A  84      14.524  -8.083 -16.535  1.00 62.44           C  
ATOM   1265  CB  GLN A  84      14.672 -10.611 -16.785  1.00 62.44           C  
ATOM   1266  HB2 GLN A  84      14.596 -11.543 -16.225  1.00 62.44           H  
ATOM   1267  HB3 GLN A  84      13.823 -10.548 -17.465  1.00 62.44           H  
ATOM   1268  O   GLN A  84      13.625  -7.864 -17.347  1.00 62.44           O  
ATOM   1269  CG  GLN A  84      15.982 -10.611 -17.584  1.00 62.44           C  
ATOM   1270  HG2 GLN A  84      16.825 -10.726 -16.903  1.00 62.44           H  
ATOM   1271  HG3 GLN A  84      16.089  -9.657 -18.101  1.00 62.44           H  
ATOM   1272  CD  GLN A  84      16.032 -11.732 -18.612  1.00 62.44           C  
ATOM   1273  NE2 GLN A  84      16.666 -11.518 -19.741  1.00 62.44           N  
ATOM   1274 HE21 GLN A  84      16.529 -12.244 -20.430  1.00 62.44           H  
ATOM   1275 HE22 GLN A  84      17.020 -10.596 -19.949  1.00 62.44           H  
ATOM   1276  OE1 GLN A  84      15.512 -12.819 -18.457  1.00 62.44           O  
ATOM   1277  N   VAL A  85      15.464  -7.188 -16.267  1.00 60.10           N  
ATOM   1278  H   VAL A  85      16.171  -7.447 -15.593  1.00 60.10           H  
ATOM   1279  CA  VAL A  85      15.597  -5.885 -16.903  1.00 60.10           C  
ATOM   1280  HA  VAL A  85      14.616  -5.569 -17.256  1.00 60.10           H  
ATOM   1281  C   VAL A  85      16.537  -6.015 -18.103  1.00 60.10           C  
ATOM   1282  CB  VAL A  85      16.082  -4.836 -15.886  1.00 60.10           C  
ATOM   1283  HB  VAL A  85      17.103  -5.061 -15.579  1.00 60.10           H  
ATOM   1284  O   VAL A  85      17.723  -6.313 -17.969  1.00 60.10           O  
ATOM   1285  CG1 VAL A  85      16.049  -3.453 -16.526  1.00 60.10           C  
ATOM   1286 HG11 VAL A  85      16.395  -2.712 -15.805  1.00 60.10           H  
ATOM   1287 HG12 VAL A  85      16.722  -3.456 -17.383  1.00 60.10           H  
ATOM   1288 HG13 VAL A  85      15.037  -3.204 -16.846  1.00 60.10           H  
ATOM   1289  CG2 VAL A  85      15.201  -4.777 -14.634  1.00 60.10           C  
ATOM   1290 HG21 VAL A  85      15.529  -3.968 -13.980  1.00 60.10           H  
ATOM   1291 HG22 VAL A  85      15.278  -5.709 -14.074  1.00 60.10           H  
ATOM   1292 HG23 VAL A  85      14.159  -4.614 -14.909  1.00 60.10           H  
ATOM   1293  N   THR A  86      15.996  -5.794 -19.299  1.00 60.89           N  
ATOM   1294  H   THR A  86      15.001  -5.619 -19.321  1.00 60.89           H  
ATOM   1295  CA  THR A  86      16.749  -5.751 -20.569  1.00 60.89           C  
ATOM   1296  HA  THR A  86      17.796  -5.972 -20.365  1.00 60.89           H  
ATOM   1297  C   THR A  86      16.698  -4.354 -21.191  1.00 60.89           C  
ATOM   1298  CB  THR A  86      16.247  -6.802 -21.577  1.00 60.89           C  
ATOM   1299  HB  THR A  86      16.951  -6.822 -22.410  1.00 60.89           H  
ATOM   1300  O   THR A  86      15.742  -3.615 -20.958  1.00 60.89           O  
ATOM   1301  CG2 THR A  86      16.173  -8.211 -20.994  1.00 60.89           C  
ATOM   1302 HG21 THR A  86      17.148  -8.482 -20.587  1.00 60.89           H  
ATOM   1303 HG22 THR A  86      15.900  -8.916 -21.779  1.00 60.89           H  
ATOM   1304 HG23 THR A  86      15.427  -8.258 -20.200  1.00 60.89           H  
ATOM   1305  OG1 THR A  86      14.978  -6.474 -22.100  1.00 60.89           O  
ATOM   1306  HG1 THR A  86      14.342  -6.483 -21.381  1.00 60.89           H  
ATOM   1307  N   GLU A  87      17.660  -3.993 -22.041  1.00 58.77           N  
ATOM   1308  H   GLU A  87      18.476  -4.581 -22.137  1.00 58.77           H  
ATOM   1309  CA  GLU A  87      17.673  -2.703 -22.760  1.00 58.77           C  
ATOM   1310  HA  GLU A  87      17.765  -1.894 -22.035  1.00 58.77           H  
ATOM   1311  C   GLU A  87      16.375  -2.465 -23.569  1.00 58.77           C  
ATOM   1312  CB  GLU A  87      18.924  -2.697 -23.655  1.00 58.77           C  
ATOM   1313  HB2 GLU A  87      19.754  -3.107 -23.080  1.00 58.77           H  
ATOM   1314  HB3 GLU A  87      18.745  -3.352 -24.508  1.00 58.77           H  
ATOM   1315  O   GLU A  87      15.819  -1.367 -23.572  1.00 58.77           O  
ATOM   1316  CG  GLU A  87      19.343  -1.305 -24.148  1.00 58.77           C  
ATOM   1317  HG2 GLU A  87      19.488  -0.659 -23.282  1.00 58.77           H  
ATOM   1318  HG3 GLU A  87      18.536  -0.892 -24.752  1.00 58.77           H  
ATOM   1319  CD  GLU A  87      20.639  -1.341 -24.986  1.00 58.77           C  
ATOM   1320  OE1 GLU A  87      21.121  -0.248 -25.348  1.00 58.77           O  
ATOM   1321  OE2 GLU A  87      21.126  -2.458 -25.295  1.00 58.77           O  
ATOM   1322  N   LYS A  88      15.795  -3.528 -24.155  1.00 56.52           N  
ATOM   1323  H   LYS A  88      16.268  -4.416 -24.069  1.00 56.52           H  
ATOM   1324  CA  LYS A  88      14.511  -3.469 -24.887  1.00 56.52           C  
ATOM   1325  HA  LYS A  88      14.558  -2.626 -25.577  1.00 56.52           H  
ATOM   1326  C   LYS A  88      13.290  -3.187 -23.993  1.00 56.52           C  
ATOM   1327  CB  LYS A  88      14.300  -4.758 -25.703  1.00 56.52           C  
ATOM   1328  HB2 LYS A  88      13.284  -4.751 -26.099  1.00 56.52           H  
ATOM   1329  HB3 LYS A  88      14.401  -5.625 -25.049  1.00 56.52           H  
ATOM   1330  O   LYS A  88      12.263  -2.723 -24.501  1.00 56.52           O  
ATOM   1331  CG  LYS A  88      15.273  -4.882 -26.888  1.00 56.52           C  
ATOM   1332  HG2 LYS A  88      16.292  -4.977 -26.513  1.00 56.52           H  
ATOM   1333  HG3 LYS A  88      15.206  -3.980 -27.497  1.00 56.52           H  
ATOM   1334  CD  LYS A  88      14.937  -6.101 -27.763  1.00 56.52           C  
ATOM   1335  HD2 LYS A  88      15.020  -7.005 -27.160  1.00 56.52           H  
ATOM   1336  HD3 LYS A  88      13.914  -6.007 -28.126  1.00 56.52           H  
ATOM   1337  CE  LYS A  88      15.901  -6.183 -28.956  1.00 56.52           C  
ATOM   1338  HE2 LYS A  88      15.837  -5.250 -29.517  1.00 56.52           H  
ATOM   1339  HE3 LYS A  88      16.918  -6.263 -28.574  1.00 56.52           H  
ATOM   1340  NZ  LYS A  88      15.597  -7.334 -29.847  1.00 56.52           N  
ATOM   1341  HZ1 LYS A  88      16.246  -7.359 -30.621  1.00 56.52           H  
ATOM   1342  HZ2 LYS A  88      15.675  -8.207 -29.346  1.00 56.52           H  
ATOM   1343  HZ3 LYS A  88      14.664  -7.260 -30.226  1.00 56.52           H  
ATOM   1344  N   SER A  89      13.393  -3.412 -22.679  1.00 53.25           N  
ATOM   1345  H   SER A  89      14.279  -3.749 -22.329  1.00 53.25           H  
ATOM   1346  CA  SER A  89      12.310  -3.158 -21.703  1.00 53.25           C  
ATOM   1347  HA  SER A  89      11.412  -3.662 -22.061  1.00 53.25           H  
ATOM   1348  C   SER A  89      11.968  -1.670 -21.569  1.00 53.25           C  
ATOM   1349  CB  SER A  89      12.611  -3.708 -20.298  1.00 53.25           C  
ATOM   1350  HB2 SER A  89      11.676  -4.010 -19.825  1.00 53.25           H  
ATOM   1351  HB3 SER A  89      13.065  -2.925 -19.690  1.00 53.25           H  
ATOM   1352  O   SER A  89      10.886  -1.339 -21.094  1.00 53.25           O  
ATOM   1353  OG  SER A  89      13.501  -4.798 -20.338  1.00 53.25           O  
ATOM   1354  HG  SER A  89      14.353  -4.394 -20.521  1.00 53.25           H  
ATOM   1355  N   GLY A  90      12.834  -0.766 -22.049  1.00 52.39           N  
ATOM   1356  H   GLY A  90      13.730  -1.083 -22.391  1.00 52.39           H  
ATOM   1357  CA  GLY A  90      12.562   0.676 -22.078  1.00 52.39           C  
ATOM   1358  HA2 GLY A  90      13.422   1.182 -22.517  1.00 52.39           H  
ATOM   1359  HA3 GLY A  90      12.424   1.048 -21.063  1.00 52.39           H  
ATOM   1360  C   GLY A  90      11.318   1.078 -22.877  1.00 52.39           C  
ATOM   1361  O   GLY A  90      10.745   2.146 -22.634  1.00 52.39           O  
ATOM   1362  N   SER A  91      10.867   0.226 -23.805  1.00 56.58           N  
ATOM   1363  H   SER A  91      11.358  -0.649 -23.922  1.00 56.58           H  
ATOM   1364  CA  SER A  91       9.775   0.557 -24.727  1.00 56.58           C  
ATOM   1365  HA  SER A  91       9.796   1.631 -24.911  1.00 56.58           H  
ATOM   1366  C   SER A  91       8.372   0.241 -24.200  1.00 56.58           C  
ATOM   1367  CB  SER A  91      10.003  -0.119 -26.082  1.00 56.58           C  
ATOM   1368  HB2 SER A  91      10.970   0.186 -26.483  1.00 56.58           H  
ATOM   1369  HB3 SER A  91       9.225   0.208 -26.772  1.00 56.58           H  
ATOM   1370  O   SER A  91       7.435   0.961 -24.543  1.00 56.58           O  
ATOM   1371  OG  SER A  91       9.959  -1.533 -25.973  1.00 56.58           O  
ATOM   1372  HG  SER A  91      10.779  -1.858 -25.594  1.00 56.58           H  
ATOM   1373  N   LYS A  92       8.196  -0.800 -23.372  1.00 62.60           N  
ATOM   1374  H   LYS A  92       9.007  -1.304 -23.043  1.00 62.60           H  
ATOM   1375  CA  LYS A  92       6.866  -1.253 -22.935  1.00 62.60           C  
ATOM   1376  HA  LYS A  92       6.157  -0.456 -23.158  1.00 62.60           H  
ATOM   1377  C   LYS A  92       6.825  -1.526 -21.427  1.00 62.60           C  
ATOM   1378  CB  LYS A  92       6.417  -2.493 -23.730  1.00 62.60           C  
ATOM   1379  HB2 LYS A  92       5.507  -2.883 -23.275  1.00 62.60           H  
ATOM   1380  HB3 LYS A  92       7.187  -3.262 -23.670  1.00 62.60           H  
ATOM   1381  O   LYS A  92       7.665  -2.278 -20.940  1.00 62.60           O  
ATOM   1382  CG  LYS A  92       6.124  -2.161 -25.203  1.00 62.60           C  
ATOM   1383  HG2 LYS A  92       7.046  -1.847 -25.694  1.00 62.60           H  
ATOM   1384  HG3 LYS A  92       5.407  -1.341 -25.249  1.00 62.60           H  
ATOM   1385  CD  LYS A  92       5.549  -3.369 -25.954  1.00 62.60           C  
ATOM   1386  HD2 LYS A  92       6.262  -4.192 -25.902  1.00 62.60           H  
ATOM   1387  HD3 LYS A  92       4.615  -3.673 -25.480  1.00 62.60           H  
ATOM   1388  CE  LYS A  92       5.294  -2.994 -27.420  1.00 62.60           C  
ATOM   1389  HE2 LYS A  92       6.238  -2.678 -27.863  1.00 62.60           H  
ATOM   1390  HE3 LYS A  92       4.617  -2.139 -27.445  1.00 62.60           H  
ATOM   1391  NZ  LYS A  92       4.717  -4.124 -28.193  1.00 62.60           N  
ATOM   1392  HZ1 LYS A  92       3.831  -4.412 -27.803  1.00 62.60           H  
ATOM   1393  HZ2 LYS A  92       5.343  -4.917 -28.189  1.00 62.60           H  
ATOM   1394  HZ3 LYS A  92       4.561  -3.851 -29.153  1.00 62.60           H  
ATOM   1395  N   PRO A  93       5.845  -0.965 -20.693  1.00 68.57           N  
ATOM   1396  CA  PRO A  93       5.648  -1.284 -19.285  1.00 68.57           C  
ATOM   1397  HA  PRO A  93       6.567  -1.092 -18.730  1.00 68.57           H  
ATOM   1398  C   PRO A  93       5.261  -2.763 -19.115  1.00 68.57           C  
ATOM   1399  CB  PRO A  93       4.562  -0.315 -18.804  1.00 68.57           C  
ATOM   1400  HB2 PRO A  93       5.028   0.597 -18.429  1.00 68.57           H  
ATOM   1401  HB3 PRO A  93       3.928  -0.755 -18.035  1.00 68.57           H  
ATOM   1402  O   PRO A  93       4.324  -3.247 -19.754  1.00 68.57           O  
ATOM   1403  CG  PRO A  93       3.763   0.011 -20.063  1.00 68.57           C  
ATOM   1404  HG2 PRO A  93       3.015  -0.764 -20.233  1.00 68.57           H  
ATOM   1405  HG3 PRO A  93       3.293   0.993 -20.002  1.00 68.57           H  
ATOM   1406  CD  PRO A  93       4.816  -0.046 -21.163  1.00 68.57           C  
ATOM   1407  HD2 PRO A  93       4.352  -0.395 -22.085  1.00 68.57           H  
ATOM   1408  HD3 PRO A  93       5.253   0.942 -21.307  1.00 68.57           H  
ATOM   1409  N   LEU A  94       5.979  -3.468 -18.243  1.00 74.78           N  
ATOM   1410  H   LEU A  94       6.682  -2.972 -17.715  1.00 74.78           H  
ATOM   1411  CA  LEU A  94       5.725  -4.847 -17.839  1.00 74.78           C  
ATOM   1412  HA  LEU A  94       5.489  -5.433 -18.727  1.00 74.78           H  
ATOM   1413  C   LEU A  94       4.537  -4.891 -16.870  1.00 74.78           C  
ATOM   1414  CB  LEU A  94       7.007  -5.400 -17.184  1.00 74.78           C  
ATOM   1415  HB2 LEU A  94       7.839  -5.288 -17.879  1.00 74.78           H  
ATOM   1416  HB3 LEU A  94       7.227  -4.796 -16.304  1.00 74.78           H  
ATOM   1417  O   LEU A  94       4.512  -4.154 -15.887  1.00 74.78           O  
ATOM   1418  CG  LEU A  94       6.920  -6.876 -16.749  1.00 74.78           C  
ATOM   1419  HG  LEU A  94       6.043  -7.023 -16.119  1.00 74.78           H  
ATOM   1420  CD1 LEU A  94       6.836  -7.815 -17.954  1.00 74.78           C  
ATOM   1421 HD11 LEU A  94       7.707  -7.683 -18.596  1.00 74.78           H  
ATOM   1422 HD12 LEU A  94       5.924  -7.630 -18.522  1.00 74.78           H  
ATOM   1423 HD13 LEU A  94       6.808  -8.846 -17.601  1.00 74.78           H  
ATOM   1424  CD2 LEU A  94       8.156  -7.241 -15.937  1.00 74.78           C  
ATOM   1425 HD21 LEU A  94       8.118  -8.293 -15.656  1.00 74.78           H  
ATOM   1426 HD22 LEU A  94       9.058  -7.055 -16.521  1.00 74.78           H  
ATOM   1427 HD23 LEU A  94       8.182  -6.646 -15.024  1.00 74.78           H  
ATOM   1428  N   LYS A  95       3.552  -5.759 -17.121  1.00 79.62           N  
ATOM   1429  H   LYS A  95       3.668  -6.392 -17.899  1.00 79.62           H  
ATOM   1430  CA  LYS A  95       2.462  -6.022 -16.167  1.00 79.62           C  
ATOM   1431  HA  LYS A  95       2.097  -5.079 -15.760  1.00 79.62           H  
ATOM   1432  C   LYS A  95       3.017  -6.846 -15.001  1.00 79.62           C  
ATOM   1433  CB  LYS A  95       1.309  -6.749 -16.888  1.00 79.62           C  
ATOM   1434  HB2 LYS A  95       1.681  -7.700 -17.269  1.00 79.62           H  
ATOM   1435  HB3 LYS A  95       0.982  -6.145 -17.735  1.00 79.62           H  
ATOM   1436  O   LYS A  95       3.524  -7.933 -15.246  1.00 79.62           O  
ATOM   1437  CG  LYS A  95       0.101  -7.016 -15.971  1.00 79.62           C  
ATOM   1438  HG2 LYS A  95      -0.351  -6.066 -15.687  1.00 79.62           H  
ATOM   1439  HG3 LYS A  95       0.440  -7.520 -15.065  1.00 79.62           H  
ATOM   1440  CD  LYS A  95      -0.956  -7.910 -16.645  1.00 79.62           C  
ATOM   1441  HD2 LYS A  95      -0.479  -8.841 -16.952  1.00 79.62           H  
ATOM   1442  HD3 LYS A  95      -1.364  -7.406 -17.521  1.00 79.62           H  
ATOM   1443  CE  LYS A  95      -2.074  -8.221 -15.637  1.00 79.62           C  
ATOM   1444  HE2 LYS A  95      -1.608  -8.574 -14.717  1.00 79.62           H  
ATOM   1445  HE3 LYS A  95      -2.598  -7.298 -15.387  1.00 79.62           H  
ATOM   1446  NZ  LYS A  95      -3.040  -9.252 -16.111  1.00 79.62           N  
ATOM   1447  HZ1 LYS A  95      -3.508  -8.994 -16.969  1.00 79.62           H  
ATOM   1448  HZ2 LYS A  95      -2.577 -10.139 -16.243  1.00 79.62           H  
ATOM   1449  HZ3 LYS A  95      -3.749  -9.408 -15.409  1.00 79.62           H  
ATOM   1450  N   LEU A  96       2.887  -6.341 -13.773  1.00 75.54           N  
ATOM   1451  H   LEU A  96       2.444  -5.441 -13.657  1.00 75.54           H  
ATOM   1452  CA  LEU A  96       3.265  -7.065 -12.558  1.00 75.54           C  
ATOM   1453  HA  LEU A  96       4.086  -7.742 -12.795  1.00 75.54           H  
ATOM   1454  C   LEU A  96       2.114  -7.952 -12.078  1.00 75.54           C  
ATOM   1455  CB  LEU A  96       3.715  -6.092 -11.446  1.00 75.54           C  
ATOM   1456  HB2 LEU A  96       2.848  -5.533 -11.094  1.00 75.54           H  
ATOM   1457  HB3 LEU A  96       4.055  -6.689 -10.600  1.00 75.54           H  
ATOM   1458  O   LEU A  96       2.220  -9.168 -12.086  1.00 75.54           O  
ATOM   1459  CG  LEU A  96       4.799  -5.060 -11.799  1.00 75.54           C  
ATOM   1460  HG  LEU A  96       4.322  -4.284 -12.397  1.00 75.54           H  
ATOM   1461  CD1 LEU A  96       5.281  -4.393 -10.507  1.00 75.54           C  
ATOM   1462 HD11 LEU A  96       5.820  -3.468 -10.715  1.00 75.54           H  
ATOM   1463 HD12 LEU A  96       4.435  -4.153  -9.864  1.00 75.54           H  
ATOM   1464 HD13 LEU A  96       5.937  -5.069  -9.959  1.00 75.54           H  
ATOM   1465  CD2 LEU A  96       5.979  -5.598 -12.618  1.00 75.54           C  
ATOM   1466 HD21 LEU A  96       5.900  -5.212 -13.634  1.00 75.54           H  
ATOM   1467 HD22 LEU A  96       5.977  -6.684 -12.707  1.00 75.54           H  
ATOM   1468 HD23 LEU A  96       6.922  -5.277 -12.175  1.00 75.54           H  
ATOM   1469  N   THR A  97       0.980  -7.339 -11.728  1.00 78.16           N  
ATOM   1470  H   THR A  97       0.943  -6.331 -11.783  1.00 78.16           H  
ATOM   1471  CA  THR A  97      -0.216  -8.041 -11.235  1.00 78.16           C  
ATOM   1472  HA  THR A  97      -0.326  -8.969 -11.797  1.00 78.16           H  
ATOM   1473  C   THR A  97      -1.492  -7.210 -11.467  1.00 78.16           C  
ATOM   1474  CB  THR A  97      -0.014  -8.453  -9.762  1.00 78.16           C  
ATOM   1475  HB  THR A  97       0.944  -8.964  -9.670  1.00 78.16           H  
ATOM   1476  O   THR A  97      -1.434  -6.116 -12.043  1.00 78.16           O  
ATOM   1477  CG2 THR A  97      -0.041  -7.295  -8.769  1.00 78.16           C  
ATOM   1478 HG21 THR A  97       0.234  -7.673  -7.784  1.00 78.16           H  
ATOM   1479 HG22 THR A  97       0.680  -6.530  -9.060  1.00 78.16           H  
ATOM   1480 HG23 THR A  97      -1.044  -6.872  -8.712  1.00 78.16           H  
ATOM   1481  OG1 THR A  97      -1.027  -9.360  -9.401  1.00 78.16           O  
ATOM   1482  HG1 THR A  97      -0.823  -9.674  -8.517  1.00 78.16           H  
ATOM   1483  N   THR A  98      -2.653  -7.743 -11.080  1.00 80.25           N  
ATOM   1484  H   THR A  98      -2.595  -8.596 -10.543  1.00 80.25           H  
ATOM   1485  CA  THR A  98      -3.956  -7.051 -11.019  1.00 80.25           C  
ATOM   1486  HA  THR A  98      -3.841  -6.023 -11.362  1.00 80.25           H  
ATOM   1487  C   THR A  98      -4.447  -6.996  -9.576  1.00 80.25           C  
ATOM   1488  CB  THR A  98      -5.044  -7.726 -11.878  1.00 80.25           C  
ATOM   1489  HB  THR A  98      -5.975  -7.167 -11.781  1.00 80.25           H  
ATOM   1490  O   THR A  98      -4.053  -7.826  -8.757  1.00 80.25           O  
ATOM   1491  CG2 THR A  98      -4.655  -7.779 -13.350  1.00 80.25           C  
ATOM   1492 HG21 THR A  98      -4.511  -6.758 -13.702  1.00 80.25           H  
ATOM   1493 HG22 THR A  98      -5.467  -8.235 -13.915  1.00 80.25           H  
ATOM   1494 HG23 THR A  98      -3.741  -8.364 -13.459  1.00 80.25           H  
ATOM   1495  OG1 THR A  98      -5.260  -9.056 -11.471  1.00 80.25           O  
ATOM   1496  HG1 THR A  98      -6.067  -9.385 -11.873  1.00 80.25           H  
ATOM   1497  N   LEU A  99      -5.340  -6.054  -9.259  1.00 77.90           N  
ATOM   1498  H   LEU A  99      -5.639  -5.396  -9.964  1.00 77.90           H  
ATOM   1499  CA  LEU A  99      -5.964  -6.011  -7.931  1.00 77.90           C  
ATOM   1500  HA  LEU A  99      -5.180  -5.984  -7.174  1.00 77.90           H  
ATOM   1501  C   LEU A  99      -6.773  -7.282  -7.628  1.00 77.90           C  
ATOM   1502  CB  LEU A  99      -6.832  -4.749  -7.816  1.00 77.90           C  
ATOM   1503  HB2 LEU A  99      -7.534  -4.711  -8.649  1.00 77.90           H  
ATOM   1504  HB3 LEU A  99      -7.419  -4.833  -6.901  1.00 77.90           H  
ATOM   1505  O   LEU A  99      -6.713  -7.795  -6.514  1.00 77.90           O  
ATOM   1506  CG  LEU A  99      -6.049  -3.428  -7.758  1.00 77.90           C  
ATOM   1507  HG  LEU A  99      -5.598  -3.231  -8.731  1.00 77.90           H  
ATOM   1508  CD1 LEU A  99      -7.011  -2.292  -7.422  1.00 77.90           C  
ATOM   1509 HD11 LEU A  99      -6.482  -1.339  -7.431  1.00 77.90           H  
ATOM   1510 HD12 LEU A  99      -7.822  -2.274  -8.149  1.00 77.90           H  
ATOM   1511 HD13 LEU A  99      -7.423  -2.449  -6.426  1.00 77.90           H  
ATOM   1512  CD2 LEU A  99      -4.944  -3.444  -6.704  1.00 77.90           C  
ATOM   1513 HD21 LEU A  99      -4.094  -4.021  -7.068  1.00 77.90           H  
ATOM   1514 HD22 LEU A  99      -5.316  -3.893  -5.783  1.00 77.90           H  
ATOM   1515 HD23 LEU A  99      -4.619  -2.427  -6.480  1.00 77.90           H  
ATOM   1516  N   SER A 100      -7.452  -7.836  -8.636  1.00 77.20           N  
ATOM   1517  H   SER A 100      -7.503  -7.325  -9.506  1.00 77.20           H  
ATOM   1518  CA  SER A 100      -8.146  -9.129  -8.546  1.00 77.20           C  
ATOM   1519  HA  SER A 100      -8.968  -9.059  -7.834  1.00 77.20           H  
ATOM   1520  C   SER A 100      -7.219 -10.267  -8.118  1.00 77.20           C  
ATOM   1521  CB  SER A 100      -8.712  -9.467  -9.916  1.00 77.20           C  
ATOM   1522  HB2 SER A 100      -7.882  -9.485 -10.623  1.00 77.20           H  
ATOM   1523  HB3 SER A 100      -9.405  -8.690 -10.236  1.00 77.20           H  
ATOM   1524  O   SER A 100      -7.540 -10.995  -7.181  1.00 77.20           O  
ATOM   1525  OG  SER A 100      -9.372 -10.712  -9.966  1.00 77.20           O  
ATOM   1526  HG  SER A 100      -9.549 -10.831 -10.902  1.00 77.20           H  
ATOM   1527  N   ASN A 101      -6.042 -10.396  -8.746  1.00 73.55           N  
ATOM   1528  H   ASN A 101      -5.814  -9.764  -9.500  1.00 73.55           H  
ATOM   1529  CA  ASN A 101      -5.071 -11.430  -8.389  1.00 73.55           C  
ATOM   1530  HA  ASN A 101      -5.543 -12.409  -8.469  1.00 73.55           H  
ATOM   1531  C   ASN A 101      -4.616 -11.279  -6.937  1.00 73.55           C  
ATOM   1532  CB  ASN A 101      -3.866 -11.375  -9.341  1.00 73.55           C  
ATOM   1533  HB2 ASN A 101      -3.035 -11.908  -8.878  1.00 73.55           H  
ATOM   1534  HB3 ASN A 101      -3.559 -10.340  -9.491  1.00 73.55           H  
ATOM   1535  O   ASN A 101      -4.650 -12.255  -6.194  1.00 73.55           O  
ATOM   1536  CG  ASN A 101      -4.109 -12.021 -10.689  1.00 73.55           C  
ATOM   1537  ND2 ASN A 101      -3.096 -12.059 -11.522  1.00 73.55           N  
ATOM   1538 HD21 ASN A 101      -2.187 -11.780 -11.181  1.00 73.55           H  
ATOM   1539 HD22 ASN A 101      -3.228 -12.673 -12.314  1.00 73.55           H  
ATOM   1540  OD1 ASN A 101      -5.165 -12.534 -11.013  1.00 73.55           O  
ATOM   1541  N   THR A 102      -4.260 -10.061  -6.514  1.00 70.31           N  
ATOM   1542  H   THR A 102      -4.231  -9.297  -7.174  1.00 70.31           H  
ATOM   1543  CA  THR A 102      -3.891  -9.786  -5.120  1.00 70.31           C  
ATOM   1544  HA  THR A 102      -2.990 -10.346  -4.867  1.00 70.31           H  
ATOM   1545  C   THR A 102      -4.997 -10.218  -4.160  1.00 70.31           C  
ATOM   1546  CB  THR A 102      -3.615  -8.291  -4.918  1.00 70.31           C  
ATOM   1547  HB  THR A 102      -4.513  -7.721  -5.152  1.00 70.31           H  
ATOM   1548  O   THR A 102      -4.739 -10.943  -3.202  1.00 70.31           O  
ATOM   1549  CG2 THR A 102      -3.191  -7.965  -3.489  1.00 70.31           C  
ATOM   1550 HG21 THR A 102      -3.842  -8.445  -2.759  1.00 70.31           H  
ATOM   1551 HG22 THR A 102      -3.294  -6.891  -3.333  1.00 70.31           H  
ATOM   1552 HG23 THR A 102      -2.166  -8.291  -3.308  1.00 70.31           H  
ATOM   1553  OG1 THR A 102      -2.570  -7.865  -5.762  1.00 70.31           O  
ATOM   1554  HG1 THR A 102      -2.078  -7.199  -5.276  1.00 70.31           H  
ATOM   1555  N   TRP A 103      -6.236  -9.801  -4.416  1.00 69.81           N  
ATOM   1556  H   TRP A 103      -6.406  -9.219  -5.224  1.00 69.81           H  
ATOM   1557  CA  TRP A 103      -7.350 -10.093  -3.523  1.00 69.81           C  
ATOM   1558  HA  TRP A 103      -7.072  -9.816  -2.506  1.00 69.81           H  
ATOM   1559  C   TRP A 103      -7.726 -11.571  -3.491  1.00 69.81           C  
ATOM   1560  CB  TRP A 103      -8.544  -9.253  -3.936  1.00 69.81           C  
ATOM   1561  HB2 TRP A 103      -8.810  -9.461  -4.972  1.00 69.81           H  
ATOM   1562  HB3 TRP A 103      -8.250  -8.206  -3.852  1.00 69.81           H  
ATOM   1563  O   TRP A 103      -7.945 -12.122  -2.418  1.00 69.81           O  
ATOM   1564  CG  TRP A 103      -9.726  -9.465  -3.062  1.00 69.81           C  
ATOM   1565  CD1 TRP A 103     -10.774 -10.262  -3.336  1.00 69.81           C  
ATOM   1566  HD1 TRP A 103     -10.859 -10.855  -4.234  1.00 69.81           H  
ATOM   1567  CD2 TRP A 103      -9.920  -9.013  -1.694  1.00 69.81           C  
ATOM   1568  CE2 TRP A 103     -11.211  -9.423  -1.260  1.00 69.81           C  
ATOM   1569  CE3 TRP A 103      -9.106  -8.353  -0.757  1.00 69.81           C  
ATOM   1570  HE3 TRP A 103      -8.086  -8.115  -1.020  1.00 69.81           H  
ATOM   1571  NE1 TRP A 103     -11.673 -10.204  -2.289  1.00 69.81           N  
ATOM   1572  HE1 TRP A 103     -12.514 -10.760  -2.231  1.00 69.81           H  
ATOM   1573  CH2 TRP A 103     -10.897  -8.404   0.897  1.00 69.81           C  
ATOM   1574  HH2 TRP A 103     -11.241  -8.192   1.898  1.00 69.81           H  
ATOM   1575  CZ2 TRP A 103     -11.723  -9.097   0.001  1.00 69.81           C  
ATOM   1576  HZ2 TRP A 103     -12.701  -9.434   0.312  1.00 69.81           H  
ATOM   1577  CZ3 TRP A 103      -9.588  -8.055   0.530  1.00 69.81           C  
ATOM   1578  HZ3 TRP A 103      -8.942  -7.583   1.256  1.00 69.81           H  
ATOM   1579  N   ASN A 104      -7.771 -12.237  -4.645  1.00 68.64           N  
ATOM   1580  H   ASN A 104      -7.577 -11.738  -5.501  1.00 68.64           H  
ATOM   1581  CA  ASN A 104      -8.060 -13.666  -4.709  1.00 68.64           C  
ATOM   1582  HA  ASN A 104      -9.014 -13.858  -4.219  1.00 68.64           H  
ATOM   1583  C   ASN A 104      -7.002 -14.476  -3.949  1.00 68.64           C  
ATOM   1584  CB  ASN A 104      -8.155 -14.103  -6.179  1.00 68.64           C  
ATOM   1585  HB2 ASN A 104      -8.244 -15.188  -6.224  1.00 68.64           H  
ATOM   1586  HB3 ASN A 104      -7.239 -13.813  -6.694  1.00 68.64           H  
ATOM   1587  O   ASN A 104      -7.339 -15.489  -3.343  1.00 68.64           O  
ATOM   1588  CG  ASN A 104      -9.352 -13.516  -6.915  1.00 68.64           C  
ATOM   1589  ND2 ASN A 104      -9.265 -13.447  -8.223  1.00 68.64           N  
ATOM   1590 HD21 ASN A 104      -9.945 -12.869  -8.695  1.00 68.64           H  
ATOM   1591 HD22 ASN A 104      -8.383 -13.636  -8.678  1.00 68.64           H  
ATOM   1592  OD1 ASN A 104     -10.369 -13.126  -6.345  1.00 68.64           O  
ATOM   1593  N   THR A 105      -5.745 -14.030  -3.939  1.00 63.49           N  
ATOM   1594  H   THR A 105      -5.486 -13.246  -4.521  1.00 63.49           H  
ATOM   1595  CA  THR A 105      -4.694 -14.682  -3.156  1.00 63.49           C  
ATOM   1596  HA  THR A 105      -4.810 -15.761  -3.265  1.00 63.49           H  
ATOM   1597  C   THR A 105      -4.820 -14.388  -1.656  1.00 63.49           C  
ATOM   1598  CB  THR A 105      -3.314 -14.334  -3.712  1.00 63.49           C  
ATOM   1599  HB  THR A 105      -3.114 -13.270  -3.585  1.00 63.49           H  
ATOM   1600  O   THR A 105      -4.724 -15.323  -0.868  1.00 63.49           O  
ATOM   1601  CG2 THR A 105      -2.231 -15.193  -3.076  1.00 63.49           C  
ATOM   1602 HG21 THR A 105      -2.457 -16.249  -3.219  1.00 63.49           H  
ATOM   1603 HG22 THR A 105      -1.278 -14.975  -3.558  1.00 63.49           H  
ATOM   1604 HG23 THR A 105      -2.160 -15.002  -2.005  1.00 63.49           H  
ATOM   1605  OG1 THR A 105      -3.244 -14.647  -5.084  1.00 63.49           O  
ATOM   1606  HG1 THR A 105      -2.332 -14.502  -5.347  1.00 63.49           H  
ATOM   1607  N   ILE A 106      -5.154 -13.154  -1.252  1.00 63.75           N  
ATOM   1608  H   ILE A 106      -5.204 -12.419  -1.943  1.00 63.75           H  
ATOM   1609  CA  ILE A 106      -5.468 -12.817   0.154  1.00 63.75           C  
ATOM   1610  HA  ILE A 106      -4.606 -13.065   0.774  1.00 63.75           H  
ATOM   1611  C   ILE A 106      -6.641 -13.671   0.675  1.00 63.75           C  
ATOM   1612  CB  ILE A 106      -5.745 -11.296   0.292  1.00 63.75           C  
ATOM   1613  HB  ILE A 106      -6.447 -11.002  -0.488  1.00 63.75           H  
ATOM   1614  O   ILE A 106      -6.540 -14.302   1.726  1.00 63.75           O  
ATOM   1615  CG1 ILE A 106      -4.437 -10.485   0.112  1.00 63.75           C  
ATOM   1616 HG12 ILE A 106      -3.774 -10.681   0.954  1.00 63.75           H  
ATOM   1617 HG13 ILE A 106      -3.922 -10.821  -0.788  1.00 63.75           H  
ATOM   1618  CG2 ILE A 106      -6.385 -10.953   1.649  1.00 63.75           C  
ATOM   1619 HG21 ILE A 106      -6.585  -9.884   1.715  1.00 63.75           H  
ATOM   1620 HG22 ILE A 106      -7.346 -11.453   1.769  1.00 63.75           H  
ATOM   1621 HG23 ILE A 106      -5.724 -11.257   2.461  1.00 63.75           H  
ATOM   1622  CD1 ILE A 106      -4.644  -8.968  -0.010  1.00 63.75           C  
ATOM   1623 HD11 ILE A 106      -3.693  -8.495  -0.258  1.00 63.75           H  
ATOM   1624 HD12 ILE A 106      -5.367  -8.753  -0.797  1.00 63.75           H  
ATOM   1625 HD13 ILE A 106      -4.993  -8.548   0.934  1.00 63.75           H  
ATOM   1626  N   MET A 107      -7.737 -13.759  -0.086  1.00 63.19           N  
ATOM   1627  H   MET A 107      -7.767 -13.206  -0.932  1.00 63.19           H  
ATOM   1628  CA  MET A 107      -8.947 -14.498   0.304  1.00 63.19           C  
ATOM   1629  HA  MET A 107      -9.216 -14.223   1.323  1.00 63.19           H  
ATOM   1630  C   MET A 107      -8.780 -16.022   0.301  1.00 63.19           C  
ATOM   1631  CB  MET A 107     -10.108 -14.137  -0.632  1.00 63.19           C  
ATOM   1632  HB2 MET A 107      -9.797 -14.291  -1.666  1.00 63.19           H  
ATOM   1633  HB3 MET A 107     -10.945 -14.806  -0.436  1.00 63.19           H  
ATOM   1634  O   MET A 107      -9.549 -16.715   0.956  1.00 63.19           O  
ATOM   1635  CG  MET A 107     -10.599 -12.698  -0.468  1.00 63.19           C  
ATOM   1636  HG2 MET A 107     -11.425 -12.555  -1.165  1.00 63.19           H  
ATOM   1637  HG3 MET A 107      -9.797 -12.017  -0.754  1.00 63.19           H  
ATOM   1638  SD  MET A 107     -11.169 -12.207   1.181  1.00 63.19           S  
ATOM   1639  CE  MET A 107     -12.523 -13.372   1.449  1.00 63.19           C  
ATOM   1640  HE1 MET A 107     -13.049 -13.091   2.362  1.00 63.19           H  
ATOM   1641  HE2 MET A 107     -13.215 -13.348   0.607  1.00 63.19           H  
ATOM   1642  HE3 MET A 107     -12.125 -14.379   1.571  1.00 63.19           H  
ATOM   1643  N   LYS A 108      -7.797 -16.573  -0.423  1.00 60.80           N  
ATOM   1644  H   LYS A 108      -7.203 -15.966  -0.970  1.00 60.80           H  
ATOM   1645  CA  LYS A 108      -7.458 -18.003  -0.316  1.00 60.80           C  
ATOM   1646  HA  LYS A 108      -8.369 -18.598  -0.378  1.00 60.80           H  
ATOM   1647  C   LYS A 108      -6.839 -18.356   1.039  1.00 60.80           C  
ATOM   1648  CB  LYS A 108      -6.502 -18.410  -1.445  1.00 60.80           C  
ATOM   1649  HB2 LYS A 108      -5.963 -19.310  -1.149  1.00 60.80           H  
ATOM   1650  HB3 LYS A 108      -5.767 -17.619  -1.598  1.00 60.80           H  
ATOM   1651  O   LYS A 108      -6.873 -19.521   1.416  1.00 60.80           O  
ATOM   1652  CG  LYS A 108      -7.235 -18.714  -2.757  1.00 60.80           C  
ATOM   1653  HG2 LYS A 108      -7.886 -17.885  -3.032  1.00 60.80           H  
ATOM   1654  HG3 LYS A 108      -7.847 -19.606  -2.627  1.00 60.80           H  
ATOM   1655  CD  LYS A 108      -6.198 -18.959  -3.857  1.00 60.80           C  
ATOM   1656  HD2 LYS A 108      -5.577 -19.808  -3.572  1.00 60.80           H  
ATOM   1657  HD3 LYS A 108      -5.568 -18.075  -3.950  1.00 60.80           H  
ATOM   1658  CE  LYS A 108      -6.877 -19.240  -5.197  1.00 60.80           C  
ATOM   1659  HE2 LYS A 108      -7.473 -18.369  -5.470  1.00 60.80           H  
ATOM   1660  HE3 LYS A 108      -7.550 -20.088  -5.073  1.00 60.80           H  
ATOM   1661  NZ  LYS A 108      -5.862 -19.530  -6.239  1.00 60.80           N  
ATOM   1662  HZ1 LYS A 108      -5.309 -20.331  -5.970  1.00 60.80           H  
ATOM   1663  HZ2 LYS A 108      -6.300 -19.719  -7.129  1.00 60.80           H  
ATOM   1664  HZ3 LYS A 108      -5.235 -18.744  -6.338  1.00 60.80           H  
ATOM   1665  N   MET A 109      -6.258 -17.380   1.738  1.00 50.41           N  
ATOM   1666  H   MET A 109      -6.267 -16.446   1.353  1.00 50.41           H  
ATOM   1667  CA  MET A 109      -5.513 -17.592   2.983  1.00 50.41           C  
ATOM   1668  HA  MET A 109      -5.339 -18.658   3.132  1.00 50.41           H  
ATOM   1669  C   MET A 109      -6.259 -17.103   4.226  1.00 50.41           C  
ATOM   1670  CB  MET A 109      -4.147 -16.907   2.870  1.00 50.41           C  
ATOM   1671  HB2 MET A 109      -3.607 -17.053   3.806  1.00 50.41           H  
ATOM   1672  HB3 MET A 109      -4.283 -15.839   2.700  1.00 50.41           H  
ATOM   1673  O   MET A 109      -6.009 -17.600   5.321  1.00 50.41           O  
ATOM   1674  CG  MET A 109      -3.317 -17.501   1.730  1.00 50.41           C  
ATOM   1675  HG2 MET A 109      -3.791 -17.263   0.778  1.00 50.41           H  
ATOM   1676  HG3 MET A 109      -3.294 -18.584   1.845  1.00 50.41           H  
ATOM   1677  SD  MET A 109      -1.614 -16.902   1.684  1.00 50.41           S  
ATOM   1678  CE  MET A 109      -1.011 -17.864   0.276  1.00 50.41           C  
ATOM   1679  HE1 MET A 109       0.079 -17.852   0.265  1.00 50.41           H  
ATOM   1680  HE2 MET A 109      -1.344 -18.898   0.367  1.00 50.41           H  
ATOM   1681  HE3 MET A 109      -1.388 -17.432  -0.651  1.00 50.41           H  
ATOM   1682  N   VAL A 110      -7.194 -16.164   4.066  1.00 50.64           N  
ATOM   1683  H   VAL A 110      -7.322 -15.763   3.148  1.00 50.64           H  
ATOM   1684  CA  VAL A 110      -8.050 -15.674   5.147  1.00 50.64           C  
ATOM   1685  HA  VAL A 110      -7.645 -16.022   6.098  1.00 50.64           H  
ATOM   1686  C   VAL A 110      -9.477 -16.201   4.951  1.00 50.64           C  
ATOM   1687  CB  VAL A 110      -8.050 -14.142   5.204  1.00 50.64           C  
ATOM   1688  HB  VAL A 110      -8.486 -13.757   4.282  1.00 50.64           H  
ATOM   1689  O   VAL A 110     -10.085 -15.912   3.919  1.00 50.64           O  
ATOM   1690  CG1 VAL A 110      -8.894 -13.644   6.386  1.00 50.64           C  
ATOM   1691 HG11 VAL A 110      -9.731 -14.304   6.614  1.00 50.64           H  
ATOM   1692 HG12 VAL A 110      -9.342 -12.696   6.088  1.00 50.64           H  
ATOM   1693 HG13 VAL A 110      -8.285 -13.531   7.283  1.00 50.64           H  
ATOM   1694  CG2 VAL A 110      -6.628 -13.576   5.337  1.00 50.64           C  
ATOM   1695 HG21 VAL A 110      -6.139 -13.985   6.221  1.00 50.64           H  
ATOM   1696 HG22 VAL A 110      -6.038 -13.826   4.455  1.00 50.64           H  
ATOM   1697 HG23 VAL A 110      -6.672 -12.489   5.413  1.00 50.64           H  
ATOM   1698  N   PRO A 111     -10.058 -16.923   5.927  1.00 46.66           N  
ATOM   1699  CA  PRO A 111     -11.463 -17.305   5.870  1.00 46.66           C  
ATOM   1700  HA  PRO A 111     -11.652 -17.866   4.955  1.00 46.66           H  
ATOM   1701  C   PRO A 111     -12.359 -16.057   5.888  1.00 46.66           C  
ATOM   1702  CB  PRO A 111     -11.690 -18.224   7.077  1.00 46.66           C  
ATOM   1703  HB2 PRO A 111     -11.524 -19.258   6.775  1.00 46.66           H  
ATOM   1704  HB3 PRO A 111     -12.688 -18.111   7.501  1.00 46.66           H  
ATOM   1705  O   PRO A 111     -12.309 -15.250   6.813  1.00 46.66           O  
ATOM   1706  CG  PRO A 111     -10.604 -17.812   8.070  1.00 46.66           C  
ATOM   1707  HG2 PRO A 111     -10.310 -18.638   8.717  1.00 46.66           H  
ATOM   1708  HG3 PRO A 111     -10.956 -16.969   8.664  1.00 46.66           H  
ATOM   1709  CD  PRO A 111      -9.452 -17.356   7.179  1.00 46.66           C  
ATOM   1710  HD2 PRO A 111      -8.777 -18.189   6.986  1.00 46.66           H  
ATOM   1711  HD3 PRO A 111      -8.918 -16.544   7.673  1.00 46.66           H  
ATOM   1712  N   GLY A 112     -13.197 -15.898   4.862  1.00 54.70           N  
ATOM   1713  H   GLY A 112     -13.120 -16.518   4.069  1.00 54.70           H  
ATOM   1714  CA  GLY A 112     -14.157 -14.801   4.786  1.00 54.70           C  
ATOM   1715  HA2 GLY A 112     -14.852 -14.886   5.621  1.00 54.70           H  
ATOM   1716  HA3 GLY A 112     -13.626 -13.854   4.884  1.00 54.70           H  
ATOM   1717  C   GLY A 112     -14.950 -14.776   3.481  1.00 54.70           C  
ATOM   1718  O   GLY A 112     -14.559 -15.371   2.478  1.00 54.70           O  
ATOM   1719  N   ASN A 113     -16.065 -14.046   3.485  1.00 55.57           N  
ATOM   1720  H   ASN A 113     -16.315 -13.558   4.334  1.00 55.57           H  
ATOM   1721  CA  ASN A 113     -16.811 -13.745   2.267  1.00 55.57           C  
ATOM   1722  HA  ASN A 113     -16.686 -14.571   1.567  1.00 55.57           H  
ATOM   1723  C   ASN A 113     -16.235 -12.492   1.602  1.00 55.57           C  
ATOM   1724  CB  ASN A 113     -18.312 -13.612   2.575  1.00 55.57           C  
ATOM   1725  HB2 ASN A 113     -18.817 -13.161   1.722  1.00 55.57           H  
ATOM   1726  HB3 ASN A 113     -18.452 -12.957   3.436  1.00 55.57           H  
ATOM   1727  O   ASN A 113     -16.036 -11.456   2.242  1.00 55.57           O  
ATOM   1728  CG  ASN A 113     -18.976 -14.954   2.832  1.00 55.57           C  
ATOM   1729  ND2 ASN A 113     -20.034 -14.985   3.606  1.00 55.57           N  
ATOM   1730 HD21 ASN A 113     -20.370 -14.151   4.065  1.00 55.57           H  
ATOM   1731 HD22 ASN A 113     -20.425 -15.902   3.773  1.00 55.57           H  
ATOM   1732  OD1 ASN A 113     -18.579 -15.985   2.322  1.00 55.57           O  
ATOM   1733  N   LYS A 114     -15.997 -12.580   0.294  1.00 56.37           N  
ATOM   1734  H   LYS A 114     -16.175 -13.465  -0.157  1.00 56.37           H  
ATOM   1735  CA  LYS A 114     -15.615 -11.438  -0.536  1.00 56.37           C  
ATOM   1736  HA  LYS A 114     -14.795 -10.906  -0.055  1.00 56.37           H  
ATOM   1737  C   LYS A 114     -16.802 -10.482  -0.657  1.00 56.37           C  
ATOM   1738  CB  LYS A 114     -15.142 -11.988  -1.886  1.00 56.37           C  
ATOM   1739  HB2 LYS A 114     -14.269 -12.612  -1.694  1.00 56.37           H  
ATOM   1740  HB3 LYS A 114     -15.920 -12.619  -2.316  1.00 56.37           H  
ATOM   1741  O   LYS A 114     -17.834 -10.851  -1.217  1.00 56.37           O  
ATOM   1742  CG  LYS A 114     -14.774 -10.907  -2.907  1.00 56.37           C  
ATOM   1743  HG2 LYS A 114     -15.682 -10.450  -3.301  1.00 56.37           H  
ATOM   1744  HG3 LYS A 114     -14.184 -10.127  -2.426  1.00 56.37           H  
ATOM   1745  CD  LYS A 114     -14.000 -11.572  -4.054  1.00 56.37           C  
ATOM   1746  HD2 LYS A 114     -14.684 -12.223  -4.600  1.00 56.37           H  
ATOM   1747  HD3 LYS A 114     -13.181 -12.176  -3.665  1.00 56.37           H  
ATOM   1748  CE  LYS A 114     -13.436 -10.529  -5.007  1.00 56.37           C  
ATOM   1749  HE2 LYS A 114     -14.266  -9.885  -5.296  1.00 56.37           H  
ATOM   1750  HE3 LYS A 114     -12.712  -9.885  -4.508  1.00 56.37           H  
ATOM   1751  NZ  LYS A 114     -12.854 -11.162  -6.219  1.00 56.37           N  
ATOM   1752  HZ1 LYS A 114     -13.577 -11.696  -6.681  1.00 56.37           H  
ATOM   1753  HZ2 LYS A 114     -12.691 -10.429  -6.894  1.00 56.37           H  
ATOM   1754  HZ3 LYS A 114     -12.026 -11.721  -6.073  1.00 56.37           H  
ATOM   1755  N   ASN A 115     -16.663  -9.257  -0.154  1.00 61.25           N  
ATOM   1756  H   ASN A 115     -15.830  -9.014   0.363  1.00 61.25           H  
ATOM   1757  CA  ASN A 115     -17.673  -8.231  -0.381  1.00 61.25           C  
ATOM   1758  HA  ASN A 115     -18.646  -8.677  -0.175  1.00 61.25           H  
ATOM   1759  C   ASN A 115     -17.706  -7.804  -1.854  1.00 61.25           C  
ATOM   1760  CB  ASN A 115     -17.465  -7.055   0.592  1.00 61.25           C  
ATOM   1761  HB2 ASN A 115     -16.410  -6.785   0.644  1.00 61.25           H  
ATOM   1762  HB3 ASN A 115     -18.009  -6.176   0.246  1.00 61.25           H  
ATOM   1763  O   ASN A 115     -16.723  -7.897  -2.587  1.00 61.25           O  
ATOM   1764  CG  ASN A 115     -18.001  -7.384   1.975  1.00 61.25           C  
ATOM   1765  ND2 ASN A 115     -17.417  -6.899   3.036  1.00 61.25           N  
ATOM   1766 HD21 ASN A 115     -16.540  -6.399   3.005  1.00 61.25           H  
ATOM   1767 HD22 ASN A 115     -17.791  -7.167   3.935  1.00 61.25           H  
ATOM   1768  OD1 ASN A 115     -19.018  -8.042   2.111  1.00 61.25           O  
ATOM   1769  N   LYS A 116     -18.861  -7.283  -2.291  1.00 63.14           N  
ATOM   1770  H   LYS A 116     -19.637  -7.289  -1.646  1.00 63.14           H  
ATOM   1771  CA  LYS A 116     -19.055  -6.751  -3.654  1.00 63.14           C  
ATOM   1772  HA  LYS A 116     -18.852  -7.553  -4.364  1.00 63.14           H  
ATOM   1773  C   LYS A 116     -18.075  -5.615  -3.991  1.00 63.14           C  
ATOM   1774  CB  LYS A 116     -20.521  -6.305  -3.778  1.00 63.14           C  
ATOM   1775  HB2 LYS A 116     -21.158  -7.148  -3.509  1.00 63.14           H  
ATOM   1776  HB3 LYS A 116     -20.709  -5.495  -3.073  1.00 63.14           H  
ATOM   1777  O   LYS A 116     -17.786  -5.371  -5.165  1.00 63.14           O  
ATOM   1778  CG  LYS A 116     -20.895  -5.840  -5.191  1.00 63.14           C  
ATOM   1779  HG2 LYS A 116     -20.337  -4.933  -5.423  1.00 63.14           H  
ATOM   1780  HG3 LYS A 116     -20.644  -6.620  -5.910  1.00 63.14           H  
ATOM   1781  CD  LYS A 116     -22.391  -5.523  -5.275  1.00 63.14           C  
ATOM   1782  HD2 LYS A 116     -22.626  -4.734  -4.561  1.00 63.14           H  
ATOM   1783  HD3 LYS A 116     -22.953  -6.418  -5.010  1.00 63.14           H  
ATOM   1784  CE  LYS A 116     -22.774  -5.074  -6.688  1.00 63.14           C  
ATOM   1785  HE2 LYS A 116     -22.229  -4.159  -6.919  1.00 63.14           H  
ATOM   1786  HE3 LYS A 116     -22.462  -5.849  -7.389  1.00 63.14           H  
ATOM   1787  NZ  LYS A 116     -24.236  -4.845  -6.789  1.00 63.14           N  
ATOM   1788  HZ1 LYS A 116     -24.734  -5.691  -6.553  1.00 63.14           H  
ATOM   1789  HZ2 LYS A 116     -24.530  -4.131  -6.138  1.00 63.14           H  
ATOM   1790  HZ3 LYS A 116     -24.506  -4.572  -7.723  1.00 63.14           H  
ATOM   1791  N   PHE A 117     -17.598  -4.919  -2.962  1.00 62.94           N  
ATOM   1792  H   PHE A 117     -17.796  -5.269  -2.036  1.00 62.94           H  
ATOM   1793  CA  PHE A 117     -16.597  -3.868  -3.041  1.00 62.94           C  
ATOM   1794  HA  PHE A 117     -16.233  -3.781  -4.065  1.00 62.94           H  
ATOM   1795  C   PHE A 117     -15.421  -4.217  -2.139  1.00 62.94           C  
ATOM   1796  CB  PHE A 117     -17.205  -2.529  -2.616  1.00 62.94           C  
ATOM   1797  HB2 PHE A 117     -17.561  -2.612  -1.589  1.00 62.94           H  
ATOM   1798  HB3 PHE A 117     -16.418  -1.775  -2.623  1.00 62.94           H  
ATOM   1799  O   PHE A 117     -15.620  -4.618  -0.995  1.00 62.94           O  
ATOM   1800  CG  PHE A 117     -18.339  -2.055  -3.497  1.00 62.94           C  
ATOM   1801  CD1 PHE A 117     -18.061  -1.270  -4.631  1.00 62.94           C  
ATOM   1802  HD1 PHE A 117     -17.039  -1.027  -4.880  1.00 62.94           H  
ATOM   1803  CD2 PHE A 117     -19.670  -2.368  -3.167  1.00 62.94           C  
ATOM   1804  HD2 PHE A 117     -19.880  -2.951  -2.283  1.00 62.94           H  
ATOM   1805  CE1 PHE A 117     -19.116  -0.779  -5.418  1.00 62.94           C  
ATOM   1806  HE1 PHE A 117     -18.899  -0.150  -6.269  1.00 62.94           H  
ATOM   1807  CE2 PHE A 117     -20.725  -1.893  -3.965  1.00 62.94           C  
ATOM   1808  HE2 PHE A 117     -21.746  -2.104  -3.683  1.00 62.94           H  
ATOM   1809  CZ  PHE A 117     -20.448  -1.092  -5.087  1.00 62.94           C  
ATOM   1810  HZ  PHE A 117     -21.259  -0.692  -5.678  1.00 62.94           H  
ATOM   1811  N   THR A 118     -14.219  -3.990  -2.654  1.00 66.85           N  
ATOM   1812  H   THR A 118     -14.152  -3.706  -3.620  1.00 66.85           H  
ATOM   1813  CA  THR A 118     -12.968  -4.119  -1.911  1.00 66.85           C  
ATOM   1814  HA  THR A 118     -13.164  -4.436  -0.887  1.00 66.85           H  
ATOM   1815  C   THR A 118     -12.296  -2.759  -1.887  1.00 66.85           C  
ATOM   1816  CB  THR A 118     -12.058  -5.160  -2.571  1.00 66.85           C  
ATOM   1817  HB  THR A 118     -11.808  -4.828  -3.579  1.00 66.85           H  
ATOM   1818  O   THR A 118     -12.085  -2.147  -2.941  1.00 66.85           O  
ATOM   1819  CG2 THR A 118     -10.776  -5.380  -1.789  1.00 66.85           C  
ATOM   1820 HG21 THR A 118     -10.189  -6.163  -2.270  1.00 66.85           H  
ATOM   1821 HG22 THR A 118     -11.004  -5.675  -0.765  1.00 66.85           H  
ATOM   1822 HG23 THR A 118     -10.186  -4.464  -1.783  1.00 66.85           H  
ATOM   1823  OG1 THR A 118     -12.706  -6.405  -2.661  1.00 66.85           O  
ATOM   1824  HG1 THR A 118     -12.657  -6.821  -1.797  1.00 66.85           H  
ATOM   1825  N   ARG A 119     -11.966  -2.265  -0.695  1.00 68.17           N  
ATOM   1826  H   ARG A 119     -12.117  -2.829   0.129  1.00 68.17           H  
ATOM   1827  CA  ARG A 119     -11.205  -1.030  -0.551  1.00 68.17           C  
ATOM   1828  HA  ARG A 119     -11.358  -0.390  -1.420  1.00 68.17           H  
ATOM   1829  C   ARG A 119      -9.729  -1.381  -0.519  1.00 68.17           C  
ATOM   1830  CB  ARG A 119     -11.705  -0.248   0.668  1.00 68.17           C  
ATOM   1831  HB2 ARG A 119     -12.713   0.111   0.461  1.00 68.17           H  
ATOM   1832  HB3 ARG A 119     -11.770  -0.913   1.529  1.00 68.17           H  
ATOM   1833  O   ARG A 119      -9.251  -2.018   0.410  1.00 68.17           O  
ATOM   1834  CG  ARG A 119     -10.800   0.949   0.985  1.00 68.17           C  
ATOM   1835  HG2 ARG A 119      -9.787   0.604   1.187  1.00 68.17           H  
ATOM   1836  HG3 ARG A 119     -10.787   1.626   0.130  1.00 68.17           H  
ATOM   1837  CD  ARG A 119     -11.287   1.693   2.224  1.00 68.17           C  
ATOM   1838  HD2 ARG A 119     -11.251   1.005   3.069  1.00 68.17           H  
ATOM   1839  HD3 ARG A 119     -12.319   2.009   2.074  1.00 68.17           H  
ATOM   1840  NE  ARG A 119     -10.436   2.871   2.477  1.00 68.17           N  
ATOM   1841  HE  ARG A 119      -9.914   3.220   1.686  1.00 68.17           H  
ATOM   1842  NH1 ARG A 119     -10.806   3.027   4.736  1.00 68.17           N  
ATOM   1843 HH11 ARG A 119     -11.334   2.167   4.707  1.00 68.17           H  
ATOM   1844 HH12 ARG A 119     -10.539   3.368   5.649  1.00 68.17           H  
ATOM   1845  NH2 ARG A 119      -9.438   4.480   3.737  1.00 68.17           N  
ATOM   1846 HH21 ARG A 119      -9.225   4.853   4.651  1.00 68.17           H  
ATOM   1847 HH22 ARG A 119      -8.911   4.784   2.931  1.00 68.17           H  
ATOM   1848  CZ  ARG A 119     -10.237   3.453   3.644  1.00 68.17           C  
ATOM   1849  N   TYR A 120      -8.999  -0.915  -1.515  1.00 72.66           N  
ATOM   1850  H   TYR A 120      -9.443  -0.313  -2.194  1.00 72.66           H  
ATOM   1851  CA  TYR A 120      -7.548  -0.866  -1.423  1.00 72.66           C  
ATOM   1852  HA  TYR A 120      -7.188  -1.714  -0.840  1.00 72.66           H  
ATOM   1853  C   TYR A 120      -7.217   0.408  -0.635  1.00 72.66           C  
ATOM   1854  CB  TYR A 120      -6.954  -1.009  -2.832  1.00 72.66           C  
ATOM   1855  HB2 TYR A 120      -5.867  -0.957  -2.765  1.00 72.66           H  
ATOM   1856  HB3 TYR A 120      -7.295  -0.183  -3.456  1.00 72.66           H  
ATOM   1857  O   TYR A 120      -8.004   1.352  -0.627  1.00 72.66           O  
ATOM   1858  CG  TYR A 120      -7.361  -2.334  -3.473  1.00 72.66           C  
ATOM   1859  CD1 TYR A 120      -6.533  -3.468  -3.352  1.00 72.66           C  
ATOM   1860  HD1 TYR A 120      -5.572  -3.384  -2.866  1.00 72.66           H  
ATOM   1861  CD2 TYR A 120      -8.624  -2.459  -4.089  1.00 72.66           C  
ATOM   1862  HD2 TYR A 120      -9.274  -1.599  -4.158  1.00 72.66           H  
ATOM   1863  CE1 TYR A 120      -6.966  -4.718  -3.840  1.00 72.66           C  
ATOM   1864  HE1 TYR A 120      -6.346  -5.597  -3.746  1.00 72.66           H  
ATOM   1865  CE2 TYR A 120      -9.066  -3.706  -4.566  1.00 72.66           C  
ATOM   1866  HE2 TYR A 120     -10.046  -3.803  -5.009  1.00 72.66           H  
ATOM   1867  OH  TYR A 120      -8.660  -6.032  -4.916  1.00 72.66           O  
ATOM   1868  HH  TYR A 120      -9.580  -6.031  -5.188  1.00 72.66           H  
ATOM   1869  CZ  TYR A 120      -8.237  -4.837  -4.440  1.00 72.66           C  
ATOM   1870  N   GLN A 121      -6.144   0.421   0.147  1.00 67.86           N  
ATOM   1871  H   GLN A 121      -5.633  -0.440   0.281  1.00 67.86           H  
ATOM   1872  CA  GLN A 121      -5.728   1.621   0.883  1.00 67.86           C  
ATOM   1873  HA  GLN A 121      -6.459   2.419   0.753  1.00 67.86           H  
ATOM   1874  C   GLN A 121      -4.422   2.149   0.320  1.00 67.86           C  
ATOM   1875  CB  GLN A 121      -5.643   1.321   2.384  1.00 67.86           C  
ATOM   1876  HB2 GLN A 121      -6.626   0.993   2.723  1.00 67.86           H  
ATOM   1877  HB3 GLN A 121      -4.928   0.518   2.562  1.00 67.86           H  
ATOM   1878  O   GLN A 121      -4.305   3.335   0.018  1.00 67.86           O  
ATOM   1879  CG  GLN A 121      -5.225   2.565   3.189  1.00 67.86           C  
ATOM   1880  HG2 GLN A 121      -5.898   3.390   2.956  1.00 67.86           H  
ATOM   1881  HG3 GLN A 121      -4.214   2.859   2.909  1.00 67.86           H  
ATOM   1882  CD  GLN A 121      -5.249   2.336   4.696  1.00 67.86           C  
ATOM   1883  NE2 GLN A 121      -4.811   3.289   5.488  1.00 67.86           N  
ATOM   1884 HE21 GLN A 121      -4.430   4.148   5.118  1.00 67.86           H  
ATOM   1885 HE22 GLN A 121      -4.825   3.068   6.474  1.00 67.86           H  
ATOM   1886  OE1 GLN A 121      -5.680   1.318   5.201  1.00 67.86           O  
ATOM   1887  N   LYS A 122      -3.440   1.266   0.151  1.00 69.64           N  
ATOM   1888  H   LYS A 122      -3.603   0.303   0.407  1.00 69.64           H  
ATOM   1889  CA  LYS A 122      -2.139   1.605  -0.416  1.00 69.64           C  
ATOM   1890  HA  LYS A 122      -2.289   2.227  -1.298  1.00 69.64           H  
ATOM   1891  C   LYS A 122      -1.382   0.367  -0.872  1.00 69.64           C  
ATOM   1892  CB  LYS A 122      -1.315   2.406   0.607  1.00 69.64           C  
ATOM   1893  HB2 LYS A 122      -0.369   2.682   0.141  1.00 69.64           H  
ATOM   1894  HB3 LYS A 122      -1.836   3.335   0.839  1.00 69.64           H  
ATOM   1895  O   LYS A 122      -1.685  -0.748  -0.444  1.00 69.64           O  
ATOM   1896  CG  LYS A 122      -1.025   1.657   1.920  1.00 69.64           C  
ATOM   1897  HG2 LYS A 122      -1.950   1.408   2.439  1.00 69.64           H  
ATOM   1898  HG3 LYS A 122      -0.458   0.751   1.703  1.00 69.64           H  
ATOM   1899  CD  LYS A 122      -0.181   2.578   2.796  1.00 69.64           C  
ATOM   1900  HD2 LYS A 122       0.667   2.894   2.189  1.00 69.64           H  
ATOM   1901  HD3 LYS A 122      -0.763   3.461   3.062  1.00 69.64           H  
ATOM   1902  CE  LYS A 122       0.388   1.936   4.058  1.00 69.64           C  
ATOM   1903  HE2 LYS A 122       0.950   1.050   3.764  1.00 69.64           H  
ATOM   1904  HE3 LYS A 122      -0.414   1.630   4.729  1.00 69.64           H  
ATOM   1905  NZ  LYS A 122       1.295   2.924   4.698  1.00 69.64           N  
ATOM   1906  HZ1 LYS A 122       0.783   3.679   5.131  1.00 69.64           H  
ATOM   1907  HZ2 LYS A 122       1.843   3.392   3.990  1.00 69.64           H  
ATOM   1908  HZ3 LYS A 122       1.926   2.509   5.369  1.00 69.64           H  
ATOM   1909  N   ILE A 123      -0.375   0.605  -1.704  1.00 74.09           N  
ATOM   1910  H   ILE A 123      -0.241   1.557  -2.014  1.00 74.09           H  
ATOM   1911  CA  ILE A 123       0.680  -0.349  -2.021  1.00 74.09           C  
ATOM   1912  HA  ILE A 123       0.517  -1.253  -1.435  1.00 74.09           H  
ATOM   1913  C   ILE A 123       2.010   0.263  -1.626  1.00 74.09           C  
ATOM   1914  CB  ILE A 123       0.687  -0.749  -3.504  1.00 74.09           C  
ATOM   1915  HB  ILE A 123       0.771   0.151  -4.113  1.00 74.09           H  
ATOM   1916  O   ILE A 123       2.371   1.325  -2.134  1.00 74.09           O  
ATOM   1917  CG1 ILE A 123      -0.631  -1.457  -3.824  1.00 74.09           C  
ATOM   1918 HG12 ILE A 123      -1.469  -0.863  -3.459  1.00 74.09           H  
ATOM   1919 HG13 ILE A 123      -0.658  -2.415  -3.305  1.00 74.09           H  
ATOM   1920  CG2 ILE A 123       1.868  -1.688  -3.830  1.00 74.09           C  
ATOM   1921 HG21 ILE A 123       1.786  -2.611  -3.256  1.00 74.09           H  
ATOM   1922 HG22 ILE A 123       2.816  -1.210  -3.583  1.00 74.09           H  
ATOM   1923 HG23 ILE A 123       1.906  -1.924  -4.893  1.00 74.09           H  
ATOM   1924  CD1 ILE A 123      -0.797  -1.677  -5.321  1.00 74.09           C  
ATOM   1925 HD11 ILE A 123      -0.671  -0.739  -5.861  1.00 74.09           H  
ATOM   1926 HD12 ILE A 123      -0.055  -2.396  -5.667  1.00 74.09           H  
ATOM   1927 HD13 ILE A 123      -1.787  -2.098  -5.499  1.00 74.09           H  
ATOM   1928  N   ASN A 124       2.751  -0.440  -0.781  1.00 68.42           N  
ATOM   1929  H   ASN A 124       2.401  -1.337  -0.474  1.00 68.42           H  
ATOM   1930  CA  ASN A 124       4.158  -0.150  -0.564  1.00 68.42           C  
ATOM   1931  HA  ASN A 124       4.352   0.898  -0.793  1.00 68.42           H  
ATOM   1932  C   ASN A 124       4.985  -1.007  -1.520  1.00 68.42           C  
ATOM   1933  CB  ASN A 124       4.526  -0.375   0.905  1.00 68.42           C  
ATOM   1934  HB2 ASN A 124       4.240  -1.383   1.205  1.00 68.42           H  
ATOM   1935  HB3 ASN A 124       5.606  -0.279   1.022  1.00 68.42           H  
ATOM   1936  O   ASN A 124       4.697  -2.187  -1.707  1.00 68.42           O  
ATOM   1937  CG  ASN A 124       3.873   0.616   1.847  1.00 68.42           C  
ATOM   1938  ND2 ASN A 124       3.888   0.331   3.127  1.00 68.42           N  
ATOM   1939 HD21 ASN A 124       4.432  -0.457   3.448  1.00 68.42           H  
ATOM   1940 HD22 ASN A 124       3.720   1.117   3.738  1.00 68.42           H  
ATOM   1941  OD1 ASN A 124       3.359   1.654   1.473  1.00 68.42           O  
ATOM   1942  N   VAL A 125       6.005  -0.417  -2.129  1.00 70.34           N  
ATOM   1943  H   VAL A 125       6.169   0.561  -1.941  1.00 70.34           H  
ATOM   1944  CA  VAL A 125       6.929  -1.109  -3.015  1.00 70.34           C  
ATOM   1945  HA  VAL A 125       6.701  -2.175  -2.979  1.00 70.34           H  
ATOM   1946  C   VAL A 125       8.348  -0.907  -2.534  1.00 70.34           C  
ATOM   1947  CB  VAL A 125       6.815  -0.676  -4.482  1.00 70.34           C  
ATOM   1948  HB  VAL A 125       7.177   0.345  -4.600  1.00 70.34           H  
ATOM   1949  O   VAL A 125       8.854   0.214  -2.565  1.00 70.34           O  
ATOM   1950  CG1 VAL A 125       7.713  -1.614  -5.311  1.00 70.34           C  
ATOM   1951 HG11 VAL A 125       7.182  -2.002  -6.180  1.00 70.34           H  
ATOM   1952 HG12 VAL A 125       8.016  -2.493  -4.742  1.00 70.34           H  
ATOM   1953 HG13 VAL A 125       8.614  -1.080  -5.613  1.00 70.34           H  
ATOM   1954  CG2 VAL A 125       5.362  -0.700  -4.973  1.00 70.34           C  
ATOM   1955 HG21 VAL A 125       4.800   0.097  -4.486  1.00 70.34           H  
ATOM   1956 HG22 VAL A 125       4.907  -1.657  -4.721  1.00 70.34           H  
ATOM   1957 HG23 VAL A 125       5.328  -0.540  -6.051  1.00 70.34           H  
ATOM   1958  N   LEU A 126       9.002  -1.997  -2.152  1.00 65.04           N  
ATOM   1959  H   LEU A 126       8.511  -2.879  -2.155  1.00 65.04           H  
ATOM   1960  CA  LEU A 126      10.442  -2.014  -1.965  1.00 65.04           C  
ATOM   1961  HA  LEU A 126      10.767  -1.007  -1.701  1.00 65.04           H  
ATOM   1962  C   LEU A 126      11.115  -2.416  -3.280  1.00 65.04           C  
ATOM   1963  CB  LEU A 126      10.797  -2.950  -0.804  1.00 65.04           C  
ATOM   1964  HB2 LEU A 126      10.549  -3.969  -1.102  1.00 65.04           H  
ATOM   1965  HB3 LEU A 126      10.204  -2.691   0.073  1.00 65.04           H  
ATOM   1966  O   LEU A 126      10.866  -3.499  -3.809  1.00 65.04           O  
ATOM   1967  CG  LEU A 126      12.287  -2.926  -0.437  1.00 65.04           C  
ATOM   1968  HG  LEU A 126      12.880  -3.165  -1.320  1.00 65.04           H  
ATOM   1969  CD1 LEU A 126      12.668  -1.531   0.061  1.00 65.04           C  
ATOM   1970 HD11 LEU A 126      12.753  -0.838  -0.776  1.00 65.04           H  
ATOM   1971 HD12 LEU A 126      13.628  -1.560   0.578  1.00 65.04           H  
ATOM   1972 HD13 LEU A 126      11.923  -1.168   0.768  1.00 65.04           H  
ATOM   1973  CD2 LEU A 126      12.613  -3.963   0.638  1.00 65.04           C  
ATOM   1974 HD21 LEU A 126      13.636  -4.318   0.510  1.00 65.04           H  
ATOM   1975 HD22 LEU A 126      11.938  -4.816   0.573  1.00 65.04           H  
ATOM   1976 HD23 LEU A 126      12.529  -3.534   1.636  1.00 65.04           H  
ATOM   1977  N   TYR A 127      11.968  -1.542  -3.804  1.00 70.58           N  
ATOM   1978  H   TYR A 127      12.091  -0.665  -3.319  1.00 70.58           H  
ATOM   1979  CA  TYR A 127      12.809  -1.791  -4.968  1.00 70.58           C  
ATOM   1980  HA  TYR A 127      12.461  -2.688  -5.481  1.00 70.58           H  
ATOM   1981  C   TYR A 127      14.252  -2.037  -4.544  1.00 70.58           C  
ATOM   1982  CB  TYR A 127      12.719  -0.615  -5.948  1.00 70.58           C  
ATOM   1983  HB2 TYR A 127      12.844   0.314  -5.392  1.00 70.58           H  
ATOM   1984  HB3 TYR A 127      11.724  -0.600  -6.392  1.00 70.58           H  
ATOM   1985  O   TYR A 127      14.879  -1.179  -3.919  1.00 70.58           O  
ATOM   1986  CG  TYR A 127      13.759  -0.661  -7.056  1.00 70.58           C  
ATOM   1987  CD1 TYR A 127      14.861   0.216  -7.032  1.00 70.58           C  
ATOM   1988  HD1 TYR A 127      14.966   0.924  -6.224  1.00 70.58           H  
ATOM   1989  CD2 TYR A 127      13.649  -1.599  -8.100  1.00 70.58           C  
ATOM   1990  HD2 TYR A 127      12.851  -2.326  -8.098  1.00 70.58           H  
ATOM   1991  CE1 TYR A 127      15.831   0.169  -8.052  1.00 70.58           C  
ATOM   1992  HE1 TYR A 127      16.673   0.844  -8.013  1.00 70.58           H  
ATOM   1993  CE2 TYR A 127      14.600  -1.635  -9.131  1.00 70.58           C  
ATOM   1994  HE2 TYR A 127      14.521  -2.361  -9.926  1.00 70.58           H  
ATOM   1995  OH  TYR A 127      16.617  -0.843 -10.101  1.00 70.58           O  
ATOM   1996  HH  TYR A 127      17.350  -0.240  -9.960  1.00 70.58           H  
ATOM   1997  CZ  TYR A 127      15.699  -0.761  -9.104  1.00 70.58           C  
ATOM   1998  N   LEU A 128      14.783  -3.187  -4.955  1.00 63.93           N  
ATOM   1999  H   LEU A 128      14.184  -3.843  -5.436  1.00 63.93           H  
ATOM   2000  CA  LEU A 128      16.183  -3.562  -4.806  1.00 63.93           C  
ATOM   2001  HA  LEU A 128      16.657  -2.882  -4.098  1.00 63.93           H  
ATOM   2002  C   LEU A 128      16.885  -3.463  -6.174  1.00 63.93           C  
ATOM   2003  CB  LEU A 128      16.266  -4.980  -4.222  1.00 63.93           C  
ATOM   2004  HB2 LEU A 128      15.726  -5.648  -4.893  1.00 63.93           H  
ATOM   2005  HB3 LEU A 128      17.309  -5.297  -4.209  1.00 63.93           H  
ATOM   2006  O   LEU A 128      16.486  -4.160  -7.118  1.00 63.93           O  
ATOM   2007  CG  LEU A 128      15.684  -5.125  -2.802  1.00 63.93           C  
ATOM   2008  HG  LEU A 128      14.670  -4.727  -2.768  1.00 63.93           H  
ATOM   2009  CD1 LEU A 128      15.629  -6.599  -2.406  1.00 63.93           C  
ATOM   2010 HD11 LEU A 128      15.237  -6.694  -1.394  1.00 63.93           H  
ATOM   2011 HD12 LEU A 128      14.960  -7.138  -3.076  1.00 63.93           H  
ATOM   2012 HD13 LEU A 128      16.625  -7.041  -2.444  1.00 63.93           H  
ATOM   2013  CD2 LEU A 128      16.543  -4.401  -1.771  1.00 63.93           C  
ATOM   2014 HD21 LEU A 128      16.505  -3.325  -1.944  1.00 63.93           H  
ATOM   2015 HD22 LEU A 128      16.161  -4.609  -0.771  1.00 63.93           H  
ATOM   2016 HD23 LEU A 128      17.576  -4.745  -1.826  1.00 63.93           H  
ATOM   2017  N   PRO A 129      17.916  -2.608  -6.314  1.00 63.92           N  
ATOM   2018  CA  PRO A 129      18.594  -2.404  -7.584  1.00 63.92           C  
ATOM   2019  HA  PRO A 129      17.850  -2.236  -8.362  1.00 63.92           H  
ATOM   2020  C   PRO A 129      19.443  -3.614  -7.983  1.00 63.92           C  
ATOM   2021  CB  PRO A 129      19.431  -1.133  -7.408  1.00 63.92           C  
ATOM   2022  HB2 PRO A 129      18.817  -0.259  -7.626  1.00 63.92           H  
ATOM   2023  HB3 PRO A 129      20.330  -1.132  -8.023  1.00 63.92           H  
ATOM   2024  O   PRO A 129      20.105  -4.243  -7.162  1.00 63.92           O  
ATOM   2025  CG  PRO A 129      19.755  -1.142  -5.917  1.00 63.92           C  
ATOM   2026  HG2 PRO A 129      19.968  -0.141  -5.541  1.00 63.92           H  
ATOM   2027  HG3 PRO A 129      20.595  -1.810  -5.725  1.00 63.92           H  
ATOM   2028  CD  PRO A 129      18.482  -1.724  -5.304  1.00 63.92           C  
ATOM   2029  HD2 PRO A 129      17.771  -0.922  -5.108  1.00 63.92           H  
ATOM   2030  HD3 PRO A 129      18.721  -2.261  -4.386  1.00 63.92           H  
ATOM   2031  N   ALA A 130      19.470  -3.882  -9.288  1.00 57.26           N  
ATOM   2032  H   ALA A 130      18.869  -3.335  -9.887  1.00 57.26           H  
ATOM   2033  CA  ALA A 130      20.222  -4.979  -9.898  1.00 57.26           C  
ATOM   2034  HA  ALA A 130      20.142  -5.869  -9.273  1.00 57.26           H  
ATOM   2035  C   ALA A 130      21.712  -4.671 -10.131  1.00 57.26           C  
ATOM   2036  CB  ALA A 130      19.560  -5.248 -11.250  1.00 57.26           C  
ATOM   2037  HB1 ALA A 130      19.975  -6.159 -11.681  1.00 57.26           H  
ATOM   2038  HB2 ALA A 130      18.482  -5.345 -11.125  1.00 57.26           H  
ATOM   2039  HB3 ALA A 130      19.738  -4.412 -11.926  1.00 57.26           H  
ATOM   2040  O   ALA A 130      22.506  -5.571 -10.396  1.00 57.26           O  
ATOM   2041  N   PHE A 131      22.086  -3.390 -10.144  1.00 55.85           N  
ATOM   2042  H   PHE A 131      21.411  -2.687  -9.882  1.00 55.85           H  
ATOM   2043  CA  PHE A 131      23.393  -2.934 -10.607  1.00 55.85           C  
ATOM   2044  HA  PHE A 131      24.079  -3.781 -10.602  1.00 55.85           H  
ATOM   2045  C   PHE A 131      23.993  -1.889  -9.663  1.00 55.85           C  
ATOM   2046  CB  PHE A 131      23.300  -2.454 -12.066  1.00 55.85           C  
ATOM   2047  HB2 PHE A 131      23.256  -3.336 -12.705  1.00 55.85           H  
ATOM   2048  HB3 PHE A 131      24.216  -1.923 -12.325  1.00 55.85           H  
ATOM   2049  O   PHE A 131      23.320  -0.968  -9.207  1.00 55.85           O  
ATOM   2050  CG  PHE A 131      22.109  -1.572 -12.394  1.00 55.85           C  
ATOM   2051  CD1 PHE A 131      20.969  -2.122 -13.014  1.00 55.85           C  
ATOM   2052  HD1 PHE A 131      20.946  -3.173 -13.260  1.00 55.85           H  
ATOM   2053  CD2 PHE A 131      22.152  -0.201 -12.092  1.00 55.85           C  
ATOM   2054  HD2 PHE A 131      23.015   0.222 -11.599  1.00 55.85           H  
ATOM   2055  CE1 PHE A 131      19.882  -1.298 -13.353  1.00 55.85           C  
ATOM   2056  HE1 PHE A 131      19.013  -1.711 -13.844  1.00 55.85           H  
ATOM   2057  CE2 PHE A 131      21.076   0.622 -12.444  1.00 55.85           C  
ATOM   2058  HE2 PHE A 131      21.108   1.680 -12.231  1.00 55.85           H  
ATOM   2059  CZ  PHE A 131      19.967   0.080 -13.098  1.00 55.85           C  
ATOM   2060  HZ  PHE A 131      19.204   0.766 -13.436  1.00 55.85           H  
ATOM   2061  N   ASN A 132      25.286  -2.063  -9.377  1.00 49.97           N  
ATOM   2062  H   ASN A 132      25.753  -2.837  -9.827  1.00 49.97           H  
ATOM   2063  CA  ASN A 132      26.136  -1.090  -8.692  1.00 49.97           C  
ATOM   2064  HA  ASN A 132      25.592  -0.644  -7.860  1.00 49.97           H  
ATOM   2065  C   ASN A 132      26.515  -0.001  -9.698  1.00 49.97           C  
ATOM   2066  CB  ASN A 132      27.407  -1.818  -8.190  1.00 49.97           C  
ATOM   2067  HB2 ASN A 132      27.165  -2.844  -7.912  1.00 49.97           H  
ATOM   2068  HB3 ASN A 132      28.128  -1.890  -9.005  1.00 49.97           H  
ATOM   2069  O   ASN A 132      26.606  -0.327 -10.879  1.00 49.97           O  
ATOM   2070  CG  ASN A 132      28.089  -1.120  -7.022  1.00 49.97           C  
ATOM   2071  ND2 ASN A 132      28.762  -1.832  -6.152  1.00 49.97           N  
ATOM   2072 HD21 ASN A 132      28.475  -2.797  -6.081  1.00 49.97           H  
ATOM   2073 HD22 ASN A 132      28.957  -1.301  -5.316  1.00 49.97           H  
ATOM   2074  OD1 ASN A 132      28.016   0.075  -6.840  1.00 49.97           O  
ATOM   2075  N   SER A 133      26.862   1.197  -9.230  1.00 50.33           N  
ATOM   2076  H   SER A 133      26.761   1.327  -8.234  1.00 50.33           H  
ATOM   2077  CA  SER A 133      27.669   2.224  -9.917  1.00 50.33           C  
ATOM   2078  HA  SER A 133      28.333   2.603  -9.140  1.00 50.33           H  
ATOM   2079  C   SER A 133      26.962   3.469 -10.459  1.00 50.33           C  
ATOM   2080  CB  SER A 133      28.614   1.658 -10.995  1.00 50.33           C  
ATOM   2081  HB2 SER A 133      29.083   0.740 -10.639  1.00 50.33           H  
ATOM   2082  HB3 SER A 133      29.401   2.382 -11.204  1.00 50.33           H  
ATOM   2083  O   SER A 133      25.764   3.496 -10.765  1.00 50.33           O  
ATOM   2084  OG  SER A 133      27.898   1.411 -12.185  1.00 50.33           O  
ATOM   2085  HG  SER A 133      27.289   0.705 -11.958  1.00 50.33           H  
ATOM   2086  N   ASP A 134      27.800   4.491 -10.646  1.00 58.57           N  
ATOM   2087  H   ASP A 134      28.724   4.428 -10.244  1.00 58.57           H  
ATOM   2088  CA  ASP A 134      27.545   5.723 -11.394  1.00 58.57           C  
ATOM   2089  HA  ASP A 134      26.767   6.297 -10.889  1.00 58.57           H  
ATOM   2090  C   ASP A 134      27.096   5.464 -12.839  1.00 58.57           C  
ATOM   2091  CB  ASP A 134      28.837   6.556 -11.406  1.00 58.57           C  
ATOM   2092  HB2 ASP A 134      29.610   6.006 -11.943  1.00 58.57           H  
ATOM   2093  HB3 ASP A 134      28.653   7.491 -11.936  1.00 58.57           H  
ATOM   2094  O   ASP A 134      26.401   6.294 -13.424  1.00 58.57           O  
ATOM   2095  CG  ASP A 134      29.322   6.882  -9.992  1.00 58.57           C  
ATOM   2096  OD1 ASP A 134      28.463   7.284  -9.178  1.00 58.57           O  
ATOM   2097  OD2 ASP A 134      30.514   6.626  -9.728  1.00 58.57           O  
ATOM   2098  N   ILE A 135      27.393   4.282 -13.401  1.00 55.83           N  
ATOM   2099  H   ILE A 135      27.925   3.616 -12.860  1.00 55.83           H  
ATOM   2100  CA  ILE A 135      26.943   3.880 -14.744  1.00 55.83           C  
ATOM   2101  HA  ILE A 135      27.297   4.626 -15.455  1.00 55.83           H  
ATOM   2102  C   ILE A 135      25.402   3.882 -14.803  1.00 55.83           C  
ATOM   2103  CB  ILE A 135      27.542   2.502 -15.145  1.00 55.83           C  
ATOM   2104  HB  ILE A 135      27.050   1.733 -14.549  1.00 55.83           H  
ATOM   2105  O   ILE A 135      24.812   4.204 -15.831  1.00 55.83           O  
ATOM   2106  CG1 ILE A 135      29.077   2.426 -14.921  1.00 55.83           C  
ATOM   2107 HG12 ILE A 135      29.577   3.117 -15.600  1.00 55.83           H  
ATOM   2108 HG13 ILE A 135      29.330   2.738 -13.908  1.00 55.83           H  
ATOM   2109  CG2 ILE A 135      27.265   2.192 -16.627  1.00 55.83           C  
ATOM   2110 HG21 ILE A 135      27.912   2.797 -17.262  1.00 55.83           H  
ATOM   2111 HG22 ILE A 135      26.236   2.424 -16.900  1.00 55.83           H  
ATOM   2112 HG23 ILE A 135      27.445   1.137 -16.835  1.00 55.83           H  
ATOM   2113  CD1 ILE A 135      29.673   1.023 -15.111  1.00 55.83           C  
ATOM   2114 HD11 ILE A 135      29.611   0.718 -16.155  1.00 55.83           H  
ATOM   2115 HD12 ILE A 135      29.141   0.304 -14.488  1.00 55.83           H  
ATOM   2116 HD13 ILE A 135      30.723   1.038 -14.818  1.00 55.83           H  
ATOM   2117  N   GLY A 136      24.731   3.594 -13.681  1.00 57.89           N  
ATOM   2118  H   GLY A 136      25.275   3.408 -12.851  1.00 57.89           H  
ATOM   2119  CA  GLY A 136      23.275   3.606 -13.554  1.00 57.89           C  
ATOM   2120  HA2 GLY A 136      22.825   3.388 -14.523  1.00 57.89           H  
ATOM   2121  HA3 GLY A 136      22.994   2.810 -12.864  1.00 57.89           H  
ATOM   2122  C   GLY A 136      22.662   4.911 -13.037  1.00 57.89           C  
ATOM   2123  O   GLY A 136      21.457   4.922 -12.793  1.00 57.89           O  
ATOM   2124  N   ALA A 137      23.417   6.001 -12.857  1.00 64.04           N  
ATOM   2125  H   ALA A 137      24.402   5.963 -13.077  1.00 64.04           H  
ATOM   2126  CA  ALA A 137      22.894   7.233 -12.244  1.00 64.04           C  
ATOM   2127  HA  ALA A 137      22.535   6.999 -11.242  1.00 64.04           H  
ATOM   2128  C   ALA A 137      21.705   7.850 -13.013  1.00 64.04           C  
ATOM   2129  CB  ALA A 137      24.050   8.232 -12.116  1.00 64.04           C  
ATOM   2130  HB1 ALA A 137      24.845   7.806 -11.504  1.00 64.04           H  
ATOM   2131  HB2 ALA A 137      24.452   8.473 -13.100  1.00 64.04           H  
ATOM   2132  HB3 ALA A 137      23.696   9.147 -11.641  1.00 64.04           H  
ATOM   2133  O   ALA A 137      20.817   8.461 -12.419  1.00 64.04           O  
ATOM   2134  N   ASN A 138      21.647   7.629 -14.330  1.00 70.02           N  
ATOM   2135  H   ASN A 138      22.426   7.140 -14.747  1.00 70.02           H  
ATOM   2136  CA  ASN A 138      20.551   8.081 -15.195  1.00 70.02           C  
ATOM   2137  HA  ASN A 138      20.094   8.961 -14.742  1.00 70.02           H  
ATOM   2138  C   ASN A 138      19.415   7.053 -15.352  1.00 70.02           C  
ATOM   2139  CB  ASN A 138      21.146   8.495 -16.551  1.00 70.02           C  
ATOM   2140  HB2 ASN A 138      21.736   7.674 -16.958  1.00 70.02           H  
ATOM   2141  HB3 ASN A 138      20.344   8.722 -17.253  1.00 70.02           H  
ATOM   2142  O   ASN A 138      18.431   7.328 -16.051  1.00 70.02           O  
ATOM   2143  CG  ASN A 138      22.008   9.740 -16.444  1.00 70.02           C  
ATOM   2144  ND2 ASN A 138      22.996   9.883 -17.294  1.00 70.02           N  
ATOM   2145 HD21 ASN A 138      23.225   9.162 -17.963  1.00 70.02           H  
ATOM   2146 HD22 ASN A 138      23.569  10.705 -17.169  1.00 70.02           H  
ATOM   2147  OD1 ASN A 138      21.790  10.608 -15.619  1.00 70.02           O  
ATOM   2148  N   SER A 139      19.542   5.873 -14.739  1.00 75.10           N  
ATOM   2149  H   SER A 139      20.324   5.742 -14.114  1.00 75.10           H  
ATOM   2150  CA  SER A 139      18.516   4.832 -14.780  1.00 75.10           C  
ATOM   2151  HA  SER A 139      18.167   4.740 -15.809  1.00 75.10           H  
ATOM   2152  C   SER A 139      17.312   5.214 -13.929  1.00 75.10           C  
ATOM   2153  CB  SER A 139      19.070   3.459 -14.406  1.00 75.10           C  
ATOM   2154  HB2 SER A 139      18.323   2.705 -14.654  1.00 75.10           H  
ATOM   2155  HB3 SER A 139      19.974   3.256 -14.981  1.00 75.10           H  
ATOM   2156  O   SER A 139      17.443   5.805 -12.854  1.00 75.10           O  
ATOM   2157  OG  SER A 139      19.356   3.386 -13.028  1.00 75.10           O  
ATOM   2158  HG  SER A 139      20.072   3.997 -12.842  1.00 75.10           H  
ATOM   2159  N   LYS A 140      16.116   4.895 -14.424  1.00 78.80           N  
ATOM   2160  H   LYS A 140      16.082   4.374 -15.289  1.00 78.80           H  
ATOM   2161  CA  LYS A 140      14.858   5.209 -13.740  1.00 78.80           C  
ATOM   2162  HA  LYS A 140      15.064   5.443 -12.696  1.00 78.80           H  
ATOM   2163  C   LYS A 140      13.944   3.998 -13.750  1.00 78.80           C  
ATOM   2164  CB  LYS A 140      14.172   6.432 -14.368  1.00 78.80           C  
ATOM   2165  HB2 LYS A 140      13.202   6.568 -13.887  1.00 78.80           H  
ATOM   2166  HB3 LYS A 140      14.007   6.249 -15.430  1.00 78.80           H  
ATOM   2167  O   LYS A 140      13.671   3.446 -14.817  1.00 78.80           O  
ATOM   2168  CG  LYS A 140      14.996   7.716 -14.186  1.00 78.80           C  
ATOM   2169  HG2 LYS A 140      15.178   7.880 -13.124  1.00 78.80           H  
ATOM   2170  HG3 LYS A 140      15.953   7.609 -14.696  1.00 78.80           H  
ATOM   2171  CD  LYS A 140      14.263   8.929 -14.769  1.00 78.80           C  
ATOM   2172  HD2 LYS A 140      13.328   9.076 -14.228  1.00 78.80           H  
ATOM   2173  HD3 LYS A 140      14.046   8.742 -15.820  1.00 78.80           H  
ATOM   2174  CE  LYS A 140      15.152  10.169 -14.634  1.00 78.80           C  
ATOM   2175  HE2 LYS A 140      16.098   9.970 -15.138  1.00 78.80           H  
ATOM   2176  HE3 LYS A 140      15.371  10.325 -13.578  1.00 78.80           H  
ATOM   2177  NZ  LYS A 140      14.503  11.372 -15.212  1.00 78.80           N  
ATOM   2178  HZ1 LYS A 140      13.632  11.563 -14.740  1.00 78.80           H  
ATOM   2179  HZ2 LYS A 140      14.314  11.229 -16.194  1.00 78.80           H  
ATOM   2180  HZ3 LYS A 140      15.110  12.174 -15.118  1.00 78.80           H  
ATOM   2181  N   GLY A 141      13.465   3.632 -12.569  1.00 78.71           N  
ATOM   2182  H   GLY A 141      13.707   4.199 -11.769  1.00 78.71           H  
ATOM   2183  CA  GLY A 141      12.343   2.723 -12.401  1.00 78.71           C  
ATOM   2184  HA2 GLY A 141      12.239   2.078 -13.274  1.00 78.71           H  
ATOM   2185  HA3 GLY A 141      12.500   2.093 -11.526  1.00 78.71           H  
ATOM   2186  C   GLY A 141      11.061   3.520 -12.209  1.00 78.71           C  
ATOM   2187  O   GLY A 141      11.058   4.566 -11.564  1.00 78.71           O  
ATOM   2188  N   GLU A 142       9.974   3.040 -12.790  1.00 85.07           N  
ATOM   2189  H   GLU A 142      10.055   2.216 -13.369  1.00 85.07           H  
ATOM   2190  CA  GLU A 142       8.646   3.617 -12.655  1.00 85.07           C  
ATOM   2191  HA  GLU A 142       8.640   4.333 -11.834  1.00 85.07           H  
ATOM   2192  C   GLU A 142       7.660   2.500 -12.321  1.00 85.07           C  
ATOM   2193  CB  GLU A 142       8.280   4.367 -13.944  1.00 85.07           C  
ATOM   2194  HB2 GLU A 142       8.342   3.667 -14.778  1.00 85.07           H  
ATOM   2195  HB3 GLU A 142       9.004   5.165 -14.106  1.00 85.07           H  
ATOM   2196  O   GLU A 142       7.604   1.482 -13.015  1.00 85.07           O  
ATOM   2197  CG  GLU A 142       6.873   4.977 -13.895  1.00 85.07           C  
ATOM   2198  HG2 GLU A 142       6.169   4.175 -13.672  1.00 85.07           H  
ATOM   2199  HG3 GLU A 142       6.835   5.704 -13.084  1.00 85.07           H  
ATOM   2200  CD  GLU A 142       6.438   5.640 -15.214  1.00 85.07           C  
ATOM   2201  OE1 GLU A 142       5.377   6.299 -15.187  1.00 85.07           O  
ATOM   2202  OE2 GLU A 142       7.122   5.452 -16.252  1.00 85.07           O  
ATOM   2203  N   ILE A 143       6.874   2.696 -11.264  1.00 84.76           N  
ATOM   2204  H   ILE A 143       6.962   3.564 -10.755  1.00 84.76           H  
ATOM   2205  CA  ILE A 143       5.757   1.819 -10.918  1.00 84.76           C  
ATOM   2206  HA  ILE A 143       5.706   1.005 -11.641  1.00 84.76           H  
ATOM   2207  C   ILE A 143       4.484   2.629 -11.041  1.00 84.76           C  
ATOM   2208  CB  ILE A 143       5.912   1.175  -9.532  1.00 84.76           C  
ATOM   2209  HB  ILE A 143       5.972   1.957  -8.775  1.00 84.76           H  
ATOM   2210  O   ILE A 143       4.360   3.712 -10.472  1.00 84.76           O  
ATOM   2211  CG1 ILE A 143       7.211   0.349  -9.527  1.00 84.76           C  
ATOM   2212 HG12 ILE A 143       8.057   0.960  -9.841  1.00 84.76           H  
ATOM   2213 HG13 ILE A 143       7.102  -0.480 -10.227  1.00 84.76           H  
ATOM   2214  CG2 ILE A 143       4.704   0.261  -9.230  1.00 84.76           C  
ATOM   2215 HG21 ILE A 143       4.683  -0.579  -9.924  1.00 84.76           H  
ATOM   2216 HG22 ILE A 143       3.762   0.804  -9.314  1.00 84.76           H  
ATOM   2217 HG23 ILE A 143       4.764  -0.123  -8.211  1.00 84.76           H  
ATOM   2218  CD1 ILE A 143       7.542  -0.227  -8.164  1.00 84.76           C  
ATOM   2219 HD11 ILE A 143       8.549  -0.644  -8.185  1.00 84.76           H  
ATOM   2220 HD12 ILE A 143       6.827  -1.026  -7.965  1.00 84.76           H  
ATOM   2221 HD13 ILE A 143       7.482   0.546  -7.398  1.00 84.76           H  
ATOM   2222  N   THR A 144       3.542   2.093 -11.804  1.00 85.93           N  
ATOM   2223  H   THR A 144       3.700   1.171 -12.184  1.00 85.93           H  
ATOM   2224  CA  THR A 144       2.275   2.745 -12.113  1.00 85.93           C  
ATOM   2225  HA  THR A 144       2.167   3.636 -11.494  1.00 85.93           H  
ATOM   2226  C   THR A 144       1.115   1.833 -11.787  1.00 85.93           C  
ATOM   2227  CB  THR A 144       2.188   3.196 -13.576  1.00 85.93           C  
ATOM   2228  HB  THR A 144       1.153   3.434 -13.822  1.00 85.93           H  
ATOM   2229  O   THR A 144       1.133   0.630 -12.043  1.00 85.93           O  
ATOM   2230  CG2 THR A 144       3.034   4.437 -13.821  1.00 85.93           C  
ATOM   2231 HG21 THR A 144       3.096   4.646 -14.889  1.00 85.93           H  
ATOM   2232 HG22 THR A 144       2.576   5.295 -13.328  1.00 85.93           H  
ATOM   2233 HG23 THR A 144       4.039   4.303 -13.420  1.00 85.93           H  
ATOM   2234  OG1 THR A 144       2.644   2.183 -14.444  1.00 85.93           O  
ATOM   2235  HG1 THR A 144       3.569   2.051 -14.223  1.00 85.93           H  
ATOM   2236  N   LEU A 145       0.081   2.450 -11.247  1.00 82.43           N  
ATOM   2237  H   LEU A 145       0.168   3.441 -11.071  1.00 82.43           H  
ATOM   2238  CA  LEU A 145      -1.243   1.900 -11.106  1.00 82.43           C  
ATOM   2239  HA  LEU A 145      -1.202   0.811 -11.131  1.00 82.43           H  
ATOM   2240  C   LEU A 145      -2.101   2.413 -12.258  1.00 82.43           C  
ATOM   2241  CB  LEU A 145      -1.770   2.376  -9.758  1.00 82.43           C  
ATOM   2242  HB2 LEU A 145      -1.720   3.465  -9.725  1.00 82.43           H  
ATOM   2243  HB3 LEU A 145      -1.139   1.982  -8.961  1.00 82.43           H  
ATOM   2244  O   LEU A 145      -2.241   3.625 -12.427  1.00 82.43           O  
ATOM   2245  CG  LEU A 145      -3.213   1.940  -9.537  1.00 82.43           C  
ATOM   2246  HG  LEU A 145      -3.838   2.284 -10.361  1.00 82.43           H  
ATOM   2247  CD1 LEU A 145      -3.299   0.414  -9.503  1.00 82.43           C  
ATOM   2248 HD11 LEU A 145      -2.454  -0.014  -8.963  1.00 82.43           H  
ATOM   2249 HD12 LEU A 145      -3.288   0.024 -10.521  1.00 82.43           H  
ATOM   2250 HD13 LEU A 145      -4.240   0.115  -9.041  1.00 82.43           H  
ATOM   2251  CD2 LEU A 145      -3.682   2.659  -8.278  1.00 82.43           C  
ATOM   2252 HD21 LEU A 145      -3.003   2.465  -7.447  1.00 82.43           H  
ATOM   2253 HD22 LEU A 145      -3.684   3.737  -8.438  1.00 82.43           H  
ATOM   2254 HD23 LEU A 145      -4.700   2.349  -8.041  1.00 82.43           H  
ATOM   2255  N   ILE A 146      -2.676   1.502 -13.034  1.00 84.40           N  
ATOM   2256  H   ILE A 146      -2.547   0.525 -12.813  1.00 84.40           H  
ATOM   2257  CA  ILE A 146      -3.351   1.814 -14.292  1.00 84.40           C  
ATOM   2258  HA  ILE A 146      -3.477   2.895 -14.360  1.00 84.40           H  
ATOM   2259  C   ILE A 146      -4.737   1.176 -14.320  1.00 84.40           C  
ATOM   2260  CB  ILE A 146      -2.477   1.356 -15.483  1.00 84.40           C  
ATOM   2261  HB  ILE A 146      -2.367   0.273 -15.434  1.00 84.40           H  
ATOM   2262  O   ILE A 146      -4.851  -0.015 -14.046  1.00 84.40           O  
ATOM   2263  CG1 ILE A 146      -1.070   1.997 -15.383  1.00 84.40           C  
ATOM   2264 HG12 ILE A 146      -0.540   1.550 -14.542  1.00 84.40           H  
ATOM   2265 HG13 ILE A 146      -1.171   3.065 -15.190  1.00 84.40           H  
ATOM   2266  CG2 ILE A 146      -3.134   1.705 -16.829  1.00 84.40           C  
ATOM   2267 HG21 ILE A 146      -2.602   1.249 -17.663  1.00 84.40           H  
ATOM   2268 HG22 ILE A 146      -4.166   1.357 -16.872  1.00 84.40           H  
ATOM   2269 HG23 ILE A 146      -3.119   2.789 -16.948  1.00 84.40           H  
ATOM   2270  CD1 ILE A 146      -0.192   1.807 -16.618  1.00 84.40           C  
ATOM   2271 HD11 ILE A 146       0.841   2.061 -16.382  1.00 84.40           H  
ATOM   2272 HD12 ILE A 146      -0.533   2.454 -17.426  1.00 84.40           H  
ATOM   2273 HD13 ILE A 146      -0.257   0.765 -16.931  1.00 84.40           H  
ATOM   2274  N   ASP A 147      -5.759   1.938 -14.702  1.00 81.90           N  
ATOM   2275  H   ASP A 147      -5.572   2.898 -14.955  1.00 81.90           H  
ATOM   2276  CA  ASP A 147      -7.072   1.410 -15.083  1.00 81.90           C  
ATOM   2277  HA  ASP A 147      -7.255   0.468 -14.566  1.00 81.90           H  
ATOM   2278  C   ASP A 147      -7.094   1.149 -16.593  1.00 81.90           C  
ATOM   2279  CB  ASP A 147      -8.181   2.390 -14.673  1.00 81.90           C  
ATOM   2280  HB2 ASP A 147      -8.115   3.295 -15.277  1.00 81.90           H  
ATOM   2281  HB3 ASP A 147      -8.036   2.679 -13.632  1.00 81.90           H  
ATOM   2282  O   ASP A 147      -7.036   2.078 -17.401  1.00 81.90           O  
ATOM   2283  CG  ASP A 147      -9.586   1.791 -14.810  1.00 81.90           C  
ATOM   2284  OD1 ASP A 147      -9.742   0.745 -15.486  1.00 81.90           O  
ATOM   2285  OD2 ASP A 147     -10.521   2.377 -14.227  1.00 81.90           O  
ATOM   2286  N   ASP A 148      -7.130  -0.122 -16.990  1.00 75.72           N  
ATOM   2287  H   ASP A 148      -7.236  -0.851 -16.300  1.00 75.72           H  
ATOM   2288  CA  ASP A 148      -7.150  -0.503 -18.401  1.00 75.72           C  
ATOM   2289  HA  ASP A 148      -6.612   0.264 -18.959  1.00 75.72           H  
ATOM   2290  C   ASP A 148      -8.553  -0.557 -19.022  1.00 75.72           C  
ATOM   2291  CB  ASP A 148      -6.373  -1.805 -18.593  1.00 75.72           C  
ATOM   2292  HB2 ASP A 148      -5.975  -1.803 -19.608  1.00 75.72           H  
ATOM   2293  HB3 ASP A 148      -5.518  -1.828 -17.917  1.00 75.72           H  
ATOM   2294  O   ASP A 148      -8.665  -0.726 -20.237  1.00 75.72           O  
ATOM   2295  CG  ASP A 148      -7.190  -3.086 -18.417  1.00 75.72           C  
ATOM   2296  OD1 ASP A 148      -8.299  -3.103 -17.861  1.00 75.72           O  
ATOM   2297  OD2 ASP A 148      -6.653  -4.113 -18.878  1.00 75.72           O  
ATOM   2298  N   SER A 149      -9.612  -0.394 -18.219  1.00 70.81           N  
ATOM   2299  H   SER A 149      -9.456  -0.238 -17.233  1.00 70.81           H  
ATOM   2300  CA  SER A 149     -10.993  -0.424 -18.713  1.00 70.81           C  
ATOM   2301  HA  SER A 149     -11.110  -1.310 -19.336  1.00 70.81           H  
ATOM   2302  C   SER A 149     -11.318   0.793 -19.586  1.00 70.81           C  
ATOM   2303  CB  SER A 149     -11.979  -0.539 -17.547  1.00 70.81           C  
ATOM   2304  HB2 SER A 149     -11.717  -1.397 -16.928  1.00 70.81           H  
ATOM   2305  HB3 SER A 149     -12.975  -0.710 -17.956  1.00 70.81           H  
ATOM   2306  O   SER A 149     -12.249   0.772 -20.394  1.00 70.81           O  
ATOM   2307  OG  SER A 149     -12.015   0.628 -16.749  1.00 70.81           O  
ATOM   2308  HG  SER A 149     -11.210   0.681 -16.228  1.00 70.81           H  
ATOM   2309  N   VAL A 150     -10.516   1.855 -19.471  1.00 65.14           N  
ATOM   2310  H   VAL A 150      -9.774   1.792 -18.789  1.00 65.14           H  
ATOM   2311  CA  VAL A 150     -10.682   3.105 -20.209  1.00 65.14           C  
ATOM   2312  HA  VAL A 150     -11.736   3.196 -20.470  1.00 65.14           H  
ATOM   2313  C   VAL A 150      -9.879   3.046 -21.514  1.00 65.14           C  
ATOM   2314  CB  VAL A 150     -10.339   4.320 -19.325  1.00 65.14           C  
ATOM   2315  HB  VAL A 150      -9.260   4.396 -19.192  1.00 65.14           H  
ATOM   2316  O   VAL A 150      -8.710   3.430 -21.583  1.00 65.14           O  
ATOM   2317  CG1 VAL A 150     -10.859   5.594 -20.004  1.00 65.14           C  
ATOM   2318 HG11 VAL A 150     -10.357   5.736 -20.961  1.00 65.14           H  
ATOM   2319 HG12 VAL A 150     -10.648   6.450 -19.363  1.00 65.14           H  
ATOM   2320 HG13 VAL A 150     -11.936   5.529 -20.156  1.00 65.14           H  
ATOM   2321  CG2 VAL A 150     -10.994   4.239 -17.938  1.00 65.14           C  
ATOM   2322 HG21 VAL A 150     -10.802   5.156 -17.380  1.00 65.14           H  
ATOM   2323 HG22 VAL A 150     -12.069   4.088 -18.031  1.00 65.14           H  
ATOM   2324 HG23 VAL A 150     -10.570   3.415 -17.364  1.00 65.14           H  
ATOM   2325  N   ILE A 151     -10.525   2.565 -22.579  1.00 54.84           N  
ATOM   2326  H   ILE A 151     -11.430   2.153 -22.405  1.00 54.84           H  
ATOM   2327  CA  ILE A 151      -9.891   2.313 -23.889  1.00 54.84           C  
ATOM   2328  HA  ILE A 151      -8.987   1.731 -23.710  1.00 54.84           H  
ATOM   2329  C   ILE A 151      -9.413   3.609 -24.586  1.00 54.84           C  
ATOM   2330  CB  ILE A 151     -10.837   1.434 -24.758  1.00 54.84           C  
ATOM   2331  HB  ILE A 151     -11.808   1.925 -24.808  1.00 54.84           H  
ATOM   2332  O   ILE A 151      -8.478   3.554 -25.377  1.00 54.84           O  
ATOM   2333  CG1 ILE A 151     -11.017   0.047 -24.083  1.00 54.84           C  
ATOM   2334 HG12 ILE A 151     -10.056  -0.464 -24.046  1.00 54.84           H  
ATOM   2335 HG13 ILE A 151     -11.354   0.184 -23.056  1.00 54.84           H  
ATOM   2336  CG2 ILE A 151     -10.330   1.249 -26.202  1.00 54.84           C  
ATOM   2337 HG21 ILE A 151     -10.250   2.211 -26.706  1.00 54.84           H  
ATOM   2338 HG22 ILE A 151     -11.026   0.644 -26.784  1.00 54.84           H  
ATOM   2339 HG23 ILE A 151      -9.350   0.772 -26.197  1.00 54.84           H  
ATOM   2340  CD1 ILE A 151     -12.039  -0.879 -24.756  1.00 54.84           C  
ATOM   2341 HD11 ILE A 151     -12.200  -1.753 -24.124  1.00 54.84           H  
ATOM   2342 HD12 ILE A 151     -12.987  -0.357 -24.884  1.00 54.84           H  
ATOM   2343 HD13 ILE A 151     -11.671  -1.220 -25.724  1.00 54.84           H  
ATOM   2344  N   ASN A 152      -9.973   4.785 -24.262  1.00 52.49           N  
ATOM   2345  H   ASN A 152     -10.685   4.775 -23.545  1.00 52.49           H  
ATOM   2346  CA  ASN A 152      -9.796   6.009 -25.069  1.00 52.49           C  
ATOM   2347  HA  ASN A 152      -8.974   5.848 -25.767  1.00 52.49           H  
ATOM   2348  C   ASN A 152      -9.380   7.286 -24.308  1.00 52.49           C  
ATOM   2349  CB  ASN A 152     -11.075   6.220 -25.907  1.00 52.49           C  
ATOM   2350  HB2 ASN A 152     -11.086   7.225 -26.330  1.00 52.49           H  
ATOM   2351  HB3 ASN A 152     -11.955   6.115 -25.273  1.00 52.49           H  
ATOM   2352  O   ASN A 152      -9.505   8.380 -24.857  1.00 52.49           O  
ATOM   2353  CG  ASN A 152     -11.178   5.277 -27.092  1.00 52.49           C  
ATOM   2354  ND2 ASN A 152     -12.365   5.062 -27.603  1.00 52.49           N  
ATOM   2355 HD21 ASN A 152     -12.386   4.450 -28.406  1.00 52.49           H  
ATOM   2356 HD22 ASN A 152     -13.188   5.516 -27.233  1.00 52.49           H  
ATOM   2357  OD1 ASN A 152     -10.212   4.748 -27.604  1.00 52.49           O  
ATOM   2358  N   GLN A 153      -8.879   7.204 -23.072  1.00 50.50           N  
ATOM   2359  H   GLN A 153      -8.701   6.294 -22.671  1.00 50.50           H  
ATOM   2360  CA  GLN A 153      -8.372   8.392 -22.365  1.00 50.50           C  
ATOM   2361  HA  GLN A 153      -8.530   9.276 -22.983  1.00 50.50           H  
ATOM   2362  C   GLN A 153      -6.861   8.309 -22.156  1.00 50.50           C  
ATOM   2363  CB  GLN A 153      -9.148   8.660 -21.068  1.00 50.50           C  
ATOM   2364  HB2 GLN A 153      -8.675   9.492 -20.547  1.00 50.50           H  
ATOM   2365  HB3 GLN A 153      -9.100   7.784 -20.421  1.00 50.50           H  
ATOM   2366  O   GLN A 153      -6.331   7.271 -21.772  1.00 50.50           O  
ATOM   2367  CG  GLN A 153     -10.612   9.040 -21.368  1.00 50.50           C  
ATOM   2368  HG2 GLN A 153     -10.625   9.855 -22.091  1.00 50.50           H  
ATOM   2369  HG3 GLN A 153     -11.128   8.187 -21.809  1.00 50.50           H  
ATOM   2370  CD  GLN A 153     -11.395   9.483 -20.136  1.00 50.50           C  
ATOM   2371  NE2 GLN A 153     -12.560  10.069 -20.307  1.00 50.50           N  
ATOM   2372 HE21 GLN A 153     -12.923  10.259 -21.230  1.00 50.50           H  
ATOM   2373 HE22 GLN A 153     -13.015  10.362 -19.454  1.00 50.50           H  
ATOM   2374  OE1 GLN A 153     -10.996   9.313 -19.001  1.00 50.50           O  
ATOM   2375  N   LYS A 154      -6.167   9.429 -22.405  1.00 50.86           N  
ATOM   2376  H   LYS A 154      -6.689  10.240 -22.705  1.00 50.86           H  
ATOM   2377  CA  LYS A 154      -4.717   9.587 -22.189  1.00 50.86           C  
ATOM   2378  HA  LYS A 154      -4.183   8.839 -22.774  1.00 50.86           H  
ATOM   2379  C   LYS A 154      -4.288   9.331 -20.734  1.00 50.86           C  
ATOM   2380  CB  LYS A 154      -4.278  10.998 -22.630  1.00 50.86           C  
ATOM   2381  HB2 LYS A 154      -3.354  11.250 -22.110  1.00 50.86           H  
ATOM   2382  HB3 LYS A 154      -5.028  11.729 -22.330  1.00 50.86           H  
ATOM   2383  O   LYS A 154      -3.119   9.041 -20.505  1.00 50.86           O  
ATOM   2384  CG  LYS A 154      -4.005  11.103 -24.140  1.00 50.86           C  
ATOM   2385  HG2 LYS A 154      -3.224  10.390 -24.408  1.00 50.86           H  
ATOM   2386  HG3 LYS A 154      -4.911  10.860 -24.694  1.00 50.86           H  
ATOM   2387  CD  LYS A 154      -3.543  12.521 -24.508  1.00 50.86           C  
ATOM   2388  HD2 LYS A 154      -2.703  12.798 -23.871  1.00 50.86           H  
ATOM   2389  HD3 LYS A 154      -4.364  13.215 -24.328  1.00 50.86           H  
ATOM   2390  CE  LYS A 154      -3.110  12.589 -25.978  1.00 50.86           C  
ATOM   2391  HE2 LYS A 154      -3.937  12.243 -26.598  1.00 50.86           H  
ATOM   2392  HE3 LYS A 154      -2.276  11.902 -26.124  1.00 50.86           H  
ATOM   2393  NZ  LYS A 154      -2.720  13.968 -26.367  1.00 50.86           N  
ATOM   2394  HZ1 LYS A 154      -1.954  14.292 -25.795  1.00 50.86           H  
ATOM   2395  HZ2 LYS A 154      -3.499  14.598 -26.244  1.00 50.86           H  
ATOM   2396  HZ3 LYS A 154      -2.438  13.997 -27.337  1.00 50.86           H  
ATOM   2397  N   ASP A 155      -5.225   9.362 -19.788  1.00 53.28           N  
ATOM   2398  H   ASP A 155      -6.170   9.585 -20.067  1.00 53.28           H  
ATOM   2399  CA  ASP A 155      -4.957   9.338 -18.349  1.00 53.28           C  
ATOM   2400  HA  ASP A 155      -3.884   9.443 -18.192  1.00 53.28           H  
ATOM   2401  C   ASP A 155      -5.353   7.998 -17.705  1.00 53.28           C  
ATOM   2402  CB  ASP A 155      -5.616  10.562 -17.690  1.00 53.28           C  
ATOM   2403  HB2 ASP A 155      -6.694  10.512 -17.847  1.00 53.28           H  
ATOM   2404  HB3 ASP A 155      -5.426  10.531 -16.617  1.00 53.28           H  
ATOM   2405  O   ASP A 155      -6.072   7.953 -16.712  1.00 53.28           O  
ATOM   2406  CG  ASP A 155      -5.089  11.902 -18.221  1.00 53.28           C  
ATOM   2407  OD1 ASP A 155      -3.939  11.947 -18.716  1.00 53.28           O  
ATOM   2408  OD2 ASP A 155      -5.849  12.890 -18.135  1.00 53.28           O  
ATOM   2409  N   GLN A 156      -4.870   6.880 -18.259  1.00 70.88           N  
ATOM   2410  H   GLN A 156      -4.347   6.963 -19.119  1.00 70.88           H  
ATOM   2411  CA  GLN A 156      -5.087   5.547 -17.669  1.00 70.88           C  
ATOM   2412  HA  GLN A 156      -6.154   5.411 -17.491  1.00 70.88           H  
ATOM   2413  C   GLN A 156      -4.379   5.375 -16.312  1.00 70.88           C  
ATOM   2414  CB  GLN A 156      -4.612   4.448 -18.634  1.00 70.88           C  
ATOM   2415  HB2 GLN A 156      -3.541   4.554 -18.807  1.00 70.88           H  
ATOM   2416  HB3 GLN A 156      -4.803   3.484 -18.163  1.00 70.88           H  
ATOM   2417  O   GLN A 156      -4.675   4.443 -15.569  1.00 70.88           O  
ATOM   2418  CG  GLN A 156      -5.350   4.430 -19.975  1.00 70.88           C  
ATOM   2419  HG2 GLN A 156      -5.163   5.361 -20.509  1.00 70.88           H  
ATOM   2420  HG3 GLN A 156      -6.420   4.349 -19.785  1.00 70.88           H  
ATOM   2421  CD  GLN A 156      -4.918   3.275 -20.877  1.00 70.88           C  
ATOM   2422  NE2 GLN A 156      -5.756   2.901 -21.818  1.00 70.88           N  
ATOM   2423 HE21 GLN A 156      -6.696   3.270 -21.818  1.00 70.88           H  
ATOM   2424 HE22 GLN A 156      -5.501   2.115 -22.399  1.00 70.88           H  
ATOM   2425  OE1 GLN A 156      -3.835   2.703 -20.773  1.00 70.88           O  
ATOM   2426  N   ILE A 157      -3.411   6.239 -15.990  1.00 75.03           N  
ATOM   2427  H   ILE A 157      -3.286   7.041 -16.592  1.00 75.03           H  
ATOM   2428  CA  ILE A 157      -2.589   6.149 -14.780  1.00 75.03           C  
ATOM   2429  HA  ILE A 157      -2.435   5.095 -14.547  1.00 75.03           H  
ATOM   2430  C   ILE A 157      -3.335   6.787 -13.599  1.00 75.03           C  
ATOM   2431  CB  ILE A 157      -1.190   6.774 -15.011  1.00 75.03           C  
ATOM   2432  HB  ILE A 157      -1.318   7.830 -15.248  1.00 75.03           H  
ATOM   2433  O   ILE A 157      -3.450   8.009 -13.503  1.00 75.03           O  
ATOM   2434  CG1 ILE A 157      -0.461   6.091 -16.196  1.00 75.03           C  
ATOM   2435 HG12 ILE A 157      -1.095   6.123 -17.082  1.00 75.03           H  
ATOM   2436 HG13 ILE A 157      -0.275   5.045 -15.954  1.00 75.03           H  
ATOM   2437  CG2 ILE A 157      -0.347   6.658 -13.726  1.00 75.03           C  
ATOM   2438 HG21 ILE A 157       0.630   7.121 -13.865  1.00 75.03           H  
ATOM   2439 HG22 ILE A 157      -0.215   5.610 -13.458  1.00 75.03           H  
ATOM   2440 HG23 ILE A 157      -0.835   7.179 -12.902  1.00 75.03           H  
ATOM   2441  CD1 ILE A 157       0.871   6.748 -16.582  1.00 75.03           C  
ATOM   2442 HD11 ILE A 157       1.245   6.290 -17.498  1.00 75.03           H  
ATOM   2443 HD12 ILE A 157       1.615   6.601 -15.799  1.00 75.03           H  
ATOM   2444 HD13 ILE A 157       0.724   7.814 -16.754  1.00 75.03           H  
ATOM   2445  N   ILE A 158      -3.782   5.956 -12.656  1.00 74.70           N  
ATOM   2446  H   ILE A 158      -3.615   4.970 -12.797  1.00 74.70           H  
ATOM   2447  CA  ILE A 158      -4.414   6.380 -11.398  1.00 74.70           C  
ATOM   2448  HA  ILE A 158      -5.184   7.118 -11.622  1.00 74.70           H  
ATOM   2449  C   ILE A 158      -3.362   7.040 -10.488  1.00 74.70           C  
ATOM   2450  CB  ILE A 158      -5.075   5.167 -10.696  1.00 74.70           C  
ATOM   2451  HB  ILE A 158      -4.274   4.472 -10.443  1.00 74.70           H  
ATOM   2452  O   ILE A 158      -3.536   8.169 -10.012  1.00 74.70           O  
ATOM   2453  CG1 ILE A 158      -6.064   4.401 -11.610  1.00 74.70           C  
ATOM   2454 HG12 ILE A 158      -5.524   4.017 -12.475  1.00 74.70           H  
ATOM   2455 HG13 ILE A 158      -6.834   5.083 -11.970  1.00 74.70           H  
ATOM   2456  CG2 ILE A 158      -5.755   5.607  -9.384  1.00 74.70           C  
ATOM   2457 HG21 ILE A 158      -6.591   6.270  -9.607  1.00 74.70           H  
ATOM   2458 HG22 ILE A 158      -5.053   6.122  -8.728  1.00 74.70           H  
ATOM   2459 HG23 ILE A 158      -6.130   4.741  -8.839  1.00 74.70           H  
ATOM   2460  CD1 ILE A 158      -6.743   3.201 -10.927  1.00 74.70           C  
ATOM   2461 HD11 ILE A 158      -7.521   3.546 -10.245  1.00 74.70           H  
ATOM   2462 HD12 ILE A 158      -7.205   2.553 -11.672  1.00 74.70           H  
ATOM   2463 HD13 ILE A 158      -6.016   2.609 -10.370  1.00 74.70           H  
ATOM   2464  N   GLN A 159      -2.244   6.340 -10.274  1.00 78.97           N  
ATOM   2465  H   GLN A 159      -2.147   5.465 -10.768  1.00 78.97           H  
ATOM   2466  CA  GLN A 159      -1.081   6.794  -9.508  1.00 78.97           C  
ATOM   2467  HA  GLN A 159      -1.027   7.882  -9.546  1.00 78.97           H  
ATOM   2468  C   GLN A 159       0.210   6.248 -10.119  1.00 78.97           C  
ATOM   2469  CB  GLN A 159      -1.158   6.352  -8.038  1.00 78.97           C  
ATOM   2470  HB2 GLN A 159      -1.295   5.273  -7.972  1.00 78.97           H  
ATOM   2471  HB3 GLN A 159      -0.188   6.590  -7.600  1.00 78.97           H  
ATOM   2472  O   GLN A 159       0.213   5.187 -10.737  1.00 78.97           O  
ATOM   2473  CG  GLN A 159      -2.251   7.065  -7.221  1.00 78.97           C  
ATOM   2474  HG2 GLN A 159      -2.484   8.021  -7.689  1.00 78.97           H  
ATOM   2475  HG3 GLN A 159      -3.157   6.459  -7.204  1.00 78.97           H  
ATOM   2476  CD  GLN A 159      -1.819   7.370  -5.790  1.00 78.97           C  
ATOM   2477  NE2 GLN A 159      -2.476   8.311  -5.146  1.00 78.97           N  
ATOM   2478 HE21 GLN A 159      -2.044   8.683  -4.313  1.00 78.97           H  
ATOM   2479 HE22 GLN A 159      -3.341   8.684  -5.511  1.00 78.97           H  
ATOM   2480  OE1 GLN A 159      -0.845   6.849  -5.272  1.00 78.97           O  
ATOM   2481  N   GLY A 160       1.320   6.950  -9.920  1.00 82.22           N  
ATOM   2482  H   GLY A 160       1.297   7.790  -9.359  1.00 82.22           H  
ATOM   2483  CA  GLY A 160       2.627   6.483 -10.356  1.00 82.22           C  
ATOM   2484  HA2 GLY A 160       2.675   5.403 -10.217  1.00 82.22           H  
ATOM   2485  HA3 GLY A 160       2.780   6.709 -11.411  1.00 82.22           H  
ATOM   2486  C   GLY A 160       3.743   7.119  -9.548  1.00 82.22           C  
ATOM   2487  O   GLY A 160       3.625   8.263  -9.108  1.00 82.22           O  
ATOM   2488  N   VAL A 161       4.819   6.366  -9.368  1.00 80.31           N  
ATOM   2489  H   VAL A 161       4.822   5.440  -9.772  1.00 80.31           H  
ATOM   2490  CA  VAL A 161       6.029   6.789  -8.668  1.00 80.31           C  
ATOM   2491  HA  VAL A 161       5.999   7.872  -8.549  1.00 80.31           H  
ATOM   2492  C   VAL A 161       7.239   6.447  -9.524  1.00 80.31           C  
ATOM   2493  CB  VAL A 161       6.093   6.175  -7.258  1.00 80.31           C  
ATOM   2494  HB  VAL A 161       5.152   6.407  -6.759  1.00 80.31           H  
ATOM   2495  O   VAL A 161       7.299   5.390 -10.152  1.00 80.31           O  
ATOM   2496  CG1 VAL A 161       6.249   4.649  -7.282  1.00 80.31           C  
ATOM   2497 HG11 VAL A 161       5.972   4.240  -6.310  1.00 80.31           H  
ATOM   2498 HG12 VAL A 161       5.583   4.208  -8.023  1.00 80.31           H  
ATOM   2499 HG13 VAL A 161       7.277   4.370  -7.513  1.00 80.31           H  
ATOM   2500  CG2 VAL A 161       7.216   6.809  -6.432  1.00 80.31           C  
ATOM   2501 HG21 VAL A 161       8.194   6.537  -6.829  1.00 80.31           H  
ATOM   2502 HG22 VAL A 161       7.150   6.452  -5.404  1.00 80.31           H  
ATOM   2503 HG23 VAL A 161       7.109   7.894  -6.422  1.00 80.31           H  
ATOM   2504  N   THR A 162       8.200   7.364  -9.574  1.00 81.85           N  
ATOM   2505  H   THR A 162       8.109   8.188  -8.998  1.00 81.85           H  
ATOM   2506  CA  THR A 162       9.468   7.180 -10.281  1.00 81.85           C  
ATOM   2507  HA  THR A 162       9.494   6.190 -10.735  1.00 81.85           H  
ATOM   2508  C   THR A 162      10.607   7.274  -9.283  1.00 81.85           C  
ATOM   2509  CB  THR A 162       9.659   8.218 -11.393  1.00 81.85           C  
ATOM   2510  HB  THR A 162       9.761   9.208 -10.949  1.00 81.85           H  
ATOM   2511  O   THR A 162      10.639   8.195  -8.467  1.00 81.85           O  
ATOM   2512  CG2 THR A 162      10.886   7.937 -12.265  1.00 81.85           C  
ATOM   2513 HG21 THR A 162      11.795   7.974 -11.665  1.00 81.85           H  
ATOM   2514 HG22 THR A 162      10.795   6.952 -12.722  1.00 81.85           H  
ATOM   2515 HG23 THR A 162      10.948   8.690 -13.051  1.00 81.85           H  
ATOM   2516  OG1 THR A 162       8.547   8.232 -12.254  1.00 81.85           O  
ATOM   2517  HG1 THR A 162       8.090   7.392 -12.174  1.00 81.85           H  
ATOM   2518  N   PHE A 163      11.563   6.359  -9.384  1.00 73.93           N  
ATOM   2519  H   PHE A 163      11.467   5.631 -10.078  1.00 73.93           H  
ATOM   2520  CA  PHE A 163      12.743   6.312  -8.534  1.00 73.93           C  
ATOM   2521  HA  PHE A 163      12.833   7.277  -8.035  1.00 73.93           H  
ATOM   2522  C   PHE A 163      14.023   6.102  -9.346  1.00 73.93           C  
ATOM   2523  CB  PHE A 163      12.557   5.252  -7.443  1.00 73.93           C  
ATOM   2524  HB2 PHE A 163      13.478   5.148  -6.869  1.00 73.93           H  
ATOM   2525  HB3 PHE A 163      11.789   5.605  -6.756  1.00 73.93           H  
ATOM   2526  O   PHE A 163      13.993   5.646 -10.493  1.00 73.93           O  
ATOM   2527  CG  PHE A 163      12.137   3.895  -7.961  1.00 73.93           C  
ATOM   2528  CD1 PHE A 163      10.777   3.538  -7.939  1.00 73.93           C  
ATOM   2529  HD1 PHE A 163      10.044   4.219  -7.533  1.00 73.93           H  
ATOM   2530  CD2 PHE A 163      13.093   2.994  -8.465  1.00 73.93           C  
ATOM   2531  HD2 PHE A 163      14.141   3.253  -8.465  1.00 73.93           H  
ATOM   2532  CE1 PHE A 163      10.374   2.277  -8.398  1.00 73.93           C  
ATOM   2533  HE1 PHE A 163       9.334   1.996  -8.323  1.00 73.93           H  
ATOM   2534  CE2 PHE A 163      12.683   1.737  -8.939  1.00 73.93           C  
ATOM   2535  HE2 PHE A 163      13.420   1.036  -9.301  1.00 73.93           H  
ATOM   2536  CZ  PHE A 163      11.327   1.369  -8.887  1.00 73.93           C  
ATOM   2537  HZ  PHE A 163      11.020   0.375  -9.177  1.00 73.93           H  
ATOM   2538  N   VAL A 164      15.166   6.463  -8.760  1.00 75.70           N  
ATOM   2539  H   VAL A 164      15.120   6.853  -7.829  1.00 75.70           H  
ATOM   2540  CA  VAL A 164      16.484   6.235  -9.367  1.00 75.70           C  
ATOM   2541  HA  VAL A 164      16.438   6.565 -10.405  1.00 75.70           H  
ATOM   2542  C   VAL A 164      16.804   4.739  -9.358  1.00 75.70           C  
ATOM   2543  CB  VAL A 164      17.603   7.036  -8.676  1.00 75.70           C  
ATOM   2544  HB  VAL A 164      17.809   6.616  -7.691  1.00 75.70           H  
ATOM   2545  O   VAL A 164      16.784   4.096  -8.314  1.00 75.70           O  
ATOM   2546  CG1 VAL A 164      18.868   6.982  -9.532  1.00 75.70           C  
ATOM   2547 HG11 VAL A 164      18.725   7.518 -10.470  1.00 75.70           H  
ATOM   2548 HG12 VAL A 164      19.123   5.950  -9.773  1.00 75.70           H  
ATOM   2549 HG13 VAL A 164      19.704   7.427  -8.992  1.00 75.70           H  
ATOM   2550  CG2 VAL A 164      17.270   8.526  -8.522  1.00 75.70           C  
ATOM   2551 HG21 VAL A 164      16.999   8.949  -9.490  1.00 75.70           H  
ATOM   2552 HG22 VAL A 164      18.137   9.053  -8.125  1.00 75.70           H  
ATOM   2553 HG23 VAL A 164      16.445   8.656  -7.822  1.00 75.70           H  
ATOM   2554  N   GLY A 165      17.108   4.180 -10.527  1.00 72.86           N  
ATOM   2555  H   GLY A 165      17.185   4.778 -11.338  1.00 72.86           H  
ATOM   2556  CA  GLY A 165      17.254   2.739 -10.721  1.00 72.86           C  
ATOM   2557  HA2 GLY A 165      17.267   2.543 -11.793  1.00 72.86           H  
ATOM   2558  HA3 GLY A 165      16.389   2.234 -10.292  1.00 72.86           H  
ATOM   2559  C   GLY A 165      18.516   2.121 -10.109  1.00 72.86           C  
ATOM   2560  O   GLY A 165      18.547   0.908  -9.924  1.00 72.86           O  
ATOM   2561  N   ASN A 166      19.532   2.912  -9.754  1.00 69.39           N  
ATOM   2562  H   ASN A 166      19.452   3.906  -9.911  1.00 69.39           H  
ATOM   2563  CA  ASN A 166      20.735   2.425  -9.066  1.00 69.39           C  
ATOM   2564  HA  ASN A 166      20.846   1.362  -9.278  1.00 69.39           H  
ATOM   2565  C   ASN A 166      20.654   2.527  -7.530  1.00 69.39           C  
ATOM   2566  CB  ASN A 166      21.990   3.118  -9.634  1.00 69.39           C  
ATOM   2567  HB2 ASN A 166      22.866   2.574  -9.281  1.00 69.39           H  
ATOM   2568  HB3 ASN A 166      21.985   3.071 -10.722  1.00 69.39           H  
ATOM   2569  O   ASN A 166      21.635   2.222  -6.856  1.00 69.39           O  
ATOM   2570  CG  ASN A 166      22.145   4.569  -9.221  1.00 69.39           C  
ATOM   2571  ND2 ASN A 166      23.330   5.117  -9.357  1.00 69.39           N  
ATOM   2572 HD21 ASN A 166      23.446   6.064  -9.025  1.00 69.39           H  
ATOM   2573 HD22 ASN A 166      24.114   4.573  -9.689  1.00 69.39           H  
ATOM   2574  OD1 ASN A 166      21.214   5.231  -8.802  1.00 69.39           O  
ATOM   2575  N   ARG A 167      19.514   2.956  -6.970  1.00 67.88           N  
ATOM   2576  H   ARG A 167      18.726   3.156  -7.569  1.00 67.88           H  
ATOM   2577  CA  ARG A 167      19.306   3.098  -5.524  1.00 67.88           C  
ATOM   2578  HA  ARG A 167      20.203   2.782  -4.991  1.00 67.88           H  
ATOM   2579  C   ARG A 167      18.177   2.205  -5.041  1.00 67.88           C  
ATOM   2580  CB  ARG A 167      19.020   4.560  -5.162  1.00 67.88           C  
ATOM   2581  HB2 ARG A 167      18.657   4.590  -4.135  1.00 67.88           H  
ATOM   2582  HB3 ARG A 167      18.245   4.958  -5.817  1.00 67.88           H  
ATOM   2583  O   ARG A 167      17.191   2.012  -5.746  1.00 67.88           O  
ATOM   2584  CG  ARG A 167      20.277   5.433  -5.240  1.00 67.88           C  
ATOM   2585  HG2 ARG A 167      21.028   5.002  -4.578  1.00 67.88           H  
ATOM   2586  HG3 ARG A 167      20.672   5.451  -6.256  1.00 67.88           H  
ATOM   2587  CD  ARG A 167      19.959   6.863  -4.786  1.00 67.88           C  
ATOM   2588  HD2 ARG A 167      19.620   7.447  -5.642  1.00 67.88           H  
ATOM   2589  HD3 ARG A 167      19.151   6.817  -4.056  1.00 67.88           H  
ATOM   2590  NE  ARG A 167      21.134   7.501  -4.160  1.00 67.88           N  
ATOM   2591  HE  ARG A 167      22.041   7.141  -4.420  1.00 67.88           H  
ATOM   2592  NH1 ARG A 167      20.019   8.814  -2.626  1.00 67.88           N  
ATOM   2593 HH11 ARG A 167      20.117   8.974  -1.633  1.00 67.88           H  
ATOM   2594 HH12 ARG A 167      19.159   8.367  -2.907  1.00 67.88           H  
ATOM   2595  NH2 ARG A 167      22.194   8.593  -2.451  1.00 67.88           N  
ATOM   2596 HH21 ARG A 167      22.023   8.864  -1.494  1.00 67.88           H  
ATOM   2597 HH22 ARG A 167      23.051   8.091  -2.636  1.00 67.88           H  
ATOM   2598  CZ  ARG A 167      21.112   8.303  -3.108  1.00 67.88           C  
ATOM   2599  N   MET A 168      18.313   1.703  -3.819  1.00 66.45           N  
ATOM   2600  H   MET A 168      19.125   1.954  -3.274  1.00 66.45           H  
ATOM   2601  CA  MET A 168      17.209   1.059  -3.121  1.00 66.45           C  
ATOM   2602  HA  MET A 168      16.752   0.326  -3.785  1.00 66.45           H  
ATOM   2603  C   MET A 168      16.152   2.107  -2.768  1.00 66.45           C  
ATOM   2604  CB  MET A 168      17.757   0.328  -1.897  1.00 66.45           C  
ATOM   2605  HB2 MET A 168      18.537  -0.360  -2.224  1.00 66.45           H  
ATOM   2606  HB3 MET A 168      18.206   1.050  -1.214  1.00 66.45           H  
ATOM   2607  O   MET A 168      16.489   3.207  -2.320  1.00 66.45           O  
ATOM   2608  CG  MET A 168      16.695  -0.477  -1.151  1.00 66.45           C  
ATOM   2609  HG2 MET A 168      16.219  -1.178  -1.836  1.00 66.45           H  
ATOM   2610  HG3 MET A 168      15.935   0.200  -0.759  1.00 66.45           H  
ATOM   2611  SD  MET A 168      17.459  -1.396   0.203  1.00 66.45           S  
ATOM   2612  CE  MET A 168      16.079  -2.280   0.969  1.00 66.45           C  
ATOM   2613  HE1 MET A 168      15.509  -1.610   1.612  1.00 66.45           H  
ATOM   2614  HE2 MET A 168      15.436  -2.706   0.198  1.00 66.45           H  
ATOM   2615  HE3 MET A 168      16.472  -3.087   1.589  1.00 66.45           H  
ATOM   2616  N   ALA A 169      14.884   1.779  -3.003  1.00 63.46           N  
ATOM   2617  H   ALA A 169      14.671   0.848  -3.332  1.00 63.46           H  
ATOM   2618  CA  ALA A 169      13.783   2.713  -2.808  1.00 63.46           C  
ATOM   2619  HA  ALA A 169      14.111   3.512  -2.142  1.00 63.46           H  
ATOM   2620  C   ALA A 169      12.584   2.034  -2.147  1.00 63.46           C  
ATOM   2621  CB  ALA A 169      13.411   3.352  -4.154  1.00 63.46           C  
ATOM   2622  HB1 ALA A 169      13.055   2.591  -4.848  1.00 63.46           H  
ATOM   2623  HB2 ALA A 169      14.283   3.847  -4.579  1.00 63.46           H  
ATOM   2624  HB3 ALA A 169      12.625   4.091  -4.001  1.00 63.46           H  
ATOM   2625  O   ALA A 169      12.170   0.960  -2.576  1.00 63.46           O  
ATOM   2626  N   LEU A 170      12.000   2.695  -1.151  1.00 62.54           N  
ATOM   2627  H   LEU A 170      12.409   3.573  -0.865  1.00 62.54           H  
ATOM   2628  CA  LEU A 170      10.685   2.377  -0.606  1.00 62.54           C  
ATOM   2629  HA  LEU A 170      10.387   1.384  -0.943  1.00 62.54           H  
ATOM   2630  C   LEU A 170       9.689   3.404  -1.144  1.00 62.54           C  
ATOM   2631  CB  LEU A 170      10.753   2.362   0.929  1.00 62.54           C  
ATOM   2632  HB2 LEU A 170      11.107   3.334   1.273  1.00 62.54           H  
ATOM   2633  HB3 LEU A 170      11.477   1.611   1.244  1.00 62.54           H  
ATOM   2634  O   LEU A 170       9.809   4.598  -0.876  1.00 62.54           O  
ATOM   2635  CG  LEU A 170       9.400   2.067   1.604  1.00 62.54           C  
ATOM   2636  HG  LEU A 170       8.668   2.815   1.299  1.00 62.54           H  
ATOM   2637  CD1 LEU A 170       8.866   0.680   1.234  1.00 62.54           C  
ATOM   2638 HD11 LEU A 170       8.599   0.643   0.178  1.00 62.54           H  
ATOM   2639 HD12 LEU A 170       7.972   0.468   1.821  1.00 62.54           H  
ATOM   2640 HD13 LEU A 170       9.623  -0.076   1.444  1.00 62.54           H  
ATOM   2641  CD2 LEU A 170       9.557   2.146   3.119  1.00 62.54           C  
ATOM   2642 HD21 LEU A 170       9.914   3.134   3.408  1.00 62.54           H  
ATOM   2643 HD22 LEU A 170       8.595   1.982   3.605  1.00 62.54           H  
ATOM   2644 HD23 LEU A 170      10.262   1.394   3.472  1.00 62.54           H  
ATOM   2645  N   SER A 171       8.726   2.951  -1.938  1.00 70.74           N  
ATOM   2646  H   SER A 171       8.676   1.955  -2.103  1.00 70.74           H  
ATOM   2647  CA  SER A 171       7.705   3.803  -2.546  1.00 70.74           C  
ATOM   2648  HA  SER A 171       7.912   4.845  -2.299  1.00 70.74           H  
ATOM   2649  C   SER A 171       6.313   3.469  -2.023  1.00 70.74           C  
ATOM   2650  CB  SER A 171       7.730   3.678  -4.066  1.00 70.74           C  
ATOM   2651  HB2 SER A 171       6.982   4.359  -4.470  1.00 70.74           H  
ATOM   2652  HB3 SER A 171       7.480   2.656  -4.352  1.00 70.74           H  
ATOM   2653  O   SER A 171       5.993   2.302  -1.854  1.00 70.74           O  
ATOM   2654  OG  SER A 171       9.000   4.016  -4.589  1.00 70.74           O  
ATOM   2655  HG  SER A 171       9.654   3.542  -4.070  1.00 70.74           H  
ATOM   2656  N   GLU A 172       5.460   4.469  -1.831  1.00 70.36           N  
ATOM   2657  H   GLU A 172       5.787   5.410  -1.999  1.00 70.36           H  
ATOM   2658  CA  GLU A 172       4.051   4.297  -1.468  1.00 70.36           C  
ATOM   2659  HA  GLU A 172       3.836   3.237  -1.332  1.00 70.36           H  
ATOM   2660  C   GLU A 172       3.160   4.828  -2.597  1.00 70.36           C  
ATOM   2661  CB  GLU A 172       3.750   4.982  -0.121  1.00 70.36           C  
ATOM   2662  HB2 GLU A 172       3.915   6.054  -0.220  1.00 70.36           H  
ATOM   2663  HB3 GLU A 172       4.431   4.592   0.636  1.00 70.36           H  
ATOM   2664  O   GLU A 172       3.234   6.001  -2.971  1.00 70.36           O  
ATOM   2665  CG  GLU A 172       2.303   4.742   0.341  1.00 70.36           C  
ATOM   2666  HG2 GLU A 172       2.116   3.670   0.404  1.00 70.36           H  
ATOM   2667  HG3 GLU A 172       1.620   5.138  -0.410  1.00 70.36           H  
ATOM   2668  CD  GLU A 172       1.991   5.409   1.693  1.00 70.36           C  
ATOM   2669  OE1 GLU A 172       1.466   6.546   1.653  1.00 70.36           O  
ATOM   2670  OE2 GLU A 172       2.171   4.766   2.759  1.00 70.36           O  
ATOM   2671  N   LEU A 173       2.293   3.962  -3.121  1.00 71.72           N  
ATOM   2672  H   LEU A 173       2.315   3.017  -2.764  1.00 71.72           H  
ATOM   2673  CA  LEU A 173       1.179   4.315  -3.995  1.00 71.72           C  
ATOM   2674  HA  LEU A 173       1.302   5.332  -4.368  1.00 71.72           H  
ATOM   2675  C   LEU A 173      -0.103   4.269  -3.163  1.00 71.72           C  
ATOM   2676  CB  LEU A 173       1.121   3.347  -5.191  1.00 71.72           C  
ATOM   2677  HB2 LEU A 173       0.219   3.558  -5.765  1.00 71.72           H  
ATOM   2678  HB3 LEU A 173       1.038   2.333  -4.800  1.00 71.72           H  
ATOM   2679  O   LEU A 173      -0.587   3.198  -2.802  1.00 71.72           O  
ATOM   2680  CG  LEU A 173       2.337   3.409  -6.131  1.00 71.72           C  
ATOM   2681  HG  LEU A 173       3.259   3.280  -5.564  1.00 71.72           H  
ATOM   2682  CD1 LEU A 173       2.244   2.283  -7.159  1.00 71.72           C  
ATOM   2683 HD11 LEU A 173       2.260   1.321  -6.646  1.00 71.72           H  
ATOM   2684 HD12 LEU A 173       3.106   2.343  -7.824  1.00 71.72           H  
ATOM   2685 HD13 LEU A 173       1.326   2.373  -7.740  1.00 71.72           H  
ATOM   2686  CD2 LEU A 173       2.404   4.728  -6.904  1.00 71.72           C  
ATOM   2687 HD21 LEU A 173       3.249   4.704  -7.593  1.00 71.72           H  
ATOM   2688 HD22 LEU A 173       1.482   4.878  -7.465  1.00 71.72           H  
ATOM   2689 HD23 LEU A 173       2.549   5.553  -6.206  1.00 71.72           H  
ATOM   2690  N   SER A 174      -0.661   5.433  -2.850  1.00 69.44           N  
ATOM   2691  H   SER A 174      -0.283   6.261  -3.288  1.00 69.44           H  
ATOM   2692  CA  SER A 174      -1.931   5.539  -2.138  1.00 69.44           C  
ATOM   2693  HA  SER A 174      -1.914   4.872  -1.277  1.00 69.44           H  
ATOM   2694  C   SER A 174      -3.096   5.129  -3.041  1.00 69.44           C  
ATOM   2695  CB  SER A 174      -2.125   6.957  -1.622  1.00 69.44           C  
ATOM   2696  HB2 SER A 174      -1.792   7.671  -2.375  1.00 69.44           H  
ATOM   2697  HB3 SER A 174      -3.185   7.123  -1.429  1.00 69.44           H  
ATOM   2698  O   SER A 174      -3.344   5.688  -4.104  1.00 69.44           O  
ATOM   2699  OG  SER A 174      -1.425   7.167  -0.409  1.00 69.44           O  
ATOM   2700  HG  SER A 174      -0.508   6.892  -0.478  1.00 69.44           H  
ATOM   2701  N   MET A 175      -3.869   4.155  -2.595  1.00 70.06           N  
ATOM   2702  H   MET A 175      -3.696   3.789  -1.670  1.00 70.06           H  
ATOM   2703  CA  MET A 175      -4.981   3.585  -3.341  1.00 70.06           C  
ATOM   2704  HA  MET A 175      -5.085   4.078  -4.308  1.00 70.06           H  
ATOM   2705  C   MET A 175      -6.280   3.788  -2.594  1.00 70.06           C  
ATOM   2706  CB  MET A 175      -4.757   2.093  -3.584  1.00 70.06           C  
ATOM   2707  HB2 MET A 175      -4.657   1.578  -2.628  1.00 70.06           H  
ATOM   2708  HB3 MET A 175      -5.625   1.688  -4.104  1.00 70.06           H  
ATOM   2709  O   MET A 175      -7.014   2.835  -2.458  1.00 70.06           O  
ATOM   2710  CG  MET A 175      -3.557   1.773  -4.440  1.00 70.06           C  
ATOM   2711  HG2 MET A 175      -3.641   2.320  -5.379  1.00 70.06           H  
ATOM   2712  HG3 MET A 175      -2.633   2.049  -3.932  1.00 70.06           H  
ATOM   2713  SD  MET A 175      -3.591  -0.001  -4.733  1.00 70.06           S  
ATOM   2714  CE  MET A 175      -3.238   0.010  -6.480  1.00 70.06           C  
ATOM   2715  HE1 MET A 175      -3.095  -1.005  -6.850  1.00 70.06           H  
ATOM   2716  HE2 MET A 175      -2.334   0.590  -6.668  1.00 70.06           H  
ATOM   2717  HE3 MET A 175      -4.108   0.450  -6.968  1.00 70.06           H  
ATOM   2718  N   ASN A 176      -6.572   4.987  -2.091  1.00 65.90           N  
ATOM   2719  H   ASN A 176      -5.888   5.720  -2.211  1.00 65.90           H  
ATOM   2720  CA  ASN A 176      -7.702   5.231  -1.185  1.00 65.90           C  
ATOM   2721  HA  ASN A 176      -7.638   4.488  -0.390  1.00 65.90           H  
ATOM   2722  C   ASN A 176      -9.105   5.024  -1.801  1.00 65.90           C  
ATOM   2723  CB  ASN A 176      -7.536   6.634  -0.555  1.00 65.90           C  
ATOM   2724  HB2 ASN A 176      -8.446   6.931  -0.034  1.00 65.90           H  
ATOM   2725  HB3 ASN A 176      -7.353   7.369  -1.339  1.00 65.90           H  
ATOM   2726  O   ASN A 176     -10.032   5.670  -1.341  1.00 65.90           O  
ATOM   2727  CG  ASN A 176      -6.439   6.701   0.486  1.00 65.90           C  
ATOM   2728  ND2 ASN A 176      -5.774   7.828   0.587  1.00 65.90           N  
ATOM   2729 HD21 ASN A 176      -5.051   7.882   1.290  1.00 65.90           H  
ATOM   2730 HD22 ASN A 176      -6.033   8.639   0.043  1.00 65.90           H  
ATOM   2731  OD1 ASN A 176      -6.214   5.772   1.243  1.00 65.90           O  
ATOM   2732  N   PHE A 177      -9.293   4.157  -2.801  1.00 63.72           N  
ATOM   2733  H   PHE A 177      -8.534   3.520  -2.999  1.00 63.72           H  
ATOM   2734  CA  PHE A 177     -10.530   3.909  -3.530  1.00 63.72           C  
ATOM   2735  HA  PHE A 177     -11.290   4.565  -3.106  1.00 63.72           H  
ATOM   2736  C   PHE A 177     -11.101   2.496  -3.344  1.00 63.72           C  
ATOM   2737  CB  PHE A 177     -10.366   4.320  -5.001  1.00 63.72           C  
ATOM   2738  HB2 PHE A 177     -11.310   4.157  -5.521  1.00 63.72           H  
ATOM   2739  HB3 PHE A 177     -10.156   5.389  -5.041  1.00 63.72           H  
ATOM   2740  O   PHE A 177     -10.384   1.509  -3.178  1.00 63.72           O  
ATOM   2741  CG  PHE A 177      -9.264   3.574  -5.725  1.00 63.72           C  
ATOM   2742  CD1 PHE A 177      -7.962   4.108  -5.790  1.00 63.72           C  
ATOM   2743  HD1 PHE A 177      -7.754   5.076  -5.358  1.00 63.72           H  
ATOM   2744  CD2 PHE A 177      -9.531   2.315  -6.289  1.00 63.72           C  
ATOM   2745  HD2 PHE A 177     -10.528   1.903  -6.239  1.00 63.72           H  
ATOM   2746  CE1 PHE A 177      -6.925   3.368  -6.386  1.00 63.72           C  
ATOM   2747  HE1 PHE A 177      -5.921   3.766  -6.418  1.00 63.72           H  
ATOM   2748  CE2 PHE A 177      -8.492   1.581  -6.883  1.00 63.72           C  
ATOM   2749  HE2 PHE A 177      -8.669   0.602  -7.303  1.00 63.72           H  
ATOM   2750  CZ  PHE A 177      -7.193   2.094  -6.914  1.00 63.72           C  
ATOM   2751  HZ  PHE A 177      -6.412   1.479  -7.335  1.00 63.72           H  
ATOM   2752  N   SER A 178     -12.432   2.408  -3.401  1.00 65.25           N  
ATOM   2753  H   SER A 178     -12.956   3.262  -3.523  1.00 65.25           H  
ATOM   2754  CA  SER A 178     -13.174   1.145  -3.429  1.00 65.25           C  
ATOM   2755  HA  SER A 178     -12.607   0.384  -2.894  1.00 65.25           H  
ATOM   2756  C   SER A 178     -13.366   0.674  -4.866  1.00 65.25           C  
ATOM   2757  CB  SER A 178     -14.532   1.270  -2.732  1.00 65.25           C  
ATOM   2758  HB2 SER A 178     -15.149   2.002  -3.253  1.00 65.25           H  
ATOM   2759  HB3 SER A 178     -15.033   0.302  -2.763  1.00 65.25           H  
ATOM   2760  O   SER A 178     -13.864   1.419  -5.714  1.00 65.25           O  
ATOM   2761  OG  SER A 178     -14.379   1.658  -1.381  1.00 65.25           O  
ATOM   2762  HG  SER A 178     -14.324   2.616  -1.336  1.00 65.25           H  
ATOM   2763  N   VAL A 179     -13.007  -0.578  -5.134  1.00 68.05           N  
ATOM   2764  H   VAL A 179     -12.620  -1.134  -4.385  1.00 68.05           H  
ATOM   2765  CA  VAL A 179     -13.152  -1.220  -6.442  1.00 68.05           C  
ATOM   2766  HA  VAL A 179     -13.412  -0.465  -7.185  1.00 68.05           H  
ATOM   2767  C   VAL A 179     -14.276  -2.234  -6.360  1.00 68.05           C  
ATOM   2768  CB  VAL A 179     -11.846  -1.884  -6.902  1.00 68.05           C  
ATOM   2769  HB  VAL A 179     -11.610  -2.717  -6.239  1.00 68.05           H  
ATOM   2770  O   VAL A 179     -14.307  -3.080  -5.469  1.00 68.05           O  
ATOM   2771  CG1 VAL A 179     -11.939  -2.402  -8.341  1.00 68.05           C  
ATOM   2772 HG11 VAL A 179     -12.267  -1.612  -9.017  1.00 68.05           H  
ATOM   2773 HG12 VAL A 179     -10.960  -2.760  -8.662  1.00 68.05           H  
ATOM   2774 HG13 VAL A 179     -12.626  -3.247  -8.385  1.00 68.05           H  
ATOM   2775  CG2 VAL A 179     -10.693  -0.890  -6.864  1.00 68.05           C  
ATOM   2776 HG21 VAL A 179     -10.555  -0.497  -5.857  1.00 68.05           H  
ATOM   2777 HG22 VAL A 179      -9.771  -1.406  -7.134  1.00 68.05           H  
ATOM   2778 HG23 VAL A 179     -10.887  -0.072  -7.558  1.00 68.05           H  
ATOM   2779  N   LEU A 180     -15.215  -2.140  -7.298  1.00 69.94           N  
ATOM   2780  H   LEU A 180     -15.106  -1.432  -8.010  1.00 69.94           H  
ATOM   2781  CA  LEU A 180     -16.219  -3.175  -7.494  1.00 69.94           C  
ATOM   2782  HA  LEU A 180     -16.698  -3.397  -6.540  1.00 69.94           H  
ATOM   2783  C   LEU A 180     -15.523  -4.435  -8.014  1.00 69.94           C  
ATOM   2784  CB  LEU A 180     -17.251  -2.653  -8.502  1.00 69.94           C  
ATOM   2785  HB2 LEU A 180     -16.760  -2.578  -9.472  1.00 69.94           H  
ATOM   2786  HB3 LEU A 180     -17.572  -1.653  -8.210  1.00 69.94           H  
ATOM   2787  O   LEU A 180     -14.741  -4.326  -8.952  1.00 69.94           O  
ATOM   2788  CG  LEU A 180     -18.483  -3.559  -8.611  1.00 69.94           C  
ATOM   2789  HG  LEU A 180     -18.189  -4.609  -8.616  1.00 69.94           H  
ATOM   2790  CD1 LEU A 180     -19.479  -3.300  -7.491  1.00 69.94           C  
ATOM   2791 HD11 LEU A 180     -18.983  -3.430  -6.529  1.00 69.94           H  
ATOM   2792 HD12 LEU A 180     -20.288  -4.026  -7.570  1.00 69.94           H  
ATOM   2793 HD13 LEU A 180     -19.875  -2.287  -7.555  1.00 69.94           H  
ATOM   2794  CD2 LEU A 180     -19.229  -3.265  -9.906  1.00 69.94           C  
ATOM   2795 HD21 LEU A 180     -18.498  -3.255 -10.714  1.00 69.94           H  
ATOM   2796 HD22 LEU A 180     -19.692  -2.279  -9.858  1.00 69.94           H  
ATOM   2797 HD23 LEU A 180     -19.984  -4.033 -10.073  1.00 69.94           H  
ATOM   2798  N   ASP A 181     -15.845  -5.607  -7.471  1.00 70.00           N  
ATOM   2799  H   ASP A 181     -16.453  -5.614  -6.665  1.00 70.00           H  
ATOM   2800  CA  ASP A 181     -15.116  -6.845  -7.770  1.00 70.00           C  
ATOM   2801  HA  ASP A 181     -14.140  -6.788  -7.288  1.00 70.00           H  
ATOM   2802  C   ASP A 181     -14.870  -7.087  -9.274  1.00 70.00           C  
ATOM   2803  CB  ASP A 181     -15.882  -8.025  -7.162  1.00 70.00           C  
ATOM   2804  HB2 ASP A 181     -16.029  -7.848  -6.096  1.00 70.00           H  
ATOM   2805  HB3 ASP A 181     -16.859  -8.115  -7.638  1.00 70.00           H  
ATOM   2806  O   ASP A 181     -13.729  -7.220  -9.712  1.00 70.00           O  
ATOM   2807  CG  ASP A 181     -15.100  -9.322  -7.342  1.00 70.00           C  
ATOM   2808  OD1 ASP A 181     -13.880  -9.229  -7.592  1.00 70.00           O  
ATOM   2809  OD2 ASP A 181     -15.670 -10.409  -7.127  1.00 70.00           O  
ATOM   2810  N   LYS A 182     -15.922  -6.990 -10.098  1.00 71.91           N  
ATOM   2811  H   LYS A 182     -16.828  -6.893  -9.663  1.00 71.91           H  
ATOM   2812  CA  LYS A 182     -15.841  -7.172 -11.561  1.00 71.91           C  
ATOM   2813  HA  LYS A 182     -15.442  -8.169 -11.746  1.00 71.91           H  
ATOM   2814  C   LYS A 182     -14.878  -6.212 -12.284  1.00 71.91           C  
ATOM   2815  CB  LYS A 182     -17.255  -7.097 -12.162  1.00 71.91           C  
ATOM   2816  HB2 LYS A 182     -17.938  -7.690 -11.554  1.00 71.91           H  
ATOM   2817  HB3 LYS A 182     -17.229  -7.532 -13.162  1.00 71.91           H  
ATOM   2818  O   LYS A 182     -14.543  -6.445 -13.435  1.00 71.91           O  
ATOM   2819  CG  LYS A 182     -17.765  -5.652 -12.271  1.00 71.91           C  
ATOM   2820  HG2 LYS A 182     -17.647  -5.157 -11.307  1.00 71.91           H  
ATOM   2821  HG3 LYS A 182     -17.161  -5.138 -13.018  1.00 71.91           H  
ATOM   2822  CD  LYS A 182     -19.226  -5.581 -12.724  1.00 71.91           C  
ATOM   2823  HD2 LYS A 182     -19.873  -5.912 -11.912  1.00 71.91           H  
ATOM   2824  HD3 LYS A 182     -19.353  -6.250 -13.575  1.00 71.91           H  
ATOM   2825  CE  LYS A 182     -19.582  -4.152 -13.153  1.00 71.91           C  
ATOM   2826  HE2 LYS A 182     -19.490  -3.472 -12.306  1.00 71.91           H  
ATOM   2827  HE3 LYS A 182     -18.851  -3.840 -13.900  1.00 71.91           H  
ATOM   2828  NZ  LYS A 182     -20.949  -4.087 -13.720  1.00 71.91           N  
ATOM   2829  HZ1 LYS A 182     -21.013  -4.722 -14.504  1.00 71.91           H  
ATOM   2830  HZ2 LYS A 182     -21.641  -4.363 -13.038  1.00 71.91           H  
ATOM   2831  HZ3 LYS A 182     -21.151  -3.160 -14.065  1.00 71.91           H  
ATOM   2832  N   ASN A 183     -14.480  -5.114 -11.638  1.00 73.78           N  
ATOM   2833  H   ASN A 183     -14.735  -5.032 -10.664  1.00 73.78           H  
ATOM   2834  CA  ASN A 183     -13.547  -4.130 -12.181  1.00 73.78           C  
ATOM   2835  HA  ASN A 183     -13.539  -4.225 -13.267  1.00 73.78           H  
ATOM   2836  C   ASN A 183     -12.101  -4.353 -11.703  1.00 73.78           C  
ATOM   2837  CB  ASN A 183     -14.015  -2.707 -11.831  1.00 73.78           C  
ATOM   2838  HB2 ASN A 183     -13.263  -2.007 -12.194  1.00 73.78           H  
ATOM   2839  HB3 ASN A 183     -14.062  -2.603 -10.747  1.00 73.78           H  
ATOM   2840  O   ASN A 183     -11.184  -3.706 -12.201  1.00 73.78           O  
ATOM   2841  CG  ASN A 183     -15.345  -2.275 -12.423  1.00 73.78           C  
ATOM   2842  ND2 ASN A 183     -15.788  -1.094 -12.066  1.00 73.78           N  
ATOM   2843 HD21 ASN A 183     -15.152  -0.494 -11.561  1.00 73.78           H  
ATOM   2844 HD22 ASN A 183     -16.531  -0.737 -12.649  1.00 73.78           H  
ATOM   2845  OD1 ASN A 183     -16.023  -2.929 -13.196  1.00 73.78           O  
ATOM   2846  N   SER A 184     -11.872  -5.233 -10.727  1.00 74.04           N  
ATOM   2847  H   SER A 184     -12.638  -5.797 -10.385  1.00 74.04           H  
ATOM   2848  CA  SER A 184     -10.555  -5.423 -10.110  1.00 74.04           C  
ATOM   2849  HA  SER A 184     -10.154  -4.441  -9.859  1.00 74.04           H  
ATOM   2850  C   SER A 184      -9.521  -6.066 -11.048  1.00 74.04           C  
ATOM   2851  CB  SER A 184     -10.708  -6.199  -8.798  1.00 74.04           C  
ATOM   2852  HB2 SER A 184     -11.414  -5.682  -8.148  1.00 74.04           H  
ATOM   2853  HB3 SER A 184      -9.742  -6.235  -8.295  1.00 74.04           H  
ATOM   2854  O   SER A 184      -8.322  -5.844 -10.874  1.00 74.04           O  
ATOM   2855  OG  SER A 184     -11.156  -7.517  -9.017  1.00 74.04           O  
ATOM   2856  HG  SER A 184     -12.102  -7.546  -9.178  1.00 74.04           H  
ATOM   2857  N   ASP A 185      -9.960  -6.787 -12.085  1.00 80.11           N  
ATOM   2858  H   ASP A 185     -10.942  -7.024 -12.116  1.00 80.11           H  
ATOM   2859  CA  ASP A 185      -9.097  -7.326 -13.149  1.00 80.11           C  
ATOM   2860  HA  ASP A 185      -8.234  -7.816 -12.697  1.00 80.11           H  
ATOM   2861  C   ASP A 185      -8.551  -6.245 -14.093  1.00 80.11           C  
ATOM   2862  CB  ASP A 185      -9.882  -8.363 -13.968  1.00 80.11           C  
ATOM   2863  HB2 ASP A 185     -10.860  -7.957 -14.229  1.00 80.11           H  
ATOM   2864  HB3 ASP A 185      -9.344  -8.563 -14.894  1.00 80.11           H  
ATOM   2865  O   ASP A 185      -7.482  -6.415 -14.692  1.00 80.11           O  
ATOM   2866  CG  ASP A 185     -10.037  -9.691 -13.231  1.00 80.11           C  
ATOM   2867  OD1 ASP A 185      -9.028 -10.136 -12.641  1.00 80.11           O  
ATOM   2868  OD2 ASP A 185     -11.142 -10.263 -13.264  1.00 80.11           O  
ATOM   2869  N   HIS A 186      -9.268  -5.122 -14.199  1.00 81.50           N  
ATOM   2870  H   HIS A 186     -10.122  -5.046 -13.666  1.00 81.50           H  
ATOM   2871  CA  HIS A 186      -8.912  -4.009 -15.075  1.00 81.50           C  
ATOM   2872  HA  HIS A 186      -8.499  -4.432 -15.991  1.00 81.50           H  
ATOM   2873  C   HIS A 186      -7.838  -3.098 -14.481  1.00 81.50           C  
ATOM   2874  CB  HIS A 186     -10.180  -3.213 -15.416  1.00 81.50           C  
ATOM   2875  HB2 HIS A 186      -9.892  -2.319 -15.969  1.00 81.50           H  
ATOM   2876  HB3 HIS A 186     -10.683  -2.884 -14.507  1.00 81.50           H  
ATOM   2877  O   HIS A 186      -7.065  -2.450 -15.193  1.00 81.50           O  
ATOM   2878  CG  HIS A 186     -11.123  -4.015 -16.270  1.00 81.50           C  
ATOM   2879  CD2 HIS A 186     -12.413  -4.375 -16.003  1.00 81.50           C  
ATOM   2880  HD2 HIS A 186     -12.985  -4.098 -15.130  1.00 81.50           H  
ATOM   2881  ND1 HIS A 186     -10.805  -4.525 -17.499  1.00 81.50           N  
ATOM   2882  HD1 HIS A 186      -9.935  -4.322 -17.972  1.00 81.50           H  
ATOM   2883  CE1 HIS A 186     -11.870  -5.205 -17.955  1.00 81.50           C  
ATOM   2884  HE1 HIS A 186     -11.923  -5.707 -18.910  1.00 81.50           H  
ATOM   2885  NE2 HIS A 186     -12.885  -5.132 -17.078  1.00 81.50           N  
ATOM   2886  N   ILE A 187      -7.743  -3.084 -13.152  1.00 81.99           N  
ATOM   2887  H   ILE A 187      -8.378  -3.662 -12.621  1.00 81.99           H  
ATOM   2888  CA  ILE A 187      -6.755  -2.279 -12.451  1.00 81.99           C  
ATOM   2889  HA  ILE A 187      -6.565  -1.394 -13.057  1.00 81.99           H  
ATOM   2890  C   ILE A 187      -5.446  -3.068 -12.354  1.00 81.99           C  
ATOM   2891  CB  ILE A 187      -7.303  -1.755 -11.116  1.00 81.99           C  
ATOM   2892  HB  ILE A 187      -7.510  -2.597 -10.456  1.00 81.99           H  
ATOM   2893  O   ILE A 187      -5.324  -4.054 -11.621  1.00 81.99           O  
ATOM   2894  CG1 ILE A 187      -8.608  -0.959 -11.359  1.00 81.99           C  
ATOM   2895 HG12 ILE A 187      -8.417  -0.156 -12.071  1.00 81.99           H  
ATOM   2896 HG13 ILE A 187      -9.357  -1.620 -11.795  1.00 81.99           H  
ATOM   2897  CG2 ILE A 187      -6.224  -0.858 -10.494  1.00 81.99           C  
ATOM   2898 HG21 ILE A 187      -5.975  -0.045 -11.176  1.00 81.99           H  
ATOM   2899 HG22 ILE A 187      -6.573  -0.431  -9.553  1.00 81.99           H  
ATOM   2900 HG23 ILE A 187      -5.332  -1.448 -10.287  1.00 81.99           H  
ATOM   2901  CD1 ILE A 187      -9.232  -0.354 -10.101  1.00 81.99           C  
ATOM   2902 HD11 ILE A 187      -8.609   0.450  -9.711  1.00 81.99           H  
ATOM   2903 HD12 ILE A 187     -10.209   0.060 -10.351  1.00 81.99           H  
ATOM   2904 HD13 ILE A 187      -9.360  -1.136  -9.353  1.00 81.99           H  
ATOM   2905  N   LYS A 188      -4.457  -2.622 -13.130  1.00 84.95           N  
ATOM   2906  H   LYS A 188      -4.654  -1.777 -13.647  1.00 84.95           H  
ATOM   2907  CA  LYS A 188      -3.146  -3.250 -13.312  1.00 84.95           C  
ATOM   2908  HA  LYS A 188      -3.163  -4.244 -12.867  1.00 84.95           H  
ATOM   2909  C   LYS A 188      -2.060  -2.453 -12.616  1.00 84.95           C  
ATOM   2910  CB  LYS A 188      -2.827  -3.374 -14.811  1.00 84.95           C  
ATOM   2911  HB2 LYS A 188      -2.938  -2.397 -15.282  1.00 84.95           H  
ATOM   2912  HB3 LYS A 188      -1.796  -3.706 -14.930  1.00 84.95           H  
ATOM   2913  O   LYS A 188      -2.012  -1.229 -12.718  1.00 84.95           O  
ATOM   2914  CG  LYS A 188      -3.754  -4.384 -15.492  1.00 84.95           C  
ATOM   2915  HG2 LYS A 188      -4.793  -4.111 -15.311  1.00 84.95           H  
ATOM   2916  HG3 LYS A 188      -3.563  -5.364 -15.055  1.00 84.95           H  
ATOM   2917  CD  LYS A 188      -3.528  -4.474 -17.003  1.00 84.95           C  
ATOM   2918  HD2 LYS A 188      -3.737  -3.504 -17.452  1.00 84.95           H  
ATOM   2919  HD3 LYS A 188      -2.502  -4.778 -17.213  1.00 84.95           H  
ATOM   2920  CE  LYS A 188      -4.518  -5.517 -17.530  1.00 84.95           C  
ATOM   2921  HE2 LYS A 188      -4.290  -6.497 -17.110  1.00 84.95           H  
ATOM   2922  HE3 LYS A 188      -5.505  -5.237 -17.164  1.00 84.95           H  
ATOM   2923  NZ  LYS A 188      -4.587  -5.570 -19.008  1.00 84.95           N  
ATOM   2924  HZ1 LYS A 188      -3.726  -5.767 -19.498  1.00 84.95           H  
ATOM   2925  HZ2 LYS A 188      -5.014  -4.700 -19.293  1.00 84.95           H  
ATOM   2926  HZ3 LYS A 188      -5.343  -6.182 -19.279  1.00 84.95           H  
ATOM   2927  N   ILE A 189      -1.114  -3.165 -12.020  1.00 83.40           N  
ATOM   2928  H   ILE A 189      -1.217  -4.169 -11.980  1.00 83.40           H  
ATOM   2929  CA  ILE A 189       0.154  -2.582 -11.586  1.00 83.40           C  
ATOM   2930  HA  ILE A 189       0.057  -1.499 -11.518  1.00 83.40           H  
ATOM   2931  C   ILE A 189       1.185  -2.908 -12.649  1.00 83.40           C  
ATOM   2932  CB  ILE A 189       0.549  -3.083 -10.195  1.00 83.40           C  
ATOM   2933  HB  ILE A 189       0.608  -4.171 -10.226  1.00 83.40           H  
ATOM   2934  O   ILE A 189       1.358  -4.072 -13.023  1.00 83.40           O  
ATOM   2935  CG1 ILE A 189      -0.526  -2.639  -9.187  1.00 83.40           C  
ATOM   2936 HG12 ILE A 189      -0.295  -1.649  -8.794  1.00 83.40           H  
ATOM   2937 HG13 ILE A 189      -1.516  -2.584  -9.640  1.00 83.40           H  
ATOM   2938  CG2 ILE A 189       1.913  -2.516  -9.763  1.00 83.40           C  
ATOM   2939 HG21 ILE A 189       2.172  -2.880  -8.769  1.00 83.40           H  
ATOM   2940 HG22 ILE A 189       1.883  -1.426  -9.743  1.00 83.40           H  
ATOM   2941 HG23 ILE A 189       2.695  -2.832 -10.454  1.00 83.40           H  
ATOM   2942  CD1 ILE A 189      -0.629  -3.628  -8.047  1.00 83.40           C  
ATOM   2943 HD11 ILE A 189      -0.905  -4.609  -8.434  1.00 83.40           H  
ATOM   2944 HD12 ILE A 189      -1.437  -3.272  -7.408  1.00 83.40           H  
ATOM   2945 HD13 ILE A 189       0.312  -3.687  -7.501  1.00 83.40           H  
ATOM   2946  N   LYS A 190       1.842  -1.877 -13.172  1.00 85.11           N  
ATOM   2947  H   LYS A 190       1.662  -0.956 -12.798  1.00 85.11           H  
ATOM   2948  CA  LYS A 190       2.877  -2.021 -14.189  1.00 85.11           C  
ATOM   2949  HA  LYS A 190       3.060  -3.085 -14.343  1.00 85.11           H  
ATOM   2950  C   LYS A 190       4.194  -1.430 -13.716  1.00 85.11           C  
ATOM   2951  CB  LYS A 190       2.451  -1.422 -15.534  1.00 85.11           C  
ATOM   2952  HB2 LYS A 190       3.236  -1.677 -16.246  1.00 85.11           H  
ATOM   2953  HB3 LYS A 190       2.396  -0.337 -15.448  1.00 85.11           H  
ATOM   2954  O   LYS A 190       4.225  -0.425 -13.013  1.00 85.11           O  
ATOM   2955  CG  LYS A 190       1.114  -1.951 -16.077  1.00 85.11           C  
ATOM   2956  HG2 LYS A 190       1.076  -3.036 -15.981  1.00 85.11           H  
ATOM   2957  HG3 LYS A 190       0.305  -1.518 -15.489  1.00 85.11           H  
ATOM   2958  CD  LYS A 190       0.940  -1.570 -17.557  1.00 85.11           C  
ATOM   2959  HD2 LYS A 190       1.581  -2.204 -18.169  1.00 85.11           H  
ATOM   2960  HD3 LYS A 190       1.260  -0.538 -17.698  1.00 85.11           H  
ATOM   2961  CE  LYS A 190      -0.527  -1.742 -17.981  1.00 85.11           C  
ATOM   2962  HE2 LYS A 190      -1.155  -1.383 -17.166  1.00 85.11           H  
ATOM   2963  HE3 LYS A 190      -0.735  -2.804 -18.117  1.00 85.11           H  
ATOM   2964  NZ  LYS A 190      -0.856  -0.972 -19.211  1.00 85.11           N  
ATOM   2965  HZ1 LYS A 190      -0.310  -1.279 -20.003  1.00 85.11           H  
ATOM   2966  HZ2 LYS A 190      -0.679   0.011 -19.062  1.00 85.11           H  
ATOM   2967  HZ3 LYS A 190      -1.838  -1.044 -19.435  1.00 85.11           H  
ATOM   2968  N   TYR A 191       5.273  -2.046 -14.168  1.00 82.54           N  
ATOM   2969  H   TYR A 191       5.139  -2.856 -14.757  1.00 82.54           H  
ATOM   2970  CA  TYR A 191       6.638  -1.593 -13.970  1.00 82.54           C  
ATOM   2971  HA  TYR A 191       6.654  -0.733 -13.301  1.00 82.54           H  
ATOM   2972  C   TYR A 191       7.259  -1.208 -15.301  1.00 82.54           C  
ATOM   2973  CB  TYR A 191       7.446  -2.714 -13.336  1.00 82.54           C  
ATOM   2974  HB2 TYR A 191       7.018  -2.939 -12.359  1.00 82.54           H  
ATOM   2975  HB3 TYR A 191       7.365  -3.596 -13.971  1.00 82.54           H  
ATOM   2976  O   TYR A 191       7.126  -1.925 -16.293  1.00 82.54           O  
ATOM   2977  CG  TYR A 191       8.908  -2.416 -13.127  1.00 82.54           C  
ATOM   2978  CD1 TYR A 191       9.879  -3.199 -13.776  1.00 82.54           C  
ATOM   2979  HD1 TYR A 191       9.583  -3.975 -14.467  1.00 82.54           H  
ATOM   2980  CD2 TYR A 191       9.294  -1.398 -12.238  1.00 82.54           C  
ATOM   2981  HD2 TYR A 191       8.550  -0.768 -11.775  1.00 82.54           H  
ATOM   2982  CE1 TYR A 191      11.238  -3.026 -13.462  1.00 82.54           C  
ATOM   2983  HE1 TYR A 191      11.992  -3.668 -13.892  1.00 82.54           H  
ATOM   2984  CE2 TYR A 191      10.650  -1.222 -11.920  1.00 82.54           C  
ATOM   2985  HE2 TYR A 191      10.944  -0.468 -11.206  1.00 82.54           H  
ATOM   2986  OH  TYR A 191      12.905  -1.997 -12.092  1.00 82.54           O  
ATOM   2987  HH  TYR A 191      13.020  -1.379 -11.367  1.00 82.54           H  
ATOM   2988  CZ  TYR A 191      11.614  -2.070 -12.498  1.00 82.54           C  
ATOM   2989  N   ARG A 192       7.982  -0.098 -15.329  1.00 81.52           N  
ATOM   2990  H   ARG A 192       8.040   0.453 -14.485  1.00 81.52           H  
ATOM   2991  CA  ARG A 192       8.800   0.306 -16.467  1.00 81.52           C  
ATOM   2992  HA  ARG A 192       8.887  -0.529 -17.163  1.00 81.52           H  
ATOM   2993  C   ARG A 192      10.195   0.647 -15.979  1.00 81.52           C  
ATOM   2994  CB  ARG A 192       8.120   1.478 -17.180  1.00 81.52           C  
ATOM   2995  HB2 ARG A 192       8.083   2.338 -16.512  1.00 81.52           H  
ATOM   2996  HB3 ARG A 192       7.097   1.196 -17.431  1.00 81.52           H  
ATOM   2997  O   ARG A 192      10.360   1.270 -14.935  1.00 81.52           O  
ATOM   2998  CG  ARG A 192       8.859   1.863 -18.463  1.00 81.52           C  
ATOM   2999  HG2 ARG A 192       9.888   2.144 -18.237  1.00 81.52           H  
ATOM   3000  HG3 ARG A 192       8.857   1.018 -19.152  1.00 81.52           H  
ATOM   3001  CD  ARG A 192       8.175   3.058 -19.114  1.00 81.52           C  
ATOM   3002  HD2 ARG A 192       7.132   2.810 -19.313  1.00 81.52           H  
ATOM   3003  HD3 ARG A 192       8.207   3.900 -18.422  1.00 81.52           H  
ATOM   3004  NE  ARG A 192       8.851   3.409 -20.372  1.00 81.52           N  
ATOM   3005  HE  ARG A 192       9.592   2.806 -20.699  1.00 81.52           H  
ATOM   3006  NH1 ARG A 192       7.649   5.311 -20.799  1.00 81.52           N  
ATOM   3007 HH11 ARG A 192       7.232   5.233 -19.882  1.00 81.52           H  
ATOM   3008 HH12 ARG A 192       7.467   6.127 -21.365  1.00 81.52           H  
ATOM   3009  NH2 ARG A 192       9.239   4.618 -22.232  1.00 81.52           N  
ATOM   3010 HH21 ARG A 192       9.916   3.914 -22.489  1.00 81.52           H  
ATOM   3011 HH22 ARG A 192       9.065   5.413 -22.831  1.00 81.52           H  
ATOM   3012  CZ  ARG A 192       8.574   4.450 -21.127  1.00 81.52           C  
ATOM   3013  N   PHE A 193      11.195   0.286 -16.772  1.00 76.00           N  
ATOM   3014  H   PHE A 193      10.999  -0.233 -17.616  1.00 76.00           H  
ATOM   3015  CA  PHE A 193      12.574   0.666 -16.512  1.00 76.00           C  
ATOM   3016  HA  PHE A 193      12.600   1.372 -15.683  1.00 76.00           H  
ATOM   3017  C   PHE A 193      13.190   1.352 -17.721  1.00 76.00           C  
ATOM   3018  CB  PHE A 193      13.376  -0.560 -16.103  1.00 76.00           C  
ATOM   3019  HB2 PHE A 193      12.735  -1.253 -15.558  1.00 76.00           H  
ATOM   3020  HB3 PHE A 193      13.751  -1.080 -16.985  1.00 76.00           H  
ATOM   3021  O   PHE A 193      13.020   0.883 -18.842  1.00 76.00           O  
ATOM   3022  CG  PHE A 193      14.511  -0.175 -15.198  1.00 76.00           C  
ATOM   3023  CD1 PHE A 193      15.790   0.093 -15.700  1.00 76.00           C  
ATOM   3024  HD1 PHE A 193      15.944   0.127 -16.768  1.00 76.00           H  
ATOM   3025  CD2 PHE A 193      14.250  -0.012 -13.835  1.00 76.00           C  
ATOM   3026  HD2 PHE A 193      13.232  -0.082 -13.482  1.00 76.00           H  
ATOM   3027  CE1 PHE A 193      16.849   0.344 -14.813  1.00 76.00           C  
ATOM   3028  HE1 PHE A 193      17.845   0.511 -15.198  1.00 76.00           H  
ATOM   3029  CE2 PHE A 193      15.292   0.248 -12.941  1.00 76.00           C  
ATOM   3030  HE2 PHE A 193      15.093   0.332 -11.883  1.00 76.00           H  
ATOM   3031  CZ  PHE A 193      16.595   0.384 -13.427  1.00 76.00           C  
ATOM   3032  HZ  PHE A 193      17.375   0.545 -12.697  1.00 76.00           H  
ATOM   3033  N   SER A 194      13.898   2.455 -17.500  1.00 76.30           N  
ATOM   3034  H   SER A 194      14.013   2.757 -16.543  1.00 76.30           H  
ATOM   3035  CA  SER A 194      14.544   3.251 -18.549  1.00 76.30           C  
ATOM   3036  HA  SER A 194      14.438   2.749 -19.510  1.00 76.30           H  
ATOM   3037  C   SER A 194      16.038   3.417 -18.279  1.00 76.30           C  
ATOM   3038  CB  SER A 194      13.868   4.619 -18.663  1.00 76.30           C  
ATOM   3039  HB2 SER A 194      13.943   5.143 -17.711  1.00 76.30           H  
ATOM   3040  HB3 SER A 194      14.361   5.212 -19.434  1.00 76.30           H  
ATOM   3041  O   SER A 194      16.458   3.450 -17.122  1.00 76.30           O  
ATOM   3042  OG  SER A 194      12.505   4.450 -19.000  1.00 76.30           O  
ATOM   3043  HG  SER A 194      12.092   3.969 -18.279  1.00 76.30           H  
ATOM   3044  N   ASN A 195      16.821   3.568 -19.355  1.00 71.49           N  
ATOM   3045  H   ASN A 195      16.381   3.609 -20.263  1.00 71.49           H  
ATOM   3046  CA  ASN A 195      18.276   3.773 -19.326  1.00 71.49           C  
ATOM   3047  HA  ASN A 195      18.633   3.713 -20.355  1.00 71.49           H  
ATOM   3048  C   ASN A 195      19.023   2.666 -18.557  1.00 71.49           C  
ATOM   3049  CB  ASN A 195      18.597   5.194 -18.825  1.00 71.49           C  
ATOM   3050  HB2 ASN A 195      18.372   5.250 -17.761  1.00 71.49           H  
ATOM   3051  HB3 ASN A 195      19.662   5.389 -18.948  1.00 71.49           H  
ATOM   3052  O   ASN A 195      19.783   2.940 -17.630  1.00 71.49           O  
ATOM   3053  CG  ASN A 195      17.832   6.295 -19.526  1.00 71.49           C  
ATOM   3054  ND2 ASN A 195      17.485   7.340 -18.812  1.00 71.49           N  
ATOM   3055 HD21 ASN A 195      17.056   8.101 -19.318  1.00 71.49           H  
ATOM   3056 HD22 ASN A 195      17.778   7.398 -17.847  1.00 71.49           H  
ATOM   3057  OD1 ASN A 195      17.513   6.227 -20.699  1.00 71.49           O  
ATOM   3058  N   VAL A 196      18.763   1.403 -18.916  1.00 65.51           N  
ATOM   3059  H   VAL A 196      18.163   1.248 -19.713  1.00 65.51           H  
ATOM   3060  CA  VAL A 196      19.450   0.234 -18.340  1.00 65.51           C  
ATOM   3061  HA  VAL A 196      19.320   0.261 -17.258  1.00 65.51           H  
ATOM   3062  C   VAL A 196      20.938   0.296 -18.710  1.00 65.51           C  
ATOM   3063  CB  VAL A 196      18.868  -1.093 -18.866  1.00 65.51           C  
ATOM   3064  HB  VAL A 196      19.056  -1.177 -19.936  1.00 65.51           H  
ATOM   3065  O   VAL A 196      21.239   0.295 -19.901  1.00 65.51           O  
ATOM   3066  CG1 VAL A 196      19.493  -2.299 -18.148  1.00 65.51           C  
ATOM   3067 HG11 VAL A 196      20.554  -2.372 -18.391  1.00 65.51           H  
ATOM   3068 HG12 VAL A 196      19.370  -2.211 -17.069  1.00 65.51           H  
ATOM   3069 HG13 VAL A 196      19.018  -3.220 -18.488  1.00 65.51           H  
ATOM   3070  CG2 VAL A 196      17.359  -1.175 -18.655  1.00 65.51           C  
ATOM   3071 HG21 VAL A 196      17.179  -1.268 -17.584  1.00 65.51           H  
ATOM   3072 HG22 VAL A 196      16.971  -2.056 -19.166  1.00 65.51           H  
ATOM   3073 HG23 VAL A 196      16.844  -0.302 -19.056  1.00 65.51           H  
ATOM   3074  N   PRO A 197      21.873   0.321 -17.744  1.00 60.90           N  
ATOM   3075  CA  PRO A 197      23.293   0.518 -18.045  1.00 60.90           C  
ATOM   3076  HA  PRO A 197      23.407   1.315 -18.779  1.00 60.90           H  
ATOM   3077  C   PRO A 197      24.015  -0.723 -18.594  1.00 60.90           C  
ATOM   3078  CB  PRO A 197      23.904   0.980 -16.721  1.00 60.90           C  
ATOM   3079  HB2 PRO A 197      24.928   0.630 -16.596  1.00 60.90           H  
ATOM   3080  HB3 PRO A 197      23.850   2.067 -16.678  1.00 60.90           H  
ATOM   3081  O   PRO A 197      25.111  -0.602 -19.135  1.00 60.90           O  
ATOM   3082  CG  PRO A 197      22.999   0.395 -15.644  1.00 60.90           C  
ATOM   3083  HG2 PRO A 197      23.006   0.999 -14.736  1.00 60.90           H  
ATOM   3084  HG3 PRO A 197      23.305  -0.626 -15.417  1.00 60.90           H  
ATOM   3085  CD  PRO A 197      21.628   0.387 -16.308  1.00 60.90           C  
ATOM   3086  HD2 PRO A 197      21.052  -0.471 -15.962  1.00 60.90           H  
ATOM   3087  HD3 PRO A 197      21.107   1.314 -16.069  1.00 60.90           H  
ATOM   3088  N   VAL A 198      23.444  -1.923 -18.440  1.00 57.76           N  
ATOM   3089  H   VAL A 198      22.515  -1.963 -18.045  1.00 57.76           H  
ATOM   3090  CA  VAL A 198      24.128  -3.188 -18.751  1.00 57.76           C  
ATOM   3091  HA  VAL A 198      25.177  -2.973 -18.955  1.00 57.76           H  
ATOM   3092  C   VAL A 198      23.538  -3.839 -20.005  1.00 57.76           C  
ATOM   3093  CB  VAL A 198      24.110  -4.157 -17.547  1.00 57.76           C  
ATOM   3094  HB  VAL A 198      23.105  -4.558 -17.420  1.00 57.76           H  
ATOM   3095  O   VAL A 198      22.352  -4.169 -20.041  1.00 57.76           O  
ATOM   3096  CG1 VAL A 198      25.080  -5.325 -17.772  1.00 57.76           C  
ATOM   3097 HG11 VAL A 198      26.097  -4.953 -17.897  1.00 57.76           H  
ATOM   3098 HG12 VAL A 198      25.053  -5.999 -16.916  1.00 57.76           H  
ATOM   3099 HG13 VAL A 198      24.793  -5.894 -18.656  1.00 57.76           H  
ATOM   3100  CG2 VAL A 198      24.516  -3.472 -16.234  1.00 57.76           C  
ATOM   3101 HG21 VAL A 198      24.616  -4.212 -15.440  1.00 57.76           H  
ATOM   3102 HG22 VAL A 198      23.745  -2.763 -15.931  1.00 57.76           H  
ATOM   3103 HG23 VAL A 198      25.465  -2.950 -16.359  1.00 57.76           H  
ATOM   3104  N   LYS A 199      24.388  -4.108 -21.008  1.00 49.45           N  
ATOM   3105  H   LYS A 199      25.334  -3.764 -20.921  1.00 49.45           H  
ATOM   3106  CA  LYS A 199      24.098  -5.078 -22.078  1.00 49.45           C  
ATOM   3107  HA  LYS A 199      23.112  -4.877 -22.496  1.00 49.45           H  
ATOM   3108  C   LYS A 199      24.079  -6.483 -21.466  1.00 49.45           C  
ATOM   3109  CB  LYS A 199      25.152  -5.000 -23.205  1.00 49.45           C  
ATOM   3110  HB2 LYS A 199      25.185  -5.967 -23.706  1.00 49.45           H  
ATOM   3111  HB3 LYS A 199      26.138  -4.816 -22.778  1.00 49.45           H  
ATOM   3112  O   LYS A 199      25.131  -7.076 -21.257  1.00 49.45           O  
ATOM   3113  CG  LYS A 199      24.837  -3.946 -24.275  1.00 49.45           C  
ATOM   3114  HG2 LYS A 199      23.837  -4.126 -24.669  1.00 49.45           H  
ATOM   3115  HG3 LYS A 199      24.867  -2.952 -23.829  1.00 49.45           H  
ATOM   3116  CD  LYS A 199      25.853  -4.030 -25.426  1.00 49.45           C  
ATOM   3117  HD2 LYS A 199      26.843  -3.781 -25.044  1.00 49.45           H  
ATOM   3118  HD3 LYS A 199      25.867  -5.045 -25.822  1.00 49.45           H  
ATOM   3119  CE  LYS A 199      25.465  -3.054 -26.543  1.00 49.45           C  
ATOM   3120  HE2 LYS A 199      25.402  -2.052 -26.118  1.00 49.45           H  
ATOM   3121  HE3 LYS A 199      24.467  -3.310 -26.898  1.00 49.45           H  
ATOM   3122  NZ  LYS A 199      26.443  -3.079 -27.661  1.00 49.45           N  
ATOM   3123  HZ1 LYS A 199      26.498  -4.001 -28.069  1.00 49.45           H  
ATOM   3124  HZ2 LYS A 199      26.162  -2.423 -28.375  1.00 49.45           H  
ATOM   3125  HZ3 LYS A 199      27.359  -2.810 -27.330  1.00 49.45           H  
ATOM   3126  N   GLY A 200      22.903  -7.012 -21.139  1.00 48.26           N  
ATOM   3127  H   GLY A 200      22.088  -6.415 -21.158  1.00 48.26           H  
ATOM   3128  CA  GLY A 200      22.779  -8.341 -20.531  1.00 48.26           C  
ATOM   3129  HA2 GLY A 200      23.634  -8.522 -19.880  1.00 48.26           H  
ATOM   3130  HA3 GLY A 200      22.790  -9.098 -21.316  1.00 48.26           H  
ATOM   3131  C   GLY A 200      21.512  -8.520 -19.697  1.00 48.26           C  
ATOM   3132  O   GLY A 200      20.602  -7.695 -19.744  1.00 48.26           O  
ATOM   3133  N   ARG A 201      21.440  -9.629 -18.949  1.00 47.55           N  
ATOM   3134  H   ARG A 201      22.255 -10.225 -18.914  1.00 47.55           H  
ATOM   3135  CA  ARG A 201      20.357  -9.909 -17.993  1.00 47.55           C  
ATOM   3136  HA  ARG A 201      19.425  -9.472 -18.351  1.00 47.55           H  
ATOM   3137  C   ARG A 201      20.690  -9.237 -16.657  1.00 47.55           C  
ATOM   3138  CB  ARG A 201      20.157 -11.430 -17.800  1.00 47.55           C  
ATOM   3139  HB2 ARG A 201      21.021 -11.851 -17.287  1.00 47.55           H  
ATOM   3140  HB3 ARG A 201      19.290 -11.567 -17.154  1.00 47.55           H  
ATOM   3141  O   ARG A 201      21.448  -9.798 -15.876  1.00 47.55           O  
ATOM   3142  CG  ARG A 201      19.944 -12.237 -19.090  1.00 47.55           C  
ATOM   3143  HG2 ARG A 201      19.196 -11.746 -19.712  1.00 47.55           H  
ATOM   3144  HG3 ARG A 201      20.880 -12.277 -19.647  1.00 47.55           H  
ATOM   3145  CD  ARG A 201      19.499 -13.669 -18.752  1.00 47.55           C  
ATOM   3146  HD2 ARG A 201      20.273 -14.134 -18.141  1.00 47.55           H  
ATOM   3147  HD3 ARG A 201      18.580 -13.621 -18.168  1.00 47.55           H  
ATOM   3148  NE  ARG A 201      19.257 -14.482 -19.963  1.00 47.55           N  
ATOM   3149  HE  ARG A 201      19.170 -13.987 -20.839  1.00 47.55           H  
ATOM   3150  NH1 ARG A 201      19.222 -16.547 -18.943  1.00 47.55           N  
ATOM   3151 HH11 ARG A 201      19.084 -17.547 -18.989  1.00 47.55           H  
ATOM   3152 HH12 ARG A 201      19.394 -16.112 -18.048  1.00 47.55           H  
ATOM   3153  NH2 ARG A 201      18.848 -16.403 -21.131  1.00 47.55           N  
ATOM   3154 HH21 ARG A 201      18.742 -15.883 -21.991  1.00 47.55           H  
ATOM   3155 HH22 ARG A 201      18.744 -17.408 -21.140  1.00 47.55           H  
ATOM   3156  CZ  ARG A 201      19.111 -15.799 -20.005  1.00 47.55           C  
ATOM   3157  N   ALA A 202      20.155  -8.048 -16.399  1.00 55.37           N  
ATOM   3158  H   ALA A 202      19.559  -7.613 -17.089  1.00 55.37           H  
ATOM   3159  CA  ALA A 202      20.106  -7.517 -15.038  1.00 55.37           C  
ATOM   3160  HA  ALA A 202      20.936  -7.911 -14.452  1.00 55.37           H  
ATOM   3161  C   ALA A 202      18.798  -7.987 -14.388  1.00 55.37           C  
ATOM   3162  CB  ALA A 202      20.254  -5.992 -15.086  1.00 55.37           C  
ATOM   3163  HB1 ALA A 202      20.208  -5.586 -14.076  1.00 55.37           H  
ATOM   3164  HB2 ALA A 202      21.214  -5.729 -15.530  1.00 55.37           H  
ATOM   3165  HB3 ALA A 202      19.452  -5.559 -15.684  1.00 55.37           H  
ATOM   3166  O   ALA A 202      17.768  -8.003 -15.057  1.00 55.37           O  
ATOM   3167  N   PHE A 203      18.818  -8.378 -13.115  1.00 55.82           N  
ATOM   3168  H   PHE A 203      19.684  -8.354 -12.596  1.00 55.82           H  
ATOM   3169  CA  PHE A 203      17.613  -8.765 -12.375  1.00 55.82           C  
ATOM   3170  HA  PHE A 203      16.739  -8.709 -13.023  1.00 55.82           H  
ATOM   3171  C   PHE A 203      17.403  -7.811 -11.209  1.00 55.82           C  
ATOM   3172  CB  PHE A 203      17.721 -10.207 -11.877  1.00 55.82           C  
ATOM   3173  HB2 PHE A 203      16.880 -10.404 -11.213  1.00 55.82           H  
ATOM   3174  HB3 PHE A 203      18.629 -10.316 -11.283  1.00 55.82           H  
ATOM   3175  O   PHE A 203      18.277  -7.710 -10.353  1.00 55.82           O  
ATOM   3176  CG  PHE A 203      17.713 -11.248 -12.976  1.00 55.82           C  
ATOM   3177  CD1 PHE A 203      16.495 -11.722 -13.497  1.00 55.82           C  
ATOM   3178  HD1 PHE A 203      15.559 -11.328 -13.130  1.00 55.82           H  
ATOM   3179  CD2 PHE A 203      18.929 -11.766 -13.458  1.00 55.82           C  
ATOM   3180  HD2 PHE A 203      19.865 -11.411 -13.053  1.00 55.82           H  
ATOM   3181  CE1 PHE A 203      16.494 -12.733 -14.473  1.00 55.82           C  
ATOM   3182  HE1 PHE A 203      15.557 -13.130 -14.836  1.00 55.82           H  
ATOM   3183  CE2 PHE A 203      18.928 -12.765 -14.446  1.00 55.82           C  
ATOM   3184  HE2 PHE A 203      19.866 -13.177 -14.788  1.00 55.82           H  
ATOM   3185  CZ  PHE A 203      17.709 -13.252 -14.950  1.00 55.82           C  
ATOM   3186  HZ  PHE A 203      17.698 -14.046 -15.682  1.00 55.82           H  
ATOM   3187  N   CYS A 204      16.276  -7.102 -11.182  1.00 62.41           N  
ATOM   3188  H   CYS A 204      15.567  -7.289 -11.877  1.00 62.41           H  
ATOM   3189  CA  CYS A 204      15.864  -6.351  -9.998  1.00 62.41           C  
ATOM   3190  HA  CYS A 204      16.717  -6.222  -9.332  1.00 62.41           H  
ATOM   3191  C   CYS A 204      14.821  -7.146  -9.215  1.00 62.41           C  
ATOM   3192  CB  CYS A 204      15.381  -4.946 -10.378  1.00 62.41           C  
ATOM   3193  HB2 CYS A 204      15.195  -4.396  -9.456  1.00 62.41           H  
ATOM   3194  HB3 CYS A 204      16.161  -4.433 -10.941  1.00 62.41           H  
ATOM   3195  O   CYS A 204      14.097  -7.962  -9.789  1.00 62.41           O  
ATOM   3196  SG  CYS A 204      13.853  -5.005 -11.359  1.00 62.41           S  
ATOM   3197  HG  CYS A 204      13.706  -3.693 -11.566  1.00 62.41           H  
ATOM   3198  N   THR A 205      14.729  -6.880  -7.916  1.00 62.85           N  
ATOM   3199  H   THR A 205      15.333  -6.178  -7.511  1.00 62.85           H  
ATOM   3200  CA  THR A 205      13.689  -7.460  -7.064  1.00 62.85           C  
ATOM   3201  HA  THR A 205      13.108  -8.182  -7.638  1.00 62.85           H  
ATOM   3202  C   THR A 205      12.739  -6.354  -6.625  1.00 62.85           C  
ATOM   3203  CB  THR A 205      14.290  -8.242  -5.887  1.00 62.85           C  
ATOM   3204  HB  THR A 205      14.924  -7.585  -5.292  1.00 62.85           H  
ATOM   3205  O   THR A 205      13.175  -5.305  -6.148  1.00 62.85           O  
ATOM   3206  CG2 THR A 205      13.228  -8.870  -4.986  1.00 62.85           C  
ATOM   3207 HG21 THR A 205      12.565  -9.504  -5.574  1.00 62.85           H  
ATOM   3208 HG22 THR A 205      12.640  -8.092  -4.499  1.00 62.85           H  
ATOM   3209 HG23 THR A 205      13.705  -9.470  -4.211  1.00 62.85           H  
ATOM   3210  OG1 THR A 205      15.074  -9.303  -6.388  1.00 62.85           O  
ATOM   3211  HG1 THR A 205      15.404  -9.794  -5.632  1.00 62.85           H  
ATOM   3212  N   LEU A 206      11.441  -6.586  -6.813  1.00 63.56           N  
ATOM   3213  H   LEU A 206      11.172  -7.477  -7.204  1.00 63.56           H  
ATOM   3214  CA  LEU A 206      10.369  -5.774  -6.248  1.00 63.56           C  
ATOM   3215  HA  LEU A 206      10.791  -4.896  -5.761  1.00 63.56           H  
ATOM   3216  C   LEU A 206       9.638  -6.589  -5.183  1.00 63.56           C  
ATOM   3217  CB  LEU A 206       9.379  -5.311  -7.333  1.00 63.56           C  
ATOM   3218  HB2 LEU A 206       8.964  -6.199  -7.810  1.00 63.56           H  
ATOM   3219  HB3 LEU A 206       8.552  -4.795  -6.844  1.00 63.56           H  
ATOM   3220  O   LEU A 206       9.333  -7.758  -5.401  1.00 63.56           O  
ATOM   3221  CG  LEU A 206       9.943  -4.399  -8.430  1.00 63.56           C  
ATOM   3222  HG  LEU A 206      10.784  -4.881  -8.927  1.00 63.56           H  
ATOM   3223  CD1 LEU A 206       8.860  -4.089  -9.463  1.00 63.56           C  
ATOM   3224 HD11 LEU A 206       9.309  -3.621 -10.339  1.00 63.56           H  
ATOM   3225 HD12 LEU A 206       8.359  -5.013  -9.750  1.00 63.56           H  
ATOM   3226 HD13 LEU A 206       8.111  -3.424  -9.033  1.00 63.56           H  
ATOM   3227  CD2 LEU A 206      10.375  -3.060  -7.848  1.00 63.56           C  
ATOM   3228 HD21 LEU A 206       9.548  -2.604  -7.303  1.00 63.56           H  
ATOM   3229 HD22 LEU A 206      10.697  -2.393  -8.648  1.00 63.56           H  
ATOM   3230 HD23 LEU A 206      11.188  -3.233  -7.143  1.00 63.56           H  
ATOM   3231  N   ILE A 207       9.322  -5.951  -4.063  1.00 63.91           N  
ATOM   3232  H   ILE A 207       9.676  -5.014  -3.930  1.00 63.91           H  
ATOM   3233  CA  ILE A 207       8.417  -6.482  -3.042  1.00 63.91           C  
ATOM   3234  HA  ILE A 207       8.056  -7.467  -3.341  1.00 63.91           H  
ATOM   3235  C   ILE A 207       7.224  -5.534  -2.976  1.00 63.91           C  
ATOM   3236  CB  ILE A 207       9.136  -6.644  -1.685  1.00 63.91           C  
ATOM   3237  HB  ILE A 207       9.457  -5.656  -1.352  1.00 63.91           H  
ATOM   3238  O   ILE A 207       7.389  -4.360  -2.650  1.00 63.91           O  
ATOM   3239  CG1 ILE A 207      10.395  -7.534  -1.834  1.00 63.91           C  
ATOM   3240 HG12 ILE A 207      10.102  -8.502  -2.240  1.00 63.91           H  
ATOM   3241 HG13 ILE A 207      11.080  -7.067  -2.542  1.00 63.91           H  
ATOM   3242  CG2 ILE A 207       8.163  -7.170  -0.618  1.00 63.91           C  
ATOM   3243 HG21 ILE A 207       7.797  -8.158  -0.894  1.00 63.91           H  
ATOM   3244 HG22 ILE A 207       8.658  -7.233   0.351  1.00 63.91           H  
ATOM   3245 HG23 ILE A 207       7.318  -6.492  -0.499  1.00 63.91           H  
ATOM   3246  CD1 ILE A 207      11.187  -7.763  -0.543  1.00 63.91           C  
ATOM   3247 HD11 ILE A 207      11.395  -6.811  -0.055  1.00 63.91           H  
ATOM   3248 HD12 ILE A 207      10.627  -8.404   0.138  1.00 63.91           H  
ATOM   3249 HD13 ILE A 207      12.130  -8.255  -0.780  1.00 63.91           H  
ATOM   3250  N   LEU A 208       6.039  -6.021  -3.339  1.00 65.01           N  
ATOM   3251  H   LEU A 208       5.998  -6.998  -3.591  1.00 65.01           H  
ATOM   3252  CA  LEU A 208       4.779  -5.281  -3.326  1.00 65.01           C  
ATOM   3253  HA  LEU A 208       4.981  -4.212  -3.272  1.00 65.01           H  
ATOM   3254  C   LEU A 208       3.969  -5.691  -2.096  1.00 65.01           C  
ATOM   3255  CB  LEU A 208       3.958  -5.565  -4.602  1.00 65.01           C  
ATOM   3256  HB2 LEU A 208       3.101  -4.893  -4.609  1.00 65.01           H  
ATOM   3257  HB3 LEU A 208       3.569  -6.580  -4.528  1.00 65.01           H  
ATOM   3258  O   LEU A 208       3.588  -6.851  -1.972  1.00 65.01           O  
ATOM   3259  CG  LEU A 208       4.690  -5.454  -5.949  1.00 65.01           C  
ATOM   3260  HG  LEU A 208       5.545  -6.131  -5.970  1.00 65.01           H  
ATOM   3261  CD1 LEU A 208       3.737  -5.844  -7.081  1.00 65.01           C  
ATOM   3262 HD11 LEU A 208       3.415  -6.876  -6.936  1.00 65.01           H  
ATOM   3263 HD12 LEU A 208       2.867  -5.187  -7.088  1.00 65.01           H  
ATOM   3264 HD13 LEU A 208       4.261  -5.784  -8.034  1.00 65.01           H  
ATOM   3265  CD2 LEU A 208       5.173  -4.032  -6.210  1.00 65.01           C  
ATOM   3266 HD21 LEU A 208       5.865  -3.753  -5.416  1.00 65.01           H  
ATOM   3267 HD22 LEU A 208       5.701  -3.995  -7.164  1.00 65.01           H  
ATOM   3268 HD23 LEU A 208       4.326  -3.346  -6.226  1.00 65.01           H  
ATOM   3269  N   LEU A 209       3.656  -4.743  -1.225  1.00 63.29           N  
ATOM   3270  H   LEU A 209       4.026  -3.816  -1.382  1.00 63.29           H  
ATOM   3271  CA  LEU A 209       2.816  -4.947  -0.051  1.00 63.29           C  
ATOM   3272  HA  LEU A 209       2.610  -6.010   0.077  1.00 63.29           H  
ATOM   3273  C   LEU A 209       1.495  -4.210  -0.233  1.00 63.29           C  
ATOM   3274  CB  LEU A 209       3.574  -4.467   1.189  1.00 63.29           C  
ATOM   3275  HB2 LEU A 209       3.934  -3.459   0.987  1.00 63.29           H  
ATOM   3276  HB3 LEU A 209       4.446  -5.103   1.342  1.00 63.29           H  
ATOM   3277  O   LEU A 209       1.465  -2.982  -0.308  1.00 63.29           O  
ATOM   3278  CG  LEU A 209       2.726  -4.447   2.475  1.00 63.29           C  
ATOM   3279  HG  LEU A 209       1.772  -3.948   2.304  1.00 63.29           H  
ATOM   3280  CD1 LEU A 209       2.459  -5.847   3.014  1.00 63.29           C  
ATOM   3281 HD11 LEU A 209       1.823  -5.772   3.896  1.00 63.29           H  
ATOM   3282 HD12 LEU A 209       1.956  -6.461   2.267  1.00 63.29           H  
ATOM   3283 HD13 LEU A 209       3.398  -6.312   3.313  1.00 63.29           H  
ATOM   3284  CD2 LEU A 209       3.475  -3.646   3.531  1.00 63.29           C  
ATOM   3285 HD21 LEU A 209       3.532  -2.598   3.238  1.00 63.29           H  
ATOM   3286 HD22 LEU A 209       4.487  -4.042   3.608  1.00 63.29           H  
ATOM   3287 HD23 LEU A 209       2.988  -3.736   4.502  1.00 63.29           H  
ATOM   3288  N   PHE A 210       0.403  -4.957  -0.247  1.00 65.72           N  
ATOM   3289  H   PHE A 210       0.514  -5.955  -0.136  1.00 65.72           H  
ATOM   3290  CA  PHE A 210      -0.946  -4.432  -0.391  1.00 65.72           C  
ATOM   3291  HA  PHE A 210      -0.914  -3.452  -0.867  1.00 65.72           H  
ATOM   3292  C   PHE A 210      -1.614  -4.288   0.968  1.00 65.72           C  
ATOM   3293  CB  PHE A 210      -1.749  -5.374  -1.283  1.00 65.72           C  
ATOM   3294  HB2 PHE A 210      -1.740  -6.375  -0.852  1.00 65.72           H  
ATOM   3295  HB3 PHE A 210      -2.786  -5.038  -1.302  1.00 65.72           H  
ATOM   3296  O   PHE A 210      -1.569  -5.217   1.764  1.00 65.72           O  
ATOM   3297  CG  PHE A 210      -1.228  -5.443  -2.699  1.00 65.72           C  
ATOM   3298  CD1 PHE A 210      -1.890  -4.728  -3.709  1.00 65.72           C  
ATOM   3299  HD1 PHE A 210      -2.746  -4.114  -3.470  1.00 65.72           H  
ATOM   3300  CD2 PHE A 210      -0.139  -6.273  -3.026  1.00 65.72           C  
ATOM   3301  HD2 PHE A 210       0.364  -6.845  -2.260  1.00 65.72           H  
ATOM   3302  CE1 PHE A 210      -1.479  -4.869  -5.039  1.00 65.72           C  
ATOM   3303  HE1 PHE A 210      -2.064  -4.391  -5.812  1.00 65.72           H  
ATOM   3304  CE2 PHE A 210       0.305  -6.368  -4.354  1.00 65.72           C  
ATOM   3305  HE2 PHE A 210       1.144  -7.005  -4.593  1.00 65.72           H  
ATOM   3306  CZ  PHE A 210      -0.364  -5.660  -5.362  1.00 65.72           C  
ATOM   3307  HZ  PHE A 210      -0.042  -5.766  -6.388  1.00 65.72           H  
ATOM   3308  N   HIS A 211      -2.274  -3.154   1.196  1.00 63.67           N  
ATOM   3309  H   HIS A 211      -2.214  -2.420   0.505  1.00 63.67           H  
ATOM   3310  CA  HIS A 211      -3.155  -2.929   2.344  1.00 63.67           C  
ATOM   3311  HA  HIS A 211      -3.050  -3.731   3.074  1.00 63.67           H  
ATOM   3312  C   HIS A 211      -4.592  -2.912   1.841  1.00 63.67           C  
ATOM   3313  CB  HIS A 211      -2.792  -1.605   3.026  1.00 63.67           C  
ATOM   3314  HB2 HIS A 211      -3.537  -1.391   3.792  1.00 63.67           H  
ATOM   3315  HB3 HIS A 211      -2.821  -0.800   2.291  1.00 63.67           H  
ATOM   3316  O   HIS A 211      -4.966  -2.006   1.086  1.00 63.67           O  
ATOM   3317  CG  HIS A 211      -1.437  -1.612   3.681  1.00 63.67           C  
ATOM   3318  CD2 HIS A 211      -0.225  -1.604   3.052  1.00 63.67           C  
ATOM   3319  HD2 HIS A 211      -0.059  -1.608   1.985  1.00 63.67           H  
ATOM   3320  ND1 HIS A 211      -1.227  -1.703   5.052  1.00 63.67           N  
ATOM   3321  CE1 HIS A 211       0.096  -1.797   5.227  1.00 63.67           C  
ATOM   3322  HE1 HIS A 211       0.577  -1.955   6.181  1.00 63.67           H  
ATOM   3323  NE2 HIS A 211       0.727  -1.716   4.043  1.00 63.67           N  
ATOM   3324  HE2 HIS A 211       1.714  -1.885   3.911  1.00 63.67           H  
ATOM   3325  N   VAL A 212      -5.380  -3.919   2.214  1.00 61.56           N  
ATOM   3326  H   VAL A 212      -5.016  -4.639   2.822  1.00 61.56           H  
ATOM   3327  CA  VAL A 212      -6.730  -4.119   1.684  1.00 61.56           C  
ATOM   3328  HA  VAL A 212      -7.011  -3.232   1.117  1.00 61.56           H  
ATOM   3329  C   VAL A 212      -7.741  -4.262   2.814  1.00 61.56           C  
ATOM   3330  CB  VAL A 212      -6.801  -5.324   0.726  1.00 61.56           C  
ATOM   3331  HB  VAL A 212      -6.843  -6.256   1.290  1.00 61.56           H  
ATOM   3332  O   VAL A 212      -7.508  -4.972   3.780  1.00 61.56           O  
ATOM   3333  CG1 VAL A 212      -8.063  -5.178  -0.121  1.00 61.56           C  
ATOM   3334 HG11 VAL A 212      -8.080  -5.934  -0.907  1.00 61.56           H  
ATOM   3335 HG12 VAL A 212      -8.952  -5.285   0.501  1.00 61.56           H  
ATOM   3336 HG13 VAL A 212      -8.076  -4.203  -0.607  1.00 61.56           H  
ATOM   3337  CG2 VAL A 212      -5.616  -5.399  -0.249  1.00 61.56           C  
ATOM   3338 HG21 VAL A 212      -5.487  -4.440  -0.751  1.00 61.56           H  
ATOM   3339 HG22 VAL A 212      -4.710  -5.645   0.303  1.00 61.56           H  
ATOM   3340 HG23 VAL A 212      -5.783  -6.184  -0.986  1.00 61.56           H  
ATOM   3341  N   HIS A 213      -8.884  -3.603   2.668  1.00 63.42           N  
ATOM   3342  H   HIS A 213      -9.017  -3.075   1.817  1.00 63.42           H  
ATOM   3343  CA  HIS A 213     -10.019  -3.659   3.582  1.00 63.42           C  
ATOM   3344  HA  HIS A 213      -9.751  -4.182   4.500  1.00 63.42           H  
ATOM   3345  C   HIS A 213     -11.190  -4.378   2.919  1.00 63.42           C  
ATOM   3346  CB  HIS A 213     -10.451  -2.239   3.946  1.00 63.42           C  
ATOM   3347  HB2 HIS A 213     -10.535  -1.650   3.032  1.00 63.42           H  
ATOM   3348  HB3 HIS A 213     -11.432  -2.278   4.419  1.00 63.42           H  
ATOM   3349  O   HIS A 213     -11.544  -4.085   1.768  1.00 63.42           O  
ATOM   3350  CG  HIS A 213      -9.532  -1.505   4.871  1.00 63.42           C  
ATOM   3351  CD2 HIS A 213      -8.376  -0.865   4.539  1.00 63.42           C  
ATOM   3352  HD2 HIS A 213      -7.900  -0.866   3.570  1.00 63.42           H  
ATOM   3353  ND1 HIS A 213      -9.802  -1.285   6.209  1.00 63.42           N  
ATOM   3354  CE1 HIS A 213      -8.798  -0.546   6.685  1.00 63.42           C  
ATOM   3355  HE1 HIS A 213      -8.688  -0.274   7.724  1.00 63.42           H  
ATOM   3356  NE2 HIS A 213      -7.928  -0.264   5.695  1.00 63.42           N  
ATOM   3357  HE2 HIS A 213      -7.041   0.203   5.814  1.00 63.42           H  
ATOM   3358  N   ASN A 214     -11.861  -5.242   3.679  1.00 55.47           N  
ATOM   3359  H   ASN A 214     -11.535  -5.401   4.622  1.00 55.47           H  
ATOM   3360  CA  ASN A 214     -13.136  -5.840   3.279  1.00 55.47           C  
ATOM   3361  HA  ASN A 214     -13.158  -5.881   2.190  1.00 55.47           H  
ATOM   3362  C   ASN A 214     -14.332  -4.967   3.703  1.00 55.47           C  
ATOM   3363  CB  ASN A 214     -13.218  -7.287   3.798  1.00 55.47           C  
ATOM   3364  HB2 ASN A 214     -12.233  -7.746   3.706  1.00 55.47           H  
ATOM   3365  HB3 ASN A 214     -13.490  -7.281   4.853  1.00 55.47           H  
ATOM   3366  O   ASN A 214     -15.348  -5.493   4.140  1.00 55.47           O  
ATOM   3367  CG  ASN A 214     -14.189  -8.175   3.028  1.00 55.47           C  
ATOM   3368  ND2 ASN A 214     -14.555  -9.301   3.593  1.00 55.47           N  
ATOM   3369 HD21 ASN A 214     -15.159  -9.927   3.081  1.00 55.47           H  
ATOM   3370 HD22 ASN A 214     -14.216  -9.533   4.516  1.00 55.47           H  
ATOM   3371  OD1 ASN A 214     -14.579  -7.910   1.898  1.00 55.47           O  
ATOM   3372  N   GLU A 215     -14.235  -3.641   3.587  1.00 53.51           N  
ATOM   3373  H   GLU A 215     -13.382  -3.252   3.212  1.00 53.51           H  
ATOM   3374  CA  GLU A 215     -15.319  -2.709   3.923  1.00 53.51           C  
ATOM   3375  HA  GLU A 215     -16.220  -3.274   4.160  1.00 53.51           H  
ATOM   3376  C   GLU A 215     -15.663  -1.777   2.756  1.00 53.51           C  
ATOM   3377  CB  GLU A 215     -14.988  -1.868   5.159  1.00 53.51           C  
ATOM   3378  HB2 GLU A 215     -14.034  -1.362   5.011  1.00 53.51           H  
ATOM   3379  HB3 GLU A 215     -15.768  -1.111   5.249  1.00 53.51           H  
ATOM   3380  O   GLU A 215     -14.796  -1.325   2.003  1.00 53.51           O  
ATOM   3381  CG  GLU A 215     -14.955  -2.681   6.460  1.00 53.51           C  
ATOM   3382  HG2 GLU A 215     -14.053  -3.294   6.476  1.00 53.51           H  
ATOM   3383  HG3 GLU A 215     -15.821  -3.343   6.474  1.00 53.51           H  
ATOM   3384  CD  GLU A 215     -14.997  -1.767   7.694  1.00 53.51           C  
ATOM   3385  OE1 GLU A 215     -15.419  -2.276   8.751  1.00 53.51           O  
ATOM   3386  OE2 GLU A 215     -14.708  -0.554   7.535  1.00 53.51           O  
ATOM   3387  N   PHE A 216     -16.952  -1.449   2.634  1.00 43.48           N  
ATOM   3388  H   PHE A 216     -17.590  -1.804   3.332  1.00 43.48           H  
ATOM   3389  CA  PHE A 216     -17.442  -0.404   1.742  1.00 43.48           C  
ATOM   3390  HA  PHE A 216     -16.771  -0.314   0.887  1.00 43.48           H  
ATOM   3391  C   PHE A 216     -17.471   0.934   2.481  1.00 43.48           C  
ATOM   3392  CB  PHE A 216     -18.838  -0.774   1.220  1.00 43.48           C  
ATOM   3393  HB2 PHE A 216     -19.489  -0.987   2.068  1.00 43.48           H  
ATOM   3394  HB3 PHE A 216     -18.759  -1.688   0.631  1.00 43.48           H  
ATOM   3395  O   PHE A 216     -18.245   1.110   3.419  1.00 43.48           O  
ATOM   3396  CG  PHE A 216     -19.481   0.305   0.366  1.00 43.48           C  
ATOM   3397  CD1 PHE A 216     -20.458   1.163   0.910  1.00 43.48           C  
ATOM   3398  HD1 PHE A 216     -20.742   1.060   1.947  1.00 43.48           H  
ATOM   3399  CD2 PHE A 216     -19.092   0.460  -0.976  1.00 43.48           C  
ATOM   3400  HD2 PHE A 216     -18.322  -0.177  -1.389  1.00 43.48           H  
ATOM   3401  CE1 PHE A 216     -21.061   2.146   0.106  1.00 43.48           C  
ATOM   3402  HE1 PHE A 216     -21.820   2.792   0.523  1.00 43.48           H  
ATOM   3403  CE2 PHE A 216     -19.695   1.440  -1.782  1.00 43.48           C  
ATOM   3404  HE2 PHE A 216     -19.394   1.551  -2.813  1.00 43.48           H  
ATOM   3405  CZ  PHE A 216     -20.687   2.276  -1.243  1.00 43.48           C  
ATOM   3406  HZ  PHE A 216     -21.157   3.020  -1.869  1.00 43.48           H  
ATOM   3407  N   ILE A 217     -16.693   1.912   2.012  1.00 44.29           N  
ATOM   3408  H   ILE A 217     -16.057   1.704   1.255  1.00 44.29           H  
ATOM   3409  CA  ILE A 217     -16.785   3.291   2.498  1.00 44.29           C  
ATOM   3410  HA  ILE A 217     -17.601   3.355   3.218  1.00 44.29           H  
ATOM   3411  C   ILE A 217     -17.141   4.214   1.335  1.00 44.29           C  
ATOM   3412  CB  ILE A 217     -15.513   3.724   3.257  1.00 44.29           C  
ATOM   3413  HB  ILE A 217     -14.669   3.711   2.568  1.00 44.29           H  
ATOM   3414  O   ILE A 217     -16.393   4.346   0.369  1.00 44.29           O  
ATOM   3415  CG1 ILE A 217     -15.214   2.750   4.421  1.00 44.29           C  
ATOM   3416 HG12 ILE A 217     -14.948   1.777   4.007  1.00 44.29           H  
ATOM   3417 HG13 ILE A 217     -16.105   2.619   5.036  1.00 44.29           H  
ATOM   3418  CG2 ILE A 217     -15.692   5.158   3.786  1.00 44.29           C  
ATOM   3419 HG21 ILE A 217     -16.499   5.185   4.518  1.00 44.29           H  
ATOM   3420 HG22 ILE A 217     -14.768   5.504   4.251  1.00 44.29           H  
ATOM   3421 HG23 ILE A 217     -15.917   5.834   2.961  1.00 44.29           H  
ATOM   3422  CD1 ILE A 217     -14.061   3.195   5.323  1.00 44.29           C  
ATOM   3423 HD11 ILE A 217     -13.260   3.599   4.704  1.00 44.29           H  
ATOM   3424 HD12 ILE A 217     -13.699   2.344   5.898  1.00 44.29           H  
ATOM   3425 HD13 ILE A 217     -14.404   3.963   6.017  1.00 44.29           H  
ATOM   3426  N   ASN A 218     -18.268   4.913   1.472  1.00 34.30           N  
ATOM   3427  H   ASN A 218     -18.827   4.723   2.291  1.00 34.30           H  
ATOM   3428  CA  ASN A 218     -18.795   5.875   0.499  1.00 34.30           C  
ATOM   3429  HA  ASN A 218     -18.527   5.503  -0.490  1.00 34.30           H  
ATOM   3430  C   ASN A 218     -18.130   7.270   0.620  1.00 34.30           C  
ATOM   3431  CB  ASN A 218     -20.340   5.887   0.638  1.00 34.30           C  
ATOM   3432  HB2 ASN A 218     -20.659   5.084   1.303  1.00 34.30           H  
ATOM   3433  HB3 ASN A 218     -20.673   6.821   1.091  1.00 34.30           H  
ATOM   3434  O   ASN A 218     -18.785   8.297   0.440  1.00 34.30           O  
ATOM   3435  CG  ASN A 218     -21.098   5.682  -0.662  1.00 34.30           C  
ATOM   3436  ND2 ASN A 218     -22.409   5.709  -0.602  1.00 34.30           N  
ATOM   3437 HD21 ASN A 218     -22.896   5.586  -1.478  1.00 34.30           H  
ATOM   3438 HD22 ASN A 218     -22.879   5.910   0.270  1.00 34.30           H  
ATOM   3439  OD1 ASN A 218     -20.560   5.451  -1.730  1.00 34.30           O  
ATOM   3440  N   LYS A 219     -16.844   7.335   1.001  1.00 39.26           N  
ATOM   3441  H   LYS A 219     -16.316   6.474   0.990  1.00 39.26           H  
ATOM   3442  CA  LYS A 219     -16.122   8.607   1.184  1.00 39.26           C  
ATOM   3443  HA  LYS A 219     -16.843   9.356   1.513  1.00 39.26           H  
ATOM   3444  C   LYS A 219     -15.576   9.107  -0.155  1.00 39.26           C  
ATOM   3445  CB  LYS A 219     -15.025   8.521   2.268  1.00 39.26           C  
ATOM   3446  HB2 LYS A 219     -14.311   9.327   2.098  1.00 39.26           H  
ATOM   3447  HB3 LYS A 219     -14.487   7.578   2.173  1.00 39.26           H  
ATOM   3448  O   LYS A 219     -14.995   8.353  -0.928  1.00 39.26           O  
ATOM   3449  CG  LYS A 219     -15.585   8.685   3.696  1.00 39.26           C  
ATOM   3450  HG2 LYS A 219     -16.313   7.900   3.901  1.00 39.26           H  
ATOM   3451  HG3 LYS A 219     -16.099   9.645   3.762  1.00 39.26           H  
ATOM   3452  CD  LYS A 219     -14.476   8.652   4.766  1.00 39.26           C  
ATOM   3453  HD2 LYS A 219     -13.920   7.719   4.676  1.00 39.26           H  
ATOM   3454  HD3 LYS A 219     -13.792   9.482   4.589  1.00 39.26           H  
ATOM   3455  CE  LYS A 219     -15.064   8.765   6.185  1.00 39.26           C  
ATOM   3456  HE2 LYS A 219     -15.756   7.937   6.340  1.00 39.26           H  
ATOM   3457  HE3 LYS A 219     -15.636   9.691   6.247  1.00 39.26           H  
ATOM   3458  NZ  LYS A 219     -14.018   8.747   7.246  1.00 39.26           N  
ATOM   3459  HZ1 LYS A 219     -14.432   8.820   8.164  1.00 39.26           H  
ATOM   3460  HZ2 LYS A 219     -13.497   7.881   7.230  1.00 39.26           H  
ATOM   3461  HZ3 LYS A 219     -13.367   9.513   7.141  1.00 39.26           H  
ATOM   3462  N   ILE A 220     -15.768  10.401  -0.394  1.00 36.20           N  
ATOM   3463  H   ILE A 220     -16.248  10.934   0.318  1.00 36.20           H  
ATOM   3464  CA  ILE A 220     -15.187  11.158  -1.505  1.00 36.20           C  
ATOM   3465  HA  ILE A 220     -15.363  10.610  -2.431  1.00 36.20           H  
ATOM   3466  C   ILE A 220     -13.668  11.247  -1.276  1.00 36.20           C  
ATOM   3467  CB  ILE A 220     -15.891  12.534  -1.605  1.00 36.20           C  
ATOM   3468  HB  ILE A 220     -15.799  13.033  -0.640  1.00 36.20           H  
ATOM   3469  O   ILE A 220     -13.222  11.534  -0.167  1.00 36.20           O  
ATOM   3470  CG1 ILE A 220     -17.398  12.338  -1.921  1.00 36.20           C  
ATOM   3471 HG12 ILE A 220     -17.506  11.937  -2.929  1.00 36.20           H  
ATOM   3472 HG13 ILE A 220     -17.831  11.613  -1.231  1.00 36.20           H  
ATOM   3473  CG2 ILE A 220     -15.230  13.430  -2.667  1.00 36.20           C  
ATOM   3474 HG21 ILE A 220     -15.711  14.408  -2.692  1.00 36.20           H  
ATOM   3475 HG22 ILE A 220     -15.302  12.968  -3.651  1.00 36.20           H  
ATOM   3476 HG23 ILE A 220     -14.181  13.597  -2.425  1.00 36.20           H  
ATOM   3477  CD1 ILE A 220     -18.245  13.610  -1.798  1.00 36.20           C  
ATOM   3478 HD11 ILE A 220     -19.297  13.355  -1.929  1.00 36.20           H  
ATOM   3479 HD12 ILE A 220     -17.967  14.332  -2.566  1.00 36.20           H  
ATOM   3480 HD13 ILE A 220     -18.108  14.054  -0.812  1.00 36.20           H  
ATOM   3481  N   TYR A 221     -12.895  10.923  -2.313  1.00 44.41           N  
ATOM   3482  H   TYR A 221     -13.358  10.700  -3.183  1.00 44.41           H  
ATOM   3483  CA  TYR A 221     -11.465  10.621  -2.251  1.00 44.41           C  
ATOM   3484  HA  TYR A 221     -11.270  10.055  -1.340  1.00 44.41           H  
ATOM   3485  C   TYR A 221     -10.566  11.860  -2.243  1.00 44.41           C  
ATOM   3486  CB  TYR A 221     -11.112   9.746  -3.468  1.00 44.41           C  
ATOM   3487  HB2 TYR A 221     -10.056   9.481  -3.415  1.00 44.41           H  
ATOM   3488  HB3 TYR A 221     -11.262  10.324  -4.380  1.00 44.41           H  
ATOM   3489  O   TYR A 221     -10.701  12.723  -3.108  1.00 44.41           O  
ATOM   3490  CG  TYR A 221     -11.918   8.467  -3.550  1.00 44.41           C  
ATOM   3491  CD1 TYR A 221     -11.808   7.547  -2.505  1.00 44.41           C  
ATOM   3492  HD1 TYR A 221     -11.169   7.765  -1.661  1.00 44.41           H  
ATOM   3493  CD2 TYR A 221     -12.819   8.216  -4.602  1.00 44.41           C  
ATOM   3494  HD2 TYR A 221     -12.928   8.934  -5.401  1.00 44.41           H  
ATOM   3495  CE1 TYR A 221     -12.574   6.372  -2.509  1.00 44.41           C  
ATOM   3496  HE1 TYR A 221     -12.519   5.688  -1.675  1.00 44.41           H  
ATOM   3497  CE2 TYR A 221     -13.547   7.008  -4.639  1.00 44.41           C  
ATOM   3498  HE2 TYR A 221     -14.202   6.799  -5.472  1.00 44.41           H  
ATOM   3499  OH  TYR A 221     -14.027   4.859  -3.660  1.00 44.41           O  
ATOM   3500  HH  TYR A 221     -14.623   4.820  -4.411  1.00 44.41           H  
ATOM   3501  CZ  TYR A 221     -13.398   6.064  -3.602  1.00 44.41           C  
ATOM   3502  N   GLU A 222      -9.560  11.874  -1.368  1.00 42.41           N  
ATOM   3503  H   GLU A 222      -9.526  11.174  -0.640  1.00 42.41           H  
ATOM   3504  CA  GLU A 222      -8.362  12.695  -1.554  1.00 42.41           C  
ATOM   3505  HA  GLU A 222      -8.586  13.505  -2.248  1.00 42.41           H  
ATOM   3506  C   GLU A 222      -7.260  11.836  -2.191  1.00 42.41           C  
ATOM   3507  CB  GLU A 222      -7.917  13.363  -0.244  1.00 42.41           C  
ATOM   3508  HB2 GLU A 222      -7.854  12.615   0.546  1.00 42.41           H  
ATOM   3509  HB3 GLU A 222      -6.930  13.797  -0.402  1.00 42.41           H  
ATOM   3510  O   GLU A 222      -6.885  10.769  -1.688  1.00 42.41           O  
ATOM   3511  CG  GLU A 222      -8.893  14.484   0.156  1.00 42.41           C  
ATOM   3512  HG2 GLU A 222      -9.872  14.045   0.347  1.00 42.41           H  
ATOM   3513  HG3 GLU A 222      -8.994  15.168  -0.687  1.00 42.41           H  
ATOM   3514  CD  GLU A 222      -8.456  15.285   1.392  1.00 42.41           C  
ATOM   3515  OE1 GLU A 222      -9.154  16.281   1.692  1.00 42.41           O  
ATOM   3516  OE2 GLU A 222      -7.444  14.907   2.021  1.00 42.41           O  
ATOM   3517  N   LYS A 223      -6.759  12.276  -3.352  1.00 50.01           N  
ATOM   3518  H   LYS A 223      -7.101  13.159  -3.702  1.00 50.01           H  
ATOM   3519  CA  LYS A 223      -5.580  11.684  -3.988  1.00 50.01           C  
ATOM   3520  HA  LYS A 223      -5.667  10.598  -3.953  1.00 50.01           H  
ATOM   3521  C   LYS A 223      -4.358  12.097  -3.172  1.00 50.01           C  
ATOM   3522  CB  LYS A 223      -5.492  12.136  -5.460  1.00 50.01           C  
ATOM   3523  HB2 LYS A 223      -5.378  13.219  -5.501  1.00 50.01           H  
ATOM   3524  HB3 LYS A 223      -6.425  11.875  -5.958  1.00 50.01           H  
ATOM   3525  O   LYS A 223      -3.881  13.217  -3.311  1.00 50.01           O  
ATOM   3526  CG  LYS A 223      -4.327  11.474  -6.221  1.00 50.01           C  
ATOM   3527  HG2 LYS A 223      -3.381  11.730  -5.743  1.00 50.01           H  
ATOM   3528  HG3 LYS A 223      -4.455  10.392  -6.188  1.00 50.01           H  
ATOM   3529  CD  LYS A 223      -4.285  11.931  -7.688  1.00 50.01           C  
ATOM   3530  HD2 LYS A 223      -5.243  11.701  -8.153  1.00 50.01           H  
ATOM   3531  HD3 LYS A 223      -4.121  13.008  -7.725  1.00 50.01           H  
ATOM   3532  CE  LYS A 223      -3.162  11.207  -8.445  1.00 50.01           C  
ATOM   3533  HE2 LYS A 223      -2.202  11.518  -8.034  1.00 50.01           H  
ATOM   3534  HE3 LYS A 223      -3.269  10.136  -8.270  1.00 50.01           H  
ATOM   3535  NZ  LYS A 223      -3.216  11.461  -9.908  1.00 50.01           N  
ATOM   3536  HZ1 LYS A 223      -4.111  11.172 -10.276  1.00 50.01           H  
ATOM   3537  HZ2 LYS A 223      -3.064  12.436 -10.124  1.00 50.01           H  
ATOM   3538  HZ3 LYS A 223      -2.530  10.896 -10.387  1.00 50.01           H  
ATOM   3539  N   ASN A 224      -3.839  11.189  -2.355  1.00 54.97           N  
ATOM   3540  H   ASN A 224      -4.370  10.353  -2.156  1.00 54.97           H  
ATOM   3541  CA  ASN A 224      -2.564  11.413  -1.677  1.00 54.97           C  
ATOM   3542  HA  ASN A 224      -2.577  12.407  -1.229  1.00 54.97           H  
ATOM   3543  C   ASN A 224      -1.408  11.370  -2.685  1.00 54.97           C  
ATOM   3544  CB  ASN A 224      -2.378  10.383  -0.558  1.00 54.97           C  
ATOM   3545  HB2 ASN A 224      -2.595   9.393  -0.959  1.00 54.97           H  
ATOM   3546  HB3 ASN A 224      -1.345  10.399  -0.211  1.00 54.97           H  
ATOM   3547  O   ASN A 224      -1.410  10.550  -3.611  1.00 54.97           O  
ATOM   3548  CG  ASN A 224      -3.272  10.612   0.640  1.00 54.97           C  
ATOM   3549  ND2 ASN A 224      -3.339   9.656   1.535  1.00 54.97           N  
ATOM   3550 HD21 ASN A 224      -3.828   9.905   2.383  1.00 54.97           H  
ATOM   3551 HD22 ASN A 224      -2.708   8.870   1.463  1.00 54.97           H  
ATOM   3552  OD1 ASN A 224      -3.913  11.631   0.791  1.00 54.97           O  
ATOM   3553  N   ILE A 225      -0.425  12.249  -2.487  1.00 62.93           N  
ATOM   3554  H   ILE A 225      -0.487  12.866  -1.690  1.00 62.93           H  
ATOM   3555  CA  ILE A 225       0.808  12.298  -3.278  1.00 62.93           C  
ATOM   3556  HA  ILE A 225       0.529  12.348  -4.331  1.00 62.93           H  
ATOM   3557  C   ILE A 225       1.615  11.016  -3.001  1.00 62.93           C  
ATOM   3558  CB  ILE A 225       1.620  13.578  -2.954  1.00 62.93           C  
ATOM   3559  HB  ILE A 225       1.877  13.564  -1.895  1.00 62.93           H  
ATOM   3560  O   ILE A 225       1.840  10.697  -1.832  1.00 62.93           O  
ATOM   3561  CG1 ILE A 225       0.776  14.845  -3.241  1.00 62.93           C  
ATOM   3562 HG12 ILE A 225      -0.170  14.782  -2.704  1.00 62.93           H  
ATOM   3563 HG13 ILE A 225       0.555  14.901  -4.306  1.00 62.93           H  
ATOM   3564  CG2 ILE A 225       2.928  13.615  -3.768  1.00 62.93           C  
ATOM   3565 HG21 ILE A 225       3.515  14.493  -3.497  1.00 62.93           H  
ATOM   3566 HG22 ILE A 225       3.547  12.748  -3.537  1.00 62.93           H  
ATOM   3567 HG23 ILE A 225       2.719  13.644  -4.837  1.00 62.93           H  
ATOM   3568  CD1 ILE A 225       1.440  16.156  -2.800  1.00 62.93           C  
ATOM   3569 HD11 ILE A 225       1.751  16.085  -1.758  1.00 62.93           H  
ATOM   3570 HD12 ILE A 225       0.725  16.973  -2.900  1.00 62.93           H  
ATOM   3571 HD13 ILE A 225       2.305  16.379  -3.424  1.00 62.93           H  
ATOM   3572  N   PRO A 226       2.049  10.270  -4.036  1.00 58.97           N  
ATOM   3573  CA  PRO A 226       2.942   9.129  -3.863  1.00 58.97           C  
ATOM   3574  HA  PRO A 226       2.422   8.367  -3.283  1.00 58.97           H  
ATOM   3575  C   PRO A 226       4.238   9.531  -3.156  1.00 58.97           C  
ATOM   3576  CB  PRO A 226       3.231   8.600  -5.272  1.00 58.97           C  
ATOM   3577  HB2 PRO A 226       4.135   9.058  -5.675  1.00 58.97           H  
ATOM   3578  HB3 PRO A 226       3.324   7.514  -5.280  1.00 58.97           H  
ATOM   3579  O   PRO A 226       4.846  10.545  -3.506  1.00 58.97           O  
ATOM   3580  CG  PRO A 226       2.028   9.076  -6.080  1.00 58.97           C  
ATOM   3581  HG2 PRO A 226       2.263   9.196  -7.137  1.00 58.97           H  
ATOM   3582  HG3 PRO A 226       1.201   8.378  -5.946  1.00 58.97           H  
ATOM   3583  CD  PRO A 226       1.680  10.412  -5.432  1.00 58.97           C  
ATOM   3584  HD2 PRO A 226       2.271  11.210  -5.882  1.00 58.97           H  
ATOM   3585  HD3 PRO A 226       0.614  10.606  -5.549  1.00 58.97           H  
ATOM   3586  N   LYS A 227       4.687   8.717  -2.201  1.00 61.78           N  
ATOM   3587  H   LYS A 227       4.176   7.863  -2.032  1.00 61.78           H  
ATOM   3588  CA  LYS A 227       5.944   8.943  -1.471  1.00 61.78           C  
ATOM   3589  HA  LYS A 227       6.271   9.970  -1.634  1.00 61.78           H  
ATOM   3590  C   LYS A 227       7.039   8.030  -2.012  1.00 61.78           C  
ATOM   3591  CB  LYS A 227       5.732   8.760   0.039  1.00 61.78           C  
ATOM   3592  HB2 LYS A 227       6.692   8.874   0.542  1.00 61.78           H  
ATOM   3593  HB3 LYS A 227       5.367   7.752   0.232  1.00 61.78           H  
ATOM   3594  O   LYS A 227       6.757   6.902  -2.402  1.00 61.78           O  
ATOM   3595  CG  LYS A 227       4.746   9.787   0.622  1.00 61.78           C  
ATOM   3596  HG2 LYS A 227       3.776   9.694   0.132  1.00 61.78           H  
ATOM   3597  HG3 LYS A 227       5.132  10.793   0.462  1.00 61.78           H  
ATOM   3598  CD  LYS A 227       4.568   9.536   2.122  1.00 61.78           C  
ATOM   3599  HD2 LYS A 227       5.539   9.597   2.614  1.00 61.78           H  
ATOM   3600  HD3 LYS A 227       4.167   8.532   2.262  1.00 61.78           H  
ATOM   3601  CE  LYS A 227       3.613  10.554   2.745  1.00 61.78           C  
ATOM   3602  HE2 LYS A 227       2.665  10.513   2.208  1.00 61.78           H  
ATOM   3603  HE3 LYS A 227       4.031  11.553   2.623  1.00 61.78           H  
ATOM   3604  NZ  LYS A 227       3.406  10.244   4.181  1.00 61.78           N  
ATOM   3605  HZ1 LYS A 227       4.287  10.249   4.675  1.00 61.78           H  
ATOM   3606  HZ2 LYS A 227       2.782  10.908   4.614  1.00 61.78           H  
ATOM   3607  HZ3 LYS A 227       3.021   9.315   4.276  1.00 61.78           H  
ATOM   3608  N   CYS A 228       8.282   8.504  -2.035  1.00 57.90           N  
ATOM   3609  H   CYS A 228       8.445   9.441  -1.695  1.00 57.90           H  
ATOM   3610  CA  CYS A 228       9.455   7.708  -2.397  1.00 57.90           C  
ATOM   3611  HA  CYS A 228       9.240   6.647  -2.266  1.00 57.90           H  
ATOM   3612  C   CYS A 228      10.624   8.075  -1.482  1.00 57.90           C  
ATOM   3613  CB  CYS A 228       9.810   7.949  -3.869  1.00 57.90           C  
ATOM   3614  HB2 CYS A 228      10.011   9.009  -4.022  1.00 57.90           H  
ATOM   3615  HB3 CYS A 228       8.969   7.649  -4.496  1.00 57.90           H  
ATOM   3616  O   CYS A 228      11.108   9.206  -1.516  1.00 57.90           O  
ATOM   3617  SG  CYS A 228      11.277   6.978  -4.329  1.00 57.90           S  
ATOM   3618  HG  CYS A 228      12.071   7.386  -3.335  1.00 57.90           H  
ATOM   3619  N   ILE A 229      11.100   7.104  -0.710  1.00 58.00           N  
ATOM   3620  H   ILE A 229      10.658   6.197  -0.757  1.00 58.00           H  
ATOM   3621  CA  ILE A 229      12.223   7.229   0.219  1.00 58.00           C  
ATOM   3622  HA  ILE A 229      12.536   8.271   0.281  1.00 58.00           H  
ATOM   3623  C   ILE A 229      13.386   6.404  -0.335  1.00 58.00           C  
ATOM   3624  CB  ILE A 229      11.795   6.780   1.636  1.00 58.00           C  
ATOM   3625  HB  ILE A 229      11.497   5.733   1.589  1.00 58.00           H  
ATOM   3626  O   ILE A 229      13.193   5.258  -0.741  1.00 58.00           O  
ATOM   3627  CG1 ILE A 229      10.583   7.609   2.133  1.00 58.00           C  
ATOM   3628 HG12 ILE A 229       9.775   7.556   1.403  1.00 58.00           H  
ATOM   3629 HG13 ILE A 229      10.875   8.654   2.236  1.00 58.00           H  
ATOM   3630  CG2 ILE A 229      12.979   6.903   2.614  1.00 58.00           C  
ATOM   3631 HG21 ILE A 229      13.823   6.297   2.286  1.00 58.00           H  
ATOM   3632 HG22 ILE A 229      12.695   6.534   3.600  1.00 58.00           H  
ATOM   3633 HG23 ILE A 229      13.294   7.943   2.703  1.00 58.00           H  
ATOM   3634  CD1 ILE A 229       9.991   7.126   3.462  1.00 58.00           C  
ATOM   3635 HD11 ILE A 229       9.071   7.673   3.669  1.00 58.00           H  
ATOM   3636 HD12 ILE A 229       9.761   6.062   3.404  1.00 58.00           H  
ATOM   3637 HD13 ILE A 229      10.687   7.305   4.282  1.00 58.00           H  
ATOM   3638  N   TYR A 230      14.590   6.980  -0.371  1.00 58.34           N  
ATOM   3639  H   TYR A 230      14.700   7.873   0.087  1.00 58.34           H  
ATOM   3640  CA  TYR A 230      15.806   6.260  -0.762  1.00 58.34           C  
ATOM   3641  HA  TYR A 230      15.532   5.395  -1.365  1.00 58.34           H  
ATOM   3642  C   TYR A 230      16.535   5.750   0.474  1.00 58.34           C  
ATOM   3643  CB  TYR A 230      16.731   7.131  -1.616  1.00 58.34           C  
ATOM   3644  HB2 TYR A 230      16.977   8.040  -1.067  1.00 58.34           H  
ATOM   3645  HB3 TYR A 230      17.663   6.589  -1.781  1.00 58.34           H  
ATOM   3646  O   TYR A 230      16.732   6.495   1.436  1.00 58.34           O  
ATOM   3647  CG  TYR A 230      16.142   7.486  -2.963  1.00 58.34           C  
ATOM   3648  CD1 TYR A 230      16.159   6.541  -4.007  1.00 58.34           C  
ATOM   3649  HD1 TYR A 230      16.578   5.561  -3.833  1.00 58.34           H  
ATOM   3650  CD2 TYR A 230      15.520   8.734  -3.147  1.00 58.34           C  
ATOM   3651  HD2 TYR A 230      15.466   9.430  -2.323  1.00 58.34           H  
ATOM   3652  CE1 TYR A 230      15.578   6.852  -5.249  1.00 58.34           C  
ATOM   3653  HE1 TYR A 230      15.572   6.109  -6.033  1.00 58.34           H  
ATOM   3654  CE2 TYR A 230      14.901   9.034  -4.372  1.00 58.34           C  
ATOM   3655  HE2 TYR A 230      14.363   9.964  -4.488  1.00 58.34           H  
ATOM   3656  OH  TYR A 230      14.307   8.393  -6.585  1.00 58.34           O  
ATOM   3657  HH  TYR A 230      13.653   9.083  -6.448  1.00 58.34           H  
ATOM   3658  CZ  TYR A 230      14.934   8.095  -5.422  1.00 58.34           C  
ATOM   3659  N   LEU A 231      16.944   4.487   0.417  1.00 55.25           N  
ATOM   3660  H   LEU A 231      16.795   3.972  -0.439  1.00 55.25           H  
ATOM   3661  CA  LEU A 231      17.646   3.805   1.496  1.00 55.25           C  
ATOM   3662  HA  LEU A 231      17.526   4.357   2.429  1.00 55.25           H  
ATOM   3663  C   LEU A 231      19.141   3.790   1.158  1.00 55.25           C  
ATOM   3664  CB  LEU A 231      17.026   2.406   1.681  1.00 55.25           C  
ATOM   3665  HB2 LEU A 231      17.183   1.833   0.767  1.00 55.25           H  
ATOM   3666  HB3 LEU A 231      17.556   1.897   2.486  1.00 55.25           H  
ATOM   3667  O   LEU A 231      19.600   2.947   0.389  1.00 55.25           O  
ATOM   3668  CG  LEU A 231      15.514   2.412   1.997  1.00 55.25           C  
ATOM   3669  HG  LEU A 231      14.968   2.927   1.207  1.00 55.25           H  
ATOM   3670  CD1 LEU A 231      14.994   0.980   2.060  1.00 55.25           C  
ATOM   3671 HD11 LEU A 231      14.952   0.565   1.053  1.00 55.25           H  
ATOM   3672 HD12 LEU A 231      15.655   0.373   2.678  1.00 55.25           H  
ATOM   3673 HD13 LEU A 231      13.985   0.960   2.474  1.00 55.25           H  
ATOM   3674  CD2 LEU A 231      15.199   3.094   3.327  1.00 55.25           C  
ATOM   3675 HD21 LEU A 231      15.753   2.615   4.134  1.00 55.25           H  
ATOM   3676 HD22 LEU A 231      14.132   3.033   3.539  1.00 55.25           H  
ATOM   3677 HD23 LEU A 231      15.473   4.149   3.288  1.00 55.25           H  
ATOM   3678  N   ASP A 232      19.881   4.766   1.687  1.00 50.46           N  
ATOM   3679  H   ASP A 232      19.420   5.441   2.281  1.00 50.46           H  
ATOM   3680  CA  ASP A 232      21.292   5.001   1.328  1.00 50.46           C  
ATOM   3681  HA  ASP A 232      21.454   4.660   0.306  1.00 50.46           H  
ATOM   3682  C   ASP A 232      22.281   4.193   2.188  1.00 50.46           C  
ATOM   3683  CB  ASP A 232      21.587   6.516   1.368  1.00 50.46           C  
ATOM   3684  HB2 ASP A 232      21.206   6.938   2.299  1.00 50.46           H  
ATOM   3685  HB3 ASP A 232      22.667   6.662   1.350  1.00 50.46           H  
ATOM   3686  O   ASP A 232      23.406   3.936   1.761  1.00 50.46           O  
ATOM   3687  CG  ASP A 232      20.998   7.286   0.173  1.00 50.46           C  
ATOM   3688  OD1 ASP A 232      20.515   6.667  -0.798  1.00 50.46           O  
ATOM   3689  OD2 ASP A 232      21.084   8.538   0.115  1.00 50.46           O  
ATOM   3690  N   ASP A 233      21.848   3.734   3.365  1.00 42.37           N  
ATOM   3691  H   ASP A 233      20.937   4.042   3.675  1.00 42.37           H  
ATOM   3692  CA  ASP A 233      22.697   3.030   4.339  1.00 42.37           C  
ATOM   3693  HA  ASP A 233      23.647   3.560   4.417  1.00 42.37           H  
ATOM   3694  C   ASP A 233      23.052   1.595   3.953  1.00 42.37           C  
ATOM   3695  CB  ASP A 233      22.018   3.053   5.709  1.00 42.37           C  
ATOM   3696  HB2 ASP A 233      22.323   2.177   6.281  1.00 42.37           H  
ATOM   3697  HB3 ASP A 233      20.935   3.005   5.594  1.00 42.37           H  
ATOM   3698  O   ASP A 233      23.923   0.977   4.563  1.00 42.37           O  
ATOM   3699  CG  ASP A 233      22.408   4.290   6.505  1.00 42.37           C  
ATOM   3700  OD1 ASP A 233      22.674   5.352   5.904  1.00 42.37           O  
ATOM   3701  OD2 ASP A 233      22.376   4.164   7.743  1.00 42.37           O  
ATOM   3702  N   ILE A 234      22.430   1.066   2.903  1.00 40.26           N  
ATOM   3703  H   ILE A 234      21.773   1.647   2.402  1.00 40.26           H  
ATOM   3704  CA  ILE A 234      22.895  -0.168   2.288  1.00 40.26           C  
ATOM   3705  HA  ILE A 234      23.478  -0.732   3.016  1.00 40.26           H  
ATOM   3706  C   ILE A 234      23.857   0.240   1.177  1.00 40.26           C  
ATOM   3707  CB  ILE A 234      21.727  -1.095   1.882  1.00 40.26           C  
ATOM   3708  HB  ILE A 234      21.197  -0.660   1.035  1.00 40.26           H  
ATOM   3709  O   ILE A 234      23.503   0.263  -0.005  1.00 40.26           O  
ATOM   3710  CG1 ILE A 234      20.734  -1.226   3.066  1.00 40.26           C  
ATOM   3711 HG12 ILE A 234      20.203  -0.281   3.179  1.00 40.26           H  
ATOM   3712 HG13 ILE A 234      21.286  -1.413   3.987  1.00 40.26           H  
ATOM   3713  CG2 ILE A 234      22.302  -2.463   1.462  1.00 40.26           C  
ATOM   3714 HG21 ILE A 234      22.770  -2.949   2.319  1.00 40.26           H  
ATOM   3715 HG22 ILE A 234      21.507  -3.102   1.077  1.00 40.26           H  
ATOM   3716 HG23 ILE A 234      23.045  -2.336   0.675  1.00 40.26           H  
ATOM   3717  CD1 ILE A 234      19.677  -2.322   2.920  1.00 40.26           C  
ATOM   3718 HD11 ILE A 234      20.122  -3.295   3.127  1.00 40.26           H  
ATOM   3719 HD12 ILE A 234      19.281  -2.328   1.905  1.00 40.26           H  
ATOM   3720 HD13 ILE A 234      18.867  -2.150   3.630  1.00 40.26           H  
ATOM   3721  N   GLN A 235      25.104   0.567   1.552  1.00 34.36           N  
ATOM   3722  H   GLN A 235      25.303   0.602   2.541  1.00 34.36           H  
ATOM   3723  CA  GLN A 235      26.209   0.452   0.603  1.00 34.36           C  
ATOM   3724  HA  GLN A 235      26.053   1.152  -0.217  1.00 34.36           H  
ATOM   3725  C   GLN A 235      26.140  -0.971   0.073  1.00 34.36           C  
ATOM   3726  CB  GLN A 235      27.591   0.698   1.229  1.00 34.36           C  
ATOM   3727  HB2 GLN A 235      28.327   0.158   0.633  1.00 34.36           H  
ATOM   3728  HB3 GLN A 235      27.621   0.303   2.244  1.00 34.36           H  
ATOM   3729  O   GLN A 235      26.353  -1.917   0.822  1.00 34.36           O  
ATOM   3730  CG  GLN A 235      27.992   2.179   1.228  1.00 34.36           C  
ATOM   3731  HG2 GLN A 235      27.365   2.718   1.938  1.00 34.36           H  
ATOM   3732  HG3 GLN A 235      27.825   2.600   0.236  1.00 34.36           H  
ATOM   3733  CD  GLN A 235      29.460   2.399   1.593  1.00 34.36           C  
ATOM   3734  NE2 GLN A 235      29.906   3.633   1.655  1.00 34.36           N  
ATOM   3735 HE21 GLN A 235      29.270   4.412   1.554  1.00 34.36           H  
ATOM   3736 HE22 GLN A 235      30.864   3.738   1.957  1.00 34.36           H  
ATOM   3737  OE1 GLN A 235      30.245   1.488   1.796  1.00 34.36           O  
ATOM   3738  N   MET A 236      25.722  -1.064  -1.189  1.00 37.16           N  
ATOM   3739  H   MET A 236      25.341  -0.204  -1.557  1.00 37.16           H  
ATOM   3740  CA  MET A 236      25.656  -2.223  -2.063  1.00 37.16           C  
ATOM   3741  HA  MET A 236      24.615  -2.301  -2.376  1.00 37.16           H  
ATOM   3742  C   MET A 236      26.095  -3.535  -1.407  1.00 37.16           C  
ATOM   3743  CB  MET A 236      26.558  -1.910  -3.270  1.00 37.16           C  
ATOM   3744  HB2 MET A 236      27.431  -2.562  -3.292  1.00 37.16           H  
ATOM   3745  HB3 MET A 236      26.935  -0.890  -3.203  1.00 37.16           H  
ATOM   3746  O   MET A 236      27.242  -3.623  -0.965  1.00 37.16           O  
ATOM   3747  CG  MET A 236      25.799  -2.015  -4.585  1.00 37.16           C  
ATOM   3748  HG2 MET A 236      24.724  -2.012  -4.404  1.00 37.16           H  
ATOM   3749  HG3 MET A 236      26.025  -1.139  -5.192  1.00 37.16           H  
ATOM   3750  SD  MET A 236      26.242  -3.489  -5.519  1.00 37.16           S  
ATOM   3751  CE  MET A 236      24.798  -3.538  -6.604  1.00 37.16           C  
ATOM   3752  HE1 MET A 236      23.948  -3.936  -6.050  1.00 37.16           H  
ATOM   3753  HE2 MET A 236      24.541  -2.532  -6.937  1.00 37.16           H  
ATOM   3754  HE3 MET A 236      24.992  -4.187  -7.458  1.00 37.16           H  
ATOM   3755  N   PRO A 237      25.284  -4.598  -1.441  1.00 36.42           N  
ATOM   3756  CA  PRO A 237      25.679  -5.871  -0.879  1.00 36.42           C  
ATOM   3757  HA  PRO A 237      26.104  -5.728   0.115  1.00 36.42           H  
ATOM   3758  C   PRO A 237      26.711  -6.589  -1.757  1.00 36.42           C  
ATOM   3759  CB  PRO A 237      24.365  -6.594  -0.756  1.00 36.42           C  
ATOM   3760  HB2 PRO A 237      24.508  -7.675  -0.777  1.00 36.42           H  
ATOM   3761  HB3 PRO A 237      23.877  -6.225   0.146  1.00 36.42           H  
ATOM   3762  O   PRO A 237      26.490  -7.689  -2.245  1.00 36.42           O  
ATOM   3763  CG  PRO A 237      23.533  -6.140  -1.939  1.00 36.42           C  
ATOM   3764  HG2 PRO A 237      23.842  -6.667  -2.842  1.00 36.42           H  
ATOM   3765  HG3 PRO A 237      22.464  -6.253  -1.762  1.00 36.42           H  
ATOM   3766  CD  PRO A 237      23.945  -4.677  -2.015  1.00 36.42           C  
ATOM   3767  HD2 PRO A 237      23.262  -4.074  -1.417  1.00 36.42           H  
ATOM   3768  HD3 PRO A 237      23.936  -4.342  -3.053  1.00 36.42           H  
ATOM   3769  N   LYS A 238      27.887  -5.987  -1.943  1.00 32.29           N  
ATOM   3770  H   LYS A 238      27.998  -5.071  -1.533  1.00 32.29           H  
ATOM   3771  CA  LYS A 238      29.071  -6.651  -2.482  1.00 32.29           C  
ATOM   3772  HA  LYS A 238      28.807  -7.150  -3.415  1.00 32.29           H  
ATOM   3773  C   LYS A 238      29.534  -7.779  -1.564  1.00 32.29           C  
ATOM   3774  CB  LYS A 238      30.175  -5.616  -2.745  1.00 32.29           C  
ATOM   3775  HB2 LYS A 238      30.163  -4.843  -1.976  1.00 32.29           H  
ATOM   3776  HB3 LYS A 238      31.143  -6.116  -2.714  1.00 32.29           H  
ATOM   3777  O   LYS A 238      30.243  -8.653  -2.030  1.00 32.29           O  
ATOM   3778  CG  LYS A 238      30.000  -4.996  -4.139  1.00 32.29           C  
ATOM   3779  HG2 LYS A 238      30.065  -5.795  -4.878  1.00 32.29           H  
ATOM   3780  HG3 LYS A 238      29.020  -4.526  -4.219  1.00 32.29           H  
ATOM   3781  CD  LYS A 238      31.088  -3.954  -4.431  1.00 32.29           C  
ATOM   3782  HD2 LYS A 238      32.044  -4.306  -4.043  1.00 32.29           H  
ATOM   3783  HD3 LYS A 238      30.825  -3.025  -3.925  1.00 32.29           H  
ATOM   3784  CE  LYS A 238      31.221  -3.732  -5.943  1.00 32.29           C  
ATOM   3785  HE2 LYS A 238      31.664  -4.629  -6.375  1.00 32.29           H  
ATOM   3786  HE3 LYS A 238      30.230  -3.620  -6.382  1.00 32.29           H  
ATOM   3787  NZ  LYS A 238      32.061  -2.548  -6.256  1.00 32.29           N  
ATOM   3788  HZ1 LYS A 238      32.967  -2.631  -5.819  1.00 32.29           H  
ATOM   3789  HZ2 LYS A 238      31.620  -1.704  -5.921  1.00 32.29           H  
ATOM   3790  HZ3 LYS A 238      32.195  -2.457  -7.253  1.00 32.29           H  
ATOM   3791  N   ASN A 239      29.076  -7.786  -0.311  1.00 28.96           N  
ATOM   3792  H   ASN A 239      28.516  -6.997  -0.024  1.00 28.96           H  
ATOM   3793  CA  ASN A 239      29.288  -8.850   0.660  1.00 28.96           C  
ATOM   3794  HA  ASN A 239      29.522  -9.772   0.129  1.00 28.96           H  
ATOM   3795  C   ASN A 239      28.013  -9.137   1.483  1.00 28.96           C  
ATOM   3796  CB  ASN A 239      30.498  -8.483   1.544  1.00 28.96           C  
ATOM   3797  HB2 ASN A 239      30.586  -9.201   2.359  1.00 28.96           H  
ATOM   3798  HB3 ASN A 239      30.340  -7.499   1.985  1.00 28.96           H  
ATOM   3799  O   ASN A 239      28.128  -9.407   2.679  1.00 28.96           O  
ATOM   3800  CG  ASN A 239      31.831  -8.517   0.817  1.00 28.96           C  
ATOM   3801  ND2 ASN A 239      32.724  -7.606   1.121  1.00 28.96           N  
ATOM   3802 HD21 ASN A 239      33.620  -7.709   0.666  1.00 28.96           H  
ATOM   3803 HD22 ASN A 239      32.542  -6.924   1.844  1.00 28.96           H  
ATOM   3804  OD1 ASN A 239      32.119  -9.378   0.010  1.00 28.96           O  
ATOM   3805  N   LEU A 240      26.799  -9.133   0.889  1.00 33.05           N  
ATOM   3806  H   LEU A 240      26.734  -8.929  -0.098  1.00 33.05           H  
ATOM   3807  CA  LEU A 240      25.712  -9.926   1.499  1.00 33.05           C  
ATOM   3808  HA  LEU A 240      25.705  -9.750   2.575  1.00 33.05           H  
ATOM   3809  C   LEU A 240      26.067 -11.398   1.296  1.00 33.05           C  
ATOM   3810  CB  LEU A 240      24.278  -9.654   0.976  1.00 33.05           C  
ATOM   3811  HB2 LEU A 240      23.670 -10.535   1.185  1.00 33.05           H  
ATOM   3812  HB3 LEU A 240      24.303  -9.589  -0.111  1.00 33.05           H  
ATOM   3813  O   LEU A 240      25.474 -12.106   0.490  1.00 33.05           O  
ATOM   3814  CG  LEU A 240      23.509  -8.484   1.618  1.00 33.05           C  
ATOM   3815  HG  LEU A 240      24.173  -7.622   1.681  1.00 33.05           H  
ATOM   3816  CD1 LEU A 240      22.232  -8.160   0.825  1.00 33.05           C  
ATOM   3817 HD11 LEU A 240      22.398  -8.179  -0.252  1.00 33.05           H  
ATOM   3818 HD12 LEU A 240      21.841  -7.190   1.131  1.00 33.05           H  
ATOM   3819 HD13 LEU A 240      21.468  -8.912   1.021  1.00 33.05           H  
ATOM   3820  CD2 LEU A 240      23.035  -8.791   3.034  1.00 33.05           C  
ATOM   3821 HD21 LEU A 240      22.668  -7.877   3.499  1.00 33.05           H  
ATOM   3822 HD22 LEU A 240      22.225  -9.520   3.037  1.00 33.05           H  
ATOM   3823 HD23 LEU A 240      23.857  -9.198   3.622  1.00 33.05           H  
ATOM   3824  N   ASN A 241      27.002 -11.896   2.097  1.00 33.29           N  
ATOM   3825  H   ASN A 241      27.498 -11.237   2.681  1.00 33.29           H  
ATOM   3826  CA  ASN A 241      26.728 -13.192   2.662  1.00 33.29           C  
ATOM   3827  HA  ASN A 241      26.342 -13.859   1.891  1.00 33.29           H  
ATOM   3828  C   ASN A 241      25.624 -12.920   3.681  1.00 33.29           C  
ATOM   3829  CB  ASN A 241      28.011 -13.807   3.231  1.00 33.29           C  
ATOM   3830  HB2 ASN A 241      28.810 -13.695   2.499  1.00 33.29           H  
ATOM   3831  HB3 ASN A 241      28.310 -13.305   4.151  1.00 33.29           H  
ATOM   3832  O   ASN A 241      25.916 -12.564   4.820  1.00 33.29           O  
ATOM   3833  CG  ASN A 241      27.836 -15.289   3.495  1.00 33.29           C  
ATOM   3834  ND2 ASN A 241      28.886 -15.956   3.903  1.00 33.29           N  
ATOM   3835 HD21 ASN A 241      29.755 -15.476   4.087  1.00 33.29           H  
ATOM   3836 HD22 ASN A 241      28.755 -16.941   4.084  1.00 33.29           H  
ATOM   3837  OD1 ASN A 241      26.774 -15.868   3.331  1.00 33.29           O  
ATOM   3838  N   VAL A 242      24.367 -12.969   3.231  1.00 35.99           N  
ATOM   3839  H   VAL A 242      24.228 -13.160   2.249  1.00 35.99           H  
ATOM   3840  CA  VAL A 242      23.170 -12.743   4.057  1.00 35.99           C  
ATOM   3841  HA  VAL A 242      23.079 -11.682   4.288  1.00 35.99           H  
ATOM   3842  C   VAL A 242      23.324 -13.502   5.383  1.00 35.99           C  
ATOM   3843  CB  VAL A 242      21.911 -13.191   3.277  1.00 35.99           C  
ATOM   3844  HB  VAL A 242      22.005 -14.256   3.069  1.00 35.99           H  
ATOM   3845  O   VAL A 242      23.088 -12.950   6.450  1.00 35.99           O  
ATOM   3846  CG1 VAL A 242      20.613 -12.974   4.059  1.00 35.99           C  
ATOM   3847 HG11 VAL A 242      19.867 -12.442   3.468  1.00 35.99           H  
ATOM   3848 HG12 VAL A 242      20.188 -13.944   4.313  1.00 35.99           H  
ATOM   3849 HG13 VAL A 242      20.789 -12.396   4.966  1.00 35.99           H  
ATOM   3850  CG2 VAL A 242      21.770 -12.471   1.927  1.00 35.99           C  
ATOM   3851 HG21 VAL A 242      20.894 -12.858   1.406  1.00 35.99           H  
ATOM   3852 HG22 VAL A 242      21.632 -11.400   2.079  1.00 35.99           H  
ATOM   3853 HG23 VAL A 242      22.634 -12.654   1.289  1.00 35.99           H  
ATOM   3854  N   LYS A 243      23.935 -14.692   5.333  1.00 36.58           N  
ATOM   3855  H   LYS A 243      24.137 -15.056   4.413  1.00 36.58           H  
ATOM   3856  CA  LYS A 243      24.333 -15.510   6.482  1.00 36.58           C  
ATOM   3857  HA  LYS A 243      23.423 -15.835   6.987  1.00 36.58           H  
ATOM   3858  C   LYS A 243      25.195 -14.802   7.540  1.00 36.58           C  
ATOM   3859  CB  LYS A 243      25.070 -16.733   5.926  1.00 36.58           C  
ATOM   3860  HB2 LYS A 243      26.090 -16.452   5.664  1.00 36.58           H  
ATOM   3861  HB3 LYS A 243      24.558 -17.079   5.028  1.00 36.58           H  
ATOM   3862  O   LYS A 243      24.962 -15.020   8.720  1.00 36.58           O  
ATOM   3863  CG  LYS A 243      25.119 -17.888   6.926  1.00 36.58           C  
ATOM   3864  HG2 LYS A 243      24.106 -18.124   7.253  1.00 36.58           H  
ATOM   3865  HG3 LYS A 243      25.718 -17.605   7.792  1.00 36.58           H  
ATOM   3866  CD  LYS A 243      25.735 -19.118   6.254  1.00 36.58           C  
ATOM   3867  HD2 LYS A 243      25.149 -19.369   5.370  1.00 36.58           H  
ATOM   3868  HD3 LYS A 243      26.759 -18.893   5.955  1.00 36.58           H  
ATOM   3869  CE  LYS A 243      25.718 -20.294   7.232  1.00 36.58           C  
ATOM   3870  HE2 LYS A 243      24.699 -20.416   7.600  1.00 36.58           H  
ATOM   3871  HE3 LYS A 243      26.354 -20.048   8.083  1.00 36.58           H  
ATOM   3872  NZ  LYS A 243      26.172 -21.547   6.581  1.00 36.58           N  
ATOM   3873  HZ1 LYS A 243      26.134 -22.318   7.232  1.00 36.58           H  
ATOM   3874  HZ2 LYS A 243      27.116 -21.453   6.235  1.00 36.58           H  
ATOM   3875  HZ3 LYS A 243      25.565 -21.771   5.805  1.00 36.58           H  
ATOM   3876  N   ASN A 244      26.180 -13.985   7.166  1.00 34.17           N  
ATOM   3877  H   ASN A 244      26.253 -13.752   6.186  1.00 34.17           H  
ATOM   3878  CA  ASN A 244      27.085 -13.328   8.121  1.00 34.17           C  
ATOM   3879  HA  ASN A 244      27.346 -14.037   8.907  1.00 34.17           H  
ATOM   3880  C   ASN A 244      26.419 -12.137   8.820  1.00 34.17           C  
ATOM   3881  CB  ASN A 244      28.387 -12.894   7.423  1.00 34.17           C  
ATOM   3882  HB2 ASN A 244      28.156 -12.368   6.497  1.00 34.17           H  
ATOM   3883  HB3 ASN A 244      28.909 -12.198   8.080  1.00 34.17           H  
ATOM   3884  O   ASN A 244      26.582 -11.984  10.027  1.00 34.17           O  
ATOM   3885  CG  ASN A 244      29.348 -14.035   7.136  1.00 34.17           C  
ATOM   3886  ND2 ASN A 244      30.489 -13.733   6.563  1.00 34.17           N  
ATOM   3887 HD21 ASN A 244      30.735 -12.764   6.420  1.00 34.17           H  
ATOM   3888 HD22 ASN A 244      31.165 -14.481   6.509  1.00 34.17           H  
ATOM   3889  OD1 ASN A 244      29.110 -15.200   7.400  1.00 34.17           O  
ATOM   3890  N   ILE A 245      25.631 -11.338   8.091  1.00 33.73           N  
ATOM   3891  H   ILE A 245      25.506 -11.543   7.110  1.00 33.73           H  
ATOM   3892  CA  ILE A 245      24.835 -10.254   8.692  1.00 33.73           C  
ATOM   3893  HA  ILE A 245      25.484  -9.664   9.340  1.00 33.73           H  
ATOM   3894  C   ILE A 245      23.754 -10.851   9.600  1.00 33.73           C  
ATOM   3895  CB  ILE A 245      24.266  -9.313   7.605  1.00 33.73           C  
ATOM   3896  HB  ILE A 245      23.724  -9.909   6.870  1.00 33.73           H  
ATOM   3897  O   ILE A 245      23.597 -10.399  10.731  1.00 33.73           O  
ATOM   3898  CG1 ILE A 245      25.447  -8.607   6.895  1.00 33.73           C  
ATOM   3899 HG12 ILE A 245      26.031  -9.355   6.359  1.00 33.73           H  
ATOM   3900 HG13 ILE A 245      26.096  -8.149   7.642  1.00 33.73           H  
ATOM   3901  CG2 ILE A 245      23.277  -8.296   8.209  1.00 33.73           C  
ATOM   3902 HG21 ILE A 245      22.430  -8.806   8.666  1.00 33.73           H  
ATOM   3903 HG22 ILE A 245      22.869  -7.647   7.434  1.00 33.73           H  
ATOM   3904 HG23 ILE A 245      23.775  -7.687   8.964  1.00 33.73           H  
ATOM   3905  CD1 ILE A 245      25.051  -7.521   5.889  1.00 33.73           C  
ATOM   3906 HD11 ILE A 245      24.220  -7.867   5.275  1.00 33.73           H  
ATOM   3907 HD12 ILE A 245      25.904  -7.279   5.256  1.00 33.73           H  
ATOM   3908 HD13 ILE A 245      24.743  -6.620   6.419  1.00 33.73           H  
ATOM   3909  N   ILE A 246      23.102 -11.935   9.163  1.00 34.64           N  
ATOM   3910  H   ILE A 246      23.230 -12.225   8.204  1.00 34.64           H  
ATOM   3911  CA  ILE A 246      22.173 -12.717   9.989  1.00 34.64           C  
ATOM   3912  HA  ILE A 246      21.379 -12.060  10.342  1.00 34.64           H  
ATOM   3913  C   ILE A 246      22.876 -13.265  11.235  1.00 34.64           C  
ATOM   3914  CB  ILE A 246      21.523 -13.844   9.150  1.00 34.64           C  
ATOM   3915  HB  ILE A 246      22.306 -14.373   8.607  1.00 34.64           H  
ATOM   3916  O   ILE A 246      22.330 -13.175  12.325  1.00 34.64           O  
ATOM   3917  CG1 ILE A 246      20.521 -13.244   8.138  1.00 34.64           C  
ATOM   3918 HG12 ILE A 246      20.964 -12.391   7.623  1.00 34.64           H  
ATOM   3919 HG13 ILE A 246      19.652 -12.869   8.679  1.00 34.64           H  
ATOM   3920  CG2 ILE A 246      20.791 -14.865  10.042  1.00 34.64           C  
ATOM   3921 HG21 ILE A 246      20.310 -15.639   9.445  1.00 34.64           H  
ATOM   3922 HG22 ILE A 246      20.028 -14.359  10.633  1.00 34.64           H  
ATOM   3923 HG23 ILE A 246      21.487 -15.369  10.713  1.00 34.64           H  
ATOM   3924  CD1 ILE A 246      20.041 -14.247   7.082  1.00 34.64           C  
ATOM   3925 HD11 ILE A 246      20.888 -14.646   6.523  1.00 34.64           H  
ATOM   3926 HD12 ILE A 246      19.490 -15.069   7.540  1.00 34.64           H  
ATOM   3927 HD13 ILE A 246      19.349 -13.739   6.410  1.00 34.64           H  
ATOM   3928  N   GLN A 247      24.098 -13.795  11.132  1.00 39.13           N  
ATOM   3929  H   GLN A 247      24.503 -13.905  10.213  1.00 39.13           H  
ATOM   3930  CA  GLN A 247      24.827 -14.307  12.297  1.00 39.13           C  
ATOM   3931  HA  GLN A 247      24.175 -14.990  12.841  1.00 39.13           H  
ATOM   3932  C   GLN A 247      25.221 -13.209  13.286  1.00 39.13           C  
ATOM   3933  CB  GLN A 247      26.082 -15.069  11.858  1.00 39.13           C  
ATOM   3934  HB2 GLN A 247      26.558 -14.552  11.025  1.00 39.13           H  
ATOM   3935  HB3 GLN A 247      26.789 -15.092  12.688  1.00 39.13           H  
ATOM   3936  O   GLN A 247      25.111 -13.422  14.493  1.00 39.13           O  
ATOM   3937  CG  GLN A 247      25.769 -16.519  11.475  1.00 39.13           C  
ATOM   3938  HG2 GLN A 247      25.338 -17.025  12.339  1.00 39.13           H  
ATOM   3939  HG3 GLN A 247      25.033 -16.550  10.672  1.00 39.13           H  
ATOM   3940  CD  GLN A 247      27.012 -17.287  11.041  1.00 39.13           C  
ATOM   3941  NE2 GLN A 247      26.896 -18.578  10.819  1.00 39.13           N  
ATOM   3942 HE21 GLN A 247      26.015 -19.036  11.005  1.00 39.13           H  
ATOM   3943 HE22 GLN A 247      27.765 -19.060  10.641  1.00 39.13           H  
ATOM   3944  OE1 GLN A 247      28.119 -16.784  10.947  1.00 39.13           O  
ATOM   3945  N   GLU A 248      25.691 -12.051  12.820  1.00 38.17           N  
ATOM   3946  H   GLU A 248      25.801 -11.920  11.825  1.00 38.17           H  
ATOM   3947  CA  GLU A 248      26.010 -10.937  13.720  1.00 38.17           C  
ATOM   3948  HA  GLU A 248      26.622 -11.308  14.542  1.00 38.17           H  
ATOM   3949  C   GLU A 248      24.756 -10.345  14.364  1.00 38.17           C  
ATOM   3950  CB  GLU A 248      26.803  -9.839  13.003  1.00 38.17           C  
ATOM   3951  HB2 GLU A 248      26.305  -9.551  12.077  1.00 38.17           H  
ATOM   3952  HB3 GLU A 248      26.820  -8.977  13.669  1.00 38.17           H  
ATOM   3953  O   GLU A 248      24.765 -10.022  15.556  1.00 38.17           O  
ATOM   3954  CG  GLU A 248      28.251 -10.265  12.718  1.00 38.17           C  
ATOM   3955  HG2 GLU A 248      28.293 -10.802  11.771  1.00 38.17           H  
ATOM   3956  HG3 GLU A 248      28.575 -10.953  13.500  1.00 38.17           H  
ATOM   3957  CD  GLU A 248      29.223  -9.076  12.690  1.00 38.17           C  
ATOM   3958  OE1 GLU A 248      30.405  -9.316  13.025  1.00 38.17           O  
ATOM   3959  OE2 GLU A 248      28.783  -7.945  12.386  1.00 38.17           O  
ATOM   3960  N   PHE A 249      23.657 -10.269  13.613  1.00 36.19           N  
ATOM   3961  H   PHE A 249      23.711 -10.517  12.636  1.00 36.19           H  
ATOM   3962  CA  PHE A 249      22.379  -9.800  14.125  1.00 36.19           C  
ATOM   3963  HA  PHE A 249      22.554  -8.874  14.674  1.00 36.19           H  
ATOM   3964  C   PHE A 249      21.752 -10.794  15.109  1.00 36.19           C  
ATOM   3965  CB  PHE A 249      21.457  -9.472  12.953  1.00 36.19           C  
ATOM   3966  HB2 PHE A 249      21.198 -10.389  12.425  1.00 36.19           H  
ATOM   3967  HB3 PHE A 249      21.985  -8.824  12.254  1.00 36.19           H  
ATOM   3968  O   PHE A 249      21.389 -10.387  16.211  1.00 36.19           O  
ATOM   3969  CG  PHE A 249      20.201  -8.758  13.391  1.00 36.19           C  
ATOM   3970  CD1 PHE A 249      18.971  -9.435  13.391  1.00 36.19           C  
ATOM   3971  HD1 PHE A 249      18.908 -10.467  13.080  1.00 36.19           H  
ATOM   3972  CD2 PHE A 249      20.262  -7.405  13.781  1.00 36.19           C  
ATOM   3973  HD2 PHE A 249      21.205  -6.880  13.755  1.00 36.19           H  
ATOM   3974  CE1 PHE A 249      17.799  -8.747  13.741  1.00 36.19           C  
ATOM   3975  HE1 PHE A 249      16.846  -9.251  13.675  1.00 36.19           H  
ATOM   3976  CE2 PHE A 249      19.091  -6.728  14.165  1.00 36.19           C  
ATOM   3977  HE2 PHE A 249      19.126  -5.681  14.427  1.00 36.19           H  
ATOM   3978  CZ  PHE A 249      17.857  -7.401  14.141  1.00 36.19           C  
ATOM   3979  HZ  PHE A 249      16.942  -6.881  14.381  1.00 36.19           H  
ATOM   3980  N   ASN A 250      21.747 -12.096  14.806  1.00 36.67           N  
ATOM   3981  H   ASN A 250      21.991 -12.369  13.865  1.00 36.67           H  
ATOM   3982  CA  ASN A 250      21.308 -13.147  15.730  1.00 36.67           C  
ATOM   3983  HA  ASN A 250      20.285 -12.933  16.040  1.00 36.67           H  
ATOM   3984  C   ASN A 250      22.154 -13.152  17.000  1.00 36.67           C  
ATOM   3985  CB  ASN A 250      21.328 -14.526  15.044  1.00 36.67           C  
ATOM   3986  HB2 ASN A 250      22.272 -14.674  14.520  1.00 36.67           H  
ATOM   3987  HB3 ASN A 250      21.229 -15.301  15.804  1.00 36.67           H  
ATOM   3988  O   ASN A 250      21.596 -13.154  18.089  1.00 36.67           O  
ATOM   3989  CG  ASN A 250      20.173 -14.707  14.074  1.00 36.67           C  
ATOM   3990  ND2 ASN A 250      20.161 -15.772  13.310  1.00 36.67           N  
ATOM   3991 HD21 ASN A 250      20.842 -16.508  13.429  1.00 36.67           H  
ATOM   3992 HD22 ASN A 250      19.339 -15.858  12.729  1.00 36.67           H  
ATOM   3993  OD1 ASN A 250      19.255 -13.914  14.006  1.00 36.67           O  
ATOM   3994  N   LYS A 251      23.483 -13.013  16.902  1.00 43.20           N  
ATOM   3995  H   LYS A 251      23.900 -13.033  15.983  1.00 43.20           H  
ATOM   3996  CA  LYS A 251      24.339 -12.847  18.090  1.00 43.20           C  
ATOM   3997  HA  LYS A 251      24.165 -13.688  18.761  1.00 43.20           H  
ATOM   3998  C   LYS A 251      24.000 -11.584  18.887  1.00 43.20           C  
ATOM   3999  CB  LYS A 251      25.814 -12.817  17.676  1.00 43.20           C  
ATOM   4000  HB2 LYS A 251      25.933 -12.184  16.797  1.00 43.20           H  
ATOM   4001  HB3 LYS A 251      26.400 -12.386  18.487  1.00 43.20           H  
ATOM   4002  O   LYS A 251      24.151 -11.570  20.107  1.00 43.20           O  
ATOM   4003  CG  LYS A 251      26.358 -14.222  17.397  1.00 43.20           C  
ATOM   4004  HG2 LYS A 251      26.329 -14.807  18.316  1.00 43.20           H  
ATOM   4005  HG3 LYS A 251      25.744 -14.721  16.647  1.00 43.20           H  
ATOM   4006  CD  LYS A 251      27.802 -14.123  16.896  1.00 43.20           C  
ATOM   4007  HD2 LYS A 251      28.414 -13.620  17.645  1.00 43.20           H  
ATOM   4008  HD3 LYS A 251      27.812 -13.545  15.972  1.00 43.20           H  
ATOM   4009  CE  LYS A 251      28.351 -15.525  16.631  1.00 43.20           C  
ATOM   4010  HE2 LYS A 251      28.343 -16.089  17.564  1.00 43.20           H  
ATOM   4011  HE3 LYS A 251      27.673 -16.028  15.941  1.00 43.20           H  
ATOM   4012  NZ  LYS A 251      29.718 -15.470  16.057  1.00 43.20           N  
ATOM   4013  HZ1 LYS A 251      29.701 -14.957  15.187  1.00 43.20           H  
ATOM   4014  HZ2 LYS A 251      30.359 -15.014  16.690  1.00 43.20           H  
ATOM   4015  HZ3 LYS A 251      30.051 -16.403  15.863  1.00 43.20           H  
ATOM   4016  N   SER A 252      23.586 -10.503  18.227  1.00 37.43           N  
ATOM   4017  H   SER A 252      23.520 -10.563  17.221  1.00 37.43           H  
ATOM   4018  CA  SER A 252      23.152  -9.264  18.888  1.00 37.43           C  
ATOM   4019  HA  SER A 252      23.888  -8.993  19.645  1.00 37.43           H  
ATOM   4020  C   SER A 252      21.802  -9.438  19.592  1.00 37.43           C  
ATOM   4021  CB  SER A 252      23.092  -8.130  17.862  1.00 37.43           C  
ATOM   4022  HB2 SER A 252      22.321  -8.340  17.121  1.00 37.43           H  
ATOM   4023  HB3 SER A 252      24.052  -8.061  17.350  1.00 37.43           H  
ATOM   4024  O   SER A 252      21.646  -8.989  20.731  1.00 37.43           O  
ATOM   4025  OG  SER A 252      22.806  -6.883  18.474  1.00 37.43           O  
ATOM   4026  HG  SER A 252      22.794  -6.243  17.758  1.00 37.43           H  
ATOM   4027  N   ILE A 253      20.854 -10.135  18.958  1.00 34.86           N  
ATOM   4028  H   ILE A 253      21.047 -10.464  18.023  1.00 34.86           H  
ATOM   4029  CA  ILE A 253      19.560 -10.497  19.542  1.00 34.86           C  
ATOM   4030  HA  ILE A 253      19.109  -9.598  19.962  1.00 34.86           H  
ATOM   4031  C   ILE A 253      19.751 -11.459  20.710  1.00 34.86           C  
ATOM   4032  CB  ILE A 253      18.589 -11.048  18.470  1.00 34.86           C  
ATOM   4033  HB  ILE A 253      19.111 -11.777  17.851  1.00 34.86           H  
ATOM   4034  O   ILE A 253      19.258 -11.159  21.790  1.00 34.86           O  
ATOM   4035  CG1 ILE A 253      18.124  -9.870  17.584  1.00 34.86           C  
ATOM   4036 HG12 ILE A 253      17.716  -9.086  18.222  1.00 34.86           H  
ATOM   4037 HG13 ILE A 253      18.981  -9.457  17.053  1.00 34.86           H  
ATOM   4038  CG2 ILE A 253      17.383 -11.754  19.124  1.00 34.86           C  
ATOM   4039 HG21 ILE A 253      16.813 -11.059  19.741  1.00 34.86           H  
ATOM   4040 HG22 ILE A 253      16.734 -12.184  18.362  1.00 34.86           H  
ATOM   4041 HG23 ILE A 253      17.711 -12.602  19.726  1.00 34.86           H  
ATOM   4042  CD1 ILE A 253      17.053 -10.224  16.548  1.00 34.86           C  
ATOM   4043 HD11 ILE A 253      17.440 -10.957  15.840  1.00 34.86           H  
ATOM   4044 HD12 ILE A 253      16.148 -10.606  17.021  1.00 34.86           H  
ATOM   4045 HD13 ILE A 253      16.761  -9.314  16.025  1.00 34.86           H  
ATOM   4046  N   GLU A 254      20.519 -12.537  20.554  1.00 45.55           N  
ATOM   4047  H   GLU A 254      20.849 -12.765  19.627  1.00 45.55           H  
ATOM   4048  CA  GLU A 254      20.845 -13.480  21.629  1.00 45.55           C  
ATOM   4049  HA  GLU A 254      19.933 -13.947  22.001  1.00 45.55           H  
ATOM   4050  C   GLU A 254      21.501 -12.754  22.804  1.00 45.55           C  
ATOM   4051  CB  GLU A 254      21.776 -14.586  21.115  1.00 45.55           C  
ATOM   4052  HB2 GLU A 254      22.232 -15.084  21.972  1.00 45.55           H  
ATOM   4053  HB3 GLU A 254      22.570 -14.128  20.525  1.00 45.55           H  
ATOM   4054  O   GLU A 254      21.046 -12.885  23.933  1.00 45.55           O  
ATOM   4055  CG  GLU A 254      21.037 -15.649  20.287  1.00 45.55           C  
ATOM   4056  HG2 GLU A 254      20.491 -15.159  19.481  1.00 45.55           H  
ATOM   4057  HG3 GLU A 254      20.309 -16.143  20.931  1.00 45.55           H  
ATOM   4058  CD  GLU A 254      21.988 -16.700  19.684  1.00 45.55           C  
ATOM   4059  OE1 GLU A 254      21.470 -17.672  19.093  1.00 45.55           O  
ATOM   4060  OE2 GLU A 254      23.227 -16.507  19.761  1.00 45.55           O  
ATOM   4061  N   LYS A 255      22.476 -11.865  22.564  1.00 50.74           N  
ATOM   4062  H   LYS A 255      22.841 -11.808  21.624  1.00 50.74           H  
ATOM   4063  CA  LYS A 255      23.060 -11.038  23.637  1.00 50.74           C  
ATOM   4064  HA  LYS A 255      23.422 -11.706  24.418  1.00 50.74           H  
ATOM   4065  C   LYS A 255      22.041 -10.115  24.311  1.00 50.74           C  
ATOM   4066  CB  LYS A 255      24.224 -10.204  23.090  1.00 50.74           C  
ATOM   4067  HB2 LYS A 255      23.950  -9.790  22.120  1.00 50.74           H  
ATOM   4068  HB3 LYS A 255      24.414  -9.374  23.771  1.00 50.74           H  
ATOM   4069  O   LYS A 255      22.172  -9.840  25.507  1.00 50.74           O  
ATOM   4070  CG  LYS A 255      25.514 -11.023  22.977  1.00 50.74           C  
ATOM   4071  HG2 LYS A 255      25.343 -11.909  22.365  1.00 50.74           H  
ATOM   4072  HG3 LYS A 255      25.825 -11.343  23.971  1.00 50.74           H  
ATOM   4073  CD  LYS A 255      26.614 -10.163  22.347  1.00 50.74           C  
ATOM   4074  HD2 LYS A 255      26.286  -9.849  21.356  1.00 50.74           H  
ATOM   4075  HD3 LYS A 255      26.788  -9.284  22.968  1.00 50.74           H  
ATOM   4076  CE  LYS A 255      27.901 -10.980  22.225  1.00 50.74           C  
ATOM   4077  HE2 LYS A 255      28.205 -11.309  23.218  1.00 50.74           H  
ATOM   4078  HE3 LYS A 255      27.678 -11.873  21.640  1.00 50.74           H  
ATOM   4079  NZ  LYS A 255      28.983 -10.197  21.575  1.00 50.74           N  
ATOM   4080  HZ1 LYS A 255      28.694  -9.917  20.649  1.00 50.74           H  
ATOM   4081  HZ2 LYS A 255      29.205  -9.370  22.111  1.00 50.74           H  
ATOM   4082  HZ3 LYS A 255      29.816 -10.761  21.486  1.00 50.74           H  
ATOM   4083  N   LYS A 256      21.063  -9.574  23.576  1.00 43.71           N  
ATOM   4084  H   LYS A 256      21.012  -9.839  22.602  1.00 43.71           H  
ATOM   4085  CA  LYS A 256      19.992  -8.733  24.143  1.00 43.71           C  
ATOM   4086  HA  LYS A 256      20.424  -8.044  24.869  1.00 43.71           H  
ATOM   4087  C   LYS A 256      18.975  -9.566  24.922  1.00 43.71           C  
ATOM   4088  CB  LYS A 256      19.291  -7.915  23.047  1.00 43.71           C  
ATOM   4089  HB2 LYS A 256      18.318  -7.598  23.422  1.00 43.71           H  
ATOM   4090  HB3 LYS A 256      19.120  -8.546  22.174  1.00 43.71           H  
ATOM   4091  O   LYS A 256      18.559  -9.116  25.988  1.00 43.71           O  
ATOM   4092  CG  LYS A 256      20.071  -6.656  22.635  1.00 43.71           C  
ATOM   4093  HG2 LYS A 256      21.052  -6.934  22.251  1.00 43.71           H  
ATOM   4094  HG3 LYS A 256      20.199  -6.010  23.503  1.00 43.71           H  
ATOM   4095  CD  LYS A 256      19.286  -5.903  21.550  1.00 43.71           C  
ATOM   4096  HD2 LYS A 256      19.149  -6.571  20.700  1.00 43.71           H  
ATOM   4097  HD3 LYS A 256      18.305  -5.634  21.941  1.00 43.71           H  
ATOM   4098  CE  LYS A 256      20.014  -4.638  21.079  1.00 43.71           C  
ATOM   4099  HE2 LYS A 256      20.154  -3.971  21.929  1.00 43.71           H  
ATOM   4100  HE3 LYS A 256      20.995  -4.931  20.705  1.00 43.71           H  
ATOM   4101  NZ  LYS A 256      19.249  -3.951  20.003  1.00 43.71           N  
ATOM   4102  HZ1 LYS A 256      18.328  -3.680  20.316  1.00 43.71           H  
ATOM   4103  HZ2 LYS A 256      19.124  -4.569  19.214  1.00 43.71           H  
ATOM   4104  HZ3 LYS A 256      19.730  -3.128  19.668  1.00 43.71           H  
ATOM   4105  N   LEU A 257      18.620 -10.751  24.430  1.00 42.71           N  
ATOM   4106  H   LEU A 257      19.014 -11.033  23.544  1.00 42.71           H  
ATOM   4107  CA  LEU A 257      17.752 -11.716  25.099  1.00 42.71           C  
ATOM   4108  HA  LEU A 257      16.839 -11.213  25.418  1.00 42.71           H  
ATOM   4109  C   LEU A 257      18.416 -12.234  26.372  1.00 42.71           C  
ATOM   4110  CB  LEU A 257      17.379 -12.862  24.142  1.00 42.71           C  
ATOM   4111  HB2 LEU A 257      18.284 -13.221  23.652  1.00 42.71           H  
ATOM   4112  HB3 LEU A 257      16.979 -13.690  24.727  1.00 42.71           H  
ATOM   4113  O   LEU A 257      17.830 -12.069  27.430  1.00 42.71           O  
ATOM   4114  CG  LEU A 257      16.335 -12.487  23.073  1.00 42.71           C  
ATOM   4115  HG  LEU A 257      16.667 -11.603  22.530  1.00 42.71           H  
ATOM   4116  CD1 LEU A 257      16.180 -13.637  22.082  1.00 42.71           C  
ATOM   4117 HD11 LEU A 257      15.489 -13.358  21.286  1.00 42.71           H  
ATOM   4118 HD12 LEU A 257      15.800 -14.523  22.591  1.00 42.71           H  
ATOM   4119 HD13 LEU A 257      17.145 -13.880  21.638  1.00 42.71           H  
ATOM   4120  CD2 LEU A 257      14.958 -12.202  23.684  1.00 42.71           C  
ATOM   4121 HD21 LEU A 257      14.991 -11.311  24.310  1.00 42.71           H  
ATOM   4122 HD22 LEU A 257      14.636 -13.057  24.279  1.00 42.71           H  
ATOM   4123 HD23 LEU A 257      14.234 -12.041  22.885  1.00 42.71           H  
ATOM   4124  N   GLU A 258      19.672 -12.682  26.328  1.00 55.34           N  
ATOM   4125  H   GLU A 258      20.089 -12.859  25.425  1.00 55.34           H  
ATOM   4126  CA  GLU A 258      20.428 -13.086  27.520  1.00 55.34           C  
ATOM   4127  HA  GLU A 258      19.919 -13.917  28.008  1.00 55.34           H  
ATOM   4128  C   GLU A 258      20.559 -11.940  28.533  1.00 55.34           C  
ATOM   4129  CB  GLU A 258      21.851 -13.519  27.146  1.00 55.34           C  
ATOM   4130  HB2 GLU A 258      22.437 -13.525  28.065  1.00 55.34           H  
ATOM   4131  HB3 GLU A 258      22.286 -12.775  26.480  1.00 55.34           H  
ATOM   4132  O   GLU A 258      20.443 -12.150  29.741  1.00 55.34           O  
ATOM   4133  CG  GLU A 258      21.973 -14.915  26.521  1.00 55.34           C  
ATOM   4134  HG2 GLU A 258      21.464 -15.627  27.172  1.00 55.34           H  
ATOM   4135  HG3 GLU A 258      21.485 -14.926  25.547  1.00 55.34           H  
ATOM   4136  CD  GLU A 258      23.450 -15.328  26.376  1.00 55.34           C  
ATOM   4137  OE1 GLU A 258      23.709 -16.534  26.192  1.00 55.34           O  
ATOM   4138  OE2 GLU A 258      24.340 -14.452  26.547  1.00 55.34           O  
ATOM   4139  N   LYS A 259      20.782 -10.694  28.082  1.00 56.46           N  
ATOM   4140  H   LYS A 259      20.928 -10.573  27.090  1.00 56.46           H  
ATOM   4141  CA  LYS A 259      20.777  -9.529  28.985  1.00 56.46           C  
ATOM   4142  HA  LYS A 259      21.441  -9.744  29.823  1.00 56.46           H  
ATOM   4143  C   LYS A 259      19.404  -9.298  29.609  1.00 56.46           C  
ATOM   4144  CB  LYS A 259      21.251  -8.255  28.274  1.00 56.46           C  
ATOM   4145  HB2 LYS A 259      20.898  -8.251  27.243  1.00 56.46           H  
ATOM   4146  HB3 LYS A 259      20.815  -7.392  28.778  1.00 56.46           H  
ATOM   4147  O   LYS A 259      19.348  -8.991  30.799  1.00 56.46           O  
ATOM   4148  CG  LYS A 259      22.777  -8.102  28.319  1.00 56.46           C  
ATOM   4149  HG2 LYS A 259      23.247  -8.938  27.801  1.00 56.46           H  
ATOM   4150  HG3 LYS A 259      23.106  -8.099  29.358  1.00 56.46           H  
ATOM   4151  CD  LYS A 259      23.188  -6.782  27.656  1.00 56.46           C  
ATOM   4152  HD2 LYS A 259      22.880  -6.806  26.611  1.00 56.46           H  
ATOM   4153  HD3 LYS A 259      22.683  -5.957  28.158  1.00 56.46           H  
ATOM   4154  CE  LYS A 259      24.705  -6.588  27.744  1.00 56.46           C  
ATOM   4155  HE2 LYS A 259      25.000  -6.619  28.792  1.00 56.46           H  
ATOM   4156  HE3 LYS A 259      25.184  -7.426  27.238  1.00 56.46           H  
ATOM   4157  NZ  LYS A 259      25.126  -5.304  27.128  1.00 56.46           N  
ATOM   4158  HZ1 LYS A 259      24.864  -5.282  26.153  1.00 56.46           H  
ATOM   4159  HZ2 LYS A 259      24.687  -4.522  27.593  1.00 56.46           H  
ATOM   4160  HZ3 LYS A 259      26.128  -5.191  27.189  1.00 56.46           H  
ATOM   4161  N   ARG A 260      18.319  -9.426  28.839  1.00 44.32           N  
ATOM   4162  H   ARG A 260      18.451  -9.706  27.878  1.00 44.32           H  
ATOM   4163  CA  ARG A 260      16.945  -9.301  29.346  1.00 44.32           C  
ATOM   4164  HA  ARG A 260      16.868  -8.387  29.935  1.00 44.32           H  
ATOM   4165  C   ARG A 260      16.614 -10.429  30.311  1.00 44.32           C  
ATOM   4166  CB  ARG A 260      15.922  -9.247  28.196  1.00 44.32           C  
ATOM   4167  HB2 ARG A 260      16.354  -9.641  27.277  1.00 44.32           H  
ATOM   4168  HB3 ARG A 260      15.069  -9.877  28.449  1.00 44.32           H  
ATOM   4169  O   ARG A 260      16.153 -10.129  31.400  1.00 44.32           O  
ATOM   4170  CG  ARG A 260      15.399  -7.821  27.967  1.00 44.32           C  
ATOM   4171  HG2 ARG A 260      16.224  -7.171  27.676  1.00 44.32           H  
ATOM   4172  HG3 ARG A 260      14.959  -7.452  28.893  1.00 44.32           H  
ATOM   4173  CD  ARG A 260      14.330  -7.822  26.867  1.00 44.32           C  
ATOM   4174  HD2 ARG A 260      14.804  -8.088  25.922  1.00 44.32           H  
ATOM   4175  HD3 ARG A 260      13.585  -8.583  27.103  1.00 44.32           H  
ATOM   4176  NE  ARG A 260      13.652  -6.514  26.742  1.00 44.32           N  
ATOM   4177  HE  ARG A 260      13.844  -5.825  27.455  1.00 44.32           H  
ATOM   4178  NH1 ARG A 260      12.410  -7.007  24.865  1.00 44.32           N  
ATOM   4179 HH11 ARG A 260      12.796  -7.940  24.835  1.00 44.32           H  
ATOM   4180 HH12 ARG A 260      11.684  -6.763  24.207  1.00 44.32           H  
ATOM   4181  NH2 ARG A 260      12.165  -5.027  25.843  1.00 44.32           N  
ATOM   4182 HH21 ARG A 260      11.448  -4.829  25.159  1.00 44.32           H  
ATOM   4183 HH22 ARG A 260      12.337  -4.363  26.584  1.00 44.32           H  
ATOM   4184  CZ  ARG A 260      12.753  -6.191  25.822  1.00 44.32           C  
ATOM   4185  N   GLU A 261      16.917 -11.678  29.985  1.00 51.16           N  
ATOM   4186  H   GLU A 261      17.265 -11.865  29.056  1.00 51.16           H  
ATOM   4187  CA  GLU A 261      16.701 -12.831  30.859  1.00 51.16           C  
ATOM   4188  HA  GLU A 261      15.650 -12.883  31.143  1.00 51.16           H  
ATOM   4189  C   GLU A 261      17.509 -12.715  32.147  1.00 51.16           C  
ATOM   4190  CB  GLU A 261      17.063 -14.129  30.138  1.00 51.16           C  
ATOM   4191  HB2 GLU A 261      17.130 -14.925  30.880  1.00 51.16           H  
ATOM   4192  HB3 GLU A 261      18.034 -14.017  29.656  1.00 51.16           H  
ATOM   4193  O   GLU A 261      16.949 -12.872  33.225  1.00 51.16           O  
ATOM   4194  CG  GLU A 261      15.993 -14.518  29.110  1.00 51.16           C  
ATOM   4195  HG2 GLU A 261      15.028 -14.553  29.616  1.00 51.16           H  
ATOM   4196  HG3 GLU A 261      15.938 -13.752  28.337  1.00 51.16           H  
ATOM   4197  CD  GLU A 261      16.279 -15.879  28.466  1.00 51.16           C  
ATOM   4198  OE1 GLU A 261      15.336 -16.406  27.841  1.00 51.16           O  
ATOM   4199  OE2 GLU A 261      17.423 -16.365  28.617  1.00 51.16           O  
ATOM   4200  N   ARG A 262      18.784 -12.308  32.085  1.00 53.90           N  
ATOM   4201  H   ARG A 262      19.219 -12.249  31.175  1.00 53.90           H  
ATOM   4202  CA  ARG A 262      19.574 -12.028  33.296  1.00 53.90           C  
ATOM   4203  HA  ARG A 262      19.509 -12.897  33.951  1.00 53.90           H  
ATOM   4204  C   ARG A 262      19.015 -10.856  34.104  1.00 53.90           C  
ATOM   4205  CB  ARG A 262      21.046 -11.784  32.937  1.00 53.90           C  
ATOM   4206  HB2 ARG A 262      21.104 -11.057  32.127  1.00 53.90           H  
ATOM   4207  HB3 ARG A 262      21.553 -11.369  33.808  1.00 53.90           H  
ATOM   4208  O   ARG A 262      19.117 -10.866  35.328  1.00 53.90           O  
ATOM   4209  CG  ARG A 262      21.769 -13.079  32.538  1.00 53.90           C  
ATOM   4210  HG2 ARG A 262      21.754 -13.777  33.376  1.00 53.90           H  
ATOM   4211  HG3 ARG A 262      21.265 -13.546  31.692  1.00 53.90           H  
ATOM   4212  CD  ARG A 262      23.221 -12.767  32.162  1.00 53.90           C  
ATOM   4213  HD2 ARG A 262      23.218 -12.007  31.380  1.00 53.90           H  
ATOM   4214  HD3 ARG A 262      23.737 -12.382  33.041  1.00 53.90           H  
ATOM   4215  NE  ARG A 262      23.916 -13.961  31.654  1.00 53.90           N  
ATOM   4216  HE  ARG A 262      23.332 -14.750  31.413  1.00 53.90           H  
ATOM   4217  NH1 ARG A 262      26.048 -13.106  31.567  1.00 53.90           N  
ATOM   4218 HH11 ARG A 262      27.013 -13.236  31.301  1.00 53.90           H  
ATOM   4219 HH12 ARG A 262      25.707 -12.247  31.975  1.00 53.90           H  
ATOM   4220  NH2 ARG A 262      25.645 -15.157  30.789  1.00 53.90           N  
ATOM   4221 HH21 ARG A 262      26.594 -15.228  30.451  1.00 53.90           H  
ATOM   4222 HH22 ARG A 262      24.993 -15.861  30.472  1.00 53.90           H  
ATOM   4223  CZ  ARG A 262      25.195 -14.070  31.344  1.00 53.90           C  
ATOM   4224  N   GLN A 263      18.441  -9.834  33.465  1.00 52.35           N  
ATOM   4225  H   GLN A 263      18.398  -9.862  32.456  1.00 52.35           H  
ATOM   4226  CA  GLN A 263      17.781  -8.730  34.174  1.00 52.35           C  
ATOM   4227  HA  GLN A 263      18.416  -8.411  35.000  1.00 52.35           H  
ATOM   4228  C   GLN A 263      16.447  -9.151  34.797  1.00 52.35           C  
ATOM   4229  CB  GLN A 263      17.559  -7.530  33.244  1.00 52.35           C  
ATOM   4230  HB2 GLN A 263      17.208  -7.873  32.271  1.00 52.35           H  
ATOM   4231  HB3 GLN A 263      16.786  -6.894  33.675  1.00 52.35           H  
ATOM   4232  O   GLN A 263      16.159  -8.742  35.920  1.00 52.35           O  
ATOM   4233  CG  GLN A 263      18.823  -6.678  33.075  1.00 52.35           C  
ATOM   4234  HG2 GLN A 263      19.627  -7.281  32.654  1.00 52.35           H  
ATOM   4235  HG3 GLN A 263      19.145  -6.323  34.055  1.00 52.35           H  
ATOM   4236  CD  GLN A 263      18.592  -5.462  32.180  1.00 52.35           C  
ATOM   4237  NE2 GLN A 263      19.576  -4.603  32.024  1.00 52.35           N  
ATOM   4238 HE21 GLN A 263      20.466  -4.739  32.480  1.00 52.35           H  
ATOM   4239 HE22 GLN A 263      19.348  -3.791  31.468  1.00 52.35           H  
ATOM   4240  OE1 GLN A 263      17.531  -5.227  31.630  1.00 52.35           O  
ATOM   4241  N   VAL A 264      15.659  -9.971  34.103  1.00 50.77           N  
ATOM   4242  H   VAL A 264      15.951 -10.244  33.175  1.00 50.77           H  
ATOM   4243  CA  VAL A 264      14.393 -10.521  34.595  1.00 50.77           C  
ATOM   4244  HA  VAL A 264      13.793  -9.711  35.008  1.00 50.77           H  
ATOM   4245  C   VAL A 264      14.663 -11.493  35.736  1.00 50.77           C  
ATOM   4246  CB  VAL A 264      13.579 -11.170  33.459  1.00 50.77           C  
ATOM   4247  HB  VAL A 264      14.212 -11.870  32.914  1.00 50.77           H  
ATOM   4248  O   VAL A 264      14.051 -11.338  36.781  1.00 50.77           O  
ATOM   4249  CG1 VAL A 264      12.349 -11.921  33.985  1.00 50.77           C  
ATOM   4250 HG11 VAL A 264      12.653 -12.785  34.575  1.00 50.77           H  
ATOM   4251 HG12 VAL A 264      11.733 -11.265  34.599  1.00 50.77           H  
ATOM   4252 HG13 VAL A 264      11.754 -12.288  33.148  1.00 50.77           H  
ATOM   4253  CG2 VAL A 264      13.063 -10.096  32.489  1.00 50.77           C  
ATOM   4254 HG21 VAL A 264      12.585 -10.580  31.637  1.00 50.77           H  
ATOM   4255 HG22 VAL A 264      12.333  -9.460  32.990  1.00 50.77           H  
ATOM   4256 HG23 VAL A 264      13.879  -9.474  32.122  1.00 50.77           H  
ATOM   4257  N   GLN A 265      15.642 -12.394  35.619  1.00 50.22           N  
ATOM   4258  H   GLN A 265      16.087 -12.514  34.720  1.00 50.22           H  
ATOM   4259  CA  GLN A 265      16.060 -13.271  36.716  1.00 50.22           C  
ATOM   4260  HA  GLN A 265      15.190 -13.822  37.076  1.00 50.22           H  
ATOM   4261  C   GLN A 265      16.594 -12.470  37.906  1.00 50.22           C  
ATOM   4262  CB  GLN A 265      17.102 -14.290  36.236  1.00 50.22           C  
ATOM   4263  HB2 GLN A 265      17.588 -14.727  37.108  1.00 50.22           H  
ATOM   4264  HB3 GLN A 265      17.862 -13.786  35.639  1.00 50.22           H  
ATOM   4265  O   GLN A 265      16.175 -12.717  39.029  1.00 50.22           O  
ATOM   4266  CG  GLN A 265      16.468 -15.435  35.429  1.00 50.22           C  
ATOM   4267  HG2 GLN A 265      15.966 -15.033  34.549  1.00 50.22           H  
ATOM   4268  HG3 GLN A 265      15.725 -15.941  36.045  1.00 50.22           H  
ATOM   4269  CD  GLN A 265      17.499 -16.463  34.967  1.00 50.22           C  
ATOM   4270  NE2 GLN A 265      17.069 -17.563  34.390  1.00 50.22           N  
ATOM   4271 HE21 GLN A 265      17.776 -18.198  34.047  1.00 50.22           H  
ATOM   4272 HE22 GLN A 265      16.086 -17.720  34.221  1.00 50.22           H  
ATOM   4273  OE1 GLN A 265      18.702 -16.291  35.106  1.00 50.22           O  
ATOM   4274  N   LYS A 266      17.424 -11.435  37.699  1.00 49.61           N  
ATOM   4275  H   LYS A 266      17.784 -11.283  36.768  1.00 49.61           H  
ATOM   4276  CA  LYS A 266      17.855 -10.562  38.810  1.00 49.61           C  
ATOM   4277  HA  LYS A 266      18.240 -11.199  39.607  1.00 49.61           H  
ATOM   4278  C   LYS A 266      16.703  -9.790  39.457  1.00 49.61           C  
ATOM   4279  CB  LYS A 266      18.959  -9.592  38.366  1.00 49.61           C  
ATOM   4280  HB2 LYS A 266      18.987  -8.755  39.064  1.00 49.61           H  
ATOM   4281  HB3 LYS A 266      18.736  -9.199  37.374  1.00 49.61           H  
ATOM   4282  O   LYS A 266      16.753  -9.553  40.662  1.00 49.61           O  
ATOM   4283  CG  LYS A 266      20.338 -10.264  38.385  1.00 49.61           C  
ATOM   4284  HG2 LYS A 266      20.361 -11.081  37.664  1.00 49.61           H  
ATOM   4285  HG3 LYS A 266      20.519 -10.671  39.379  1.00 49.61           H  
ATOM   4286  CD  LYS A 266      21.442  -9.251  38.055  1.00 49.61           C  
ATOM   4287  HD2 LYS A 266      21.391  -8.425  38.764  1.00 49.61           H  
ATOM   4288  HD3 LYS A 266      21.292  -8.875  37.043  1.00 49.61           H  
ATOM   4289  CE  LYS A 266      22.803  -9.945  38.164  1.00 49.61           C  
ATOM   4290  HE2 LYS A 266      22.843 -10.744  37.424  1.00 49.61           H  
ATOM   4291  HE3 LYS A 266      22.872 -10.413  39.146  1.00 49.61           H  
ATOM   4292  NZ  LYS A 266      23.933  -9.000  37.975  1.00 49.61           N  
ATOM   4293  HZ1 LYS A 266      23.890  -8.568  37.063  1.00 49.61           H  
ATOM   4294  HZ2 LYS A 266      23.915  -8.285  38.688  1.00 49.61           H  
ATOM   4295  HZ3 LYS A 266      24.808  -9.496  38.061  1.00 49.61           H  
ATOM   4296  N   LYS A 267      15.687  -9.369  38.695  1.00 42.27           N  
ATOM   4297  H   LYS A 267      15.718  -9.567  37.705  1.00 42.27           H  
ATOM   4298  CA  LYS A 267      14.483  -8.732  39.255  1.00 42.27           C  
ATOM   4299  HA  LYS A 267      14.778  -8.022  40.028  1.00 42.27           H  
ATOM   4300  C   LYS A 267      13.594  -9.740  39.981  1.00 42.27           C  
ATOM   4301  CB  LYS A 267      13.684  -7.984  38.177  1.00 42.27           C  
ATOM   4302  HB2 LYS A 267      12.643  -7.942  38.496  1.00 42.27           H  
ATOM   4303  HB3 LYS A 267      13.720  -8.528  37.234  1.00 42.27           H  
ATOM   4304  O   LYS A 267      13.137  -9.424  41.070  1.00 42.27           O  
ATOM   4305  CG  LYS A 267      14.177  -6.542  37.986  1.00 42.27           C  
ATOM   4306  HG2 LYS A 267      14.197  -6.040  38.954  1.00 42.27           H  
ATOM   4307  HG3 LYS A 267      15.182  -6.548  37.565  1.00 42.27           H  
ATOM   4308  CD  LYS A 267      13.223  -5.784  37.053  1.00 42.27           C  
ATOM   4309  HD2 LYS A 267      12.209  -5.874  37.443  1.00 42.27           H  
ATOM   4310  HD3 LYS A 267      13.257  -6.241  36.064  1.00 42.27           H  
ATOM   4311  CE  LYS A 267      13.591  -4.300  36.958  1.00 42.27           C  
ATOM   4312  HE2 LYS A 267      13.626  -3.889  37.967  1.00 42.27           H  
ATOM   4313  HE3 LYS A 267      14.586  -4.212  36.521  1.00 42.27           H  
ATOM   4314  NZ  LYS A 267      12.597  -3.554  36.144  1.00 42.27           N  
ATOM   4315  HZ1 LYS A 267      12.826  -2.572  36.093  1.00 42.27           H  
ATOM   4316  HZ2 LYS A 267      11.678  -3.637  36.556  1.00 42.27           H  
ATOM   4317  HZ3 LYS A 267      12.546  -3.928  35.207  1.00 42.27           H  
ATOM   4318  N   ALA A 268      13.411 -10.935  39.429  1.00 41.53           N  
ATOM   4319  H   ALA A 268      13.802 -11.115  38.516  1.00 41.53           H  
ATOM   4320  CA  ALA A 268      12.640 -12.007  40.043  1.00 41.53           C  
ATOM   4321  HA  ALA A 268      11.646 -11.632  40.287  1.00 41.53           H  
ATOM   4322  C   ALA A 268      13.287 -12.468  41.356  1.00 41.53           C  
ATOM   4323  CB  ALA A 268      12.483 -13.150  39.033  1.00 41.53           C  
ATOM   4324  HB1 ALA A 268      11.986 -12.786  38.133  1.00 41.53           H  
ATOM   4325  HB2 ALA A 268      11.874 -13.940  39.473  1.00 41.53           H  
ATOM   4326  HB3 ALA A 268      13.458 -13.559  38.769  1.00 41.53           H  
ATOM   4327  O   ALA A 268      12.609 -12.500  42.372  1.00 41.53           O  
ATOM   4328  N   SER A 269      14.604 -12.697  41.394  1.00 42.91           N  
ATOM   4329  H   SER A 269      15.127 -12.743  40.531  1.00 42.91           H  
ATOM   4330  CA  SER A 269      15.299 -13.048  42.642  1.00 42.91           C  
ATOM   4331  HA  SER A 269      14.818 -13.926  43.072  1.00 42.91           H  
ATOM   4332  C   SER A 269      15.212 -11.938  43.697  1.00 42.91           C  
ATOM   4333  CB  SER A 269      16.765 -13.394  42.373  1.00 42.91           C  
ATOM   4334  HB2 SER A 269      17.248 -13.673  43.310  1.00 42.91           H  
ATOM   4335  HB3 SER A 269      17.273 -12.521  41.961  1.00 42.91           H  
ATOM   4336  O   SER A 269      15.034 -12.236  44.871  1.00 42.91           O  
ATOM   4337  OG  SER A 269      16.870 -14.466  41.456  1.00 42.91           O  
ATOM   4338  HG  SER A 269      16.498 -15.252  41.862  1.00 42.91           H  
ATOM   4339  N   LYS A 270      15.255 -10.656  43.299  1.00 43.55           N  
ATOM   4340  H   LYS A 270      15.394 -10.459  42.318  1.00 43.55           H  
ATOM   4341  CA  LYS A 270      15.055  -9.541  44.242  1.00 43.55           C  
ATOM   4342  HA  LYS A 270      15.598  -9.766  45.160  1.00 43.55           H  
ATOM   4343  C   LYS A 270      13.603  -9.364  44.700  1.00 43.55           C  
ATOM   4344  CB  LYS A 270      15.592  -8.229  43.660  1.00 43.55           C  
ATOM   4345  HB2 LYS A 270      15.162  -7.403  44.227  1.00 43.55           H  
ATOM   4346  HB3 LYS A 270      15.285  -8.127  42.619  1.00 43.55           H  
ATOM   4347  O   LYS A 270      13.399  -8.887  45.811  1.00 43.55           O  
ATOM   4348  CG  LYS A 270      17.118  -8.146  43.781  1.00 43.55           C  
ATOM   4349  HG2 LYS A 270      17.584  -8.896  43.142  1.00 43.55           H  
ATOM   4350  HG3 LYS A 270      17.403  -8.338  44.815  1.00 43.55           H  
ATOM   4351  CD  LYS A 270      17.601  -6.748  43.385  1.00 43.55           C  
ATOM   4352  HD2 LYS A 270      17.367  -6.566  42.336  1.00 43.55           H  
ATOM   4353  HD3 LYS A 270      17.088  -6.014  44.007  1.00 43.55           H  
ATOM   4354  CE  LYS A 270      19.109  -6.656  43.620  1.00 43.55           C  
ATOM   4355  HE2 LYS A 270      19.616  -7.314  42.914  1.00 43.55           H  
ATOM   4356  HE3 LYS A 270      19.316  -7.033  44.621  1.00 43.55           H  
ATOM   4357  NZ  LYS A 270      19.591  -5.259  43.499  1.00 43.55           N  
ATOM   4358  HZ1 LYS A 270      20.581  -5.216  43.692  1.00 43.55           H  
ATOM   4359  HZ2 LYS A 270      19.126  -4.689  44.191  1.00 43.55           H  
ATOM   4360  HZ3 LYS A 270      19.397  -4.883  42.582  1.00 43.55           H  
ATOM   4361  N   MET A 271      12.608  -9.700  43.874  1.00 38.28           N  
ATOM   4362  H   MET A 271      12.828 -10.051  42.953  1.00 38.28           H  
ATOM   4363  CA  MET A 271      11.202  -9.677  44.299  1.00 38.28           C  
ATOM   4364  HA  MET A 271      11.025  -8.779  44.892  1.00 38.28           H  
ATOM   4365  C   MET A 271      10.886 -10.843  45.232  1.00 38.28           C  
ATOM   4366  CB  MET A 271      10.230  -9.642  43.109  1.00 38.28           C  
ATOM   4367  HB2 MET A 271       9.244  -9.955  43.453  1.00 38.28           H  
ATOM   4368  HB3 MET A 271      10.558 -10.330  42.329  1.00 38.28           H  
ATOM   4369  O   MET A 271      10.223 -10.622  46.233  1.00 38.28           O  
ATOM   4370  CG  MET A 271      10.107  -8.220  42.551  1.00 38.28           C  
ATOM   4371  HG2 MET A 271      11.082  -7.927  42.161  1.00 38.28           H  
ATOM   4372  HG3 MET A 271       9.852  -7.543  43.366  1.00 38.28           H  
ATOM   4373  SD  MET A 271       8.883  -7.995  41.227  1.00 38.28           S  
ATOM   4374  CE  MET A 271       7.359  -7.858  42.213  1.00 38.28           C  
ATOM   4375  HE1 MET A 271       7.207  -8.768  42.793  1.00 38.28           H  
ATOM   4376  HE2 MET A 271       7.432  -7.015  42.901  1.00 38.28           H  
ATOM   4377  HE3 MET A 271       6.503  -7.714  41.555  1.00 38.28           H  
ATOM   4378  N   VAL A 272      11.439 -12.036  44.992  1.00 44.40           N  
ATOM   4379  H   VAL A 272      11.952 -12.181  44.134  1.00 44.40           H  
ATOM   4380  CA  VAL A 272      11.247 -13.175  45.904  1.00 44.40           C  
ATOM   4381  HA  VAL A 272      10.177 -13.284  46.083  1.00 44.40           H  
ATOM   4382  C   VAL A 272      11.877 -12.908  47.279  1.00 44.40           C  
ATOM   4383  CB  VAL A 272      11.741 -14.490  45.271  1.00 44.40           C  
ATOM   4384  HB  VAL A 272      12.785 -14.377  44.979  1.00 44.40           H  
ATOM   4385  O   VAL A 272      11.267 -13.239  48.289  1.00 44.40           O  
ATOM   4386  CG1 VAL A 272      11.621 -15.679  46.232  1.00 44.40           C  
ATOM   4387 HG11 VAL A 272      12.286 -15.543  47.085  1.00 44.40           H  
ATOM   4388 HG12 VAL A 272      10.598 -15.765  46.598  1.00 44.40           H  
ATOM   4389 HG13 VAL A 272      11.903 -16.603  45.728  1.00 44.40           H  
ATOM   4390  CG2 VAL A 272      10.912 -14.847  44.026  1.00 44.40           C  
ATOM   4391 HG21 VAL A 272       9.881 -15.047  44.318  1.00 44.40           H  
ATOM   4392 HG22 VAL A 272      10.907 -14.028  43.307  1.00 44.40           H  
ATOM   4393 HG23 VAL A 272      11.326 -15.733  43.547  1.00 44.40           H  
ATOM   4394  N   GLU A 273      13.034 -12.240  47.371  1.00 40.31           N  
ATOM   4395  H   GLU A 273      13.575 -12.056  46.539  1.00 40.31           H  
ATOM   4396  CA  GLU A 273      13.574 -11.843  48.688  1.00 40.31           C  
ATOM   4397  HA  GLU A 273      13.543 -12.708  49.350  1.00 40.31           H  
ATOM   4398  C   GLU A 273      12.744 -10.753  49.394  1.00 40.31           C  
ATOM   4399  CB  GLU A 273      15.036 -11.390  48.567  1.00 40.31           C  
ATOM   4400  HB2 GLU A 273      15.155 -10.791  47.665  1.00 40.31           H  
ATOM   4401  HB3 GLU A 273      15.281 -10.767  49.428  1.00 40.31           H  
ATOM   4402  O   GLU A 273      12.663 -10.747  50.626  1.00 40.31           O  
ATOM   4403  CG  GLU A 273      16.004 -12.582  48.562  1.00 40.31           C  
ATOM   4404  HG2 GLU A 273      15.841 -13.162  49.470  1.00 40.31           H  
ATOM   4405  HG3 GLU A 273      15.774 -13.219  47.708  1.00 40.31           H  
ATOM   4406  CD  GLU A 273      17.483 -12.159  48.490  1.00 40.31           C  
ATOM   4407  OE1 GLU A 273      18.341 -12.999  48.840  1.00 40.31           O  
ATOM   4408  OE2 GLU A 273      17.768 -11.019  48.043  1.00 40.31           O  
ATOM   4409  N   LYS A 274      12.104  -9.840  48.649  1.00 34.81           N  
ATOM   4410  H   LYS A 274      12.196  -9.889  47.645  1.00 34.81           H  
ATOM   4411  CA  LYS A 274      11.221  -8.822  49.243  1.00 34.81           C  
ATOM   4412  HA  LYS A 274      11.665  -8.488  50.181  1.00 34.81           H  
ATOM   4413  C   LYS A 274       9.861  -9.367  49.677  1.00 34.81           C  
ATOM   4414  CB  LYS A 274      11.059  -7.609  48.319  1.00 34.81           C  
ATOM   4415  HB2 LYS A 274      11.216  -7.891  47.278  1.00 34.81           H  
ATOM   4416  HB3 LYS A 274      10.040  -7.236  48.418  1.00 34.81           H  
ATOM   4417  O   LYS A 274       9.441  -9.072  50.790  1.00 34.81           O  
ATOM   4418  CG  LYS A 274      12.026  -6.496  48.740  1.00 34.81           C  
ATOM   4419  HG2 LYS A 274      13.051  -6.789  48.512  1.00 34.81           H  
ATOM   4420  HG3 LYS A 274      11.931  -6.337  49.814  1.00 34.81           H  
ATOM   4421  CD  LYS A 274      11.676  -5.190  48.028  1.00 34.81           C  
ATOM   4422  HD2 LYS A 274      10.611  -5.006  48.163  1.00 34.81           H  
ATOM   4423  HD3 LYS A 274      11.893  -5.279  46.963  1.00 34.81           H  
ATOM   4424  CE  LYS A 274      12.471  -4.044  48.656  1.00 34.81           C  
ATOM   4425  HE2 LYS A 274      13.509  -4.104  48.328  1.00 34.81           H  
ATOM   4426  HE3 LYS A 274      12.450  -4.181  49.737  1.00 34.81           H  
ATOM   4427  NZ  LYS A 274      11.861  -2.739  48.319  1.00 34.81           N  
ATOM   4428  HZ1 LYS A 274      12.354  -1.983  48.771  1.00 34.81           H  
ATOM   4429  HZ2 LYS A 274      10.916  -2.733  48.676  1.00 34.81           H  
ATOM   4430  HZ3 LYS A 274      11.814  -2.599  47.319  1.00 34.81           H  
ATOM   4431  N   ASP A 275       9.214 -10.200  48.869  1.00 37.41           N  
ATOM   4432  H   ASP A 275       9.569 -10.374  47.939  1.00 37.41           H  
ATOM   4433  CA  ASP A 275       7.883 -10.706  49.215  1.00 37.41           C  
ATOM   4434  HA  ASP A 275       7.279  -9.878  49.586  1.00 37.41           H  
ATOM   4435  C   ASP A 275       7.945 -11.721  50.364  1.00 37.41           C  
ATOM   4436  CB  ASP A 275       7.171 -11.272  47.973  1.00 37.41           C  
ATOM   4437  HB2 ASP A 275       7.846 -11.947  47.447  1.00 37.41           H  
ATOM   4438  HB3 ASP A 275       6.311 -11.854  48.304  1.00 37.41           H  
ATOM   4439  O   ASP A 275       7.073 -11.711  51.225  1.00 37.41           O  
ATOM   4440  CG  ASP A 275       6.655 -10.189  47.010  1.00 37.41           C  
ATOM   4441  OD1 ASP A 275       6.547  -9.013  47.421  1.00 37.41           O  
ATOM   4442  OD2 ASP A 275       6.391 -10.541  45.837  1.00 37.41           O  
ATOM   4443  N   VAL A 276       9.007 -12.534  50.475  1.00 38.94           N  
ATOM   4444  H   VAL A 276       9.705 -12.527  49.745  1.00 38.94           H  
ATOM   4445  CA  VAL A 276       9.152 -13.469  51.611  1.00 38.94           C  
ATOM   4446  HA  VAL A 276       8.197 -13.972  51.758  1.00 38.94           H  
ATOM   4447  C   VAL A 276       9.453 -12.732  52.926  1.00 38.94           C  
ATOM   4448  CB  VAL A 276      10.203 -14.556  51.301  1.00 38.94           C  
ATOM   4449  HB  VAL A 276      11.149 -14.075  51.056  1.00 38.94           H  
ATOM   4450  O   VAL A 276       9.028 -13.185  53.990  1.00 38.94           O  
ATOM   4451  CG1 VAL A 276      10.436 -15.520  52.475  1.00 38.94           C  
ATOM   4452 HG11 VAL A 276      11.112 -16.319  52.169  1.00 38.94           H  
ATOM   4453 HG12 VAL A 276      10.895 -14.990  53.309  1.00 38.94           H  
ATOM   4454 HG13 VAL A 276       9.489 -15.952  52.800  1.00 38.94           H  
ATOM   4455  CG2 VAL A 276       9.765 -15.428  50.112  1.00 38.94           C  
ATOM   4456 HG21 VAL A 276       8.863 -15.984  50.366  1.00 38.94           H  
ATOM   4457 HG22 VAL A 276      10.561 -16.127  49.854  1.00 38.94           H  
ATOM   4458 HG23 VAL A 276       9.554 -14.813  49.237  1.00 38.94           H  
ATOM   4459  N   SER A 277      10.134 -11.580  52.884  1.00 38.58           N  
ATOM   4460  H   SER A 277      10.360 -11.180  51.984  1.00 38.58           H  
ATOM   4461  CA  SER A 277      10.413 -10.802  54.101  1.00 38.58           C  
ATOM   4462  HA  SER A 277      10.615 -11.514  54.901  1.00 38.58           H  
ATOM   4463  C   SER A 277       9.206  -9.994  54.591  1.00 38.58           C  
ATOM   4464  CB  SER A 277      11.689  -9.954  53.982  1.00 38.58           C  
ATOM   4465  HB2 SER A 277      12.549 -10.618  54.059  1.00 38.58           H  
ATOM   4466  HB3 SER A 277      11.729  -9.259  54.821  1.00 38.58           H  
ATOM   4467  O   SER A 277       9.015  -9.897  55.803  1.00 38.58           O  
ATOM   4468  OG  SER A 277      11.799  -9.217  52.781  1.00 38.58           O  
ATOM   4469  HG  SER A 277      12.072  -9.804  52.072  1.00 38.58           H  
ATOM   4470  N   GLU A 278       8.340  -9.497  53.703  1.00 34.68           N  
ATOM   4471  H   GLU A 278       8.547  -9.555  52.716  1.00 34.68           H  
ATOM   4472  CA  GLU A 278       7.092  -8.836  54.117  1.00 34.68           C  
ATOM   4473  HA  GLU A 278       7.292  -8.257  55.019  1.00 34.68           H  
ATOM   4474  C   GLU A 278       6.008  -9.846  54.544  1.00 34.68           C  
ATOM   4475  CB  GLU A 278       6.627  -7.829  53.044  1.00 34.68           C  
ATOM   4476  HB2 GLU A 278       5.565  -7.624  53.185  1.00 34.68           H  
ATOM   4477  HB3 GLU A 278       6.775  -8.254  52.051  1.00 34.68           H  
ATOM   4478  O   GLU A 278       5.320  -9.605  55.540  1.00 34.68           O  
ATOM   4479  CG  GLU A 278       7.404  -6.502  53.189  1.00 34.68           C  
ATOM   4480  HG2 GLU A 278       7.243  -6.119  54.197  1.00 34.68           H  
ATOM   4481  HG3 GLU A 278       8.469  -6.712  53.088  1.00 34.68           H  
ATOM   4482  CD  GLU A 278       7.030  -5.395  52.183  1.00 34.68           C  
ATOM   4483  OE1 GLU A 278       7.586  -4.277  52.328  1.00 34.68           O  
ATOM   4484  OE2 GLU A 278       6.234  -5.646  51.254  1.00 34.68           O  
ATOM   4485  N   TYR A 279       5.927 -11.034  53.924  1.00 30.55           N  
ATOM   4486  H   TYR A 279       6.472 -11.190  53.088  1.00 30.55           H  
ATOM   4487  CA  TYR A 279       4.949 -12.059  54.331  1.00 30.55           C  
ATOM   4488  HA  TYR A 279       3.979 -11.566  54.401  1.00 30.55           H  
ATOM   4489  C   TYR A 279       5.211 -12.670  55.718  1.00 30.55           C  
ATOM   4490  CB  TYR A 279       4.826 -13.169  53.273  1.00 30.55           C  
ATOM   4491  HB2 TYR A 279       5.054 -14.134  53.725  1.00 30.55           H  
ATOM   4492  HB3 TYR A 279       5.555 -13.035  52.474  1.00 30.55           H  
ATOM   4493  O   TYR A 279       4.274 -13.117  56.381  1.00 30.55           O  
ATOM   4494  CG  TYR A 279       3.444 -13.242  52.659  1.00 30.55           C  
ATOM   4495  CD1 TYR A 279       2.470 -14.079  53.234  1.00 30.55           C  
ATOM   4496  HD1 TYR A 279       2.704 -14.655  54.117  1.00 30.55           H  
ATOM   4497  CD2 TYR A 279       3.122 -12.441  51.546  1.00 30.55           C  
ATOM   4498  HD2 TYR A 279       3.869 -11.786  51.123  1.00 30.55           H  
ATOM   4499  CE1 TYR A 279       1.177 -14.137  52.682  1.00 30.55           C  
ATOM   4500  HE1 TYR A 279       0.412 -14.758  53.125  1.00 30.55           H  
ATOM   4501  CE2 TYR A 279       1.825 -12.487  50.999  1.00 30.55           C  
ATOM   4502  HE2 TYR A 279       1.579 -11.867  50.150  1.00 30.55           H  
ATOM   4503  OH  TYR A 279      -0.396 -13.399  51.035  1.00 30.55           O  
ATOM   4504  HH  TYR A 279      -0.518 -12.746  50.342  1.00 30.55           H  
ATOM   4505  CZ  TYR A 279       0.853 -13.341  51.565  1.00 30.55           C  
ATOM   4506  N   MET A 280       6.455 -12.672  56.215  1.00 32.70           N  
ATOM   4507  H   MET A 280       7.210 -12.324  55.642  1.00 32.70           H  
ATOM   4508  CA  MET A 280       6.732 -13.180  57.569  1.00 32.70           C  
ATOM   4509  HA  MET A 280       6.112 -14.062  57.729  1.00 32.70           H  
ATOM   4510  C   MET A 280       6.326 -12.221  58.695  1.00 32.70           C  
ATOM   4511  CB  MET A 280       8.194 -13.625  57.719  1.00 32.70           C  
ATOM   4512  HB2 MET A 280       8.416 -13.719  58.782  1.00 32.70           H  
ATOM   4513  HB3 MET A 280       8.870 -12.883  57.295  1.00 32.70           H  
ATOM   4514  O   MET A 280       6.229 -12.657  59.843  1.00 32.70           O  
ATOM   4515  CG  MET A 280       8.431 -14.994  57.073  1.00 32.70           C  
ATOM   4516  HG2 MET A 280       8.696 -14.853  56.025  1.00 32.70           H  
ATOM   4517  HG3 MET A 280       7.507 -15.572  57.112  1.00 32.70           H  
ATOM   4518  SD  MET A 280       9.714 -15.977  57.899  1.00 32.70           S  
ATOM   4519  CE  MET A 280       9.589 -17.500  56.928  1.00 32.70           C  
ATOM   4520  HE1 MET A 280       9.790 -17.281  55.880  1.00 32.70           H  
ATOM   4521  HE2 MET A 280      10.317 -18.225  57.292  1.00 32.70           H  
ATOM   4522  HE3 MET A 280       8.586 -17.916  57.025  1.00 32.70           H  
ATOM   4523  N   ILE A 281       6.050 -10.945  58.406  1.00 37.29           N  
ATOM   4524  H   ILE A 281       6.110 -10.632  57.447  1.00 37.29           H  
ATOM   4525  CA  ILE A 281       5.668  -9.981  59.450  1.00 37.29           C  
ATOM   4526  HA  ILE A 281       6.078 -10.325  60.399  1.00 37.29           H  
ATOM   4527  C   ILE A 281       4.146  -9.957  59.667  1.00 37.29           C  
ATOM   4528  CB  ILE A 281       6.324  -8.604  59.187  1.00 37.29           C  
ATOM   4529  HB  ILE A 281       6.021  -8.252  58.201  1.00 37.29           H  
ATOM   4530  O   ILE A 281       3.707  -9.732  60.793  1.00 37.29           O  
ATOM   4531  CG1 ILE A 281       7.867  -8.766  59.216  1.00 37.29           C  
ATOM   4532 HG12 ILE A 281       8.172  -9.151  60.189  1.00 37.29           H  
ATOM   4533 HG13 ILE A 281       8.165  -9.495  58.462  1.00 37.29           H  
ATOM   4534  CG2 ILE A 281       5.877  -7.566  60.237  1.00 37.29           C  
ATOM   4535 HG21 ILE A 281       6.330  -6.596  60.031  1.00 37.29           H  
ATOM   4536 HG22 ILE A 281       6.155  -7.897  61.237  1.00 37.29           H  
ATOM   4537 HG23 ILE A 281       4.797  -7.425  60.193  1.00 37.29           H  
ATOM   4538  CD1 ILE A 281       8.663  -7.488  58.927  1.00 37.29           C  
ATOM   4539 HD11 ILE A 281       9.719  -7.739  58.826  1.00 37.29           H  
ATOM   4540 HD12 ILE A 281       8.555  -6.774  59.743  1.00 37.29           H  
ATOM   4541 HD13 ILE A 281       8.316  -7.041  57.995  1.00 37.29           H  
ATOM   4542  N   GLN A 282       3.330 -10.273  58.655  1.00 31.65           N  
ATOM   4543  H   GLN A 282       3.726 -10.455  57.744  1.00 31.65           H  
ATOM   4544  CA  GLN A 282       1.864 -10.228  58.791  1.00 31.65           C  
ATOM   4545  HA  GLN A 282       1.616  -9.514  59.575  1.00 31.65           H  
ATOM   4546  C   GLN A 282       1.213 -11.536  59.274  1.00 31.65           C  
ATOM   4547  CB  GLN A 282       1.237  -9.679  57.503  1.00 31.65           C  
ATOM   4548  HB2 GLN A 282       0.165  -9.875  57.515  1.00 31.65           H  
ATOM   4549  HB3 GLN A 282       1.672 -10.169  56.632  1.00 31.65           H  
ATOM   4550  O   GLN A 282       0.122 -11.497  59.836  1.00 31.65           O  
ATOM   4551  CG  GLN A 282       1.450  -8.157  57.431  1.00 31.65           C  
ATOM   4552  HG2 GLN A 282       2.516  -7.935  57.382  1.00 31.65           H  
ATOM   4553  HG3 GLN A 282       1.044  -7.700  58.334  1.00 31.65           H  
ATOM   4554  CD  GLN A 282       0.776  -7.510  56.227  1.00 31.65           C  
ATOM   4555  NE2 GLN A 282       0.478  -6.230  56.287  1.00 31.65           N  
ATOM   4556 HE21 GLN A 282       0.659  -5.692  57.123  1.00 31.65           H  
ATOM   4557 HE22 GLN A 282       0.032  -5.864  55.459  1.00 31.65           H  
ATOM   4558  OE1 GLN A 282       0.517  -8.115  55.205  1.00 31.65           O  
ATOM   4559  N   ASN A 283       1.909 -12.677  59.218  1.00 30.21           N  
ATOM   4560  H   ASN A 283       2.780 -12.679  58.706  1.00 30.21           H  
ATOM   4561  CA  ASN A 283       1.367 -13.960  59.697  1.00 30.21           C  
ATOM   4562  HA  ASN A 283       0.319 -14.000  59.402  1.00 30.21           H  
ATOM   4563  C   ASN A 283       1.311 -14.126  61.231  1.00 30.21           C  
ATOM   4564  CB  ASN A 283       2.104 -15.118  58.993  1.00 30.21           C  
ATOM   4565  HB2 ASN A 283       2.057 -16.018  59.606  1.00 30.21           H  
ATOM   4566  HB3 ASN A 283       3.153 -14.863  58.845  1.00 30.21           H  
ATOM   4567  O   ASN A 283       0.988 -15.209  61.717  1.00 30.21           O  
ATOM   4568  CG  ASN A 283       1.479 -15.484  57.658  1.00 30.21           C  
ATOM   4569  ND2 ASN A 283       2.145 -16.284  56.863  1.00 30.21           N  
ATOM   4570 HD21 ASN A 283       1.677 -16.486  55.990  1.00 30.21           H  
ATOM   4571 HD22 ASN A 283       3.075 -16.601  57.098  1.00 30.21           H  
ATOM   4572  OD1 ASN A 283       0.384 -15.095  57.310  1.00 30.21           O  
ATOM   4573  N   LYS A 284       1.596 -13.083  62.024  1.00 31.98           N  
ATOM   4574  H   LYS A 284       1.819 -12.203  61.581  1.00 31.98           H  
ATOM   4575  CA  LYS A 284       1.403 -13.138  63.485  1.00 31.98           C  
ATOM   4576  HA  LYS A 284       1.420 -14.185  63.790  1.00 31.98           H  
ATOM   4577  C   LYS A 284       0.023 -12.690  63.967  1.00 31.98           C  
ATOM   4578  CB  LYS A 284       2.546 -12.428  64.229  1.00 31.98           C  
ATOM   4579  HB2 LYS A 284       2.150 -11.946  65.123  1.00 31.98           H  
ATOM   4580  HB3 LYS A 284       2.991 -11.658  63.598  1.00 31.98           H  
ATOM   4581  O   LYS A 284      -0.283 -12.952  65.124  1.00 31.98           O  
ATOM   4582  CG  LYS A 284       3.608 -13.449  64.660  1.00 31.98           C  
ATOM   4583  HG2 LYS A 284       3.128 -14.251  65.222  1.00 31.98           H  
ATOM   4584  HG3 LYS A 284       4.084 -13.873  63.776  1.00 31.98           H  
ATOM   4585  CD  LYS A 284       4.663 -12.795  65.554  1.00 31.98           C  
ATOM   4586  HD2 LYS A 284       4.170 -12.341  66.413  1.00 31.98           H  
ATOM   4587  HD3 LYS A 284       5.182 -12.023  64.986  1.00 31.98           H  
ATOM   4588  CE  LYS A 284       5.655 -13.859  66.029  1.00 31.98           C  
ATOM   4589  HE2 LYS A 284       5.100 -14.642  66.546  1.00 31.98           H  
ATOM   4590  HE3 LYS A 284       6.125 -14.307  65.153  1.00 31.98           H  
ATOM   4591  NZ  LYS A 284       6.679 -13.272  66.925  1.00 31.98           N  
ATOM   4592  HZ1 LYS A 284       7.327 -13.984  67.230  1.00 31.98           H  
ATOM   4593  HZ2 LYS A 284       7.189 -12.550  66.436  1.00 31.98           H  
ATOM   4594  HZ3 LYS A 284       6.234 -12.863  67.734  1.00 31.98           H  
ATOM   4595  N   SER A 285      -0.808 -12.063  63.134  1.00 32.33           N  
ATOM   4596  H   SER A 285      -0.502 -11.837  62.199  1.00 32.33           H  
ATOM   4597  CA  SER A 285      -2.100 -11.512  63.584  1.00 32.33           C  
ATOM   4598  HA  SER A 285      -2.184 -11.644  64.663  1.00 32.33           H  
ATOM   4599  C   SER A 285      -3.347 -12.210  63.035  1.00 32.33           C  
ATOM   4600  CB  SER A 285      -2.148  -9.997  63.367  1.00 32.33           C  
ATOM   4601  HB2 SER A 285      -1.459  -9.525  64.068  1.00 32.33           H  
ATOM   4602  HB3 SER A 285      -3.150  -9.618  63.567  1.00 32.33           H  
ATOM   4603  O   SER A 285      -4.446 -11.836  63.419  1.00 32.33           O  
ATOM   4604  OG  SER A 285      -1.753  -9.648  62.055  1.00 32.33           O  
ATOM   4605  HG  SER A 285      -2.415  -9.952  61.430  1.00 32.33           H  
ATOM   4606  N   GLU A 286      -3.221 -13.248  62.205  1.00 29.16           N  
ATOM   4607  H   GLU A 286      -2.304 -13.498  61.862  1.00 29.16           H  
ATOM   4608  CA  GLU A 286      -4.386 -13.967  61.650  1.00 29.16           C  
ATOM   4609  HA  GLU A 286      -5.280 -13.367  61.824  1.00 29.16           H  
ATOM   4610  C   GLU A 286      -4.708 -15.297  62.357  1.00 29.16           C  
ATOM   4611  CB  GLU A 286      -4.282 -14.089  60.123  1.00 29.16           C  
ATOM   4612  HB2 GLU A 286      -3.311 -14.504  59.853  1.00 29.16           H  
ATOM   4613  HB3 GLU A 286      -5.064 -14.760  59.767  1.00 29.16           H  
ATOM   4614  O   GLU A 286      -5.527 -16.078  61.881  1.00 29.16           O  
ATOM   4615  CG  GLU A 286      -4.489 -12.723  59.448  1.00 29.16           C  
ATOM   4616  HG2 GLU A 286      -3.651 -12.072  59.700  1.00 29.16           H  
ATOM   4617  HG3 GLU A 286      -5.396 -12.270  59.848  1.00 29.16           H  
ATOM   4618  CD  GLU A 286      -4.618 -12.819  57.920  1.00 29.16           C  
ATOM   4619  OE1 GLU A 286      -5.049 -11.804  57.328  1.00 29.16           O  
ATOM   4620  OE2 GLU A 286      -4.289 -13.888  57.359  1.00 29.16           O  
ATOM   4621  N   GLN A 287      -4.154 -15.540  63.552  1.00 32.75           N  
ATOM   4622  H   GLN A 287      -3.514 -14.858  63.932  1.00 32.75           H  
ATOM   4623  CA  GLN A 287      -4.620 -16.639  64.416  1.00 32.75           C  
ATOM   4624  HA  GLN A 287      -4.748 -17.516  63.781  1.00 32.75           H  
ATOM   4625  C   GLN A 287      -6.024 -16.414  65.020  1.00 32.75           C  
ATOM   4626  CB  GLN A 287      -3.566 -16.992  65.488  1.00 32.75           C  
ATOM   4627  HB2 GLN A 287      -3.044 -16.094  65.815  1.00 32.75           H  
ATOM   4628  HB3 GLN A 287      -4.063 -17.428  66.355  1.00 32.75           H  
ATOM   4629  O   GLN A 287      -6.536 -17.313  65.686  1.00 32.75           O  
ATOM   4630  CG  GLN A 287      -2.564 -18.030  64.956  1.00 32.75           C  
ATOM   4631  HG2 GLN A 287      -3.119 -18.868  64.533  1.00 32.75           H  
ATOM   4632  HG3 GLN A 287      -1.967 -17.584  64.161  1.00 32.75           H  
ATOM   4633  CD  GLN A 287      -1.623 -18.581  66.026  1.00 32.75           C  
ATOM   4634  NE2 GLN A 287      -1.064 -19.754  65.820  1.00 32.75           N  
ATOM   4635 HE21 GLN A 287      -0.463 -20.087  66.560  1.00 32.75           H  
ATOM   4636 HE22 GLN A 287      -1.267 -20.274  64.977  1.00 32.75           H  
ATOM   4637  OE1 GLN A 287      -1.350 -17.991  67.057  1.00 32.75           O  
ATOM   4638  N   GLU A 288      -6.688 -15.283  64.755  1.00 30.78           N  
ATOM   4639  H   GLU A 288      -6.221 -14.563  64.222  1.00 30.78           H  
ATOM   4640  CA  GLU A 288      -8.032 -14.983  65.282  1.00 30.78           C  
ATOM   4641  HA  GLU A 288      -8.299 -15.753  66.006  1.00 30.78           H  
ATOM   4642  C   GLU A 288      -9.181 -15.057  64.261  1.00 30.78           C  
ATOM   4643  CB  GLU A 288      -8.021 -13.666  66.072  1.00 30.78           C  
ATOM   4644  HB2 GLU A 288      -7.526 -12.889  65.489  1.00 30.78           H  
ATOM   4645  HB3 GLU A 288      -9.047 -13.356  66.271  1.00 30.78           H  
ATOM   4646  O   GLU A 288     -10.330 -14.843  64.631  1.00 30.78           O  
ATOM   4647  CG  GLU A 288      -7.317 -13.856  67.426  1.00 30.78           C  
ATOM   4648  HG2 GLU A 288      -7.739 -14.731  67.920  1.00 30.78           H  
ATOM   4649  HG3 GLU A 288      -6.258 -14.047  67.254  1.00 30.78           H  
ATOM   4650  CD  GLU A 288      -7.468 -12.644  68.358  1.00 30.78           C  
ATOM   4651  OE1 GLU A 288      -7.341 -12.853  69.587  1.00 30.78           O  
ATOM   4652  OE2 GLU A 288      -7.683 -11.520  67.852  1.00 30.78           O  
ATOM   4653  N   LEU A 289      -8.935 -15.469  63.012  1.00 25.56           N  
ATOM   4654  H   LEU A 289      -7.979 -15.643  62.739  1.00 25.56           H  
ATOM   4655  CA  LEU A 289     -10.009 -15.835  62.069  1.00 25.56           C  
ATOM   4656  HA  LEU A 289     -10.970 -15.634  62.543  1.00 25.56           H  
ATOM   4657  C   LEU A 289     -10.069 -17.354  61.842  1.00 25.56           C  
ATOM   4658  CB  LEU A 289      -9.958 -14.939  60.817  1.00 25.56           C  
ATOM   4659  HB2 LEU A 289      -8.915 -14.771  60.551  1.00 25.56           H  
ATOM   4660  HB3 LEU A 289     -10.436 -15.438  59.974  1.00 25.56           H  
ATOM   4661  O   LEU A 289     -10.290 -17.851  60.742  1.00 25.56           O  
ATOM   4662  CG  LEU A 289     -10.671 -13.589  61.052  1.00 25.56           C  
ATOM   4663  HG  LEU A 289     -10.441 -13.219  62.051  1.00 25.56           H  
ATOM   4664  CD1 LEU A 289     -10.187 -12.547  60.045  1.00 25.56           C  
ATOM   4665 HD11 LEU A 289     -10.685 -11.595  60.229  1.00 25.56           H  
ATOM   4666 HD12 LEU A 289     -10.396 -12.881  59.029  1.00 25.56           H  
ATOM   4667 HD13 LEU A 289      -9.113 -12.403  60.157  1.00 25.56           H  
ATOM   4668  CD2 LEU A 289     -12.193 -13.712  60.899  1.00 25.56           C  
ATOM   4669 HD21 LEU A 289     -12.657 -12.740  61.070  1.00 25.56           H  
ATOM   4670 HD22 LEU A 289     -12.442 -14.063  59.897  1.00 25.56           H  
ATOM   4671 HD23 LEU A 289     -12.584 -14.414  61.635  1.00 25.56           H  
ATOM   4672  N   ASN A 290      -9.912 -18.104  62.935  1.00 26.48           N  
ATOM   4673  H   ASN A 290      -9.747 -17.596  63.792  1.00 26.48           H  
ATOM   4674  CA  ASN A 290     -10.499 -19.433  63.059  1.00 26.48           C  
ATOM   4675  HA  ASN A 290     -10.352 -19.980  62.128  1.00 26.48           H  
ATOM   4676  C   ASN A 290     -12.005 -19.277  63.301  1.00 26.48           C  
ATOM   4677  CB  ASN A 290      -9.835 -20.197  64.221  1.00 26.48           C  
ATOM   4678  HB2 ASN A 290      -9.592 -19.506  65.027  1.00 26.48           H  
ATOM   4679  HB3 ASN A 290     -10.536 -20.931  64.618  1.00 26.48           H  
ATOM   4680  O   ASN A 290     -12.412 -18.503  64.158  1.00 26.48           O  
ATOM   4681  CG  ASN A 290      -8.598 -20.967  63.802  1.00 26.48           C  
ATOM   4682  ND2 ASN A 290      -7.603 -21.046  64.654  1.00 26.48           N  
ATOM   4683 HD21 ASN A 290      -7.602 -20.458  65.475  1.00 26.48           H  
ATOM   4684 HD22 ASN A 290      -6.775 -21.515  64.316  1.00 26.48           H  
ATOM   4685  OD1 ASN A 290      -8.528 -21.556  62.738  1.00 26.48           O  
ATOM   4686  N   MET A 291     -12.800 -20.094  62.608  1.00 27.41           N  
ATOM   4687  H   MET A 291     -12.326 -20.682  61.938  1.00 27.41           H  
ATOM   4688  CA  MET A 291     -14.270 -20.153  62.617  1.00 27.41           C  
ATOM   4689  HA  MET A 291     -14.521 -21.157  62.276  1.00 27.41           H  
ATOM   4690  C   MET A 291     -14.963 -19.216  61.626  1.00 27.41           C  
ATOM   4691  CB  MET A 291     -14.913 -20.037  64.016  1.00 27.41           C  
ATOM   4692  HB2 MET A 291     -14.744 -19.050  64.448  1.00 27.41           H  
ATOM   4693  HB3 MET A 291     -15.989 -20.135  63.874  1.00 27.41           H  
ATOM   4694  O   MET A 291     -15.571 -18.232  62.017  1.00 27.41           O  
ATOM   4695  CG  MET A 291     -14.478 -21.116  65.009  1.00 27.41           C  
ATOM   4696  HG2 MET A 291     -13.396 -21.069  65.129  1.00 27.41           H  
ATOM   4697  HG3 MET A 291     -14.734 -22.091  64.595  1.00 27.41           H  
ATOM   4698  SD  MET A 291     -15.232 -20.972  66.657  1.00 27.41           S  
ATOM   4699  CE  MET A 291     -17.000 -20.854  66.263  1.00 27.41           C  
ATOM   4700  HE1 MET A 291     -17.293 -21.687  65.625  1.00 27.41           H  
ATOM   4701  HE2 MET A 291     -17.204 -19.909  65.760  1.00 27.41           H  
ATOM   4702  HE3 MET A 291     -17.574 -20.889  67.189  1.00 27.41           H  
ATOM   4703  N   ILE A 292     -14.977 -19.605  60.351  1.00 26.16           N  
ATOM   4704  H   ILE A 292     -14.179 -20.136  60.032  1.00 26.16           H  
ATOM   4705  CA  ILE A 292     -16.213 -19.842  59.584  1.00 26.16           C  
ATOM   4706  HA  ILE A 292     -16.889 -20.429  60.205  1.00 26.16           H  
ATOM   4707  C   ILE A 292     -15.839 -20.706  58.368  1.00 26.16           C  
ATOM   4708  CB  ILE A 292     -16.959 -18.529  59.202  1.00 26.16           C  
ATOM   4709  HB  ILE A 292     -16.211 -17.760  59.010  1.00 26.16           H  
ATOM   4710  O   ILE A 292     -14.936 -20.388  57.602  1.00 26.16           O  
ATOM   4711  CG1 ILE A 292     -17.937 -18.046  60.309  1.00 26.16           C  
ATOM   4712 HG12 ILE A 292     -18.960 -18.325  60.056  1.00 26.16           H  
ATOM   4713 HG13 ILE A 292     -17.752 -18.544  61.261  1.00 26.16           H  
ATOM   4714  CG2 ILE A 292     -17.829 -18.670  57.936  1.00 26.16           C  
ATOM   4715 HG21 ILE A 292     -18.543 -19.487  58.039  1.00 26.16           H  
ATOM   4716 HG22 ILE A 292     -17.198 -18.844  57.064  1.00 26.16           H  
ATOM   4717 HG23 ILE A 292     -18.371 -17.741  57.757  1.00 26.16           H  
ATOM   4718  CD1 ILE A 292     -17.900 -16.526  60.507  1.00 26.16           C  
ATOM   4719 HD11 ILE A 292     -18.192 -16.021  59.586  1.00 26.16           H  
ATOM   4720 HD12 ILE A 292     -16.895 -16.210  60.787  1.00 26.16           H  
ATOM   4721 HD13 ILE A 292     -18.592 -16.246  61.302  1.00 26.16           H  
ATOM   4722  N   SER A 293     -16.568 -21.809  58.200  1.00 25.78           N  
ATOM   4723  H   SER A 293     -17.281 -21.981  58.894  1.00 25.78           H  
ATOM   4724  CA  SER A 293     -16.568 -22.714  57.039  1.00 25.78           C  
ATOM   4725  HA  SER A 293     -17.334 -23.455  57.269  1.00 25.78           H  
ATOM   4726  C   SER A 293     -15.320 -23.574  56.803  1.00 25.78           C  
ATOM   4727  CB  SER A 293     -17.109 -22.027  55.782  1.00 25.78           C  
ATOM   4728  HB2 SER A 293     -18.083 -21.591  56.007  1.00 25.78           H  
ATOM   4729  HB3 SER A 293     -17.246 -22.773  54.999  1.00 25.78           H  
ATOM   4730  O   SER A 293     -14.696 -23.583  55.748  1.00 25.78           O  
ATOM   4731  OG  SER A 293     -16.263 -21.011  55.295  1.00 25.78           O  
ATOM   4732  HG  SER A 293     -15.577 -20.830  55.941  1.00 25.78           H  
ATOM   4733  N   SER A 294     -15.047 -24.435  57.778  1.00 23.70           N  
ATOM   4734  H   SER A 294     -15.553 -24.343  58.647  1.00 23.70           H  
ATOM   4735  CA  SER A 294     -14.620 -25.801  57.495  1.00 23.70           C  
ATOM   4736  HA  SER A 294     -13.681 -25.790  56.941  1.00 23.70           H  
ATOM   4737  C   SER A 294     -15.698 -26.519  56.669  1.00 23.70           C  
ATOM   4738  CB  SER A 294     -14.416 -26.537  58.830  1.00 23.70           C  
ATOM   4739  HB2 SER A 294     -13.457 -26.239  59.255  1.00 23.70           H  
ATOM   4740  HB3 SER A 294     -14.397 -27.613  58.653  1.00 23.70           H  
ATOM   4741  O   SER A 294     -16.797 -26.751  57.165  1.00 23.70           O  
ATOM   4742  OG  SER A 294     -15.442 -26.216  59.762  1.00 23.70           O  
ATOM   4743  HG  SER A 294     -15.505 -26.924  60.408  1.00 23.70           H  
ATOM   4744  N   SER A 295     -15.404 -26.843  55.409  1.00 24.35           N  
ATOM   4745  H   SER A 295     -14.673 -26.294  54.981  1.00 24.35           H  
ATOM   4746  CA  SER A 295     -15.729 -28.109  54.717  1.00 24.35           C  
ATOM   4747  HA  SER A 295     -14.875 -28.767  54.880  1.00 24.35           H  
ATOM   4748  C   SER A 295     -15.862 -27.921  53.201  1.00 24.35           C  
ATOM   4749  CB  SER A 295     -16.951 -28.890  55.248  1.00 24.35           C  
ATOM   4750  HB2 SER A 295     -16.716 -29.279  56.239  1.00 24.35           H  
ATOM   4751  HB3 SER A 295     -17.142 -29.741  54.593  1.00 24.35           H  
ATOM   4752  O   SER A 295     -16.649 -27.115  52.721  1.00 24.35           O  
ATOM   4753  OG  SER A 295     -18.123 -28.116  55.340  1.00 24.35           O  
ATOM   4754  HG  SER A 295     -17.921 -27.417  55.967  1.00 24.35           H  
ATOM   4755  N   ALA A 296     -15.101 -28.751  52.483  1.00 24.68           N  
ATOM   4756  H   ALA A 296     -14.463 -29.335  53.005  1.00 24.68           H  
ATOM   4757  CA  ALA A 296     -15.252 -29.117  51.076  1.00 24.68           C  
ATOM   4758  HA  ALA A 296     -14.521 -29.904  50.892  1.00 24.68           H  
ATOM   4759  C   ALA A 296     -14.956 -28.047  50.010  1.00 24.68           C  
ATOM   4760  CB  ALA A 296     -16.622 -29.789  50.889  1.00 24.68           C  
ATOM   4761  HB1 ALA A 296     -16.696 -30.186  49.877  1.00 24.68           H  
ATOM   4762  HB2 ALA A 296     -17.420 -29.062  51.037  1.00 24.68           H  
ATOM   4763  HB3 ALA A 296     -16.742 -30.608  51.598  1.00 24.68           H  
ATOM   4764  O   ALA A 296     -15.878 -27.501  49.421  1.00 24.68           O  
ATOM   4765  N   ILE A 297     -13.674 -27.899  49.647  1.00 25.81           N  
ATOM   4766  H   ILE A 297     -12.977 -28.177  50.323  1.00 25.81           H  
ATOM   4767  CA  ILE A 297     -13.244 -28.073  48.245  1.00 25.81           C  
ATOM   4768  HA  ILE A 297     -13.971 -28.711  47.743  1.00 25.81           H  
ATOM   4769  C   ILE A 297     -11.909 -28.830  48.277  1.00 25.81           C  
ATOM   4770  CB  ILE A 297     -13.160 -26.763  47.414  1.00 25.81           C  
ATOM   4771  HB  ILE A 297     -12.379 -26.127  47.831  1.00 25.81           H  
ATOM   4772  O   ILE A 297     -10.844 -28.258  48.496  1.00 25.81           O  
ATOM   4773  CG1 ILE A 297     -14.491 -25.977  47.435  1.00 25.81           C  
ATOM   4774 HG12 ILE A 297     -14.664 -25.640  48.457  1.00 25.81           H  
ATOM   4775 HG13 ILE A 297     -15.303 -26.634  47.123  1.00 25.81           H  
ATOM   4776  CG2 ILE A 297     -12.785 -27.113  45.957  1.00 25.81           C  
ATOM   4777 HG21 ILE A 297     -13.573 -27.708  45.493  1.00 25.81           H  
ATOM   4778 HG22 ILE A 297     -12.625 -26.206  45.375  1.00 25.81           H  
ATOM   4779 HG23 ILE A 297     -11.853 -27.677  45.921  1.00 25.81           H  
ATOM   4780  CD1 ILE A 297     -14.560 -24.714  46.577  1.00 25.81           C  
ATOM   4781 HD11 ILE A 297     -13.712 -24.067  46.802  1.00 25.81           H  
ATOM   4782 HD12 ILE A 297     -14.555 -24.971  45.518  1.00 25.81           H  
ATOM   4783 HD13 ILE A 297     -15.483 -24.179  46.798  1.00 25.81           H  
ATOM   4784  N   GLU A 298     -11.995 -30.150  48.138  1.00 24.19           N  
ATOM   4785  H   GLU A 298     -12.906 -30.550  47.964  1.00 24.19           H  
ATOM   4786  CA  GLU A 298     -10.862 -31.004  47.795  1.00 24.19           C  
ATOM   4787  HA  GLU A 298     -10.069 -30.882  48.533  1.00 24.19           H  
ATOM   4788  C   GLU A 298     -10.323 -30.614  46.409  1.00 24.19           C  
ATOM   4789  CB  GLU A 298     -11.314 -32.477  47.769  1.00 24.19           C  
ATOM   4790  HB2 GLU A 298     -12.195 -32.555  47.132  1.00 24.19           H  
ATOM   4791  HB3 GLU A 298     -10.520 -33.079  47.326  1.00 24.19           H  
ATOM   4792  O   GLU A 298     -11.098 -30.374  45.487  1.00 24.19           O  
ATOM   4793  CG  GLU A 298     -11.623 -33.050  49.161  1.00 24.19           C  
ATOM   4794  HG2 GLU A 298     -10.703 -33.045  49.746  1.00 24.19           H  
ATOM   4795  HG3 GLU A 298     -12.340 -32.400  49.663  1.00 24.19           H  
ATOM   4796  CD  GLU A 298     -12.208 -34.473  49.109  1.00 24.19           C  
ATOM   4797  OE1 GLU A 298     -11.865 -35.269  50.012  1.00 24.19           O  
ATOM   4798  OE2 GLU A 298     -13.026 -34.741  48.201  1.00 24.19           O  
ATOM   4799  N   ASN A 299      -8.994 -30.578  46.287  1.00 24.23           N  
ATOM   4800  H   ASN A 299      -8.463 -30.659  47.143  1.00 24.23           H  
ATOM   4801  CA  ASN A 299      -8.211 -30.798  45.068  1.00 24.23           C  
ATOM   4802  HA  ASN A 299      -7.290 -30.221  45.161  1.00 24.23           H  
ATOM   4803  C   ASN A 299      -8.848 -30.353  43.739  1.00 24.23           C  
ATOM   4804  CB  ASN A 299      -7.822 -32.288  45.024  1.00 24.23           C  
ATOM   4805  HB2 ASN A 299      -8.727 -32.895  45.056  1.00 24.23           H  
ATOM   4806  HB3 ASN A 299      -7.312 -32.501  44.084  1.00 24.23           H  
ATOM   4807  O   ASN A 299      -9.263 -31.184  42.932  1.00 24.23           O  
ATOM   4808  CG  ASN A 299      -6.889 -32.712  46.137  1.00 24.23           C  
ATOM   4809  ND2 ASN A 299      -6.811 -33.992  46.409  1.00 24.23           N  
ATOM   4810 HD21 ASN A 299      -6.194 -34.254  47.164  1.00 24.23           H  
ATOM   4811 HD22 ASN A 299      -7.374 -34.652  45.893  1.00 24.23           H  
ATOM   4812  OD1 ASN A 299      -6.227 -31.915  46.781  1.00 24.23           O  
ATOM   4813  N   THR A 300      -8.810 -29.059  43.431  1.00 22.96           N  
ATOM   4814  H   THR A 300      -8.577 -28.379  44.140  1.00 22.96           H  
ATOM   4815  CA  THR A 300      -8.769 -28.642  42.024  1.00 22.96           C  
ATOM   4816  HA  THR A 300      -9.163 -29.436  41.389  1.00 22.96           H  
ATOM   4817  C   THR A 300      -7.317 -28.450  41.630  1.00 22.96           C  
ATOM   4818  CB  THR A 300      -9.633 -27.419  41.720  1.00 22.96           C  
ATOM   4819  HB  THR A 300      -9.406 -27.067  40.713  1.00 22.96           H  
ATOM   4820  O   THR A 300      -6.717 -27.409  41.905  1.00 22.96           O  
ATOM   4821  CG2 THR A 300     -11.116 -27.782  41.782  1.00 22.96           C  
ATOM   4822 HG21 THR A 300     -11.370 -28.140  42.779  1.00 22.96           H  
ATOM   4823 HG22 THR A 300     -11.715 -26.900  41.555  1.00 22.96           H  
ATOM   4824 HG23 THR A 300     -11.338 -28.562  41.053  1.00 22.96           H  
ATOM   4825  OG1 THR A 300      -9.373 -26.383  42.636  1.00 22.96           O  
ATOM   4826  HG1 THR A 300      -8.430 -26.214  42.578  1.00 22.96           H  
ATOM   4827  N   ASP A 301      -6.762 -29.491  41.010  1.00 21.70           N  
ATOM   4828  H   ASP A 301      -7.304 -30.340  40.931  1.00 21.70           H  
ATOM   4829  CA  ASP A 301      -5.564 -29.405  40.186  1.00 21.70           C  
ATOM   4830  HA  ASP A 301      -4.686 -29.353  40.829  1.00 21.70           H  
ATOM   4831  C   ASP A 301      -5.633 -28.134  39.336  1.00 21.70           C  
ATOM   4832  CB  ASP A 301      -5.469 -30.637  39.260  1.00 21.70           C  
ATOM   4833  HB2 ASP A 301      -6.465 -31.035  39.064  1.00 21.70           H  
ATOM   4834  HB3 ASP A 301      -5.054 -30.325  38.302  1.00 21.70           H  
ATOM   4835  O   ASP A 301      -6.563 -27.937  38.546  1.00 21.70           O  
ATOM   4836  CG  ASP A 301      -4.553 -31.741  39.791  1.00 21.70           C  
ATOM   4837  OD1 ASP A 301      -3.502 -31.383  40.370  1.00 21.70           O  
ATOM   4838  OD2 ASP A 301      -4.881 -32.924  39.560  1.00 21.70           O  
ATOM   4839  N   PHE A 302      -4.629 -27.275  39.504  1.00 22.89           N  
ATOM   4840  H   PHE A 302      -3.948 -27.504  40.214  1.00 22.89           H  
ATOM   4841  CA  PHE A 302      -4.354 -26.123  38.654  1.00 22.89           C  
ATOM   4842  HA  PHE A 302      -5.268 -25.540  38.540  1.00 22.89           H  
ATOM   4843  C   PHE A 302      -3.938 -26.612  37.259  1.00 22.89           C  
ATOM   4844  CB  PHE A 302      -3.281 -25.234  39.309  1.00 22.89           C  
ATOM   4845  HB2 PHE A 302      -2.498 -25.861  39.735  1.00 22.89           H  
ATOM   4846  HB3 PHE A 302      -2.809 -24.628  38.536  1.00 22.89           H  
ATOM   4847  O   PHE A 302      -2.802 -26.446  36.820  1.00 22.89           O  
ATOM   4848  CG  PHE A 302      -3.785 -24.270  40.365  1.00 22.89           C  
ATOM   4849  CD1 PHE A 302      -4.078 -22.939  40.006  1.00 22.89           C  
ATOM   4850  HD1 PHE A 302      -3.979 -22.622  38.978  1.00 22.89           H  
ATOM   4851  CD2 PHE A 302      -3.924 -24.676  41.706  1.00 22.89           C  
ATOM   4852  HD2 PHE A 302      -3.718 -25.698  41.988  1.00 22.89           H  
ATOM   4853  CE1 PHE A 302      -4.495 -22.017  40.982  1.00 22.89           C  
ATOM   4854  HE1 PHE A 302      -4.722 -20.998  40.703  1.00 22.89           H  
ATOM   4855  CE2 PHE A 302      -4.340 -23.752  42.681  1.00 22.89           C  
ATOM   4856  HE2 PHE A 302      -4.455 -24.070  43.707  1.00 22.89           H  
ATOM   4857  CZ  PHE A 302      -4.622 -22.423  42.321  1.00 22.89           C  
ATOM   4858  HZ  PHE A 302      -4.949 -21.719  43.073  1.00 22.89           H  
ATOM   4859  N   SER A 303      -4.869 -27.216  36.528  1.00 20.48           N  
ATOM   4860  H   SER A 303      -5.761 -27.386  36.971  1.00 20.48           H  
ATOM   4861  CA  SER A 303      -4.795 -27.232  35.079  1.00 20.48           C  
ATOM   4862  HA  SER A 303      -3.754 -27.362  34.781  1.00 20.48           H  
ATOM   4863  C   SER A 303      -5.248 -25.852  34.621  1.00 20.48           C  
ATOM   4864  CB  SER A 303      -5.548 -28.413  34.459  1.00 20.48           C  
ATOM   4865  HB2 SER A 303      -5.077 -29.339  34.786  1.00 20.48           H  
ATOM   4866  HB3 SER A 303      -5.465 -28.352  33.374  1.00 20.48           H  
ATOM   4867  O   SER A 303      -6.426 -25.505  34.623  1.00 20.48           O  
ATOM   4868  OG  SER A 303      -6.913 -28.455  34.805  1.00 20.48           O  
ATOM   4869  HG  SER A 303      -7.006 -28.519  35.758  1.00 20.48           H  
ATOM   4870  N   VAL A 304      -4.260 -25.015  34.309  1.00 22.63           N  
ATOM   4871  H   VAL A 304      -3.318 -25.332  34.489  1.00 22.63           H  
ATOM   4872  CA  VAL A 304      -4.435 -23.753  33.591  1.00 22.63           C  
ATOM   4873  HA  VAL A 304      -5.164 -23.137  34.118  1.00 22.63           H  
ATOM   4874  C   VAL A 304      -5.004 -24.113  32.219  1.00 22.63           C  
ATOM   4875  CB  VAL A 304      -3.097 -22.987  33.512  1.00 22.63           C  
ATOM   4876  HB  VAL A 304      -2.357 -23.601  33.000  1.00 22.63           H  
ATOM   4877  O   VAL A 304      -4.274 -24.301  31.244  1.00 22.63           O  
ATOM   4878  CG1 VAL A 304      -3.227 -21.655  32.762  1.00 22.63           C  
ATOM   4879 HG11 VAL A 304      -2.269 -21.136  32.757  1.00 22.63           H  
ATOM   4880 HG12 VAL A 304      -3.973 -21.026  33.249  1.00 22.63           H  
ATOM   4881 HG13 VAL A 304      -3.531 -21.829  31.730  1.00 22.63           H  
ATOM   4882  CG2 VAL A 304      -2.566 -22.675  34.920  1.00 22.63           C  
ATOM   4883 HG21 VAL A 304      -1.644 -22.099  34.852  1.00 22.63           H  
ATOM   4884 HG22 VAL A 304      -2.350 -23.596  35.460  1.00 22.63           H  
ATOM   4885 HG23 VAL A 304      -3.306 -22.103  35.480  1.00 22.63           H  
ATOM   4886  N   ALA A 305      -6.320 -24.297  32.166  1.00 21.29           N  
ATOM   4887  H   ALA A 305      -6.837 -24.312  33.034  1.00 21.29           H  
ATOM   4888  CA  ALA A 305      -7.060 -24.446  30.937  1.00 21.29           C  
ATOM   4889  HA  ALA A 305      -6.597 -25.225  30.332  1.00 21.29           H  
ATOM   4890  C   ALA A 305      -6.954 -23.107  30.206  1.00 21.29           C  
ATOM   4891  CB  ALA A 305      -8.497 -24.883  31.247  1.00 21.29           C  
ATOM   4892  HB1 ALA A 305      -9.046 -25.033  30.317  1.00 21.29           H  
ATOM   4893  HB2 ALA A 305      -9.007 -24.119  31.834  1.00 21.29           H  
ATOM   4894  HB3 ALA A 305      -8.491 -25.817  31.807  1.00 21.29           H  
ATOM   4895  O   ALA A 305      -7.588 -22.115  30.558  1.00 21.29           O  
ATOM   4896  N   ARG A 306      -6.082 -23.087  29.195  1.00 21.64           N  
ATOM   4897  H   ARG A 306      -5.503 -23.910  29.104  1.00 21.64           H  
ATOM   4898  CA  ARG A 306      -6.156 -22.173  28.057  1.00 21.64           C  
ATOM   4899  HA  ARG A 306      -6.164 -21.138  28.398  1.00 21.64           H  
ATOM   4900  C   ARG A 306      -7.485 -22.427  27.343  1.00 21.64           C  
ATOM   4901  CB  ARG A 306      -4.982 -22.430  27.096  1.00 21.64           C  
ATOM   4902  HB2 ARG A 306      -5.228 -21.980  26.134  1.00 21.64           H  
ATOM   4903  HB3 ARG A 306      -4.878 -23.504  26.943  1.00 21.64           H  
ATOM   4904  O   ARG A 306      -7.510 -23.048  26.287  1.00 21.64           O  
ATOM   4905  CG  ARG A 306      -3.638 -21.839  27.523  1.00 21.64           C  
ATOM   4906  HG2 ARG A 306      -3.719 -20.752  27.554  1.00 21.64           H  
ATOM   4907  HG3 ARG A 306      -3.355 -22.215  28.506  1.00 21.64           H  
ATOM   4908  CD  ARG A 306      -2.602 -22.269  26.475  1.00 21.64           C  
ATOM   4909  HD2 ARG A 306      -2.424 -23.338  26.597  1.00 21.64           H  
ATOM   4910  HD3 ARG A 306      -3.014 -22.097  25.481  1.00 21.64           H  
ATOM   4911  NE  ARG A 306      -1.340 -21.518  26.593  1.00 21.64           N  
ATOM   4912  HE  ARG A 306      -1.387 -20.646  27.100  1.00 21.64           H  
ATOM   4913  NH1 ARG A 306      -0.011 -22.990  25.429  1.00 21.64           N  
ATOM   4914 HH11 ARG A 306      -0.803 -23.610  25.341  1.00 21.64           H  
ATOM   4915 HH12 ARG A 306       0.888 -23.253  25.052  1.00 21.64           H  
ATOM   4916  NH2 ARG A 306       0.860 -21.085  26.193  1.00 21.64           N  
ATOM   4917 HH21 ARG A 306       0.778 -20.225  26.717  1.00 21.64           H  
ATOM   4918 HH22 ARG A 306       1.753 -21.371  25.819  1.00 21.64           H  
ATOM   4919  CZ  ARG A 306      -0.176 -21.867  26.073  1.00 21.64           C  
ATOM   4920  N   GLU A 307      -8.583 -21.980  27.931  1.00 21.65           N  
ATOM   4921  H   GLU A 307      -8.515 -21.578  28.855  1.00 21.65           H  
ATOM   4922  CA  GLU A 307      -9.806 -21.752  27.185  1.00 21.65           C  
ATOM   4923  HA  GLU A 307      -9.817 -22.390  26.302  1.00 21.65           H  
ATOM   4924  C   GLU A 307      -9.759 -20.312  26.699  1.00 21.65           C  
ATOM   4925  CB  GLU A 307     -11.062 -22.114  27.982  1.00 21.65           C  
ATOM   4926  HB2 GLU A 307     -11.926 -21.695  27.467  1.00 21.65           H  
ATOM   4927  HB3 GLU A 307     -11.005 -21.701  28.990  1.00 21.65           H  
ATOM   4928  O   GLU A 307      -9.592 -19.363  27.461  1.00 21.65           O  
ATOM   4929  CG  GLU A 307     -11.205 -23.645  28.027  1.00 21.65           C  
ATOM   4930  HG2 GLU A 307     -10.384 -24.060  28.612  1.00 21.65           H  
ATOM   4931  HG3 GLU A 307     -11.116 -24.032  27.012  1.00 21.65           H  
ATOM   4932  CD  GLU A 307     -12.539 -24.128  28.611  1.00 21.65           C  
ATOM   4933  OE1 GLU A 307     -12.808 -25.342  28.462  1.00 21.65           O  
ATOM   4934  OE2 GLU A 307     -13.282 -23.299  29.182  1.00 21.65           O  
ATOM   4935  N   SER A 308      -9.789 -20.190  25.380  1.00 23.13           N  
ATOM   4936  H   SER A 308      -9.957 -21.032  24.847  1.00 23.13           H  
ATOM   4937  CA  SER A 308      -9.913 -18.955  24.631  1.00 23.13           C  
ATOM   4938  HA  SER A 308      -8.972 -18.407  24.643  1.00 23.13           H
[truncated: 208,827 more chars]
