# Supplementary material for: Plant virus movement proteins originated from jelly-roll capsid proteins
Source: PLoS Biol. 2023 Jun 15;21(6):e3002157. doi: 10.1371/journal.pbio.3002157 (PMC10306228; doi:10.1371/journal.pbio.3002157)
Supplement: S2 Data — (ZIP) [file pbio.3002157.s007.zip › S2_Data/CAH2618849_SfSV.pdb]

ATOM      1  N   HIS A   1      20.810   5.221 -25.212  1.00 39.71           N  
ATOM      2  H   HIS A   1      20.081   4.542 -25.379  1.00 39.71           H  
ATOM      3  H2  HIS A   1      20.796   5.455 -24.230  1.00 39.71           H  
ATOM      4  H3  HIS A   1      20.649   6.052 -25.763  1.00 39.71           H  
ATOM      5  CA  HIS A   1      22.120   4.632 -25.536  1.00 39.71           C  
ATOM      6  HA  HIS A   1      22.129   4.295 -26.572  1.00 39.71           H  
ATOM      7  C   HIS A   1      22.273   3.410 -24.663  1.00 39.71           C  
ATOM      8  CB  HIS A   1      23.281   5.623 -25.326  1.00 39.71           C  
ATOM      9  HB2 HIS A   1      23.112   6.207 -24.421  1.00 39.71           H  
ATOM     10  HB3 HIS A   1      24.201   5.056 -25.187  1.00 39.71           H  
ATOM     11  O   HIS A   1      22.478   3.563 -23.466  1.00 39.71           O  
ATOM     12  CG  HIS A   1      23.508   6.547 -26.496  1.00 39.71           C  
ATOM     13  CD2 HIS A   1      23.965   7.838 -26.437  1.00 39.71           C  
ATOM     14  HD2 HIS A   1      24.195   8.395 -25.541  1.00 39.71           H  
ATOM     15  ND1 HIS A   1      23.416   6.214 -27.834  1.00 39.71           N  
ATOM     16  HD1 HIS A   1      23.285   5.293 -28.227  1.00 39.71           H  
ATOM     17  CE1 HIS A   1      23.789   7.283 -28.556  1.00 39.71           C  
ATOM     18  HE1 HIS A   1      23.866   7.316 -29.633  1.00 39.71           H  
ATOM     19  NE2 HIS A   1      24.121   8.297 -27.747  1.00 39.71           N  
ATOM     20  N   ASP A   2      22.058   2.235 -25.247  1.00 48.49           N  
ATOM     21  H   ASP A   2      21.844   2.161 -26.232  1.00 48.49           H  
ATOM     22  CA  ASP A   2      22.195   0.955 -24.558  1.00 48.49           C  
ATOM     23  HA  ASP A   2      21.569   0.947 -23.666  1.00 48.49           H  
ATOM     24  C   ASP A   2      23.657   0.799 -24.155  1.00 48.49           C  
ATOM     25  CB  ASP A   2      21.734  -0.181 -25.490  1.00 48.49           C  
ATOM     26  HB2 ASP A   2      21.824  -1.130 -24.961  1.00 48.49           H  
ATOM     27  HB3 ASP A   2      22.382  -0.214 -26.366  1.00 48.49           H  
ATOM     28  O   ASP A   2      24.536   0.852 -25.014  1.00 48.49           O  
ATOM     29  CG  ASP A   2      20.282   0.004 -25.937  1.00 48.49           C  
ATOM     30  OD1 ASP A   2      19.483   0.494 -25.109  1.00 48.49           O  
ATOM     31  OD2 ASP A   2      20.012  -0.211 -27.138  1.00 48.49           O  
ATOM     32  N   ASN A   3      23.928   0.714 -22.855  1.00 46.53           N  
ATOM     33  H   ASN A   3      23.165   0.699 -22.195  1.00 46.53           H  
ATOM     34  CA  ASN A   3      25.268   0.437 -22.364  1.00 46.53           C  
ATOM     35  HA  ASN A   3      25.997   0.808 -23.085  1.00 46.53           H  
ATOM     36  C   ASN A   3      25.398  -1.089 -22.233  1.00 46.53           C  
ATOM     37  CB  ASN A   3      25.525   1.207 -21.059  1.00 46.53           C  
ATOM     38  HB2 ASN A   3      25.312   2.264 -21.218  1.00 46.53           H  
ATOM     39  HB3 ASN A   3      24.869   0.826 -20.276  1.00 46.53           H  
ATOM     40  O   ASN A   3      24.900  -1.643 -21.249  1.00 46.53           O  
ATOM     41  CG  ASN A   3      26.974   1.075 -20.619  1.00 46.53           C  
ATOM     42  ND2 ASN A   3      27.393   1.781 -19.597  1.00 46.53           N  
ATOM     43 HD21 ASN A   3      28.359   1.625 -19.349  1.00 46.53           H  
ATOM     44 HD22 ASN A   3      26.772   2.382 -19.074  1.00 46.53           H  
ATOM     45  OD1 ASN A   3      27.756   0.349 -21.203  1.00 46.53           O  
ATOM     46  N   PRO A   4      25.995  -1.786 -23.217  1.00 56.17           N  
ATOM     47  CA  PRO A   4      26.060  -3.244 -23.223  1.00 56.17           C  
ATOM     48  HA  PRO A   4      25.051  -3.655 -23.234  1.00 56.17           H  
ATOM     49  C   PRO A   4      26.776  -3.802 -21.987  1.00 56.17           C  
ATOM     50  CB  PRO A   4      26.765  -3.620 -24.531  1.00 56.17           C  
ATOM     51  HB2 PRO A   4      26.018  -3.802 -25.303  1.00 56.17           H  
ATOM     52  HB3 PRO A   4      27.407  -4.493 -24.416  1.00 56.17           H  
ATOM     53  O   PRO A   4      26.368  -4.850 -21.501  1.00 56.17           O  
ATOM     54  CG  PRO A   4      27.569  -2.372 -24.887  1.00 56.17           C  
ATOM     55  HG2 PRO A   4      27.752  -2.298 -25.959  1.00 56.17           H  
ATOM     56  HG3 PRO A   4      28.508  -2.369 -24.334  1.00 56.17           H  
ATOM     57  CD  PRO A   4      26.675  -1.251 -24.385  1.00 56.17           C  
ATOM     58  HD2 PRO A   4      27.286  -0.378 -24.153  1.00 56.17           H  
ATOM     59  HD3 PRO A   4      25.946  -1.026 -25.164  1.00 56.17           H  
ATOM     60  N   GLU A   5      27.737  -3.070 -21.403  1.00 47.24           N  
ATOM     61  H   GLU A   5      28.024  -2.197 -21.822  1.00 47.24           H  
ATOM     62  CA  GLU A   5      28.402  -3.479 -20.154  1.00 47.24           C  
ATOM     63  HA  GLU A   5      28.851  -4.465 -20.279  1.00 47.24           H  
ATOM     64  C   GLU A   5      27.432  -3.560 -18.968  1.00 47.24           C  
ATOM     65  CB  GLU A   5      29.496  -2.472 -19.763  1.00 47.24           C  
ATOM     66  HB2 GLU A   5      29.785  -2.675 -18.732  1.00 47.24           H  
ATOM     67  HB3 GLU A   5      29.080  -1.465 -19.799  1.00 47.24           H  
ATOM     68  O   GLU A   5      27.591  -4.401 -18.088  1.00 47.24           O  
ATOM     69  CG  GLU A   5      30.774  -2.537 -20.609  1.00 47.24           C  
ATOM     70  HG2 GLU A   5      30.535  -2.250 -21.633  1.00 47.24           H  
ATOM     71  HG3 GLU A   5      31.134  -3.566 -20.617  1.00 47.24           H  
ATOM     72  CD  GLU A   5      31.874  -1.609 -20.057  1.00 47.24           C  
ATOM     73  OE1 GLU A   5      33.065  -1.890 -20.317  1.00 47.24           O  
ATOM     74  OE2 GLU A   5      31.528  -0.609 -19.379  1.00 47.24           O  
ATOM     75  N   LEU A   6      26.415  -2.690 -18.913  1.00 40.40           N  
ATOM     76  H   LEU A   6      26.267  -2.082 -19.706  1.00 40.40           H  
ATOM     77  CA  LEU A   6      25.412  -2.735 -17.846  1.00 40.40           C  
ATOM     78  HA  LEU A   6      25.926  -2.873 -16.894  1.00 40.40           H  
ATOM     79  C   LEU A   6      24.497  -3.946 -18.006  1.00 40.40           C  
ATOM     80  CB  LEU A   6      24.605  -1.423 -17.802  1.00 40.40           C  
ATOM     81  HB2 LEU A   6      24.551  -1.000 -18.805  1.00 40.40           H  
ATOM     82  HB3 LEU A   6      23.582  -1.638 -17.492  1.00 40.40           H  
ATOM     83  O   LEU A   6      24.200  -4.602 -17.012  1.00 40.40           O  
ATOM     84  CG  LEU A   6      25.193  -0.386 -16.833  1.00 40.40           C  
ATOM     85  HG  LEU A   6      26.275  -0.340 -16.954  1.00 40.40           H  
ATOM     86  CD1 LEU A   6      24.615   1.002 -17.115  1.00 40.40           C  
ATOM     87 HD11 LEU A   6      24.898   1.325 -18.116  1.00 40.40           H  
ATOM     88 HD12 LEU A   6      23.529   0.976 -17.036  1.00 40.40           H  
ATOM     89 HD13 LEU A   6      25.009   1.718 -16.393  1.00 40.40           H  
ATOM     90  CD2 LEU A   6      24.856  -0.732 -15.378  1.00 40.40           C  
ATOM     91 HD21 LEU A   6      23.775  -0.753 -15.238  1.00 40.40           H  
ATOM     92 HD22 LEU A   6      25.262  -1.710 -15.120  1.00 40.40           H  
ATOM     93 HD23 LEU A   6      25.287   0.013 -14.710  1.00 40.40           H  
ATOM     94  N   GLN A   7      24.083  -4.259 -19.235  1.00 45.90           N  
ATOM     95  H   GLN A   7      24.422  -3.714 -20.015  1.00 45.90           H  
ATOM     96  CA  GLN A   7      23.245  -5.429 -19.498  1.00 45.90           C  
ATOM     97  HA  GLN A   7      22.413  -5.406 -18.795  1.00 45.90           H  
ATOM     98  C   GLN A   7      24.020  -6.730 -19.240  1.00 45.90           C  
ATOM     99  CB  GLN A   7      22.672  -5.343 -20.921  1.00 45.90           C  
ATOM    100  HB2 GLN A   7      23.484  -5.441 -21.642  1.00 45.90           H  
ATOM    101  HB3 GLN A   7      22.215  -4.363 -21.062  1.00 45.90           H  
ATOM    102  O   GLN A   7      23.489  -7.616 -18.581  1.00 45.90           O  
ATOM    103  CG  GLN A   7      21.611  -6.417 -21.217  1.00 45.90           C  
ATOM    104  HG2 GLN A   7      21.268  -6.302 -22.245  1.00 45.90           H  
ATOM    105  HG3 GLN A   7      22.075  -7.401 -21.140  1.00 45.90           H  
ATOM    106  CD  GLN A   7      20.389  -6.356 -20.297  1.00 45.90           C  
ATOM    107  NE2 GLN A   7      19.997  -7.466 -19.710  1.00 45.90           N  
ATOM    108 HE21 GLN A   7      19.443  -7.393 -18.868  1.00 45.90           H  
ATOM    109 HE22 GLN A   7      20.567  -8.297 -19.784  1.00 45.90           H  
ATOM    110  OE1 GLN A   7      19.738  -5.333 -20.108  1.00 45.90           O  
ATOM    111  N   GLU A   8      25.289  -6.806 -19.647  1.00 48.51           N  
ATOM    112  H   GLU A   8      25.672  -6.062 -20.212  1.00 48.51           H  
ATOM    113  CA  GLU A   8      26.160  -7.957 -19.378  1.00 48.51           C  
ATOM    114  HA  GLU A   8      25.676  -8.860 -19.751  1.00 48.51           H  
ATOM    115  C   GLU A   8      26.382  -8.150 -17.871  1.00 48.51           C  
ATOM    116  CB  GLU A   8      27.477  -7.760 -20.144  1.00 48.51           C  
ATOM    117  HB2 GLU A   8      28.033  -6.940 -19.689  1.00 48.51           H  
ATOM    118  HB3 GLU A   8      27.232  -7.481 -21.169  1.00 48.51           H  
ATOM    119  O   GLU A   8      26.230  -9.256 -17.366  1.00 48.51           O  
ATOM    120  CG  GLU A   8      28.358  -9.018 -20.201  1.00 48.51           C  
ATOM    121  HG2 GLU A   8      27.753  -9.846 -20.571  1.00 48.51           H  
ATOM    122  HG3 GLU A   8      28.692  -9.261 -19.193  1.00 48.51           H  
ATOM    123  CD  GLU A   8      29.584  -8.832 -21.117  1.00 48.51           C  
ATOM    124  OE1 GLU A   8      30.099  -9.850 -21.634  1.00 48.51           O  
ATOM    125  OE2 GLU A   8      30.001  -7.666 -21.325  1.00 48.51           O  
ATOM    126  N   ARG A   9      26.605  -7.068 -17.107  1.00 46.82           N  
ATOM    127  H   ARG A   9      26.754  -6.184 -17.572  1.00 46.82           H  
ATOM    128  CA  ARG A   9      26.682  -7.146 -15.636  1.00 46.82           C  
ATOM    129  HA  ARG A   9      27.380  -7.943 -15.381  1.00 46.82           H  
ATOM    130  C   ARG A   9      25.354  -7.540 -14.989  1.00 46.82           C  
ATOM    131  CB  ARG A   9      27.193  -5.827 -15.048  1.00 46.82           C  
ATOM    132  HB2 ARG A   9      27.042  -5.839 -13.969  1.00 46.82           H  
ATOM    133  HB3 ARG A   9      26.627  -4.996 -15.469  1.00 46.82           H  
ATOM    134  O   ARG A   9      25.368  -8.199 -13.953  1.00 46.82           O  
ATOM    135  CG  ARG A   9      28.690  -5.643 -15.330  1.00 46.82           C  
ATOM    136  HG2 ARG A   9      29.253  -6.472 -14.901  1.00 46.82           H  
ATOM    137  HG3 ARG A   9      28.867  -5.658 -16.405  1.00 46.82           H  
ATOM    138  CD  ARG A   9      29.207  -4.317 -14.764  1.00 46.82           C  
ATOM    139  HD2 ARG A   9      30.101  -4.049 -15.327  1.00 46.82           H  
ATOM    140  HD3 ARG A   9      28.458  -3.542 -14.922  1.00 46.82           H  
ATOM    141  NE  ARG A   9      29.558  -4.440 -13.335  1.00 46.82           N  
ATOM    142  HE  ARG A   9      29.485  -5.371 -12.950  1.00 46.82           H  
ATOM    143  NH1 ARG A   9      30.154  -2.255 -12.993  1.00 46.82           N  
ATOM    144 HH11 ARG A   9      30.544  -1.524 -12.415  1.00 46.82           H  
ATOM    145 HH12 ARG A   9      29.895  -2.070 -13.951  1.00 46.82           H  
ATOM    146  NH2 ARG A   9      30.427  -3.745 -11.351  1.00 46.82           N  
ATOM    147 HH21 ARG A   9      30.782  -3.005 -10.762  1.00 46.82           H  
ATOM    148 HH22 ARG A   9      30.350  -4.692 -11.007  1.00 46.82           H  
ATOM    149  CZ  ARG A   9      30.041  -3.482 -12.567  1.00 46.82           C  
ATOM    150  N   MET A  10      24.218  -7.118 -15.548  1.00 40.54           N  
ATOM    151  H   MET A  10      24.281  -6.571 -16.394  1.00 40.54           H  
ATOM    152  CA  MET A  10      22.893  -7.525 -15.067  1.00 40.54           C  
ATOM    153  HA  MET A  10      22.826  -7.334 -13.996  1.00 40.54           H  
ATOM    154  C   MET A  10      22.677  -9.023 -15.266  1.00 40.54           C  
ATOM    155  CB  MET A  10      21.778  -6.748 -15.781  1.00 40.54           C  
ATOM    156  HB2 MET A  10      20.838  -7.276 -15.621  1.00 40.54           H  
ATOM    157  HB3 MET A  10      21.963  -6.714 -16.854  1.00 40.54           H  
ATOM    158  O   MET A  10      22.237  -9.694 -14.331  1.00 40.54           O  
ATOM    159  CG  MET A  10      21.618  -5.321 -15.251  1.00 40.54           C  
ATOM    160  HG2 MET A  10      22.585  -4.818 -15.270  1.00 40.54           H  
ATOM    161  HG3 MET A  10      21.301  -5.373 -14.209  1.00 40.54           H  
ATOM    162  SD  MET A  10      20.424  -4.303 -16.168  1.00 40.54           S  
ATOM    163  CE  MET A  10      18.898  -5.222 -15.836  1.00 40.54           C  
ATOM    164  HE1 MET A  10      18.051  -4.667 -16.238  1.00 40.54           H  
ATOM    165  HE2 MET A  10      18.772  -5.347 -14.761  1.00 40.54           H  
ATOM    166  HE3 MET A  10      18.947  -6.200 -16.314  1.00 40.54           H  
ATOM    167  N   ASP A  11      23.029  -9.534 -16.442  1.00 48.98           N  
ATOM    168  H   ASP A  11      23.361  -8.918 -17.171  1.00 48.98           H  
ATOM    169  CA  ASP A  11      22.922 -10.951 -16.767  1.00 48.98           C  
ATOM    170  HA  ASP A  11      21.921 -11.291 -16.500  1.00 48.98           H  
ATOM    171  C   ASP A  11      23.912 -11.765 -15.910  1.00 48.98           C  
ATOM    172  CB  ASP A  11      23.076 -11.143 -18.290  1.00 48.98           C  
ATOM    173  HB2 ASP A  11      24.044 -10.750 -18.602  1.00 48.98           H  
ATOM    174  HB3 ASP A  11      23.062 -12.212 -18.504  1.00 48.98           H  
ATOM    175  O   ASP A  11      23.504 -12.750 -15.301  1.00 48.98           O  
ATOM    176  CG  ASP A  11      21.959 -10.470 -19.123  1.00 48.98           C  
ATOM    177  OD1 ASP A  11      20.860 -10.176 -18.587  1.00 48.98           O  
ATOM    178  OD2 ASP A  11      22.166 -10.222 -20.332  1.00 48.98           O  
ATOM    179  N   ASP A  12      25.140 -11.275 -15.693  1.00 46.18           N  
ATOM    180  H   ASP A  12      25.449 -10.516 -16.283  1.00 46.18           H  
ATOM    181  CA  ASP A  12      26.138 -11.884 -14.798  1.00 46.18           C  
ATOM    182  HA  ASP A  12      26.302 -12.914 -15.114  1.00 46.18           H  
ATOM    183  C   ASP A  12      25.684 -11.930 -13.333  1.00 46.18           C  
ATOM    184  CB  ASP A  12      27.464 -11.093 -14.850  1.00 46.18           C  
ATOM    185  HB2 ASP A  12      27.860 -11.007 -13.838  1.00 46.18           H  
ATOM    186  HB3 ASP A  12      27.274 -10.074 -15.187  1.00 46.18           H  
ATOM    187  O   ASP A  12      25.909 -12.923 -12.645  1.00 46.18           O  
ATOM    188  CG  ASP A  12      28.582 -11.712 -15.691  1.00 46.18           C  
ATOM    189  OD1 ASP A  12      28.440 -12.880 -16.111  1.00 46.18           O  
ATOM    190  OD2 ASP A  12      29.647 -11.056 -15.747  1.00 46.18           O  
ATOM    191  N   VAL A  13      25.056 -10.872 -12.807  1.00 41.94           N  
ATOM    192  H   VAL A  13      24.932 -10.061 -13.396  1.00 41.94           H  
ATOM    193  CA  VAL A  13      24.531 -10.870 -11.429  1.00 41.94           C  
ATOM    194  HA  VAL A  13      25.299 -11.267 -10.765  1.00 41.94           H  
ATOM    195  C   VAL A  13      23.327 -11.805 -11.320  1.00 41.94           C  
ATOM    196  CB  VAL A  13      24.188  -9.438 -10.970  1.00 41.94           C  
ATOM    197  HB  VAL A  13      23.579  -8.952 -11.732  1.00 41.94           H  
ATOM    198  O   VAL A  13      23.157 -12.485 -10.306  1.00 41.94           O  
ATOM    199  CG1 VAL A  13      23.422  -9.394  -9.637  1.00 41.94           C  
ATOM    200 HG11 VAL A  13      23.281  -8.359  -9.328  1.00 41.94           H  
ATOM    201 HG12 VAL A  13      23.976  -9.933  -8.868  1.00 41.94           H  
ATOM    202 HG13 VAL A  13      22.437  -9.847  -9.758  1.00 41.94           H  
ATOM    203  CG2 VAL A  13      25.469  -8.620 -10.753  1.00 41.94           C  
ATOM    204 HG21 VAL A  13      26.028  -9.011  -9.903  1.00 41.94           H  
ATOM    205 HG22 VAL A  13      26.108  -8.676 -11.634  1.00 41.94           H  
ATOM    206 HG23 VAL A  13      25.213  -7.575 -10.577  1.00 41.94           H  
ATOM    207  N   GLN A  14      22.496 -11.873 -12.357  1.00 41.83           N  
ATOM    208  H   GLN A  14      22.695 -11.323 -13.181  1.00 41.83           H  
ATOM    209  CA  GLN A  14      21.323 -12.735 -12.372  1.00 41.83           C  
ATOM    210  HA  GLN A  14      20.834 -12.636 -11.402  1.00 41.83           H  
ATOM    211  C   GLN A  14      21.698 -14.220 -12.535  1.00 41.83           C  
ATOM    212  CB  GLN A  14      20.357 -12.205 -13.440  1.00 41.83           C  
ATOM    213  HB2 GLN A  14      20.724 -12.457 -14.435  1.00 41.83           H  
ATOM    214  HB3 GLN A  14      20.304 -11.120 -13.352  1.00 41.83           H  
ATOM    215  O   GLN A  14      21.087 -15.060 -11.869  1.00 41.83           O  
ATOM    216  CG  GLN A  14      18.939 -12.750 -13.249  1.00 41.83           C  
ATOM    217  HG2 GLN A  14      18.953 -13.826 -13.424  1.00 41.83           H  
ATOM    218  HG3 GLN A  14      18.619 -12.574 -12.221  1.00 41.83           H  
ATOM    219  CD  GLN A  14      17.912 -12.110 -14.180  1.00 41.83           C  
ATOM    220  NE2 GLN A  14      16.786 -12.754 -14.388  1.00 41.83           N  
ATOM    221 HE21 GLN A  14      16.224 -12.341 -15.119  1.00 41.83           H  
ATOM    222 HE22 GLN A  14      16.712 -13.717 -14.094  1.00 41.83           H  
ATOM    223  OE1 GLN A  14      18.036 -11.022 -14.708  1.00 41.83           O  
ATOM    224  N   GLU A  15      22.716 -14.540 -13.342  1.00 45.64           N  
ATOM    225  H   GLU A  15      23.114 -13.812 -13.918  1.00 45.64           H  
ATOM    226  CA  GLU A  15      23.249 -15.895 -13.541  1.00 45.64           C  
ATOM    227  HA  GLU A  15      22.417 -16.600 -13.558  1.00 45.64           H  
ATOM    228  C   GLU A  15      24.164 -16.344 -12.390  1.00 45.64           C  
ATOM    229  CB  GLU A  15      23.987 -16.023 -14.892  1.00 45.64           C  
ATOM    230  HB2 GLU A  15      24.577 -16.938 -14.860  1.00 45.64           H  
ATOM    231  HB3 GLU A  15      24.669 -15.183 -15.025  1.00 45.64           H  
ATOM    232  O   GLU A  15      23.947 -17.418 -11.826  1.00 45.64           O  
ATOM    233  CG  GLU A  15      23.026 -16.134 -16.090  1.00 45.64           C  
ATOM    234  HG2 GLU A  15      22.520 -15.179 -16.233  1.00 45.64           H  
ATOM    235  HG3 GLU A  15      22.263 -16.872 -15.842  1.00 45.64           H  
ATOM    236  CD  GLU A  15      23.711 -16.558 -17.405  1.00 45.64           C  
ATOM    237  OE1 GLU A  15      22.989 -17.131 -18.258  1.00 45.64           O  
ATOM    238  OE2 GLU A  15      24.940 -16.378 -17.535  1.00 45.64           O  
ATOM    239  N   ASN A  16      25.146 -15.533 -11.977  1.00 39.72           N  
ATOM    240  H   ASN A  16      25.293 -14.668 -12.478  1.00 39.72           H  
ATOM    241  CA  ASN A  16      26.148 -15.938 -10.978  1.00 39.72           C  
ATOM    242  HA  ASN A  16      26.329 -17.006 -11.094  1.00 39.72           H  
ATOM    243  C   ASN A  16      25.698 -15.722  -9.526  1.00 39.72           C  
ATOM    244  CB  ASN A  16      27.482 -15.214 -11.228  1.00 39.72           C  
ATOM    245  HB2 ASN A  16      28.202 -15.533 -10.474  1.00 39.72           H  
ATOM    246  HB3 ASN A  16      27.361 -14.136 -11.121  1.00 39.72           H  
ATOM    247  O   ASN A  16      26.184 -16.401  -8.616  1.00 39.72           O  
ATOM    248  CG  ASN A  16      28.092 -15.550 -12.577  1.00 39.72           C  
ATOM    249  ND2 ASN A  16      28.409 -14.557 -13.373  1.00 39.72           N  
ATOM    250 HD21 ASN A  16      28.037 -13.637 -13.187  1.00 39.72           H  
ATOM    251 HD22 ASN A  16      28.676 -14.761 -14.325  1.00 39.72           H  
ATOM    252  OD1 ASN A  16      28.314 -16.710 -12.881  1.00 39.72           O  
ATOM    253  N   HIS A  17      24.789 -14.778  -9.271  1.00 36.45           N  
ATOM    254  H   HIS A  17      24.444 -14.225 -10.043  1.00 36.45           H  
ATOM    255  CA  HIS A  17      24.334 -14.437  -7.917  1.00 36.45           C  
ATOM    256  HA  HIS A  17      24.800 -15.124  -7.210  1.00 36.45           H  
ATOM    257  C   HIS A  17      22.842 -14.656  -7.700  1.00 36.45           C  
ATOM    258  CB  HIS A  17      24.793 -13.027  -7.522  1.00 36.45           C  
ATOM    259  HB2 HIS A  17      24.364 -12.287  -8.197  1.00 36.45           H  
ATOM    260  HB3 HIS A  17      24.439 -12.798  -6.517  1.00 36.45           H  
ATOM    261  O   HIS A  17      22.292 -14.063  -6.769  1.00 36.45           O  
ATOM    262  CG  HIS A  17      26.283 -12.878  -7.503  1.00 36.45           C  
ATOM    263  CD2 HIS A  17      27.007 -11.853  -8.043  1.00 36.45           C  
ATOM    264  HD2 HIS A  17      26.607 -11.004  -8.577  1.00 36.45           H  
ATOM    265  ND1 HIS A  17      27.173 -13.759  -6.935  1.00 36.45           N  
ATOM    266  HD1 HIS A  17      26.965 -14.718  -6.693  1.00 36.45           H  
ATOM    267  CE1 HIS A  17      28.407 -13.264  -7.114  1.00 36.45           C  
ATOM    268  HE1 HIS A  17      29.324 -13.769  -6.849  1.00 36.45           H  
ATOM    269  NE2 HIS A  17      28.355 -12.094  -7.765  1.00 36.45           N  
ATOM    270  N   GLY A  18      22.236 -15.526  -8.525  1.00 34.89           N  
ATOM    271  H   GLY A  18      22.805 -15.894  -9.274  1.00 34.89           H  
ATOM    272  CA  GLY A  18      20.832 -15.940  -8.521  1.00 34.89           C  
ATOM    273  HA2 GLY A  18      20.785 -17.028  -8.571  1.00 34.89           H  
ATOM    274  HA3 GLY A  18      20.354 -15.546  -9.419  1.00 34.89           H  
ATOM    275  C   GLY A  18      20.060 -15.485  -7.289  1.00 34.89           C  
ATOM    276  O   GLY A  18      20.370 -15.916  -6.179  1.00 34.89           O  
ATOM    277  N   VAL A  19      19.088 -14.589  -7.509  1.00 34.57           N  
ATOM    278  H   VAL A  19      18.978 -14.294  -8.469  1.00 34.57           H  
ATOM    279  CA  VAL A  19      18.302 -13.864  -6.494  1.00 34.57           C  
ATOM    280  HA  VAL A  19      18.830 -12.939  -6.262  1.00 34.57           H  
ATOM    281  C   VAL A  19      18.168 -14.674  -5.207  1.00 34.57           C  
ATOM    282  CB  VAL A  19      16.907 -13.492  -7.043  1.00 34.57           C  
ATOM    283  HB  VAL A  19      16.359 -14.399  -7.297  1.00 34.57           H  
ATOM    284  O   VAL A  19      17.358 -15.599  -5.108  1.00 34.57           O  
ATOM    285  CG1 VAL A  19      16.083 -12.692  -6.021  1.00 34.57           C  
ATOM    286 HG11 VAL A  19      16.620 -11.787  -5.737  1.00 34.57           H  
ATOM    287 HG12 VAL A  19      15.893 -13.293  -5.132  1.00 34.57           H  
ATOM    288 HG13 VAL A  19      15.123 -12.417  -6.459  1.00 34.57           H  
ATOM    289  CG2 VAL A  19      17.023 -12.634  -8.312  1.00 34.57           C  
ATOM    290 HG21 VAL A  19      17.492 -13.200  -9.116  1.00 34.57           H  
ATOM    291 HG22 VAL A  19      17.617 -11.742  -8.112  1.00 34.57           H  
ATOM    292 HG23 VAL A  19      16.032 -12.332  -8.651  1.00 34.57           H  
ATOM    293  N   GLN A  20      19.000 -14.334  -4.220  1.00 29.54           N  
ATOM    294  H   GLN A  20      19.730 -13.667  -4.426  1.00 29.54           H  
ATOM    295  CA  GLN A  20      19.055 -15.074  -2.970  1.00 29.54           C  
ATOM    296  HA  GLN A  20      19.316 -16.106  -3.200  1.00 29.54           H  
ATOM    297  C   GLN A  20      17.679 -15.064  -2.301  1.00 29.54           C  
ATOM    298  CB  GLN A  20      20.125 -14.495  -2.038  1.00 29.54           C  
ATOM    299  HB2 GLN A  20      20.007 -13.414  -1.965  1.00 29.54           H  
ATOM    300  HB3 GLN A  20      19.978 -14.916  -1.043  1.00 29.54           H  
ATOM    301  O   GLN A  20      17.036 -14.023  -2.140  1.00 29.54           O  
ATOM    302  CG  GLN A  20      21.552 -14.828  -2.504  1.00 29.54           C  
ATOM    303  HG2 GLN A  20      21.634 -15.900  -2.683  1.00 29.54           H  
ATOM    304  HG3 GLN A  20      21.759 -14.311  -3.441  1.00 29.54           H  
ATOM    305  CD  GLN A  20      22.608 -14.434  -1.475  1.00 29.54           C  
ATOM    306  NE2 GLN A  20      23.872 -14.588  -1.795  1.00 29.54           N  
ATOM    307 HE21 GLN A  20      24.127 -14.914  -2.717  1.00 29.54           H  
ATOM    308 HE22 GLN A  20      24.554 -14.329  -1.096  1.00 29.54           H  
ATOM    309  OE1 GLN A  20      22.320 -14.005  -0.366  1.00 29.54           O  
ATOM    310  N   SER A  21      17.220 -16.241  -1.886  1.00 33.17           N  
ATOM    311  H   SER A  21      17.779 -17.060  -2.076  1.00 33.17           H  
ATOM    312  CA  SER A  21      15.986 -16.362  -1.117  1.00 33.17           C  
ATOM    313  HA  SER A  21      15.175 -15.969  -1.729  1.00 33.17           H  
ATOM    314  C   SER A  21      16.074 -15.535   0.181  1.00 33.17           C  
ATOM    315  CB  SER A  21      15.709 -17.842  -0.833  1.00 33.17           C  
ATOM    316  HB2 SER A  21      14.684 -17.955  -0.479  1.00 33.17           H  
ATOM    317  HB3 SER A  21      15.831 -18.421  -1.748  1.00 33.17           H  
ATOM    318  O   SER A  21      17.140 -15.419   0.784  1.00 33.17           O  
ATOM    319  OG  SER A  21      16.588 -18.327   0.161  1.00 33.17           O  
ATOM    320  HG  SER A  21      17.492 -18.117  -0.087  1.00 33.17           H  
ATOM    321  N   ILE A  22      14.953 -14.989   0.677  1.00 31.62           N  
ATOM    322  H   ILE A  22      14.117 -14.986   0.111  1.00 31.62           H  
ATOM    323  CA  ILE A  22      14.955 -14.307   1.990  1.00 31.62           C  
ATOM    324  HA  ILE A  22      15.669 -13.486   1.937  1.00 31.62           H  
ATOM    325  C   ILE A  22      15.476 -15.240   3.094  1.00 31.62           C  
ATOM    326  CB  ILE A  22      13.570 -13.711   2.350  1.00 31.62           C  
ATOM    327  HB  ILE A  22      12.823 -14.494   2.216  1.00 31.62           H  
ATOM    328  O   ILE A  22      16.102 -14.750   4.022  1.00 31.62           O  
ATOM    329  CG1 ILE A  22      13.275 -12.516   1.410  1.00 31.62           C  
ATOM    330 HG12 ILE A  22      14.100 -11.806   1.468  1.00 31.62           H  
ATOM    331 HG13 ILE A  22      13.243 -12.870   0.380  1.00 31.62           H  
ATOM    332  CG2 ILE A  22      13.460 -13.259   3.820  1.00 31.62           C  
ATOM    333 HG21 ILE A  22      13.613 -14.099   4.497  1.00 31.62           H  
ATOM    334 HG22 ILE A  22      12.468 -12.864   4.037  1.00 31.62           H  
ATOM    335 HG23 ILE A  22      14.206 -12.493   4.030  1.00 31.62           H  
ATOM    336  CD1 ILE A  22      11.980 -11.746   1.716  1.00 31.62           C  
ATOM    337 HD11 ILE A  22      11.713 -11.131   0.856  1.00 31.62           H  
ATOM    338 HD12 ILE A  22      11.167 -12.426   1.968  1.00 31.62           H  
ATOM    339 HD13 ILE A  22      12.144 -11.075   2.560  1.00 31.62           H  
ATOM    340  N   ALA A  23      15.294 -16.562   2.984  1.00 37.98           N  
ATOM    341  H   ALA A  23      14.869 -16.935   2.146  1.00 37.98           H  
ATOM    342  CA  ALA A  23      15.850 -17.514   3.945  1.00 37.98           C  
ATOM    343  HA  ALA A  23      15.498 -17.249   4.941  1.00 37.98           H  
ATOM    344  C   ALA A  23      17.389 -17.458   3.987  1.00 37.98           C  
ATOM    345  CB  ALA A  23      15.325 -18.916   3.615  1.00 37.98           C  
ATOM    346  HB1 ALA A  23      15.713 -19.628   4.343  1.00 37.98           H  
ATOM    347  HB2 ALA A  23      15.651 -19.222   2.621  1.00 37.98           H  
ATOM    348  HB3 ALA A  23      14.236 -18.929   3.659  1.00 37.98           H  
ATOM    349  O   ALA A  23      17.951 -17.252   5.060  1.00 37.98           O  
ATOM    350  N   SER A  24      18.061 -17.520   2.832  1.00 37.74           N  
ATOM    351  H   SER A  24      17.550 -17.645   1.970  1.00 37.74           H  
ATOM    352  CA  SER A  24      19.527 -17.408   2.755  1.00 37.74           C  
ATOM    353  HA  SER A  24      19.961 -18.117   3.459  1.00 37.74           H  
ATOM    354  C   SER A  24      20.028 -16.018   3.152  1.00 37.74           C  
ATOM    355  CB  SER A  24      20.032 -17.787   1.355  1.00 37.74           C  
ATOM    356  HB2 SER A  24      21.110 -17.638   1.306  1.00 37.74           H  
ATOM    357  HB3 SER A  24      19.829 -18.845   1.190  1.00 37.74           H  
ATOM    358  O   SER A  24      21.083 -15.890   3.770  1.00 37.74           O  
ATOM    359  OG  SER A  24      19.400 -17.040   0.330  1.00 37.74           O  
ATOM    360  HG  SER A  24      19.767 -16.153   0.336  1.00 37.74           H  
ATOM    361  N   LEU A  25      19.257 -14.965   2.859  1.00 34.74           N  
ATOM    362  H   LEU A  25      18.423 -15.125   2.313  1.00 34.74           H  
ATOM    363  CA  LEU A  25      19.602 -13.595   3.242  1.00 34.74           C  
ATOM    364  HA  LEU A  25      20.649 -13.434   2.983  1.00 34.74           H  
ATOM    365  C   LEU A  25      19.463 -13.379   4.760  1.00 34.74           C  
ATOM    366  CB  LEU A  25      18.742 -12.631   2.406  1.00 34.74           C  
ATOM    367  HB2 LEU A  25      17.725 -12.612   2.798  1.00 34.74           H  
ATOM    368  HB3 LEU A  25      18.686 -13.031   1.394  1.00 34.74           H  
ATOM    369  O   LEU A  25      20.324 -12.759   5.378  1.00 34.74           O  
ATOM    370  CG  LEU A  25      19.327 -11.205   2.336  1.00 34.74           C  
ATOM    371  HG  LEU A  25      20.328 -11.186   2.768  1.00 34.74           H  
ATOM    372  CD1 LEU A  25      19.424 -10.739   0.883  1.00 34.74           C  
ATOM    373 HD11 LEU A  25      18.443 -10.753   0.408  1.00 34.74           H  
ATOM    374 HD12 LEU A  25      20.089 -11.406   0.334  1.00 34.74           H  
ATOM    375 HD13 LEU A  25      19.840  -9.733   0.838  1.00 34.74           H  
ATOM    376  CD2 LEU A  25      18.452 -10.206   3.095  1.00 34.74           C  
ATOM    377 HD21 LEU A  25      18.342 -10.540   4.127  1.00 34.74           H  
ATOM    378 HD22 LEU A  25      17.468 -10.146   2.630  1.00 34.74           H  
ATOM    379 HD23 LEU A  25      18.927  -9.225   3.079  1.00 34.74           H  
ATOM    380  N   VAL A  26      18.421 -13.943   5.380  1.00 34.82           N  
ATOM    381  H   VAL A  26      17.756 -14.450   4.813  1.00 34.82           H  
ATOM    382  CA  VAL A  26      18.228 -13.959   6.839  1.00 34.82           C  
ATOM    383  HA  VAL A  26      18.315 -12.940   7.215  1.00 34.82           H  
ATOM    384  C   VAL A  26      19.329 -14.770   7.520  1.00 34.82           C  
ATOM    385  CB  VAL A  26      16.823 -14.491   7.201  1.00 34.82           C  
ATOM    386  HB  VAL A  26      16.623 -15.402   6.637  1.00 34.82           H  
ATOM    387  O   VAL A  26      19.875 -14.310   8.518  1.00 34.82           O  
ATOM    388  CG1 VAL A  26      16.656 -14.809   8.695  1.00 34.82           C  
ATOM    389 HG11 VAL A  26      17.293 -15.650   8.969  1.00 34.82           H  
ATOM    390 HG12 VAL A  26      16.931 -13.944   9.297  1.00 34.82           H  
ATOM    391 HG13 VAL A  26      15.623 -15.091   8.901  1.00 34.82           H  
ATOM    392  CG2 VAL A  26      15.751 -13.445   6.861  1.00 34.82           C  
ATOM    393 HG21 VAL A  26      15.834 -12.592   7.534  1.00 34.82           H  
ATOM    394 HG22 VAL A  26      14.761 -13.891   6.955  1.00 34.82           H  
ATOM    395 HG23 VAL A  26      15.878 -13.085   5.840  1.00 34.82           H  
ATOM    396  N   GLU A  27      19.707 -15.924   6.971  1.00 38.31           N  
ATOM    397  H   GLU A  27      19.191 -16.278   6.178  1.00 38.31           H  
ATOM    398  CA  GLU A  27      20.785 -16.771   7.496  1.00 38.31           C  
ATOM    399  HA  GLU A  27      20.578 -16.993   8.543  1.00 38.31           H  
ATOM    400  C   GLU A  27      22.153 -16.067   7.415  1.00 38.31           C  
ATOM    401  CB  GLU A  27      20.751 -18.098   6.725  1.00 38.31           C  
ATOM    402  HB2 GLU A  27      19.723 -18.458   6.722  1.00 38.31           H  
ATOM    403  HB3 GLU A  27      21.064 -17.925   5.696  1.00 38.31           H  
ATOM    404  O   GLU A  27      22.880 -15.976   8.411  1.00 38.31           O  
ATOM    405  CG  GLU A  27      21.623 -19.189   7.356  1.00 38.31           C  
ATOM    406  HG2 GLU A  27      21.376 -19.259   8.416  1.00 38.31           H  
ATOM    407  HG3 GLU A  27      22.670 -18.901   7.270  1.00 38.31           H  
ATOM    408  CD  GLU A  27      21.404 -20.558   6.687  1.00 38.31           C  
ATOM    409  OE1 GLU A  27      21.697 -21.570   7.361  1.00 38.31           O  
ATOM    410  OE2 GLU A  27      20.935 -20.581   5.525  1.00 38.31           O  
ATOM    411  N   THR A  28      22.455 -15.438   6.276  1.00 40.67           N  
ATOM    412  H   THR A  28      21.828 -15.569   5.494  1.00 40.67           H  
ATOM    413  CA  THR A  28      23.684 -14.651   6.062  1.00 40.67           C  
ATOM    414  HA  THR A  28      24.548 -15.286   6.261  1.00 40.67           H  
ATOM    415  C   THR A  28      23.757 -13.444   6.998  1.00 40.67           C  
ATOM    416  CB  THR A  28      23.775 -14.169   4.605  1.00 40.67           C  
ATOM    417  HB  THR A  28      22.946 -13.495   4.388  1.00 40.67           H  
ATOM    418  O   THR A  28      24.804 -13.152   7.574  1.00 40.67           O  
ATOM    419  CG2 THR A  28      25.095 -13.459   4.301  1.00 40.67           C  
ATOM    420 HG21 THR A  28      25.145 -13.237   3.235  1.00 40.67           H  
ATOM    421 HG22 THR A  28      25.161 -12.524   4.858  1.00 40.67           H  
ATOM    422 HG23 THR A  28      25.931 -14.106   4.569  1.00 40.67           H  
ATOM    423  OG1 THR A  28      23.718 -15.261   3.725  1.00 40.67           O  
ATOM    424  HG1 THR A  28      22.813 -15.579   3.692  1.00 40.67           H  
ATOM    425  N   LEU A  29      22.639 -12.743   7.203  1.00 36.57           N  
ATOM    426  H   LEU A  29      21.805 -12.999   6.694  1.00 36.57           H  
ATOM    427  CA  LEU A  29      22.584 -11.606   8.124  1.00 36.57           C  
ATOM    428  HA  LEU A  29      23.464 -10.983   7.967  1.00 36.57           H  
ATOM    429  C   LEU A  29      22.643 -12.045   9.591  1.00 36.57           C  
ATOM    430  CB  LEU A  29      21.323 -10.777   7.840  1.00 36.57           C  
ATOM    431  HB2 LEU A  29      21.180 -10.070   8.657  1.00 36.57           H  
ATOM    432  HB3 LEU A  29      20.463 -11.448   7.829  1.00 36.57           H  
ATOM    433  O   LEU A  29      23.241 -11.346  10.403  1.00 36.57           O  
ATOM    434  CG  LEU A  29      21.371  -9.984   6.520  1.00 36.57           C  
ATOM    435  HG  LEU A  29      21.605 -10.644   5.684  1.00 36.57           H  
ATOM    436  CD1 LEU A  29      20.002  -9.347   6.280  1.00 36.57           C  
ATOM    437 HD11 LEU A  29      19.245 -10.131   6.248  1.00 36.57           H  
ATOM    438 HD12 LEU A  29      19.768  -8.649   7.084  1.00 36.57           H  
ATOM    439 HD13 LEU A  29      20.009  -8.822   5.325  1.00 36.57           H  
ATOM    440  CD2 LEU A  29      22.415  -8.866   6.545  1.00 36.57           C  
ATOM    441 HD21 LEU A  29      22.351  -8.284   5.626  1.00 36.57           H  
ATOM    442 HD22 LEU A  29      23.416  -9.294   6.604  1.00 36.57           H  
ATOM    443 HD23 LEU A  29      22.248  -8.213   7.402  1.00 36.57           H  
ATOM    444  N   SER A  30      22.076 -13.205   9.932  1.00 37.56           N  
ATOM    445  H   SER A  30      21.550 -13.707   9.231  1.00 37.56           H  
ATOM    446  CA  SER A  30      22.093 -13.733  11.302  1.00 37.56           C  
ATOM    447  HA  SER A  30      21.788 -12.930  11.974  1.00 37.56           H  
ATOM    448  C   SER A  30      23.480 -14.189  11.764  1.00 37.56           C  
ATOM    449  CB  SER A  30      21.075 -14.867  11.450  1.00 37.56           C  
ATOM    450  HB2 SER A  30      20.960 -15.092  12.510  1.00 37.56           H  
ATOM    451  HB3 SER A  30      20.110 -14.539  11.065  1.00 37.56           H  
ATOM    452  O   SER A  30      23.747 -14.213  12.964  1.00 37.56           O  
ATOM    453  OG  SER A  30      21.468 -16.052  10.788  1.00 37.56           O  
ATOM    454  HG  SER A  30      21.883 -15.862   9.944  1.00 37.56           H  
ATOM    455  N   SER A  31      24.378 -14.510  10.827  1.00 39.95           N  
ATOM    456  H   SER A  31      24.088 -14.490   9.859  1.00 39.95           H  
ATOM    457  CA  SER A  31      25.742 -14.963  11.121  1.00 39.95           C  
ATOM    458  HA  SER A  31      25.754 -15.407  12.116  1.00 39.95           H  
ATOM    459  C   SER A  31      26.780 -13.834  11.144  1.00 39.95           C  
ATOM    460  CB  SER A  31      26.148 -16.069  10.143  1.00 39.95           C  
ATOM    461  HB2 SER A  31      25.501 -16.934  10.287  1.00 39.95           H  
ATOM    462  HB3 SER A  31      27.177 -16.368  10.344  1.00 39.95           H  
ATOM    463  O   SER A  31      27.879 -14.022  11.674  1.00 39.95           O  
ATOM    464  OG  SER A  31      26.040 -15.627   8.807  1.00 39.95           O  
ATOM    465  HG  SER A  31      25.158 -15.840   8.492  1.00 39.95           H  
ATOM    466  N   ARG A  32      26.456 -12.636  10.633  1.00 30.41           N  
ATOM    467  H   ARG A  32      25.535 -12.522  10.237  1.00 30.41           H  
ATOM    468  CA  ARG A  32      27.378 -11.490  10.647  1.00 30.41           C  
ATOM    469  HA  ARG A  32      28.382 -11.871  10.461  1.00 30.41           H  
ATOM    470  C   ARG A  32      27.427 -10.826  12.026  1.00 30.41           C  
ATOM    471  CB  ARG A  32      27.040 -10.490   9.524  1.00 30.41           C  
ATOM    472  HB2 ARG A  32      27.230  -9.479   9.885  1.00 30.41           H  
ATOM    473  HB3 ARG A  32      25.985 -10.558   9.259  1.00 30.41           H  
ATOM    474  O   ARG A  32      26.587  -9.999  12.371  1.00 30.41           O  
ATOM    475  CG  ARG A  32      27.918 -10.712   8.283  1.00 30.41           C  
ATOM    476  HG2 ARG A  32      28.966 -10.711   8.581  1.00 30.41           H  
ATOM    477  HG3 ARG A  32      27.675 -11.674   7.832  1.00 30.41           H  
ATOM    478  CD  ARG A  32      27.697  -9.588   7.263  1.00 30.41           C  
ATOM    479  HD2 ARG A  32      27.845  -8.631   7.763  1.00 30.41           H  
ATOM    480  HD3 ARG A  32      26.669  -9.641   6.906  1.00 30.41           H  
ATOM    481  NE  ARG A  32      28.627  -9.689   6.120  1.00 30.41           N  
ATOM    482  HE  ARG A  32      29.203 -10.517   6.077  1.00 30.41           H  
ATOM    483  NH1 ARG A  32      28.034  -7.732   5.068  1.00 30.41           N  
ATOM    484 HH11 ARG A  32      28.144  -7.084   4.301  1.00 30.41           H  
ATOM    485 HH12 ARG A  32      27.356  -7.548   5.794  1.00 30.41           H  
ATOM    486  NH2 ARG A  32      29.611  -9.024   4.173  1.00 30.41           N  
ATOM    487 HH21 ARG A  32      29.696  -8.363   3.414  1.00 30.41           H  
ATOM    488 HH22 ARG A  32      30.188  -9.853   4.170  1.00 30.41           H  
ATOM    489  CZ  ARG A  32      28.753  -8.818   5.131  1.00 30.41           C  
ATOM    490  N   LYS A  33      28.476 -11.132  12.793  1.00 29.65           N  
ATOM    491  H   LYS A  33      29.079 -11.874  12.467  1.00 29.65           H  
ATOM    492  CA  LYS A  33      28.905 -10.322  13.944  1.00 29.65           C  
ATOM    493  HA  LYS A  33      28.031  -9.984  14.500  1.00 29.65           H  
ATOM    494  C   LYS A  33      29.647  -9.085  13.436  1.00 29.65           C  
ATOM    495  CB  LYS A  33      29.812 -11.140  14.877  1.00 29.65           C  
ATOM    496  HB2 LYS A  33      30.330 -10.447  15.541  1.00 29.65           H  
ATOM    497  HB3 LYS A  33      30.564 -11.666  14.289  1.00 29.65           H  
ATOM    498  O   LYS A  33      30.735  -9.218  12.887  1.00 29.65           O  
ATOM    499  CG  LYS A  33      29.035 -12.137  15.745  1.00 29.65           C  
ATOM    500  HG2 LYS A  33      28.536 -12.869  15.109  1.00 29.65           H  
ATOM    501  HG3 LYS A  33      28.286 -11.600  16.327  1.00 29.65           H  
ATOM    502  CD  LYS A  33      30.001 -12.855  16.697  1.00 29.65           C  
ATOM    503  HD2 LYS A  33      30.544 -12.110  17.279  1.00 29.65           H  
ATOM    504  HD3 LYS A  33      30.714 -13.432  16.108  1.00 29.65           H  
ATOM    505  CE  LYS A  33      29.237 -13.783  17.645  1.00 29.65           C  
ATOM    506  HE2 LYS A  33      28.508 -13.188  18.195  1.00 29.65           H  
ATOM    507  HE3 LYS A  33      28.694 -14.517  17.051  1.00 29.65           H  
ATOM    508  NZ  LYS A  33      30.165 -14.459  18.586  1.00 29.65           N  
ATOM    509  HZ1 LYS A  33      30.838 -15.013  18.076  1.00 29.65           H  
ATOM    510  HZ2 LYS A  33      29.657 -15.064  19.216  1.00 29.65           H  
ATOM    511  HZ3 LYS A  33      30.668 -13.773  19.130  1.00 29.65           H  
ATOM    512  N   ALA A  34      29.074  -7.901  13.621  1.00 35.22           N  
ATOM    513  H   ALA A  34      28.150  -7.860  14.026  1.00 35.22           H  
ATOM    514  CA  ALA A  34      29.757  -6.638  13.361  1.00 35.22           C  
ATOM    515  HA  ALA A  34      30.805  -6.822  13.123  1.00 35.22           H  
ATOM    516  C   ALA A  34      29.724  -5.771  14.626  1.00 35.22           C  
ATOM    517  CB  ALA A  34      29.133  -5.961  12.134  1.00 35.22           C  
ATOM    518  HB1 ALA A  34      29.652  -5.024  11.933  1.00 35.22           H  
ATOM    519  HB2 ALA A  34      29.227  -6.612  11.265  1.00 35.22           H  
ATOM    520  HB3 ALA A  34      28.079  -5.751  12.318  1.00 35.22           H  
ATOM    521  O   ALA A  34      28.691  -5.207  14.980  1.00 35.22           O  
ATOM    522  N   GLU A  35      30.863  -5.695  15.313  1.00 26.67           N  
ATOM    523  H   GLU A  35      31.665  -6.204  14.969  1.00 26.67           H  
ATOM    524  CA  GLU A  35      31.160  -4.636  16.276  1.00 26.67           C  
ATOM    525  HA  GLU A  35      30.266  -4.381  16.845  1.00 26.67           H  
ATOM    526  C   GLU A  35      31.617  -3.408  15.483  1.00 26.67           C  
ATOM    527  CB  GLU A  35      32.261  -5.082  17.254  1.00 26.67           C  
ATOM    528  HB2 GLU A  35      32.601  -4.208  17.810  1.00 26.67           H  
ATOM    529  HB3 GLU A  35      33.101  -5.482  16.685  1.00 26.67           H  
ATOM    530  O   GLU A  35      32.572  -3.486  14.712  1.00 26.67           O  
ATOM    531  CG  GLU A  35      31.768  -6.133  18.260  1.00 26.67           C  
ATOM    532  HG2 GLU A  35      31.404  -7.002  17.712  1.00 26.67           H  
ATOM    533  HG3 GLU A  35      30.927  -5.712  18.812  1.00 26.67           H  
ATOM    534  CD  GLU A  35      32.852  -6.592  19.253  1.00 26.67           C  
ATOM    535  OE1 GLU A  35      32.460  -7.235  20.253  1.00 26.67           O  
ATOM    536  OE2 GLU A  35      34.049  -6.339  18.996  1.00 26.67           O  
ATOM    537  N   VAL A  36      30.925  -2.279  15.635  1.00 29.49           N  
ATOM    538  H   VAL A  36      30.127  -2.272  16.255  1.00 29.49           H  
ATOM    539  CA  VAL A  36      31.309  -1.012  14.998  1.00 29.49           C  
ATOM    540  HA  VAL A  36      32.321  -1.107  14.604  1.00 29.49           H  
ATOM    541  C   VAL A  36      31.331   0.075  16.064  1.00 29.49           C  
ATOM    542  CB  VAL A  36      30.404  -0.651  13.803  1.00 29.49           C  
ATOM    543  HB  VAL A  36      29.382  -0.505  14.151  1.00 29.49           H  
ATOM    544  O   VAL A  36      30.302   0.414  16.651  1.00 29.49           O  
ATOM    545  CG1 VAL A  36      30.886   0.639  13.124  1.00 29.49           C  
ATOM    546 HG11 VAL A  36      30.833   1.478  13.817  1.00 29.49           H  
ATOM    547 HG12 VAL A  36      31.914   0.525  12.780  1.00 29.49           H  
ATOM    548 HG13 VAL A  36      30.249   0.868  12.270  1.00 29.49           H  
ATOM    549  CG2 VAL A  36      30.405  -1.761  12.740  1.00 29.49           C  
ATOM    550 HG21 VAL A  36      31.425  -1.970  12.419  1.00 29.49           H  
ATOM    551 HG22 VAL A  36      29.811  -1.453  11.880  1.00 29.49           H  
ATOM    552 HG23 VAL A  36      29.968  -2.671  13.151  1.00 29.49           H  
ATOM    553  N   ALA A  37      32.533   0.585  16.327  1.00 25.65           N  
ATOM    554  H   ALA A  37      33.312   0.243  15.784  1.00 25.65           H  
ATOM    555  CA  ALA A  37      32.801   1.696  17.226  1.00 25.65           C  
ATOM    556  HA  ALA A  37      32.136   1.623  18.086  1.00 25.65           H  
ATOM    557  C   ALA A  37      32.553   3.038  16.519  1.00 25.65           C  
ATOM    558  CB  ALA A  37      34.253   1.575  17.713  1.00 25.65           C  
ATOM    559  HB1 ALA A  37      34.937   1.645  16.867  1.00 25.65           H  
ATOM    560  HB2 ALA A  37      34.398   0.618  18.214  1.00 25.65           H  
ATOM    561  HB3 ALA A  37      34.475   2.379  18.414  1.00 25.65           H  
ATOM    562  O   ALA A  37      32.899   3.198  15.352  1.00 25.65           O  
ATOM    563  N   GLY A  38      32.015   4.020  17.249  1.00 27.85           N  
ATOM    564  H   GLY A  38      31.749   3.818  18.202  1.00 27.85           H  
ATOM    565  CA  GLY A  38      32.017   5.416  16.800  1.00 27.85           C  
ATOM    566  HA2 GLY A  38      32.941   5.617  16.257  1.00 27.85           H  
ATOM    567  HA3 GLY A  38      32.005   6.062  17.677  1.00 27.85           H  
ATOM    568  C   GLY A  38      30.853   5.839  15.900  1.00 27.85           C  
ATOM    569  O   GLY A  38      31.070   6.509  14.903  1.00 27.85           O  
ATOM    570  N   ALA A  39      29.618   5.508  16.269  1.00 24.92           N  
ATOM    571  H   ALA A  39      29.502   4.800  16.980  1.00 24.92           H  
ATOM    572  CA  ALA A  39      28.435   6.305  15.943  1.00 24.92           C  
ATOM    573  HA  ALA A  39      28.674   7.362  16.057  1.00 24.92           H  
ATOM    574  C   ALA A  39      27.340   5.929  16.943  1.00 24.92           C  
ATOM    575  CB  ALA A  39      27.978   6.073  14.496  1.00 24.92           C  
ATOM    576  HB1 ALA A  39      27.777   5.014  14.335  1.00 24.92           H  
ATOM    577  HB2 ALA A  39      28.747   6.401  13.796  1.00 24.92           H  
ATOM    578  HB3 ALA A  39      27.066   6.638  14.304  1.00 24.92           H  
ATOM    579  O   ALA A  39      27.022   4.751  17.112  1.00 24.92           O  
ATOM    580  N   GLY A  40      26.829   6.921  17.668  1.00 24.13           N  
ATOM    581  H   GLY A  40      27.100   7.869  17.449  1.00 24.13           H  
ATOM    582  CA  GLY A  40      25.746   6.722  18.618  1.00 24.13           C  
ATOM    583  HA2 GLY A  40      26.101   6.105  19.444  1.00 24.13           H  
ATOM    584  HA3 GLY A  40      25.416   7.682  19.014  1.00 24.13           H  
ATOM    585  C   GLY A  40      24.550   6.047  17.949  1.00 24.13           C  
ATOM    586  O   GLY A  40      24.105   6.462  16.886  1.00 24.13           O  
ATOM    587  N   GLU A  41      24.034   5.027  18.630  1.00 25.49           N  
ATOM    588  H   GLU A  41      24.527   4.755  19.468  1.00 25.49           H  
ATOM    589  CA  GLU A  41      22.663   4.534  18.478  1.00 25.49           C  
ATOM    590  HA  GLU A  41      22.540   3.786  19.261  1.00 25.49           H  
ATOM    591  C   GLU A  41      22.357   3.748  17.192  1.00 25.49           C  
ATOM    592  CB  GLU A  41      21.651   5.633  18.847  1.00 25.49           C  
ATOM    593  HB2 GLU A  41      21.658   6.419  18.091  1.00 25.49           H  
ATOM    594  HB3 GLU A  41      20.658   5.184  18.878  1.00 25.49           H  
ATOM    595  O   GLU A  41      21.395   4.001  16.470  1.00 25.49           O  
ATOM    596  CG  GLU A  41      21.973   6.235  20.230  1.00 25.49           C  
ATOM    597  HG2 GLU A  41      22.921   6.771  20.188  1.00 25.49           H  
ATOM    598  HG3 GLU A  41      22.084   5.416  20.941  1.00 25.49           H  
ATOM    599  CD  GLU A  41      20.904   7.199  20.754  1.00 25.49           C  
ATOM    600  OE1 GLU A  41      21.000   7.540  21.954  1.00 25.49           O  
ATOM    601  OE2 GLU A  41      19.975   7.548  19.993  1.00 25.49           O  
ATOM    602  N   ASN A  42      23.107   2.657  17.010  1.00 24.45           N  
ATOM    603  H   ASN A  42      23.966   2.604  17.538  1.00 24.45           H  
ATOM    604  CA  ASN A  42      22.694   1.462  16.268  1.00 24.45           C  
ATOM    605  HA  ASN A  42      22.453   1.749  15.245  1.00 24.45           H  
ATOM    606  C   ASN A  42      21.433   0.810  16.875  1.00 24.45           C  
ATOM    607  CB  ASN A  42      23.862   0.450  16.249  1.00 24.45           C  
ATOM    608  HB2 ASN A  42      23.498  -0.522  15.915  1.00 24.45           H  
ATOM    609  HB3 ASN A  42      24.260   0.329  17.256  1.00 24.45           H  
ATOM    610  O   ASN A  42      21.480  -0.306  17.401  1.00 24.45           O  
ATOM    611  CG  ASN A  42      24.973   0.817  15.293  1.00 24.45           C  
ATOM    612  ND2 ASN A  42      26.202   0.501  15.625  1.00 24.45           N  
ATOM    613 HD21 ASN A  42      26.422   0.063  16.508  1.00 24.45           H  
ATOM    614 HD22 ASN A  42      26.921   0.794  14.978  1.00 24.45           H  
ATOM    615  OD1 ASN A  42      24.746   1.344  14.222  1.00 24.45           O  
ATOM    616  N   ARG A  43      20.267   1.453  16.775  1.00 23.58           N  
ATOM    617  H   ARG A  43      20.283   2.391  16.400  1.00 23.58           H  
ATOM    618  CA  ARG A  43      19.019   0.687  16.763  1.00 23.58           C  
ATOM    619  HA  ARG A  43      19.108  -0.167  17.434  1.00 23.58           H  
ATOM    620  C   ARG A  43      18.864   0.103  15.370  1.00 23.58           C  
ATOM    621  CB  ARG A  43      17.811   1.500  17.242  1.00 23.58           C  
ATOM    622  HB2 ARG A  43      16.902   0.993  16.916  1.00 23.58           H  
ATOM    623  HB3 ARG A  43      17.828   2.501  16.809  1.00 23.58           H  
ATOM    624  O   ARG A  43      18.324   0.735  14.467  1.00 23.58           O  
ATOM    625  CG  ARG A  43      17.809   1.573  18.775  1.00 23.58           C  
ATOM    626  HG2 ARG A  43      17.910   0.567  19.182  1.00 23.58           H  
ATOM    627  HG3 ARG A  43      18.652   2.177  19.111  1.00 23.58           H  
ATOM    628  CD  ARG A  43      16.504   2.176  19.294  1.00 23.58           C  
ATOM    629  HD2 ARG A  43      15.668   1.607  18.887  1.00 23.58           H  
ATOM    630  HD3 ARG A  43      16.439   3.207  18.946  1.00 23.58           H  
ATOM    631  NE  ARG A  43      16.454   2.135  20.767  1.00 23.58           N  
ATOM    632  HE  ARG A  43      17.234   1.683  21.224  1.00 23.58           H  
ATOM    633  NH1 ARG A  43      14.489   3.282  21.019  1.00 23.58           N  
ATOM    634 HH11 ARG A  43      14.459   3.380  20.014  1.00 23.58           H  
ATOM    635 HH12 ARG A  43      13.821   3.762  21.604  1.00 23.58           H  
ATOM    636  NH2 ARG A  43      15.616   2.603  22.828  1.00 23.58           N  
ATOM    637 HH21 ARG A  43      16.438   2.184  23.237  1.00 23.58           H  
ATOM    638 HH22 ARG A  43      14.939   3.070  23.414  1.00 23.58           H  
ATOM    639  CZ  ARG A  43      15.521   2.668  21.530  1.00 23.58           C  
ATOM    640  N   VAL A  44      19.318  -1.144  15.230  1.00 25.91           N  
ATOM    641  H   VAL A  44      19.864  -1.509  15.997  1.00 25.91           H  
ATOM    642  CA  VAL A  44      18.680  -2.118  14.334  1.00 25.91           C  
ATOM    643  HA  VAL A  44      19.035  -1.986  13.312  1.00 25.91           H  
ATOM    644  C   VAL A  44      17.183  -1.839  14.427  1.00 25.91           C  
ATOM    645  CB  VAL A  44      18.972  -3.552  14.832  1.00 25.91           C  
ATOM    646  HB  VAL A  44      18.572  -3.675  15.838  1.00 25.91           H  
ATOM    647  O   VAL A  44      16.670  -1.849  15.541  1.00 25.91           O  
ATOM    648  CG1 VAL A  44      18.325  -4.608  13.927  1.00 25.91           C  
ATOM    649 HG11 VAL A  44      18.557  -5.604  14.304  1.00 25.91           H  
ATOM    650 HG12 VAL A  44      17.242  -4.490  13.928  1.00 25.91           H  
ATOM    651 HG13 VAL A  44      18.702  -4.512  12.909  1.00 25.91           H  
ATOM    652  CG2 VAL A  44      20.480  -3.832  14.897  1.00 25.91           C  
ATOM    653 HG21 VAL A  44      20.964  -3.176  15.621  1.00 25.91           H  
ATOM    654 HG22 VAL A  44      20.651  -4.860  15.214  1.00 25.91           H  
ATOM    655 HG23 VAL A  44      20.935  -3.680  13.919  1.00 25.91           H  
ATOM    656  N   ALA A  45      16.510  -1.465  13.334  1.00 29.88           N  
ATOM    657  H   ALA A  45      17.005  -1.359  12.460  1.00 29.88           H  
ATOM    658  CA  ALA A  45      15.088  -1.132  13.390  1.00 29.88           C  
ATOM    659  HA  ALA A  45      14.954  -0.315  14.099  1.00 29.88           H  
ATOM    660  C   ALA A  45      14.336  -2.366  13.912  1.00 29.88           C  
ATOM    661  CB  ALA A  45      14.605  -0.647  12.020  1.00 29.88           C  
ATOM    662  HB1 ALA A  45      15.168   0.238  11.724  1.00 29.88           H  
ATOM    663  HB2 ALA A  45      14.748  -1.431  11.277  1.00 29.88           H  
ATOM    664  HB3 ALA A  45      13.546  -0.393  12.078  1.00 29.88           H  
ATOM    665  O   ALA A  45      14.118  -3.349  13.205  1.00 29.88           O  
ATOM    666  N   ASP A  46      14.051  -2.325  15.205  1.00 29.13           N  
ATOM    667  H   ASP A  46      14.373  -1.497  15.686  1.00 29.13           H  
ATOM    668  CA  ASP A  46      13.896  -3.471  16.083  1.00 29.13           C  
ATOM    669  HA  ASP A  46      14.608  -4.246  15.799  1.00 29.13           H  
ATOM    670  C   ASP A  46      12.479  -4.019  15.938  1.00 29.13           C  
ATOM    671  CB  ASP A  46      14.245  -2.972  17.506  1.00 29.13           C  
ATOM    672  HB2 ASP A  46      15.129  -2.337  17.453  1.00 29.13           H  
ATOM    673  HB3 ASP A  46      13.439  -2.344  17.887  1.00 29.13           H  
ATOM    674  O   ASP A  46      11.638  -3.768  16.788  1.00 29.13           O  
ATOM    675  CG  ASP A  46      14.567  -4.065  18.523  1.00 29.13           C  
ATOM    676  OD1 ASP A  46      14.747  -5.231  18.103  1.00 29.13           O  
ATOM    677  OD2 ASP A  46      14.636  -3.702  19.719  1.00 29.13           O  
ATOM    678  N   LYS A  47      12.144  -4.644  14.799  1.00 33.78           N  
ATOM    679  H   LYS A  47      12.860  -4.653  14.087  1.00 33.78           H  
ATOM    680  CA  LYS A  47      10.829  -5.266  14.504  1.00 33.78           C  
ATOM    681  HA  LYS A  47      10.757  -5.358  13.420  1.00 33.78           H  
ATOM    682  C   LYS A  47       9.571  -4.442  14.870  1.00 33.78           C  
ATOM    683  CB  LYS A  47      10.783  -6.693  15.100  1.00 33.78           C  
ATOM    684  HB2 LYS A  47      11.214  -6.691  16.101  1.00 33.78           H  
ATOM    685  HB3 LYS A  47       9.749  -7.026  15.187  1.00 33.78           H  
ATOM    686  O   LYS A  47       8.479  -5.004  14.924  1.00 33.78           O  
ATOM    687  CG  LYS A  47      11.507  -7.719  14.217  1.00 33.78           C  
ATOM    688  HG2 LYS A  47      11.109  -7.660  13.203  1.00 33.78           H  
ATOM    689  HG3 LYS A  47      12.573  -7.492  14.191  1.00 33.78           H  
ATOM    690  CD  LYS A  47      11.294  -9.144  14.751  1.00 33.78           C  
ATOM    691  HD2 LYS A  47      10.225  -9.339  14.840  1.00 33.78           H  
ATOM    692  HD3 LYS A  47      11.759  -9.227  15.733  1.00 33.78           H  
ATOM    693  CE  LYS A  47      11.920 -10.155  13.784  1.00 33.78           C  
ATOM    694  HE2 LYS A  47      11.452 -10.037  12.806  1.00 33.78           H  
ATOM    695  HE3 LYS A  47      12.977  -9.913  13.674  1.00 33.78           H  
ATOM    696  NZ  LYS A  47      11.768 -11.554  14.260  1.00 33.78           N  
ATOM    697  HZ1 LYS A  47      12.222 -11.670  15.154  1.00 33.78           H  
ATOM    698  HZ2 LYS A  47      10.792 -11.799  14.347  1.00 33.78           H  
ATOM    699  HZ3 LYS A  47      12.201 -12.191  13.607  1.00 33.78           H  
ATOM    700  N   ARG A  48       9.660  -3.133  15.120  1.00 34.10           N  
ATOM    701  H   ARG A  48      10.592  -2.749  15.185  1.00 34.10           H  
ATOM    702  CA  ARG A  48       8.545  -2.315  15.618  1.00 34.10           C  
ATOM    703  HA  ARG A  48       7.624  -2.784  15.273  1.00 34.10           H  
ATOM    704  C   ARG A  48       8.635  -0.920  15.007  1.00 34.10           C  
ATOM    705  CB  ARG A  48       8.539  -2.298  17.157  1.00 34.10           C  
ATOM    706  HB2 ARG A  48       9.517  -1.989  17.525  1.00 34.10           H  
ATOM    707  HB3 ARG A  48       7.796  -1.576  17.495  1.00 34.10           H  
ATOM    708  O   ARG A  48       9.568  -0.180  15.287  1.00 34.10           O  
ATOM    709  CG  ARG A  48       8.183  -3.683  17.726  1.00 34.10           C  
ATOM    710  HG2 ARG A  48       8.962  -4.399  17.465  1.00 34.10           H  
ATOM    711  HG3 ARG A  48       7.236  -4.014  17.299  1.00 34.10           H  
ATOM    712  CD  ARG A  48       8.069  -3.667  19.247  1.00 34.10           C  
ATOM    713  HD2 ARG A  48       7.326  -2.925  19.540  1.00 34.10           H  
ATOM    714  HD3 ARG A  48       9.039  -3.381  19.654  1.00 34.10           H  
ATOM    715  NE  ARG A  48       7.675  -4.996  19.753  1.00 34.10           N  
ATOM    716  HE  ARG A  48       7.393  -5.670  19.055  1.00 34.10           H  
ATOM    717  NH1 ARG A  48       8.108  -4.607  21.968  1.00 34.10           N  
ATOM    718 HH11 ARG A  48       8.483  -3.706  21.708  1.00 34.10           H  
ATOM    719 HH12 ARG A  48       8.208  -4.950  22.912  1.00 34.10           H  
ATOM    720  NH2 ARG A  48       7.336  -6.603  21.331  1.00 34.10           N  
ATOM    721 HH21 ARG A  48       7.389  -6.914  22.291  1.00 34.10           H  
ATOM    722 HH22 ARG A  48       7.027  -7.241  20.612  1.00 34.10           H  
ATOM    723  CZ  ARG A  48       7.707  -5.395  21.010  1.00 34.10           C  
ATOM    724  N   ALA A  49       7.823  -0.628  13.998  1.00 41.30           N  
ATOM    725  H   ALA A  49       8.261   0.038  13.378  1.00 41.30           H  
ATOM    726  CA  ALA A  49       6.373  -0.429  14.064  1.00 41.30           C  
ATOM    727  HA  ALA A  49       6.028  -0.431  13.030  1.00 41.30           H  
ATOM    728  C   ALA A  49       6.037   0.948  14.636  1.00 41.30           C  
ATOM    729  CB  ALA A  49       5.582  -1.550  14.764  1.00 41.30           C  
ATOM    730  HB1 ALA A  49       5.828  -1.594  15.825  1.00 41.30           H  
ATOM    731  HB2 ALA A  49       5.768  -2.506  14.274  1.00 41.30           H  
ATOM    732  HB3 ALA A  49       4.517  -1.339  14.676  1.00 41.30           H  
ATOM    733  O   ALA A  49       6.374   1.259  15.782  1.00 41.30           O  
ATOM    734  N   LEU A  50       5.275   1.720  13.856  1.00 36.02           N  
ATOM    735  H   LEU A  50       5.110   1.425  12.904  1.00 36.02           H  
ATOM    736  CA  LEU A  50       4.292   2.629  14.429  1.00 36.02           C  
ATOM    737  HA  LEU A  50       4.789   3.513  14.828  1.00 36.02           H  
ATOM    738  C   LEU A  50       3.597   1.877  15.568  1.00 36.02           C  
ATOM    739  CB  LEU A  50       3.284   3.030  13.340  1.00 36.02           C  
ATOM    740  HB2 LEU A  50       3.025   2.141  12.765  1.00 36.02           H  
ATOM    741  HB3 LEU A  50       2.370   3.390  13.813  1.00 36.02           H  
ATOM    742  O   LEU A  50       3.042   0.800  15.386  1.00 36.02           O  
ATOM    743  CG  LEU A  50       3.806   4.113  12.387  1.00 36.02           C  
ATOM    744  HG  LEU A  50       4.837   3.894  12.110  1.00 36.02           H  
ATOM    745  CD1 LEU A  50       2.963   4.134  11.126  1.00 36.02           C  
ATOM    746 HD11 LEU A  50       3.353   4.920  10.479  1.00 36.02           H  
ATOM    747 HD12 LEU A  50       1.917   4.334  11.359  1.00 36.02           H  
ATOM    748 HD13 LEU A  50       3.045   3.183  10.601  1.00 36.02           H  
ATOM    749  CD2 LEU A  50       3.736   5.504  13.020  1.00 36.02           C  
ATOM    750 HD21 LEU A  50       4.088   6.245  12.302  1.00 36.02           H  
ATOM    751 HD22 LEU A  50       4.382   5.548  13.897  1.00 36.02           H  
ATOM    752 HD23 LEU A  50       2.708   5.744  13.292  1.00 36.02           H  
ATOM    753  N   SER A  51       3.727   2.367  16.792  1.00 46.01           N  
ATOM    754  H   SER A  51       4.265   3.212  16.921  1.00 46.01           H  
ATOM    755  CA  SER A  51       2.968   1.774  17.891  1.00 46.01           C  
ATOM    756  HA  SER A  51       3.023   0.688  17.811  1.00 46.01           H  
ATOM    757  C   SER A  51       1.501   2.177  17.747  1.00 46.01           C  
ATOM    758  CB  SER A  51       3.569   2.158  19.242  1.00 46.01           C  
ATOM    759  HB2 SER A  51       3.082   1.572  20.022  1.00 46.01           H  
ATOM    760  HB3 SER A  51       4.632   1.919  19.245  1.00 46.01           H  
ATOM    761  O   SER A  51       1.207   3.195  17.119  1.00 46.01           O  
ATOM    762  OG  SER A  51       3.388   3.531  19.529  1.00 46.01           O  
ATOM    763  HG  SER A  51       3.863   4.046  18.873  1.00 46.01           H  
ATOM    764  N   GLU A  52       0.580   1.453  18.389  1.00 45.24           N  
ATOM    765  H   GLU A  52       0.837   0.562  18.788  1.00 45.24           H  
ATOM    766  CA  GLU A  52      -0.824   1.881  18.489  1.00 45.24           C  
ATOM    767  HA  GLU A  52      -1.297   1.749  17.515  1.00 45.24           H  
ATOM    768  C   GLU A  52      -0.923   3.374  18.873  1.00 45.24           C  
ATOM    769  CB  GLU A  52      -1.548   0.994  19.525  1.00 45.24           C  
ATOM    770  HB2 GLU A  52      -1.062   1.128  20.492  1.00 45.24           H  
ATOM    771  HB3 GLU A  52      -1.443  -0.050  19.227  1.00 45.24           H  
ATOM    772  O   GLU A  52      -1.696   4.125  18.300  1.00 45.24           O  
ATOM    773  CG  GLU A  52      -3.049   1.319  19.666  1.00 45.24           C  
ATOM    774  HG2 GLU A  52      -3.160   2.372  19.925  1.00 45.24           H  
ATOM    775  HG3 GLU A  52      -3.527   1.158  18.699  1.00 45.24           H  
ATOM    776  CD  GLU A  52      -3.798   0.495  20.729  1.00 45.24           C  
ATOM    777  OE1 GLU A  52      -5.051   0.614  20.788  1.00 45.24           O  
ATOM    778  OE2 GLU A  52      -3.133  -0.190  21.535  1.00 45.24           O  
ATOM    779  N   LYS A  53      -0.055   3.867  19.760  1.00 51.17           N  
ATOM    780  H   LYS A  53       0.656   3.246  20.118  1.00 51.17           H  
ATOM    781  CA  LYS A  53      -0.062   5.275  20.192  1.00 51.17           C  
ATOM    782  HA  LYS A  53      -1.080   5.557  20.461  1.00 51.17           H  
ATOM    783  C   LYS A  53       0.359   6.285  19.119  1.00 51.17           C  
ATOM    784  CB  LYS A  53       0.852   5.433  21.408  1.00 51.17           C  
ATOM    785  HB2 LYS A  53       0.857   6.483  21.702  1.00 51.17           H  
ATOM    786  HB3 LYS A  53       1.869   5.149  21.137  1.00 51.17           H  
ATOM    787  O   LYS A  53       0.056   7.463  19.263  1.00 51.17           O  
ATOM    788  CG  LYS A  53       0.382   4.593  22.599  1.00 51.17           C  
ATOM    789  HG2 LYS A  53      -0.637   4.879  22.862  1.00 51.17           H  
ATOM    790  HG3 LYS A  53       0.403   3.533  22.346  1.00 51.17           H  
ATOM    791  CD  LYS A  53       1.306   4.840  23.792  1.00 51.17           C  
ATOM    792  HD2 LYS A  53       2.319   4.533  23.533  1.00 51.17           H  
ATOM    793  HD3 LYS A  53       1.298   5.902  24.035  1.00 51.17           H  
ATOM    794  CE  LYS A  53       0.797   4.032  24.984  1.00 51.17           C  
ATOM    795  HE2 LYS A  53       0.789   2.976  24.712  1.00 51.17           H  
ATOM    796  HE3 LYS A  53      -0.231   4.332  25.188  1.00 51.17           H  
ATOM    797  NZ  LYS A  53       1.641   4.257  26.180  1.00 51.17           N  
ATOM    798  HZ1 LYS A  53       1.614   5.235  26.430  1.00 51.17           H  
ATOM    799  HZ2 LYS A  53       1.282   3.721  26.957  1.00 51.17           H  
ATOM    800  HZ3 LYS A  53       2.597   3.988  25.995  1.00 51.17           H  
ATOM    801  N   ALA A  54       1.100   5.861  18.096  1.00 46.11           N  
ATOM    802  H   ALA A  54       1.246   4.867  17.989  1.00 46.11           H  
ATOM    803  CA  ALA A  54       1.537   6.742  17.012  1.00 46.11           C  
ATOM    804  HA  ALA A  54       1.815   7.712  17.424  1.00 46.11           H  
ATOM    805  C   ALA A  54       0.412   6.988  15.993  1.00 46.11           C  
ATOM    806  CB  ALA A  54       2.776   6.125  16.353  1.00 46.11           C  
ATOM    807  HB1 ALA A  54       3.555   5.964  17.097  1.00 46.11           H  
ATOM    808  HB2 ALA A  54       3.151   6.814  15.597  1.00 46.11           H  
ATOM    809  HB3 ALA A  54       2.518   5.180  15.875  1.00 46.11           H  
ATOM    810  O   ALA A  54       0.332   8.058  15.392  1.00 46.11           O  
ATOM    811  N   VAL A  55      -0.470   6.000  15.835  1.00 44.95           N  
ATOM    812  H   VAL A  55      -0.328   5.150  16.363  1.00 44.95           H  
ATOM    813  CA  VAL A  55      -1.604   6.044  14.907  1.00 44.95           C  
ATOM    814  HA  VAL A  55      -1.389   6.746  14.101  1.00 44.95           H  
ATOM    815  C   VAL A  55      -2.867   6.540  15.618  1.00 44.95           C  
ATOM    816  CB  VAL A  55      -1.795   4.652  14.272  1.00 44.95           C  
ATOM    817  HB  VAL A  55      -1.991   3.927  15.061  1.00 44.95           H  
ATOM    818  O   VAL A  55      -3.556   7.430  15.119  1.00 44.95           O  
ATOM    819  CG1 VAL A  55      -2.965   4.645  13.291  1.00 44.95           C  
ATOM    820 HG11 VAL A  55      -2.839   5.435  12.551  1.00 44.95           H  
ATOM    821 HG12 VAL A  55      -3.899   4.807  13.831  1.00 44.95           H  
ATOM    822 HG13 VAL A  55      -3.031   3.681  12.788  1.00 44.95           H  
ATOM    823  CG2 VAL A  55      -0.531   4.199  13.531  1.00 44.95           C  
ATOM    824 HG21 VAL A  55       0.294   4.088  14.234  1.00 44.95           H  
ATOM    825 HG22 VAL A  55      -0.265   4.924  12.761  1.00 44.95           H  
ATOM    826 HG23 VAL A  55      -0.704   3.230  13.064  1.00 44.95           H  
ATOM    827  N   PHE A  56      -3.129   6.023  16.820  1.00 47.42           N  
ATOM    828  H   PHE A  56      -2.476   5.354  17.202  1.00 47.42           H  
ATOM    829  CA  PHE A  56      -4.373   6.196  17.565  1.00 47.42           C  
ATOM    830  HA  PHE A  56      -5.120   6.635  16.904  1.00 47.42           H  
ATOM    831  C   PHE A  56      -4.184   7.135  18.762  1.00 47.42           C  
ATOM    832  CB  PHE A  56      -4.898   4.814  17.991  1.00 47.42           C  
ATOM    833  HB2 PHE A  56      -5.873   4.945  18.461  1.00 47.42           H  
ATOM    834  HB3 PHE A  56      -4.233   4.388  18.743  1.00 47.42           H  
ATOM    835  O   PHE A  56      -3.292   6.942  19.595  1.00 47.42           O  
ATOM    836  CG  PHE A  56      -5.040   3.838  16.836  1.00 47.42           C  
ATOM    837  CD1 PHE A  56      -6.181   3.881  16.028  1.00 47.42           C  
ATOM    838  HD1 PHE A  56      -6.992   4.549  16.280  1.00 47.42           H  
ATOM    839  CD2 PHE A  56      -4.031   2.908  16.532  1.00 47.42           C  
ATOM    840  HD2 PHE A  56      -3.157   2.824  17.160  1.00 47.42           H  
ATOM    841  CE1 PHE A  56      -6.294   3.021  14.926  1.00 47.42           C  
ATOM    842  HE1 PHE A  56      -7.211   3.012  14.355  1.00 47.42           H  
ATOM    843  CE2 PHE A  56      -4.115   2.091  15.397  1.00 47.42           C  
ATOM    844  HE2 PHE A  56      -3.312   1.407  15.169  1.00 47.42           H  
ATOM    845  CZ  PHE A  56      -5.257   2.143  14.587  1.00 47.42           C  
ATOM    846  HZ  PHE A  56      -5.366   1.492  13.731  1.00 47.42           H  
ATOM    847  N   HIS A  57      -5.052   8.141  18.882  1.00 46.73           N  
ATOM    848  H   HIS A  57      -5.874   8.127  18.294  1.00 46.73           H  
ATOM    849  CA  HIS A  57      -5.094   8.990  20.068  1.00 46.73           C  
ATOM    850  HA  HIS A  57      -4.073   9.252  20.348  1.00 46.73           H  
ATOM    851  C   HIS A  57      -5.726   8.183  21.207  1.00 46.73           C  
ATOM    852  CB  HIS A  57      -5.858  10.292  19.770  1.00 46.73           C  
ATOM    853  HB2 HIS A  57      -5.417  10.772  18.897  1.00 46.73           H  
ATOM    854  HB3 HIS A  57      -6.895  10.053  19.533  1.00 46.73           H  
ATOM    855  O   HIS A  57      -6.831   7.667  21.072  1.00 46.73           O  
ATOM    856  CG  HIS A  57      -5.827  11.276  20.916  1.00 46.73           C  
ATOM    857  CD2 HIS A  57      -6.870  11.617  21.738  1.00 46.73           C  
ATOM    858  HD2 HIS A  57      -7.878  11.236  21.675  1.00 46.73           H  
ATOM    859  ND1 HIS A  57      -4.733  12.002  21.331  1.00 46.73           N  
ATOM    860  HD1 HIS A  57      -3.832  12.032  20.874  1.00 46.73           H  
ATOM    861  CE1 HIS A  57      -5.104  12.753  22.382  1.00 46.73           C  
ATOM    862  HE1 HIS A  57      -4.466  13.447  22.909  1.00 46.73           H  
ATOM    863  NE2 HIS A  57      -6.393  12.539  22.679  1.00 46.73           N  
ATOM    864  N   GLN A  58      -5.032   8.046  22.339  1.00 45.60           N  
ATOM    865  H   GLN A  58      -4.127   8.488  22.407  1.00 45.60           H  
ATOM    866  CA  GLN A  58      -5.641   7.500  23.552  1.00 45.60           C  
ATOM    867  HA  GLN A  58      -6.397   6.763  23.281  1.00 45.60           H  
ATOM    868  C   GLN A  58      -6.314   8.657  24.297  1.00 45.60           C  
ATOM    869  CB  GLN A  58      -4.599   6.782  24.429  1.00 45.60           C  
ATOM    870  HB2 GLN A  58      -3.722   7.415  24.563  1.00 45.60           H  
ATOM    871  HB3 GLN A  58      -5.042   6.593  25.407  1.00 45.60           H  
ATOM    872  O   GLN A  58      -5.593   9.468  24.886  1.00 45.60           O  
ATOM    873  CG  GLN A  58      -4.184   5.432  23.823  1.00 45.60           C  
ATOM    874  HG2 GLN A  58      -5.084   4.859  23.598  1.00 45.60           H  
ATOM    875  HG3 GLN A  58      -3.655   5.602  22.885  1.00 45.60           H  
ATOM    876  CD  GLN A  58      -3.296   4.586  24.735  1.00 45.60           C  
ATOM    877  NE2 GLN A  58      -3.173   3.306  24.453  1.00 45.60           N  
ATOM    878 HE21 GLN A  58      -3.626   2.920  23.637  1.00 45.60           H  
ATOM    879 HE22 GLN A  58      -2.652   2.733  25.101  1.00 45.60           H  
ATOM    880  OE1 GLN A  58      -2.672   5.025  25.692  1.00 45.60           O  
ATOM    881  N   PRO A  59      -7.655   8.777  24.283  1.00 40.78           N  
ATOM    882  CA  PRO A  59      -8.309   9.822  25.050  1.00 40.78           C  
ATOM    883  HA  PRO A  59      -7.915  10.788  24.733  1.00 40.78           H  
ATOM    884  C   PRO A  59      -8.000   9.646  26.548  1.00 40.78           C  
ATOM    885  CB  PRO A  59      -9.788   9.757  24.658  1.00 40.78           C  
ATOM    886  HB2 PRO A  59      -9.956  10.432  23.818  1.00 40.78           H  
ATOM    887  HB3 PRO A  59     -10.452  10.034  25.477  1.00 40.78           H  
ATOM    888  O   PRO A  59      -7.792   8.536  27.045  1.00 40.78           O  
ATOM    889  CG  PRO A  59      -9.992   8.320  24.176  1.00 40.78           C  
ATOM    890  HG2 PRO A  59     -10.791   8.250  23.438  1.00 40.78           H  
ATOM    891  HG3 PRO A  59     -10.188   7.655  25.017  1.00 40.78           H  
ATOM    892  CD  PRO A  59      -8.638   7.968  23.572  1.00 40.78           C  
ATOM    893  HD2 PRO A  59      -8.649   8.252  22.520  1.00 40.78           H  
ATOM    894  HD3 PRO A  59      -8.451   6.899  23.681  1.00 40.78           H  
ATOM    895  N   GLY A  60      -7.905  10.767  27.271  1.00 40.66           N  
ATOM    896  H   GLY A  60      -8.047  11.640  26.784  1.00 40.66           H  
ATOM    897  CA  GLY A  60      -7.424  10.811  28.658  1.00 40.66           C  
ATOM    898  HA2 GLY A  60      -6.393  10.456  28.672  1.00 40.66           H  
ATOM    899  HA3 GLY A  60      -7.431  11.844  29.006  1.00 40.66           H  
ATOM    900  C   GLY A  60      -8.237   9.958  29.643  1.00 40.66           C  
ATOM    901  O   GLY A  60      -9.324   9.480  29.327  1.00 40.66           O  
ATOM    902  N   VAL A  61      -7.727   9.801  30.871  1.00 48.49           N  
ATOM    903  H   VAL A  61      -6.837  10.244  31.046  1.00 48.49           H  
ATOM    904  CA  VAL A  61      -8.229   8.885  31.928  1.00 48.49           C  
ATOM    905  HA  VAL A  61      -7.973   7.865  31.641  1.00 48.49           H  
ATOM    906  C   VAL A  61      -9.757   8.919  32.128  1.00 48.49           C  
ATOM    907  CB  VAL A  61      -7.519   9.201  33.268  1.00 48.49           C  
ATOM    908  HB  VAL A  61      -7.814  10.198  33.595  1.00 48.49           H  
ATOM    909  O   VAL A  61     -10.371   7.880  32.366  1.00 48.49           O  
ATOM    910  CG1 VAL A  61      -7.879   8.204  34.377  1.00 48.49           C  
ATOM    911 HG11 VAL A  61      -7.329   8.443  35.287  1.00 48.49           H  
ATOM    912 HG12 VAL A  61      -7.634   7.189  34.066  1.00 48.49           H  
ATOM    913 HG13 VAL A  61      -8.943   8.259  34.610  1.00 48.49           H  
ATOM    914  CG2 VAL A  61      -5.987   9.182  33.121  1.00 48.49           C  
ATOM    915 HG21 VAL A  61      -5.662   8.222  32.721  1.00 48.49           H  
ATOM    916 HG22 VAL A  61      -5.522   9.334  34.095  1.00 48.49           H  
ATOM    917 HG23 VAL A  61      -5.647   9.985  32.468  1.00 48.49           H  
ATOM    918  N   LEU A  62     -10.389  10.088  31.977  1.00 43.33           N  
ATOM    919  H   LEU A  62      -9.829  10.897  31.746  1.00 43.33           H  
ATOM    920  CA  LEU A  62     -11.843  10.265  32.102  1.00 43.33           C  
ATOM    921  HA  LEU A  62     -12.164   9.837  33.052  1.00 43.33           H  
ATOM    922  C   LEU A  62     -12.657   9.541  31.013  1.00 43.33           C  
ATOM    923  CB  LEU A  62     -12.153  11.775  32.098  1.00 43.33           C  
ATOM    924  HB2 LEU A  62     -13.213  11.923  31.895  1.00 43.33           H  
ATOM    925  HB3 LEU A  62     -11.599  12.243  31.283  1.00 43.33           H  
ATOM    926  O   LEU A  62     -13.780   9.113  31.276  1.00 43.33           O  
ATOM    927  CG  LEU A  62     -11.812  12.479  33.425  1.00 43.33           C  
ATOM    928  HG  LEU A  62     -10.831  12.153  33.772  1.00 43.33           H  
ATOM    929  CD1 LEU A  62     -11.767  13.992  33.223  1.00 43.33           C  
ATOM    930 HD11 LEU A  62     -12.734  14.356  32.876  1.00 43.33           H  
ATOM    931 HD12 LEU A  62     -11.520  14.483  34.164  1.00 43.33           H  
ATOM    932 HD13 LEU A  62     -11.004  14.249  32.489  1.00 43.33           H  
ATOM    933  CD2 LEU A  62     -12.855  12.171  34.503  1.00 43.33           C  
ATOM    934 HD21 LEU A  62     -12.594  12.697  35.422  1.00 43.33           H  
ATOM    935 HD22 LEU A  62     -13.842  12.498  34.179  1.00 43.33           H  
ATOM    936 HD23 LEU A  62     -12.879  11.102  34.719  1.00 43.33           H  
ATOM    937  N   SER A  63     -12.103   9.358  29.813  1.00 45.23           N  
ATOM    938  H   SER A  63     -11.152   9.667  29.672  1.00 45.23           H  
ATOM    939  CA  SER A  63     -12.758   8.622  28.722  1.00 45.23           C  
ATOM    940  HA  SER A  63     -13.787   8.971  28.632  1.00 45.23           H  
ATOM    941  C   SER A  63     -12.804   7.112  28.987  1.00 45.23           C  
ATOM    942  CB  SER A  63     -12.052   8.913  27.399  1.00 45.23           C  
ATOM    943  HB2 SER A  63     -12.647   8.505  26.582  1.00 45.23           H  
ATOM    944  HB3 SER A  63     -11.950   9.990  27.262  1.00 45.23           H  
ATOM    945  O   SER A  63     -13.825   6.471  28.736  1.00 45.23           O  
ATOM    946  OG  SER A  63     -10.783   8.298  27.385  1.00 45.23           O  
ATOM    947  HG  SER A  63     -10.160   8.757  27.953  1.00 45.23           H  
ATOM    948  N   CYS A  64     -11.752   6.557  29.605  1.00 40.02           N  
ATOM    949  H   CYS A  64     -10.928   7.129  29.723  1.00 40.02           H  
ATOM    950  CA  CYS A  64     -11.659   5.143  29.975  1.00 40.02           C  
ATOM    951  HA  CYS A  64     -11.799   4.532  29.083  1.00 40.02           H  
ATOM    952  C   CYS A  64     -12.738   4.719  30.982  1.00 40.02           C  
ATOM    953  CB  CYS A  64     -10.267   4.872  30.566  1.00 40.02           C  
ATOM    954  HB2 CYS A  64     -10.246   3.864  30.979  1.00 40.02           H  
ATOM    955  HB3 CYS A  64     -10.065   5.581  31.369  1.00 40.02           H  
ATOM    956  O   CYS A  64     -13.160   3.566  30.972  1.00 40.02           O  
ATOM    957  SG  CYS A  64      -8.991   5.008  29.283  1.00 40.02           S  
ATOM    958  HG  CYS A  64      -7.924   4.942  30.084  1.00 40.02           H  
ATOM    959  N   LEU A  65     -13.203   5.638  31.836  1.00 39.05           N  
ATOM    960  H   LEU A  65     -12.800   6.564  31.804  1.00 39.05           H  
ATOM    961  CA  LEU A  65     -14.272   5.369  32.804  1.00 39.05           C  
ATOM    962  HA  LEU A  65     -14.087   4.399  33.266  1.00 39.05           H  
ATOM    963  C   LEU A  65     -15.660   5.265  32.151  1.00 39.05           C  
ATOM    964  CB  LEU A  65     -14.248   6.457  33.894  1.00 39.05           C  
ATOM    965  HB2 LEU A  65     -15.201   6.457  34.424  1.00 39.05           H  
ATOM    966  HB3 LEU A  65     -14.147   7.430  33.413  1.00 39.05           H  
ATOM    967  O   LEU A  65     -16.542   4.615  32.714  1.00 39.05           O  
ATOM    968  CG  LEU A  65     -13.119   6.270  34.925  1.00 39.05           C  
ATOM    969  HG  LEU A  65     -12.189   6.024  34.412  1.00 39.05           H  
ATOM    970  CD1 LEU A  65     -12.905   7.564  35.708  1.00 39.05           C  
ATOM    971 HD11 LEU A  65     -12.613   8.361  35.024  1.00 39.05           H  
ATOM    972 HD12 LEU A  65     -13.821   7.850  36.226  1.00 39.05           H  
ATOM    973 HD13 LEU A  65     -12.108   7.426  36.439  1.00 39.05           H  
ATOM    974  CD2 LEU A  65     -13.450   5.157  35.925  1.00 39.05           C  
ATOM    975 HD21 LEU A  65     -12.641   5.067  36.649  1.00 39.05           H  
ATOM    976 HD22 LEU A  65     -14.375   5.390  36.454  1.00 39.05           H  
ATOM    977 HD23 LEU A  65     -13.556   4.203  35.408  1.00 39.05           H  
ATOM    978  N   ARG A  66     -15.865   5.873  30.971  1.00 39.08           N  
ATOM    979  H   ARG A  66     -15.083   6.343  30.538  1.00 39.08           H  
ATOM    980  CA  ARG A  66     -17.155   5.853  30.260  1.00 39.08           C  
ATOM    981  HA  ARG A  66     -17.959   5.820  30.996  1.00 39.08           H  
ATOM    982  C   ARG A  66     -17.362   4.593  29.414  1.00 39.08           C  
ATOM    983  CB  ARG A  66     -17.332   7.139  29.430  1.00 39.08           C  
ATOM    984  HB2 ARG A  66     -18.183   7.002  28.763  1.00 39.08           H  
ATOM    985  HB3 ARG A  66     -16.447   7.312  28.818  1.00 39.08           H  
ATOM    986  O   ARG A  66     -18.502   4.174  29.239  1.00 39.08           O  
ATOM    987  CG  ARG A  66     -17.609   8.368  30.314  1.00 39.08           C  
ATOM    988  HG2 ARG A  66     -16.740   8.575  30.938  1.00 39.08           H  
ATOM    989  HG3 ARG A  66     -18.466   8.159  30.955  1.00 39.08           H  
ATOM    990  CD  ARG A  66     -17.921   9.600  29.453  1.00 39.08           C  
ATOM    991  HD2 ARG A  66     -18.734   9.352  28.770  1.00 39.08           H  
ATOM    992  HD3 ARG A  66     -17.037   9.845  28.864  1.00 39.08           H  
ATOM    993  NE  ARG A  66     -18.315  10.767  30.270  1.00 39.08           N  
ATOM    994  HE  ARG A  66     -18.332  10.637  31.272  1.00 39.08           H  
ATOM    995  NH1 ARG A  66     -18.648  12.240  28.536  1.00 39.08           N  
ATOM    996 HH11 ARG A  66     -18.919  13.151  28.195  1.00 39.08           H  
ATOM    997 HH12 ARG A  66     -18.392  11.523  27.872  1.00 39.08           H  
ATOM    998  NH2 ARG A  66     -19.004  12.912  30.631  1.00 39.08           N  
ATOM    999 HH21 ARG A  66     -19.048  12.747  31.626  1.00 39.08           H  
ATOM   1000 HH22 ARG A  66     -19.270  13.815  30.265  1.00 39.08           H  
ATOM   1001  CZ  ARG A  66     -18.652  11.961  29.810  1.00 39.08           C  
ATOM   1002  N   SER A  67     -16.303   3.935  28.940  1.00 40.45           N  
ATOM   1003  H   SER A  67     -15.383   4.316  29.110  1.00 40.45           H  
ATOM   1004  CA  SER A  67     -16.414   2.739  28.089  1.00 40.45           C  
ATOM   1005  HA  SER A  67     -17.362   2.793  27.555  1.00 40.45           H  
ATOM   1006  C   SER A  67     -16.448   1.432  28.901  1.00 40.45           C  
ATOM   1007  CB  SER A  67     -15.328   2.742  27.000  1.00 40.45           C  
ATOM   1008  HB2 SER A  67     -15.559   1.968  26.268  1.00 40.45           H  
ATOM   1009  HB3 SER A  67     -15.322   3.709  26.496  1.00 40.45           H  
ATOM   1010  O   SER A  67     -15.553   0.598  28.786  1.00 40.45           O  
ATOM   1011  OG  SER A  67     -14.043   2.491  27.539  1.00 40.45           O  
ATOM   1012  HG  SER A  67     -14.098   1.665  28.024  1.00 40.45           H  
ATOM   1013  N   LYS A  68     -17.475   1.214  29.735  1.00 42.96           N  
ATOM   1014  H   LYS A  68     -18.174   1.938  29.817  1.00 42.96           H  
ATOM   1015  CA  LYS A  68     -17.619  -0.030  30.534  1.00 42.96           C  
ATOM   1016  HA  LYS A  68     -16.631  -0.269  30.928  1.00 42.96           H  
ATOM   1017  C   LYS A  68     -17.971  -1.300  29.727  1.00 42.96           C  
ATOM   1018  CB  LYS A  68     -18.552   0.194  31.741  1.00 42.96           C  
ATOM   1019  HB2 LYS A  68     -19.024  -0.750  32.015  1.00 42.96           H  
ATOM   1020  HB3 LYS A  68     -19.344   0.895  31.477  1.00 42.96           H  
ATOM   1021  O   LYS A  68     -18.167  -2.358  30.312  1.00 42.96           O  
ATOM   1022  CG  LYS A  68     -17.782   0.705  32.971  1.00 42.96           C  
ATOM   1023  HG2 LYS A  68     -17.403   1.708  32.772  1.00 42.96           H  
ATOM   1024  HG3 LYS A  68     -16.939   0.043  33.168  1.00 42.96           H  
ATOM   1025  CD  LYS A  68     -18.688   0.728  34.210  1.00 42.96           C  
ATOM   1026  HD2 LYS A  68     -19.508   1.425  34.035  1.00 42.96           H  
ATOM   1027  HD3 LYS A  68     -19.098  -0.269  34.369  1.00 42.96           H  
ATOM   1028  CE  LYS A  68     -17.894   1.156  35.449  1.00 42.96           C  
ATOM   1029  HE2 LYS A  68     -17.490   2.153  35.271  1.00 42.96           H  
ATOM   1030  HE3 LYS A  68     -17.054   0.473  35.575  1.00 42.96           H  
ATOM   1031  NZ  LYS A  68     -18.743   1.153  36.669  1.00 42.96           N  
ATOM   1032  HZ1 LYS A  68     -19.518   1.791  36.561  1.00 42.96           H  
ATOM   1033  HZ2 LYS A  68     -19.112   0.229  36.843  1.00 42.96           H  
ATOM   1034  HZ3 LYS A  68     -18.207   1.439  37.476  1.00 42.96           H  
ATOM   1035  N   GLY A  69     -17.982  -1.235  28.399  1.00 48.61           N  
ATOM   1036  H   GLY A  69     -17.796  -0.336  27.976  1.00 48.61           H  
ATOM   1037  CA  GLY A  69     -18.016  -2.398  27.513  1.00 48.61           C  
ATOM   1038  HA2 GLY A  69     -17.570  -3.267  27.997  1.00 48.61           H  
ATOM   1039  HA3 GLY A  69     -19.047  -2.632  27.246  1.00 48.61           H  
ATOM   1040  C   GLY A  69     -17.237  -2.071  26.248  1.00 48.61           C  
ATOM   1041  O   GLY A  69     -17.780  -1.450  25.337  1.00 48.61           O  
ATOM   1042  N   GLU A  70     -15.942  -2.392  26.219  1.00 51.74           N  
ATOM   1043  H   GLU A  70     -15.537  -2.880  27.005  1.00 51.74           H  
ATOM   1044  CA  GLU A  70     -15.070  -2.071  25.084  1.00 51.74           C  
ATOM   1045  HA  GLU A  70     -15.220  -1.023  24.826  1.00 51.74           H  
ATOM   1046  C   GLU A  70     -15.457  -2.888  23.859  1.00 51.74           C  
ATOM   1047  CB  GLU A  70     -13.586  -2.251  25.421  1.00 51.74           C  
ATOM   1048  HB2 GLU A  70     -13.459  -3.045  26.156  1.00 51.74           H  
ATOM   1049  HB3 GLU A  70     -13.040  -2.518  24.516  1.00 51.74           H  
ATOM   1050  O   GLU A  70     -15.083  -4.043  23.676  1.00 51.74           O  
ATOM   1051  CG  GLU A  70     -13.008  -0.937  25.945  1.00 51.74           C  
ATOM   1052  HG2 GLU A  70     -13.104  -0.170  25.178  1.00 51.74           H  
ATOM   1053  HG3 GLU A  70     -13.582  -0.621  26.816  1.00 51.74           H  
ATOM   1054  CD  GLU A  70     -11.533  -1.079  26.321  1.00 51.74           C  
ATOM   1055  OE1 GLU A  70     -11.174  -0.564  27.399  1.00 51.74           O  
ATOM   1056  OE2 GLU A  70     -10.725  -1.608  25.523  1.00 51.74           O  
ATOM   1057  N   LYS A  71     -16.245  -2.232  23.023  1.00 59.97           N  
ATOM   1058  H   LYS A  71     -16.602  -1.347  23.353  1.00 59.97           H  
ATOM   1059  CA  LYS A  71     -16.793  -2.746  21.783  1.00 59.97           C  
ATOM   1060  HA  LYS A  71     -16.944  -3.822  21.872  1.00 59.97           H  
ATOM   1061  C   LYS A  71     -15.828  -2.555  20.596  1.00 59.97           C  
ATOM   1062  CB  LYS A  71     -18.150  -2.035  21.651  1.00 59.97           C  
ATOM   1063  HB2 LYS A  71     -18.236  -1.226  22.376  1.00 59.97           H  
ATOM   1064  HB3 LYS A  71     -18.177  -1.511  20.695  1.00 59.97           H  
ATOM   1065  O   LYS A  71     -16.063  -3.119  19.532  1.00 59.97           O  
ATOM   1066  CG  LYS A  71     -19.345  -2.976  21.902  1.00 59.97           C  
ATOM   1067  HG2 LYS A  71     -19.251  -3.865  21.278  1.00 59.97           H  
ATOM   1068  HG3 LYS A  71     -19.312  -3.286  22.946  1.00 59.97           H  
ATOM   1069  CD  LYS A  71     -20.704  -2.312  21.619  1.00 59.97           C  
ATOM   1070  HD2 LYS A  71     -20.889  -2.330  20.545  1.00 59.97           H  
ATOM   1071  HD3 LYS A  71     -20.686  -1.277  21.963  1.00 59.97           H  
ATOM   1072  CE  LYS A  71     -21.858  -3.047  22.304  1.00 59.97           C  
ATOM   1073  HE2 LYS A  71     -21.756  -4.114  22.105  1.00 59.97           H  
ATOM   1074  HE3 LYS A  71     -21.775  -2.898  23.381  1.00 59.97           H  
ATOM   1075  NZ  LYS A  71     -23.176  -2.567  21.809  1.00 59.97           N  
ATOM   1076  HZ1 LYS A  71     -23.275  -1.572  21.955  1.00 59.97           H  
ATOM   1077  HZ2 LYS A  71     -23.930  -3.039  22.287  1.00 59.97           H  
ATOM   1078  HZ3 LYS A  71     -23.272  -2.756  20.821  1.00 59.97           H  
ATOM   1079  N   THR A  72     -14.755  -1.775  20.787  1.00 63.29           N  
ATOM   1080  H   THR A  72     -14.616  -1.373  21.703  1.00 63.29           H  
ATOM   1081  CA  THR A  72     -13.756  -1.433  19.765  1.00 63.29           C  
ATOM   1082  HA  THR A  72     -14.023  -1.993  18.869  1.00 63.29           H  
ATOM   1083  C   THR A  72     -12.339  -1.864  20.159  1.00 63.29           C  
ATOM   1084  CB  THR A  72     -13.771   0.068  19.406  1.00 63.29           C  
ATOM   1085  HB  THR A  72     -13.082   0.238  18.579  1.00 63.29           H  
ATOM   1086  O   THR A  72     -11.934  -1.714  21.318  1.00 63.29           O  
ATOM   1087  CG2 THR A  72     -15.152   0.585  19.010  1.00 63.29           C  
ATOM   1088 HG21 THR A  72     -15.527   0.018  18.159  1.00 63.29           H  
ATOM   1089 HG22 THR A  72     -15.074   1.629  18.707  1.00 63.29           H  
ATOM   1090 HG23 THR A  72     -15.852   0.509  19.842  1.00 63.29           H  
ATOM   1091  OG1 THR A  72     -13.383   0.876  20.495  1.00 63.29           O  
ATOM   1092  HG1 THR A  72     -13.392   1.770  20.145  1.00 63.29           H  
ATOM   1093  N   PHE A  73     -11.558  -2.396  19.211  1.00 66.27           N  
ATOM   1094  H   PHE A  73     -11.907  -2.435  18.264  1.00 66.27           H  
ATOM   1095  CA  PHE A  73     -10.151  -2.763  19.436  1.00 66.27           C  
ATOM   1096  HA  PHE A  73      -9.764  -2.114  20.222  1.00 66.27           H  
ATOM   1097  C   PHE A  73      -9.264  -2.519  18.209  1.00 66.27           C  
ATOM   1098  CB  PHE A  73     -10.031  -4.216  19.937  1.00 66.27           C  
ATOM   1099  HB2 PHE A  73     -10.774  -4.385  20.716  1.00 66.27           H  
ATOM   1100  HB3 PHE A  73      -9.055  -4.326  20.410  1.00 66.27           H  
ATOM   1101  O   PHE A  73      -9.757  -2.431  17.090  1.00 66.27           O  
ATOM   1102  CG  PHE A  73     -10.153  -5.307  18.884  1.00 66.27           C  
ATOM   1103  CD1 PHE A  73     -11.343  -6.046  18.748  1.00 66.27           C  
ATOM   1104  HD1 PHE A  73     -12.198  -5.826  19.370  1.00 66.27           H  
ATOM   1105  CD2 PHE A  73      -9.042  -5.642  18.084  1.00 66.27           C  
ATOM   1106  HD2 PHE A  73      -8.109  -5.109  18.195  1.00 66.27           H  
ATOM   1107  CE1 PHE A  73     -11.393  -7.110  17.828  1.00 66.27           C  
ATOM   1108  HE1 PHE A  73     -12.248  -7.769  17.782  1.00 66.27           H  
ATOM   1109  CE2 PHE A  73      -9.132  -6.650  17.114  1.00 66.27           C  
ATOM   1110  HE2 PHE A  73      -8.290  -6.862  16.471  1.00 66.27           H  
ATOM   1111  CZ  PHE A  73     -10.314  -7.380  16.980  1.00 66.27           C  
ATOM   1112  HZ  PHE A  73     -10.373  -8.170  16.246  1.00 66.27           H  
ATOM   1113  N   THR A  74      -7.949  -2.468  18.435  1.00 64.45           N  
ATOM   1114  H   THR A  74      -7.612  -2.528  19.385  1.00 64.45           H  
ATOM   1115  CA  THR A  74      -6.935  -2.227  17.400  1.00 64.45           C  
ATOM   1116  HA  THR A  74      -7.431  -1.905  16.485  1.00 64.45           H  
ATOM   1117  C   THR A  74      -6.107  -3.482  17.109  1.00 64.45           C  
ATOM   1118  CB  THR A  74      -5.983  -1.106  17.837  1.00 64.45           C  
ATOM   1119  HB  THR A  74      -5.303  -1.499  18.593  1.00 64.45           H  
ATOM   1120  O   THR A  74      -5.723  -4.200  18.042  1.00 64.45           O  
ATOM   1121  CG2 THR A  74      -5.168  -0.594  16.660  1.00 64.45           C  
ATOM   1122 HG21 THR A  74      -5.836  -0.176  15.907  1.00 64.45           H  
ATOM   1123 HG22 THR A  74      -4.482   0.172  17.023  1.00 64.45           H  
ATOM   1124 HG23 THR A  74      -4.572  -1.388  16.211  1.00 64.45           H  
ATOM   1125  OG1 THR A  74      -6.678  -0.017  18.410  1.00 64.45           O  
ATOM   1126  HG1 THR A  74      -6.048   0.439  18.972  1.00 64.45           H  
ATOM   1127  N   ALA A  75      -5.772  -3.726  15.840  1.00 64.08           N  
ATOM   1128  H   ALA A  75      -6.116  -3.107  15.120  1.00 64.08           H  
ATOM   1129  CA  ALA A  75      -4.774  -4.724  15.446  1.00 64.08           C  
ATOM   1130  HA  ALA A  75      -4.228  -5.048  16.332  1.00 64.08           H  
ATOM   1131  C   ALA A  75      -3.739  -4.152  14.469  1.00 64.08           C  
ATOM   1132  CB  ALA A  75      -5.464  -5.953  14.845  1.00 64.08           C  
ATOM   1133  HB1 ALA A  75      -5.815  -5.714  13.841  1.00 64.08           H  
ATOM   1134  HB2 ALA A  75      -6.292  -6.274  15.477  1.00 64.08           H  
ATOM   1135  HB3 ALA A  75      -4.741  -6.764  14.757  1.00 64.08           H  
ATOM   1136  O   ALA A  75      -4.034  -3.206  13.736  1.00 64.08           O  
ATOM   1137  N   ALA A  76      -2.550  -4.758  14.457  1.00 62.41           N  
ATOM   1138  H   ALA A  76      -2.400  -5.524  15.099  1.00 62.41           H  
ATOM   1139  CA  ALA A  76      -1.603  -4.646  13.352  1.00 62.41           C  
ATOM   1140  HA  ALA A  76      -1.894  -3.817  12.706  1.00 62.41           H  
ATOM   1141  C   ALA A  76      -1.616  -5.925  12.526  1.00 62.41           C  
ATOM   1142  CB  ALA A  76      -0.179  -4.379  13.831  1.00 62.41           C  
ATOM   1143  HB1 ALA A  76       0.017  -4.923  14.756  1.00 62.41           H  
ATOM   1144  HB2 ALA A  76      -0.033  -3.304  13.938  1.00 62.41           H  
ATOM   1145  HB3 ALA A  76       0.528  -4.730  13.079  1.00 62.41           H  
ATOM   1146  O   ALA A  76      -1.534  -7.031  13.067  1.00 62.41           O  
ATOM   1147  N   ASN A  77      -1.633  -5.750  11.212  1.00 63.34           N  
ATOM   1148  H   ASN A  77      -1.727  -4.811  10.852  1.00 63.34           H  
ATOM   1149  CA  ASN A  77      -1.538  -6.832  10.252  1.00 63.34           C  
ATOM   1150  HA  ASN A  77      -1.531  -7.791  10.771  1.00 63.34           H  
ATOM   1151  C   ASN A  77      -0.225  -6.681   9.494  1.00 63.34           C  
ATOM   1152  CB  ASN A  77      -2.772  -6.810   9.350  1.00 63.34           C  
ATOM   1153  HB2 ASN A  77      -2.759  -7.671   8.680  1.00 63.34           H  
ATOM   1154  HB3 ASN A  77      -2.756  -5.906   8.741  1.00 63.34           H  
ATOM   1155  O   ASN A  77      -0.023  -5.714   8.763  1.00 63.34           O  
ATOM   1156  CG  ASN A  77      -4.053  -6.851  10.157  1.00 63.34           C  
ATOM   1157  ND2 ASN A  77      -5.022  -6.066   9.753  1.00 63.34           N  
ATOM   1158 HD21 ASN A  77      -5.918  -6.086  10.217  1.00 63.34           H  
ATOM   1159 HD22 ASN A  77      -4.893  -5.517   8.915  1.00 63.34           H  
ATOM   1160  OD1 ASN A  77      -4.173  -7.550  11.154  1.00 63.34           O  
ATOM   1161  N   LEU A  78       0.677  -7.632   9.720  1.00 58.66           N  
ATOM   1162  H   LEU A  78       0.407  -8.407  10.309  1.00 58.66           H  
ATOM   1163  CA  LEU A  78       1.956  -7.739   9.030  1.00 58.66           C  
ATOM   1164  HA  LEU A  78       2.257  -6.776   8.618  1.00 58.66           H  
ATOM   1165  C   LEU A  78       1.780  -8.726   7.885  1.00 58.66           C  
ATOM   1166  CB  LEU A  78       3.022  -8.235  10.021  1.00 58.66           C  
ATOM   1167  HB2 LEU A  78       2.605  -9.073  10.579  1.00 58.66           H  
ATOM   1168  HB3 LEU A  78       3.881  -8.614   9.467  1.00 58.66           H  
ATOM   1169  O   LEU A  78       1.707  -9.931   8.125  1.00 58.66           O  
ATOM   1170  CG  LEU A  78       3.487  -7.141  10.993  1.00 58.66           C  
ATOM   1171  HG  LEU A  78       2.684  -6.419  11.139  1.00 58.66           H  
ATOM   1172  CD1 LEU A  78       3.815  -7.737  12.359  1.00 58.66           C  
ATOM   1173 HD11 LEU A  78       4.143  -6.948  13.035  1.00 58.66           H  
ATOM   1174 HD12 LEU A  78       4.599  -8.488  12.261  1.00 58.66           H  
ATOM   1175 HD13 LEU A  78       2.917  -8.193  12.776  1.00 58.66           H  
ATOM   1176  CD2 LEU A  78       4.737  -6.435  10.459  1.00 58.66           C  
ATOM   1177 HD21 LEU A  78       4.505  -5.966   9.503  1.00 58.66           H  
ATOM   1178 HD22 LEU A  78       5.546  -7.151  10.317  1.00 58.66           H  
ATOM   1179 HD23 LEU A  78       5.058  -5.664  11.159  1.00 58.66           H  
ATOM   1180  N   ASN A  79       1.735  -8.218   6.662  1.00 58.19           N  
ATOM   1181  H   ASN A  79       1.813  -7.218   6.542  1.00 58.19           H  
ATOM   1182  CA  ASN A  79       1.721  -9.049   5.470  1.00 58.19           C  
ATOM   1183  HA  ASN A  79       1.657 -10.102   5.741  1.00 58.19           H  
ATOM   1184  C   ASN A  79       3.049  -8.843   4.751  1.00 58.19           C  
ATOM   1185  CB  ASN A  79       0.473  -8.730   4.653  1.00 58.19           C  
ATOM   1186  HB2 ASN A  79       0.499  -9.286   3.715  1.00 58.19           H  
ATOM   1187  HB3 ASN A  79       0.446  -7.662   4.435  1.00 58.19           H  
ATOM   1188  O   ASN A  79       3.293  -7.805   4.138  1.00 58.19           O  
ATOM   1189  CG  ASN A  79      -0.766  -9.142   5.421  1.00 58.19           C  
ATOM   1190  ND2 ASN A  79      -1.667  -8.231   5.702  1.00 58.19           N  
ATOM   1191 HD21 ASN A  79      -2.472  -8.525   6.236  1.00 58.19           H  
ATOM   1192 HD22 ASN A  79      -1.581  -7.295   5.331  1.00 58.19           H  
ATOM   1193  OD1 ASN A  79      -0.911 -10.273   5.842  1.00 58.19           O  
ATOM   1194  N   ALA A  80       3.941  -9.815   4.939  1.00 50.57           N  
ATOM   1195  H   ALA A  80       3.658 -10.626   5.470  1.00 50.57           H  
ATOM   1196  CA  ALA A  80       5.272  -9.833   4.341  1.00 50.57           C  
ATOM   1197  HA  ALA A  80       5.589  -8.810   4.141  1.00 50.57           H  
ATOM   1198  C   ALA A  80       5.304 -10.574   2.994  1.00 50.57           C  
ATOM   1199  CB  ALA A  80       6.244 -10.450   5.356  1.00 50.57           C  
ATOM   1200  HB1 ALA A  80       7.257 -10.416   4.955  1.00 50.57           H  
ATOM   1201  HB2 ALA A  80       6.212  -9.888   6.290  1.00 50.57           H  
ATOM   1202  HB3 ALA A  80       5.972 -11.490   5.542  1.00 50.57           H  
ATOM   1203  O   ALA A  80       6.368 -10.656   2.377  1.00 50.57           O  
ATOM   1204  N   ASP A  81       4.174 -11.137   2.561  1.00 51.88           N  
ATOM   1205  H   ASP A  81       3.311 -11.004   3.069  1.00 51.88           H  
ATOM   1206  CA  ASP A  81       4.116 -11.885   1.312  1.00 51.88           C  
ATOM   1207  HA  ASP A  81       5.024 -12.486   1.252  1.00 51.88           H  
ATOM   1208  C   ASP A  81       4.162 -10.927   0.119  1.00 51.88           C  
ATOM   1209  CB  ASP A  81       2.945 -12.874   1.302  1.00 51.88           C  
ATOM   1210  HB2 ASP A  81       2.043 -12.342   1.603  1.00 51.88           H  
ATOM   1211  HB3 ASP A  81       2.809 -13.252   0.289  1.00 51.88           H  
ATOM   1212  O   ASP A  81       3.540  -9.866   0.102  1.00 51.88           O  
ATOM   1213  CG  ASP A  81       3.169 -14.070   2.242  1.00 51.88           C  
ATOM   1214  OD1 ASP A  81       4.344 -14.355   2.577  1.00 51.88           O  
ATOM   1215  OD2 ASP A  81       2.160 -14.692   2.636  1.00 51.88           O  
ATOM   1216  N   ARG A  82       5.038 -11.291  -0.819  1.00 64.47           N  
ATOM   1217  H   ARG A  82       5.375 -12.242  -0.764  1.00 64.47           H  
ATOM   1218  CA  ARG A  82       5.749 -10.391  -1.727  1.00 64.47           C  
ATOM   1219  HA  ARG A  82       5.911  -9.434  -1.231  1.00 64.47           H  
ATOM   1220  C   ARG A  82       4.919 -10.118  -2.968  1.00 64.47           C  
ATOM   1221  CB  ARG A  82       7.106 -11.009  -2.107  1.00 64.47           C  
ATOM   1222  HB2 ARG A  82       6.926 -11.906  -2.700  1.00 64.47           H  
ATOM   1223  HB3 ARG A  82       7.652 -10.298  -2.726  1.00 64.47           H  
ATOM   1224  O   ARG A  82       5.063 -10.812  -3.974  1.00 64.47           O  
ATOM   1225  CG  ARG A  82       7.972 -11.397  -0.906  1.00 64.47           C  
ATOM   1226  HG2 ARG A  82       8.215 -10.514  -0.315  1.00 64.47           H  
ATOM   1227  HG3 ARG A  82       7.436 -12.112  -0.282  1.00 64.47           H  
ATOM   1228  CD  ARG A  82       9.251 -12.051  -1.425  1.00 64.47           C  
ATOM   1229  HD2 ARG A  82       8.996 -12.708  -2.257  1.00 64.47           H  
ATOM   1230  HD3 ARG A  82       9.927 -11.275  -1.783  1.00 64.47           H  
ATOM   1231  NE  ARG A  82       9.901 -12.835  -0.373  1.00 64.47           N  
ATOM   1232  HE  ARG A  82       9.517 -12.722   0.555  1.00 64.47           H  
ATOM   1233  NH1 ARG A  82      11.367 -13.954  -1.734  1.00 64.47           N  
ATOM   1234 HH11 ARG A  82      12.017 -14.703  -1.922  1.00 64.47           H  
ATOM   1235 HH12 ARG A  82      11.113 -13.316  -2.475  1.00 64.47           H  
ATOM   1236  NH2 ARG A  82      11.120 -14.581   0.387  1.00 64.47           N  
ATOM   1237 HH21 ARG A  82      10.614 -14.500   1.258  1.00 64.47           H  
ATOM   1238 HH22 ARG A  82      11.627 -15.427   0.172  1.00 64.47           H  
ATOM   1239  CZ  ARG A  82      10.800 -13.773  -0.576  1.00 64.47           C  
ATOM   1240  N   GLU A  83       4.076  -9.101  -2.907  1.00 75.47           N  
ATOM   1241  H   GLU A  83       3.941  -8.620  -2.029  1.00 75.47           H  
ATOM   1242  CA  GLU A  83       3.472  -8.561  -4.119  1.00 75.47           C  
ATOM   1243  HA  GLU A  83       3.025  -9.370  -4.696  1.00 75.47           H  
ATOM   1244  C   GLU A  83       4.586  -7.928  -4.962  1.00 75.47           C  
ATOM   1245  CB  GLU A  83       2.365  -7.565  -3.764  1.00 75.47           C  
ATOM   1246  HB2 GLU A  83       2.760  -6.864  -3.029  1.00 75.47           H  
ATOM   1247  HB3 GLU A  83       2.082  -7.006  -4.657  1.00 75.47           H  
ATOM   1248  O   GLU A  83       5.228  -6.953  -4.556  1.00 75.47           O  
ATOM   1249  CG  GLU A  83       1.112  -8.234  -3.170  1.00 75.47           C  
ATOM   1250  HG2 GLU A  83       0.436  -7.448  -2.834  1.00 75.47           H  
ATOM   1251  HG3 GLU A  83       1.401  -8.807  -2.289  1.00 75.47           H  
ATOM   1252  CD  GLU A  83       0.354  -9.145  -4.152  1.00 75.47           C  
ATOM   1253  OE1 GLU A  83      -0.511  -9.904  -3.664  1.00 75.47           O  
ATOM   1254  OE2 GLU A  83       0.642  -9.086  -5.372  1.00 75.47           O  
ATOM   1255  N   ILE A  84       4.869  -8.542  -6.113  1.00 84.10           N  
ATOM   1256  H   ILE A  84       4.302  -9.338  -6.368  1.00 84.10           H  
ATOM   1257  CA  ILE A  84       5.847  -8.040  -7.079  1.00 84.10           C  
ATOM   1258  HA  ILE A  84       6.595  -7.445  -6.555  1.00 84.10           H  
ATOM   1259  C   ILE A  84       5.107  -7.127  -8.046  1.00 84.10           C  
ATOM   1260  CB  ILE A  84       6.591  -9.178  -7.812  1.00 84.10           C  
ATOM   1261  HB  ILE A  84       5.856  -9.826  -8.288  1.00 84.10           H  
ATOM   1262  O   ILE A  84       4.280  -7.580  -8.840  1.00 84.10           O  
ATOM   1263  CG1 ILE A  84       7.418 -10.016  -6.810  1.00 84.10           C  
ATOM   1264 HG12 ILE A  84       6.755 -10.389  -6.029  1.00 84.10           H  
ATOM   1265 HG13 ILE A  84       8.168  -9.382  -6.337  1.00 84.10           H  
ATOM   1266  CG2 ILE A  84       7.509  -8.592  -8.907  1.00 84.10           C  
ATOM   1267 HG21 ILE A  84       8.017  -9.391  -9.446  1.00 84.10           H  
ATOM   1268 HG22 ILE A  84       8.246  -7.932  -8.449  1.00 84.10           H  
ATOM   1269 HG23 ILE A  84       6.931  -8.023  -9.636  1.00 84.10           H  
ATOM   1270  CD1 ILE A  84       8.119 -11.233  -7.430  1.00 84.10           C  
ATOM   1271 HD11 ILE A  84       7.401 -11.830  -7.993  1.00 84.10           H  
ATOM   1272 HD12 ILE A  84       8.540 -11.844  -6.632  1.00 84.10           H  
ATOM   1273 HD13 ILE A  84       8.932 -10.915  -8.083  1.00 84.10           H  
ATOM   1274  N   VAL A  85       5.466  -5.849  -8.036  1.00 89.04           N  
ATOM   1275  H   VAL A  85       6.199  -5.558  -7.405  1.00 89.04           H  
ATOM   1276  CA  VAL A  85       4.995  -4.887  -9.023  1.00 89.04           C  
ATOM   1277  HA  VAL A  85       3.997  -5.187  -9.345  1.00 89.04           H  
ATOM   1278  C   VAL A  85       5.932  -4.937 -10.217  1.00 89.04           C  
ATOM   1279  CB  VAL A  85       4.864  -3.472  -8.447  1.00 89.04           C  
ATOM   1280  HB  VAL A  85       5.849  -3.080  -8.196  1.00 89.04           H  
ATOM   1281  O   VAL A  85       7.145  -4.739 -10.112  1.00 89.04           O  
ATOM   1282  CG1 VAL A  85       4.189  -2.553  -9.471  1.00 89.04           C  
ATOM   1283 HG11 VAL A  85       4.143  -1.543  -9.065  1.00 89.04           H  
ATOM   1284 HG12 VAL A  85       4.748  -2.533 -10.406  1.00 89.04           H  
ATOM   1285 HG13 VAL A  85       3.174  -2.897  -9.669  1.00 89.04           H  
ATOM   1286  CG2 VAL A  85       3.980  -3.482  -7.196  1.00 89.04           C  
ATOM   1287 HG21 VAL A  85       3.016  -3.940  -7.415  1.00 89.04           H  
ATOM   1288 HG22 VAL A  85       3.800  -2.463  -6.853  1.00 89.04           H  
ATOM   1289 HG23 VAL A  85       4.474  -4.039  -6.400  1.00 89.04           H  
ATOM   1290  N   ARG A  86       5.358  -5.232 -11.380  1.00 90.99           N  
ATOM   1291  H   ARG A  86       4.353  -5.333 -11.392  1.00 90.99           H  
ATOM   1292  CA  ARG A  86       6.082  -5.261 -12.649  1.00 90.99           C  
ATOM   1293  HA  ARG A  86       7.142  -5.427 -12.454  1.00 90.99           H  
ATOM   1294  C   ARG A  86       5.981  -3.914 -13.341  1.00 90.99           C  
ATOM   1295  CB  ARG A  86       5.577  -6.404 -13.532  1.00 90.99           C  
ATOM   1296  HB2 ARG A  86       4.495  -6.328 -13.640  1.00 90.99           H  
ATOM   1297  HB3 ARG A  86       6.032  -6.321 -14.519  1.00 90.99           H  
ATOM   1298  O   ARG A  86       4.959  -3.239 -13.257  1.00 90.99           O  
ATOM   1299  CG  ARG A  86       5.953  -7.759 -12.923  1.00 90.99           C  
ATOM   1300  HG2 ARG A  86       5.554  -7.841 -11.912  1.00 90.99           H  
ATOM   1301  HG3 ARG A  86       7.039  -7.842 -12.884  1.00 90.99           H  
ATOM   1302  CD  ARG A  86       5.385  -8.899 -13.768  1.00 90.99           C  
ATOM   1303  HD2 ARG A  86       5.708  -8.787 -14.804  1.00 90.99           H  
ATOM   1304  HD3 ARG A  86       4.297  -8.837 -13.752  1.00 90.99           H  
ATOM   1305  NE  ARG A  86       5.802 -10.206 -13.231  1.00 90.99           N  
ATOM   1306  HE  ARG A  86       5.193 -10.613 -12.537  1.00 90.99           H  
ATOM   1307  NH1 ARG A  86       7.774 -10.426 -14.407  1.00 90.99           N  
ATOM   1308 HH11 ARG A  86       7.601  -9.556 -14.890  1.00 90.99           H  
ATOM   1309 HH12 ARG A  86       8.582 -10.973 -14.667  1.00 90.99           H  
ATOM   1310  NH2 ARG A  86       7.152 -12.009 -12.962  1.00 90.99           N  
ATOM   1311 HH21 ARG A  86       6.504 -12.381 -12.283  1.00 90.99           H  
ATOM   1312 HH22 ARG A  86       7.994 -12.518 -13.192  1.00 90.99           H  
ATOM   1313  CZ  ARG A  86       6.904 -10.867 -13.539  1.00 90.99           C  
ATOM   1314  N   MET A  87       7.048  -3.568 -14.046  1.00 89.57           N  
ATOM   1315  H   MET A  87       7.842  -4.193 -14.050  1.00 89.57           H  
ATOM   1316  CA  MET A  87       7.157  -2.347 -14.822  1.00 89.57           C  
ATOM   1317  HA  MET A  87       7.066  -1.503 -14.139  1.00 89.57           H  
ATOM   1318  C   MET A  87       6.034  -2.276 -15.857  1.00 89.57           C  
ATOM   1319  CB  MET A  87       8.542  -2.326 -15.487  1.00 89.57           C  
ATOM   1320  HB2 MET A  87       8.576  -3.072 -16.281  1.00 89.57           H  
ATOM   1321  HB3 MET A  87       9.305  -2.587 -14.754  1.00 89.57           H  
ATOM   1322  O   MET A  87       5.828  -3.225 -16.619  1.00 89.57           O  
ATOM   1323  CG  MET A  87       8.879  -0.953 -16.066  1.00 89.57           C  
ATOM   1324  HG2 MET A  87       8.143  -0.708 -16.832  1.00 89.57           H  
ATOM   1325  HG3 MET A  87       9.858  -0.996 -16.544  1.00 89.57           H  
ATOM   1326  SD  MET A  87       8.886   0.365 -14.829  1.00 89.57           S  
ATOM   1327  CE  MET A  87      10.407   0.028 -13.917  1.00 89.57           C  
ATOM   1328  HE1 MET A  87      10.425  -1.002 -13.561  1.00 89.57           H  
ATOM   1329  HE2 MET A  87      11.271   0.212 -14.556  1.00 89.57           H  
ATOM   1330  HE3 MET A  87      10.448   0.711 -13.068  1.00 89.57           H  
ATOM   1331  N   GLN A  88       5.325  -1.153 -15.893  1.00 90.66           N  
ATOM   1332  H   GLN A  88       5.593  -0.398 -15.279  1.00 90.66           H  
ATOM   1333  CA  GLN A  88       4.258  -0.894 -16.860  1.00 90.66           C  
ATOM   1334  HA  GLN A  88       4.068  -1.806 -17.426  1.00 90.66           H  
ATOM   1335  C   GLN A  88       4.681   0.180 -17.861  1.00 90.66           C  
ATOM   1336  CB  GLN A  88       2.962  -0.497 -16.138  1.00 90.66           C  
ATOM   1337  HB2 GLN A  88       3.168   0.331 -15.461  1.00 90.66           H  
ATOM   1338  HB3 GLN A  88       2.224  -0.157 -16.864  1.00 90.66           H  
ATOM   1339  O   GLN A  88       5.589   0.956 -17.568  1.00 90.66           O  
ATOM   1340  CG  GLN A  88       2.352  -1.654 -15.342  1.00 90.66           C  
ATOM   1341  HG2 GLN A  88       3.060  -1.963 -14.573  1.00 90.66           H  
ATOM   1342  HG3 GLN A  88       1.450  -1.291 -14.850  1.00 90.66           H  
ATOM   1343  CD  GLN A  88       1.967  -2.867 -16.182  1.00 90.66           C  
ATOM   1344  NE2 GLN A  88       1.851  -4.022 -15.566  1.00 90.66           N  
ATOM   1345 HE21 GLN A  88       1.543  -4.803 -16.128  1.00 90.66           H  
ATOM   1346 HE22 GLN A  88       1.996  -4.071 -14.568  1.00 90.66           H  
ATOM   1347  OE1 GLN A  88       1.756  -2.813 -17.386  1.00 90.66           O  
ATOM   1348  N   PRO A  89       4.047   0.249 -19.047  1.00 87.66           N  
ATOM   1349  CA  PRO A  89       4.261   1.358 -19.969  1.00 87.66           C  
ATOM   1350  HA  PRO A  89       5.293   1.330 -20.317  1.00 87.66           H  
ATOM   1351  C   PRO A  89       3.978   2.709 -19.297  1.00 87.66           C  
ATOM   1352  CB  PRO A  89       3.310   1.115 -21.147  1.00 87.66           C  
ATOM   1353  HB2 PRO A  89       2.413   1.722 -21.030  1.00 87.66           H  
ATOM   1354  HB3 PRO A  89       3.792   1.339 -22.099  1.00 87.66           H  
ATOM   1355  O   PRO A  89       3.122   2.809 -18.418  1.00 87.66           O  
ATOM   1356  CG  PRO A  89       2.930  -0.364 -21.044  1.00 87.66           C  
ATOM   1357  HG2 PRO A  89       1.925  -0.557 -21.420  1.00 87.66           H  
ATOM   1358  HG3 PRO A  89       3.641  -0.981 -21.595  1.00 87.66           H  
ATOM   1359  CD  PRO A  89       3.037  -0.667 -19.556  1.00 87.66           C  
ATOM   1360  HD2 PRO A  89       3.319  -1.709 -19.409  1.00 87.66           H  
ATOM   1361  HD3 PRO A  89       2.082  -0.463 -19.073  1.00 87.66           H  
ATOM   1362  N   LYS A  90       4.658   3.767 -19.748  1.00 83.10           N  
ATOM   1363  H   LYS A  90       5.332   3.631 -20.488  1.00 83.10           H  
ATOM   1364  CA  LYS A  90       4.496   5.116 -19.187  1.00 83.10           C  
ATOM   1365  HA  LYS A  90       4.801   5.092 -18.140  1.00 83.10           H  
ATOM   1366  C   LYS A  90       3.027   5.543 -19.248  1.00 83.10           C  
ATOM   1367  CB  LYS A  90       5.401   6.096 -19.943  1.00 83.10           C  
ATOM   1368  HB2 LYS A  90       6.419   5.705 -19.958  1.00 83.10           H  
ATOM   1369  HB3 LYS A  90       5.053   6.179 -20.972  1.00 83.10           H  
ATOM   1370  O   LYS A  90       2.358   5.314 -20.256  1.00 83.10           O  
ATOM   1371  CG  LYS A  90       5.419   7.490 -19.300  1.00 83.10           C  
ATOM   1372  HG2 LYS A  90       5.764   7.416 -18.268  1.00 83.10           H  
ATOM   1373  HG3 LYS A  90       4.413   7.911 -19.311  1.00 83.10           H  
ATOM   1374  CD  LYS A  90       6.350   8.415 -20.086  1.00 83.10           C  
ATOM   1375  HD2 LYS A  90       7.378   8.065 -19.989  1.00 83.10           H  
ATOM   1376  HD3 LYS A  90       6.063   8.402 -21.137  1.00 83.10           H  
ATOM   1377  CE  LYS A  90       6.240   9.845 -19.561  1.00 83.10           C  
ATOM   1378  HE2 LYS A  90       6.535   9.885 -18.512  1.00 83.10           H  
ATOM   1379  HE3 LYS A  90       5.201  10.171 -19.613  1.00 83.10           H  
ATOM   1380  NZ  LYS A  90       7.067  10.774 -20.362  1.00 83.10           N  
ATOM   1381  HZ1 LYS A  90       6.907  10.686 -21.355  1.00 83.10           H  
ATOM   1382  HZ2 LYS A  90       8.050  10.744 -20.130  1.00 83.10           H  
ATOM   1383  HZ3 LYS A  90       6.772  11.718 -20.160  1.00 83.10           H  
ATOM   1384  N   GLY A  91       2.531   6.135 -18.163  1.00 78.10           N  
ATOM   1385  H   GLY A  91       3.151   6.295 -17.382  1.00 78.10           H  
ATOM   1386  CA  GLY A  91       1.135   6.569 -18.041  1.00 78.10           C  
ATOM   1387  HA2 GLY A  91       1.048   7.244 -17.189  1.00 78.10           H  
ATOM   1388  HA3 GLY A  91       0.852   7.122 -18.937  1.00 78.10           H  
ATOM   1389  C   GLY A  91       0.115   5.439 -17.847  1.00 78.10           C  
ATOM   1390  O   GLY A  91      -1.070   5.723 -17.699  1.00 78.10           O  
ATOM   1391  N   LYS A  92       0.540   4.167 -17.820  1.00 87.81           N  
ATOM   1392  H   LYS A  92       1.523   3.972 -17.944  1.00 87.81           H  
ATOM   1393  CA  LYS A  92      -0.329   3.033 -17.486  1.00 87.81           C  
ATOM   1394  HA  LYS A  92      -1.367   3.367 -17.504  1.00 87.81           H  
ATOM   1395  C   LYS A  92      -0.006   2.525 -16.080  1.00 87.81           C  
ATOM   1396  CB  LYS A  92      -0.207   1.913 -18.522  1.00 87.81           C  
ATOM   1397  HB2 LYS A  92      -0.789   1.061 -18.171  1.00 87.81           H  
ATOM   1398  HB3 LYS A  92       0.833   1.603 -18.620  1.00 87.81           H  
ATOM   1399  O   LYS A  92       1.119   2.076 -15.856  1.00 87.81           O  
ATOM   1400  CG  LYS A  92      -0.751   2.366 -19.882  1.00 87.81           C  
ATOM   1401  HG2 LYS A  92      -1.748   2.788 -19.748  1.00 87.81           H  
ATOM   1402  HG3 LYS A  92      -0.096   3.127 -20.306  1.00 87.81           H  
ATOM   1403  CD  LYS A  92      -0.841   1.177 -20.837  1.00 87.81           C  
ATOM   1404  HD2 LYS A  92       0.156   0.761 -20.981  1.00 87.81           H  
ATOM   1405  HD3 LYS A  92      -1.489   0.417 -20.400  1.00 87.81           H  
ATOM   1406  CE  LYS A  92      -1.415   1.642 -22.176  1.00 87.81           C  
ATOM   1407  HE2 LYS A  92      -2.384   2.104 -21.988  1.00 87.81           H  
ATOM   1408  HE3 LYS A  92      -0.758   2.407 -22.590  1.00 87.81           H  
ATOM   1409  NZ  LYS A  92      -1.562   0.509 -23.120  1.00 87.81           N  
ATOM   1410  HZ1 LYS A  92      -0.663   0.088 -23.307  1.00 87.81           H  
ATOM   1411  HZ2 LYS A  92      -2.176  -0.189 -22.725  1.00 87.81           H  
ATOM   1412  HZ3 LYS A  92      -1.962   0.832 -23.990  1.00 87.81           H  
ATOM   1413  N   PRO A  93      -0.957   2.574 -15.138  1.00 89.09           N  
ATOM   1414  CA  PRO A  93      -0.721   2.066 -13.800  1.00 89.09           C  
ATOM   1415  HA  PRO A  93       0.235   2.455 -13.448  1.00 89.09           H  
ATOM   1416  C   PRO A  93      -0.700   0.539 -13.753  1.00 89.09           C  
ATOM   1417  CB  PRO A  93      -1.833   2.624 -12.921  1.00 89.09           C  
ATOM   1418  HB2 PRO A  93      -1.491   3.562 -12.481  1.00 89.09           H  
ATOM   1419  HB3 PRO A  93      -2.131   1.934 -12.131  1.00 89.09           H  
ATOM   1420  O   PRO A  93      -1.429  -0.142 -14.475  1.00 89.09           O  
ATOM   1421  CG  PRO A  93      -2.968   2.864 -13.913  1.00 89.09           C  
ATOM   1422  HG2 PRO A  93      -3.538   1.943 -14.037  1.00 89.09           H  
ATOM   1423  HG3 PRO A  93      -3.616   3.680 -13.594  1.00 89.09           H  
ATOM   1424  CD  PRO A  93      -2.283   3.163 -15.239  1.00 89.09           C  
ATOM   1425  HD2 PRO A  93      -2.199   4.240 -15.387  1.00 89.09           H  
ATOM   1426  HD3 PRO A  93      -2.851   2.713 -16.052  1.00 89.09           H  
ATOM   1427  N   SER A  94       0.093   0.004 -12.830  1.00 90.54           N  
ATOM   1428  H   SER A  94       0.681   0.641 -12.312  1.00 90.54           H  
ATOM   1429  CA  SER A  94      -0.109  -1.338 -12.287  1.00 90.54           C  
ATOM   1430  HA  SER A  94      -0.556  -1.980 -13.045  1.00 90.54           H  
ATOM   1431  C   SER A  94      -1.036  -1.246 -11.084  1.00 90.54           C  
ATOM   1432  CB  SER A  94       1.222  -1.952 -11.853  1.00 90.54           C  
ATOM   1433  HB2 SER A  94       1.630  -1.396 -11.008  1.00 90.54           H  
ATOM   1434  HB3 SER A  94       1.937  -1.903 -12.675  1.00 90.54           H  
ATOM   1435  O   SER A  94      -0.814  -0.397 -10.225  1.00 90.54           O  
ATOM   1436  OG  SER A  94       1.040  -3.307 -11.489  1.00 90.54           O  
ATOM   1437  HG  SER A  94       0.728  -3.343 -10.582  1.00 90.54           H  
ATOM   1438  N   PHE A  95      -2.009  -2.147 -10.979  1.00 89.97           N  
ATOM   1439  H   PHE A  95      -2.127  -2.830 -11.714  1.00 89.97           H  
ATOM   1440  CA  PHE A  95      -2.846  -2.282  -9.789  1.00 89.97           C  
ATOM   1441  HA  PHE A  95      -2.643  -1.470  -9.091  1.00 89.97           H  
ATOM   1442  C   PHE A  95      -2.527  -3.597  -9.094  1.00 89.97           C  
ATOM   1443  CB  PHE A  95      -4.327  -2.199 -10.161  1.00 89.97           C  
ATOM   1444  HB2 PHE A  95      -4.922  -2.365  -9.263  1.00 89.97           H  
ATOM   1445  HB3 PHE A  95      -4.569  -2.995 -10.865  1.00 89.97           H  
ATOM   1446  O   PHE A  95      -2.733  -4.668  -9.668  1.00 89.97           O  
ATOM   1447  CG  PHE A  95      -4.723  -0.869 -10.758  1.00 89.97           C  
ATOM   1448  CD1 PHE A  95      -5.065   0.209  -9.921  1.00 89.97           C  
ATOM   1449  HD1 PHE A  95      -5.021   0.103  -8.847  1.00 89.97           H  
ATOM   1450  CD2 PHE A  95      -4.766  -0.715 -12.155  1.00 89.97           C  
ATOM   1451  HD2 PHE A  95      -4.495  -1.535 -12.804  1.00 89.97           H  
ATOM   1452  CE1 PHE A  95      -5.479   1.428 -10.482  1.00 89.97           C  
ATOM   1453  HE1 PHE A  95      -5.761   2.256  -9.848  1.00 89.97           H  
ATOM   1454  CE2 PHE A  95      -5.220   0.490 -12.712  1.00 89.97           C  
ATOM   1455  HE2 PHE A  95      -5.316   0.593 -13.783  1.00 89.97           H  
ATOM   1456  CZ  PHE A  95      -5.565   1.565 -11.877  1.00 89.97           C  
ATOM   1457  HZ  PHE A  95      -5.918   2.491 -12.306  1.00 89.97           H  
ATOM   1458  N   THR A  96      -2.033  -3.519  -7.864  1.00 87.81           N  
ATOM   1459  H   THR A  96      -1.821  -2.613  -7.470  1.00 87.81           H  
ATOM   1460  CA  THR A  96      -1.788  -4.692  -7.021  1.00 87.81           C  
ATOM   1461  HA  THR A  96      -2.106  -5.581  -7.566  1.00 87.81           H  
ATOM   1462  C   THR A  96      -2.626  -4.600  -5.751  1.00 87.81           C  
ATOM   1463  CB  THR A  96      -0.301  -4.887  -6.713  1.00 87.81           C  
ATOM   1464  HB  THR A  96      -0.186  -5.715  -6.013  1.00 87.81           H  
ATOM   1465  O   THR A  96      -2.767  -3.518  -5.178  1.00 87.81           O  
ATOM   1466  CG2 THR A  96       0.487  -5.211  -7.981  1.00 87.81           C  
ATOM   1467 HG21 THR A  96      -0.018  -6.002  -8.537  1.00 87.81           H  
ATOM   1468 HG22 THR A  96       1.477  -5.572  -7.702  1.00 87.81           H  
ATOM   1469 HG23 THR A  96       0.577  -4.322  -8.606  1.00 87.81           H  
ATOM   1470  OG1 THR A  96       0.252  -3.717  -6.164  1.00 87.81           O  
ATOM   1471  HG1 THR A  96       0.217  -3.834  -5.212  1.00 87.81           H  
ATOM   1472  N   PRO A  97      -3.248  -5.698  -5.303  1.00 81.74           N  
ATOM   1473  CA  PRO A  97      -4.114  -5.652  -4.139  1.00 81.74           C  
ATOM   1474  HA  PRO A  97      -4.858  -4.863  -4.255  1.00 81.74           H  
ATOM   1475  C   PRO A  97      -3.294  -5.381  -2.879  1.00 81.74           C  
ATOM   1476  CB  PRO A  97      -4.821  -7.001  -4.098  1.00 81.74           C  
ATOM   1477  HB2 PRO A  97      -4.973  -7.330  -3.070  1.00 81.74           H  
ATOM   1478  HB3 PRO A  97      -5.769  -6.931  -4.630  1.00 81.74           H  
ATOM   1479  O   PRO A  97      -2.155  -5.834  -2.738  1.00 81.74           O  
ATOM   1480  CG  PRO A  97      -3.886  -7.951  -4.844  1.00 81.74           C  
ATOM   1481  HG2 PRO A  97      -4.455  -8.690  -5.408  1.00 81.74           H  
ATOM   1482  HG3 PRO A  97      -3.216  -8.441  -4.137  1.00 81.74           H  
ATOM   1483  CD  PRO A  97      -3.070  -7.062  -5.778  1.00 81.74           C  
ATOM   1484  HD2 PRO A  97      -3.432  -7.153  -6.802  1.00 81.74           H  
ATOM   1485  HD3 PRO A  97      -2.021  -7.353  -5.732  1.00 81.74           H  
ATOM   1486  N   LEU A  98      -3.874  -4.647  -1.931  1.00 81.53           N  
ATOM   1487  H   LEU A  98      -4.827  -4.336  -2.056  1.00 81.53           H  
ATOM   1488  CA  LEU A  98      -3.304  -4.633  -0.591  1.00 81.53           C  
ATOM   1489  HA  LEU A  98      -2.218  -4.605  -0.686  1.00 81.53           H  
ATOM   1490  C   LEU A  98      -3.688  -5.928   0.127  1.00 81.53           C  
ATOM   1491  CB  LEU A  98      -3.733  -3.390   0.189  1.00 81.53           C  
ATOM   1492  HB2 LEU A  98      -4.822  -3.342   0.207  1.00 81.53           H  
ATOM   1493  HB3 LEU A  98      -3.383  -3.499   1.216  1.00 81.53           H  
ATOM   1494  O   LEU A  98      -4.785  -6.434  -0.093  1.00 81.53           O  
ATOM   1495  CG  LEU A  98      -3.175  -2.076  -0.386  1.00 81.53           C  
ATOM   1496  HG  LEU A  98      -3.624  -1.876  -1.359  1.00 81.53           H  
ATOM   1497  CD1 LEU A  98      -3.555  -0.958   0.576  1.00 81.53           C  
ATOM   1498 HD11 LEU A  98      -3.116  -1.153   1.554  1.00 81.53           H  
ATOM   1499 HD12 LEU A  98      -4.637  -0.915   0.695  1.00 81.53           H  
ATOM   1500 HD13 LEU A  98      -3.197  -0.004   0.190  1.00 81.53           H  
ATOM   1501  CD2 LEU A  98      -1.649  -2.056  -0.519  1.00 81.53           C  
ATOM   1502 HD21 LEU A  98      -1.320  -1.054  -0.797  1.00 81.53           H  
ATOM   1503 HD22 LEU A  98      -1.187  -2.336   0.427  1.00 81.53           H  
ATOM   1504 HD23 LEU A  98      -1.332  -2.735  -1.310  1.00 81.53           H  
ATOM   1505  N   PRO A  99      -2.831  -6.470   0.999  1.00 75.44           N  
ATOM   1506  CA  PRO A  99      -3.187  -7.635   1.794  1.00 75.44           C  
ATOM   1507  HA  PRO A  99      -3.389  -8.461   1.112  1.00 75.44           H  
ATOM   1508  C   PRO A  99      -4.402  -7.389   2.704  1.00 75.44           C  
ATOM   1509  CB  PRO A  99      -1.928  -7.922   2.593  1.00 75.44           C  
ATOM   1510  HB2 PRO A  99      -1.943  -7.285   3.477  1.00 75.44           H  
ATOM   1511  HB3 PRO A  99      -1.835  -8.982   2.832  1.00 75.44           H  
ATOM   1512  O   PRO A  99      -4.503  -6.335   3.332  1.00 75.44           O  
ATOM   1513  CG  PRO A  99      -0.797  -7.422   1.701  1.00 75.44           C  
ATOM   1514  HG2 PRO A  99      -0.611  -8.135   0.898  1.00 75.44           H  
ATOM   1515  HG3 PRO A  99       0.121  -7.206   2.248  1.00 75.44           H  
ATOM   1516  CD  PRO A  99      -1.417  -6.155   1.137  1.00 75.44           C  
ATOM   1517  HD2 PRO A  99      -0.946  -5.930   0.180  1.00 75.44           H  
ATOM   1518  HD3 PRO A  99      -1.294  -5.327   1.835  1.00 75.44           H  
ATOM   1519  N   ARG A 100      -5.318  -8.363   2.821  1.00 77.40           N  
ATOM   1520  H   ARG A 100      -5.149  -9.214   2.304  1.00 77.40           H  
ATOM   1521  CA  ARG A 100      -6.602  -8.203   3.545  1.00 77.40           C  
ATOM   1522  HA  ARG A 100      -6.534  -7.316   4.174  1.00 77.40           H  
ATOM   1523  C   ARG A 100      -6.927  -9.346   4.495  1.00 77.40           C  
ATOM   1524  CB  ARG A 100      -7.755  -8.000   2.545  1.00 77.40           C  
ATOM   1525  HB2 ARG A 100      -7.801  -8.861   1.879  1.00 77.40           H  
ATOM   1526  HB3 ARG A 100      -8.704  -7.950   3.078  1.00 77.40           H  
ATOM   1527  O   ARG A 100      -6.308 -10.404   4.473  1.00 77.40           O  
ATOM   1528  CG  ARG A 100      -7.613  -6.730   1.699  1.00 77.40           C  
ATOM   1529  HG2 ARG A 100      -8.468  -6.675   1.026  1.00 77.40           H  
ATOM   1530  HG3 ARG A 100      -6.722  -6.821   1.077  1.00 77.40           H  
ATOM   1531  CD  ARG A 100      -7.580  -5.413   2.474  1.00 77.40           C  
ATOM   1532  HD2 ARG A 100      -6.830  -5.433   3.265  1.00 77.40           H  
ATOM   1533  HD3 ARG A 100      -7.313  -4.625   1.768  1.00 77.40           H  
ATOM   1534  NE  ARG A 100      -8.921  -5.173   3.020  1.00 77.40           N  
ATOM   1535  HE  ARG A 100      -9.575  -5.926   2.858  1.00 77.40           H  
ATOM   1536  NH1 ARG A 100      -8.840  -2.895   3.160  1.00 77.40           N  
ATOM   1537 HH11 ARG A 100      -7.838  -2.933   3.033  1.00 77.40           H  
ATOM   1538 HH12 ARG A 100      -9.303  -2.015   3.334  1.00 77.40           H  
ATOM   1539  NH2 ARG A 100     -10.763  -3.971   3.482  1.00 77.40           N  
ATOM   1540 HH21 ARG A 100     -11.216  -3.070   3.530  1.00 77.40           H  
ATOM   1541 HH22 ARG A 100     -11.300  -4.800   3.272  1.00 77.40           H  
ATOM   1542  CZ  ARG A 100      -9.492  -4.012   3.227  1.00 77.40           C  
ATOM   1543  N   MET A 101      -7.908  -9.133   5.374  1.00 77.76           N  
ATOM   1544  H   MET A 101      -8.431  -8.271   5.314  1.00 77.76           H  
ATOM   1545  CA  MET A 101      -8.365 -10.198   6.270  1.00 77.76           C  
ATOM   1546  HA  MET A 101      -7.489 -10.642   6.742  1.00 77.76           H  
ATOM   1547  C   MET A 101      -9.057 -11.295   5.471  1.00 77.76           C  
ATOM   1548  CB  MET A 101      -9.272  -9.660   7.385  1.00 77.76           C  
ATOM   1549  HB2 MET A 101      -8.745  -8.852   7.891  1.00 77.76           H  
ATOM   1550  HB3 MET A 101      -9.440 -10.457   8.109  1.00 77.76           H  
ATOM   1551  O   MET A 101      -9.834 -10.998   4.566  1.00 77.76           O  
ATOM   1552  CG  MET A 101     -10.638  -9.146   6.912  1.00 77.76           C  
ATOM   1553  HG2 MET A 101     -10.494  -8.411   6.120  1.00 77.76           H  
ATOM   1554  HG3 MET A 101     -11.208  -9.979   6.499  1.00 77.76           H  
ATOM   1555  SD  MET A 101     -11.630  -8.394   8.229  1.00 77.76           S  
ATOM   1556  CE  MET A 101     -10.557  -6.991   8.638  1.00 77.76           C  
ATOM   1557  HE1 MET A 101     -11.112  -6.281   9.251  1.00 77.76           H  
ATOM   1558  HE2 MET A 101      -9.682  -7.329   9.194  1.00 77.76           H  
ATOM   1559  HE3 MET A 101     -10.236  -6.491   7.725  1.00 77.76           H  
ATOM   1560  N   SER A 102      -8.813 -12.555   5.826  1.00 77.28           N  
ATOM   1561  H   SER A 102      -8.140 -12.762   6.550  1.00 77.28           H  
ATOM   1562  CA  SER A 102      -9.558 -13.660   5.228  1.00 77.28           C  
ATOM   1563  HA  SER A 102      -9.516 -13.547   4.145  1.00 77.28           H  
ATOM   1564  C   SER A 102     -11.031 -13.639   5.643  1.00 77.28           C  
ATOM   1565  CB  SER A 102      -8.907 -15.000   5.572  1.00 77.28           C  
ATOM   1566  HB2 SER A 102      -9.377 -15.789   4.986  1.00 77.28           H  
ATOM   1567  HB3 SER A 102      -7.851 -14.960   5.302  1.00 77.28           H  
ATOM   1568  O   SER A 102     -11.394 -13.151   6.720  1.00 77.28           O  
ATOM   1569  OG  SER A 102      -9.019 -15.320   6.946  1.00 77.28           O  
ATOM   1570  HG  SER A 102      -8.317 -15.959   7.088  1.00 77.28           H  
ATOM   1571  N   SER A 103     -11.892 -14.237   4.817  1.00 75.98           N  
ATOM   1572  H   SER A 103     -11.593 -14.493   3.887  1.00 75.98           H  
ATOM   1573  CA  SER A 103     -13.324 -14.376   5.110  1.00 75.98           C  
ATOM   1574  HA  SER A 103     -13.758 -13.380   5.202  1.00 75.98           H  
ATOM   1575  C   SER A 103     -13.577 -15.132   6.421  1.00 75.98           C  
ATOM   1576  CB  SER A 103     -14.029 -15.094   3.951  1.00 75.98           C  
ATOM   1577  HB2 SER A 103     -13.771 -16.153   3.959  1.00 75.98           H  
ATOM   1578  HB3 SER A 103     -15.108 -14.987   4.065  1.00 75.98           H  
ATOM   1579  O   SER A 103     -14.494 -14.799   7.170  1.00 75.98           O  
ATOM   1580  OG  SER A 103     -13.620 -14.530   2.721  1.00 75.98           O  
ATOM   1581  HG  SER A 103     -14.274 -14.701   2.039  1.00 75.98           H  
ATOM   1582  N   GLU A 104     -12.732 -16.113   6.756  1.00 80.20           N  
ATOM   1583  H   GLU A 104     -11.975 -16.329   6.123  1.00 80.20           H  
ATOM   1584  CA  GLU A 104     -12.804 -16.836   8.032  1.00 80.20           C  
ATOM   1585  HA  GLU A 104     -13.809 -17.240   8.153  1.00 80.20           H  
ATOM   1586  C   GLU A 104     -12.517 -15.909   9.223  1.00 80.20           C  
ATOM   1587  CB  GLU A 104     -11.800 -18.001   8.013  1.00 80.20           C  
ATOM   1588  HB2 GLU A 104     -10.790 -17.599   8.093  1.00 80.20           H  
ATOM   1589  HB3 GLU A 104     -11.886 -18.538   7.068  1.00 80.20           H  
ATOM   1590  O   GLU A 104     -13.237 -15.921  10.227  1.00 80.20           O  
ATOM   1591  CG  GLU A 104     -12.062 -18.986   9.163  1.00 80.20           C  
ATOM   1592  HG2 GLU A 104     -12.251 -18.425  10.078  1.00 80.20           H  
ATOM   1593  HG3 GLU A 104     -12.958 -19.564   8.940  1.00 80.20           H  
ATOM   1594  CD  GLU A 104     -10.884 -19.931   9.427  1.00 80.20           C  
ATOM   1595  OE1 GLU A 104     -10.711 -20.278  10.622  1.00 80.20           O  
ATOM   1596  OE2 GLU A 104     -10.104 -20.216   8.499  1.00 80.20           O  
ATOM   1597  N   GLN A 105     -11.486 -15.066   9.110  1.00 81.22           N  
ATOM   1598  H   GLN A 105     -10.951 -15.061   8.254  1.00 81.22           H  
ATOM   1599  CA  GLN A 105     -11.142 -14.101  10.148  1.00 81.22           C  
ATOM   1600  HA  GLN A 105     -11.082 -14.641  11.093  1.00 81.22           H  
ATOM   1601  C   GLN A 105     -12.231 -13.031  10.302  1.00 81.22           C  
ATOM   1602  CB  GLN A 105      -9.761 -13.501   9.837  1.00 81.22           C  
ATOM   1603  HB2 GLN A 105      -9.801 -12.963   8.890  1.00 81.22           H  
ATOM   1604  HB3 GLN A 105      -9.040 -14.311   9.733  1.00 81.22           H  
ATOM   1605  O   GLN A 105     -12.544 -12.646  11.430  1.00 81.22           O  
ATOM   1606  CG  GLN A 105      -9.262 -12.543  10.928  1.00 81.22           C  
ATOM   1607  HG2 GLN A 105      -9.902 -11.661  10.945  1.00 81.22           H  
ATOM   1608  HG3 GLN A 105      -8.256 -12.212  10.670  1.00 81.22           H  
ATOM   1609  CD  GLN A 105      -9.223 -13.174  12.319  1.00 81.22           C  
ATOM   1610  NE2 GLN A 105      -9.611 -12.449  13.342  1.00 81.22           N  
ATOM   1611 HE21 GLN A 105      -9.648 -12.931  14.229  1.00 81.22           H  
ATOM   1612 HE22 GLN A 105     -10.027 -11.545  13.166  1.00 81.22           H  
ATOM   1613  OE1 GLN A 105      -8.862 -14.317  12.543  1.00 81.22           O  
ATOM   1614  N   MET A 106     -12.848 -12.597   9.202  1.00 78.90           N  
ATOM   1615  H   MET A 106     -12.508 -12.915   8.305  1.00 78.90           H  
ATOM   1616  CA  MET A 106     -14.001 -11.697   9.229  1.00 78.90           C  
ATOM   1617  HA  MET A 106     -13.726 -10.783   9.754  1.00 78.90           H  
ATOM   1618  C   MET A 106     -15.191 -12.328   9.961  1.00 78.90           C  
ATOM   1619  CB  MET A 106     -14.386 -11.328   7.795  1.00 78.90           C  
ATOM   1620  HB2 MET A 106     -14.706 -12.221   7.259  1.00 78.90           H  
ATOM   1621  HB3 MET A 106     -13.519 -10.908   7.286  1.00 78.90           H  
ATOM   1622  O   MET A 106     -15.758 -11.707  10.861  1.00 78.90           O  
ATOM   1623  CG  MET A 106     -15.527 -10.306   7.776  1.00 78.90           C  
ATOM   1624  HG2 MET A 106     -16.304 -10.599   8.482  1.00 78.90           H  
ATOM   1625  HG3 MET A 106     -15.141  -9.334   8.084  1.00 78.90           H  
ATOM   1626  SD  MET A 106     -16.324 -10.148   6.171  1.00 78.90           S  
ATOM   1627  CE  MET A 106     -14.951  -9.457   5.248  1.00 78.90           C  
ATOM   1628  HE1 MET A 106     -14.125 -10.166   5.194  1.00 78.90           H  
ATOM   1629  HE2 MET A 106     -14.642  -8.543   5.756  1.00 78.90           H  
ATOM   1630  HE3 MET A 106     -15.301  -9.239   4.239  1.00 78.90           H  
ATOM   1631  N   ARG A 107     -15.539 -13.582   9.645  1.00 79.87           N  
ATOM   1632  H   ARG A 107     -15.061 -14.027   8.874  1.00 79.87           H  
ATOM   1633  CA  ARG A 107     -16.639 -14.303  10.304  1.00 79.87           C  
ATOM   1634  HA  ARG A 107     -17.563 -13.748  10.141  1.00 79.87           H  
ATOM   1635  C   ARG A 107     -16.432 -14.388  11.817  1.00 79.87           C  
ATOM   1636  CB  ARG A 107     -16.773 -15.693   9.671  1.00 79.87           C  
ATOM   1637  HB2 ARG A 107     -16.765 -15.592   8.586  1.00 79.87           H  
ATOM   1638  HB3 ARG A 107     -15.929 -16.316   9.967  1.00 79.87           H  
ATOM   1639  O   ARG A 107     -17.337 -14.062  12.579  1.00 79.87           O  
ATOM   1640  CG  ARG A 107     -18.085 -16.370  10.082  1.00 79.87           C  
ATOM   1641  HG2 ARG A 107     -18.158 -16.429  11.168  1.00 79.87           H  
ATOM   1642  HG3 ARG A 107     -18.922 -15.785   9.701  1.00 79.87           H  
ATOM   1643  CD  ARG A 107     -18.138 -17.782   9.499  1.00 79.87           C  
ATOM   1644  HD2 ARG A 107     -17.408 -18.402  10.021  1.00 79.87           H  
ATOM   1645  HD3 ARG A 107     -17.858 -17.735   8.447  1.00 79.87           H  
ATOM   1646  NE  ARG A 107     -19.477 -18.370   9.666  1.00 79.87           N  
ATOM   1647  HE  ARG A 107     -19.812 -18.395  10.618  1.00 79.87           H  
ATOM   1648  NH1 ARG A 107     -19.882 -18.926   7.463  1.00 79.87           N  
ATOM   1649 HH11 ARG A 107     -18.970 -18.575   7.208  1.00 79.87           H  
ATOM   1650 HH12 ARG A 107     -20.510 -19.266   6.749  1.00 79.87           H  
ATOM   1651  NH2 ARG A 107     -21.447 -19.296   9.002  1.00 79.87           N  
ATOM   1652 HH21 ARG A 107     -22.054 -19.649   8.276  1.00 79.87           H  
ATOM   1653 HH22 ARG A 107     -21.766 -19.250   9.959  1.00 79.87           H  
ATOM   1654  CZ  ARG A 107     -20.255 -18.859   8.713  1.00 79.87           C  
ATOM   1655  N   LYS A 108     -15.206 -14.703  12.252  1.00 83.92           N  
ATOM   1656  H   LYS A 108     -14.530 -14.970  11.551  1.00 83.92           H  
ATOM   1657  CA  LYS A 108     -14.812 -14.722  13.673  1.00 83.92           C  
ATOM   1658  HA  LYS A 108     -15.451 -15.427  14.205  1.00 83.92           H  
ATOM   1659  C   LYS A 108     -14.981 -13.370  14.374  1.00 83.92           C  
ATOM   1660  CB  LYS A 108     -13.345 -15.166  13.778  1.00 83.92           C  
ATOM   1661  HB2 LYS A 108     -12.961 -14.910  14.765  1.00 83.92           H  
ATOM   1662  HB3 LYS A 108     -12.751 -14.633  13.035  1.00 83.92           H  
ATOM   1663  O   LYS A 108     -15.156 -13.340  15.592  1.00 83.92           O  
ATOM   1664  CG  LYS A 108     -13.172 -16.677  13.583  1.00 83.92           C  
ATOM   1665  HG2 LYS A 108     -13.717 -17.005  12.698  1.00 83.92           H  
ATOM   1666  HG3 LYS A 108     -13.581 -17.191  14.453  1.00 83.92           H  
ATOM   1667  CD  LYS A 108     -11.690 -17.038  13.415  1.00 83.92           C  
ATOM   1668  HD2 LYS A 108     -11.094 -16.585  14.207  1.00 83.92           H  
ATOM   1669  HD3 LYS A 108     -11.354 -16.658  12.450  1.00 83.92           H  
ATOM   1670  CE  LYS A 108     -11.531 -18.560  13.457  1.00 83.92           C  
ATOM   1671  HE2 LYS A 108     -12.329 -19.010  12.867  1.00 83.92           H  
ATOM   1672  HE3 LYS A 108     -11.650 -18.898  14.486  1.00 83.92           H  
ATOM   1673  NZ  LYS A 108     -10.233 -19.011  12.902  1.00 83.92           N  
ATOM   1674  HZ1 LYS A 108      -9.474 -18.360  13.046  1.00 83.92           H  
ATOM   1675  HZ2 LYS A 108     -10.006 -19.950  13.195  1.00 83.92           H  
ATOM   1676  HZ3 LYS A 108     -10.342 -19.157  11.908  1.00 83.92           H  
ATOM   1677  N   LEU A 109     -14.863 -12.251  13.659  1.00 81.40           N  
ATOM   1678  H   LEU A 109     -14.711 -12.334  12.664  1.00 81.40           H  
ATOM   1679  CA  LEU A 109     -15.094 -10.913  14.217  1.00 81.40           C  
ATOM   1680  HA  LEU A 109     -14.701 -10.868  15.233  1.00 81.40           H  
ATOM   1681  C   LEU A 109     -16.587 -10.603  14.320  1.00 81.40           C  
ATOM   1682  CB  LEU A 109     -14.390  -9.856  13.357  1.00 81.40           C  
ATOM   1683  HB2 LEU A 109     -14.703  -8.867  13.694  1.00 81.40           H  
ATOM   1684  HB3 LEU A 109     -14.723  -9.960  12.325  1.00 81.40           H  
ATOM   1685  O   LEU A 109     -17.035 -10.101  15.352  1.00 81.40           O  
ATOM   1686  CG  LEU A 109     -12.860  -9.917  13.402  1.00 81.40           C  
ATOM   1687  HG  LEU A 109     -12.509 -10.936  13.240  1.00 81.40           H  
ATOM   1688  CD1 LEU A 109     -12.325  -9.024  12.292  1.00 81.40           C  
ATOM   1689 HD11 LEU A 109     -12.779  -8.036  12.366  1.00 81.40           H  
ATOM   1690 HD12 LEU A 109     -11.239  -8.938  12.342  1.00 81.40           H  
ATOM   1691 HD13 LEU A 109     -12.591  -9.448  11.323  1.00 81.40           H  
ATOM   1692  CD2 LEU A 109     -12.309  -9.439  14.744  1.00 81.40           C  
ATOM   1693 HD21 LEU A 109     -12.581  -8.394  14.898  1.00 81.40           H  
ATOM   1694 HD22 LEU A 109     -11.223  -9.526  14.720  1.00 81.40           H  
ATOM   1695 HD23 LEU A 109     -12.702 -10.048  15.559  1.00 81.40           H  
ATOM   1696  N   LEU A 110     -17.356 -10.958  13.294  1.00 78.65           N  
ATOM   1697  H   LEU A 110     -16.915 -11.349  12.474  1.00 78.65           H  
ATOM   1698  CA  LEU A 110     -18.807 -10.781  13.276  1.00 78.65           C  
ATOM   1699  HA  LEU A 110     -19.038  -9.734  13.474  1.00 78.65           H  
ATOM   1700  C   LEU A 110     -19.495 -11.588  14.382  1.00 78.65           C  
ATOM   1701  CB  LEU A 110     -19.325 -11.153  11.882  1.00 78.65           C  
ATOM   1702  HB2 LEU A 110     -20.408 -11.273  11.918  1.00 78.65           H  
ATOM   1703  HB3 LEU A 110     -18.895 -12.111  11.590  1.00 78.65           H  
ATOM   1704  O   LEU A 110     -20.329 -11.045  15.102  1.00 78.65           O  
ATOM   1705  CG  LEU A 110     -18.978 -10.083  10.832  1.00 78.65           C  
ATOM   1706  HG  LEU A 110     -17.949  -9.742  10.949  1.00 78.65           H  
ATOM   1707  CD1 LEU A 110     -19.148 -10.672   9.447  1.00 78.65           C  
ATOM   1708 HD11 LEU A 110     -20.195 -10.957   9.346  1.00 78.65           H  
ATOM   1709 HD12 LEU A 110     -18.899  -9.934   8.685  1.00 78.65           H  
ATOM   1710 HD13 LEU A 110     -18.500 -11.539   9.319  1.00 78.65           H  
ATOM   1711  CD2 LEU A 110     -19.935  -8.890  10.909  1.00 78.65           C  
ATOM   1712 HD21 LEU A 110     -19.948  -8.477  11.917  1.00 78.65           H  
ATOM   1713 HD22 LEU A 110     -19.617  -8.119  10.207  1.00 78.65           H  
ATOM   1714 HD23 LEU A 110     -20.948  -9.202  10.657  1.00 78.65           H  
ATOM   1715  N   GLU A 111     -19.068 -12.833  14.612  1.00 82.58           N  
ATOM   1716  H   GLU A 111     -18.427 -13.244  13.948  1.00 82.58           H  
ATOM   1717  CA  GLU A 111     -19.536 -13.672  15.729  1.00 82.58           C  
ATOM   1718  HA  GLU A 111     -20.616 -13.802  15.658  1.00 82.58           H  
ATOM   1719  C   GLU A 111     -19.248 -13.049  17.109  1.00 82.58           C  
ATOM   1720  CB  GLU A 111     -18.867 -15.053  15.630  1.00 82.58           C  
ATOM   1721  HB2 GLU A 111     -17.796 -14.908  15.484  1.00 82.58           H  
ATOM   1722  HB3 GLU A 111     -19.017 -15.591  16.566  1.00 82.58           H  
ATOM   1723  O   GLU A 111     -19.953 -13.320  18.078  1.00 82.58           O  
ATOM   1724  CG  GLU A 111     -19.446 -15.904  14.485  1.00 82.58           C  
ATOM   1725  HG2 GLU A 111     -19.468 -15.312  13.571  1.00 82.58           H  
ATOM   1726  HG3 GLU A 111     -20.476 -16.158  14.733  1.00 82.58           H  
ATOM   1727  CD  GLU A 111     -18.655 -17.196  14.214  1.00 82.58           C  
ATOM   1728  OE1 GLU A 111     -19.024 -17.893  13.236  1.00 82.58           O  
ATOM   1729  OE2 GLU A 111     -17.669 -17.464  14.943  1.00 82.58           O  
ATOM   1730  N   LYS A 112     -18.248 -12.162  17.205  1.00 80.66           N  
ATOM   1731  H   LYS A 112     -17.747 -11.945  16.356  1.00 80.66           H  
ATOM   1732  CA  LYS A 112     -17.924 -11.396  18.422  1.00 80.66           C  
ATOM   1733  HA  LYS A 112     -18.249 -11.975  19.287  1.00 80.66           H  
ATOM   1734  C   LYS A 112     -18.686 -10.069  18.530  1.00 80.66           C  
ATOM   1735  CB  LYS A 112     -16.405 -11.193  18.520  1.00 80.66           C  
ATOM   1736  HB2 LYS A 112     -16.178 -10.524  19.351  1.00 80.66           H  
ATOM   1737  HB3 LYS A 112     -16.039 -10.732  17.603  1.00 80.66           H  
ATOM   1738  O   LYS A 112     -18.409  -9.287  19.438  1.00 80.66           O  
ATOM   1739  CG  LYS A 112     -15.678 -12.518  18.764  1.00 80.66           C  
ATOM   1740  HG2 LYS A 112     -15.968 -13.251  18.010  1.00 80.66           H  
ATOM   1741  HG3 LYS A 112     -15.955 -12.905  19.745  1.00 80.66           H  
ATOM   1742  CD  LYS A 112     -14.166 -12.303  18.707  1.00 80.66           C  
ATOM   1743  HD2 LYS A 112     -13.865 -11.623  19.504  1.00 80.66           H  
ATOM   1744  HD3 LYS A 112     -13.905 -11.876  17.738  1.00 80.66           H  
ATOM   1745  CE  LYS A 112     -13.485 -13.659  18.872  1.00 80.66           C  
ATOM   1746  HE2 LYS A 112     -13.798 -14.094  19.821  1.00 80.66           H  
ATOM   1747  HE3 LYS A 112     -13.844 -14.311  18.075  1.00 80.66           H  
ATOM   1748  NZ  LYS A 112     -12.012 -13.530  18.811  1.00 80.66           N  
ATOM   1749  HZ1 LYS A 112     -11.684 -12.922  19.547  1.00 80.66           H  
ATOM   1750  HZ2 LYS A 112     -11.752 -13.147  17.913  1.00 80.66           H  
ATOM   1751  HZ3 LYS A 112     -11.587 -14.442  18.909  1.00 80.66           H  
ATOM   1752  N   GLY A 113     -19.624  -9.795  17.623  1.00 78.13           N  
ATOM   1753  H   GLY A 113     -19.804 -10.481  16.903  1.00 78.13           H  
ATOM   1754  CA  GLY A 113     -20.425  -8.569  17.607  1.00 78.13           C  
ATOM   1755  HA2 GLY A 113     -21.321  -8.755  17.015  1.00 78.13           H  
ATOM   1756  HA3 GLY A 113     -20.728  -8.318  18.624  1.00 78.13           H  
ATOM   1757  C   GLY A 113     -19.712  -7.357  17.002  1.00 78.13           C  
ATOM   1758  O   GLY A 113     -20.089  -6.220  17.287  1.00 78.13           O  
ATOM   1759  N   ILE A 114     -18.674  -7.582  16.194  1.00 78.05           N  
ATOM   1760  H   ILE A 114     -18.429  -8.538  15.981  1.00 78.05           H  
ATOM   1761  CA  ILE A 114     -17.935  -6.528  15.494  1.00 78.05           C  
ATOM   1762  HA  ILE A 114     -18.112  -5.565  15.973  1.00 78.05           H  
ATOM   1763  C   ILE A 114     -18.446  -6.464  14.062  1.00 78.05           C  
ATOM   1764  CB  ILE A 114     -16.425  -6.798  15.553  1.00 78.05           C  
ATOM   1765  HB  ILE A 114     -16.221  -7.746  15.056  1.00 78.05           H  
ATOM   1766  O   ILE A 114     -18.229  -7.395  13.297  1.00 78.05           O  
ATOM   1767  CG1 ILE A 114     -15.998  -6.901  17.029  1.00 78.05           C  
ATOM   1768 HG12 ILE A 114     -16.223  -5.966  17.543  1.00 78.05           H  
ATOM   1769 HG13 ILE A 114     -16.545  -7.703  17.524  1.00 78.05           H  
ATOM   1770  CG2 ILE A 114     -15.622  -5.705  14.830  1.00 78.05           C  
ATOM   1771 HG21 ILE A 114     -15.495  -4.841  15.481  1.00 78.05           H  
ATOM   1772 HG22 ILE A 114     -14.653  -6.113  14.544  1.00 78.05           H  
ATOM   1773 HG23 ILE A 114     -16.121  -5.371  13.920  1.00 78.05           H  
ATOM   1774  CD1 ILE A 114     -14.526  -7.212  17.194  1.00 78.05           C  
ATOM   1775 HD11 ILE A 114     -14.282  -8.122  16.645  1.00 78.05           H  
ATOM   1776 HD12 ILE A 114     -13.921  -6.378  16.839  1.00 78.05           H  
ATOM   1777 HD13 ILE A 114     -14.336  -7.365  18.256  1.00 78.05           H  
ATOM   1778  N   GLY A 115     -19.119  -5.373  13.703  1.00 74.74           N  
ATOM   1779  H   GLY A 115     -19.288  -4.663  14.402  1.00 74.74           H  
ATOM   1780  CA  GLY A 115     -19.762  -5.192  12.401  1.00 74.74           C  
ATOM   1781  HA2 GLY A 115     -19.977  -6.165  11.958  1.00 74.74           H  
ATOM   1782  HA3 GLY A 115     -20.715  -4.685  12.553  1.00 74.74           H  
ATOM   1783  C   GLY A 115     -18.966  -4.382  11.378  1.00 74.74           C  
ATOM   1784  O   GLY A 115     -19.350  -4.357  10.210  1.00 74.74           O  
ATOM   1785  N   SER A 116     -17.875  -3.714  11.760  1.00 73.10           N  
ATOM   1786  H   SER A 116     -17.612  -3.705  12.736  1.00 73.10           H  
ATOM   1787  CA  SER A 116     -17.058  -2.932  10.819  1.00 73.10           C  
ATOM   1788  HA  SER A 116     -17.115  -3.407   9.840  1.00 73.10           H  
ATOM   1789  C   SER A 116     -15.577  -2.879  11.191  1.00 73.10           C  
ATOM   1790  CB  SER A 116     -17.621  -1.514  10.666  1.00 73.10           C  
ATOM   1791  HB2 SER A 116     -18.656  -1.574  10.330  1.00 73.10           H  
ATOM   1792  HB3 SER A 116     -17.049  -0.972   9.914  1.00 73.10           H  
ATOM   1793  O   SER A 116     -15.207  -3.013  12.358  1.00 73.10           O  
ATOM   1794  OG  SER A 116     -17.574  -0.812  11.890  1.00 73.10           O  
ATOM   1795  HG  SER A 116     -16.653  -0.633  12.092  1.00 73.10           H  
ATOM   1796  N   THR A 117     -14.731  -2.641  10.193  1.00 75.50           N  
ATOM   1797  H   THR A 117     -15.105  -2.520   9.263  1.00 75.50           H  
ATOM   1798  CA  THR A 117     -13.294  -2.383  10.354  1.00 75.50           C  
ATOM   1799  HA  THR A 117     -13.069  -2.242  11.412  1.00 75.50           H  
ATOM   1800  C   THR A 117     -12.922  -1.094   9.632  1.00 75.50           C  
ATOM   1801  CB  THR A 117     -12.443  -3.569   9.874  1.00 75.50           C  
ATOM   1802  HB  THR A 117     -12.726  -4.456  10.441  1.00 75.50           H  
ATOM   1803  O   THR A 117     -13.465  -0.797   8.571  1.00 75.50           O  
ATOM   1804  CG2 THR A 117     -12.593  -3.872   8.387  1.00 75.50           C  
ATOM   1805 HG21 THR A 117     -12.242  -3.024   7.799  1.00 75.50           H  
ATOM   1806 HG22 THR A 117     -13.638  -4.089   8.161  1.00 75.50           H  
ATOM   1807 HG23 THR A 117     -12.003  -4.744   8.106  1.00 75.50           H  
ATOM   1808  OG1 THR A 117     -11.088  -3.289  10.122  1.00 75.50           O  
ATOM   1809  HG1 THR A 117     -10.551  -3.992   9.748  1.00 75.50           H  
ATOM   1810  N   SER A 118     -12.028  -0.299  10.205  1.00 72.04           N  
ATOM   1811  H   SER A 118     -11.640  -0.580  11.094  1.00 72.04           H  
ATOM   1812  CA  SER A 118     -11.488   0.903   9.575  1.00 72.04           C  
ATOM   1813  HA  SER A 118     -11.900   1.002   8.571  1.00 72.04           H  
ATOM   1814  C   SER A 118      -9.976   0.771   9.448  1.00 72.04           C  
ATOM   1815  CB  SER A 118     -11.875   2.163  10.359  1.00 72.04           C  
ATOM   1816  HB2 SER A 118     -11.405   2.138  11.342  1.00 72.04           H  
ATOM   1817  HB3 SER A 118     -11.518   3.041   9.820  1.00 72.04           H  
ATOM   1818  O   SER A 118      -9.300   0.573  10.457  1.00 72.04           O  
ATOM   1819  OG  SER A 118     -13.287   2.248  10.519  1.00 72.04           O  
ATOM   1820  HG  SER A 118     -13.675   1.608   9.919  1.00 72.04           H  
ATOM   1821  N   SER A 119      -9.448   0.890   8.232  1.00 67.69           N  
ATOM   1822  H   SER A 119     -10.065   1.055   7.450  1.00 67.69           H  
ATOM   1823  CA  SER A 119      -8.014   1.081   7.998  1.00 67.69           C  
ATOM   1824  HA  SER A 119      -7.444   0.375   8.602  1.00 67.69           H  
ATOM   1825  C   SER A 119      -7.655   2.504   8.413  1.00 67.69           C  
ATOM   1826  CB  SER A 119      -7.661   0.858   6.524  1.00 67.69           C  
ATOM   1827  HB2 SER A 119      -8.153   1.618   5.916  1.00 67.69           H  
ATOM   1828  HB3 SER A 119      -6.583   0.934   6.386  1.00 67.69           H  
ATOM   1829  O   SER A 119      -8.407   3.428   8.105  1.00 67.69           O  
ATOM   1830  OG  SER A 119      -8.107  -0.417   6.104  1.00 67.69           O  
ATOM   1831  HG  SER A 119      -7.383  -1.038   6.216  1.00 67.69           H  
ATOM   1832  N   VAL A 120      -6.565   2.673   9.163  1.00 63.05           N  
ATOM   1833  H   VAL A 120      -6.054   1.847   9.441  1.00 63.05           H  
ATOM   1834  CA  VAL A 120      -6.198   3.974   9.760  1.00 63.05           C  
ATOM   1835  HA  VAL A 120      -6.855   4.754   9.375  1.00 63.05           H  
ATOM   1836  C   VAL A 120      -4.786   4.397   9.384  1.00 63.05           C  
ATOM   1837  CB  VAL A 120      -6.361   3.920  11.290  1.00 63.05           C  
ATOM   1838  HB  VAL A 120      -5.666   3.190  11.706  1.00 63.05           H  
ATOM   1839  O   VAL A 120      -4.521   5.578   9.169  1.00 63.05           O  
ATOM   1840  CG1 VAL A 120      -6.080   5.278  11.939  1.00 63.05           C  
ATOM   1841 HG11 VAL A 120      -6.147   5.186  13.023  1.00 63.05           H  
ATOM   1842 HG12 VAL A 120      -6.800   6.014  11.579  1.00 63.05           H  
ATOM   1843 HG13 VAL A 120      -5.078   5.628  11.693  1.00 63.05           H  
ATOM   1844  CG2 VAL A 120      -7.795   3.486  11.631  1.00 63.05           C  
ATOM   1845 HG21 VAL A 120      -7.894   2.410  11.484  1.00 63.05           H  
ATOM   1846 HG22 VAL A 120      -8.061   3.718  12.663  1.00 63.05           H  
ATOM   1847 HG23 VAL A 120      -8.504   4.004  10.985  1.00 63.05           H  
ATOM   1848  N   ALA A 121      -3.874   3.434   9.308  1.00 59.91           N  
ATOM   1849  H   ALA A 121      -4.157   2.477   9.459  1.00 59.91           H  
ATOM   1850  CA  ALA A 121      -2.519   3.662   8.840  1.00 59.91           C  
ATOM   1851  HA  ALA A 121      -2.516   4.503   8.147  1.00 59.91           H  
ATOM   1852  C   ALA A 121      -2.018   2.438   8.086  1.00 59.91           C  
ATOM   1853  CB  ALA A 121      -1.611   3.995  10.027  1.00 59.91           C  
ATOM   1854  HB1 ALA A 121      -0.592   4.155   9.674  1.00 59.91           H  
ATOM   1855  HB2 ALA A 121      -1.966   4.905  10.511  1.00 59.91           H  
ATOM   1856  HB3 ALA A 121      -1.615   3.175  10.746  1.00 59.91           H  
ATOM   1857  O   ALA A 121      -2.273   1.304   8.493  1.00 59.91           O  
ATOM   1858  N   LEU A 122      -1.275   2.687   7.021  1.00 65.38           N  
ATOM   1859  H   LEU A 122      -1.127   3.649   6.751  1.00 65.38           H  
ATOM   1860  CA  LEU A 122      -0.638   1.690   6.185  1.00 65.38           C  
ATOM   1861  HA  LEU A 122      -0.658   0.718   6.677  1.00 65.38           H  
ATOM   1862  C   LEU A 122       0.814   2.111   5.970  1.00 65.38           C  
ATOM   1863  CB  LEU A 122      -1.423   1.610   4.870  1.00 65.38           C  
ATOM   1864  HB2 LEU A 122      -1.377   2.584   4.383  1.00 65.38           H  
ATOM   1865  HB3 LEU A 122      -2.471   1.400   5.083  1.00 65.38           H  
ATOM   1866  O   LEU A 122       1.091   3.095   5.291  1.00 65.38           O  
ATOM   1867  CG  LEU A 122      -0.875   0.540   3.914  1.00 65.38           C  
ATOM   1868  HG  LEU A 122       0.213   0.576   3.875  1.00 65.38           H  
ATOM   1869  CD1 LEU A 122      -1.307  -0.860   4.350  1.00 65.38           C  
ATOM   1870 HD11 LEU A 122      -1.021  -1.581   3.585  1.00 65.38           H  
ATOM   1871 HD12 LEU A 122      -2.390  -0.899   4.468  1.00 65.38           H  
ATOM   1872 HD13 LEU A 122      -0.824  -1.124   5.291  1.00 65.38           H  
ATOM   1873  CD2 LEU A 122      -1.408   0.826   2.517  1.00 65.38           C  
ATOM   1874 HD21 LEU A 122      -0.958   1.748   2.151  1.00 65.38           H  
ATOM   1875 HD22 LEU A 122      -1.129   0.021   1.837  1.00 65.38           H  
ATOM   1876 HD23 LEU A 122      -2.493   0.933   2.537  1.00 65.38           H  
ATOM   1877  N   ASP A 123       1.739   1.370   6.562  1.00 66.32           N  
ATOM   1878  H   ASP A 123       1.442   0.562   7.090  1.00 66.32           H  
ATOM   1879  CA  ASP A 123       3.170   1.511   6.303  1.00 66.32           C  
ATOM   1880  HA  ASP A 123       3.388   2.519   5.948  1.00 66.32           H  
ATOM   1881  C   ASP A 123       3.559   0.525   5.193  1.00 66.32           C  
ATOM   1882  CB  ASP A 123       3.928   1.323   7.627  1.00 66.32           C  
ATOM   1883  HB2 ASP A 123       3.701   0.335   8.027  1.00 66.32           H  
ATOM   1884  HB3 ASP A 123       3.548   2.053   8.342  1.00 66.32           H  
ATOM   1885  O   ASP A 123       3.405  -0.693   5.342  1.00 66.32           O  
ATOM   1886  CG  ASP A 123       5.452   1.493   7.551  1.00 66.32           C  
ATOM   1887  OD1 ASP A 123       5.980   1.882   6.489  1.00 66.32           O  
ATOM   1888  OD2 ASP A 123       6.100   1.243   8.598  1.00 66.32           O  
ATOM   1889  N   LEU A 124       3.999   1.066   4.058  1.00 69.20           N  
ATOM   1890  H   LEU A 124       4.124   2.068   4.037  1.00 69.20           H  
ATOM   1891  CA  LEU A 124       4.434   0.329   2.879  1.00 69.20           C  
ATOM   1892  HA  LEU A 124       4.057  -0.692   2.920  1.00 69.20           H  
ATOM   1893  C   LEU A 124       5.962   0.271   2.864  1.00 69.20           C  
ATOM   1894  CB  LEU A 124       3.892   1.010   1.609  1.00 69.20           C  
ATOM   1895  HB2 LEU A 124       4.364   0.552   0.739  1.00 69.20           H  
ATOM   1896  HB3 LEU A 124       4.197   2.056   1.642  1.00 69.20           H  
ATOM   1897  O   LEU A 124       6.642   1.281   2.669  1.00 69.20           O  
ATOM   1898  CG  LEU A 124       2.367   0.965   1.422  1.00 69.20           C  
ATOM   1899  HG  LEU A 124       1.874   1.435   2.274  1.00 69.20           H  
ATOM   1900  CD1 LEU A 124       1.965   1.721   0.159  1.00 69.20           C  
ATOM   1901 HD11 LEU A 124       2.427   1.264  -0.717  1.00 69.20           H  
ATOM   1902 HD12 LEU A 124       2.280   2.762   0.232  1.00 69.20           H  
ATOM   1903 HD13 LEU A 124       0.881   1.706   0.047  1.00 69.20           H  
ATOM   1904  CD2 LEU A 124       1.879  -0.473   1.290  1.00 69.20           C  
ATOM   1905 HD21 LEU A 124       2.503  -1.020   0.583  1.00 69.20           H  
ATOM   1906 HD22 LEU A 124       1.917  -0.933   2.278  1.00 69.20           H  
ATOM   1907 HD23 LEU A 124       0.849  -0.492   0.932  1.00 69.20           H  
ATOM   1908  N   GLY A 125       6.503  -0.933   3.035  1.00 69.82           N  
ATOM   1909  H   GLY A 125       5.873  -1.717   3.125  1.00 69.82           H  
ATOM   1910  CA  GLY A 125       7.920  -1.214   2.839  1.00 69.82           C  
ATOM   1911  HA2 GLY A 125       8.235  -1.995   3.531  1.00 69.82           H  
ATOM   1912  HA3 GLY A 125       8.511  -0.317   3.024  1.00 69.82           H  
ATOM   1913  C   GLY A 125       8.168  -1.699   1.419  1.00 69.82           C  
ATOM   1914  O   GLY A 125       7.582  -2.697   1.013  1.00 69.82           O  
ATOM   1915  N   ILE A 126       9.045  -1.021   0.685  1.00 72.80           N  
ATOM   1916  H   ILE A 126       9.496  -0.210   1.085  1.00 72.80           H  
ATOM   1917  CA  ILE A 126       9.316  -1.281  -0.729  1.00 72.80           C  
ATOM   1918  HA  ILE A 126       8.730  -2.138  -1.060  1.00 72.80           H  
ATOM   1919  C   ILE A 126      10.789  -1.642  -0.902  1.00 72.80           C  
ATOM   1920  CB  ILE A 126       8.875  -0.072  -1.583  1.00 72.80           C  
ATOM   1921  HB  ILE A 126       9.329   0.831  -1.175  1.00 72.80           H  
ATOM   1922  O   ILE A 126      11.678  -0.971  -0.374  1.00 72.80           O  
ATOM   1923  CG1 ILE A 126       7.336   0.055  -1.482  1.00 72.80           C  
ATOM   1924 HG12 ILE A 126       6.875  -0.808  -1.962  1.00 72.80           H  
ATOM   1925 HG13 ILE A 126       7.028   0.063  -0.436  1.00 72.80           H  
ATOM   1926  CG2 ILE A 126       9.331  -0.228  -3.045  1.00 72.80           C  
ATOM   1927 HG21 ILE A 126       8.951   0.589  -3.660  1.00 72.80           H  
ATOM   1928 HG22 ILE A 126       8.963  -1.173  -3.444  1.00 72.80           H  
ATOM   1929 HG23 ILE A 126      10.419  -0.204  -3.115  1.00 72.80           H  
ATOM   1930  CD1 ILE A 126       6.751   1.315  -2.104  1.00 72.80           C  
ATOM   1931 HD11 ILE A 126       5.689   1.372  -1.866  1.00 72.80           H  
ATOM   1932 HD12 ILE A 126       7.253   2.188  -1.688  1.00 72.80           H  
ATOM   1933 HD13 ILE A 126       6.856   1.273  -3.188  1.00 72.80           H  
ATOM   1934  N   GLN A 127      11.042  -2.712  -1.647  1.00 77.41           N  
ATOM   1935  H   GLN A 127      10.259  -3.206  -2.051  1.00 77.41           H  
ATOM   1936  CA  GLN A 127      12.371  -3.120  -2.075  1.00 77.41           C  
ATOM   1937  HA  GLN A 127      13.116  -2.427  -1.685  1.00 77.41           H  
ATOM   1938  C   GLN A 127      12.432  -3.074  -3.596  1.00 77.41           C  
ATOM   1939  CB  GLN A 127      12.684  -4.511  -1.518  1.00 77.41           C  
ATOM   1940  HB2 GLN A 127      11.914  -5.214  -1.834  1.00 77.41           H  
ATOM   1941  HB3 GLN A 127      12.685  -4.458  -0.430  1.00 77.41           H  
ATOM   1942  O   GLN A 127      11.700  -3.801  -4.268  1.00 77.41           O  
ATOM   1943  CG  GLN A 127      14.055  -5.004  -2.003  1.00 77.41           C  
ATOM   1944  HG2 GLN A 127      14.039  -5.127  -3.086  1.00 77.41           H  
ATOM   1945  HG3 GLN A 127      14.814  -4.261  -1.758  1.00 77.41           H  
ATOM   1946  CD  GLN A 127      14.463  -6.333  -1.390  1.00 77.41           C  
ATOM   1947  NE2 GLN A 127      15.630  -6.830  -1.730  1.00 77.41           N  
ATOM   1948 HE21 GLN A 127      15.855  -7.762  -1.413  1.00 77.41           H  
ATOM   1949 HE22 GLN A 127      16.176  -6.360  -2.438  1.00 77.41           H  
ATOM   1950  OE1 GLN A 127      13.764  -6.946  -0.596  1.00 77.41           O  
ATOM   1951  N   SER A 128      13.317  -2.232  -4.117  1.00 76.84           N  
ATOM   1952  H   SER A 128      13.973  -1.764  -3.509  1.00 76.84           H  
ATOM   1953  CA  SER A 128      13.516  -2.093  -5.550  1.00 76.84           C  
ATOM   1954  HA  SER A 128      12.540  -2.021  -6.030  1.00 76.84           H  
ATOM   1955  C   SER A 128      14.245  -3.304  -6.129  1.00 76.84           C  
ATOM   1956  CB  SER A 128      14.270  -0.805  -5.860  1.00 76.84           C  
ATOM   1957  HB2 SER A 128      13.802   0.035  -5.347  1.00 76.84           H  
ATOM   1958  HB3 SER A 128      15.312  -0.894  -5.554  1.00 76.84           H  
ATOM   1959  O   SER A 128      15.105  -3.911  -5.486  1.00 76.84           O  
ATOM   1960  OG  SER A 128      14.192  -0.594  -7.246  1.00 76.84           O  
ATOM   1961  HG  SER A 128      14.716   0.187  -7.435  1.00 76.84           H  
ATOM   1962  N   HIS A 129      13.876  -3.655  -7.355  1.00 81.44           N  
ATOM   1963  H   HIS A 129      13.146  -3.108  -7.790  1.00 81.44           H  
ATOM   1964  CA  HIS A 129      14.617  -4.557  -8.235  1.00 81.44           C  
ATOM   1965  HA  HIS A 129      15.382  -5.086  -7.665  1.00 81.44           H  
ATOM   1966  C   HIS A 129      15.348  -3.791  -9.342  1.00 81.44           C  
ATOM   1967  CB  HIS A 129      13.642  -5.573  -8.832  1.00 81.44           C  
ATOM   1968  HB2 HIS A 129      14.170  -6.203  -9.548  1.00 81.44           H  
ATOM   1969  HB3 HIS A 129      12.863  -5.030  -9.367  1.00 81.44           H  
ATOM   1970  O   HIS A 129      16.059  -4.397 -10.143  1.00 81.44           O  
ATOM   1971  CG  HIS A 129      13.003  -6.462  -7.804  1.00 81.44           C  
ATOM   1972  CD2 HIS A 129      11.668  -6.720  -7.655  1.00 81.44           C  
ATOM   1973  HD2 HIS A 129      10.873  -6.314  -8.263  1.00 81.44           H  
ATOM   1974  ND1 HIS A 129      13.668  -7.165  -6.829  1.00 81.44           N  
ATOM   1975  HD1 HIS A 129      14.662  -7.125  -6.660  1.00 81.44           H  
ATOM   1976  CE1 HIS A 129      12.755  -7.836  -6.110  1.00 81.44           C  
ATOM   1977  HE1 HIS A 129      12.975  -8.469  -5.263  1.00 81.44           H  
ATOM   1978  NE2 HIS A 129      11.520  -7.600  -6.577  1.00 81.44           N  
ATOM   1979  N   ILE A 130      15.165  -2.472  -9.395  1.00 75.48           N  
ATOM   1980  H   ILE A 130      14.637  -2.022  -8.661  1.00 75.48           H  
ATOM   1981  CA  ILE A 130      15.861  -1.605 -10.330  1.00 75.48           C  
ATOM   1982  HA  ILE A 130      15.876  -2.113 -11.295  1.00 75.48           H  
ATOM   1983  C   ILE A 130      17.296  -1.402  -9.820  1.00 75.48           C  
ATOM   1984  CB  ILE A 130      15.090  -0.289 -10.531  1.00 75.48           C  
ATOM   1985  HB  ILE A 130      15.034   0.236  -9.577  1.00 75.48           H  
ATOM   1986  O   ILE A 130      17.480  -1.158  -8.625  1.00 75.48           O  
ATOM   1987  CG1 ILE A 130      13.653  -0.616 -10.985  1.00 75.48           C  
ATOM   1988 HG12 ILE A 130      13.118  -1.057 -10.143  1.00 75.48           H  
ATOM   1989 HG13 ILE A 130      13.679  -1.346 -11.794  1.00 75.48           H  
ATOM   1990  CG2 ILE A 130      15.826   0.627 -11.515  1.00 75.48           C  
ATOM   1991 HG21 ILE A 130      15.865   0.176 -12.507  1.00 75.48           H  
ATOM   1992 HG22 ILE A 130      16.837   0.800 -11.145  1.00 75.48           H  
ATOM   1993 HG23 ILE A 130      15.338   1.600 -11.573  1.00 75.48           H  
ATOM   1994  CD1 ILE A 130      12.842   0.581 -11.452  1.00 75.48           C  
ATOM   1995 HD11 ILE A 130      13.119   0.813 -12.480  1.00 75.48           H  
ATOM   1996 HD12 ILE A 130      11.782   0.334 -11.402  1.00 75.48           H  
ATOM   1997 HD13 ILE A 130      13.046   1.441 -10.814  1.00 75.48           H  
ATOM   1998  N   PRO A 131      18.312  -1.515 -10.697  1.00 67.92           N  
ATOM   1999  CA  PRO A 131      19.700  -1.281 -10.339  1.00 67.92           C  
ATOM   2000  HA  PRO A 131      20.016  -2.074  -9.662  1.00 67.92           H  
ATOM   2001  C   PRO A 131      19.899   0.074  -9.671  1.00 67.92           C  
ATOM   2002  CB  PRO A 131      20.498  -1.379 -11.641  1.00 67.92           C  
ATOM   2003  HB2 PRO A 131      20.553  -0.404 -12.125  1.00 67.92           H  
ATOM   2004  HB3 PRO A 131      21.499  -1.774 -11.471  1.00 67.92           H  
ATOM   2005  O   PRO A 131      19.330   1.086 -10.088  1.00 67.92           O  
ATOM   2006  CG  PRO A 131      19.658  -2.322 -12.496  1.00 67.92           C  
ATOM   2007  HG2 PRO A 131      19.798  -2.136 -13.561  1.00 67.92           H  
ATOM   2008  HG3 PRO A 131      19.906  -3.355 -12.251  1.00 67.92           H  
ATOM   2009  CD  PRO A 131      18.231  -2.022 -12.053  1.00 67.92           C  
ATOM   2010  HD2 PRO A 131      17.776  -1.279 -12.709  1.00 67.92           H  
ATOM   2011  HD3 PRO A 131      17.670  -2.957 -12.049  1.00 67.92           H  
ATOM   2012  N   GLN A 132      20.748   0.087  -8.651  1.00 69.17           N  
ATOM   2013  H   GLN A 132      21.179  -0.775  -8.349  1.00 69.17           H  
ATOM   2014  CA  GLN A 132      21.064   1.303  -7.924  1.00 69.17           C  
ATOM   2015  HA  GLN A 132      20.123   1.653  -7.498  1.00 69.17           H  
ATOM   2016  C   GLN A 132      21.626   2.379  -8.868  1.00 69.17           C  
ATOM   2017  CB  GLN A 132      22.012   0.955  -6.774  1.00 69.17           C  
ATOM   2018  HB2 GLN A 132      21.599   0.102  -6.235  1.00 69.17           H  
ATOM   2019  HB3 GLN A 132      22.986   0.671  -7.173  1.00 69.17           H  
ATOM   2020  O   GLN A 132      22.441   2.084  -9.739  1.00 69.17           O  
ATOM   2021  CG  GLN A 132      22.180   2.108  -5.780  1.00 69.17           C  
ATOM   2022  HG2 GLN A 132      22.741   2.921  -6.242  1.00 69.17           H  
ATOM   2023  HG3 GLN A 132      21.194   2.479  -5.498  1.00 69.17           H  
ATOM   2024  CD  GLN A 132      22.906   1.660  -4.517  1.00 69.17           C  
ATOM   2025  NE2 GLN A 132      22.696   2.325  -3.405  1.00 69.17           N  
ATOM   2026 HE21 GLN A 132      23.143   1.928  -2.591  1.00 69.17           H  
ATOM   2027 HE22 GLN A 132      22.237   3.223  -3.449  1.00 69.17           H  
ATOM   2028  OE1 GLN A 132      23.694   0.732  -4.481  1.00 69.17           O  
ATOM   2029  N   GLY A 133      21.173   3.624  -8.709  1.00 65.25           N  
ATOM   2030  H   GLY A 133      20.458   3.775  -8.011  1.00 65.25           H  
ATOM   2031  CA  GLY A 133      21.587   4.763  -9.537  1.00 65.25           C  
ATOM   2032  HA2 GLY A 133      22.647   4.670  -9.772  1.00 65.25           H  
ATOM   2033  HA3 GLY A 133      21.446   5.682  -8.968  1.00 65.25           H  
ATOM   2034  C   GLY A 133      20.830   4.922 -10.862  1.00 65.25           C  
ATOM   2035  O   GLY A 133      20.965   5.963 -11.500  1.00 65.25           O  
ATOM   2036  N   MET A 134      19.998   3.953 -11.265  1.00 70.48           N  
ATOM   2037  H   MET A 134      19.917   3.110 -10.714  1.00 70.48           H  
ATOM   2038  CA  MET A 134      19.088   4.137 -12.401  1.00 70.48           C  
ATOM   2039  HA  MET A 134      19.673   4.447 -13.267  1.00 70.48           H  
ATOM   2040  C   MET A 134      18.034   5.202 -12.063  1.00 70.48           C  
ATOM   2041  CB  MET A 134      18.371   2.831 -12.740  1.00 70.48           C  
ATOM   2042  HB2 MET A 134      18.073   2.368 -11.800  1.00 70.48           H  
ATOM   2043  HB3 MET A 134      17.461   3.045 -13.302  1.00 70.48           H  
ATOM   2044  O   MET A 134      17.377   5.091 -11.025  1.00 70.48           O  
ATOM   2045  CG  MET A 134      19.214   1.853 -13.560  1.00 70.48           C  
ATOM   2046  HG2 MET A 134      20.268   1.977 -13.314  1.00 70.48           H  
ATOM   2047  HG3 MET A 134      18.914   0.843 -13.283  1.00 70.48           H  
ATOM   2048  SD  MET A 134      18.968   2.027 -15.350  1.00 70.48           S  
ATOM   2049  CE  MET A 134      20.060   0.716 -15.956  1.00 70.48           C  
ATOM   2050  HE1 MET A 134      21.083   0.913 -15.634  1.00 70.48           H  
ATOM   2051  HE2 MET A 134      20.023   0.688 -17.045  1.00 70.48           H  
ATOM   2052  HE3 MET A 134      19.734  -0.247 -15.562  1.00 70.48           H  
ATOM   2053  N   PRO A 135      17.799   6.196 -12.932  1.00 72.76           N  
ATOM   2054  CA  PRO A 135      16.914   7.318 -12.641  1.00 72.76           C  
ATOM   2055  HA  PRO A 135      17.020   7.609 -11.596  1.00 72.76           H  
ATOM   2056  C   PRO A 135      15.437   6.952 -12.882  1.00 72.76           C  
ATOM   2057  CB  PRO A 135      17.466   8.444 -13.522  1.00 72.76           C  
ATOM   2058  HB2 PRO A 135      16.745   9.233 -13.736  1.00 72.76           H  
ATOM   2059  HB3 PRO A 135      18.345   8.878 -13.045  1.00 72.76           H  
ATOM   2060  O   PRO A 135      14.743   7.597 -13.662  1.00 72.76           O  
ATOM   2061  CG  PRO A 135      17.892   7.699 -14.783  1.00 72.76           C  
ATOM   2062  HG2 PRO A 135      18.626   8.264 -15.358  1.00 72.76           H  
ATOM   2063  HG3 PRO A 135      17.020   7.463 -15.391  1.00 72.76           H  
ATOM   2064  CD  PRO A 135      18.488   6.419 -14.200  1.00 72.76           C  
ATOM   2065  HD2 PRO A 135      18.338   5.586 -14.887  1.00 72.76           H  
ATOM   2066  HD3 PRO A 135      19.551   6.571 -14.014  1.00 72.76           H  
ATOM   2067  N   VAL A 136      14.939   5.898 -12.226  1.00 76.03           N  
ATOM   2068  H   VAL A 136      15.545   5.431 -11.567  1.00 76.03           H  
ATOM   2069  CA  VAL A 136      13.544   5.451 -12.352  1.00 76.03           C  
ATOM   2070  HA  VAL A 136      13.103   5.935 -13.223  1.00 76.03           H  
ATOM   2071  C   VAL A 136      12.748   5.880 -11.130  1.00 76.03           C  
ATOM   2072  CB  VAL A 136      13.418   3.939 -12.594  1.00 76.03           C  
ATOM   2073  HB  VAL A 136      13.802   3.403 -11.726  1.00 76.03           H  
ATOM   2074  O   VAL A 136      13.068   5.521  -9.997  1.00 76.03           O  
ATOM   2075  CG1 VAL A 136      11.942   3.568 -12.816  1.00 76.03           C  
ATOM   2076 HG11 VAL A 136      11.856   2.539 -13.168  1.00 76.03           H  
ATOM   2077 HG12 VAL A 136      11.510   4.215 -13.579  1.00 76.03           H  
ATOM   2078 HG13 VAL A 136      11.379   3.676 -11.889  1.00 76.03           H  
ATOM   2079  CG2 VAL A 136      14.207   3.498 -13.833  1.00 76.03           C  
ATOM   2080 HG21 VAL A 136      14.097   2.425 -13.990  1.00 76.03           H  
ATOM   2081 HG22 VAL A 136      15.266   3.720 -13.705  1.00 76.03           H  
ATOM   2082 HG23 VAL A 136      13.844   4.026 -14.715  1.00 76.03           H  
ATOM   2083  N   VAL A 137      11.663   6.612 -11.371  1.00 76.97           N  
ATOM   2084  H   VAL A 137      11.436   6.823 -12.332  1.00 76.97           H  
ATOM   2085  CA  VAL A 137      10.755   7.085 -10.323  1.00 76.97           C  
ATOM   2086  HA  VAL A 137      11.156   6.782  -9.356  1.00 76.97           H  
ATOM   2087  C   VAL A 137       9.399   6.415 -10.499  1.00 76.97           C  
ATOM   2088  CB  VAL A 137      10.657   8.624 -10.302  1.00 76.97           C  
ATOM   2089  HB  VAL A 137      10.195   8.966 -11.228  1.00 76.97           H  
ATOM   2090  O   VAL A 137       8.902   6.277 -11.617  1.00 76.97           O  
ATOM   2091  CG1 VAL A 137       9.828   9.144  -9.117  1.00 76.97           C  
ATOM   2092 HG11 VAL A 137       9.770  10.232  -9.163  1.00 76.97           H  
ATOM   2093 HG12 VAL A 137      10.308   8.870  -8.178  1.00 76.97           H  
ATOM   2094 HG13 VAL A 137       8.817   8.738  -9.139  1.00 76.97           H  
ATOM   2095  CG2 VAL A 137      12.044   9.271 -10.178  1.00 76.97           C  
ATOM   2096 HG21 VAL A 137      12.538   8.929  -9.268  1.00 76.97           H  
ATOM   2097 HG22 VAL A 137      12.661   9.006 -11.035  1.00 76.97           H  
ATOM   2098 HG23 VAL A 137      11.948  10.357 -10.158  1.00 76.97           H  
ATOM   2099  N   ALA A 138       8.776   6.017  -9.394  1.00 82.58           N  
ATOM   2100  H   ALA A 138       9.242   6.158  -8.508  1.00 82.58           H  
ATOM   2101  CA  ALA A 138       7.398   5.550  -9.376  1.00 82.58           C  
ATOM   2102  HA  ALA A 138       6.997   5.616 -10.387  1.00 82.58           H  
ATOM   2103  C   ALA A 138       6.529   6.435  -8.484  1.00 82.58           C  
ATOM   2104  CB  ALA A 138       7.346   4.079  -8.963  1.00 82.58           C  
ATOM   2105  HB1 ALA A 138       6.308   3.751  -8.911  1.00 82.58           H  
ATOM   2106  HB2 ALA A 138       7.865   3.485  -9.715  1.00 82.58           H  
ATOM   2107  HB3 ALA A 138       7.818   3.945  -7.989  1.00 82.58           H  
ATOM   2108  O   ALA A 138       6.938   6.823  -7.394  1.00 82.58           O  
ATOM   2109  N   PHE A 139       5.313   6.724  -8.929  1.00 78.47           N  
ATOM   2110  H   PHE A 139       5.038   6.347  -9.825  1.00 78.47           H  
ATOM   2111  CA  PHE A 139       4.258   7.251  -8.076  1.00 78.47           C  
ATOM   2112  HA  PHE A 139       4.688   7.721  -7.192  1.00 78.47           H  
ATOM   2113  C   PHE A 139       3.381   6.088  -7.630  1.00 78.47           C  
ATOM   2114  CB  PHE A 139       3.460   8.314  -8.826  1.00 78.47           C  
ATOM   2115  HB2 PHE A 139       3.084   7.880  -9.753  1.00 78.47           H  
ATOM   2116  HB3 PHE A 139       4.124   9.135  -9.096  1.00 78.47           H  
ATOM   2117  O   PHE A 139       2.808   5.388  -8.467  1.00 78.47           O  
ATOM   2118  CG  PHE A 139       2.296   8.860  -8.025  1.00 78.47           C  
ATOM   2119  CD1 PHE A 139       0.976   8.549  -8.397  1.00 78.47           C  
ATOM   2120  HD1 PHE A 139       0.785   7.925  -9.257  1.00 78.47           H  
ATOM   2121  CD2 PHE A 139       2.531   9.657  -6.889  1.00 78.47           C  
ATOM   2122  HD2 PHE A 139       3.543   9.899  -6.600  1.00 78.47           H  
ATOM   2123  CE1 PHE A 139      -0.104   9.048  -7.652  1.00 78.47           C  
ATOM   2124  HE1 PHE A 139      -1.117   8.803  -7.935  1.00 78.47           H  
ATOM   2125  CE2 PHE A 139       1.450  10.148  -6.136  1.00 78.47           C  
ATOM   2126  HE2 PHE A 139       1.630  10.766  -5.269  1.00 78.47           H  
ATOM   2127  CZ  PHE A 139       0.131   9.845  -6.520  1.00 78.47           C  
ATOM   2128  HZ  PHE A 139      -0.705  10.216  -5.947  1.00 78.47           H  
ATOM   2129  N   VAL A 140       3.299   5.871  -6.322  1.00 80.70           N  
ATOM   2130  H   VAL A 140       3.761   6.517  -5.698  1.00 80.70           H  
ATOM   2131  CA  VAL A 140       2.404   4.881  -5.722  1.00 80.70           C  
ATOM   2132  HA  VAL A 140       2.009   4.243  -6.513  1.00 80.70           H  
ATOM   2133  C   VAL A 140       1.226   5.586  -5.076  1.00 80.70           C  
ATOM   2134  CB  VAL A 140       3.119   3.952  -4.730  1.00 80.70           C  
ATOM   2135  HB  VAL A 140       2.369   3.263  -4.343  1.00 80.70           H  
ATOM   2136  O   VAL A 140       1.423   6.595  -4.409  1.00 80.70           O  
ATOM   2137  CG1 VAL A 140       4.177   3.108  -5.446  1.00 80.70           C  
ATOM   2138 HG11 VAL A 140       3.687   2.511  -6.216  1.00 80.70           H  
ATOM   2139 HG12 VAL A 140       4.927   3.749  -5.910  1.00 80.70           H  
ATOM   2140 HG13 VAL A 140       4.657   2.431  -4.739  1.00 80.70           H  
ATOM   2141  CG2 VAL A 140       3.762   4.659  -3.528  1.00 80.70           C  
ATOM   2142 HG21 VAL A 140       3.013   5.232  -2.981  1.00 80.70           H  
ATOM   2143 HG22 VAL A 140       4.554   5.328  -3.866  1.00 80.70           H  
ATOM   2144 HG23 VAL A 140       4.176   3.914  -2.850  1.00 80.70           H  
ATOM   2145  N   ASP A 141       0.023   5.055  -5.244  1.00 75.34           N  
ATOM   2146  H   ASP A 141      -0.072   4.259  -5.858  1.00 75.34           H  
ATOM   2147  CA  ASP A 141      -1.207   5.593  -4.666  1.00 75.34           C  
ATOM   2148  HA  ASP A 141      -0.956   6.246  -3.831  1.00 75.34           H  
ATOM   2149  C   ASP A 141      -2.084   4.473  -4.113  1.00 75.34           C  
ATOM   2150  CB  ASP A 141      -1.949   6.443  -5.705  1.00 75.34           C  
ATOM   2151  HB2 ASP A 141      -1.282   7.239  -6.038  1.00 75.34           H  
ATOM   2152  HB3 ASP A 141      -2.199   5.822  -6.566  1.00 75.34           H  
ATOM   2153  O   ASP A 141      -2.296   3.445  -4.758  1.00 75.34           O  
ATOM   2154  CG  ASP A 141      -3.222   7.084  -5.144  1.00 75.34           C  
ATOM   2155  OD1 ASP A 141      -3.230   7.431  -3.938  1.00 75.34           O  
ATOM   2156  OD2 ASP A 141      -4.182   7.209  -5.932  1.00 75.34           O  
ATOM   2157  N   VAL A 142      -2.578   4.656  -2.894  1.00 77.56           N  
ATOM   2158  H   VAL A 142      -2.440   5.566  -2.476  1.00 77.56           H  
ATOM   2159  CA  VAL A 142      -3.540   3.745  -2.279  1.00 77.56           C  
ATOM   2160  HA  VAL A 142      -3.364   2.738  -2.656  1.00 77.56           H  
ATOM   2161  C   VAL A 142      -4.935   4.185  -2.694  1.00 77.56           C  
ATOM   2162  CB  VAL A 142      -3.396   3.705  -0.751  1.00 77.56           C  
ATOM   2163  HB  VAL A 142      -3.545   4.703  -0.338  1.00 77.56           H  
ATOM   2164  O   VAL A 142      -5.375   5.272  -2.322  1.00 77.56           O  
ATOM   2165  CG1 VAL A 142      -4.435   2.756  -0.136  1.00 77.56           C  
ATOM   2166 HG11 VAL A 142      -5.433   3.178  -0.256  1.00 77.56           H  
ATOM   2167 HG12 VAL A 142      -4.238   2.619   0.927  1.00 77.56           H  
ATOM   2168 HG13 VAL A 142      -4.400   1.792  -0.643  1.00 77.56           H  
ATOM   2169  CG2 VAL A 142      -2.003   3.217  -0.336  1.00 77.56           C  
ATOM   2170 HG21 VAL A 142      -1.920   3.240   0.751  1.00 77.56           H  
ATOM   2171 HG22 VAL A 142      -1.240   3.879  -0.745  1.00 77.56           H  
ATOM   2172 HG23 VAL A 142      -1.832   2.206  -0.706  1.00 77.56           H  
ATOM   2173  N   MET A 143      -5.647   3.318  -3.411  1.00 75.90           N  
ATOM   2174  H   MET A 143      -5.224   2.433  -3.651  1.00 75.90           H  
ATOM   2175  CA  MET A 143      -6.975   3.617  -3.946  1.00 75.90           C  
ATOM   2176  HA  MET A 143      -7.209   4.658  -3.720  1.00 75.90           H  
ATOM   2177  C   MET A 143      -8.066   2.750  -3.313  1.00 75.90           C  
ATOM   2178  CB  MET A 143      -6.989   3.484  -5.473  1.00 75.90           C  
ATOM   2179  HB2 MET A 143      -6.762   2.454  -5.748  1.00 75.90           H  
ATOM   2180  HB3 MET A 143      -7.991   3.725  -5.828  1.00 75.90           H  
ATOM   2181  O   MET A 143      -7.852   1.561  -3.063  1.00 75.90           O  
ATOM   2182  CG  MET A 143      -5.984   4.413  -6.165  1.00 75.90           C  
ATOM   2183  HG2 MET A 143      -4.974   4.107  -5.894  1.00 75.90           H  
ATOM   2184  HG3 MET A 143      -6.132   5.433  -5.811  1.00 75.90           H  
ATOM   2185  SD  MET A 143      -6.106   4.407  -7.974  1.00 75.90           S  
ATOM   2186  CE  MET A 143      -7.586   5.427  -8.190  1.00 75.90           C  
ATOM   2187  HE1 MET A 143      -7.746   5.621  -9.250  1.00 75.90           H  
ATOM   2188  HE2 MET A 143      -8.454   4.903  -7.789  1.00 75.90           H  
ATOM   2189  HE3 MET A 143      -7.453   6.375  -7.669  1.00 75.90           H  
ATOM   2190  N   ASP A 144      -9.245   3.340  -3.098  1.00 76.20           N  
ATOM   2191  H   ASP A 144      -9.311   4.329  -3.291  1.00 76.20           H  
ATOM   2192  CA  ASP A 144     -10.490   2.641  -2.760  1.00 76.20           C  
ATOM   2193  HA  ASP A 144     -10.253   1.781  -2.133  1.00 76.20           H  
ATOM   2194  C   ASP A 144     -11.174   2.128  -4.029  1.00 76.20           C  
ATOM   2195  CB  ASP A 144     -11.426   3.560  -1.961  1.00 76.20           C  
ATOM   2196  HB2 ASP A 144     -10.847   4.048  -1.177  1.00 76.20           H  
ATOM   2197  HB3 ASP A 144     -11.825   4.336  -2.615  1.00 76.20           H  
ATOM   2198  O   ASP A 144     -11.691   2.899  -4.838  1.00 76.20           O  
ATOM   2199  CG  ASP A 144     -12.586   2.806  -1.296  1.00 76.20           C  
ATOM   2200  OD1 ASP A 144     -13.042   1.754  -1.798  1.00 76.20           O  
ATOM   2201  OD2 ASP A 144     -13.022   3.238  -0.204  1.00 76.20           O  
ATOM   2202  N   THR A 145     -11.189   0.810  -4.211  1.00 78.72           N  
ATOM   2203  H   THR A 145     -10.846   0.217  -3.469  1.00 78.72           H  
ATOM   2204  CA  THR A 145     -11.682   0.187  -5.452  1.00 78.72           C  
ATOM   2205  HA  THR A 145     -11.288   0.748  -6.300  1.00 78.72           H  
ATOM   2206  C   THR A 145     -13.202   0.222  -5.596  1.00 78.72           C  
ATOM   2207  CB  THR A 145     -11.203  -1.258  -5.578  1.00 78.72           C  
ATOM   2208  HB  THR A 145     -11.521  -1.666  -6.537  1.00 78.72           H  
ATOM   2209  O   THR A 145     -13.722  -0.107  -6.659  1.00 78.72           O  
ATOM   2210  CG2 THR A 145      -9.686  -1.396  -5.451  1.00 78.72           C  
ATOM   2211 HG21 THR A 145      -9.192  -0.705  -6.135  1.00 78.72           H  
ATOM   2212 HG22 THR A 145      -9.388  -2.409  -5.723  1.00 78.72           H  
ATOM   2213 HG23 THR A 145      -9.360  -1.177  -4.435  1.00 78.72           H  
ATOM   2214  OG1 THR A 145     -11.769  -2.006  -4.537  1.00 78.72           O  
ATOM   2215  HG1 THR A 145     -11.104  -2.647  -4.274  1.00 78.72           H  
ATOM   2216  N   ARG A 146     -13.923   0.634  -4.548  1.00 72.99           N  
ATOM   2217  H   ARG A 146     -13.421   0.902  -3.713  1.00 72.99           H  
ATOM   2218  CA  ARG A 146     -15.389   0.749  -4.544  1.00 72.99           C  
ATOM   2219  HA  ARG A 146     -15.819  -0.041  -5.160  1.00 72.99           H  
ATOM   2220  C   ARG A 146     -15.865   2.073  -5.138  1.00 72.99           C  
ATOM   2221  CB  ARG A 146     -15.898   0.596  -3.105  1.00 72.99           C  
ATOM   2222  HB2 ARG A 146     -15.523   1.439  -2.526  1.00 72.99           H  
ATOM   2223  HB3 ARG A 146     -16.987   0.644  -3.103  1.00 72.99           H  
ATOM   2224  O   ARG A 146     -17.060   2.252  -5.358  1.00 72.99           O  
ATOM   2225  CG  ARG A 146     -15.467  -0.733  -2.454  1.00 72.99           C  
ATOM   2226  HG2 ARG A 146     -16.025  -1.549  -2.912  1.00 72.99           H  
ATOM   2227  HG3 ARG A 146     -14.405  -0.925  -2.607  1.00 72.99           H  
ATOM   2228  CD  ARG A 146     -15.728  -0.724  -0.948  1.00 72.99           C  
ATOM   2229  HD2 ARG A 146     -16.785  -0.516  -0.783  1.00 72.99           H  
ATOM   2230  HD3 ARG A 146     -15.499  -1.719  -0.564  1.00 72.99           H  
ATOM   2231  NE  ARG A 146     -14.886   0.281  -0.261  1.00 72.99           N  
ATOM   2232  HE  ARG A 146     -14.238   0.800  -0.835  1.00 72.99           H  
ATOM   2233  NH1 ARG A 146     -15.705  -0.013   1.855  1.00 72.99           N  
ATOM   2234 HH11 ARG A 146     -16.319  -0.715   1.469  1.00 72.99           H  
ATOM   2235 HH12 ARG A 146     -15.701   0.295   2.816  1.00 72.99           H  
ATOM   2236  NH2 ARG A 146     -14.165   1.524   1.511  1.00 72.99           N  
ATOM   2237 HH21 ARG A 146     -14.232   1.791   2.483  1.00 72.99           H  
ATOM   2238 HH22 ARG A 146     -13.658   2.098   0.854  1.00 72.99           H  
ATOM   2239  CZ  ARG A 146     -14.913   0.593   1.016  1.00 72.99           C  
ATOM   2240  N   ILE A 147     -14.952   3.022  -5.348  1.00 69.24           N  
ATOM   2241  H   ILE A 147     -13.981   2.790  -5.192  1.00 69.24           H  
ATOM   2242  CA  ILE A 147     -15.257   4.355  -5.859  1.00 69.24           C  
ATOM   2243  HA  ILE A 147     -16.328   4.537  -5.762  1.00 69.24           H  
ATOM   2244  C   ILE A 147     -14.912   4.403  -7.349  1.00 69.24           C  
ATOM   2245  CB  ILE A 147     -14.534   5.431  -5.020  1.00 69.24           C  
ATOM   2246  HB  ILE A 147     -13.460   5.257  -5.082  1.00 69.24           H  
ATOM   2247  O   ILE A 147     -13.757   4.283  -7.741  1.00 69.24           O  
ATOM   2248  CG1 ILE A 147     -14.952   5.349  -3.531  1.00 69.24           C  
ATOM   2249 HG12 ILE A 147     -14.707   4.358  -3.149  1.00 69.24           H  
ATOM   2250 HG13 ILE A 147     -16.030   5.482  -3.448  1.00 69.24           H  
ATOM   2251  CG2 ILE A 147     -14.844   6.824  -5.592  1.00 69.24           C  
ATOM   2252 HG21 ILE A 147     -15.917   7.018  -5.565  1.00 69.24           H  
ATOM   2253 HG22 ILE A 147     -14.475   6.898  -6.615  1.00 69.24           H  
ATOM   2254 HG23 ILE A 147     -14.319   7.578  -5.007  1.00 69.24           H  
ATOM   2255  CD1 ILE A 147     -14.256   6.362  -2.611  1.00 69.24           C  
ATOM   2256 HD11 ILE A 147     -14.480   6.114  -1.573  1.00 69.24           H  
ATOM   2257 HD12 ILE A 147     -13.177   6.322  -2.755  1.00 69.24           H  
ATOM   2258 HD13 ILE A 147     -14.615   7.373  -2.807  1.00 69.24           H  
ATOM   2259  N   GLU A 148     -15.924   4.620  -8.189  1.00 73.13           N  
ATOM   2260  H   GLU A 148     -16.864   4.594  -7.822  1.00 73.13           H  
ATOM   2261  CA  GLU A 148     -15.769   4.619  -9.653  1.00 73.13           C  
ATOM   2262  HA  GLU A 148     -15.197   3.741  -9.956  1.00 73.13           H  
ATOM   2263  C   GLU A 148     -15.043   5.849 -10.206  1.00 73.13           C  
ATOM   2264  CB  GLU A 148     -17.146   4.564 -10.321  1.00 73.13           C  
ATOM   2265  HB2 GLU A 148     -17.009   4.641 -11.400  1.00 73.13           H  
ATOM   2266  HB3 GLU A 148     -17.730   5.419  -9.984  1.00 73.13           H  
ATOM   2267  O   GLU A 148     -14.623   5.847 -11.358  1.00 73.13           O  
ATOM   2268  CG  GLU A 148     -17.918   3.272 -10.033  1.00 73.13           C  
ATOM   2269  HG2 GLU A 148     -17.299   2.424 -10.327  1.00 73.13           H  
ATOM   2270  HG3 GLU A 148     -18.109   3.203  -8.962  1.00 73.13           H  
ATOM   2271  CD  GLU A 148     -19.256   3.217 -10.788  1.00 73.13           C  
ATOM   2272  OE1 GLU A 148     -19.874   2.131 -10.777  1.00 73.13           O  
ATOM   2273  OE2 GLU A 148     -19.670   4.258 -11.353  1.00 73.13           O  
ATOM   2274  N   ASN A 149     -14.921   6.919  -9.421  1.00 68.14           N  
ATOM   2275  H   ASN A 149     -15.221   6.828  -8.461  1.00 68.14           H  
ATOM   2276  CA  ASN A 149     -14.184   8.110  -9.822  1.00 68.14           C  
ATOM   2277  HA  ASN A 149     -14.137   8.139 -10.910  1.00 68.14           H  
ATOM   2278  C   ASN A 149     -12.761   8.049  -9.244  1.00 68.14           C  
ATOM   2279  CB  ASN A 149     -14.965   9.344  -9.373  1.00 68.14           C  
ATOM   2280  HB2 ASN A 149     -15.954   9.314  -9.831  1.00 68.14           H  
ATOM   2281  HB3 ASN A 149     -15.081   9.278  -8.292  1.00 68.14           H  
ATOM   2282  O   ASN A 149     -12.611   8.031  -8.020  1.00 68.14           O  
ATOM   2283  CG  ASN A 149     -14.279  10.654  -9.742  1.00 68.14           C  
ATOM   2284  ND2 ASN A 149     -15.023  11.639 -10.182  1.00 68.14           N  
ATOM   2285 HD21 ASN A 149     -16.015  11.515 -10.325  1.00 68.14           H  
ATOM   2286 HD22 ASN A 149     -14.534  12.496 -10.398  1.00 68.14           H  
ATOM   2287  OD1 ASN A 149     -13.077  10.829  -9.633  1.00 68.14           O  
ATOM   2288  N   PRO A 150     -11.714   8.102 -10.083  1.00 68.35           N  
ATOM   2289  CA  PRO A 150     -10.346   7.852  -9.645  1.00 68.35           C  
ATOM   2290  HA  PRO A 150     -10.296   6.896  -9.125  1.00 68.35           H  
ATOM   2291  C   PRO A 150      -9.813   8.946  -8.709  1.00 68.35           C  
ATOM   2292  CB  PRO A 150      -9.542   7.747 -10.938  1.00 68.35           C  
ATOM   2293  HB2 PRO A 150      -9.543   6.710 -11.276  1.00 68.35           H  
ATOM   2294  HB3 PRO A 150      -8.517   8.094 -10.809  1.00 68.35           H  
ATOM   2295  O   PRO A 150      -9.016   8.659  -7.820  1.00 68.35           O  
ATOM   2296  CG  PRO A 150     -10.312   8.606 -11.939  1.00 68.35           C  
ATOM   2297  HG2 PRO A 150     -10.173   8.258 -12.963  1.00 68.35           H  
ATOM   2298  HG3 PRO A 150     -10.004   9.647 -11.841  1.00 68.35           H  
ATOM   2299  CD  PRO A 150     -11.761   8.454 -11.496  1.00 68.35           C  
ATOM   2300  HD2 PRO A 150     -12.250   7.668 -12.072  1.00 68.35           H  
ATOM   2301  HD3 PRO A 150     -12.289   9.395 -11.651  1.00 68.35           H  
ATOM   2302  N   GLN A 151     -10.293  10.187  -8.846  1.00 65.37           N  
ATOM   2303  H   GLN A 151     -11.030  10.349  -9.517  1.00 65.37           H  
ATOM   2304  CA  GLN A 151      -9.897  11.296  -7.972  1.00 65.37           C  
ATOM   2305  HA  GLN A 151      -8.810  11.321  -7.895  1.00 65.37           H  
ATOM   2306  C   GLN A 151     -10.454  11.137  -6.556  1.00 65.37           C  
ATOM   2307  CB  GLN A 151     -10.387  12.632  -8.547  1.00 65.37           C  
ATOM   2308  HB2 GLN A 151     -10.100  13.424  -7.855  1.00 65.37           H  
ATOM   2309  HB3 GLN A 151     -11.475  12.626  -8.615  1.00 65.37           H  
ATOM   2310  O   GLN A 151      -9.793  11.509  -5.593  1.00 65.37           O  
ATOM   2311  CG  GLN A 151      -9.793  12.956  -9.923  1.00 65.37           C  
ATOM   2312  HG2 GLN A 151     -10.107  12.204 -10.646  1.00 65.37           H  
ATOM   2313  HG3 GLN A 151      -8.705  12.936  -9.855  1.00 65.37           H  
ATOM   2314  CD  GLN A 151     -10.223  14.326 -10.441  1.00 65.37           C  
ATOM   2315  NE2 GLN A 151      -9.703  14.750 -11.571  1.00 65.37           N  
ATOM   2316 HE21 GLN A 151      -9.054  14.174 -12.089  1.00 65.37           H  
ATOM   2317 HE22 GLN A 151     -10.012  15.656 -11.892  1.00 65.37           H  
ATOM   2318  OE1 GLN A 151     -11.027  15.041  -9.864  1.00 65.37           O  
ATOM   2319  N   TYR A 152     -11.661  10.578  -6.428  1.00 62.16           N  
ATOM   2320  H   TYR A 152     -12.140  10.280  -7.265  1.00 62.16           H  
ATOM   2321  CA  TYR A 152     -12.263  10.279  -5.126  1.00 62.16           C  
ATOM   2322  HA  TYR A 152     -11.950  11.036  -4.407  1.00 62.16           H  
ATOM   2323  C   TYR A 152     -11.792   8.934  -4.562  1.00 62.16           C  
ATOM   2324  CB  TYR A 152     -13.792  10.322  -5.244  1.00 62.16           C  
ATOM   2325  HB2 TYR A 152     -14.099   9.620  -6.020  1.00 62.16           H  
ATOM   2326  HB3 TYR A 152     -14.222   9.986  -4.300  1.00 62.16           H  
ATOM   2327  O   TYR A 152     -11.806   8.747  -3.348  1.00 62.16           O  
ATOM   2328  CG  TYR A 152     -14.374  11.688  -5.553  1.00 62.16           C  
ATOM   2329  CD1 TYR A 152     -14.137  12.772  -4.688  1.00 62.16           C  
ATOM   2330  HD1 TYR A 152     -13.529  12.633  -3.806  1.00 62.16           H  
ATOM   2331  CD2 TYR A 152     -15.182  11.875  -6.688  1.00 62.16           C  
ATOM   2332  HD2 TYR A 152     -15.436  11.035  -7.317  1.00 62.16           H  
ATOM   2333  CE1 TYR A 152     -14.676  14.040  -4.980  1.00 62.16           C  
ATOM   2334  HE1 TYR A 152     -14.478  14.873  -4.322  1.00 62.16           H  
ATOM   2335  CE2 TYR A 152     -15.704  13.139  -7.001  1.00 62.16           C  
ATOM   2336  HE2 TYR A 152     -16.313  13.286  -7.880  1.00 62.16           H  
ATOM   2337  OH  TYR A 152     -15.972  15.445  -6.441  1.00 62.16           O  
ATOM   2338  HH  TYR A 152     -15.675  16.111  -5.817  1.00 62.16           H  
ATOM   2339  CZ  TYR A 152     -15.451  14.226  -6.147  1.00 62.16           C  
ATOM   2340  N   ALA A 153     -11.382   8.007  -5.430  1.00 67.27           N  
ATOM   2341  H   ALA A 153     -11.499   8.183  -6.417  1.00 67.27           H  
ATOM   2342  CA  ALA A 153     -10.799   6.731  -5.042  1.00 67.27           C  
ATOM   2343  HA  ALA A 153     -11.415   6.273  -4.268  1.00 67.27           H  
ATOM   2344  C   ALA A 153      -9.382   6.886  -4.475  1.00 67.27           C  
ATOM   2345  CB  ALA A 153     -10.798   5.814  -6.266  1.00 67.27           C  
ATOM   2346  HB1 ALA A 153     -10.404   4.835  -5.992  1.00 67.27           H  
ATOM   2347  HB2 ALA A 153     -11.810   5.693  -6.653  1.00 67.27           H  
ATOM   2348  HB3 ALA A 153     -10.168   6.244  -7.044  1.00 67.27           H  
ATOM   2349  O   ALA A 153      -9.020   6.135  -3.577  1.00 67.27           O  
ATOM   2350  N   SER A 154      -8.591   7.840  -4.978  1.00 68.24           N  
ATOM   2351  H   SER A 154      -8.931   8.371  -5.767  1.00 68.24           H  
ATOM   2352  CA  SER A 154      -7.245   8.161  -4.482  1.00 68.24           C  
ATOM   2353  HA  SER A 154      -6.607   7.281  -4.559  1.00 68.24           H  
ATOM   2354  C   SER A 154      -7.289   8.598  -3.016  1.00 68.24           C  
ATOM   2355  CB  SER A 154      -6.625   9.252  -5.367  1.00 68.24           C  
ATOM   2356  HB2 SER A 154      -7.409   9.936  -5.694  1.00 68.24           H  
ATOM   2357  HB3 SER A 154      -6.186   8.781  -6.246  1.00 68.24           H  
ATOM   2358  O   SER A 154      -7.788   9.678  -2.690  1.00 68.24           O  
ATOM   2359  OG  SER A 154      -5.640  10.010  -4.691  1.00 68.24           O  
ATOM   2360  HG  SER A 154      -6.076  10.399  -3.929  1.00 68.24           H  
ATOM   2361  N   LEU A 155      -6.722   7.786  -2.124  1.00 67.96           N  
ATOM   2362  H   LEU A 155      -6.302   6.931  -2.459  1.00 67.96           H  
ATOM   2363  CA  LEU A 155      -6.704   8.064  -0.688  1.00 67.96           C  
ATOM   2364  HA  LEU A 155      -7.495   8.775  -0.450  1.00 67.96           H  
ATOM   2365  C   LEU A 155      -5.387   8.699  -0.244  1.00 67.96           C  
ATOM   2366  CB  LEU A 155      -6.961   6.774   0.110  1.00 67.96           C  
ATOM   2367  HB2 LEU A 155      -6.095   6.120   0.005  1.00 67.96           H  
ATOM   2368  HB3 LEU A 155      -7.046   7.055   1.160  1.00 67.96           H  
ATOM   2369  O   LEU A 155      -5.389   9.560   0.638  1.00 67.96           O  
ATOM   2370  CG  LEU A 155      -8.218   5.976  -0.277  1.00 67.96           C  
ATOM   2371  HG  LEU A 155      -8.128   5.624  -1.304  1.00 67.96           H  
ATOM   2372  CD1 LEU A 155      -8.330   4.748   0.625  1.00 67.96           C  
ATOM   2373 HD11 LEU A 155      -8.558   5.059   1.645  1.00 67.96           H  
ATOM   2374 HD12 LEU A 155      -7.398   4.184   0.595  1.00 67.96           H  
ATOM   2375 HD13 LEU A 155      -9.135   4.110   0.259  1.00 67.96           H  
ATOM   2376  CD2 LEU A 155      -9.491   6.807  -0.110  1.00 67.96           C  
ATOM   2377 HD21 LEU A 155      -9.559   7.214   0.899  1.00 67.96           H  
ATOM   2378 HD22 LEU A 155      -9.489   7.621  -0.835  1.00 67.96           H  
ATOM   2379 HD23 LEU A 155     -10.365   6.190  -0.318  1.00 67.96           H  
ATOM   2380  N   CYS A 156      -4.256   8.236  -0.786  1.00 65.64           N  
ATOM   2381  H   CYS A 156      -4.317   7.594  -1.564  1.00 65.64           H  
ATOM   2382  CA  CYS A 156      -2.930   8.712  -0.405  1.00 65.64           C  
ATOM   2383  HA  CYS A 156      -2.930   9.802  -0.435  1.00 65.64           H  
ATOM   2384  C   CYS A 156      -1.853   8.181  -1.355  1.00 65.64           C  
ATOM   2385  CB  CYS A 156      -2.626   8.233   1.027  1.00 65.64           C  
ATOM   2386  HB2 CYS A 156      -3.427   8.548   1.696  1.00 65.64           H  
ATOM   2387  HB3 CYS A 156      -2.576   7.144   1.030  1.00 65.64           H  
ATOM   2388  O   CYS A 156      -1.654   6.967  -1.428  1.00 65.64           O  
ATOM   2389  SG  CYS A 156      -1.058   8.926   1.626  1.00 65.64           S  
ATOM   2390  HG  CYS A 156      -1.294  10.188   1.257  1.00 65.64           H  
ATOM   2391  N   GLY A 157      -1.085   9.093  -1.958  1.00 65.46           N  
ATOM   2392  H   GLY A 157      -1.317  10.072  -1.865  1.00 65.46           H  
ATOM   2393  CA  GLY A 157       0.023   8.741  -2.838  1.00 65.46           C  
ATOM   2394  HA2 GLY A 157       0.152   7.660  -2.799  1.00 65.46           H  
ATOM   2395  HA3 GLY A 157      -0.220   9.009  -3.867  1.00 65.46           H  
ATOM   2396  C   GLY A 157       1.370   9.347  -2.456  1.00 65.46           C  
ATOM   2397  O   GLY A 157       1.469  10.273  -1.648  1.00 65.46           O  
ATOM   2398  N   SER A 158       2.433   8.790  -3.030  1.00 66.72           N  
ATOM   2399  H   SER A 158       2.262   8.042  -3.687  1.00 66.72           H  
ATOM   2400  CA  SER A 158       3.822   9.139  -2.749  1.00 66.72           C  
ATOM   2401  HA  SER A 158       3.879  10.204  -2.522  1.00 66.72           H  
ATOM   2402  C   SER A 158       4.722   8.836  -3.947  1.00 66.72           C  
ATOM   2403  CB  SER A 158       4.285   8.336  -1.533  1.00 66.72           C  
ATOM   2404  HB2 SER A 158       4.457   7.300  -1.828  1.00 66.72           H  
ATOM   2405  HB3 SER A 158       3.503   8.352  -0.774  1.00 66.72           H  
ATOM   2406  O   SER A 158       4.545   7.827  -4.625  1.00 66.72           O  
ATOM   2407  OG  SER A 158       5.463   8.876  -0.971  1.00 66.72           O  
ATOM   2408  HG  SER A 158       5.252   9.739  -0.608  1.00 66.72           H  
ATOM   2409  N   TYR A 159       5.712   9.695  -4.188  1.00 71.01           N  
ATOM   2410  H   TYR A 159       5.845  10.473  -3.557  1.00 71.01           H  
ATOM   2411  CA  TYR A 159       6.755   9.452  -5.185  1.00 71.01           C  
ATOM   2412  HA  TYR A 159       6.344   8.841  -5.989  1.00 71.01           H  
ATOM   2413  C   TYR A 159       7.927   8.696  -4.566  1.00 71.01           C  
ATOM   2414  CB  TYR A 159       7.233  10.765  -5.807  1.00 71.01           C  
ATOM   2415  HB2 TYR A 159       8.061  10.550  -6.483  1.00 71.01           H  
ATOM   2416  HB3 TYR A 159       7.613  11.418  -5.022  1.00 71.01           H  
ATOM   2417  O   TYR A 159       8.341   8.981  -3.440  1.00 71.01           O  
ATOM   2418  CG  TYR A 159       6.160  11.488  -6.590  1.00 71.01           C  
ATOM   2419  CD1 TYR A 159       5.881  11.099  -7.913  1.00 71.01           C  
ATOM   2420  HD1 TYR A 159       6.426  10.288  -8.374  1.00 71.01           H  
ATOM   2421  CD2 TYR A 159       5.431  12.536  -5.994  1.00 71.01           C  
ATOM   2422  HD2 TYR A 159       5.645  12.835  -4.978  1.00 71.01           H  
ATOM   2423  CE1 TYR A 159       4.880  11.765  -8.642  1.00 71.01           C  
ATOM   2424  HE1 TYR A 159       4.643  11.472  -9.654  1.00 71.01           H  
ATOM   2425  CE2 TYR A 159       4.430  13.205  -6.725  1.00 71.01           C  
ATOM   2426  HE2 TYR A 159       3.871  14.013  -6.276  1.00 71.01           H  
ATOM   2427  OH  TYR A 159       3.199  13.455  -8.776  1.00 71.01           O  
ATOM   2428  HH  TYR A 159       2.776  14.172  -8.297  1.00 71.01           H  
ATOM   2429  CZ  TYR A 159       4.157  12.820  -8.055  1.00 71.01           C  
ATOM   2430  N   LEU A 160       8.483   7.760  -5.325  1.00 71.13           N  
ATOM   2431  H   LEU A 160       8.067   7.576  -6.226  1.00 71.13           H  
ATOM   2432  CA  LEU A 160       9.541   6.858  -4.906  1.00 71.13           C  
ATOM   2433  HA  LEU A 160       9.949   7.179  -3.947  1.00 71.13           H  
ATOM   2434  C   LEU A 160      10.657   6.851  -5.939  1.00 71.13           C  
ATOM   2435  CB  LEU A 160       8.984   5.438  -4.765  1.00 71.13           C  
ATOM   2436  HB2 LEU A 160       9.782   4.788  -4.407  1.00 71.13           H  
ATOM   2437  HB3 LEU A 160       8.696   5.090  -5.758  1.00 71.13           H  
ATOM   2438  O   LEU A 160      10.420   6.587  -7.113  1.00 71.13           O  
ATOM   2439  CG  LEU A 160       7.766   5.300  -3.845  1.00 71.13           C  
ATOM   2440  HG  LEU A 160       6.949   5.935  -4.189  1.00 71.13           H  
ATOM   2441  CD1 LEU A 160       7.320   3.853  -3.938  1.00 71.13           C  
ATOM   2442 HD11 LEU A 160       8.131   3.197  -3.621  1.00 71.13           H  
ATOM   2443 HD12 LEU A 160       6.438   3.710  -3.313  1.00 71.13           H  
ATOM   2444 HD13 LEU A 160       7.060   3.615  -4.969  1.00 71.13           H  
ATOM   2445  CD2 LEU A 160       8.071   5.615  -2.379  1.00 71.13           C  
ATOM   2446 HD21 LEU A 160       8.387   6.653  -2.279  1.00 71.13           H  
ATOM   2447 HD22 LEU A 160       7.167   5.475  -1.787  1.00 71.13           H  
ATOM   2448 HD23 LEU A 160       8.856   4.952  -2.013  1.00 71.13           H  
ATOM   2449  N   ASP A 161      11.877   7.074  -5.471  1.00 71.45           N  
ATOM   2450  H   ASP A 161      11.990   7.268  -4.486  1.00 71.45           H  
ATOM   2451  CA  ASP A 161      13.090   6.811  -6.236  1.00 71.45           C  
ATOM   2452  HA  ASP A 161      12.951   7.093  -7.280  1.00 71.45           H  
ATOM   2453  C   ASP A 161      13.395   5.308  -6.169  1.00 71.45           C  
ATOM   2454  CB  ASP A 161      14.205   7.688  -5.651  1.00 71.45           C  
ATOM   2455  HB2 ASP A 161      13.912   8.733  -5.751  1.00 71.45           H  
ATOM   2456  HB3 ASP A 161      14.306   7.472  -4.587  1.00 71.45           H  
ATOM   2457  O   ASP A 161      13.772   4.785  -5.115  1.00 71.45           O  
ATOM   2458  CG  ASP A 161      15.568   7.505  -6.315  1.00 71.45           C  
ATOM   2459  OD1 ASP A 161      15.660   6.715  -7.279  1.00 71.45           O  
ATOM   2460  OD2 ASP A 161      16.515   8.139  -5.783  1.00 71.45           O  
ATOM   2461  N   LEU A 162      13.170   4.607  -7.282  1.00 75.22           N  
ATOM   2462  H   LEU A 162      12.939   5.113  -8.125  1.00 75.22           H  
ATOM   2463  CA  LEU A 162      13.428   3.175  -7.408  1.00 75.22           C  
ATOM   2464  HA  LEU A 162      13.272   2.700  -6.439  1.00 75.22           H  
ATOM   2465  C   LEU A 162      14.883   2.881  -7.787  1.00 75.22           C  
ATOM   2466  CB  LEU A 162      12.462   2.550  -8.421  1.00 75.22           C  
ATOM   2467  HB2 LEU A 162      12.732   1.499  -8.527  1.00 75.22           H  
ATOM   2468  HB3 LEU A 162      12.615   3.043  -9.382  1.00 75.22           H  
ATOM   2469  O   LEU A 162      15.306   1.735  -7.667  1.00 75.22           O  
ATOM   2470  CG  LEU A 162      10.967   2.624  -8.078  1.00 75.22           C  
ATOM   2471  HG  LEU A 162      10.636   3.662  -8.070  1.00 75.22           H  
ATOM   2472  CD1 LEU A 162      10.191   1.865  -9.153  1.00 75.22           C  
ATOM   2473 HD11 LEU A 162      10.306   2.371 -10.111  1.00 75.22           H  
ATOM   2474 HD12 LEU A 162      10.566   0.844  -9.233  1.00 75.22           H  
ATOM   2475 HD13 LEU A 162       9.136   1.837  -8.880  1.00 75.22           H  
ATOM   2476  CD2 LEU A 162      10.635   1.983  -6.727  1.00 75.22           C  
ATOM   2477 HD21 LEU A 162      11.015   0.962  -6.696  1.00 75.22           H  
ATOM   2478 HD22 LEU A 162      11.092   2.565  -5.927  1.00 75.22           H  
ATOM   2479 HD23 LEU A 162       9.556   1.978  -6.573  1.00 75.22           H  
ATOM   2480  N   GLY A 163      15.680   3.892  -8.140  1.00 68.97           N  
ATOM   2481  H   GLY A 163      15.302   4.828  -8.170  1.00 68.97           H  
ATOM   2482  CA  GLY A 163      17.139   3.784  -8.222  1.00 68.97           C  
ATOM   2483  HA2 GLY A 163      17.412   2.960  -8.881  1.00 68.97           H  
ATOM   2484  HA3 GLY A 163      17.529   4.716  -8.632  1.00 68.97           H  
ATOM   2485  C   GLY A 163      17.807   3.576  -6.861  1.00 68.97           C  
ATOM   2486  O   GLY A 163      19.033   3.537  -6.765  1.00 68.97           O  
ATOM   2487  N   ARG A 164      17.019   3.456  -5.787  1.00 67.03           N  
ATOM   2488  H   ARG A 164      16.025   3.533  -5.948  1.00 67.03           H  
ATOM   2489  CA  ARG A 164      17.463   3.087  -4.445  1.00 67.03           C  
ATOM   2490  HA  ARG A 164      18.552   3.063  -4.423  1.00 67.03           H  
ATOM   2491  C   ARG A 164      16.957   1.698  -4.097  1.00 67.03           C  
ATOM   2492  CB  ARG A 164      16.957   4.111  -3.423  1.00 67.03           C  
ATOM   2493  HB2 ARG A 164      17.297   3.819  -2.430  1.00 67.03           H  
ATOM   2494  HB3 ARG A 164      15.867   4.118  -3.430  1.00 67.03           H  
ATOM   2495  O   ARG A 164      15.791   1.383  -4.316  1.00 67.03           O  
ATOM   2496  CG  ARG A 164      17.473   5.515  -3.740  1.00 67.03           C  
ATOM   2497  HG2 ARG A 164      18.563   5.516  -3.756  1.00 67.03           H  
ATOM   2498  HG3 ARG A 164      17.108   5.820  -4.721  1.00 67.03           H  
ATOM   2499  CD  ARG A 164      16.974   6.505  -2.693  1.00 67.03           C  
ATOM   2500  HD2 ARG A 164      15.892   6.403  -2.605  1.00 67.03           H  
ATOM   2501  HD3 ARG A 164      17.445   6.277  -1.738  1.00 67.03           H  
ATOM   2502  NE  ARG A 164      17.291   7.869  -3.125  1.00 67.03           N  
ATOM   2503  HE  ARG A 164      17.312   7.995  -4.127  1.00 67.03           H  
ATOM   2504  NH1 ARG A 164      17.097   8.944  -1.119  1.00 67.03           N  
ATOM   2505 HH11 ARG A 164      16.848   8.054  -0.713  1.00 67.03           H  
ATOM   2506 HH12 ARG A 164      17.229   9.784  -0.574  1.00 67.03           H  
ATOM   2507  NH2 ARG A 164      17.723  10.071  -2.954  1.00 67.03           N  
ATOM   2508 HH21 ARG A 164      17.802  10.944  -2.451  1.00 67.03           H  
ATOM   2509 HH22 ARG A 164      17.866  10.041  -3.954  1.00 67.03           H  
ATOM   2510  CZ  ARG A 164      17.370   8.954  -2.395  1.00 67.03           C  
ATOM   2511  N   ASP A 165      17.799   0.921  -3.421  1.00 60.32           N  
ATOM   2512  H   ASP A 165      18.780   1.163  -3.446  1.00 60.32           H  
ATOM   2513  CA  ASP A 165      17.477  -0.448  -3.003  1.00 60.32           C  
ATOM   2514  HA  ASP A 165      17.414  -1.092  -3.881  1.00 60.32           H  
ATOM   2515  C   ASP A 165      16.163  -0.560  -2.223  1.00 60.32           C  
ATOM   2516  CB  ASP A 165      18.585  -0.966  -2.071  1.00 60.32           C  
ATOM   2517  HB2 ASP A 165      18.724  -0.258  -1.254  1.00 60.32           H  
ATOM   2518  HB3 ASP A 165      18.255  -1.909  -1.636  1.00 60.32           H  
ATOM   2519  O   ASP A 165      15.458  -1.570  -2.305  1.00 60.32           O  
ATOM   2520  CG  ASP A 165      19.928  -1.223  -2.748  1.00 60.32           C  
ATOM   2521  OD1 ASP A 165      19.990  -1.119  -3.988  1.00 60.32           O  
ATOM   2522  OD2 ASP A 165      20.863  -1.527  -1.977  1.00 60.32           O  
ATOM   2523  N   ARG A 166      15.847   0.444  -1.396  1.00 65.10           N  
ATOM   2524  H   ARG A 166      16.415   1.278  -1.439  1.00 65.10           H  
ATOM   2525  CA  ARG A 166      14.698   0.413  -0.489  1.00 65.10           C  
ATOM   2526  HA  ARG A 166      13.949  -0.255  -0.916  1.00 65.10           H  
ATOM   2527  C   ARG A 166      14.041   1.774  -0.354  1.00 65.10           C  
ATOM   2528  CB  ARG A 166      15.107  -0.119   0.893  1.00 65.10           C  
ATOM   2529  HB2 ARG A 166      14.241  -0.076   1.553  1.00 65.10           H  
ATOM   2530  HB3 ARG A 166      15.892   0.515   1.305  1.00 65.10           H  
ATOM   2531  O   ARG A 166      14.714   2.794  -0.218  1.00 65.10           O  
ATOM   2532  CG  ARG A 166      15.602  -1.569   0.827  1.00 65.10           C  
ATOM   2533  HG2 ARG A 166      14.829  -2.192   0.376  1.00 65.10           H  
ATOM   2534  HG3 ARG A 166      16.506  -1.622   0.221  1.00 65.10           H  
ATOM   2535  CD  ARG A 166      15.938  -2.100   2.215  1.00 65.10           C  
ATOM   2536  HD2 ARG A 166      15.043  -2.060   2.837  1.00 65.10           H  
ATOM   2537  HD3 ARG A 166      16.711  -1.465   2.648  1.00 65.10           H  
ATOM   2538  NE  ARG A 166      16.422  -3.488   2.122  1.00 65.10           N  
ATOM   2539  HE  ARG A 166      16.412  -3.894   1.197  1.00 65.10           H  
ATOM   2540  NH1 ARG A 166      17.082  -3.726   4.301  1.00 65.10           N  
ATOM   2541 HH11 ARG A 166      17.565  -4.257   5.012  1.00 65.10           H  
ATOM   2542 HH12 ARG A 166      16.838  -2.757   4.446  1.00 65.10           H  
ATOM   2543  NH2 ARG A 166      17.346  -5.423   2.866  1.00 65.10           N  
ATOM   2544 HH21 ARG A 166      17.813  -5.960   3.583  1.00 65.10           H  
ATOM   2545 HH22 ARG A 166      17.273  -5.795   1.930  1.00 65.10           H  
ATOM   2546  CZ  ARG A 166      16.944  -4.205   3.095  1.00 65.10           C  
ATOM   2547  N   ALA A 167      12.720   1.746  -0.253  1.00 62.10           N  
ATOM   2548  H   ALA A 167      12.256   0.853  -0.341  1.00 62.10           H  
ATOM   2549  CA  ALA A 167      11.903   2.889   0.106  1.00 62.10           C  
ATOM   2550  HA  ALA A 167      12.539   3.659   0.542  1.00 62.10           H  
ATOM   2551  C   ALA A 167      10.871   2.489   1.166  1.00 62.10           C  
ATOM   2552  CB  ALA A 167      11.271   3.474  -1.161  1.00 62.10           C  
ATOM   2553  HB1 ALA A 167      10.732   4.387  -0.909  1.00 62.10           H  
ATOM   2554  HB2 ALA A 167      12.049   3.720  -1.884  1.00 62.10           H  
ATOM   2555  HB3 ALA A 167      10.585   2.758  -1.613  1.00 62.10           H  
ATOM   2556  O   ALA A 167      10.519   1.318   1.324  1.00 62.10           O  
ATOM   2557  N   LYS A 168      10.396   3.473   1.923  1.00 62.38           N  
ATOM   2558  H   LYS A 168      10.685   4.420   1.723  1.00 62.38           H  
ATOM   2559  CA  LYS A 168       9.260   3.310   2.828  1.00 62.38           C  
ATOM   2560  HA  LYS A 168       8.699   2.418   2.549  1.00 62.38           H  
ATOM   2561  C   LYS A 168       8.338   4.495   2.662  1.00 62.38           C  
ATOM   2562  CB  LYS A 168       9.694   3.183   4.290  1.00 62.38           C  
ATOM   2563  HB2 LYS A 168      10.320   4.032   4.563  1.00 62.38           H  
ATOM   2564  HB3 LYS A 168       8.797   3.202   4.908  1.00 62.38           H  
ATOM   2565  O   LYS A 168       8.818   5.626   2.598  1.00 62.38           O  
ATOM   2566  CG  LYS A 168      10.444   1.875   4.556  1.00 62.38           C  
ATOM   2567  HG2 LYS A 168       9.855   1.037   4.183  1.00 62.38           H  
ATOM   2568  HG3 LYS A 168      11.412   1.891   4.055  1.00 62.38           H  
ATOM   2569  CD  LYS A 168      10.644   1.714   6.061  1.00 62.38           C  
ATOM   2570  HD2 LYS A 168       9.668   1.727   6.545  1.00 62.38           H  
ATOM   2571  HD3 LYS A 168      11.244   2.542   6.437  1.00 62.38           H  
ATOM   2572  CE  LYS A 168      11.341   0.387   6.348  1.00 62.38           C  
ATOM   2573  HE2 LYS A 168      12.335   0.405   5.901  1.00 62.38           H  
ATOM   2574  HE3 LYS A 168      10.763  -0.407   5.874  1.00 62.38           H  
ATOM   2575  NZ  LYS A 168      11.414   0.168   7.809  1.00 62.38           N  
ATOM   2576  HZ1 LYS A 168      10.477   0.192   8.185  1.00 62.38           H  
ATOM   2577  HZ2 LYS A 168      11.946   0.909   8.241  1.00 62.38           H  
ATOM   2578  HZ3 LYS A 168      11.834  -0.727   8.018  1.00 62.38           H  
ATOM   2579  N   THR A 169       7.042   4.234   2.626  1.00 58.87           N  
ATOM   2580  H   THR A 169       6.726   3.279   2.718  1.00 58.87           H  
ATOM   2581  CA  THR A 169       6.041   5.292   2.620  1.00 58.87           C  
ATOM   2582  HA  THR A 169       6.515   6.212   2.963  1.00 58.87           H  
ATOM   2583  C   THR A 169       4.943   4.980   3.620  1.00 58.87           C  
ATOM   2584  CB  THR A 169       5.536   5.594   1.206  1.00 58.87           C  
ATOM   2585  HB  THR A 169       6.401   5.767   0.567  1.00 58.87           H  
ATOM   2586  O   THR A 169       4.499   3.841   3.747  1.00 58.87           O  
ATOM   2587  CG2 THR A 169       4.675   4.512   0.564  1.00 58.87           C  
ATOM   2588 HG21 THR A 169       5.263   3.602   0.447  1.00 58.87           H  
ATOM   2589 HG22 THR A 169       3.793   4.324   1.175  1.00 58.87           H  
ATOM   2590 HG23 THR A 169       4.352   4.845  -0.423  1.00 58.87           H  
ATOM   2591  OG1 THR A 169       4.802   6.788   1.261  1.00 58.87           O  
ATOM   2592  HG1 THR A 169       4.929   7.238   0.423  1.00 58.87           H  
ATOM   2593  N   LEU A 170       4.549   6.003   4.374  1.00 58.35           N  
ATOM   2594  H   LEU A 170       4.881   6.924   4.126  1.00 58.35           H  
ATOM   2595  CA  LEU A 170       3.458   5.917   5.327  1.00 58.35           C  
ATOM   2596  HA  LEU A 170       3.225   4.868   5.511  1.00 58.35           H  
ATOM   2597  C   LEU A 170       2.233   6.582   4.715  1.00 58.35           C  
ATOM   2598  CB  LEU A 170       3.865   6.563   6.660  1.00 58.35           C  
ATOM   2599  HB2 LEU A 170       4.165   7.594   6.473  1.00 58.35           H  
ATOM   2600  HB3 LEU A 170       4.722   6.025   7.066  1.00 58.35           H  
ATOM   2601  O   LEU A 170       2.204   7.798   4.531  1.00 58.35           O  
ATOM   2602  CG  LEU A 170       2.722   6.559   7.692  1.00 58.35           C  
ATOM   2603  HG  LEU A 170       1.854   7.085   7.292  1.00 58.35           H  
ATOM   2604  CD1 LEU A 170       2.297   5.136   8.053  1.00 58.35           C  
ATOM   2605 HD11 LEU A 170       3.170   4.524   8.278  1.00 58.35           H  
ATOM   2606 HD12 LEU A 170       1.769   4.690   7.211  1.00 58.35           H  
ATOM   2607 HD13 LEU A 170       1.602   5.156   8.893  1.00 58.35           H  
ATOM   2608  CD2 LEU A 170       3.160   7.310   8.949  1.00 58.35           C  
ATOM   2609 HD21 LEU A 170       4.056   6.848   9.364  1.00 58.35           H  
ATOM   2610 HD22 LEU A 170       2.357   7.295   9.686  1.00 58.35           H  
ATOM   2611 HD23 LEU A 170       3.379   8.345   8.690  1.00 58.35           H  
ATOM   2612  N   CYS A 171       1.208   5.782   4.478  1.00 60.26           N  
ATOM   2613  H   CYS A 171       1.320   4.791   4.639  1.00 60.26           H  
ATOM   2614  CA  CYS A 171      -0.094   6.233   4.031  1.00 60.26           C  
ATOM   2615  HA  CYS A 171      -0.013   7.251   3.648  1.00 60.26           H  
ATOM   2616  C   CYS A 171      -1.049   6.237   5.233  1.00 60.26           C  
ATOM   2617  CB  CYS A 171      -0.547   5.326   2.879  1.00 60.26           C  
ATOM   2618  HB2 CYS A 171      -0.627   4.301   3.240  1.00 60.26           H  
ATOM   2619  HB3 CYS A 171      -1.516   5.649   2.498  1.00 60.26           H  
ATOM   2620  O   CYS A 171      -1.091   5.285   6.012  1.00 60.26           O  
ATOM   2621  SG  CYS A 171       0.659   5.365   1.518  1.00 60.26           S  
ATOM   2622  HG  CYS A 171       0.343   6.568   1.030  1.00 60.26           H  
ATOM   2623  N   LEU A 172      -1.850   7.293   5.388  1.00 56.36           N  
ATOM   2624  H   LEU A 172      -1.786   8.043   4.715  1.00 56.36           H  
ATOM   2625  CA  LEU A 172      -2.901   7.373   6.415  1.00 56.36           C  
ATOM   2626  HA  LEU A 172      -2.899   6.470   7.024  1.00 56.36           H  
ATOM   2627  C   LEU A 172      -4.304   7.415   5.777  1.00 56.36           C  
ATOM   2628  CB  LEU A 172      -2.630   8.564   7.361  1.00 56.36           C  
ATOM   2629  HB2 LEU A 172      -2.608   9.475   6.762  1.00 56.36           H  
ATOM   2630  HB3 LEU A 172      -3.469   8.646   8.052  1.00 56.36           H  
ATOM   2631  O   LEU A 172      -5.029   8.390   5.983  1.00 56.36           O  
ATOM   2632  CG  LEU A 172      -1.337   8.489   8.193  1.00 56.36           C  
ATOM   2633  HG  LEU A 172      -0.476   8.399   7.530  1.00 56.36           H  
ATOM   2634  CD1 LEU A 172      -1.179   9.772   9.010  1.00 56.36           C  
ATOM   2635 HD11 LEU A 172      -0.244   9.740   9.571  1.00 56.36           H  
ATOM   2636 HD12 LEU A 172      -1.153  10.629   8.337  1.00 56.36           H  
ATOM   2637 HD13 LEU A 172      -2.018   9.881   9.698  1.00 56.36           H  
ATOM   2638  CD2 LEU A 172      -1.337   7.313   9.168  1.00 56.36           C  
ATOM   2639 HD21 LEU A 172      -0.468   7.368   9.824  1.00 56.36           H  
ATOM   2640 HD22 LEU A 172      -2.254   7.313   9.758  1.00 56.36           H  
ATOM   2641 HD23 LEU A 172      -1.273   6.390   8.593  1.00 56.36           H  
ATOM   2642  N   PRO A 173      -4.703   6.408   4.971  1.00 59.15           N  
ATOM   2643  CA  PRO A 173      -6.058   6.350   4.444  1.00 59.15           C  
ATOM   2644  HA  PRO A 173      -6.342   7.303   3.999  1.00 59.15           H  
ATOM   2645  C   PRO A 173      -7.026   5.991   5.576  1.00 59.15           C  
ATOM   2646  CB  PRO A 173      -6.015   5.269   3.361  1.00 59.15           C  
ATOM   2647  HB2 PRO A 173      -5.674   5.706   2.423  1.00 59.15           H  
ATOM   2648  HB3 PRO A 173      -6.979   4.776   3.236  1.00 59.15           H  
ATOM   2649  O   PRO A 173      -6.826   4.989   6.262  1.00 59.15           O  
ATOM   2650  CG  PRO A 173      -4.954   4.293   3.859  1.00 59.15           C  
ATOM   2651  HG2 PRO A 173      -5.394   3.584   4.560  1.00 59.15           H  
ATOM   2652  HG3 PRO A 173      -4.474   3.764   3.036  1.00 59.15           H  
ATOM   2653  CD  PRO A 173      -3.970   5.204   4.589  1.00 59.15           C  
ATOM   2654  HD2 PRO A 173      -3.178   5.476   3.891  1.00 59.15           H  
ATOM   2655  HD3 PRO A 173      -3.563   4.692   5.460  1.00 59.15           H  
ATOM   2656  N   LEU A 174      -8.093   6.773   5.755  1.00 58.74           N  
ATOM   2657  H   LEU A 174      -8.195   7.594   5.175  1.00 58.74           H  
ATOM   2658  CA  LEU A 174      -9.200   6.400   6.635  1.00 58.74           C  
ATOM   2659  HA  LEU A 174      -8.838   5.662   7.351  1.00 58.74           H  
ATOM   2660  C   LEU A 174     -10.306   5.743   5.801  1.00 58.74           C  
ATOM   2661  CB  LEU A 174      -9.679   7.609   7.458  1.00 58.74           C  
ATOM   2662  HB2 LEU A 174     -10.266   8.270   6.821  1.00 58.74           H  
ATOM   2663  HB3 LEU A 174      -8.811   8.174   7.798  1.00 58.74           H  
ATOM   2664  O   LEU A 174     -11.202   6.420   5.302  1.00 58.74           O  
ATOM   2665  CG  LEU A 174     -10.507   7.148   8.679  1.00 58.74           C  
ATOM   2666  HG  LEU A 174     -10.758   6.091   8.586  1.00 58.74           H  
ATOM   2667  CD1 LEU A 174      -9.714   7.338   9.974  1.00 58.74           C  
ATOM   2668 HD11 LEU A 174     -10.295   6.976  10.823  1.00 58.74           H  
ATOM   2669 HD12 LEU A 174      -9.485   8.394  10.119  1.00 58.74           H  
ATOM   2670 HD13 LEU A 174      -8.784   6.773   9.912  1.00 58.74           H  
ATOM   2671  CD2 LEU A 174     -11.820   7.919   8.798  1.00 58.74           C  
ATOM   2672 HD21 LEU A 174     -12.410   7.763   7.895  1.00 58.74           H  
ATOM   2673 HD22 LEU A 174     -12.384   7.566   9.661  1.00 58.74           H  
ATOM   2674 HD23 LEU A 174     -11.616   8.984   8.908  1.00 58.74           H  
ATOM   2675  N   ALA A 175     -10.237   4.422   5.639  1.00 64.59           N  
ATOM   2676  H   ALA A 175      -9.476   3.932   6.087  1.00 64.59           H  
ATOM   2677  CA  ALA A 175     -11.204   3.658   4.848  1.00 64.59           C  
ATOM   2678  HA  ALA A 175     -11.891   4.343   4.351  1.00 64.59           H  
ATOM   2679  C   ALA A 175     -12.030   2.737   5.752  1.00 64.59           C  
ATOM   2680  CB  ALA A 175     -10.473   2.896   3.739  1.00 64.59           C  
ATOM   2681  HB1 ALA A 175      -9.761   2.192   4.169  1.00 64.59           H  
ATOM   2682  HB2 ALA A 175     -11.193   2.354   3.125  1.00 64.59           H  
ATOM   2683  HB3 ALA A 175      -9.938   3.600   3.101  1.00 64.59           H  
ATOM   2684  O   ALA A 175     -11.480   1.887   6.452  1.00 64.59           O  
ATOM   2685  N   ASN A 176     -13.356   2.899   5.744  1.00 68.65           N  
ATOM   2686  H   ASN A 176     -13.745   3.602   5.131  1.00 68.65           H  
ATOM   2687  CA  ASN A 176     -14.272   2.073   6.532  1.00 68.65           C  
ATOM   2688  HA  ASN A 176     -13.704   1.602   7.334  1.00 68.65           H  
ATOM   2689  C   ASN A 176     -14.868   0.941   5.679  1.00 68.65           C  
ATOM   2690  CB  ASN A 176     -15.329   2.974   7.199  1.00 68.65           C  
ATOM   2691  HB2 ASN A 176     -14.829   3.846   7.620  1.00 68.65           H  
ATOM   2692  HB3 ASN A 176     -16.036   3.320   6.444  1.00 68.65           H  
ATOM   2693  O   ASN A 176     -15.334   1.154   4.555  1.00 68.65           O  
ATOM   2694  CG  ASN A 176     -16.104   2.306   8.328  1.00 68.65           C  
ATOM   2695  ND2 ASN A 176     -16.945   3.054   9.002  1.00 68.65           N  
ATOM   2696 HD21 ASN A 176     -17.078   4.024   8.755  1.00 68.65           H  
ATOM   2697 HD22 ASN A 176     -17.449   2.631   9.768  1.00 68.65           H  
ATOM   2698  OD1 ASN A 176     -15.957   1.137   8.647  1.00 68.65           O  
ATOM   2699  N   PHE A 177     -14.884  -0.263   6.241  1.00 71.82           N  
ATOM   2700  H   PHE A 177     -14.484  -0.355   7.163  1.00 71.82           H  
ATOM   2701  CA  PHE A 177     -15.445  -1.469   5.649  1.00 71.82           C  
ATOM   2702  HA  PHE A 177     -15.855  -1.234   4.667  1.00 71.82           H  
ATOM   2703  C   PHE A 177     -16.547  -2.012   6.567  1.00 71.82           C  
ATOM   2704  CB  PHE A 177     -14.347  -2.509   5.405  1.00 71.82           C  
ATOM   2705  HB2 PHE A 177     -13.933  -2.816   6.366  1.00 71.82           H  
ATOM   2706  HB3 PHE A 177     -14.798  -3.386   4.942  1.00 71.82           H  
ATOM   2707  O   PHE A 177     -16.249  -2.577   7.629  1.00 71.82           O  
ATOM   2708  CG  PHE A 177     -13.222  -2.009   4.528  1.00 71.82           C  
ATOM   2709  CD1 PHE A 177     -13.349  -2.064   3.128  1.00 71.82           C  
ATOM   2710  HD1 PHE A 177     -14.208  -2.530   2.668  1.00 71.82           H  
ATOM   2711  CD2 PHE A 177     -12.095  -1.396   5.111  1.00 71.82           C  
ATOM   2712  HD2 PHE A 177     -12.002  -1.329   6.185  1.00 71.82           H  
ATOM   2713  CE1 PHE A 177     -12.389  -1.439   2.317  1.00 71.82           C  
ATOM   2714  HE1 PHE A 177     -12.526  -1.401   1.247  1.00 71.82           H  
ATOM   2715  CE2 PHE A 177     -11.132  -0.781   4.297  1.00 71.82           C  
ATOM   2716  HE2 PHE A 177     -10.312  -0.242   4.749  1.00 71.82           H  
ATOM   2717  CZ  PHE A 177     -11.305  -0.769   2.905  1.00 71.82           C  
ATOM   2718  HZ  PHE A 177     -10.646  -0.182   2.283  1.00 71.82           H  
ATOM   2719  N   PRO A 178     -17.831  -1.860   6.193  1.00 70.53           N  
ATOM   2720  CA  PRO A 178     -18.917  -2.552   6.872  1.00 70.53           C  
ATOM   2721  HA  PRO A 178     -18.859  -2.393   7.949  1.00 70.53           H  
ATOM   2722  C   PRO A 178     -18.814  -4.056   6.580  1.00 70.53           C  
ATOM   2723  CB  PRO A 178     -20.200  -1.909   6.338  1.00 70.53           C  
ATOM   2724  HB2 PRO A 178     -21.030  -2.614   6.298  1.00 70.53           H  
ATOM   2725  HB3 PRO A 178     -20.462  -1.057   6.965  1.00 70.53           H  
ATOM   2726  O   PRO A 178     -19.157  -4.515   5.494  1.00 70.53           O  
ATOM   2727  CG  PRO A 178     -19.815  -1.406   4.945  1.00 70.53           C  
ATOM   2728  HG2 PRO A 178     -19.945  -2.206   4.216  1.00 70.53           H  
ATOM   2729  HG3 PRO A 178     -20.398  -0.532   4.655  1.00 70.53           H  
ATOM   2730  CD  PRO A 178     -18.330  -1.077   5.067  1.00 70.53           C  
ATOM   2731  HD2 PRO A 178     -17.834  -1.346   4.134  1.00 70.53           H  
ATOM   2732  HD3 PRO A 178     -18.198  -0.015   5.274  1.00 70.53           H  
ATOM   2733  N   MET A 179     -18.347  -4.834   7.558  1.00 71.75           N  
ATOM   2734  H   MET A 179     -18.170  -4.418   8.461  1.00 71.75           H  
ATOM   2735  CA  MET A 179     -18.107  -6.273   7.396  1.00 71.75           C  
ATOM   2736  HA  MET A 179     -17.494  -6.433   6.510  1.00 71.75           H  
ATOM   2737  C   MET A 179     -19.406  -7.058   7.191  1.00 71.75           C  
ATOM   2738  CB  MET A 179     -17.357  -6.833   8.612  1.00 71.75           C  
ATOM   2739  HB2 MET A 179     -17.292  -7.916   8.511  1.00 71.75           H  
ATOM   2740  HB3 MET A 179     -17.922  -6.605   9.515  1.00 71.75           H  
ATOM   2741  O   MET A 179     -19.392  -8.095   6.542  1.00 71.75           O  
ATOM   2742  CG  MET A 179     -15.931  -6.283   8.739  1.00 71.75           C  
ATOM   2743  HG2 MET A 179     -15.972  -5.211   8.935  1.00 71.75           H  
ATOM   2744  HG3 MET A 179     -15.424  -6.430   7.786  1.00 71.75           H  
ATOM   2745  SD  MET A 179     -14.925  -7.078  10.026  1.00 71.75           S  
ATOM   2746  CE  MET A 179     -15.822  -6.575  11.506  1.00 71.75           C  
ATOM   2747  HE1 MET A 179     -15.402  -7.088  12.371  1.00 71.75           H  
ATOM   2748  HE2 MET A 179     -16.871  -6.853  11.405  1.00 71.75           H  
ATOM   2749  HE3 MET A 179     -15.733  -5.497  11.640  1.00 71.75           H  
ATOM   2750  N   SER A 180     -20.536  -6.562   7.706  1.00 67.83           N  
ATOM   2751  H   SER A 180     -20.501  -5.704   8.238  1.00 67.83           H  
ATOM   2752  CA  SER A 180     -21.841  -7.196   7.488  1.00 67.83           C  
ATOM   2753  HA  SER A 180     -21.774  -8.241   7.791  1.00 67.83           H  
ATOM   2754  C   SER A 180     -22.259  -7.187   6.016  1.00 67.83           C  
ATOM   2755  CB  SER A 180     -22.912  -6.523   8.349  1.00 67.83           C  
ATOM   2756  HB2 SER A 180     -22.647  -6.646   9.400  1.00 67.83           H  
ATOM   2757  HB3 SER A 180     -23.873  -7.007   8.175  1.00 67.83           H  
ATOM   2758  O   SER A 180     -22.758  -8.195   5.537  1.00 67.83           O  
ATOM   2759  OG  SER A 180     -23.017  -5.138   8.057  1.00 67.83           O  
ATOM   2760  HG  SER A 180     -23.796  -5.027   7.507  1.00 67.83           H  
ATOM   2761  N   LYS A 181     -22.010  -6.084   5.294  1.00 64.03           N  
ATOM   2762  H   LYS A 181     -21.526  -5.322   5.747  1.00 64.03           H  
ATOM   2763  CA  LYS A 181     -22.253  -6.002   3.843  1.00 64.03           C  
ATOM   2764  HA  LYS A 181     -23.222  -6.436   3.598  1.00 64.03           H  
ATOM   2765  C   LYS A 181     -21.231  -6.824   3.060  1.00 64.03           C  
ATOM   2766  CB  LYS A 181     -22.216  -4.548   3.359  1.00 64.03           C  
ATOM   2767  HB2 LYS A 181     -22.264  -4.564   2.270  1.00 64.03           H  
ATOM   2768  HB3 LYS A 181     -21.272  -4.087   3.649  1.00 64.03           H  
ATOM   2769  O   LYS A 181     -21.572  -7.469   2.084  1.00 64.03           O  
ATOM   2770  CG  LYS A 181     -23.391  -3.712   3.884  1.00 64.03           C  
ATOM   2771  HG2 LYS A 181     -23.288  -3.558   4.958  1.00 64.03           H  
ATOM   2772  HG3 LYS A 181     -24.324  -4.239   3.683  1.00 64.03           H  
ATOM   2773  CD  LYS A 181     -23.413  -2.359   3.162  1.00 64.03           C  
ATOM   2774  HD2 LYS A 181     -22.498  -1.811   3.386  1.00 64.03           H  
ATOM   2775  HD3 LYS A 181     -23.455  -2.546   2.089  1.00 64.03           H  
ATOM   2776  CE  LYS A 181     -24.636  -1.536   3.574  1.00 64.03           C  
ATOM   2777  HE2 LYS A 181     -25.520  -2.162   3.451  1.00 64.03           H  
ATOM   2778  HE3 LYS A 181     -24.550  -1.267   4.627  1.00 64.03           H  
ATOM   2779  NZ  LYS A 181     -24.758  -0.325   2.723  1.00 64.03           N  
ATOM   2780  HZ1 LYS A 181     -25.580   0.209   2.963  1.00 64.03           H  
ATOM   2781  HZ2 LYS A 181     -24.846  -0.607   1.757  1.00 64.03           H  
ATOM   2782  HZ3 LYS A 181     -23.936   0.257   2.795  1.00 64.03           H  
ATOM   2783  N   ALA A 182     -19.992  -6.862   3.538  1.00 58.58           N  
ATOM   2784  H   ALA A 182     -19.753  -6.276   4.325  1.00 58.58           H  
ATOM   2785  CA  ALA A 182     -18.931  -7.625   2.895  1.00 58.58           C  
ATOM   2786  HA  ALA A 182     -18.917  -7.381   1.833  1.00 58.58           H  
ATOM   2787  C   ALA A 182     -19.073  -9.153   3.010  1.00 58.58           C  
ATOM   2788  CB  ALA A 182     -17.621  -7.181   3.510  1.00 58.58           C  
ATOM   2789  HB1 ALA A 182     -17.551  -6.094   3.467  1.00 58.58           H  
ATOM   2790  HB2 ALA A 182     -17.556  -7.529   4.541  1.00 58.58           H  
ATOM   2791  HB3 ALA A 182     -16.819  -7.633   2.925  1.00 58.58           H  
ATOM   2792  O   ALA A 182     -18.350  -9.882   2.349  1.00 58.58           O  
ATOM   2793  N   LEU A 183     -19.965  -9.671   3.861  1.00 59.29           N  
ATOM   2794  H   LEU A 183     -20.503  -9.051   4.449  1.00 59.29           H  
ATOM   2795  CA  LEU A 183     -20.334 -11.088   3.795  1.00 59.29           C  
ATOM   2796  HA  LEU A 183     -19.438 -11.687   3.626  1.00 59.29           H  
ATOM   2797  C   LEU A 183     -21.264 -11.387   2.615  1.00 59.29           C  
ATOM   2798  CB  LEU A 183     -21.012 -11.523   5.099  1.00 59.29           C  
ATOM   2799  HB2 LEU A 183     -21.582 -10.684   5.498  1.00 59.29           H  
ATOM   2800  HB3 LEU A 183     -21.731 -12.308   4.864  1.00 59.29           H  
ATOM   2801  O   LEU A 183     -21.268 -12.518   2.135  1.00 59.29           O  
ATOM   2802  CG  LEU A 183     -20.072 -12.070   6.181  1.00 59.29           C  
ATOM   2803  HG  LEU A 183     -19.336 -11.317   6.465  1.00 59.29           H  
ATOM   2804  CD1 LEU A 183     -20.947 -12.417   7.382  1.00 59.29           C  
ATOM   2805 HD11 LEU A 183     -20.338 -12.831   8.186  1.00 59.29           H  
ATOM   2806 HD12 LEU A 183     -21.482 -11.526   7.711  1.00 59.29           H  
ATOM   2807 HD13 LEU A 183     -21.687 -13.163   7.092  1.00 59.29           H  
ATOM   2808  CD2 LEU A 183     -19.368 -13.374   5.788  1.00 59.29           C  
ATOM   2809 HD21 LEU A 183     -18.808 -13.767   6.637  1.00 59.29           H  
ATOM   2810 HD22 LEU A 183     -20.099 -14.106   5.446  1.00 59.29           H  
ATOM   2811 HD23 LEU A 183     -18.664 -13.177   4.980  1.00 59.29           H  
ATOM   2812  N   GLU A 184     -22.057 -10.403   2.185  1.00 62.52           N  
ATOM   2813  H   GLU A 184     -21.981  -9.487   2.605  1.00 62.52           H  
ATOM   2814  CA  GLU A 184     -22.899 -10.503   0.988  1.00 62.52           C  
ATOM   2815  HA  GLU A 184     -23.351 -11.493   0.943  1.00 62.52           H  
ATOM   2816  C   GLU A 184     -22.043 -10.348  -0.277  1.00 62.52           C  
ATOM   2817  CB  GLU A 184     -24.032  -9.456   1.032  1.00 62.52           C  
ATOM   2818  HB2 GLU A 184     -24.653  -9.580   0.144  1.00 62.52           H  
ATOM   2819  HB3 GLU A 184     -23.600  -8.456   1.001  1.00 62.52           H  
ATOM   2820  O   GLU A 184     -22.297 -11.025  -1.268  1.00 62.52           O  
ATOM   2821  CG  GLU A 184     -24.929  -9.591   2.278  1.00 62.52           C  
ATOM   2822  HG2 GLU A 184     -24.308  -9.548   3.173  1.00 62.52           H  
ATOM   2823  HG3 GLU A 184     -25.405 -10.571   2.254  1.00 62.52           H  
ATOM   2824  CD  GLU A 184     -26.011  -8.501   2.412  1.00 62.52           C  
ATOM   2825  OE1 GLU A 184     -26.873  -8.663   3.308  1.00 62.52           O  
ATOM   2826  OE2 GLU A 184     -25.958  -7.477   1.692  1.00 62.52           O  
ATOM   2827  N   ASP A 185     -20.988  -9.529  -0.197  1.00 63.14           N  
ATOM   2828  H   ASP A 185     -20.914  -8.944   0.624  1.00 63.14           H  
ATOM   2829  CA  ASP A 185     -19.983  -9.340  -1.242  1.00 63.14           C  
ATOM   2830  HA  ASP A 185     -20.103 -10.118  -1.996  1.00 63.14           H  
ATOM   2831  C   ASP A 185     -18.560  -9.463  -0.667  1.00 63.14           C  
ATOM   2832  CB  ASP A 185     -20.226  -7.993  -1.940  1.00 63.14           C  
ATOM   2833  HB2 ASP A 185     -19.975  -7.171  -1.269  1.00 63.14           H  
ATOM   2834  HB3 ASP A 185     -21.285  -7.913  -2.188  1.00 63.14           H  
ATOM   2835  O   ASP A 185     -17.944  -8.486  -0.226  1.00 63.14           O  
ATOM   2836  CG  ASP A 185     -19.420  -7.872  -3.236  1.00 63.14           C  
ATOM   2837  OD1 ASP A 185     -18.483  -8.686  -3.416  1.00 63.14           O  
ATOM   2838  OD2 ASP A 185     -19.769  -6.992  -4.049  1.00 63.14           O  
ATOM   2839  N   SER A 186     -18.028 -10.691  -0.634  1.00 62.95           N  
ATOM   2840  H   SER A 186     -18.557 -11.456  -1.027  1.00 62.95           H  
ATOM   2841  CA  SER A 186     -16.671 -10.948  -0.129  1.00 62.95           C  
ATOM   2842  HA  SER A 186     -16.610 -10.604   0.903  1.00 62.95           H  
ATOM   2843  C   SER A 186     -15.596 -10.184  -0.898  1.00 62.95           C  
ATOM   2844  CB  SER A 186     -16.355 -12.444  -0.141  1.00 62.95           C  
ATOM   2845  HB2 SER A 186     -15.314 -12.590   0.146  1.00 62.95           H  
ATOM   2846  HB3 SER A 186     -16.990 -12.938   0.595  1.00 62.95           H  
ATOM   2847  O   SER A 186     -14.525  -9.910  -0.340  1.00 62.95           O  
ATOM   2848  OG  SER A 186     -16.581 -13.049  -1.402  1.00 62.95           O  
ATOM   2849  HG  SER A 186     -16.178 -12.529  -2.101  1.00 62.95           H  
ATOM   2850  N   ASP A 187     -15.874  -9.807  -2.147  1.00 65.51           N  
ATOM   2851  H   ASP A 187     -16.810  -9.911  -2.514  1.00 65.51           H  
ATOM   2852  CA  ASP A 187     -14.906  -9.126  -2.991  1.00 65.51           C  
ATOM   2853  HA  ASP A 187     -13.964  -9.672  -2.936  1.00 65.51           H  
ATOM   2854  C   ASP A 187     -14.646  -7.699  -2.508  1.00 65.51           C  
ATOM   2855  CB  ASP A 187     -15.354  -9.098  -4.459  1.00 65.51           C  
ATOM   2856  HB2 ASP A 187     -16.342  -8.647  -4.558  1.00 65.51           H  
ATOM   2857  HB3 ASP A 187     -14.656  -8.451  -4.989  1.00 65.51           H  
ATOM   2858  O   ASP A 187     -13.534  -7.198  -2.671  1.00 65.51           O  
ATOM   2859  CG  ASP A 187     -15.313 -10.445  -5.178  1.00 65.51           C  
ATOM   2860  OD1 ASP A 187     -14.904 -11.449  -4.549  1.00 65.51           O  
ATOM   2861  OD2 ASP A 187     -15.590 -10.414  -6.398  1.00 65.51           O  
ATOM   2862  N   ASP A 188     -15.616  -7.049  -1.867  1.00 66.05           N  
ATOM   2863  H   ASP A 188     -16.526  -7.484  -1.818  1.00 66.05           H  
ATOM   2864  CA  ASP A 188     -15.472  -5.675  -1.379  1.00 66.05           C  
ATOM   2865  HA  ASP A 188     -15.107  -5.046  -2.191  1.00 66.05           H  
ATOM   2866  C   ASP A 188     -14.448  -5.552  -0.249  1.00 66.05           C  
ATOM   2867  CB  ASP A 188     -16.837  -5.155  -0.895  1.00 66.05           C  
ATOM   2868  HB2 ASP A 188     -17.472  -5.984  -0.582  1.00 66.05           H  
ATOM   2869  HB3 ASP A 188     -16.678  -4.531  -0.016  1.00 66.05           H  
ATOM   2870  O   ASP A 188     -13.719  -4.563  -0.161  1.00 66.05           O  
ATOM   2871  CG  ASP A 188     -17.582  -4.302  -1.921  1.00 66.05           C  
ATOM   2872  OD1 ASP A 188     -17.098  -4.190  -3.071  1.00 66.05           O  
ATOM   2873  OD2 ASP A 188     -18.538  -3.636  -1.460  1.00 66.05           O  
ATOM   2874  N   VAL A 189     -14.346  -6.546   0.638  1.00 64.44           N  
ATOM   2875  H   VAL A 189     -14.936  -7.355   0.505  1.00 64.44           H  
ATOM   2876  CA  VAL A 189     -13.318  -6.510   1.692  1.00 64.44           C  
ATOM   2877  HA  VAL A 189     -13.138  -5.467   1.951  1.00 64.44           H  
ATOM   2878  C   VAL A 189     -11.983  -7.024   1.202  1.00 64.44           C  
ATOM   2879  CB  VAL A 189     -13.759  -7.215   2.980  1.00 64.44           C  
ATOM   2880  HB  VAL A 189     -14.295  -8.130   2.729  1.00 64.44           H  
ATOM   2881  O   VAL A 189     -10.965  -6.494   1.653  1.00 64.44           O  
ATOM   2882  CG1 VAL A 189     -12.586  -7.531   3.931  1.00 64.44           C  
ATOM   2883 HG11 VAL A 189     -11.937  -6.661   4.037  1.00 64.44           H  
ATOM   2884 HG12 VAL A 189     -12.929  -7.794   4.932  1.00 64.44           H  
ATOM   2885 HG13 VAL A 189     -12.011  -8.369   3.538  1.00 64.44           H  
ATOM   2886  CG2 VAL A 189     -14.663  -6.237   3.731  1.00 64.44           C  
ATOM   2887 HG21 VAL A 189     -15.391  -5.805   3.044  1.00 64.44           H  
ATOM   2888 HG22 VAL A 189     -15.169  -6.735   4.558  1.00 64.44           H  
ATOM   2889 HG23 VAL A 189     -14.064  -5.419   4.130  1.00 64.44           H  
ATOM   2890  N   LEU A 190     -11.970  -8.024   0.323  1.00 68.78           N  
ATOM   2891  H   LEU A 190     -12.846  -8.405  -0.006  1.00 68.78           H  
ATOM   2892  CA  LEU A 190     -10.730  -8.581  -0.209  1.00 68.78           C  
ATOM   2893  HA  LEU A 190     -10.019  -8.725   0.605  1.00 68.78           H  
ATOM   2894  C   LEU A 190     -10.057  -7.619  -1.188  1.00 68.78           C  
ATOM   2895  CB  LEU A 190     -11.022  -9.940  -0.863  1.00 68.78           C  
ATOM   2896  HB2 LEU A 190     -11.820  -9.813  -1.594  1.00 68.78           H  
ATOM   2897  HB3 LEU A 190     -10.134 -10.268  -1.402  1.00 68.78           H  
ATOM   2898  O   LEU A 190      -8.844  -7.472  -1.155  1.00 68.78           O  
ATOM   2899  CG  LEU A 190     -11.423 -11.041   0.136  1.00 68.78           C  
ATOM   2900  HG  LEU A 190     -12.284 -10.720   0.724  1.00 68.78           H  
ATOM   2901  CD1 LEU A 190     -11.802 -12.308  -0.628  1.00 68.78           C  
ATOM   2902 HD11 LEU A 190     -12.627 -12.087  -1.304  1.00 68.78           H  
ATOM   2903 HD12 LEU A 190     -12.124 -13.083   0.068  1.00 68.78           H  
ATOM   2904 HD13 LEU A 190     -10.955 -12.663  -1.215  1.00 68.78           H  
ATOM   2905  CD2 LEU A 190     -10.287 -11.389   1.104  1.00 68.78           C  
ATOM   2906 HD21 LEU A 190      -9.389 -11.634   0.537  1.00 68.78           H  
ATOM   2907 HD22 LEU A 190     -10.577 -12.243   1.715  1.00 68.78           H  
ATOM   2908 HD23 LEU A 190     -10.086 -10.550   1.771  1.00 68.78           H  
ATOM   2909  N   HIS A 191     -10.825  -6.901  -1.997  1.00 73.95           N  
ATOM   2910  H   HIS A 191     -11.818  -7.087  -2.021  1.00 73.95           H  
ATOM   2911  CA  HIS A 191     -10.282  -6.025  -3.030  1.00 73.95           C  
ATOM   2912  HA  HIS A 191      -9.199  -6.144  -3.080  1.00 73.95           H  
ATOM   2913  C   HIS A 191     -10.509  -4.547  -2.756  1.00 73.95           C  
ATOM   2914  CB  HIS A 191     -10.838  -6.447  -4.388  1.00 73.95           C  
ATOM   2915  HB2 HIS A 191     -10.375  -5.843  -5.168  1.00 73.95           H  
ATOM   2916  HB3 HIS A 191     -11.912  -6.264  -4.419  1.00 73.95           H  
ATOM   2917  O   HIS A 191     -10.089  -3.735  -3.569  1.00 73.95           O  
ATOM   2918  CG  HIS A 191     -10.555  -7.895  -4.685  1.00 73.95           C  
ATOM   2919  CD2 HIS A 191     -11.439  -8.936  -4.602  1.00 73.95           C  
ATOM   2920  HD2 HIS A 191     -12.478  -8.870  -4.313  1.00 73.95           H  
ATOM   2921  ND1 HIS A 191      -9.353  -8.420  -5.093  1.00 73.95           N  
ATOM   2922  HD1 HIS A 191      -8.479  -7.929  -5.214  1.00 73.95           H  
ATOM   2923  CE1 HIS A 191      -9.519  -9.744  -5.255  1.00 73.95           C  
ATOM   2924  HE1 HIS A 191      -8.754 -10.449  -5.544  1.00 73.95           H  
ATOM   2925  NE2 HIS A 191     -10.770 -10.102  -4.963  1.00 73.95           N  
ATOM   2926  N   GLY A 192     -11.127  -4.176  -1.630  1.00 77.11           N  
ATOM   2927  H   GLY A 192     -11.539  -4.901  -1.060  1.00 77.11           H  
ATOM   2928  CA  GLY A 192     -11.526  -2.798  -1.335  1.00 77.11           C  
ATOM   2929  HA2 GLY A 192     -12.002  -2.784  -0.355  1.00 77.11           H  
ATOM   2930  HA3 GLY A 192     -12.272  -2.477  -2.062  1.00 77.11           H  
ATOM   2931  C   GLY A 192     -10.397  -1.769  -1.315  1.00 77.11           C  
ATOM   2932  O   GLY A 192     -10.682  -0.583  -1.415  1.00 77.11           O  
ATOM   2933  N   LEU A 193      -9.133  -2.195  -1.198  1.00 81.61           N  
ATOM   2934  H   LEU A 193      -8.970  -3.191  -1.235  1.00 81.61           H  
ATOM   2935  CA  LEU A 193      -7.972  -1.324  -1.385  1.00 81.61           C  
ATOM   2936  HA  LEU A 193      -8.303  -0.400  -1.860  1.00 81.61           H  
ATOM   2937  C   LEU A 193      -6.944  -1.965  -2.314  1.00 81.61           C  
ATOM   2938  CB  LEU A 193      -7.289  -0.969  -0.056  1.00 81.61           C  
ATOM   2939  HB2 LEU A 193      -6.439  -0.331  -0.298  1.00 81.61           H  
ATOM   2940  HB3 LEU A 193      -6.921  -1.890   0.396  1.00 81.61           H  
ATOM   2941  O   LEU A 193      -6.623  -3.150  -2.182  1.00 81.61           O  
ATOM   2942  CG  LEU A 193      -8.144  -0.219   0.968  1.00 81.61           C  
ATOM   2943  HG  LEU A 193      -9.036  -0.815   1.159  1.00 81.61           H  
ATOM   2944  CD1 LEU A 193      -7.378  -0.050   2.285  1.00 81.61           C  
ATOM   2945 HD11 LEU A 193      -6.532   0.619   2.130  1.00 81.61           H  
ATOM   2946 HD12 LEU A 193      -8.031   0.381   3.044  1.00 81.61           H  
ATOM   2947 HD13 LEU A 193      -6.991  -1.008   2.635  1.00 81.61           H  
ATOM   2948  CD2 LEU A 193      -8.530   1.182   0.503  1.00 81.61           C  
ATOM   2949 HD21 LEU A 193      -7.637   1.759   0.262  1.00 81.61           H  
ATOM   2950 HD22 LEU A 193      -9.142   1.122  -0.397  1.00 81.61           H  
ATOM   2951 HD23 LEU A 193      -9.103   1.699   1.272  1.00 81.61           H  
ATOM   2952  N   CYS A 194      -6.353  -1.148  -3.177  1.00 86.43           N  
ATOM   2953  H   CYS A 194      -6.674  -0.193  -3.237  1.00 86.43           H  
ATOM   2954  CA  CYS A 194      -5.216  -1.530  -4.004  1.00 86.43           C  
ATOM   2955  HA  CYS A 194      -4.765  -2.436  -3.600  1.00 86.43           H  
ATOM   2956  C   CYS A 194      -4.124  -0.458  -3.992  1.00 86.43           C  
ATOM   2957  CB  CYS A 194      -5.693  -1.848  -5.428  1.00 86.43           C  
ATOM   2958  HB2 CYS A 194      -6.484  -2.598  -5.391  1.00 86.43           H  
ATOM   2959  HB3 CYS A 194      -4.860  -2.250  -6.003  1.00 86.43           H  
ATOM   2960  O   CYS A 194      -4.381   0.709  -3.697  1.00 86.43           O  
ATOM   2961  SG  CYS A 194      -6.312  -0.360  -6.260  1.00 86.43           S  
ATOM   2962  HG  CYS A 194      -5.378   0.497  -5.838  1.00 86.43           H  
ATOM   2963  N   LEU A 195      -2.914  -0.868  -4.357  1.00 87.28           N  
ATOM   2964  H   LEU A 195      -2.799  -1.841  -4.603  1.00 87.28           H  
ATOM   2965  CA  LEU A 195      -1.805   0.007  -4.694  1.00 87.28           C  
ATOM   2966  HA  LEU A 195      -1.949   0.970  -4.204  1.00 87.28           H  
ATOM   2967  C   LEU A 195      -1.787   0.215  -6.213  1.00 87.28           C  
ATOM   2968  CB  LEU A 195      -0.507  -0.638  -4.177  1.00 87.28           C  
ATOM   2969  HB2 LEU A 195      -0.285  -1.511  -4.790  1.00 87.28           H  
ATOM   2970  HB3 LEU A 195      -0.659  -0.988  -3.157  1.00 87.28           H  
ATOM   2971  O   LEU A 195      -1.519  -0.719  -6.972  1.00 87.28           O  
ATOM   2972  CG  LEU A 195       0.703   0.311  -4.198  1.00 87.28           C  
ATOM   2973  HG  LEU A 195       0.815   0.758  -5.186  1.00 87.28           H  
ATOM   2974  CD1 LEU A 195       0.527   1.415  -3.152  1.00 87.28           C  
ATOM   2975 HD11 LEU A 195      -0.176   2.164  -3.518  1.00 87.28           H  
ATOM   2976 HD12 LEU A 195       1.480   1.904  -2.950  1.00 87.28           H  
ATOM   2977 HD13 LEU A 195       0.153   0.995  -2.219  1.00 87.28           H  
ATOM   2978  CD2 LEU A 195       1.975  -0.474  -3.874  1.00 87.28           C  
ATOM   2979 HD21 LEU A 195       2.114  -1.261  -4.616  1.00 87.28           H  
ATOM   2980 HD22 LEU A 195       1.902  -0.924  -2.884  1.00 87.28           H  
ATOM   2981 HD23 LEU A 195       2.837   0.192  -3.914  1.00 87.28           H  
ATOM   2982  N   ALA A 196      -2.074   1.433  -6.654  1.00 87.22           N  
ATOM   2983  H   ALA A 196      -2.287   2.151  -5.976  1.00 87.22           H  
ATOM   2984  CA  ALA A 196      -1.829   1.877  -8.016  1.00 87.22           C  
ATOM   2985  HA  ALA A 196      -1.983   1.041  -8.698  1.00 87.22           H  
ATOM   2986  C   ALA A 196      -0.381   2.365  -8.126  1.00 87.22           C  
ATOM   2987  CB  ALA A 196      -2.840   2.964  -8.383  1.00 87.22           C  
ATOM   2988  HB1 ALA A 196      -3.851   2.570  -8.273  1.00 87.22           H  
ATOM   2989  HB2 ALA A 196      -2.690   3.277  -9.416  1.00 87.22           H  
ATOM   2990  HB3 ALA A 196      -2.723   3.824  -7.724  1.00 87.22           H  
ATOM   2991  O   ALA A 196       0.084   3.129  -7.287  1.00 87.22           O  
ATOM   2992  N   THR A 197       0.351   1.919  -9.143  1.00 90.13           N  
ATOM   2993  H   THR A 197      -0.072   1.246  -9.765  1.00 90.13           H  
ATOM   2994  CA  THR A 197       1.750   2.307  -9.366  1.00 90.13           C  
ATOM   2995  HA  THR A 197       2.035   3.098  -8.672  1.00 90.13           H  
ATOM   2996  C   THR A 197       1.935   2.813 -10.784  1.00 90.13           C  
ATOM   2997  CB  THR A 197       2.703   1.133  -9.137  1.00 90.13           C  
ATOM   2998  HB  THR A 197       2.506   0.367  -9.887  1.00 90.13           H  
ATOM   2999  O   THR A 197       1.749   2.055 -11.733  1.00 90.13           O  
ATOM   3000  CG2 THR A 197       4.168   1.554  -9.232  1.00 90.13           C  
ATOM   3001 HG21 THR A 197       4.350   2.214 -10.080  1.00 90.13           H  
ATOM   3002 HG22 THR A 197       4.759   0.651  -9.388  1.00 90.13           H  
ATOM   3003 HG23 THR A 197       4.481   2.056  -8.317  1.00 90.13           H  
ATOM   3004  OG1 THR A 197       2.509   0.575  -7.858  1.00 90.13           O  
ATOM   3005  HG1 THR A 197       1.566   0.425  -7.751  1.00 90.13           H  
ATOM   3006  N   TYR A 198       2.370   4.059 -10.925  1.00 85.93           N  
ATOM   3007  H   TYR A 198       2.525   4.601 -10.087  1.00 85.93           H  
ATOM   3008  CA  TYR A 198       2.744   4.677 -12.192  1.00 85.93           C  
ATOM   3009  HA  TYR A 198       2.403   4.059 -13.023  1.00 85.93           H  
ATOM   3010  C   TYR A 198       4.258   4.808 -12.259  1.00 85.93           C  
ATOM   3011  CB  TYR A 198       2.097   6.056 -12.319  1.00 85.93           C  
ATOM   3012  HB2 TYR A 198       2.438   6.673 -11.488  1.00 85.93           H  
ATOM   3013  HB3 TYR A 198       2.440   6.526 -13.241  1.00 85.93           H  
ATOM   3014  O   TYR A 198       4.881   5.248 -11.297  1.00 85.93           O  
ATOM   3015  CG  TYR A 198       0.586   6.035 -12.310  1.00 85.93           C  
ATOM   3016  CD1 TYR A 198      -0.135   6.134 -13.516  1.00 85.93           C  
ATOM   3017  HD1 TYR A 198       0.384   6.239 -14.457  1.00 85.93           H  
ATOM   3018  CD2 TYR A 198      -0.097   5.928 -11.083  1.00 85.93           C  
ATOM   3019  HD2 TYR A 198       0.454   5.852 -10.157  1.00 85.93           H  
ATOM   3020  CE1 TYR A 198      -1.544   6.132 -13.490  1.00 85.93           C  
ATOM   3021  HE1 TYR A 198      -2.118   6.243 -14.398  1.00 85.93           H  
ATOM   3022  CE2 TYR A 198      -1.500   5.906 -11.055  1.00 85.93           C  
ATOM   3023  HE2 TYR A 198      -2.020   5.814 -10.112  1.00 85.93           H  
ATOM   3024  OH  TYR A 198      -3.574   5.901 -12.220  1.00 85.93           O  
ATOM   3025  HH  TYR A 198      -3.878   5.756 -11.321  1.00 85.93           H  
ATOM   3026  CZ  TYR A 198      -2.224   6.004 -12.259  1.00 85.93           C  
ATOM   3027  N   PHE A 199       4.846   4.471 -13.401  1.00 87.46           N  
ATOM   3028  H   PHE A 199       4.279   4.147 -14.172  1.00 87.46           H  
ATOM   3029  CA  PHE A 199       6.285   4.576 -13.614  1.00 87.46           C  
ATOM   3030  HA  PHE A 199       6.790   4.763 -12.666  1.00 87.46           H  
ATOM   3031  C   PHE A 199       6.614   5.734 -14.548  1.00 87.46           C  
ATOM   3032  CB  PHE A 199       6.821   3.254 -14.158  1.00 87.46           C  
ATOM   3033  HB2 PHE A 199       6.330   3.029 -15.104  1.00 87.46           H  
ATOM   3034  HB3 PHE A 199       7.887   3.366 -14.359  1.00 87.46           H  
ATOM   3035  O   PHE A 199       5.966   5.905 -15.586  1.00 87.46           O  
ATOM   3036  CG  PHE A 199       6.631   2.093 -13.204  1.00 87.46           C  
ATOM   3037  CD1 PHE A 199       7.550   1.892 -12.159  1.00 87.46           C  
ATOM   3038  HD1 PHE A 199       8.380   2.572 -12.032  1.00 87.46           H  
ATOM   3039  CD2 PHE A 199       5.549   1.208 -13.369  1.00 87.46           C  
ATOM   3040  HD2 PHE A 199       4.830   1.380 -14.157  1.00 87.46           H  
ATOM   3041  CE1 PHE A 199       7.403   0.791 -11.300  1.00 87.46           C  
ATOM   3042  HE1 PHE A 199       8.115   0.627 -10.505  1.00 87.46           H  
ATOM   3043  CE2 PHE A 199       5.403   0.106 -12.508  1.00 87.46           C  
ATOM   3044  HE2 PHE A 199       4.575  -0.577 -12.633  1.00 87.46           H  
ATOM   3045  CZ  PHE A 199       6.339  -0.106 -11.482  1.00 87.46           C  
ATOM   3046  HZ  PHE A 199       6.239  -0.953 -10.818  1.00 87.46           H  
ATOM   3047  N   GLN A 200       7.654   6.481 -14.191  1.00 78.25           N  
ATOM   3048  H   GLN A 200       8.130   6.276 -13.323  1.00 78.25           H  
ATOM   3049  CA  GLN A 200       8.283   7.465 -15.054  1.00 78.25           C  
ATOM   3050  HA  GLN A 200       7.576   7.723 -15.842  1.00 78.25           H  
ATOM   3051  C   GLN A 200       9.517   6.844 -15.704  1.00 78.25           C  
ATOM   3052  CB  GLN A 200       8.595   8.736 -14.251  1.00 78.25           C  
ATOM   3053  HB2 GLN A 200       7.689   9.051 -13.732  1.00 78.25           H  
ATOM   3054  HB3 GLN A 200       9.354   8.506 -13.503  1.00 78.25           H  
ATOM   3055  O   GLN A 200      10.340   6.226 -15.036  1.00 78.25           O  
ATOM   3056  CG  GLN A 200       9.081   9.923 -15.098  1.00 78.25           C  
ATOM   3057  HG2 GLN A 200       9.969   9.634 -15.660  1.00 78.25           H  
ATOM   3058  HG3 GLN A 200       9.373  10.725 -14.420  1.00 78.25           H  
ATOM   3059  CD  GLN A 200       8.037  10.485 -16.068  1.00 78.25           C  
ATOM   3060  NE2 GLN A 200       8.347  11.546 -16.772  1.00 78.25           N  
ATOM   3061 HE21 GLN A 200       9.100  12.132 -16.440  1.00 78.25           H  
ATOM   3062 HE22 GLN A 200       7.611  11.986 -17.306  1.00 78.25           H  
ATOM   3063  OE1 GLN A 200       6.939   9.987 -16.247  1.00 78.25           O  
ATOM   3064  N   ASP A 201       9.601   7.001 -17.023  1.00 72.36           N  
ATOM   3065  H   ASP A 201       8.899   7.578 -17.463  1.00 72.36           H  
ATOM   3066  CA  ASP A 201      10.622   6.396 -17.885  1.00 72.36           C  
ATOM   3067  HA  ASP A 201      10.258   6.538 -18.903  1.00 72.36           H  
ATOM   3068  C   ASP A 201      10.812   4.861 -17.739  1.00 72.36           C  
ATOM   3069  CB  ASP A 201      11.931   7.192 -17.794  1.00 72.36           C  
ATOM   3070  HB2 ASP A 201      11.709   8.256 -17.877  1.00 72.36           H  
ATOM   3071  HB3 ASP A 201      12.407   7.012 -16.830  1.00 72.36           H  
ATOM   3072  O   ASP A 201      11.916   4.364 -17.527  1.00 72.36           O  
ATOM   3073  CG  ASP A 201      12.882   6.806 -18.931  1.00 72.36           C  
ATOM   3074  OD1 ASP A 201      12.369   6.355 -19.988  1.00 72.36           O  
ATOM   3075  OD2 ASP A 201      14.105   6.964 -18.750  1.00 72.36           O  
ATOM   3076  N   PRO A 202       9.743   4.055 -17.888  1.00 68.96           N  
ATOM   3077  CA  PRO A 202       9.826   2.599 -17.735  1.00 68.96           C  
ATOM   3078  HA  PRO A 202      10.300   2.351 -16.785  1.00 68.96           H  
ATOM   3079  C   PRO A 202      10.597   1.885 -18.858  1.00 68.96           C  
ATOM   3080  CB  PRO A 202       8.370   2.142 -17.719  1.00 68.96           C  
ATOM   3081  HB2 PRO A 202       8.240   1.145 -18.140  1.00 68.96           H  
ATOM   3082  HB3 PRO A 202       7.991   2.181 -16.698  1.00 68.96           H  
ATOM   3083  O   PRO A 202      10.887   0.691 -18.751  1.00 68.96           O  
ATOM   3084  CG  PRO A 202       7.636   3.192 -18.538  1.00 68.96           C  
ATOM   3085  HG2 PRO A 202       7.704   2.960 -19.601  1.00 68.96           H  
ATOM   3086  HG3 PRO A 202       6.603   3.271 -18.200  1.00 68.96           H  
ATOM   3087  CD  PRO A 202       8.393   4.471 -18.223  1.00 68.96           C  
ATOM   3088  HD2 PRO A 202       7.935   4.952 -17.359  1.00 68.96           H  
ATOM   3089  HD3 PRO A 202       8.391   5.140 -19.083  1.00 68.96           H  
ATOM   3090  N   ILE A 203      10.880   2.576 -19.966  1.00 66.99           N  
ATOM   3091  H   ILE A 203      10.753   3.578 -19.940  1.00 66.99           H  
ATOM   3092  CA  ILE A 203      11.472   1.980 -21.171  1.00 66.99           C  
ATOM   3093  HA  ILE A 203      10.950   1.049 -21.391  1.00 66.99           H  
ATOM   3094  C   ILE A 203      12.938   1.611 -20.924  1.00 66.99           C  
ATOM   3095  CB  ILE A 203      11.300   2.927 -22.384  1.00 66.99           C  
ATOM   3096  HB  ILE A 203      11.758   3.885 -22.140  1.00 66.99           H  
ATOM   3097  O   ILE A 203      13.370   0.560 -21.388  1.00 66.99           O  
ATOM   3098  CG1 ILE A 203       9.794   3.154 -22.670  1.00 66.99           C  
ATOM   3099 HG12 ILE A 203       9.337   2.213 -22.977  1.00 66.99           H  
ATOM   3100 HG13 ILE A 203       9.297   3.485 -21.759  1.00 66.99           H  
ATOM   3101  CG2 ILE A 203      11.999   2.360 -23.636  1.00 66.99           C  
ATOM   3102 HG21 ILE A 203      11.889   3.040 -24.481  1.00 66.99           H  
ATOM   3103 HG22 ILE A 203      11.587   1.385 -23.894  1.00 66.99           H  
ATOM   3104 HG23 ILE A 203      13.069   2.254 -23.459  1.00 66.99           H  
ATOM   3105  CD1 ILE A 203       9.507   4.219 -23.736  1.00 66.99           C  
ATOM   3106 HD11 ILE A 203      10.024   5.145 -23.482  1.00 66.99           H  
ATOM   3107 HD12 ILE A 203       8.435   4.411 -23.772  1.00 66.99           H  
ATOM   3108 HD13 ILE A 203       9.828   3.878 -24.720  1.00 66.99           H  
ATOM   3109  N   SER A 204      13.667   2.421 -20.150  1.00 72.19           N  
ATOM   3110  H   SER A 204      13.235   3.243 -19.752  1.00 72.19           H  
ATOM   3111  CA  SER A 204      15.079   2.191 -19.814  1.00 72.19           C  
ATOM   3112  HA  SER A 204      15.659   2.141 -20.736  1.00 72.19           H  
ATOM   3113  C   SER A 204      15.310   0.877 -19.058  1.00 72.19           C  
ATOM   3114  CB  SER A 204      15.594   3.375 -18.986  1.00 72.19           C  
ATOM   3115  HB2 SER A 204      16.633   3.204 -18.705  1.00 72.19           H  
ATOM   3116  HB3 SER A 204      15.532   4.286 -19.581  1.00 72.19           H  
ATOM   3117  O   SER A 204      16.307   0.198 -19.287  1.00 72.19           O  
ATOM   3118  OG  SER A 204      14.808   3.531 -17.820  1.00 72.19           O  
ATOM   3119  HG  SER A 204      14.506   4.441 -17.771  1.00 72.19           H  
ATOM   3120  N   PHE A 205      14.367   0.482 -18.198  1.00 71.81           N  
ATOM   3121  H   PHE A 205      13.627   1.139 -17.999  1.00 71.81           H  
ATOM   3122  CA  PHE A 205      14.459  -0.753 -17.417  1.00 71.81           C  
ATOM   3123  HA  PHE A 205      15.511  -1.014 -17.307  1.00 71.81           H  
ATOM   3124  C   PHE A 205      13.779  -1.959 -18.091  1.00 71.81           C  
ATOM   3125  CB  PHE A 205      13.907  -0.469 -16.019  1.00 71.81           C  
ATOM   3126  HB2 PHE A 205      14.434   0.386 -15.596  1.00 71.81           H  
ATOM   3127  HB3 PHE A 205      12.853  -0.203 -16.105  1.00 71.81           H  
ATOM   3128  O   PHE A 205      14.181  -3.101 -17.861  1.00 71.81           O  
ATOM   3129  CG  PHE A 205      14.065  -1.637 -15.072  1.00 71.81           C  
ATOM   3130  CD1 PHE A 205      12.940  -2.383 -14.685  1.00 71.81           C  
ATOM   3131  HD1 PHE A 205      11.960  -2.116 -15.054  1.00 71.81           H  
ATOM   3132  CD2 PHE A 205      15.346  -2.028 -14.642  1.00 71.81           C  
ATOM   3133  HD2 PHE A 205      16.218  -1.480 -14.968  1.00 71.81           H  
ATOM   3134  CE1 PHE A 205      13.088  -3.487 -13.834  1.00 71.81           C  
ATOM   3135  HE1 PHE A 205      12.213  -4.048 -13.538  1.00 71.81           H  
ATOM   3136  CE2 PHE A 205      15.493  -3.164 -13.829  1.00 71.81           C  
ATOM   3137  HE2 PHE A 205      16.477  -3.519 -13.561  1.00 71.81           H  
ATOM   3138  CZ  PHE A 205      14.363  -3.874 -13.391  1.00 71.81           C  
ATOM   3139  HZ  PHE A 205      14.477  -4.728 -12.740  1.00 71.81           H  
ATOM   3140  N   GLY A 206      12.789  -1.722 -18.957  1.00 82.92           N  
ATOM   3141  H   GLY A 206      12.523  -0.758 -19.100  1.00 82.92           H  
ATOM   3142  CA  GLY A 206      12.075  -2.748 -19.719  1.00 82.92           C  
ATOM   3143  HA2 GLY A 206      12.678  -3.653 -19.785  1.00 82.92           H  
ATOM   3144  HA3 GLY A 206      11.931  -2.375 -20.732  1.00 82.92           H  
ATOM   3145  C   GLY A 206      10.715  -3.120 -19.116  1.00 82.92           C  
ATOM   3146  O   GLY A 206      10.591  -3.487 -17.947  1.00 82.92           O  
ATOM   3147  N   ILE A 207       9.672  -3.064 -19.947  1.00 88.54           N  
ATOM   3148  H   ILE A 207       9.853  -2.788 -20.902  1.00 88.54           H  
ATOM   3149  CA  ILE A 207       8.279  -3.335 -19.557  1.00 88.54           C  
ATOM   3150  HA  ILE A 207       8.064  -2.753 -18.660  1.00 88.54           H  
ATOM   3151  C   ILE A 207       8.100  -4.821 -19.200  1.00 88.54           C  
ATOM   3152  CB  ILE A 207       7.310  -2.865 -20.668  1.00 88.54           C  
ATOM   3153  HB  ILE A 207       7.565  -3.395 -21.586  1.00 88.54           H  
ATOM   3154  O   ILE A 207       8.660  -5.705 -19.843  1.00 88.54           O  
ATOM   3155  CG1 ILE A 207       7.471  -1.342 -20.912  1.00 88.54           C  
ATOM   3156 HG12 ILE A 207       8.526  -1.094 -21.024  1.00 88.54           H  
ATOM   3157 HG13 ILE A 207       7.095  -0.790 -20.051  1.00 88.54           H  
ATOM   3158  CG2 ILE A 207       5.845  -3.191 -20.315  1.00 88.54           C  
ATOM   3159 HG21 ILE A 207       5.701  -4.267 -20.224  1.00 88.54           H  
ATOM   3160 HG22 ILE A 207       5.570  -2.709 -19.377  1.00 88.54           H  
ATOM   3161 HG23 ILE A 207       5.178  -2.847 -21.106  1.00 88.54           H  
ATOM   3162  CD1 ILE A 207       6.781  -0.833 -22.182  1.00 88.54           C  
ATOM   3163 HD11 ILE A 207       7.078  -1.439 -23.039  1.00 88.54           H  
ATOM   3164 HD12 ILE A 207       7.077   0.201 -22.361  1.00 88.54           H  
ATOM   3165 HD13 ILE A 207       5.697  -0.865 -22.071  1.00 88.54           H  
ATOM   3166  N   GLY A 208       7.308  -5.106 -18.164  1.00 88.29           N  
ATOM   3167  H   GLY A 208       6.850  -4.338 -17.693  1.00 88.29           H  
ATOM   3168  CA  GLY A 208       7.022  -6.458 -17.676  1.00 88.29           C  
ATOM   3169  HA2 GLY A 208       6.072  -6.439 -17.142  1.00 88.29           H  
ATOM   3170  HA3 GLY A 208       6.924  -7.130 -18.529  1.00 88.29           H  
ATOM   3171  C   GLY A 208       8.086  -7.039 -16.737  1.00 88.29           C  
ATOM   3172  O   GLY A 208       7.818  -8.038 -16.052  1.00 88.29           O  
ATOM   3173  N   ARG A 209       9.267  -6.412 -16.637  1.00 87.32           N  
ATOM   3174  H   ARG A 209       9.429  -5.591 -17.202  1.00 87.32           H  
ATOM   3175  CA  ARG A 209      10.293  -6.798 -15.661  1.00 87.32           C  
ATOM   3176  HA  ARG A 209      10.403  -7.881 -15.720  1.00 87.32           H  
ATOM   3177  C   ARG A 209       9.855  -6.431 -14.233  1.00 87.32           C  
ATOM   3178  CB  ARG A 209      11.657  -6.179 -16.009  1.00 87.32           C  
ATOM   3179  HB2 ARG A 209      12.352  -6.420 -15.206  1.00 87.32           H  
ATOM   3180  HB3 ARG A 209      11.572  -5.093 -16.060  1.00 87.32           H  
ATOM   3181  O   ARG A 209       9.147  -5.439 -14.058  1.00 87.32           O  
ATOM   3182  CG  ARG A 209      12.229  -6.718 -17.335  1.00 87.32           C  
ATOM   3183  HG2 ARG A 209      11.686  -6.283 -18.174  1.00 87.32           H  
ATOM   3184  HG3 ARG A 209      12.128  -7.803 -17.362  1.00 87.32           H  
ATOM   3185  CD  ARG A 209      13.715  -6.358 -17.441  1.00 87.32           C  
ATOM   3186  HD2 ARG A 209      13.801  -5.274 -17.372  1.00 87.32           H  
ATOM   3187  HD3 ARG A 209      14.242  -6.778 -16.583  1.00 87.32           H  
ATOM   3188  NE  ARG A 209      14.362  -6.854 -18.677  1.00 87.32           N  
ATOM   3189  HE  ARG A 209      13.934  -7.634 -19.154  1.00 87.32           H  
ATOM   3190  NH1 ARG A 209      16.185  -5.442 -18.631  1.00 87.32           N  
ATOM   3191 HH11 ARG A 209      17.092  -5.177 -18.987  1.00 87.32           H  
ATOM   3192 HH12 ARG A 209      15.673  -4.781 -18.064  1.00 87.32           H  
ATOM   3193  NH2 ARG A 209      16.170  -7.139 -20.058  1.00 87.32           N  
ATOM   3194 HH21 ARG A 209      15.808  -8.008 -20.424  1.00 87.32           H  
ATOM   3195 HH22 ARG A 209      17.106  -6.859 -20.315  1.00 87.32           H  
ATOM   3196  CZ  ARG A 209      15.558  -6.476 -19.115  1.00 87.32           C  
ATOM   3197  N   PRO A 210      10.218  -7.218 -13.204  1.00 87.64           N  
ATOM   3198  CA  PRO A 210       9.965  -6.859 -11.807  1.00 87.64           C  
ATOM   3199  HA  PRO A 210       8.891  -6.825 -11.622  1.00 87.64           H  
ATOM   3200  C   PRO A 210      10.599  -5.506 -11.477  1.00 87.64           C  
ATOM   3201  CB  PRO A 210      10.597  -7.986 -10.976  1.00 87.64           C  
ATOM   3202  HB2 PRO A 210      11.621  -7.738 -10.696  1.00 87.64           H  
ATOM   3203  HB3 PRO A 210      10.017  -8.205 -10.079  1.00 87.64           H  
ATOM   3204  O   PRO A 210      11.810  -5.375 -11.588  1.00 87.64           O  
ATOM   3205  CG  PRO A 210      10.629  -9.170 -11.937  1.00 87.64           C  
ATOM   3206  HG2 PRO A 210       9.652  -9.653 -11.958  1.00 87.64           H  
ATOM   3207  HG3 PRO A 210      11.409  -9.884 -11.675  1.00 87.64           H  
ATOM   3208  CD  PRO A 210      10.902  -8.499 -13.279  1.00 87.64           C  
ATOM   3209  HD2 PRO A 210      11.973  -8.332 -13.400  1.00 87.64           H  
ATOM   3210  HD3 PRO A 210      10.519  -9.127 -14.083  1.00 87.64           H  
ATOM   3211  N   ALA A 211       9.799  -4.512 -11.091  1.00 87.07           N  
ATOM   3212  H   ALA A 211       8.812  -4.688 -10.967  1.00 87.07           H  
ATOM   3213  CA  ALA A 211      10.291  -3.181 -10.741  1.00 87.07           C  
ATOM   3214  HA  ALA A 211      11.217  -2.975 -11.279  1.00 87.07           H  
ATOM   3215  C   ALA A 211      10.598  -3.093  -9.244  1.00 87.07           C  
ATOM   3216  CB  ALA A 211       9.248  -2.145 -11.169  1.00 87.07           C  
ATOM   3217  HB1 ALA A 211       9.644  -1.146 -10.989  1.00 87.07           H  
ATOM   3218  HB2 ALA A 211       8.328  -2.276 -10.599  1.00 87.07           H  
ATOM   3219  HB3 ALA A 211       9.029  -2.253 -12.231  1.00 87.07           H  
ATOM   3220  O   ALA A 211      11.678  -2.674  -8.844  1.00 87.07           O  
ATOM   3221  N   PHE A 212       9.667  -3.542  -8.405  1.00 82.41           N  
ATOM   3222  H   PHE A 212       8.792  -3.884  -8.775  1.00 82.41           H  
ATOM   3223  CA  PHE A 212       9.871  -3.648  -6.966  1.00 82.41           C  
ATOM   3224  HA  PHE A 212      10.896  -3.967  -6.774  1.00 82.41           H  
ATOM   3225  C   PHE A 212       8.944  -4.699  -6.365  1.00 82.41           C  
ATOM   3226  CB  PHE A 212       9.662  -2.280  -6.296  1.00 82.41           C  
ATOM   3227  HB2 PHE A 212       9.915  -2.359  -5.239  1.00 82.41           H  
ATOM   3228  HB3 PHE A 212      10.364  -1.565  -6.727  1.00 82.41           H  
ATOM   3229  O   PHE A 212       7.963  -5.117  -6.979  1.00 82.41           O  
ATOM   3230  CG  PHE A 212       8.266  -1.707  -6.393  1.00 82.41           C  
ATOM   3231  CD1 PHE A 212       7.968  -0.798  -7.420  1.00 82.41           C  
ATOM   3232  HD1 PHE A 212       8.720  -0.543  -8.152  1.00 82.41           H  
ATOM   3233  CD2 PHE A 212       7.289  -2.023  -5.429  1.00 82.41           C  
ATOM   3234  HD2 PHE A 212       7.515  -2.714  -4.631  1.00 82.41           H  
ATOM   3235  CE1 PHE A 212       6.708  -0.189  -7.471  1.00 82.41           C  
ATOM   3236  HE1 PHE A 212       6.515   0.550  -8.234  1.00 82.41           H  
ATOM   3237  CE2 PHE A 212       6.022  -1.417  -5.486  1.00 82.41           C  
ATOM   3238  HE2 PHE A 212       5.273  -1.641  -4.741  1.00 82.41           H  
ATOM   3239  CZ  PHE A 212       5.731  -0.499  -6.509  1.00 82.41           C  
ATOM   3240  HZ  PHE A 212       4.762  -0.022  -6.548  1.00 82.41           H  
ATOM   3241  N   GLN A 213       9.242  -5.091  -5.135  1.00 82.55           N  
ATOM   3242  H   GLN A 213      10.072  -4.703  -4.711  1.00 82.55           H  
ATOM   3243  CA  GLN A 213       8.338  -5.848  -4.280  1.00 82.55           C  
ATOM   3244  HA  GLN A 213       7.412  -6.036  -4.824  1.00 82.55           H  
ATOM   3245  C   GLN A 213       7.982  -5.018  -3.051  1.00 82.55           C  
ATOM   3246  CB  GLN A 213       8.947  -7.211  -3.926  1.00 82.55           C  
ATOM   3247  HB2 GLN A 213       9.152  -7.747  -4.853  1.00 82.55           H  
ATOM   3248  HB3 GLN A 213       8.218  -7.786  -3.356  1.00 82.55           H  
ATOM   3249  O   GLN A 213       8.800  -4.217  -2.585  1.00 82.55           O  
ATOM   3250  CG  GLN A 213      10.247  -7.100  -3.111  1.00 82.55           C  
ATOM   3251  HG2 GLN A 213      10.032  -6.620  -2.156  1.00 82.55           H  
ATOM   3252  HG3 GLN A 213      10.970  -6.491  -3.655  1.00 82.55           H  
ATOM   3253  CD  GLN A 213      10.899  -8.446  -2.827  1.00 82.55           C  
ATOM   3254  NE2 GLN A 213      11.933  -8.493  -2.019  1.00 82.55           N  
ATOM   3255 HE21 GLN A 213      12.369  -9.398  -1.906  1.00 82.55           H  
ATOM   3256 HE22 GLN A 213      12.309  -7.669  -1.572  1.00 82.55           H  
ATOM   3257  OE1 GLN A 213      10.511  -9.507  -3.287  1.00 82.55           O  
ATOM   3258  N   TYR A 214       6.784  -5.212  -2.508  1.00 75.92           N  
ATOM   3259  H   TYR A 214       6.136  -5.856  -2.938  1.00 75.92           H  
ATOM   3260  CA  TYR A 214       6.371  -4.518  -1.293  1.00 75.92           C  
ATOM   3261  HA  TYR A 214       7.265  -4.095  -0.835  1.00 75.92           H  
ATOM   3262  C   TYR A 214       5.778  -5.451  -0.243  1.00 75.92           C  
ATOM   3263  CB  TYR A 214       5.449  -3.339  -1.623  1.00 75.92           C  
ATOM   3264  HB2 TYR A 214       5.926  -2.738  -2.397  1.00 75.92           H  
ATOM   3265  HB3 TYR A 214       5.351  -2.709  -0.738  1.00 75.92           H  
ATOM   3266  O   TYR A 214       5.301  -6.545  -0.534  1.00 75.92           O  
ATOM   3267  CG  TYR A 214       4.067  -3.720  -2.102  1.00 75.92           C  
ATOM   3268  CD1 TYR A 214       3.856  -3.943  -3.471  1.00 75.92           C  
ATOM   3269  HD1 TYR A 214       4.682  -3.880  -4.164  1.00 75.92           H  
ATOM   3270  CD2 TYR A 214       2.998  -3.850  -1.192  1.00 75.92           C  
ATOM   3271  HD2 TYR A 214       3.167  -3.690  -0.138  1.00 75.92           H  
ATOM   3272  CE1 TYR A 214       2.574  -4.265  -3.940  1.00 75.92           C  
ATOM   3273  HE1 TYR A 214       2.413  -4.451  -4.991  1.00 75.92           H  
ATOM   3274  CE2 TYR A 214       1.714  -4.205  -1.656  1.00 75.92           C  
ATOM   3275  HE2 TYR A 214       0.891  -4.320  -0.966  1.00 75.92           H  
ATOM   3276  OH  TYR A 214       0.276  -4.728  -3.535  1.00 75.92           O  
ATOM   3277  HH  TYR A 214      -0.362  -5.057  -2.898  1.00 75.92           H  
ATOM   3278  CZ  TYR A 214       1.499  -4.402  -3.038  1.00 75.92           C  
ATOM   3279  N   GLY A 215       5.836  -4.987   1.002  1.00 73.56           N  
ATOM   3280  H   GLY A 215       6.264  -4.082   1.132  1.00 73.56           H  
ATOM   3281  CA  GLY A 215       5.134  -5.555   2.143  1.00 73.56           C  
ATOM   3282  HA2 GLY A 215       4.393  -6.278   1.804  1.00 73.56           H  
ATOM   3283  HA3 GLY A 215       5.837  -6.063   2.803  1.00 73.56           H  
ATOM   3284  C   GLY A 215       4.426  -4.450   2.917  1.00 73.56           C  
ATOM   3285  O   GLY A 215       4.810  -3.279   2.847  1.00 73.56           O  
ATOM   3286  N   THR A 216       3.386  -4.819   3.659  1.00 72.17           N  
ATOM   3287  H   THR A 216       3.136  -5.798   3.694  1.00 72.17           H  
ATOM   3288  CA  THR A 216       2.517  -3.848   4.329  1.00 72.17           C  
ATOM   3289  HA  THR A 216       2.937  -2.848   4.214  1.00 72.17           H  
ATOM   3290  C   THR A 216       2.404  -4.127   5.817  1.00 72.17           C  
ATOM   3291  CB  THR A 216       1.117  -3.796   3.704  1.00 72.17           C  
ATOM   3292  HB  THR A 216       0.600  -2.931   4.121  1.00 72.17           H  
ATOM   3293  O   THR A 216       2.194  -5.273   6.230  1.00 72.17           O  
ATOM   3294  CG2 THR A 216       1.149  -3.689   2.182  1.00 72.17           C  
ATOM   3295 HG21 THR A 216       1.277  -4.676   1.738  1.00 72.17           H  
ATOM   3296 HG22 THR A 216       1.984  -3.067   1.861  1.00 72.17           H  
ATOM   3297 HG23 THR A 216       0.208  -3.263   1.835  1.00 72.17           H  
ATOM   3298  OG1 THR A 216       0.392  -4.963   4.019  1.00 72.17           O  
ATOM   3299  HG1 THR A 216       0.716  -5.275   4.867  1.00 72.17           H  
ATOM   3300  N   LEU A 217       2.448  -3.066   6.612  1.00 66.33           N  
ATOM   3301  H   LEU A 217       2.675  -2.173   6.198  1.00 66.33           H  
ATOM   3302  CA  LEU A 217       1.993  -3.059   7.992  1.00 66.33           C  
ATOM   3303  HA  LEU A 217       1.712  -4.069   8.289  1.00 66.33           H  
ATOM   3304  C   LEU A 217       0.750  -2.172   8.080  1.00 66.33           C  
ATOM   3305  CB  LEU A 217       3.156  -2.616   8.890  1.00 66.33           C  
ATOM   3306  HB2 LEU A 217       3.921  -3.393   8.879  1.00 66.33           H  
ATOM   3307  HB3 LEU A 217       3.602  -1.719   8.460  1.00 66.33           H  
ATOM   3308  O   LEU A 217       0.834  -0.950   7.977  1.00 66.33           O  
ATOM   3309  CG  LEU A 217       2.755  -2.319  10.342  1.00 66.33           C  
ATOM   3310  HG  LEU A 217       1.953  -1.581  10.365  1.00 66.33           H  
ATOM   3311  CD1 LEU A 217       2.295  -3.570  11.083  1.00 66.33           C  
ATOM   3312 HD11 LEU A 217       1.443  -4.020  10.574  1.00 66.33           H  
ATOM   3313 HD12 LEU A 217       1.991  -3.285  12.090  1.00 66.33           H  
ATOM   3314 HD13 LEU A 217       3.122  -4.277  11.138  1.00 66.33           H  
ATOM   3315  CD2 LEU A 217       3.955  -1.748  11.098  1.00 66.33           C  
ATOM   3316 HD21 LEU A 217       4.258  -0.813  10.627  1.00 66.33           H  
ATOM   3317 HD22 LEU A 217       4.789  -2.449  11.059  1.00 66.33           H  
ATOM   3318 HD23 LEU A 217       3.684  -1.556  12.137  1.00 66.33           H  
ATOM   3319  N   GLU A 218      -0.407  -2.796   8.269  1.00 70.58           N  
ATOM   3320  H   GLU A 218      -0.407  -3.804   8.340  1.00 70.58           H  
ATOM   3321  CA  GLU A 218      -1.690  -2.099   8.342  1.00 70.58           C  
ATOM   3322  HA  GLU A 218      -1.566  -1.076   7.986  1.00 70.58           H  
ATOM   3323  C   GLU A 218      -2.201  -2.052   9.782  1.00 70.58           C  
ATOM   3324  CB  GLU A 218      -2.704  -2.779   7.418  1.00 70.58           C  
ATOM   3325  HB2 GLU A 218      -2.980  -3.736   7.861  1.00 70.58           H  
ATOM   3326  HB3 GLU A 218      -2.248  -2.962   6.445  1.00 70.58           H  
ATOM   3327  O   GLU A 218      -2.244  -3.071  10.475  1.00 70.58           O  
ATOM   3328  CG  GLU A 218      -3.957  -1.912   7.216  1.00 70.58           C  
ATOM   3329  HG2 GLU A 218      -4.313  -1.554   8.182  1.00 70.58           H  
ATOM   3330  HG3 GLU A 218      -3.696  -1.042   6.613  1.00 70.58           H  
ATOM   3331  CD  GLU A 218      -5.110  -2.675   6.555  1.00 70.58           C  
ATOM   3332  OE1 GLU A 218      -6.205  -2.082   6.439  1.00 70.58           O  
ATOM   3333  OE2 GLU A 218      -4.996  -3.896   6.318  1.00 70.58           O  
ATOM   3334  N   PHE A 219      -2.637  -0.874  10.217  1.00 66.81           N  
ATOM   3335  H   PHE A 219      -2.581  -0.091   9.582  1.00 66.81           H  
ATOM   3336  CA  PHE A 219      -3.330  -0.666  11.478  1.00 66.81           C  
ATOM   3337  HA  PHE A 219      -3.163  -1.527  12.126  1.00 66.81           H  
ATOM   3338  C   PHE A 219      -4.824  -0.524  11.233  1.00 66.81           C  
ATOM   3339  CB  PHE A 219      -2.781   0.563  12.195  1.00 66.81           C  
ATOM   3340  HB2 PHE A 219      -2.876   1.435  11.548  1.00 66.81           H  
ATOM   3341  HB3 PHE A 219      -3.391   0.735  13.082  1.00 66.81           H  
ATOM   3342  O   PHE A 219      -5.265   0.375  10.510  1.00 66.81           O  
ATOM   3343  CG  PHE A 219      -1.348   0.393  12.625  1.00 66.81           C  
ATOM   3344  CD1 PHE A 219      -1.048  -0.119  13.901  1.00 66.81           C  
ATOM   3345  HD1 PHE A 219      -1.844  -0.341  14.597  1.00 66.81           H  
ATOM   3346  CD2 PHE A 219      -0.318   0.684  11.716  1.00 66.81           C  
ATOM   3347  HD2 PHE A 219      -0.550   1.057  10.729  1.00 66.81           H  
ATOM   3348  CE1 PHE A 219       0.288  -0.370  14.249  1.00 66.81           C  
ATOM   3349  HE1 PHE A 219       0.541  -0.749  15.228  1.00 66.81           H  
ATOM   3350  CE2 PHE A 219       1.011   0.415  12.057  1.00 66.81           C  
ATOM   3351  HE2 PHE A 219       1.794   0.593  11.335  1.00 66.81           H  
ATOM   3352  CZ  PHE A 219       1.305  -0.147  13.306  1.00 66.81           C  
ATOM   3353  HZ  PHE A 219       2.327  -0.415  13.531  1.00 66.81           H  
ATOM   3354  N   GLN A 220      -5.593  -1.390  11.888  1.00 73.33           N  
ATOM   3355  H   GLN A 220      -5.148  -2.084  12.472  1.00 73.33           H  
ATOM   3356  CA  GLN A 220      -7.043  -1.440  11.756  1.00 73.33           C  
ATOM   3357  HA  GLN A 220      -7.364  -0.642  11.086  1.00 73.33           H  
ATOM   3358  C   GLN A 220      -7.733  -1.219  13.098  1.00 73.33           C  
ATOM   3359  CB  GLN A 220      -7.474  -2.771  11.129  1.00 73.33           C  
ATOM   3360  HB2 GLN A 220      -7.048  -3.597  11.699  1.00 73.33           H  
ATOM   3361  HB3 GLN A 220      -8.561  -2.844  11.179  1.00 73.33           H  
ATOM   3362  O   GLN A 220      -7.326  -1.776  14.122  1.00 73.33           O  
ATOM   3363  CG  GLN A 220      -7.046  -2.878   9.658  1.00 73.33           C  
ATOM   3364  HG2 GLN A 220      -5.961  -2.826   9.579  1.00 73.33           H  
ATOM   3365  HG3 GLN A 220      -7.470  -2.042   9.103  1.00 73.33           H  
ATOM   3366  CD  GLN A 220      -7.508  -4.178   9.006  1.00 73.33           C  
ATOM   3367  NE2 GLN A 220      -7.611  -4.213   7.701  1.00 73.33           N  
ATOM   3368 HE21 GLN A 220      -7.706  -5.111   7.249  1.00 73.33           H  
ATOM   3369 HE22 GLN A 220      -7.197  -3.464   7.165  1.00 73.33           H  
ATOM   3370  OE1 GLN A 220      -7.762  -5.191   9.651  1.00 73.33           O  
ATOM   3371  N   GLU A 221      -8.807  -0.436  13.069  1.00 70.50           N  
ATOM   3372  H   GLU A 221      -9.061  -0.031  12.180  1.00 70.50           H  
ATOM   3373  CA  GLU A 221      -9.743  -0.267  14.174  1.00 70.50           C  
ATOM   3374  HA  GLU A 221      -9.291  -0.659  15.085  1.00 70.50           H  
ATOM   3375  C   GLU A 221     -11.027  -1.058  13.902  1.00 70.50           C  
ATOM   3376  CB  GLU A 221     -10.027   1.225  14.414  1.00 70.50           C  
ATOM   3377  HB2 GLU A 221      -9.089   1.737  14.624  1.00 70.50           H  
ATOM   3378  HB3 GLU A 221     -10.485   1.667  13.529  1.00 70.50           H  
ATOM   3379  O   GLU A 221     -11.764  -0.789  12.956  1.00 70.50           O  
ATOM   3380  CG  GLU A 221     -10.960   1.383  15.620  1.00 70.50           C  
ATOM   3381  HG2 GLU A 221     -11.925   0.931  15.391  1.00 70.50           H  
ATOM   3382  HG3 GLU A 221     -10.531   0.835  16.459  1.00 70.50           H  
ATOM   3383  CD  GLU A 221     -11.210   2.831  16.047  1.00 70.50           C  
ATOM   3384  OE1 GLU A 221     -11.424   3.014  17.262  1.00 70.50           O  
ATOM   3385  OE2 GLU A 221     -11.330   3.756  15.208  1.00 70.50           O  
ATOM   3386  N   PHE A 222     -11.329  -2.009  14.777  1.00 73.74           N  
ATOM   3387  H   PHE A 222     -10.691  -2.169  15.544  1.00 73.74           H  
ATOM   3388  CA  PHE A 222     -12.531  -2.830  14.721  1.00 73.74           C  
ATOM   3389  HA  PHE A 222     -12.881  -2.895  13.691  1.00 73.74           H  
ATOM   3390  C   PHE A 222     -13.632  -2.213  15.570  1.00 73.74           C  
ATOM   3391  CB  PHE A 222     -12.178  -4.237  15.196  1.00 73.74           C  
ATOM   3392  HB2 PHE A 222     -11.729  -4.188  16.188  1.00 73.74           H  
ATOM   3393  HB3 PHE A 222     -13.089  -4.828  15.282  1.00 73.74           H  
ATOM   3394  O   PHE A 222     -13.385  -1.854  16.722  1.00 73.74           O  
ATOM   3395  CG  PHE A 222     -11.234  -4.926  14.245  1.00 73.74           C  
ATOM   3396  CD1 PHE A 222     -11.732  -5.539  13.085  1.00 73.74           C  
ATOM   3397  HD1 PHE A 222     -12.794  -5.553  12.887  1.00 73.74           H  
ATOM   3398  CD2 PHE A 222      -9.848  -4.870  14.471  1.00 73.74           C  
ATOM   3399  HD2 PHE A 222      -9.458  -4.351  15.334  1.00 73.74           H  
ATOM   3400  CE1 PHE A 222     -10.843  -6.116  12.165  1.00 73.74           C  
ATOM   3401  HE1 PHE A 222     -11.233  -6.595  11.280  1.00 73.74           H  
ATOM   3402  CE2 PHE A 222      -8.965  -5.433  13.539  1.00 73.74           C  
ATOM   3403  HE2 PHE A 222      -7.898  -5.331  13.679  1.00 73.74           H  
ATOM   3404  CZ  PHE A 222      -9.459  -6.063  12.388  1.00 73.74           C  
ATOM   3405  HZ  PHE A 222      -8.777  -6.469  11.656  1.00 73.74           H  
ATOM   3406  N   LYS A 223     -14.847  -2.111  15.020  1.00 69.61           N  
ATOM   3407  H   LYS A 223     -14.974  -2.470  14.085  1.00 69.61           H  
ATOM   3408  CA  LYS A 223     -15.998  -1.471  15.667  1.00 69.61           C  
ATOM   3409  HA  LYS A 223     -15.756  -1.400  16.728  1.00 69.61           H  
ATOM   3410  C   LYS A 223     -17.277  -2.314  15.554  1.00 69.61           C  
ATOM   3411  CB  LYS A 223     -16.227  -0.053  15.099  1.00 69.61           C  
ATOM   3412  HB2 LYS A 223     -16.554  -0.147  14.064  1.00 69.61           H  
ATOM   3413  HB3 LYS A 223     -17.031   0.427  15.657  1.00 69.61           H  
ATOM   3414  O   LYS A 223     -17.421  -3.096  14.616  1.00 69.61           O  
ATOM   3415  CG  LYS A 223     -15.000   0.874  15.129  1.00 69.61           C  
ATOM   3416  HG2 LYS A 223     -14.177   0.404  14.591  1.00 69.61           H  
ATOM   3417  HG3 LYS A 223     -14.695   1.048  16.160  1.00 69.61           H  
ATOM   3418  CD  LYS A 223     -15.303   2.217  14.448  1.00 69.61           C  
ATOM   3419  HD2 LYS A 223     -16.102   2.737  14.977  1.00 69.61           H  
ATOM   3420  HD3 LYS A 223     -15.605   2.037  13.416  1.00 69.61           H  
ATOM   3421  CE  LYS A 223     -14.033   3.068  14.472  1.00 69.61           C  
ATOM   3422  HE2 LYS A 223     -13.826   3.361  15.502  1.00 69.61           H  
ATOM   3423  HE3 LYS A 223     -13.194   2.457  14.139  1.00 69.61           H  
ATOM   3424  NZ  LYS A 223     -14.113   4.270  13.610  1.00 69.61           N  
ATOM   3425  HZ1 LYS A 223     -13.263   4.804  13.717  1.00 69.61           H  
ATOM   3426  HZ2 LYS A 223     -14.180   4.003  12.638  1.00 69.61           H  
ATOM   3427  HZ3 LYS A 223     -14.900   4.850  13.864  1.00 69.61           H  
ATOM   3428  N   PRO A 224     -18.252  -2.143  16.465  1.00 64.36           N  
ATOM   3429  CA  PRO A 224     -19.522  -2.877  16.425  1.00 64.36           C  
ATOM   3430  HA  PRO A 224     -19.329  -3.950  16.459  1.00 64.36           H  
ATOM   3431  C   PRO A 224     -20.382  -2.553  15.215  1.00 64.36           C  
ATOM   3432  CB  PRO A 224     -20.315  -2.469  17.662  1.00 64.36           C  
ATOM   3433  HB2 PRO A 224     -21.033  -1.682  17.432  1.00 64.36           H  
ATOM   3434  HB3 PRO A 224     -20.816  -3.325  18.114  1.00 64.36           H  
ATOM   3435  O   PRO A 224     -21.123  -3.404  14.745  1.00 64.36           O  
ATOM   3436  CG  PRO A 224     -19.242  -1.909  18.559  1.00 64.36           C  
ATOM   3437  HG2 PRO A 224     -19.653  -1.134  19.207  1.00 64.36           H  
ATOM   3438  HG3 PRO A 224     -18.807  -2.751  19.097  1.00 64.36           H  
ATOM   3439  CD  PRO A 224     -18.191  -1.317  17.650  1.00 64.36           C  
ATOM   3440  HD2 PRO A 224     -17.222  -1.367  18.147  1.00 64.36           H  
ATOM   3441  HD3 PRO A 224     -18.445  -0.286  17.402  1.00 64.36           H  
ATOM   3442  N   SER A 225     -20.324  -1.312  14.742  1.00 63.34           N  
ATOM   3443  H   SER A 225     -19.643  -0.670  15.121  1.00 63.34           H  
ATOM   3444  CA  SER A 225     -21.073  -0.853  13.580  1.00 63.34           C  
ATOM   3445  HA  SER A 225     -21.161  -1.674  12.868  1.00 63.34           H  
ATOM   3446  C   SER A 225     -20.326   0.286  12.900  1.00 63.34           C  
ATOM   3447  CB  SER A 225     -22.486  -0.404  13.981  1.00 63.34           C  
ATOM   3448  HB2 SER A 225     -23.084  -0.288  13.077  1.00 63.34           H  
ATOM   3449  HB3 SER A 225     -22.955  -1.167  14.603  1.00 63.34           H  
ATOM   3450  O   SER A 225     -19.548   0.993  13.547  1.00 63.34           O  
ATOM   3451  OG  SER A 225     -22.469   0.836  14.663  1.00 63.34           O  
ATOM   3452  HG  SER A 225     -22.124   0.709  15.550  1.00 63.34           H  
ATOM   3453  N   ALA A 226     -20.619   0.502  11.616  1.00 56.90           N  
ATOM   3454  H   ALA A 226     -21.243  -0.132  11.138  1.00 56.90           H  
ATOM   3455  CA  ALA A 226     -20.050   1.606  10.848  1.00 56.90           C  
ATOM   3456  HA  ALA A 226     -18.964   1.530  10.889  1.00 56.90           H  
ATOM   3457  C   ALA A 226     -20.435   2.991  11.408  1.00 56.90           C  
ATOM   3458  CB  ALA A 226     -20.496   1.445   9.391  1.00 56.90           C  
ATOM   3459  HB1 ALA A 226     -21.582   1.515   9.318  1.00 56.90           H  
ATOM   3460  HB2 ALA A 226     -20.053   2.237   8.787  1.00 56.90           H  
ATOM   3461  HB3 ALA A 226     -20.162   0.483   9.002  1.00 56.90           H  
ATOM   3462  O   ALA A 226     -19.702   3.949  11.190  1.00 56.90           O  
ATOM   3463  N   TYR A 227     -21.541   3.074  12.158  1.00 52.00           N  
ATOM   3464  H   TYR A 227     -22.088   2.235  12.287  1.00 52.00           H  
ATOM   3465  CA  TYR A 227     -22.038   4.290  12.814  1.00 52.00           C  
ATOM   3466  HA  TYR A 227     -21.749   5.156  12.219  1.00 52.00           H  
ATOM   3467  C   TYR A 227     -21.469   4.506  14.223  1.00 52.00           C  
ATOM   3468  CB  TYR A 227     -23.571   4.237  12.877  1.00 52.00           C  
ATOM   3469  HB2 TYR A 227     -23.870   3.435  13.552  1.00 52.00           H  
ATOM   3470  HB3 TYR A 227     -23.941   5.171  13.299  1.00 52.00           H  
ATOM   3471  O   TYR A 227     -21.856   5.454  14.898  1.00 52.00           O  
ATOM   3472  CG  TYR A 227     -24.237   4.033  11.534  1.00 52.00           C  
ATOM   3473  CD1 TYR A 227     -24.294   5.100  10.617  1.00 52.00           C  
ATOM   3474  HD1 TYR A 227     -23.871   6.059  10.880  1.00 52.00           H  
ATOM   3475  CD2 TYR A 227     -24.789   2.781  11.199  1.00 52.00           C  
ATOM   3476  HD2 TYR A 227     -24.763   1.969  11.911  1.00 52.00           H  
ATOM   3477  CE1 TYR A 227     -24.906   4.921   9.363  1.00 52.00           C  
ATOM   3478  HE1 TYR A 227     -24.953   5.743   8.664  1.00 52.00           H  
ATOM   3479  CE2 TYR A 227     -25.396   2.597   9.943  1.00 52.00           C  
ATOM   3480  HE2 TYR A 227     -25.837   1.649   9.674  1.00 52.00           H  
ATOM   3481  OH  TYR A 227     -26.049   3.483   7.817  1.00 52.00           O  
ATOM   3482  HH  TYR A 227     -26.075   4.296   7.308  1.00 52.00           H  
ATOM   3483  CZ  TYR A 227     -25.458   3.667   9.026  1.00 52.00           C  
ATOM   3484  N   SER A 228     -20.589   3.619  14.698  1.00 46.34           N  
ATOM   3485  H   SER A 228     -20.283   2.872  14.090  1.00 46.34           H  
ATOM   3486  CA  SER A 228     -19.935   3.776  15.995  1.00 46.34           C  
ATOM   3487  HA  SER A 228     -20.695   3.924  16.762  1.00 46.34           H  
ATOM   3488  C   SER A 228     -19.022   5.006  15.967  1.00 46.34           C  
ATOM   3489  CB  SER A 228     -19.155   2.502  16.323  1.00 46.34           C  
ATOM   3490  HB2 SER A 228     -19.842   1.656  16.317  1.00 46.34           H  
ATOM   3491  HB3 SER A 228     -18.396   2.340  15.558  1.00 46.34           H  
ATOM   3492  O   SER A 228     -17.945   4.970  15.372  1.00 46.34           O  
ATOM   3493  OG  SER A 228     -18.530   2.572  17.589  1.00 46.34           O  
ATOM   3494  HG  SER A 228     -17.876   3.273  17.549  1.00 46.34           H  
ATOM   3495  N   ASP A 229     -19.446   6.062  16.655  1.00 43.18           N  
ATOM   3496  H   ASP A 229     -20.333   5.997  17.134  1.00 43.18           H  
ATOM   3497  CA  ASP A 229     -18.726   7.321  16.887  1.00 43.18           C  
ATOM   3498  HA  ASP A 229     -18.338   7.686  15.936  1.00 43.18           H  
ATOM   3499  C   ASP A 229     -17.532   7.162  17.840  1.00 43.18           C  
ATOM   3500  CB  ASP A 229     -19.718   8.365  17.431  1.00 43.18           C  
ATOM   3501  HB2 ASP A 229     -19.198   9.319  17.525  1.00 43.18           H  
ATOM   3502  HB3 ASP A 229     -20.519   8.497  16.704  1.00 43.18           H  
ATOM   3503  O   ASP A 229     -16.631   7.997  17.856  1.00 43.18           O  
ATOM   3504  CG  ASP A 229     -20.344   8.003  18.790  1.00 43.18           C  
ATOM   3505  OD1 ASP A 229     -20.331   6.801  19.157  1.00 43.18           O  
ATOM   3506  OD2 ASP A 229     -20.859   8.926  19.455  1.00 43.18           O  
ATOM   3507  N   TYR A 230     -17.471   6.052  18.583  1.00 42.06           N  
ATOM   3508  H   TYR A 230     -18.348   5.570  18.721  1.00 42.06           H  
ATOM   3509  CA  TYR A 230     -16.285   5.627  19.326  1.00 42.06           C  
ATOM   3510  HA  TYR A 230     -15.945   6.472  19.925  1.00 42.06           H  
ATOM   3511  C   TYR A 230     -15.152   5.241  18.368  1.00 42.06           C  
ATOM   3512  CB  TYR A 230     -16.616   4.464  20.276  1.00 42.06           C  
ATOM   3513  HB2 TYR A 230     -15.770   4.311  20.945  1.00 42.06           H  
ATOM   3514  HB3 TYR A 230     -16.739   3.551  19.694  1.00 42.06           H  
ATOM   3515  O   TYR A 230     -14.859   4.062  18.166  1.00 42.06           O  
ATOM   3516  CG  TYR A 230     -17.863   4.648  21.106  1.00 42.06           C  
ATOM   3517  CD1 TYR A 230     -17.915   5.646  22.097  1.00 42.06           C  
ATOM   3518  HD1 TYR A 230     -17.067   6.296  22.252  1.00 42.06           H  
ATOM   3519  CD2 TYR A 230     -18.987   3.840  20.851  1.00 42.06           C  
ATOM   3520  HD2 TYR A 230     -18.960   3.100  20.065  1.00 42.06           H  
ATOM   3521  CE1 TYR A 230     -19.104   5.849  22.822  1.00 42.06           C  
ATOM   3522  HE1 TYR A 230     -19.168   6.652  23.542  1.00 42.06           H  
ATOM   3523  CE2 TYR A 230     -20.169   4.030  21.584  1.00 42.06           C  
ATOM   3524  HE2 TYR A 230     -21.056   3.454  21.365  1.00 42.06           H  
ATOM   3525  OH  TYR A 230     -21.389   5.239  23.245  1.00 42.06           O  
ATOM   3526  HH  TYR A 230     -21.407   6.120  23.626  1.00 42.06           H  
ATOM   3527  CZ  TYR A 230     -20.234   5.044  22.558  1.00 42.06           C  
ATOM   3528  N   THR A 231     -14.514   6.221  17.747  1.00 40.44           N  
ATOM   3529  H   THR A 231     -14.853   7.165  17.869  1.00 40.44           H  
ATOM   3530  CA  THR A 231     -13.224   6.022  17.104  1.00 40.44           C  
ATOM   3531  HA  THR A 231     -13.100   4.962  16.880  1.00 40.44           H  
ATOM   3532  C   THR A 231     -12.116   6.391  18.084  1.00 40.44           C  
ATOM   3533  CB  THR A 231     -13.160   6.743  15.759  1.00 40.44           C  
ATOM   3534  HB  THR A 231     -13.990   6.375  15.156  1.00 40.44           H  
ATOM   3535  O   THR A 231     -12.164   7.415  18.759  1.00 40.44           O  
ATOM   3536  CG2 THR A 231     -13.313   8.261  15.836  1.00 40.44           C  
ATOM   3537 HG21 THR A 231     -13.128   8.701  14.856  1.00 40.44           H  
ATOM   3538 HG22 THR A 231     -12.612   8.687  16.553  1.00 40.44           H  
ATOM   3539 HG23 THR A 231     -14.326   8.518  16.147  1.00 40.44           H  
ATOM   3540  OG1 THR A 231     -11.973   6.382  15.085  1.00 40.44           O  
ATOM   3541  HG1 THR A 231     -11.766   5.452  15.204  1.00 40.44           H  
ATOM   3542  N   ARG A 232     -11.092   5.544  18.192  1.00 46.90           N  
ATOM   3543  H   ARG A 232     -11.161   4.666  17.698  1.00 46.90           H  
ATOM   3544  CA  ARG A 232      -9.812   5.884  18.831  1.00 46.90           C  
ATOM   3545  HA  ARG A 232     -10.008   6.427  19.756  1.00 46.90           H  
ATOM   3546  C   ARG A 232      -8.998   6.852  17.954  1.00 46.90           C  
ATOM   3547  CB  ARG A 232      -9.023   4.599  19.151  1.00 46.90           C  
ATOM   3548  HB2 ARG A 232      -8.052   4.887  19.554  1.00 46.90           H  
ATOM   3549  HB3 ARG A 232      -8.854   4.046  18.227  1.00 46.90           H  
ATOM   3550  O   ARG A 232      -7.871   7.206  18.300  1.00 46.90           O  
ATOM   3551  CG  ARG A 232      -9.708   3.678  20.175  1.00 46.90           C  
ATOM   3552  HG2 ARG A 232      -9.899   4.241  21.089  1.00 46.90           H  
ATOM   3553  HG3 ARG A 232     -10.656   3.323  19.773  1.00 46.90           H  
ATOM   3554  CD  ARG A 232      -8.809   2.471  20.499  1.00 46.90           C  
ATOM   3555  HD2 ARG A 232      -8.598   1.937  19.572  1.00 46.90           H  
ATOM   3556  HD3 ARG A 232      -7.868   2.835  20.910  1.00 46.90           H  
ATOM   3557  NE  ARG A 232      -9.460   1.549  21.452  1.00 46.90           N  
ATOM   3558  HE  ARG A 232     -10.469   1.596  21.482  1.00 46.90           H  
ATOM   3559  NH1 ARG A 232      -7.604   0.324  22.105  1.00 46.90           N  
ATOM   3560 HH11 ARG A 232      -7.000   0.780  21.436  1.00 46.90           H  
ATOM   3561 HH12 ARG A 232      -7.206  -0.501  22.532  1.00 46.90           H  
ATOM   3562  NH2 ARG A 232      -9.635  -0.135  22.950  1.00 46.90           N  
ATOM   3563 HH21 ARG A 232      -9.277  -0.873  23.539  1.00 46.90           H  
ATOM   3564 HH22 ARG A 232     -10.635  -0.140  22.806  1.00 46.90           H  
ATOM   3565  CZ  ARG A 232      -8.886   0.586  22.155  1.00 46.90           C  
ATOM   3566  N   VAL A 233      -9.530   7.258  16.799  1.00 40.50           N  
ATOM   3567  H   VAL A 233     -10.468   6.964  16.568  1.00 40.50           H  
ATOM   3568  CA  VAL A 233      -8.869   8.118  15.820  1.00 40.50           C  
ATOM   3569  HA  VAL A 233      -7.815   8.212  16.083  1.00 40.50           H  
ATOM   3570  C   VAL A 233      -9.497   9.507  15.830  1.00 40.50           C  
ATOM   3571  CB  VAL A 233      -8.916   7.513  14.407  1.00 40.50           C  
ATOM   3572  HB  VAL A 233      -9.935   7.532  14.019  1.00 40.50           H  
ATOM   3573  O   VAL A 233     -10.620   9.685  15.392  1.00 40.50           O  
ATOM   3574  CG1 VAL A 233      -8.019   8.306  13.448  1.00 40.50           C  
ATOM   3575 HG11 VAL A 233      -6.980   8.274  13.777  1.00 40.50           H  
ATOM   3576 HG12 VAL A 233      -8.090   7.879  12.448  1.00 40.50           H  
ATOM   3577 HG13 VAL A 233      -8.359   9.339  13.386  1.00 40.50           H  
ATOM   3578  CG2 VAL A 233      -8.418   6.070  14.396  1.00 40.50           C  
ATOM   3579 HG21 VAL A 233      -7.378   6.044  14.722  1.00 40.50           H  
ATOM   3580 HG22 VAL A 233      -8.502   5.702  13.374  1.00 40.50           H  
ATOM   3581 HG23 VAL A 233      -9.039   5.435  15.027  1.00 40.50           H  
ATOM   3582  N   ARG A 234      -8.698  10.464  16.310  1.00 42.50           N  
ATOM   3583  H   ARG A 234      -7.903  10.110  16.823  1.00 42.50           H  
ATOM   3584  CA  ARG A 234      -8.635  11.901  15.978  1.00 42.50           C  
ATOM   3585  HA  ARG A 234      -8.231  12.413  16.851  1.00 42.50           H  
ATOM   3586  C   ARG A 234      -9.960  12.612  15.674  1.00 42.50           C  
ATOM   3587  CB  ARG A 234      -7.629  12.121  14.834  1.00 42.50           C  
ATOM   3588  HB2 ARG A 234      -8.000  11.656  13.920  1.00 42.50           H  
ATOM   3589  HB3 ARG A 234      -7.536  13.192  14.657  1.00 42.50           H  
ATOM   3590  O   ARG A 234     -10.551  12.448  14.615  1.00 42.50           O  
ATOM   3591  CG  ARG A 234      -6.247  11.545  15.179  1.00 42.50           C  
ATOM   3592  HG2 ARG A 234      -6.303  10.456  15.187  1.00 42.50           H  
ATOM   3593  HG3 ARG A 234      -5.947  11.892  16.168  1.00 42.50           H  
ATOM   3594  CD  ARG A 234      -5.181  11.972  14.169  1.00 42.50           C  
ATOM   3595  HD2 ARG A 234      -5.016  13.046  14.252  1.00 42.50           H  
ATOM   3596  HD3 ARG A 234      -5.544  11.747  13.166  1.00 42.50           H  
ATOM   3597  NE  ARG A 234      -3.924  11.235  14.398  1.00 42.50           N  
ATOM   3598  HE  ARG A 234      -3.995  10.360  14.898  1.00 42.50           H  
ATOM   3599  NH1 ARG A 234      -2.497  12.499  13.081  1.00 42.50           N  
ATOM   3600 HH11 ARG A 234      -3.118  13.294  13.046  1.00 42.50           H  
ATOM   3601 HH12 ARG A 234      -1.592  12.546  12.635  1.00 42.50           H  
ATOM   3602  NH2 ARG A 234      -1.773  10.635  14.006  1.00 42.50           N  
ATOM   3603 HH21 ARG A 234      -0.903  10.828  13.530  1.00 42.50           H  
ATOM   3604 HH22 ARG A 234      -1.898   9.755  14.486  1.00 42.50           H  
ATOM   3605  CZ  ARG A 234      -2.756  11.466  13.829  1.00 42.50           C  
ATOM   3606  N   ASP A 235     -10.308  13.543  16.557  1.00 42.83           N  
ATOM   3607  H   ASP A 235      -9.769  13.611  17.409  1.00 42.83           H  
ATOM   3608  CA  ASP A 235     -11.568  14.288  16.506  1.00 42.83           C  
ATOM   3609  HA  ASP A 235     -12.378  13.577  16.342  1.00 42.83           H  
ATOM   3610  C   ASP A 235     -11.652  15.326  15.367  1.00 42.83           C  
ATOM   3611  CB  ASP A 235     -11.806  14.961  17.870  1.00 42.83           C  
ATOM   3612  HB2 ASP A 235     -11.000  15.671  18.054  1.00 42.83           H  
ATOM   3613  HB3 ASP A 235     -12.741  15.521  17.832  1.00 42.83           H  
ATOM   3614  O   ASP A 235     -12.746  15.809  15.083  1.00 42.83           O  
ATOM   3615  CG  ASP A 235     -11.893  13.967  19.036  1.00 42.83           C  
ATOM   3616  OD1 ASP A 235     -12.535  12.910  18.873  1.00 42.83           O  
ATOM   3617  OD2 ASP A 235     -11.275  14.267  20.084  1.00 42.83           O  
ATOM   3618  N   THR A 236     -10.548  15.704  14.699  1.00 36.30           N  
ATOM   3619  H   THR A 236      -9.670  15.254  14.915  1.00 36.30           H  
ATOM   3620  CA  THR A 236     -10.599  16.684  13.592  1.00 36.30           C  
ATOM   3621  HA  THR A 236     -11.566  16.568  13.102  1.00 36.30           H  
ATOM   3622  C   THR A 236      -9.538  16.479  12.503  1.00 36.30           C  
ATOM   3623  CB  THR A 236     -10.527  18.147  14.083  1.00 36.30           C  
ATOM   3624  HB  THR A 236     -10.667  18.788  13.213  1.00 36.30           H  
ATOM   3625  O   THR A 236      -8.413  16.050  12.767  1.00 36.30           O  
ATOM   3626  CG2 THR A 236     -11.577  18.554  15.116  1.00 36.30           C  
ATOM   3627 HG21 THR A 236     -11.432  18.005  16.047  1.00 36.30           H  
ATOM   3628 HG22 THR A 236     -11.502  19.622  15.316  1.00 36.30           H  
ATOM   3629 HG23 THR A 236     -12.573  18.348  14.724  1.00 36.30           H  
ATOM   3630  OG1 THR A 236      -9.276  18.469  14.647  1.00 36.30           O  
ATOM   3631  HG1 THR A 236      -9.281  19.423  14.748  1.00 36.30           H  
ATOM   3632  N   TRP A 237      -9.884  16.876  11.270  1.00 32.94           N  
ATOM   3633  H   TRP A 237     -10.836  17.179  11.126  1.00 32.94           H  
ATOM   3634  CA  TRP A 237      -8.992  16.935  10.098  1.00 32.94           C  
ATOM   3635  HA  TRP A 237      -8.726  15.923   9.791  1.00 32.94           H  
ATOM   3636  C   TRP A 237      -7.686  17.694  10.382  1.00 32.94           C  
ATOM   3637  CB  TRP A 237      -9.763  17.609   8.955  1.00 32.94           C  
ATOM   3638  HB2 TRP A 237     -10.052  18.614   9.265  1.00 32.94           H  
ATOM   3639  HB3 TRP A 237     -10.680  17.047   8.775  1.00 32.94           H  
ATOM   3640  O   TRP A 237      -6.609  17.255   9.981  1.00 32.94           O  
ATOM   3641  CG  TRP A 237      -9.033  17.709   7.652  1.00 32.94           C  
ATOM   3642  CD1 TRP A 237      -8.444  18.823   7.158  1.00 32.94           C  
ATOM   3643  HD1 TRP A 237      -8.426  19.784   7.651  1.00 32.94           H  
ATOM   3644  CD2 TRP A 237      -8.810  16.663   6.657  1.00 32.94           C  
ATOM   3645  CE2 TRP A 237      -8.076  17.225   5.569  1.00 32.94           C  
ATOM   3646  CE3 TRP A 237      -9.159  15.298   6.564  1.00 32.94           C  
ATOM   3647  HE3 TRP A 237      -9.723  14.837   7.362  1.00 32.94           H  
ATOM   3648  NE1 TRP A 237      -7.883  18.542   5.926  1.00 32.94           N  
ATOM   3649  HE1 TRP A 237      -7.413  19.231   5.356  1.00 32.94           H  
ATOM   3650  CH2 TRP A 237      -8.069  15.118   4.383  1.00 32.94           C  
ATOM   3651  HH2 TRP A 237      -7.799  14.524   3.522  1.00 32.94           H  
ATOM   3652  CZ2 TRP A 237      -7.706  16.474   4.445  1.00 32.94           C  
ATOM   3653  HZ2 TRP A 237      -7.156  16.930   3.635  1.00 32.94           H  
ATOM   3654  CZ3 TRP A 237      -8.791  14.534   5.439  1.00 32.94           C  
ATOM   3655  HZ3 TRP A 237      -9.071  13.493   5.377  1.00 32.94           H  
ATOM   3656  N   ASP A 238      -7.747  18.763  11.180  1.00 42.25           N  
ATOM   3657  H   ASP A 238      -8.656  19.133  11.416  1.00 42.25           H  
ATOM   3658  CA  ASP A 238      -6.565  19.524  11.601  1.00 42.25           C  
ATOM   3659  HA  ASP A 238      -6.054  19.902  10.716  1.00 42.25           H  
ATOM   3660  C   ASP A 238      -5.561  18.681  12.401  1.00 42.25           C  
ATOM   3661  CB  ASP A 238      -6.991  20.717  12.467  1.00 42.25           C  
ATOM   3662  HB2 ASP A 238      -6.097  21.198  12.862  1.00 42.25           H  
ATOM   3663  HB3 ASP A 238      -7.573  20.352  13.314  1.00 42.25           H  
ATOM   3664  O   ASP A 238      -4.356  18.920  12.326  1.00 42.25           O  
ATOM   3665  CG  ASP A 238      -7.792  21.772  11.708  1.00 42.25           C  
ATOM   3666  OD1 ASP A 238      -7.552  21.923  10.493  1.00 42.25           O  
ATOM   3667  OD2 ASP A 238      -8.616  22.416  12.388  1.00 42.25           O  
ATOM   3668  N   GLN A 239      -6.015  17.678  13.163  1.00 38.22           N  
ATOM   3669  H   GLN A 239      -7.003  17.470  13.146  1.00 38.22           H  
ATOM   3670  CA  GLN A 239      -5.119  16.758  13.876  1.00 38.22           C  
ATOM   3671  HA  GLN A 239      -4.332  17.337  14.360  1.00 38.22           H  
ATOM   3672  C   GLN A 239      -4.430  15.766  12.930  1.00 38.22           C  
ATOM   3673  CB  GLN A 239      -5.878  15.975  14.956  1.00 38.22           C  
ATOM   3674  HB2 GLN A 239      -6.695  15.423  14.492  1.00 38.22           H  
ATOM   3675  HB3 GLN A 239      -5.193  15.247  15.390  1.00 38.22           H  
ATOM   3676  O   GLN A 239      -3.347  15.271  13.245  1.00 38.22           O  
ATOM   3677  CG  GLN A 239      -6.432  16.836  16.100  1.00 38.22           C  
ATOM   3678  HG2 GLN A 239      -7.119  17.580  15.698  1.00 38.22           H  
ATOM   3679  HG3 GLN A 239      -5.609  17.355  16.592  1.00 38.22           H  
ATOM   3680  CD  GLN A 239      -7.173  16.001  17.144  1.00 38.22           C  
ATOM   3681  NE2 GLN A 239      -7.740  16.615  18.158  1.00 38.22           N  
ATOM   3682 HE21 GLN A 239      -8.286  16.023  18.768  1.00 38.22           H  
ATOM   3683 HE22 GLN A 239      -7.858  17.618  18.154  1.00 38.22           H  
ATOM   3684  OE1 GLN A 239      -7.235  14.784  17.091  1.00 38.22           O  
ATOM   3685  N   ILE A 240      -5.038  15.457  11.783  1.00 33.18           N  
ATOM   3686  H   ILE A 240      -5.917  15.910  11.575  1.00 33.18           H  
ATOM   3687  CA  ILE A 240      -4.436  14.630  10.727  1.00 33.18           C  
ATOM   3688  HA  ILE A 240      -3.877  13.811  11.179  1.00 33.18           H  
ATOM   3689  C   ILE A 240      -3.422  15.479   9.946  1.00 33.18           C  
ATOM   3690  CB  ILE A 240      -5.537  13.998   9.839  1.00 33.18           C  
ATOM   3691  HB  ILE A 240      -6.143  14.792   9.402  1.00 33.18           H  
ATOM   3692  O   ILE A 240      -2.257  15.099   9.833  1.00 33.18           O  
ATOM   3693  CG1 ILE A 240      -6.456  13.084  10.690  1.00 33.18           C  
ATOM   3694 HG12 ILE A 240      -5.884  12.220  11.027  1.00 33.18           H  
ATOM   3695 HG13 ILE A 240      -6.806  13.625  11.569  1.00 33.18           H  
ATOM   3696  CG2 ILE A 240      -4.902  13.194   8.691  1.00 33.18           C  
ATOM   3697 HG21 ILE A 240      -5.676  12.779   8.044  1.00 33.18           H  
ATOM   3698 HG22 ILE A 240      -4.284  13.837   8.065  1.00 33.18           H  
ATOM   3699 HG23 ILE A 240      -4.291  12.380   9.080  1.00 33.18           H  
ATOM   3700  CD1 ILE A 240      -7.706  12.583   9.957  1.00 33.18           C  
ATOM   3701 HD11 ILE A 240      -8.342  12.044  10.660  1.00 33.18           H  
ATOM   3702 HD12 ILE A 240      -8.263  13.428   9.552  1.00 33.18           H  
ATOM   3703 HD13 ILE A 240      -7.433  11.905   9.148  1.00 33.18           H  
ATOM   3704  N   ALA A 241      -3.821  16.682   9.524  1.00 32.78           N  
ATOM   3705  H   ALA A 241      -4.794  16.926   9.640  1.00 32.78           H  
ATOM   3706  CA  ALA A 241      -2.988  17.604   8.752  1.00 32.78           C  
ATOM   3707  HA  ALA A 241      -2.604  17.076   7.880  1.00 32.78           H  
ATOM   3708  C   ALA A 241      -1.774  18.144   9.534  1.00 32.78           C  
ATOM   3709  CB  ALA A 241      -3.887  18.744   8.261  1.00 32.78           C  
ATOM   3710  HB1 ALA A 241      -3.310  19.419   7.629  1.00 32.78           H  
ATOM   3711  HB2 ALA A 241      -4.290  19.300   9.107  1.00 32.78           H  
ATOM   3712  HB3 ALA A 241      -4.713  18.340   7.676  1.00 32.78           H  
ATOM   3713  O   ALA A 241      -0.701  18.327   8.958  1.00 32.78           O  
ATOM   3714  N   LYS A 242      -1.887  18.355  10.856  1.00 35.74           N  
ATOM   3715  H   LYS A 242      -2.804  18.266  11.270  1.00 35.74           H  
ATOM   3716  CA  LYS A 242      -0.774  18.856  11.689  1.00 35.74           C  
ATOM   3717  HA  LYS A 242      -0.456  19.817  11.284  1.00 35.74           H  
ATOM   3718  C   LYS A 242       0.480  17.982  11.636  1.00 35.74           C  
ATOM   3719  CB  LYS A 242      -1.230  19.059  13.145  1.00 35.74           C  
ATOM   3720  HB2 LYS A 242      -0.378  18.929  13.813  1.00 35.74           H  
ATOM   3721  HB3 LYS A 242      -1.981  18.314  13.407  1.00 35.74           H  
ATOM   3722  O   LYS A 242       1.571  18.523  11.779  1.00 35.74           O  
ATOM   3723  CG  LYS A 242      -1.776  20.479  13.358  1.00 35.74           C  
ATOM   3724  HG2 LYS A 242      -2.549  20.691  12.619  1.00 35.74           H  
ATOM   3725  HG3 LYS A 242      -0.966  21.194  13.216  1.00 35.74           H  
ATOM   3726  CD  LYS A 242      -2.357  20.650  14.766  1.00 35.74           C  
ATOM   3727  HD2 LYS A 242      -3.166  19.932  14.901  1.00 35.74           H  
ATOM   3728  HD3 LYS A 242      -1.577  20.466  15.505  1.00 35.74           H  
ATOM   3729  CE  LYS A 242      -2.899  22.076  14.910  1.00 35.74           C  
ATOM   3730  HE2 LYS A 242      -3.622  22.244  14.112  1.00 35.74           H  
ATOM   3731  HE3 LYS A 242      -2.078  22.778  14.763  1.00 35.74           H  
ATOM   3732  NZ  LYS A 242      -3.543  22.297  16.227  1.00 35.74           N  
ATOM   3733  HZ1 LYS A 242      -3.907  23.238  16.275  1.00 35.74           H  
ATOM   3734  HZ2 LYS A 242      -2.883  22.157  16.979  1.00 35.74           H  
ATOM   3735  HZ3 LYS A 242      -4.322  21.664  16.336  1.00 35.74           H  
ATOM   3736  N   GLN A 243       0.363  16.676  11.385  1.00 33.23           N  
ATOM   3737  H   GLN A 243      -0.553  16.292  11.201  1.00 33.23           H  
ATOM   3738  CA  GLN A 243       1.543  15.819  11.222  1.00 33.23           C  
ATOM   3739  HA  GLN A 243       2.294  16.137  11.946  1.00 33.23           H  
ATOM   3740  C   GLN A 243       2.235  15.975   9.864  1.00 33.23           C  
ATOM   3741  CB  GLN A 243       1.202  14.353  11.519  1.00 33.23           C  
ATOM   3742  HB2 GLN A 243       1.837  13.703  10.917  1.00 33.23           H  
ATOM   3743  HB3 GLN A 243       0.162  14.147  11.264  1.00 33.23           H  
ATOM   3744  O   GLN A 243       3.439  15.750   9.796  1.00 33.23           O  
ATOM   3745  CG  GLN A 243       1.471  14.037  12.998  1.00 33.23           C  
ATOM   3746  HG2 GLN A 243       0.843  14.666  13.628  1.00 33.23           H  
ATOM   3747  HG3 GLN A 243       2.515  14.260  13.219  1.00 33.23           H  
ATOM   3748  CD  GLN A 243       1.205  12.578  13.346  1.00 33.23           C  
ATOM   3749  NE2 GLN A 243       1.846  12.044  14.362  1.00 33.23           N  
ATOM   3750 HE21 GLN A 243       1.707  11.056  14.516  1.00 33.23           H  
ATOM   3751 HE22 GLN A 243       2.601  12.550  14.803  1.00 33.23           H  
ATOM   3752  OE1 GLN A 243       0.373  11.904  12.758  1.00 33.23           O  
ATOM   3753  N   GLN A 244       1.550  16.442   8.817  1.00 30.21           N  
ATOM   3754  H   GLN A 244       0.572  16.679   8.909  1.00 30.21           H  
ATOM   3755  CA  GLN A 244       2.228  16.764   7.556  1.00 30.21           C  
ATOM   3756  HA  GLN A 244       2.957  15.981   7.346  1.00 30.21           H  
ATOM   3757  C   GLN A 244       3.044  18.066   7.636  1.00 30.21           C  
ATOM   3758  CB  GLN A 244       1.232  16.779   6.391  1.00 30.21           C  
ATOM   3759  HB2 GLN A 244       1.761  17.144   5.511  1.00 30.21           H  
ATOM   3760  HB3 GLN A 244       0.404  17.457   6.600  1.00 30.21           H  
ATOM   3761  O   GLN A 244       3.968  18.259   6.849  1.00 30.21           O  
ATOM   3762  CG  GLN A 244       0.699  15.366   6.088  1.00 30.21           C  
ATOM   3763  HG2 GLN A 244       1.514  14.649   6.178  1.00 30.21           H  
ATOM   3764  HG3 GLN A 244      -0.074  15.100   6.810  1.00 30.21           H  
ATOM   3765  CD  GLN A 244       0.130  15.244   4.678  1.00 30.21           C  
ATOM   3766  NE2 GLN A 244      -0.028  14.044   4.164  1.00 30.21           N  
ATOM   3767 HE21 GLN A 244      -0.400  14.020   3.225  1.00 30.21           H  
ATOM   3768 HE22 GLN A 244       0.222  13.207   4.670  1.00 30.21           H  
ATOM   3769  OE1 GLN A 244      -0.171  16.215   4.009  1.00 30.21           O  
ATOM   3770  N   ASN A 245       2.772  18.915   8.634  1.00 27.93           N  
ATOM   3771  H   ASN A 245       2.001  18.684   9.244  1.00 27.93           H  
ATOM   3772  CA  ASN A 245       3.445  20.201   8.825  1.00 27.93           C  
ATOM   3773  HA  ASN A 245       4.094  20.379   7.969  1.00 27.93           H  
ATOM   3774  C   ASN A 245       4.413  20.252  10.019  1.00 27.93           C  
ATOM   3775  CB  ASN A 245       2.385  21.320   8.831  1.00 27.93           C  
ATOM   3776  HB2 ASN A 245       1.539  21.021   9.450  1.00 27.93           H  
ATOM   3777  HB3 ASN A 245       2.807  22.233   9.249  1.00 27.93           H  
ATOM   3778  O   ASN A 245       4.858  21.340  10.379  1.00 27.93           O  
ATOM   3779  CG  ASN A 245       1.905  21.671   7.433  1.00 27.93           C  
ATOM   3780  ND2 ASN A 245       0.733  22.247   7.309  1.00 27.93           N  
ATOM   3781 HD21 ASN A 245       0.448  22.439   6.359  1.00 27.93           H  
ATOM   3782 HD22 ASN A 245       0.132  22.399   8.106  1.00 27.93           H  
ATOM   3783  OD1 ASN A 245       2.579  21.478   6.439  1.00 27.93           O  
ATOM   3784  N   CYS A 246       4.795  19.119  10.619  1.00 26.52           N  
ATOM   3785  H   CYS A 246       4.412  18.244  10.290  1.00 26.52           H  
ATOM   3786  CA  CYS A 246       5.894  19.081  11.590  1.00 26.52           C  
ATOM   3787  HA  CYS A 246       5.846  19.972  12.216  1.00 26.52           H  
ATOM   3788  C   CYS A 246       7.245  19.053  10.847  1.00 26.52           C  
ATOM   3789  CB  CYS A 246       5.733  17.876  12.528  1.00 26.52           C  
ATOM   3790  HB2 CYS A 246       6.704  17.586  12.929  1.00 26.52           H  
ATOM   3791  HB3 CYS A 246       5.326  17.025  11.982  1.00 26.52           H  
ATOM   3792  O   CYS A 246       7.612  18.009  10.307  1.00 26.52           O  
ATOM   3793  SG  CYS A 246       4.647  18.327  13.912  1.00 26.52           S  
ATOM   3794  HG  CYS A 246       4.765  17.164  14.558  1.00 26.52           H  
ATOM   3795  N   PRO A 247       8.050  20.138  10.845  1.00 33.32           N  
ATOM   3796  CA  PRO A 247       9.274  20.206  10.040  1.00 33.32           C  
ATOM   3797  HA  PRO A 247       9.020  19.980   9.004  1.00 33.32           H  
ATOM   3798  C   PRO A 247      10.373  19.236  10.492  1.00 33.32           C  
ATOM   3799  CB  PRO A 247       9.760  21.661  10.131  1.00 33.32           C  
ATOM   3800  HB2 PRO A 247      10.557  21.745  10.869  1.00 33.32           H  
ATOM   3801  HB3 PRO A 247      10.104  22.028   9.164  1.00 33.32           H  
ATOM   3802  O   PRO A 247      11.351  19.058   9.775  1.00 33.32           O  
ATOM   3803  CG  PRO A 247       8.541  22.438  10.623  1.00 33.32           C  
ATOM   3804  HG2 PRO A 247       8.824  23.331  11.181  1.00 33.32           H  
ATOM   3805  HG3 PRO A 247       7.901  22.694   9.779  1.00 33.32           H  
ATOM   3806  CD  PRO A 247       7.838  21.417  11.504  1.00 33.32           C  
ATOM   3807  HD2 PRO A 247       6.790  21.695  11.617  1.00 33.32           H  
ATOM   3808  HD3 PRO A 247       8.311  21.394  12.486  1.00 33.32           H  
ATOM   3809  N   LYS A 248      10.240  18.628  11.679  1.00 29.43           N  
ATOM   3810  H   LYS A 248       9.388  18.789  12.197  1.00 29.43           H  
ATOM   3811  CA  LYS A 248      11.248  17.723  12.255  1.00 29.43           C  
ATOM   3812  HA  LYS A 248      12.173  17.818  11.686  1.00 29.43           H  
ATOM   3813  C   LYS A 248      10.921  16.233  12.136  1.00 29.43           C  
ATOM   3814  CB  LYS A 248      11.562  18.127  13.701  1.00 29.43           C  
ATOM   3815  HB2 LYS A 248      10.646  18.139  14.293  1.00 29.43           H  
ATOM   3816  HB3 LYS A 248      12.235  17.383  14.127  1.00 29.43           H  
ATOM   3817  O   LYS A 248      11.835  15.437  12.282  1.00 29.43           O  
ATOM   3818  CG  LYS A 248      12.248  19.501  13.750  1.00 29.43           C  
ATOM   3819  HG2 LYS A 248      11.540  20.277  13.460  1.00 29.43           H  
ATOM   3820  HG3 LYS A 248      13.084  19.507  13.050  1.00 29.43           H  
ATOM   3821  CD  LYS A 248      12.781  19.797  15.155  1.00 29.43           C  
ATOM   3822  HD2 LYS A 248      13.466  19.000  15.445  1.00 29.43           H  
ATOM   3823  HD3 LYS A 248      11.948  19.826  15.857  1.00 29.43           H  
ATOM   3824  CE  LYS A 248      13.521  21.139  15.154  1.00 29.43           C  
ATOM   3825  HE2 LYS A 248      14.283  21.107  14.375  1.00 29.43           H  
ATOM   3826  HE3 LYS A 248      12.815  21.929  14.898  1.00 29.43           H  
ATOM   3827  NZ  LYS A 248      14.153  21.408  16.469  1.00 29.43           N  
ATOM   3828  HZ1 LYS A 248      13.456  21.442  17.199  1.00 29.43           H  
ATOM   3829  HZ2 LYS A 248      14.650  22.288  16.448  1.00 29.43           H  
ATOM   3830  HZ3 LYS A 248      14.815  20.678  16.689  1.00 29.43           H  
ATOM   3831  N   ASP A 249       9.684  15.887  11.784  1.00 24.42           N  
ATOM   3832  H   ASP A 249       9.002  16.613  11.619  1.00 24.42           H  
ATOM   3833  CA  ASP A 249       9.257  14.495  11.548  1.00 24.42           C  
ATOM   3834  HA  ASP A 249      10.101  13.825  11.711  1.00 24.42           H  
ATOM   3835  C   ASP A 249       8.826  14.276  10.089  1.00 24.42           C  
ATOM   3836  CB  ASP A 249       8.163  14.092  12.546  1.00 24.42           C  
ATOM   3837  HB2 ASP A 249       7.816  13.086  12.311  1.00 24.42           H  
ATOM   3838  HB3 ASP A 249       7.318  14.773  12.434  1.00 24.42           H  
ATOM   3839  O   ASP A 249       8.151  13.304   9.747  1.00 24.42           O  
ATOM   3840  CG  ASP A 249       8.628  14.089  14.006  1.00 24.42           C  
ATOM   3841  OD1 ASP A 249       9.830  13.868  14.264  1.00 24.42           O  
ATOM   3842  OD2 ASP A 249       7.755  14.328  14.871  1.00 24.42           O  
ATOM   3843  N   ARG A 250       9.229  15.202   9.210  1.00 24.44           N  
ATOM   3844  H   ARG A 250       9.808  15.946   9.573  1.00 24.44           H  
ATOM   3845  CA  ARG A 250       9.132  15.041   7.762  1.00 24.44           C  
ATOM   3846  HA  ARG A 250       8.076  14.967   7.504  1.00 24.44           H  
ATOM   3847  C   ARG A 250       9.822  13.739   7.380  1.00 24.44           C  
ATOM   3848  CB  ARG A 250       9.796  16.242   7.063  1.00 24.44           C  
ATOM   3849  HB2 ARG A 250      10.767  15.953   6.659  1.00 24.44           H  
ATOM   3850  HB3 ARG A 250       9.962  17.041   7.786  1.00 24.44           H  
ATOM   3851  O   ARG A 250      10.854  13.420   7.957  1.00 24.44           O  
ATOM   3852  CG  ARG A 250       8.915  16.796   5.940  1.00 24.44           C  
ATOM   3853  HG2 ARG A 250       7.966  17.113   6.375  1.00 24.44           H  
ATOM   3854  HG3 ARG A 250       8.725  16.024   5.195  1.00 24.44           H  
ATOM   3855  CD  ARG A 250       9.594  17.997   5.274  1.00 24.44           C  
ATOM   3856  HD2 ARG A 250      10.067  18.608   6.043  1.00 24.44           H  
ATOM   3857  HD3 ARG A 250      10.364  17.630   4.596  1.00 24.44           H  
ATOM   3858  NE  ARG A 250       8.616  18.829   4.550  1.00 24.44           N  
ATOM   3859  HE  ARG A 250       7.641  18.613   4.701  1.00 24.44           H  
ATOM   3860  NH1 ARG A 250      10.111  20.207   3.480  1.00 24.44           N  
ATOM   3861 HH11 ARG A 250      10.871  19.649   3.840  1.00 24.44           H  
ATOM   3862 HH12 ARG A 250      10.293  20.962   2.835  1.00 24.44           H  
ATOM   3863  NH2 ARG A 250       7.917  20.544   3.233  1.00 24.44           N  
ATOM   3864 HH21 ARG A 250       6.956  20.285   3.408  1.00 24.44           H  
ATOM   3865 HH22 ARG A 250       8.113  21.308   2.601  1.00 24.44           H  
ATOM   3866  CZ  ARG A 250       8.886  19.853   3.760  1.00 24.44           C  
ATOM   3867  N   VAL A 251       9.271  13.041   6.390  1.00 24.42           N  
ATOM   3868  H   VAL A 251       8.384  13.367   6.036  1.00 24.42           H  
ATOM   3869  CA  VAL A 251       9.896  11.912   5.690  1.00 24.42           C  
ATOM   3870  HA  VAL A 251       9.812  11.013   6.300  1.00 24.42           H  
ATOM   3871  C   VAL A 251      11.383  12.218   5.465  1.00 24.42           C  
ATOM   3872  CB  VAL A 251       9.154  11.681   4.352  1.00 24.42           C  
ATOM   3873  HB  VAL A 251       9.198  12.592   3.755  1.00 24.42           H  
ATOM   3874  O   VAL A 251      11.746  12.943   4.540  1.00 24.42           O  
ATOM   3875  CG1 VAL A 251       9.756  10.537   3.529  1.00 24.42           C  
ATOM   3876 HG11 VAL A 251       9.740   9.609   4.101  1.00 24.42           H  
ATOM   3877 HG12 VAL A 251      10.784  10.769   3.251  1.00 24.42           H  
ATOM   3878 HG13 VAL A 251       9.184  10.398   2.612  1.00 24.42           H  
ATOM   3879  CG2 VAL A 251       7.672  11.349   4.596  1.00 24.42           C  
ATOM   3880 HG21 VAL A 251       7.585  10.465   5.228  1.00 24.42           H  
ATOM   3881 HG22 VAL A 251       7.179  11.150   3.645  1.00 24.42           H  
ATOM   3882 HG23 VAL A 251       7.156  12.184   5.070  1.00 24.42           H  
ATOM   3883  N   ILE A 252      12.247  11.726   6.357  1.00 25.75           N  
ATOM   3884  H   ILE A 252      11.883  11.266   7.179  1.00 25.75           H  
ATOM   3885  CA  ILE A 252      13.690  11.757   6.158  1.00 25.75           C  
ATOM   3886  HA  ILE A 252      13.964  12.693   5.672  1.00 25.75           H  
ATOM   3887  C   ILE A 252      13.934  10.607   5.202  1.00 25.75           C  
ATOM   3888  CB  ILE A 252      14.502  11.649   7.473  1.00 25.75           C  
ATOM   3889  HB  ILE A 252      14.250  10.712   7.969  1.00 25.75           H  
ATOM   3890  O   ILE A 252      13.612   9.460   5.518  1.00 25.75           O  
ATOM   3891  CG1 ILE A 252      14.147  12.819   8.419  1.00 25.75           C  
ATOM   3892 HG12 ILE A 252      14.252  13.764   7.886  1.00 25.75           H  
ATOM   3893 HG13 ILE A 252      13.105  12.711   8.719  1.00 25.75           H  
ATOM   3894  CG2 ILE A 252      16.012  11.640   7.156  1.00 25.75           C  
ATOM   3895 HG21 ILE A 252      16.589  11.464   8.064  1.00 25.75           H  
ATOM   3896 HG22 ILE A 252      16.254  10.832   6.465  1.00 25.75           H  
ATOM   3897 HG23 ILE A 252      16.313  12.590   6.715  1.00 25.75           H  
ATOM   3898  CD1 ILE A 252      14.966  12.895   9.713  1.00 25.75           C  
ATOM   3899 HD11 ILE A 252      15.997  13.173   9.498  1.00 25.75           H  
ATOM   3900 HD12 ILE A 252      14.533  13.652  10.367  1.00 25.75           H  
ATOM   3901 HD13 ILE A 252      14.942  11.932  10.224  1.00 25.75           H  
ATOM   3902  N   ALA A 253      14.432  10.949   4.015  1.00 27.12           N  
ATOM   3903  H   ALA A 253      14.569  11.933   3.834  1.00 27.12           H  
ATOM   3904  CA  ALA A 253      14.904  10.009   3.014  1.00 27.12           C  
ATOM   3905  HA  ALA A 253      14.062   9.693   2.399  1.00 27.12           H  
ATOM   3906  C   ALA A 253      15.528   8.783   3.698  1.00 27.12           C  
ATOM   3907  CB  ALA A 253      15.922  10.747   2.140  1.00 27.12           C  
ATOM   3908  HB1 ALA A 253      16.309  10.064   1.384  1.00 27.12           H  
ATOM   3909  HB2 ALA A 253      16.751  11.104   2.751  1.00 27.12           H  
ATOM   3910  HB3 ALA A 253      15.445  11.594   1.645  1.00 27.12           H  
ATOM   3911  O   ALA A 253      16.409   8.925   4.547  1.00 27.12           O  
ATOM   3912  N   GLY A 254      14.991   7.601   3.385  1.00 25.60           N  
ATOM   3913  H   GLY A 254      14.252   7.586   2.697  1.00 25.60           H  
ATOM   3914  CA  GLY A 254      15.259   6.364   4.108  1.00 25.60           C  
ATOM   3915  HA2 GLY A 254      14.849   5.524   3.547  1.00 25.60           H  
ATOM   3916  HA3 GLY A 254      14.762   6.408   5.077  1.00 25.60           H  
ATOM   3917  C   GLY A 254      16.751   6.108   4.313  1.00 25.60           C  
ATOM   3918  O   GLY A 254      17.461   5.715   3.393  1.00 25.60           O  
ATOM   3919  N   PHE A 255      17.196   6.299   5.553  1.00 27.13           N  
ATOM   3920  H   PHE A 255      16.575   6.771   6.194  1.00 27.13           H  
ATOM   3921  CA  PHE A 255      18.467   5.825   6.083  1.00 27.13           C  
ATOM   3922  HA  PHE A 255      19.287   6.172   5.454  1.00 27.13           H  
ATOM   3923  C   PHE A 255      18.453   4.294   6.095  1.00 27.13           C  
ATOM   3924  CB  PHE A 255      18.650   6.371   7.512  1.00 27.13           C  
ATOM   3925  HB2 PHE A 255      17.678   6.551   7.973  1.00 27.13           H  
ATOM   3926  HB3 PHE A 255      19.134   5.605   8.118  1.00 27.13           H  
ATOM   3927  O   PHE A 255      17.782   3.670   6.917  1.00 27.13           O  
ATOM   3928  CG  PHE A 255      19.492   7.625   7.621  1.00 27.13           C  
ATOM   3929  CD1 PHE A 255      20.824   7.526   8.068  1.00 27.13           C  
ATOM   3930  HD1 PHE A 255      21.247   6.563   8.315  1.00 27.13           H  
ATOM   3931  CD2 PHE A 255      18.953   8.887   7.306  1.00 27.13           C  
ATOM   3932  HD2 PHE A 255      17.938   8.971   6.947  1.00 27.13           H  
ATOM   3933  CE1 PHE A 255      21.612   8.680   8.207  1.00 27.13           C  
ATOM   3934  HE1 PHE A 255      22.633   8.602   8.550  1.00 27.13           H  
ATOM   3935  CE2 PHE A 255      19.742  10.043   7.448  1.00 27.13           C  
ATOM   3936  HE2 PHE A 255      19.330  11.010   7.200  1.00 27.13           H  
ATOM   3937  CZ  PHE A 255      21.070   9.940   7.901  1.00 27.13           C  
ATOM   3938  HZ  PHE A 255      21.676  10.828   8.004  1.00 27.13           H  
ATOM   3939  N   SER A 256      19.167   3.666   5.166  1.00 25.33           N  
ATOM   3940  H   SER A 256      19.551   4.221   4.415  1.00 25.33           H  
ATOM   3941  CA  SER A 256      19.469   2.229   5.189  1.00 25.33           C  
ATOM   3942  HA  SER A 256      19.702   1.926   6.210  1.00 25.33           H  
ATOM   3943  C   SER A 256      20.707   1.952   4.340  1.00 25.33           C  
ATOM   3944  CB  SER A 256      18.278   1.390   4.695  1.00 25.33           C  
ATOM   3945  HB2 SER A 256      18.597   0.360   4.533  1.00 25.33           H  
ATOM   3946  HB3 SER A 256      17.913   1.797   3.753  1.00 25.33           H  
ATOM   3947  O   SER A 256      20.627   1.266   3.331  1.00 25.33           O  
ATOM   3948  OG  SER A 256      17.233   1.380   5.649  1.00 25.33           O  
ATOM   3949  HG  SER A 256      17.290   2.210   6.128  1.00 25.33           H  
ATOM   3950  N   VAL A 257      21.856   2.502   4.731  1.00 28.39           N  
ATOM   3951  H   VAL A 257      21.874   3.096   5.547  1.00 28.39           H  
ATOM   3952  CA  VAL A 257      23.135   2.188   4.085  1.00 28.39           C  
ATOM   3953  HA  VAL A 257      23.017   1.322   3.434  1.00 28.39           H  
ATOM   3954  C   VAL A 257      24.142   1.802   5.163  1.00 28.39           C  
ATOM   3955  CB  VAL A 257      23.605   3.344   3.182  1.00 28.39           C  
ATOM   3956  HB  VAL A 257      23.677   4.260   3.768  1.00 28.39           H  
ATOM   3957  O   VAL A 257      24.710   2.648   5.846  1.00 28.39           O  
ATOM   3958  CG1 VAL A 257      24.969   3.034   2.579  1.00 28.39           C  
ATOM   3959 HG11 VAL A 257      24.929   2.096   2.025  1.00 28.39           H  
ATOM   3960 HG12 VAL A 257      25.722   2.975   3.364  1.00 28.39           H  
ATOM   3961 HG13 VAL A 257      25.258   3.848   1.913  1.00 28.39           H  
ATOM   3962  CG2 VAL A 257      22.634   3.577   2.015  1.00 28.39           C  
ATOM   3963 HG21 VAL A 257      21.657   3.886   2.387  1.00 28.39           H  
ATOM   3964 HG22 VAL A 257      23.014   4.366   1.366  1.00 28.39           H  
ATOM   3965 HG23 VAL A 257      22.518   2.664   1.432  1.00 28.39           H  
ATOM   3966  N   LEU A 258      24.347   0.494   5.322  1.00 29.69           N  
ATOM   3967  H   LEU A 258      23.841  -0.128   4.708  1.00 29.69           H  
ATOM   3968  CA  LEU A 258      25.493  -0.077   6.028  1.00 29.69           C  
ATOM   3969  HA  LEU A 258      25.786   0.568   6.856  1.00 29.69           H  
ATOM   3970  C   LEU A 258      26.663  -0.120   5.035  1.00 29.69           C  
ATOM   3971  CB  LEU A 258      25.127  -1.478   6.568  1.00 29.69           C  
ATOM   3972  HB2 LEU A 258      26.042  -1.986   6.872  1.00 29.69           H  
ATOM   3973  HB3 LEU A 258      24.693  -2.053   5.750  1.00 29.69           H  
ATOM   3974  O   LEU A 258      26.989  -1.180   4.520  1.00 29.69           O  
ATOM   3975  CG  LEU A 258      24.156  -1.484   7.761  1.00 29.69           C  
ATOM   3976  HG  LEU A 258      23.303  -0.841   7.546  1.00 29.69           H  
ATOM   3977  CD1 LEU A 258      23.638  -2.905   7.996  1.00 29.69           C  
ATOM   3978 HD11 LEU A 258      22.942  -2.907   8.835  1.00 29.69           H  
ATOM   3979 HD12 LEU A 258      24.471  -3.572   8.217  1.00 29.69           H  
ATOM   3980 HD13 LEU A 258      23.119  -3.258   7.104  1.00 29.69           H  
ATOM   3981  CD2 LEU A 258      24.834  -1.010   9.048  1.00 29.69           C  
ATOM   3982 HD21 LEU A 258      24.130  -1.060   9.879  1.00 29.69           H  
ATOM   3983 HD22 LEU A 258      25.699  -1.633   9.274  1.00 29.69           H  
ATOM   3984 HD23 LEU A 258      25.158   0.025   8.941  1.00 29.69           H  
ATOM   3985  N   GLY A 259      27.224   1.049   4.716  1.00 27.27           N  
ATOM   3986  H   GLY A 259      26.857   1.878   5.161  1.00 27.27           H  
ATOM   3987  CA  GLY A 259      28.262   1.214   3.692  1.00 27.27           C  
ATOM   3988  HA2 GLY A 259      29.063   0.496   3.869  1.00 27.27           H  
ATOM   3989  HA3 GLY A 259      28.686   2.216   3.764  1.00 27.27           H  
ATOM   3990  C   GLY A 259      27.740   0.988   2.268  1.00 27.27           C  
ATOM   3991  O   GLY A 259      27.416  -0.129   1.883  1.00 27.27           O  
ATOM   3992  N   ALA A 260      27.662   2.049   1.467  1.00 29.34           N  
ATOM   3993  H   ALA A 260      27.987   2.945   1.802  1.00 29.34           H  
ATOM   3994  CA  ALA A 260      27.457   1.924   0.030  1.00 29.34           C  
ATOM   3995  HA  ALA A 260      26.985   0.970  -0.207  1.00 29.34           H  
ATOM   3996  C   ALA A 260      28.833   1.956  -0.625  1.00 29.34           C  
ATOM   3997  CB  ALA A 260      26.541   3.036  -0.503  1.00 29.34           C  
ATOM   3998  HB1 ALA A 260      26.536   3.004  -1.592  1.00 29.34           H  
ATOM   3999  HB2 ALA A 260      25.519   2.879  -0.160  1.00 29.34           H  
ATOM   4000  HB3 ALA A 260      26.905   4.012  -0.182  1.00 29.34           H  
ATOM   4001  O   ALA A 260      29.643   2.833  -0.320  1.00 29.34           O  
ATOM   4002  N   VAL A 261      29.072   1.044  -1.563  1.00 27.06           N  
ATOM   4003  H   VAL A 261      28.364   0.345  -1.737  1.00 27.06           H  
ATOM   4004  CA  VAL A 261      29.959   1.362  -2.680  1.00 27.06           C  
ATOM   4005  HA  VAL A 261      30.882   1.811  -2.313  1.00 27.06           H  
ATOM   4006  C   VAL A 261      29.179   2.401  -3.482  1.00 27.06           C  
ATOM   4007  CB  VAL A 261      30.309   0.103  -3.499  1.00 27.06           C  
ATOM   4008  HB  VAL A 261      29.406  -0.313  -3.946  1.00 27.06           H  
ATOM   4009  O   VAL A 261      28.326   2.052  -4.289  1.00 27.06           O  
ATOM   4010  CG1 VAL A 261      31.309   0.439  -4.611  1.00 27.06           C  
ATOM   4011 HG11 VAL A 261      32.224   0.854  -4.187  1.00 27.06           H  
ATOM   4012 HG12 VAL A 261      31.549  -0.460  -5.178  1.00 27.06           H  
ATOM   4013 HG13 VAL A 261      30.871   1.165  -5.295  1.00 27.06           H  
ATOM   4014  CG2 VAL A 261      30.940  -0.982  -2.612  1.00 27.06           C  
ATOM   4015 HG21 VAL A 261      30.223  -1.324  -1.865  1.00 27.06           H  
ATOM   4016 HG22 VAL A 261      31.824  -0.587  -2.112  1.00 27.06           H  
ATOM   4017 HG23 VAL A 261      31.225  -1.837  -3.225  1.00 27.06           H  
ATOM   4018  N   SER A 262      29.331   3.678  -3.129  1.00 30.49           N  
ATOM   4019  H   SER A 262      30.000   3.918  -2.411  1.00 30.49           H  
ATOM   4020  CA  SER A 262      28.652   4.778  -3.804  1.00 30.49           C  
ATOM   4021  HA  SER A 262      27.575   4.611  -3.794  1.00 30.49           H  
ATOM   4022  C   SER A 262      29.129   4.812  -5.252  1.00 30.49           C  
ATOM   4023  CB  SER A 262      28.948   6.107  -3.092  1.00 30.49           C  
ATOM   4024  HB2 SER A 262      28.558   6.932  -3.687  1.00 30.49           H  
ATOM   4025  HB3 SER A 262      28.457   6.108  -2.119  1.00 30.49           H  
ATOM   4026  O   SER A 262      30.267   5.192  -5.513  1.00 30.49           O  
ATOM   4027  OG  SER A 262      30.339   6.276  -2.899  1.00 30.49           O  
ATOM   4028  HG  SER A 262      30.732   6.324  -3.774  1.00 30.49           H  
ATOM   4029  N   GLN A 263      28.282   4.388  -6.187  1.00 33.64           N  
ATOM   4030  H   GLN A 263      27.398   3.991  -5.902  1.00 33.64           H  
ATOM   4031  CA  GLN A 263      28.355   4.952  -7.527  1.00 33.64           C  
ATOM   4032  HA  GLN A 263      29.395   4.975  -7.853  1.00 33.64           H  
ATOM   4033  C   GLN A 263      27.876   6.399  -7.437  1.00 33.64           C  
ATOM   4034  CB  GLN A 263      27.535   4.124  -8.529  1.00 33.64           C  
ATOM   4035  HB2 GLN A 263      27.087   4.790  -9.265  1.00 33.64           H  
ATOM   4036  HB3 GLN A 263      26.735   3.591  -8.015  1.00 33.64           H  
ATOM   4037  O   GLN A 263      26.907   6.688  -6.731  1.00 33.64           O  
ATOM   4038  CG  GLN A 263      28.448   3.139  -9.273  1.00 33.64           C  
ATOM   4039  HG2 GLN A 263      28.936   2.483  -8.552  1.00 33.64           H  
ATOM   4040  HG3 GLN A 263      29.217   3.706  -9.797  1.00 33.64           H  
ATOM   4041  CD  GLN A 263      27.710   2.273 -10.286  1.00 33.64           C  
ATOM   4042  NE2 GLN A 263      28.399   1.719 -11.260  1.00 33.64           N  
ATOM   4043 HE21 GLN A 263      27.823   1.254 -11.947  1.00 33.64           H  
ATOM   4044 HE22 GLN A 263      29.356   1.998 -11.420  1.00 33.64           H  
ATOM   4045  OE1 GLN A 263      26.517   2.051 -10.234  1.00 33.64           O  
ATOM   4046  N   ASP A 264      28.591   7.297  -8.107  1.00 36.86           N  
ATOM   4047  H   ASP A 264      29.416   7.011  -8.614  1.00 36.86           H  
ATOM   4048  CA  ASP A 264      28.241   8.710  -8.168  1.00 36.86           C  
ATOM   4049  HA  ASP A 264      28.192   9.103  -7.152  1.00 36.86           H  
ATOM   4050  C   ASP A 264      26.849   8.859  -8.802  1.00 36.86           C  
ATOM   4051  CB  ASP A 264      29.333   9.491  -8.920  1.00 36.86           C  
ATOM   4052  HB2 ASP A 264      28.973  10.505  -9.096  1.00 36.86           H  
ATOM   4053  HB3 ASP A 264      29.514   9.022  -9.887  1.00 36.86           H  
ATOM   4054  O   ASP A 264      26.615   8.482  -9.952  1.00 36.86           O  
ATOM   4055  CG  ASP A 264      30.643   9.579  -8.121  1.00 36.86           C  
ATOM   4056  OD1 ASP A 264      30.562   9.763  -6.883  1.00 36.86           O  
ATOM   4057  OD2 ASP A 264      31.719   9.397  -8.734  1.00 36.86           O  
ATOM   4058  N   TYR A 265      25.901   9.367  -8.013  1.00 46.34           N  
ATOM   4059  H   TYR A 265      26.178   9.623  -7.076  1.00 46.34           H  
ATOM   4060  CA  TYR A 265      24.496   9.572  -8.383  1.00 46.34           C  
ATOM   4061  HA  TYR A 265      24.172   8.722  -8.984  1.00 46.34           H  
ATOM   4062  C   TYR A 265      24.313  10.831  -9.248  1.00 46.34           C  
ATOM   4063  CB  TYR A 265      23.619   9.638  -7.121  1.00 46.34           C  
ATOM   4064  HB2 TYR A 265      22.591   9.836  -7.425  1.00 46.34           H  
ATOM   4065  HB3 TYR A 265      23.943  10.483  -6.514  1.00 46.34           H  
ATOM   4066  O   TYR A 265      23.415  11.634  -9.003  1.00 46.34           O  
ATOM   4067  CG  TYR A 265      23.594   8.392  -6.264  1.00 46.34           C  
ATOM   4068  CD1 TYR A 265      22.728   7.333  -6.597  1.00 46.34           C  
ATOM   4069  HD1 TYR A 265      22.118   7.401  -7.485  1.00 46.34           H  
ATOM   4070  CD2 TYR A 265      24.397   8.317  -5.111  1.00 46.34           C  
ATOM   4071  HD2 TYR A 265      25.075   9.124  -4.878  1.00 46.34           H  
ATOM   4072  CE1 TYR A 265      22.652   6.198  -5.768  1.00 46.34           C  
ATOM   4073  HE1 TYR A 265      21.989   5.383  -6.018  1.00 46.34           H  
ATOM   4074  CE2 TYR A 265      24.335   7.181  -4.285  1.00 46.34           C  
ATOM   4075  HE2 TYR A 265      24.968   7.119  -3.412  1.00 46.34           H  
ATOM   4076  OH  TYR A 265      23.381   5.052  -3.792  1.00 46.34           O  
ATOM   4077  HH  TYR A 265      24.101   5.071  -3.157  1.00 46.34           H  
ATOM   4078  CZ  TYR A 265      23.457   6.127  -4.614  1.00 46.34           C  
ATOM   4079  N   ASP A 266      25.173  11.036 -10.243  1.00 48.23           N  
ATOM   4080  H   ASP A 266      25.907  10.357 -10.381  1.00 48.23           H  
ATOM   4081  CA  ASP A 266      25.219  12.289 -11.011  1.00 48.23           C  
ATOM   4082  HA  ASP A 266      25.062  13.117 -10.319  1.00 48.23           H  
ATOM   4083  C   ASP A 266      24.093  12.423 -12.051  1.00 48.23           C  
ATOM   4084  CB  ASP A 266      26.612  12.466 -11.639  1.00 48.23           C  
ATOM   4085  HB2 ASP A 266      26.924  11.526 -12.093  1.00 48.23           H  
ATOM   4086  HB3 ASP A 266      26.555  13.210 -12.433  1.00 48.23           H  
ATOM   4087  O   ASP A 266      24.008  13.432 -12.754  1.00 48.23           O  
ATOM   4088  CG  ASP A 266      27.682  12.949 -10.651  1.00 48.23           C  
ATOM   4089  OD1 ASP A 266      27.320  13.432  -9.552  1.00 48.23           O  
ATOM   4090  OD2 ASP A 266      28.867  12.880 -11.041  1.00 48.23           O  
ATOM   4091  N   GLN A 267      23.196  11.437 -12.161  1.00 51.10           N  
ATOM   4092  H   GLN A 267      23.241  10.676 -11.498  1.00 51.10           H  
ATOM   4093  CA  GLN A 267      22.042  11.539 -13.050  1.00 51.10           C  
ATOM   4094  HA  GLN A 267      22.337  12.177 -13.883  1.00 51.10           H  
ATOM   4095  C   GLN A 267      20.853  12.194 -12.329  1.00 51.10           C  
ATOM   4096  CB  GLN A 267      21.686  10.189 -13.679  1.00 51.10           C  
ATOM   4097  HB2 GLN A 267      20.770  10.313 -14.256  1.00 51.10           H  
ATOM   4098  HB3 GLN A 267      21.515   9.440 -12.905  1.00 51.10           H  
ATOM   4099  O   GLN A 267      20.388  11.671 -11.313  1.00 51.10           O  
ATOM   4100  CG  GLN A 267      22.815   9.735 -14.619  1.00 51.10           C  
ATOM   4101  HG2 GLN A 267      23.678   9.435 -14.024  1.00 51.10           H  
ATOM   4102  HG3 GLN A 267      23.115  10.569 -15.253  1.00 51.10           H  
ATOM   4103  CD  GLN A 267      22.430   8.580 -15.534  1.00 51.10           C  
ATOM   4104  NE2 GLN A 267      23.337   8.134 -16.374  1.00 51.10           N  
ATOM   4105 HE21 GLN A 267      24.278   8.501 -16.348  1.00 51.10           H  
ATOM   4106 HE22 GLN A 267      23.054   7.337 -16.927  1.00 51.10           H  
ATOM   4107  OE1 GLN A 267      21.327   8.066 -15.549  1.00 51.10           O  
ATOM   4108  N   PRO A 268      20.331  13.329 -12.834  1.00 52.23           N  
ATOM   4109  CA  PRO A 268      19.135  13.937 -12.272  1.00 52.23           C  
ATOM   4110  HA  PRO A 268      19.300  14.166 -11.219  1.00 52.23           H  
ATOM   4111  C   PRO A 268      17.950  12.977 -12.400  1.00 52.23           C  
ATOM   4112  CB  PRO A 268      18.923  15.238 -13.053  1.00 52.23           C  
ATOM   4113  HB2 PRO A 268      17.866  15.482 -13.168  1.00 52.23           H  
ATOM   4114  HB3 PRO A 268      19.448  16.050 -12.550  1.00 52.23           H  
ATOM   4115  O   PRO A 268      17.769  12.329 -13.432  1.00 52.23           O  
ATOM   4116  CG  PRO A 268      19.591  14.961 -14.399  1.00 52.23           C  
ATOM   4117  HG2 PRO A 268      18.896  14.429 -15.048  1.00 52.23           H  
ATOM   4118  HG3 PRO A 268      19.937  15.878 -14.877  1.00 52.23           H  
ATOM   4119  CD  PRO A 268      20.752  14.042 -14.032  1.00 52.23           C  
ATOM   4120  HD2 PRO A 268      20.942  13.361 -14.862  1.00 52.23           H  
ATOM   4121  HD3 PRO A 268      21.641  14.631 -13.809  1.00 52.23           H  
ATOM   4122  N   LEU A 269      17.122  12.912 -11.355  1.00 51.77           N  
ATOM   4123  H   LEU A 269      17.330  13.459 -10.532  1.00 51.77           H  
ATOM   4124  CA  LEU A 269      15.858  12.185 -11.428  1.00 51.77           C  
ATOM   4125  HA  LEU A 269      16.082  11.165 -11.742  1.00 51.77           H  
ATOM   4126  C   LEU A 269      14.959  12.836 -12.492  1.00 51.77           C  
ATOM   4127  CB  LEU A 269      15.160  12.161 -10.057  1.00 51.77           C  
ATOM   4128  HB2 LEU A 269      15.038  13.189  -9.715  1.00 51.77           H  
ATOM   4129  HB3 LEU A 269      14.164  11.737 -10.186  1.00 51.77           H  
ATOM   4130  O   LEU A 269      14.902  14.069 -12.556  1.00 51.77           O  
ATOM   4131  CG  LEU A 269      15.896  11.352  -8.974  1.00 51.77           C  
ATOM   4132  HG  LEU A 269      16.909  11.738  -8.854  1.00 51.77           H  
ATOM   4133  CD1 LEU A 269      15.166  11.509  -7.638  1.00 51.77           C  
ATOM   4134 HD11 LEU A 269      15.692  10.939  -6.873  1.00 51.77           H  
ATOM   4135 HD12 LEU A 269      15.141  12.561  -7.354  1.00 51.77           H  
ATOM   4136 HD13 LEU A 269      14.149  11.129  -7.729  1.00 51.77           H  
ATOM   4137  CD2 LEU A 269      15.968   9.862  -9.312  1.00 51.77           C  
ATOM   4138 HD21 LEU A 269      16.426   9.314  -8.488  1.00 51.77           H  
ATOM   4139 HD22 LEU A 269      14.973   9.458  -9.493  1.00 51.77           H  
ATOM   4140 HD23 LEU A 269      16.591   9.705 -10.192  1.00 51.77           H  
ATOM   4141  N   PRO A 270      14.246  12.046 -13.313  1.00 55.85           N  
ATOM   4142  CA  PRO A 270      13.326  12.586 -14.297  1.00 55.85           C  
ATOM   4143  HA  PRO A 270      13.858  13.253 -14.975  1.00 55.85           H  
ATOM   4144  C   PRO A 270      12.215  13.360 -13.590  1.00 55.85           C  
ATOM   4145  CB  PRO A 270      12.787  11.380 -15.072  1.00 55.85           C  
ATOM   4146  HB2 PRO A 270      13.441  11.170 -15.919  1.00 55.85           H  
ATOM   4147  HB3 PRO A 270      11.762  11.532 -15.412  1.00 55.85           H  
ATOM   4148  O   PRO A 270      11.696  12.934 -12.554  1.00 55.85           O  
ATOM   4149  CG  PRO A 270      12.889  10.242 -14.058  1.00 55.85           C  
ATOM   4150  HG2 PRO A 270      12.946   9.271 -14.549  1.00 55.85           H  
ATOM   4151  HG3 PRO A 270      12.045  10.277 -13.370  1.00 55.85           H  
ATOM   4152  CD  PRO A 270      14.176  10.596 -13.321  1.00 55.85           C  
ATOM   4153  HD2 PRO A 270      15.015  10.223 -13.908  1.00 55.85           H  
ATOM   4154  HD3 PRO A 270      14.178  10.169 -12.318  1.00 55.85           H  
ATOM   4155  N   GLU A 271      11.820  14.486 -14.176  1.00 62.35           N  
ATOM   4156  H   GLU A 271      12.284  14.805 -15.015  1.00 62.35           H  
ATOM   4157  CA  GLU A 271      10.625  15.192 -13.734  1.00 62.35           C  
ATOM   4158  HA  GLU A 271      10.726  15.386 -12.666  1.00 62.35           H  
ATOM   4159  C   GLU A 271       9.413  14.278 -13.952  1.00 62.35           C  
ATOM   4160  CB  GLU A 271      10.517  16.543 -14.453  1.00 62.35           C  
ATOM   4161  HB2 GLU A 271      11.493  17.026 -14.410  1.00 62.35           H  
ATOM   4162  HB3 GLU A 271      10.251  16.381 -15.497  1.00 62.35           H  
ATOM   4163  O   GLU A 271       9.242  13.683 -15.024  1.00 62.35           O  
ATOM   4164  CG  GLU A 271       9.491  17.473 -13.786  1.00 62.35           C  
ATOM   4165  HG2 GLU A 271       8.497  17.044 -13.910  1.00 62.35           H  
ATOM   4166  HG3 GLU A 271       9.707  17.516 -12.719  1.00 62.35           H  
ATOM   4167  CD  GLU A 271       9.508  18.903 -14.359  1.00 62.35           C  
ATOM   4168  OE1 GLU A 271       8.857  19.774 -13.737  1.00 62.35           O  
ATOM   4169  OE2 GLU A 271      10.176  19.131 -15.394  1.00 62.35           O  
ATOM   4170  N   PHE A 272       8.608  14.101 -12.904  1.00 60.28           N  
ATOM   4171  H   PHE A 272       8.775  14.622 -12.056  1.00 60.28           H  
ATOM   4172  CA  PHE A 272       7.426  13.258 -12.985  1.00 60.28           C  
ATOM   4173  HA  PHE A 272       7.671  12.392 -13.600  1.00 60.28           H  
ATOM   4174  C   PHE A 272       6.320  14.044 -13.690  1.00 60.28           C  
ATOM   4175  CB  PHE A 272       7.028  12.732 -11.597  1.00 60.28           C  
ATOM   4176  HB2 PHE A 272       6.325  13.416 -11.121  1.00 60.28           H  
ATOM   4177  HB3 PHE A 272       7.915  12.681 -10.966  1.00 60.28           H  
ATOM   4178  O   PHE A 272       5.852  15.061 -13.183  1.00 60.28           O  
ATOM   4179  CG  PHE A 272       6.415  11.348 -11.673  1.00 60.28           C  
ATOM   4180  CD1 PHE A 272       5.194  11.158 -12.332  1.00 60.28           C  
ATOM   4181  HD1 PHE A 272       4.661  12.007 -12.733  1.00 60.28           H  
ATOM   4182  CD2 PHE A 272       7.108  10.232 -11.176  1.00 60.28           C  
ATOM   4183  HD2 PHE A 272       8.069  10.377 -10.704  1.00 60.28           H  
ATOM   4184  CE1 PHE A 272       4.709   9.862 -12.548  1.00 60.28           C  
ATOM   4185  HE1 PHE A 272       3.853   9.724 -13.191  1.00 60.28           H  
ATOM   4186  CE2 PHE A 272       6.568   8.940 -11.303  1.00 60.28           C  
ATOM   4187  HE2 PHE A 272       7.108   8.085 -10.923  1.00 60.28           H  
ATOM   4188  CZ  PHE A 272       5.364   8.751 -11.998  1.00 60.28           C  
ATOM   4189  HZ  PHE A 272       4.979   7.755 -12.159  1.00 60.28           H  
ATOM   4190  N   GLU A 273       5.925  13.591 -14.879  1.00 65.09           N  
ATOM   4191  H   GLU A 273       6.346  12.747 -15.241  1.00 65.09           H  
ATOM   4192  CA  GLU A 273       4.867  14.239 -15.656  1.00 65.09           C  
ATOM   4193  HA  GLU A 273       5.096  15.302 -15.737  1.00 65.09           H  
ATOM   4194  C   GLU A 273       3.504  14.119 -14.964  1.00 65.09           C  
ATOM   4195  CB  GLU A 273       4.802  13.637 -17.066  1.00 65.09           C  
ATOM   4196  HB2 GLU A 273       4.826  12.550 -16.989  1.00 65.09           H  
ATOM   4197  HB3 GLU A 273       3.865  13.930 -17.539  1.00 65.09           H  
ATOM   4198  O   GLU A 273       3.264  13.199 -14.184  1.00 65.09           O  
ATOM   4199  CG  GLU A 273       5.959  14.126 -17.947  1.00 65.09           C  
ATOM   4200  HG2 GLU A 273       6.899  13.957 -17.422  1.00 65.09           H  
ATOM   4201  HG3 GLU A 273       5.847  15.198 -18.112  1.00 65.09           H  
ATOM   4202  CD  GLU A 273       6.016  13.404 -19.296  1.00 65.09           C  
ATOM   4203  OE1 GLU A 273       7.090  13.416 -19.935  1.00 65.09           O  
ATOM   4204  OE2 GLU A 273       5.102  12.631 -19.656  1.00 65.09           O  
ATOM   4205  N   ASN A 274       2.578  15.027 -15.282  1.00 68.91           N  
ATOM   4206  H   ASN A 274       2.816  15.764 -15.930  1.00 68.91           H  
ATOM   4207  CA  ASN A 274       1.219  14.952 -14.752  1.00 68.91           C  
ATOM   4208  HA  ASN A 274       1.269  15.032 -13.667  1.00 68.91           H  
ATOM   4209  C   ASN A 274       0.580  13.598 -15.099  1.00 68.91           C  
ATOM   4210  CB  ASN A 274       0.377  16.115 -15.299  1.00 68.91           C  
ATOM   4211  HB2 ASN A 274       0.443  16.123 -16.386  1.00 68.91           H  
ATOM   4212  HB3 ASN A 274      -0.667  15.957 -15.026  1.00 68.91           H  
ATOM   4213  O   ASN A 274       0.453  13.239 -16.269  1.00 68.91           O  
ATOM   4214  CG  ASN A 274       0.790  17.462 -14.740  1.00 68.91           C  
ATOM   4215  ND2 ASN A 274       0.624  18.518 -15.501  1.00 68.91           N  
ATOM   4216 HD21 ASN A 274       0.256  18.423 -16.436  1.00 68.91           H  
ATOM   4217 HD22 ASN A 274       0.942  19.391 -15.105  1.00 68.91           H  
ATOM   4218  OD1 ASN A 274       1.243  17.601 -13.620  1.00 68.91           O  
ATOM   4219  N   ILE A 275       0.158  12.866 -14.070  1.00 67.09           N  
ATOM   4220  H   ILE A 275       0.331  13.207 -13.135  1.00 67.09           H  
ATOM   4221  CA  ILE A 275      -0.556  11.599 -14.212  1.00 67.09           C  
ATOM   4222  HA  ILE A 275      -0.264  11.123 -15.148  1.00 67.09           H  
ATOM   4223  C   ILE A 275      -2.057  11.867 -14.247  1.00 67.09           C  
ATOM   4224  CB  ILE A 275      -0.206  10.643 -13.057  1.00 67.09           C  
ATOM   4225  HB  ILE A 275      -0.422  11.156 -12.119  1.00 67.09           H  
ATOM   4226  O   ILE A 275      -2.593  12.576 -13.395  1.00 67.09           O  
ATOM   4227  CG1 ILE A 275       1.277  10.231 -13.065  1.00 67.09           C  
ATOM   4228 HG12 ILE A 275       1.432   9.447 -13.805  1.00 67.09           H  
ATOM   4229 HG13 ILE A 275       1.912  11.077 -13.328  1.00 67.09           H  
ATOM   4230  CG2 ILE A 275      -1.065   9.366 -13.123  1.00 67.09           C  
ATOM   4231 HG21 ILE A 275      -2.105   9.599 -12.896  1.00 67.09           H  
ATOM   4232 HG22 ILE A 275      -1.004   8.914 -14.113  1.00 67.09           H  
ATOM   4233 HG23 ILE A 275      -0.745   8.640 -12.377  1.00 67.09           H  
ATOM   4234  CD1 ILE A 275       1.704   9.731 -11.677  1.00 67.09           C  
ATOM   4235 HD11 ILE A 275       2.418   8.913 -11.774  1.00 67.09           H  
ATOM   4236 HD12 ILE A 275       0.855   9.359 -11.104  1.00 67.09           H  
ATOM   4237 HD13 ILE A 275       2.155  10.550 -11.116  1.00 67.09           H  
ATOM   4238  N   GLU A 276      -2.749  11.222 -15.180  1.00 72.39           N  
ATOM   4239  H   GLU A 276      -2.253  10.661 -15.858  1.00 72.39           H  
ATOM   4240  CA  GLU A 276      -4.193  11.039 -15.089  1.00 72.39           C  
ATOM   4241  HA  GLU A 276      -4.630  11.884 -14.557  1.00 72.39           H  
ATOM   4242  C   GLU A 276      -4.485   9.759 -14.299  1.00 72.39           C  
ATOM   4243  CB  GLU A 276      -4.795  11.029 -16.496  1.00 72.39           C  
ATOM   4244  HB2 GLU A 276      -4.454  10.146 -17.036  1.00 72.39           H  
ATOM   4245  HB3 GLU A 276      -4.449  11.918 -17.023  1.00 72.39           H  
ATOM   4246  O   GLU A 276      -4.112   8.659 -14.714  1.00 72.39           O  
ATOM   4247  CG  GLU A 276      -6.328  11.054 -16.443  1.00 72.39           C  
ATOM   4248  HG2 GLU A 276      -6.641  11.890 -15.817  1.00 72.39           H  
ATOM   4249  HG3 GLU A 276      -6.680  10.133 -15.978  1.00 72.39           H  
ATOM   4250  CD  GLU A 276      -6.972  11.198 -17.830  1.00 72.39           C  
ATOM   4251  OE1 GLU A 276      -8.204  11.413 -17.863  1.00 72.39           O  
ATOM   4252  OE2 GLU A 276      -6.245  11.103 -18.846  1.00 72.39           O  
ATOM   4253  N   LEU A 277      -5.113   9.908 -13.129  1.00 73.14           N  
ATOM   4254  H   LEU A 277      -5.386  10.836 -12.836  1.00 73.14           H  
ATOM   4255  CA  LEU A 277      -5.477   8.769 -12.292  1.00 73.14           C  
ATOM   4256  HA  LEU A 277      -4.585   8.160 -12.145  1.00 73.14           H  
ATOM   4257  C   LEU A 277      -6.526   7.910 -13.006  1.00 73.14           C  
ATOM   4258  CB  LEU A 277      -5.996   9.229 -10.919  1.00 73.14           C  
ATOM   4259  HB2 LEU A 277      -6.347   8.349 -10.380  1.00 73.14           H  
ATOM   4260  HB3 LEU A 277      -6.848   9.889 -11.079  1.00 73.14           H  
ATOM   4261  O   LEU A 277      -7.557   8.415 -13.444  1.00 73.14           O  
ATOM   4262  CG  LEU A 277      -4.975   9.940 -10.018  1.00 73.14           C  
ATOM   4263  HG  LEU A 277      -4.547  10.793 -10.546  1.00 73.14           H  
ATOM   4264  CD1 LEU A 277      -5.706  10.452  -8.777  1.00 73.14           C  
ATOM   4265 HD11 LEU A 277      -6.204   9.622  -8.277  1.00 73.14           H  
ATOM   4266 HD12 LEU A 277      -4.995  10.903  -8.084  1.00 73.14           H  
ATOM   4267 HD13 LEU A 277      -6.447  11.199  -9.061  1.00 73.14           H  
ATOM   4268  CD2 LEU A 277      -3.847   9.006  -9.576  1.00 73.14           C  
ATOM   4269 HD21 LEU A 277      -3.264   8.676 -10.436  1.00 73.14           H  
ATOM   4270 HD22 LEU A 277      -4.257   8.145  -9.047  1.00 73.14           H  
ATOM   4271 HD23 LEU A 277      -3.185   9.541  -8.896  1.00 73.14           H  
ATOM   4272  N   GLN A 278      -6.279   6.606 -13.081  1.00 77.36           N  
ATOM   4273  H   GLN A 278      -5.389   6.273 -12.740  1.00 77.36           H  
ATOM   4274  CA  GLN A 278      -7.195   5.628 -13.660  1.00 77.36           C  
ATOM   4275  HA  GLN A 278      -7.976   6.150 -14.213  1.00 77.36           H  
ATOM   4276  C   GLN A 278      -7.869   4.804 -12.572  1.00 77.36           C  
ATOM   4277  CB  GLN A 278      -6.464   4.707 -14.643  1.00 77.36           C  
ATOM   4278  HB2 GLN A 278      -7.179   4.000 -15.062  1.00 77.36           H  
ATOM   4279  HB3 GLN A 278      -5.700   4.143 -14.107  1.00 77.36           H  
ATOM   4280  O   GLN A 278      -7.294   4.552 -11.512  1.00 77.36           O  
ATOM   4281  CG  GLN A 278      -5.813   5.493 -15.787  1.00 77.36           C  
ATOM   4282  HG2 GLN A 278      -5.093   6.200 -15.374  1.00 77.36           H  
ATOM   4283  HG3 GLN A 278      -6.576   6.061 -16.319  1.00 77.36           H  
ATOM   4284  CD  GLN A 278      -5.078   4.611 -16.787  1.00 77.36           C  
ATOM   4285  NE2 GLN A 278      -4.204   5.198 -17.571  1.00 77.36           N  
ATOM   4286 HE21 GLN A 278      -3.647   4.619 -18.183  1.00 77.36           H  
ATOM   4287 HE22 GLN A 278      -4.013   6.183 -17.454  1.00 77.36           H  
ATOM   4288  OE1 GLN A 278      -5.244   3.403 -16.882  1.00 77.36           O  
ATOM   4289  N   CYS A 279      -9.083   4.343 -12.858  1.00 73.91           N  
ATOM   4290  H   CYS A 279      -9.521   4.586 -13.735  1.00 73.91           H  
ATOM   4291  CA  CYS A 279      -9.782   3.439 -11.960  1.00 73.91           C  
ATOM   4292  HA  CYS A 279      -9.691   3.859 -10.958  1.00 73.91           H  
ATOM   4293  C   CYS A 279      -9.154   2.042 -11.988  1.00 73.91           C  
ATOM   4294  CB  CYS A 279     -11.271   3.382 -12.296  1.00 73.91           C  
ATOM   4295  HB2 CYS A 279     -11.775   2.693 -11.620  1.00 73.91           H  
ATOM   4296  HB3 CYS A 279     -11.423   3.059 -13.326  1.00 73.91           H  
ATOM   4297  O   CYS A 279      -8.701   1.593 -13.048  1.00 73.91           O  
ATOM   4298  SG  CYS A 279     -11.897   5.051 -12.046  1.00 73.91           S  
ATOM   4299  HG  CYS A 279     -13.211   4.813 -12.076  1.00 73.91           H  
ATOM   4300  N   PRO A 280      -9.174   1.328 -10.852  1.00 73.80           N  
ATOM   4301  CA  PRO A 280      -8.789  -0.073 -10.801  1.00 73.80           C  
ATOM   4302  HA  PRO A 280      -7.724  -0.129 -11.028  1.00 73.80           H  
ATOM   4303  C   PRO A 280      -9.598  -0.913 -11.805  1.00 73.80           C  
ATOM   4304  CB  PRO A 280      -9.024  -0.517  -9.353  1.00 73.80           C  
ATOM   4305  HB2 PRO A 280     -10.022  -0.943  -9.247  1.00 73.80           H  
ATOM   4306  HB3 PRO A 280      -8.266  -1.225  -9.019  1.00 73.80           H  
ATOM   4307  O   PRO A 280     -10.787  -0.654 -12.012  1.00 73.80           O  
ATOM   4308  CG  PRO A 280      -8.955   0.795  -8.572  1.00 73.80           C  
ATOM   4309  HG2 PRO A 280      -9.533   0.769  -7.648  1.00 73.80           H  
ATOM   4310  HG3 PRO A 280      -7.914   1.051  -8.371  1.00 73.80           H  
ATOM   4311  CD  PRO A 280      -9.544   1.809  -9.533  1.00 73.80           C  
ATOM   4312  HD2 PRO A 280      -9.115   2.788  -9.317  1.00 73.80           H  
ATOM   4313  HD3 PRO A 280     -10.629   1.831  -9.438  1.00 73.80           H  
ATOM   4314  N   PRO A 281      -8.987  -1.931 -12.436  1.00 73.23           N  
ATOM   4315  CA  PRO A 281      -9.674  -2.787 -13.391  1.00 73.23           C  
ATOM   4316  HA  PRO A 281     -10.108  -2.175 -14.182  1.00 73.23           H  
ATOM   4317  C   PRO A 281     -10.785  -3.586 -12.706  1.00 73.23           C  
ATOM   4318  CB  PRO A 281      -8.589  -3.696 -13.981  1.00 73.23           C  
ATOM   4319  HB2 PRO A 281      -8.157  -3.219 -14.862  1.00 73.23           H  
ATOM   4320  HB3 PRO A 281      -8.968  -4.686 -14.232  1.00 73.23           H  
ATOM   4321  O   PRO A 281     -10.632  -4.060 -11.581  1.00 73.23           O  
ATOM   4322  CG  PRO A 281      -7.538  -3.759 -12.873  1.00 73.23           C  
ATOM   4323  HG2 PRO A 281      -7.831  -4.497 -12.126  1.00 73.23           H  
ATOM   4324  HG3 PRO A 281      -6.544  -3.978 -13.264  1.00 73.23           H  
ATOM   4325  CD  PRO A 281      -7.613  -2.361 -12.268  1.00 73.23           C  
ATOM   4326  HD2 PRO A 281      -7.315  -2.383 -11.220  1.00 73.23           H  
ATOM   4327  HD3 PRO A 281      -6.978  -1.687 -12.843  1.00 73.23           H  
ATOM   4328  N   THR A 282     -11.888  -3.810 -13.425  1.00 66.23           N  
ATOM   4329  H   THR A 282     -12.019  -3.311 -14.293  1.00 66.23           H  
ATOM   4330  CA  THR A 282     -13.006  -4.641 -12.946  1.00 66.23           C  
ATOM   4331  HA  THR A 282     -13.395  -4.211 -12.023  1.00 66.23           H  
ATOM   4332  C   THR A 282     -12.563  -6.075 -12.653  1.00 66.23           C  
ATOM   4333  CB  THR A 282     -14.127  -4.695 -13.998  1.00 66.23           C  
ATOM   4334  HB  THR A 282     -13.849  -5.407 -14.775  1.00 66.23           H  
ATOM   4335  O   THR A 282     -13.100  -6.723 -11.758  1.00 66.23           O  
ATOM   4336  CG2 THR A 282     -15.473  -5.107 -13.409  1.00 66.23           C  
ATOM   4337 HG21 THR A 282     -16.235  -5.082 -14.188  1.00 66.23           H  
ATOM   4338 HG22 THR A 282     -15.758  -4.426 -12.606  1.00 66.23           H  
ATOM   4339 HG23 THR A 282     -15.414  -6.121 -13.014  1.00 66.23           H  
ATOM   4340  OG1 THR A 282     -14.299  -3.440 -14.616  1.00 66.23           O  
ATOM   4341  HG1 THR A 282     -14.712  -2.849 -13.982  1.00 66.23           H  
ATOM   4342  N   GLN A 283     -11.575  -6.577 -13.404  1.00 61.07           N  
ATOM   4343  H   GLN A 283     -11.132  -5.965 -14.074  1.00 61.07           H  
ATOM   4344  CA  GLN A 283     -10.983  -7.888 -13.174  1.00 61.07           C  
ATOM   4345  HA  GLN A 283     -11.780  -8.564 -12.862  1.00 61.07           H  
ATOM   4346  C   GLN A 283      -9.954  -7.802 -12.044  1.00 61.07           C  
ATOM   4347  CB  GLN A 283     -10.400  -8.435 -14.482  1.00 61.07           C  
ATOM   4348  HB2 GLN A 283     -11.144  -8.323 -15.270  1.00 61.07           H  
ATOM   4349  HB3 GLN A 283      -9.509  -7.872 -14.761  1.00 61.07           H  
ATOM   4350  O   GLN A 283      -8.884  -7.210 -12.195  1.00 61.07           O  
ATOM   4351  CG  GLN A 283     -10.059  -9.927 -14.347  1.00 61.07           C  
ATOM   4352  HG2 GLN A 283     -10.937 -10.460 -13.981  1.00 61.07           H  
ATOM   4353  HG3 GLN A 283      -9.254 -10.055 -13.623  1.00 61.07           H  
ATOM   4354  CD  GLN A 283      -9.631 -10.561 -15.665  1.00 61.07           C  
ATOM   4355  NE2 GLN A 283      -9.571 -11.873 -15.732  1.00 61.07           N  
ATOM   4356 HE21 GLN A 283      -9.286 -12.251 -16.624  1.00 61.07           H  
ATOM   4357 HE22 GLN A 283      -9.796 -12.441 -14.928  1.00 61.07           H  
ATOM   4358  OE1 GLN A 283      -9.345  -9.914 -16.657  1.00 61.07           O  
ATOM   4359  N   LYS A 284     -10.301  -8.403 -10.906  1.00 67.22           N  
ATOM   4360  H   LYS A 284     -11.207  -8.849 -10.864  1.00 67.22           H  
ATOM   4361  CA  LYS A 284      -9.567  -8.264  -9.651  1.00 67.22           C  
ATOM   4362  HA  LYS A 284      -9.106  -7.276  -9.652  1.00 67.22           H  
ATOM   4363  C   LYS A 284      -8.470  -9.344  -9.534  1.00 67.22           C  
ATOM   4364  CB  LYS A 284     -10.570  -8.295  -8.484  1.00 67.22           C  
ATOM   4365  HB2 LYS A 284     -11.111  -9.241  -8.502  1.00 67.22           H  
ATOM   4366  HB3 LYS A 284     -10.006  -8.241  -7.554  1.00 67.22           H  
ATOM   4367  O   LYS A 284      -8.778 -10.531  -9.664  1.00 67.22           O  
ATOM   4368  CG  LYS A 284     -11.576  -7.120  -8.507  1.00 67.22           C  
ATOM   4369  HG2 LYS A 284     -11.045  -6.191  -8.295  1.00 67.22           H  
ATOM   4370  HG3 LYS A 284     -12.028  -7.040  -9.495  1.00 67.22           H  
ATOM   4371  CD  LYS A 284     -12.714  -7.306  -7.489  1.00 67.22           C  
ATOM   4372  HD2 LYS A 284     -13.245  -8.231  -7.712  1.00 67.22           H  
ATOM   4373  HD3 LYS A 284     -12.283  -7.393  -6.491  1.00 67.22           H  
ATOM   4374  CE  LYS A 284     -13.713  -6.138  -7.477  1.00 67.22           C  
ATOM   4375  HE2 LYS A 284     -14.171  -6.072  -8.464  1.00 67.22           H  
ATOM   4376  HE3 LYS A 284     -13.172  -5.209  -7.296  1.00 67.22           H  
ATOM   4377  NZ  LYS A 284     -14.772  -6.319  -6.441  1.00 67.22           N  
ATOM   4378  HZ1 LYS A 284     -15.458  -5.579  -6.461  1.00 67.22           H  
ATOM   4379  HZ2 LYS A 284     -15.271  -7.188  -6.571  1.00 67.22           H  
ATOM   4380  HZ3 LYS A 284     -14.391  -6.338  -5.505  1.00 67.22           H  
ATOM   4381  N   PRO A 285      -7.194  -8.975  -9.316  1.00 66.77           N  
ATOM   4382  CA  PRO A 285      -6.112  -9.935  -9.085  1.00 66.77           C  
ATOM   4383  HA  PRO A 285      -6.112 -10.678  -9.882  1.00 66.77           H  
ATOM   4384  C   PRO A 285      -6.267 -10.650  -7.728  1.00 66.77           C  
ATOM   4385  CB  PRO A 285      -4.821  -9.112  -9.152  1.00 66.77           C  
ATOM   4386  HB2 PRO A 285      -4.470  -9.068 -10.183  1.00 66.77           H  
ATOM   4387  HB3 PRO A 285      -4.039  -9.503  -8.500  1.00 66.77           H  
ATOM   4388  O   PRO A 285      -6.900 -10.097  -6.827  1.00 66.77           O  
ATOM   4389  CG  PRO A 285      -5.274  -7.723  -8.710  1.00 66.77           C  
ATOM   4390  HG2 PRO A 285      -5.334  -7.690  -7.622  1.00 66.77           H  
ATOM   4391  HG3 PRO A 285      -4.622  -6.936  -9.089  1.00 66.77           H  
ATOM   4392  CD  PRO A 285      -6.686  -7.613  -9.266  1.00 66.77           C  
ATOM   4393  HD2 PRO A 285      -7.285  -6.982  -8.609  1.00 66.77           H  
ATOM   4394  HD3 PRO A 285      -6.660  -7.196 -10.273  1.00 66.77           H  
ATOM   4395  N   PRO A 286      -5.688 -11.854  -7.550  1.00 66.78           N  
ATOM   4396  CA  PRO A 286      -5.761 -12.595  -6.290  1.00 66.78           C  
ATOM   4397  HA  PRO A 286      -6.803 -12.818  -6.061  1.00 66.78           H  
ATOM   4398  C   PRO A 286      -5.158 -11.794  -5.131  1.00 66.78           C  
ATOM   4399  CB  PRO A 286      -5.004 -13.906  -6.535  1.00 66.78           C  
ATOM   4400  HB2 PRO A 286      -4.470 -14.247  -5.648  1.00 66.78           H  
ATOM   4401  HB3 PRO A 286      -5.705 -14.669  -6.871  1.00 66.78           H  
ATOM   4402  O   PRO A 286      -4.102 -11.190  -5.278  1.00 66.78           O  
ATOM   4403  CG  PRO A 286      -4.045 -13.563  -7.675  1.00 66.78           C  
ATOM   4404  HG2 PRO A 286      -3.151 -13.089  -7.270  1.00 66.78           H  
ATOM   4405  HG3 PRO A 286      -3.780 -14.442  -8.263  1.00 66.78           H  
ATOM   4406  CD  PRO A 286      -4.831 -12.547  -8.499  1.00 66.78           C  
ATOM   4407  HD2 PRO A 286      -4.142 -11.865  -8.997  1.00 66.78           H  
ATOM   4408  HD3 PRO A 286      -5.450 -13.063  -9.233  1.00 66.78           H  
ATOM   4409  N   VAL A 287      -5.827 -11.804  -3.976  1.00 71.53           N  
ATOM   4410  H   VAL A 287      -6.680 -12.341  -3.919  1.00 71.53           H  
ATOM   4411  CA  VAL A 287      -5.420 -11.046  -2.783  1.00 71.53           C  
ATOM   4412  HA  VAL A 287      -4.716 -10.264  -3.070  1.00 71.53           H  
ATOM   4413  C   VAL A 287      -4.736 -11.965  -1.786  1.00 71.53           C  
ATOM   4414  CB  VAL A 287      -6.631 -10.371  -2.117  1.00 71.53           C  
ATOM   4415  HB  VAL A 287      -7.379 -11.138  -1.913  1.00 71.53           H  
ATOM   4416  O   VAL A 287      -5.283 -13.000  -1.402  1.00 71.53           O  
ATOM   4417  CG1 VAL A 287      -6.290  -9.676  -0.792  1.00 71.53           C  
ATOM   4418 HG11 VAL A 287      -6.035 -10.419  -0.037  1.00 71.53           H  
ATOM   4419 HG12 VAL A 287      -5.461  -8.981  -0.928  1.00 71.53           H  
ATOM   4420 HG13 VAL A 287      -7.159  -9.127  -0.429  1.00 71.53           H  
ATOM   4421  CG2 VAL A 287      -7.261  -9.333  -3.038  1.00 71.53           C  
ATOM   4422 HG21 VAL A 287      -6.885  -8.334  -2.817  1.00 71.53           H  
ATOM   4423 HG22 VAL A 287      -8.335  -9.335  -2.850  1.00 71.53           H  
ATOM   4424 HG23 VAL A 287      -7.068  -9.562  -4.086  1.00 71.53           H  
ATOM   4425  N   VAL A 288      -3.576 -11.544  -1.289  1.00 70.13           N  
ATOM   4426  H   VAL A 288      -3.129 -10.742  -1.709  1.00 70.13           H  
ATOM   4427  CA  VAL A 288      -2.947 -12.166  -0.122  1.00 70.13           C  
ATOM   4428  HA  VAL A 288      -2.884 -13.241  -0.290  1.00 70.13           H  
ATOM   4429  C   VAL A 288      -3.798 -11.911   1.122  1.00 70.13           C  
ATOM   4430  CB  VAL A 288      -1.521 -11.631   0.066  1.00 70.13           C  
ATOM   4431  HB  VAL A 288      -1.553 -10.542   0.101  1.00 70.13           H  
ATOM   4432  O   VAL A 288      -4.041 -10.765   1.508  1.00 70.13           O  
ATOM   4433  CG1 VAL A 288      -0.881 -12.136   1.364  1.00 70.13           C  
ATOM   4434 HG11 VAL A 288       0.074 -11.624   1.488  1.00 70.13           H  
ATOM   4435 HG12 VAL A 288      -1.487 -11.884   2.234  1.00 70.13           H  
ATOM   4436 HG13 VAL A 288      -0.720 -13.213   1.326  1.00 70.13           H  
ATOM   4437  CG2 VAL A 288      -0.625 -12.067  -1.097  1.00 70.13           C  
ATOM   4438 HG21 VAL A 288       0.360 -11.611  -0.995  1.00 70.13           H  
ATOM   4439 HG22 VAL A 288      -1.045 -11.735  -2.047  1.00 70.13           H  
ATOM   4440 HG23 VAL A 288      -0.522 -13.152  -1.119  1.00 70.13           H  
ATOM   4441  N   THR A 289      -4.225 -12.986   1.787  1.00 73.44           N  
ATOM   4442  H   THR A 289      -4.038 -13.899   1.396  1.00 73.44           H  
ATOM   4443  CA  THR A 289      -5.052 -12.889   2.996  1.00 73.44           C  
ATOM   4444  HA  THR A 289      -5.364 -11.848   3.083  1.00 73.44           H  
ATOM   4445  C   THR A 289      -4.309 -13.263   4.271  1.00 73.44           C  
ATOM   4446  CB  THR A 289      -6.339 -13.711   2.913  1.00 73.44           C  
ATOM   4447  HB  THR A 289      -6.902 -13.542   3.831  1.00 73.44           H  
ATOM   4448  O   THR A 289      -3.573 -14.249   4.288  1.00 73.44           O  
ATOM   4449  CG2 THR A 289      -7.225 -13.311   1.739  1.00 73.44           C  
ATOM   4450 HG21 THR A 289      -7.422 -12.239   1.780  1.00 73.44           H  
ATOM   4451 HG22 THR A 289      -8.170 -13.852   1.792  1.00 73.44           H  
ATOM   4452 HG23 THR A 289      -6.735 -13.549   0.795  1.00 73.44           H  
ATOM   4453  OG1 THR A 289      -6.038 -15.086   2.820  1.00 73.44           O  
ATOM   4454  HG1 THR A 289      -5.132 -15.202   3.115  1.00 73.44           H  
ATOM   4455  N   PHE A 290      -4.594 -12.577   5.379  1.00 72.12           N  
ATOM   4456  H   PHE A 290      -5.199 -11.772   5.296  1.00 72.12           H  
ATOM   4457  CA  PHE A 290      -4.127 -12.978   6.709  1.00 72.12           C  
ATOM   4458  HA  PHE A 290      -3.309 -13.686   6.579  1.00 72.12           H  
ATOM   4459  C   PHE A 290      -5.205 -13.684   7.536  1.00 72.12           C  
ATOM   4460  CB  PHE A 290      -3.532 -11.795   7.471  1.00 72.12           C  
ATOM   4461  HB2 PHE A 290      -2.627 -11.485   6.948  1.00 72.12           H  
ATOM   4462  HB3 PHE A 290      -3.219 -12.129   8.460  1.00 72.12           H  
ATOM   4463  O   PHE A 290      -6.372 -13.291   7.563  1.00 72.12           O  
ATOM   4464  CG  PHE A 290      -4.445 -10.599   7.626  1.00 72.12           C  
ATOM   4465  CD1 PHE A 290      -4.409  -9.566   6.675  1.00 72.12           C  
ATOM   4466  HD1 PHE A 290      -3.792  -9.673   5.795  1.00 72.12           H  
ATOM   4467  CD2 PHE A 290      -5.331 -10.518   8.714  1.00 72.12           C  
ATOM   4468  HD2 PHE A 290      -5.385 -11.322   9.434  1.00 72.12           H  
ATOM   4469  CE1 PHE A 290      -5.193  -8.414   6.850  1.00 72.12           C  
ATOM   4470  HE1 PHE A 290      -5.128  -7.603   6.140  1.00 72.12           H  
ATOM   4471  CE2 PHE A 290      -6.177  -9.406   8.838  1.00 72.12           C  
ATOM   4472  HE2 PHE A 290      -6.907  -9.364   9.634  1.00 72.12           H  
ATOM   4473  CZ  PHE A 290      -6.090  -8.342   7.926  1.00 72.12           C  
ATOM   4474  HZ  PHE A 290      -6.717  -7.471   8.045  1.00 72.12           H  
ATOM   4475  N   ASN A 291      -4.768 -14.696   8.293  1.00 70.76           N  
ATOM   4476  H   ASN A 291      -3.808 -14.979   8.153  1.00 70.76           H  
ATOM   4477  CA  ASN A 291      -5.628 -15.547   9.128  1.00 70.76           C  
ATOM   4478  HA  ASN A 291      -6.672 -15.352   8.880  1.00 70.76           H  
ATOM   4479  C   ASN A 291      -5.506 -15.278  10.636  1.00 70.76           C  
ATOM   4480  CB  ASN A 291      -5.321 -17.019   8.787  1.00 70.76           C  
ATOM   4481  HB2 ASN A 291      -4.252 -17.210   8.885  1.00 70.76           H  
ATOM   4482  HB3 ASN A 291      -5.857 -17.673   9.475  1.00 70.76           H  
ATOM   4483  O   ASN A 291      -6.198 -15.910  11.434  1.00 70.76           O  
ATOM   4484  CG  ASN A 291      -5.780 -17.386   7.389  1.00 70.76           C  
ATOM   4485  ND2 ASN A 291      -5.114 -18.300   6.726  1.00 70.76           N  
ATOM   4486 HD21 ASN A 291      -5.465 -18.501   5.800  1.00 70.76           H  
ATOM   4487 HD22 ASN A 291      -4.298 -18.761   7.102  1.00 70.76           H  
ATOM   4488  OD1 ASN A 291      -6.750 -16.854   6.884  1.00 70.76           O  
ATOM   4489  N   LYS A 292      -4.599 -14.389  11.059  1.00 71.97           N  
ATOM   4490  H   LYS A 292      -4.075 -13.878  10.362  1.00 71.97           H  
ATOM   4491  CA  LYS A 292      -4.382 -14.056  12.474  1.00 71.97           C  
ATOM   4492  HA  LYS A 292      -5.281 -14.303  13.038  1.00 71.97           H  
ATOM   4493  C   LYS A 292      -4.133 -12.561  12.638  1.00 71.97           C  
ATOM   4494  CB  LYS A 292      -3.205 -14.865  13.053  1.00 71.97           C  
ATOM   4495  HB2 LYS A 292      -2.325 -14.719  12.426  1.00 71.97           H  
ATOM   4496  HB3 LYS A 292      -2.981 -14.479  14.048  1.00 71.97           H  
ATOM   4497  O   LYS A 292      -3.175 -12.033  12.089  1.00 71.97           O  
ATOM   4498  CG  LYS A 292      -3.508 -16.368  13.172  1.00 71.97           C  
ATOM   4499  HG2 LYS A 292      -4.416 -16.506  13.759  1.00 71.97           H  
ATOM   4500  HG3 LYS A 292      -3.663 -16.785  12.177  1.00 71.97           H  
ATOM   4501  CD  LYS A 292      -2.353 -17.123  13.843  1.00 71.97           C  
ATOM   4502  HD2 LYS A 292      -2.205 -16.734  14.851  1.00 71.97           H  
ATOM   4503  HD3 LYS A 292      -1.445 -16.968  13.260  1.00 71.97           H  
ATOM   4504  CE  LYS A 292      -2.682 -18.621  13.903  1.00 71.97           C  
ATOM   4505  HE2 LYS A 292      -2.903 -18.963  12.892  1.00 71.97           H  
ATOM   4506  HE3 LYS A 292      -3.583 -18.757  14.501  1.00 71.97           H  
ATOM   4507  NZ  LYS A 292      -1.560 -19.414  14.469  1.00 71.97           N  
ATOM   4508  HZ1 LYS A 292      -0.732 -19.305  13.900  1.00 71.97           H  
ATOM   4509  HZ2 LYS A 292      -1.796 -20.396  14.481  1.00 71.97           H  
ATOM   4510  HZ3 LYS A 292      -1.348 -19.121  15.412  1.00 71.97           H  
ATOM   4511  N   LEU A 293      -4.972 -11.913  13.442  1.00 68.53           N  
ATOM   4512  H   LEU A 293      -5.740 -12.432  13.844  1.00 68.53           H  
ATOM   4513  CA  LEU A 293      -4.774 -10.530  13.876  1.00 68.53           C  
ATOM   4514  HA  LEU A 293      -4.380  -9.934  13.053  1.00 68.53           H  
ATOM   4515  C   LEU A 293      -3.774 -10.488  15.033  1.00 68.53           C  
ATOM   4516  CB  LEU A 293      -6.118  -9.940  14.337  1.00 68.53           C  
ATOM   4517  HB2 LEU A 293      -6.518 -10.578  15.126  1.00 68.53           H  
ATOM   4518  HB3 LEU A 293      -5.936  -8.957  14.772  1.00 68.53           H  
ATOM   4519  O   LEU A 293      -3.961 -11.196  16.028  1.00 68.53           O  
ATOM   4520  CG  LEU A 293      -7.179  -9.797  13.236  1.00 68.53           C  
ATOM   4521  HG  LEU A 293      -7.326 -10.753  12.734  1.00 68.53           H  
ATOM   4522  CD1 LEU A 293      -8.502  -9.373  13.861  1.00 68.53           C  
ATOM   4523 HD11 LEU A 293      -9.259  -9.327  13.078  1.00 68.53           H  
ATOM   4524 HD12 LEU A 293      -8.803 -10.088  14.626  1.00 68.53           H  
ATOM   4525 HD13 LEU A 293      -8.402  -8.382  14.305  1.00 68.53           H  
ATOM   4526  CD2 LEU A 293      -6.798  -8.744  12.213  1.00 68.53           C  
ATOM   4527 HD21 LEU A 293      -5.952  -9.115  11.635  1.00 68.53           H  
ATOM   4528 HD22 LEU A 293      -7.632  -8.554  11.538  1.00 68.53           H  
ATOM   4529 HD23 LEU A 293      -6.516  -7.809  12.697  1.00 68.53           H  
ATOM   4530  N   GLN A 294      -2.769  -9.616  14.961  1.00 67.81           N  
ATOM   4531  H   GLN A 294      -2.653  -9.050  14.132  1.00 67.81           H  
ATOM   4532  CA  GLN A 294      -1.988  -9.266  16.146  1.00 67.81           C  
ATOM   4533  HA  GLN A 294      -1.946 -10.120  16.821  1.00 67.81           H  
ATOM   4534  C   GLN A 294      -2.704  -8.136  16.883  1.00 67.81           C  
ATOM   4535  CB  GLN A 294      -0.538  -8.917  15.801  1.00 67.81           C  
ATOM   4536  HB2 GLN A 294      -0.504  -8.104  15.075  1.00 67.81           H  
ATOM   4537  HB3 GLN A 294      -0.045  -8.576  16.712  1.00 67.81           H  
ATOM   4538  O   GLN A 294      -2.594  -6.961  16.533  1.00 67.81           O  
ATOM   4539  CG  GLN A 294       0.225 -10.133  15.257  1.00 67.81           C  
ATOM   4540  HG2 GLN A 294      -0.204 -10.429  14.300  1.00 67.81           H  
ATOM   4541  HG3 GLN A 294       0.126 -10.964  15.955  1.00 67.81           H  
ATOM   4542  CD  GLN A 294       1.708  -9.851  15.051  1.00 67.81           C  
ATOM   4543  NE2 GLN A 294       2.463 -10.813  14.569  1.00 67.81           N  
ATOM   4544 HE21 GLN A 294       2.051 -11.676  14.245  1.00 67.81           H  
ATOM   4545 HE22 GLN A 294       3.417 -10.548  14.371  1.00 67.81           H  
ATOM   4546  OE1 GLN A 294       2.235  -8.788  15.325  1.00 67.81           O  
ATOM   4547  N   ARG A 295      -3.491  -8.509  17.897  1.00 64.09           N  
ATOM   4548  H   ARG A 295      -3.548  -9.494  18.112  1.00 64.09           H  
ATOM   4549  CA  ARG A 295      -4.159  -7.546  18.774  1.00 64.09           C  
ATOM   4550  HA  ARG A 295      -4.696  -6.827  18.155  1.00 64.09           H  
ATOM   4551  C   ARG A 295      -3.110  -6.781  19.576  1.00 64.09           C  
ATOM   4552  CB  ARG A 295      -5.156  -8.276  19.685  1.00 64.09           C  
ATOM   4553  HB2 ARG A 295      -5.823  -8.874  19.064  1.00 64.09           H  
ATOM   4554  HB3 ARG A 295      -4.612  -8.942  20.355  1.00 64.09           H  
ATOM   4555  O   ARG A 295      -2.226  -7.392  20.171  1.00 64.09           O  
ATOM   4556  CG  ARG A 295      -5.998  -7.296  20.511  1.00 64.09           C  
ATOM   4557  HG2 ARG A 295      -6.527  -6.620  19.840  1.00 64.09           H  
ATOM   4558  HG3 ARG A 295      -5.351  -6.714  21.167  1.00 64.09           H  
ATOM   4559  CD  ARG A 295      -7.009  -8.056  21.371  1.00 64.09           C  
ATOM   4560  HD2 ARG A 295      -6.461  -8.691  22.067  1.00 64.09           H  
ATOM   4561  HD3 ARG A 295      -7.622  -8.680  20.720  1.00 64.09           H  
ATOM   4562  NE  ARG A 295      -7.872  -7.128  22.123  1.00 64.09           N  
ATOM   4563  HE  ARG A 295      -7.616  -6.152  22.076  1.00 64.09           H  
ATOM   4564  NH1 ARG A 295      -9.236  -8.702  23.081  1.00 64.09           N  
ATOM   4565 HH11 ARG A 295      -9.995  -8.934  23.705  1.00 64.09           H  
ATOM   4566 HH12 ARG A 295      -8.615  -9.415  22.725  1.00 64.09           H  
ATOM   4567  NH2 ARG A 295      -9.628  -6.537  23.451  1.00 64.09           N  
ATOM   4568 HH21 ARG A 295     -10.434  -6.782  24.008  1.00 64.09           H  
ATOM   4569 HH22 ARG A 295      -9.403  -5.561  23.316  1.00 64.09           H  
ATOM   4570  CZ  ARG A 295      -8.904  -7.457  22.878  1.00 64.09           C  
ATOM   4571  N   PHE A 296      -3.244  -5.461  19.635  1.00 52.88           N  
ATOM   4572  H   PHE A 296      -3.987  -5.011  19.119  1.00 52.88           H  
ATOM   4573  CA  PHE A 296      -2.456  -4.664  20.566  1.00 52.88           C  
ATOM   4574  HA  PHE A 296      -1.467  -5.111  20.663  1.00 52.88           H  
ATOM   4575  C   PHE A 296      -3.100  -4.676  21.953  1.00 52.88           C  
ATOM   4576  CB  PHE A 296      -2.264  -3.247  20.026  1.00 52.88           C  
ATOM   4577  HB2 PHE A 296      -1.825  -2.631  20.811  1.00 52.88           H  
ATOM   4578  HB3 PHE A 296      -3.234  -2.816  19.778  1.00 52.88           H  
ATOM   4579  O   PHE A 296      -4.284  -4.365  22.108  1.00 52.88           O  
ATOM   4580  CG  PHE A 296      -1.345  -3.195  18.825  1.00 52.88           C  
ATOM   4581  CD1 PHE A 296       0.025  -3.483  18.983  1.00 52.88           C  
ATOM   4582  HD1 PHE A 296       0.410  -3.759  19.953  1.00 52.88           H  
ATOM   4583  CD2 PHE A 296      -1.851  -2.854  17.561  1.00 52.88           C  
ATOM   4584  HD2 PHE A 296      -2.902  -2.644  17.432  1.00 52.88           H  
ATOM   4585  CE1 PHE A 296       0.895  -3.409  17.884  1.00 52.88           C  
ATOM   4586  HE1 PHE A 296       1.945  -3.636  17.998  1.00 52.88           H  
ATOM   4587  CE2 PHE A 296      -0.977  -2.756  16.469  1.00 52.88           C  
ATOM   4588  HE2 PHE A 296      -1.367  -2.466  15.505  1.00 52.88           H  
ATOM   4589  CZ  PHE A 296       0.396  -3.027  16.632  1.00 52.88           C  
ATOM   4590  HZ  PHE A 296       1.077  -2.944  15.799  1.00 52.88           H  
ATOM   4591  N   ASP A 297      -2.314  -5.035  22.966  1.00 50.62           N  
ATOM   4592  H   ASP A 297      -1.376  -5.356  22.773  1.00 50.62           H  
ATOM   4593  CA  ASP A 297      -2.708  -4.871  24.360  1.00 50.62           C  
ATOM   4594  HA  ASP A 297      -3.766  -5.115  24.455  1.00 50.62           H  
ATOM   4595  C   ASP A 297      -2.523  -3.414  24.794  1.00 50.62           C  
ATOM   4596  CB  ASP A 297      -1.921  -5.825  25.272  1.00 50.62           C  
ATOM   4597  HB2 ASP A 297      -0.857  -5.732  25.058  1.00 50.62           H  
ATOM   4598  HB3 ASP A 297      -2.082  -5.526  26.308  1.00 50.62           H  
ATOM   4599  O   ASP A 297      -1.522  -2.767  24.470  1.00 50.62           O  
ATOM   4600  CG  ASP A 297      -2.363  -7.285  25.133  1.00 50.62           C  
ATOM   4601  OD1 ASP A 297      -3.583  -7.507  24.948  1.00 50.62           O  
ATOM   4602  OD2 ASP A 297      -1.481  -8.157  25.274  1.00 50.62           O  
ATOM   4603  N   ARG A 298      -3.470  -2.895  25.591  1.00 42.68           N  
ATOM   4604  H   ARG A 298      -4.253  -3.486  25.831  1.00 42.68           H  
ATOM   4605  CA  ARG A 298      -3.335  -1.571  26.211  1.00 42.68           C  
ATOM   4606  HA  ARG A 298      -3.215  -0.834  25.417  1.00 42.68           H  
ATOM   4607  C   ARG A 298      -2.069  -1.546  27.066  1.00 42.68           C  
ATOM   4608  CB  ARG A 298      -4.567  -1.214  27.066  1.00 42.68           C  
ATOM   4609  HB2 ARG A 298      -4.271  -0.458  27.793  1.00 42.68           H  
ATOM   4610  HB3 ARG A 298      -4.902  -2.094  27.614  1.00 42.68           H  
ATOM   4611  O   ARG A 298      -2.007  -2.179  28.119  1.00 42.68           O  
ATOM   4612  CG  ARG A 298      -5.726  -0.634  26.243  1.00 42.68           C  
ATOM   4613  HG2 ARG A 298      -6.082  -1.377  25.529  1.00 42.68           H  
ATOM   4614  HG3 ARG A 298      -5.368   0.239  25.698  1.00 42.68           H  
ATOM   4615  CD  ARG A 298      -6.879  -0.215  27.167  1.00 42.68           C  
ATOM   4616  HD2 ARG A 298      -6.479   0.376  27.991  1.00 42.68           H  
ATOM   4617  HD3 ARG A 298      -7.349  -1.108  27.579  1.00 42.68           H  
ATOM   4618  NE  ARG A 298      -7.888   0.592  26.458  1.00 42.68           N  
ATOM   4619  HE  ARG A 298      -7.774   0.729  25.464  1.00 42.68           H  
ATOM   4620  NH1 ARG A 298      -9.240   0.977  28.275  1.00 42.68           N  
ATOM   4621 HH11 ARG A 298      -9.715   0.087  28.324  1.00 42.68           H  
ATOM   4622 HH12 ARG A 298      -9.854   1.675  28.671  1.00 42.68           H  
ATOM   4623  NH2 ARG A 298      -9.783   1.862  26.325  1.00 42.68           N  
ATOM   4624 HH21 ARG A 298     -10.699   2.020  26.721  1.00 42.68           H  
ATOM   4625 HH22 ARG A 298      -9.652   1.974  25.330  1.00 42.68           H  
ATOM   4626  CZ  ARG A 298      -8.948   1.147  27.022  1.00 42.68           C  
ATOM   4627  N   ALA A 299      -1.077  -0.761  26.653  1.00 37.48           N  
ATOM   4628  H   ALA A 299      -1.108  -0.432  25.698  1.00 37.48           H  
ATOM   4629  CA  ALA A 299       0.091  -0.496  27.480  1.00 37.48           C  
ATOM   4630  HA  ALA A 299       0.557  -1.447  27.739  1.00 37.48           H  
ATOM   4631  C   ALA A 299      -0.353   0.208  28.776  1.00 37.48           C  
ATOM   4632  CB  ALA A 299       1.102   0.331  26.674  1.00 37.48           C  
ATOM   4633  HB1 ALA A 299       0.650   1.273  26.366  1.00 37.48           H  
ATOM   4634  HB2 ALA A 299       1.405  -0.230  25.789  1.00 37.48           H  
ATOM   4635  HB3 ALA A 299       1.984   0.528  27.284  1.00 37.48           H  
ATOM   4636  O   ALA A 299      -0.744   1.379  28.741  1.00 37.48           O  
ATOM   4637  N   LYS A 300      -0.287  -0.498  29.914  1.00 31.74           N  
ATOM   4638  H   LYS A 300      -0.057  -1.478  29.833  1.00 31.74           H  
ATOM   4639  CA  LYS A 300      -0.511   0.053  31.260  1.00 31.74           C  
ATOM   4640  HA  LYS A 300      -1.486   0.541  31.296  1.00 31.74           H  
ATOM   4641  C   LYS A 300       0.556   1.110  31.553  1.00 31.74           C  
ATOM   4642  CB  LYS A 300      -0.480  -1.064  32.324  1.00 31.74           C  
ATOM   4643  HB2 LYS A 300      -0.512  -0.596  33.309  1.00 31.74           H  
ATOM   4644  HB3 LYS A 300       0.461  -1.608  32.244  1.00 31.74           H  
ATOM   4645  O   LYS A 300       1.619   0.817  32.087  1.00 31.74           O  
ATOM   4646  CG  LYS A 300      -1.645  -2.062  32.232  1.00 31.74           C  
ATOM   4647  HG2 LYS A 300      -2.590  -1.525  32.311  1.00 31.74           H  
ATOM   4648  HG3 LYS A 300      -1.608  -2.579  31.274  1.00 31.74           H  
ATOM   4649  CD  LYS A 300      -1.544  -3.090  33.371  1.00 31.74           C  
ATOM   4650  HD2 LYS A 300      -1.603  -2.569  34.327  1.00 31.74           H  
ATOM   4651  HD3 LYS A 300      -0.580  -3.594  33.306  1.00 31.74           H  
ATOM   4652  CE  LYS A 300      -2.668  -4.131  33.283  1.00 31.74           C  
ATOM   4653  HE2 LYS A 300      -2.617  -4.613  32.307  1.00 31.74           H  
ATOM   4654  HE3 LYS A 300      -3.626  -3.616  33.352  1.00 31.74           H  
ATOM   4655  NZ  LYS A 300      -2.553  -5.149  34.360  1.00 31.74           N  
ATOM   4656  HZ1 LYS A 300      -1.674  -5.640  34.291  1.00 31.74           H  
ATOM   4657  HZ2 LYS A 300      -2.601  -4.713  35.270  1.00 31.74           H  
ATOM   4658  HZ3 LYS A 300      -3.297  -5.829  34.291  1.00 31.74           H  
ATOM   4659  N   SER A 301       0.302   2.350  31.152  1.00 34.26           N  
ATOM   4660  H   SER A 301      -0.537   2.500  30.610  1.00 34.26           H  
ATOM   4661  CA  SER A 301       1.169   3.483  31.460  1.00 34.26           C  
ATOM   4662  HA  SER A 301       2.212   3.189  31.342  1.00 34.26           H  
ATOM   4663  C   SER A 301       0.958   3.896  32.916  1.00 34.26           C  
ATOM   4664  CB  SER A 301       0.893   4.625  30.476  1.00 34.26           C  
ATOM   4665  HB2 SER A 301       1.258   4.344  29.488  1.00 34.26           H  
ATOM   4666  HB3 SER A 301      -0.182   4.798  30.418  1.00 34.26           H  
ATOM   4667  O   SER A 301       0.208   4.829  33.196  1.00 34.26           O  
ATOM   4668  OG  SER A 301       1.520   5.820  30.886  1.00 34.26           O  
ATOM   4669  HG  SER A 301       1.060   6.110  31.678  1.00 34.26           H  
ATOM   4670  N   HIS A 302       1.645   3.234  33.847  1.00 28.24           N  
ATOM   4671  H   HIS A 302       2.176   2.421  33.571  1.00 28.24           H  
ATOM   4672  CA  HIS A 302       1.889   3.795  35.174  1.00 28.24           C  
ATOM   4673  HA  HIS A 302       0.971   4.239  35.560  1.00 28.24           H  
ATOM   4674  C   HIS A 302       2.933   4.913  35.040  1.00 28.24           C  
ATOM   4675  CB  HIS A 302       2.334   2.698  36.157  1.00 28.24           C  
ATOM   4676  HB2 HIS A 302       2.681   3.172  37.075  1.00 28.24           H  
ATOM   4677  HB3 HIS A 302       3.174   2.148  35.734  1.00 28.24           H  
ATOM   4678  O   HIS A 302       4.110   4.711  35.314  1.00 28.24           O  
ATOM   4679  CG  HIS A 302       1.240   1.732  36.527  1.00 28.24           C  
ATOM   4680  CD2 HIS A 302       1.059   0.469  36.029  1.00 28.24           C  
ATOM   4681  HD2 HIS A 302       1.678  -0.012  35.287  1.00 28.24           H  
ATOM   4682  ND1 HIS A 302       0.248   1.946  37.459  1.00 28.24           N  
ATOM   4683  HD1 HIS A 302       0.156   2.753  38.059  1.00 28.24           H  
ATOM   4684  CE1 HIS A 302      -0.513   0.840  37.516  1.00 28.24           C  
ATOM   4685  HE1 HIS A 302      -1.352   0.701  38.181  1.00 28.24           H  
ATOM   4686  NE2 HIS A 302      -0.069  -0.084  36.647  1.00 28.24           N  
ATOM   4687  N   ARG A 303       2.530   6.105  34.583  1.00 30.48           N  
ATOM   4688  H   ARG A 303       1.555   6.208  34.340  1.00 30.48           H  
ATOM   4689  CA  ARG A 303       3.307   7.309  34.904  1.00 30.48           C  
ATOM   4690  HA  ARG A 303       4.371   7.072  34.931  1.00 30.48           H  
ATOM   4691  C   ARG A 303       2.926   7.693  36.327  1.00 30.48           C  
ATOM   4692  CB  ARG A 303       3.103   8.449  33.890  1.00 30.48           C  
ATOM   4693  HB2 ARG A 303       2.081   8.442  33.511  1.00 30.48           H  
ATOM   4694  HB3 ARG A 303       3.266   9.395  34.406  1.00 30.48           H  
ATOM   4695  O   ARG A 303       1.906   8.339  36.544  1.00 30.48           O  
ATOM   4696  CG  ARG A 303       4.109   8.369  32.729  1.00 30.48           C  
ATOM   4697  HG2 ARG A 303       5.116   8.269  33.134  1.00 30.48           H  
ATOM   4698  HG3 ARG A 303       3.885   7.499  32.113  1.00 30.48           H  
ATOM   4699  CD  ARG A 303       4.052   9.643  31.874  1.00 30.48           C  
ATOM   4700  HD2 ARG A 303       3.059   9.729  31.433  1.00 30.48           H  
ATOM   4701  HD3 ARG A 303       4.216  10.500  32.528  1.00 30.48           H  
ATOM   4702  NE  ARG A 303       5.073   9.641  30.805  1.00 30.48           N  
ATOM   4703  HE  ARG A 303       5.569   8.774  30.654  1.00 30.48           H  
ATOM   4704  NH1 ARG A 303       4.892  11.855  30.206  1.00 30.48           N  
ATOM   4705 HH11 ARG A 303       4.204  11.994  30.933  1.00 30.48           H  
ATOM   4706 HH12 ARG A 303       5.204  12.641  29.654  1.00 30.48           H  
ATOM   4707  NH2 ARG A 303       6.357  10.550  29.151  1.00 30.48           N  
ATOM   4708 HH21 ARG A 303       6.856   9.678  29.040  1.00 30.48           H  
ATOM   4709 HH22 ARG A 303       6.645  11.353  28.612  1.00 30.48           H  
ATOM   4710  CZ  ARG A 303       5.433  10.676  30.062  1.00 30.48           C  
ATOM   4711  N   THR A 304       3.713   7.224  37.288  1.00 29.60           N  
ATOM   4712  H   THR A 304       4.495   6.635  37.040  1.00 29.60           H  
ATOM   4713  CA  THR A 304       3.708   7.732  38.659  1.00 29.60           C  
ATOM   4714  HA  THR A 304       2.712   7.634  39.091  1.00 29.60           H  
ATOM   4715  C   THR A 304       4.072   9.211  38.606  1.00 29.60           C  
ATOM   4716  CB  THR A 304       4.705   6.953  39.538  1.00 29.60           C  
ATOM   4717  HB  THR A 304       4.963   7.541  40.419  1.00 29.60           H  
ATOM   4718  O   THR A 304       5.221   9.574  38.364  1.00 29.60           O  
ATOM   4719  CG2 THR A 304       4.105   5.625  39.995  1.00 29.60           C  
ATOM   4720 HG21 THR A 304       3.219   5.812  40.602  1.00 29.60           H  
ATOM   4721 HG22 THR A 304       4.835   5.091  40.603  1.00 29.60           H  
ATOM   4722 HG23 THR A 304       3.838   5.012  39.133  1.00 29.60           H  
ATOM   4723  OG1 THR A 304       5.874   6.650  38.808  1.00 29.60           O  
ATOM   4724  HG1 THR A 304       6.465   7.400  38.908  1.00 29.60           H  
ATOM   4725  N   PHE A 305       3.071  10.072  38.769  1.00 31.12           N  
ATOM   4726  H   PHE A 305       2.133   9.713  38.879  1.00 31.12           H  
ATOM   4727  CA  PHE A 305       3.294  11.474  39.085  1.00 31.12           C  
ATOM   4728  HA  PHE A 305       4.027  11.907  38.405  1.00 31.12           H  
ATOM   4729  C   PHE A 305       3.858  11.530  40.506  1.00 31.12           C  
ATOM   4730  CB  PHE A 305       1.975  12.260  38.962  1.00 31.12           C  
ATOM   4731  HB2 PHE A 305       2.006  13.094  39.663  1.00 31.12           H  
ATOM   4732  HB3 PHE A 305       1.138  11.632  39.266  1.00 31.12           H  
ATOM   4733  O   PHE A 305       3.106  11.457  41.473  1.00 31.12           O  
ATOM   4734  CG  PHE A 305       1.708  12.838  37.586  1.00 31.12           C  
ATOM   4735  CD1 PHE A 305       2.063  14.173  37.317  1.00 31.12           C  
ATOM   4736  HD1 PHE A 305       2.536  14.773  38.081  1.00 31.12           H  
ATOM   4737  CD2 PHE A 305       1.086  12.066  36.585  1.00 31.12           C  
ATOM   4738  HD2 PHE A 305       0.812  11.042  36.788  1.00 31.12           H  
ATOM   4739  CE1 PHE A 305       1.788  14.741  36.061  1.00 31.12           C  
ATOM   4740  HE1 PHE A 305       2.051  15.770  35.868  1.00 31.12           H  
ATOM   4741  CE2 PHE A 305       0.809  12.635  35.327  1.00 31.12           C  
ATOM   4742  HE2 PHE A 305       0.314  12.048  34.568  1.00 31.12           H  
ATOM   4743  CZ  PHE A 305       1.157  13.974  35.067  1.00 31.12           C  
ATOM   4744  HZ  PHE A 305       0.932  14.418  34.109  1.00 31.12           H  
ATOM   4745  N   ASN A 306       5.180  11.640  40.635  1.00 28.90           N  
ATOM   4746  H   ASN A 306       5.760  11.595  39.810  1.00 28.90           H  
ATOM   4747  CA  ASN A 306       5.762  12.164  41.863  1.00 28.90           C  
ATOM   4748  HA  ASN A 306       5.286  11.708  42.732  1.00 28.90           H  
ATOM   4749  C   ASN A 306       5.444  13.661  41.874  1.00 28.90           C  
ATOM   4750  CB  ASN A 306       7.272  11.865  41.918  1.00 28.90           C  
ATOM   4751  HB2 ASN A 306       7.721  12.494  42.687  1.00 28.90           H  
ATOM   4752  HB3 ASN A 306       7.736  12.120  40.965  1.00 28.90           H  
ATOM   4753  O   ASN A 306       6.094  14.435  41.173  1.00 28.90           O  
ATOM   4754  CG  ASN A 306       7.595  10.423  42.272  1.00 28.90           C  
ATOM   4755  ND2 ASN A 306       8.848  10.041  42.189  1.00 28.90           N  
ATOM   4756 HD21 ASN A 306       9.573  10.711  41.974  1.00 28.90           H  
ATOM   4757 HD22 ASN A 306       9.043   9.099  42.495  1.00 28.90           H  
ATOM   4758  OD1 ASN A 306       6.750   9.620  42.624  1.00 28.90           O  
ATOM   4759  N   MET A 307       4.394  14.056  42.597  1.00 27.22           N  
ATOM   4760  H   MET A 307       3.873  13.365  43.118  1.00 27.22           H  
ATOM   4761  CA  MET A 307       4.229  15.461  42.957  1.00 27.22           C  
ATOM   4762  HA  MET A 307       4.288  16.067  42.053  1.00 27.22           H  
ATOM   4763  C   MET A 307       5.372  15.829  43.911  1.00 27.22           C  
ATOM   4764  CB  MET A 307       2.874  15.736  43.621  1.00 27.22           C  
ATOM   4765  HB2 MET A 307       2.932  16.726  44.075  1.00 27.22           H  
ATOM   4766  HB3 MET A 307       2.683  15.017  44.417  1.00 27.22           H  
ATOM   4767  O   MET A 307       5.550  15.122  44.907  1.00 27.22           O  
ATOM   4768  CG  MET A 307       1.707  15.741  42.626  1.00 27.22           C  
ATOM   4769  HG2 MET A 307       1.250  14.752  42.615  1.00 27.22           H  
ATOM   4770  HG3 MET A 307       2.080  15.963  41.626  1.00 27.22           H  
ATOM   4771  SD  MET A 307       0.454  16.986  43.043  1.00 27.22           S  
ATOM   4772  CE  MET A 307      -0.856  16.573  41.868  1.00 27.22           C  
ATOM   4773  HE1 MET A 307      -0.460  16.602  40.852  1.00 27.22           H  
ATOM   4774  HE2 MET A 307      -1.239  15.576  42.086  1.00 27.22           H  
ATOM   4775  HE3 MET A 307      -1.664  17.299  41.961  1.00 27.22           H  
ATOM   4776  N   PRO A 308       6.162  16.878  43.626  1.00 34.07           N  
ATOM   4777  CA  PRO A 308       7.078  17.419  44.614  1.00 34.07           C  
ATOM   4778  HA  PRO A 308       7.734  16.632  44.986  1.00 34.07           H  
ATOM   4779  C   PRO A 308       6.241  17.989  45.762  1.00 34.07           C  
ATOM   4780  CB  PRO A 308       7.911  18.495  43.908  1.00 34.07           C  
ATOM   4781  HB2 PRO A 308       7.759  19.467  44.377  1.00 34.07           H  
ATOM   4782  HB3 PRO A 308       8.970  18.238  43.936  1.00 34.07           H  
ATOM   4783  O   PRO A 308       5.329  18.781  45.520  1.00 34.07           O  
ATOM   4784  CG  PRO A 308       7.409  18.525  42.462  1.00 34.07           C  
ATOM   4785  HG2 PRO A 308       8.126  18.012  41.820  1.00 34.07           H  
ATOM   4786  HG3 PRO A 308       7.259  19.548  42.117  1.00 34.07           H  
ATOM   4787  CD  PRO A 308       6.096  17.751  42.469  1.00 34.07           C  
ATOM   4788  HD2 PRO A 308       5.260  18.440  42.587  1.00 34.07           H  
ATOM   4789  HD3 PRO A 308       6.002  17.187  41.541  1.00 34.07           H  
ATOM   4790  N   SER A 309       6.530  17.521  46.974  1.00 46.10           N  
ATOM   4791  H   SER A 309       7.302  16.875  47.060  1.00 46.10           H  
ATOM   4792  CA  SER A 309       6.030  18.067  48.239  1.00 46.10           C  
ATOM   4793  HA  SER A 309       4.940  18.081  48.242  1.00 46.10           H  
ATOM   4794  C   SER A 309       6.485  19.502  48.456  1.00 46.10           C  
ATOM   4795  CB  SER A 309       6.550  17.211  49.389  1.00 46.10           C  
ATOM   4796  HB2 SER A 309       6.277  17.674  50.337  1.00 46.10           H  
ATOM   4797  HB3 SER A 309       6.133  16.205  49.332  1.00 46.10           H  
ATOM   4798  O   SER A 309       7.683  19.746  48.176  1.00 46.10           O  
ATOM   4799  OG  SER A 309       7.956  17.164  49.256  1.00 46.10           O  
ATOM   4800  HG  SER A 309       8.186  18.049  48.962  1.00 46.10           H  
ATOM   4801  OXT SER A 309       5.660  20.262  48.997  1.00 46.10           O  
TER    4802      SER A 309                                                       
END   
