# Supplementary material for: Plant virus movement proteins originated from jelly-roll capsid proteins
Source: PLoS Biol. 2023 Jun 15;21(6):e3002157. doi: 10.1371/journal.pbio.3002157 (PMC10306228; doi:10.1371/journal.pbio.3002157)
Supplement: S2 Data — (ZIP) [file pbio.3002157.s007.zip › S2_Data/CAH2618850_TfSV.pdb]

ATOM      1  N   TYR A   1     -22.339  -7.811  29.421  1.00 43.62           N  
ATOM      2  H   TYR A   1     -21.400  -8.105  29.651  1.00 43.62           H  
ATOM      3  H2  TYR A   1     -22.368  -7.499  28.461  1.00 43.62           H  
ATOM      4  H3  TYR A   1     -22.972  -8.590  29.536  1.00 43.62           H  
ATOM      5  CA  TYR A   1     -22.755  -6.713  30.310  1.00 43.62           C  
ATOM      6  HA  TYR A   1     -23.775  -6.439  30.039  1.00 43.62           H  
ATOM      7  C   TYR A   1     -21.957  -5.436  30.042  1.00 43.62           C  
ATOM      8  CB  TYR A   1     -22.826  -7.158  31.777  1.00 43.62           C  
ATOM      9  HB2 TYR A   1     -22.061  -7.906  31.985  1.00 43.62           H  
ATOM     10  HB3 TYR A   1     -22.632  -6.298  32.417  1.00 43.62           H  
ATOM     11  O   TYR A   1     -22.588  -4.405  29.904  1.00 43.62           O  
ATOM     12  CG  TYR A   1     -24.208  -7.705  32.116  1.00 43.62           C  
ATOM     13  CD1 TYR A   1     -25.211  -6.805  32.528  1.00 43.62           C  
ATOM     14  HD1 TYR A   1     -24.988  -5.754  32.639  1.00 43.62           H  
ATOM     15  CD2 TYR A   1     -24.517  -9.077  31.981  1.00 43.62           C  
ATOM     16  HD2 TYR A   1     -23.757  -9.791  31.702  1.00 43.62           H  
ATOM     17  CE1 TYR A   1     -26.513  -7.262  32.808  1.00 43.62           C  
ATOM     18  HE1 TYR A   1     -27.269  -6.559  33.127  1.00 43.62           H  
ATOM     19  CE2 TYR A   1     -25.825  -9.535  32.253  1.00 43.62           C  
ATOM     20  HE2 TYR A   1     -26.075 -10.582  32.167  1.00 43.62           H  
ATOM     21  OH  TYR A   1     -28.080  -9.078  32.935  1.00 43.62           O  
ATOM     22  HH  TYR A   1     -28.664  -8.366  33.205  1.00 43.62           H  
ATOM     23  CZ  TYR A   1     -26.825  -8.630  32.669  1.00 43.62           C  
ATOM     24  N   GLU A   2     -20.638  -5.486  29.818  1.00 52.95           N  
ATOM     25  H   GLU A   2     -20.103  -6.307  30.062  1.00 52.95           H  
ATOM     26  CA  GLU A   2     -19.806  -4.277  29.599  1.00 52.95           C  
ATOM     27  HA  GLU A   2     -20.028  -3.541  30.371  1.00 52.95           H  
ATOM     28  C   GLU A   2     -20.002  -3.547  28.250  1.00 52.95           C  
ATOM     29  CB  GLU A   2     -18.331  -4.686  29.748  1.00 52.95           C  
ATOM     30  HB2 GLU A   2     -17.696  -3.842  29.480  1.00 52.95           H  
ATOM     31  HB3 GLU A   2     -18.132  -5.506  29.059  1.00 52.95           H  
ATOM     32  O   GLU A   2     -19.866  -2.330  28.187  1.00 52.95           O  
ATOM     33  CG  GLU A   2     -18.000  -5.109  31.191  1.00 52.95           C  
ATOM     34  HG2 GLU A   2     -18.168  -4.257  31.850  1.00 52.95           H  
ATOM     35  HG3 GLU A   2     -18.680  -5.905  31.495  1.00 52.95           H  
ATOM     36  CD  GLU A   2     -16.563  -5.623  31.359  1.00 52.95           C  
ATOM     37  OE1 GLU A   2     -16.069  -5.576  32.506  1.00 52.95           O  
ATOM     38  OE2 GLU A   2     -16.012  -6.139  30.362  1.00 52.95           O  
ATOM     39  N   VAL A   3     -20.357  -4.253  27.167  1.00 45.21           N  
ATOM     40  H   VAL A   3     -20.362  -5.260  27.238  1.00 45.21           H  
ATOM     41  CA  VAL A   3     -20.444  -3.643  25.820  1.00 45.21           C  
ATOM     42  HA  VAL A   3     -19.529  -3.078  25.642  1.00 45.21           H  
ATOM     43  C   VAL A   3     -21.597  -2.637  25.704  1.00 45.21           C  
ATOM     44  CB  VAL A   3     -20.542  -4.725  24.722  1.00 45.21           C  
ATOM     45  HB  VAL A   3     -21.464  -5.288  24.865  1.00 45.21           H  
ATOM     46  O   VAL A   3     -21.437  -1.598  25.077  1.00 45.21           O  
ATOM     47  CG1 VAL A   3     -20.547  -4.134  23.307  1.00 45.21           C  
ATOM     48 HG11 VAL A   3     -20.572  -4.930  22.562  1.00 45.21           H  
ATOM     49 HG12 VAL A   3     -21.424  -3.504  23.154  1.00 45.21           H  
ATOM     50 HG13 VAL A   3     -19.656  -3.527  23.148  1.00 45.21           H  
ATOM     51  CG2 VAL A   3     -19.362  -5.706  24.805  1.00 45.21           C  
ATOM     52 HG21 VAL A   3     -19.430  -6.435  23.997  1.00 45.21           H  
ATOM     53 HG22 VAL A   3     -18.423  -5.162  24.704  1.00 45.21           H  
ATOM     54 HG23 VAL A   3     -19.362  -6.245  25.753  1.00 45.21           H  
ATOM     55  N   SER A   4     -22.740  -2.907  26.345  1.00 50.86           N  
ATOM     56  H   SER A   4     -22.775  -3.721  26.942  1.00 50.86           H  
ATOM     57  CA  SER A   4     -23.923  -2.033  26.268  1.00 50.86           C  
ATOM     58  HA  SER A   4     -24.128  -1.810  25.221  1.00 50.86           H  
ATOM     59  C   SER A   4     -23.710  -0.702  26.991  1.00 50.86           C  
ATOM     60  CB  SER A   4     -25.142  -2.743  26.857  1.00 50.86           C  
ATOM     61  HB2 SER A   4     -25.219  -3.740  26.423  1.00 50.86           H  
ATOM     62  HB3 SER A   4     -25.027  -2.839  27.937  1.00 50.86           H  
ATOM     63  O   SER A   4     -24.073   0.340  26.459  1.00 50.86           O  
ATOM     64  OG  SER A   4     -26.334  -2.045  26.572  1.00 50.86           O  
ATOM     65  HG  SER A   4     -26.276  -1.138  26.881  1.00 50.86           H  
ATOM     66  N   GLU A   5     -23.091  -0.728  28.176  1.00 52.02           N  
ATOM     67  H   GLU A   5     -22.804  -1.611  28.573  1.00 52.02           H  
ATOM     68  CA  GLU A   5     -22.786   0.490  28.943  1.00 52.02           C  
ATOM     69  HA  GLU A   5     -23.680   1.107  29.034  1.00 52.02           H  
ATOM     70  C   GLU A   5     -21.710   1.341  28.258  1.00 52.02           C  
ATOM     71  CB  GLU A   5     -22.289   0.119  30.348  1.00 52.02           C  
ATOM     72  HB2 GLU A   5     -21.508  -0.636  30.260  1.00 52.02           H  
ATOM     73  HB3 GLU A   5     -21.853   1.010  30.800  1.00 52.02           H  
ATOM     74  O   GLU A   5     -21.776   2.571  28.287  1.00 52.02           O  
ATOM     75  CG  GLU A   5     -23.396  -0.388  31.283  1.00 52.02           C  
ATOM     76  HG2 GLU A   5     -24.194   0.355  31.313  1.00 52.02           H  
ATOM     77  HG3 GLU A   5     -23.805  -1.313  30.875  1.00 52.02           H  
ATOM     78  CD  GLU A   5     -22.887  -0.646  32.713  1.00 52.02           C  
ATOM     79  OE1 GLU A   5     -23.740  -0.829  33.611  1.00 52.02           O  
ATOM     80  OE2 GLU A   5     -21.650  -0.699  32.912  1.00 52.02           O  
ATOM     81  N   LEU A   6     -20.728   0.698  27.612  1.00 44.05           N  
ATOM     82  H   LEU A   6     -20.692  -0.310  27.661  1.00 44.05           H  
ATOM     83  CA  LEU A   6     -19.754   1.395  26.771  1.00 44.05           C  
ATOM     84  HA  LEU A   6     -19.303   2.200  27.351  1.00 44.05           H  
ATOM     85  C   LEU A   6     -20.443   2.065  25.579  1.00 44.05           C  
ATOM     86  CB  LEU A   6     -18.659   0.414  26.312  1.00 44.05           C  
ATOM     87  HB2 LEU A   6     -18.185   0.802  25.411  1.00 44.05           H  
ATOM     88  HB3 LEU A   6     -19.125  -0.536  26.051  1.00 44.05           H  
ATOM     89  O   LEU A   6     -20.148   3.221  25.290  1.00 44.05           O  
ATOM     90  CG  LEU A   6     -17.568   0.180  27.372  1.00 44.05           C  
ATOM     91  HG  LEU A   6     -18.028   0.019  28.347  1.00 44.05           H  
ATOM     92  CD1 LEU A   6     -16.743  -1.058  27.017  1.00 44.05           C  
ATOM     93 HD11 LEU A   6     -16.270  -0.928  26.043  1.00 44.05           H  
ATOM     94 HD12 LEU A   6     -15.979  -1.225  27.776  1.00 44.05           H  
ATOM     95 HD13 LEU A   6     -17.396  -1.930  26.986  1.00 44.05           H  
ATOM     96  CD2 LEU A   6     -16.607   1.372  27.460  1.00 44.05           C  
ATOM     97 HD21 LEU A   6     -17.148   2.271  27.754  1.00 44.05           H  
ATOM     98 HD22 LEU A   6     -15.836   1.166  28.203  1.00 44.05           H  
ATOM     99 HD23 LEU A   6     -16.136   1.542  26.491  1.00 44.05           H  
ATOM    100  N   GLN A   7     -21.391   1.381  24.933  1.00 44.76           N  
ATOM    101  H   GLN A   7     -21.568   0.424  25.203  1.00 44.76           H  
ATOM    102  CA  GLN A   7     -22.149   1.933  23.810  1.00 44.76           C  
ATOM    103  HA  GLN A   7     -21.432   2.249  23.052  1.00 44.76           H  
ATOM    104  C   GLN A   7     -22.978   3.164  24.220  1.00 44.76           C  
ATOM    105  CB  GLN A   7     -23.058   0.844  23.216  1.00 44.76           C  
ATOM    106  HB2 GLN A   7     -24.013   0.857  23.742  1.00 44.76           H  
ATOM    107  HB3 GLN A   7     -22.628  -0.143  23.389  1.00 44.76           H  
ATOM    108  O   GLN A   7     -22.951   4.166  23.510  1.00 44.76           O  
ATOM    109  CG  GLN A   7     -23.324   1.038  21.711  1.00 44.76           C  
ATOM    110  HG2 GLN A   7     -24.380   0.840  21.527  1.00 44.76           H  
ATOM    111  HG3 GLN A   7     -23.138   2.073  21.427  1.00 44.76           H  
ATOM    112  CD  GLN A   7     -22.525   0.107  20.793  1.00 44.76           C  
ATOM    113  NE2 GLN A   7     -22.636   0.273  19.494  1.00 44.76           N  
ATOM    114 HE21 GLN A   7     -22.122  -0.387  18.929  1.00 44.76           H  
ATOM    115 HE22 GLN A   7     -23.211   1.014  19.117  1.00 44.76           H  
ATOM    116  OE1 GLN A   7     -21.819  -0.805  21.190  1.00 44.76           O  
ATOM    117  N   GLU A   8     -23.672   3.114  25.365  1.00 54.85           N  
ATOM    118  H   GLU A   8     -23.688   2.249  25.886  1.00 54.85           H  
ATOM    119  CA  GLU A   8     -24.454   4.247  25.893  1.00 54.85           C  
ATOM    120  HA  GLU A   8     -25.141   4.599  25.124  1.00 54.85           H  
ATOM    121  C   GLU A   8     -23.563   5.444  26.229  1.00 54.85           C  
ATOM    122  CB  GLU A   8     -25.280   3.831  27.123  1.00 54.85           C  
ATOM    123  HB2 GLU A   8     -25.392   4.689  27.785  1.00 54.85           H  
ATOM    124  HB3 GLU A   8     -24.756   3.045  27.666  1.00 54.85           H  
ATOM    125  O   GLU A   8     -23.759   6.518  25.664  1.00 54.85           O  
ATOM    126  CG  GLU A   8     -26.688   3.363  26.723  1.00 54.85           C  
ATOM    127  HG2 GLU A   8     -27.176   4.164  26.169  1.00 54.85           H  
ATOM    128  HG3 GLU A   8     -26.593   2.506  26.055  1.00 54.85           H  
ATOM    129  CD  GLU A   8     -27.566   2.968  27.923  1.00 54.85           C  
ATOM    130  OE1 GLU A   8     -28.801   2.885  27.726  1.00 54.85           O  
ATOM    131  OE2 GLU A   8     -27.009   2.677  29.007  1.00 54.85           O  
ATOM    132  N   ARG A   9     -22.504   5.247  27.030  1.00 52.71           N  
ATOM    133  H   ARG A   9     -22.378   4.332  27.438  1.00 52.71           H  
ATOM    134  CA  ARG A   9     -21.557   6.331  27.353  1.00 52.71           C  
ATOM    135  HA  ARG A   9     -22.103   7.138  27.840  1.00 52.71           H  
ATOM    136  C   ARG A   9     -20.931   6.958  26.112  1.00 52.71           C  
ATOM    137  CB  ARG A   9     -20.438   5.803  28.258  1.00 52.71           C  
ATOM    138  HB2 ARG A   9     -19.556   6.429  28.124  1.00 52.71           H  
ATOM    139  HB3 ARG A   9     -20.175   4.784  27.975  1.00 52.71           H  
ATOM    140  O   ARG A   9     -20.589   8.136  26.117  1.00 52.71           O  
ATOM    141  CG  ARG A   9     -20.833   5.865  29.733  1.00 52.71           C  
ATOM    142  HG2 ARG A   9     -21.082   6.895  29.987  1.00 52.71           H  
ATOM    143  HG3 ARG A   9     -21.699   5.230  29.917  1.00 52.71           H  
ATOM    144  CD  ARG A   9     -19.650   5.395  30.582  1.00 52.71           C  
ATOM    145  HD2 ARG A   9     -18.737   5.854  30.202  1.00 52.71           H  
ATOM    146  HD3 ARG A   9     -19.571   4.312  30.486  1.00 52.71           H  
ATOM    147  NE  ARG A   9     -19.822   5.777  31.992  1.00 52.71           N  
ATOM    148  HE  ARG A   9     -20.637   6.338  32.197  1.00 52.71           H  
ATOM    149  NH1 ARG A   9     -18.011   4.642  32.816  1.00 52.71           N  
ATOM    150 HH11 ARG A   9     -17.481   4.289  33.600  1.00 52.71           H  
ATOM    151 HH12 ARG A   9     -17.881   4.255  31.892  1.00 52.71           H  
ATOM    152  NH2 ARG A   9     -19.292   5.842  34.202  1.00 52.71           N  
ATOM    153 HH21 ARG A   9     -18.735   5.516  34.979  1.00 52.71           H  
ATOM    154 HH22 ARG A   9     -20.118   6.401  34.358  1.00 52.71           H  
ATOM    155  CZ  ARG A   9     -19.041   5.422  32.994  1.00 52.71           C  
ATOM    156  N   MET A  10     -20.726   6.173  25.058  1.00 40.47           N  
ATOM    157  H   MET A  10     -20.993   5.202  25.128  1.00 40.47           H  
ATOM    158  CA  MET A  10     -20.154   6.666  23.811  1.00 40.47           C  
ATOM    159  HA  MET A  10     -19.370   7.388  24.041  1.00 40.47           H  
ATOM    160  C   MET A  10     -21.159   7.403  22.929  1.00 40.47           C  
ATOM    161  CB  MET A  10     -19.529   5.509  23.038  1.00 40.47           C  
ATOM    162  HB2 MET A  10     -20.204   4.654  23.008  1.00 40.47           H  
ATOM    163  HB3 MET A  10     -19.358   5.841  22.014  1.00 40.47           H  
ATOM    164  O   MET A  10     -20.754   8.332  22.231  1.00 40.47           O  
ATOM    165  CG  MET A  10     -18.189   5.111  23.661  1.00 40.47           C  
ATOM    166  HG2 MET A  10     -17.597   6.010  23.833  1.00 40.47           H  
ATOM    167  HG3 MET A  10     -18.355   4.643  24.632  1.00 40.47           H  
ATOM    168  SD  MET A  10     -17.216   3.995  22.629  1.00 40.47           S  
ATOM    169  CE  MET A  10     -16.876   5.162  21.283  1.00 40.47           C  
ATOM    170  HE1 MET A  10     -17.708   5.171  20.579  1.00 40.47           H  
ATOM    171  HE2 MET A  10     -16.735   6.164  21.689  1.00 40.47           H  
ATOM    172  HE3 MET A  10     -15.958   4.873  20.771  1.00 40.47           H  
ATOM    173  N   ASN A  11     -22.436   7.022  22.950  1.00 50.37           N  
ATOM    174  H   ASN A  11     -22.713   6.250  23.540  1.00 50.37           H  
ATOM    175  CA  ASN A  11     -23.488   7.803  22.304  1.00 50.37           C  
ATOM    176  HA  ASN A  11     -23.205   8.007  21.271  1.00 50.37           H  
ATOM    177  C   ASN A  11     -23.629   9.165  22.991  1.00 50.37           C  
ATOM    178  CB  ASN A  11     -24.802   7.015  22.297  1.00 50.37           C  
ATOM    179  HB2 ASN A  11     -25.615   7.688  22.022  1.00 50.37           H  
ATOM    180  HB3 ASN A  11     -25.008   6.643  23.301  1.00 50.37           H  
ATOM    181  O   ASN A  11     -23.664  10.169  22.287  1.00 50.37           O  
ATOM    182  CG  ASN A  11     -24.810   5.861  21.311  1.00 50.37           C  
ATOM    183  ND2 ASN A  11     -25.735   4.946  21.480  1.00 50.37           N  
ATOM    184 HD21 ASN A  11     -26.358   5.025  22.271  1.00 50.37           H  
ATOM    185 HD22 ASN A  11     -25.732   4.165  20.839  1.00 50.37           H  
ATOM    186  OD1 ASN A  11     -24.038   5.767  20.365  1.00 50.37           O  
ATOM    187  N   ASP A  12     -23.550   9.213  24.325  1.00 51.66           N  
ATOM    188  H   ASP A  12     -23.650   8.354  24.847  1.00 51.66           H  
ATOM    189  CA  ASP A  12     -23.564  10.470  25.085  1.00 51.66           C  
ATOM    190  HA  ASP A  12     -24.494  10.999  24.880  1.00 51.66           H  
ATOM    191  C   ASP A  12     -22.394  11.386  24.675  1.00 51.66           C  
ATOM    192  CB  ASP A  12     -23.495  10.180  26.596  1.00 51.66           C  
ATOM    193  HB2 ASP A  12     -22.576   9.635  26.813  1.00 51.66           H  
ATOM    194  HB3 ASP A  12     -23.441  11.133  27.122  1.00 51.66           H  
ATOM    195  O   ASP A  12     -22.580  12.567  24.388  1.00 51.66           O  
ATOM    196  CG  ASP A  12     -24.682   9.396  27.169  1.00 51.66           C  
ATOM    197  OD1 ASP A  12     -25.751   9.363  26.523  1.00 51.66           O  
ATOM    198  OD2 ASP A  12     -24.495   8.845  28.281  1.00 51.66           O  
ATOM    199  N   VAL A  13     -21.179  10.833  24.545  1.00 45.51           N  
ATOM    200  H   VAL A  13     -21.078   9.871  24.837  1.00 45.51           H  
ATOM    201  CA  VAL A  13     -19.993  11.597  24.109  1.00 45.51           C  
ATOM    202  HA  VAL A  13     -19.934  12.497  24.721  1.00 45.51           H  
ATOM    203  C   VAL A  13     -20.110  12.064  22.652  1.00 45.51           C  
ATOM    204  CB  VAL A  13     -18.706  10.775  24.329  1.00 45.51           C  
ATOM    205  HB  VAL A  13     -18.832   9.791  23.879  1.00 45.51           H  
ATOM    206  O   VAL A  13     -19.642  13.162  22.333  1.00 45.51           O  
ATOM    207  CG1 VAL A  13     -17.444  11.418  23.730  1.00 45.51           C  
ATOM    208 HG11 VAL A  13     -17.301  12.416  24.144  1.00 45.51           H  
ATOM    209 HG12 VAL A  13     -16.575  10.804  23.966  1.00 45.51           H  
ATOM    210 HG13 VAL A  13     -17.528  11.477  22.645  1.00 45.51           H  
ATOM    211  CG2 VAL A  13     -18.419  10.603  25.826  1.00 45.51           C  
ATOM    212 HG21 VAL A  13     -17.596   9.903  25.972  1.00 45.51           H  
ATOM    213 HG22 VAL A  13     -19.299  10.219  26.342  1.00 45.51           H  
ATOM    214 HG23 VAL A  13     -18.170  11.566  26.272  1.00 45.51           H  
ATOM    215  N   HIS A  14     -20.709  11.258  21.768  1.00 39.02           N  
ATOM    216  H   HIS A  14     -21.083  10.380  22.099  1.00 39.02           H  
ATOM    217  CA  HIS A  14     -20.936  11.620  20.365  1.00 39.02           C  
ATOM    218  HA  HIS A  14     -20.022  12.059  19.966  1.00 39.02           H  
ATOM    219  C   HIS A  14     -22.032  12.676  20.196  1.00 39.02           C  
ATOM    220  CB  HIS A  14     -21.288  10.379  19.531  1.00 39.02           C  
ATOM    221  HB2 HIS A  14     -21.973   9.743  20.092  1.00 39.02           H  
ATOM    222  HB3 HIS A  14     -21.813  10.702  18.632  1.00 39.02           H  
ATOM    223  O   HIS A  14     -21.880  13.548  19.338  1.00 39.02           O  
ATOM    224  CG  HIS A  14     -20.099   9.575  19.075  1.00 39.02           C  
ATOM    225  CD2 HIS A  14     -19.050  10.016  18.315  1.00 39.02           C  
ATOM    226  HD2 HIS A  14     -18.908  11.027  17.962  1.00 39.02           H  
ATOM    227  ND1 HIS A  14     -19.917   8.230  19.276  1.00 39.02           N  
ATOM    228  HD1 HIS A  14     -20.487   7.661  19.886  1.00 39.02           H  
ATOM    229  CE1 HIS A  14     -18.785   7.866  18.651  1.00 39.02           C  
ATOM    230  HE1 HIS A  14     -18.370   6.869  18.656  1.00 39.02           H  
ATOM    231  NE2 HIS A  14     -18.217   8.923  18.048  1.00 39.02           N  
ATOM    232  N   GLU A  15     -23.097  12.625  20.998  1.00 47.75           N  
ATOM    233  H   GLU A  15     -23.192  11.859  21.650  1.00 47.75           H  
ATOM    234  CA  GLU A  15     -24.140  13.653  21.021  1.00 47.75           C  
ATOM    235  HA  GLU A  15     -24.452  13.870  19.999  1.00 47.75           H  
ATOM    236  C   GLU A  15     -23.607  14.971  21.594  1.00 47.75           C  
ATOM    237  CB  GLU A  15     -25.376  13.174  21.804  1.00 47.75           C  
ATOM    238  HB2 GLU A  15     -25.071  12.738  22.755  1.00 47.75           H  
ATOM    239  HB3 GLU A  15     -25.998  14.046  22.005  1.00 47.75           H  
ATOM    240  O   GLU A  15     -23.871  16.030  21.023  1.00 47.75           O  
ATOM    241  CG  GLU A  15     -26.213  12.163  20.998  1.00 47.75           C  
ATOM    242  HG2 GLU A  15     -25.649  11.238  20.882  1.00 47.75           H  
ATOM    243  HG3 GLU A  15     -26.373  12.573  20.001  1.00 47.75           H  
ATOM    244  CD  GLU A  15     -27.591  11.851  21.614  1.00 47.75           C  
ATOM    245  OE1 GLU A  15     -28.352  11.117  20.938  1.00 47.75           O  
ATOM    246  OE2 GLU A  15     -27.920  12.398  22.690  1.00 47.75           O  
ATOM    247  N   GLU A  16     -22.792  14.923  22.654  1.00 45.48           N  
ATOM    248  H   GLU A  16     -22.694  14.047  23.146  1.00 45.48           H  
ATOM    249  CA  GLU A  16     -22.219  16.130  23.262  1.00 45.48           C  
ATOM    250  HA  GLU A  16     -23.010  16.870  23.383  1.00 45.48           H  
ATOM    251  C   GLU A  16     -21.137  16.795  22.398  1.00 45.48           C  
ATOM    252  CB  GLU A  16     -21.632  15.823  24.649  1.00 45.48           C  
ATOM    253  HB2 GLU A  16     -21.066  14.892  24.612  1.00 45.48           H  
ATOM    254  HB3 GLU A  16     -20.939  16.625  24.903  1.00 45.48           H  
ATOM    255  O   GLU A  16     -21.089  18.024  22.311  1.00 45.48           O  
ATOM    256  CG  GLU A  16     -22.690  15.763  25.763  1.00 45.48           C  
ATOM    257  HG2 GLU A  16     -23.323  14.888  25.618  1.00 45.48           H  
ATOM    258  HG3 GLU A  16     -23.319  16.650  25.687  1.00 45.48           H  
ATOM    259  CD  GLU A  16     -22.057  15.722  27.167  1.00 45.48           C  
ATOM    260  OE1 GLU A  16     -22.745  16.148  28.124  1.00 45.48           O  
ATOM    261  OE2 GLU A  16     -20.865  15.339  27.284  1.00 45.48           O  
ATOM    262  N   ASN A  17     -20.247  16.019  21.770  1.00 37.65           N  
ATOM    263  H   ASN A  17     -20.322  15.019  21.893  1.00 37.65           H  
ATOM    264  CA  ASN A  17     -19.055  16.580  21.117  1.00 37.65           C  
ATOM    265  HA  ASN A  17     -18.951  17.625  21.409  1.00 37.65           H  
ATOM    266  C   ASN A  17     -19.119  16.602  19.587  1.00 37.65           C  
ATOM    267  CB  ASN A  17     -17.805  15.862  21.638  1.00 37.65           C  
ATOM    268  HB2 ASN A  17     -17.875  14.795  21.429  1.00 37.65           H  
ATOM    269  HB3 ASN A  17     -16.925  16.256  21.129  1.00 37.65           H  
ATOM    270  O   ASN A  17     -18.318  17.303  18.959  1.00 37.65           O  
ATOM    271  CG  ASN A  17     -17.629  16.108  23.121  1.00 37.65           C  
ATOM    272  ND2 ASN A  17     -17.779  15.093  23.931  1.00 37.65           N  
ATOM    273 HD21 ASN A  17     -18.228  14.273  23.549  1.00 37.65           H  
ATOM    274 HD22 ASN A  17     -17.924  15.335  24.901  1.00 37.65           H  
ATOM    275  OD1 ASN A  17     -17.358  17.211  23.562  1.00 37.65           O  
ATOM    276  N   GLY A  18     -20.052  15.862  18.983  1.00 33.33           N  
ATOM    277  H   GLY A  18     -20.701  15.341  19.555  1.00 33.33           H  
ATOM    278  CA  GLY A  18     -20.104  15.656  17.541  1.00 33.33           C  
ATOM    279  HA2 GLY A  18     -21.005  15.088  17.308  1.00 33.33           H  
ATOM    280  HA3 GLY A  18     -20.165  16.620  17.037  1.00 33.33           H  
ATOM    281  C   GLY A  18     -18.885  14.894  16.999  1.00 33.33           C  
ATOM    282  O   GLY A  18     -17.802  14.849  17.587  1.00 33.33           O  
ATOM    283  N   LEU A  19     -19.047  14.277  15.829  1.00 31.56           N  
ATOM    284  H   LEU A  19     -19.955  14.319  15.389  1.00 31.56           H  
ATOM    285  CA  LEU A  19     -17.941  13.643  15.106  1.00 31.56           C  
ATOM    286  HA  LEU A  19     -17.473  12.900  15.752  1.00 31.56           H  
ATOM    287  C   LEU A  19     -16.887  14.705  14.748  1.00 31.56           C  
ATOM    288  CB  LEU A  19     -18.503  12.942  13.856  1.00 31.56           C  
ATOM    289  HB2 LEU A  19     -17.692  12.752  13.152  1.00 31.56           H  
ATOM    290  HB3 LEU A  19     -19.201  13.622  13.367  1.00 31.56           H  
ATOM    291  O   LEU A  19     -17.176  15.658  14.020  1.00 31.56           O  
ATOM    292  CG  LEU A  19     -19.208  11.610  14.183  1.00 31.56           C  
ATOM    293  HG  LEU A  19     -19.662  11.662  15.173  1.00 31.56           H  
ATOM    294  CD1 LEU A  19     -20.318  11.324  13.172  1.00 31.56           C  
ATOM    295 HD11 LEU A  19     -21.070  12.112  13.218  1.00 31.56           H  
ATOM    296 HD12 LEU A  19     -20.796  10.376  13.420  1.00 31.56           H  
ATOM    297 HD13 LEU A  19     -19.905  11.268  12.165  1.00 31.56           H  
ATOM    298  CD2 LEU A  19     -18.215  10.447  14.148  1.00 31.56           C  
ATOM    299 HD21 LEU A  19     -18.724   9.523  14.422  1.00 31.56           H  
ATOM    300 HD22 LEU A  19     -17.783  10.338  13.153  1.00 31.56           H  
ATOM    301 HD23 LEU A  19     -17.419  10.617  14.873  1.00 31.56           H  
ATOM    302  N   GLN A  20     -15.658  14.548  15.248  1.00 28.78           N  
ATOM    303  H   GLN A  20     -15.494  13.785  15.891  1.00 28.78           H  
ATOM    304  CA  GLN A  20     -14.556  15.452  14.916  1.00 28.78           C  
ATOM    305  HA  GLN A  20     -14.857  16.466  15.177  1.00 28.78           H  
ATOM    306  C   GLN A  20     -14.274  15.419  13.410  1.00 28.78           C  
ATOM    307  CB  GLN A  20     -13.278  15.113  15.700  1.00 28.78           C  
ATOM    308  HB2 GLN A  20     -12.437  15.588  15.196  1.00 28.78           H  
ATOM    309  HB3 GLN A  20     -13.112  14.036  15.697  1.00 28.78           H  
ATOM    310  O   GLN A  20     -13.835  14.418  12.849  1.00 28.78           O  
ATOM    311  CG  GLN A  20     -13.313  15.634  17.143  1.00 28.78           C  
ATOM    312  HG2 GLN A  20     -14.075  15.091  17.702  1.00 28.78           H  
ATOM    313  HG3 GLN A  20     -13.583  16.690  17.139  1.00 28.78           H  
ATOM    314  CD  GLN A  20     -11.973  15.493  17.865  1.00 28.78           C  
ATOM    315  NE2 GLN A  20     -11.907  15.893  19.115  1.00 28.78           N  
ATOM    316 HE21 GLN A  20     -11.054  15.660  19.605  1.00 28.78           H  
ATOM    317 HE22 GLN A  20     -12.754  16.169  19.590  1.00 28.78           H  
ATOM    318  OE1 GLN A  20     -10.958  15.052  17.344  1.00 28.78           O  
ATOM    319  N   THR A  21     -14.486  16.552  12.750  1.00 30.33           N  
ATOM    320  H   THR A  21     -14.916  17.322  13.242  1.00 30.33           H  
ATOM    321  CA  THR A  21     -14.139  16.750  11.341  1.00 30.33           C  
ATOM    322  HA  THR A  21     -14.389  15.841  10.794  1.00 30.33           H  
ATOM    323  C   THR A  21     -12.636  16.993  11.180  1.00 30.33           C  
ATOM    324  CB  THR A  21     -14.965  17.899  10.744  1.00 30.33           C  
ATOM    325  HB  THR A  21     -14.599  18.128   9.744  1.00 30.33           H  
ATOM    326  O   THR A  21     -11.985  17.556  12.065  1.00 30.33           O  
ATOM    327  CG2 THR A  21     -16.447  17.535  10.649  1.00 30.33           C  
ATOM    328 HG21 THR A  21     -16.995  18.333  10.146  1.00 30.33           H  
ATOM    329 HG22 THR A  21     -16.869  17.378  11.641  1.00 30.33           H  
ATOM    330 HG23 THR A  21     -16.565  16.618  10.072  1.00 30.33           H  
ATOM    331  OG1 THR A  21     -14.863  19.053  11.551  1.00 30.33           O  
ATOM    332  HG1 THR A  21     -15.682  19.540  11.438  1.00 30.33           H  
ATOM    333  N   ILE A  22     -12.065  16.601  10.036  1.00 26.84           N  
ATOM    334  H   ILE A  22     -12.637  16.079   9.387  1.00 26.84           H  
ATOM    335  CA  ILE A  22     -10.628  16.736   9.710  1.00 26.84           C  
ATOM    336  HA  ILE A  22     -10.067  16.080  10.375  1.00 26.84           H  
ATOM    337  C   ILE A  22     -10.094  18.165   9.954  1.00 26.84           C  
ATOM    338  CB  ILE A  22     -10.388  16.257   8.252  1.00 26.84           C  
ATOM    339  HB  ILE A  22     -11.075  16.794   7.598  1.00 26.84           H  
ATOM    340  O   ILE A  22      -8.982  18.327  10.458  1.00 26.84           O  
ATOM    341  CG1 ILE A  22     -10.686  14.739   8.140  1.00 26.84           C  
ATOM    342 HG12 ILE A  22      -9.967  14.182   8.741  1.00 26.84           H  
ATOM    343 HG13 ILE A  22     -11.680  14.533   8.539  1.00 26.84           H  
ATOM    344  CG2 ILE A  22      -8.955  16.558   7.770  1.00 26.84           C  
ATOM    345 HG21 ILE A  22      -8.228  16.057   8.408  1.00 26.84           H  
ATOM    346 HG22 ILE A  22      -8.767  17.632   7.778  1.00 26.84           H  
ATOM    347 HG23 ILE A  22      -8.822  16.229   6.739  1.00 26.84           H  
ATOM    348  CD1 ILE A  22     -10.667  14.190   6.708  1.00 26.84           C  
ATOM    349 HD11 ILE A  22     -11.316  14.792   6.070  1.00 26.84           H  
ATOM    350 HD12 ILE A  22      -9.654  14.192   6.306  1.00 26.84           H  
ATOM    351 HD13 ILE A  22     -11.035  13.164   6.713  1.00 26.84           H  
ATOM    352  N   ASP A  23     -10.896  19.207   9.709  1.00 34.76           N  
ATOM    353  H   ASP A  23     -11.784  19.037   9.260  1.00 34.76           H  
ATOM    354  CA  ASP A  23     -10.520  20.605   9.974  1.00 34.76           C  
ATOM    355  HA  ASP A  23      -9.591  20.836   9.452  1.00 34.76           H  
ATOM    356  C   ASP A  23     -10.279  20.896  11.464  1.00 34.76           C  
ATOM    357  CB  ASP A  23     -11.634  21.533   9.460  1.00 34.76           C  
ATOM    358  HB2 ASP A  23     -11.561  22.488   9.980  1.00 34.76           H  
ATOM    359  HB3 ASP A  23     -12.604  21.100   9.702  1.00 34.76           H  
ATOM    360  O   ASP A  23      -9.370  21.652  11.829  1.00 34.76           O  
ATOM    361  CG  ASP A  23     -11.560  21.831   7.961  1.00 34.76           C  
ATOM    362  OD1 ASP A  23     -10.498  21.562   7.360  1.00 34.76           O  
ATOM    363  OD2 ASP A  23     -12.557  22.393   7.467  1.00 34.76           O  
ATOM    364  N   SER A  24     -11.065  20.277  12.351  1.00 32.60           N  
ATOM    365  H   SER A  24     -11.741  19.615  11.998  1.00 32.60           H  
ATOM    366  CA  SER A  24     -10.882  20.388  13.805  1.00 32.60           C  
ATOM    367  HA  SER A  24     -10.811  21.446  14.060  1.00 32.60           H  
ATOM    368  C   SER A  24      -9.572  19.723  14.256  1.00 32.60           C  
ATOM    369  CB  SER A  24     -12.104  19.823  14.547  1.00 32.60           C  
ATOM    370  HB2 SER A  24     -12.062  20.154  15.584  1.00 32.60           H  
ATOM    371  HB3 SER A  24     -13.019  20.217  14.104  1.00 32.60           H  
ATOM    372  O   SER A  24      -8.848  20.257  15.107  1.00 32.60           O  
ATOM    373  OG  SER A  24     -12.142  18.413  14.539  1.00 32.60           O  
ATOM    374  HG  SER A  24     -12.199  18.084  13.639  1.00 32.60           H  
ATOM    375  N   LEU A  25      -9.203  18.620  13.599  1.00 30.06           N  
ATOM    376  H   LEU A  25      -9.862  18.248  12.930  1.00 30.06           H  
ATOM    377  CA  LEU A  25      -7.971  17.869  13.816  1.00 30.06           C  
ATOM    378  HA  LEU A  25      -7.892  17.635  14.878  1.00 30.06           H  
ATOM    379  C   LEU A  25      -6.728  18.670  13.393  1.00 30.06           C  
ATOM    380  CB  LEU A  25      -8.084  16.562  13.017  1.00 30.06           C  
ATOM    381  HB2 LEU A  25      -7.830  16.770  11.977  1.00 30.06           H  
ATOM    382  HB3 LEU A  25      -9.114  16.206  13.024  1.00 30.06           H  
ATOM    383  O   LEU A  25      -5.773  18.781  14.167  1.00 30.06           O  
ATOM    384  CG  LEU A  25      -7.168  15.452  13.546  1.00 30.06           C  
ATOM    385  HG  LEU A  25      -6.300  15.883  14.044  1.00 30.06           H  
ATOM    386  CD1 LEU A  25      -7.945  14.585  14.539  1.00 30.06           C  
ATOM    387 HD11 LEU A  25      -8.420  15.215  15.291  1.00 30.06           H  
ATOM    388 HD12 LEU A  25      -7.292  13.882  15.056  1.00 30.06           H  
ATOM    389 HD13 LEU A  25      -8.732  14.034  14.025  1.00 30.06           H  
ATOM    390  CD2 LEU A  25      -6.676  14.612  12.365  1.00 30.06           C  
ATOM    391 HD21 LEU A  25      -7.531  14.187  11.839  1.00 30.06           H  
ATOM    392 HD22 LEU A  25      -6.030  13.799  12.694  1.00 30.06           H  
ATOM    393 HD23 LEU A  25      -6.116  15.240  11.673  1.00 30.06           H  
ATOM    394  N   VAL A  26      -6.754  19.289  12.203  1.00 32.73           N  
ATOM    395  H   VAL A  26      -7.554  19.128  11.608  1.00 32.73           H  
ATOM    396  CA  VAL A  26      -5.671  20.161  11.707  1.00 32.73           C  
ATOM    397  HA  VAL A  26      -4.742  19.590  11.692  1.00 32.73           H  
ATOM    398  C   VAL A  26      -5.457  21.342  12.658  1.00 32.73           C  
ATOM    399  CB  VAL A  26      -5.953  20.648  10.268  1.00 32.73           C  
ATOM    400  HB  VAL A  26      -6.932  21.126  10.238  1.00 32.73           H  
ATOM    401  O   VAL A  26      -4.322  21.610  13.062  1.00 32.73           O  
ATOM    402  CG1 VAL A  26      -4.901  21.659   9.783  1.00 32.73           C  
ATOM    403 HG11 VAL A  26      -3.903  21.226   9.856  1.00 32.73           H  
ATOM    404 HG12 VAL A  26      -4.947  22.574  10.373  1.00 32.73           H  
ATOM    405 HG13 VAL A  26      -5.101  21.922   8.745  1.00 32.73           H  
ATOM    406  CG2 VAL A  26      -5.937  19.478   9.276  1.00 32.73           C  
ATOM    407 HG21 VAL A  26      -6.197  19.838   8.281  1.00 32.73           H  
ATOM    408 HG22 VAL A  26      -6.672  18.724   9.558  1.00 32.73           H  
ATOM    409 HG23 VAL A  26      -4.950  19.016   9.245  1.00 32.73           H  
ATOM    410  N   LYS A  27      -6.538  22.000  13.103  1.00 35.77           N  
ATOM    411  H   LYS A  27      -7.438  21.734  12.728  1.00 35.77           H  
ATOM    412  CA  LYS A  27      -6.467  23.113  14.071  1.00 35.77           C  
ATOM    413  HA  LYS A  27      -5.799  23.879  13.678  1.00 35.77           H  
ATOM    414  C   LYS A  27      -5.881  22.688  15.420  1.00 35.77           C  
ATOM    415  CB  LYS A  27      -7.866  23.720  14.270  1.00 35.77           C  
ATOM    416  HB2 LYS A  27      -7.861  24.329  15.173  1.00 35.77           H  
ATOM    417  HB3 LYS A  27      -8.595  22.920  14.402  1.00 35.77           H  
ATOM    418  O   LYS A  27      -5.139  23.452  16.037  1.00 35.77           O  
ATOM    419  CG  LYS A  27      -8.282  24.616  13.095  1.00 35.77           C  
ATOM    420  HG2 LYS A  27      -8.256  24.041  12.170  1.00 35.77           H  
ATOM    421  HG3 LYS A  27      -7.580  25.445  13.009  1.00 35.77           H  
ATOM    422  CD  LYS A  27      -9.699  25.170  13.305  1.00 35.77           C  
ATOM    423  HD2 LYS A  27      -9.727  25.776  14.210  1.00 35.77           H  
ATOM    424  HD3 LYS A  27     -10.389  24.332  13.408  1.00 35.77           H  
ATOM    425  CE  LYS A  27     -10.104  26.017  12.092  1.00 35.77           C  
ATOM    426  HE2 LYS A  27      -9.437  26.875  12.017  1.00 35.77           H  
ATOM    427  HE3 LYS A  27      -9.961  25.410  11.198  1.00 35.77           H  
ATOM    428  NZ  LYS A  27     -11.521  26.458  12.164  1.00 35.77           N  
ATOM    429  HZ1 LYS A  27     -11.769  26.968  11.328  1.00 35.77           H  
ATOM    430  HZ2 LYS A  27     -11.693  27.044  12.969  1.00 35.77           H  
ATOM    431  HZ3 LYS A  27     -12.132  25.655  12.203  1.00 35.77           H  
ATOM    432  N   THR A  28      -6.187  21.479  15.884  1.00 33.80           N  
ATOM    433  H   THR A  28      -6.842  20.921  15.354  1.00 33.80           H  
ATOM    434  CA  THR A  28      -5.689  20.955  17.166  1.00 33.80           C  
ATOM    435  HA  THR A  28      -5.801  21.729  17.925  1.00 33.80           H  
ATOM    436  C   THR A  28      -4.201  20.601  17.097  1.00 33.80           C  
ATOM    437  CB  THR A  28      -6.533  19.753  17.614  1.00 33.80           C  
ATOM    438  HB  THR A  28      -6.434  18.931  16.904  1.00 33.80           H  
ATOM    439  O   THR A  28      -3.445  20.914  18.020  1.00 33.80           O  
ATOM    440  CG2 THR A  28      -6.162  19.276  19.018  1.00 33.80           C  
ATOM    441 HG21 THR A  28      -5.148  18.877  19.029  1.00 33.80           H  
ATOM    442 HG22 THR A  28      -6.243  20.102  19.724  1.00 33.80           H  
ATOM    443 HG23 THR A  28      -6.852  18.485  19.314  1.00 33.80           H  
ATOM    444  OG1 THR A  28      -7.879  20.153  17.688  1.00 33.80           O  
ATOM    445  HG1 THR A  28      -8.295  20.027  16.832  1.00 33.80           H  
ATOM    446  N   LEU A  29      -3.749  20.028  15.976  1.00 30.08           N  
ATOM    447  H   LEU A  29      -4.418  19.781  15.261  1.00 30.08           H  
ATOM    448  CA  LEU A  29      -2.336  19.722  15.730  1.00 30.08           C  
ATOM    449  HA  LEU A  29      -1.937  19.181  16.589  1.00 30.08           H  
ATOM    450  C   LEU A  29      -1.482  20.990  15.594  1.00 30.08           C  
ATOM    451  CB  LEU A  29      -2.222  18.837  14.477  1.00 30.08           C  
ATOM    452  HB2 LEU A  29      -1.177  18.788  14.172  1.00 30.08           H  
ATOM    453  HB3 LEU A  29      -2.779  19.310  13.668  1.00 30.08           H  
ATOM    454  O   LEU A  29      -0.383  21.044  16.144  1.00 30.08           O  
ATOM    455  CG  LEU A  29      -2.741  17.399  14.673  1.00 30.08           C  
ATOM    456  HG  LEU A  29      -3.742  17.420  15.104  1.00 30.08           H  
ATOM    457  CD1 LEU A  29      -2.814  16.685  13.324  1.00 30.08           C  
ATOM    458 HD11 LEU A  29      -1.828  16.639  12.862  1.00 30.08           H  
ATOM    459 HD12 LEU A  29      -3.203  15.675  13.456  1.00 30.08           H  
ATOM    460 HD13 LEU A  29      -3.493  17.226  12.665  1.00 30.08           H  
ATOM    461  CD2 LEU A  29      -1.837  16.581  15.601  1.00 30.08           C  
ATOM    462 HD21 LEU A  29      -2.207  15.558  15.664  1.00 30.08           H  
ATOM    463 HD22 LEU A  29      -0.817  16.570  15.218  1.00 30.08           H  
ATOM    464 HD23 LEU A  29      -1.842  17.007  16.605  1.00 30.08           H  
ATOM    465  N   GLN A  30      -2.004  22.042  14.956  1.00 33.13           N  
ATOM    466  H   GLN A  30      -2.885  21.928  14.475  1.00 33.13           H  
ATOM    467  CA  GLN A  30      -1.316  23.337  14.872  1.00 33.13           C  
ATOM    468  HA  GLN A  30      -0.331  23.184  14.432  1.00 33.13           H  
ATOM    469  C   GLN A  30      -1.092  23.985  16.248  1.00 33.13           C  
ATOM    470  CB  GLN A  30      -2.118  24.285  13.970  1.00 33.13           C  
ATOM    471  HB2 GLN A  30      -1.753  25.302  14.114  1.00 33.13           H  
ATOM    472  HB3 GLN A  30      -3.168  24.256  14.262  1.00 33.13           H  
ATOM    473  O   GLN A  30      -0.080  24.660  16.447  1.00 33.13           O  
ATOM    474  CG  GLN A  30      -1.981  23.940  12.479  1.00 33.13           C  
ATOM    475  HG2 GLN A  30      -2.284  22.908  12.300  1.00 33.13           H  
ATOM    476  HG3 GLN A  30      -0.935  24.037  12.186  1.00 33.13           H  
ATOM    477  CD  GLN A  30      -2.821  24.852  11.589  1.00 33.13           C  
ATOM    478  NE2 GLN A  30      -2.667  24.770  10.286  1.00 33.13           N  
ATOM    479 HE21 GLN A  30      -3.257  25.373   9.731  1.00 33.13           H  
ATOM    480 HE22 GLN A  30      -2.056  24.082   9.870  1.00 33.13           H  
ATOM    481  OE1 GLN A  30      -3.619  25.658  12.040  1.00 33.13           O  
ATOM    482  N   LYS A  31      -1.999  23.758  17.211  1.00 33.23           N  
ATOM    483  H   LYS A  31      -2.813  23.214  16.966  1.00 33.23           H  
ATOM    484  CA  LYS A  31      -1.897  24.302  18.577  1.00 33.23           C  
ATOM    485  HA  LYS A  31      -1.528  25.326  18.519  1.00 33.23           H  
ATOM    486  C   LYS A  31      -0.886  23.565  19.461  1.00 33.23           C  
ATOM    487  CB  LYS A  31      -3.286  24.327  19.237  1.00 33.23           C  
ATOM    488  HB2 LYS A  31      -3.161  24.498  20.306  1.00 33.23           H  
ATOM    489  HB3 LYS A  31      -3.772  23.360  19.104  1.00 33.23           H  
ATOM    490  O   LYS A  31      -0.335  24.175  20.370  1.00 33.23           O  
ATOM    491  CG  LYS A  31      -4.182  25.444  18.678  1.00 33.23           C  
ATOM    492  HG2 LYS A  31      -4.305  25.319  17.602  1.00 33.23           H  
ATOM    493  HG3 LYS A  31      -3.708  26.408  18.864  1.00 33.23           H  
ATOM    494  CD  LYS A  31      -5.556  25.417  19.360  1.00 33.23           C  
ATOM    495  HD2 LYS A  31      -5.421  25.550  20.433  1.00 33.23           H  
ATOM    496  HD3 LYS A  31      -6.022  24.448  19.178  1.00 33.23           H  
ATOM    497  CE  LYS A  31      -6.459  26.528  18.813  1.00 33.23           C  
ATOM    498  HE2 LYS A  31      -5.949  27.483  18.938  1.00 33.23           H  
ATOM    499  HE3 LYS A  31      -6.601  26.362  17.746  1.00 33.23           H  
ATOM    500  NZ  LYS A  31      -7.771  26.554  19.512  1.00 33.23           N  
ATOM    501  HZ1 LYS A  31      -8.255  25.675  19.400  1.00 33.23           H  
ATOM    502  HZ2 LYS A  31      -7.646  26.716  20.501  1.00 33.23           H  
ATOM    503  HZ3 LYS A  31      -8.361  27.290  19.149  1.00 33.23           H  
ATOM    504  N   ARG A  32      -0.593  22.284  19.203  1.00 28.25           N  
ATOM    505  H   ARG A  32      -1.051  21.854  18.413  1.00 28.25           H  
ATOM    506  CA  ARG A  32       0.343  21.469  20.007  1.00 28.25           C  
ATOM    507  HA  ARG A  32       0.394  21.898  21.008  1.00 28.25           H  
ATOM    508  C   ARG A  32       1.799  21.536  19.513  1.00 28.25           C  
ATOM    509  CB  ARG A  32      -0.182  20.026  20.166  1.00 28.25           C  
ATOM    510  HB2 ARG A  32       0.620  19.395  20.549  1.00 28.25           H  
ATOM    511  HB3 ARG A  32      -0.480  19.636  19.192  1.00 28.25           H  
ATOM    512  O   ARG A  32       2.510  20.534  19.557  1.00 28.25           O  
ATOM    513  CG  ARG A  32      -1.348  19.899  21.158  1.00 28.25           C  
ATOM    514  HG2 ARG A  32      -1.075  20.372  22.102  1.00 28.25           H  
ATOM    515  HG3 ARG A  32      -2.236  20.385  20.753  1.00 28.25           H  
ATOM    516  CD  ARG A  32      -1.638  18.410  21.406  1.00 28.25           C  
ATOM    517  HD2 ARG A  32      -1.958  17.961  20.466  1.00 28.25           H  
ATOM    518  HD3 ARG A  32      -0.720  17.922  21.733  1.00 28.25           H  
ATOM    519  NE  ARG A  32      -2.681  18.203  22.429  1.00 28.25           N  
ATOM    520  HE  ARG A  32      -3.078  19.028  22.856  1.00 28.25           H  
ATOM    521  NH1 ARG A  32      -2.741  15.907  22.324  1.00 28.25           N  
ATOM    522 HH11 ARG A  32      -2.019  15.917  21.618  1.00 28.25           H  
ATOM    523 HH12 ARG A  32      -3.126  15.031  22.646  1.00 28.25           H  
ATOM    524  NH2 ARG A  32      -4.105  16.972  23.722  1.00 28.25           N  
ATOM    525 HH21 ARG A  32      -4.477  17.809  24.147  1.00 28.25           H  
ATOM    526 HH22 ARG A  32      -4.508  16.081  23.975  1.00 28.25           H  
ATOM    527  CZ  ARG A  32      -3.167  17.035  22.820  1.00 28.25           C  
ATOM    528  N   LYS A  33       2.277  22.710  19.077  1.00 26.19           N  
ATOM    529  H   LYS A  33       1.645  23.498  19.087  1.00 26.19           H  
ATOM    530  CA  LYS A  33       3.710  22.957  18.812  1.00 26.19           C  
ATOM    531  HA  LYS A  33       4.105  22.140  18.208  1.00 26.19           H  
ATOM    532  C   LYS A  33       4.511  22.938  20.126  1.00 26.19           C  
ATOM    533  CB  LYS A  33       3.923  24.276  18.035  1.00 26.19           C  
ATOM    534  HB2 LYS A  33       3.282  25.054  18.450  1.00 26.19           H  
ATOM    535  HB3 LYS A  33       4.958  24.589  18.170  1.00 26.19           H  
ATOM    536  O   LYS A  33       4.894  23.979  20.648  1.00 26.19           O  
ATOM    537  CG  LYS A  33       3.686  24.153  16.522  1.00 26.19           C  
ATOM    538  HG2 LYS A  33       4.311  23.352  16.128  1.00 26.19           H  
ATOM    539  HG3 LYS A  33       2.640  23.912  16.332  1.00 26.19           H  
ATOM    540  CD  LYS A  33       4.053  25.470  15.815  1.00 26.19           C  
ATOM    541  HD2 LYS A  33       3.383  26.256  16.165  1.00 26.19           H  
ATOM    542  HD3 LYS A  33       5.077  25.738  16.073  1.00 26.19           H  
ATOM    543  CE  LYS A  33       3.936  25.329  14.293  1.00 26.19           C  
ATOM    544  HE2 LYS A  33       4.572  24.504  13.972  1.00 26.19           H  
ATOM    545  HE3 LYS A  33       2.906  25.068  14.049  1.00 26.19           H  
ATOM    546  NZ  LYS A  33       4.330  26.578  13.589  1.00 26.19           N  
ATOM    547  HZ1 LYS A  33       4.255  26.459  12.588  1.00 26.19           H  
ATOM    548  HZ2 LYS A  33       5.287  26.820  13.802  1.00 26.19           H  
ATOM    549  HZ3 LYS A  33       3.733  27.345  13.863  1.00 26.19           H  
ATOM    550  N   ALA A  34       4.772  21.751  20.670  1.00 27.35           N  
ATOM    551  H   ALA A  34       4.363  20.934  20.240  1.00 27.35           H  
ATOM    552  CA  ALA A  34       5.830  21.564  21.653  1.00 27.35           C  
ATOM    553  HA  ALA A  34       5.762  22.346  22.409  1.00 27.35           H  
ATOM    554  C   ALA A  34       7.172  21.700  20.917  1.00 27.35           C  
ATOM    555  CB  ALA A  34       5.655  20.213  22.356  1.00 27.35           C  
ATOM    556  HB1 ALA A  34       6.450  20.078  23.090  1.00 27.35           H  
ATOM    557  HB2 ALA A  34       5.705  19.404  21.628  1.00 27.35           H  
ATOM    558  HB3 ALA A  34       4.692  20.182  22.865  1.00 27.35           H  
ATOM    559  O   ALA A  34       7.512  20.884  20.061  1.00 27.35           O  
ATOM    560  N   ILE A  35       7.889  22.786  21.200  1.00 25.29           N  
ATOM    561  H   ILE A  35       7.514  23.433  21.879  1.00 25.29           H  
ATOM    562  CA  ILE A  35       9.178  23.117  20.592  1.00 25.29           C  
ATOM    563  HA  ILE A  35       9.096  23.035  19.508  1.00 25.29           H  
ATOM    564  C   ILE A  35      10.209  22.094  21.083  1.00 25.29           C  
ATOM    565  CB  ILE A  35       9.570  24.575  20.949  1.00 25.29           C  
ATOM    566  HB  ILE A  35       9.614  24.659  22.034  1.00 25.29           H  
ATOM    567  O   ILE A  35      10.686  22.178  22.212  1.00 25.29           O  
ATOM    568  CG1 ILE A  35       8.512  25.581  20.428  1.00 25.29           C  
ATOM    569 HG12 ILE A  35       7.513  25.254  20.715  1.00 25.29           H  
ATOM    570 HG13 ILE A  35       8.548  25.615  19.339  1.00 25.29           H  
ATOM    571  CG2 ILE A  35      10.961  24.924  20.383  1.00 25.29           C  
ATOM    572 HG21 ILE A  35      10.954  24.851  19.295  1.00 25.29           H  
ATOM    573 HG22 ILE A  35      11.247  25.935  20.671  1.00 25.29           H  
ATOM    574 HG23 ILE A  35      11.717  24.248  20.781  1.00 25.29           H  
ATOM    575  CD1 ILE A  35       8.680  27.002  20.982  1.00 25.29           C  
ATOM    576 HD11 ILE A  35       9.600  27.455  20.614  1.00 25.29           H  
ATOM    577 HD12 ILE A  35       7.840  27.616  20.654  1.00 25.29           H  
ATOM    578 HD13 ILE A  35       8.693  26.978  22.071  1.00 25.29           H  
ATOM    579  N   VAL A  36      10.550  21.119  20.242  1.00 27.88           N  
ATOM    580  H   VAL A  36      10.064  21.054  19.359  1.00 27.88           H  
ATOM    581  CA  VAL A  36      11.658  20.188  20.487  1.00 27.88           C  
ATOM    582  HA  VAL A  36      11.958  20.253  21.533  1.00 27.88           H  
ATOM    583  C   VAL A  36      12.831  20.639  19.626  1.00 27.88           C  
ATOM    584  CB  VAL A  36      11.254  18.723  20.231  1.00 27.88           C  
ATOM    585  HB  VAL A  36      10.982  18.595  19.184  1.00 27.88           H  
ATOM    586  O   VAL A  36      12.715  20.717  18.403  1.00 27.88           O  
ATOM    587  CG1 VAL A  36      12.406  17.767  20.567  1.00 27.88           C  
ATOM    588 HG11 VAL A  36      13.258  17.964  19.916  1.00 27.88           H  
ATOM    589 HG12 VAL A  36      12.089  16.736  20.407  1.00 27.88           H  
ATOM    590 HG13 VAL A  36      12.712  17.891  21.606  1.00 27.88           H  
ATOM    591  CG2 VAL A  36      10.056  18.322  21.105  1.00 27.88           C  
ATOM    592 HG21 VAL A  36      10.285  18.486  22.158  1.00 27.88           H  
ATOM    593 HG22 VAL A  36       9.815  17.271  20.946  1.00 27.88           H  
ATOM    594 HG23 VAL A  36       9.181  18.912  20.835  1.00 27.88           H  
ATOM    595  N   LYS A  37      13.942  20.990  20.283  1.00 24.29           N  
ATOM    596  H   LYS A  37      13.947  20.877  21.286  1.00 24.29           H  
ATOM    597  CA  LYS A  37      15.194  21.390  19.628  1.00 24.29           C  
ATOM    598  HA  LYS A  37      15.010  22.289  19.039  1.00 24.29           H  
ATOM    599  C   LYS A  37      15.650  20.303  18.638  1.00 24.29           C  
ATOM    600  CB  LYS A  37      16.273  21.694  20.687  1.00 24.29           C  
ATOM    601  HB2 LYS A  37      16.283  20.901  21.435  1.00 24.29           H  
ATOM    602  HB3 LYS A  37      17.246  21.696  20.195  1.00 24.29           H  
ATOM    603  O   LYS A  37      15.507  19.115  18.917  1.00 24.29           O  
ATOM    604  CG  LYS A  37      16.078  23.064  21.366  1.00 24.29           C  
ATOM    605  HG2 LYS A  37      16.133  23.841  20.604  1.00 24.29           H  
ATOM    606  HG3 LYS A  37      15.096  23.104  21.839  1.00 24.29           H  
ATOM    607  CD  LYS A  37      17.161  23.319  22.427  1.00 24.29           C  
ATOM    608  HD2 LYS A  37      18.139  23.150  21.976  1.00 24.29           H  
ATOM    609  HD3 LYS A  37      17.026  22.612  23.245  1.00 24.29           H  
ATOM    610  CE  LYS A  37      17.089  24.758  22.956  1.00 24.29           C  
ATOM    611  HE2 LYS A  37      16.096  24.930  23.370  1.00 24.29           H  
ATOM    612  HE3 LYS A  37      17.223  25.437  22.114  1.00 24.29           H  
ATOM    613  NZ  LYS A  37      18.130  25.012  23.985  1.00 24.29           N  
ATOM    614  HZ1 LYS A  37      18.094  25.971  24.301  1.00 24.29           H  
ATOM    615  HZ2 LYS A  37      19.047  24.840  23.598  1.00 24.29           H  
ATOM    616  HZ3 LYS A  37      18.002  24.401  24.778  1.00 24.29           H  
ATOM    617  N   ASP A  38      16.177  20.747  17.496  1.00 27.87           N  
ATOM    618  H   ASP A  38      16.380  21.735  17.449  1.00 27.87           H  
ATOM    619  CA  ASP A  38      16.786  19.940  16.419  1.00 27.87           C  
ATOM    620  HA  ASP A  38      17.228  20.673  15.745  1.00 27.87           H  
ATOM    621  C   ASP A  38      15.818  19.153  15.506  1.00 27.87           C  
ATOM    622  CB  ASP A  38      17.990  19.142  16.951  1.00 27.87           C  
ATOM    623  HB2 ASP A  38      18.560  18.754  16.107  1.00 27.87           H  
ATOM    624  HB3 ASP A  38      17.634  18.294  17.536  1.00 27.87           H  
ATOM    625  O   ASP A  38      16.146  18.096  14.958  1.00 27.87           O  
ATOM    626  CG  ASP A  38      18.915  20.013  17.811  1.00 27.87           C  
ATOM    627  OD1 ASP A  38      19.100  21.199  17.451  1.00 27.87           O  
ATOM    628  OD2 ASP A  38      19.372  19.516  18.863  1.00 27.87           O  
ATOM    629  N   ALA A  39      14.613  19.690  15.293  1.00 25.96           N  
ATOM    630  H   ALA A  39      14.379  20.534  15.796  1.00 25.96           H  
ATOM    631  CA  ALA A  39      13.638  19.183  14.327  1.00 25.96           C  
ATOM    632  HA  ALA A  39      13.658  18.093  14.352  1.00 25.96           H  
ATOM    633  C   ALA A  39      13.968  19.620  12.882  1.00 25.96           C  
ATOM    634  CB  ALA A  39      12.240  19.629  14.780  1.00 25.96           C  
ATOM    635  HB1 ALA A  39      12.179  20.717  14.784  1.00 25.96           H  
ATOM    636  HB2 ALA A  39      11.491  19.236  14.092  1.00 25.96           H  
ATOM    637  HB3 ALA A  39      12.037  19.256  15.784  1.00 25.96           H  
ATOM    638  O   ALA A  39      13.520  20.666  12.421  1.00 25.96           O  
ATOM    639  N   GLY A  40      14.750  18.811  12.161  1.00 25.48           N  
ATOM    640  H   GLY A  40      15.180  18.031  12.637  1.00 25.48           H  
ATOM    641  CA  GLY A  40      14.857  18.887  10.697  1.00 25.48           C  
ATOM    642  HA2 GLY A  40      15.731  18.330  10.360  1.00 25.48           H  
ATOM    643  HA3 GLY A  40      14.982  19.928  10.400  1.00 25.48           H  
ATOM    644  C   GLY A  40      13.611  18.319   9.997  1.00 25.48           C  
ATOM    645  O   GLY A  40      12.945  17.435  10.537  1.00 25.48           O  
ATOM    646  N   GLU A  41      13.318  18.813   8.792  1.00 25.49           N  
ATOM    647  H   GLU A  41      13.952  19.505   8.417  1.00 25.49           H  
ATOM    648  CA  GLU A  41      12.028  18.735   8.070  1.00 25.49           C  
ATOM    649  HA  GLU A  41      11.262  19.185   8.701  1.00 25.49           H  
ATOM    650  C   GLU A  41      11.480  17.333   7.717  1.00 25.49           C  
ATOM    651  CB  GLU A  41      12.136  19.607   6.798  1.00 25.49           C  
ATOM    652  HB2 GLU A  41      13.025  19.308   6.242  1.00 25.49           H  
ATOM    653  HB3 GLU A  41      11.262  19.442   6.168  1.00 25.49           H  
ATOM    654  O   GLU A  41      10.367  17.232   7.214  1.00 25.49           O  
ATOM    655  CG  GLU A  41      12.196  21.107   7.136  1.00 25.49           C  
ATOM    656  HG2 GLU A  41      11.296  21.370   7.691  1.00 25.49           H  
ATOM    657  HG3 GLU A  41      13.051  21.290   7.788  1.00 25.49           H  
ATOM    658  CD  GLU A  41      12.327  22.010   5.899  1.00 25.49           C  
ATOM    659  OE1 GLU A  41      11.786  23.137   5.958  1.00 25.49           O  
ATOM    660  OE2 GLU A  41      13.011  21.590   4.939  1.00 25.49           O  
ATOM    661  N   ASN A  42      12.172  16.235   8.037  1.00 28.92           N  
ATOM    662  H   ASN A  42      13.026  16.366   8.559  1.00 28.92           H  
ATOM    663  CA  ASN A  42      11.823  14.891   7.548  1.00 28.92           C  
ATOM    664  HA  ASN A  42      10.914  14.960   6.950  1.00 28.92           H  
ATOM    665  C   ASN A  42      11.467  13.872   8.649  1.00 28.92           C  
ATOM    666  CB  ASN A  42      12.935  14.408   6.597  1.00 28.92           C  
ATOM    667  HB2 ASN A  42      13.905  14.501   7.084  1.00 28.92           H  
ATOM    668  HB3 ASN A  42      12.778  13.359   6.345  1.00 28.92           H  
ATOM    669  O   ASN A  42      11.825  12.698   8.545  1.00 28.92           O  
ATOM    670  CG  ASN A  42      12.952  15.155   5.275  1.00 28.92           C  
ATOM    671  ND2 ASN A  42      14.055  15.126   4.568  1.00 28.92           N  
ATOM    672 HD21 ASN A  42      14.853  14.580   4.861  1.00 28.92           H  
ATOM    673 HD22 ASN A  42      14.006  15.616   3.687  1.00 28.92           H  
ATOM    674  OD1 ASN A  42      11.985  15.744   4.836  1.00 28.92           O  
ATOM    675  N   ARG A  43      10.777  14.269   9.729  1.00 28.99           N  
ATOM    676  H   ARG A  43      10.470  15.230   9.769  1.00 28.99           H  
ATOM    677  CA  ARG A  43      10.342  13.306  10.765  1.00 28.99           C  
ATOM    678  HA  ARG A  43      10.910  12.385  10.635  1.00 28.99           H  
ATOM    679  C   ARG A  43       8.884  12.864  10.609  1.00 28.99           C  
ATOM    680  CB  ARG A  43      10.686  13.791  12.180  1.00 28.99           C  
ATOM    681  HB2 ARG A  43      10.387  14.832  12.307  1.00 28.99           H  
ATOM    682  HB3 ARG A  43      10.133  13.180  12.894  1.00 28.99           H  
ATOM    683  O   ARG A  43       7.958  13.597  10.941  1.00 28.99           O  
ATOM    684  CG  ARG A  43      12.191  13.624  12.453  1.00 28.99           C  
ATOM    685  HG2 ARG A  43      12.505  12.627  12.145  1.00 28.99           H  
ATOM    686  HG3 ARG A  43      12.750  14.362  11.877  1.00 28.99           H  
ATOM    687  CD  ARG A  43      12.503  13.786  13.943  1.00 28.99           C  
ATOM    688  HD2 ARG A  43      11.866  13.104  14.507  1.00 28.99           H  
ATOM    689  HD3 ARG A  43      12.272  14.810  14.237  1.00 28.99           H  
ATOM    690  NE  ARG A  43      13.919  13.488  14.232  1.00 28.99           N  
ATOM    691  HE  ARG A  43      14.524  13.372  13.432  1.00 28.99           H  
ATOM    692  NH1 ARG A  43      13.800  13.656  16.518  1.00 28.99           N  
ATOM    693 HH11 ARG A  43      14.276  13.751  17.404  1.00 28.99           H  
ATOM    694 HH12 ARG A  43      12.828  13.912  16.428  1.00 28.99           H  
ATOM    695  NH2 ARG A  43      15.764  13.236  15.547  1.00 28.99           N  
ATOM    696 HH21 ARG A  43      16.208  13.314  16.451  1.00 28.99           H  
ATOM    697 HH22 ARG A  43      16.346  13.194  14.723  1.00 28.99           H  
ATOM    698  CZ  ARG A  43      14.486  13.456  15.426  1.00 28.99           C  
ATOM    699  N   VAL A  44       8.720  11.606  10.187  1.00 38.65           N  
ATOM    700  H   VAL A  44       9.549  11.126   9.866  1.00 38.65           H  
ATOM    701  CA  VAL A  44       7.496  10.797  10.315  1.00 38.65           C  
ATOM    702  HA  VAL A  44       6.653  11.407   9.990  1.00 38.65           H  
ATOM    703  C   VAL A  44       7.301  10.428  11.795  1.00 38.65           C  
ATOM    704  CB  VAL A  44       7.565   9.548   9.405  1.00 38.65           C  
ATOM    705  HB  VAL A  44       8.375   8.903   9.746  1.00 38.65           H  
ATOM    706  O   VAL A  44       8.263  10.124  12.499  1.00 38.65           O  
ATOM    707  CG1 VAL A  44       6.257   8.745   9.429  1.00 38.65           C  
ATOM    708 HG11 VAL A  44       6.337   7.893   8.754  1.00 38.65           H  
ATOM    709 HG12 VAL A  44       6.064   8.356  10.429  1.00 38.65           H  
ATOM    710 HG13 VAL A  44       5.427   9.365   9.092  1.00 38.65           H  
ATOM    711  CG2 VAL A  44       7.840   9.941   7.945  1.00 38.65           C  
ATOM    712 HG21 VAL A  44       7.072  10.627   7.586  1.00 38.65           H  
ATOM    713 HG22 VAL A  44       7.830   9.050   7.317  1.00 38.65           H  
ATOM    714 HG23 VAL A  44       8.819  10.410   7.844  1.00 38.65           H  
ATOM    715  N   ALA A  45       6.061  10.524  12.274  1.00 37.89           N  
ATOM    716  H   ALA A  45       5.345  10.745  11.596  1.00 37.89           H  
ATOM    717  CA  ALA A  45       5.699  10.790  13.670  1.00 37.89           C  
ATOM    718  HA  ALA A  45       6.076  11.784  13.912  1.00 37.89           H  
ATOM    719  C   ALA A  45       6.250   9.860  14.779  1.00 37.89           C  
ATOM    720  CB  ALA A  45       4.166  10.861  13.726  1.00 37.89           C  
ATOM    721  HB1 ALA A  45       3.857  11.150  14.731  1.00 37.89           H  
ATOM    722  HB2 ALA A  45       3.741   9.881  13.509  1.00 37.89           H  
ATOM    723  HB3 ALA A  45       3.792  11.599  13.016  1.00 37.89           H  
ATOM    724  O   ALA A  45       6.327  10.320  15.912  1.00 37.89           O  
ATOM    725  N   ASP A  46       6.695   8.627  14.516  1.00 42.88           N  
ATOM    726  H   ASP A  46       6.677   8.297  13.562  1.00 42.88           H  
ATOM    727  CA  ASP A  46       6.933   7.648  15.593  1.00 42.88           C  
ATOM    728  HA  ASP A  46       6.985   8.166  16.551  1.00 42.88           H  
ATOM    729  C   ASP A  46       8.265   6.893  15.490  1.00 42.88           C  
ATOM    730  CB  ASP A  46       5.733   6.690  15.695  1.00 42.88           C  
ATOM    731  HB2 ASP A  46       5.979   5.874  16.374  1.00 42.88           H  
ATOM    732  HB3 ASP A  46       5.519   6.267  14.714  1.00 42.88           H  
ATOM    733  O   ASP A  46       8.274   5.685  15.295  1.00 42.88           O  
ATOM    734  CG  ASP A  46       4.492   7.379  16.260  1.00 42.88           C  
ATOM    735  OD1 ASP A  46       4.639   8.078  17.288  1.00 42.88           O  
ATOM    736  OD2 ASP A  46       3.415   7.200  15.655  1.00 42.88           O  
ATOM    737  N   LYS A  47       9.394   7.601  15.677  1.00 44.16           N  
ATOM    738  H   LYS A  47       9.238   8.599  15.706  1.00 44.16           H  
ATOM    739  CA  LYS A  47      10.765   7.118  16.018  1.00 44.16           C  
ATOM    740  HA  LYS A  47      11.440   7.960  15.864  1.00 44.16           H  
ATOM    741  C   LYS A  47      11.418   5.990  15.186  1.00 44.16           C  
ATOM    742  CB  LYS A  47      10.834   6.752  17.516  1.00 44.16           C  
ATOM    743  HB2 LYS A  47      10.052   6.026  17.738  1.00 44.16           H  
ATOM    744  HB3 LYS A  47      11.794   6.279  17.719  1.00 44.16           H  
ATOM    745  O   LYS A  47      12.638   5.856  15.266  1.00 44.16           O  
ATOM    746  CG  LYS A  47      10.698   7.960  18.458  1.00 44.16           C  
ATOM    747  HG2 LYS A  47       9.727   8.433  18.309  1.00 44.16           H  
ATOM    748  HG3 LYS A  47      11.484   8.681  18.233  1.00 44.16           H  
ATOM    749  CD  LYS A  47      10.825   7.510  19.921  1.00 44.16           C  
ATOM    750  HD2 LYS A  47      10.046   6.775  20.127  1.00 44.16           H  
ATOM    751  HD3 LYS A  47      11.799   7.044  20.070  1.00 44.16           H  
ATOM    752  CE  LYS A  47      10.668   8.699  20.875  1.00 44.16           C  
ATOM    753  HE2 LYS A  47       9.715   9.183  20.666  1.00 44.16           H  
ATOM    754  HE3 LYS A  47      11.462   9.418  20.670  1.00 44.16           H  
ATOM    755  NZ  LYS A  47      10.718   8.267  22.295  1.00 44.16           N  
ATOM    756  HZ1 LYS A  47      10.632   9.059  22.915  1.00 44.16           H  
ATOM    757  HZ2 LYS A  47       9.954   7.636  22.491  1.00 44.16           H  
ATOM    758  HZ3 LYS A  47      11.583   7.787  22.497  1.00 44.16           H  
ATOM    759  N   LYS A  48      10.692   5.203  14.395  1.00 45.93           N  
ATOM    760  H   LYS A  48       9.693   5.351  14.395  1.00 45.93           H  
ATOM    761  CA  LYS A  48      11.219   4.223  13.448  1.00 45.93           C  
ATOM    762  HA  LYS A  48      12.181   3.853  13.801  1.00 45.93           H  
ATOM    763  C   LYS A  48      11.456   4.942  12.128  1.00 45.93           C  
ATOM    764  CB  LYS A  48      10.270   3.019  13.313  1.00 45.93           C  
ATOM    765  HB2 LYS A  48      10.561   2.460  12.424  1.00 45.93           H  
ATOM    766  HB3 LYS A  48       9.245   3.365  13.178  1.00 45.93           H  
ATOM    767  O   LYS A  48      10.527   5.411  11.479  1.00 45.93           O  
ATOM    768  CG  LYS A  48      10.355   2.079  14.531  1.00 45.93           C  
ATOM    769  HG2 LYS A  48      11.400   1.821  14.709  1.00 45.93           H  
ATOM    770  HG3 LYS A  48       9.959   2.582  15.413  1.00 45.93           H  
ATOM    771  CD  LYS A  48       9.566   0.785  14.276  1.00 45.93           C  
ATOM    772  HD2 LYS A  48       8.510   1.034  14.172  1.00 45.93           H  
ATOM    773  HD3 LYS A  48       9.920   0.342  13.345  1.00 45.93           H  
ATOM    774  CE  LYS A  48       9.734  -0.244  15.400  1.00 45.93           C  
ATOM    775  HE2 LYS A  48       9.323   0.166  16.322  1.00 45.93           H  
ATOM    776  HE3 LYS A  48      10.800  -0.420  15.547  1.00 45.93           H  
ATOM    777  NZ  LYS A  48       9.059  -1.524  15.053  1.00 45.93           N  
ATOM    778  HZ1 LYS A  48       8.060  -1.399  14.969  1.00 45.93           H  
ATOM    779  HZ2 LYS A  48       9.226  -2.237  15.749  1.00 45.93           H  
ATOM    780  HZ3 LYS A  48       9.395  -1.878  14.168  1.00 45.93           H  
ATOM    781  N   GLN A  49      12.730   5.093  11.797  1.00 49.32           N  
ATOM    782  H   GLN A  49      13.429   4.639  12.368  1.00 49.32           H  
ATOM    783  CA  GLN A  49      13.187   5.705  10.558  1.00 49.32           C  
ATOM    784  HA  GLN A  49      12.429   6.392  10.179  1.00 49.32           H  
ATOM    785  C   GLN A  49      13.401   4.603   9.527  1.00 49.32           C  
ATOM    786  CB  GLN A  49      14.484   6.492  10.810  1.00 49.32           C  
ATOM    787  HB2 GLN A  49      14.866   6.859   9.858  1.00 49.32           H  
ATOM    788  HB3 GLN A  49      15.230   5.826  11.246  1.00 49.32           H  
ATOM    789  O   GLN A  49      14.009   3.584   9.848  1.00 49.32           O  
ATOM    790  CG  GLN A  49      14.256   7.690  11.747  1.00 49.32           C  
ATOM    791  HG2 GLN A  49      13.552   8.378  11.280  1.00 49.32           H  
ATOM    792  HG3 GLN A  49      13.821   7.343  12.685  1.00 49.32           H  
ATOM    793  CD  GLN A  49      15.533   8.454  12.084  1.00 49.32           C  
ATOM    794  NE2 GLN A  49      15.450   9.454  12.934  1.00 49.32           N  
ATOM    795 HE21 GLN A  49      14.562   9.687  13.355  1.00 49.32           H  
ATOM    796 HE22 GLN A  49      16.335   9.898  13.136  1.00 49.32           H  
ATOM    797  OE1 GLN A  49      16.629   8.182  11.632  1.00 49.32           O  
ATOM    798  N   LEU A  50      12.941   4.829   8.296  1.00 52.51           N  
ATOM    799  H   LEU A  50      12.423   5.677   8.116  1.00 52.51           H  
ATOM    800  CA  LEU A  50      13.428   4.089   7.139  1.00 52.51           C  
ATOM    801  HA  LEU A  50      13.252   3.023   7.277  1.00 52.51           H  
ATOM    802  C   LEU A  50      14.934   4.363   7.040  1.00 52.51           C  
ATOM    803  CB  LEU A  50      12.679   4.605   5.894  1.00 52.51           C  
ATOM    804  HB2 LEU A  50      11.618   4.712   6.119  1.00 52.51           H  
ATOM    805  HB3 LEU A  50      13.050   5.601   5.653  1.00 52.51           H  
ATOM    806  O   LEU A  50      15.331   5.501   6.785  1.00 52.51           O  
ATOM    807  CG  LEU A  50      12.836   3.697   4.664  1.00 52.51           C  
ATOM    808  HG  LEU A  50      13.812   3.211   4.679  1.00 52.51           H  
ATOM    809  CD1 LEU A  50      11.739   2.644   4.651  1.00 52.51           C  
ATOM    810 HD11 LEU A  50      10.770   3.104   4.458  1.00 52.51           H  
ATOM    811 HD12 LEU A  50      11.726   2.148   5.621  1.00 52.51           H  
ATOM    812 HD13 LEU A  50      11.946   1.912   3.871  1.00 52.51           H  
ATOM    813  CD2 LEU A  50      12.700   4.516   3.384  1.00 52.51           C  
ATOM    814 HD21 LEU A  50      12.551   3.862   2.525  1.00 52.51           H  
ATOM    815 HD22 LEU A  50      11.830   5.170   3.453  1.00 52.51           H  
ATOM    816 HD23 LEU A  50      13.597   5.119   3.237  1.00 52.51           H  
ATOM    817  N   THR A  51      15.784   3.373   7.302  1.00 55.49           N  
ATOM    818  H   THR A  51      15.438   2.458   7.552  1.00 55.49           H  
ATOM    819  CA  THR A  51      17.228   3.560   7.143  1.00 55.49           C  
ATOM    820  HA  THR A  51      17.459   4.617   7.277  1.00 55.49           H  
ATOM    821  C   THR A  51      17.643   3.195   5.725  1.00 55.49           C  
ATOM    822  CB  THR A  51      18.060   2.815   8.198  1.00 55.49           C  
ATOM    823  HB  THR A  51      19.082   3.185   8.122  1.00 55.49           H  
ATOM    824  O   THR A  51      17.031   2.342   5.081  1.00 55.49           O  
ATOM    825  CG2 THR A  51      17.588   3.069   9.630  1.00 55.49           C  
ATOM    826 HG21 THR A  51      16.605   2.624   9.782  1.00 55.49           H  
ATOM    827 HG22 THR A  51      18.291   2.619  10.331  1.00 55.49           H  
ATOM    828 HG23 THR A  51      17.528   4.141   9.814  1.00 55.49           H  
ATOM    829  OG1 THR A  51      18.104   1.427   7.978  1.00 55.49           O  
ATOM    830  HG1 THR A  51      17.204   1.102   8.049  1.00 55.49           H  
ATOM    831  N   GLU A  52      18.742   3.774   5.233  1.00 54.48           N  
ATOM    832  H   GLU A  52      19.155   4.557   5.718  1.00 54.48           H  
ATOM    833  CA  GLU A  52      19.329   3.358   3.952  1.00 54.48           C  
ATOM    834  HA  GLU A  52      18.658   3.624   3.136  1.00 54.48           H  
ATOM    835  C   GLU A  52      19.574   1.843   3.894  1.00 54.48           C  
ATOM    836  CB  GLU A  52      20.688   4.039   3.749  1.00 54.48           C  
ATOM    837  HB2 GLU A  52      21.210   3.530   2.938  1.00 54.48           H  
ATOM    838  HB3 GLU A  52      21.275   3.910   4.658  1.00 54.48           H  
ATOM    839  O   GLU A  52      19.487   1.236   2.837  1.00 54.48           O  
ATOM    840  CG  GLU A  52      20.606   5.528   3.396  1.00 54.48           C  
ATOM    841  HG2 GLU A  52      20.018   5.641   2.485  1.00 54.48           H  
ATOM    842  HG3 GLU A  52      20.096   6.052   4.204  1.00 54.48           H  
ATOM    843  CD  GLU A  52      22.005   6.140   3.192  1.00 54.48           C  
ATOM    844  OE1 GLU A  52      22.063   7.339   2.853  1.00 54.48           O  
ATOM    845  OE2 GLU A  52      23.010   5.424   3.436  1.00 54.48           O  
ATOM    846  N   ARG A  53      19.852   1.195   5.032  1.00 59.91           N  
ATOM    847  H   ARG A  53      19.765   1.716   5.892  1.00 59.91           H  
ATOM    848  CA  ARG A  53      20.082  -0.256   5.095  1.00 59.91           C  
ATOM    849  HA  ARG A  53      20.696  -0.547   4.243  1.00 59.91           H  
ATOM    850  C   ARG A  53      18.809  -1.085   4.986  1.00 59.91           C  
ATOM    851  CB  ARG A  53      20.781  -0.620   6.403  1.00 59.91           C  
ATOM    852  HB2 ARG A  53      20.166  -0.287   7.239  1.00 59.91           H  
ATOM    853  HB3 ARG A  53      20.874  -1.704   6.461  1.00 59.91           H  
ATOM    854  O   ARG A  53      18.927  -2.303   4.849  1.00 59.91           O  
ATOM    855  CG  ARG A  53      22.177  -0.011   6.517  1.00 59.91           C  
ATOM    856  HG2 ARG A  53      22.112   1.077   6.534  1.00 59.91           H  
ATOM    857  HG3 ARG A  53      22.790  -0.331   5.675  1.00 59.91           H  
ATOM    858  CD  ARG A  53      22.785  -0.511   7.826  1.00 59.91           C  
ATOM    859  HD2 ARG A  53      22.134  -0.208   8.646  1.00 59.91           H  
ATOM    860  HD3 ARG A  53      22.837  -1.600   7.799  1.00 59.91           H  
ATOM    861  NE  ARG A  53      24.129   0.041   8.040  1.00 59.91           N  
ATOM    862  HE  ARG A  53      24.456   0.704   7.353  1.00 59.91           H  
ATOM    863  NH1 ARG A  53      24.511  -0.976  10.063  1.00 59.91           N  
ATOM    864 HH11 ARG A  53      23.585  -1.379  10.025  1.00 59.91           H  
ATOM    865 HH12 ARG A  53      25.088  -1.123  10.879  1.00 59.91           H  
ATOM    866  NH2 ARG A  53      26.053   0.386   9.203  1.00 59.91           N  
ATOM    867 HH21 ARG A  53      26.604   0.236  10.036  1.00 59.91           H  
ATOM    868 HH22 ARG A  53      26.321   1.090   8.531  1.00 59.91           H  
ATOM    869  CZ  ARG A  53      24.890  -0.189   9.095  1.00 59.91           C  
ATOM    870  N   ASP A  54      17.639  -0.477   5.101  1.00 59.65           N  
ATOM    871  H   ASP A  54      17.613   0.521   5.258  1.00 59.65           H  
ATOM    872  CA  ASP A  54      16.362  -1.165   4.925  1.00 59.65           C  
ATOM    873  HA  ASP A  54      16.457  -2.201   5.249  1.00 59.65           H  
ATOM    874  C   ASP A  54      15.987  -1.193   3.447  1.00 59.65           C  
ATOM    875  CB  ASP A  54      15.289  -0.511   5.804  1.00 59.65           C  
ATOM    876  HB2 ASP A  54      15.111   0.512   5.472  1.00 59.65           H  
ATOM    877  HB3 ASP A  54      14.360  -1.072   5.704  1.00 59.65           H  
ATOM    878  O   ASP A  54      15.552  -2.226   2.946  1.00 59.65           O  
ATOM    879  CG  ASP A  54      15.723  -0.522   7.271  1.00 59.65           C  
ATOM    880  OD1 ASP A  54      16.268  -1.565   7.715  1.00 59.65           O  
ATOM    881  OD2 ASP A  54      15.631   0.553   7.910  1.00 59.65           O  
ATOM    882  N   VAL A  55      16.272  -0.098   2.739  1.00 58.17           N  
ATOM    883  H   VAL A  55      16.627   0.703   3.240  1.00 58.17           H  
ATOM    884  CA  VAL A  55      15.953   0.065   1.319  1.00 58.17           C  
ATOM    885  HA  VAL A  55      15.064  -0.520   1.083  1.00 58.17           H  
ATOM    886  C   VAL A  55      17.077  -0.415   0.409  1.00 58.17           C  
ATOM    887  CB  VAL A  55      15.651   1.532   0.999  1.00 58.17           C  
ATOM    888  HB  VAL A  55      16.574   2.105   1.097  1.00 58.17           H  
ATOM    889  O   VAL A  55      16.801  -1.081  -0.577  1.00 58.17           O  
ATOM    890  CG1 VAL A  55      15.120   1.687  -0.425  1.00 58.17           C  
ATOM    891 HG11 VAL A  55      14.133   1.235  -0.525  1.00 58.17           H  
ATOM    892 HG12 VAL A  55      15.076   2.751  -0.659  1.00 58.17           H  
ATOM    893 HG13 VAL A  55      15.794   1.239  -1.155  1.00 58.17           H  
ATOM    894  CG2 VAL A  55      14.623   2.143   1.950  1.00 58.17           C  
ATOM    895 HG21 VAL A  55      14.998   2.145   2.973  1.00 58.17           H  
ATOM    896 HG22 VAL A  55      13.686   1.590   1.897  1.00 58.17           H  
ATOM    897 HG23 VAL A  55      14.458   3.177   1.645  1.00 58.17           H  
ATOM    898  N   PHE A  56      18.341  -0.115   0.715  1.00 58.82           N  
ATOM    899  H   PHE A  56      18.516   0.434   1.544  1.00 58.82           H  
ATOM    900  CA  PHE A  56      19.468  -0.317  -0.197  1.00 58.82           C  
ATOM    901  HA  PHE A  56      19.059  -0.517  -1.187  1.00 58.82           H  
ATOM    902  C   PHE A  56      20.317  -1.533   0.176  1.00 58.82           C  
ATOM    903  CB  PHE A  56      20.305   0.971  -0.345  1.00 58.82           C  
ATOM    904  HB2 PHE A  56      20.841   1.165   0.584  1.00 58.82           H  
ATOM    905  HB3 PHE A  56      21.047   0.823  -1.129  1.00 58.82           H  
ATOM    906  O   PHE A  56      20.481  -1.932   1.342  1.00 58.82           O  
ATOM    907  CG  PHE A  56      19.455   2.174  -0.706  1.00 58.82           C  
ATOM    908  CD1 PHE A  56      18.846   2.245  -1.969  1.00 58.82           C  
ATOM    909  HD1 PHE A  56      19.088   1.528  -2.740  1.00 58.82           H  
ATOM    910  CD2 PHE A  56      19.163   3.154   0.259  1.00 58.82           C  
ATOM    911  HD2 PHE A  56      19.683   3.142   1.206  1.00 58.82           H  
ATOM    912  CE1 PHE A  56      17.850   3.200  -2.210  1.00 58.82           C  
ATOM    913  HE1 PHE A  56      17.329   3.205  -3.156  1.00 58.82           H  
ATOM    914  CE2 PHE A  56      18.171   4.117   0.019  1.00 58.82           C  
ATOM    915  HE2 PHE A  56      17.916   4.845   0.775  1.00 58.82           H  
ATOM    916  CZ  PHE A  56      17.471   4.089  -1.194  1.00 58.82           C  
ATOM    917  HZ  PHE A  56      16.632   4.751  -1.351  1.00 58.82           H  
ATOM    918  N   HIS A  57      20.892  -2.165  -0.840  1.00 55.24           N  
ATOM    919  H   HIS A  57      20.710  -1.822  -1.773  1.00 55.24           H  
ATOM    920  CA  HIS A  57      21.990  -3.099  -0.660  1.00 55.24           C  
ATOM    921  HA  HIS A  57      21.681  -3.879   0.036  1.00 55.24           H  
ATOM    922  C   HIS A  57      23.173  -2.336  -0.044  1.00 55.24           C  
ATOM    923  CB  HIS A  57      22.312  -3.763  -2.006  1.00 55.24           C  
ATOM    924  HB2 HIS A  57      23.248  -4.313  -1.914  1.00 55.24           H  
ATOM    925  HB3 HIS A  57      22.448  -2.995  -2.768  1.00 55.24           H  
ATOM    926  O   HIS A  57      23.623  -1.322  -0.573  1.00 55.24           O  
ATOM    927  CG  HIS A  57      21.237  -4.730  -2.453  1.00 55.24           C  
ATOM    928  CD2 HIS A  57      20.404  -4.616  -3.540  1.00 55.24           C  
ATOM    929  HD2 HIS A  57      20.372  -3.797  -4.244  1.00 55.24           H  
ATOM    930  ND1 HIS A  57      20.925  -5.923  -1.833  1.00 55.24           N  
ATOM    931  HD1 HIS A  57      21.374  -6.317  -1.018  1.00 55.24           H  
ATOM    932  CE1 HIS A  57      19.941  -6.515  -2.528  1.00 55.24           C  
ATOM    933  HE1 HIS A  57      19.487  -7.463  -2.282  1.00 55.24           H  
ATOM    934  NE2 HIS A  57      19.602  -5.769  -3.583  1.00 55.24           N  
ATOM    935  N   GLY A  58      23.660  -2.787   1.118  1.00 50.41           N  
ATOM    936  H   GLY A  58      23.274  -3.631   1.518  1.00 50.41           H  
ATOM    937  CA  GLY A  58      24.774  -2.119   1.791  1.00 50.41           C  
ATOM    938  HA2 GLY A  58      25.042  -2.655   2.701  1.00 50.41           H  
ATOM    939  HA3 GLY A  58      24.458  -1.108   2.051  1.00 50.41           H  
ATOM    940  C   GLY A  58      25.995  -2.077   0.865  1.00 50.41           C  
ATOM    941  O   GLY A  58      26.315  -3.107   0.262  1.00 50.41           O  
ATOM    942  N   PRO A  59      26.694  -0.935   0.728  1.00 44.39           N  
ATOM    943  CA  PRO A  59      27.862  -0.879  -0.132  1.00 44.39           C  
ATOM    944  HA  PRO A  59      27.583  -1.155  -1.149  1.00 44.39           H  
ATOM    945  C   PRO A  59      28.903  -1.865   0.399  1.00 44.39           C  
ATOM    946  CB  PRO A  59      28.331   0.582  -0.116  1.00 44.39           C  
ATOM    947  HB2 PRO A  59      29.418   0.667  -0.150  1.00 44.39           H  
ATOM    948  HB3 PRO A  59      27.887   1.109  -0.960  1.00 44.39           H  
ATOM    949  O   PRO A  59      29.352  -1.751   1.544  1.00 44.39           O  
ATOM    950  CG  PRO A  59      27.755   1.141   1.186  1.00 44.39           C  
ATOM    951  HG2 PRO A  59      28.438   0.925   2.007  1.00 44.39           H  
ATOM    952  HG3 PRO A  59      27.562   2.211   1.116  1.00 44.39           H  
ATOM    953  CD  PRO A  59      26.463   0.346   1.376  1.00 44.39           C  
ATOM    954  HD2 PRO A  59      26.246   0.227   2.438  1.00 44.39           H  
ATOM    955  HD3 PRO A  59      25.638   0.855   0.877  1.00 44.39           H  
ATOM    956  N   LYS A  60      29.313  -2.832  -0.435  1.00 44.49           N  
ATOM    957  H   LYS A  60      28.848  -2.917  -1.328  1.00 44.49           H  
ATOM    958  CA  LYS A  60      30.577  -3.541  -0.205  1.00 44.49           C  
ATOM    959  HA  LYS A  60      30.509  -4.075   0.743  1.00 44.49           H  
ATOM    960  C   LYS A  60      31.647  -2.458  -0.073  1.00 44.49           C  
ATOM    961  CB  LYS A  60      30.892  -4.538  -1.338  1.00 44.49           C  
ATOM    962  HB2 LYS A  60      30.846  -4.022  -2.297  1.00 44.49           H  
ATOM    963  HB3 LYS A  60      31.907  -4.908  -1.199  1.00 44.49           H  
ATOM    964  O   LYS A  60      31.650  -1.515  -0.861  1.00 44.49           O  
ATOM    965  CG  LYS A  60      29.931  -5.742  -1.352  1.00 44.49           C  
ATOM    966  HG2 LYS A  60      29.954  -6.227  -0.377  1.00 44.49           H  
ATOM    967  HG3 LYS A  60      28.917  -5.391  -1.543  1.00 44.49           H  
ATOM    968  CD  LYS A  60      30.319  -6.768  -2.431  1.00 44.49           C  
ATOM    969  HD2 LYS A  60      31.327  -7.133  -2.233  1.00 44.49           H  
ATOM    970  HD3 LYS A  60      30.306  -6.279  -3.405  1.00 44.49           H  
ATOM    971  CE  LYS A  60      29.335  -7.949  -2.438  1.00 44.49           C  
ATOM    972  HE2 LYS A  60      28.330  -7.559  -2.597  1.00 44.49           H  
ATOM    973  HE3 LYS A  60      29.353  -8.424  -1.456  1.00 44.49           H  
ATOM    974  NZ  LYS A  60      29.660  -8.947  -3.492  1.00 44.49           N  
ATOM    975  HZ1 LYS A  60      29.625  -8.526  -4.409  1.00 44.49           H  
ATOM    976  HZ2 LYS A  60      28.995  -9.707  -3.479  1.00 44.49           H  
ATOM    977  HZ3 LYS A  60      30.582  -9.337  -3.353  1.00 44.49           H  
ATOM    978  N   ILE A  61      32.512  -2.577   0.932  1.00 44.97           N  
ATOM    979  H   ILE A  61      32.389  -3.379   1.533  1.00 44.97           H  
ATOM    980  CA  ILE A  61      33.496  -1.567   1.379  1.00 44.97           C  
ATOM    981  HA  ILE A  61      32.966  -0.776   1.909  1.00 44.97           H  
ATOM    982  C   ILE A  61      34.246  -0.878   0.215  1.00 44.97           C  
ATOM    983  CB  ILE A  61      34.449  -2.272   2.382  1.00 44.97           C  
ATOM    984  HB  ILE A  61      34.782  -3.207   1.931  1.00 44.97           H  
ATOM    985  O   ILE A  61      34.580   0.299   0.307  1.00 44.97           O  
ATOM    986  CG1 ILE A  61      33.675  -2.602   3.686  1.00 44.97           C  
ATOM    987 HG12 ILE A  61      33.464  -1.678   4.224  1.00 44.97           H  
ATOM    988 HG13 ILE A  61      32.718  -3.065   3.443  1.00 44.97           H  
ATOM    989  CG2 ILE A  61      35.707  -1.449   2.703  1.00 44.97           C  
ATOM    990 HG21 ILE A  61      36.302  -1.288   1.803  1.00 44.97           H  
ATOM    991 HG22 ILE A  61      35.431  -0.481   3.121  1.00 44.97           H  
ATOM    992 HG23 ILE A  61      36.345  -1.976   3.412  1.00 44.97           H  
ATOM    993  CD1 ILE A  61      34.401  -3.570   4.629  1.00 44.97           C  
ATOM    994 HD11 ILE A  61      35.299  -3.107   5.039  1.00 44.97           H  
ATOM    995 HD12 ILE A  61      34.672  -4.479   4.093  1.00 44.97           H  
ATOM    996 HD13 ILE A  61      33.741  -3.831   5.455  1.00 44.97           H  
ATOM    997  N   ILE A  62      34.416  -1.577  -0.907  1.00 41.58           N  
ATOM    998  H   ILE A  62      34.072  -2.526  -0.908  1.00 41.58           H  
ATOM    999  CA  ILE A  62      35.067  -1.117  -2.139  1.00 41.58           C  
ATOM   1000  HA  ILE A  62      36.058  -0.743  -1.881  1.00 41.58           H  
ATOM   1001  C   ILE A  62      34.333   0.061  -2.828  1.00 41.58           C  
ATOM   1002  CB  ILE A  62      35.252  -2.353  -3.058  1.00 41.58           C  
ATOM   1003  HB  ILE A  62      34.271  -2.787  -3.248  1.00 41.58           H  
ATOM   1004  O   ILE A  62      34.987   0.911  -3.423  1.00 41.58           O  
ATOM   1005  CG1 ILE A  62      36.141  -3.418  -2.355  1.00 41.58           C  
ATOM   1006 HG12 ILE A  62      35.787  -3.603  -1.341  1.00 41.58           H  
ATOM   1007 HG13 ILE A  62      37.161  -3.041  -2.281  1.00 41.58           H  
ATOM   1008  CG2 ILE A  62      35.870  -1.965  -4.412  1.00 41.58           C  
ATOM   1009 HG21 ILE A  62      35.213  -1.282  -4.950  1.00 41.58           H  
ATOM   1010 HG22 ILE A  62      36.835  -1.481  -4.263  1.00 41.58           H  
ATOM   1011 HG23 ILE A  62      36.003  -2.842  -5.045  1.00 41.58           H  
ATOM   1012  CD1 ILE A  62      36.168  -4.786  -3.047  1.00 41.58           C  
ATOM   1013 HD11 ILE A  62      36.659  -4.717  -4.018  1.00 41.58           H  
ATOM   1014 HD12 ILE A  62      36.727  -5.490  -2.430  1.00 41.58           H  
ATOM   1015 HD13 ILE A  62      35.152  -5.158  -3.177  1.00 41.58           H  
ATOM   1016  N   ASN A  63      33.008   0.203  -2.694  1.00 42.57           N  
ATOM   1017  H   ASN A  63      32.503  -0.486  -2.155  1.00 42.57           H  
ATOM   1018  CA  ASN A  63      32.245   1.245  -3.404  1.00 42.57           C  
ATOM   1019  HA  ASN A  63      32.737   1.437  -4.358  1.00 42.57           H  
ATOM   1020  C   ASN A  63      32.214   2.615  -2.702  1.00 42.57           C  
ATOM   1021  CB  ASN A  63      30.827   0.729  -3.720  1.00 42.57           C  
ATOM   1022  HB2 ASN A  63      30.392   0.261  -2.837  1.00 42.57           H  
ATOM   1023  HB3 ASN A  63      30.196   1.572  -4.002  1.00 42.57           H  
ATOM   1024  O   ASN A  63      31.743   3.586  -3.292  1.00 42.57           O  
ATOM   1025  CG  ASN A  63      30.793  -0.250  -4.881  1.00 42.57           C  
ATOM   1026  ND2 ASN A  63      29.627  -0.728  -5.247  1.00 42.57           N  
ATOM   1027 HD21 ASN A  63      29.635  -1.300  -6.080  1.00 42.57           H  
ATOM   1028 HD22 ASN A  63      28.772  -0.368  -4.849  1.00 42.57           H  
ATOM   1029  OD1 ASN A  63      31.793  -0.608  -5.474  1.00 42.57           O  
ATOM   1030  N   ARG A  64      32.719   2.733  -1.465  1.00 41.31           N  
ATOM   1031  H   ARG A  64      33.152   1.922  -1.047  1.00 41.31           H  
ATOM   1032  CA  ARG A  64      32.701   4.012  -0.727  1.00 41.31           C  
ATOM   1033  HA  ARG A  64      31.745   4.506  -0.905  1.00 41.31           H  
ATOM   1034  C   ARG A  64      33.732   5.033  -1.213  1.00 41.31           C  
ATOM   1035  CB  ARG A  64      32.850   3.774   0.783  1.00 41.31           C  
ATOM   1036  HB2 ARG A  64      33.645   3.051   0.967  1.00 41.31           H  
ATOM   1037  HB3 ARG A  64      33.133   4.715   1.255  1.00 41.31           H  
ATOM   1038  O   ARG A  64      33.549   6.214  -0.952  1.00 41.31           O  
ATOM   1039  CG  ARG A  64      31.540   3.301   1.423  1.00 41.31           C  
ATOM   1040  HG2 ARG A  64      30.743   4.004   1.182  1.00 41.31           H  
ATOM   1041  HG3 ARG A  64      31.279   2.314   1.042  1.00 41.31           H  
ATOM   1042  CD  ARG A  64      31.716   3.240   2.943  1.00 41.31           C  
ATOM   1043  HD2 ARG A  64      32.009   4.228   3.299  1.00 41.31           H  
ATOM   1044  HD3 ARG A  64      32.513   2.532   3.171  1.00 41.31           H  
ATOM   1045  NE  ARG A  64      30.473   2.830   3.617  1.00 41.31           N  
ATOM   1046  HE  ARG A  64      29.643   2.784   3.042  1.00 41.31           H  
ATOM   1047  NH1 ARG A  64      31.335   2.713   5.741  1.00 41.31           N  
ATOM   1048 HH11 ARG A  64      32.231   2.999   5.373  1.00 41.31           H  
ATOM   1049 HH12 ARG A  64      31.217   2.579   6.735  1.00 41.31           H  
ATOM   1050  NH2 ARG A  64      29.171   2.282   5.398  1.00 41.31           N  
ATOM   1051 HH21 ARG A  64      29.060   2.201   6.398  1.00 41.31           H  
ATOM   1052 HH22 ARG A  64      28.367   2.269   4.785  1.00 41.31           H  
ATOM   1053  CZ  ARG A  64      30.334   2.607   4.910  1.00 41.31           C  
ATOM   1054  N   LEU A  65      34.796   4.614  -1.905  1.00 37.91           N  
ATOM   1055  H   LEU A  65      34.893   3.629  -2.104  1.00 37.91           H  
ATOM   1056  CA  LEU A  65      35.879   5.530  -2.297  1.00 37.91           C  
ATOM   1057  HA  LEU A  65      35.970   6.293  -1.524  1.00 37.91           H  
ATOM   1058  C   LEU A  65      35.609   6.342  -3.576  1.00 37.91           C  
ATOM   1059  CB  LEU A  65      37.219   4.766  -2.384  1.00 37.91           C  
ATOM   1060  HB2 LEU A  65      37.767   5.144  -3.248  1.00 37.91           H  
ATOM   1061  HB3 LEU A  65      37.044   3.709  -2.581  1.00 37.91           H  
ATOM   1062  O   LEU A  65      36.300   7.329  -3.804  1.00 37.91           O  
ATOM   1063  CG  LEU A  65      38.107   4.949  -1.132  1.00 37.91           C  
ATOM   1064  HG  LEU A  65      37.707   5.734  -0.491  1.00 37.91           H  
ATOM   1065  CD1 LEU A  65      38.183   3.662  -0.309  1.00 37.91           C  
ATOM   1066 HD11 LEU A  65      38.788   3.833   0.581  1.00 37.91           H  
ATOM   1067 HD12 LEU A  65      37.180   3.363  -0.005  1.00 37.91           H  
ATOM   1068 HD13 LEU A  65      38.635   2.867  -0.902  1.00 37.91           H  
ATOM   1069  CD2 LEU A  65      39.526   5.359  -1.526  1.00 37.91           C  
ATOM   1070 HD21 LEU A  65      39.495   6.302  -2.070  1.00 37.91           H  
ATOM   1071 HD22 LEU A  65      39.978   4.594  -2.159  1.00 37.91           H  
ATOM   1072 HD23 LEU A  65      40.135   5.494  -0.632  1.00 37.91           H  
ATOM   1073  N   GLY A  66      34.637   5.953  -4.408  1.00 40.73           N  
ATOM   1074  H   GLY A  66      34.095   5.137  -4.164  1.00 40.73           H  
ATOM   1075  CA  GLY A  66      34.480   6.531  -5.752  1.00 40.73           C  
ATOM   1076  HA2 GLY A  66      35.338   7.155  -6.003  1.00 40.73           H  
ATOM   1077  HA3 GLY A  66      34.462   5.711  -6.470  1.00 40.73           H  
ATOM   1078  C   GLY A  66      33.223   7.364  -5.996  1.00 40.73           C  
ATOM   1079  O   GLY A  66      33.177   8.106  -6.971  1.00 40.73           O  
ATOM   1080  N   ARG A  67      32.196   7.262  -5.148  1.00 40.81           N  
ATOM   1081  H   ARG A  67      32.295   6.682  -4.326  1.00 40.81           H  
ATOM   1082  CA  ARG A  67      30.895   7.893  -5.409  1.00 40.81           C  
ATOM   1083  HA  ARG A  67      30.901   8.379  -6.385  1.00 40.81           H  
ATOM   1084  C   ARG A  67      30.627   9.012  -4.424  1.00 40.81           C  
ATOM   1085  CB  ARG A  67      29.800   6.828  -5.476  1.00 40.81           C  
ATOM   1086  HB2 ARG A  67      29.919   6.111  -4.664  1.00 40.81           H  
ATOM   1087  HB3 ARG A  67      28.822   7.301  -5.393  1.00 40.81           H  
ATOM   1088  O   ARG A  67      30.038   8.809  -3.367  1.00 40.81           O  
ATOM   1089  CG  ARG A  67      29.897   6.135  -6.839  1.00 40.81           C  
ATOM   1090  HG2 ARG A  67      29.637   6.850  -7.620  1.00 40.81           H  
ATOM   1091  HG3 ARG A  67      30.906   5.759  -7.014  1.00 40.81           H  
ATOM   1092  CD  ARG A  67      28.930   4.973  -6.880  1.00 40.81           C  
ATOM   1093  HD2 ARG A  67      27.958   5.322  -6.529  1.00 40.81           H  
ATOM   1094  HD3 ARG A  67      29.284   4.192  -6.208  1.00 40.81           H  
ATOM   1095  NE  ARG A  67      28.804   4.444  -8.245  1.00 40.81           N  
ATOM   1096  HE  ARG A  67      29.145   5.026  -8.997  1.00 40.81           H  
ATOM   1097  NH1 ARG A  67      27.212   2.977  -7.638  1.00 40.81           N  
ATOM   1098 HH11 ARG A  67      27.130   3.566  -6.821  1.00 40.81           H  
ATOM   1099 HH12 ARG A  67      26.316   2.646  -7.965  1.00 40.81           H  
ATOM   1100  NH2 ARG A  67      27.755   3.136  -9.799  1.00 40.81           N  
ATOM   1101 HH21 ARG A  67      28.208   3.654 -10.537  1.00 40.81           H  
ATOM   1102 HH22 ARG A  67      26.940   2.577 -10.007  1.00 40.81           H  
ATOM   1103  CZ  ARG A  67      27.936   3.517  -8.566  1.00 40.81           C  
ATOM   1104  N   LYS A  68      31.110  10.199  -4.790  1.00 39.58           N  
ATOM   1105  H   LYS A  68      31.589  10.239  -5.678  1.00 39.58           H  
ATOM   1106  CA  LYS A  68      30.649  11.458  -4.207  1.00 39.58           C  
ATOM   1107  HA  LYS A  68      30.812  11.458  -3.129  1.00 39.58           H  
ATOM   1108  C   LYS A  68      29.146  11.575  -4.463  1.00 39.58           C  
ATOM   1109  CB  LYS A  68      31.382  12.652  -4.841  1.00 39.58           C  
ATOM   1110  HB2 LYS A  68      31.367  12.554  -5.927  1.00 39.58           H  
ATOM   1111  HB3 LYS A  68      30.834  13.557  -4.580  1.00 39.58           H  
ATOM   1112  O   LYS A  68      28.726  11.583  -5.613  1.00 39.58           O  
ATOM   1113  CG  LYS A  68      32.828  12.815  -4.351  1.00 39.58           C  
ATOM   1114  HG2 LYS A  68      33.410  11.932  -4.616  1.00 39.58           H  
ATOM   1115  HG3 LYS A  68      32.826  12.931  -3.267  1.00 39.58           H  
ATOM   1116  CD  LYS A  68      33.457  14.057  -4.997  1.00 39.58           C  
ATOM   1117  HD2 LYS A  68      32.812  14.915  -4.808  1.00 39.58           H  
ATOM   1118  HD3 LYS A  68      33.526  13.900  -6.074  1.00 39.58           H  
ATOM   1119  CE  LYS A  68      34.847  14.335  -4.418  1.00 39.58           C  
ATOM   1120  HE2 LYS A  68      35.476  13.461  -4.591  1.00 39.58           H  
ATOM   1121  HE3 LYS A  68      34.750  14.472  -3.341  1.00 39.58           H  
ATOM   1122  NZ  LYS A  68      35.451  15.539  -5.039  1.00 39.58           N  
ATOM   1123  HZ1 LYS A  68      34.870  16.346  -4.863  1.00 39.58           H  
ATOM   1124  HZ2 LYS A  68      35.526  15.418  -6.039  1.00 39.58           H  
ATOM   1125  HZ3 LYS A  68      36.372  15.715  -4.662  1.00 39.58           H  
ATOM   1126  N   ASP A  69      28.375  11.663  -3.388  1.00 40.61           N  
ATOM   1127  H   ASP A  69      28.829  11.590  -2.488  1.00 40.61           H  
ATOM   1128  CA  ASP A  69      27.045  12.272  -3.372  1.00 40.61           C  
ATOM   1129  HA  ASP A  69      26.638  12.076  -2.380  1.00 40.61           H  
ATOM   1130  C   ASP A  69      25.991  11.695  -4.335  1.00 40.61           C  
ATOM   1131  CB  ASP A  69      27.194  13.802  -3.479  1.00 40.61           C  
ATOM   1132  HB2 ASP A  69      27.597  14.060  -4.458  1.00 40.61           H  
ATOM   1133  HB3 ASP A  69      26.213  14.268  -3.381  1.00 40.61           H  
ATOM   1134  O   ASP A  69      25.166  12.442  -4.860  1.00 40.61           O  
ATOM   1135  CG  ASP A  69      28.089  14.375  -2.382  1.00 40.61           C  
ATOM   1136  OD1 ASP A  69      27.874  13.992  -1.210  1.00 40.61           O  
ATOM   1137  OD2 ASP A  69      28.970  15.200  -2.708  1.00 40.61           O  
ATOM   1138  N   GLU A  70      25.924  10.368  -4.509  1.00 44.02           N  
ATOM   1139  H   GLU A  70      26.645   9.788  -4.104  1.00 44.02           H  
ATOM   1140  CA  GLU A  70      24.707   9.718  -5.032  1.00 44.02           C  
ATOM   1141  HA  GLU A  70      24.340  10.289  -5.885  1.00 44.02           H  
ATOM   1142  C   GLU A  70      23.612   9.792  -3.948  1.00 44.02           C  
ATOM   1143  CB  GLU A  70      24.975   8.280  -5.533  1.00 44.02           C  
ATOM   1144  HB2 GLU A  70      25.503   7.720  -4.762  1.00 44.02           H  
ATOM   1145  HB3 GLU A  70      24.015   7.799  -5.720  1.00 44.02           H  
ATOM   1146  O   GLU A  70      23.296   8.817  -3.266  1.00 44.02           O  
ATOM   1147  CG  GLU A  70      25.786   8.245  -6.844  1.00 44.02           C  
ATOM   1148  HG2 GLU A  70      26.760   8.701  -6.662  1.00 44.02           H  
ATOM   1149  HG3 GLU A  70      25.266   8.850  -7.587  1.00 44.02           H  
ATOM   1150  CD  GLU A  70      26.006   6.831  -7.429  1.00 44.02           C  
ATOM   1151  OE1 GLU A  70      26.697   6.712  -8.467  1.00 44.02           O  
ATOM   1152  OE2 GLU A  70      25.548   5.816  -6.858  1.00 44.02           O  
ATOM   1153  N   LYS A  71      23.101  11.005  -3.705  1.00 42.84           N  
ATOM   1154  H   LYS A  71      23.468  11.767  -4.258  1.00 42.84           H  
ATOM   1155  CA  LYS A  71      22.087  11.290  -2.692  1.00 42.84           C  
ATOM   1156  HA  LYS A  71      22.372  10.809  -1.756  1.00 42.84           H  
ATOM   1157  C   LYS A  71      20.778  10.672  -3.138  1.00 42.84           C  
ATOM   1158  CB  LYS A  71      21.938  12.798  -2.445  1.00 42.84           C  
ATOM   1159  HB2 LYS A  71      21.038  12.966  -1.854  1.00 42.84           H  
ATOM   1160  HB3 LYS A  71      21.826  13.315  -3.399  1.00 42.84           H  
ATOM   1161  O   LYS A  71      19.977  11.294  -3.833  1.00 42.84           O  
ATOM   1162  CG  LYS A  71      23.135  13.369  -1.679  1.00 42.84           C  
ATOM   1163  HG2 LYS A  71      24.042  13.232  -2.269  1.00 42.84           H  
ATOM   1164  HG3 LYS A  71      23.246  12.839  -0.733  1.00 42.84           H  
ATOM   1165  CD  LYS A  71      22.930  14.861  -1.404  1.00 42.84           C  
ATOM   1166  HD2 LYS A  71      22.041  14.999  -0.789  1.00 42.84           H  
ATOM   1167  HD3 LYS A  71      22.800  15.380  -2.354  1.00 42.84           H  
ATOM   1168  CE  LYS A  71      24.163  15.407  -0.680  1.00 42.84           C  
ATOM   1169  HE2 LYS A  71      25.047  15.170  -1.273  1.00 42.84           H  
ATOM   1170  HE3 LYS A  71      24.269  14.891   0.274  1.00 42.84           H  
ATOM   1171  NZ  LYS A  71      24.068  16.871  -0.476  1.00 42.84           N  
ATOM   1172  HZ1 LYS A  71      23.985  17.333  -1.370  1.00 42.84           H  
ATOM   1173  HZ2 LYS A  71      23.267  17.102   0.095  1.00 42.84           H  
ATOM   1174  HZ3 LYS A  71      24.910  17.204  -0.029  1.00 42.84           H  
ATOM   1175  N   THR A  72      20.545   9.457  -2.672  1.00 43.22           N  
ATOM   1176  H   THR A  72      21.290   8.979  -2.185  1.00 43.22           H  
ATOM   1177  CA  THR A  72      19.186   8.960  -2.583  1.00 43.22           C  
ATOM   1178  HA  THR A  72      18.713   9.039  -3.562  1.00 43.22           H  
ATOM   1179  C   THR A  72      18.462   9.844  -1.579  1.00 43.22           C  
ATOM   1180  CB  THR A  72      19.144   7.505  -2.133  1.00 43.22           C  
ATOM   1181  HB  THR A  72      19.507   7.404  -1.111  1.00 43.22           H  
ATOM   1182  O   THR A  72      18.741   9.782  -0.384  1.00 43.22           O  
ATOM   1183  CG2 THR A  72      17.699   7.027  -2.229  1.00 43.22           C  
ATOM   1184 HG21 THR A  72      17.266   6.979  -1.229  1.00 43.22           H  
ATOM   1185 HG22 THR A  72      17.692   6.045  -2.703  1.00 43.22           H  
ATOM   1186 HG23 THR A  72      17.088   7.686  -2.846  1.00 43.22           H  
ATOM   1187  OG1 THR A  72      19.949   6.715  -2.978  1.00 43.22           O  
ATOM   1188  HG1 THR A  72      20.827   7.100  -3.033  1.00 43.22           H  
ATOM   1189  N   PHE A  73      17.592  10.732  -2.051  1.00 47.71           N  
ATOM   1190  H   PHE A  73      17.445  10.813  -3.047  1.00 47.71           H  
ATOM   1191  CA  PHE A  73      16.731  11.483  -1.152  1.00 47.71           C  
ATOM   1192  HA  PHE A  73      17.106  11.385  -0.133  1.00 47.71           H  
ATOM   1193  C   PHE A  73      15.347  10.866  -1.173  1.00 47.71           C  
ATOM   1194  CB  PHE A  73      16.758  12.986  -1.433  1.00 47.71           C  
ATOM   1195  HB2 PHE A  73      17.794  13.302  -1.554  1.00 47.71           H  
ATOM   1196  HB3 PHE A  73      16.377  13.494  -0.548  1.00 47.71           H  
ATOM   1197  O   PHE A  73      14.668  10.841  -2.195  1.00 47.71           O  
ATOM   1198  CG  PHE A  73      15.953  13.465  -2.620  1.00 47.71           C  
ATOM   1199  CD1 PHE A  73      16.562  13.573  -3.881  1.00 47.71           C  
ATOM   1200  HD1 PHE A  73      17.579  13.241  -4.028  1.00 47.71           H  
ATOM   1201  CD2 PHE A  73      14.611  13.860  -2.447  1.00 47.71           C  
ATOM   1202  HD2 PHE A  73      14.135  13.742  -1.484  1.00 47.71           H  
ATOM   1203  CE1 PHE A  73      15.858  14.156  -4.944  1.00 47.71           C  
ATOM   1204  HE1 PHE A  73      16.327  14.253  -5.912  1.00 47.71           H  
ATOM   1205  CE2 PHE A  73      13.900  14.423  -3.520  1.00 47.71           C  
ATOM   1206  HE2 PHE A  73      12.873  14.734  -3.393  1.00 47.71           H  
ATOM   1207  CZ  PHE A  73      14.545  14.612  -4.752  1.00 47.71           C  
ATOM   1208  HZ  PHE A  73      14.027  15.070  -5.581  1.00 47.71           H  
ATOM   1209  N   THR A  74      14.932  10.381  -0.014  1.00 43.32           N  
ATOM   1210  H   THR A  74      15.585  10.275   0.749  1.00 43.32           H  
ATOM   1211  CA  THR A  74      13.582   9.901   0.197  1.00 43.32           C  
ATOM   1212  HA  THR A  74      13.244   9.418  -0.720  1.00 43.32           H  
ATOM   1213  C   THR A  74      12.692  11.105   0.473  1.00 43.32           C  
ATOM   1214  CB  THR A  74      13.537   8.870   1.338  1.00 43.32           C  
ATOM   1215  HB  THR A  74      13.209   9.331   2.270  1.00 43.32           H  
ATOM   1216  O   THR A  74      12.714  11.659   1.571  1.00 43.32           O  
ATOM   1217  CG2 THR A  74      12.588   7.763   0.951  1.00 43.32           C  
ATOM   1218 HG21 THR A  74      11.750   8.210   0.416  1.00 43.32           H  
ATOM   1219 HG22 THR A  74      13.079   7.070   0.268  1.00 43.32           H  
ATOM   1220 HG23 THR A  74      12.253   7.227   1.839  1.00 43.32           H  
ATOM   1221  OG1 THR A  74      14.775   8.228   1.547  1.00 43.32           O  
ATOM   1222  HG1 THR A  74      14.600   7.411   2.020  1.00 43.32           H  
ATOM   1223  N   ALA A  75      11.944  11.563  -0.529  1.00 47.15           N  
ATOM   1224  H   ALA A  75      12.015  11.121  -1.434  1.00 47.15           H  
ATOM   1225  CA  ALA A  75      10.922  12.582  -0.315  1.00 47.15           C  
ATOM   1226  HA  ALA A  75      11.219  13.215   0.522  1.00 47.15           H  
ATOM   1227  C   ALA A  75       9.596  11.918   0.058  1.00 47.15           C  
ATOM   1228  CB  ALA A  75      10.819  13.498  -1.531  1.00 47.15           C  
ATOM   1229  HB1 ALA A  75      10.610  12.910  -2.424  1.00 47.15           H  
ATOM   1230  HB2 ALA A  75      11.758  14.039  -1.645  1.00 47.15           H  
ATOM   1231  HB3 ALA A  75      10.018  14.220  -1.367  1.00 47.15           H  
ATOM   1232  O   ALA A  75       9.148  10.994  -0.612  1.00 47.15           O  
ATOM   1233  N   ALA A  76       8.994  12.396   1.142  1.00 48.39           N  
ATOM   1234  H   ALA A  76       9.457  13.137   1.649  1.00 48.39           H  
ATOM   1235  CA  ALA A  76       7.641  12.077   1.564  1.00 48.39           C  
ATOM   1236  HA  ALA A  76       7.375  11.059   1.280  1.00 48.39           H  
ATOM   1237  C   ALA A  76       6.686  13.052   0.865  1.00 48.39           C  
ATOM   1238  CB  ALA A  76       7.620  12.207   3.093  1.00 48.39           C  
ATOM   1239  HB1 ALA A  76       6.596  12.299   3.456  1.00 48.39           H  
ATOM   1240  HB2 ALA A  76       8.143  13.113   3.399  1.00 48.39           H  
ATOM   1241  HB3 ALA A  76       8.107  11.342   3.543  1.00 48.39           H  
ATOM   1242  O   ALA A  76       6.349  14.102   1.414  1.00 48.39           O  
ATOM   1243  N   ASN A  77       6.288  12.745  -0.367  1.00 47.22           N  
ATOM   1244  H   ASN A  77       6.565  11.862  -0.770  1.00 47.22           H  
ATOM   1245  CA  ASN A  77       5.437  13.649  -1.131  1.00 47.22           C  
ATOM   1246  HA  ASN A  77       5.518  14.656  -0.720  1.00 47.22           H  
ATOM   1247  C   ASN A  77       3.962  13.259  -1.002  1.00 47.22           C  
ATOM   1248  CB  ASN A  77       5.945  13.757  -2.574  1.00 47.22           C  
ATOM   1249  HB2 ASN A  77       6.092  12.757  -2.984  1.00 47.22           H  
ATOM   1250  HB3 ASN A  77       5.200  14.264  -3.185  1.00 47.22           H  
ATOM   1251  O   ASN A  77       3.482  12.396  -1.724  1.00 47.22           O  
ATOM   1252  CG  ASN A  77       7.233  14.556  -2.661  1.00 47.22           C  
ATOM   1253  ND2 ASN A  77       8.191  14.098  -3.422  1.00 47.22           N  
ATOM   1254 HD21 ASN A  77       8.156  13.131  -3.710  1.00 47.22           H  
ATOM   1255 HD22 ASN A  77       9.063  14.607  -3.381  1.00 47.22           H  
ATOM   1256  OD1 ASN A  77       7.416  15.598  -2.052  1.00 47.22           O  
ATOM   1257  N   LEU A  78       3.275  14.007  -0.131  1.00 50.20           N  
ATOM   1258  H   LEU A  78       3.842  14.557   0.498  1.00 50.20           H  
ATOM   1259  CA  LEU A  78       1.841  14.329  -0.168  1.00 50.20           C  
ATOM   1260  HA  LEU A  78       1.703  15.106   0.584  1.00 50.20           H  
ATOM   1261  C   LEU A  78       0.848  13.219   0.223  1.00 50.20           C  
ATOM   1262  CB  LEU A  78       1.503  14.980  -1.527  1.00 50.20           C  
ATOM   1263  HB2 LEU A  78       0.427  15.135  -1.597  1.00 50.20           H  
ATOM   1264  HB3 LEU A  78       1.766  14.281  -2.321  1.00 50.20           H  
ATOM   1265  O   LEU A  78       0.967  12.063  -0.159  1.00 50.20           O  
ATOM   1266  CG  LEU A  78       2.230  16.323  -1.749  1.00 50.20           C  
ATOM   1267  HG  LEU A  78       3.201  16.320  -1.253  1.00 50.20           H  
ATOM   1268  CD1 LEU A  78       2.485  16.587  -3.230  1.00 50.20           C  
ATOM   1269 HD11 LEU A  78       1.535  16.655  -3.760  1.00 50.20           H  
ATOM   1270 HD12 LEU A  78       3.040  17.518  -3.349  1.00 50.20           H  
ATOM   1271 HD13 LEU A  78       3.071  15.770  -3.650  1.00 50.20           H  
ATOM   1272  CD2 LEU A  78       1.403  17.478  -1.181  1.00 50.20           C  
ATOM   1273 HD21 LEU A  78       0.440  17.534  -1.688  1.00 50.20           H  
ATOM   1274 HD22 LEU A  78       1.939  18.416  -1.325  1.00 50.20           H  
ATOM   1275 HD23 LEU A  78       1.240  17.328  -0.114  1.00 50.20           H  
ATOM   1276  N   ASN A  79      -0.178  13.636   0.977  1.00 50.35           N  
ATOM   1277  H   ASN A  79      -0.224  14.619   1.205  1.00 50.35           H  
ATOM   1278  CA  ASN A  79      -1.355  12.829   1.288  1.00 50.35           C  
ATOM   1279  HA  ASN A  79      -1.044  11.849   1.650  1.00 50.35           H  
ATOM   1280  C   ASN A  79      -2.172  12.644   0.010  1.00 50.35           C  
ATOM   1281  CB  ASN A  79      -2.222  13.532   2.351  1.00 50.35           C  
ATOM   1282  HB2 ASN A  79      -3.203  13.057   2.359  1.00 50.35           H  
ATOM   1283  HB3 ASN A  79      -2.367  14.574   2.065  1.00 50.35           H  
ATOM   1284  O   ASN A  79      -2.678  13.612  -0.558  1.00 50.35           O  
ATOM   1285  CG  ASN A  79      -1.690  13.456   3.768  1.00 50.35           C  
ATOM   1286  ND2 ASN A  79      -2.093  14.375   4.614  1.00 50.35           N  
ATOM   1287 HD21 ASN A  79      -1.738  14.287   5.556  1.00 50.35           H  
ATOM   1288 HD22 ASN A  79      -2.743  15.087   4.313  1.00 50.35           H  
ATOM   1289  OD1 ASN A  79      -0.942  12.583   4.164  1.00 50.35           O  
ATOM   1290  N   SER A  80      -2.304  11.403  -0.420  1.00 54.16           N  
ATOM   1291  H   SER A  80      -1.789  10.668   0.042  1.00 54.16           H  
ATOM   1292  CA  SER A  80      -3.233  11.008  -1.465  1.00 54.16           C  
ATOM   1293  HA  SER A  80      -3.044  11.601  -2.360  1.00 54.16           H  
ATOM   1294  C   SER A  80      -4.701  11.205  -1.026  1.00 54.16           C  
ATOM   1295  CB  SER A  80      -2.894   9.553  -1.752  1.00 54.16           C  
ATOM   1296  HB2 SER A  80      -3.350   9.257  -2.697  1.00 54.16           H  
ATOM   1297  HB3 SER A  80      -1.816   9.440  -1.866  1.00 54.16           H  
ATOM   1298  O   SER A  80      -4.975  11.330   0.172  1.00 54.16           O  
ATOM   1299  OG  SER A  80      -3.328   8.778  -0.644  1.00 54.16           O  
ATOM   1300  HG  SER A  80      -4.275   8.900  -0.543  1.00 54.16           H  
ATOM   1301  N   ASP A  81      -5.653  11.178  -1.970  1.00 59.48           N  
ATOM   1302  H   ASP A  81      -5.384  11.141  -2.943  1.00 59.48           H  
ATOM   1303  CA  ASP A  81      -7.093  11.125  -1.658  1.00 59.48           C  
ATOM   1304  HA  ASP A  81      -7.404  12.090  -1.257  1.00 59.48           H  
ATOM   1305  C   ASP A  81      -7.363  10.041  -0.601  1.00 59.48           C  
ATOM   1306  CB  ASP A  81      -7.936  10.814  -2.913  1.00 59.48           C  
ATOM   1307  HB2 ASP A  81      -7.528   9.928  -3.399  1.00 59.48           H  
ATOM   1308  HB3 ASP A  81      -8.949  10.573  -2.592  1.00 59.48           H  
ATOM   1309  O   ASP A  81      -6.813   8.937  -0.682  1.00 59.48           O  
ATOM   1310  CG  ASP A  81      -8.043  11.951  -3.937  1.00 59.48           C  
ATOM   1311  OD1 ASP A  81      -7.937  13.124  -3.520  1.00 59.48           O  
ATOM   1312  OD2 ASP A  81      -8.258  11.615  -5.134  1.00 59.48           O  
ATOM   1313  N   GLN A  82      -8.181  10.358   0.406  1.00 72.10           N  
ATOM   1314  H   GLN A  82      -8.635  11.260   0.406  1.00 72.10           H  
ATOM   1315  CA  GLN A  82      -8.526   9.389   1.442  1.00 72.10           C  
ATOM   1316  HA  GLN A  82      -7.623   8.840   1.708  1.00 72.10           H  
ATOM   1317  C   GLN A  82      -9.534   8.391   0.891  1.00 72.10           C  
ATOM   1318  CB  GLN A  82      -9.056  10.064   2.712  1.00 72.10           C  
ATOM   1319  HB2 GLN A  82      -9.436   9.293   3.383  1.00 72.10           H  
ATOM   1320  HB3 GLN A  82      -9.873  10.741   2.459  1.00 72.10           H  
ATOM   1321  O   GLN A  82     -10.581   8.768   0.361  1.00 72.10           O  
ATOM   1322  CG  GLN A  82      -7.942  10.833   3.431  1.00 72.10           C  
ATOM   1323  HG2 GLN A  82      -7.578  11.633   2.787  1.00 72.10           H  
ATOM   1324  HG3 GLN A  82      -7.113  10.153   3.630  1.00 72.10           H  
ATOM   1325  CD  GLN A  82      -8.386  11.443   4.756  1.00 72.10           C  
ATOM   1326  NE2 GLN A  82      -7.491  12.097   5.462  1.00 72.10           N  
ATOM   1327 HE21 GLN A  82      -7.835  12.503   6.321  1.00 72.10           H  
ATOM   1328 HE22 GLN A  82      -6.548  12.194   5.115  1.00 72.10           H  
ATOM   1329  OE1 GLN A  82      -9.515  11.359   5.199  1.00 72.10           O  
ATOM   1330  N   VAL A  83      -9.223   7.109   1.048  1.00 79.74           N  
ATOM   1331  H   VAL A  83      -8.348   6.874   1.493  1.00 79.74           H  
ATOM   1332  CA  VAL A  83     -10.113   6.028   0.643  1.00 79.74           C  
ATOM   1333  HA  VAL A  83     -10.885   6.428  -0.015  1.00 79.74           H  
ATOM   1334  C   VAL A  83     -10.794   5.478   1.884  1.00 79.74           C  
ATOM   1335  CB  VAL A  83      -9.364   4.959  -0.157  1.00 79.74           C  
ATOM   1336  HB  VAL A  83      -8.583   4.520   0.464  1.00 79.74           H  
ATOM   1337  O   VAL A  83     -10.135   5.053   2.833  1.00 79.74           O  
ATOM   1338  CG1 VAL A  83     -10.337   3.872  -0.617  1.00 79.74           C  
ATOM   1339 HG11 VAL A  83     -11.222   4.316  -1.072  1.00 79.74           H  
ATOM   1340 HG12 VAL A  83     -10.630   3.247   0.227  1.00 79.74           H  
ATOM   1341 HG13 VAL A  83      -9.832   3.260  -1.364  1.00 79.74           H  
ATOM   1342  CG2 VAL A  83      -8.711   5.556  -1.413  1.00 79.74           C  
ATOM   1343 HG21 VAL A  83      -8.199   4.774  -1.974  1.00 79.74           H  
ATOM   1344 HG22 VAL A  83      -7.973   6.307  -1.130  1.00 79.74           H  
ATOM   1345 HG23 VAL A  83      -9.466   6.023  -2.045  1.00 79.74           H  
ATOM   1346  N   VAL A  84     -12.125   5.516   1.882  1.00 85.39           N  
ATOM   1347  H   VAL A  84     -12.593   5.883   1.066  1.00 85.39           H  
ATOM   1348  CA  VAL A  84     -12.951   4.950   2.949  1.00 85.39           C  
ATOM   1349  HA  VAL A  84     -12.401   5.002   3.889  1.00 85.39           H  
ATOM   1350  C   VAL A  84     -13.220   3.485   2.637  1.00 85.39           C  
ATOM   1351  CB  VAL A  84     -14.260   5.739   3.138  1.00 85.39           C  
ATOM   1352  HB  VAL A  84     -14.826   5.728   2.207  1.00 85.39           H  
ATOM   1353  O   VAL A  84     -13.655   3.146   1.537  1.00 85.39           O  
ATOM   1354  CG1 VAL A  84     -15.127   5.131   4.247  1.00 85.39           C  
ATOM   1355 HG11 VAL A  84     -15.469   4.136   3.961  1.00 85.39           H  
ATOM   1356 HG12 VAL A  84     -14.556   5.064   5.173  1.00 85.39           H  
ATOM   1357 HG13 VAL A  84     -16.007   5.754   4.409  1.00 85.39           H  
ATOM   1358  CG2 VAL A  84     -13.968   7.198   3.515  1.00 85.39           C  
ATOM   1359 HG21 VAL A  84     -13.391   7.241   4.439  1.00 85.39           H  
ATOM   1360 HG22 VAL A  84     -14.904   7.739   3.654  1.00 85.39           H  
ATOM   1361 HG23 VAL A  84     -13.405   7.691   2.722  1.00 85.39           H  
ATOM   1362  N   VAL A  85     -12.987   2.624   3.622  1.00 87.11           N  
ATOM   1363  H   VAL A  85     -12.655   2.986   4.504  1.00 87.11           H  
ATOM   1364  CA  VAL A  85     -13.317   1.202   3.559  1.00 87.11           C  
ATOM   1365  HA  VAL A  85     -13.618   0.945   2.543  1.00 87.11           H  
ATOM   1366  C   VAL A  85     -14.489   0.951   4.491  1.00 87.11           C  
ATOM   1367  CB  VAL A  85     -12.116   0.312   3.913  1.00 87.11           C  
ATOM   1368  HB  VAL A  85     -11.855   0.472   4.959  1.00 87.11           H  
ATOM   1369  O   VAL A  85     -14.424   1.219   5.695  1.00 87.11           O  
ATOM   1370  CG1 VAL A  85     -12.439  -1.172   3.714  1.00 87.11           C  
ATOM   1371 HG11 VAL A  85     -12.685  -1.365   2.670  1.00 87.11           H  
ATOM   1372 HG12 VAL A  85     -13.278  -1.471   4.343  1.00 87.11           H  
ATOM   1373 HG13 VAL A  85     -11.573  -1.774   3.989  1.00 87.11           H  
ATOM   1374  CG2 VAL A  85     -10.895   0.645   3.053  1.00 87.11           C  
ATOM   1375 HG21 VAL A  85     -10.072  -0.026   3.300  1.00 87.11           H  
ATOM   1376 HG22 VAL A  85     -10.576   1.670   3.243  1.00 87.11           H  
ATOM   1377 HG23 VAL A  85     -11.138   0.530   1.997  1.00 87.11           H  
ATOM   1378  N   CYS A  86     -15.574   0.436   3.926  1.00 87.54           N  
ATOM   1379  H   CYS A  86     -15.573   0.258   2.932  1.00 87.54           H  
ATOM   1380  CA  CYS A  86     -16.735   0.027   4.700  1.00 87.54           C  
ATOM   1381  HA  CYS A  86     -16.830   0.693   5.557  1.00 87.54           H  
ATOM   1382  C   CYS A  86     -16.562  -1.390   5.246  1.00 87.54           C  
ATOM   1383  CB  CYS A  86     -18.013   0.167   3.870  1.00 87.54           C  
ATOM   1384  HB2 CYS A  86     -17.943  -0.429   2.960  1.00 87.54           H  
ATOM   1385  HB3 CYS A  86     -18.853  -0.196   4.463  1.00 87.54           H  
ATOM   1386  O   CYS A  86     -15.941  -2.244   4.610  1.00 87.54           O  
ATOM   1387  SG  CYS A  86     -18.296   1.914   3.465  1.00 87.54           S  
ATOM   1388  HG  CYS A  86     -19.630   1.858   3.520  1.00 87.54           H  
ATOM   1389  N   MET A  87     -17.160  -1.634   6.409  1.00 84.91           N  
ATOM   1390  H   MET A  87     -17.657  -0.880   6.861  1.00 84.91           H  
ATOM   1391  CA  MET A  87     -17.224  -2.950   7.026  1.00 84.91           C  
ATOM   1392  HA  MET A  87     -16.205  -3.279   7.232  1.00 84.91           H  
ATOM   1393  C   MET A  87     -17.891  -3.952   6.083  1.00 84.91           C  
ATOM   1394  CB  MET A  87     -18.003  -2.847   8.346  1.00 84.91           C  
ATOM   1395  HB2 MET A  87     -17.545  -2.074   8.964  1.00 84.91           H  
ATOM   1396  HB3 MET A  87     -19.028  -2.541   8.135  1.00 84.91           H  
ATOM   1397  O   MET A  87     -18.944  -3.661   5.507  1.00 84.91           O  
ATOM   1398  CG  MET A  87     -18.019  -4.165   9.129  1.00 84.91           C  
ATOM   1399  HG2 MET A  87     -18.558  -4.023  10.066  1.00 84.91           H  
ATOM   1400  HG3 MET A  87     -18.560  -4.915   8.552  1.00 84.91           H  
ATOM   1401  SD  MET A  87     -16.365  -4.813   9.489  1.00 84.91           S  
ATOM   1402  CE  MET A  87     -15.860  -3.762  10.871  1.00 84.91           C  
ATOM   1403  HE1 MET A  87     -14.772  -3.777  10.940  1.00 84.91           H  
ATOM   1404  HE2 MET A  87     -16.191  -2.734  10.717  1.00 84.91           H  
ATOM   1405  HE3 MET A  87     -16.276  -4.160  11.796  1.00 84.91           H  
ATOM   1406  N   GLN A  88     -17.299  -5.138   5.962  1.00 80.75           N  
ATOM   1407  H   GLN A  88     -16.492  -5.331   6.537  1.00 80.75           H  
ATOM   1408  CA  GLN A  88     -17.845  -6.236   5.166  1.00 80.75           C  
ATOM   1409  HA  GLN A  88     -18.702  -5.868   4.602  1.00 80.75           H  
ATOM   1410  C   GLN A  88     -18.326  -7.390   6.039  1.00 80.75           C  
ATOM   1411  CB  GLN A  88     -16.806  -6.767   4.176  1.00 80.75           C  
ATOM   1412  HB2 GLN A  88     -15.897  -7.035   4.715  1.00 80.75           H  
ATOM   1413  HB3 GLN A  88     -17.176  -7.670   3.691  1.00 80.75           H  
ATOM   1414  O   GLN A  88     -17.877  -7.530   7.178  1.00 80.75           O  
ATOM   1415  CG  GLN A  88     -16.464  -5.764   3.090  1.00 80.75           C  
ATOM   1416  HG2 GLN A  88     -15.967  -4.917   3.563  1.00 80.75           H  
ATOM   1417  HG3 GLN A  88     -15.783  -6.275   2.408  1.00 80.75           H  
ATOM   1418  CD  GLN A  88     -17.635  -5.253   2.259  1.00 80.75           C  
ATOM   1419  NE2 GLN A  88     -17.571  -4.020   1.810  1.00 80.75           N  
ATOM   1420 HE21 GLN A  88     -18.359  -3.685   1.275  1.00 80.75           H  
ATOM   1421 HE22 GLN A  88     -16.751  -3.473   2.030  1.00 80.75           H  
ATOM   1422  OE1 GLN A  88     -18.605  -5.942   1.985  1.00 80.75           O  
ATOM   1423  N   PRO A  89     -19.198  -8.259   5.499  1.00 76.59           N  
ATOM   1424  CA  PRO A  89     -19.494  -9.539   6.120  1.00 76.59           C  
ATOM   1425  HA  PRO A  89     -20.001  -9.356   7.068  1.00 76.59           H  
ATOM   1426  C   PRO A  89     -18.228 -10.368   6.365  1.00 76.59           C  
ATOM   1427  CB  PRO A  89     -20.444 -10.262   5.159  1.00 76.59           C  
ATOM   1428  HB2 PRO A  89     -21.217 -10.812   5.696  1.00 76.59           H  
ATOM   1429  HB3 PRO A  89     -19.881 -10.937   4.514  1.00 76.59           H  
ATOM   1430  O   PRO A  89     -17.230 -10.261   5.647  1.00 76.59           O  
ATOM   1431  CG  PRO A  89     -21.039  -9.144   4.305  1.00 76.59           C  
ATOM   1432  HG2 PRO A  89     -21.898  -8.706   4.814  1.00 76.59           H  
ATOM   1433  HG3 PRO A  89     -21.324  -9.499   3.314  1.00 76.59           H  
ATOM   1434  CD  PRO A  89     -19.907  -8.129   4.232  1.00 76.59           C  
ATOM   1435  HD2 PRO A  89     -20.317  -7.129   4.089  1.00 76.59           H  
ATOM   1436  HD3 PRO A  89     -19.244  -8.387   3.406  1.00 76.59           H  
ATOM   1437  N   LYS A  90     -18.288 -11.253   7.362  1.00 70.71           N  
ATOM   1438  H   LYS A  90     -19.147 -11.322   7.890  1.00 70.71           H  
ATOM   1439  CA  LYS A  90     -17.179 -12.157   7.685  1.00 70.71           C  
ATOM   1440  HA  LYS A  90     -16.300 -11.553   7.913  1.00 70.71           H  
ATOM   1441  C   LYS A  90     -16.849 -13.028   6.474  1.00 70.71           C  
ATOM   1442  CB  LYS A  90     -17.549 -12.999   8.913  1.00 70.71           C  
ATOM   1443  HB2 LYS A  90     -17.900 -12.339   9.706  1.00 70.71           H  
ATOM   1444  HB3 LYS A  90     -18.358 -13.682   8.653  1.00 70.71           H  
ATOM   1445  O   LYS A  90     -17.755 -13.547   5.829  1.00 70.71           O  
ATOM   1446  CG  LYS A  90     -16.349 -13.798   9.434  1.00 70.71           C  
ATOM   1447  HG2 LYS A  90     -16.029 -14.519   8.682  1.00 70.71           H  
ATOM   1448  HG3 LYS A  90     -15.527 -13.113   9.643  1.00 70.71           H  
ATOM   1449  CD  LYS A  90     -16.720 -14.544  10.718  1.00 70.71           C  
ATOM   1450  HD2 LYS A  90     -17.528 -15.247  10.511  1.00 70.71           H  
ATOM   1451  HD3 LYS A  90     -17.050 -13.822  11.464  1.00 70.71           H  
ATOM   1452  CE  LYS A  90     -15.493 -15.294  11.241  1.00 70.71           C  
ATOM   1453  HE2 LYS A  90     -15.197 -16.048  10.511  1.00 70.71           H  
ATOM   1454  HE3 LYS A  90     -14.674 -14.581  11.337  1.00 70.71           H  
ATOM   1455  NZ  LYS A  90     -15.763 -15.917  12.559  1.00 70.71           N  
ATOM   1456  HZ1 LYS A  90     -14.934 -16.384  12.899  1.00 70.71           H  
ATOM   1457  HZ2 LYS A  90     -15.997 -15.199  13.230  1.00 70.71           H  
ATOM   1458  HZ3 LYS A  90     -16.524 -16.578  12.503  1.00 70.71           H  
ATOM   1459  N   GLY A  91     -15.561 -13.199   6.186  1.00 62.97           N  
ATOM   1460  H   GLY A  91     -14.864 -12.730   6.747  1.00 62.97           H  
ATOM   1461  CA  GLY A  91     -15.108 -13.984   5.036  1.00 62.97           C  
ATOM   1462  HA2 GLY A  91     -15.795 -14.814   4.870  1.00 62.97           H  
ATOM   1463  HA3 GLY A  91     -14.130 -14.416   5.250  1.00 62.97           H  
ATOM   1464  C   GLY A  91     -15.021 -13.201   3.722  1.00 62.97           C  
ATOM   1465  O   GLY A  91     -14.487 -13.733   2.756  1.00 62.97           O  
ATOM   1466  N   MET A  92     -15.489 -11.947   3.672  1.00 70.42           N  
ATOM   1467  H   MET A  92     -15.913 -11.541   4.493  1.00 70.42           H  
ATOM   1468  CA  MET A  92     -15.508 -11.148   2.443  1.00 70.42           C  
ATOM   1469  HA  MET A  92     -15.323 -11.798   1.588  1.00 70.42           H  
ATOM   1470  C   MET A  92     -14.430 -10.053   2.473  1.00 70.42           C  
ATOM   1471  CB  MET A  92     -16.906 -10.549   2.232  1.00 70.42           C  
ATOM   1472  HB2 MET A  92     -16.875  -9.859   1.389  1.00 70.42           H  
ATOM   1473  HB3 MET A  92     -17.195  -9.978   3.114  1.00 70.42           H  
ATOM   1474  O   MET A  92     -14.597  -9.056   3.182  1.00 70.42           O  
ATOM   1475  CG  MET A  92     -17.970 -11.621   1.967  1.00 70.42           C  
ATOM   1476  HG2 MET A  92     -17.976 -12.324   2.800  1.00 70.42           H  
ATOM   1477  HG3 MET A  92     -18.946 -11.135   1.946  1.00 70.42           H  
ATOM   1478  SD  MET A  92     -17.775 -12.563   0.426  1.00 70.42           S  
ATOM   1479  CE  MET A  92     -18.103 -11.274  -0.804  1.00 70.42           C  
ATOM   1480  HE1 MET A  92     -19.077 -10.824  -0.612  1.00 70.42           H  
ATOM   1481  HE2 MET A  92     -17.328 -10.510  -0.756  1.00 70.42           H  
ATOM   1482  HE3 MET A  92     -18.100 -11.721  -1.798  1.00 70.42           H  
ATOM   1483  N   PRO A  93     -13.327 -10.188   1.711  1.00 74.03           N  
ATOM   1484  CA  PRO A  93     -12.347  -9.116   1.592  1.00 74.03           C  
ATOM   1485  HA  PRO A  93     -12.072  -8.763   2.586  1.00 74.03           H  
ATOM   1486  C   PRO A  93     -12.908  -7.936   0.782  1.00 74.03           C  
ATOM   1487  CB  PRO A  93     -11.121  -9.752   0.932  1.00 74.03           C  
ATOM   1488  HB2 PRO A  93     -10.562  -9.041   0.324  1.00 74.03           H  
ATOM   1489  HB3 PRO A  93     -10.478 -10.181   1.700  1.00 74.03           H  
ATOM   1490  O   PRO A  93     -13.647  -8.117  -0.187  1.00 74.03           O  
ATOM   1491  CG  PRO A  93     -11.722 -10.876   0.086  1.00 74.03           C  
ATOM   1492  HG2 PRO A  93     -11.010 -11.685  -0.076  1.00 74.03           H  
ATOM   1493  HG3 PRO A  93     -12.067 -10.473  -0.866  1.00 74.03           H  
ATOM   1494  CD  PRO A  93     -12.929 -11.337   0.903  1.00 74.03           C  
ATOM   1495  HD2 PRO A  93     -13.725 -11.654   0.229  1.00 74.03           H  
ATOM   1496  HD3 PRO A  93     -12.639 -12.159   1.558  1.00 74.03           H  
ATOM   1497  N   THR A  94     -12.515  -6.714   1.147  1.00 79.17           N  
ATOM   1498  H   THR A  94     -11.889  -6.646   1.937  1.00 79.17           H  
ATOM   1499  CA  THR A  94     -12.695  -5.520   0.304  1.00 79.17           C  
ATOM   1500  HA  THR A  94     -13.479  -5.706  -0.430  1.00 79.17           H  
ATOM   1501  C   THR A  94     -11.403  -5.207  -0.420  1.00 79.17           C  
ATOM   1502  CB  THR A  94     -13.080  -4.268   1.099  1.00 79.17           C  
ATOM   1503  HB  THR A  94     -12.260  -3.968   1.751  1.00 79.17           H  
ATOM   1504  O   THR A  94     -10.344  -5.205   0.200  1.00 79.17           O  
ATOM   1505  CG2 THR A  94     -13.497  -3.101   0.207  1.00 79.17           C  
ATOM   1506 HG21 THR A  94     -12.655  -2.778  -0.404  1.00 79.17           H  
ATOM   1507 HG22 THR A  94     -14.317  -3.402  -0.445  1.00 79.17           H  
ATOM   1508 HG23 THR A  94     -13.821  -2.264   0.825  1.00 79.17           H  
ATOM   1509  OG1 THR A  94     -14.201  -4.533   1.867  1.00 79.17           O  
ATOM   1510  HG1 THR A  94     -14.016  -5.339   2.354  1.00 79.17           H  
ATOM   1511  N   PHE A  95     -11.502  -4.858  -1.699  1.00 80.85           N  
ATOM   1512  H   PHE A  95     -12.411  -4.858  -2.138  1.00 80.85           H  
ATOM   1513  CA  PHE A  95     -10.390  -4.325  -2.474  1.00 80.85           C  
ATOM   1514  HA  PHE A  95      -9.464  -4.404  -1.905  1.00 80.85           H  
ATOM   1515  C   PHE A  95     -10.647  -2.857  -2.768  1.00 80.85           C  
ATOM   1516  CB  PHE A  95     -10.210  -5.134  -3.759  1.00 80.85           C  
ATOM   1517  HB2 PHE A  95      -9.384  -4.712  -4.331  1.00 80.85           H  
ATOM   1518  HB3 PHE A  95     -11.110  -5.056  -4.370  1.00 80.85           H  
ATOM   1519  O   PHE A  95     -11.668  -2.501  -3.359  1.00 80.85           O  
ATOM   1520  CG  PHE A  95      -9.922  -6.590  -3.479  1.00 80.85           C  
ATOM   1521  CD1 PHE A  95      -8.597  -7.012  -3.266  1.00 80.85           C  
ATOM   1522  HD1 PHE A  95      -7.780  -6.310  -3.335  1.00 80.85           H  
ATOM   1523  CD2 PHE A  95     -10.983  -7.509  -3.371  1.00 80.85           C  
ATOM   1524  HD2 PHE A  95     -12.002  -7.187  -3.522  1.00 80.85           H  
ATOM   1525  CE1 PHE A  95      -8.335  -8.351  -2.942  1.00 80.85           C  
ATOM   1526  HE1 PHE A  95      -7.319  -8.685  -2.790  1.00 80.85           H  
ATOM   1527  CE2 PHE A  95     -10.720  -8.845  -3.035  1.00 80.85           C  
ATOM   1528  HE2 PHE A  95     -11.531  -9.554  -2.952  1.00 80.85           H  
ATOM   1529  CZ  PHE A  95      -9.398  -9.257  -2.806  1.00 80.85           C  
ATOM   1530  HZ  PHE A  95      -9.189 -10.277  -2.520  1.00 80.85           H  
ATOM   1531  N   THR A  96      -9.717  -2.006  -2.361  1.00 84.11           N  
ATOM   1532  H   THR A  96      -8.954  -2.344  -1.792  1.00 84.11           H  
ATOM   1533  CA  THR A  96      -9.766  -0.573  -2.637  1.00 84.11           C  
ATOM   1534  HA  THR A  96     -10.579  -0.375  -3.336  1.00 84.11           H  
ATOM   1535  C   THR A  96      -8.472  -0.123  -3.308  1.00 84.11           C  
ATOM   1536  CB  THR A  96     -10.054   0.225  -1.362  1.00 84.11           C  
ATOM   1537  HB  THR A  96      -9.873   1.277  -1.581  1.00 84.11           H  
ATOM   1538  O   THR A  96      -7.413  -0.663  -2.994  1.00 84.11           O  
ATOM   1539  CG2 THR A  96     -11.497   0.071  -0.891  1.00 84.11           C  
ATOM   1540 HG21 THR A  96     -11.745   0.892  -0.219  1.00 84.11           H  
ATOM   1541 HG22 THR A  96     -11.606  -0.873  -0.356  1.00 84.11           H  
ATOM   1542 HG23 THR A  96     -12.179   0.094  -1.740  1.00 84.11           H  
ATOM   1543  OG1 THR A  96      -9.238  -0.179  -0.291  1.00 84.11           O  
ATOM   1544  HG1 THR A  96      -8.453   0.374  -0.315  1.00 84.11           H  
ATOM   1545  N   PRO A  97      -8.511   0.833  -4.253  1.00 79.41           N  
ATOM   1546  CA  PRO A  97      -7.298   1.289  -4.930  1.00 79.41           C  
ATOM   1547  HA  PRO A  97      -6.831   0.471  -5.478  1.00 79.41           H  
ATOM   1548  C   PRO A  97      -6.315   1.839  -3.904  1.00 79.41           C  
ATOM   1549  CB  PRO A  97      -7.733   2.387  -5.907  1.00 79.41           C  
ATOM   1550  HB2 PRO A  97      -7.011   3.202  -5.951  1.00 79.41           H  
ATOM   1551  HB3 PRO A  97      -7.861   1.975  -6.908  1.00 79.41           H  
ATOM   1552  O   PRO A  97      -6.727   2.527  -2.966  1.00 79.41           O  
ATOM   1553  CG  PRO A  97      -9.077   2.867  -5.350  1.00 79.41           C  
ATOM   1554  HG2 PRO A  97      -8.901   3.672  -4.637  1.00 79.41           H  
ATOM   1555  HG3 PRO A  97      -9.742   3.205  -6.145  1.00 79.41           H  
ATOM   1556  CD  PRO A  97      -9.653   1.661  -4.608  1.00 79.41           C  
ATOM   1557  HD2 PRO A  97     -10.328   1.103  -5.257  1.00 79.41           H  
ATOM   1558  HD3 PRO A  97     -10.190   2.001  -3.723  1.00 79.41           H  
ATOM   1559  N   LEU A  98      -5.019   1.576  -4.072  1.00 79.97           N  
ATOM   1560  H   LEU A  98      -4.712   1.049  -4.877  1.00 79.97           H  
ATOM   1561  CA  LEU A  98      -4.037   2.362  -3.341  1.00 79.97           C  
ATOM   1562  HA  LEU A  98      -4.377   2.439  -2.308  1.00 79.97           H  
ATOM   1563  C   LEU A  98      -4.031   3.752  -3.977  1.00 79.97           C  
ATOM   1564  CB  LEU A  98      -2.660   1.684  -3.332  1.00 79.97           C  
ATOM   1565  HB2 LEU A  98      -2.500   1.184  -4.288  1.00 79.97           H  
ATOM   1566  HB3 LEU A  98      -1.884   2.440  -3.213  1.00 79.97           H  
ATOM   1567  O   LEU A  98      -3.710   3.873  -5.156  1.00 79.97           O  
ATOM   1568  CG  LEU A  98      -2.549   0.673  -2.177  1.00 79.97           C  
ATOM   1569  HG  LEU A  98      -3.449   0.060  -2.138  1.00 79.97           H  
ATOM   1570  CD1 LEU A  98      -1.350  -0.241  -2.383  1.00 79.97           C  
ATOM   1571 HD11 LEU A  98      -0.490   0.319  -2.752  1.00 79.97           H  
ATOM   1572 HD12 LEU A  98      -1.088  -0.732  -1.446  1.00 79.97           H  
ATOM   1573 HD13 LEU A  98      -1.639  -1.022  -3.086  1.00 79.97           H  
ATOM   1574  CD2 LEU A  98      -2.356   1.347  -0.814  1.00 79.97           C  
ATOM   1575 HD21 LEU A  98      -1.392   1.854  -0.789  1.00 79.97           H  
ATOM   1576 HD22 LEU A  98      -2.377   0.591  -0.029  1.00 79.97           H  
ATOM   1577 HD23 LEU A  98      -3.150   2.065  -0.612  1.00 79.97           H  
ATOM   1578  N   PRO A  99      -4.430   4.802  -3.249  1.00 74.99           N  
ATOM   1579  CA  PRO A  99      -4.298   6.150  -3.761  1.00 74.99           C  
ATOM   1580  HA  PRO A  99      -4.770   6.230  -4.741  1.00 74.99           H  
ATOM   1581  C   PRO A  99      -2.787   6.418  -3.903  1.00 74.99           C  
ATOM   1582  CB  PRO A  99      -5.093   6.973  -2.744  1.00 74.99           C  
ATOM   1583  HB2 PRO A  99      -6.154   6.870  -2.970  1.00 74.99           H  
ATOM   1584  HB3 PRO A  99      -4.861   8.038  -2.747  1.00 74.99           H  
ATOM   1585  O   PRO A  99      -1.996   5.959  -3.083  1.00 74.99           O  
ATOM   1586  CG  PRO A  99      -4.813   6.264  -1.419  1.00 74.99           C  
ATOM   1587  HG2 PRO A  99      -5.565   6.476  -0.659  1.00 74.99           H  
ATOM   1588  HG3 PRO A  99      -3.808   6.487  -1.061  1.00 74.99           H  
ATOM   1589  CD  PRO A  99      -4.823   4.813  -1.849  1.00 74.99           C  
ATOM   1590  HD2 PRO A  99      -4.104   4.258  -1.247  1.00 74.99           H  
ATOM   1591  HD3 PRO A  99      -5.831   4.412  -1.734  1.00 74.99           H  
ATOM   1592  N   ARG A 100      -2.359   7.052  -4.991  1.00 75.79           N  
ATOM   1593  H   ARG A 100      -3.041   7.404  -5.647  1.00 75.79           H  
ATOM   1594  CA  ARG A 100      -0.939   7.301  -5.306  1.00 75.79           C  
ATOM   1595  HA  ARG A 100      -0.304   7.131  -4.436  1.00 75.79           H  
ATOM   1596  C   ARG A 100      -0.764   8.753  -5.735  1.00 75.79           C  
ATOM   1597  CB  ARG A 100      -0.459   6.402  -6.458  1.00 75.79           C  
ATOM   1598  HB2 ARG A 100       0.597   6.576  -6.662  1.00 75.79           H  
ATOM   1599  HB3 ARG A 100      -0.967   6.813  -7.330  1.00 75.79           H  
ATOM   1600  O   ARG A 100      -1.748   9.492  -5.859  1.00 75.79           O  
ATOM   1601  CG  ARG A 100      -0.706   4.884  -6.404  1.00 75.79           C  
ATOM   1602  HG2 ARG A 100      -1.746   4.698  -6.135  1.00 75.79           H  
ATOM   1603  HG3 ARG A 100      -0.558   4.477  -7.404  1.00 75.79           H  
ATOM   1604  CD  ARG A 100       0.223   4.134  -5.448  1.00 75.79           C  
ATOM   1605  HD2 ARG A 100      -0.069   3.085  -5.412  1.00 75.79           H  
ATOM   1606  HD3 ARG A 100       0.110   4.556  -4.449  1.00 75.79           H  
ATOM   1607  NE  ARG A 100       1.621   4.275  -5.880  1.00 75.79           N  
ATOM   1608  HE  ARG A 100       2.038   5.158  -5.623  1.00 75.79           H  
ATOM   1609  NH1 ARG A 100       1.919   2.389  -7.153  1.00 75.79           N  
ATOM   1610 HH11 ARG A 100       2.504   1.820  -7.747  1.00 75.79           H  
ATOM   1611 HH12 ARG A 100       0.930   2.193  -7.083  1.00 75.79           H  
ATOM   1612  NH2 ARG A 100       3.586   3.856  -6.902  1.00 75.79           N  
ATOM   1613 HH21 ARG A 100       4.181   3.274  -7.474  1.00 75.79           H  
ATOM   1614 HH22 ARG A 100       3.920   4.708  -6.474  1.00 75.79           H  
ATOM   1615  CZ  ARG A 100       2.363   3.501  -6.640  1.00 75.79           C  
ATOM   1616  N   MET A 101       0.478   9.145  -6.007  1.00 73.47           N  
ATOM   1617  H   MET A 101       1.224   8.479  -5.867  1.00 73.47           H  
ATOM   1618  CA  MET A 101       0.753  10.431  -6.648  1.00 73.47           C  
ATOM   1619  HA  MET A 101       0.342  11.205  -5.999  1.00 73.47           H  
ATOM   1620  C   MET A 101       0.058  10.552  -8.010  1.00 73.47           C  
ATOM   1621  CB  MET A 101       2.259  10.682  -6.763  1.00 73.47           C  
ATOM   1622  HB2 MET A 101       2.413  11.712  -7.085  1.00 73.47           H  
ATOM   1623  HB3 MET A 101       2.697  10.578  -5.770  1.00 73.47           H  
ATOM   1624  O   MET A 101      -0.027   9.580  -8.752  1.00 73.47           O  
ATOM   1625  CG  MET A 101       2.988   9.762  -7.751  1.00 73.47           C  
ATOM   1626  HG2 MET A 101       2.553   9.886  -8.743  1.00 73.47           H  
ATOM   1627  HG3 MET A 101       2.862   8.723  -7.446  1.00 73.47           H  
ATOM   1628  SD  MET A 101       4.755  10.136  -7.873  1.00 73.47           S  
ATOM   1629  CE  MET A 101       5.324   9.469  -6.289  1.00 73.47           C  
ATOM   1630  HE1 MET A 101       4.745   9.883  -5.463  1.00 73.47           H  
ATOM   1631  HE2 MET A 101       5.218   8.384  -6.295  1.00 73.47           H  
ATOM   1632  HE3 MET A 101       6.374   9.730  -6.156  1.00 73.47           H  
ATOM   1633  N   GLN A 102      -0.409  11.755  -8.334  1.00 73.80           N  
ATOM   1634  H   GLN A 102      -0.242  12.503  -7.676  1.00 73.80           H  
ATOM   1635  CA  GLN A 102      -1.019  12.087  -9.624  1.00 73.80           C  
ATOM   1636  HA  GLN A 102      -1.656  11.261  -9.941  1.00 73.80           H  
ATOM   1637  C   GLN A 102       0.048  12.292 -10.705  1.00 73.80           C  
ATOM   1638  CB  GLN A 102      -1.882  13.354  -9.484  1.00 73.80           C  
ATOM   1639  HB2 GLN A 102      -2.301  13.611 -10.457  1.00 73.80           H  
ATOM   1640  HB3 GLN A 102      -1.245  14.181  -9.168  1.00 73.80           H  
ATOM   1641  O   GLN A 102       1.196  12.630 -10.404  1.00 73.80           O  
ATOM   1642  CG  GLN A 102      -3.035  13.212  -8.476  1.00 73.80           C  
ATOM   1643  HG2 GLN A 102      -3.568  14.160  -8.413  1.00 73.80           H  
ATOM   1644  HG3 GLN A 102      -2.630  12.994  -7.487  1.00 73.80           H  
ATOM   1645  CD  GLN A 102      -4.042  12.131  -8.859  1.00 73.80           C  
ATOM   1646  NE2 GLN A 102      -4.671  11.485  -7.905  1.00 73.80           N  
ATOM   1647 HE21 GLN A 102      -5.179  10.673  -8.228  1.00 73.80           H  
ATOM   1648 HE22 GLN A 102      -4.437  11.645  -6.936  1.00 73.80           H  
ATOM   1649  OE1 GLN A 102      -4.300  11.845 -10.012  1.00 73.80           O  
ATOM   1650  N   GLU A 103      -0.340  12.177 -11.972  1.00 73.78           N  
ATOM   1651  H   GLU A 103      -1.252  11.782 -12.154  1.00 73.78           H  
ATOM   1652  CA  GLU A 103       0.557  12.346 -13.120  1.00 73.78           C  
ATOM   1653  HA  GLU A 103       1.274  11.525 -13.131  1.00 73.78           H  
ATOM   1654  C   GLU A 103       1.344  13.672 -13.080  1.00 73.78           C  
ATOM   1655  CB  GLU A 103      -0.283  12.273 -14.398  1.00 73.78           C  
ATOM   1656  HB2 GLU A 103      -0.875  13.184 -14.488  1.00 73.78           H  
ATOM   1657  HB3 GLU A 103      -0.961  11.422 -14.341  1.00 73.78           H  
ATOM   1658  O   GLU A 103       2.565  13.685 -13.232  1.00 73.78           O  
ATOM   1659  CG  GLU A 103       0.609  12.107 -15.630  1.00 73.78           C  
ATOM   1660  HG2 GLU A 103       1.431  12.821 -15.582  1.00 73.78           H  
ATOM   1661  HG3 GLU A 103       1.039  11.105 -15.623  1.00 73.78           H  
ATOM   1662  CD  GLU A 103      -0.155  12.337 -16.933  1.00 73.78           C  
ATOM   1663  OE1 GLU A 103       0.519  12.823 -17.870  1.00 73.78           O  
ATOM   1664  OE2 GLU A 103      -1.385  12.134 -16.971  1.00 73.78           O  
ATOM   1665  N   GLU A 104       0.675  14.793 -12.788  1.00 74.20           N  
ATOM   1666  H   GLU A 104      -0.331  14.737 -12.722  1.00 74.20           H  
ATOM   1667  CA  GLU A 104       1.321  16.110 -12.669  1.00 74.20           C  
ATOM   1668  HA  GLU A 104       1.779  16.380 -13.620  1.00 74.20           H  
ATOM   1669  C   GLU A 104       2.414  16.141 -11.590  1.00 74.20           C  
ATOM   1670  CB  GLU A 104       0.284  17.173 -12.287  1.00 74.20           C  
ATOM   1671  HB2 GLU A 104       0.820  18.103 -12.100  1.00 74.20           H  
ATOM   1672  HB3 GLU A 104      -0.205  16.868 -11.362  1.00 74.20           H  
ATOM   1673  O   GLU A 104       3.417  16.845 -11.720  1.00 74.20           O  
ATOM   1674  CG  GLU A 104      -0.783  17.442 -13.356  1.00 74.20           C  
ATOM   1675  HG2 GLU A 104      -1.349  16.528 -13.530  1.00 74.20           H  
ATOM   1676  HG3 GLU A 104      -0.282  17.721 -14.284  1.00 74.20           H  
ATOM   1677  CD  GLU A 104      -1.746  18.568 -12.935  1.00 74.20           C  
ATOM   1678  OE1 GLU A 104      -2.649  18.881 -13.739  1.00 74.20           O  
ATOM   1679  OE2 GLU A 104      -1.558  19.129 -11.825  1.00 74.20           O  
ATOM   1680  N   GLN A 105       2.231  15.381 -10.508  1.00 73.47           N  
ATOM   1681  H   GLN A 105       1.468  14.719 -10.526  1.00 73.47           H  
ATOM   1682  CA  GLN A 105       3.209  15.276  -9.428  1.00 73.47           C  
ATOM   1683  HA  GLN A 105       3.592  16.269  -9.193  1.00 73.47           H  
ATOM   1684  C   GLN A 105       4.396  14.418  -9.866  1.00 73.47           C  
ATOM   1685  CB  GLN A 105       2.553  14.692  -8.168  1.00 73.47           C  
ATOM   1686  HB2 GLN A 105       2.167  13.700  -8.400  1.00 73.47           H  
ATOM   1687  HB3 GLN A 105       3.313  14.578  -7.395  1.00 73.47           H  
ATOM   1688  O   GLN A 105       5.538  14.807  -9.631  1.00 73.47           O  
ATOM   1689  CG  GLN A 105       1.418  15.569  -7.611  1.00 73.47           C  
ATOM   1690  HG2 GLN A 105       0.718  15.829  -8.405  1.00 73.47           H  
ATOM   1691  HG3 GLN A 105       1.845  16.490  -7.215  1.00 73.47           H  
ATOM   1692  CD  GLN A 105       0.621  14.868  -6.515  1.00 73.47           C  
ATOM   1693  NE2 GLN A 105      -0.062  15.592  -5.660  1.00 73.47           N  
ATOM   1694 HE21 GLN A 105      -0.602  15.066  -4.987  1.00 73.47           H  
ATOM   1695 HE22 GLN A 105      -0.125  16.595  -5.754  1.00 73.47           H  
ATOM   1696  OE1 GLN A 105       0.555  13.657  -6.419  1.00 73.47           O  
ATOM   1697  N   ALA A 106       4.140  13.302 -10.555  1.00 74.76           N  
ATOM   1698  H   ALA A 106       3.179  13.045 -10.726  1.00 74.76           H  
ATOM   1699  CA  ALA A 106       5.189  12.464 -11.125  1.00 74.76           C  
ATOM   1700  HA  ALA A 106       5.842  12.129 -10.319  1.00 74.76           H  
ATOM   1701  C   ALA A 106       6.059  13.251 -12.124  1.00 74.76           C  
ATOM   1702  CB  ALA A 106       4.544  11.225 -11.756  1.00 74.76           C  
ATOM   1703  HB1 ALA A 106       3.878  11.512 -12.570  1.00 74.76           H  
ATOM   1704  HB2 ALA A 106       3.969  10.682 -11.005  1.00 74.76           H  
ATOM   1705  HB3 ALA A 106       5.319  10.567 -12.150  1.00 74.76           H  
ATOM   1706  O   ALA A 106       7.286  13.206 -12.029  1.00 74.76           O  
ATOM   1707  N   ARG A 107       5.447  14.060 -13.003  1.00 75.01           N  
ATOM   1708  H   ARG A 107       4.438  14.022 -13.043  1.00 75.01           H  
ATOM   1709  CA  ARG A 107       6.164  14.942 -13.945  1.00 75.01           C  
ATOM   1710  HA  ARG A 107       6.814  14.335 -14.575  1.00 75.01           H  
ATOM   1711  C   ARG A 107       7.093  15.930 -13.231  1.00 75.01           C  
ATOM   1712  CB  ARG A 107       5.166  15.683 -14.849  1.00 75.01           C  
ATOM   1713  HB2 ARG A 107       4.407  16.164 -14.233  1.00 75.01           H  
ATOM   1714  HB3 ARG A 107       5.706  16.461 -15.389  1.00 75.01           H  
ATOM   1715  O   ARG A 107       8.273  15.991 -13.561  1.00 75.01           O  
ATOM   1716  CG  ARG A 107       4.487  14.767 -15.883  1.00 75.01           C  
ATOM   1717  HG2 ARG A 107       3.924  13.979 -15.381  1.00 75.01           H  
ATOM   1718  HG3 ARG A 107       5.246  14.310 -16.519  1.00 75.01           H  
ATOM   1719  CD  ARG A 107       3.537  15.603 -16.748  1.00 75.01           C  
ATOM   1720  HD2 ARG A 107       4.127  16.364 -17.257  1.00 75.01           H  
ATOM   1721  HD3 ARG A 107       2.818  16.097 -16.094  1.00 75.01           H  
ATOM   1722  NE  ARG A 107       2.793  14.800 -17.740  1.00 75.01           N  
ATOM   1723  HE  ARG A 107       2.588  13.833 -17.537  1.00 75.01           H  
ATOM   1724  NH1 ARG A 107       2.189  16.529 -19.123  1.00 75.01           N  
ATOM   1725 HH11 ARG A 107       1.696  16.844 -19.946  1.00 75.01           H  
ATOM   1726 HH12 ARG A 107       2.654  17.168 -18.494  1.00 75.01           H  
ATOM   1727  NH2 ARG A 107       1.559  14.461 -19.622  1.00 75.01           N  
ATOM   1728 HH21 ARG A 107       1.268  13.592 -19.196  1.00 75.01           H  
ATOM   1729 HH22 ARG A 107       1.006  14.789 -20.400  1.00 75.01           H  
ATOM   1730  CZ  ARG A 107       2.191  15.260 -18.821  1.00 75.01           C  
ATOM   1731  N   LYS A 108       6.618  16.614 -12.183  1.00 77.25           N  
ATOM   1732  H   LYS A 108       5.634  16.519 -11.973  1.00 77.25           H  
ATOM   1733  CA  LYS A 108       7.445  17.540 -11.375  1.00 77.25           C  
ATOM   1734  HA  LYS A 108       7.848  18.320 -12.021  1.00 77.25           H  
ATOM   1735  C   LYS A 108       8.653  16.869 -10.715  1.00 77.25           C  
ATOM   1736  CB  LYS A 108       6.586  18.179 -10.277  1.00 77.25           C  
ATOM   1737  HB2 LYS A 108       7.239  18.657  -9.546  1.00 77.25           H  
ATOM   1738  HB3 LYS A 108       6.011  17.405  -9.770  1.00 77.25           H  
ATOM   1739  O   LYS A 108       9.659  17.523 -10.452  1.00 77.25           O  
ATOM   1740  CG  LYS A 108       5.647  19.247 -10.838  1.00 77.25           C  
ATOM   1741  HG2 LYS A 108       6.239  20.074 -11.231  1.00 77.25           H  
ATOM   1742  HG3 LYS A 108       5.054  18.830 -11.652  1.00 77.25           H  
ATOM   1743  CD  LYS A 108       4.714  19.760  -9.738  1.00 77.25           C  
ATOM   1744  HD2 LYS A 108       5.300  20.221  -8.943  1.00 77.25           H  
ATOM   1745  HD3 LYS A 108       4.143  18.920  -9.340  1.00 77.25           H  
ATOM   1746  CE  LYS A 108       3.762  20.782 -10.359  1.00 77.25           C  
ATOM   1747  HE2 LYS A 108       3.295  20.319 -11.229  1.00 77.25           H  
ATOM   1748  HE3 LYS A 108       4.346  21.630 -10.718  1.00 77.25           H  
ATOM   1749  NZ  LYS A 108       2.717  21.223  -9.406  1.00 77.25           N  
ATOM   1750  HZ1 LYS A 108       3.129  21.661  -8.594  1.00 77.25           H  
ATOM   1751  HZ2 LYS A 108       2.158  20.428  -9.129  1.00 77.25           H  
ATOM   1752  HZ3 LYS A 108       2.096  21.873  -9.866  1.00 77.25           H  
ATOM   1753  N   LEU A 109       8.555  15.581 -10.386  1.00 73.81           N  
ATOM   1754  H   LEU A 109       7.695  15.095 -10.599  1.00 73.81           H  
ATOM   1755  CA  LEU A 109       9.677  14.829  -9.818  1.00 73.81           C  
ATOM   1756  HA  LEU A 109      10.213  15.468  -9.116  1.00 73.81           H  
ATOM   1757  C   LEU A 109      10.701  14.449 -10.895  1.00 73.81           C  
ATOM   1758  CB  LEU A 109       9.151  13.597  -9.061  1.00 73.81           C  
ATOM   1759  HB2 LEU A 109       9.999  13.003  -8.720  1.00 73.81           H  
ATOM   1760  HB3 LEU A 109       8.579  12.986  -9.758  1.00 73.81           H  
ATOM   1761  O   LEU A 109      11.896  14.443 -10.606  1.00 73.81           O  
ATOM   1762  CG  LEU A 109       8.262  13.938  -7.849  1.00 73.81           C  
ATOM   1763  HG  LEU A 109       7.497  14.656  -8.144  1.00 73.81           H  
ATOM   1764  CD1 LEU A 109       7.570  12.676  -7.345  1.00 73.81           C  
ATOM   1765 HD11 LEU A 109       6.981  12.895  -6.454  1.00 73.81           H  
ATOM   1766 HD12 LEU A 109       8.312  11.907  -7.126  1.00 73.81           H  
ATOM   1767 HD13 LEU A 109       6.895  12.307  -8.117  1.00 73.81           H  
ATOM   1768  CD2 LEU A 109       9.022  14.551  -6.670  1.00 73.81           C  
ATOM   1769 HD21 LEU A 109       9.702  15.328  -7.019  1.00 73.81           H  
ATOM   1770 HD22 LEU A 109       8.293  15.002  -5.998  1.00 73.81           H  
ATOM   1771 HD23 LEU A 109       9.554  13.767  -6.131  1.00 73.81           H  
ATOM   1772  N   LEU A 110      10.244  14.183 -12.122  1.00 74.39           N  
ATOM   1773  H   LEU A 110       9.247  14.218 -12.278  1.00 74.39           H  
ATOM   1774  CA  LEU A 110      11.097  13.881 -13.275  1.00 74.39           C  
ATOM   1775  HA  LEU A 110      11.871  13.177 -12.968  1.00 74.39           H  
ATOM   1776  C   LEU A 110      11.839  15.113 -13.819  1.00 74.39           C  
ATOM   1777  CB  LEU A 110      10.241  13.235 -14.379  1.00 74.39           C  
ATOM   1778  HB2 LEU A 110       9.400  13.894 -14.594  1.00 74.39           H  
ATOM   1779  HB3 LEU A 110      10.838  13.169 -15.289  1.00 74.39           H  
ATOM   1780  O   LEU A 110      12.948  14.966 -14.318  1.00 74.39           O  
ATOM   1781  CG  LEU A 110       9.710  11.830 -14.045  1.00 74.39           C  
ATOM   1782  HG  LEU A 110       9.214  11.835 -13.075  1.00 74.39           H  
ATOM   1783  CD1 LEU A 110       8.694  11.411 -15.104  1.00 74.39           C  
ATOM   1784 HD11 LEU A 110       8.224  10.470 -14.820  1.00 74.39           H  
ATOM   1785 HD12 LEU A 110       9.177  11.305 -16.076  1.00 74.39           H  
ATOM   1786 HD13 LEU A 110       7.919  12.174 -15.176  1.00 74.39           H  
ATOM   1787  CD2 LEU A 110      10.828  10.783 -14.011  1.00 74.39           C  
ATOM   1788 HD21 LEU A 110      11.387  10.812 -14.947  1.00 74.39           H  
ATOM   1789 HD22 LEU A 110      10.397   9.791 -13.879  1.00 74.39           H  
ATOM   1790 HD23 LEU A 110      11.503  10.992 -13.181  1.00 74.39           H  
ATOM   1791  N   GLU A 111      11.287  16.321 -13.671  1.00 74.49           N  
ATOM   1792  H   GLU A 111      10.327  16.360 -13.360  1.00 74.49           H  
ATOM   1793  CA  GLU A 111      11.910  17.585 -14.116  1.00 74.49           C  
ATOM   1794  HA  GLU A 111      12.144  17.516 -15.178  1.00 74.49           H  
ATOM   1795  C   GLU A 111      13.233  17.932 -13.406  1.00 74.49           C  
ATOM   1796  CB  GLU A 111      10.914  18.741 -13.908  1.00 74.49           C  
ATOM   1797  HB2 GLU A 111      11.445  19.692 -13.949  1.00 74.49           H  
ATOM   1798  HB3 GLU A 111      10.471  18.644 -12.917  1.00 74.49           H  
ATOM   1799  O   GLU A 111      13.930  18.855 -13.814  1.00 74.49           O  
ATOM   1800  CG  GLU A 111       9.808  18.782 -14.974  1.00 74.49           C  
ATOM   1801  HG2 GLU A 111       9.348  17.797 -15.053  1.00 74.49           H  
ATOM   1802  HG3 GLU A 111      10.266  19.009 -15.937  1.00 74.49           H  
ATOM   1803  CD  GLU A 111       8.712  19.823 -14.676  1.00 74.49           C  
ATOM   1804  OE1 GLU A 111       7.722  19.849 -15.443  1.00 74.49           O  
ATOM   1805  OE2 GLU A 111       8.819  20.559 -13.665  1.00 74.49           O  
ATOM   1806  N   LYS A 112      13.615  17.219 -12.341  1.00 68.61           N  
ATOM   1807  H   LYS A 112      13.048  16.420 -12.097  1.00 68.61           H  
ATOM   1808  CA  LYS A 112      14.770  17.571 -11.498  1.00 68.61           C  
ATOM   1809  HA  LYS A 112      14.771  18.657 -11.398  1.00 68.61           H  
ATOM   1810  C   LYS A 112      16.157  17.280 -12.106  1.00 68.61           C  
ATOM   1811  CB  LYS A 112      14.586  16.965 -10.095  1.00 68.61           C  
ATOM   1812  HB2 LYS A 112      14.384  15.897 -10.182  1.00 68.61           H  
ATOM   1813  HB3 LYS A 112      15.502  17.095  -9.518  1.00 68.61           H  
ATOM   1814  O   LYS A 112      17.119  17.254 -11.347  1.00 68.61           O  
ATOM   1815  CG  LYS A 112      13.454  17.659  -9.328  1.00 68.61           C  
ATOM   1816  HG2 LYS A 112      12.503  17.484  -9.832  1.00 68.61           H  
ATOM   1817  HG3 LYS A 112      13.648  18.731  -9.295  1.00 68.61           H  
ATOM   1818  CD  LYS A 112      13.382  17.115  -7.901  1.00 68.61           C  
ATOM   1819  HD2 LYS A 112      14.354  17.225  -7.421  1.00 68.61           H  
ATOM   1820  HD3 LYS A 112      13.117  16.058  -7.946  1.00 68.61           H  
ATOM   1821  CE  LYS A 112      12.323  17.887  -7.116  1.00 68.61           C  
ATOM   1822  HE2 LYS A 112      11.378  17.803  -7.653  1.00 68.61           H  
ATOM   1823  HE3 LYS A 112      12.602  18.940  -7.094  1.00 68.61           H  
ATOM   1824  NZ  LYS A 112      12.194  17.343  -5.746  1.00 68.61           N  
ATOM   1825  HZ1 LYS A 112      13.070  17.436  -5.251  1.00 68.61           H  
ATOM   1826  HZ2 LYS A 112      11.466  17.829  -5.242  1.00 68.61           H  
ATOM   1827  HZ3 LYS A 112      11.958  16.363  -5.808  1.00 68.61           H  
ATOM   1828  N   ASP A 113      16.288  17.058 -13.417  1.00 58.57           N  
ATOM   1829  H   ASP A 113      15.492  17.273 -13.999  1.00 58.57           H  
ATOM   1830  CA  ASP A 113      17.551  16.693 -14.104  1.00 58.57           C  
ATOM   1831  HA  ASP A 113      17.273  16.328 -15.093  1.00 58.57           H  
ATOM   1832  C   ASP A 113      18.300  15.505 -13.461  1.00 58.57           C  
ATOM   1833  CB  ASP A 113      18.457  17.926 -14.318  1.00 58.57           C  
ATOM   1834  HB2 ASP A 113      19.470  17.601 -14.553  1.00 58.57           H  
ATOM   1835  HB3 ASP A 113      18.508  18.505 -13.396  1.00 58.57           H  
ATOM   1836  O   ASP A 113      19.525  15.377 -13.538  1.00 58.57           O  
ATOM   1837  CG  ASP A 113      18.034  18.832 -15.476  1.00 58.57           C  
ATOM   1838  OD1 ASP A 113      17.365  18.331 -16.407  1.00 58.57           O  
ATOM   1839  OD2 ASP A 113      18.456  20.010 -15.448  1.00 58.57           O  
ATOM   1840  N   ILE A 114      17.568  14.598 -12.812  1.00 58.35           N  
ATOM   1841  H   ILE A 114      16.564  14.705 -12.836  1.00 58.35           H  
ATOM   1842  CA  ILE A 114      18.136  13.391 -12.211  1.00 58.35           C  
ATOM   1843  HA  ILE A 114      19.223  13.475 -12.210  1.00 58.35           H  
ATOM   1844  C   ILE A 114      17.781  12.195 -13.092  1.00 58.35           C  
ATOM   1845  CB  ILE A 114      17.711  13.243 -10.740  1.00 58.35           C  
ATOM   1846  HB  ILE A 114      16.623  13.247 -10.690  1.00 58.35           H  
ATOM   1847  O   ILE A 114      16.631  12.035 -13.491  1.00 58.35           O  
ATOM   1848  CG1 ILE A 114      18.270  14.399  -9.873  1.00 58.35           C  
ATOM   1849 HG12 ILE A 114      18.218  15.338 -10.423  1.00 58.35           H  
ATOM   1850 HG13 ILE A 114      19.326  14.221  -9.670  1.00 58.35           H  
ATOM   1851  CG2 ILE A 114      18.258  11.906 -10.209  1.00 58.35           C  
ATOM   1852 HG21 ILE A 114      18.373  11.947  -9.126  1.00 58.35           H  
ATOM   1853 HG22 ILE A 114      17.590  11.089 -10.482  1.00 58.35           H  
ATOM   1854 HG23 ILE A 114      19.252  11.711 -10.612  1.00 58.35           H  
ATOM   1855  CD1 ILE A 114      17.535  14.609  -8.543  1.00 58.35           C  
ATOM   1856 HD11 ILE A 114      16.476  14.788  -8.730  1.00 58.35           H  
ATOM   1857 HD12 ILE A 114      17.953  15.479  -8.038  1.00 58.35           H  
ATOM   1858 HD13 ILE A 114      17.660  13.739  -7.897  1.00 58.35           H  
ATOM   1859  N   GLY A 115      18.779  11.358 -13.393  1.00 63.02           N  
ATOM   1860  H   GLY A 115      19.692  11.578 -13.022  1.00 63.02           H  
ATOM   1861  CA  GLY A 115      18.714  10.344 -14.448  1.00 63.02           C  
ATOM   1862  HA2 GLY A 115      19.587   9.696 -14.364  1.00 63.02           H  
ATOM   1863  HA3 GLY A 115      18.755  10.847 -15.414  1.00 63.02           H  
ATOM   1864  C   GLY A 115      17.469   9.453 -14.439  1.00 63.02           C  
ATOM   1865  O   GLY A 115      16.896   9.213 -15.496  1.00 63.02           O  
ATOM   1866  N   SER A 116      17.029   8.954 -13.279  1.00 72.13           N  
ATOM   1867  H   SER A 116      17.528   9.190 -12.434  1.00 72.13           H  
ATOM   1868  CA  SER A 116      15.707   8.320 -13.162  1.00 72.13           C  
ATOM   1869  HA  SER A 116      15.017   8.877 -13.796  1.00 72.13           H  
ATOM   1870  C   SER A 116      15.158   8.382 -11.739  1.00 72.13           C  
ATOM   1871  CB  SER A 116      15.739   6.874 -13.674  1.00 72.13           C  
ATOM   1872  HB2 SER A 116      14.733   6.456 -13.651  1.00 72.13           H  
ATOM   1873  HB3 SER A 116      16.091   6.862 -14.706  1.00 72.13           H  
ATOM   1874  O   SER A 116      15.924   8.409 -10.778  1.00 72.13           O  
ATOM   1875  OG  SER A 116      16.589   6.072 -12.890  1.00 72.13           O  
ATOM   1876  HG  SER A 116      17.276   6.648 -12.549  1.00 72.13           H  
ATOM   1877  N   VAL A 117      13.831   8.383 -11.603  1.00 74.87           N  
ATOM   1878  H   VAL A 117      13.256   8.362 -12.434  1.00 74.87           H  
ATOM   1879  CA  VAL A 117      13.136   8.438 -10.310  1.00 74.87           C  
ATOM   1880  HA  VAL A 117      13.875   8.350  -9.514  1.00 74.87           H  
ATOM   1881  C   VAL A 117      12.169   7.270 -10.198  1.00 74.87           C  
ATOM   1882  CB  VAL A 117      12.395   9.773 -10.110  1.00 74.87           C  
ATOM   1883  HB  VAL A 117      11.534   9.800 -10.777  1.00 74.87           H  
ATOM   1884  O   VAL A 117      11.481   6.943 -11.170  1.00 74.87           O  
ATOM   1885  CG1 VAL A 117      11.918   9.933  -8.657  1.00 74.87           C  
ATOM   1886 HG11 VAL A 117      11.415  10.892  -8.538  1.00 74.87           H  
ATOM   1887 HG12 VAL A 117      12.773   9.899  -7.983  1.00 74.87           H  
ATOM   1888 HG13 VAL A 117      11.220   9.139  -8.391  1.00 74.87           H  
ATOM   1889  CG2 VAL A 117      13.284  10.971 -10.451  1.00 74.87           C  
ATOM   1890 HG21 VAL A 117      13.483  11.006 -11.522  1.00 74.87           H  
ATOM   1891 HG22 VAL A 117      12.782  11.900 -10.180  1.00 74.87           H  
ATOM   1892 HG23 VAL A 117      14.233  10.887  -9.921  1.00 74.87           H  
ATOM   1893  N   SER A 118      12.101   6.641  -9.029  1.00 74.96           N  
ATOM   1894  H   SER A 118      12.725   6.915  -8.283  1.00 74.96           H  
ATOM   1895  CA  SER A 118      11.205   5.511  -8.798  1.00 74.96           C  
ATOM   1896  HA  SER A 118      10.359   5.611  -9.478  1.00 74.96           H  
ATOM   1897  C   SER A 118      10.616   5.493  -7.385  1.00 74.96           C  
ATOM   1898  CB  SER A 118      11.935   4.219  -9.167  1.00 74.96           C  
ATOM   1899  HB2 SER A 118      11.202   3.417  -9.246  1.00 74.96           H  
ATOM   1900  HB3 SER A 118      12.374   4.341 -10.157  1.00 74.96           H  
ATOM   1901  O   SER A 118      11.220   6.017  -6.454  1.00 74.96           O  
ATOM   1902  OG  SER A 118      12.971   3.889  -8.258  1.00 74.96           O  
ATOM   1903  HG  SER A 118      12.568   3.421  -7.522  1.00 74.96           H  
ATOM   1904  N   SER A 119       9.419   4.929  -7.216  1.00 73.16           N  
ATOM   1905  H   SER A 119       8.972   4.511  -8.019  1.00 73.16           H  
ATOM   1906  CA  SER A 119       8.779   4.777  -5.899  1.00 73.16           C  
ATOM   1907  HA  SER A 119       9.068   5.614  -5.264  1.00 73.16           H  
ATOM   1908  C   SER A 119       9.234   3.479  -5.230  1.00 73.16           C  
ATOM   1909  CB  SER A 119       7.257   4.821  -6.036  1.00 73.16           C  
ATOM   1910  HB2 SER A 119       6.977   5.675  -6.652  1.00 73.16           H  
ATOM   1911  HB3 SER A 119       6.902   3.904  -6.507  1.00 73.16           H  
ATOM   1912  O   SER A 119       9.041   2.402  -5.794  1.00 73.16           O  
ATOM   1913  OG  SER A 119       6.652   4.958  -4.771  1.00 73.16           O  
ATOM   1914  HG  SER A 119       5.778   5.329  -4.917  1.00 73.16           H  
ATOM   1915  N   ILE A 120       9.840   3.591  -4.044  1.00 68.34           N  
ATOM   1916  H   ILE A 120       9.907   4.520  -3.655  1.00 68.34           H  
ATOM   1917  CA  ILE A 120      10.535   2.493  -3.342  1.00 68.34           C  
ATOM   1918  HA  ILE A 120      10.557   1.616  -3.988  1.00 68.34           H  
ATOM   1919  C   ILE A 120       9.852   2.042  -2.051  1.00 68.34           C  
ATOM   1920  CB  ILE A 120      11.991   2.891  -3.015  1.00 68.34           C  
ATOM   1921  HB  ILE A 120      12.406   2.138  -2.345  1.00 68.34           H  
ATOM   1922  O   ILE A 120      10.082   0.929  -1.584  1.00 68.34           O  
ATOM   1923  CG1 ILE A 120      12.072   4.272  -2.317  1.00 68.34           C  
ATOM   1924 HG12 ILE A 120      11.258   4.381  -1.600  1.00 68.34           H  
ATOM   1925 HG13 ILE A 120      11.957   5.050  -3.072  1.00 68.34           H  
ATOM   1926  CG2 ILE A 120      12.821   2.868  -4.307  1.00 68.34           C  
ATOM   1927 HG21 ILE A 120      12.675   1.922  -4.830  1.00 68.34           H  
ATOM   1928 HG22 ILE A 120      12.518   3.678  -4.970  1.00 68.34           H  
ATOM   1929 HG23 ILE A 120      13.882   2.962  -4.079  1.00 68.34           H  
ATOM   1930  CD1 ILE A 120      13.368   4.539  -1.557  1.00 68.34           C  
ATOM   1931 HD11 ILE A 120      14.228   4.194  -2.131  1.00 68.34           H  
ATOM   1932 HD12 ILE A 120      13.470   5.612  -1.395  1.00 68.34           H  
ATOM   1933 HD13 ILE A 120      13.322   4.038  -0.590  1.00 68.34           H  
ATOM   1934  N   ALA A 121       9.051   2.902  -1.433  1.00 65.17           N  
ATOM   1935  H   ALA A 121       8.840   3.783  -1.879  1.00 65.17           H  
ATOM   1936  CA  ALA A 121       8.363   2.581  -0.193  1.00 65.17           C  
ATOM   1937  HA  ALA A 121       8.133   1.516  -0.182  1.00 65.17           H  
ATOM   1938  C   ALA A 121       7.029   3.318  -0.121  1.00 65.17           C  
ATOM   1939  CB  ALA A 121       9.281   2.835   1.015  1.00 65.17           C  
ATOM   1940  HB1 ALA A 121       9.490   3.896   1.159  1.00 65.17           H  
ATOM   1941  HB2 ALA A 121       8.813   2.445   1.918  1.00 65.17           H  
ATOM   1942  HB3 ALA A 121      10.235   2.331   0.859  1.00 65.17           H  
ATOM   1943  O   ALA A 121       6.859   4.383  -0.718  1.00 65.17           O  
ATOM   1944  N   LEU A 122       6.099   2.744   0.633  1.00 75.40           N  
ATOM   1945  H   LEU A 122       6.336   1.890   1.117  1.00 75.40           H  
ATOM   1946  CA  LEU A 122       4.767   3.282   0.853  1.00 75.40           C  
ATOM   1947  HA  LEU A 122       4.735   4.320   0.522  1.00 75.40           H  
ATOM   1948  C   LEU A 122       4.464   3.247   2.353  1.00 75.40           C  
ATOM   1949  CB  LEU A 122       3.782   2.476  -0.013  1.00 75.40           C  
ATOM   1950  HB2 LEU A 122       3.804   1.428   0.288  1.00 75.40           H  
ATOM   1951  HB3 LEU A 122       4.143   2.522  -1.040  1.00 75.40           H  
ATOM   1952  O   LEU A 122       4.445   2.179   2.958  1.00 75.40           O  
ATOM   1953  CG  LEU A 122       2.338   3.013   0.037  1.00 75.40           C  
ATOM   1954  HG  LEU A 122       2.325   4.004   0.493  1.00 75.40           H  
ATOM   1955  CD1 LEU A 122       1.769   3.128  -1.379  1.00 75.40           C  
ATOM   1956 HD11 LEU A 122       2.350   3.853  -1.949  1.00 75.40           H  
ATOM   1957 HD12 LEU A 122       0.735   3.468  -1.344  1.00 75.40           H  
ATOM   1958 HD13 LEU A 122       1.808   2.160  -1.879  1.00 75.40           H  
ATOM   1959  CD2 LEU A 122       1.434   2.082   0.846  1.00 75.40           C  
ATOM   1960 HD21 LEU A 122       1.368   1.108   0.361  1.00 75.40           H  
ATOM   1961 HD22 LEU A 122       0.436   2.511   0.928  1.00 75.40           H  
ATOM   1962 HD23 LEU A 122       1.841   1.958   1.850  1.00 75.40           H  
ATOM   1963  N   ASP A 123       4.248   4.409   2.964  1.00 75.67           N  
ATOM   1964  H   ASP A 123       4.280   5.252   2.407  1.00 75.67           H  
ATOM   1965  CA  ASP A 123       3.677   4.515   4.310  1.00 75.67           C  
ATOM   1966  HA  ASP A 123       3.896   3.606   4.869  1.00 75.67           H  
ATOM   1967  C   ASP A 123       2.158   4.618   4.185  1.00 75.67           C  
ATOM   1968  CB  ASP A 123       4.322   5.674   5.097  1.00 75.67           C  
ATOM   1969  HB2 ASP A 123       5.381   5.443   5.212  1.00 75.67           H  
ATOM   1970  HB3 ASP A 123       4.244   6.598   4.524  1.00 75.67           H  
ATOM   1971  O   ASP A 123       1.626   5.542   3.567  1.00 75.67           O  
ATOM   1972  CG  ASP A 123       3.784   5.907   6.519  1.00 75.67           C  
ATOM   1973  OD1 ASP A 123       3.085   5.024   7.060  1.00 75.67           O  
ATOM   1974  OD2 ASP A 123       4.116   6.961   7.122  1.00 75.67           O  
ATOM   1975  N   LEU A 124       1.464   3.631   4.741  1.00 78.97           N  
ATOM   1976  H   LEU A 124       1.980   2.919   5.238  1.00 78.97           H  
ATOM   1977  CA  LEU A 124       0.016   3.576   4.806  1.00 78.97           C  
ATOM   1978  HA  LEU A 124      -0.400   4.177   3.997  1.00 78.97           H  
ATOM   1979  C   LEU A 124      -0.436   4.163   6.143  1.00 78.97           C  
ATOM   1980  CB  LEU A 124      -0.426   2.117   4.620  1.00 78.97           C  
ATOM   1981  HB2 LEU A 124      -0.099   1.547   5.489  1.00 78.97           H  
ATOM   1982  HB3 LEU A 124       0.067   1.696   3.743  1.00 78.97           H  
ATOM   1983  O   LEU A 124      -0.259   3.551   7.198  1.00 78.97           O  
ATOM   1984  CG  LEU A 124      -1.945   1.965   4.463  1.00 78.97           C  
ATOM   1985  HG  LEU A 124      -2.462   2.530   5.239  1.00 78.97           H  
ATOM   1986  CD1 LEU A 124      -2.409   2.449   3.093  1.00 78.97           C  
ATOM   1987 HD11 LEU A 124      -3.455   2.172   2.958  1.00 78.97           H  
ATOM   1988 HD12 LEU A 124      -1.820   1.977   2.307  1.00 78.97           H  
ATOM   1989 HD13 LEU A 124      -2.312   3.533   3.027  1.00 78.97           H  
ATOM   1990  CD2 LEU A 124      -2.337   0.497   4.598  1.00 78.97           C  
ATOM   1991 HD21 LEU A 124      -3.419   0.399   4.515  1.00 78.97           H  
ATOM   1992 HD22 LEU A 124      -1.855  -0.096   3.820  1.00 78.97           H  
ATOM   1993 HD23 LEU A 124      -2.038   0.131   5.580  1.00 78.97           H  
ATOM   1994  N   GLY A 125      -1.041   5.347   6.098  1.00 79.21           N  
ATOM   1995  H   GLY A 125      -1.203   5.755   5.188  1.00 79.21           H  
ATOM   1996  CA  GLY A 125      -1.651   5.985   7.258  1.00 79.21           C  
ATOM   1997  HA2 GLY A 125      -1.569   7.067   7.159  1.00 79.21           H  
ATOM   1998  HA3 GLY A 125      -1.138   5.675   8.168  1.00 79.21           H  
ATOM   1999  C   GLY A 125      -3.124   5.621   7.358  1.00 79.21           C  
ATOM   2000  O   GLY A 125      -3.872   5.851   6.411  1.00 79.21           O  
ATOM   2001  N   LEU A 126      -3.547   5.096   8.506  1.00 80.86           N  
ATOM   2002  H   LEU A 126      -2.881   4.922   9.246  1.00 80.86           H  
ATOM   2003  CA  LEU A 126      -4.916   4.653   8.745  1.00 80.86           C  
ATOM   2004  HA  LEU A 126      -5.518   4.829   7.853  1.00 80.86           H  
ATOM   2005  C   LEU A 126      -5.547   5.424   9.901  1.00 80.86           C  
ATOM   2006  CB  LEU A 126      -4.948   3.148   9.034  1.00 80.86           C  
ATOM   2007  HB2 LEU A 126      -4.447   2.981   9.987  1.00 80.86           H  
ATOM   2008  HB3 LEU A 126      -5.989   2.852   9.164  1.00 80.86           H  
ATOM   2009  O   LEU A 126      -4.926   5.650  10.944  1.00 80.86           O  
ATOM   2010  CG  LEU A 126      -4.288   2.286   7.940  1.00 80.86           C  
ATOM   2011  HG  LEU A 126      -4.017   2.900   7.082  1.00 80.86           H  
ATOM   2012  CD1 LEU A 126      -3.030   1.587   8.462  1.00 80.86           C  
ATOM   2013 HD11 LEU A 126      -2.309   2.334   8.794  1.00 80.86           H  
ATOM   2014 HD12 LEU A 126      -3.281   0.916   9.284  1.00 80.86           H  
ATOM   2015 HD13 LEU A 126      -2.576   1.005   7.660  1.00 80.86           H  
ATOM   2016  CD2 LEU A 126      -5.261   1.229   7.450  1.00 80.86           C  
ATOM   2017 HD21 LEU A 126      -6.150   1.707   7.038  1.00 80.86           H  
ATOM   2018 HD22 LEU A 126      -4.783   0.643   6.665  1.00 80.86           H  
ATOM   2019 HD23 LEU A 126      -5.550   0.577   8.274  1.00 80.86           H  
ATOM   2020  N   GLN A 127      -6.812   5.774   9.720  1.00 83.54           N  
ATOM   2021  H   GLN A 127      -7.244   5.542   8.837  1.00 83.54           H  
ATOM   2022  CA  GLN A 127      -7.686   6.296  10.756  1.00 83.54           C  
ATOM   2023  HA  GLN A 127      -7.163   6.311  11.713  1.00 83.54           H  
ATOM   2024  C   GLN A 127      -8.876   5.347  10.870  1.00 83.54           C  
ATOM   2025  CB  GLN A 127      -8.068   7.739  10.399  1.00 83.54           C  
ATOM   2026  HB2 GLN A 127      -7.167   8.352  10.394  1.00 83.54           H  
ATOM   2027  HB3 GLN A 127      -8.468   7.748   9.385  1.00 83.54           H  
ATOM   2028  O   GLN A 127      -9.598   5.127   9.896  1.00 83.54           O  
ATOM   2029  CG  GLN A 127      -9.103   8.378  11.334  1.00 83.54           C  
ATOM   2030  HG2 GLN A 127      -9.430   9.324  10.903  1.00 83.54           H  
ATOM   2031  HG3 GLN A 127      -9.984   7.739  11.405  1.00 83.54           H  
ATOM   2032  CD  GLN A 127      -8.560   8.682  12.728  1.00 83.54           C  
ATOM   2033  NE2 GLN A 127      -9.295   8.312  13.751  1.00 83.54           N  
ATOM   2034 HE21 GLN A 127      -8.925   8.414  14.685  1.00 83.54           H  
ATOM   2035 HE22 GLN A 127     -10.100   7.719  13.607  1.00 83.54           H  
ATOM   2036  OE1 GLN A 127      -7.505   9.295  12.904  1.00 83.54           O  
ATOM   2037  N   SER A 128      -9.056   4.778  12.054  1.00 83.70           N  
ATOM   2038  H   SER A 128      -8.472   5.061  12.828  1.00 83.70           H  
ATOM   2039  CA  SER A 128     -10.231   3.979  12.360  1.00 83.70           C  
ATOM   2040  HA  SER A 128     -10.448   3.326  11.515  1.00 83.70           H  
ATOM   2041  C   SER A 128     -11.429   4.892  12.599  1.00 83.70           C  
ATOM   2042  CB  SER A 128      -9.986   3.095  13.577  1.00 83.70           C  
ATOM   2043  HB2 SER A 128      -9.949   3.709  14.477  1.00 83.70           H  
ATOM   2044  HB3 SER A 128      -9.050   2.548  13.461  1.00 83.70           H  
ATOM   2045  O   SER A 128     -11.298   5.960  13.206  1.00 83.70           O  
ATOM   2046  OG  SER A 128     -11.052   2.182  13.662  1.00 83.70           O  
ATOM   2047  HG  SER A 128     -10.935   1.681  14.473  1.00 83.70           H  
ATOM   2048  N   HIS A 129     -12.585   4.450  12.110  1.00 84.84           N  
ATOM   2049  H   HIS A 129     -12.569   3.568  11.619  1.00 84.84           H  
ATOM   2050  CA  HIS A 129     -13.908   4.972  12.461  1.00 84.84           C  
ATOM   2051  HA  HIS A 129     -13.810   5.941  12.952  1.00 84.84           H  
ATOM   2052  C   HIS A 129     -14.628   4.045  13.446  1.00 84.84           C  
ATOM   2053  CB  HIS A 129     -14.730   5.156  11.181  1.00 84.84           C  
ATOM   2054  HB2 HIS A 129     -15.740   5.467  11.446  1.00 84.84           H  
ATOM   2055  HB3 HIS A 129     -14.796   4.200  10.661  1.00 84.84           H  
ATOM   2056  O   HIS A 129     -15.740   4.343  13.880  1.00 84.84           O  
ATOM   2057  CG  HIS A 129     -14.160   6.190  10.247  1.00 84.84           C  
ATOM   2058  CD2 HIS A 129     -13.823   5.997   8.938  1.00 84.84           C  
ATOM   2059  HD2 HIS A 129     -13.912   5.071   8.389  1.00 84.84           H  
ATOM   2060  ND1 HIS A 129     -13.924   7.523  10.583  1.00 84.84           N  
ATOM   2061  CE1 HIS A 129     -13.455   8.105   9.474  1.00 84.84           C  
ATOM   2062  HE1 HIS A 129     -13.187   9.148   9.395  1.00 84.84           H  
ATOM   2063  NE2 HIS A 129     -13.384   7.217   8.469  1.00 84.84           N  
ATOM   2064  HE2 HIS A 129     -13.087   7.446   7.531  1.00 84.84           H  
ATOM   2065  N   ILE A 130     -14.006   2.914  13.792  1.00 81.44           N  
ATOM   2066  H   ILE A 130     -13.066   2.754  13.461  1.00 81.44           H  
ATOM   2067  CA  ILE A 130     -14.526   1.999  14.797  1.00 81.44           C  
ATOM   2068  HA  ILE A 130     -15.597   1.908  14.615  1.00 81.44           H  
ATOM   2069  C   ILE A 130     -14.270   2.611  16.183  1.00 81.44           C  
ATOM   2070  CB  ILE A 130     -13.938   0.581  14.644  1.00 81.44           C  
ATOM   2071  HB  ILE A 130     -12.854   0.632  14.747  1.00 81.44           H  
ATOM   2072  O   ILE A 130     -13.141   3.013  16.473  1.00 81.44           O  
ATOM   2073  CG1 ILE A 130     -14.273   0.052  13.232  1.00 81.44           C  
ATOM   2074 HG12 ILE A 130     -13.733   0.655  12.502  1.00 81.44           H  
ATOM   2075 HG13 ILE A 130     -15.341   0.161  13.041  1.00 81.44           H  
ATOM   2076  CG2 ILE A 130     -14.467  -0.360  15.739  1.00 81.44           C  
ATOM   2077 HG21 ILE A 130     -15.543  -0.500  15.631  1.00 81.44           H  
ATOM   2078 HG22 ILE A 130     -14.241   0.049  16.724  1.00 81.44           H  
ATOM   2079 HG23 ILE A 130     -13.967  -1.327  15.681  1.00 81.44           H  
ATOM   2080  CD1 ILE A 130     -13.888  -1.402  12.980  1.00 81.44           C  
ATOM   2081 HD11 ILE A 130     -14.586  -2.051  13.509  1.00 81.44           H  
ATOM   2082 HD12 ILE A 130     -13.951  -1.618  11.913  1.00 81.44           H  
ATOM   2083 HD13 ILE A 130     -12.871  -1.588  13.325  1.00 81.44           H  
ATOM   2084  N   PRO A 131     -15.304   2.681  17.040  1.00 78.51           N  
ATOM   2085  CA  PRO A 131     -15.189   3.071  18.439  1.00 78.51           C  
ATOM   2086  HA  PRO A 131     -15.146   4.158  18.500  1.00 78.51           H  
ATOM   2087  C   PRO A 131     -13.984   2.456  19.159  1.00 78.51           C  
ATOM   2088  CB  PRO A 131     -16.495   2.565  19.049  1.00 78.51           C  
ATOM   2089  HB2 PRO A 131     -16.774   3.060  19.979  1.00 78.51           H  
ATOM   2090  HB3 PRO A 131     -16.419   1.496  19.247  1.00 78.51           H  
ATOM   2091  O   PRO A 131     -13.756   1.245  19.083  1.00 78.51           O  
ATOM   2092  CG  PRO A 131     -17.511   2.807  17.942  1.00 78.51           C  
ATOM   2093  HG2 PRO A 131     -18.394   2.178  18.054  1.00 78.51           H  
ATOM   2094  HG3 PRO A 131     -17.782   3.862  17.912  1.00 78.51           H  
ATOM   2095  CD  PRO A 131     -16.704   2.440  16.704  1.00 78.51           C  
ATOM   2096  HD2 PRO A 131     -17.016   3.068  15.869  1.00 78.51           H  
ATOM   2097  HD3 PRO A 131     -16.855   1.389  16.458  1.00 78.51           H  
ATOM   2098  N   GLN A 132     -13.239   3.286  19.897  1.00 81.72           N  
ATOM   2099  H   GLN A 132     -13.469   4.269  19.927  1.00 81.72           H  
ATOM   2100  CA  GLN A 132     -12.105   2.799  20.677  1.00 81.72           C  
ATOM   2101  HA  GLN A 132     -11.396   2.370  19.970  1.00 81.72           H  
ATOM   2102  C   GLN A 132     -12.531   1.709  21.666  1.00 81.72           C  
ATOM   2103  CB  GLN A 132     -11.406   3.912  21.463  1.00 81.72           C  
ATOM   2104  HB2 GLN A 132     -10.720   3.431  22.161  1.00 81.72           H  
ATOM   2105  HB3 GLN A 132     -12.143   4.465  22.044  1.00 81.72           H  
ATOM   2106  O   GLN A 132     -13.552   1.828  22.340  1.00 81.72           O  
ATOM   2107  CG  GLN A 132     -10.593   4.887  20.609  1.00 81.72           C  
ATOM   2108  HG2 GLN A 132      -9.912   4.335  19.961  1.00 81.72           H  
ATOM   2109  HG3 GLN A 132     -11.271   5.469  19.984  1.00 81.72           H  
ATOM   2110  CD  GLN A 132      -9.774   5.835  21.486  1.00 81.72           C  
ATOM   2111  NE2 GLN A 132      -9.272   6.916  20.967  1.00 81.72           N  
ATOM   2112 HE21 GLN A 132      -8.788   7.563  21.572  1.00 81.72           H  
ATOM   2113 HE22 GLN A 132      -9.497   7.161  20.013  1.00 81.72           H  
ATOM   2114  OE1 GLN A 132      -9.537   5.637  22.666  1.00 81.72           O  
ATOM   2115  N   GLY A 133     -11.711   0.666  21.782  1.00 74.89           N  
ATOM   2116  H   GLY A 133     -10.898   0.640  21.183  1.00 74.89           H  
ATOM   2117  CA  GLY A 133     -11.945  -0.457  22.692  1.00 74.89           C  
ATOM   2118  HA2 GLY A 133     -12.432  -0.093  23.596  1.00 74.89           H  
ATOM   2119  HA3 GLY A 133     -10.984  -0.889  22.972  1.00 74.89           H  
ATOM   2120  C   GLY A 133     -12.811  -1.581  22.119  1.00 74.89           C  
ATOM   2121  O   GLY A 133     -12.829  -2.663  22.707  1.00 74.89           O  
ATOM   2122  N   LEU A 134     -13.469  -1.392  20.966  1.00 77.70           N  
ATOM   2123  H   LEU A 134     -13.430  -0.492  20.509  1.00 77.70           H  
ATOM   2124  CA  LEU A 134     -14.110  -2.510  20.272  1.00 77.70           C  
ATOM   2125  HA  LEU A 134     -14.705  -3.047  21.011  1.00 77.70           H  
ATOM   2126  C   LEU A 134     -13.043  -3.466  19.712  1.00 77.70           C  
ATOM   2127  CB  LEU A 134     -15.045  -2.027  19.154  1.00 77.70           C  
ATOM   2128  HB2 LEU A 134     -15.291  -2.877  18.519  1.00 77.70           H  
ATOM   2129  HB3 LEU A 134     -14.503  -1.303  18.545  1.00 77.70           H  
ATOM   2130  O   LEU A 134     -12.099  -3.007  19.066  1.00 77.70           O  
ATOM   2131  CG  LEU A 134     -16.364  -1.404  19.637  1.00 77.70           C  
ATOM   2132  HG  LEU A 134     -16.152  -0.544  20.272  1.00 77.70           H  
ATOM   2133  CD1 LEU A 134     -17.163  -0.948  18.416  1.00 77.70           C  
ATOM   2134 HD11 LEU A 134     -16.545  -0.283  17.812  1.00 77.70           H  
ATOM   2135 HD12 LEU A 134     -18.059  -0.419  18.741  1.00 77.70           H  
ATOM   2136 HD13 LEU A 134     -17.455  -1.809  17.815  1.00 77.70           H  
ATOM   2137  CD2 LEU A 134     -17.243  -2.392  20.409  1.00 77.70           C  
ATOM   2138 HD21 LEU A 134     -17.406  -3.295  19.820  1.00 77.70           H  
ATOM   2139 HD22 LEU A 134     -18.208  -1.932  20.622  1.00 77.70           H  
ATOM   2140 HD23 LEU A 134     -16.781  -2.647  21.363  1.00 77.70           H  
ATOM   2141  N   PRO A 135     -13.182  -4.790  19.905  1.00 77.19           N  
ATOM   2142  CA  PRO A 135     -12.156  -5.773  19.556  1.00 77.19           C  
ATOM   2143  HA  PRO A 135     -11.172  -5.371  19.796  1.00 77.19           H  
ATOM   2144  C   PRO A 135     -12.161  -6.122  18.057  1.00 77.19           C  
ATOM   2145  CB  PRO A 135     -12.442  -6.964  20.479  1.00 77.19           C  
ATOM   2146  HB2 PRO A 135     -12.016  -6.768  21.463  1.00 77.19           H  
ATOM   2147  HB3 PRO A 135     -12.065  -7.912  20.095  1.00 77.19           H  
ATOM   2148  O   PRO A 135     -12.163  -7.291  17.675  1.00 77.19           O  
ATOM   2149  CG  PRO A 135     -13.966  -6.944  20.574  1.00 77.19           C  
ATOM   2150  HG2 PRO A 135     -14.325  -7.455  21.467  1.00 77.19           H  
ATOM   2151  HG3 PRO A 135     -14.399  -7.386  19.676  1.00 77.19           H  
ATOM   2152  CD  PRO A 135     -14.274  -5.448  20.615  1.00 77.19           C  
ATOM   2153  HD2 PRO A 135     -15.235  -5.248  20.139  1.00 77.19           H  
ATOM   2154  HD3 PRO A 135     -14.287  -5.113  21.652  1.00 77.19           H  
ATOM   2155  N   VAL A 136     -12.170  -5.112  17.183  1.00 77.84           N  
ATOM   2156  H   VAL A 136     -12.093  -4.173  17.548  1.00 77.84           H  
ATOM   2157  CA  VAL A 136     -12.158  -5.313  15.732  1.00 77.84           C  
ATOM   2158  HA  VAL A 136     -12.517  -6.321  15.526  1.00 77.84           H  
ATOM   2159  C   VAL A 136     -10.734  -5.205  15.206  1.00 77.84           C  
ATOM   2160  CB  VAL A 136     -13.113  -4.363  14.991  1.00 77.84           C  
ATOM   2161  HB  VAL A 136     -12.763  -3.336  15.091  1.00 77.84           H  
ATOM   2162  O   VAL A 136     -10.074  -4.177  15.342  1.00 77.84           O  
ATOM   2163  CG1 VAL A 136     -13.161  -4.749  13.505  1.00 77.84           C  
ATOM   2164 HG11 VAL A 136     -12.196  -4.563  13.032  1.00 77.84           H  
ATOM   2165 HG12 VAL A 136     -13.423  -5.802  13.401  1.00 77.84           H  
ATOM   2166 HG13 VAL A 136     -13.921  -4.160  12.992  1.00 77.84           H  
ATOM   2167  CG2 VAL A 136     -14.540  -4.464  15.544  1.00 77.84           C  
ATOM   2168 HG21 VAL A 136     -15.211  -3.817  14.979  1.00 77.84           H  
ATOM   2169 HG22 VAL A 136     -14.887  -5.494  15.468  1.00 77.84           H  
ATOM   2170 HG23 VAL A 136     -14.563  -4.151  16.588  1.00 77.84           H  
ATOM   2171  N   ALA A 137     -10.279  -6.264  14.543  1.00 76.21           N  
ATOM   2172  H   ALA A 137     -10.875  -7.077  14.482  1.00 76.21           H  
ATOM   2173  CA  ALA A 137      -9.010  -6.292  13.831  1.00 76.21           C  
ATOM   2174  HA  ALA A 137      -8.535  -5.314  13.911  1.00 76.21           H  
ATOM   2175  C   ALA A 137      -9.233  -6.573  12.343  1.00 76.21           C  
ATOM   2176  CB  ALA A 137      -8.079  -7.316  14.487  1.00 76.21           C  
ATOM   2177  HB1 ALA A 137      -8.507  -8.315  14.409  1.00 76.21           H  
ATOM   2178  HB2 ALA A 137      -7.944  -7.064  15.539  1.00 76.21           H  
ATOM   2179  HB3 ALA A 137      -7.107  -7.297  13.993  1.00 76.21           H  
ATOM   2180  O   ALA A 137     -10.143  -7.322  11.966  1.00 76.21           O  
ATOM   2181  N   ALA A 138      -8.368  -6.010  11.504  1.00 78.46           N  
ATOM   2182  H   ALA A 138      -7.640  -5.423  11.886  1.00 78.46           H  
ATOM   2183  CA  ALA A 138      -8.344  -6.292  10.077  1.00 78.46           C  
ATOM   2184  HA  ALA A 138      -9.044  -7.101   9.866  1.00 78.46           H  
ATOM   2185  C   ALA A 138      -6.961  -6.767   9.640  1.00 78.46           C  
ATOM   2186  CB  ALA A 138      -8.812  -5.067   9.290  1.00 78.46           C  
ATOM   2187  HB1 ALA A 138      -9.836  -4.824   9.573  1.00 78.46           H  
ATOM   2188  HB2 ALA A 138      -8.159  -4.219   9.494  1.00 78.46           H  
ATOM   2189  HB3 ALA A 138      -8.787  -5.290   8.223  1.00 78.46           H  
ATOM   2190  O   ALA A 138      -5.942  -6.212  10.044  1.00 78.46           O  
ATOM   2191  N   PHE A 139      -6.931  -7.784   8.787  1.00 77.23           N  
ATOM   2192  H   PHE A 139      -7.814  -8.156   8.467  1.00 77.23           H  
ATOM   2193  CA  PHE A 139      -5.757  -8.094   7.991  1.00 77.23           C  
ATOM   2194  HA  PHE A 139      -4.858  -7.866   8.562  1.00 77.23           H  
ATOM   2195  C   PHE A 139      -5.773  -7.219   6.741  1.00 77.23           C  
ATOM   2196  CB  PHE A 139      -5.730  -9.581   7.649  1.00 77.23           C  
ATOM   2197  HB2 PHE A 139      -5.727 -10.158   8.574  1.00 77.23           H  
ATOM   2198  HB3 PHE A 139      -6.634  -9.846   7.101  1.00 77.23           H  
ATOM   2199  O   PHE A 139      -6.781  -7.155   6.035  1.00 77.23           O  
ATOM   2200  CG  PHE A 139      -4.514  -9.963   6.835  1.00 77.23           C  
ATOM   2201  CD1 PHE A 139      -4.642 -10.286   5.471  1.00 77.23           C  
ATOM   2202  HD1 PHE A 139      -5.613 -10.280   4.998  1.00 77.23           H  
ATOM   2203  CD2 PHE A 139      -3.243  -9.959   7.438  1.00 77.23           C  
ATOM   2204  HD2 PHE A 139      -3.142  -9.709   8.484  1.00 77.23           H  
ATOM   2205  CE1 PHE A 139      -3.503 -10.622   4.721  1.00 77.23           C  
ATOM   2206  HE1 PHE A 139      -3.600 -10.883   3.677  1.00 77.23           H  
ATOM   2207  CE2 PHE A 139      -2.103 -10.286   6.685  1.00 77.23           C  
ATOM   2208  HE2 PHE A 139      -1.129 -10.289   7.151  1.00 77.23           H  
ATOM   2209  CZ  PHE A 139      -2.234 -10.622   5.326  1.00 77.23           C  
ATOM   2210  HZ  PHE A 139      -1.360 -10.883   4.748  1.00 77.23           H  
ATOM   2211  N   MET A 140      -4.672  -6.527   6.481  1.00 80.08           N  
ATOM   2212  H   MET A 140      -3.885  -6.610   7.109  1.00 80.08           H  
ATOM   2213  CA  MET A 140      -4.542  -5.614   5.354  1.00 80.08           C  
ATOM   2214  HA  MET A 140      -5.429  -5.687   4.725  1.00 80.08           H  
ATOM   2215  C   MET A 140      -3.328  -6.002   4.531  1.00 80.08           C  
ATOM   2216  CB  MET A 140      -4.438  -4.165   5.835  1.00 80.08           C  
ATOM   2217  HB2 MET A 140      -4.463  -3.509   4.966  1.00 80.08           H  
ATOM   2218  HB3 MET A 140      -3.495  -4.015   6.362  1.00 80.08           H  
ATOM   2219  O   MET A 140      -2.241  -6.124   5.089  1.00 80.08           O  
ATOM   2220  CG  MET A 140      -5.590  -3.797   6.773  1.00 80.08           C  
ATOM   2221  HG2 MET A 140      -6.535  -4.105   6.326  1.00 80.08           H  
ATOM   2222  HG3 MET A 140      -5.462  -4.338   7.711  1.00 80.08           H  
ATOM   2223  SD  MET A 140      -5.661  -2.038   7.155  1.00 80.08           S  
ATOM   2224  CE  MET A 140      -6.669  -1.492   5.754  1.00 80.08           C  
ATOM   2225  HE1 MET A 140      -6.658  -0.405   5.674  1.00 80.08           H  
ATOM   2226  HE2 MET A 140      -7.695  -1.830   5.896  1.00 80.08           H  
ATOM   2227  HE3 MET A 140      -6.294  -1.944   4.836  1.00 80.08           H  
ATOM   2228  N   ALA A 141      -3.501  -6.177   3.225  1.00 76.87           N  
ATOM   2229  H   ALA A 141      -4.425  -6.053   2.836  1.00 76.87           H  
ATOM   2230  CA  ALA A 141      -2.432  -6.587   2.329  1.00 76.87           C  
ATOM   2231  HA  ALA A 141      -1.480  -6.451   2.842  1.00 76.87           H  
ATOM   2232  C   ALA A 141      -2.383  -5.729   1.065  1.00 76.87           C  
ATOM   2233  CB  ALA A 141      -2.579  -8.075   2.016  1.00 76.87           C  
ATOM   2234  HB1 ALA A 141      -1.730  -8.385   1.407  1.00 76.87           H  
ATOM   2235  HB2 ALA A 141      -3.505  -8.261   1.473  1.00 76.87           H  
ATOM   2236  HB3 ALA A 141      -2.574  -8.648   2.943  1.00 76.87           H  
ATOM   2237  O   ALA A 141      -3.415  -5.393   0.487  1.00 76.87           O  
ATOM   2238  N   ILE A 142      -1.172  -5.382   0.634  1.00 79.71           N  
ATOM   2239  H   ILE A 142      -0.376  -5.762   1.125  1.00 79.71           H  
ATOM   2240  CA  ILE A 142      -0.939  -4.722  -0.650  1.00 79.71           C  
ATOM   2241  HA  ILE A 142      -1.765  -4.042  -0.858  1.00 79.71           H  
ATOM   2242  C   ILE A 142      -0.922  -5.795  -1.730  1.00 79.71           C  
ATOM   2243  CB  ILE A 142       0.366  -3.898  -0.634  1.00 79.71           C  
ATOM   2244  HB  ILE A 142       1.195  -4.558  -0.376  1.00 79.71           H  
ATOM   2245  O   ILE A 142      -0.163  -6.760  -1.623  1.00 79.71           O  
ATOM   2246  CG1 ILE A 142       0.264  -2.798   0.449  1.00 79.71           C  
ATOM   2247 HG12 ILE A 142       0.146  -3.270   1.424  1.00 79.71           H  
ATOM   2248 HG13 ILE A 142      -0.620  -2.187   0.268  1.00 79.71           H  
ATOM   2249  CG2 ILE A 142       0.633  -3.319  -2.038  1.00 79.71           C  
ATOM   2250 HG21 ILE A 142       0.777  -4.124  -2.758  1.00 79.71           H  
ATOM   2251 HG22 ILE A 142       1.539  -2.713  -2.046  1.00 79.71           H  
ATOM   2252 HG23 ILE A 142      -0.217  -2.722  -2.366  1.00 79.71           H  
ATOM   2253  CD1 ILE A 142       1.488  -1.880   0.543  1.00 79.71           C  
ATOM   2254 HD11 ILE A 142       1.560  -1.247  -0.341  1.00 79.71           H  
ATOM   2255 HD12 ILE A 142       1.386  -1.239   1.418  1.00 79.71           H  
ATOM   2256 HD13 ILE A 142       2.396  -2.476   0.642  1.00 79.71           H  
ATOM   2257  N   VAL A 143      -1.739  -5.611  -2.762  1.00 75.59           N  
ATOM   2258  H   VAL A 143      -2.331  -4.792  -2.775  1.00 75.59           H  
ATOM   2259  CA  VAL A 143      -1.937  -6.586  -3.832  1.00 75.59           C  
ATOM   2260  HA  VAL A 143      -1.208  -7.387  -3.709  1.00 75.59           H  
ATOM   2261  C   VAL A 143      -1.705  -5.941  -5.196  1.00 75.59           C  
ATOM   2262  CB  VAL A 143      -3.332  -7.221  -3.721  1.00 75.59           C  
ATOM   2263  HB  VAL A 143      -4.087  -6.440  -3.815  1.00 75.59           H  
ATOM   2264  O   VAL A 143      -2.187  -4.836  -5.448  1.00 75.59           O  
ATOM   2265  CG1 VAL A 143      -3.572  -8.272  -4.799  1.00 75.59           C  
ATOM   2266 HG11 VAL A 143      -3.508  -7.836  -5.796  1.00 75.59           H  
ATOM   2267 HG12 VAL A 143      -2.840  -9.072  -4.686  1.00 75.59           H  
ATOM   2268 HG13 VAL A 143      -4.572  -8.685  -4.668  1.00 75.59           H  
ATOM   2269  CG2 VAL A 143      -3.542  -7.921  -2.370  1.00 75.59           C  
ATOM   2270 HG21 VAL A 143      -4.510  -8.421  -2.355  1.00 75.59           H  
ATOM   2271 HG22 VAL A 143      -2.761  -8.664  -2.207  1.00 75.59           H  
ATOM   2272 HG23 VAL A 143      -3.521  -7.192  -1.561  1.00 75.59           H  
ATOM   2273  N   ASP A 144      -0.971  -6.635  -6.066  1.00 75.12           N  
ATOM   2274  H   ASP A 144      -0.595  -7.524  -5.768  1.00 75.12           H  
ATOM   2275  CA  ASP A 144      -0.780  -6.268  -7.469  1.00 75.12           C  
ATOM   2276  HA  ASP A 144      -0.914  -5.190  -7.552  1.00 75.12           H  
ATOM   2277  C   ASP A 144      -1.815  -6.963  -8.360  1.00 75.12           C  
ATOM   2278  CB  ASP A 144       0.656  -6.561  -7.912  1.00 75.12           C  
ATOM   2279  HB2 ASP A 144       1.333  -6.155  -7.161  1.00 75.12           H  
ATOM   2280  HB3 ASP A 144       0.817  -7.638  -7.953  1.00 75.12           H  
ATOM   2281  O   ASP A 144      -1.771  -8.171  -8.588  1.00 75.12           O  
ATOM   2282  CG  ASP A 144       1.015  -5.930  -9.265  1.00 75.12           C  
ATOM   2283  OD1 ASP A 144       0.158  -5.760 -10.162  1.00 75.12           O  
ATOM   2284  OD2 ASP A 144       2.204  -5.583  -9.434  1.00 75.12           O  
ATOM   2285  N   THR A 145      -2.764  -6.189  -8.870  1.00 70.52           N  
ATOM   2286  H   THR A 145      -2.671  -5.191  -8.749  1.00 70.52           H  
ATOM   2287  CA  THR A 145      -3.930  -6.673  -9.606  1.00 70.52           C  
ATOM   2288  HA  THR A 145      -4.350  -7.518  -9.061  1.00 70.52           H  
ATOM   2289  C   THR A 145      -3.619  -7.178 -11.013  1.00 70.52           C  
ATOM   2290  CB  THR A 145      -4.999  -5.587  -9.698  1.00 70.52           C  
ATOM   2291  HB  THR A 145      -5.847  -6.038 -10.213  1.00 70.52           H  
ATOM   2292  O   THR A 145      -4.481  -7.802 -11.636  1.00 70.52           O  
ATOM   2293  CG2 THR A 145      -5.463  -5.063  -8.339  1.00 70.52           C  
ATOM   2294 HG21 THR A 145      -6.285  -4.361  -8.480  1.00 70.52           H  
ATOM   2295 HG22 THR A 145      -4.643  -4.556  -7.830  1.00 70.52           H  
ATOM   2296 HG23 THR A 145      -5.802  -5.901  -7.731  1.00 70.52           H  
ATOM   2297  OG1 THR A 145      -4.536  -4.492 -10.442  1.00 70.52           O  
ATOM   2298  HG1 THR A 145      -5.034  -3.703 -10.217  1.00 70.52           H  
ATOM   2299  N   ARG A 146      -2.395  -6.975 -11.518  1.00 68.41           N  
ATOM   2300  H   ARG A 146      -1.731  -6.454 -10.963  1.00 68.41           H  
ATOM   2301  CA  ARG A 146      -1.955  -7.564 -12.795  1.00 68.41           C  
ATOM   2302  HA  ARG A 146      -2.689  -7.339 -13.570  1.00 68.41           H  
ATOM   2303  C   ARG A 146      -1.837  -9.080 -12.727  1.00 68.41           C  
ATOM   2304  CB  ARG A 146      -0.598  -6.987 -13.190  1.00 68.41           C  
ATOM   2305  HB2 ARG A 146      -0.234  -7.504 -14.079  1.00 68.41           H  
ATOM   2306  HB3 ARG A 146       0.114  -7.155 -12.382  1.00 68.41           H  
ATOM   2307  O   ARG A 146      -1.886  -9.748 -13.760  1.00 68.41           O  
ATOM   2308  CG  ARG A 146      -0.705  -5.497 -13.506  1.00 68.41           C  
ATOM   2309  HG2 ARG A 146      -1.334  -5.358 -14.385  1.00 68.41           H  
ATOM   2310  HG3 ARG A 146      -1.147  -4.969 -12.661  1.00 68.41           H  
ATOM   2311  CD  ARG A 146       0.685  -4.938 -13.781  1.00 68.41           C  
ATOM   2312  HD2 ARG A 146       1.236  -5.636 -14.411  1.00 68.41           H  
ATOM   2313  HD3 ARG A 146       0.569  -4.014 -14.348  1.00 68.41           H  
ATOM   2314  NE  ARG A 146       1.423  -4.705 -12.525  1.00 68.41           N  
ATOM   2315  HE  ARG A 146       1.073  -5.153 -11.691  1.00 68.41           H  
ATOM   2316  NH1 ARG A 146       2.899  -3.182 -13.374  1.00 68.41           N  
ATOM   2317 HH11 ARG A 146       3.647  -2.518 -13.235  1.00 68.41           H  
ATOM   2318 HH12 ARG A 146       2.286  -3.103 -14.173  1.00 68.41           H  
ATOM   2319  NH2 ARG A 146       3.118  -3.864 -11.266  1.00 68.41           N  
ATOM   2320 HH21 ARG A 146       2.792  -4.474 -10.529  1.00 68.41           H  
ATOM   2321 HH22 ARG A 146       3.943  -3.297 -11.137  1.00 68.41           H  
ATOM   2322  CZ  ARG A 146       2.473  -3.925 -12.390  1.00 68.41           C  
ATOM   2323  N   PHE A 147      -1.665  -9.622 -11.525  1.00 62.20           N  
ATOM   2324  H   PHE A 147      -1.681  -9.014 -10.719  1.00 62.20           H  
ATOM   2325  CA  PHE A 147      -1.504 -11.047 -11.294  1.00 62.20           C  
ATOM   2326  HA  PHE A 147      -1.270 -11.536 -12.240  1.00 62.20           H  
ATOM   2327  C   PHE A 147      -2.811 -11.635 -10.772  1.00 62.20           C  
ATOM   2328  CB  PHE A 147      -0.309 -11.278 -10.364  1.00 62.20           C  
ATOM   2329  HB2 PHE A 147      -0.209 -12.346 -10.169  1.00 62.20           H  
ATOM   2330  HB3 PHE A 147      -0.495 -10.783  -9.411  1.00 62.20           H  
ATOM   2331  O   PHE A 147      -3.368 -11.173  -9.782  1.00 62.20           O  
ATOM   2332  CG  PHE A 147       0.988 -10.760 -10.959  1.00 62.20           C  
ATOM   2333  CD1 PHE A 147       1.690 -11.531 -11.905  1.00 62.20           C  
ATOM   2334  HD1 PHE A 147       1.332 -12.513 -12.175  1.00 62.20           H  
ATOM   2335  CD2 PHE A 147       1.453  -9.477 -10.621  1.00 62.20           C  
ATOM   2336  HD2 PHE A 147       0.907  -8.877  -9.908  1.00 62.20           H  
ATOM   2337  CE1 PHE A 147       2.848 -11.015 -12.514  1.00 62.20           C  
ATOM   2338  HE1 PHE A 147       3.383 -11.605 -13.244  1.00 62.20           H  
ATOM   2339  CE2 PHE A 147       2.613  -8.962 -11.224  1.00 62.20           C  
ATOM   2340  HE2 PHE A 147       2.957  -7.974 -10.956  1.00 62.20           H  
ATOM   2341  CZ  PHE A 147       3.305  -9.729 -12.177  1.00 62.20           C  
ATOM   2342  HZ  PHE A 147       4.185  -9.326 -12.656  1.00 62.20           H  
ATOM   2343  N   ALA A 148      -3.311 -12.666 -11.452  1.00 58.90           N  
ATOM   2344  H   ALA A 148      -2.847 -12.961 -12.300  1.00 58.90           H  
ATOM   2345  CA  ALA A 148      -4.577 -13.303 -11.092  1.00 58.90           C  
ATOM   2346  HA  ALA A 148      -5.309 -12.529 -10.861  1.00 58.90           H  
ATOM   2347  C   ALA A 148      -4.462 -14.204  -9.852  1.00 58.90           C  
ATOM   2348  CB  ALA A 148      -5.070 -14.094 -12.308  1.00 58.90           C  
ATOM   2349  HB1 ALA A 148      -4.361 -14.883 -12.558  1.00 58.90           H  
ATOM   2350  HB2 ALA A 148      -6.034 -14.547 -12.075  1.00 58.90           H  
ATOM   2351  HB3 ALA A 148      -5.192 -13.427 -13.161  1.00 58.90           H  
ATOM   2352  O   ALA A 148      -5.430 -14.370  -9.118  1.00 58.90           O  
ATOM   2353  N   ASP A 149      -3.288 -14.794  -9.628  1.00 57.25           N  
ATOM   2354  H   ASP A 149      -2.505 -14.562 -10.222  1.00 57.25           H  
ATOM   2355  CA  ASP A 149      -3.056 -15.698  -8.506  1.00 57.25           C  
ATOM   2356  HA  ASP A 149      -3.942 -16.319  -8.375  1.00 57.25           H  
ATOM   2357  C   ASP A 149      -2.764 -14.881  -7.234  1.00 57.25           C  
ATOM   2358  CB  ASP A 149      -1.902 -16.631  -8.862  1.00 57.25           C  
ATOM   2359  HB2 ASP A 149      -1.044 -15.981  -9.036  1.00 57.25           H  
ATOM   2360  HB3 ASP A 149      -2.137 -17.142  -9.796  1.00 57.25           H  
ATOM   2361  O   ASP A 149      -1.745 -14.184  -7.190  1.00 57.25           O  
ATOM   2362  CG  ASP A 149      -1.575 -17.689  -7.793  1.00 57.25           C  
ATOM   2363  OD1 ASP A 149      -1.983 -17.540  -6.621  1.00 57.25           O  
ATOM   2364  OD2 ASP A 149      -0.905 -18.689  -8.134  1.00 57.25           O  
ATOM   2365  N   PRO A 150      -3.604 -14.969  -6.186  1.00 57.57           N  
ATOM   2366  CA  PRO A 150      -3.429 -14.209  -4.951  1.00 57.57           C  
ATOM   2367  HA  PRO A 150      -3.449 -13.142  -5.176  1.00 57.57           H  
ATOM   2368  C   PRO A 150      -2.114 -14.522  -4.227  1.00 57.57           C  
ATOM   2369  CB  PRO A 150      -4.648 -14.552  -4.089  1.00 57.57           C  
ATOM   2370  HB2 PRO A 150      -5.438 -13.825  -4.280  1.00 57.57           H  
ATOM   2371  HB3 PRO A 150      -4.411 -14.579  -3.026  1.00 57.57           H  
ATOM   2372  O   PRO A 150      -1.593 -13.642  -3.535  1.00 57.57           O  
ATOM   2373  CG  PRO A 150      -5.091 -15.920  -4.603  1.00 57.57           C  
ATOM   2374  HG2 PRO A 150      -6.153 -16.096  -4.431  1.00 57.57           H  
ATOM   2375  HG3 PRO A 150      -4.491 -16.700  -4.135  1.00 57.57           H  
ATOM   2376  CD  PRO A 150      -4.762 -15.844  -6.087  1.00 57.57           C  
ATOM   2377  HD2 PRO A 150      -5.599 -15.406  -6.630  1.00 57.57           H  
ATOM   2378  HD3 PRO A 150      -4.550 -16.848  -6.455  1.00 57.57           H  
ATOM   2379  N   ARG A 151      -1.542 -15.722  -4.420  1.00 55.19           N  
ATOM   2380  H   ARG A 151      -1.981 -16.363  -5.066  1.00 55.19           H  
ATOM   2381  CA  ARG A 151      -0.222 -16.095  -3.883  1.00 55.19           C  
ATOM   2382  HA  ARG A 151      -0.217 -15.988  -2.799  1.00 55.19           H  
ATOM   2383  C   ARG A 151       0.870 -15.184  -4.423  1.00 55.19           C  
ATOM   2384  CB  ARG A 151       0.124 -17.543  -4.270  1.00 55.19           C  
ATOM   2385  HB2 ARG A 151       0.100 -17.649  -5.354  1.00 55.19           H  
ATOM   2386  HB3 ARG A 151       1.143 -17.766  -3.953  1.00 55.19           H  
ATOM   2387  O   ARG A 151       1.761 -14.791  -3.681  1.00 55.19           O  
ATOM   2388  CG  ARG A 151      -0.769 -18.578  -3.591  1.00 55.19           C  
ATOM   2389  HG2 ARG A 151      -0.555 -18.517  -2.524  1.00 55.19           H  
ATOM   2390  HG3 ARG A 151      -1.820 -18.365  -3.787  1.00 55.19           H  
ATOM   2391  CD  ARG A 151      -0.452 -20.008  -4.017  1.00 55.19           C  
ATOM   2392  HD2 ARG A 151       0.572 -20.239  -3.721  1.00 55.19           H  
ATOM   2393  HD3 ARG A 151      -1.124 -20.682  -3.486  1.00 55.19           H  
ATOM   2394  NE  ARG A 151      -0.604 -20.194  -5.467  1.00 55.19           N  
ATOM   2395  HE  ARG A 151      -0.940 -19.413  -6.013  1.00 55.19           H  
ATOM   2396  NH1 ARG A 151       0.099 -22.377  -5.539  1.00 55.19           N  
ATOM   2397 HH11 ARG A 151       0.278 -23.223  -6.061  1.00 55.19           H  
ATOM   2398 HH12 ARG A 151       0.134 -22.392  -4.530  1.00 55.19           H  
ATOM   2399  NH2 ARG A 151      -0.401 -21.278  -7.428  1.00 55.19           N  
ATOM   2400 HH21 ARG A 151      -0.639 -20.391  -7.849  1.00 55.19           H  
ATOM   2401 HH22 ARG A 151      -0.175 -22.087  -7.989  1.00 55.19           H  
ATOM   2402  CZ  ARG A 151      -0.303 -21.286  -6.135  1.00 55.19           C  
ATOM   2403  N   TYR A 152       0.785 -14.848  -5.708  1.00 56.45           N  
ATOM   2404  H   TYR A 152      -0.008 -15.189  -6.233  1.00 56.45           H  
ATOM   2405  CA  TYR A 152       1.738 -13.964  -6.371  1.00 56.45           C  
ATOM   2406  HA  TYR A 152       2.701 -14.042  -5.866  1.00 56.45           H  
ATOM   2407  C   TYR A 152       1.315 -12.498  -6.266  1.00 56.45           C  
ATOM   2408  CB  TYR A 152       1.923 -14.414  -7.828  1.00 56.45           C  
ATOM   2409  HB2 TYR A 152       2.607 -13.726  -8.326  1.00 56.45           H  
ATOM   2410  HB3 TYR A 152       0.963 -14.341  -8.340  1.00 56.45           H  
ATOM   2411  O   TYR A 152       2.158 -11.624  -6.130  1.00 56.45           O  
ATOM   2412  CG  TYR A 152       2.472 -15.825  -7.976  1.00 56.45           C  
ATOM   2413  CD1 TYR A 152       3.715 -16.178  -7.414  1.00 56.45           C  
ATOM   2414  HD1 TYR A 152       4.295 -15.439  -6.882  1.00 56.45           H  
ATOM   2415  CD2 TYR A 152       1.737 -16.804  -8.666  1.00 56.45           C  
ATOM   2416  HD2 TYR A 152       0.824 -16.541  -9.179  1.00 56.45           H  
ATOM   2417  CE1 TYR A 152       4.186 -17.504  -7.512  1.00 56.45           C  
ATOM   2418  HE1 TYR A 152       5.130 -17.774  -7.063  1.00 56.45           H  
ATOM   2419  CE2 TYR A 152       2.176 -18.134  -8.734  1.00 56.45           C  
ATOM   2420  HE2 TYR A 152       1.579 -18.882  -9.233  1.00 56.45           H  
ATOM   2421  OH  TYR A 152       3.834 -19.776  -8.238  1.00 56.45           O  
ATOM   2422  HH  TYR A 152       4.661 -19.909  -7.769  1.00 56.45           H  
ATOM   2423  CZ  TYR A 152       3.404 -18.491  -8.155  1.00 56.45           C  
ATOM   2424  N   ALA A 153       0.019 -12.203  -6.278  1.00 61.70           N  
ATOM   2425  H   ALA A 153      -0.651 -12.941  -6.443  1.00 61.70           H  
ATOM   2426  CA  ALA A 153      -0.463 -10.832  -6.216  1.00 61.70           C  
ATOM   2427  HA  ALA A 153       0.050 -10.247  -6.980  1.00 61.70           H  
ATOM   2428  C   ALA A 153      -0.173 -10.174  -4.854  1.00 61.70           C  
ATOM   2429  CB  ALA A 153      -1.954 -10.856  -6.557  1.00 61.70           C  
ATOM   2430  HB1 ALA A 153      -2.124 -11.447  -7.457  1.00 61.70           H  
ATOM   2431  HB2 ALA A 153      -2.301  -9.841  -6.752  1.00 61.70           H  
ATOM   2432  HB3 ALA A 153      -2.524 -11.278  -5.729  1.00 61.70           H  
ATOM   2433  O   ALA A 153       0.055  -8.967  -4.796  1.00 61.70           O  
ATOM   2434  N   THR A 154      -0.164 -10.943  -3.759  1.00 64.88           N  
ATOM   2435  H   THR A 154      -0.330 -11.933  -3.869  1.00 64.88           H  
ATOM   2436  CA  THR A 154       0.026 -10.418  -2.398  1.00 64.88           C  
ATOM   2437  HA  THR A 154      -0.561  -9.504  -2.303  1.00 64.88           H  
ATOM   2438  C   THR A 154       1.488 -10.071  -2.125  1.00 64.88           C  
ATOM   2439  CB  THR A 154      -0.490 -11.405  -1.342  1.00 64.88           C  
ATOM   2440  HB  THR A 154       0.098 -12.322  -1.361  1.00 64.88           H  
ATOM   2441  O   THR A 154       2.345 -10.946  -2.042  1.00 64.88           O  
ATOM   2442  CG2 THR A 154      -0.445 -10.795   0.059  1.00 64.88           C  
ATOM   2443 HG21 THR A 154       0.589 -10.675   0.382  1.00 64.88           H  
ATOM   2444 HG22 THR A 154      -0.942  -9.825   0.036  1.00 64.88           H  
ATOM   2445 HG23 THR A 154      -0.957 -11.455   0.759  1.00 64.88           H  
ATOM   2446  OG1 THR A 154      -1.838 -11.717  -1.602  1.00 64.88           O  
ATOM   2447  HG1 THR A 154      -1.829 -12.412  -2.264  1.00 64.88           H  
ATOM   2448  N   LEU A 155       1.778  -8.783  -1.932  1.00 64.58           N  
ATOM   2449  H   LEU A 155       1.027  -8.112  -2.018  1.00 64.58           H  
ATOM   2450  CA  LEU A 155       3.147  -8.290  -1.787  1.00 64.58           C  
ATOM   2451  HA  LEU A 155       3.793  -8.976  -2.336  1.00 64.58           H  
ATOM   2452  C   LEU A 155       3.629  -8.285  -0.329  1.00 64.58           C  
ATOM   2453  CB  LEU A 155       3.268  -6.890  -2.419  1.00 64.58           C  
ATOM   2454  HB2 LEU A 155       2.689  -6.190  -1.816  1.00 64.58           H  
ATOM   2455  HB3 LEU A 155       4.312  -6.585  -2.353  1.00 64.58           H  
ATOM   2456  O   LEU A 155       4.751  -8.693  -0.027  1.00 64.58           O  
ATOM   2457  CG  LEU A 155       2.780  -6.760  -3.878  1.00 64.58           C  
ATOM   2458  HG  LEU A 155       1.692  -6.824  -3.881  1.00 64.58           H  
ATOM   2459  CD1 LEU A 155       3.162  -5.379  -4.422  1.00 64.58           C  
ATOM   2460 HD11 LEU A 155       2.664  -5.231  -5.380  1.00 64.58           H  
ATOM   2461 HD12 LEU A 155       2.826  -4.602  -3.736  1.00 64.58           H  
ATOM   2462 HD13 LEU A 155       4.239  -5.305  -4.573  1.00 64.58           H  
ATOM   2463  CD2 LEU A 155       3.320  -7.828  -4.831  1.00 64.58           C  
ATOM   2464 HD21 LEU A 155       4.409  -7.872  -4.840  1.00 64.58           H  
ATOM   2465 HD22 LEU A 155       2.931  -8.805  -4.545  1.00 64.58           H  
ATOM   2466 HD23 LEU A 155       2.958  -7.631  -5.840  1.00 64.58           H  
ATOM   2467  N   CYS A 156       2.786  -7.782   0.572  1.00 67.76           N  
ATOM   2468  H   CYS A 156       1.889  -7.461   0.237  1.00 67.76           H  
ATOM   2469  CA  CYS A 156       2.992  -7.750   2.021  1.00 67.76           C  
ATOM   2470  HA  CYS A 156       3.349  -8.726   2.349  1.00 67.76           H  
ATOM   2471  C   CYS A 156       1.664  -7.470   2.726  1.00 67.76           C  
ATOM   2472  CB  CYS A 156       4.037  -6.679   2.392  1.00 67.76           C  
ATOM   2473  HB2 CYS A 156       4.231  -6.720   3.464  1.00 67.76           H  
ATOM   2474  HB3 CYS A 156       4.964  -6.909   1.866  1.00 67.76           H  
ATOM   2475  O   CYS A 156       0.782  -6.841   2.138  1.00 67.76           O  
ATOM   2476  SG  CYS A 156       3.543  -4.988   1.935  1.00 67.76           S  
ATOM   2477  HG  CYS A 156       2.608  -4.817   2.873  1.00 67.76           H  
ATOM   2478  N   GLY A 157       1.533  -7.869   3.991  1.00 71.01           N  
ATOM   2479  H   GLY A 157       2.249  -8.431   4.429  1.00 71.01           H  
ATOM   2480  CA  GLY A 157       0.370  -7.512   4.794  1.00 71.01           C  
ATOM   2481  HA2 GLY A 157       0.048  -6.513   4.500  1.00 71.01           H  
ATOM   2482  HA3 GLY A 157      -0.444  -8.210   4.600  1.00 71.01           H  
ATOM   2483  C   GLY A 157       0.632  -7.464   6.293  1.00 71.01           C  
ATOM   2484  O   GLY A 157       1.679  -7.887   6.778  1.00 71.01           O  
ATOM   2485  N   ALA A 158      -0.327  -6.927   7.037  1.00 66.54           N  
ATOM   2486  H   ALA A 158      -1.154  -6.583   6.571  1.00 66.54           H  
ATOM   2487  CA  ALA A 158      -0.273  -6.842   8.489  1.00 66.54           C  
ATOM   2488  HA  ALA A 158       0.314  -7.680   8.866  1.00 66.54           H  
ATOM   2489  C   ALA A 158      -1.663  -6.942   9.114  1.00 66.54           C  
ATOM   2490  CB  ALA A 158       0.416  -5.538   8.908  1.00 66.54           C  
ATOM   2491  HB1 ALA A 158      -0.193  -4.687   8.603  1.00 66.54           H  
ATOM   2492  HB2 ALA A 158       0.538  -5.516   9.991  1.00 66.54           H  
ATOM   2493  HB3 ALA A 158       1.400  -5.471   8.443  1.00 66.54           H  
ATOM   2494  O   ALA A 158      -2.668  -6.543   8.524  1.00 66.54           O  
ATOM   2495  N   PHE A 159      -1.700  -7.439  10.346  1.00 68.53           N  
ATOM   2496  H   PHE A 159      -0.820  -7.698  10.769  1.00 68.53           H  
ATOM   2497  CA  PHE A 159      -2.869  -7.371  11.209  1.00 68.53           C  
ATOM   2498  HA  PHE A 159      -3.772  -7.427  10.601  1.00 68.53           H  
ATOM   2499  C   PHE A 159      -2.876  -6.043  11.959  1.00 68.53           C  
ATOM   2500  CB  PHE A 159      -2.881  -8.555  12.176  1.00 68.53           C  
ATOM   2501  HB2 PHE A 159      -3.651  -8.385  12.928  1.00 68.53           H  
ATOM   2502  HB3 PHE A 159      -1.924  -8.612  12.695  1.00 68.53           H  
ATOM   2503  O   PHE A 159      -1.915  -5.708  12.658  1.00 68.53           O  
ATOM   2504  CG  PHE A 159      -3.167  -9.874  11.493  1.00 68.53           C  
ATOM   2505  CD1 PHE A 159      -4.498 -10.297  11.323  1.00 68.53           C  
ATOM   2506  HD1 PHE A 159      -5.314  -9.685  11.679  1.00 68.53           H  
ATOM   2507  CD2 PHE A 159      -2.110 -10.667  11.010  1.00 68.53           C  
ATOM   2508  HD2 PHE A 159      -1.088 -10.335  11.112  1.00 68.53           H  
ATOM   2509  CE1 PHE A 159      -4.770 -11.523  10.690  1.00 68.53           C  
ATOM   2510  HE1 PHE A 159      -5.790 -11.853  10.560  1.00 68.53           H  
ATOM   2511  CE2 PHE A 159      -2.384 -11.889  10.372  1.00 68.53           C  
ATOM   2512  HE2 PHE A 159      -1.576 -12.497   9.992  1.00 68.53           H  
ATOM   2513  CZ  PHE A 159      -3.713 -12.317  10.212  1.00 68.53           C  
ATOM   2514  HZ  PHE A 159      -3.922 -13.252   9.714  1.00 68.53           H  
ATOM   2515  N   VAL A 160      -3.976  -5.311  11.834  1.00 73.98           N  
ATOM   2516  H   VAL A 160      -4.711  -5.662  11.236  1.00 73.98           H  
ATOM   2517  CA  VAL A 160      -4.161  -3.965  12.368  1.00 73.98           C  
ATOM   2518  HA  VAL A 160      -3.247  -3.645  12.869  1.00 73.98           H  
ATOM   2519  C   VAL A 160      -5.288  -3.955  13.393  1.00 73.98           C  
ATOM   2520  CB  VAL A 160      -4.444  -2.968  11.227  1.00 73.98           C  
ATOM   2521  HB  VAL A 160      -5.380  -3.230  10.735  1.00 73.98           H  
ATOM   2522  O   VAL A 160      -6.368  -4.492  13.142  1.00 73.98           O  
ATOM   2523  CG1 VAL A 160      -4.555  -1.546  11.777  1.00 73.98           C  
ATOM   2524 HG11 VAL A 160      -5.438  -1.452  12.410  1.00 73.98           H  
ATOM   2525 HG12 VAL A 160      -3.667  -1.314  12.366  1.00 73.98           H  
ATOM   2526 HG13 VAL A 160      -4.657  -0.839  10.954  1.00 73.98           H  
ATOM   2527  CG2 VAL A 160      -3.322  -2.972  10.178  1.00 73.98           C  
ATOM   2528 HG21 VAL A 160      -3.270  -3.943   9.685  1.00 73.98           H  
ATOM   2529 HG22 VAL A 160      -2.365  -2.751  10.651  1.00 73.98           H  
ATOM   2530 HG23 VAL A 160      -3.528  -2.223   9.413  1.00 73.98           H  
ATOM   2531  N   ASP A 161      -5.028  -3.316  14.532  1.00 76.28           N  
ATOM   2532  H   ASP A 161      -4.108  -2.918  14.660  1.00 76.28           H  
ATOM   2533  CA  ASP A 161      -6.028  -2.978  15.544  1.00 76.28           C  
ATOM   2534  HA  ASP A 161      -6.675  -3.837  15.724  1.00 76.28           H  
ATOM   2535  C   ASP A 161      -6.883  -1.807  15.062  1.00 76.28           C  
ATOM   2536  CB  ASP A 161      -5.333  -2.579  16.861  1.00 76.28           C  
ATOM   2537  HB2 ASP A 161      -4.444  -3.189  17.022  1.00 76.28           H  
ATOM   2538  HB3 ASP A 161      -4.959  -1.558  16.787  1.00 76.28           H  
ATOM   2539  O   ASP A 161      -6.382  -0.685  14.942  1.00 76.28           O  
ATOM   2540  CG  ASP A 161      -6.263  -2.644  18.078  1.00 76.28           C  
ATOM   2541  OD1 ASP A 161      -7.489  -2.782  17.874  1.00 76.28           O  
ATOM   2542  OD2 ASP A 161      -5.723  -2.533  19.210  1.00 76.28           O  
ATOM   2543  N   LEU A 162      -8.164  -2.050  14.795  1.00 81.25           N  
ATOM   2544  H   LEU A 162      -8.538  -2.970  14.982  1.00 81.25           H  
ATOM   2545  CA  LEU A 162      -9.114  -0.987  14.474  1.00 81.25           C  
ATOM   2546  HA  LEU A 162      -8.570  -0.122  14.094  1.00 81.25           H  
ATOM   2547  C   LEU A 162      -9.851  -0.482  15.719  1.00 81.25           C  
ATOM   2548  CB  LEU A 162     -10.080  -1.444  13.373  1.00 81.25           C  
ATOM   2549  HB2 LEU A 162     -10.687  -2.262  13.761  1.00 81.25           H  
ATOM   2550  HB3 LEU A 162     -10.747  -0.611  13.148  1.00 81.25           H  
ATOM   2551  O   LEU A 162     -10.503   0.553  15.645  1.00 81.25           O  
ATOM   2552  CG  LEU A 162      -9.418  -1.899  12.062  1.00 81.25           C  
ATOM   2553  HG  LEU A 162      -8.794  -2.774  12.244  1.00 81.25           H  
ATOM   2554  CD1 LEU A 162     -10.519  -2.289  11.078  1.00 81.25           C  
ATOM   2555 HD11 LEU A 162     -11.097  -3.118  11.486  1.00 81.25           H  
ATOM   2556 HD12 LEU A 162     -11.179  -1.439  10.906  1.00 81.25           H  
ATOM   2557 HD13 LEU A 162     -10.069  -2.598  10.134  1.00 81.25           H  
ATOM   2558  CD2 LEU A 162      -8.567  -0.805  11.411  1.00 81.25           C  
ATOM   2559 HD21 LEU A 162      -8.164  -1.167  10.465  1.00 81.25           H  
ATOM   2560 HD22 LEU A 162      -9.171   0.086  11.241  1.00 81.25           H  
ATOM   2561 HD23 LEU A 162      -7.730  -0.554  12.064  1.00 81.25           H  
ATOM   2562  N   GLY A 163      -9.690  -1.126  16.880  1.00 77.13           N  
ATOM   2563  H   GLY A 163      -9.107  -1.951  16.907  1.00 77.13           H  
ATOM   2564  CA  GLY A 163     -10.156  -0.616  18.173  1.00 77.13           C  
ATOM   2565  HA2 GLY A 163     -11.198  -0.310  18.089  1.00 77.13           H  
ATOM   2566  HA3 GLY A 163     -10.086  -1.419  18.907  1.00 77.13           H  
ATOM   2567  C   GLY A 163      -9.339   0.571  18.696  1.00 77.13           C  
ATOM   2568  O   GLY A 163      -9.530   1.011  19.830  1.00 77.13           O  
ATOM   2569  N   ARG A 164      -8.404   1.091  17.894  1.00 74.12           N  
ATOM   2570  H   ARG A 164      -8.337   0.691  16.969  1.00 74.12           H  
ATOM   2571  CA  ARG A 164      -7.607   2.290  18.163  1.00 74.12           C  
ATOM   2572  HA  ARG A 164      -7.915   2.725  19.115  1.00 74.12           H  
ATOM   2573  C   ARG A 164      -7.852   3.319  17.075  1.00 74.12           C  
ATOM   2574  CB  ARG A 164      -6.120   1.927  18.212  1.00 74.12           C  
ATOM   2575  HB2 ARG A 164      -5.836   1.459  17.269  1.00 74.12           H  
ATOM   2576  HB3 ARG A 164      -5.535   2.838  18.338  1.00 74.12           H  
ATOM   2577  O   ARG A 164      -7.984   2.961  15.910  1.00 74.12           O  
ATOM   2578  CG  ARG A 164      -5.812   0.974  19.367  1.00 74.12           C  
ATOM   2579  HG2 ARG A 164      -6.378   0.050  19.245  1.00 74.12           H  
ATOM   2580  HG3 ARG A 164      -6.084   1.436  20.316  1.00 74.12           H  
ATOM   2581  CD  ARG A 164      -4.324   0.657  19.354  1.00 74.12           C  
ATOM   2582  HD2 ARG A 164      -3.755   1.563  19.565  1.00 74.12           H  
ATOM   2583  HD3 ARG A 164      -4.076   0.285  18.360  1.00 74.12           H  
ATOM   2584  NE  ARG A 164      -4.012  -0.396  20.320  1.00 74.12           N  
ATOM   2585  HE  ARG A 164      -4.778  -1.025  20.516  1.00 74.12           H  
ATOM   2586  NH1 ARG A 164      -1.754  -0.375  19.987  1.00 74.12           N  
ATOM   2587 HH11 ARG A 164      -1.922   0.296  19.250  1.00 74.12           H  
ATOM   2588 HH12 ARG A 164      -0.839  -0.762  20.170  1.00 74.12           H  
ATOM   2589  NH2 ARG A 164      -2.657  -1.777  21.490  1.00 74.12           N  
ATOM   2590 HH21 ARG A 164      -1.755  -2.198  21.663  1.00 74.12           H  
ATOM   2591 HH22 ARG A 164      -3.499  -2.194  21.859  1.00 74.12           H  
ATOM   2592  CZ  ARG A 164      -2.810  -0.840  20.600  1.00 74.12           C  
ATOM   2593  N   ASP A 165      -7.784   4.600  17.433  1.00 74.74           N  
ATOM   2594  H   ASP A 165      -7.819   4.821  18.417  1.00 74.74           H  
ATOM   2595  CA  ASP A 165      -8.025   5.694  16.481  1.00 74.74           C  
ATOM   2596  HA  ASP A 165      -9.068   5.685  16.164  1.00 74.74           H  
ATOM   2597  C   ASP A 165      -7.149   5.619  15.236  1.00 74.74           C  
ATOM   2598  CB  ASP A 165      -7.691   7.046  17.126  1.00 74.74           C  
ATOM   2599  HB2 ASP A 165      -7.649   7.807  16.347  1.00 74.74           H  
ATOM   2600  HB3 ASP A 165      -6.706   6.992  17.591  1.00 74.74           H  
ATOM   2601  O   ASP A 165      -7.572   5.994  14.147  1.00 74.74           O  
ATOM   2602  CG  ASP A 165      -8.705   7.518  18.145  1.00 74.74           C  
ATOM   2603  OD1 ASP A 165      -9.766   6.881  18.277  1.00 74.74           O  
ATOM   2604  OD2 ASP A 165      -8.375   8.501  18.841  1.00 74.74           O  
ATOM   2605  N   ARG A 166      -5.888   5.213  15.395  1.00 76.15           N  
ATOM   2606  H   ARG A 166      -5.629   4.813  16.285  1.00 76.15           H  
ATOM   2607  CA  ARG A 166      -4.897   5.296  14.327  1.00 76.15           C  
ATOM   2608  HA  ARG A 166      -5.420   5.377  13.374  1.00 76.15           H  
ATOM   2609  C   ARG A 166      -4.060   4.047  14.238  1.00 76.15           C  
ATOM   2610  CB  ARG A 166      -4.014   6.539  14.492  1.00 76.15           C  
ATOM   2611  HB2 ARG A 166      -3.231   6.519  13.734  1.00 76.15           H  
ATOM   2612  HB3 ARG A 166      -3.551   6.533  15.479  1.00 76.15           H  
ATOM   2613  O   ARG A 166      -3.661   3.466  15.251  1.00 76.15           O  
ATOM   2614  CG  ARG A 166      -4.841   7.813  14.312  1.00 76.15           C  
ATOM   2615  HG2 ARG A 166      -5.344   7.783  13.346  1.00 76.15           H  
ATOM   2616  HG3 ARG A 166      -5.586   7.887  15.104  1.00 76.15           H  
ATOM   2617  CD  ARG A 166      -3.943   9.039  14.375  1.00 76.15           C  
ATOM   2618  HD2 ARG A 166      -3.392   9.016  15.315  1.00 76.15           H  
ATOM   2619  HD3 ARG A 166      -3.244   9.008  13.539  1.00 76.15           H  
ATOM   2620  NE  ARG A 166      -4.762  10.251  14.304  1.00 76.15           N  
ATOM   2621  HE  ARG A 166      -5.731  10.108  14.058  1.00 76.15           H  
ATOM   2622  NH1 ARG A 166      -3.095  11.751  14.786  1.00 76.15           N  
ATOM   2623 HH11 ARG A 166      -2.803  12.693  15.002  1.00 76.15           H  
ATOM   2624 HH12 ARG A 166      -2.441  10.981  14.767  1.00 76.15           H  
ATOM   2625  NH2 ARG A 166      -5.214  12.437  14.631  1.00 76.15           N  
ATOM   2626 HH21 ARG A 166      -6.187  12.203  14.498  1.00 76.15           H  
ATOM   2627 HH22 ARG A 166      -4.943  13.380  14.871  1.00 76.15           H  
ATOM   2628  CZ  ARG A 166      -4.352  11.472  14.569  1.00 76.15           C  
ATOM   2629  N   ALA A 167      -3.706   3.737  13.003  1.00 70.25           N  
ATOM   2630  H   ALA A 167      -4.071   4.297  12.246  1.00 70.25           H  
ATOM   2631  CA  ALA A 167      -2.684   2.772  12.679  1.00 70.25           C  
ATOM   2632  HA  ALA A 167      -2.058   2.618  13.558  1.00 70.25           H  
ATOM   2633  C   ALA A 167      -1.785   3.314  11.570  1.00 70.25           C  
ATOM   2634  CB  ALA A 167      -3.336   1.433  12.339  1.00 70.25           C  
ATOM   2635  HB1 ALA A 167      -2.564   0.702  12.104  1.00 70.25           H  
ATOM   2636  HB2 ALA A 167      -3.918   1.077  13.189  1.00 70.25           H  
ATOM   2637  HB3 ALA A 167      -4.010   1.530  11.488  1.00 70.25           H  
ATOM   2638  O   ALA A 167      -2.154   4.221  10.821  1.00 70.25           O  
ATOM   2639  N   LYS A 168      -0.574   2.776  11.490  1.00 74.03           N  
ATOM   2640  H   LYS A 168      -0.361   2.006  12.108  1.00 74.03           H  
ATOM   2641  CA  LYS A 168       0.357   3.062  10.399  1.00 74.03           C  
ATOM   2642  HA  LYS A 168      -0.206   3.398   9.528  1.00 74.03           H  
ATOM   2643  C   LYS A 168       1.083   1.803   9.994  1.00 74.03           C  
ATOM   2644  CB  LYS A 168       1.373   4.144  10.772  1.00 74.03           C  
ATOM   2645  HB2 LYS A 168       1.882   3.884  11.700  1.00 74.03           H  
ATOM   2646  HB3 LYS A 168       2.117   4.176   9.976  1.00 74.03           H  
ATOM   2647  O   LYS A 168       1.360   0.975  10.857  1.00 74.03           O  
ATOM   2648  CG  LYS A 168       0.726   5.527  10.893  1.00 74.03           C  
ATOM   2649  HG2 LYS A 168       0.165   5.606  11.824  1.00 74.03           H  
ATOM   2650  HG3 LYS A 168       0.053   5.680  10.049  1.00 74.03           H  
ATOM   2651  CD  LYS A 168       1.821   6.589  10.845  1.00 74.03           C  
ATOM   2652  HD2 LYS A 168       2.465   6.370   9.994  1.00 74.03           H  
ATOM   2653  HD3 LYS A 168       2.418   6.555  11.757  1.00 74.03           H  
ATOM   2654  CE  LYS A 168       1.210   7.973  10.654  1.00 74.03           C  
ATOM   2655  HE2 LYS A 168       0.899   8.369  11.620  1.00 74.03           H  
ATOM   2656  HE3 LYS A 168       0.332   7.871  10.016  1.00 74.03           H  
ATOM   2657  NZ  LYS A 168       2.204   8.842   9.986  1.00 74.03           N  
ATOM   2658  HZ1 LYS A 168       2.502   8.394   9.132  1.00 74.03           H  
ATOM   2659  HZ2 LYS A 168       3.029   8.941  10.561  1.00 74.03           H  
ATOM   2660  HZ3 LYS A 168       1.813   9.741   9.743  1.00 74.03           H  
ATOM   2661  N   MET A 169       1.436   1.701   8.721  1.00 72.51           N  
ATOM   2662  H   MET A 169       1.144   2.425   8.080  1.00 72.51           H  
ATOM   2663  CA  MET A 169       2.213   0.589   8.196  1.00 72.51           C  
ATOM   2664  HA  MET A 169       2.782   0.129   9.004  1.00 72.51           H  
ATOM   2665  C   MET A 169       3.199   1.091   7.140  1.00 72.51           C  
ATOM   2666  CB  MET A 169       1.243  -0.464   7.643  1.00 72.51           C  
ATOM   2667  HB2 MET A 169       0.742  -0.064   6.762  1.00 72.51           H  
ATOM   2668  HB3 MET A 169       0.490  -0.700   8.394  1.00 72.51           H  
ATOM   2669  O   MET A 169       2.805   1.489   6.047  1.00 72.51           O  
ATOM   2670  CG  MET A 169       1.981  -1.753   7.284  1.00 72.51           C  
ATOM   2671  HG2 MET A 169       2.409  -2.154   8.202  1.00 72.51           H  
ATOM   2672  HG3 MET A 169       2.806  -1.515   6.613  1.00 72.51           H  
ATOM   2673  SD  MET A 169       0.989  -3.073   6.528  1.00 72.51           S  
ATOM   2674  CE  MET A 169      -0.050  -2.193   5.330  1.00 72.51           C  
ATOM   2675  HE1 MET A 169      -0.842  -1.671   5.868  1.00 72.51           H  
ATOM   2676  HE2 MET A 169      -0.504  -2.915   4.652  1.00 72.51           H  
ATOM   2677  HE3 MET A 169       0.538  -1.477   4.756  1.00 72.51           H  
ATOM   2678  N   LEU A 170       4.490   1.041   7.458  1.00 73.34           N  
ATOM   2679  H   LEU A 170       4.746   0.649   8.353  1.00 73.34           H  
ATOM   2680  CA  LEU A 170       5.564   1.353   6.523  1.00 73.34           C  
ATOM   2681  HA  LEU A 170       5.208   2.109   5.824  1.00 73.34           H  
ATOM   2682  C   LEU A 170       5.933   0.096   5.737  1.00 73.34           C  
ATOM   2683  CB  LEU A 170       6.757   1.929   7.297  1.00 73.34           C  
ATOM   2684  HB2 LEU A 170       7.091   1.183   8.018  1.00 73.34           H  
ATOM   2685  HB3 LEU A 170       6.423   2.809   7.845  1.00 73.34           H  
ATOM   2686  O   LEU A 170       6.505  -0.844   6.293  1.00 73.34           O  
ATOM   2687  CG  LEU A 170       7.950   2.314   6.404  1.00 73.34           C  
ATOM   2688  HG  LEU A 170       8.303   1.444   5.850  1.00 73.34           H  
ATOM   2689  CD1 LEU A 170       7.601   3.426   5.417  1.00 73.34           C  
ATOM   2690 HD11 LEU A 170       7.223   4.292   5.961  1.00 73.34           H  
ATOM   2691 HD12 LEU A 170       6.849   3.084   4.706  1.00 73.34           H  
ATOM   2692 HD13 LEU A 170       8.487   3.713   4.852  1.00 73.34           H  
ATOM   2693  CD2 LEU A 170       9.082   2.808   7.305  1.00 73.34           C  
ATOM   2694 HD21 LEU A 170       9.402   2.005   7.968  1.00 73.34           H  
ATOM   2695 HD22 LEU A 170       9.929   3.124   6.697  1.00 73.34           H  
ATOM   2696 HD23 LEU A 170       8.740   3.655   7.900  1.00 73.34           H  
ATOM   2697  N   CYS A 171       5.622   0.107   4.446  1.00 74.21           N  
ATOM   2698  H   CYS A 171       5.166   0.924   4.065  1.00 74.21           H  
ATOM   2699  CA  CYS A 171       5.799  -1.018   3.541  1.00 74.21           C  
ATOM   2700  HA  CYS A 171       6.045  -1.913   4.112  1.00 74.21           H  
ATOM   2701  C   CYS A 171       6.920  -0.747   2.536  1.00 74.21           C  
ATOM   2702  CB  CYS A 171       4.483  -1.278   2.797  1.00 74.21           C  
ATOM   2703  HB2 CYS A 171       4.589  -2.162   2.169  1.00 74.21           H  
ATOM   2704  HB3 CYS A 171       4.248  -0.423   2.163  1.00 74.21           H  
ATOM   2705  O   CYS A 171       6.986   0.331   1.942  1.00 74.21           O  
ATOM   2706  SG  CYS A 171       3.128  -1.536   3.965  1.00 74.21           S  
ATOM   2707  HG  CYS A 171       3.118  -0.299   4.470  1.00 74.21           H  
ATOM   2708  N   LEU A 172       7.747  -1.758   2.273  1.00 67.89           N  
ATOM   2709  H   LEU A 172       7.692  -2.577   2.863  1.00 67.89           H  
ATOM   2710  CA  LEU A 172       8.537  -1.854   1.044  1.00 67.89           C  
ATOM   2711  HA  LEU A 172       8.712  -0.863   0.625  1.00 67.89           H  
ATOM   2712  C   LEU A 172       7.744  -2.689   0.024  1.00 67.89           C  
ATOM   2713  CB  LEU A 172       9.906  -2.491   1.335  1.00 67.89           C  
ATOM   2714  HB2 LEU A 172       9.748  -3.472   1.783  1.00 67.89           H  
ATOM   2715  HB3 LEU A 172      10.416  -2.637   0.382  1.00 67.89           H  
ATOM   2716  O   LEU A 172       7.815  -3.924   0.085  1.00 67.89           O  
ATOM   2717  CG  LEU A 172      10.825  -1.685   2.259  1.00 67.89           C  
ATOM   2718  HG  LEU A 172      10.344  -1.592   3.232  1.00 67.89           H  
ATOM   2719  CD1 LEU A 172      12.142  -2.444   2.424  1.00 67.89           C  
ATOM   2720 HD11 LEU A 172      12.609  -2.591   1.450  1.00 67.89           H  
ATOM   2721 HD12 LEU A 172      12.836  -1.889   3.055  1.00 67.89           H  
ATOM   2722 HD13 LEU A 172      11.949  -3.416   2.879  1.00 67.89           H  
ATOM   2723  CD2 LEU A 172      11.131  -0.291   1.720  1.00 67.89           C  
ATOM   2724 HD21 LEU A 172      11.472  -0.348   0.687  1.00 67.89           H  
ATOM   2725 HD22 LEU A 172      11.896   0.183   2.335  1.00 67.89           H  
ATOM   2726 HD23 LEU A 172      10.221   0.307   1.771  1.00 67.89           H  
ATOM   2727  N   PRO A 173       6.951  -2.069  -0.875  1.00 62.73           N  
ATOM   2728  CA  PRO A 173       6.252  -2.818  -1.905  1.00 62.73           C  
ATOM   2729  HA  PRO A 173       5.590  -3.548  -1.439  1.00 62.73           H  
ATOM   2730  C   PRO A 173       7.268  -3.557  -2.778  1.00 62.73           C  
ATOM   2731  CB  PRO A 173       5.412  -1.803  -2.684  1.00 62.73           C  
ATOM   2732  HB2 PRO A 173       4.437  -1.699  -2.206  1.00 62.73           H  
ATOM   2733  HB3 PRO A 173       5.294  -2.078  -3.732  1.00 62.73           H  
ATOM   2734  O   PRO A 173       8.406  -3.133  -2.953  1.00 62.73           O  
ATOM   2735  CG  PRO A 173       6.196  -0.505  -2.523  1.00 62.73           C  
ATOM   2736  HG2 PRO A 173       5.550   0.371  -2.579  1.00 62.73           H  
ATOM   2737  HG3 PRO A 173       6.974  -0.453  -3.284  1.00 62.73           H  
ATOM   2738  CD  PRO A 173       6.842  -0.644  -1.145  1.00 62.73           C  
ATOM   2739  HD2 PRO A 173       7.835  -0.194  -1.183  1.00 62.73           H  
ATOM   2740  HD3 PRO A 173       6.213  -0.168  -0.393  1.00 62.73           H  
ATOM   2741  N   LEU A 174       6.852  -4.711  -3.288  1.00 57.80           N  
ATOM   2742  H   LEU A 174       5.905  -4.998  -3.084  1.00 57.80           H  
ATOM   2743  CA  LEU A 174       7.709  -5.646  -4.014  1.00 57.80           C  
ATOM   2744  HA  LEU A 174       8.565  -5.869  -3.378  1.00 57.80           H  
ATOM   2745  C   LEU A 174       8.259  -5.073  -5.323  1.00 57.80           C  
ATOM   2746  CB  LEU A 174       6.862  -6.910  -4.270  1.00 57.80           C  
ATOM   2747  HB2 LEU A 174       5.861  -6.752  -3.868  1.00 57.80           H  
ATOM   2748  HB3 LEU A 174       6.756  -7.107  -5.336  1.00 57.80           H  
ATOM   2749  O   LEU A 174       9.422  -5.299  -5.663  1.00 57.80           O  
ATOM   2750  CG  LEU A 174       7.425  -8.123  -3.551  1.00 57.80           C  
ATOM   2751  HG  LEU A 174       7.491  -7.787  -2.517  1.00 57.80           H  
ATOM   2752  CD1 LEU A 174       6.537  -9.346  -3.485  1.00 57.80           C  
ATOM   2753 HD11 LEU A 174       7.087 -10.228  -3.156  1.00 57.80           H  
ATOM   2754 HD12 LEU A 174       6.099  -9.553  -4.461  1.00 57.80           H  
ATOM   2755 HD13 LEU A 174       5.743  -9.171  -2.760  1.00 57.80           H  
ATOM   2756  CD2 LEU A 174       8.771  -8.486  -4.152  1.00 57.80           C  
ATOM   2757 HD21 LEU A 174       9.105  -9.480  -3.857  1.00 57.80           H  
ATOM   2758 HD22 LEU A 174       8.609  -8.456  -5.230  1.00 57.80           H  
ATOM   2759 HD23 LEU A 174       9.533  -7.744  -3.913  1.00 57.80           H  
ATOM   2760  N   ALA A 175       7.399  -4.340  -6.025  1.00 57.36           N  
ATOM   2761  H   ALA A 175       6.487  -4.167  -5.626  1.00 57.36           H  
ATOM   2762  CA  ALA A 175       7.680  -3.730  -7.306  1.00 57.36           C  
ATOM   2763  HA  ALA A 175       8.495  -4.273  -7.784  1.00 57.36           H  
ATOM   2764  C   ALA A 175       8.103  -2.271  -7.121  1.00 57.36           C  
ATOM   2765  CB  ALA A 175       6.446  -3.873  -8.204  1.00 57.36           C  
ATOM   2766  HB1 ALA A 175       6.660  -3.441  -9.181  1.00 57.36           H  
ATOM   2767  HB2 ALA A 175       5.599  -3.349  -7.763  1.00 57.36           H  
ATOM   2768  HB3 ALA A 175       6.196  -4.926  -8.327  1.00 57.36           H  
ATOM   2769  O   ALA A 175       7.401  -1.472  -6.499  1.00 57.36           O  
ATOM   2770  N   ASN A 176       9.243  -1.932  -7.704  1.00 66.61           N  
ATOM   2771  H   ASN A 176       9.768  -2.658  -8.172  1.00 66.61           H  
ATOM   2772  CA  ASN A 176       9.668  -0.563  -7.899  1.00 66.61           C  
ATOM   2773  HA  ASN A 176       9.519  -0.001  -6.977  1.00 66.61           H  
ATOM   2774  C   ASN A 176       8.803   0.031  -9.012  1.00 66.61           C  
ATOM   2775  CB  ASN A 176      11.154  -0.569  -8.281  1.00 66.61           C  
ATOM   2776  HB2 ASN A 176      11.731  -1.222  -7.626  1.00 66.61           H  
ATOM   2777  HB3 ASN A 176      11.238  -0.958  -9.296  1.00 66.61           H  
ATOM   2778  O   ASN A 176       8.578  -0.623 -10.033  1.00 66.61           O  
ATOM   2779  CG  ASN A 176      11.788   0.799  -8.225  1.00 66.61           C  
ATOM   2780  ND2 ASN A 176      12.943   0.963  -8.814  1.00 66.61           N  
ATOM   2781 HD21 ASN A 176      13.266   0.194  -9.384  1.00 66.61           H  
ATOM   2782 HD22 ASN A 176      13.336   1.893  -8.800  1.00 66.61           H  
ATOM   2783  OD1 ASN A 176      11.262   1.741  -7.660  1.00 66.61           O  
ATOM   2784  N   PHE A 177       8.333   1.264  -8.841  1.00 70.47           N  
ATOM   2785  H   PHE A 177       8.561   1.740  -7.980  1.00 70.47           H  
ATOM   2786  CA  PHE A 177       7.559   1.956  -9.876  1.00 70.47           C  
ATOM   2787  HA  PHE A 177       7.281   1.257 -10.665  1.00 70.47           H  
ATOM   2788  C   PHE A 177       8.404   3.064 -10.492  1.00 70.47           C  
ATOM   2789  CB  PHE A 177       6.239   2.493  -9.314  1.00 70.47           C  
ATOM   2790  HB2 PHE A 177       6.442   3.150  -8.469  1.00 70.47           H  
ATOM   2791  HB3 PHE A 177       5.749   3.090 -10.083  1.00 70.47           H  
ATOM   2792  O   PHE A 177       8.515   4.135  -9.887  1.00 70.47           O  
ATOM   2793  CG  PHE A 177       5.297   1.394  -8.886  1.00 70.47           C  
ATOM   2794  CD1 PHE A 177       4.415   0.821  -9.821  1.00 70.47           C  
ATOM   2795  HD1 PHE A 177       4.394   1.184 -10.838  1.00 70.47           H  
ATOM   2796  CD2 PHE A 177       5.353   0.897  -7.574  1.00 70.47           C  
ATOM   2797  HD2 PHE A 177       6.066   1.292  -6.865  1.00 70.47           H  
ATOM   2798  CE1 PHE A 177       3.582  -0.245  -9.443  1.00 70.47           C  
ATOM   2799  HE1 PHE A 177       2.901  -0.686 -10.157  1.00 70.47           H  
ATOM   2800  CE2 PHE A 177       4.546  -0.189  -7.208  1.00 70.47           C  
ATOM   2801  HE2 PHE A 177       4.655  -0.620  -6.224  1.00 70.47           H  
ATOM   2802  CZ  PHE A 177       3.666  -0.763  -8.142  1.00 70.47           C  
ATOM   2803  HZ  PHE A 177       3.076  -1.628  -7.876  1.00 70.47           H  
ATOM   2804  N   PRO A 178       9.007   2.851 -11.675  1.00 74.24           N  
ATOM   2805  CA  PRO A 178       9.697   3.917 -12.379  1.00 74.24           C  
ATOM   2806  HA  PRO A 178      10.472   4.331 -11.734  1.00 74.24           H  
ATOM   2807  C   PRO A 178       8.698   5.010 -12.767  1.00 74.24           C  
ATOM   2808  CB  PRO A 178      10.350   3.261 -13.600  1.00 74.24           C  
ATOM   2809  HB2 PRO A 178       9.757   3.443 -14.496  1.00 74.24           H  
ATOM   2810  HB3 PRO A 178      11.370   3.625 -13.728  1.00 74.24           H  
ATOM   2811  O   PRO A 178       7.730   4.741 -13.478  1.00 74.24           O  
ATOM   2812  CG  PRO A 178      10.346   1.767 -13.291  1.00 74.24           C  
ATOM   2813  HG2 PRO A 178      10.289   1.162 -14.196  1.00 74.24           H  
ATOM   2814  HG3 PRO A 178      11.234   1.510 -12.713  1.00 74.24           H  
ATOM   2815  CD  PRO A 178       9.111   1.605 -12.418  1.00 74.24           C  
ATOM   2816  HD2 PRO A 178       8.223   1.472 -13.035  1.00 74.24           H  
ATOM   2817  HD3 PRO A 178       9.260   0.745 -11.764  1.00 74.24           H  
ATOM   2818  N   LEU A 179       8.939   6.247 -12.328  1.00 74.51           N  
ATOM   2819  H   LEU A 179       9.755   6.419 -11.758  1.00 74.51           H  
ATOM   2820  CA  LEU A 179       7.988   7.342 -12.536  1.00 74.51           C  
ATOM   2821  HA  LEU A 179       7.006   7.014 -12.194  1.00 74.51           H  
ATOM   2822  C   LEU A 179       7.801   7.697 -14.014  1.00 74.51           C  
ATOM   2823  CB  LEU A 179       8.405   8.587 -11.733  1.00 74.51           C  
ATOM   2824  HB2 LEU A 179       7.784   9.422 -12.058  1.00 74.51           H  
ATOM   2825  HB3 LEU A 179       9.440   8.831 -11.974  1.00 74.51           H  
ATOM   2826  O   LEU A 179       6.725   8.141 -14.383  1.00 74.51           O  
ATOM   2827  CG  LEU A 179       8.268   8.465 -10.207  1.00 74.51           C  
ATOM   2828  HG  LEU A 179       8.968   7.716  -9.837  1.00 74.51           H  
ATOM   2829  CD1 LEU A 179       8.598   9.809  -9.559  1.00 74.51           C  
ATOM   2830 HD11 LEU A 179       9.522  10.216  -9.971  1.00 74.51           H  
ATOM   2831 HD12 LEU A 179       7.799  10.521  -9.767  1.00 74.51           H  
ATOM   2832 HD13 LEU A 179       8.695   9.684  -8.481  1.00 74.51           H  
ATOM   2833  CD2 LEU A 179       6.853   8.097  -9.763  1.00 74.51           C  
ATOM   2834 HD21 LEU A 179       6.617   7.077 -10.066  1.00 74.51           H  
ATOM   2835 HD22 LEU A 179       6.128   8.781 -10.203  1.00 74.51           H  
ATOM   2836 HD23 LEU A 179       6.783   8.143  -8.677  1.00 74.51           H  
ATOM   2837  N   HIS A 180       8.798   7.458 -14.872  1.00 72.11           N  
ATOM   2838  H   HIS A 180       9.663   7.075 -14.518  1.00 72.11           H  
ATOM   2839  CA  HIS A 180       8.646   7.674 -16.315  1.00 72.11           C  
ATOM   2840  HA  HIS A 180       8.315   8.700 -16.477  1.00 72.11           H  
ATOM   2841  C   HIS A 180       7.552   6.772 -16.914  1.00 72.11           C  
ATOM   2842  CB  HIS A 180       9.997   7.508 -17.025  1.00 72.11           C  
ATOM   2843  HB2 HIS A 180       9.864   7.781 -18.072  1.00 72.11           H  
ATOM   2844  HB3 HIS A 180      10.712   8.210 -16.596  1.00 72.11           H  
ATOM   2845  O   HIS A 180       6.695   7.264 -17.636  1.00 72.11           O  
ATOM   2846  CG  HIS A 180      10.575   6.115 -16.967  1.00 72.11           C  
ATOM   2847  CD2 HIS A 180      10.423   5.130 -17.908  1.00 72.11           C  
ATOM   2848  HD2 HIS A 180       9.843   5.208 -18.816  1.00 72.11           H  
ATOM   2849  ND1 HIS A 180      11.393   5.613 -15.980  1.00 72.11           N  
ATOM   2850  HD1 HIS A 180      11.795   6.143 -15.221  1.00 72.11           H  
ATOM   2851  CE1 HIS A 180      11.739   4.363 -16.328  1.00 72.11           C  
ATOM   2852  HE1 HIS A 180      12.430   3.736 -15.784  1.00 72.11           H  
ATOM   2853  NE2 HIS A 180      11.154   4.011 -17.479  1.00 72.11           N  
ATOM   2854  N   LYS A 181       7.490   5.492 -16.512  1.00 70.28           N  
ATOM   2855  H   LYS A 181       8.178   5.161 -15.850  1.00 70.28           H  
ATOM   2856  CA  LYS A 181       6.405   4.581 -16.921  1.00 70.28           C  
ATOM   2857  HA  LYS A 181       6.296   4.620 -18.004  1.00 70.28           H  
ATOM   2858  C   LYS A 181       5.057   5.012 -16.348  1.00 70.28           C  
ATOM   2859  CB  LYS A 181       6.690   3.137 -16.485  1.00 70.28           C  
ATOM   2860  HB2 LYS A 181       6.804   3.096 -15.401  1.00 70.28           H  
ATOM   2861  HB3 LYS A 181       5.829   2.528 -16.758  1.00 70.28           H  
ATOM   2862  O   LYS A 181       4.043   4.893 -17.020  1.00 70.28           O  
ATOM   2863  CG  LYS A 181       7.935   2.548 -17.152  1.00 70.28           C  
ATOM   2864  HG2 LYS A 181       7.858   2.665 -18.233  1.00 70.28           H  
ATOM   2865  HG3 LYS A 181       8.814   3.080 -16.788  1.00 70.28           H  
ATOM   2866  CD  LYS A 181       8.074   1.065 -16.804  1.00 70.28           C  
ATOM   2867  HD2 LYS A 181       8.177   0.960 -15.724  1.00 70.28           H  
ATOM   2868  HD3 LYS A 181       7.177   0.538 -17.131  1.00 70.28           H  
ATOM   2869  CE  LYS A 181       9.300   0.482 -17.509  1.00 70.28           C  
ATOM   2870  HE2 LYS A 181      10.179   1.051 -17.206  1.00 70.28           H  
ATOM   2871  HE3 LYS A 181       9.173   0.620 -18.583  1.00 70.28           H  
ATOM   2872  NZ  LYS A 181       9.464  -0.957 -17.188  1.00 70.28           N  
ATOM   2873  HZ1 LYS A 181      10.266  -1.338 -17.670  1.00 70.28           H  
ATOM   2874  HZ2 LYS A 181       8.642  -1.469 -17.473  1.00 70.28           H  
ATOM   2875  HZ3 LYS A 181       9.590  -1.087 -16.194  1.00 70.28           H  
ATOM   2876  N   ALA A 182       5.061   5.531 -15.119  1.00 68.44           N  
ATOM   2877  H   ALA A 182       5.941   5.577 -14.624  1.00 68.44           H  
ATOM   2878  CA  ALA A 182       3.861   6.038 -14.458  1.00 68.44           C  
ATOM   2879  HA  ALA A 182       3.085   5.276 -14.520  1.00 68.44           H  
ATOM   2880  C   ALA A 182       3.284   7.303 -15.110  1.00 68.44           C  
ATOM   2881  CB  ALA A 182       4.190   6.299 -12.982  1.00 68.44           C  
ATOM   2882  HB1 ALA A 182       3.262   6.430 -12.427  1.00 68.44           H  
ATOM   2883  HB2 ALA A 182       4.750   5.462 -12.564  1.00 68.44           H  
ATOM   2884  HB3 ALA A 182       4.782   7.209 -12.888  1.00 68.44           H  
ATOM   2885  O   ALA A 182       2.120   7.617 -14.876  1.00 68.44           O  
ATOM   2886  N   VAL A 183       4.093   8.047 -15.871  1.00 68.91           N  
ATOM   2887  H   VAL A 183       5.057   7.761 -15.969  1.00 68.91           H  
ATOM   2888  CA  VAL A 183       3.638   9.189 -16.675  1.00 68.91           C  
ATOM   2889  HA  VAL A 183       2.784   9.656 -16.185  1.00 68.91           H  
ATOM   2890  C   VAL A 183       3.136   8.724 -18.039  1.00 68.91           C  
ATOM   2891  CB  VAL A 183       4.750  10.249 -16.803  1.00 68.91           C  
ATOM   2892  HB  VAL A 183       5.675   9.777 -17.133  1.00 68.91           H  
ATOM   2893  O   VAL A 183       2.128   9.243 -18.505  1.00 68.91           O  
ATOM   2894  CG1 VAL A 183       4.396  11.370 -17.788  1.00 68.91           C  
ATOM   2895 HG11 VAL A 183       3.428  11.800 -17.530  1.00 68.91           H  
ATOM   2896 HG12 VAL A 183       4.341  10.967 -18.799  1.00 68.91           H  
ATOM   2897 HG13 VAL A 183       5.167  12.141 -17.778  1.00 68.91           H  
ATOM   2898  CG2 VAL A 183       4.992  10.918 -15.442  1.00 68.91           C  
ATOM   2899 HG21 VAL A 183       4.070  11.382 -15.093  1.00 68.91           H  
ATOM   2900 HG22 VAL A 183       5.314  10.178 -14.709  1.00 68.91           H  
ATOM   2901 HG23 VAL A 183       5.763  11.683 -15.537  1.00 68.91           H  
ATOM   2902  N   ASP A 184       3.799   7.739 -18.652  1.00 70.99           N  
ATOM   2903  H   ASP A 184       4.678   7.422 -18.269  1.00 70.99           H  
ATOM   2904  CA  ASP A 184       3.379   7.186 -19.945  1.00 70.99           C  
ATOM   2905  HA  ASP A 184       3.245   8.003 -20.654  1.00 70.99           H  
ATOM   2906  C   ASP A 184       2.035   6.440 -19.849  1.00 70.99           C  
ATOM   2907  CB  ASP A 184       4.466   6.242 -20.492  1.00 70.99           C  
ATOM   2908  HB2 ASP A 184       4.663   5.465 -19.754  1.00 70.99           H  
ATOM   2909  HB3 ASP A 184       4.078   5.755 -21.387  1.00 70.99           H  
ATOM   2910  O   ASP A 184       1.193   6.571 -20.736  1.00 70.99           O  
ATOM   2911  CG  ASP A 184       5.788   6.925 -20.871  1.00 70.99           C  
ATOM   2912  OD1 ASP A 184       5.784   8.144 -21.157  1.00 70.99           O  
ATOM   2913  OD2 ASP A 184       6.810   6.196 -20.903  1.00 70.99           O  
ATOM   2914  N   ASP A 185       1.825   5.680 -18.767  1.00 69.53           N  
ATOM   2915  H   ASP A 185       2.586   5.572 -18.112  1.00 69.53           H  
ATOM   2916  CA  ASP A 185       0.579   4.959 -18.486  1.00 69.53           C  
ATOM   2917  HA  ASP A 185      -0.219   5.424 -19.064  1.00 69.53           H  
ATOM   2918  C   ASP A 185       0.191   5.086 -17.005  1.00 69.53           C  
ATOM   2919  CB  ASP A 185       0.673   3.504 -18.959  1.00 69.53           C  
ATOM   2920  HB2 ASP A 185       1.143   3.486 -19.942  1.00 69.53           H  
ATOM   2921  HB3 ASP A 185       1.297   2.925 -18.278  1.00 69.53           H  
ATOM   2922  O   ASP A 185       0.439   4.218 -16.151  1.00 69.53           O  
ATOM   2923  CG  ASP A 185      -0.712   2.856 -19.082  1.00 69.53           C  
ATOM   2924  OD1 ASP A 185      -1.693   3.399 -18.510  1.00 69.53           O  
ATOM   2925  OD2 ASP A 185      -0.784   1.815 -19.772  1.00 69.53           O  
ATOM   2926  N   HIS A 186      -0.384   6.246 -16.692  1.00 66.70           N  
ATOM   2927  H   HIS A 186      -0.471   6.942 -17.418  1.00 66.70           H  
ATOM   2928  CA  HIS A 186      -0.801   6.580 -15.339  1.00 66.70           C  
ATOM   2929  HA  HIS A 186       0.052   6.434 -14.676  1.00 66.70           H  
ATOM   2930  C   HIS A 186      -1.912   5.663 -14.831  1.00 66.70           C  
ATOM   2931  CB  HIS A 186      -1.231   8.051 -15.297  1.00 66.70           C  
ATOM   2932  HB2 HIS A 186      -0.488   8.658 -15.814  1.00 66.70           H  
ATOM   2933  HB3 HIS A 186      -2.188   8.178 -15.804  1.00 66.70           H  
ATOM   2934  O   HIS A 186      -1.839   5.171 -13.705  1.00 66.70           O  
ATOM   2935  CG  HIS A 186      -1.329   8.549 -13.887  1.00 66.70           C  
ATOM   2936  CD2 HIS A 186      -2.402   9.127 -13.265  1.00 66.70           C  
ATOM   2937  HD2 HIS A 186      -3.368   9.314 -13.709  1.00 66.70           H  
ATOM   2938  ND1 HIS A 186      -0.297   8.508 -12.989  1.00 66.70           N  
ATOM   2939  HD1 HIS A 186       0.627   8.159 -13.201  1.00 66.70           H  
ATOM   2940  CE1 HIS A 186      -0.733   9.033 -11.840  1.00 66.70           C  
ATOM   2941  HE1 HIS A 186      -0.122   9.136 -10.955  1.00 66.70           H  
ATOM   2942  NE2 HIS A 186      -1.996   9.472 -11.967  1.00 66.70           N  
ATOM   2943  N   ASP A 187      -2.913   5.395 -15.671  1.00 64.79           N  
ATOM   2944  H   ASP A 187      -2.848   5.729 -16.622  1.00 64.79           H  
ATOM   2945  CA  ASP A 187      -4.057   4.566 -15.303  1.00 64.79           C  
ATOM   2946  HA  ASP A 187      -4.478   4.948 -14.373  1.00 64.79           H  
ATOM   2947  C   ASP A 187      -3.634   3.121 -15.023  1.00 64.79           C  
ATOM   2948  CB  ASP A 187      -5.136   4.611 -16.401  1.00 64.79           C  
ATOM   2949  HB2 ASP A 187      -4.659   4.635 -17.381  1.00 64.79           H  
ATOM   2950  HB3 ASP A 187      -5.718   3.691 -16.346  1.00 64.79           H  
ATOM   2951  O   ASP A 187      -4.083   2.555 -14.024  1.00 64.79           O  
ATOM   2952  CG  ASP A 187      -6.134   5.771 -16.279  1.00 64.79           C  
ATOM   2953  OD1 ASP A 187      -6.272   6.330 -15.166  1.00 64.79           O  
ATOM   2954  OD2 ASP A 187      -6.870   5.999 -17.268  1.00 64.79           O  
ATOM   2955  N   ASP A 188      -2.756   2.527 -15.837  1.00 65.21           N  
ATOM   2956  H   ASP A 188      -2.436   2.992 -16.674  1.00 65.21           H  
ATOM   2957  CA  ASP A 188      -2.210   1.201 -15.540  1.00 65.21           C  
ATOM   2958  HA  ASP A 188      -3.031   0.491 -15.439  1.00 65.21           H  
ATOM   2959  C   ASP A 188      -1.457   1.239 -14.203  1.00 65.21           C  
ATOM   2960  CB  ASP A 188      -1.326   0.733 -16.707  1.00 65.21           C  
ATOM   2961  HB2 ASP A 188      -1.909   0.814 -17.625  1.00 65.21           H  
ATOM   2962  HB3 ASP A 188      -0.447   1.373 -16.778  1.00 65.21           H  
ATOM   2963  O   ASP A 188      -1.773   0.509 -13.265  1.00 65.21           O  
ATOM   2964  CG  ASP A 188      -0.892  -0.725 -16.568  1.00 65.21           C  
ATOM   2965  OD1 ASP A 188      -1.776  -1.606 -16.613  1.00 65.21           O  
ATOM   2966  OD2 ASP A 188       0.307  -0.985 -16.300  1.00 65.21           O  
ATOM   2967  N   THR A 189      -0.542   2.193 -14.028  1.00 62.37           N  
ATOM   2968  H   THR A 189      -0.373   2.825 -14.797  1.00 62.37           H  
ATOM   2969  CA  THR A 189       0.300   2.260 -12.824  1.00 62.37           C  
ATOM   2970  HA  THR A 189       0.811   1.302 -12.731  1.00 62.37           H  
ATOM   2971  C   THR A 189      -0.489   2.472 -11.523  1.00 62.37           C  
ATOM   2972  CB  THR A 189       1.370   3.342 -12.983  1.00 62.37           C  
ATOM   2973  HB  THR A 189       0.912   4.328 -13.056  1.00 62.37           H  
ATOM   2974  O   THR A 189      -0.131   1.895 -10.490  1.00 62.37           O  
ATOM   2975  CG2 THR A 189       2.353   3.312 -11.810  1.00 62.37           C  
ATOM   2976 HG21 THR A 189       1.897   3.776 -10.935  1.00 62.37           H  
ATOM   2977 HG22 THR A 189       3.261   3.855 -12.070  1.00 62.37           H  
ATOM   2978 HG23 THR A 189       2.609   2.277 -11.581  1.00 62.37           H  
ATOM   2979  OG1 THR A 189       2.128   3.094 -14.144  1.00 62.37           O  
ATOM   2980  HG1 THR A 189       1.600   3.358 -14.902  1.00 62.37           H  
ATOM   2981  N   LEU A 190      -1.560   3.271 -11.556  1.00 61.77           N  
ATOM   2982  H   LEU A 190      -1.786   3.721 -12.432  1.00 61.77           H  
ATOM   2983  CA  LEU A 190      -2.430   3.524 -10.405  1.00 61.77           C  
ATOM   2984  HA  LEU A 190      -1.822   3.727  -9.524  1.00 61.77           H  
ATOM   2985  C   LEU A 190      -3.313   2.327 -10.051  1.00 61.77           C  
ATOM   2986  CB  LEU A 190      -3.355   4.719 -10.702  1.00 61.77           C  
ATOM   2987  HB2 LEU A 190      -4.143   4.702  -9.949  1.00 61.77           H  
ATOM   2988  HB3 LEU A 190      -3.834   4.566 -11.668  1.00 61.77           H  
ATOM   2989  O   LEU A 190      -3.452   1.992  -8.875  1.00 61.77           O  
ATOM   2990  CG  LEU A 190      -2.732   6.123 -10.690  1.00 61.77           C  
ATOM   2991  HG  LEU A 190      -2.074   6.282 -11.545  1.00 61.77           H  
ATOM   2992  CD1 LEU A 190      -3.870   7.145 -10.709  1.00 61.77           C  
ATOM   2993 HD11 LEU A 190      -3.495   8.148 -10.504  1.00 61.77           H  
ATOM   2994 HD12 LEU A 190      -4.332   7.138 -11.696  1.00 61.77           H  
ATOM   2995 HD13 LEU A 190      -4.618   6.904  -9.953  1.00 61.77           H  
ATOM   2996  CD2 LEU A 190      -1.940   6.356  -9.428  1.00 61.77           C  
ATOM   2997 HD21 LEU A 190      -1.032   5.754  -9.454  1.00 61.77           H  
ATOM   2998 HD22 LEU A 190      -2.562   6.096  -8.572  1.00 61.77           H  
ATOM   2999 HD23 LEU A 190      -1.646   7.405  -9.383  1.00 61.77           H  
ATOM   3000  N   ASN A 191      -3.933   1.705 -11.054  1.00 64.36           N  
ATOM   3001  H   ASN A 191      -3.740   1.996 -12.002  1.00 64.36           H  
ATOM   3002  CA  ASN A 191      -4.952   0.678 -10.827  1.00 64.36           C  
ATOM   3003  HA  ASN A 191      -5.510   0.938  -9.927  1.00 64.36           H  
ATOM   3004  C   ASN A 191      -4.351  -0.707 -10.562  1.00 64.36           C  
ATOM   3005  CB  ASN A 191      -5.933   0.680 -12.003  1.00 64.36           C  
ATOM   3006  HB2 ASN A 191      -6.660  -0.122 -11.869  1.00 64.36           H  
ATOM   3007  HB3 ASN A 191      -5.389   0.492 -12.929  1.00 64.36           H  
ATOM   3008  O   ASN A 191      -5.050  -1.606 -10.084  1.00 64.36           O  
ATOM   3009  CG  ASN A 191      -6.702   1.987 -12.098  1.00 64.36           C  
ATOM   3010  ND2 ASN A 191      -6.707   2.616 -13.246  1.00 64.36           N  
ATOM   3011 HD21 ASN A 191      -7.008   3.579 -13.220  1.00 64.36           H  
ATOM   3012 HD22 ASN A 191      -5.962   2.366 -13.880  1.00 64.36           H  
ATOM   3013  OD1 ASN A 191      -7.296   2.468 -11.146  1.00 64.36           O  
ATOM   3014  N   ASN A 192      -3.053  -0.858 -10.822  1.00 70.99           N  
ATOM   3015  H   ASN A 192      -2.590  -0.133 -11.350  1.00 70.99           H  
ATOM   3016  CA  ASN A 192      -2.333  -2.096 -10.584  1.00 70.99           C  
ATOM   3017  HA  ASN A 192      -2.913  -2.922 -10.995  1.00 70.99           H  
ATOM   3018  C   ASN A 192      -2.136  -2.403  -9.101  1.00 70.99           C  
ATOM   3019  CB  ASN A 192      -1.011  -2.054 -11.356  1.00 70.99           C  
ATOM   3020  HB2 ASN A 192      -0.497  -1.113 -11.164  1.00 70.99           H  
ATOM   3021  HB3 ASN A 192      -0.379  -2.878 -11.025  1.00 70.99           H  
ATOM   3022  O   ASN A 192      -1.959  -3.561  -8.761  1.00 70.99           O  
ATOM   3023  CG  ASN A 192      -1.231  -2.229 -12.850  1.00 70.99           C  
ATOM   3024  ND2 ASN A 192      -0.267  -1.837 -13.648  1.00 70.99           N  
ATOM   3025 HD21 ASN A 192       0.341  -1.097 -13.328  1.00 70.99           H  
ATOM   3026 HD22 ASN A 192      -0.499  -1.847 -14.631  1.00 70.99           H  
ATOM   3027  OD1 ASN A 192      -2.234  -2.751 -13.304  1.00 70.99           O  
ATOM   3028  N   LEU A 193      -2.179  -1.418  -8.198  1.00 78.01           N  
ATOM   3029  H   LEU A 193      -2.413  -0.486  -8.509  1.00 78.01           H  
ATOM   3030  CA  LEU A 193      -2.057  -1.678  -6.765  1.00 78.01           C  
ATOM   3031  HA  LEU A 193      -1.823  -2.731  -6.603  1.00 78.01           H  
ATOM   3032  C   LEU A 193      -3.365  -1.430  -6.022  1.00 78.01           C  
ATOM   3033  CB  LEU A 193      -0.914  -0.866  -6.151  1.00 78.01           C  
ATOM   3034  HB2 LEU A 193      -1.053   0.187  -6.396  1.00 78.01           H  
ATOM   3035  HB3 LEU A 193      -1.015  -0.970  -5.071  1.00 78.01           H  
ATOM   3036  O   LEU A 193      -3.944  -0.343  -6.076  1.00 78.01           O  
ATOM   3037  CG  LEU A 193       0.519  -1.288  -6.511  1.00 78.01           C  
ATOM   3038  HG  LEU A 193       0.764  -0.934  -7.513  1.00 78.01           H  
ATOM   3039  CD1 LEU A 193       1.438  -0.613  -5.489  1.00 78.01           C  
ATOM   3040 HD11 LEU A 193       1.219  -0.995  -4.492  1.00 78.01           H  
ATOM   3041 HD12 LEU A 193       2.482  -0.839  -5.706  1.00 78.01           H  
ATOM   3042 HD13 LEU A 193       1.283   0.466  -5.487  1.00 78.01           H  
ATOM   3043  CD2 LEU A 193       0.775  -2.793  -6.421  1.00 78.01           C  
ATOM   3044 HD21 LEU A 193       1.833  -3.018  -6.557  1.00 78.01           H  
ATOM   3045 HD22 LEU A 193       0.228  -3.299  -7.217  1.00 78.01           H  
ATOM   3046 HD23 LEU A 193       0.439  -3.181  -5.459  1.00 78.01           H  
ATOM   3047  N   CYS A 194      -3.787  -2.412  -5.236  1.00 80.54           N  
ATOM   3048  H   CYS A 194      -3.284  -3.288  -5.237  1.00 80.54           H  
ATOM   3049  CA  CYS A 194      -4.912  -2.275  -4.328  1.00 80.54           C  
ATOM   3050  HA  CYS A 194      -5.180  -1.221  -4.262  1.00 80.54           H  
ATOM   3051  C   CYS A 194      -4.542  -2.688  -2.902  1.00 80.54           C  
ATOM   3052  CB  CYS A 194      -6.136  -2.997  -4.914  1.00 80.54           C  
ATOM   3053  HB2 CYS A 194      -6.271  -2.669  -5.944  1.00 80.54           H  
ATOM   3054  HB3 CYS A 194      -7.027  -2.736  -4.342  1.00 80.54           H  
ATOM   3055  O   CYS A 194      -3.574  -3.406  -2.651  1.00 80.54           O  
ATOM   3056  SG  CYS A 194      -5.931  -4.794  -4.879  1.00 80.54           S  
ATOM   3057  HG  CYS A 194      -6.804  -5.096  -5.844  1.00 80.54           H  
ATOM   3058  N   LEU A 195      -5.322  -2.183  -1.954  1.00 84.25           N  
ATOM   3059  H   LEU A 195      -6.090  -1.592  -2.241  1.00 84.25           H  
ATOM   3060  CA  LEU A 195      -5.317  -2.618  -0.573  1.00 84.25           C  
ATOM   3061  HA  LEU A 195      -4.371  -3.115  -0.357  1.00 84.25           H  
ATOM   3062  C   LEU A 195      -6.457  -3.620  -0.397  1.00 84.25           C  
ATOM   3063  CB  LEU A 195      -5.451  -1.384   0.329  1.00 84.25           C  
ATOM   3064  HB2 LEU A 195      -4.706  -0.647   0.027  1.00 84.25           H  
ATOM   3065  HB3 LEU A 195      -6.436  -0.944   0.171  1.00 84.25           H  
ATOM   3066  O   LEU A 195      -7.633  -3.266  -0.497  1.00 84.25           O  
ATOM   3067  CG  LEU A 195      -5.270  -1.680   1.827  1.00 84.25           C  
ATOM   3068  HG  LEU A 195      -5.973  -2.448   2.150  1.00 84.25           H  
ATOM   3069  CD1 LEU A 195      -3.844  -2.128   2.159  1.00 84.25           C  
ATOM   3070 HD11 LEU A 195      -3.657  -3.115   1.736  1.00 84.25           H  
ATOM   3071 HD12 LEU A 195      -3.715  -2.192   3.239  1.00 84.25           H  
ATOM   3072 HD13 LEU A 195      -3.123  -1.417   1.755  1.00 84.25           H  
ATOM   3073  CD2 LEU A 195      -5.560  -0.391   2.592  1.00 84.25           C  
ATOM   3074 HD21 LEU A 195      -5.292  -0.503   3.643  1.00 84.25           H  
ATOM   3075 HD22 LEU A 195      -4.981   0.433   2.176  1.00 84.25           H  
ATOM   3076 HD23 LEU A 195      -6.623  -0.160   2.521  1.00 84.25           H  
ATOM   3077  N   ALA A 196      -6.100  -4.872  -0.141  1.00 80.42           N  
ATOM   3078  H   ALA A 196      -5.115  -5.089  -0.089  1.00 80.42           H  
ATOM   3079  CA  ALA A 196      -7.029  -5.891   0.306  1.00 80.42           C  
ATOM   3080  HA  ALA A 196      -7.985  -5.757  -0.202  1.00 80.42           H  
ATOM   3081  C   ALA A 196      -7.228  -5.741   1.817  1.00 80.42           C  
ATOM   3082  CB  ALA A 196      -6.481  -7.266  -0.077  1.00 80.42           C  
ATOM   3083  HB1 ALA A 196      -6.310  -7.301  -1.153  1.00 80.42           H  
ATOM   3084  HB2 ALA A 196      -5.537  -7.449   0.436  1.00 80.42           H  
ATOM   3085  HB3 ALA A 196      -7.197  -8.040   0.199  1.00 80.42           H  
ATOM   3086  O   ALA A 196      -6.260  -5.759   2.573  1.00 80.42           O  
ATOM   3087  N   THR A 197      -8.473  -5.591   2.261  1.00 83.16           N  
ATOM   3088  H   THR A 197      -9.212  -5.557   1.574  1.00 83.16           H  
ATOM   3089  CA  THR A 197      -8.838  -5.488   3.679  1.00 83.16           C  
ATOM   3090  HA  THR A 197      -7.944  -5.566   4.297  1.00 83.16           H  
ATOM   3091  C   THR A 197      -9.776  -6.626   4.047  1.00 83.16           C  
ATOM   3092  CB  THR A 197      -9.500  -4.142   3.995  1.00 83.16           C  
ATOM   3093  HB  THR A 197     -10.443  -4.063   3.454  1.00 83.16           H  
ATOM   3094  O   THR A 197     -10.852  -6.760   3.464  1.00 83.16           O  
ATOM   3095  CG2 THR A 197      -9.761  -3.965   5.491  1.00 83.16           C  
ATOM   3096 HG21 THR A 197     -10.154  -2.965   5.674  1.00 83.16           H  
ATOM   3097 HG22 THR A 197     -10.500  -4.689   5.836  1.00 83.16           H  
ATOM   3098 HG23 THR A 197      -8.835  -4.094   6.051  1.00 83.16           H  
ATOM   3099  OG1 THR A 197      -8.660  -3.085   3.593  1.00 83.16           O  
ATOM   3100  HG1 THR A 197      -8.509  -3.182   2.650  1.00 83.16           H  
ATOM   3101  N   TYR A 198      -9.384  -7.424   5.033  1.00 74.19           N  
ATOM   3102  H   TYR A 198      -8.474  -7.264   5.441  1.00 74.19           H  
ATOM   3103  CA  TYR A 198     -10.151  -8.546   5.554  1.00 74.19           C  
ATOM   3104  HA  TYR A 198     -11.105  -8.620   5.032  1.00 74.19           H  
ATOM   3105  C   TYR A 198     -10.433  -8.343   7.044  1.00 74.19           C  
ATOM   3106  CB  TYR A 198      -9.373  -9.837   5.290  1.00 74.19           C  
ATOM   3107  HB2 TYR A 198      -8.406  -9.789   5.791  1.00 74.19           H  
ATOM   3108  HB3 TYR A 198      -9.183  -9.923   4.221  1.00 74.19           H  
ATOM   3109  O   TYR A 198      -9.514  -8.326   7.861  1.00 74.19           O  
ATOM   3110  CG  TYR A 198     -10.117 -11.066   5.757  1.00 74.19           C  
ATOM   3111  CD1 TYR A 198      -9.967 -11.532   7.078  1.00 74.19           C  
ATOM   3112  HD1 TYR A 198      -9.297 -11.025   7.757  1.00 74.19           H  
ATOM   3113  CD2 TYR A 198     -10.989 -11.721   4.870  1.00 74.19           C  
ATOM   3114  HD2 TYR A 198     -11.095 -11.375   3.852  1.00 74.19           H  
ATOM   3115  CE1 TYR A 198     -10.702 -12.647   7.520  1.00 74.19           C  
ATOM   3116  HE1 TYR A 198     -10.597 -12.993   8.537  1.00 74.19           H  
ATOM   3117  CE2 TYR A 198     -11.710 -12.847   5.301  1.00 74.19           C  
ATOM   3118  HE2 TYR A 198     -12.339 -13.382   4.605  1.00 74.19           H  
ATOM   3119  OH  TYR A 198     -12.293 -14.376   7.058  1.00 74.19           O  
ATOM   3120  HH  TYR A 198     -12.017 -14.632   7.941  1.00 74.19           H  
ATOM   3121  CZ  TYR A 198     -11.579 -13.303   6.630  1.00 74.19           C  
ATOM   3122  N   PHE A 199     -11.704  -8.200   7.412  1.00 76.88           N  
ATOM   3123  H   PHE A 199     -12.427  -8.262   6.710  1.00 76.88           H  
ATOM   3124  CA  PHE A 199     -12.116  -8.007   8.804  1.00 76.88           C  
ATOM   3125  HA  PHE A 199     -11.353  -7.426   9.322  1.00 76.88           H  
ATOM   3126  C   PHE A 199     -12.248  -9.359   9.515  1.00 76.88           C  
ATOM   3127  CB  PHE A 199     -13.416  -7.196   8.850  1.00 76.88           C  
ATOM   3128  HB2 PHE A 199     -13.715  -7.074   9.891  1.00 76.88           H  
ATOM   3129  HB3 PHE A 199     -14.207  -7.754   8.348  1.00 76.88           H  
ATOM   3130  O   PHE A 199     -12.980 -10.237   9.059  1.00 76.88           O  
ATOM   3131  CG  PHE A 199     -13.294  -5.821   8.217  1.00 76.88           C  
ATOM   3132  CD1 PHE A 199     -12.737  -4.755   8.949  1.00 76.88           C  
ATOM   3133  HD1 PHE A 199     -12.404  -4.912   9.964  1.00 76.88           H  
ATOM   3134  CD2 PHE A 199     -13.737  -5.603   6.897  1.00 76.88           C  
ATOM   3135  HD2 PHE A 199     -14.168  -6.417   6.332  1.00 76.88           H  
ATOM   3136  CE1 PHE A 199     -12.629  -3.480   8.366  1.00 76.88           C  
ATOM   3137  HE1 PHE A 199     -12.216  -2.658   8.931  1.00 76.88           H  
ATOM   3138  CE2 PHE A 199     -13.628  -4.327   6.315  1.00 76.88           C  
ATOM   3139  HE2 PHE A 199     -13.977  -4.157   5.307  1.00 76.88           H  
ATOM   3140  CZ  PHE A 199     -13.074  -3.266   7.051  1.00 76.88           C  
ATOM   3141  HZ  PHE A 199     -12.995  -2.284   6.607  1.00 76.88           H  
ATOM   3142  N   ASN A 200     -11.543  -9.532  10.636  1.00 65.17           N  
ATOM   3143  H   ASN A 200     -10.978  -8.769  10.981  1.00 65.17           H  
ATOM   3144  CA  ASN A 200     -11.508 -10.809  11.354  1.00 65.17           C  
ATOM   3145  HA  ASN A 200     -11.409 -11.612  10.623  1.00 65.17           H  
ATOM   3146  C   ASN A 200     -12.805 -11.073  12.139  1.00 65.17           C  
ATOM   3147  CB  ASN A 200     -10.269 -10.815  12.265  1.00 65.17           C  
ATOM   3148  HB2 ASN A 200     -10.425 -10.125  13.094  1.00 65.17           H  
ATOM   3149  HB3 ASN A 200      -9.397 -10.485  11.700  1.00 65.17           H  
ATOM   3150  O   ASN A 200     -13.320 -12.193  12.150  1.00 65.17           O  
ATOM   3151  CG  ASN A 200      -9.958 -12.199  12.808  1.00 65.17           C  
ATOM   3152  ND2 ASN A 200      -9.359 -12.284  13.972  1.00 65.17           N  
ATOM   3153 HD21 ASN A 200      -9.172 -13.218  14.307  1.00 65.17           H  
ATOM   3154 HD22 ASN A 200      -9.175 -11.457  14.523  1.00 65.17           H  
ATOM   3155  OD1 ASN A 200     -10.210 -13.217  12.186  1.00 65.17           O  
ATOM   3156  N   ASP A 201     -13.357 -10.025  12.756  1.00 70.01           N  
ATOM   3157  H   ASP A 201     -12.890  -9.130  12.707  1.00 70.01           H  
ATOM   3158  CA  ASP A 201     -14.614 -10.094  13.500  1.00 70.01           C  
ATOM   3159  HA  ASP A 201     -15.152 -10.987  13.181  1.00 70.01           H  
ATOM   3160  C   ASP A 201     -15.518  -8.883  13.215  1.00 70.01           C  
ATOM   3161  CB  ASP A 201     -14.347 -10.279  14.997  1.00 70.01           C  
ATOM   3162  HB2 ASP A 201     -13.618 -11.079  15.129  1.00 70.01           H  
ATOM   3163  HB3 ASP A 201     -13.931  -9.366  15.424  1.00 70.01           H  
ATOM   3164  O   ASP A 201     -15.540  -7.911  13.972  1.00 70.01           O  
ATOM   3165  CG  ASP A 201     -15.633 -10.672  15.733  1.00 70.01           C  
ATOM   3166  OD1 ASP A 201     -16.693 -10.806  15.062  1.00 70.01           O  
ATOM   3167  OD2 ASP A 201     -15.543 -10.900  16.953  1.00 70.01           O  
ATOM   3168  N   PRO A 202     -16.272  -8.910  12.104  1.00 62.29           N  
ATOM   3169  CA  PRO A 202     -17.174  -7.822  11.760  1.00 62.29           C  
ATOM   3170  HA  PRO A 202     -16.665  -6.864  11.869  1.00 62.29           H  
ATOM   3171  C   PRO A 202     -18.426  -7.791  12.641  1.00 62.29           C  
ATOM   3172  CB  PRO A 202     -17.514  -8.042  10.288  1.00 62.29           C  
ATOM   3173  HB2 PRO A 202     -16.746  -7.579   9.669  1.00 62.29           H  
ATOM   3174  HB3 PRO A 202     -18.500  -7.662  10.019  1.00 62.29           H  
ATOM   3175  O   PRO A 202     -19.198  -6.854  12.532  1.00 62.29           O  
ATOM   3176  CG  PRO A 202     -17.415  -9.550  10.124  1.00 62.29           C  
ATOM   3177  HG2 PRO A 202     -17.127  -9.786   9.099  1.00 62.29           H  
ATOM   3178  HG3 PRO A 202     -18.360 -10.018  10.401  1.00 62.29           H  
ATOM   3179  CD  PRO A 202     -16.314  -9.960  11.097  1.00 62.29           C  
ATOM   3180  HD2 PRO A 202     -15.358 -10.001  10.576  1.00 62.29           H  
ATOM   3181  HD3 PRO A 202     -16.548 -10.928  11.539  1.00 62.29           H  
ATOM   3182  N   THR A 203     -18.669  -8.779  13.511  1.00 67.23           N  
ATOM   3183  H   THR A 203     -17.961  -9.477  13.688  1.00 67.23           H  
ATOM   3184  CA  THR A 203     -19.924  -8.838  14.286  1.00 67.23           C  
ATOM   3185  HA  THR A 203     -20.758  -8.699  13.597  1.00 67.23           H  
ATOM   3186  C   THR A 203     -20.052  -7.725  15.327  1.00 67.23           C  
ATOM   3187  CB  THR A 203     -20.113 -10.194  14.973  1.00 67.23           C  
ATOM   3188  HB  THR A 203     -21.081 -10.178  15.473  1.00 67.23           H  
ATOM   3189  O   THR A 203     -21.163  -7.378  15.716  1.00 67.23           O  
ATOM   3190  CG2 THR A 203     -20.122 -11.358  13.982  1.00 67.23           C  
ATOM   3191 HG21 THR A 203     -19.143 -11.461  13.514  1.00 67.23           H  
ATOM   3192 HG22 THR A 203     -20.879 -11.185  13.217  1.00 67.23           H  
ATOM   3193 HG23 THR A 203     -20.358 -12.276  14.520  1.00 67.23           H  
ATOM   3194  OG1 THR A 203     -19.129 -10.440  15.949  1.00 67.23           O  
ATOM   3195  HG1 THR A 203     -18.263 -10.601  15.567  1.00 67.23           H  
ATOM   3196  N   SER A 204     -18.929  -7.128  15.736  1.00 74.93           N  
ATOM   3197  H   SER A 204     -18.055  -7.467  15.362  1.00 74.93           H  
ATOM   3198  CA  SER A 204     -18.894  -6.020  16.698  1.00 74.93           C  
ATOM   3199  HA  SER A 204     -19.658  -6.190  17.457  1.00 74.93           H  
ATOM   3200  C   SER A 204     -19.191  -4.646  16.074  1.00 74.93           C  
ATOM   3201  CB  SER A 204     -17.533  -5.997  17.404  1.00 74.93           C  
ATOM   3202  HB2 SER A 204     -16.744  -5.872  16.662  1.00 74.93           H  
ATOM   3203  HB3 SER A 204     -17.498  -5.155  18.095  1.00 74.93           H  
ATOM   3204  O   SER A 204     -19.172  -3.642  16.783  1.00 74.93           O  
ATOM   3205  OG  SER A 204     -17.309  -7.189  18.135  1.00 74.93           O  
ATOM   3206  HG  SER A 204     -17.276  -7.944  17.543  1.00 74.93           H  
ATOM   3207  N   PHE A 205     -19.428  -4.561  14.759  1.00 80.74           N  
ATOM   3208  H   PHE A 205     -19.484  -5.406  14.208  1.00 80.74           H  
ATOM   3209  CA  PHE A 205     -19.672  -3.298  14.059  1.00 80.74           C  
ATOM   3210  HA  PHE A 205     -20.135  -2.595  14.751  1.00 80.74           H  
ATOM   3211  C   PHE A 205     -20.623  -3.484  12.870  1.00 80.74           C  
ATOM   3212  CB  PHE A 205     -18.327  -2.728  13.599  1.00 80.74           C  
ATOM   3213  HB2 PHE A 205     -17.619  -2.770  14.427  1.00 80.74           H  
ATOM   3214  HB3 PHE A 205     -17.945  -3.369  12.805  1.00 80.74           H  
ATOM   3215  O   PHE A 205     -20.621  -4.517  12.209  1.00 80.74           O  
ATOM   3216  CG  PHE A 205     -18.379  -1.296  13.110  1.00 80.74           C  
ATOM   3217  CD1 PHE A 205     -18.372  -1.013  11.733  1.00 80.74           C  
ATOM   3218  HD1 PHE A 205     -18.390  -1.825  11.021  1.00 80.74           H  
ATOM   3219  CD2 PHE A 205     -18.412  -0.240  14.039  1.00 80.74           C  
ATOM   3220  HD2 PHE A 205     -18.422  -0.454  15.098  1.00 80.74           H  
ATOM   3221  CE1 PHE A 205     -18.344   0.318  11.283  1.00 80.74           C  
ATOM   3222  HE1 PHE A 205     -18.298   0.530  10.225  1.00 80.74           H  
ATOM   3223  CE2 PHE A 205     -18.415   1.093  13.589  1.00 80.74           C  
ATOM   3224  HE2 PHE A 205     -18.423   1.905  14.301  1.00 80.74           H  
ATOM   3225  CZ  PHE A 205     -18.364   1.372  12.213  1.00 80.74           C  
ATOM   3226  HZ  PHE A 205     -18.320   2.396  11.871  1.00 80.74           H  
ATOM   3227  N   ASP A 206     -21.431  -2.476  12.552  1.00 85.36           N  
ATOM   3228  H   ASP A 206     -21.422  -1.632  13.107  1.00 85.36           H  
ATOM   3229  CA  ASP A 206     -22.445  -2.645  11.510  1.00 85.36           C  
ATOM   3230  HA  ASP A 206     -22.975  -3.575  11.714  1.00 85.36           H  
ATOM   3231  C   ASP A 206     -21.827  -2.748  10.108  1.00 85.36           C  
ATOM   3232  CB  ASP A 206     -23.482  -1.527  11.543  1.00 85.36           C  
ATOM   3233  HB2 ASP A 206     -24.198  -1.685  10.737  1.00 85.36           H  
ATOM   3234  HB3 ASP A 206     -22.969  -0.584  11.356  1.00 85.36           H  
ATOM   3235  O   ASP A 206     -21.049  -1.895   9.666  1.00 85.36           O  
ATOM   3236  CG  ASP A 206     -24.249  -1.447  12.860  1.00 85.36           C  
ATOM   3237  OD1 ASP A 206     -24.659  -2.504  13.371  1.00 85.36           O  
ATOM   3238  OD2 ASP A 206     -24.448  -0.296  13.314  1.00 85.36           O  
ATOM   3239  N   ILE A 207     -22.242  -3.778   9.372  1.00 87.39           N  
ATOM   3240  H   ILE A 207     -22.859  -4.444   9.814  1.00 87.39           H  
ATOM   3241  CA  ILE A 207     -21.855  -3.999   7.977  1.00 87.39           C  
ATOM   3242  HA  ILE A 207     -20.766  -4.044   7.932  1.00 87.39           H  
ATOM   3243  C   ILE A 207     -22.312  -2.813   7.114  1.00 87.39           C  
ATOM   3244  CB  ILE A 207     -22.406  -5.351   7.472  1.00 87.39           C  
ATOM   3245  HB  ILE A 207     -23.486  -5.356   7.619  1.00 87.39           H  
ATOM   3246  O   ILE A 207     -23.407  -2.277   7.279  1.00 87.39           O  
ATOM   3247  CG1 ILE A 207     -21.787  -6.518   8.282  1.00 87.39           C  
ATOM   3248 HG12 ILE A 207     -21.849  -6.304   9.349  1.00 87.39           H  
ATOM   3249 HG13 ILE A 207     -20.732  -6.617   8.029  1.00 87.39           H  
ATOM   3250  CG2 ILE A 207     -22.120  -5.543   5.969  1.00 87.39           C  
ATOM   3251 HG21 ILE A 207     -22.502  -6.506   5.629  1.00 87.39           H  
ATOM   3252 HG22 ILE A 207     -21.048  -5.492   5.781  1.00 87.39           H  
ATOM   3253 HG23 ILE A 207     -22.629  -4.779   5.383  1.00 87.39           H  
ATOM   3254  CD1 ILE A 207     -22.484  -7.867   8.064  1.00 87.39           C  
ATOM   3255 HD11 ILE A 207     -22.049  -8.605   8.738  1.00 87.39           H  
ATOM   3256 HD12 ILE A 207     -22.349  -8.215   7.040  1.00 87.39           H  
ATOM   3257 HD13 ILE A 207     -23.548  -7.775   8.283  1.00 87.39           H  
ATOM   3258  N   GLY A 208     -21.465  -2.398   6.170  1.00 85.59           N  
ATOM   3259  H   GLY A 208     -20.593  -2.895   6.060  1.00 85.59           H  
ATOM   3260  CA  GLY A 208     -21.732  -1.286   5.258  1.00 85.59           C  
ATOM   3261  HA2 GLY A 208     -21.143  -1.429   4.352  1.00 85.59           H  
ATOM   3262  HA3 GLY A 208     -22.787  -1.292   4.984  1.00 85.59           H  
ATOM   3263  C   GLY A 208     -21.404   0.099   5.824  1.00 85.59           C  
ATOM   3264  O   GLY A 208     -21.260   1.039   5.040  1.00 85.59           O  
ATOM   3265  N   LYS A 209     -21.209   0.244   7.143  1.00 87.41           N  
ATOM   3266  H   LYS A 209     -21.320  -0.561   7.743  1.00 87.41           H  
ATOM   3267  CA  LYS A 209     -20.707   1.494   7.732  1.00 87.41           C  
ATOM   3268  HA  LYS A 209     -21.209   2.327   7.241  1.00 87.41           H  
ATOM   3269  C   LYS A 209     -19.212   1.664   7.466  1.00 87.41           C  
ATOM   3270  CB  LYS A 209     -21.015   1.568   9.236  1.00 87.41           C  
ATOM   3271  HB2 LYS A 209     -20.503   2.436   9.651  1.00 87.41           H  
ATOM   3272  HB3 LYS A 209     -20.634   0.678   9.737  1.00 87.41           H  
ATOM   3273  O   LYS A 209     -18.477   0.684   7.350  1.00 87.41           O  
ATOM   3274  CG  LYS A 209     -22.518   1.704   9.517  1.00 87.41           C  
ATOM   3275  HG2 LYS A 209     -23.010   0.754   9.306  1.00 87.41           H  
ATOM   3276  HG3 LYS A 209     -22.941   2.471   8.868  1.00 87.41           H  
ATOM   3277  CD  LYS A 209     -22.762   2.108  10.978  1.00 87.41           C  
ATOM   3278  HD2 LYS A 209     -22.339   3.097  11.155  1.00 87.41           H  
ATOM   3279  HD3 LYS A 209     -22.259   1.406  11.643  1.00 87.41           H  
ATOM   3280  CE  LYS A 209     -24.266   2.139  11.273  1.00 87.41           C  
ATOM   3281  HE2 LYS A 209     -24.718   2.964  10.722  1.00 87.41           H  
ATOM   3282  HE3 LYS A 209     -24.706   1.206  10.919  1.00 87.41           H  
ATOM   3283  NZ  LYS A 209     -24.539   2.268  12.724  1.00 87.41           N  
ATOM   3284  HZ1 LYS A 209     -25.524   2.387  12.913  1.00 87.41           H  
ATOM   3285  HZ2 LYS A 209     -23.994   2.991  13.170  1.00 87.41           H  
ATOM   3286  HZ3 LYS A 209     -24.319   1.385  13.162  1.00 87.41           H  
ATOM   3287  N   ALA A 210     -18.759   2.914   7.385  1.00 87.72           N  
ATOM   3288  H   ALA A 210     -19.408   3.675   7.524  1.00 87.72           H  
ATOM   3289  CA  ALA A 210     -17.340   3.238   7.271  1.00 87.72           C  
ATOM   3290  HA  ALA A 210     -16.938   2.782   6.366  1.00 87.72           H  
ATOM   3291  C   ALA A 210     -16.585   2.682   8.489  1.00 87.72           C  
ATOM   3292  CB  ALA A 210     -17.193   4.759   7.151  1.00 87.72           C  
ATOM   3293  HB1 ALA A 210     -16.137   5.019   7.076  1.00 87.72           H  
ATOM   3294  HB2 ALA A 210     -17.607   5.247   8.033  1.00 87.72           H  
ATOM   3295  HB3 ALA A 210     -17.712   5.115   6.261  1.00 87.72           H  
ATOM   3296  O   ALA A 210     -16.868   3.077   9.615  1.00 87.72           O  
ATOM   3297  N   ALA A 211     -15.653   1.756   8.260  1.00 87.15           N  
ATOM   3298  H   ALA A 211     -15.458   1.487   7.306  1.00 87.15           H  
ATOM   3299  CA  ALA A 211     -14.862   1.123   9.313  1.00 87.15           C  
ATOM   3300  HA  ALA A 211     -15.388   1.182  10.266  1.00 87.15           H  
ATOM   3301  C   ALA A 211     -13.512   1.826   9.483  1.00 87.15           C  
ATOM   3302  CB  ALA A 211     -14.679  -0.355   8.951  1.00 87.15           C  
ATOM   3303  HB1 ALA A 211     -14.188  -0.452   7.983  1.00 87.15           H  
ATOM   3304  HB2 ALA A 211     -15.653  -0.844   8.913  1.00 87.15           H  
ATOM   3305  HB3 ALA A 211     -14.068  -0.845   9.710  1.00 87.15           H  
ATOM   3306  O   ALA A 211     -13.053   2.062  10.595  1.00 87.15           O  
ATOM   3307  N   LEU A 212     -12.879   2.195   8.372  1.00 86.91           N  
ATOM   3308  H   LEU A 212     -13.304   1.995   7.478  1.00 86.91           H  
ATOM   3309  CA  LEU A 212     -11.618   2.924   8.379  1.00 86.91           C  
ATOM   3310  HA  LEU A 212     -11.603   3.579   9.250  1.00 86.91           H  
ATOM   3311  C   LEU A 212     -11.509   3.824   7.156  1.00 86.91           C  
ATOM   3312  CB  LEU A 212     -10.439   1.934   8.518  1.00 86.91           C  
ATOM   3313  HB2 LEU A 212      -9.516   2.493   8.671  1.00 86.91           H  
ATOM   3314  HB3 LEU A 212     -10.609   1.364   9.432  1.00 86.91           H  
ATOM   3315  O   LEU A 212     -12.214   3.655   6.160  1.00 86.91           O  
ATOM   3316  CG  LEU A 212     -10.248   0.948   7.347  1.00 86.91           C  
ATOM   3317  HG  LEU A 212     -11.226   0.644   6.975  1.00 86.91           H  
ATOM   3318  CD1 LEU A 212      -9.409   1.536   6.206  1.00 86.91           C  
ATOM   3319 HD11 LEU A 212      -9.968   2.309   5.680  1.00 86.91           H  
ATOM   3320 HD12 LEU A 212      -9.165   0.753   5.488  1.00 86.91           H  
ATOM   3321 HD13 LEU A 212      -8.483   1.956   6.599  1.00 86.91           H  
ATOM   3322  CD2 LEU A 212      -9.542  -0.317   7.821  1.00 86.91           C  
ATOM   3323 HD21 LEU A 212      -8.536  -0.081   8.171  1.00 86.91           H  
ATOM   3324 HD22 LEU A 212      -9.487  -1.037   7.004  1.00 86.91           H  
ATOM   3325 HD23 LEU A 212     -10.112  -0.768   8.633  1.00 86.91           H  
ATOM   3326  N   GLN A 213     -10.578   4.759   7.227  1.00 85.37           N  
ATOM   3327  H   GLN A 213     -10.072   4.852   8.096  1.00 85.37           H  
ATOM   3328  CA  GLN A 213     -10.084   5.503   6.082  1.00 85.37           C  
ATOM   3329  HA  GLN A 213     -10.444   5.020   5.174  1.00 85.37           H  
ATOM   3330  C   GLN A 213      -8.564   5.443   6.064  1.00 85.37           C  
ATOM   3331  CB  GLN A 213     -10.621   6.939   6.097  1.00 85.37           C  
ATOM   3332  HB2 GLN A 213     -11.709   6.894   6.140  1.00 85.37           H  
ATOM   3333  HB3 GLN A 213     -10.335   7.439   5.172  1.00 85.37           H  
ATOM   3334  O   GLN A 213      -7.922   5.404   7.118  1.00 85.37           O  
ATOM   3335  CG  GLN A 213     -10.087   7.747   7.290  1.00 85.37           C  
ATOM   3336  HG2 GLN A 213     -10.273   7.195   8.211  1.00 85.37           H  
ATOM   3337  HG3 GLN A 213      -9.014   7.895   7.167  1.00 85.37           H  
ATOM   3338  CD  GLN A 213     -10.740   9.109   7.444  1.00 85.37           C  
ATOM   3339  NE2 GLN A 213     -10.177   9.985   8.247  1.00 85.37           N  
ATOM   3340 HE21 GLN A 213     -10.628  10.889   8.263  1.00 85.37           H  
ATOM   3341 HE22 GLN A 213      -9.313   9.766   8.720  1.00 85.37           H  
ATOM   3342  OE1 GLN A 213     -11.792   9.396   6.903  1.00 85.37           O  
ATOM   3343  N   TYR A 214      -7.982   5.458   4.875  1.00 83.53           N  
ATOM   3344  H   TYR A 214      -8.547   5.454   4.037  1.00 83.53           H  
ATOM   3345  CA  TYR A 214      -6.536   5.447   4.736  1.00 83.53           C  
ATOM   3346  HA  TYR A 214      -6.105   5.823   5.664  1.00 83.53           H  
ATOM   3347  C   TYR A 214      -6.058   6.383   3.635  1.00 83.53           C  
ATOM   3348  CB  TYR A 214      -6.036   4.011   4.543  1.00 83.53           C  
ATOM   3349  HB2 TYR A 214      -6.436   3.384   5.340  1.00 83.53           H  
ATOM   3350  HB3 TYR A 214      -4.950   4.000   4.644  1.00 83.53           H  
ATOM   3351  O   TYR A 214      -6.796   6.737   2.714  1.00 83.53           O  
ATOM   3352  CG  TYR A 214      -6.404   3.408   3.206  1.00 83.53           C  
ATOM   3353  CD1 TYR A 214      -7.634   2.747   3.039  1.00 83.53           C  
ATOM   3354  HD1 TYR A 214      -8.329   2.677   3.862  1.00 83.53           H  
ATOM   3355  CD2 TYR A 214      -5.517   3.527   2.120  1.00 83.53           C  
ATOM   3356  HD2 TYR A 214      -4.584   4.060   2.239  1.00 83.53           H  
ATOM   3357  CE1 TYR A 214      -7.966   2.191   1.790  1.00 83.53           C  
ATOM   3358  HE1 TYR A 214      -8.912   1.693   1.639  1.00 83.53           H  
ATOM   3359  CE2 TYR A 214      -5.838   2.948   0.882  1.00 83.53           C  
ATOM   3360  HE2 TYR A 214      -5.141   2.992   0.059  1.00 83.53           H  
ATOM   3361  OH  TYR A 214      -7.413   1.775  -0.494  1.00 83.53           O  
ATOM   3362  HH  TYR A 214      -6.877   2.083  -1.228  1.00 83.53           H  
ATOM   3363  CZ  TYR A 214      -7.068   2.291   0.711  1.00 83.53           C  
ATOM   3364  N   GLY A 215      -4.797   6.773   3.756  1.00 79.80           N  
ATOM   3365  H   GLY A 215      -4.274   6.418   4.544  1.00 79.80           H  
ATOM   3366  CA  GLY A 215      -4.038   7.474   2.733  1.00 79.80           C  
ATOM   3367  HA2 GLY A 215      -4.527   7.378   1.764  1.00 79.80           H  
ATOM   3368  HA3 GLY A 215      -3.957   8.532   2.980  1.00 79.80           H  
ATOM   3369  C   GLY A 215      -2.642   6.879   2.639  1.00 79.80           C  
ATOM   3370  O   GLY A 215      -2.193   6.165   3.540  1.00 79.80           O  
ATOM   3371  N   THR A 216      -1.961   7.164   1.540  1.00 76.98           N  
ATOM   3372  H   THR A 216      -2.356   7.763   0.829  1.00 76.98           H  
ATOM   3373  CA  THR A 216      -0.602   6.692   1.312  1.00 76.98           C  
ATOM   3374  HA  THR A 216      -0.284   6.057   2.139  1.00 76.98           H  
ATOM   3375  C   THR A 216       0.347   7.873   1.243  1.00 76.98           C  
ATOM   3376  CB  THR A 216      -0.490   5.853   0.040  1.00 76.98           C  
ATOM   3377  HB  THR A 216       0.519   5.445  -0.028  1.00 76.98           H  
ATOM   3378  O   THR A 216      -0.023   8.996   0.892  1.00 76.98           O  
ATOM   3379  CG2 THR A 216      -1.491   4.698   0.003  1.00 76.98           C  
ATOM   3380 HG21 THR A 216      -1.262   3.995   0.805  1.00 76.98           H  
ATOM   3381 HG22 THR A 216      -2.509   5.063   0.142  1.00 76.98           H  
ATOM   3382 HG23 THR A 216      -1.428   4.194  -0.961  1.00 76.98           H  
ATOM   3383  OG1 THR A 216      -0.691   6.712  -1.042  1.00 76.98           O  
ATOM   3384  HG1 THR A 216      -1.133   6.260  -1.765  1.00 76.98           H  
ATOM   3385  N   LEU A 217       1.589   7.588   1.594  1.00 73.65           N  
ATOM   3386  H   LEU A 217       1.771   6.685   2.009  1.00 73.65           H  
ATOM   3387  CA  LEU A 217       2.717   8.461   1.388  1.00 73.65           C  
ATOM   3388  HA  LEU A 217       2.429   9.302   0.758  1.00 73.65           H  
ATOM   3389  C   LEU A 217       3.793   7.644   0.689  1.00 73.65           C  
ATOM   3390  CB  LEU A 217       3.157   8.970   2.758  1.00 73.65           C  
ATOM   3391  HB2 LEU A 217       2.327   9.494   3.232  1.00 73.65           H  
ATOM   3392  HB3 LEU A 217       3.381   8.097   3.371  1.00 73.65           H  
ATOM   3393  O   LEU A 217       4.262   6.635   1.214  1.00 73.65           O  
ATOM   3394  CG  LEU A 217       4.383   9.888   2.705  1.00 73.65           C  
ATOM   3395  HG  LEU A 217       5.154   9.465   2.062  1.00 73.65           H  
ATOM   3396  CD1 LEU A 217       3.958  11.259   2.170  1.00 73.65           C  
ATOM   3397 HD11 LEU A 217       4.761  11.985   2.295  1.00 73.65           H  
ATOM   3398 HD12 LEU A 217       3.708  11.179   1.112  1.00 73.65           H  
ATOM   3399 HD13 LEU A 217       3.080  11.618   2.708  1.00 73.65           H  
ATOM   3400  CD2 LEU A 217       4.959  10.002   4.119  1.00 73.65           C  
ATOM   3401 HD21 LEU A 217       5.986  10.365   4.078  1.00 73.65           H  
ATOM   3402 HD22 LEU A 217       4.338  10.660   4.727  1.00 73.65           H  
ATOM   3403 HD23 LEU A 217       4.999   9.018   4.586  1.00 73.65           H  
ATOM   3404  N   GLU A 218       4.181   8.081  -0.499  1.00 73.56           N  
ATOM   3405  H   GLU A 218       3.747   8.906  -0.886  1.00 73.56           H  
ATOM   3406  CA  GLU A 218       5.215   7.407  -1.268  1.00 73.56           C  
ATOM   3407  HA  GLU A 218       5.272   6.363  -0.958  1.00 73.56           H  
ATOM   3408  C   GLU A 218       6.577   8.028  -1.021  1.00 73.56           C  
ATOM   3409  CB  GLU A 218       4.876   7.416  -2.754  1.00 73.56           C  
ATOM   3410  HB2 GLU A 218       4.607   8.425  -3.068  1.00 73.56           H  
ATOM   3411  HB3 GLU A 218       5.754   7.099  -3.316  1.00 73.56           H  
ATOM   3412  O   GLU A 218       6.730   9.250  -0.940  1.00 73.56           O  
ATOM   3413  CG  GLU A 218       3.726   6.455  -3.037  1.00 73.56           C  
ATOM   3414  HG2 GLU A 218       4.003   5.453  -2.711  1.00 73.56           H  
ATOM   3415  HG3 GLU A 218       2.838   6.767  -2.486  1.00 73.56           H  
ATOM   3416  CD  GLU A 218       3.432   6.432  -4.528  1.00 73.56           C  
ATOM   3417  OE1 GLU A 218       2.284   6.713  -4.912  1.00 73.56           O  
ATOM   3418  OE2 GLU A 218       4.323   6.051  -5.323  1.00 73.56           O  
ATOM   3419  N   PHE A 219       7.572   7.157  -0.988  1.00 72.62           N  
ATOM   3420  H   PHE A 219       7.334   6.179  -1.068  1.00 72.62           H  
ATOM   3421  CA  PHE A 219       8.978   7.479  -0.871  1.00 72.62           C  
ATOM   3422  HA  PHE A 219       9.112   8.514  -0.558  1.00 72.62           H  
ATOM   3423  C   PHE A 219       9.656   7.259  -2.217  1.00 72.62           C  
ATOM   3424  CB  PHE A 219       9.545   6.548   0.188  1.00 72.62           C  
ATOM   3425  HB2 PHE A 219      10.628   6.463   0.097  1.00 72.62           H  
ATOM   3426  HB3 PHE A 219       9.183   5.550  -0.058  1.00 72.62           H  
ATOM   3427  O   PHE A 219       9.553   6.176  -2.795  1.00 72.62           O  
ATOM   3428  CG  PHE A 219       9.139   6.896   1.609  1.00 72.62           C  
ATOM   3429  CD1 PHE A 219       9.645   8.028   2.285  1.00 72.62           C  
ATOM   3430  HD1 PHE A 219      10.280   8.740   1.778  1.00 72.62           H  
ATOM   3431  CD2 PHE A 219       8.185   6.093   2.252  1.00 72.62           C  
ATOM   3432  HD2 PHE A 219       7.721   5.268   1.732  1.00 72.62           H  
ATOM   3433  CE1 PHE A 219       9.282   8.290   3.616  1.00 72.62           C  
ATOM   3434  HE1 PHE A 219       9.676   9.158   4.125  1.00 72.62           H  
ATOM   3435  CE2 PHE A 219       7.798   6.374   3.566  1.00 72.62           C  
ATOM   3436  HE2 PHE A 219       7.052   5.748   4.034  1.00 72.62           H  
ATOM   3437  CZ  PHE A 219       8.357   7.455   4.263  1.00 72.62           C  
ATOM   3438  HZ  PHE A 219       8.041   7.664   5.274  1.00 72.62           H  
ATOM   3439  N   GLN A 220      10.356   8.276  -2.711  1.00 72.13           N  
ATOM   3440  H   GLN A 220      10.360   9.152  -2.207  1.00 72.13           H  
ATOM   3441  CA  GLN A 220      11.043   8.201  -3.999  1.00 72.13           C  
ATOM   3442  HA  GLN A 220      10.638   7.358  -4.558  1.00 72.13           H  
ATOM   3443  C   GLN A 220      12.541   7.940  -3.838  1.00 72.13           C  
ATOM   3444  CB  GLN A 220      10.776   9.453  -4.844  1.00 72.13           C  
ATOM   3445  HB2 GLN A 220      11.132  10.338  -4.318  1.00 72.13           H  
ATOM   3446  HB3 GLN A 220      11.344   9.359  -5.770  1.00 72.13           H  
ATOM   3447  O   GLN A 220      13.172   8.447  -2.917  1.00 72.13           O  
ATOM   3448  CG  GLN A 220       9.293   9.615  -5.215  1.00 72.13           C  
ATOM   3449  HG2 GLN A 220       9.231  10.278  -6.077  1.00 72.13           H  
ATOM   3450  HG3 GLN A 220       8.882   8.650  -5.513  1.00 72.13           H  
ATOM   3451  CD  GLN A 220       8.464  10.221  -4.088  1.00 72.13           C  
ATOM   3452  NE2 GLN A 220       7.425   9.556  -3.645  1.00 72.13           N  
ATOM   3453 HE21 GLN A 220       7.193   8.649  -4.025  1.00 72.13           H  
ATOM   3454 HE22 GLN A 220       7.038   9.852  -2.761  1.00 72.13           H  
ATOM   3455  OE1 GLN A 220       8.753  11.302  -3.596  1.00 72.13           O  
ATOM   3456  N   GLU A 221      13.106   7.179  -4.768  1.00 70.49           N  
ATOM   3457  H   GLU A 221      12.505   6.766  -5.467  1.00 70.49           H  
ATOM   3458  CA  GLU A 221      14.538   7.042  -4.999  1.00 70.49           C  
ATOM   3459  HA  GLU A 221      15.084   7.466  -4.156  1.00 70.49           H  
ATOM   3460  C   GLU A 221      14.913   7.808  -6.264  1.00 70.49           C  
ATOM   3461  CB  GLU A 221      14.922   5.562  -5.115  1.00 70.49           C  
ATOM   3462  HB2 GLU A 221      14.722   5.084  -4.157  1.00 70.49           H  
ATOM   3463  HB3 GLU A 221      14.299   5.104  -5.883  1.00 70.49           H  
ATOM   3464  O   GLU A 221      14.246   7.711  -7.294  1.00 70.49           O  
ATOM   3465  CG  GLU A 221      16.404   5.340  -5.470  1.00 70.49           C  
ATOM   3466  HG2 GLU A 221      16.627   5.840  -6.413  1.00 70.49           H  
ATOM   3467  HG3 GLU A 221      17.027   5.807  -4.708  1.00 70.49           H  
ATOM   3468  CD  GLU A 221      16.782   3.858  -5.625  1.00 70.49           C  
ATOM   3469  OE1 GLU A 221      17.988   3.535  -5.535  1.00 70.49           O  
ATOM   3470  OE2 GLU A 221      15.885   3.032  -5.900  1.00 70.49           O  
ATOM   3471  N   TYR A 222      16.016   8.542  -6.180  1.00 67.91           N  
ATOM   3472  H   TYR A 222      16.548   8.506  -5.322  1.00 67.91           H  
ATOM   3473  CA  TYR A 222      16.596   9.296  -7.277  1.00 67.91           C  
ATOM   3474  HA  TYR A 222      15.928   9.295  -8.139  1.00 67.91           H  
ATOM   3475  C   TYR A 222      17.904   8.629  -7.683  1.00 67.91           C  
ATOM   3476  CB  TYR A 222      16.774  10.740  -6.816  1.00 67.91           C  
ATOM   3477  HB2 TYR A 222      17.186  10.757  -5.807  1.00 67.91           H  
ATOM   3478  HB3 TYR A 222      17.505  11.241  -7.450  1.00 67.91           H  
ATOM   3479  O   TYR A 222      18.875   8.622  -6.926  1.00 67.91           O  
ATOM   3480  CG  TYR A 222      15.478  11.516  -6.841  1.00 67.91           C  
ATOM   3481  CD1 TYR A 222      15.157  12.342  -7.934  1.00 67.91           C  
ATOM   3482  HD1 TYR A 222      15.822  12.392  -8.784  1.00 67.91           H  
ATOM   3483  CD2 TYR A 222      14.580  11.391  -5.767  1.00 67.91           C  
ATOM   3484  HD2 TYR A 222      14.815  10.757  -4.926  1.00 67.91           H  
ATOM   3485  CE1 TYR A 222      13.976  13.104  -7.926  1.00 67.91           C  
ATOM   3486  HE1 TYR A 222      13.734  13.754  -8.755  1.00 67.91           H  
ATOM   3487  CE2 TYR A 222      13.371  12.103  -5.779  1.00 67.91           C  
ATOM   3488  HE2 TYR A 222      12.703  12.020  -4.935  1.00 67.91           H  
ATOM   3489  OH  TYR A 222      11.994  13.783  -6.762  1.00 67.91           O  
ATOM   3490  HH  TYR A 222      11.385  13.413  -6.119  1.00 67.91           H  
ATOM   3491  CZ  TYR A 222      13.088  12.986  -6.842  1.00 67.91           C  
ATOM   3492  N   LYS A 223      17.909   8.037  -8.874  1.00 67.48           N  
ATOM   3493  H   LYS A 223      17.076   8.124  -9.440  1.00 67.48           H  
ATOM   3494  CA  LYS A 223      19.012   7.249  -9.416  1.00 67.48           C  
ATOM   3495  HA  LYS A 223      19.670   6.978  -8.590  1.00 67.48           H  
ATOM   3496  C   LYS A 223      19.790   8.077 -10.448  1.00 67.48           C  
ATOM   3497  CB  LYS A 223      18.461   5.958 -10.040  1.00 67.48           C  
ATOM   3498  HB2 LYS A 223      17.784   6.255 -10.841  1.00 67.48           H  
ATOM   3499  HB3 LYS A 223      19.286   5.394 -10.475  1.00 67.48           H  
ATOM   3500  O   LYS A 223      19.174   8.761 -11.268  1.00 67.48           O  
ATOM   3501  CG  LYS A 223      17.683   5.042  -9.079  1.00 67.48           C  
ATOM   3502  HG2 LYS A 223      16.877   5.604  -8.608  1.00 67.48           H  
ATOM   3503  HG3 LYS A 223      18.365   4.675  -8.312  1.00 67.48           H  
ATOM   3504  CD  LYS A 223      17.054   3.854  -9.827  1.00 67.48           C  
ATOM   3505  HD2 LYS A 223      17.818   3.387 -10.449  1.00 67.48           H  
ATOM   3506  HD3 LYS A 223      16.264   4.218 -10.485  1.00 67.48           H  
ATOM   3507  CE  LYS A 223      16.463   2.829  -8.842  1.00 67.48           C  
ATOM   3508  HE2 LYS A 223      15.533   3.218  -8.426  1.00 67.48           H  
ATOM   3509  HE3 LYS A 223      17.150   2.722  -8.003  1.00 67.48           H  
ATOM   3510  NZ  LYS A 223      16.251   1.491  -9.460  1.00 67.48           N  
ATOM   3511  HZ1 LYS A 223      15.605   1.507 -10.236  1.00 67.48           H  
ATOM   3512  HZ2 LYS A 223      17.132   1.127  -9.792  1.00 67.48           H  
ATOM   3513  HZ3 LYS A 223      15.900   0.831  -8.780  1.00 67.48           H  
ATOM   3514  N   PRO A 224      21.131   7.968 -10.495  1.00 63.79           N  
ATOM   3515  CA  PRO A 224      21.948   8.671 -11.488  1.00 63.79           C  
ATOM   3516  HA  PRO A 224      21.728   9.739 -11.467  1.00 63.79           H  
ATOM   3517  C   PRO A 224      21.710   8.164 -12.919  1.00 63.79           C  
ATOM   3518  CB  PRO A 224      23.395   8.442 -11.038  1.00 63.79           C  
ATOM   3519  HB2 PRO A 224      24.089   8.395 -11.878  1.00 63.79           H  
ATOM   3520  HB3 PRO A 224      23.689   9.239 -10.355  1.00 63.79           H  
ATOM   3521  O   PRO A 224      21.923   8.894 -13.880  1.00 63.79           O  
ATOM   3522  CG  PRO A 224      23.339   7.120 -10.273  1.00 63.79           C  
ATOM   3523  HG2 PRO A 224      23.394   6.288 -10.975  1.00 63.79           H  
ATOM   3524  HG3 PRO A 224      24.136   7.048  -9.533  1.00 63.79           H  
ATOM   3525  CD  PRO A 224      21.963   7.160  -9.616  1.00 63.79           C  
ATOM   3526  HD2 PRO A 224      21.572   6.148  -9.508  1.00 63.79           H  
ATOM   3527  HD3 PRO A 224      22.034   7.642  -8.641  1.00 63.79           H  
ATOM   3528  N   SER A 225      21.258   6.917 -13.071  1.00 64.16           N  
ATOM   3529  H   SER A 225      21.113   6.364 -12.239  1.00 64.16           H  
ATOM   3530  CA  SER A 225      20.863   6.326 -14.353  1.00 64.16           C  
ATOM   3531  HA  SER A 225      20.471   7.112 -14.998  1.00 64.16           H  
ATOM   3532  C   SER A 225      19.768   5.274 -14.159  1.00 64.16           C  
ATOM   3533  CB  SER A 225      22.089   5.704 -15.038  1.00 64.16           C  
ATOM   3534  HB2 SER A 225      21.859   5.543 -16.091  1.00 64.16           H  
ATOM   3535  HB3 SER A 225      22.934   6.390 -14.975  1.00 64.16           H  
ATOM   3536  O   SER A 225      19.637   4.720 -13.065  1.00 64.16           O  
ATOM   3537  OG  SER A 225      22.432   4.457 -14.456  1.00 64.16           O  
ATOM   3538  HG  SER A 225      22.607   4.578 -13.520  1.00 64.16           H  
ATOM   3539  N   ALA A 226      19.038   4.933 -15.223  1.00 63.15           N  
ATOM   3540  H   ALA A 226      19.152   5.448 -16.084  1.00 63.15           H  
ATOM   3541  CA  ALA A 226      18.016   3.881 -15.196  1.00 63.15           C  
ATOM   3542  HA  ALA A 226      17.281   4.123 -14.428  1.00 63.15           H  
ATOM   3543  C   ALA A 226      18.566   2.477 -14.858  1.00 63.15           C  
ATOM   3544  CB  ALA A 226      17.308   3.885 -16.555  1.00 63.15           C  
ATOM   3545  HB1 ALA A 226      16.875   4.866 -16.748  1.00 63.15           H  
ATOM   3546  HB2 ALA A 226      18.011   3.632 -17.349  1.00 63.15           H  
ATOM   3547  HB3 ALA A 226      16.507   3.146 -16.548  1.00 63.15           H  
ATOM   3548  O   ALA A 226      17.815   1.623 -14.404  1.00 63.15           O  
ATOM   3549  N   TYR A 227      19.872   2.242 -15.036  1.00 60.20           N  
ATOM   3550  H   TYR A 227      20.445   2.989 -15.403  1.00 60.20           H  
ATOM   3551  CA  TYR A 227      20.532   0.952 -14.774  1.00 60.20           C  
ATOM   3552  HA  TYR A 227      19.805   0.152 -14.916  1.00 60.20           H  
ATOM   3553  C   TYR A 227      21.065   0.812 -13.341  1.00 60.20           C  
ATOM   3554  CB  TYR A 227      21.662   0.758 -15.791  1.00 60.20           C  
ATOM   3555  HB2 TYR A 227      22.116  -0.221 -15.634  1.00 60.20           H  
ATOM   3556  HB3 TYR A 227      22.431   1.509 -15.614  1.00 60.20           H  
ATOM   3557  O   TYR A 227      21.707  -0.180 -13.000  1.00 60.20           O  
ATOM   3558  CG  TYR A 227      21.202   0.839 -17.231  1.00 60.20           C  
ATOM   3559  CD1 TYR A 227      20.470  -0.227 -17.787  1.00 60.20           C  
ATOM   3560  HD1 TYR A 227      20.244  -1.098 -17.190  1.00 60.20           H  
ATOM   3561  CD2 TYR A 227      21.480   1.985 -18.001  1.00 60.20           C  
ATOM   3562  HD2 TYR A 227      22.042   2.801 -17.572  1.00 60.20           H  
ATOM   3563  CE1 TYR A 227      20.023  -0.154 -19.118  1.00 60.20           C  
ATOM   3564  HE1 TYR A 227      19.459  -0.963 -19.557  1.00 60.20           H  
ATOM   3565  CE2 TYR A 227      21.030   2.064 -19.333  1.00 60.20           C  
ATOM   3566  HE2 TYR A 227      21.243   2.940 -19.928  1.00 60.20           H  
ATOM   3567  OH  TYR A 227      19.868   1.052 -21.178  1.00 60.20           O  
ATOM   3568  HH  TYR A 227      20.090   1.884 -21.601  1.00 60.20           H  
ATOM   3569  CZ  TYR A 227      20.302   0.990 -19.893  1.00 60.20           C  
ATOM   3570  N   SER A 228      20.851   1.827 -12.504  1.00 59.49           N  
ATOM   3571  H   SER A 228      20.255   2.580 -12.816  1.00 59.49           H  
ATOM   3572  CA  SER A 228      21.327   1.829 -11.122  1.00 59.49           C  
ATOM   3573  HA  SER A 228      22.302   1.344 -11.085  1.00 59.49           H  
ATOM   3574  C   SER A 228      20.353   1.027 -10.254  1.00 59.49           C  
ATOM   3575  CB  SER A 228      21.507   3.258 -10.582  1.00 59.49           C  
ATOM   3576  HB2 SER A 228      20.609   3.568 -10.048  1.00 59.49           H  
ATOM   3577  HB3 SER A 228      22.337   3.253  -9.875  1.00 59.49           H  
ATOM   3578  O   SER A 228      19.240   1.481  -9.996  1.00 59.49           O  
ATOM   3579  OG  SER A 228      21.769   4.211 -11.599  1.00 59.49           O  
ATOM   3580  HG  SER A 228      20.948   4.296 -12.090  1.00 59.49           H  
ATOM   3581  N   ASP A 229      20.755  -0.158  -9.800  1.00 59.98           N  
ATOM   3582  H   ASP A 229      21.618  -0.548 -10.150  1.00 59.98           H  
ATOM   3583  CA  ASP A 229      19.931  -1.012  -8.932  1.00 59.98           C  
ATOM   3584  HA  ASP A 229      18.968  -0.525  -8.778  1.00 59.98           H  
ATOM   3585  C   ASP A 229      20.564  -1.141  -7.539  1.00 59.98           C  
ATOM   3586  CB  ASP A 229      19.626  -2.355  -9.620  1.00 59.98           C  
ATOM   3587  HB2 ASP A 229      20.527  -2.967  -9.648  1.00 59.98           H  
ATOM   3588  HB3 ASP A 229      19.317  -2.161 -10.647  1.00 59.98           H  
ATOM   3589  O   ASP A 229      21.190  -2.142  -7.186  1.00 59.98           O  
ATOM   3590  CG  ASP A 229      18.489  -3.117  -8.921  1.00 59.98           C  
ATOM   3591  OD1 ASP A 229      17.756  -2.461  -8.149  1.00 59.98           O  
ATOM   3592  OD2 ASP A 229      18.369  -4.341  -9.173  1.00 59.98           O  
ATOM   3593  N   TYR A 230      20.509  -0.050  -6.770  1.00 62.69           N  
ATOM   3594  H   TYR A 230      20.046   0.774  -7.127  1.00 62.69           H  
ATOM   3595  CA  TYR A 230      20.982  -0.048  -5.381  1.00 62.69           C  
ATOM   3596  HA  TYR A 230      21.823  -0.735  -5.283  1.00 62.69           H  
ATOM   3597  C   TYR A 230      19.907  -0.515  -4.415  1.00 62.69           C  
ATOM   3598  CB  TYR A 230      21.438   1.352  -4.966  1.00 62.69           C  
ATOM   3599  HB2 TYR A 230      21.894   1.299  -3.978  1.00 62.69           H  
ATOM   3600  HB3 TYR A 230      20.562   1.997  -4.890  1.00 62.69           H  
ATOM   3601  O   TYR A 230      20.225  -1.028  -3.338  1.00 62.69           O  
ATOM   3602  CG  TYR A 230      22.426   1.969  -5.920  1.00 62.69           C  
ATOM   3603  CD1 TYR A 230      23.586   1.263  -6.287  1.00 62.69           C  
ATOM   3604  HD1 TYR A 230      23.779   0.288  -5.864  1.00 62.69           H  
ATOM   3605  CD2 TYR A 230      22.136   3.218  -6.492  1.00 62.69           C  
ATOM   3606  HD2 TYR A 230      21.249   3.757  -6.194  1.00 62.69           H  
ATOM   3607  CE1 TYR A 230      24.424   1.779  -7.289  1.00 62.69           C  
ATOM   3608  HE1 TYR A 230      25.249   1.181  -7.648  1.00 62.69           H  
ATOM   3609  CE2 TYR A 230      23.012   3.774  -7.434  1.00 62.69           C  
ATOM   3610  HE2 TYR A 230      22.813   4.754  -7.843  1.00 62.69           H  
ATOM   3611  OH  TYR A 230      24.904   3.559  -8.842  1.00 62.69           O  
ATOM   3612  HH  TYR A 230      24.798   4.513  -8.850  1.00 62.69           H  
ATOM   3613  CZ  TYR A 230      24.131   3.041  -7.858  1.00 62.69           C  
ATOM   3614  N   THR A 231      18.649  -0.289  -4.778  1.00 64.92           N  
ATOM   3615  H   THR A 231      18.469   0.091  -5.696  1.00 64.92           H  
ATOM   3616  CA  THR A 231      17.501  -0.655  -3.968  1.00 64.92           C  
ATOM   3617  HA  THR A 231      17.685  -0.312  -2.950  1.00 64.92           H  
ATOM   3618  C   THR A 231      17.342  -2.171  -3.910  1.00 64.92           C  
ATOM   3619  CB  THR A 231      16.245   0.086  -4.438  1.00 64.92           C  
ATOM   3620  HB  THR A 231      16.441   1.155  -4.355  1.00 64.92           H  
ATOM   3621  O   THR A 231      17.757  -2.923  -4.784  1.00 64.92           O  
ATOM   3622  CG2 THR A 231      15.828  -0.222  -5.873  1.00 64.92           C  
ATOM   3623 HG21 THR A 231      14.854   0.221  -6.083  1.00 64.92           H  
ATOM   3624 HG22 THR A 231      15.788  -1.299  -6.038  1.00 64.92           H  
ATOM   3625 HG23 THR A 231      16.556   0.205  -6.561  1.00 64.92           H  
ATOM   3626  OG1 THR A 231      15.173  -0.214  -3.581  1.00 64.92           O  
ATOM   3627  HG1 THR A 231      14.462   0.366  -3.863  1.00 64.92           H  
ATOM   3628  N   ARG A 232      16.777  -2.641  -2.807  1.00 63.09           N  
ATOM   3629  H   ARG A 232      16.497  -1.960  -2.116  1.00 63.09           H  
ATOM   3630  CA  ARG A 232      16.348  -4.029  -2.629  1.00 63.09           C  
ATOM   3631  HA  ARG A 232      17.052  -4.696  -3.127  1.00 63.09           H  
ATOM   3632  C   ARG A 232      14.992  -4.276  -3.279  1.00 63.09           C  
ATOM   3633  CB  ARG A 232      16.283  -4.344  -1.137  1.00 63.09           C  
ATOM   3634  HB2 ARG A 232      15.880  -5.348  -1.001  1.00 63.09           H  
ATOM   3635  HB3 ARG A 232      15.617  -3.634  -0.646  1.00 63.09           H  
ATOM   3636  O   ARG A 232      14.593  -5.431  -3.417  1.00 63.09           O  
ATOM   3637  CG  ARG A 232      17.671  -4.280  -0.507  1.00 63.09           C  
ATOM   3638  HG2 ARG A 232      18.314  -5.031  -0.965  1.00 63.09           H  
ATOM   3639  HG3 ARG A 232      18.114  -3.295  -0.656  1.00 63.09           H  
ATOM   3640  CD  ARG A 232      17.548  -4.558   0.981  1.00 63.09           C  
ATOM   3641  HD2 ARG A 232      17.199  -5.581   1.124  1.00 63.09           H  
ATOM   3642  HD3 ARG A 232      16.822  -3.866   1.408  1.00 63.09           H  
ATOM   3643  NE  ARG A 232      18.847  -4.356   1.621  1.00 63.09           N  
ATOM   3644  HE  ARG A 232      19.470  -3.720   1.144  1.00 63.09           H  
ATOM   3645  NH1 ARG A 232      18.274  -5.194   3.670  1.00 63.09           N  
ATOM   3646 HH11 ARG A 232      17.358  -5.386   3.291  1.00 63.09           H  
ATOM   3647 HH12 ARG A 232      18.449  -5.227   4.665  1.00 63.09           H  
ATOM   3648  NH2 ARG A 232      20.228  -4.141   3.363  1.00 63.09           N  
ATOM   3649 HH21 ARG A 232      20.097  -3.815   4.310  1.00 63.09           H  
ATOM   3650 HH22 ARG A 232      20.654  -3.454   2.758  1.00 63.09           H  
ATOM   3651  CZ  ARG A 232      19.115  -4.594   2.878  1.00 63.09           C  
ATOM   3652  N   VAL A 233      14.288  -3.201  -3.631  1.00 63.47           N  
ATOM   3653  H   VAL A 233      14.731  -2.299  -3.526  1.00 63.47           H  
ATOM   3654  CA  VAL A 233      13.020  -3.231  -4.353  1.00 63.47           C  
ATOM   3655  HA  VAL A 233      12.361  -3.961  -3.884  1.00 63.47           H  
ATOM   3656  C   VAL A 233      13.297  -3.666  -5.787  1.00 63.47           C  
ATOM   3657  CB  VAL A 233      12.336  -1.855  -4.308  1.00 63.47           C  
ATOM   3658  HB  VAL A 233      12.914  -1.138  -4.891  1.00 63.47           H  
ATOM   3659  O   VAL A 233      14.276  -3.239  -6.387  1.00 63.47           O  
ATOM   3660  CG1 VAL A 233      10.933  -1.960  -4.892  1.00 63.47           C  
ATOM   3661 HG11 VAL A 233      10.446  -0.984  -4.892  1.00 63.47           H  
ATOM   3662 HG12 VAL A 233      10.984  -2.342  -5.911  1.00 63.47           H  
ATOM   3663 HG13 VAL A 233      10.338  -2.660  -4.306  1.00 63.47           H  
ATOM   3664  CG2 VAL A 233      12.184  -1.327  -2.875  1.00 63.47           C  
ATOM   3665 HG21 VAL A 233      11.515  -1.970  -2.304  1.00 63.47           H  
ATOM   3666 HG22 VAL A 233      11.758  -0.324  -2.919  1.00 63.47           H  
ATOM   3667 HG23 VAL A 233      13.143  -1.263  -2.362  1.00 63.47           H  
ATOM   3668  N   ARG A 234      12.473  -4.554  -6.336  1.00 60.59           N  
ATOM   3669  H   ARG A 234      11.606  -4.782  -5.870  1.00 60.59           H  
ATOM   3670  CA  ARG A 234      12.735  -5.157  -7.643  1.00 60.59           C  
ATOM   3671  HA  ARG A 234      13.785  -5.029  -7.907  1.00 60.59           H  
ATOM   3672  C   ARG A 234      11.952  -4.451  -8.734  1.00 60.59           C  
ATOM   3673  CB  ARG A 234      12.410  -6.649  -7.582  1.00 60.59           C  
ATOM   3674  HB2 ARG A 234      12.534  -7.069  -8.580  1.00 60.59           H  
ATOM   3675  HB3 ARG A 234      11.360  -6.749  -7.306  1.00 60.59           H  
ATOM   3676  O   ARG A 234      10.797  -4.096  -8.541  1.00 60.59           O  
ATOM   3677  CG  ARG A 234      13.262  -7.454  -6.585  1.00 60.59           C  
ATOM   3678  HG2 ARG A 234      12.986  -7.183  -5.567  1.00 60.59           H  
ATOM   3679  HG3 ARG A 234      13.045  -8.513  -6.728  1.00 60.59           H  
ATOM   3680  CD  ARG A 234      14.765  -7.211  -6.775  1.00 60.59           C  
ATOM   3681  HD2 ARG A 234      15.017  -7.306  -7.831  1.00 60.59           H  
ATOM   3682  HD3 ARG A 234      14.987  -6.191  -6.462  1.00 60.59           H  
ATOM   3683  NE  ARG A 234      15.582  -8.150  -5.985  1.00 60.59           N  
ATOM   3684  HE  ARG A 234      15.111  -8.949  -5.586  1.00 60.59           H  
ATOM   3685  NH1 ARG A 234      17.548  -6.968  -6.158  1.00 60.59           N  
ATOM   3686 HH11 ARG A 234      18.422  -6.681  -5.741  1.00 60.59           H  
ATOM   3687 HH12 ARG A 234      17.097  -6.281  -6.745  1.00 60.59           H  
ATOM   3688  NH2 ARG A 234      17.491  -8.836  -4.940  1.00 60.59           N  
ATOM   3689 HH21 ARG A 234      17.056  -9.702  -4.656  1.00 60.59           H  
ATOM   3690 HH22 ARG A 234      18.473  -8.676  -4.767  1.00 60.59           H  
ATOM   3691  CZ  ARG A 234      16.860  -7.978  -5.696  1.00 60.59           C  
ATOM   3692  N   ASP A 235      12.560  -4.299  -9.901  1.00 59.32           N  
ATOM   3693  H   ASP A 235      13.519  -4.605  -9.990  1.00 59.32           H  
ATOM   3694  CA  ASP A 235      11.919  -3.630 -11.038  1.00 59.32           C  
ATOM   3695  HA  ASP A 235      11.307  -2.804 -10.678  1.00 59.32           H  
ATOM   3696  C   ASP A 235      10.987  -4.574 -11.822  1.00 59.32           C  
ATOM   3697  CB  ASP A 235      13.004  -3.052 -11.962  1.00 59.32           C  
ATOM   3698  HB2 ASP A 235      12.522  -2.662 -12.859  1.00 59.32           H  
ATOM   3699  HB3 ASP A 235      13.667  -3.860 -12.271  1.00 59.32           H  
ATOM   3700  O   ASP A 235      10.161  -4.118 -12.613  1.00 59.32           O  
ATOM   3701  CG  ASP A 235      13.838  -1.913 -11.353  1.00 59.32           C  
ATOM   3702  OD1 ASP A 235      13.313  -1.137 -10.525  1.00 59.32           O  
ATOM   3703  OD2 ASP A 235      14.997  -1.755 -11.783  1.00 59.32           O  
ATOM   3704  N   THR A 236      11.133  -5.896 -11.649  1.00 55.31           N  
ATOM   3705  H   THR A 236      11.775  -6.210 -10.935  1.00 55.31           H  
ATOM   3706  CA  THR A 236      10.432  -6.913 -12.455  1.00 55.31           C  
ATOM   3707  HA  THR A 236       9.535  -6.464 -12.884  1.00 55.31           H  
ATOM   3708  C   THR A 236       9.982  -8.114 -11.627  1.00 55.31           C  
ATOM   3709  CB  THR A 236      11.305  -7.416 -13.617  1.00 55.31           C  
ATOM   3710  HB  THR A 236      10.764  -8.192 -14.158  1.00 55.31           H  
ATOM   3711  O   THR A 236      10.672  -8.529 -10.699  1.00 55.31           O  
ATOM   3712  CG2 THR A 236      11.694  -6.315 -14.602  1.00 55.31           C  
ATOM   3713 HG21 THR A 236      10.794  -5.820 -14.968  1.00 55.31           H  
ATOM   3714 HG22 THR A 236      12.339  -5.577 -14.125  1.00 55.31           H  
ATOM   3715 HG23 THR A 236      12.221  -6.758 -15.447  1.00 55.31           H  
ATOM   3716  OG1 THR A 236      12.509  -7.949 -13.128  1.00 55.31           O  
ATOM   3717  HG1 THR A 236      12.957  -7.219 -12.696  1.00 55.31           H  
ATOM   3718  N   TRP A 237       8.852  -8.725 -11.991  1.00 56.68           N  
ATOM   3719  H   TRP A 237       8.308  -8.348 -12.754  1.00 56.68           H  
ATOM   3720  CA  TRP A 237       8.309  -9.888 -11.276  1.00 56.68           C  
ATOM   3721  HA  TRP A 237       8.218  -9.617 -10.224  1.00 56.68           H  
ATOM   3722  C   TRP A 237       9.224 -11.121 -11.337  1.00 56.68           C  
ATOM   3723  CB  TRP A 237       6.900 -10.200 -11.785  1.00 56.68           C  
ATOM   3724  HB2 TRP A 237       6.368  -9.260 -11.934  1.00 56.68           H  
ATOM   3725  HB3 TRP A 237       6.957 -10.715 -12.743  1.00 56.68           H  
ATOM   3726  O   TRP A 237       9.354 -11.846 -10.356  1.00 56.68           O  
ATOM   3727  CG  TRP A 237       6.098 -11.011 -10.819  1.00 56.68           C  
ATOM   3728  CD1 TRP A 237       5.639 -12.269 -11.006  1.00 56.68           C  
ATOM   3729  HD1 TRP A 237       5.776 -12.852 -11.904  1.00 56.68           H  
ATOM   3730  CD2 TRP A 237       5.690 -10.637  -9.472  1.00 56.68           C  
ATOM   3731  CE2 TRP A 237       5.094 -11.768  -8.850  1.00 56.68           C  
ATOM   3732  CE3 TRP A 237       5.757  -9.450  -8.717  1.00 56.68           C  
ATOM   3733  HE3 TRP A 237       6.083  -8.542  -9.203  1.00 56.68           H  
ATOM   3734  NE1 TRP A 237       5.020 -12.709  -9.851  1.00 56.68           N  
ATOM   3735  HE1 TRP A 237       4.596 -13.621  -9.752  1.00 56.68           H  
ATOM   3736  CH2 TRP A 237       4.821 -10.573  -6.768  1.00 56.68           C  
ATOM   3737  HH2 TRP A 237       4.461 -10.546  -5.750  1.00 56.68           H  
ATOM   3738  CZ2 TRP A 237       4.716 -11.762  -7.506  1.00 56.68           C  
ATOM   3739  HZ2 TRP A 237       4.302 -12.647  -7.046  1.00 56.68           H  
ATOM   3740  CZ3 TRP A 237       5.305  -9.410  -7.387  1.00 56.68           C  
ATOM   3741  HZ3 TRP A 237       5.306  -8.475  -6.846  1.00 56.68           H  
ATOM   3742  N   ASP A 238       9.973 -11.296 -12.429  1.00 59.29           N  
ATOM   3743  H   ASP A 238       9.768 -10.753 -13.255  1.00 59.29           H  
ATOM   3744  CA  ASP A 238      10.994 -12.347 -12.533  1.00 59.29           C  
ATOM   3745  HA  ASP A 238      10.523 -13.323 -12.411  1.00 59.29           H  
ATOM   3746  C   ASP A 238      12.090 -12.211 -11.470  1.00 59.29           C  
ATOM   3747  CB  ASP A 238      11.677 -12.288 -13.905  1.00 59.29           C  
ATOM   3748  HB2 ASP A 238      12.060 -11.280 -14.066  1.00 59.29           H  
ATOM   3749  HB3 ASP A 238      12.527 -12.969 -13.903  1.00 59.29           H  
ATOM   3750  O   ASP A 238      12.683 -13.204 -11.055  1.00 59.29           O  
ATOM   3751  CG  ASP A 238      10.773 -12.682 -15.070  1.00 59.29           C  
ATOM   3752  OD1 ASP A 238       9.788 -13.410 -14.832  1.00 59.29           O  
ATOM   3753  OD2 ASP A 238      11.114 -12.250 -16.191  1.00 59.29           O  
ATOM   3754  N   GLN A 239      12.395 -10.990 -11.020  1.00 59.72           N  
ATOM   3755  H   GLN A 239      11.868 -10.203 -11.370  1.00 59.72           H  
ATOM   3756  CA  GLN A 239      13.319 -10.773  -9.905  1.00 59.72           C  
ATOM   3757  HA  GLN A 239      14.172 -11.445  -9.998  1.00 59.72           H  
ATOM   3758  C   GLN A 239      12.659 -11.051  -8.551  1.00 59.72           C  
ATOM   3759  CB  GLN A 239      13.826  -9.331  -9.920  1.00 59.72           C  
ATOM   3760  HB2 GLN A 239      14.360  -9.143  -8.989  1.00 59.72           H  
ATOM   3761  HB3 GLN A 239      12.961  -8.670  -9.956  1.00 59.72           H  
ATOM   3762  O   GLN A 239      13.351 -11.422  -7.605  1.00 59.72           O  
ATOM   3763  CG  GLN A 239      14.769  -8.981 -11.077  1.00 59.72           C  
ATOM   3764  HG2 GLN A 239      14.348  -9.320 -12.024  1.00 59.72           H  
ATOM   3765  HG3 GLN A 239      15.720  -9.493 -10.929  1.00 59.72           H  
ATOM   3766  CD  GLN A 239      15.022  -7.473 -11.152  1.00 59.72           C  
ATOM   3767  NE2 GLN A 239      15.874  -7.012 -12.036  1.00 59.72           N  
ATOM   3768 HE21 GLN A 239      16.063  -6.022 -11.975  1.00 59.72           H  
ATOM   3769 HE22 GLN A 239      16.360  -7.618 -12.681  1.00 59.72           H  
ATOM   3770  OE1 GLN A 239      14.448  -6.673 -10.431  1.00 59.72           O  
ATOM   3771  N   ILE A 240      11.344 -10.866  -8.469  1.00 57.59           N  
ATOM   3772  H   ILE A 240      10.857 -10.601  -9.314  1.00 57.59           H  
ATOM   3773  CA  ILE A 240      10.531 -11.042  -7.266  1.00 57.59           C  
ATOM   3774  HA  ILE A 240      11.061 -10.622  -6.411  1.00 57.59           H  
ATOM   3775  C   ILE A 240      10.315 -12.525  -6.964  1.00 57.59           C  
ATOM   3776  CB  ILE A 240       9.204 -10.275  -7.443  1.00 57.59           C  
ATOM   3777  HB  ILE A 240       8.744 -10.558  -8.390  1.00 57.59           H  
ATOM   3778  O   ILE A 240      10.504 -12.945  -5.826  1.00 57.59           O  
ATOM   3779  CG1 ILE A 240       9.547  -8.765  -7.529  1.00 57.59           C  
ATOM   3780 HG12 ILE A 240      10.282  -8.613  -8.320  1.00 57.59           H  
ATOM   3781 HG13 ILE A 240      10.069  -8.458  -6.623  1.00 57.59           H  
ATOM   3782  CG2 ILE A 240       8.214 -10.726  -6.359  1.00 57.59           C  
ATOM   3783 HG21 ILE A 240       7.432  -9.979  -6.221  1.00 57.59           H  
ATOM   3784 HG22 ILE A 240       8.715 -10.919  -5.410  1.00 57.59           H  
ATOM   3785 HG23 ILE A 240       7.725 -11.648  -6.673  1.00 57.59           H  
ATOM   3786  CD1 ILE A 240       8.413  -7.786  -7.849  1.00 57.59           C  
ATOM   3787 HD11 ILE A 240       8.783  -6.767  -7.740  1.00 57.59           H  
ATOM   3788 HD12 ILE A 240       8.110  -7.909  -8.888  1.00 57.59           H  
ATOM   3789 HD13 ILE A 240       7.563  -7.932  -7.183  1.00 57.59           H  
ATOM   3790  N   ALA A 241       9.989 -13.315  -7.989  1.00 53.17           N  
ATOM   3791  H   ALA A 241       9.801 -12.875  -8.878  1.00 53.17           H  
ATOM   3792  CA  ALA A 241       9.721 -14.746  -7.878  1.00 53.17           C  
ATOM   3793  HA  ALA A 241       9.057 -14.911  -7.029  1.00 53.17           H  
ATOM   3794  C   ALA A 241      10.982 -15.601  -7.642  1.00 53.17           C  
ATOM   3795  CB  ALA A 241       8.987 -15.172  -9.156  1.00 53.17           C  
ATOM   3796  HB1 ALA A 241       8.074 -14.586  -9.272  1.00 53.17           H  
ATOM   3797  HB2 ALA A 241       9.624 -15.015 -10.027  1.00 53.17           H  
ATOM   3798  HB3 ALA A 241       8.721 -16.227  -9.091  1.00 53.17           H  
ATOM   3799  O   ALA A 241      10.881 -16.768  -7.268  1.00 53.17           O  
ATOM   3800  N   ARG A 242      12.188 -15.057  -7.860  1.00 58.72           N  
ATOM   3801  H   ARG A 242      12.214 -14.083  -8.124  1.00 58.72           H  
ATOM   3802  CA  ARG A 242      13.445 -15.773  -7.582  1.00 58.72           C  
ATOM   3803  HA  ARG A 242      13.387 -16.768  -8.023  1.00 58.72           H  
ATOM   3804  C   ARG A 242      13.633 -15.950  -6.076  1.00 58.72           C  
ATOM   3805  CB  ARG A 242      14.637 -15.010  -8.179  1.00 58.72           C  
ATOM   3806  HB2 ARG A 242      15.558 -15.351  -7.707  1.00 58.72           H  
ATOM   3807  HB3 ARG A 242      14.514 -13.948  -7.964  1.00 58.72           H  
ATOM   3808  O   ARG A 242      13.643 -14.951  -5.360  1.00 58.72           O  
ATOM   3809  CG  ARG A 242      14.765 -15.224  -9.690  1.00 58.72           C  
ATOM   3810  HG2 ARG A 242      15.107 -16.240  -9.886  1.00 58.72           H  
ATOM   3811  HG3 ARG A 242      13.786 -15.110 -10.156  1.00 58.72           H  
ATOM   3812  CD  ARG A 242      15.769 -14.224 -10.278  1.00 58.72           C  
ATOM   3813  HD2 ARG A 242      15.566 -13.239  -9.859  1.00 58.72           H  
ATOM   3814  HD3 ARG A 242      16.774 -14.533  -9.989  1.00 58.72           H  
ATOM   3815  NE  ARG A 242      15.650 -14.136 -11.743  1.00 58.72           N  
ATOM   3816  HE  ARG A 242      14.747 -14.393 -12.114  1.00 58.72           H  
ATOM   3817  NH1 ARG A 242      17.648 -13.087 -12.166  1.00 58.72           N  
ATOM   3818 HH11 ARG A 242      17.847 -13.118 -11.177  1.00 58.72           H  
ATOM   3819 HH12 ARG A 242      18.292 -12.673 -12.825  1.00 58.72           H  
ATOM   3820  NH2 ARG A 242      16.256 -13.543 -13.854  1.00 58.72           N  
ATOM   3821 HH21 ARG A 242      15.364 -13.880 -14.186  1.00 58.72           H  
ATOM   3822 HH22 ARG A 242      16.891 -13.105 -14.506  1.00 58.72           H  
ATOM   3823  CZ  ARG A 242      16.517 -13.595 -12.578  1.00 58.72           C  
ATOM   3824  N   GLN A 243      13.905 -17.179  -5.626  1.00 49.69           N  
ATOM   3825  H   GLN A 243      13.815 -17.954  -6.267  1.00 49.69           H  
ATOM   3826  CA  GLN A 243      14.354 -17.469  -4.256  1.00 49.69           C  
ATOM   3827  HA  GLN A 243      13.538 -17.259  -3.565  1.00 49.69           H  
ATOM   3828  C   GLN A 243      15.546 -16.572  -3.877  1.00 49.69           C  
ATOM   3829  CB  GLN A 243      14.752 -18.951  -4.121  1.00 49.69           C  
ATOM   3830  HB2 GLN A 243      15.283 -19.269  -5.018  1.00 49.69           H  
ATOM   3831  HB3 GLN A 243      15.430 -19.055  -3.274  1.00 49.69           H  
ATOM   3832  O   GLN A 243      16.536 -16.496  -4.610  1.00 49.69           O  
ATOM   3833  CG  GLN A 243      13.550 -19.874  -3.861  1.00 49.69           C  
ATOM   3834  HG2 GLN A 243      12.827 -19.774  -4.670  1.00 49.69           H  
ATOM   3835  HG3 GLN A 243      13.066 -19.570  -2.933  1.00 49.69           H  
ATOM   3836  CD  GLN A 243      13.946 -21.348  -3.747  1.00 49.69           C  
ATOM   3837  NE2 GLN A 243      13.125 -22.171  -3.133  1.00 49.69           N  
ATOM   3838 HE21 GLN A 243      12.272 -21.839  -2.708  1.00 49.69           H  
ATOM   3839 HE22 GLN A 243      13.411 -23.138  -3.067  1.00 49.69           H  
ATOM   3840  OE1 GLN A 243      14.986 -21.785  -4.216  1.00 49.69           O  
ATOM   3841  N   GLN A 244      15.444 -15.864  -2.747  1.00 50.20           N  
ATOM   3842  H   GLN A 244      14.629 -16.010  -2.169  1.00 50.20           H  
ATOM   3843  CA  GLN A 244      16.461 -14.907  -2.291  1.00 50.20           C  
ATOM   3844  HA  GLN A 244      17.224 -14.807  -3.063  1.00 50.20           H  
ATOM   3845  C   GLN A 244      17.153 -15.386  -1.011  1.00 50.20           C  
ATOM   3846  CB  GLN A 244      15.873 -13.505  -2.042  1.00 50.20           C  
ATOM   3847  HB2 GLN A 244      15.180 -13.566  -1.204  1.00 50.20           H  
ATOM   3848  HB3 GLN A 244      16.682 -12.843  -1.733  1.00 50.20           H  
ATOM   3849  O   GLN A 244      16.513 -15.867  -0.083  1.00 50.20           O  
ATOM   3850  CG  GLN A 244      15.143 -12.845  -3.217  1.00 50.20           C  
ATOM   3851  HG2 GLN A 244      14.321 -13.486  -3.535  1.00 50.20           H  
ATOM   3852  HG3 GLN A 244      14.696 -11.917  -2.861  1.00 50.20           H  
ATOM   3853  CD  GLN A 244      16.041 -12.489  -4.397  1.00 50.20           C  
ATOM   3854  NE2 GLN A 244      15.680 -12.895  -5.588  1.00 50.20           N  
ATOM   3855 HE21 GLN A 244      16.217 -12.608  -6.394  1.00 50.20           H  
ATOM   3856 HE22 GLN A 244      14.845 -13.458  -5.662  1.00 50.20           H  
ATOM   3857  OE1 GLN A 244      17.037 -11.781  -4.276  1.00 50.20           O  
ATOM   3858  N   ASN A 245      18.460 -15.129  -0.914  1.00 47.59           N  
ATOM   3859  H   ASN A 245      18.919 -14.761  -1.735  1.00 47.59           H  
ATOM   3860  CA  ASN A 245      19.298 -15.517   0.230  1.00 47.59           C  
ATOM   3861  HA  ASN A 245      18.937 -16.473   0.610  1.00 47.59           H  
ATOM   3862  C   ASN A 245      19.248 -14.545   1.428  1.00 47.59           C  
ATOM   3863  CB  ASN A 245      20.742 -15.710  -0.270  1.00 47.59           C  
ATOM   3864  HB2 ASN A 245      21.081 -14.802  -0.769  1.00 47.59           H  
ATOM   3865  HB3 ASN A 245      21.395 -15.897   0.582  1.00 47.59           H  
ATOM   3866  O   ASN A 245      19.974 -14.734   2.401  1.00 47.59           O  
ATOM   3867  CG  ASN A 245      20.896 -16.897  -1.202  1.00 47.59           C  
ATOM   3868  ND2 ASN A 245      21.901 -16.897  -2.045  1.00 47.59           N  
ATOM   3869 HD21 ASN A 245      21.952 -17.718  -2.631  1.00 47.59           H  
ATOM   3870 HD22 ASN A 245      22.573 -16.144  -2.064  1.00 47.59           H  
ATOM   3871  OD1 ASN A 245      20.137 -17.842  -1.192  1.00 47.59           O  
ATOM   3872  N   THR A 246      18.446 -13.480   1.367  1.00 52.25           N  
ATOM   3873  H   THR A 246      17.834 -13.397   0.568  1.00 52.25           H  
ATOM   3874  CA  THR A 246      18.317 -12.500   2.462  1.00 52.25           C  
ATOM   3875  HA  THR A 246      18.723 -12.927   3.379  1.00 52.25           H  
ATOM   3876  C   THR A 246      16.849 -12.189   2.740  1.00 52.25           C  
ATOM   3877  CB  THR A 246      19.111 -11.205   2.208  1.00 52.25           C  
ATOM   3878  HB  THR A 246      18.721 -10.419   2.854  1.00 52.25           H  
ATOM   3879  O   THR A 246      16.342 -11.189   2.222  1.00 52.25           O  
ATOM   3880  CG2 THR A 246      20.592 -11.364   2.543  1.00 52.25           C  
ATOM   3881 HG21 THR A 246      20.704 -11.633   3.593  1.00 52.25           H  
ATOM   3882 HG22 THR A 246      21.111 -10.424   2.354  1.00 52.25           H  
ATOM   3883 HG23 THR A 246      21.026 -12.151   1.927  1.00 52.25           H  
ATOM   3884  OG1 THR A 246      19.000 -10.784   0.867  1.00 52.25           O  
ATOM   3885  HG1 THR A 246      18.056 -10.748   0.693  1.00 52.25           H  
ATOM   3886  N   PRO A 247      16.164 -13.022   3.543  1.00 50.92           N  
ATOM   3887  CA  PRO A 247      14.831 -12.716   4.032  1.00 50.92           C  
ATOM   3888  HA  PRO A 247      14.184 -12.461   3.193  1.00 50.92           H  
ATOM   3889  C   PRO A 247      14.874 -11.513   4.979  1.00 50.92           C  
ATOM   3890  CB  PRO A 247      14.298 -13.993   4.685  1.00 50.92           C  
ATOM   3891  HB2 PRO A 247      13.629 -14.504   3.993  1.00 50.92           H  
ATOM   3892  HB3 PRO A 247      13.772 -13.780   5.616  1.00 50.92           H  
ATOM   3893  O   PRO A 247      15.740 -11.409   5.853  1.00 50.92           O  
ATOM   3894  CG  PRO A 247      15.526 -14.864   4.947  1.00 50.92           C  
ATOM   3895  HG2 PRO A 247      15.805 -14.797   5.999  1.00 50.92           H  
ATOM   3896  HG3 PRO A 247      15.326 -15.901   4.680  1.00 50.92           H  
ATOM   3897  CD  PRO A 247      16.645 -14.286   4.083  1.00 50.92           C  
ATOM   3898  HD2 PRO A 247      16.870 -14.974   3.269  1.00 50.92           H  
ATOM   3899  HD3 PRO A 247      17.531 -14.133   4.700  1.00 50.92           H  
ATOM   3900  N   ARG A 248      13.968 -10.561   4.757  1.00 59.01           N  
ATOM   3901  H   ARG A 248      13.282 -10.738   4.038  1.00 59.01           H  
ATOM   3902  CA  ARG A 248      13.638  -9.482   5.690  1.00 59.01           C  
ATOM   3903  HA  ARG A 248      13.770  -9.845   6.709  1.00 59.01           H  
ATOM   3904  C   ARG A 248      12.169  -9.134   5.532  1.00 59.01           C  
ATOM   3905  CB  ARG A 248      14.475  -8.213   5.462  1.00 59.01           C  
ATOM   3906  HB2 ARG A 248      13.944  -7.380   5.921  1.00 59.01           H  
ATOM   3907  HB3 ARG A 248      14.557  -8.007   4.394  1.00 59.01           H  
ATOM   3908  O   ARG A 248      11.664  -9.118   4.409  1.00 59.01           O  
ATOM   3909  CG  ARG A 248      15.869  -8.299   6.092  1.00 59.01           C  
ATOM   3910  HG2 ARG A 248      15.798  -8.766   7.074  1.00 59.01           H  
ATOM   3911  HG3 ARG A 248      16.524  -8.892   5.455  1.00 59.01           H  
ATOM   3912  CD  ARG A 248      16.429  -6.885   6.255  1.00 59.01           C  
ATOM   3913  HD2 ARG A 248      15.735  -6.315   6.873  1.00 59.01           H  
ATOM   3914  HD3 ARG A 248      16.482  -6.417   5.272  1.00 59.01           H  
ATOM   3915  NE  ARG A 248      17.757  -6.896   6.892  1.00 59.01           N  
ATOM   3916  HE  ARG A 248      18.146  -7.810   7.076  1.00 59.01           H  
ATOM   3917  NH1 ARG A 248      17.904  -4.629   7.228  1.00 59.01           N  
ATOM   3918 HH11 ARG A 248      16.963  -4.507   6.879  1.00 59.01           H  
ATOM   3919 HH12 ARG A 248      18.276  -3.813   7.692  1.00 59.01           H  
ATOM   3920  NH2 ARG A 248      19.508  -5.988   8.015  1.00 59.01           N  
ATOM   3921 HH21 ARG A 248      19.900  -5.189   8.492  1.00 59.01           H  
ATOM   3922 HH22 ARG A 248      19.835  -6.922   8.217  1.00 59.01           H  
ATOM   3923  CZ  ARG A 248      18.380  -5.839   7.379  1.00 59.01           C  
ATOM   3924  N   ASP A 249      11.557  -8.780   6.657  1.00 62.36           N  
ATOM   3925  H   ASP A 249      12.034  -8.891   7.540  1.00 62.36           H  
ATOM   3926  CA  ASP A 249      10.191  -8.281   6.697  1.00 62.36           C  
ATOM   3927  HA  ASP A 249       9.561  -9.054   6.257  1.00 62.36           H  
ATOM   3928  C   ASP A 249      10.046  -7.017   5.837  1.00 62.36           C  
ATOM   3929  CB  ASP A 249       9.750  -8.082   8.157  1.00 62.36           C  
ATOM   3930  HB2 ASP A 249      10.083  -8.941   8.739  1.00 62.36           H  
ATOM   3931  HB3 ASP A 249      10.239  -7.195   8.560  1.00 62.36           H  
ATOM   3932  O   ASP A 249      10.927  -6.151   5.805  1.00 62.36           O  
ATOM   3933  CG  ASP A 249       8.231  -7.951   8.340  1.00 62.36           C  
ATOM   3934  OD1 ASP A 249       7.516  -7.707   7.339  1.00 62.36           O  
ATOM   3935  OD2 ASP A 249       7.791  -8.036   9.505  1.00 62.36           O  
ATOM   3936  N   ARG A 250       8.940  -6.942   5.098  1.00 64.87           N  
ATOM   3937  H   ARG A 250       8.234  -7.623   5.338  1.00 64.87           H  
ATOM   3938  CA  ARG A 250       8.579  -5.813   4.228  1.00 64.87           C  
ATOM   3939  HA  ARG A 250       9.483  -5.323   3.866  1.00 64.87           H  
ATOM   3940  C   ARG A 250       7.775  -4.764   4.975  1.00 64.87           C  
ATOM   3941  CB  ARG A 250       7.746  -6.308   3.049  1.00 64.87           C  
ATOM   3942  HB2 ARG A 250       6.859  -6.804   3.444  1.00 64.87           H  
ATOM   3943  HB3 ARG A 250       7.422  -5.452   2.458  1.00 64.87           H  
ATOM   3944  O   ARG A 250       7.777  -3.602   4.569  1.00 64.87           O  
ATOM   3945  CG  ARG A 250       8.504  -7.272   2.138  1.00 64.87           C  
ATOM   3946  HG2 ARG A 250       9.349  -6.764   1.674  1.00 64.87           H  
ATOM   3947  HG3 ARG A 250       8.859  -8.132   2.706  1.00 64.87           H  
ATOM   3948  CD  ARG A 250       7.510  -7.741   1.078  1.00 64.87           C  
ATOM   3949  HD2 ARG A 250       6.623  -8.115   1.589  1.00 64.87           H  
ATOM   3950  HD3 ARG A 250       7.211  -6.909   0.440  1.00 64.87           H  
ATOM   3951  NE  ARG A 250       8.026  -8.854   0.284  1.00 64.87           N  
ATOM   3952  HE  ARG A 250       7.635  -9.765   0.479  1.00 64.87           H  
ATOM   3953  NH1 ARG A 250       9.334  -7.631  -1.107  1.00 64.87           N  
ATOM   3954 HH11 ARG A 250       9.009  -6.791  -0.651  1.00 64.87           H  
ATOM   3955 HH12 ARG A 250      10.010  -7.601  -1.857  1.00 64.87           H  
ATOM   3956  NH2 ARG A 250       9.176  -9.859  -1.357  1.00 64.87           N  
ATOM   3957 HH21 ARG A 250       9.884  -9.830  -2.077  1.00 64.87           H  
ATOM   3958 HH22 ARG A 250       8.784 -10.746  -1.077  1.00 64.87           H  
ATOM   3959  CZ  ARG A 250       8.844  -8.776  -0.727  1.00 64.87           C  
ATOM   3960  N   VAL A 251       7.095  -5.172   6.044  1.00 66.36           N  
ATOM   3961  H   VAL A 251       7.196  -6.131   6.344  1.00 66.36           H  
ATOM   3962  CA  VAL A 251       6.467  -4.264   6.992  1.00 66.36           C  
ATOM   3963  HA  VAL A 251       6.111  -3.378   6.465  1.00 66.36           H  
ATOM   3964  C   VAL A 251       7.553  -3.843   7.974  1.00 66.36           C  
ATOM   3965  CB  VAL A 251       5.256  -4.916   7.671  1.00 66.36           C  
ATOM   3966  HB  VAL A 251       5.580  -5.800   8.222  1.00 66.36           H  
ATOM   3967  O   VAL A 251       7.804  -4.469   8.998  1.00 66.36           O  
ATOM   3968  CG1 VAL A 251       4.610  -3.922   8.645  1.00 66.36           C  
ATOM   3969 HG11 VAL A 251       4.449  -2.967   8.144  1.00 66.36           H  
ATOM   3970 HG12 VAL A 251       3.659  -4.317   9.004  1.00 66.36           H  
ATOM   3971 HG13 VAL A 251       5.262  -3.773   9.506  1.00 66.36           H  
ATOM   3972  CG2 VAL A 251       4.206  -5.337   6.632  1.00 66.36           C  
ATOM   3973 HG21 VAL A 251       3.336  -5.757   7.137  1.00 66.36           H  
ATOM   3974 HG22 VAL A 251       4.613  -6.110   5.980  1.00 66.36           H  
ATOM   3975 HG23 VAL A 251       3.895  -4.479   6.036  1.00 66.36           H  
ATOM   3976  N   LEU A 252       8.256  -2.768   7.630  1.00 64.59           N  
ATOM   3977  H   LEU A 252       7.985  -2.285   6.786  1.00 64.59           H  
ATOM   3978  CA  LEU A 252       9.426  -2.312   8.385  1.00 64.59           C  
ATOM   3979  HA  LEU A 252      10.096  -3.154   8.558  1.00 64.59           H  
ATOM   3980  C   LEU A 252       9.048  -1.741   9.753  1.00 64.59           C  
ATOM   3981  CB  LEU A 252      10.133  -1.232   7.565  1.00 64.59           C  
ATOM   3982  HB2 LEU A 252      10.971  -0.859   8.154  1.00 64.59           H  
ATOM   3983  HB3 LEU A 252       9.439  -0.407   7.405  1.00 64.59           H  
ATOM   3984  O   LEU A 252       9.820  -1.769  10.718  1.00 64.59           O  
ATOM   3985  CG  LEU A 252      10.658  -1.697   6.199  1.00 64.59           C  
ATOM   3986  HG  LEU A 252       9.832  -2.012   5.560  1.00 64.59           H  
ATOM   3987  CD1 LEU A 252      11.337  -0.489   5.570  1.00 64.59           C  
ATOM   3988 HD11 LEU A 252      12.042  -0.044   6.273  1.00 64.59           H  
ATOM   3989 HD12 LEU A 252      10.566   0.229   5.291  1.00 64.59           H  
ATOM   3990 HD13 LEU A 252      11.891  -0.778   4.677  1.00 64.59           H  
ATOM   3991  CD2 LEU A 252      11.671  -2.833   6.311  1.00 64.59           C  
ATOM   3992 HD21 LEU A 252      12.061  -3.080   5.323  1.00 64.59           H  
ATOM   3993 HD22 LEU A 252      12.492  -2.546   6.968  1.00 64.59           H  
ATOM   3994 HD23 LEU A 252      11.182  -3.725   6.703  1.00 64.59           H  
ATOM   3995  N   ALA A 253       7.856  -1.163   9.825  1.00 61.37           N  
ATOM   3996  H   ALA A 253       7.267  -1.193   9.005  1.00 61.37           H  
ATOM   3997  CA  ALA A 253       7.321  -0.562  11.024  1.00 61.37           C  
ATOM   3998  HA  ALA A 253       7.597  -1.174  11.884  1.00 61.37           H  
ATOM   3999  C   ALA A 253       5.803  -0.495  10.934  1.00 61.37           C  
ATOM   4000  CB  ALA A 253       7.910   0.847  11.177  1.00 61.37           C  
ATOM   4001  HB1 ALA A 253       7.625   1.459  10.321  1.00 61.37           H  
ATOM   4002  HB2 ALA A 253       8.998   0.799  11.220  1.00 61.37           H  
ATOM   4003  HB3 ALA A 253       7.521   1.319  12.079  1.00 61.37           H  
ATOM   4004  O   ALA A 253       5.248  -0.234   9.868  1.00 61.37           O  
ATOM   4005  N   GLY A 254       5.143  -0.625  12.078  1.00 57.22           N  
ATOM   4006  H   GLY A 254       5.619  -0.883  12.930  1.00 57.22           H  
ATOM   4007  CA  GLY A 254       3.750  -0.259  12.187  1.00 57.22           C  
ATOM   4008  HA2 GLY A 254       3.114  -1.100  11.911  1.00 57.22           H  
ATOM   4009  HA3 GLY A 254       3.565   0.552  11.483  1.00 57.22           H  
ATOM   4010  C   GLY A 254       3.390   0.248  13.574  1.00 57.22           C  
ATOM   4011  O   GLY A 254       4.064  -0.042  14.568  1.00 57.22           O  
ATOM   4012  N   PHE A 255       2.352   1.074  13.605  1.00 63.53           N  
ATOM   4013  H   PHE A 255       1.856   1.193  12.733  1.00 63.53           H  
ATOM   4014  CA  PHE A 255       1.696   1.567  14.810  1.00 63.53           C  
ATOM   4015  HA  PHE A 255       2.259   1.259  15.691  1.00 63.53           H  
ATOM   4016  C   PHE A 255       0.313   0.930  14.860  1.00 63.53           C  
ATOM   4017  CB  PHE A 255       1.620   3.099  14.788  1.00 63.53           C  
ATOM   4018  HB2 PHE A 255       2.631   3.505  14.780  1.00 63.53           H  
ATOM   4019  HB3 PHE A 255       1.127   3.417  13.869  1.00 63.53           H  
ATOM   4020  O   PHE A 255      -0.382   0.921  13.846  1.00 63.53           O  
ATOM   4021  CG  PHE A 255       0.867   3.680  15.969  1.00 63.53           C  
ATOM   4022  CD1 PHE A 255      -0.465   4.110  15.821  1.00 63.53           C  
ATOM   4023  HD1 PHE A 255      -0.954   4.043  14.860  1.00 63.53           H  
ATOM   4024  CD2 PHE A 255       1.490   3.769  17.227  1.00 63.53           C  
ATOM   4025  HD2 PHE A 255       2.520   3.463  17.342  1.00 63.53           H  
ATOM   4026  CE1 PHE A 255      -1.172   4.617  16.925  1.00 63.53           C  
ATOM   4027  HE1 PHE A 255      -2.199   4.932  16.813  1.00 63.53           H  
ATOM   4028  CE2 PHE A 255       0.783   4.276  18.332  1.00 63.53           C  
ATOM   4029  HE2 PHE A 255       1.267   4.355  19.294  1.00 63.53           H  
ATOM   4030  CZ  PHE A 255      -0.550   4.697  18.182  1.00 63.53           C  
ATOM   4031  HZ  PHE A 255      -1.095   5.084  19.029  1.00 63.53           H  
ATOM   4032  N   SER A 256      -0.064   0.370  16.011  1.00 67.02           N  
ATOM   4033  H   SER A 256       0.525   0.492  16.822  1.00 67.02           H  
ATOM   4034  CA  SER A 256      -1.284  -0.448  16.151  1.00 67.02           C  
ATOM   4035  HA  SER A 256      -1.295  -0.852  17.163  1.00 67.02           H  
ATOM   4036  C   SER A 256      -1.325  -1.676  15.225  1.00 67.02           C  
ATOM   4037  CB  SER A 256      -2.539   0.423  16.013  1.00 67.02           C  
ATOM   4038  HB2 SER A 256      -2.612   0.794  14.991  1.00 67.02           H  
ATOM   4039  HB3 SER A 256      -3.430  -0.168  16.223  1.00 67.02           H  
ATOM   4040  O   SER A 256      -2.383  -2.242  14.979  1.00 67.02           O  
ATOM   4041  OG  SER A 256      -2.474   1.523  16.906  1.00 67.02           O  
ATOM   4042  HG  SER A 256      -2.941   2.237  16.467  1.00 67.02           H  
ATOM   4043  N   THR A 257      -0.166  -2.111  14.728  1.00 61.13           N  
ATOM   4044  H   THR A 257       0.674  -1.581  14.912  1.00 61.13           H  
ATOM   4045  CA  THR A 257       0.010  -3.375  14.008  1.00 61.13           C  
ATOM   4046  HA  THR A 257      -0.926  -3.657  13.526  1.00 61.13           H  
ATOM   4047  C   THR A 257       0.408  -4.461  15.001  1.00 61.13           C  
ATOM   4048  CB  THR A 257       1.085  -3.247  12.923  1.00 61.13           C  
ATOM   4049  HB  THR A 257       1.272  -4.228  12.487  1.00 61.13           H  
ATOM   4050  O   THR A 257       1.419  -4.315  15.692  1.00 61.13           O  
ATOM   4051  CG2 THR A 257       0.659  -2.288  11.813  1.00 61.13           C  
ATOM   4052 HG21 THR A 257       0.524  -1.279  12.202  1.00 61.13           H  
ATOM   4053 HG22 THR A 257      -0.279  -2.636  11.379  1.00 61.13           H  
ATOM   4054 HG23 THR A 257       1.413  -2.280  11.026  1.00 61.13           H  
ATOM   4055  OG1 THR A 257       2.275  -2.762  13.511  1.00 61.13           O  
ATOM   4056  HG1 THR A 257       2.466  -3.355  14.243  1.00 61.13           H  
ATOM   4057  N   PHE A 258      -0.368  -5.537  15.083  1.00 62.36           N  
ATOM   4058  H   PHE A 258      -1.172  -5.597  14.475  1.00 62.36           H  
ATOM   4059  CA  PHE A 258      -0.104  -6.641  16.011  1.00 62.36           C  
ATOM   4060  HA  PHE A 258       0.258  -6.250  16.963  1.00 62.36           H  
ATOM   4061  C   PHE A 258       0.933  -7.617  15.479  1.00 62.36           C  
ATOM   4062  CB  PHE A 258      -1.391  -7.423  16.247  1.00 62.36           C  
ATOM   4063  HB2 PHE A 258      -1.697  -7.898  15.315  1.00 62.36           H  
ATOM   4064  HB3 PHE A 258      -1.186  -8.221  16.961  1.00 62.36           H  
ATOM   4065  O   PHE A 258       1.750  -8.136  16.234  1.00 62.36           O  
ATOM   4066  CG  PHE A 258      -2.538  -6.606  16.777  1.00 62.36           C  
ATOM   4067  CD1 PHE A 258      -2.495  -6.112  18.094  1.00 62.36           C  
ATOM   4068  HD1 PHE A 258      -1.608  -6.243  18.696  1.00 62.36           H  
ATOM   4069  CD2 PHE A 258      -3.684  -6.432  15.985  1.00 62.36           C  
ATOM   4070  HD2 PHE A 258      -3.715  -6.795  14.968  1.00 62.36           H  
ATOM   4071  CE1 PHE A 258      -3.640  -5.522  18.651  1.00 62.36           C  
ATOM   4072  HE1 PHE A 258      -3.645  -5.179  19.674  1.00 62.36           H  
ATOM   4073  CE2 PHE A 258      -4.835  -5.877  16.555  1.00 62.36           C  
ATOM   4074  HE2 PHE A 258      -5.747  -5.814  15.980  1.00 62.36           H  
ATOM   4075  CZ  PHE A 258      -4.824  -5.470  17.900  1.00 62.36           C  
ATOM   4076  HZ  PHE A 258      -5.734  -5.114  18.360  1.00 62.36           H  
ATOM   4077  N   ASN A 259       0.854  -7.890  14.181  1.00 57.64           N  
ATOM   4078  H   ASN A 259       0.174  -7.400  13.618  1.00 57.64           H  
ATOM   4079  CA  ASN A 259       1.705  -8.847  13.506  1.00 57.64           C  
ATOM   4080  HA  ASN A 259       2.701  -8.795  13.947  1.00 57.64           H  
ATOM   4081  C   ASN A 259       1.815  -8.468  12.029  1.00 57.64           C  
ATOM   4082  CB  ASN A 259       1.121 -10.260  13.713  1.00 57.64           C  
ATOM   4083  HB2 ASN A 259       0.307 -10.437  13.010  1.00 57.64           H  
ATOM   4084  HB3 ASN A 259       0.729 -10.354  14.726  1.00 57.64           H  
ATOM   4085  O   ASN A 259       0.874  -7.902  11.464  1.00 57.64           O  
ATOM   4086  CG  ASN A 259       2.169 -11.344  13.554  1.00 57.64           C  
ATOM   4087  ND2 ASN A 259       1.779 -12.594  13.603  1.00 57.64           N  
ATOM   4088 HD21 ASN A 259       0.803 -12.840  13.689  1.00 57.64           H  
ATOM   4089 HD22 ASN A 259       2.506 -13.274  13.433  1.00 57.64           H  
ATOM   4090  OD1 ASN A 259       3.349 -11.083  13.418  1.00 57.64           O  
ATOM   4091  N   SER A 260       2.941  -8.785  11.411  1.00 63.40           N  
ATOM   4092  H   SER A 260       3.657  -9.289  11.915  1.00 63.40           H  
ATOM   4093  CA  SER A 260       3.180  -8.624   9.980  1.00 63.40           C  
ATOM   4094  HA  SER A 260       2.335  -8.115   9.518  1.00 63.40           H  
ATOM   4095  C   SER A 260       3.296  -9.994   9.330  1.00 63.40           C  
ATOM   4096  CB  SER A 260       4.419  -7.766   9.699  1.00 63.40           C  
ATOM   4097  HB2 SER A 260       4.763  -7.939   8.679  1.00 63.40           H  
ATOM   4098  HB3 SER A 260       4.145  -6.716   9.806  1.00 63.40           H  
ATOM   4099  O   SER A 260       3.785 -10.953   9.920  1.00 63.40           O  
ATOM   4100  OG  SER A 260       5.458  -8.048  10.610  1.00 63.40           O  
ATOM   4101  HG  SER A 260       6.302  -8.046  10.152  1.00 63.40           H  
ATOM   4102  N   VAL A 261       2.804 -10.082   8.101  1.00 54.88           N  
ATOM   4103  H   VAL A 261       2.422  -9.248   7.677  1.00 54.88           H  
ATOM   4104  CA  VAL A 261       3.018 -11.223   7.224  1.00 54.88           C  
ATOM   4105  HA  VAL A 261       3.672 -11.945   7.715  1.00 54.88           H  
ATOM   4106  C   VAL A 261       3.739 -10.688   6.001  1.00 54.88           C  
ATOM   4107  CB  VAL A 261       1.712 -11.958   6.878  1.00 54.88           C  
ATOM   4108  HB  VAL A 261       1.059 -11.297   6.307  1.00 54.88           H  
ATOM   4109  O   VAL A 261       3.156 -10.071   5.106  1.00 54.88           O  
ATOM   4110  CG1 VAL A 261       2.016 -13.206   6.041  1.00 54.88           C  
ATOM   4111 HG11 VAL A 261       2.482 -12.926   5.096  1.00 54.88           H  
ATOM   4112 HG12 VAL A 261       2.686 -13.873   6.585  1.00 54.88           H  
ATOM   4113 HG13 VAL A 261       1.091 -13.738   5.818  1.00 54.88           H  
ATOM   4114  CG2 VAL A 261       0.963 -12.404   8.142  1.00 54.88           C  
ATOM   4115 HG21 VAL A 261       0.654 -11.534   8.723  1.00 54.88           H  
ATOM   4116 HG22 VAL A 261       1.612 -13.030   8.755  1.00 54.88           H  
ATOM   4117 HG23 VAL A 261       0.074 -12.969   7.864  1.00 54.88           H  
ATOM   4118  N   SER A 262       5.043 -10.905   5.983  1.00 56.35           N  
ATOM   4119  H   SER A 262       5.477 -11.335   6.786  1.00 56.35           H  
ATOM   4120  CA  SER A 262       5.856 -10.787   4.785  1.00 56.35           C  
ATOM   4121  HA  SER A 262       5.310 -10.271   3.996  1.00 56.35           H  
ATOM   4122  C   SER A 262       6.199 -12.186   4.326  1.00 56.35           C  
ATOM   4123  CB  SER A 262       7.130 -10.007   5.081  1.00 56.35           C  
ATOM   4124  HB2 SER A 262       6.864  -8.984   5.347  1.00 56.35           H  
ATOM   4125  HB3 SER A 262       7.758  -9.989   4.190  1.00 56.35           H  
ATOM   4126  O   SER A 262       6.685 -12.977   5.129  1.00 56.35           O  
ATOM   4127  OG  SER A 262       7.842 -10.610   6.142  1.00 56.35           O  
ATOM   4128  HG  SER A 262       7.843 -11.563   6.028  1.00 56.35           H  
ATOM   4129  N   GLN A 263       5.985 -12.482   3.049  1.00 50.21           N  
ATOM   4130  H   GLN A 263       5.532 -11.819   2.437  1.00 50.21           H  
ATOM   4131  CA  GLN A 263       6.516 -13.708   2.473  1.00 50.21           C  
ATOM   4132  HA  GLN A 263       6.061 -14.567   2.966  1.00 50.21           H  
ATOM   4133  C   GLN A 263       8.034 -13.744   2.702  1.00 50.21           C  
ATOM   4134  CB  GLN A 263       6.168 -13.740   0.982  1.00 50.21           C  
ATOM   4135  HB2 GLN A 263       6.650 -12.898   0.484  1.00 50.21           H  
ATOM   4136  HB3 GLN A 263       5.089 -13.643   0.859  1.00 50.21           H  
ATOM   4137  O   GLN A 263       8.763 -12.909   2.151  1.00 50.21           O  
ATOM   4138  CG  GLN A 263       6.620 -15.051   0.328  1.00 50.21           C  
ATOM   4139  HG2 GLN A 263       7.677 -15.226   0.528  1.00 50.21           H  
ATOM   4140  HG3 GLN A 263       6.054 -15.880   0.751  1.00 50.21           H  
ATOM   4141  CD  GLN A 263       6.445 -15.048  -1.183  1.00 50.21           C  
ATOM   4142  NE2 GLN A 263       6.674 -16.171  -1.822  1.00 50.21           N  
ATOM   4143 HE21 GLN A 263       6.517 -16.160  -2.820  1.00 50.21           H  
ATOM   4144 HE22 GLN A 263       6.921 -17.005  -1.308  1.00 50.21           H  
ATOM   4145  OE1 GLN A 263       6.143 -14.048  -1.815  1.00 50.21           O  
ATOM   4146  N   ASP A 264       8.503 -14.704   3.497  1.00 47.70           N  
ATOM   4147  H   ASP A 264       7.866 -15.312   3.992  1.00 47.70           H  
ATOM   4148  CA  ASP A 264       9.915 -15.044   3.518  1.00 47.70           C  
ATOM   4149  HA  ASP A 264      10.488 -14.119   3.583  1.00 47.70           H  
ATOM   4150  C   ASP A 264      10.247 -15.681   2.170  1.00 47.70           C  
ATOM   4151  CB  ASP A 264      10.272 -15.945   4.720  1.00 47.70           C  
ATOM   4152  HB2 ASP A 264      11.073 -16.619   4.416  1.00 47.70           H  
ATOM   4153  HB3 ASP A 264       9.412 -16.555   4.995  1.00 47.70           H  
ATOM   4154  O   ASP A 264       9.618 -16.642   1.739  1.00 47.70           O  
ATOM   4155  CG  ASP A 264      10.777 -15.161   5.944  1.00 47.70           C  
ATOM   4156  OD1 ASP A 264      11.191 -13.988   5.765  1.00 47.70           O  
ATOM   4157  OD2 ASP A 264      10.888 -15.766   7.030  1.00 47.70           O  
ATOM   4158  N   TYR A 265      11.233 -15.119   1.467  1.00 48.33           N  
ATOM   4159  H   TYR A 265      11.641 -14.280   1.854  1.00 48.33           H  
ATOM   4160  CA  TYR A 265      11.568 -15.475   0.079  1.00 48.33           C  
ATOM   4161  HA  TYR A 265      10.703 -15.266  -0.551  1.00 48.33           H  
ATOM   4162  C   TYR A 265      11.939 -16.955  -0.144  1.00 48.33           C  
ATOM   4163  CB  TYR A 265      12.746 -14.609  -0.380  1.00 48.33           C  
ATOM   4164  HB2 TYR A 265      13.064 -14.956  -1.363  1.00 48.33           H  
ATOM   4165  HB3 TYR A 265      13.584 -14.768   0.299  1.00 48.33           H  
ATOM   4166  O   TYR A 265      12.149 -17.361  -1.288  1.00 48.33           O  
ATOM   4167  CG  TYR A 265      12.478 -13.123  -0.498  1.00 48.33           C  
ATOM   4168  CD1 TYR A 265      12.057 -12.586  -1.729  1.00 48.33           C  
ATOM   4169  HD1 TYR A 265      11.863 -13.240  -2.566  1.00 48.33           H  
ATOM   4170  CD2 TYR A 265      12.718 -12.271   0.595  1.00 48.33           C  
ATOM   4171  HD2 TYR A 265      13.004 -12.700   1.544  1.00 48.33           H  
ATOM   4172  CE1 TYR A 265      11.925 -11.194  -1.879  1.00 48.33           C  
ATOM   4173  HE1 TYR A 265      11.646 -10.785  -2.839  1.00 48.33           H  
ATOM   4174  CE2 TYR A 265      12.560 -10.880   0.463  1.00 48.33           C  
ATOM   4175  HE2 TYR A 265      12.722 -10.236   1.314  1.00 48.33           H  
ATOM   4176  OH  TYR A 265      12.041  -8.996  -0.929  1.00 48.33           O  
ATOM   4177  HH  TYR A 265      12.218  -8.548  -0.099  1.00 48.33           H  
ATOM   4178  CZ  TYR A 265      12.178 -10.340  -0.784  1.00 48.33           C  
ATOM   4179  N   ALA A 266      12.093 -17.732   0.929  1.00 46.23           N  
ATOM   4180  H   ALA A 266      11.808 -17.346   1.818  1.00 46.23           H  
ATOM   4181  CA  ALA A 266      12.426 -19.150   0.900  1.00 46.23           C  
ATOM   4182  HA  ALA A 266      12.704 -19.438  -0.114  1.00 46.23           H  
ATOM   4183  C   ALA A 266      11.255 -20.064   1.303  1.00 46.23           C  
ATOM   4184  CB  ALA A 266      13.647 -19.359   1.803  1.00 46.23           C  
ATOM   4185  HB1 ALA A 266      13.394 -19.104   2.832  1.00 46.23           H  
ATOM   4186  HB2 ALA A 266      13.950 -20.405   1.764  1.00 46.23           H  
ATOM   4187  HB3 ALA A 266      14.473 -18.735   1.463  1.00 46.23           H  
ATOM   4188  O   ALA A 266      11.346 -21.266   1.064  1.00 46.23           O  
ATOM   4189  N   GLU A 267      10.185 -19.530   1.899  1.00 47.61           N  
ATOM   4190  H   GLU A 267      10.076 -18.527   1.947  1.00 47.61           H  
ATOM   4191  CA  GLU A 267       9.031 -20.327   2.318  1.00 47.61           C  
ATOM   4192  HA  GLU A 267       9.388 -21.324   2.576  1.00 47.61           H  
ATOM   4193  C   GLU A 267       8.036 -20.519   1.172  1.00 47.61           C  
ATOM   4194  CB  GLU A 267       8.359 -19.743   3.576  1.00 47.61           C  
ATOM   4195  HB2 GLU A 267       8.653 -18.701   3.707  1.00 47.61           H  
ATOM   4196  HB3 GLU A 267       7.276 -19.783   3.456  1.00 47.61           H  
ATOM   4197  O   GLU A 267       7.780 -19.621   0.362  1.00 47.61           O  
ATOM   4198  CG  GLU A 267       8.739 -20.561   4.822  1.00 47.61           C  
ATOM   4199  HG2 GLU A 267       8.481 -21.604   4.638  1.00 47.61           H  
ATOM   4200  HG3 GLU A 267       9.819 -20.504   4.960  1.00 47.61           H  
ATOM   4201  CD  GLU A 267       8.038 -20.100   6.112  1.00 47.61           C  
ATOM   4202  OE1 GLU A 267       8.124 -20.864   7.102  1.00 47.61           O  
ATOM   4203  OE2 GLU A 267       7.434 -19.004   6.109  1.00 47.61           O  
ATOM   4204  N   GLU A 268       7.486 -21.729   1.103  1.00 49.07           N  
ATOM   4205  H   GLU A 268       7.682 -22.398   1.834  1.00 49.07           H  
ATOM   4206  CA  GLU A 268       6.435 -22.069   0.156  1.00 49.07           C  
ATOM   4207  HA  GLU A 268       6.766 -21.745  -0.831  1.00 49.07           H  
ATOM   4208  C   GLU A 268       5.157 -21.297   0.512  1.00 49.07           C  
ATOM   4209  CB  GLU A 268       6.251 -23.594   0.127  1.00 49.07           C  
ATOM   4210  HB2 GLU A 268       5.626 -23.906   0.964  1.00 49.07           H  
ATOM   4211  HB3 GLU A 268       7.232 -24.056   0.238  1.00 49.07           H  
ATOM   4212  O   GLU A 268       4.808 -21.133   1.683  1.00 49.07           O  
ATOM   4213  CG  GLU A 268       5.653 -24.088  -1.198  1.00 49.07           C  
ATOM   4214  HG2 GLU A 268       4.619 -23.751  -1.269  1.00 49.07           H  
ATOM   4215  HG3 GLU A 268       6.208 -23.631  -2.017  1.00 49.07           H  
ATOM   4216  CD  GLU A 268       5.715 -25.620  -1.348  1.00 49.07           C  
ATOM   4217  OE1 GLU A 268       5.646 -26.075  -2.513  1.00 49.07           O  
ATOM   4218  OE2 GLU A 268       5.868 -26.323  -0.323  1.00 49.07           O  
ATOM   4219  N   LEU A 269       4.478 -20.767  -0.506  1.00 43.45           N  
ATOM   4220  H   LEU A 269       4.762 -20.996  -1.448  1.00 43.45           H  
ATOM   4221  CA  LEU A 269       3.297 -19.933  -0.305  1.00 43.45           C  
ATOM   4222  HA  LEU A 269       3.556 -19.177   0.435  1.00 43.45           H  
ATOM   4223  C   LEU A 269       2.144 -20.788   0.240  1.00 43.45           C  
ATOM   4224  CB  LEU A 269       2.918 -19.244  -1.629  1.00 43.45           C  
ATOM   4225  HB2 LEU A 269       1.897 -18.867  -1.565  1.00 43.45           H  
ATOM   4226  HB3 LEU A 269       2.943 -19.990  -2.423  1.00 43.45           H  
ATOM   4227  O   LEU A 269       1.865 -21.839  -0.341  1.00 43.45           O  
ATOM   4228  CG  LEU A 269       3.873 -18.085  -1.965  1.00 43.45           C  
ATOM   4229  HG  LEU A 269       4.896 -18.388  -1.739  1.00 43.45           H  
ATOM   4230  CD1 LEU A 269       3.842 -17.704  -3.448  1.00 43.45           C  
ATOM   4231 HD11 LEU A 269       3.039 -16.993  -3.642  1.00 43.45           H  
ATOM   4232 HD12 LEU A 269       4.775 -17.203  -3.704  1.00 43.45           H  
ATOM   4233 HD13 LEU A 269       3.733 -18.588  -4.076  1.00 43.45           H  
ATOM   4234  CD2 LEU A 269       3.517 -16.852  -1.129  1.00 43.45           C  
ATOM   4235 HD21 LEU A 269       3.825 -16.997  -0.094  1.00 43.45           H  
ATOM   4236 HD22 LEU A 269       2.443 -16.669  -1.168  1.00 43.45           H  
ATOM   4237 HD23 LEU A 269       4.004 -15.965  -1.534  1.00 43.45           H  
ATOM   4238  N   PRO A 270       1.436 -20.343   1.296  1.00 43.06           N  
ATOM   4239  CA  PRO A 270       0.267 -21.061   1.779  1.00 43.06           C  
ATOM   4240  HA  PRO A 270       0.555 -22.074   2.059  1.00 43.06           H  
ATOM   4241  C   PRO A 270      -0.798 -21.141   0.678  1.00 43.06           C  
ATOM   4242  CB  PRO A 270      -0.202 -20.306   3.028  1.00 43.06           C  
ATOM   4243  HB2 PRO A 270       0.257 -20.754   3.910  1.00 43.06           H  
ATOM   4244  HB3 PRO A 270      -1.288 -20.307   3.126  1.00 43.06           H  
ATOM   4245  O   PRO A 270      -0.952 -20.218  -0.128  1.00 43.06           O  
ATOM   4246  CG  PRO A 270       0.348 -18.893   2.836  1.00 43.06           C  
ATOM   4247  HG2 PRO A 270      -0.356 -18.314   2.238  1.00 43.06           H  
ATOM   4248  HG3 PRO A 270       0.540 -18.399   3.788  1.00 43.06           H  
ATOM   4249  CD  PRO A 270       1.634 -19.108   2.040  1.00 43.06           C  
ATOM   4250  HD2 PRO A 270       1.801 -18.261   1.376  1.00 43.06           H  
ATOM   4251  HD3 PRO A 270       2.477 -19.232   2.720  1.00 43.06           H  
ATOM   4252  N   GLU A 271      -1.538 -22.250   0.630  1.00 42.83           N  
ATOM   4253  H   GLU A 271      -1.355 -23.004   1.277  1.00 42.83           H  
ATOM   4254  CA  GLU A 271      -2.687 -22.373  -0.265  1.00 42.83           C  
ATOM   4255  HA  GLU A 271      -2.372 -22.120  -1.277  1.00 42.83           H  
ATOM   4256  C   GLU A 271      -3.763 -21.369   0.155  1.00 42.83           C  
ATOM   4257  CB  GLU A 271      -3.245 -23.805  -0.293  1.00 42.83           C  
ATOM   4258  HB2 GLU A 271      -4.258 -23.770  -0.694  1.00 42.83           H  
ATOM   4259  HB3 GLU A 271      -3.283 -24.202   0.721  1.00 42.83           H  
ATOM   4260  O   GLU A 271      -4.321 -21.438   1.252  1.00 42.83           O  
ATOM   4261  CG  GLU A 271      -2.409 -24.726  -1.196  1.00 42.83           C  
ATOM   4262  HG2 GLU A 271      -1.403 -24.802  -0.785  1.00 42.83           H  
ATOM   4263  HG3 GLU A 271      -2.334 -24.265  -2.181  1.00 42.83           H  
ATOM   4264  CD  GLU A 271      -3.004 -26.137  -1.345  1.00 42.83           C  
ATOM   4265  OE1 GLU A 271      -2.583 -26.831  -2.298  1.00 42.83           O  
ATOM   4266  OE2 GLU A 271      -3.862 -26.518  -0.515  1.00 42.83           O  
ATOM   4267  N   PHE A 272      -4.043 -20.411  -0.727  1.00 42.03           N  
ATOM   4268  H   PHE A 272      -3.554 -20.406  -1.610  1.00 42.03           H  
ATOM   4269  CA  PHE A 272      -5.179 -19.516  -0.570  1.00 42.03           C  
ATOM   4270  HA  PHE A 272      -5.402 -19.409   0.492  1.00 42.03           H  
ATOM   4271  C   PHE A 272      -6.394 -20.142  -1.245  1.00 42.03           C  
ATOM   4272  CB  PHE A 272      -4.873 -18.114  -1.113  1.00 42.03           C  
ATOM   4273  HB2 PHE A 272      -4.557 -18.197  -2.153  1.00 42.03           H  
ATOM   4274  HB3 PHE A 272      -5.791 -17.527  -1.100  1.00 42.03           H  
ATOM   4275  O   PHE A 272      -6.293 -20.700  -2.338  1.00 42.03           O  
ATOM   4276  CG  PHE A 272      -3.814 -17.369  -0.322  1.00 42.03           C  
ATOM   4277  CD1 PHE A 272      -4.158 -16.522   0.746  1.00 42.03           C  
ATOM   4278  HD1 PHE A 272      -5.196 -16.383   1.012  1.00 42.03           H  
ATOM   4279  CD2 PHE A 272      -2.464 -17.555  -0.639  1.00 42.03           C  
ATOM   4280  HD2 PHE A 272      -2.222 -18.275  -1.408  1.00 42.03           H  
ATOM   4281  CE1 PHE A 272      -3.150 -15.859   1.472  1.00 42.03           C  
ATOM   4282  HE1 PHE A 272      -3.415 -15.210   2.294  1.00 42.03           H  
ATOM   4283  CE2 PHE A 272      -1.451 -16.887   0.066  1.00 42.03           C  
ATOM   4284  HE2 PHE A 272      -0.415 -17.061  -0.182  1.00 42.03           H  
ATOM   4285  CZ  PHE A 272      -1.797 -16.033   1.127  1.00 42.03           C  
ATOM   4286  HZ  PHE A 272      -1.023 -15.526   1.684  1.00 42.03           H  
ATOM   4287  N   GLY A 273      -7.552 -20.012  -0.598  1.00 46.80           N  
ATOM   4288  H   GLY A 273      -7.549 -19.565   0.308  1.00 46.80           H  
ATOM   4289  CA  GLY A 273      -8.829 -20.271  -1.248  1.00 46.80           C  
ATOM   4290  HA2 GLY A 273      -8.839 -21.294  -1.626  1.00 46.80           H  
ATOM   4291  HA3 GLY A 273      -9.643 -20.154  -0.532  1.00 46.80           H  
ATOM   4292  C   GLY A 273      -9.064 -19.316  -2.420  1.00 46.80           C  
ATOM   4293  O   GLY A 273      -8.337 -18.343  -2.624  1.00 46.80           O  
ATOM   4294  N   GLU A 274     -10.101 -19.593  -3.195  1.00 46.22           N  
ATOM   4295  H   GLU A 274     -10.664 -20.408  -2.999  1.00 46.22           H  
ATOM   4296  CA  GLU A 274     -10.447 -18.806  -4.371  1.00 46.22           C  
ATOM   4297  HA  GLU A 274      -9.559 -18.731  -4.999  1.00 46.22           H  
ATOM   4298  C   GLU A 274     -10.899 -17.386  -3.974  1.00 46.22           C  
ATOM   4299  CB  GLU A 274     -11.515 -19.598  -5.130  1.00 46.22           C  
ATOM   4300  HB2 GLU A 274     -11.303 -20.663  -5.037  1.00 46.22           H  
ATOM   4301  HB3 GLU A 274     -12.497 -19.407  -4.698  1.00 46.22           H  
ATOM   4302  O   GLU A 274     -11.872 -17.209  -3.239  1.00 46.22           O  
ATOM   4303  CG  GLU A 274     -11.508 -19.263  -6.610  1.00 46.22           C  
ATOM   4304  HG2 GLU A 274     -11.804 -18.221  -6.734  1.00 46.22           H  
ATOM   4305  HG3 GLU A 274     -10.496 -19.392  -6.995  1.00 46.22           H  
ATOM   4306  CD  GLU A 274     -12.480 -20.175  -7.352  1.00 46.22           C  
ATOM   4307  OE1 GLU A 274     -12.017 -20.853  -8.289  1.00 46.22           O  
ATOM   4308  OE2 GLU A 274     -13.684 -20.117  -7.022  1.00 46.22           O  
ATOM   4309  N   ILE A 275     -10.174 -16.354  -4.424  1.00 47.18           N  
ATOM   4310  H   ILE A 275      -9.373 -16.555  -5.007  1.00 47.18           H  
ATOM   4311  CA  ILE A 275     -10.452 -14.950  -4.088  1.00 47.18           C  
ATOM   4312  HA  ILE A 275     -11.323 -14.904  -3.434  1.00 47.18           H  
ATOM   4313  C   ILE A 275     -10.795 -14.185  -5.366  1.00 47.18           C  
ATOM   4314  CB  ILE A 275      -9.277 -14.302  -3.315  1.00 47.18           C  
ATOM   4315  HB  ILE A 275      -8.377 -14.384  -3.923  1.00 47.18           H  
ATOM   4316  O   ILE A 275      -9.956 -13.991  -6.244  1.00 47.18           O  
ATOM   4317  CG1 ILE A 275      -9.025 -14.997  -1.957  1.00 47.18           C  
ATOM   4318 HG12 ILE A 275      -8.962 -16.074  -2.114  1.00 47.18           H  
ATOM   4319 HG13 ILE A 275      -9.869 -14.818  -1.290  1.00 47.18           H  
ATOM   4320  CG2 ILE A 275      -9.564 -12.813  -3.055  1.00 47.18           C  
ATOM   4321 HG21 ILE A 275      -9.683 -12.274  -3.995  1.00 47.18           H  
ATOM   4322 HG22 ILE A 275      -8.710 -12.375  -2.537  1.00 47.18           H  
ATOM   4323 HG23 ILE A 275     -10.462 -12.700  -2.448  1.00 47.18           H  
ATOM   4324  CD1 ILE A 275      -7.727 -14.571  -1.252  1.00 47.18           C  
ATOM   4325 HD11 ILE A 275      -7.553 -15.228  -0.400  1.00 47.18           H  
ATOM   4326 HD12 ILE A 275      -7.802 -13.547  -0.887  1.00 47.18           H  
ATOM   4327 HD13 ILE A 275      -6.885 -14.658  -1.939  1.00 47.18           H  
ATOM   4328  N   VAL A 276     -12.027 -13.676  -5.452  1.00 50.57           N  
ATOM   4329  H   VAL A 276     -12.687 -13.899  -4.722  1.00 50.57           H  
ATOM   4330  CA  VAL A 276     -12.450 -12.820  -6.570  1.00 50.57           C  
ATOM   4331  HA  VAL A 276     -11.967 -13.185  -7.477  1.00 50.57           H  
ATOM   4332  C   VAL A 276     -11.970 -11.390  -6.329  1.00 50.57           C  
ATOM   4333  CB  VAL A 276     -13.967 -12.892  -6.821  1.00 50.57           C  
ATOM   4334  HB  VAL A 276     -14.503 -12.527  -5.944  1.00 50.57           H  
ATOM   4335  O   VAL A 276     -12.613 -10.603  -5.631  1.00 50.57           O  
ATOM   4336  CG1 VAL A 276     -14.366 -12.041  -8.038  1.00 50.57           C  
ATOM   4337 HG11 VAL A 276     -14.146 -10.990  -7.856  1.00 50.57           H  
ATOM   4338 HG12 VAL A 276     -15.433 -12.153  -8.231  1.00 50.57           H  
ATOM   4339 HG13 VAL A 276     -13.816 -12.375  -8.918  1.00 50.57           H  
ATOM   4340  CG2 VAL A 276     -14.415 -14.332  -7.099  1.00 50.57           C  
ATOM   4341 HG21 VAL A 276     -15.487 -14.364  -7.292  1.00 50.57           H  
ATOM   4342 HG22 VAL A 276     -13.883 -14.730  -7.964  1.00 50.57           H  
ATOM   4343 HG23 VAL A 276     -14.206 -14.971  -6.241  1.00 50.57           H  
ATOM   4344  N   MET A 277     -10.841 -11.038  -6.938  1.00 48.06           N  
ATOM   4345  H   MET A 277     -10.312 -11.757  -7.410  1.00 48.06           H  
ATOM   4346  CA  MET A 277     -10.316  -9.674  -6.916  1.00 48.06           C  
ATOM   4347  HA  MET A 277     -10.446  -9.262  -5.915  1.00 48.06           H  
ATOM   4348  C   MET A 277     -11.085  -8.792  -7.902  1.00 48.06           C  
ATOM   4349  CB  MET A 277      -8.813  -9.676  -7.220  1.00 48.06           C  
ATOM   4350  HB2 MET A 277      -8.460  -8.645  -7.240  1.00 48.06           H  
ATOM   4351  HB3 MET A 277      -8.623 -10.130  -8.193  1.00 48.06           H  
ATOM   4352  O   MET A 277     -10.979  -8.948  -9.116  1.00 48.06           O  
ATOM   4353  CG  MET A 277      -8.038 -10.435  -6.141  1.00 48.06           C  
ATOM   4354  HG2 MET A 277      -8.394 -10.105  -5.165  1.00 48.06           H  
ATOM   4355  HG3 MET A 277      -8.233 -11.504  -6.227  1.00 48.06           H  
ATOM   4356  SD  MET A 277      -6.255 -10.156  -6.182  1.00 48.06           S  
ATOM   4357  CE  MET A 277      -5.762 -11.188  -7.587  1.00 48.06           C  
ATOM   4358  HE1 MET A 277      -6.181 -10.793  -8.513  1.00 48.06           H  
ATOM   4359  HE2 MET A 277      -6.102 -12.213  -7.437  1.00 48.06           H  
ATOM   4360  HE3 MET A 277      -4.674 -11.187  -7.662  1.00 48.06           H  
ATOM   4361  N   ARG A 278     -11.867  -7.831  -7.401  1.00 51.11           N  
ATOM   4362  H   ARG A 278     -11.923  -7.743  -6.397  1.00 51.11           H  
ATOM   4363  CA  ARG A 278     -12.488  -6.804  -8.251  1.00 51.11           C  
ATOM   4364  HA  ARG A 278     -12.512  -7.151  -9.285  1.00 51.11           H  
ATOM   4365  C   ARG A 278     -11.626  -5.554  -8.233  1.00 51.11           C  
ATOM   4366  CB  ARG A 278     -13.937  -6.524  -7.835  1.00 51.11           C  
ATOM   4367  HB2 ARG A 278     -13.979  -6.302  -6.769  1.00 51.11           H  
ATOM   4368  HB3 ARG A 278     -14.292  -5.654  -8.387  1.00 51.11           H  
ATOM   4369  O   ARG A 278     -11.591  -4.842  -7.233  1.00 51.11           O  
ATOM   4370  CG  ARG A 278     -14.842  -7.719  -8.160  1.00 51.11           C  
ATOM   4371  HG2 ARG A 278     -14.547  -8.571  -7.546  1.00 51.11           H  
ATOM   4372  HG3 ARG A 278     -14.738  -7.985  -9.212  1.00 51.11           H  
ATOM   4373  CD  ARG A 278     -16.303  -7.368  -7.871  1.00 51.11           C  
ATOM   4374  HD2 ARG A 278     -16.600  -6.546  -8.523  1.00 51.11           H  
ATOM   4375  HD3 ARG A 278     -16.384  -7.046  -6.833  1.00 51.11           H  
ATOM   4376  NE  ARG A 278     -17.185  -8.529  -8.092  1.00 51.11           N  
ATOM   4377  HE  ARG A 278     -16.728  -9.411  -8.274  1.00 51.11           H  
ATOM   4378  NH1 ARG A 278     -19.180  -7.462  -7.710  1.00 51.11           N  
ATOM   4379 HH11 ARG A 278     -20.188  -7.491  -7.642  1.00 51.11           H  
ATOM   4380 HH12 ARG A 278     -18.670  -6.619  -7.491  1.00 51.11           H  
ATOM   4381  NH2 ARG A 278     -19.170  -9.633  -8.237  1.00 51.11           N  
ATOM   4382 HH21 ARG A 278     -18.676 -10.493  -8.426  1.00 51.11           H  
ATOM   4383 HH22 ARG A 278     -20.177  -9.648  -8.160  1.00 51.11           H  
ATOM   4384  CZ  ARG A 278     -18.503  -8.536  -8.012  1.00 51.11           C  
ATOM   4385  N   CYS A 279     -10.945  -5.291  -9.346  1.00 50.17           N  
ATOM   4386  H   CYS A 279     -10.989  -5.939 -10.119  1.00 50.17           H  
ATOM   4387  CA  CYS A 279     -10.233  -4.032  -9.519  1.00 50.17           C  
ATOM   4388  HA  CYS A 279      -9.532  -3.931  -8.690  1.00 50.17           H  
ATOM   4389  C   CYS A 279     -11.231  -2.867  -9.513  1.00 50.17           C  
ATOM   4390  CB  CYS A 279      -9.439  -4.026 -10.825  1.00 50.17           C  
ATOM   4391  HB2 CYS A 279      -8.940  -3.065 -10.945  1.00 50.17           H  
ATOM   4392  HB3 CYS A 279     -10.105  -4.180 -11.674  1.00 50.17           H  
ATOM   4393  O   CYS A 279     -12.305  -2.984 -10.120  1.00 50.17           O  
ATOM   4394  SG  CYS A 279      -8.192  -5.324 -10.767  1.00 50.17           S  
ATOM   4395  HG  CYS A 279      -8.980  -6.392 -10.616  1.00 50.17           H  
ATOM   4396  N   PRO A 280     -10.898  -1.742  -8.866  1.00 50.03           N  
ATOM   4397  CA  PRO A 280     -11.674  -0.523  -9.013  1.00 50.03           C  
ATOM   4398  HA  PRO A 280     -12.691  -0.716  -8.672  1.00 50.03           H  
ATOM   4399  C   PRO A 280     -11.691  -0.096 -10.491  1.00 50.03           C  
ATOM   4400  CB  PRO A 280     -11.020   0.505  -8.089  1.00 50.03           C  
ATOM   4401  HB2 PRO A 280     -11.045   1.512  -8.505  1.00 50.03           H  
ATOM   4402  HB3 PRO A 280     -11.521   0.480  -7.120  1.00 50.03           H  
ATOM   4403  O   PRO A 280     -10.713  -0.317 -11.211  1.00 50.03           O  
ATOM   4404  CG  PRO A 280      -9.588  -0.007  -7.936  1.00 50.03           C  
ATOM   4405  HG2 PRO A 280      -8.967   0.401  -8.733  1.00 50.03           H  
ATOM   4406  HG3 PRO A 280      -9.171   0.229  -6.957  1.00 50.03           H  
ATOM   4407  CD  PRO A 280      -9.691  -1.513  -8.095  1.00 50.03           C  
ATOM   4408  HD2 PRO A 280      -8.803  -1.882  -8.610  1.00 50.03           H  
ATOM   4409  HD3 PRO A 280      -9.789  -1.986  -7.118  1.00 50.03           H  
ATOM   4410  N   PRO A 281     -12.806   0.471 -10.981  1.00 52.24           N  
ATOM   4411  CA  PRO A 281     -12.874   0.941 -12.355  1.00 52.24           C  
ATOM   4412  HA  PRO A 281     -12.674   0.103 -13.022  1.00 52.24           H  
ATOM   4413  C   PRO A 281     -11.835   2.053 -12.567  1.00 52.24           C  
ATOM   4414  CB  PRO A 281     -14.311   1.433 -12.554  1.00 52.24           C  
ATOM   4415  HB2 PRO A 281     -14.926   0.609 -12.918  1.00 52.24           H  
ATOM   4416  HB3 PRO A 281     -14.366   2.279 -13.239  1.00 52.24           H  
ATOM   4417  O   PRO A 281     -11.671   2.893 -11.676  1.00 52.24           O  
ATOM   4418  CG  PRO A 281     -14.755   1.815 -11.141  1.00 52.24           C  
ATOM   4419  HG2 PRO A 281     -15.835   1.735 -11.020  1.00 52.24           H  
ATOM   4420  HG3 PRO A 281     -14.419   2.826 -10.915  1.00 52.24           H  
ATOM   4421  CD  PRO A 281     -14.011   0.821 -10.251  1.00 52.24           C  
ATOM   4422  HD2 PRO A 281     -13.776   1.285  -9.292  1.00 52.24           H  
ATOM   4423  HD3 PRO A 281     -14.616  -0.073 -10.103  1.00 52.24           H  
ATOM   4424  N   PRO A 282     -11.164   2.099 -13.732  1.00 44.43           N  
ATOM   4425  CA  PRO A 282     -10.250   3.190 -14.040  1.00 44.43           C  
ATOM   4426  HA  PRO A 282      -9.425   3.188 -13.328  1.00 44.43           H  
ATOM   4427  C   PRO A 282     -10.998   4.524 -13.940  1.00 44.43           C  
ATOM   4428  CB  PRO A 282      -9.714   2.903 -15.449  1.00 44.43           C  
ATOM   4429  HB2 PRO A 282      -9.572   3.814 -16.030  1.00 44.43           H  
ATOM   4430  HB3 PRO A 282      -8.772   2.361 -15.369  1.00 44.43           H  
ATOM   4431  O   PRO A 282     -12.144   4.626 -14.402  1.00 44.43           O  
ATOM   4432  CG  PRO A 282     -10.771   1.987 -16.069  1.00 44.43           C  
ATOM   4433  HG2 PRO A 282     -10.341   1.325 -16.821  1.00 44.43           H  
ATOM   4434  HG3 PRO A 282     -11.569   2.593 -16.500  1.00 44.43           H  
ATOM   4435  CD  PRO A 282     -11.314   1.211 -14.872  1.00 44.43           C  
ATOM   4436  HD2 PRO A 282     -12.356   0.945 -15.046  1.00 44.43           H  
ATOM   4437  HD3 PRO A 282     -10.713   0.316 -14.707  1.00 44.43           H  
ATOM   4438  N   LYS A 283     -10.357   5.549 -13.358  1.00 51.78           N  
ATOM   4439  H   LYS A 283      -9.416   5.384 -13.028  1.00 51.78           H  
ATOM   4440  CA  LYS A 283     -10.834   6.940 -13.393  1.00 51.78           C  
ATOM   4441  HA  LYS A 283     -11.890   6.972 -13.125  1.00 51.78           H  
ATOM   4442  C   LYS A 283     -10.720   7.452 -14.836  1.00 51.78           C  
ATOM   4443  CB  LYS A 283     -10.036   7.856 -12.426  1.00 51.78           C  
ATOM   4444  HB2 LYS A 283     -10.219   8.888 -12.723  1.00 51.78           H  
ATOM   4445  HB3 LYS A 283      -8.971   7.667 -12.563  1.00 51.78           H  
ATOM   4446  O   LYS A 283      -9.934   8.345 -15.116  1.00 51.78           O  
ATOM   4447  CG  LYS A 283     -10.376   7.784 -10.924  1.00 51.78           C  
ATOM   4448  HG2 LYS A 283     -11.443   7.961 -10.788  1.00 51.78           H  
ATOM   4449  HG3 LYS A 283     -10.124   6.796 -10.540  1.00 51.78           H  
ATOM   4450  CD  LYS A 283      -9.575   8.866 -10.156  1.00 51.78           C  
ATOM   4451  HD2 LYS A 283      -8.512   8.667 -10.297  1.00 51.78           H  
ATOM   4452  HD3 LYS A 283      -9.795   9.839 -10.593  1.00 51.78           H  
ATOM   4453  CE  LYS A 283      -9.877   8.923  -8.643  1.00 51.78           C  
ATOM   4454  HE2 LYS A 283     -10.940   9.122  -8.510  1.00 51.78           H  
ATOM   4455  HE3 LYS A 283      -9.664   7.943  -8.215  1.00 51.78           H  
ATOM   4456  NZ  LYS A 283      -9.071   9.969  -7.937  1.00 51.78           N  
ATOM   4457  HZ1 LYS A 283      -8.081   9.793  -8.027  1.00 51.78           H  
ATOM   4458  HZ2 LYS A 283      -9.259  10.026  -6.946  1.00 51.78           H  
ATOM   4459  HZ3 LYS A 283      -9.241  10.894  -8.307  1.00 51.78           H  
ATOM   4460  N   LYS A 284     -11.501   6.914 -15.779  1.00 42.91           N  
ATOM   4461  H   LYS A 284     -12.105   6.148 -15.518  1.00 42.91           H  
ATOM   4462  CA  LYS A 284     -11.584   7.538 -17.101  1.00 42.91           C  
ATOM   4463  HA  LYS A 284     -10.574   7.569 -17.509  1.00 42.91           H  
ATOM   4464  C   LYS A 284     -12.085   8.969 -16.889  1.00 42.91           C  
ATOM   4465  CB  LYS A 284     -12.495   6.774 -18.068  1.00 42.91           C  
ATOM   4466  HB2 LYS A 284     -12.697   7.419 -18.923  1.00 42.91           H  
ATOM   4467  HB3 LYS A 284     -13.440   6.535 -17.582  1.00 42.91           H  
ATOM   4468  O   LYS A 284     -13.147   9.126 -16.275  1.00 42.91           O  
ATOM   4469  CG  LYS A 284     -11.817   5.495 -18.569  1.00 42.91           C  
ATOM   4470  HG2 LYS A 284     -10.822   5.739 -18.943  1.00 42.91           H  
ATOM   4471  HG3 LYS A 284     -11.720   4.787 -17.746  1.00 42.91           H  
ATOM   4472  CD  LYS A 284     -12.631   4.864 -19.703  1.00 42.91           C  
ATOM   4473  HD2 LYS A 284     -12.738   5.592 -20.508  1.00 42.91           H  
ATOM   4474  HD3 LYS A 284     -13.616   4.586 -19.330  1.00 42.91           H  
ATOM   4475  CE  LYS A 284     -11.890   3.629 -20.219  1.00 42.91           C  
ATOM   4476  HE2 LYS A 284     -10.874   3.925 -20.481  1.00 42.91           H  
ATOM   4477  HE3 LYS A 284     -11.818   2.902 -19.410  1.00 42.91           H  
ATOM   4478  NZ  LYS A 284     -12.571   3.043 -21.397  1.00 42.91           N  
ATOM   4479  HZ1 LYS A 284     -12.612   3.726 -22.140  1.00 42.91           H  
ATOM   4480  HZ2 LYS A 284     -12.049   2.246 -21.732  1.00 42.91           H  
ATOM   4481  HZ3 LYS A 284     -13.509   2.756 -21.158  1.00 42.91           H  
ATOM   4482  N   PRO A 285     -11.377  10.004 -17.373  1.00 40.82           N  
ATOM   4483  CA  PRO A 285     -11.958  11.333 -17.404  1.00 40.82           C  
ATOM   4484  HA  PRO A 285     -12.157  11.660 -16.383  1.00 40.82           H  
ATOM   4485  C   PRO A 285     -13.264  11.242 -18.204  1.00 40.82           C  
ATOM   4486  CB  PRO A 285     -10.904  12.244 -18.039  1.00 40.82           C  
ATOM   4487  HB2 PRO A 285     -10.294  12.689 -17.252  1.00 40.82           H  
ATOM   4488  HB3 PRO A 285     -11.350  13.022 -18.658  1.00 40.82           H  
ATOM   4489  O   PRO A 285     -13.327  10.479 -19.177  1.00 40.82           O  
ATOM   4490  CG  PRO A 285     -10.041  11.288 -18.862  1.00 40.82           C  
ATOM   4491  HG2 PRO A 285     -10.489  11.151 -19.846  1.00 40.82           H  
ATOM   4492  HG3 PRO A 285      -9.016  11.646 -18.957  1.00 40.82           H  
ATOM   4493  CD  PRO A 285     -10.109   9.974 -18.088  1.00 40.82           C  
ATOM   4494  HD2 PRO A 285     -10.050   9.140 -18.787  1.00 40.82           H  
ATOM   4495  HD3 PRO A 285      -9.290   9.921 -17.370  1.00 40.82           H  
ATOM   4496  N   PRO A 286     -14.337  11.936 -17.787  1.00 38.10           N  
ATOM   4497  CA  PRO A 286     -15.601  11.875 -18.500  1.00 38.10           C  
ATOM   4498  HA  PRO A 286     -16.005  10.864 -18.454  1.00 38.10           H  
ATOM   4499  C   PRO A 286     -15.351  12.261 -19.958  1.00 38.10           C  
ATOM   4500  CB  PRO A 286     -16.545  12.836 -17.766  1.00 38.10           C  
ATOM   4501  HB2 PRO A 286     -17.202  13.373 -18.450  1.00 38.10           H  
ATOM   4502  HB3 PRO A 286     -17.133  12.276 -17.039  1.00 38.10           H  
ATOM   4503  O   PRO A 286     -14.953  13.387 -20.253  1.00 38.10           O  
ATOM   4504  CG  PRO A 286     -15.602  13.786 -17.024  1.00 38.10           C  
ATOM   4505  HG2 PRO A 286     -15.304  14.597 -17.689  1.00 38.10           H  
ATOM   4506  HG3 PRO A 286     -16.057  14.184 -16.117  1.00 38.10           H  
ATOM   4507  CD  PRO A 286     -14.390  12.913 -16.713  1.00 38.10           C  
ATOM   4508  HD2 PRO A 286     -14.533  12.398 -15.763  1.00 38.10           H  
ATOM   4509  HD3 PRO A 286     -13.489  13.525 -16.681  1.00 38.10           H  
ATOM   4510  N   VAL A 287     -15.551  11.307 -20.870  1.00 39.61           N  
ATOM   4511  H   VAL A 287     -15.758  10.371 -20.552  1.00 39.61           H  
ATOM   4512  CA  VAL A 287     -15.487  11.569 -22.307  1.00 39.61           C  
ATOM   4513  HA  VAL A 287     -14.574  12.123 -22.524  1.00 39.61           H  
ATOM   4514  C   VAL A 287     -16.685  12.453 -22.630  1.00 39.61           C  
ATOM   4515  CB  VAL A 287     -15.467  10.273 -23.144  1.00 39.61           C  
ATOM   4516  HB  VAL A 287     -16.380   9.705 -22.962  1.00 39.61           H  
ATOM   4517  O   VAL A 287     -17.815  11.980 -22.748  1.00 39.61           O  
ATOM   4518  CG1 VAL A 287     -15.368  10.587 -24.642  1.00 39.61           C  
ATOM   4519 HG11 VAL A 287     -16.246  11.144 -24.972  1.00 39.61           H  
ATOM   4520 HG12 VAL A 287     -15.323   9.661 -25.215  1.00 39.61           H  
ATOM   4521 HG13 VAL A 287     -14.474  11.176 -24.847  1.00 39.61           H  
ATOM   4522  CG2 VAL A 287     -14.269   9.387 -22.772  1.00 39.61           C  
ATOM   4523 HG21 VAL A 287     -14.328   9.086 -21.727  1.00 39.61           H  
ATOM   4524 HG22 VAL A 287     -13.340   9.937 -22.925  1.00 39.61           H  
ATOM   4525 HG23 VAL A 287     -14.262   8.493 -23.395  1.00 39.61           H  
ATOM   4526  N   LEU A 288     -16.448  13.760 -22.704  1.00 37.40           N  
ATOM   4527  H   LEU A 288     -15.528  14.091 -22.452  1.00 37.40           H  
ATOM   4528  CA  LEU A 288     -17.425  14.714 -23.202  1.00 37.40           C  
ATOM   4529  HA  LEU A 288     -18.411  14.475 -22.804  1.00 37.40           H  
ATOM   4530  C   LEU A 288     -17.479  14.549 -24.720  1.00 37.40           C  
ATOM   4531  CB  LEU A 288     -17.040  16.141 -22.770  1.00 37.40           C  
ATOM   4532  HB2 LEU A 288     -17.668  16.851 -23.309  1.00 37.40           H  
ATOM   4533  HB3 LEU A 288     -16.008  16.324 -23.069  1.00 37.40           H  
ATOM   4534  O   LEU A 288     -16.637  15.072 -25.448  1.00 37.40           O  
ATOM   4535  CG  LEU A 288     -17.178  16.412 -21.259  1.00 37.40           C  
ATOM   4536  HG  LEU A 288     -16.637  15.652 -20.696  1.00 37.40           H  
ATOM   4537  CD1 LEU A 288     -16.572  17.776 -20.928  1.00 37.40           C  
ATOM   4538 HD11 LEU A 288     -17.094  18.563 -21.471  1.00 37.40           H  
ATOM   4539 HD12 LEU A 288     -15.518  17.784 -21.207  1.00 37.40           H  
ATOM   4540 HD13 LEU A 288     -16.645  17.962 -19.856  1.00 37.40           H  
ATOM   4541  CD2 LEU A 288     -18.640  16.421 -20.802  1.00 37.40           C  
ATOM   4542 HD21 LEU A 288     -18.690  16.680 -19.744  1.00 37.40           H  
ATOM   4543 HD22 LEU A 288     -19.209  17.150 -21.379  1.00 37.40           H  
ATOM   4544 HD23 LEU A 288     -19.078  15.431 -20.932  1.00 37.40           H  
ATOM   4545  N   TYR A 289     -18.450  13.781 -25.205  1.00 36.98           N  
ATOM   4546  H   TYR A 289     -19.054  13.287 -24.564  1.00 36.98           H  
ATOM   4547  CA  TYR A 289     -18.716  13.706 -26.635  1.00 36.98           C  
ATOM   4548  HA  TYR A 289     -17.782  13.486 -27.153  1.00 36.98           H  
ATOM   4549  C   TYR A 289     -19.221  15.073 -27.112  1.00 36.98           C  
ATOM   4550  CB  TYR A 289     -19.696  12.565 -26.940  1.00 36.98           C  
ATOM   4551  HB2 TYR A 289     -20.009  12.645 -27.981  1.00 36.98           H  
ATOM   4552  HB3 TYR A 289     -20.588  12.676 -26.324  1.00 36.98           H  
ATOM   4553  O   TYR A 289     -20.263  15.554 -26.659  1.00 36.98           O  
ATOM   4554  CG  TYR A 289     -19.095  11.186 -26.727  1.00 36.98           C  
ATOM   4555  CD1 TYR A 289     -18.358  10.574 -27.761  1.00 36.98           C  
ATOM   4556  HD1 TYR A 289     -18.238  11.076 -28.709  1.00 36.98           H  
ATOM   4557  CD2 TYR A 289     -19.249  10.525 -25.492  1.00 36.98           C  
ATOM   4558  HD2 TYR A 289     -19.802  10.996 -24.693  1.00 36.98           H  
ATOM   4559  CE1 TYR A 289     -17.781   9.304 -27.563  1.00 36.98           C  
ATOM   4560  HE1 TYR A 289     -17.217   8.826 -28.351  1.00 36.98           H  
ATOM   4561  CE2 TYR A 289     -18.677   9.254 -25.292  1.00 36.98           C  
ATOM   4562  HE2 TYR A 289     -18.797   8.758 -24.340  1.00 36.98           H  
ATOM   4563  OH  TYR A 289     -17.386   7.417 -26.138  1.00 36.98           O  
ATOM   4564  HH  TYR A 289     -17.610   7.068 -25.272  1.00 36.98           H  
ATOM   4565  CZ  TYR A 289     -17.942   8.642 -26.330  1.00 36.98           C  
ATOM   4566  N   MET A 290     -18.474  15.705 -28.026  1.00 39.46           N  
ATOM   4567  H   MET A 290     -17.592  15.289 -28.290  1.00 39.46           H  
ATOM   4568  CA  MET A 290     -18.916  16.901 -28.746  1.00 39.46           C  
ATOM   4569  HA  MET A 290     -19.268  17.641 -28.027  1.00 39.46           H  
ATOM   4570  C   MET A 290     -20.108  16.530 -29.635  1.00 39.46           C  
ATOM   4571  CB  MET A 290     -17.776  17.522 -29.585  1.00 39.46           C  
ATOM   4572  HB2 MET A 290     -17.074  16.758 -29.918  1.00 39.46           H  
ATOM   4573  HB3 MET A 290     -18.216  17.973 -30.475  1.00 39.46           H  
ATOM   4574  O   MET A 290     -19.949  16.162 -30.793  1.00 39.46           O  
ATOM   4575  CG  MET A 290     -17.031  18.650 -28.862  1.00 39.46           C  
ATOM   4576  HG2 MET A 290     -17.713  19.117 -28.152  1.00 39.46           H  
ATOM   4577  HG3 MET A 290     -16.192  18.240 -28.300  1.00 39.46           H  
ATOM   4578  SD  MET A 290     -16.458  19.972 -29.973  1.00 39.46           S  
ATOM   4579  CE  MET A 290     -14.883  19.295 -30.555  1.00 39.46           C  
ATOM   4580  HE1 MET A 290     -15.057  18.347 -31.066  1.00 39.46           H  
ATOM   4581  HE2 MET A 290     -14.420  19.998 -31.248  1.00 39.46           H  
ATOM   4582  HE3 MET A 290     -14.217  19.134 -29.707  1.00 39.46           H  
ATOM   4583  N   GLY A 291     -21.309  16.576 -29.072  1.00 45.46           N  
ATOM   4584  H   GLY A 291     -21.358  16.755 -28.079  1.00 45.46           H  
ATOM   4585  CA  GLY A 291     -22.538  16.324 -29.817  1.00 45.46           C  
ATOM   4586  HA2 GLY A 291     -22.637  17.061 -30.615  1.00 45.46           H  
ATOM   4587  HA3 GLY A 291     -22.477  15.336 -30.272  1.00 45.46           H  
ATOM   4588  C   GLY A 291     -23.798  16.363 -28.967  1.00 45.46           C  
ATOM   4589  O   GLY A 291     -24.836  16.799 -29.450  1.00 45.46           O  
ATOM   4590  N   GLU A 292     -23.722  15.999 -27.687  1.00 36.30           N  
ATOM   4591  H   GLU A 292     -22.860  15.612 -27.331  1.00 36.30           H  
ATOM   4592  CA  GLU A 292     -24.925  15.876 -26.861  1.00 36.30           C  
ATOM   4593  HA  GLU A 292     -25.778  16.312 -27.381  1.00 36.30           H  
ATOM   4594  C   GLU A 292     -24.792  16.674 -25.564  1.00 36.30           C  
ATOM   4595  CB  GLU A 292     -25.289  14.399 -26.660  1.00 36.30           C  
ATOM   4596  HB2 GLU A 292     -26.127  14.346 -25.965  1.00 36.30           H  
ATOM   4597  HB3 GLU A 292     -24.438  13.866 -26.235  1.00 36.30           H  
ATOM   4598  O   GLU A 292     -24.494  16.157 -24.491  1.00 36.30           O  
ATOM   4599  CG  GLU A 292     -25.709  13.745 -27.993  1.00 36.30           C  
ATOM   4600  HG2 GLU A 292     -26.480  14.363 -28.452  1.00 36.30           H  
ATOM   4601  HG3 GLU A 292     -24.851  13.718 -28.664  1.00 36.30           H  
ATOM   4602  CD  GLU A 292     -26.250  12.317 -27.831  1.00 36.30           C  
ATOM   4603  OE1 GLU A 292     -26.834  11.815 -28.816  1.00 36.30           O  
ATOM   4604  OE2 GLU A 292     -26.090  11.740 -26.731  1.00 36.30           O  
ATOM   4605  N   LEU A 293     -25.106  17.969 -25.651  1.00 40.05           N  
ATOM   4606  H   LEU A 293     -25.294  18.326 -26.577  1.00 40.05           H  
ATOM   4607  CA  LEU A 293     -25.354  18.873 -24.515  1.00 40.05           C  
ATOM   4608  HA  LEU A 293     -24.520  18.766 -23.821  1.00 40.05           H  
ATOM   4609  C   LEU A 293     -26.616  18.490 -23.698  1.00 40.05           C  
ATOM   4610  CB  LEU A 293     -25.373  20.325 -25.057  1.00 40.05           C  
ATOM   4611  HB2 LEU A 293     -25.510  20.299 -26.138  1.00 40.05           H  
ATOM   4612  HB3 LEU A 293     -26.224  20.879 -24.663  1.00 40.05           H  
ATOM   4613  O   LEU A 293     -27.209  19.318 -23.012  1.00 40.05           O  
ATOM   4614  CG  LEU A 293     -24.082  21.099 -24.731  1.00 40.05           C  
ATOM   4615  HG  LEU A 293     -23.239  20.409 -24.684  1.00 40.05           H  
ATOM   4616  CD1 LEU A 293     -23.778  22.129 -25.817  1.00 40.05           C  
ATOM   4617 HD11 LEU A 293     -22.868  22.673 -25.564  1.00 40.05           H  
ATOM   4618 HD12 LEU A 293     -24.605  22.834 -25.909  1.00 40.05           H  
ATOM   4619 HD13 LEU A 293     -23.626  21.624 -26.771  1.00 40.05           H  
ATOM   4620  CD2 LEU A 293     -24.210  21.830 -23.392  1.00 40.05           C  
ATOM   4621 HD21 LEU A 293     -24.437  21.112 -22.604  1.00 40.05           H  
ATOM   4622 HD22 LEU A 293     -23.271  22.330 -23.156  1.00 40.05           H  
ATOM   4623 HD23 LEU A 293     -25.009  22.570 -23.442  1.00 40.05           H  
ATOM   4624  N   GLY A 294     -27.042  17.228 -23.745  1.00 37.32           N  
ATOM   4625  H   GLY A 294     -26.450  16.557 -24.212  1.00 37.32           H  
ATOM   4626  CA  GLY A 294     -28.290  16.749 -23.169  1.00 37.32           C  
ATOM   4627  HA2 GLY A 294     -28.715  17.491 -22.493  1.00 37.32           H  
ATOM   4628  HA3 GLY A 294     -29.002  16.581 -23.978  1.00 37.32           H  
ATOM   4629  C   GLY A 294     -28.116  15.438 -22.417  1.00 37.32           C  
ATOM   4630  O   GLY A 294     -28.362  14.375 -22.962  1.00 37.32           O  
ATOM   4631  N   LYS A 295     -27.789  15.531 -21.123  1.00 36.47           N  
ATOM   4632  H   LYS A 295     -27.511  16.449 -20.804  1.00 36.47           H  
ATOM   4633  CA  LYS A 295     -28.002  14.476 -20.109  1.00 36.47           C  
ATOM   4634  HA  LYS A 295     -27.570  14.827 -19.172  1.00 36.47           H  
ATOM   4635  C   LYS A 295     -27.293  13.140 -20.400  1.00 36.47           C  
ATOM   4636  CB  LYS A 295     -29.515  14.287 -19.869  1.00 36.47           C  
ATOM   4637  HB2 LYS A 295     -29.647  13.566 -19.063  1.00 36.47           H  
ATOM   4638  HB3 LYS A 295     -29.972  13.874 -20.769  1.00 36.47           H  
ATOM   4639  O   LYS A 295     -27.936  12.113 -20.610  1.00 36.47           O  
ATOM   4640  CG  LYS A 295     -30.243  15.587 -19.493  1.00 36.47           C  
ATOM   4641  HG2 LYS A 295     -30.171  16.303 -20.311  1.00 36.47           H  
ATOM   4642  HG3 LYS A 295     -29.778  16.015 -18.605  1.00 36.47           H  
ATOM   4643  CD  LYS A 295     -31.725  15.318 -19.210  1.00 36.47           C  
ATOM   4644  HD2 LYS A 295     -32.181  14.870 -20.093  1.00 36.47           H  
ATOM   4645  HD3 LYS A 295     -31.810  14.628 -18.371  1.00 36.47           H  
ATOM   4646  CE  LYS A 295     -32.427  16.639 -18.875  1.00 36.47           C  
ATOM   4647  HE2 LYS A 295     -31.928  17.091 -18.018  1.00 36.47           H  
ATOM   4648  HE3 LYS A 295     -32.307  17.316 -19.721  1.00 36.47           H  
ATOM   4649  NZ  LYS A 295     -33.868  16.439 -18.583  1.00 36.47           N  
ATOM   4650  HZ1 LYS A 295     -33.989  15.832 -17.785  1.00 36.47           H  
ATOM   4651  HZ2 LYS A 295     -34.309  17.324 -18.379  1.00 36.47           H  
ATOM   4652  HZ3 LYS A 295     -34.336  16.031 -19.379  1.00 36.47           H  
ATOM   4653  N   GLY A 296     -25.962  13.146 -20.316  1.00 33.32           N  
ATOM   4654  H   GLY A 296     -25.491  14.031 -20.193  1.00 33.32           H  
ATOM   4655  CA  GLY A 296     -25.144  11.933 -20.369  1.00 33.32           C  
ATOM   4656  HA2 GLY A 296     -25.228  11.491 -21.362  1.00 33.32           H  
ATOM   4657  HA3 GLY A 296     -24.098  12.188 -20.199  1.00 33.32           H  
ATOM   4658  C   GLY A 296     -25.568  10.906 -19.312  1.00 33.32           C  
ATOM   4659  O   GLY A 296     -25.445  11.140 -18.109  1.00 33.32           O  
ATOM   4660  N   LYS A 297     -26.081   9.758 -19.762  1.00 31.83           N  
ATOM   4661  H   LYS A 297     -26.183   9.655 -20.762  1.00 31.83           H  
ATOM   4662  CA  LYS A 297     -26.285   8.581 -18.913  1.00 31.83           C  
ATOM   4663  HA  LYS A 297     -26.639   8.909 -17.936  1.00 31.83           H  
ATOM   4664  C   LYS A 297     -24.941   7.885 -18.708  1.00 31.83           C  
ATOM   4665  CB  LYS A 297     -27.327   7.630 -19.522  1.00 31.83           C  
ATOM   4666  HB2 LYS A 297     -27.190   6.643 -19.080  1.00 31.83           H  
ATOM   4667  HB3 LYS A 297     -27.162   7.544 -20.596  1.00 31.83           H  
ATOM   4668  O   LYS A 297     -24.297   7.465 -19.663  1.00 31.83           O  
ATOM   4669  CG  LYS A 297     -28.766   8.086 -19.239  1.00 31.83           C  
ATOM   4670  HG2 LYS A 297     -28.934   9.066 -19.686  1.00 31.83           H  
ATOM   4671  HG3 LYS A 297     -28.914   8.156 -18.162  1.00 31.83           H  
ATOM   4672  CD  LYS A 297     -29.766   7.078 -19.822  1.00 31.83           C  
ATOM   4673  HD2 LYS A 297     -29.656   7.065 -20.906  1.00 31.83           H  
ATOM   4674  HD3 LYS A 297     -29.540   6.085 -19.432  1.00 31.83           H  
ATOM   4675  CE  LYS A 297     -31.203   7.456 -19.450  1.00 31.83           C  
ATOM   4676  HE2 LYS A 297     -31.291   7.460 -18.364  1.00 31.83           H  
ATOM   4677  HE3 LYS A 297     -31.395   8.468 -19.808  1.00 31.83           H  
ATOM   4678  NZ  LYS A 297     -32.180   6.508 -20.045  1.00 31.83           N  
ATOM   4679  HZ1 LYS A 297     -32.105   6.518 -21.052  1.00 31.83           H  
ATOM   4680  HZ2 LYS A 297     -32.001   5.567 -19.725  1.00 31.83           H  
ATOM   4681  HZ3 LYS A 297     -33.125   6.760 -19.794  1.00 31.83           H  
ATOM   4682  N   VAL A 298     -24.544   7.758 -17.446  1.00 37.19           N  
ATOM   4683  H   VAL A 298     -25.122   8.180 -16.733  1.00 37.19           H  
ATOM   4684  CA  VAL A 298     -23.333   7.061 -17.002  1.00 37.19           C  
ATOM   4685  HA  VAL A 298     -22.476   7.435 -17.561  1.00 37.19           H  
ATOM   4686  C   VAL A 298     -23.490   5.562 -17.274  1.00 37.19           C  
ATOM   4687  CB  VAL A 298     -23.103   7.335 -15.497  1.00 37.19           C  
ATOM   4688  HB  VAL A 298     -23.956   6.961 -14.930  1.00 37.19           H  
ATOM   4689  O   VAL A 298     -24.302   4.903 -16.628  1.00 37.19           O  
ATOM   4690  CG1 VAL A 298     -21.838   6.648 -14.970  1.00 37.19           C  
ATOM   4691 HG11 VAL A 298     -21.701   6.884 -13.915  1.00 37.19           H  
ATOM   4692 HG12 VAL A 298     -20.965   6.989 -15.526  1.00 37.19           H  
ATOM   4693 HG13 VAL A 298     -21.926   5.566 -15.066  1.00 37.19           H  
ATOM   4694  CG2 VAL A 298     -22.976   8.840 -15.213  1.00 37.19           C  
ATOM   4695 HG21 VAL A 298     -22.153   9.261 -15.791  1.00 37.19           H  
ATOM   4696 HG22 VAL A 298     -22.782   9.001 -14.153  1.00 37.19           H  
ATOM   4697 HG23 VAL A 298     -23.896   9.365 -15.470  1.00 37.19           H  
ATOM   4698  N   GLN A 299     -22.727   5.006 -18.217  1.00 32.47           N  
ATOM   4699  H   GLN A 299     -22.129   5.597 -18.777  1.00 32.47           H  
ATOM   4700  CA  GLN A 299     -22.580   3.554 -18.353  1.00 32.47           C  
ATOM   4701  HA  GLN A 299     -23.389   3.061 -17.814  1.00 32.47           H  
ATOM   4702  C   GLN A 299     -21.282   3.104 -17.681  1.00 32.47           C  
ATOM   4703  CB  GLN A 299     -22.694   3.093 -19.814  1.00 32.47           C  
ATOM   4704  HB2 GLN A 299     -22.234   3.824 -20.479  1.00 32.47           H  
ATOM   4705  HB3 GLN A 299     -22.162   2.148 -19.921  1.00 32.47           H  
ATOM   4706  O   GLN A 299     -20.179   3.377 -18.146  1.00 32.47           O  
ATOM   4707  CG  GLN A 299     -24.163   2.855 -20.209  1.00 32.47           C  
ATOM   4708  HG2 GLN A 299     -24.702   3.802 -20.183  1.00 32.47           H  
ATOM   4709  HG3 GLN A 299     -24.622   2.177 -19.489  1.00 32.47           H  
ATOM   4710  CD  GLN A 299     -24.314   2.242 -21.599  1.00 32.47           C  
ATOM   4711  NE2 GLN A 299     -25.482   1.747 -21.947  1.00 32.47           N  
ATOM   4712 HE21 GLN A 299     -25.515   1.350 -22.875  1.00 32.47           H  
ATOM   4713 HE22 GLN A 299     -26.263   1.740 -21.307  1.00 32.47           H  
ATOM   4714  OE1 GLN A 299     -23.400   2.182 -22.398  1.00 32.47           O  
ATOM   4715  N   SER A 300     -21.447   2.419 -16.553  1.00 37.27           N  
ATOM   4716  H   SER A 300     -22.398   2.255 -16.252  1.00 37.27           H  
ATOM   4717  CA  SER A 300     -20.393   1.758 -15.790  1.00 37.27           C  
ATOM   4718  HA  SER A 300     -19.496   2.377 -15.768  1.00 37.27           H  
ATOM   4719  C   SER A 300     -20.064   0.412 -16.441  1.00 37.27           C  
ATOM   4720  CB  SER A 300     -20.908   1.582 -14.356  1.00 37.27           C  
ATOM   4721  HB2 SER A 300     -20.938   2.554 -13.864  1.00 37.27           H  
ATOM   4722  HB3 SER A 300     -21.920   1.179 -14.389  1.00 37.27           H  
ATOM   4723  O   SER A 300     -20.860  -0.524 -16.380  1.00 37.27           O  
ATOM   4724  OG  SER A 300     -20.114   0.697 -13.605  1.00 37.27           O  
ATOM   4725  HG  SER A 300     -20.518   0.595 -12.740  1.00 37.27           H  
ATOM   4726  N   THR A 301     -18.903   0.293 -17.084  1.00 33.47           N  
ATOM   4727  H   THR A 301     -18.324   1.109 -17.221  1.00 33.47           H  
ATOM   4728  CA  THR A 301     -18.372  -1.010 -17.508  1.00 33.47           C  
ATOM   4729  HA  THR A 301     -19.193  -1.637 -17.855  1.00 33.47           H  
ATOM   4730  C   THR A 301     -17.739  -1.711 -16.309  1.00 33.47           C  
ATOM   4731  CB  THR A 301     -17.371  -0.888 -18.670  1.00 33.47           C  
ATOM   4732  HB  THR A 301     -16.751  -1.784 -18.702  1.00 33.47           H  
ATOM   4733  O   THR A 301     -16.555  -1.529 -16.030  1.00 33.47           O  
ATOM   4734  CG2 THR A 301     -18.084  -0.769 -20.014  1.00 33.47           C  
ATOM   4735 HG21 THR A 301     -18.694  -1.655 -20.190  1.00 33.47           H  
ATOM   4736 HG22 THR A 301     -18.722   0.115 -20.018  1.00 33.47           H  
ATOM   4737 HG23 THR A 301     -17.347  -0.681 -20.812  1.00 33.47           H  
ATOM   4738  OG1 THR A 301     -16.538   0.240 -18.505  1.00 33.47           O  
ATOM   4739  HG1 THR A 301     -16.074   0.105 -17.676  1.00 33.47           H  
ATOM   4740  N   GLN A 302     -18.530  -2.509 -15.590  1.00 34.78           N  
ATOM   4741  H   GLN A 302     -19.512  -2.544 -15.823  1.00 34.78           H  
ATOM   4742  CA  GLN A 302     -18.032  -3.431 -14.570  1.00 34.78           C  
ATOM   4743  HA  GLN A 302     -17.231  -2.952 -14.005  1.00 34.78           H  
ATOM   4744  C   GLN A 302     -17.465  -4.682 -15.249  1.00 34.78           C  
ATOM   4745  CB  GLN A 302     -19.155  -3.814 -13.589  1.00 34.78           C  
ATOM   4746  HB2 GLN A 302     -20.021  -4.171 -14.147  1.00 34.78           H  
ATOM   4747  HB3 GLN A 302     -18.797  -4.627 -12.956  1.00 34.78           H  
ATOM   4748  O   GLN A 302     -18.211  -5.466 -15.832  1.00 34.78           O  
ATOM   4749  CG  GLN A 302     -19.575  -2.651 -12.680  1.00 34.78           C  
ATOM   4750  HG2 GLN A 302     -18.693  -2.253 -12.178  1.00 34.78           H  
ATOM   4751  HG3 GLN A 302     -20.012  -1.863 -13.294  1.00 34.78           H  
ATOM   4752  CD  GLN A 302     -20.605  -3.054 -11.626  1.00 34.78           C  
ATOM   4753  NE2 GLN A 302     -20.745  -2.297 -10.560  1.00 34.78           N  
ATOM   4754 HE21 GLN A 302     -20.151  -1.495 -10.405  1.00 34.78           H  
ATOM   4755 HE22 GLN A 302     -21.453  -2.595  -9.905  1.00 34.78           H  
ATOM   4756  OE1 GLN A 302     -21.302  -4.048 -11.725  1.00 34.78           O  
ATOM   4757  N   ARG A 303     -16.149  -4.905 -15.158  1.00 30.31           N  
ATOM   4758  H   ARG A 303     -15.577  -4.224 -14.678  1.00 30.31           H  
ATOM   4759  CA  ARG A 303     -15.582  -6.234 -15.416  1.00 30.31           C  
ATOM   4760  HA  ARG A 303     -16.139  -6.723 -16.215  1.00 30.31           H  
ATOM   4761  C   ARG A 303     -15.776  -7.071 -14.156  1.00 30.31           C  
ATOM   4762  CB  ARG A 303     -14.108  -6.158 -15.846  1.00 30.31           C  
ATOM   4763  HB2 ARG A 303     -13.551  -5.525 -15.154  1.00 30.31           H  
ATOM   4764  HB3 ARG A 303     -13.688  -7.163 -15.799  1.00 30.31           H  
ATOM   4765  O   ARG A 303     -15.173  -6.798 -13.125  1.00 30.31           O  
ATOM   4766  CG  ARG A 303     -13.950  -5.633 -17.282  1.00 30.31           C  
ATOM   4767  HG2 ARG A 303     -14.580  -6.221 -17.950  1.00 30.31           H  
ATOM   4768  HG3 ARG A 303     -14.262  -4.589 -17.326  1.00 30.31           H  
ATOM   4769  CD  ARG A 303     -12.491  -5.754 -17.740  1.00 30.31           C  
ATOM   4770  HD2 ARG A 303     -11.866  -5.149 -17.083  1.00 30.31           H  
ATOM   4771  HD3 ARG A 303     -12.183  -6.796 -17.648  1.00 30.31           H  
ATOM   4772  NE  ARG A 303     -12.309  -5.313 -19.138  1.00 30.31           N  
ATOM   4773  HE  ARG A 303     -13.122  -4.949 -19.613  1.00 30.31           H  
ATOM   4774  NH1 ARG A 303     -10.073  -5.830 -19.314  1.00 30.31           N  
ATOM   4775 HH11 ARG A 303     -10.064  -6.151 -18.357  1.00 30.31           H  
ATOM   4776 HH12 ARG A 303      -9.208  -5.833 -19.835  1.00 30.31           H  
ATOM   4777  NH2 ARG A 303     -11.132  -4.936 -21.057  1.00 30.31           N  
ATOM   4778 HH21 ARG A 303     -10.258  -4.980 -21.560  1.00 30.31           H  
ATOM   4779 HH22 ARG A 303     -11.964  -4.594 -21.517  1.00 30.31           H  
ATOM   4780  CZ  ARG A 303     -11.178  -5.363 -19.826  1.00 30.31           C  
ATOM   4781  N   THR A 304     -16.652  -8.062 -14.234  1.00 30.67           N  
ATOM   4782  H   THR A 304     -17.112  -8.226 -15.118  1.00 30.67           H  
ATOM   4783  CA  THR A 304     -16.743  -9.145 -13.252  1.00 30.67           C  
ATOM   4784  HA  THR A 304     -16.082  -8.941 -12.411  1.00 30.67           H  
ATOM   4785  C   THR A 304     -16.234 -10.410 -13.923  1.00 30.67           C  
ATOM   4786  CB  THR A 304     -18.169  -9.327 -12.700  1.00 30.67           C  
ATOM   4787  HB  THR A 304     -18.273 -10.335 -12.299  1.00 30.67           H  
ATOM   4788  O   THR A 304     -16.572 -10.672 -15.074  1.00 30.67           O  
ATOM   4789  CG2 THR A 304     -18.449  -8.330 -11.578  1.00 30.67           C  
ATOM   4790 HG21 THR A 304     -19.445  -8.511 -11.172  1.00 30.67           H  
ATOM   4791 HG22 THR A 304     -17.706  -8.457 -10.791  1.00 30.67           H  
ATOM   4792 HG23 THR A 304     -18.393  -7.311 -11.959  1.00 30.67           H  
ATOM   4793  OG1 THR A 304     -19.163  -9.107 -13.673  1.00 30.67           O  
ATOM   4794  HG1 THR A 304     -19.107  -8.195 -13.969  1.00 30.67           H  
ATOM   4795  N   PHE A 305     -15.388 -11.165 -13.229  1.00 28.62           N  
ATOM   4796  H   PHE A 305     -15.116 -10.901 -12.293  1.00 28.62           H  
ATOM   4797  CA  PHE A 305     -15.048 -12.524 -13.626  1.00 28.62           C  
ATOM   4798  HA  PHE A 305     -15.608 -12.785 -14.524  1.00 28.62           H  
ATOM   4799  C   PHE A 305     -15.513 -13.475 -12.527  1.00 28.62           C  
ATOM   4800  CB  PHE A 305     -13.563 -12.661 -13.988  1.00 28.62           C  
ATOM   4801  HB2 PHE A 305     -13.309 -11.902 -14.729  1.00 28.62           H  
ATOM   4802  HB3 PHE A 305     -13.421 -13.629 -14.469  1.00 28.62           H  
ATOM   4803  O   PHE A 305     -15.533 -13.123 -11.345  1.00 28.62           O  
ATOM   4804  CG  PHE A 305     -12.594 -12.564 -12.828  1.00 28.62           C  
ATOM   4805  CD1 PHE A 305     -12.071 -11.315 -12.444  1.00 28.62           C  
ATOM   4806  HD1 PHE A 305     -12.361 -10.417 -12.970  1.00 28.62           H  
ATOM   4807  CD2 PHE A 305     -12.183 -13.731 -12.154  1.00 28.62           C  
ATOM   4808  HD2 PHE A 305     -12.568 -14.696 -12.446  1.00 28.62           H  
ATOM   4809  CE1 PHE A 305     -11.137 -11.237 -11.398  1.00 28.62           C  
ATOM   4810  HE1 PHE A 305     -10.702 -10.286 -11.129  1.00 28.62           H  
ATOM   4811  CE2 PHE A 305     -11.257 -13.648 -11.100  1.00 28.62           C  
ATOM   4812  HE2 PHE A 305     -10.931 -14.542 -10.589  1.00 28.62           H  
ATOM   4813  CZ  PHE A 305     -10.733 -12.401 -10.721  1.00 28.62           C  
ATOM   4814  HZ  PHE A 305     -10.001 -12.342  -9.929  1.00 28.62           H  
ATOM   4815  N   THR A 306     -15.963 -14.646 -12.951  1.00 27.98           N  
ATOM   4816  H   THR A 306     -15.901 -14.861 -13.936  1.00 27.98           H  
ATOM   4817  CA  THR A 306     -16.454 -15.725 -12.099  1.00 27.98           C  
ATOM   4818  HA  THR A 306     -16.511 -15.387 -11.064  1.00 27.98           H  
ATOM   4819  C   THR A 306     -15.436 -16.846 -12.196  1.00 27.98           C  
ATOM   4820  CB  THR A 306     -17.842 -16.212 -12.553  1.00 27.98           C  
ATOM   4821  HB  THR A 306     -17.732 -16.941 -13.355  1.00 27.98           H  
ATOM   4822  O   THR A 306     -14.987 -17.156 -13.302  1.00 27.98           O  
ATOM   4823  CG2 THR A 306     -18.624 -16.828 -11.396  1.00 27.98           C  
ATOM   4824 HG21 THR A 306     -18.740 -16.111 -10.583  1.00 27.98           H  
ATOM   4825 HG22 THR A 306     -18.094 -17.705 -11.026  1.00 27.98           H  
ATOM   4826 HG23 THR A 306     -19.605 -17.146 -11.749  1.00 27.98           H  
ATOM   4827  OG1 THR A 306     -18.627 -15.138 -13.032  1.00 27.98           O  
ATOM   4828  HG1 THR A 306     -18.921 -14.645 -12.263  1.00 27.98           H  
ATOM   4829  N   MET A 307     -15.027 -17.396 -11.058  1.00 26.42           N  
ATOM   4830  H   MET A 307     -15.470 -17.162 -10.181  1.00 26.42           H  
ATOM   4831  CA  MET A 307     -14.036 -18.460 -11.025  1.00 26.42           C  
ATOM   4832  HA  MET A 307     -13.406 -18.351 -11.909  1.00 26.42           H  
ATOM   4833  C   MET A 307     -14.676 -19.858 -11.116  1.00 26.42           C  
ATOM   4834  CB  MET A 307     -13.134 -18.302  -9.810  1.00 26.42           C  
ATOM   4835  HB2 MET A 307     -13.712 -18.203  -8.892  1.00 26.42           H  
ATOM   4836  HB3 MET A 307     -12.559 -19.228  -9.788  1.00 26.42           H  
ATOM   4837  O   MET A 307     -15.870 -19.987 -10.818  1.00 26.42           O  
ATOM   4838  CG  MET A 307     -12.124 -17.161  -9.953  1.00 26.42           C  
ATOM   4839  HG2 MET A 307     -12.553 -16.257  -9.519  1.00 26.42           H  
ATOM   4840  HG3 MET A 307     -11.956 -16.973 -11.014  1.00 26.42           H  
ATOM   4841  SD  MET A 307     -10.491 -17.457  -9.212  1.00 26.42           S  
ATOM   4842  CE  MET A 307      -9.951 -18.996 -10.026  1.00 26.42           C  
ATOM   4843  HE1 MET A 307      -9.996 -18.876 -11.109  1.00 26.42           H  
ATOM   4844  HE2 MET A 307     -10.564 -19.850  -9.738  1.00 26.42           H  
ATOM   4845  HE3 MET A 307      -8.924 -19.212  -9.731  1.00 26.42           H  
ATOM   4846  N   PRO A 308     -13.944 -20.863 -11.636  1.00 28.05           N  
ATOM   4847  CA  PRO A 308     -14.488 -22.180 -11.935  1.00 28.05           C  
ATOM   4848  HA  PRO A 308     -15.481 -22.070 -12.371  1.00 28.05           H  
ATOM   4849  C   PRO A 308     -14.581 -23.043 -10.673  1.00 28.05           C  
ATOM   4850  CB  PRO A 308     -13.550 -22.814 -12.973  1.00 28.05           C  
ATOM   4851  HB2 PRO A 308     -14.083 -23.021 -13.901  1.00 28.05           H  
ATOM   4852  HB3 PRO A 308     -13.116 -23.736 -12.586  1.00 28.05           H  
ATOM   4853  O   PRO A 308     -13.613 -23.164  -9.935  1.00 28.05           O  
ATOM   4854  CG  PRO A 308     -12.443 -21.784 -13.206  1.00 28.05           C  
ATOM   4855  HG2 PRO A 308     -12.658 -21.218 -14.113  1.00 28.05           H  
ATOM   4856  HG3 PRO A 308     -11.462 -22.254 -13.271  1.00 28.05           H  
ATOM   4857  CD  PRO A 308     -12.536 -20.860 -12.001  1.00 28.05           C  
ATOM   4858  HD2 PRO A 308     -11.963 -21.278 -11.173  1.00 28.05           H  
ATOM   4859  HD3 PRO A 308     -12.146 -19.876 -12.262  1.00 28.05           H  
ATOM   4860  N   SER A 309     -15.745 -23.674 -10.507  1.00 35.51           N  
ATOM   4861  H   SER A 309     -16.444 -23.553 -11.226  1.00 35.51           H  
ATOM   4862  CA  SER A 309     -16.070 -24.660  -9.464  1.00 35.51           C  
ATOM   4863  HA  SER A 309     -16.121 -24.164  -8.495  1.00 35.51           H  
ATOM   4864  C   SER A 309     -15.056 -25.787  -9.310  1.00 35.51           C  
ATOM   4865  CB  SER A 309     -17.410 -25.304  -9.804  1.00 35.51           C  
ATOM   4866  HB2 SER A 309     -18.202 -24.555  -9.806  1.00 35.51           H  
ATOM   4867  HB3 SER A 309     -17.635 -26.075  -9.067  1.00 35.51           H  
ATOM   4868  O   SER A 309     -14.654 -26.312 -10.378  1.00 35.51           O  
ATOM   4869  OG  SER A 309     -17.262 -25.881 -11.088  1.00 35.51           O  
ATOM   4870  HG  SER A 309     -16.347 -26.171 -11.083  1.00 35.51           H  
ATOM   4871  OXT SER A 309     -14.928 -26.245  -8.158  1.00 35.51           O  
TER    4872      SER A 309                                                       
END   
