# Supplementary material for: Plant virus movement proteins originated from jelly-roll capsid proteins
Source: PLoS Biol. 2023 Jun 15;21(6):e3002157. doi: 10.1371/journal.pbio.3002157 (PMC10306228; doi:10.1371/journal.pbio.3002157)
Supplement: S2 Data — (ZIP) [file pbio.3002157.s007.zip › S2_Data/CAH2618911_CwmSV.pdb]

ATOM      1  N   ARG A   1     -20.041  23.190 -29.305  1.00 41.78           N  
ATOM      2  H   ARG A   1     -20.100  24.171 -29.541  1.00 41.78           H  
ATOM      3  H2  ARG A   1     -19.684  23.124 -28.362  1.00 41.78           H  
ATOM      4  H3  ARG A   1     -19.390  22.745 -29.936  1.00 41.78           H  
ATOM      5  CA  ARG A   1     -21.383  22.554 -29.395  1.00 41.78           C  
ATOM      6  HA  ARG A   1     -22.041  23.057 -28.686  1.00 41.78           H  
ATOM      7  C   ARG A   1     -21.405  21.090 -28.909  1.00 41.78           C  
ATOM      8  CB  ARG A   1     -22.034  22.720 -30.798  1.00 41.78           C  
ATOM      9  HB2 ARG A   1     -22.699  21.877 -30.986  1.00 41.78           H  
ATOM     10  HB3 ARG A   1     -21.264  22.705 -31.570  1.00 41.78           H  
ATOM     11  O   ARG A   1     -22.501  20.568 -28.802  1.00 41.78           O  
ATOM     12  CG  ARG A   1     -22.882  24.006 -30.928  1.00 41.78           C  
ATOM     13  HG2 ARG A   1     -22.232  24.878 -30.846  1.00 41.78           H  
ATOM     14  HG3 ARG A   1     -23.604  24.032 -30.112  1.00 41.78           H  
ATOM     15  CD  ARG A   1     -23.652  24.072 -32.263  1.00 41.78           C  
ATOM     16  HD2 ARG A   1     -22.936  24.065 -33.085  1.00 41.78           H  
ATOM     17  HD3 ARG A   1     -24.283  23.187 -32.344  1.00 41.78           H  
ATOM     18  NE  ARG A   1     -24.501  25.281 -32.365  1.00 41.78           N  
ATOM     19  HE  ARG A   1     -24.483  25.924 -31.587  1.00 41.78           H  
ATOM     20  NH1 ARG A   1     -25.472  24.822 -34.401  1.00 41.78           N  
ATOM     21 HH11 ARG A   1     -26.122  25.067 -35.133  1.00 41.78           H  
ATOM     22 HH12 ARG A   1     -24.967  23.948 -34.447  1.00 41.78           H  
ATOM     23  NH2 ARG A   1     -26.023  26.687 -33.319  1.00 41.78           N  
ATOM     24 HH21 ARG A   1     -26.656  26.910 -34.073  1.00 41.78           H  
ATOM     25 HH22 ARG A   1     -25.966  27.308 -32.525  1.00 41.78           H  
ATOM     26  CZ  ARG A   1     -25.323  25.588 -33.357  1.00 41.78           C  
ATOM     27  N   GLY A   2     -20.267  20.447 -28.585  1.00 46.13           N  
ATOM     28  H   GLY A   2     -19.362  20.882 -28.691  1.00 46.13           H  
ATOM     29  CA  GLY A   2     -20.231  19.060 -28.071  1.00 46.13           C  
ATOM     30  HA2 GLY A   2     -19.283  18.602 -28.353  1.00 46.13           H  
ATOM     31  HA3 GLY A   2     -21.026  18.472 -28.529  1.00 46.13           H  
ATOM     32  C   GLY A   2     -20.364  18.918 -26.545  1.00 46.13           C  
ATOM     33  O   GLY A   2     -21.074  18.036 -26.085  1.00 46.13           O  
ATOM     34  N   GLU A   3     -19.786  19.830 -25.758  1.00 40.53           N  
ATOM     35  H   GLU A   3     -19.112  20.469 -26.157  1.00 40.53           H  
ATOM     36  CA  GLU A   3     -19.740  19.706 -24.284  1.00 40.53           C  
ATOM     37  HA  GLU A   3     -19.352  18.725 -24.011  1.00 40.53           H  
ATOM     38  C   GLU A   3     -21.107  19.838 -23.591  1.00 40.53           C  
ATOM     39  CB  GLU A   3     -18.784  20.771 -23.732  1.00 40.53           C  
ATOM     40  HB2 GLU A   3     -19.093  21.741 -24.122  1.00 40.53           H  
ATOM     41  HB3 GLU A   3     -18.861  20.794 -22.645  1.00 40.53           H  
ATOM     42  O   GLU A   3     -21.359  19.209 -22.568  1.00 40.53           O  
ATOM     43  CG  GLU A   3     -17.321  20.484 -24.109  1.00 40.53           C  
ATOM     44  HG2 GLU A   3     -17.024  19.537 -23.658  1.00 40.53           H  
ATOM     45  HG3 GLU A   3     -17.246  20.382 -25.191  1.00 40.53           H  
ATOM     46  CD  GLU A   3     -16.369  21.602 -23.664  1.00 40.53           C  
ATOM     47  OE1 GLU A   3     -15.179  21.298 -23.441  1.00 40.53           O  
ATOM     48  OE2 GLU A   3     -16.823  22.770 -23.659  1.00 40.53           O  
ATOM     49  N   THR A   4     -22.041  20.599 -24.165  1.00 46.80           N  
ATOM     50  H   THR A   4     -21.811  21.125 -24.996  1.00 46.80           H  
ATOM     51  CA  THR A   4     -23.410  20.702 -23.632  1.00 46.80           C  
ATOM     52  HA  THR A   4     -23.356  20.826 -22.551  1.00 46.80           H  
ATOM     53  C   THR A   4     -24.240  19.441 -23.869  1.00 46.80           C  
ATOM     54  CB  THR A   4     -24.137  21.921 -24.218  1.00 46.80           C  
ATOM     55  HB  THR A   4     -25.213  21.808 -24.083  1.00 46.80           H  
ATOM     56  O   THR A   4     -25.187  19.203 -23.128  1.00 46.80           O  
ATOM     57  CG2 THR A   4     -23.703  23.203 -23.512  1.00 46.80           C  
ATOM     58 HG21 THR A   4     -22.628  23.346 -23.621  1.00 46.80           H  
ATOM     59 HG22 THR A   4     -23.947  23.137 -22.452  1.00 46.80           H  
ATOM     60 HG23 THR A   4     -24.230  24.055 -23.941  1.00 46.80           H  
ATOM     61  OG1 THR A   4     -23.844  22.056 -25.602  1.00 46.80           O  
ATOM     62  HG1 THR A   4     -24.327  21.347 -26.033  1.00 46.80           H  
ATOM     63  N   SER A   5     -23.885  18.626 -24.871  1.00 46.60           N  
ATOM     64  H   SER A   5     -23.005  18.787 -25.338  1.00 46.60           H  
ATOM     65  CA  SER A   5     -24.611  17.390 -25.185  1.00 46.60           C  
ATOM     66  HA  SER A   5     -25.682  17.590 -25.155  1.00 46.60           H  
ATOM     67  C   SER A   5     -24.313  16.298 -24.162  1.00 46.60           C  
ATOM     68  CB  SER A   5     -24.257  16.909 -26.594  1.00 46.60           C  
ATOM     69  HB2 SER A   5     -24.315  17.750 -27.285  1.00 46.60           H  
ATOM     70  HB3 SER A   5     -23.241  16.514 -26.609  1.00 46.60           H  
ATOM     71  O   SER A   5     -25.239  15.654 -23.684  1.00 46.60           O  
ATOM     72  OG  SER A   5     -25.160  15.914 -27.027  1.00 46.60           O  
ATOM     73  HG  SER A   5     -25.098  15.147 -26.452  1.00 46.60           H  
ATOM     74  N   GLU A   6     -23.048  16.136 -23.762  1.00 46.76           N  
ATOM     75  H   GLU A   6     -22.312  16.672 -24.198  1.00 46.76           H  
ATOM     76  CA  GLU A   6     -22.658  15.131 -22.759  1.00 46.76           C  
ATOM     77  HA  GLU A   6     -23.042  14.154 -23.052  1.00 46.76           H  
ATOM     78  C   GLU A   6     -23.230  15.445 -21.369  1.00 46.76           C  
ATOM     79  CB  GLU A   6     -21.128  15.050 -22.667  1.00 46.76           C  
ATOM     80  HB2 GLU A   6     -20.726  16.052 -22.522  1.00 46.76           H  
ATOM     81  HB3 GLU A   6     -20.872  14.445 -21.797  1.00 46.76           H  
ATOM     82  O   GLU A   6     -23.604  14.540 -20.621  1.00 46.76           O  
ATOM     83  CG  GLU A   6     -20.487  14.403 -23.904  1.00 46.76           C  
ATOM     84  HG2 GLU A   6     -20.664  15.040 -24.770  1.00 46.76           H  
ATOM     85  HG3 GLU A   6     -20.970  13.442 -24.083  1.00 46.76           H  
ATOM     86  CD  GLU A   6     -18.973  14.187 -23.733  1.00 46.76           C  
ATOM     87  OE1 GLU A   6     -18.422  13.341 -24.471  1.00 46.76           O  
ATOM     88  OE2 GLU A   6     -18.371  14.876 -22.878  1.00 46.76           O  
ATOM     89  N   LEU A   7     -23.350  16.732 -21.021  1.00 40.25           N  
ATOM     90  H   LEU A   7     -22.982  17.433 -21.649  1.00 40.25           H  
ATOM     91  CA  LEU A   7     -23.915  17.149 -19.736  1.00 40.25           C  
ATOM     92  HA  LEU A   7     -23.492  16.489 -18.979  1.00 40.25           H  
ATOM     93  C   LEU A   7     -25.440  16.952 -19.683  1.00 40.25           C  
ATOM     94  CB  LEU A   7     -23.486  18.602 -19.440  1.00 40.25           C  
ATOM     95  HB2 LEU A   7     -22.682  18.881 -20.121  1.00 40.25           H  
ATOM     96  HB3 LEU A   7     -24.316  19.275 -19.657  1.00 40.25           H  
ATOM     97  O   LEU A   7     -25.972  16.581 -18.640  1.00 40.25           O  
ATOM     98  CG  LEU A   7     -22.996  18.801 -17.987  1.00 40.25           C  
ATOM     99  HG  LEU A   7     -23.003  17.854 -17.447  1.00 40.25           H  
ATOM    100  CD1 LEU A   7     -21.562  19.335 -17.975  1.00 40.25           C  
ATOM    101 HD11 LEU A   7     -21.515  20.300 -18.480  1.00 40.25           H  
ATOM    102 HD12 LEU A   7     -21.218  19.448 -16.947  1.00 40.25           H  
ATOM    103 HD13 LEU A   7     -20.907  18.632 -18.490  1.00 40.25           H  
ATOM    104  CD2 LEU A   7     -23.883  19.781 -17.222  1.00 40.25           C  
ATOM    105 HD21 LEU A   7     -23.525  19.880 -16.198  1.00 40.25           H  
ATOM    106 HD22 LEU A   7     -24.904  19.399 -17.198  1.00 40.25           H  
ATOM    107 HD23 LEU A   7     -23.871  20.757 -17.706  1.00 40.25           H  
ATOM    108  N   GLN A   8     -26.142  17.140 -20.807  1.00 43.13           N  
ATOM    109  H   GLN A   8     -25.651  17.438 -21.638  1.00 43.13           H  
ATOM    110  CA  GLN A   8     -27.571  16.824 -20.922  1.00 43.13           C  
ATOM    111  HA  GLN A   8     -28.078  17.189 -20.029  1.00 43.13           H  
ATOM    112  C   GLN A   8     -27.839  15.318 -20.964  1.00 43.13           C  
ATOM    113  CB  GLN A   8     -28.174  17.516 -22.157  1.00 43.13           C  
ATOM    114  HB2 GLN A   8     -28.912  16.863 -22.622  1.00 43.13           H  
ATOM    115  HB3 GLN A   8     -27.398  17.723 -22.893  1.00 43.13           H  
ATOM    116  O   GLN A   8     -28.814  14.866 -20.367  1.00 43.13           O  
ATOM    117  CG  GLN A   8     -28.887  18.809 -21.745  1.00 43.13           C  
ATOM    118  HG2 GLN A   8     -28.191  19.448 -21.200  1.00 43.13           H  
ATOM    119  HG3 GLN A   8     -29.711  18.556 -21.078  1.00 43.13           H  
ATOM    120  CD  GLN A   8     -29.426  19.604 -22.930  1.00 43.13           C  
ATOM    121  NE2 GLN A   8     -30.600  20.186 -22.812  1.00 43.13           N  
ATOM    122 HE21 GLN A   8     -31.145  20.076 -21.968  1.00 43.13           H  
ATOM    123 HE22 GLN A   8     -30.921  20.694 -23.624  1.00 43.13           H  
ATOM    124  OE1 GLN A   8     -28.807  19.757 -23.969  1.00 43.13           O  
ATOM    125  N   GLU A   9     -26.966  14.538 -21.603  1.00 39.90           N  
ATOM    126  H   GLU A   9     -26.220  14.966 -22.132  1.00 39.90           H  
ATOM    127  CA  GLU A   9     -27.100  13.081 -21.684  1.00 39.90           C  
ATOM    128  HA  GLU A   9     -28.108  12.846 -22.027  1.00 39.90           H  
ATOM    129  C   GLU A   9     -26.931  12.417 -20.307  1.00 39.90           C  
ATOM    130  CB  GLU A   9     -26.106  12.562 -22.734  1.00 39.90           C  
ATOM    131  HB2 GLU A   9     -26.163  13.214 -23.605  1.00 39.90           H  
ATOM    132  HB3 GLU A   9     -25.094  12.605 -22.331  1.00 39.90           H  
ATOM    133  O   GLU A   9     -27.665  11.489 -19.979  1.00 39.90           O  
ATOM    134  CG  GLU A   9     -26.426  11.140 -23.213  1.00 39.90           C  
ATOM    135  HG2 GLU A   9     -26.246  10.441 -22.397  1.00 39.90           H  
ATOM    136  HG3 GLU A   9     -27.483  11.092 -23.475  1.00 39.90           H  
ATOM    137  CD  GLU A   9     -25.586  10.729 -24.435  1.00 39.90           C  
ATOM    138  OE1 GLU A   9     -26.083   9.879 -25.212  1.00 39.90           O  
ATOM    139  OE2 GLU A   9     -24.469  11.271 -24.599  1.00 39.90           O  
ATOM    140  N   ARG A  10     -26.069  12.964 -19.435  1.00 40.08           N  
ATOM    141  H   ARG A  10     -25.462  13.695 -19.777  1.00 40.08           H  
ATOM    142  CA  ARG A  10     -25.944  12.514 -18.034  1.00 40.08           C  
ATOM    143  HA  ARG A  10     -25.895  11.425 -18.021  1.00 40.08           H  
ATOM    144  C   ARG A  10     -27.147  12.857 -17.155  1.00 40.08           C  
ATOM    145  CB  ARG A  10     -24.668  13.086 -17.408  1.00 40.08           C  
ATOM    146  HB2 ARG A  10     -24.709  12.946 -16.328  1.00 40.08           H  
ATOM    147  HB3 ARG A  10     -24.605  14.155 -17.616  1.00 40.08           H  
ATOM    148  O   ARG A  10     -27.374  12.175 -16.161  1.00 40.08           O  
ATOM    149  CG  ARG A  10     -23.422  12.371 -17.937  1.00 40.08           C  
ATOM    150  HG2 ARG A  10     -23.345  12.505 -19.016  1.00 40.08           H  
ATOM    151  HG3 ARG A  10     -23.495  11.306 -17.718  1.00 40.08           H  
ATOM    152  CD  ARG A  10     -22.177  12.944 -17.259  1.00 40.08           C  
ATOM    153  HD2 ARG A  10     -22.143  14.016 -17.453  1.00 40.08           H  
ATOM    154  HD3 ARG A  10     -22.253  12.774 -16.185  1.00 40.08           H  
ATOM    155  NE  ARG A  10     -20.954  12.313 -17.780  1.00 40.08           N  
ATOM    156  HE  ARG A  10     -21.076  11.668 -18.547  1.00 40.08           H  
ATOM    157  NH1 ARG A  10     -19.453  13.440 -16.460  1.00 40.08           N  
ATOM    158 HH11 ARG A  10     -18.499  13.645 -16.199  1.00 40.08           H  
ATOM    159 HH12 ARG A  10     -20.227  13.909 -16.011  1.00 40.08           H  
ATOM    160  NH2 ARG A  10     -18.712  12.002 -17.999  1.00 40.08           N  
ATOM    161 HH21 ARG A  10     -17.764  12.261 -17.764  1.00 40.08           H  
ATOM    162 HH22 ARG A  10     -18.879  11.422 -18.808  1.00 40.08           H  
ATOM    163  CZ  ARG A  10     -19.717  12.585 -17.409  1.00 40.08           C  
ATOM    164  N   MET A  11     -27.905  13.901 -17.494  1.00 33.76           N  
ATOM    165  H   MET A  11     -27.662  14.415 -18.328  1.00 33.76           H  
ATOM    166  CA  MET A  11     -29.131  14.255 -16.767  1.00 33.76           C  
ATOM    167  HA  MET A  11     -29.026  13.954 -15.725  1.00 33.76           H  
ATOM    168  C   MET A  11     -30.372  13.518 -17.286  1.00 33.76           C  
ATOM    169  CB  MET A  11     -29.356  15.770 -16.784  1.00 33.76           C  
ATOM    170  HB2 MET A  11     -30.327  15.971 -16.333  1.00 33.76           H  
ATOM    171  HB3 MET A  11     -29.368  16.135 -17.812  1.00 33.76           H  
ATOM    172  O   MET A  11     -31.387  13.486 -16.597  1.00 33.76           O  
ATOM    173  CG  MET A  11     -28.295  16.526 -15.977  1.00 33.76           C  
ATOM    174  HG2 MET A  11     -28.033  15.933 -15.101  1.00 33.76           H  
ATOM    175  HG3 MET A  11     -27.397  16.636 -16.585  1.00 33.76           H  
ATOM    176  SD  MET A  11     -28.820  18.162 -15.388  1.00 33.76           S  
ATOM    177  CE  MET A  11     -29.353  18.935 -16.938  1.00 33.76           C  
ATOM    178  HE1 MET A  11     -29.620  19.974 -16.748  1.00 33.76           H  
ATOM    179  HE2 MET A  11     -28.540  18.896 -17.662  1.00 33.76           H  
ATOM    180  HE3 MET A  11     -30.222  18.409 -17.332  1.00 33.76           H  
ATOM    181  N   GLN A  12     -30.302  12.917 -18.476  1.00 35.04           N  
ATOM    182  H   GLN A  12     -29.436  12.976 -18.992  1.00 35.04           H  
ATOM    183  CA  GLN A  12     -31.372  12.114 -19.067  1.00 35.04           C  
ATOM    184  HA  GLN A  12     -32.278  12.218 -18.469  1.00 35.04           H  
ATOM    185  C   GLN A  12     -31.012  10.626 -19.022  1.00 35.04           C  
ATOM    186  CB  GLN A  12     -31.697  12.610 -20.484  1.00 35.04           C  
ATOM    187  HB2 GLN A  12     -30.780  12.669 -21.071  1.00 35.04           H  
ATOM    188  HB3 GLN A  12     -32.370  11.896 -20.959  1.00 35.04           H  
ATOM    189  O   GLN A  12     -30.902   9.961 -20.051  1.00 35.04           O  
ATOM    190  CG  GLN A  12     -32.396  13.974 -20.471  1.00 35.04           C  
ATOM    191  HG2 GLN A  12     -33.287  13.912 -19.847  1.00 35.04           H  
ATOM    192  HG3 GLN A  12     -31.727  14.721 -20.042  1.00 35.04           H  
ATOM    193  CD  GLN A  12     -32.811  14.442 -21.863  1.00 35.04           C  
ATOM    194  NE2 GLN A  12     -33.527  15.542 -21.956  1.00 35.04           N  
ATOM    195 HE21 GLN A  12     -33.819  16.027 -21.119  1.00 35.04           H  
ATOM    196 HE22 GLN A  12     -33.808  15.801 -22.891  1.00 35.04           H  
ATOM    197  OE1 GLN A  12     -32.529  13.852 -22.893  1.00 35.04           O  
ATOM    198  N   ASP A  13     -30.838  10.088 -17.815  1.00 39.51           N  
ATOM    199  H   ASP A  13     -30.920  10.677 -16.999  1.00 39.51           H  
ATOM    200  CA  ASP A  13     -30.766   8.641 -17.624  1.00 39.51           C  
ATOM    201  HA  ASP A  13     -30.055   8.244 -18.348  1.00 39.51           H  
ATOM    202  C   ASP A  13     -32.157   8.041 -17.917  1.00 39.51           C  
ATOM    203  CB  ASP A  13     -30.215   8.317 -16.223  1.00 39.51           C  
ATOM    204  HB2 ASP A  13     -29.371   8.976 -16.021  1.00 39.51           H  
ATOM    205  HB3 ASP A  13     -30.981   8.516 -15.473  1.00 39.51           H  
ATOM    206  O   ASP A  13     -33.108   8.205 -17.150  1.00 39.51           O  
ATOM    207  CG  ASP A  13     -29.720   6.871 -16.085  1.00 39.51           C  
ATOM    208  OD1 ASP A  13     -29.787   6.123 -17.087  1.00 39.51           O  
ATOM    209  OD2 ASP A  13     -29.301   6.509 -14.959  1.00 39.51           O  
ATOM    210  N   LYS A  14     -32.285   7.407 -19.092  1.00 41.24           N  
ATOM    211  H   LYS A  14     -31.427   7.346 -19.622  1.00 41.24           H  
ATOM    212  CA  LYS A  14     -33.527   6.969 -19.771  1.00 41.24           C  
ATOM    213  HA  LYS A  14     -34.185   7.834 -19.856  1.00 41.24           H  
ATOM    214  C   LYS A  14     -34.365   5.911 -19.033  1.00 41.24           C  
ATOM    215  CB  LYS A  14     -33.167   6.469 -21.187  1.00 41.24           C  
ATOM    216  HB2 LYS A  14     -34.002   5.905 -21.604  1.00 41.24           H  
ATOM    217  HB3 LYS A  14     -32.313   5.795 -21.125  1.00 41.24           H  
ATOM    218  O   LYS A  14     -35.232   5.288 -19.641  1.00 41.24           O  
ATOM    219  CG  LYS A  14     -32.873   7.602 -22.173  1.00 41.24           C  
ATOM    220  HG2 LYS A  14     -33.734   8.269 -22.223  1.00 41.24           H  
ATOM    221  HG3 LYS A  14     -32.002   8.166 -21.839  1.00 41.24           H  
ATOM    222  CD  LYS A  14     -32.600   7.013 -23.562  1.00 41.24           C  
ATOM    223  HD2 LYS A  14     -31.704   6.395 -23.510  1.00 41.24           H  
ATOM    224  HD3 LYS A  14     -33.446   6.398 -23.870  1.00 41.24           H  
ATOM    225  CE  LYS A  14     -32.395   8.147 -24.567  1.00 41.24           C  
ATOM    226  HE2 LYS A  14     -33.321   8.718 -24.645  1.00 41.24           H  
ATOM    227  HE3 LYS A  14     -31.630   8.815 -24.172  1.00 41.24           H  
ATOM    228  NZ  LYS A  14     -31.979   7.627 -25.890  1.00 41.24           N  
ATOM    229  HZ1 LYS A  14     -31.104   7.131 -25.792  1.00 41.24           H  
ATOM    230  HZ2 LYS A  14     -32.680   7.003 -26.264  1.00 41.24           H  
ATOM    231  HZ3 LYS A  14     -31.827   8.395 -26.527  1.00 41.24           H  
ATOM    232  N   HIS A  15     -34.128   5.673 -17.749  1.00 43.51           N  
ATOM    233  H   HIS A  15     -33.447   6.260 -17.288  1.00 43.51           H  
ATOM    234  CA  HIS A  15     -34.772   4.586 -17.011  1.00 43.51           C  
ATOM    235  HA  HIS A  15     -35.576   4.175 -17.621  1.00 43.51           H  
ATOM    236  C   HIS A  15     -35.507   5.004 -15.736  1.00 43.51           C  
ATOM    237  CB  HIS A  15     -33.756   3.456 -16.808  1.00 43.51           C  
ATOM    238  HB2 HIS A  15     -32.845   3.856 -16.362  1.00 43.51           H  
ATOM    239  HB3 HIS A  15     -34.168   2.709 -16.129  1.00 43.51           H  
ATOM    240  O   HIS A  15     -35.996   4.137 -15.014  1.00 43.51           O  
ATOM    241  CG  HIS A  15     -33.429   2.757 -18.105  1.00 43.51           C  
ATOM    242  CD2 HIS A  15     -32.191   2.578 -18.661  1.00 43.51           C  
ATOM    243  HD2 HIS A  15     -31.254   2.916 -18.242  1.00 43.51           H  
ATOM    244  ND1 HIS A  15     -34.347   2.214 -18.975  1.00 43.51           N  
ATOM    245  HD1 HIS A  15     -35.350   2.294 -18.898  1.00 43.51           H  
ATOM    246  CE1 HIS A  15     -33.680   1.711 -20.024  1.00 43.51           C  
ATOM    247  HE1 HIS A  15     -34.138   1.248 -20.885  1.00 43.51           H  
ATOM    248  NE2 HIS A  15     -32.360   1.900 -19.876  1.00 43.51           N  
ATOM    249  N   ALA A  16     -35.653   6.298 -15.456  1.00 40.71           N  
ATOM    250  H   ALA A  16     -35.243   6.994 -16.063  1.00 40.71           H  
ATOM    251  CA  ALA A  16     -36.517   6.750 -14.371  1.00 40.71           C  
ATOM    252  HA  ALA A  16     -37.254   5.979 -14.143  1.00 40.71           H  
ATOM    253  C   ALA A  16     -37.297   7.996 -14.799  1.00 40.71           C  
ATOM    254  CB  ALA A  16     -35.662   6.963 -13.115  1.00 40.71           C  
ATOM    255  HB1 ALA A  16     -36.297   7.320 -12.305  1.00 40.71           H  
ATOM    256  HB2 ALA A  16     -35.189   6.023 -12.830  1.00 40.71           H  
ATOM    257  HB3 ALA A  16     -34.895   7.710 -13.319  1.00 40.71           H  
ATOM    258  O   ALA A  16     -36.742   9.086 -14.853  1.00 40.71           O  
ATOM    259  N   ASP A  17     -38.588   7.819 -15.081  1.00 42.92           N  
ATOM    260  H   ASP A  17     -38.958   6.879 -15.071  1.00 42.92           H  
ATOM    261  CA  ASP A  17     -39.487   8.846 -15.628  1.00 42.92           C  
ATOM    262  HA  ASP A  17     -39.019   9.254 -16.523  1.00 42.92           H  
ATOM    263  C   ASP A  17     -39.730  10.070 -14.729  1.00 42.92           C  
ATOM    264  CB  ASP A  17     -40.824   8.189 -16.038  1.00 42.92           C  
ATOM    265  HB2 ASP A  17     -41.093   7.425 -15.307  1.00 42.92           H  
ATOM    266  HB3 ASP A  17     -41.621   8.932 -16.033  1.00 42.92           H  
ATOM    267  O   ASP A  17     -40.448  10.976 -15.140  1.00 42.92           O  
ATOM    268  CG  ASP A  17     -40.790   7.587 -17.447  1.00 42.92           C  
ATOM    269  OD1 ASP A  17     -40.159   8.201 -18.337  1.00 42.92           O  
ATOM    270  OD2 ASP A  17     -41.395   6.507 -17.622  1.00 42.92           O  
ATOM    271  N   HIS A  18     -39.113  10.179 -13.548  1.00 40.59           N  
ATOM    272  H   HIS A  18     -38.406   9.498 -13.311  1.00 40.59           H  
ATOM    273  CA  HIS A  18     -39.233  11.373 -12.712  1.00 40.59           C  
ATOM    274  HA  HIS A  18     -39.481  12.202 -13.375  1.00 40.59           H  
ATOM    275  C   HIS A  18     -37.912  11.723 -12.000  1.00 40.59           C  
ATOM    276  CB  HIS A  18     -40.407  11.211 -11.731  1.00 40.59           C  
ATOM    277  HB2 HIS A  18     -40.452  12.088 -11.085  1.00 40.59           H  
ATOM    278  HB3 HIS A  18     -40.229  10.341 -11.099  1.00 40.59           H  
ATOM    279  O   HIS A  18     -37.223  10.817 -11.510  1.00 40.59           O  
ATOM    280  CG  HIS A  18     -41.745  11.065 -12.425  1.00 40.59           C  
ATOM    281  CD2 HIS A  18     -42.549   9.956 -12.435  1.00 40.59           C  
ATOM    282  HD2 HIS A  18     -42.365   9.038 -11.896  1.00 40.59           H  
ATOM    283  ND1 HIS A  18     -42.313  11.973 -13.291  1.00 40.59           N  
ATOM    284  HD1 HIS A  18     -41.848  12.789 -13.662  1.00 40.59           H  
ATOM    285  CE1 HIS A  18     -43.403  11.409 -13.833  1.00 40.59           C  
ATOM    286  HE1 HIS A  18     -44.004  11.849 -14.616  1.00 40.59           H  
ATOM    287  NE2 HIS A  18     -43.610  10.189 -13.317  1.00 40.59           N  
ATOM    288  N   PRO A  19     -37.547  13.022 -11.939  1.00 38.88           N  
ATOM    289  CA  PRO A  19     -36.389  13.500 -11.189  1.00 38.88           C  
ATOM    290  HA  PRO A  19     -35.489  13.020 -11.574  1.00 38.88           H  
ATOM    291  C   PRO A  19     -36.521  13.161  -9.696  1.00 38.88           C  
ATOM    292  CB  PRO A  19     -36.305  15.008 -11.460  1.00 38.88           C  
ATOM    293  HB2 PRO A  19     -35.662  15.184 -12.322  1.00 38.88           H  
ATOM    294  HB3 PRO A  19     -35.940  15.563 -10.595  1.00 38.88           H  
ATOM    295  O   PRO A  19     -37.619  13.041  -9.164  1.00 38.88           O  
ATOM    296  CG  PRO A  19     -37.739  15.396 -11.812  1.00 38.88           C  
ATOM    297  HG2 PRO A  19     -37.777  16.265 -12.469  1.00 38.88           H  
ATOM    298  HG3 PRO A  19     -38.297  15.585 -10.895  1.00 38.88           H  
ATOM    299  CD  PRO A  19     -38.290  14.148 -12.489  1.00 38.88           C  
ATOM    300  HD2 PRO A  19     -38.119  14.204 -13.564  1.00 38.88           H  
ATOM    301  HD3 PRO A  19     -39.357  14.069 -12.277  1.00 38.88           H  
ATOM    302  N   ILE A  20     -35.386  12.937  -9.031  1.00 40.41           N  
ATOM    303  H   ILE A  20     -34.514  13.135  -9.501  1.00 40.41           H  
ATOM    304  CA  ILE A  20     -35.332  12.583  -7.607  1.00 40.41           C  
ATOM    305  HA  ILE A  20     -36.198  11.967  -7.362  1.00 40.41           H  
ATOM    306  C   ILE A  20     -35.427  13.879  -6.792  1.00 40.41           C  
ATOM    307  CB  ILE A  20     -34.050  11.767  -7.300  1.00 40.41           C  
ATOM    308  HB  ILE A  20     -33.186  12.375  -7.566  1.00 40.41           H  
ATOM    309  O   ILE A  20     -34.529  14.714  -6.883  1.00 40.41           O  
ATOM    310  CG1 ILE A  20     -34.012  10.467  -8.143  1.00 40.41           C  
ATOM    311 HG12 ILE A  20     -34.129  10.716  -9.198  1.00 40.41           H  
ATOM    312 HG13 ILE A  20     -34.848   9.829  -7.856  1.00 40.41           H  
ATOM    313  CG2 ILE A  20     -33.958  11.435  -5.797  1.00 40.41           C  
ATOM    314 HG21 ILE A  20     -33.026  10.919  -5.569  1.00 40.41           H  
ATOM    315 HG22 ILE A  20     -34.804  10.822  -5.488  1.00 40.41           H  
ATOM    316 HG23 ILE A  20     -33.958  12.353  -5.209  1.00 40.41           H  
ATOM    317  CD1 ILE A  20     -32.706   9.670  -8.020  1.00 40.41           C  
ATOM    318 HD11 ILE A  20     -32.707   8.859  -8.748  1.00 40.41           H  
ATOM    319 HD12 ILE A  20     -31.855  10.321  -8.221  1.00 40.41           H  
ATOM    320 HD13 ILE A  20     -32.609   9.243  -7.022  1.00 40.41           H  
ATOM    321  N   ASP A  21     -36.506  14.030  -6.020  1.00 55.61           N  
ATOM    322  H   ASP A  21     -37.246  13.349  -6.115  1.00 55.61           H  
ATOM    323  CA  ASP A  21     -36.902  15.307  -5.404  1.00 55.61           C  
ATOM    324  HA  ASP A  21     -36.800  16.095  -6.150  1.00 55.61           H  
ATOM    325  C   ASP A  21     -36.048  15.740  -4.195  1.00 55.61           C  
ATOM    326  CB  ASP A  21     -38.390  15.231  -5.010  1.00 55.61           C  
ATOM    327  HB2 ASP A  21     -38.654  16.139  -4.468  1.00 55.61           H  
ATOM    328  HB3 ASP A  21     -38.535  14.387  -4.337  1.00 55.61           H  
ATOM    329  O   ASP A  21     -35.918  16.939  -3.945  1.00 55.61           O  
ATOM    330  CG  ASP A  21     -39.339  15.109  -6.210  1.00 55.61           C  
ATOM    331  OD1 ASP A  21     -39.081  15.779  -7.236  1.00 55.61           O  
ATOM    332  OD2 ASP A  21     -40.324  14.346  -6.084  1.00 55.61           O  
ATOM    333  N   ASP A  22     -35.436  14.808  -3.447  1.00 47.11           N  
ATOM    334  H   ASP A  22     -35.561  13.834  -3.684  1.00 47.11           H  
ATOM    335  CA  ASP A  22     -34.584  15.153  -2.301  1.00 47.11           C  
ATOM    336  HA  ASP A  22     -34.049  16.062  -2.576  1.00 47.11           H  
ATOM    337  C   ASP A  22     -33.492  14.118  -1.951  1.00 47.11           C  
ATOM    338  CB  ASP A  22     -35.446  15.520  -1.071  1.00 47.11           C  
ATOM    339  HB2 ASP A  22     -36.227  16.220  -1.369  1.00 47.11           H  
ATOM    340  HB3 ASP A  22     -34.813  16.044  -0.356  1.00 47.11           H  
ATOM    341  O   ASP A  22     -33.438  12.991  -2.455  1.00 47.11           O  
ATOM    342  CG  ASP A  22     -36.080  14.328  -0.347  1.00 47.11           C  
ATOM    343  OD1 ASP A  22     -35.320  13.404   0.033  1.00 47.11           O  
ATOM    344  OD2 ASP A  22     -37.299  14.374  -0.090  1.00 47.11           O  
ATOM    345  N   MET A  23     -32.588  14.537  -1.058  1.00 39.43           N  
ATOM    346  H   MET A  23     -32.739  15.452  -0.659  1.00 39.43           H  
ATOM    347  CA  MET A  23     -31.400  13.789  -0.634  1.00 39.43           C  
ATOM    348  HA  MET A  23     -30.854  13.493  -1.530  1.00 39.43           H  
ATOM    349  C   MET A  23     -31.727  12.514   0.160  1.00 39.43           C  
ATOM    350  CB  MET A  23     -30.525  14.733   0.211  1.00 39.43           C  
ATOM    351  HB2 MET A  23     -30.928  14.789   1.222  1.00 39.43           H  
ATOM    352  HB3 MET A  23     -30.558  15.738  -0.210  1.00 39.43           H  
ATOM    353  O   MET A  23     -30.988  11.533   0.083  1.00 39.43           O  
ATOM    354  CG  MET A  23     -29.059  14.292   0.282  1.00 39.43           C  
ATOM    355  HG2 MET A  23     -28.528  14.974   0.947  1.00 39.43           H  
ATOM    356  HG3 MET A  23     -29.012  13.297   0.724  1.00 39.43           H  
ATOM    357  SD  MET A  23     -28.178  14.252  -1.306  1.00 39.43           S  
ATOM    358  CE  MET A  23     -28.298  15.981  -1.840  1.00 39.43           C  
ATOM    359  HE1 MET A  23     -29.335  16.232  -2.062  1.00 39.43           H  
ATOM    360  HE2 MET A  23     -27.702  16.119  -2.743  1.00 39.43           H  
ATOM    361  HE3 MET A  23     -27.919  16.637  -1.056  1.00 39.43           H  
ATOM    362  N   GLY A  24     -32.833  12.497   0.907  1.00 44.92           N  
ATOM    363  H   GLY A  24     -33.518  13.225   0.760  1.00 44.92           H  
ATOM    364  CA  GLY A  24     -33.291  11.316   1.639  1.00 44.92           C  
ATOM    365  HA2 GLY A  24     -34.122  11.603   2.282  1.00 44.92           H  
ATOM    366  HA3 GLY A  24     -32.481  10.917   2.250  1.00 44.92           H  
ATOM    367  C   GLY A  24     -33.781  10.225   0.687  1.00 44.92           C  
ATOM    368  O   GLY A  24     -33.447   9.050   0.862  1.00 44.92           O  
ATOM    369  N   ALA A  25     -34.489  10.618  -0.377  1.00 47.53           N  
ATOM    370  H   ALA A  25     -34.765  11.588  -0.433  1.00 47.53           H  
ATOM    371  CA  ALA A  25     -34.877   9.717  -1.458  1.00 47.53           C  
ATOM    372  HA  ALA A  25     -35.395   8.862  -1.022  1.00 47.53           H  
ATOM    373  C   ALA A  25     -33.654   9.176  -2.218  1.00 47.53           C  
ATOM    374  CB  ALA A  25     -35.859  10.443  -2.384  1.00 47.53           C  
ATOM    375  HB1 ALA A  25     -35.374  11.299  -2.853  1.00 47.53           H  
ATOM    376  HB2 ALA A  25     -36.713  10.800  -1.809  1.00 47.53           H  
ATOM    377  HB3 ALA A  25     -36.211   9.761  -3.158  1.00 47.53           H  
ATOM    378  O   ALA A  25     -33.616   7.985  -2.531  1.00 47.53           O  
ATOM    379  N   LEU A  26     -32.626  10.003  -2.451  1.00 40.40           N  
ATOM    380  H   LEU A  26     -32.745  10.979  -2.220  1.00 40.40           H  
ATOM    381  CA  LEU A  26     -31.357   9.561  -3.043  1.00 40.40           C  
ATOM    382  HA  LEU A  26     -31.585   9.097  -4.003  1.00 40.40           H  
ATOM    383  C   LEU A  26     -30.665   8.498  -2.174  1.00 40.40           C  
ATOM    384  CB  LEU A  26     -30.450  10.784  -3.286  1.00 40.40           C  
ATOM    385  HB2 LEU A  26     -30.999  11.528  -3.863  1.00 40.40           H  
ATOM    386  HB3 LEU A  26     -30.201  11.230  -2.323  1.00 40.40           H  
ATOM    387  O   LEU A  26     -30.294   7.444  -2.687  1.00 40.40           O  
ATOM    388  CG  LEU A  26     -29.133  10.456  -4.018  1.00 40.40           C  
ATOM    389  HG  LEU A  26     -28.613   9.652  -3.496  1.00 40.40           H  
ATOM    390  CD1 LEU A  26     -29.372  10.029  -5.468  1.00 40.40           C  
ATOM    391 HD11 LEU A  26     -29.931   9.094  -5.492  1.00 40.40           H  
ATOM    392 HD12 LEU A  26     -29.925  10.805  -5.998  1.00 40.40           H  
ATOM    393 HD13 LEU A  26     -28.414   9.867  -5.962  1.00 40.40           H  
ATOM    394  CD2 LEU A  26     -28.218  11.678  -4.022  1.00 40.40           C  
ATOM    395 HD21 LEU A  26     -28.717  12.523  -4.498  1.00 40.40           H  
ATOM    396 HD22 LEU A  26     -27.295  11.452  -4.555  1.00 40.40           H  
ATOM    397 HD23 LEU A  26     -27.964  11.942  -2.995  1.00 40.40           H  
ATOM    398  N   ILE A  27     -30.545   8.730  -0.862  1.00 42.60           N  
ATOM    399  H   ILE A  27     -30.860   9.623  -0.510  1.00 42.60           H  
ATOM    400  CA  ILE A  27     -29.896   7.798   0.076  1.00 42.60           C  
ATOM    401  HA  ILE A  27     -28.894   7.579  -0.293  1.00 42.60           H  
ATOM    402  C   ILE A  27     -30.639   6.456   0.137  1.00 42.60           C  
ATOM    403  CB  ILE A  27     -29.754   8.455   1.470  1.00 42.60           C  
ATOM    404  HB  ILE A  27     -30.720   8.874   1.754  1.00 42.60           H  
ATOM    405  O   ILE A  27     -30.002   5.404   0.083  1.00 42.60           O  
ATOM    406  CG1 ILE A  27     -28.709   9.595   1.412  1.00 42.60           C  
ATOM    407 HG12 ILE A  27     -28.871  10.204   0.523  1.00 42.60           H  
ATOM    408 HG13 ILE A  27     -27.710   9.167   1.327  1.00 42.60           H  
ATOM    409  CG2 ILE A  27     -29.339   7.428   2.545  1.00 42.60           C  
ATOM    410 HG21 ILE A  27     -28.410   6.938   2.253  1.00 42.60           H  
ATOM    411 HG22 ILE A  27     -29.198   7.920   3.508  1.00 42.60           H  
ATOM    412 HG23 ILE A  27     -30.120   6.680   2.676  1.00 42.60           H  
ATOM    413  CD1 ILE A  27     -28.746  10.533   2.625  1.00 42.60           C  
ATOM    414 HD11 ILE A  27     -29.754  10.927   2.759  1.00 42.60           H  
ATOM    415 HD12 ILE A  27     -28.064  11.366   2.454  1.00 42.60           H  
ATOM    416 HD13 ILE A  27     -28.433  10.012   3.530  1.00 42.60           H  
ATOM    417  N   ASN A  28     -31.974   6.461   0.192  1.00 46.33           N  
ATOM    418  H   ASN A  28     -32.454   7.346   0.267  1.00 46.33           H  
ATOM    419  CA  ASN A  28     -32.755   5.219   0.193  1.00 46.33           C  
ATOM    420  HA  ASN A  28     -32.344   4.543   0.943  1.00 46.33           H  
ATOM    421  C   ASN A  28     -32.650   4.466  -1.142  1.00 46.33           C  
ATOM    422  CB  ASN A  28     -34.210   5.534   0.572  1.00 46.33           C  
ATOM    423  HB2 ASN A  28     -34.556   6.410   0.022  1.00 46.33           H  
ATOM    424  HB3 ASN A  28     -34.840   4.687   0.298  1.00 46.33           H  
ATOM    425  O   ASN A  28     -32.475   3.249  -1.152  1.00 46.33           O  
ATOM    426  CG  ASN A  28     -34.394   5.755   2.064  1.00 46.33           C  
ATOM    427  ND2 ASN A  28     -35.447   6.433   2.454  1.00 46.33           N  
ATOM    428 HD21 ASN A  28     -36.075   6.835   1.773  1.00 46.33           H  
ATOM    429 HD22 ASN A  28     -35.544   6.581   3.448  1.00 46.33           H  
ATOM    430  OD1 ASN A  28     -33.619   5.314   2.901  1.00 46.33           O  
ATOM    431  N   LYS A  29     -32.649   5.179  -2.275  1.00 40.39           N  
ATOM    432  H   LYS A  29     -32.795   6.176  -2.212  1.00 40.39           H  
ATOM    433  CA  LYS A  29     -32.475   4.571  -3.604  1.00 40.39           C  
ATOM    434  HA  LYS A  29     -33.172   3.736  -3.677  1.00 40.39           H  
ATOM    435  C   LYS A  29     -31.068   3.982  -3.793  1.00 40.39           C  
ATOM    436  CB  LYS A  29     -32.826   5.624  -4.668  1.00 40.39           C  
ATOM    437  HB2 LYS A  29     -31.939   6.205  -4.921  1.00 40.39           H  
ATOM    438  HB3 LYS A  29     -33.566   6.303  -4.245  1.00 40.39           H  
ATOM    439  O   LYS A  29     -30.921   2.987  -4.498  1.00 40.39           O  
ATOM    440  CG  LYS A  29     -33.475   5.053  -5.935  1.00 40.39           C  
ATOM    441  HG2 LYS A  29     -32.781   4.383  -6.442  1.00 40.39           H  
ATOM    442  HG3 LYS A  29     -34.371   4.498  -5.655  1.00 40.39           H  
ATOM    443  CD  LYS A  29     -33.864   6.213  -6.869  1.00 40.39           C  
ATOM    444  HD2 LYS A  29     -32.954   6.666  -7.262  1.00 40.39           H  
ATOM    445  HD3 LYS A  29     -34.404   6.965  -6.294  1.00 40.39           H  
ATOM    446  CE  LYS A  29     -34.758   5.751  -8.027  1.00 40.39           C  
ATOM    447  HE2 LYS A  29     -34.222   5.001  -8.608  1.00 40.39           H  
ATOM    448  HE3 LYS A  29     -35.644   5.277  -7.604  1.00 40.39           H  
ATOM    449  NZ  LYS A  29     -35.161   6.891  -8.896  1.00 40.39           N  
ATOM    450  HZ1 LYS A  29     -34.360   7.354  -9.300  1.00 40.39           H  
ATOM    451  HZ2 LYS A  29     -35.670   7.582  -8.362  1.00 40.39           H  
ATOM    452  HZ3 LYS A  29     -35.769   6.590  -9.644  1.00 40.39           H  
ATOM    453  N   LEU A  30     -30.049   4.567  -3.154  1.00 37.11           N  
ATOM    454  H   LEU A  30     -30.238   5.428  -2.661  1.00 37.11           H  
ATOM    455  CA  LEU A  30     -28.686   4.023  -3.094  1.00 37.11           C  
ATOM    456  HA  LEU A  30     -28.388   3.695  -4.089  1.00 37.11           H  
ATOM    457  C   LEU A  30     -28.605   2.778  -2.196  1.00 37.11           C  
ATOM    458  CB  LEU A  30     -27.708   5.114  -2.613  1.00 37.11           C  
ATOM    459  HB2 LEU A  30     -26.755   4.645  -2.370  1.00 37.11           H  
ATOM    460  HB3 LEU A  30     -28.099   5.550  -1.693  1.00 37.11           H  
ATOM    461  O   LEU A  30     -27.926   1.824  -2.561  1.00 37.11           O  
ATOM    462  CG  LEU A  30     -27.441   6.244  -3.627  1.00 37.11           C  
ATOM    463  HG  LEU A  30     -28.382   6.641  -4.008  1.00 37.11           H  
ATOM    464  CD1 LEU A  30     -26.673   7.377  -2.944  1.00 37.11           C  
ATOM    465 HD11 LEU A  30     -27.266   7.777  -2.121  1.00 37.11           H  
ATOM    466 HD12 LEU A  30     -26.485   8.180  -3.657  1.00 37.11           H  
ATOM    467 HD13 LEU A  30     -25.723   7.008  -2.559  1.00 37.11           H  
ATOM    468  CD2 LEU A  30     -26.627   5.765  -4.829  1.00 37.11           C  
ATOM    469 HD21 LEU A  30     -26.423   6.604  -5.493  1.00 37.11           H  
ATOM    470 HD22 LEU A  30     -25.680   5.341  -4.492  1.00 37.11           H  
ATOM    471 HD23 LEU A  30     -27.181   5.007  -5.383  1.00 37.11           H  
ATOM    472  N   LYS A  31     -29.340   2.745  -1.073  1.00 40.89           N  
ATOM    473  H   LYS A  31     -29.846   3.580  -0.813  1.00 40.89           H  
ATOM    474  CA  LYS A  31     -29.432   1.563  -0.194  1.00 40.89           C  
ATOM    475  HA  LYS A  31     -28.422   1.220   0.033  1.00 40.89           H  
ATOM    476  C   LYS A  31     -30.113   0.367  -0.872  1.00 40.89           C  
ATOM    477  CB  LYS A  31     -30.142   1.922   1.126  1.00 40.89           C  
ATOM    478  HB2 LYS A  31     -30.453   0.997   1.611  1.00 40.89           H  
ATOM    479  HB3 LYS A  31     -31.038   2.508   0.920  1.00 40.89           H  
ATOM    480  O   LYS A  31     -29.656  -0.762  -0.697  1.00 40.89           O  
ATOM    481  CG  LYS A  31     -29.229   2.684   2.100  1.00 40.89           C  
ATOM    482  HG2 LYS A  31     -28.919   3.629   1.654  1.00 40.89           H  
ATOM    483  HG3 LYS A  31     -28.338   2.083   2.283  1.00 40.89           H  
ATOM    484  CD  LYS A  31     -29.927   2.958   3.442  1.00 40.89           C  
ATOM    485  HD2 LYS A  31     -30.778   3.619   3.279  1.00 40.89           H  
ATOM    486  HD3 LYS A  31     -30.282   2.014   3.856  1.00 40.89           H  
ATOM    487  CE  LYS A  31     -28.932   3.608   4.417  1.00 40.89           C  
ATOM    488  HE2 LYS A  31     -28.034   2.991   4.451  1.00 40.89           H  
ATOM    489  HE3 LYS A  31     -28.644   4.581   4.019  1.00 40.89           H  
ATOM    490  NZ  LYS A  31     -29.480   3.757   5.790  1.00 40.89           N  
ATOM    491  HZ1 LYS A  31     -28.781   4.149   6.405  1.00 40.89           H  
ATOM    492  HZ2 LYS A  31     -30.292   4.358   5.792  1.00 40.89           H  
ATOM    493  HZ3 LYS A  31     -29.732   2.856   6.172  1.00 40.89           H  
ATOM    494  N   ASP A  32     -31.153   0.604  -1.674  1.00 37.82           N  
ATOM    495  H   ASP A  32     -31.556   1.530  -1.652  1.00 37.82           H  
ATOM    496  CA  ASP A  32     -31.894  -0.461  -2.371  1.00 37.82           C  
ATOM    497  HA  ASP A  32     -31.970  -1.325  -1.711  1.00 37.82           H  
ATOM    498  C   ASP A  32     -31.193  -0.966  -3.644  1.00 37.82           C  
ATOM    499  CB  ASP A  32     -33.319   0.020  -2.685  1.00 37.82           C  
ATOM    500  HB2 ASP A  32     -33.760  -0.651  -3.421  1.00 37.82           H  
ATOM    501  HB3 ASP A  32     -33.275   1.015  -3.128  1.00 37.82           H  
ATOM    502  O   ASP A  32     -31.432  -2.089  -4.099  1.00 37.82           O  
ATOM    503  CG  ASP A  32     -34.246   0.032  -1.462  1.00 37.82           C  
ATOM    504  OD1 ASP A  32     -33.916  -0.633  -0.454  1.00 37.82           O  
ATOM    505  OD2 ASP A  32     -35.310   0.681  -1.576  1.00 37.82           O  
ATOM    506  N   ARG A  33     -30.264  -0.187  -4.211  1.00 29.41           N  
ATOM    507  H   ARG A  33     -30.086   0.711  -3.785  1.00 29.41           H  
ATOM    508  CA  ARG A  33     -29.411  -0.621  -5.323  1.00 29.41           C  
ATOM    509  HA  ARG A  33     -29.992  -1.276  -5.972  1.00 29.41           H  
ATOM    510  C   ARG A  33     -28.250  -1.477  -4.809  1.00 29.41           C  
ATOM    511  CB  ARG A  33     -28.958   0.585  -6.168  1.00 29.41           C  
ATOM    512  HB2 ARG A  33     -28.643   1.396  -5.510  1.00 29.41           H  
ATOM    513  HB3 ARG A  33     -28.103   0.292  -6.776  1.00 29.41           H  
ATOM    514  O   ARG A  33     -27.090  -1.106  -4.915  1.00 29.41           O  
ATOM    515  CG  ARG A  33     -30.058   1.072  -7.123  1.00 29.41           C  
ATOM    516  HG2 ARG A  33     -30.359   0.249  -7.771  1.00 29.41           H  
ATOM    517  HG3 ARG A  33     -30.924   1.407  -6.553  1.00 29.41           H  
ATOM    518  CD  ARG A  33     -29.525   2.222  -7.989  1.00 29.41           C  
ATOM    519  HD2 ARG A  33     -28.649   1.863  -8.530  1.00 29.41           H  
ATOM    520  HD3 ARG A  33     -29.221   3.037  -7.332  1.00 29.41           H  
ATOM    521  NE  ARG A  33     -30.539   2.714  -8.947  1.00 29.41           N  
ATOM    522  HE  ARG A  33     -31.488   2.414  -8.776  1.00 29.41           H  
ATOM    523  NH1 ARG A  33     -29.122   3.910 -10.314  1.00 29.41           N  
ATOM    524 HH11 ARG A  33     -28.340   3.648  -9.730  1.00 29.41           H  
ATOM    525 HH12 ARG A  33     -28.967   4.479 -11.133  1.00 29.41           H  
ATOM    526  NH2 ARG A  33     -31.290   3.844 -10.788  1.00 29.41           N  
ATOM    527 HH21 ARG A  33     -31.072   4.380 -11.615  1.00 29.41           H  
ATOM    528 HH22 ARG A  33     -32.200   3.415 -10.696  1.00 29.41           H  
ATOM    529  CZ  ARG A  33     -30.314   3.484 -10.001  1.00 29.41           C  
ATOM    530  N   ARG A  34     -28.548  -2.720  -4.410  1.00 27.64           N  
ATOM    531  H   ARG A  34     -29.531  -2.914  -4.282  1.00 27.64           H  
ATOM    532  CA  ARG A  34     -27.566  -3.836  -4.353  1.00 27.64           C  
ATOM    533  HA  ARG A  34     -26.704  -3.494  -3.781  1.00 27.64           H  
ATOM    534  C   ARG A  34     -26.985  -4.219  -5.733  1.00 27.64           C  
ATOM    535  CB  ARG A  34     -28.182  -5.058  -3.644  1.00 27.64           C  
ATOM    536  HB2 ARG A  34     -29.213  -5.190  -3.971  1.00 27.64           H  
ATOM    537  HB3 ARG A  34     -27.629  -5.956  -3.919  1.00 27.64           H  
ATOM    538  O   ARG A  34     -26.411  -5.291  -5.905  1.00 27.64           O  
ATOM    539  CG  ARG A  34     -28.124  -4.955  -2.117  1.00 27.64           C  
ATOM    540  HG2 ARG A  34     -27.096  -4.777  -1.801  1.00 27.64           H  
ATOM    541  HG3 ARG A  34     -28.753  -4.132  -1.778  1.00 27.64           H  
ATOM    542  CD  ARG A  34     -28.619  -6.276  -1.515  1.00 27.64           C  
ATOM    543  HD2 ARG A  34     -29.651  -6.434  -1.827  1.00 27.64           H  
ATOM    544  HD3 ARG A  34     -28.002  -7.087  -1.901  1.00 27.64           H  
ATOM    545  NE  ARG A  34     -28.546  -6.268  -0.045  1.00 27.64           N  
ATOM    546  HE  ARG A  34     -28.241  -5.406   0.385  1.00 27.64           H  
ATOM    547  NH1 ARG A  34     -29.291  -8.413   0.297  1.00 27.64           N  
ATOM    548 HH11 ARG A  34     -29.383  -8.523  -0.702  1.00 27.64           H  
ATOM    549 HH12 ARG A  34     -29.500  -9.174   0.927  1.00 27.64           H  
ATOM    550  NH2 ARG A  34     -28.731  -7.145   2.047  1.00 27.64           N  
ATOM    551 HH21 ARG A  34     -28.388  -6.279   2.435  1.00 27.64           H  
ATOM    552 HH22 ARG A  34     -28.939  -7.919   2.662  1.00 27.64           H  
ATOM    553  CZ  ARG A  34     -28.857  -7.271   0.756  1.00 27.64           C  
ATOM    554  N   THR A  35     -27.142  -3.371  -6.742  1.00 26.60           N  
ATOM    555  H   THR A  35     -27.518  -2.458  -6.530  1.00 26.60           H  
ATOM    556  CA  THR A  35     -26.608  -3.552  -8.088  1.00 26.60           C  
ATOM    557  HA  THR A  35     -26.459  -4.612  -8.290  1.00 26.60           H  
ATOM    558  C   THR A  35     -25.263  -2.852  -8.193  1.00 26.60           C  
ATOM    559  CB  THR A  35     -27.583  -3.010  -9.142  1.00 26.60           C  
ATOM    560  HB  THR A  35     -27.074  -2.950 -10.104  1.00 26.60           H  
ATOM    561  O   THR A  35     -25.225  -1.639  -8.339  1.00 26.60           O  
ATOM    562  CG2 THR A  35     -28.793  -3.930  -9.292  1.00 26.60           C  
ATOM    563 HG21 THR A  35     -28.466  -4.927  -9.586  1.00 26.60           H  
ATOM    564 HG22 THR A  35     -29.340  -3.989  -8.351  1.00 26.60           H  
ATOM    565 HG23 THR A  35     -29.454  -3.532 -10.062  1.00 26.60           H  
ATOM    566  OG1 THR A  35     -28.036  -1.724  -8.773  1.00 26.60           O  
ATOM    567  HG1 THR A  35     -27.237  -1.212  -8.633  1.00 26.60           H  
ATOM    568  N   VAL A  36     -24.200  -3.655  -8.122  1.00 27.17           N  
ATOM    569  H   VAL A  36     -24.396  -4.606  -7.844  1.00 27.17           H  
ATOM    570  CA  VAL A  36     -22.795  -3.381  -8.471  1.00 27.17           C  
ATOM    571  HA  VAL A  36     -22.232  -3.180  -7.559  1.00 27.17           H  
ATOM    572  C   VAL A  36     -22.642  -2.174  -9.413  1.00 27.17           C  
ATOM    573  CB  VAL A  36     -22.228  -4.658  -9.147  1.00 27.17           C  
ATOM    574  HB  VAL A  36     -22.736  -4.818 -10.098  1.00 27.17           H  
ATOM    575  O   VAL A  36     -22.964  -2.280 -10.600  1.00 27.17           O  
ATOM    576  CG1 VAL A  36     -20.725  -4.555  -9.425  1.00 27.17           C  
ATOM    577 HG11 VAL A  36     -20.523  -3.713 -10.088  1.00 27.17           H  
ATOM    578 HG12 VAL A  36     -20.368  -5.469  -9.900  1.00 27.17           H  
ATOM    579 HG13 VAL A  36     -20.189  -4.400  -8.489  1.00 27.17           H  
ATOM    580  CG2 VAL A  36     -22.451  -5.923  -8.296  1.00 27.17           C  
ATOM    581 HG21 VAL A  36     -21.976  -6.779  -8.775  1.00 27.17           H  
ATOM    582 HG22 VAL A  36     -23.512  -6.151  -8.195  1.00 27.17           H  
ATOM    583 HG23 VAL A  36     -22.015  -5.785  -7.306  1.00 27.17           H  
ATOM    584  N   VAL A  37     -22.147  -1.036  -8.910  1.00 27.16           N  
ATOM    585  H   VAL A  37     -21.839  -1.000  -7.949  1.00 27.16           H  
ATOM    586  CA  VAL A  37     -21.911   0.169  -9.721  1.00 27.16           C  
ATOM    587  HA  VAL A  37     -22.341   0.007 -10.709  1.00 27.16           H  
ATOM    588  C   VAL A  37     -20.412   0.385  -9.911  1.00 27.16           C  
ATOM    589  CB  VAL A  37     -22.608   1.430  -9.168  1.00 27.16           C  
ATOM    590  HB  VAL A  37     -22.214   1.671  -8.181  1.00 27.16           H  
ATOM    591  O   VAL A  37     -19.610   0.431  -8.994  1.00 27.16           O  
ATOM    592  CG1 VAL A  37     -22.378   2.631 -10.100  1.00 27.16           C  
ATOM    593 HG11 VAL A  37     -22.747   2.416 -11.103  1.00 27.16           H  
ATOM    594 HG12 VAL A  37     -22.896   3.504  -9.704  1.00 27.16           H  
ATOM    595 HG13 VAL A  37     -21.318   2.880 -10.139  1.00 27.16           H  
ATOM    596  CG2 VAL A  37     -24.127   1.239  -9.069  1.00 27.16           C  
ATOM    597 HG21 VAL A  37     -24.617   2.196  -8.886  1.00 27.16           H  
ATOM    598 HG22 VAL A  37     -24.522   0.780  -9.975  1.00 27.16           H  
ATOM    599 HG23 VAL A  37     -24.331   0.605  -8.206  1.00 27.16           H  
ATOM    600  N   LYS A  38     -19.997   0.517 -11.169  1.00 26.45           N  
ATOM    601  H   LYS A  38     -20.709   0.562 -11.885  1.00 26.45           H  
ATOM    602  CA  LYS A  38     -18.600   0.752 -11.539  1.00 26.45           C  
ATOM    603  HA  LYS A  38     -17.967   0.094 -10.944  1.00 26.45           H  
ATOM    604  C   LYS A  38     -18.179   2.199 -11.254  1.00 26.45           C  
ATOM    605  CB  LYS A  38     -18.419   0.459 -13.035  1.00 26.45           C  
ATOM    606  HB2 LYS A  38     -19.167   1.018 -13.597  1.00 26.45           H  
ATOM    607  HB3 LYS A  38     -17.438   0.823 -13.339  1.00 26.45           H  
ATOM    608  O   LYS A  38     -18.815   3.114 -11.764  1.00 26.45           O  
ATOM    609  CG  LYS A  38     -18.511  -1.028 -13.400  1.00 26.45           C  
ATOM    610  HG2 LYS A  38     -19.473  -1.432 -13.082  1.00 26.45           H  
ATOM    611  HG3 LYS A  38     -17.711  -1.572 -12.898  1.00 26.45           H  
ATOM    612  CD  LYS A  38     -18.372  -1.185 -14.921  1.00 26.45           C  
ATOM    613  HD2 LYS A  38     -19.215  -0.691 -15.404  1.00 26.45           H  
ATOM    614  HD3 LYS A  38     -17.449  -0.705 -15.246  1.00 26.45           H  
ATOM    615  CE  LYS A  38     -18.341  -2.663 -15.318  1.00 26.45           C  
ATOM    616  HE2 LYS A  38     -19.258  -3.134 -14.964  1.00 26.45           H  
ATOM    617  HE3 LYS A  38     -17.503  -3.144 -14.813  1.00 26.45           H  
ATOM    618  NZ  LYS A  38     -18.216  -2.823 -16.789  1.00 26.45           N  
ATOM    619  HZ1 LYS A  38     -17.362  -2.397 -17.120  1.00 26.45           H  
ATOM    620  HZ2 LYS A  38     -18.198  -3.802 -17.038  1.00 26.45           H  
ATOM    621  HZ3 LYS A  38     -18.995  -2.385 -17.259  1.00 26.45           H  
ATOM    622  N   GLY A  39     -17.005   2.369 -10.637  1.00 28.82           N  
ATOM    623  H   GLY A  39     -16.680   1.618 -10.045  1.00 28.82           H  
ATOM    624  CA  GLY A  39     -16.169   3.569 -10.779  1.00 28.82           C  
ATOM    625  HA2 GLY A  39     -16.734   4.354 -11.283  1.00 28.82           H  
ATOM    626  HA3 GLY A  39     -15.307   3.336 -11.404  1.00 28.82           H  
ATOM    627  C   GLY A  39     -15.678   4.160  -9.458  1.00 28.82           C  
ATOM    628  O   GLY A  39     -16.348   5.013  -8.906  1.00 28.82           O  
ATOM    629  N   ALA A  40     -14.472   3.749  -9.040  1.00 30.31           N  
ATOM    630  H   ALA A  40     -14.024   3.038  -9.600  1.00 30.31           H  
ATOM    631  CA  ALA A  40     -13.659   4.292  -7.939  1.00 30.31           C  
ATOM    632  HA  ALA A  40     -12.757   3.682  -7.912  1.00 30.31           H  
ATOM    633  C   ALA A  40     -14.257   4.208  -6.513  1.00 30.31           C  
ATOM    634  CB  ALA A  40     -13.182   5.702  -8.312  1.00 30.31           C  
ATOM    635  HB1 ALA A  40     -14.032   6.385  -8.334  1.00 30.31           H  
ATOM    636  HB2 ALA A  40     -12.697   5.693  -9.288  1.00 30.31           H  
ATOM    637  HB3 ALA A  40     -12.472   6.057  -7.565  1.00 30.31           H  
ATOM    638  O   ALA A  40     -15.358   4.661  -6.239  1.00 30.31           O  
ATOM    639  N   GLY A  41     -13.494   3.628  -5.580  1.00 32.13           N  
ATOM    640  H   GLY A  41     -12.558   3.339  -5.828  1.00 32.13           H  
ATOM    641  CA  GLY A  41     -13.865   3.507  -4.161  1.00 32.13           C  
ATOM    642  HA2 GLY A  41     -12.958   3.538  -3.557  1.00 32.13           H  
ATOM    643  HA3 GLY A  41     -14.478   4.362  -3.877  1.00 32.13           H  
ATOM    644  C   GLY A  41     -14.638   2.238  -3.773  1.00 32.13           C  
ATOM    645  O   GLY A  41     -14.710   1.914  -2.591  1.00 32.13           O  
ATOM    646  N   GLU A  42     -15.168   1.473  -4.733  1.00 37.84           N  
ATOM    647  H   GLU A  42     -15.183   1.825  -5.680  1.00 37.84           H  
ATOM    648  CA  GLU A  42     -15.813   0.186  -4.443  1.00 37.84           C  
ATOM    649  HA  GLU A  42     -16.259   0.238  -3.449  1.00 37.84           H  
ATOM    650  C   GLU A  42     -14.800  -0.966  -4.426  1.00 37.84           C  
ATOM    651  CB  GLU A  42     -16.966  -0.113  -5.409  1.00 37.84           C  
ATOM    652  HB2 GLU A  42     -17.287  -1.136  -5.211  1.00 37.84           H  
ATOM    653  HB3 GLU A  42     -16.616  -0.051  -6.439  1.00 37.84           H  
ATOM    654  O   GLU A  42     -14.238  -1.346  -5.456  1.00 37.84           O  
ATOM    655  CG  GLU A  42     -18.164   0.831  -5.206  1.00 37.84           C  
ATOM    656  HG2 GLU A  42     -17.892   1.823  -5.569  1.00 37.84           H  
ATOM    657  HG3 GLU A  42     -18.369   0.906  -4.139  1.00 37.84           H  
ATOM    658  CD  GLU A  42     -19.447   0.354  -5.915  1.00 37.84           C  
ATOM    659  OE1 GLU A  42     -20.439   1.116  -5.883  1.00 37.84           O  
ATOM    660  OE2 GLU A  42     -19.461  -0.789  -6.438  1.00 37.84           O  
ATOM    661  N   ASN A  43     -14.595  -1.544  -3.244  1.00 38.52           N  
ATOM    662  H   ASN A  43     -15.056  -1.137  -2.442  1.00 38.52           H  
ATOM    663  CA  ASN A  43     -13.750  -2.710  -3.028  1.00 38.52           C  
ATOM    664  HA  ASN A  43     -12.725  -2.453  -3.296  1.00 38.52           H  
ATOM    665  C   ASN A  43     -14.213  -3.916  -3.873  1.00 38.52           C  
ATOM    666  CB  ASN A  43     -13.795  -3.049  -1.537  1.00 38.52           C  
ATOM    667  HB2 ASN A  43     -13.213  -3.961  -1.413  1.00 38.52           H  
ATOM    668  HB3 ASN A  43     -14.823  -3.257  -1.237  1.00 38.52           H  
ATOM    669  O   ASN A  43     -15.309  -4.432  -3.668  1.00 38.52           O  
ATOM    670  CG  ASN A  43     -13.203  -1.964  -0.651  1.00 38.52           C  
ATOM    671  ND2 ASN A  43     -13.953  -1.426   0.284  1.00 38.52           N  
ATOM    672 HD21 ASN A  43     -14.897  -1.752   0.436  1.00 38.52           H  
ATOM    673 HD22 ASN A  43     -13.596  -0.572   0.690  1.00 38.52           H  
ATOM    674  OD1 ASN A  43     -12.060  -1.577  -0.788  1.00 38.52           O  
ATOM    675  N   ARG A  44     -13.388  -4.407  -4.808  1.00 37.17           N  
ATOM    676  H   ARG A  44     -12.520  -3.911  -4.955  1.00 37.17           H  
ATOM    677  CA  ARG A  44     -13.674  -5.652  -5.568  1.00 37.17           C  
ATOM    678  HA  ARG A  44     -14.755  -5.767  -5.646  1.00 37.17           H  
ATOM    679  C   ARG A  44     -13.176  -6.890  -4.823  1.00 37.17           C  
ATOM    680  CB  ARG A  44     -13.082  -5.558  -6.982  1.00 37.17           C  
ATOM    681  HB2 ARG A  44     -13.006  -6.555  -7.414  1.00 37.17           H  
ATOM    682  HB3 ARG A  44     -12.083  -5.126  -6.922  1.00 37.17           H  
ATOM    683  O   ARG A  44     -12.208  -6.781  -4.097  1.00 37.17           O  
ATOM    684  CG  ARG A  44     -13.968  -4.697  -7.895  1.00 37.17           C  
ATOM    685  HG2 ARG A  44     -14.185  -3.746  -7.409  1.00 37.17           H  
ATOM    686  HG3 ARG A  44     -14.919  -5.205  -8.058  1.00 37.17           H  
ATOM    687  CD  ARG A  44     -13.277  -4.488  -9.247  1.00 37.17           C  
ATOM    688  HD2 ARG A  44     -13.319  -5.439  -9.778  1.00 37.17           H  
ATOM    689  HD3 ARG A  44     -12.248  -4.189  -9.051  1.00 37.17           H  
ATOM    690  NE  ARG A  44     -13.890  -3.449 -10.092  1.00 37.17           N  
ATOM    691  HE  ARG A  44     -14.616  -2.900  -9.654  1.00 37.17           H  
ATOM    692  NH1 ARG A  44     -12.592  -3.699 -11.999  1.00 37.17           N  
ATOM    693 HH11 ARG A  44     -11.944  -4.291 -11.500  1.00 37.17           H  
ATOM    694 HH12 ARG A  44     -12.368  -3.491 -12.962  1.00 37.17           H  
ATOM    695  NH2 ARG A  44     -14.168  -2.193 -11.978  1.00 37.17           N  
ATOM    696 HH21 ARG A  44     -14.848  -1.632 -11.485  1.00 37.17           H  
ATOM    697 HH22 ARG A  44     -13.786  -1.902 -12.867  1.00 37.17           H  
ATOM    698  CZ  ARG A  44     -13.547  -3.133 -11.336  1.00 37.17           C  
ATOM    699  N   VAL A  45     -13.756  -8.073  -5.041  1.00 32.94           N  
ATOM    700  H   VAL A  45     -14.560  -8.125  -5.651  1.00 32.94           H  
ATOM    701  CA  VAL A  45     -13.199  -9.329  -4.498  1.00 32.94           C  
ATOM    702  HA  VAL A  45     -12.744  -9.101  -3.534  1.00 32.94           H  
ATOM    703  C   VAL A  45     -12.054  -9.830  -5.374  1.00 32.94           C  
ATOM    704  CB  VAL A  45     -14.276 -10.392  -4.202  1.00 32.94           C  
ATOM    705  HB  VAL A  45     -14.777 -10.663  -5.131  1.00 32.94           H  
ATOM    706  O   VAL A  45     -12.258 -10.094  -6.556  1.00 32.94           O  
ATOM    707  CG1 VAL A  45     -13.682 -11.659  -3.570  1.00 32.94           C  
ATOM    708 HG11 VAL A  45     -13.205 -11.417  -2.620  1.00 32.94           H  
ATOM    709 HG12 VAL A  45     -12.954 -12.115  -4.240  1.00 32.94           H  
ATOM    710 HG13 VAL A  45     -14.476 -12.384  -3.389  1.00 32.94           H  
ATOM    711  CG2 VAL A  45     -15.320  -9.846  -3.216  1.00 32.94           C  
ATOM    712 HG21 VAL A  45     -14.836  -9.531  -2.291  1.00 32.94           H  
ATOM    713 HG22 VAL A  45     -16.055 -10.617  -2.986  1.00 32.94           H  
ATOM    714 HG23 VAL A  45     -15.844  -8.993  -3.646  1.00 32.94           H  
ATOM    715  N   ALA A  46     -10.844  -9.933  -4.812  1.00 41.31           N  
ATOM    716  H   ALA A  46     -10.742  -9.679  -3.840  1.00 41.31           H  
ATOM    717  CA  ALA A  46      -9.706 -10.554  -5.489  1.00 41.31           C  
ATOM    718  HA  ALA A  46      -9.687 -10.227  -6.529  1.00 41.31           H  
ATOM    719  C   ALA A  46      -9.864 -12.078  -5.457  1.00 41.31           C  
ATOM    720  CB  ALA A  46      -8.377 -10.149  -4.824  1.00 41.31           C  
ATOM    721  HB1 ALA A  46      -8.385 -10.446  -3.776  1.00 41.31           H  
ATOM    722  HB2 ALA A  46      -8.204  -9.075  -4.886  1.00 41.31           H  
ATOM    723  HB3 ALA A  46      -7.553 -10.660  -5.323  1.00 41.31           H  
ATOM    724  O   ALA A  46     -10.203 -12.644  -4.415  1.00 41.31           O  
ATOM    725  N   ASP A  47      -9.540 -12.753  -6.561  1.00 41.06           N  
ATOM    726  H   ASP A  47      -9.296 -12.242  -7.398  1.00 41.06           H  
ATOM    727  CA  ASP A  47      -9.285 -14.193  -6.523  1.00 41.06           C  
ATOM    728  HA  ASP A  47     -10.182 -14.694  -6.159  1.00 41.06           H  
ATOM    729  C   ASP A  47      -8.154 -14.489  -5.524  1.00 41.06           C  
ATOM    730  CB  ASP A  47      -8.921 -14.725  -7.925  1.00 41.06           C  
ATOM    731  HB2 ASP A  47      -8.216 -15.548  -7.810  1.00 41.06           H  
ATOM    732  HB3 ASP A  47      -8.411 -13.945  -8.491  1.00 41.06           H  
ATOM    733  O   ASP A  47      -7.224 -13.697  -5.371  1.00 41.06           O  
ATOM    734  CG  ASP A  47     -10.103 -15.267  -8.738  1.00 41.06           C  
ATOM    735  OD1 ASP A  47     -11.156 -15.557  -8.132  1.00 41.06           O  
ATOM    736  OD2 ASP A  47      -9.880 -15.514  -9.945  1.00 41.06           O  
ATOM    737  N   LYS A  48      -8.196 -15.661  -4.872  1.00 47.04           N  
ATOM    738  H   LYS A  48      -9.009 -16.232  -5.054  1.00 47.04           H  
ATOM    739  CA  LYS A  48      -7.236 -16.123  -3.840  1.00 47.04           C  
ATOM    740  HA  LYS A  48      -7.201 -15.363  -3.060  1.00 47.04           H  
ATOM    741  C   LYS A  48      -5.774 -16.274  -4.320  1.00 47.04           C  
ATOM    742  CB  LYS A  48      -7.729 -17.449  -3.217  1.00 47.04           C  
ATOM    743  HB2 LYS A  48      -6.999 -17.782  -2.479  1.00 47.04           H  
ATOM    744  HB3 LYS A  48      -7.794 -18.210  -3.995  1.00 47.04           H  
ATOM    745  O   LYS A  48      -4.991 -16.967  -3.678  1.00 47.04           O  
ATOM    746  CG  LYS A  48      -9.080 -17.338  -2.499  1.00 47.04           C  
ATOM    747  HG2 LYS A  48      -9.863 -17.118  -3.224  1.00 47.04           H  
ATOM    748  HG3 LYS A  48      -9.029 -16.520  -1.780  1.00 47.04           H  
ATOM    749  CD  LYS A  48      -9.427 -18.637  -1.754  1.00 47.04           C  
ATOM    750  HD2 LYS A  48      -9.517 -19.459  -2.465  1.00 47.04           H  
ATOM    751  HD3 LYS A  48      -8.636 -18.860  -1.038  1.00 47.04           H  
ATOM    752  CE  LYS A  48     -10.756 -18.431  -1.015  1.00 47.04           C  
ATOM    753  HE2 LYS A  48     -11.552 -18.312  -1.749  1.00 47.04           H  
ATOM    754  HE3 LYS A  48     -10.696 -17.495  -0.460  1.00 47.04           H  
ATOM    755  NZ  LYS A  48     -11.079 -19.531  -0.074  1.00 47.04           N  
ATOM    756  HZ1 LYS A  48     -11.174 -20.416  -0.552  1.00 47.04           H  
ATOM    757  HZ2 LYS A  48     -10.378 -19.589   0.651  1.00 47.04           H  
ATOM    758  HZ3 LYS A  48     -11.943 -19.312   0.401  1.00 47.04           H  
ATOM    759  N   LYS A  49      -5.401 -15.704  -5.465  1.00 50.51           N  
ATOM    760  H   LYS A  49      -6.018 -14.991  -5.826  1.00 50.51           H  
ATOM    761  CA  LYS A  49      -4.079 -15.831  -6.079  1.00 50.51           C  
ATOM    762  HA  LYS A  49      -3.593 -16.726  -5.690  1.00 50.51           H  
ATOM    763  C   LYS A  49      -3.188 -14.653  -5.695  1.00 50.51           C  
ATOM    764  CB  LYS A  49      -4.217 -15.986  -7.599  1.00 50.51           C  
ATOM    765  HB2 LYS A  49      -3.225 -15.961  -8.048  1.00 50.51           H  
ATOM    766  HB3 LYS A  49      -4.794 -15.151  -7.995  1.00 50.51           H  
ATOM    767  O   LYS A  49      -3.631 -13.507  -5.629  1.00 50.51           O  
ATOM    768  CG  LYS A  49      -4.898 -17.317  -7.957  1.00 50.51           C  
ATOM    769  HG2 LYS A  49      -5.885 -17.362  -7.496  1.00 50.51           H  
ATOM    770  HG3 LYS A  49      -4.295 -18.144  -7.583  1.00 50.51           H  
ATOM    771  CD  LYS A  49      -5.060 -17.448  -9.472  1.00 50.51           C  
ATOM    772  HD2 LYS A  49      -4.080 -17.412  -9.949  1.00 50.51           H  
ATOM    773  HD3 LYS A  49      -5.658 -16.610  -9.827  1.00 50.51           H  
ATOM    774  CE  LYS A  49      -5.764 -18.765  -9.805  1.00 50.51           C  
ATOM    775  HE2 LYS A  49      -6.647 -18.849  -9.172  1.00 50.51           H  
ATOM    776  HE3 LYS A  49      -5.095 -19.593  -9.569  1.00 50.51           H  
ATOM    777  NZ  LYS A  49      -6.167 -18.793 -11.229  1.00 50.51           N  
ATOM    778  HZ1 LYS A  49      -6.816 -18.038 -11.398  1.00 50.51           H  
ATOM    779  HZ2 LYS A  49      -6.634 -19.659 -11.456  1.00 50.51           H  
ATOM    780  HZ3 LYS A  49      -5.366 -18.656 -11.830  1.00 50.51           H  
ATOM    781  N   GLU A  50      -1.925 -14.956  -5.423  1.00 60.81           N  
ATOM    782  H   GLU A  50      -1.637 -15.923  -5.470  1.00 60.81           H  
ATOM    783  CA  GLU A  50      -0.849 -13.970  -5.303  1.00 60.81           C  
ATOM    784  HA  GLU A  50      -1.094 -13.225  -4.546  1.00 60.81           H  
ATOM    785  C   GLU A  50      -0.656 -13.249  -6.636  1.00 60.81           C  
ATOM    786  CB  GLU A  50       0.443 -14.659  -4.860  1.00 60.81           C  
ATOM    787  HB2 GLU A  50       1.271 -13.955  -4.949  1.00 60.81           H  
ATOM    788  HB3 GLU A  50       0.631 -15.514  -5.509  1.00 60.81           H  
ATOM    789  O   GLU A  50      -0.677 -13.891  -7.690  1.00 60.81           O  
ATOM    790  CG  GLU A  50       0.334 -15.116  -3.397  1.00 60.81           C  
ATOM    791  HG2 GLU A  50       0.217 -14.236  -2.765  1.00 60.81           H  
ATOM    792  HG3 GLU A  50      -0.560 -15.729  -3.282  1.00 60.81           H  
ATOM    793  CD  GLU A  50       1.543 -15.934  -2.923  1.00 60.81           C  
ATOM    794  OE1 GLU A  50       1.482 -16.389  -1.761  1.00 60.81           O  
ATOM    795  OE2 GLU A  50       2.469 -16.162  -3.735  1.00 60.81           O  
ATOM    796  N   LEU A  51      -0.506 -11.921  -6.588  1.00 64.59           N  
ATOM    797  H   LEU A  51      -0.403 -11.448  -5.702  1.00 64.59           H  
ATOM    798  CA  LEU A  51      -0.248 -11.139  -7.787  1.00 64.59           C  
ATOM    799  HA  LEU A  51      -0.908 -11.502  -8.575  1.00 64.59           H  
ATOM    800  C   LEU A  51       1.202 -11.374  -8.220  1.00 64.59           C  
ATOM    801  CB  LEU A  51      -0.567  -9.659  -7.504  1.00 64.59           C  
ATOM    802  HB2 LEU A  51      -1.532  -9.595  -7.002  1.00 64.59           H  
ATOM    803  HB3 LEU A  51       0.183  -9.271  -6.814  1.00 64.59           H  
ATOM    804  O   LEU A  51       2.132 -11.262  -7.424  1.00 64.59           O  
ATOM    805  CG  LEU A  51      -0.614  -8.766  -8.758  1.00 64.59           C  
ATOM    806  HG  LEU A  51       0.306  -8.880  -9.330  1.00 64.59           H  
ATOM    807  CD1 LEU A  51      -1.815  -9.083  -9.653  1.00 64.59           C  
ATOM    808 HD11 LEU A  51      -1.832  -8.403 -10.504  1.00 64.59           H  
ATOM    809 HD12 LEU A  51      -2.742  -8.980  -9.088  1.00 64.59           H  
ATOM    810 HD13 LEU A  51      -1.743 -10.102 -10.033  1.00 64.59           H  
ATOM    811  CD2 LEU A  51      -0.760  -7.304  -8.340  1.00 64.59           C  
ATOM    812 HD21 LEU A  51      -0.815  -6.659  -9.217  1.00 64.59           H  
ATOM    813 HD22 LEU A  51      -1.669  -7.182  -7.752  1.00 64.59           H  
ATOM    814 HD23 LEU A  51       0.094  -7.002  -7.733  1.00 64.59           H  
ATOM    815  N   MET A  52       1.414 -11.694  -9.491  1.00 67.25           N  
ATOM    816  H   MET A  52       0.599 -11.822 -10.073  1.00 67.25           H  
ATOM    817  CA  MET A  52       2.740 -11.973 -10.040  1.00 67.25           C  
ATOM    818  HA  MET A  52       3.444 -12.110  -9.220  1.00 67.25           H  
ATOM    819  C   MET A  52       3.238 -10.803 -10.891  1.00 67.25           C  
ATOM    820  CB  MET A  52       2.707 -13.278 -10.849  1.00 67.25           C  
ATOM    821  HB2 MET A  52       3.692 -13.457 -11.280  1.00 67.25           H  
ATOM    822  HB3 MET A  52       1.992 -13.167 -11.664  1.00 67.25           H  
ATOM    823  O   MET A  52       2.475 -10.162 -11.610  1.00 67.25           O  
ATOM    824  CG  MET A  52       2.301 -14.502 -10.015  1.00 67.25           C  
ATOM    825  HG2 MET A  52       2.219 -15.364 -10.677  1.00 67.25           H  
ATOM    826  HG3 MET A  52       1.310 -14.323  -9.598  1.00 67.25           H  
ATOM    827  SD  MET A  52       3.410 -14.938  -8.646  1.00 67.25           S  
ATOM    828  CE  MET A  52       4.902 -15.508  -9.495  1.00 67.25           C  
ATOM    829  HE1 MET A  52       5.332 -14.692 -10.075  1.00 67.25           H  
ATOM    830  HE2 MET A  52       5.625 -15.833  -8.748  1.00 67.25           H  
ATOM    831  HE3 MET A  52       4.655 -16.348 -10.144  1.00 67.25           H  
ATOM    832  N   LEU A  53       4.559 -10.589 -10.937  1.00 71.57           N  
ATOM    833  H   LEU A  53       5.127 -11.082 -10.263  1.00 71.57           H  
ATOM    834  CA  LEU A  53       5.194  -9.514 -11.725  1.00 71.57           C  
ATOM    835  HA  LEU A  53       4.948  -8.558 -11.263  1.00 71.57           H  
ATOM    836  C   LEU A  53       4.710  -9.456 -13.189  1.00 71.57           C  
ATOM    837  CB  LEU A  53       6.718  -9.741 -11.677  1.00 71.57           C  
ATOM    838  HB2 LEU A  53       7.025  -9.890 -10.641  1.00 71.57           H  
ATOM    839  HB3 LEU A  53       6.948 -10.656 -12.223  1.00 71.57           H  
ATOM    840  O   LEU A  53       4.497  -8.385 -13.755  1.00 71.57           O  
ATOM    841  CG  LEU A  53       7.551  -8.588 -12.269  1.00 71.57           C  
ATOM    842  HG  LEU A  53       7.156  -8.291 -13.240  1.00 71.57           H  
ATOM    843  CD1 LEU A  53       7.555  -7.396 -11.327  1.00 71.57           C  
ATOM    844 HD11 LEU A  53       8.025  -7.692 -10.389  1.00 71.57           H  
ATOM    845 HD12 LEU A  53       8.114  -6.566 -11.759  1.00 71.57           H  
ATOM    846 HD13 LEU A  53       6.538  -7.069 -11.111  1.00 71.57           H  
ATOM    847  CD2 LEU A  53       9.001  -9.030 -12.459  1.00 71.57           C  
ATOM    848 HD21 LEU A  53       9.601  -8.192 -12.815  1.00 71.57           H  
ATOM    849 HD22 LEU A  53       9.049  -9.842 -13.184  1.00 71.57           H  
ATOM    850 HD23 LEU A  53       9.413  -9.369 -11.509  1.00 71.57           H  
ATOM    851  N   LYS A  54       4.508 -10.629 -13.801  1.00 74.39           N  
ATOM    852  H   LYS A  54       4.664 -11.455 -13.241  1.00 74.39           H  
ATOM    853  CA  LYS A  54       4.057 -10.781 -15.195  1.00 74.39           C  
ATOM    854  HA  LYS A  54       4.698 -10.157 -15.818  1.00 74.39           H  
ATOM    855  C   LYS A  54       2.624 -10.296 -15.446  1.00 74.39           C  
ATOM    856  CB  LYS A  54       4.223 -12.250 -15.626  1.00 74.39           C  
ATOM    857  HB2 LYS A  54       5.248 -12.564 -15.426  1.00 74.39           H  
ATOM    858  HB3 LYS A  54       4.050 -12.324 -16.699  1.00 74.39           H  
ATOM    859  O   LYS A  54       2.277 -10.070 -16.607  1.00 74.39           O  
ATOM    860  CG  LYS A  54       3.245 -13.191 -14.897  1.00 74.39           C  
ATOM    861  HG2 LYS A  54       3.368 -13.073 -13.820  1.00 74.39           H  
ATOM    862  HG3 LYS A  54       2.223 -12.922 -15.162  1.00 74.39           H  
ATOM    863  CD  LYS A  54       3.453 -14.666 -15.254  1.00 74.39           C  
ATOM    864  HD2 LYS A  54       4.469 -14.959 -14.992  1.00 74.39           H  
ATOM    865  HD3 LYS A  54       3.290 -14.810 -16.322  1.00 74.39           H  
ATOM    866  CE  LYS A  54       2.443 -15.495 -14.447  1.00 74.39           C  
ATOM    867  HE2 LYS A  54       1.435 -15.176 -14.711  1.00 74.39           H  
ATOM    868  HE3 LYS A  54       2.575 -15.268 -13.389  1.00 74.39           H  
ATOM    869  NZ  LYS A  54       2.595 -16.953 -14.671  1.00 74.39           N  
ATOM    870  HZ1 LYS A  54       1.920 -17.445 -14.103  1.00 74.39           H  
ATOM    871  HZ2 LYS A  54       3.515 -17.264 -14.391  1.00 74.39           H  
ATOM    872  HZ3 LYS A  54       2.431 -17.192 -15.638  1.00 74.39           H  
ATOM    873  N   GLU A  55       1.804 -10.208 -14.403  1.00 67.06           N  
ATOM    874  H   GLU A  55       2.172 -10.377 -13.477  1.00 67.06           H  
ATOM    875  CA  GLU A  55       0.409  -9.758 -14.459  1.00 67.06           C  
ATOM    876  HA  GLU A  55      -0.048 -10.076 -15.395  1.00 67.06           H  
ATOM    877  C   GLU A  55       0.345  -8.228 -14.434  1.00 67.06           C  
ATOM    878  CB  GLU A  55      -0.395 -10.390 -13.305  1.00 67.06           C  
ATOM    879  HB2 GLU A  55       0.040 -10.087 -12.353  1.00 67.06           H  
ATOM    880  HB3 GLU A  55      -1.421 -10.025 -13.345  1.00 67.06           H  
ATOM    881  O   GLU A  55      -0.463  -7.642 -15.149  1.00 67.06           O  
ATOM    882  CG  GLU A  55      -0.408 -11.925 -13.430  1.00 67.06           C  
ATOM    883  HG2 GLU A  55       0.614 -12.296 -13.510  1.00 67.06           H  
ATOM    884  HG3 GLU A  55      -0.919 -12.189 -14.356  1.00 67.06           H  
ATOM    885  CD  GLU A  55      -1.057 -12.649 -12.248  1.00 67.06           C  
ATOM    886  OE1 GLU A  55      -1.658 -13.715 -12.514  1.00 67.06           O  
ATOM    887  OE2 GLU A  55      -0.811 -12.218 -11.105  1.00 67.06           O  
ATOM    888  N   VAL A  56       1.279  -7.589 -13.722  1.00 68.74           N  
ATOM    889  H   VAL A  56       1.871  -8.146 -13.123  1.00 68.74           H  
ATOM    890  CA  VAL A  56       1.399  -6.125 -13.629  1.00 68.74           C  
ATOM    891  HA  VAL A  56       0.397  -5.696 -13.611  1.00 68.74           H  
ATOM    892  C   VAL A  56       2.122  -5.528 -14.842  1.00 68.74           C  
ATOM    893  CB  VAL A  56       2.098  -5.738 -12.308  1.00 68.74           C  
ATOM    894  HB  VAL A  56       3.117  -6.126 -12.313  1.00 68.74           H  
ATOM    895  O   VAL A  56       1.683  -4.519 -15.399  1.00 68.74           O  
ATOM    896  CG1 VAL A  56       2.153  -4.219 -12.114  1.00 68.74           C  
ATOM    897 HG11 VAL A  56       2.742  -3.753 -12.903  1.00 68.74           H  
ATOM    898 HG12 VAL A  56       2.627  -3.986 -11.160  1.00 68.74           H  
ATOM    899 HG13 VAL A  56       1.146  -3.802 -12.119  1.00 68.74           H  
ATOM    900  CG2 VAL A  56       1.356  -6.341 -11.109  1.00 68.74           C  
ATOM    901 HG21 VAL A  56       1.772  -5.961 -10.175  1.00 68.74           H  
ATOM    902 HG22 VAL A  56       1.450  -7.427 -11.097  1.00 68.74           H  
ATOM    903 HG23 VAL A  56       0.301  -6.069 -11.156  1.00 68.74           H  
ATOM    904  N   PHE A  57       3.210  -6.160 -15.301  1.00 76.27           N  
ATOM    905  H   PHE A  57       3.526  -6.973 -14.792  1.00 76.27           H  
ATOM    906  CA  PHE A  57       4.103  -5.584 -16.313  1.00 76.27           C  
ATOM    907  HA  PHE A  57       3.743  -4.584 -16.556  1.00 76.27           H  
ATOM    908  C   PHE A  57       4.149  -6.370 -17.634  1.00 76.27           C  
ATOM    909  CB  PHE A  57       5.506  -5.404 -15.717  1.00 76.27           C  
ATOM    910  HB2 PHE A  57       5.922  -6.388 -15.501  1.00 76.27           H  
ATOM    911  HB3 PHE A  57       6.145  -4.933 -16.464  1.00 76.27           H  
ATOM    912  O   PHE A  57       4.030  -7.599 -17.693  1.00 76.27           O  
ATOM    913  CG  PHE A  57       5.553  -4.554 -14.459  1.00 76.27           C  
ATOM    914  CD1 PHE A  57       5.347  -3.164 -14.529  1.00 76.27           C  
ATOM    915  HD1 PHE A  57       5.139  -2.683 -15.473  1.00 76.27           H  
ATOM    916  CD2 PHE A  57       5.808  -5.152 -13.212  1.00 76.27           C  
ATOM    917  HD2 PHE A  57       5.940  -6.222 -13.150  1.00 76.27           H  
ATOM    918  CE1 PHE A  57       5.411  -2.383 -13.364  1.00 76.27           C  
ATOM    919  HE1 PHE A  57       5.244  -1.318 -13.424  1.00 76.27           H  
ATOM    920  CE2 PHE A  57       5.907  -4.363 -12.051  1.00 76.27           C  
ATOM    921  HE2 PHE A  57       6.154  -4.807 -11.098  1.00 76.27           H  
ATOM    922  CZ  PHE A  57       5.709  -2.976 -12.126  1.00 76.27           C  
ATOM    923  HZ  PHE A  57       5.793  -2.366 -11.239  1.00 76.27           H  
ATOM    924  N   HIS A  58       4.385  -5.665 -18.743  1.00 75.58           N  
ATOM    925  H   HIS A  58       4.377  -4.658 -18.661  1.00 75.58           H  
ATOM    926  CA  HIS A  58       4.761  -6.264 -20.025  1.00 75.58           C  
ATOM    927  HA  HIS A  58       4.137  -7.139 -20.210  1.00 75.58           H  
ATOM    928  C   HIS A  58       6.231  -6.704 -20.008  1.00 75.58           C  
ATOM    929  CB  HIS A  58       4.544  -5.255 -21.163  1.00 75.58           C  
ATOM    930  HB2 HIS A  58       4.991  -4.299 -20.890  1.00 75.58           H  
ATOM    931  HB3 HIS A  58       5.054  -5.616 -22.056  1.00 75.58           H  
ATOM    932  O   HIS A  58       7.107  -5.895 -19.704  1.00 75.58           O  
ATOM    933  CG  HIS A  58       3.100  -5.039 -21.530  1.00 75.58           C  
ATOM    934  CD2 HIS A  58       2.389  -3.873 -21.419  1.00 75.58           C  
ATOM    935  HD2 HIS A  58       2.745  -2.938 -21.011  1.00 75.58           H  
ATOM    936  ND1 HIS A  58       2.260  -5.977 -22.093  1.00 75.58           N  
ATOM    937  HD1 HIS A  58       2.490  -6.933 -22.326  1.00 75.58           H  
ATOM    938  CE1 HIS A  58       1.073  -5.392 -22.319  1.00 75.58           C  
ATOM    939  HE1 HIS A  58       0.212  -5.868 -22.764  1.00 75.58           H  
ATOM    940  NE2 HIS A  58       1.109  -4.111 -21.935  1.00 75.58           N  
ATOM    941  N   HIS A  59       6.546  -7.938 -20.426  1.00 70.67           N  
ATOM    942  H   HIS A  59       5.798  -8.573 -20.664  1.00 70.67           H  
ATOM    943  CA  HIS A  59       7.926  -8.364 -20.712  1.00 70.67           C  
ATOM    944  HA  HIS A  59       8.598  -7.853 -20.023  1.00 70.67           H  
ATOM    945  C   HIS A  59       8.349  -7.973 -22.134  1.00 70.67           C  
ATOM    946  CB  HIS A  59       8.142  -9.855 -20.418  1.00 70.67           C  
ATOM    947  HB2 HIS A  59       7.305 -10.435 -20.807  1.00 70.67           H  
ATOM    948  HB3 HIS A  59       9.045 -10.190 -20.928  1.00 70.67           H  
ATOM    949  O   HIS A  59       7.698  -8.371 -23.097  1.00 70.67           O  
ATOM    950  CG  HIS A  59       8.321 -10.126 -18.942  1.00 70.67           C  
ATOM    951  CD2 HIS A  59       7.407 -10.706 -18.106  1.00 70.67           C  
ATOM    952  HD2 HIS A  59       6.423 -11.059 -18.380  1.00 70.67           H  
ATOM    953  ND1 HIS A  59       9.431  -9.823 -18.176  1.00 70.67           N  
ATOM    954  HD1 HIS A  59      10.344  -9.552 -18.512  1.00 70.67           H  
ATOM    955  CE1 HIS A  59       9.177 -10.198 -16.908  1.00 70.67           C  
ATOM    956  HE1 HIS A  59       9.867 -10.131 -16.080  1.00 70.67           H  
ATOM    957  NE2 HIS A  59       7.959 -10.747 -16.827  1.00 70.67           N  
ATOM    958  N   ARG A  60       9.453  -7.219 -22.282  1.00 67.56           N  
ATOM    959  H   ARG A  60       9.945  -6.903 -21.459  1.00 67.56           H  
ATOM    960  CA  ARG A  60      10.036  -6.963 -23.612  1.00 67.56           C  
ATOM    961  HA  ARG A  60       9.234  -6.661 -24.285  1.00 67.56           H  
ATOM    962  C   ARG A  60      10.621  -8.263 -24.166  1.00 67.56           C  
ATOM    963  CB  ARG A  60      11.108  -5.849 -23.613  1.00 67.56           C  
ATOM    964  HB2 ARG A  60      11.867  -6.073 -22.862  1.00 67.56           H  
ATOM    965  HB3 ARG A  60      11.592  -5.866 -24.590  1.00 67.56           H  
ATOM    966  O   ARG A  60      11.511  -8.852 -23.551  1.00 67.56           O  
ATOM    967  CG  ARG A  60      10.575  -4.420 -23.390  1.00 67.56           C  
ATOM    968  HG2 ARG A  60      10.247  -4.320 -22.355  1.00 67.56           H  
ATOM    969  HG3 ARG A  60       9.721  -4.248 -24.046  1.00 67.56           H  
ATOM    970  CD  ARG A  60      11.658  -3.359 -23.696  1.00 67.56           C  
ATOM    971  HD2 ARG A  60      11.912  -3.410 -24.755  1.00 67.56           H  
ATOM    972  HD3 ARG A  60      12.552  -3.594 -23.118  1.00 67.56           H  
ATOM    973  NE  ARG A  60      11.227  -1.978 -23.365  1.00 67.56           N  
ATOM    974  HE  ARG A  60      10.312  -1.866 -22.952  1.00 67.56           H  
ATOM    975  NH1 ARG A  60      13.138  -0.812 -23.983  1.00 67.56           N  
ATOM    976 HH11 ARG A  60      13.476  -1.570 -24.558  1.00 67.56           H  
ATOM    977 HH12 ARG A  60      13.622   0.074 -24.017  1.00 67.56           H  
ATOM    978  NH2 ARG A  60      11.525   0.251 -22.917  1.00 67.56           N  
ATOM    979 HH21 ARG A  60      12.162   1.025 -22.797  1.00 67.56           H  
ATOM    980 HH22 ARG A  60      10.675   0.303 -22.373  1.00 67.56           H  
ATOM    981  CZ  ARG A  60      11.960  -0.866 -23.433  1.00 67.56           C  
ATOM    982  N   THR A  61      10.168  -8.669 -25.346  1.00 71.87           N  
ATOM    983  H   THR A  61       9.421  -8.134 -25.766  1.00 71.87           H  
ATOM    984  CA  THR A  61      10.813  -9.735 -26.130  1.00 71.87           C  
ATOM    985  HA  THR A  61      10.967 -10.598 -25.483  1.00 71.87           H  
ATOM    986  C   THR A  61      12.186  -9.276 -26.639  1.00 71.87           C  
ATOM    987  CB  THR A  61       9.934 -10.179 -27.310  1.00 71.87           C  
ATOM    988  HB  THR A  61      10.465 -10.946 -27.876  1.00 71.87           H  
ATOM    989  O   THR A  61      12.437  -8.074 -26.752  1.00 71.87           O  
ATOM    990  CG2 THR A  61       8.588 -10.746 -26.861  1.00 71.87           C  
ATOM    991 HG21 THR A  61       8.026 -11.083 -27.732  1.00 71.87           H  
ATOM    992 HG22 THR A  61       8.751 -11.600 -26.203  1.00 71.87           H  
ATOM    993 HG23 THR A  61       8.006  -9.994 -26.328  1.00 71.87           H  
ATOM    994  OG1 THR A  61       9.671  -9.089 -28.159  1.00 71.87           O  
ATOM    995  HG1 THR A  61       8.895  -8.656 -27.797  1.00 71.87           H  
ATOM    996  N   LEU A  62      13.084 -10.212 -26.982  1.00 71.91           N  
ATOM    997  H   LEU A  62      12.854 -11.186 -26.843  1.00 71.91           H  
ATOM    998  CA  LEU A  62      14.411  -9.889 -27.542  1.00 71.91           C  
ATOM    999  HA  LEU A  62      14.996  -9.355 -26.794  1.00 71.91           H  
ATOM   1000  C   LEU A  62      14.312  -8.951 -28.761  1.00 71.91           C  
ATOM   1001  CB  LEU A  62      15.142 -11.192 -27.929  1.00 71.91           C  
ATOM   1002  HB2 LEU A  62      14.463 -11.811 -28.516  1.00 71.91           H  
ATOM   1003  HB3 LEU A  62      15.986 -10.942 -28.572  1.00 71.91           H  
ATOM   1004  O   LEU A  62      15.046  -7.971 -28.851  1.00 71.91           O  
ATOM   1005  CG  LEU A  62      15.680 -12.016 -26.743  1.00 71.91           C  
ATOM   1006  HG  LEU A  62      14.886 -12.154 -26.010  1.00 71.91           H  
ATOM   1007  CD1 LEU A  62      16.134 -13.391 -27.228  1.00 71.91           C  
ATOM   1008 HD11 LEU A  62      16.932 -13.289 -27.963  1.00 71.91           H  
ATOM   1009 HD12 LEU A  62      15.298 -13.927 -27.678  1.00 71.91           H  
ATOM   1010 HD13 LEU A  62      16.505 -13.978 -26.387  1.00 71.91           H  
ATOM   1011  CD2 LEU A  62      16.870 -11.329 -26.067  1.00 71.91           C  
ATOM   1012 HD21 LEU A  62      17.670 -11.169 -26.790  1.00 71.91           H  
ATOM   1013 HD22 LEU A  62      17.250 -11.964 -25.266  1.00 71.91           H  
ATOM   1014 HD23 LEU A  62      16.572 -10.371 -25.641  1.00 71.91           H  
ATOM   1015  N   LEU A  63      13.337  -9.188 -29.644  1.00 68.17           N  
ATOM   1016  H   LEU A  63      12.763 -10.008 -29.507  1.00 68.17           H  
ATOM   1017  CA  LEU A  63      13.083  -8.351 -30.822  1.00 68.17           C  
ATOM   1018  HA  LEU A  63      14.010  -8.248 -31.387  1.00 68.17           H  
ATOM   1019  C   LEU A  63      12.635  -6.928 -30.462  1.00 68.17           C  
ATOM   1020  CB  LEU A  63      12.019  -9.036 -31.698  1.00 68.17           C  
ATOM   1021  HB2 LEU A  63      11.650  -8.320 -32.432  1.00 68.17           H  
ATOM   1022  HB3 LEU A  63      11.178  -9.319 -31.065  1.00 68.17           H  
ATOM   1023  O   LEU A  63      13.032  -5.976 -31.129  1.00 68.17           O  
ATOM   1024  CG  LEU A  63      12.530 -10.277 -32.453  1.00 68.17           C  
ATOM   1025  HG  LEU A  63      13.058 -10.936 -31.764  1.00 68.17           H  
ATOM   1026  CD1 LEU A  63      11.342 -11.042 -33.034  1.00 68.17           C  
ATOM   1027 HD11 LEU A  63      10.676 -11.363 -32.233  1.00 68.17           H  
ATOM   1028 HD12 LEU A  63      10.790 -10.417 -33.736  1.00 68.17           H  
ATOM   1029 HD13 LEU A  63      11.698 -11.930 -33.556  1.00 68.17           H  
ATOM   1030  CD2 LEU A  63      13.464  -9.892 -33.602  1.00 68.17           C  
ATOM   1031 HD21 LEU A  63      12.958  -9.226 -34.302  1.00 68.17           H  
ATOM   1032 HD22 LEU A  63      14.362  -9.407 -33.219  1.00 68.17           H  
ATOM   1033 HD23 LEU A  63      13.775 -10.791 -34.134  1.00 68.17           H  
ATOM   1034  N   GLN A  64      11.831  -6.756 -29.410  1.00 69.16           N  
ATOM   1035  H   GLN A  64      11.554  -7.565 -28.872  1.00 69.16           H  
ATOM   1036  CA  GLN A  64      11.429  -5.427 -28.938  1.00 69.16           C  
ATOM   1037  HA  GLN A  64      11.082  -4.832 -29.783  1.00 69.16           H  
ATOM   1038  C   GLN A  64      12.600  -4.665 -28.309  1.00 69.16           C  
ATOM   1039  CB  GLN A  64      10.286  -5.556 -27.927  1.00 69.16           C  
ATOM   1040  HB2 GLN A  64      10.547  -6.327 -27.202  1.00 69.16           H  
ATOM   1041  HB3 GLN A  64      10.172  -4.615 -27.388  1.00 69.16           H  
ATOM   1042  O   GLN A  64      12.694  -3.457 -28.504  1.00 69.16           O  
ATOM   1043  CG  GLN A  64       8.943  -5.881 -28.601  1.00 69.16           C  
ATOM   1044  HG2 GLN A  64       8.593  -4.996 -29.134  1.00 69.16           H  
ATOM   1045  HG3 GLN A  64       9.069  -6.685 -29.326  1.00 69.16           H  
ATOM   1046  CD  GLN A  64       7.886  -6.314 -27.591  1.00 69.16           C  
ATOM   1047  NE2 GLN A  64       6.617  -6.162 -27.891  1.00 69.16           N  
ATOM   1048 HE21 GLN A  64       5.947  -6.472 -27.202  1.00 69.16           H  
ATOM   1049 HE22 GLN A  64       6.326  -5.734 -28.758  1.00 69.16           H  
ATOM   1050  OE1 GLN A  64       8.187  -6.852 -26.537  1.00 69.16           O  
ATOM   1051  N   LYS A  65      13.505  -5.360 -27.602  1.00 66.75           N  
ATOM   1052  H   LYS A  65      13.361  -6.353 -27.489  1.00 66.75           H  
ATOM   1053  CA  LYS A  65      14.730  -4.754 -27.051  1.00 66.75           C  
ATOM   1054  HA  LYS A  65      14.464  -3.882 -26.453  1.00 66.75           H  
ATOM   1055  C   LYS A  65      15.649  -4.214 -28.154  1.00 66.75           C  
ATOM   1056  CB  LYS A  65      15.496  -5.752 -26.167  1.00 66.75           C  
ATOM   1057  HB2 LYS A  65      15.711  -6.656 -26.737  1.00 66.75           H  
ATOM   1058  HB3 LYS A  65      16.450  -5.297 -25.899  1.00 66.75           H  
ATOM   1059  O   LYS A  65      16.188  -3.131 -27.994  1.00 66.75           O  
ATOM   1060  CG  LYS A  65      14.763  -6.126 -24.868  1.00 66.75           C  
ATOM   1061  HG2 LYS A  65      13.836  -6.649 -25.103  1.00 66.75           H  
ATOM   1062  HG3 LYS A  65      14.529  -5.219 -24.311  1.00 66.75           H  
ATOM   1063  CD  LYS A  65      15.656  -7.035 -24.010  1.00 66.75           C  
ATOM   1064  HD2 LYS A  65      16.578  -6.499 -23.785  1.00 66.75           H  
ATOM   1065  HD3 LYS A  65      15.904  -7.932 -24.577  1.00 66.75           H  
ATOM   1066  CE  LYS A  65      14.975  -7.437 -22.695  1.00 66.75           C  
ATOM   1067  HE2 LYS A  65      14.101  -8.047 -22.922  1.00 66.75           H  
ATOM   1068  HE3 LYS A  65      14.638  -6.531 -22.191  1.00 66.75           H  
ATOM   1069  NZ  LYS A  65      15.916  -8.178 -21.812  1.00 66.75           N  
ATOM   1070  HZ1 LYS A  65      15.477  -8.446 -20.942  1.00 66.75           H  
ATOM   1071  HZ2 LYS A  65      16.711  -7.599 -21.582  1.00 66.75           H  
ATOM   1072  HZ3 LYS A  65      16.265  -9.010 -22.264  1.00 66.75           H  
ATOM   1073  N   LEU A  66      15.772  -4.932 -29.273  1.00 67.33           N  
ATOM   1074  H   LEU A  66      15.349  -5.850 -29.290  1.00 67.33           H  
ATOM   1075  CA  LEU A  66      16.579  -4.519 -30.431  1.00 67.33           C  
ATOM   1076  HA  LEU A  66      17.553  -4.170 -30.087  1.00 67.33           H  
ATOM   1077  C   LEU A  66      15.959  -3.356 -31.226  1.00 67.33           C  
ATOM   1078  CB  LEU A  66      16.773  -5.746 -31.342  1.00 67.33           C  
ATOM   1079  HB2 LEU A  66      17.071  -5.414 -32.337  1.00 67.33           H  
ATOM   1080  HB3 LEU A  66      15.814  -6.253 -31.447  1.00 67.33           H  
ATOM   1081  O   LEU A  66      16.688  -2.565 -31.814  1.00 67.33           O  
ATOM   1082  CG  LEU A  66      17.830  -6.735 -30.818  1.00 67.33           C  
ATOM   1083  HG  LEU A  66      17.801  -6.767 -29.728  1.00 67.33           H  
ATOM   1084  CD1 LEU A  66      17.544  -8.144 -31.337  1.00 67.33           C  
ATOM   1085 HD11 LEU A  66      16.567  -8.477 -30.987  1.00 67.33           H  
ATOM   1086 HD12 LEU A  66      18.302  -8.832 -30.961  1.00 67.33           H  
ATOM   1087 HD13 LEU A  66      17.565  -8.152 -32.426  1.00 67.33           H  
ATOM   1088  CD2 LEU A  66      19.233  -6.329 -31.273  1.00 67.33           C  
ATOM   1089 HD21 LEU A  66      19.299  -6.334 -32.361  1.00 67.33           H  
ATOM   1090 HD22 LEU A  66      19.466  -5.328 -30.908  1.00 67.33           H  
ATOM   1091 HD23 LEU A  66      19.970  -7.022 -30.868  1.00 67.33           H  
ATOM   1092  N   LYS A  67      14.621  -3.261 -31.278  1.00 59.84           N  
ATOM   1093  H   LYS A  67      14.088  -3.978 -30.807  1.00 59.84           H  
ATOM   1094  CA  LYS A  67      13.905  -2.282 -32.119  1.00 59.84           C  
ATOM   1095  HA  LYS A  67      14.549  -2.003 -32.953  1.00 59.84           H  
ATOM   1096  C   LYS A  67      13.580  -0.951 -31.434  1.00 59.84           C  
ATOM   1097  CB  LYS A  67      12.625  -2.917 -32.693  1.00 59.84           C  
ATOM   1098  HB2 LYS A  67      12.059  -3.381 -31.885  1.00 59.84           H  
ATOM   1099  HB3 LYS A  67      12.011  -2.128 -33.126  1.00 59.84           H  
ATOM   1100  O   LYS A  67      13.298   0.013 -32.139  1.00 59.84           O  
ATOM   1101  CG  LYS A  67      12.907  -3.950 -33.795  1.00 59.84           C  
ATOM   1102  HG2 LYS A  67      13.503  -4.771 -33.395  1.00 59.84           H  
ATOM   1103  HG3 LYS A  67      13.470  -3.471 -34.596  1.00 59.84           H  
ATOM   1104  CD  LYS A  67      11.591  -4.500 -34.365  1.00 59.84           C  
ATOM   1105  HD2 LYS A  67      11.030  -4.985 -33.567  1.00 59.84           H  
ATOM   1106  HD3 LYS A  67      11.007  -3.669 -34.762  1.00 59.84           H  
ATOM   1107  CE  LYS A  67      11.879  -5.508 -35.484  1.00 59.84           C  
ATOM   1108  HE2 LYS A  67      12.545  -5.035 -36.206  1.00 59.84           H  
ATOM   1109  HE3 LYS A  67      12.409  -6.359 -35.057  1.00 59.84           H  
ATOM   1110  NZ  LYS A  67      10.635  -5.954 -36.165  1.00 59.84           N  
ATOM   1111  HZ1 LYS A  67      10.163  -5.166 -36.584  1.00 59.84           H  
ATOM   1112  HZ2 LYS A  67      10.855  -6.607 -36.904  1.00 59.84           H  
ATOM   1113  HZ3 LYS A  67      10.005  -6.403 -35.515  1.00 59.84           H  
ATOM   1114  N   SER A  68      13.543  -0.871 -30.100  1.00 57.85           N  
ATOM   1115  H   SER A  68      13.796  -1.680 -29.550  1.00 57.85           H  
ATOM   1116  CA  SER A  68      13.132   0.361 -29.410  1.00 57.85           C  
ATOM   1117  HA  SER A  68      12.558   0.974 -30.105  1.00 57.85           H  
ATOM   1118  C   SER A  68      14.329   1.198 -28.957  1.00 57.85           C  
ATOM   1119  CB  SER A  68      12.182   0.063 -28.238  1.00 57.85           C  
ATOM   1120  HB2 SER A  68      11.445  -0.681 -28.541  1.00 57.85           H  
ATOM   1121  HB3 SER A  68      11.653   0.983 -27.986  1.00 57.85           H  
ATOM   1122  O   SER A  68      15.077   0.754 -28.092  1.00 57.85           O  
ATOM   1123  OG  SER A  68      12.860  -0.384 -27.078  1.00 57.85           O  
ATOM   1124  HG  SER A  68      13.786  -0.151 -27.185  1.00 57.85           H  
ATOM   1125  N   SER A  69      14.422   2.450 -29.410  1.00 57.86           N  
ATOM   1126  H   SER A  69      13.830   2.755 -30.168  1.00 57.86           H  
ATOM   1127  CA  SER A  69      15.275   3.484 -28.793  1.00 57.86           C  
ATOM   1128  HA  SER A  69      16.247   3.050 -28.558  1.00 57.86           H  
ATOM   1129  C   SER A  69      14.701   4.044 -27.481  1.00 57.86           C  
ATOM   1130  CB  SER A  69      15.491   4.635 -29.780  1.00 57.86           C  
ATOM   1131  HB2 SER A  69      16.119   5.399 -29.321  1.00 57.86           H  
ATOM   1132  HB3 SER A  69      15.993   4.260 -30.672  1.00 57.86           H  
ATOM   1133  O   SER A  69      15.230   5.005 -26.931  1.00 57.86           O  
ATOM   1134  OG  SER A  69      14.239   5.196 -30.138  1.00 57.86           O  
ATOM   1135  HG  SER A  69      14.402   6.069 -30.503  1.00 57.86           H  
ATOM   1136  N   ARG A  70      13.587   3.481 -26.988  1.00 66.48           N  
ATOM   1137  H   ARG A  70      13.255   2.641 -27.441  1.00 66.48           H  
ATOM   1138  CA  ARG A  70      12.924   3.943 -25.766  1.00 66.48           C  
ATOM   1139  HA  ARG A  70      12.819   5.027 -25.829  1.00 66.48           H  
ATOM   1140  C   ARG A  70      13.782   3.663 -24.545  1.00 66.48           C  
ATOM   1141  CB  ARG A  70      11.539   3.306 -25.587  1.00 66.48           C  
ATOM   1142  HB2 ARG A  70      11.611   2.223 -25.693  1.00 66.48           H  
ATOM   1143  HB3 ARG A  70      11.188   3.528 -24.579  1.00 66.48           H  
ATOM   1144  O   ARG A  70      14.380   2.589 -24.449  1.00 66.48           O  
ATOM   1145  CG  ARG A  70      10.525   3.868 -26.587  1.00 66.48           C  
ATOM   1146  HG2 ARG A  70      10.782   3.544 -27.596  1.00 66.48           H  
ATOM   1147  HG3 ARG A  70      10.548   4.957 -26.545  1.00 66.48           H  
ATOM   1148  CD  ARG A  70       9.116   3.390 -26.228  1.00 66.48           C  
ATOM   1149  HD2 ARG A  70       9.074   2.305 -26.314  1.00 66.48           H  
ATOM   1150  HD3 ARG A  70       8.912   3.673 -25.195  1.00 66.48           H  
ATOM   1151  NE  ARG A  70       8.105   4.003 -27.108  1.00 66.48           N  
ATOM   1152  HE  ARG A  70       8.448   4.597 -27.850  1.00 66.48           H  
ATOM   1153  NH1 ARG A  70       6.238   3.276 -25.982  1.00 66.48           N  
ATOM   1154 HH11 ARG A  70       6.833   2.890 -25.263  1.00 66.48           H  
ATOM   1155 HH12 ARG A  70       5.243   3.339 -25.823  1.00 66.48           H  
ATOM   1156  NH2 ARG A  70       6.012   4.593 -27.771  1.00 66.48           N  
ATOM   1157 HH21 ARG A  70       5.018   4.633 -27.594  1.00 66.48           H  
ATOM   1158 HH22 ARG A  70       6.403   5.209 -28.470  1.00 66.48           H  
ATOM   1159  CZ  ARG A  70       6.794   3.950 -26.952  1.00 66.48           C  
ATOM   1160  N   GLU A  71      13.712   4.597 -23.602  1.00 73.55           N  
ATOM   1161  H   GLU A  71      13.203   5.446 -23.801  1.00 73.55           H  
ATOM   1162  CA  GLU A  71      14.300   4.495 -22.272  1.00 73.55           C  
ATOM   1163  HA  GLU A  71      15.368   4.695 -22.360  1.00 73.55           H  
ATOM   1164  C   GLU A  71      14.110   3.095 -21.666  1.00 73.55           C  
ATOM   1165  CB  GLU A  71      13.679   5.578 -21.385  1.00 73.55           C  
ATOM   1166  HB2 GLU A  71      13.650   6.512 -21.946  1.00 73.55           H  
ATOM   1167  HB3 GLU A  71      12.658   5.290 -21.133  1.00 73.55           H  
ATOM   1168  O   GLU A  71      13.084   2.420 -21.853  1.00 73.55           O  
ATOM   1169  CG  GLU A  71      14.489   5.805 -20.106  1.00 73.55           C  
ATOM   1170  HG2 GLU A  71      14.602   4.859 -19.577  1.00 73.55           H  
ATOM   1171  HG3 GLU A  71      15.483   6.164 -20.375  1.00 73.55           H  
ATOM   1172  CD  GLU A  71      13.812   6.810 -19.180  1.00 73.55           C  
ATOM   1173  OE1 GLU A  71      14.142   6.769 -17.981  1.00 73.55           O  
ATOM   1174  OE2 GLU A  71      12.950   7.586 -19.648  1.00 73.55           O  
ATOM   1175  N   GLU A  72      15.157   2.625 -20.998  1.00 76.52           N  
ATOM   1176  H   GLU A  72      15.929   3.248 -20.807  1.00 76.52           H  
ATOM   1177  CA  GLU A  72      15.166   1.336 -20.330  1.00 76.52           C  
ATOM   1178  HA  GLU A  72      14.653   0.614 -20.966  1.00 76.52           H  
ATOM   1179  C   GLU A  72      14.414   1.441 -19.001  1.00 76.52           C  
ATOM   1180  CB  GLU A  72      16.614   0.870 -20.169  1.00 76.52           C  
ATOM   1181  HB2 GLU A  72      17.120   0.999 -21.126  1.00 76.52           H  
ATOM   1182  HB3 GLU A  72      17.117   1.488 -19.425  1.00 76.52           H  
ATOM   1183  O   GLU A  72      14.737   2.274 -18.159  1.00 76.52           O  
ATOM   1184  CG  GLU A  72      16.704  -0.608 -19.774  1.00 76.52           C  
ATOM   1185  HG2 GLU A  72      16.256  -0.747 -18.790  1.00 76.52           H  
ATOM   1186  HG3 GLU A  72      16.122  -1.190 -20.488  1.00 76.52           H  
ATOM   1187  CD  GLU A  72      18.153  -1.120 -19.774  1.00 76.52           C  
ATOM   1188  OE1 GLU A  72      18.296  -2.367 -19.744  1.00 76.52           O  
ATOM   1189  OE2 GLU A  72      19.085  -0.278 -19.898  1.00 76.52           O  
ATOM   1190  N   THR A  73      13.398   0.594 -18.835  1.00 83.08           N  
ATOM   1191  H   THR A  73      13.178  -0.042 -19.588  1.00 83.08           H  
ATOM   1192  CA  THR A  73      12.608   0.492 -17.604  1.00 83.08           C  
ATOM   1193  HA  THR A  73      12.948   1.238 -16.885  1.00 83.08           H  
ATOM   1194  C   THR A  73      12.815  -0.894 -17.010  1.00 83.08           C  
ATOM   1195  CB  THR A  73      11.112   0.733 -17.859  1.00 83.08           C  
ATOM   1196  HB  THR A  73      10.730  -0.099 -18.451  1.00 83.08           H  
ATOM   1197  O   THR A  73      12.440  -1.908 -17.631  1.00 83.08           O  
ATOM   1198  CG2 THR A  73      10.294   0.811 -16.572  1.00 83.08           C  
ATOM   1199 HG21 THR A  73       9.280   1.144 -16.792  1.00 83.08           H  
ATOM   1200 HG22 THR A  73      10.240  -0.169 -16.099  1.00 83.08           H  
ATOM   1201 HG23 THR A  73      10.756   1.504 -15.869  1.00 83.08           H  
ATOM   1202  OG1 THR A  73      10.887   1.894 -18.623  1.00 83.08           O  
ATOM   1203  HG1 THR A  73      11.157   2.651 -18.098  1.00 83.08           H  
ATOM   1204  N   HIS A  74      13.390  -0.939 -15.813  1.00 87.53           N  
ATOM   1205  H   HIS A  74      13.597  -0.066 -15.349  1.00 87.53           H  
ATOM   1206  CA  HIS A  74      13.503  -2.159 -15.018  1.00 87.53           C  
ATOM   1207  HA  HIS A  74      13.511  -3.015 -15.692  1.00 87.53           H  
ATOM   1208  C   HIS A  74      12.272  -2.281 -14.124  1.00 87.53           C  
ATOM   1209  CB  HIS A  74      14.823  -2.205 -14.238  1.00 87.53           C  
ATOM   1210  HB2 HIS A  74      14.908  -3.168 -13.736  1.00 87.53           H  
ATOM   1211  HB3 HIS A  74      14.828  -1.435 -13.467  1.00 87.53           H  
ATOM   1212  O   HIS A  74      11.716  -1.279 -13.691  1.00 87.53           O  
ATOM   1213  CG  HIS A  74      16.029  -2.000 -15.113  1.00 87.53           C  
ATOM   1214  CD2 HIS A  74      16.555  -0.796 -15.496  1.00 87.53           C  
ATOM   1215  HD2 HIS A  74      16.181   0.177 -15.212  1.00 87.53           H  
ATOM   1216  ND1 HIS A  74      16.776  -2.984 -15.720  1.00 87.53           N  
ATOM   1217  HD1 HIS A  74      16.724  -3.974 -15.530  1.00 87.53           H  
ATOM   1218  CE1 HIS A  74      17.724  -2.384 -16.462  1.00 87.53           C  
ATOM   1219  HE1 HIS A  74      18.478  -2.886 -17.050  1.00 87.53           H  
ATOM   1220  NE2 HIS A  74      17.624  -1.052 -16.356  1.00 87.53           N  
ATOM   1221  N   VAL A  75      11.803  -3.506 -13.915  1.00 87.91           N  
ATOM   1222  H   VAL A  75      12.381  -4.304 -14.139  1.00 87.91           H  
ATOM   1223  CA  VAL A  75      10.607  -3.776 -13.113  1.00 87.91           C  
ATOM   1224  HA  VAL A  75      10.355  -2.884 -12.540  1.00 87.91           H  
ATOM   1225  C   VAL A  75      10.926  -4.865 -12.112  1.00 87.91           C  
ATOM   1226  CB  VAL A  75       9.372  -4.143 -13.960  1.00 87.91           C  
ATOM   1227  HB  VAL A  75       8.529  -4.293 -13.286  1.00 87.91           H  
ATOM   1228  O   VAL A  75      11.622  -5.822 -12.462  1.00 87.91           O  
ATOM   1229  CG1 VAL A  75       9.019  -3.007 -14.923  1.00 87.91           C  
ATOM   1230 HG11 VAL A  75       8.069  -3.212 -15.416  1.00 87.91           H  
ATOM   1231 HG12 VAL A  75       8.922  -2.084 -14.352  1.00 87.91           H  
ATOM   1232 HG13 VAL A  75       9.814  -2.873 -15.658  1.00 87.91           H  
ATOM   1233  CG2 VAL A  75       9.541  -5.414 -14.811  1.00 87.91           C  
ATOM   1234 HG21 VAL A  75       8.631  -5.587 -15.385  1.00 87.91           H  
ATOM   1235 HG22 VAL A  75       9.696  -6.270 -14.154  1.00 87.91           H  
ATOM   1236 HG23 VAL A  75      10.396  -5.308 -15.478  1.00 87.91           H  
ATOM   1237  N   GLU A  76      10.403  -4.732 -10.903  1.00 88.77           N  
ATOM   1238  H   GLU A  76       9.863  -3.907 -10.683  1.00 88.77           H  
ATOM   1239  CA  GLU A  76      10.581  -5.711  -9.836  1.00 88.77           C  
ATOM   1240  HA  GLU A  76      10.731  -6.691 -10.288  1.00 88.77           H  
ATOM   1241  C   GLU A  76       9.339  -5.823  -8.951  1.00 88.77           C  
ATOM   1242  CB  GLU A  76      11.844  -5.406  -9.021  1.00 88.77           C  
ATOM   1243  HB2 GLU A  76      12.687  -5.361  -9.711  1.00 88.77           H  
ATOM   1244  HB3 GLU A  76      12.015  -6.234  -8.333  1.00 88.77           H  
ATOM   1245  O   GLU A  76       8.475  -4.947  -8.948  1.00 88.77           O  
ATOM   1246  CG  GLU A  76      11.772  -4.102  -8.217  1.00 88.77           C  
ATOM   1247  HG2 GLU A  76      11.608  -3.277  -8.911  1.00 88.77           H  
ATOM   1248  HG3 GLU A  76      10.932  -4.151  -7.524  1.00 88.77           H  
ATOM   1249  CD  GLU A  76      13.062  -3.843  -7.433  1.00 88.77           C  
ATOM   1250  OE1 GLU A  76      13.053  -2.898  -6.622  1.00 88.77           O  
ATOM   1251  OE2 GLU A  76      14.083  -4.500  -7.723  1.00 88.77           O  
ATOM   1252  N   ALA A  77       9.242  -6.947  -8.243  1.00 85.09           N  
ATOM   1253  H   ALA A  77      10.031  -7.577  -8.243  1.00 85.09           H  
ATOM   1254  CA  ALA A  77       8.257  -7.193  -7.202  1.00 85.09           C  
ATOM   1255  HA  ALA A  77       7.688  -6.285  -7.004  1.00 85.09           H  
ATOM   1256  C   ALA A  77       9.042  -7.574  -5.952  1.00 85.09           C  
ATOM   1257  CB  ALA A  77       7.280  -8.296  -7.631  1.00 85.09           C  
ATOM   1258  HB1 ALA A  77       6.578  -8.488  -6.820  1.00 85.09           H  
ATOM   1259  HB2 ALA A  77       6.715  -7.967  -8.503  1.00 85.09           H  
ATOM   1260  HB3 ALA A  77       7.823  -9.212  -7.860  1.00 85.09           H  
ATOM   1261  O   ALA A  77       9.844  -8.511  -5.997  1.00 85.09           O  
ATOM   1262  N   LYS A  78       8.845  -6.827  -4.870  1.00 85.93           N  
ATOM   1263  H   LYS A  78       8.176  -6.072  -4.922  1.00 85.93           H  
ATOM   1264  CA  LYS A  78       9.668  -6.916  -3.672  1.00 85.93           C  
ATOM   1265  HA  LYS A  78      10.290  -7.810  -3.722  1.00 85.93           H  
ATOM   1266  C   LYS A  78       8.801  -7.016  -2.429  1.00 85.93           C  
ATOM   1267  CB  LYS A  78      10.591  -5.692  -3.624  1.00 85.93           C  
ATOM   1268  HB2 LYS A  78       9.997  -4.781  -3.543  1.00 85.93           H  
ATOM   1269  HB3 LYS A  78      11.187  -5.646  -4.535  1.00 85.93           H  
ATOM   1270  O   LYS A  78       7.898  -6.208  -2.236  1.00 85.93           O  
ATOM   1271  CG  LYS A  78      11.519  -5.812  -2.418  1.00 85.93           C  
ATOM   1272  HG2 LYS A  78      10.923  -5.830  -1.506  1.00 85.93           H  
ATOM   1273  HG3 LYS A  78      12.090  -6.738  -2.489  1.00 85.93           H  
ATOM   1274  CD  LYS A  78      12.478  -4.636  -2.323  1.00 85.93           C  
ATOM   1275  HD2 LYS A  78      13.163  -4.625  -3.170  1.00 85.93           H  
ATOM   1276  HD3 LYS A  78      11.912  -3.705  -2.289  1.00 85.93           H  
ATOM   1277  CE  LYS A  78      13.232  -4.849  -1.017  1.00 85.93           C  
ATOM   1278  HE2 LYS A  78      12.506  -5.024  -0.223  1.00 85.93           H  
ATOM   1279  HE3 LYS A  78      13.876  -5.724  -1.098  1.00 85.93           H  
ATOM   1280  NZ  LYS A  78      14.026  -3.667  -0.696  1.00 85.93           N  
ATOM   1281  HZ1 LYS A  78      13.503  -2.820  -0.868  1.00 85.93           H  
ATOM   1282  HZ2 LYS A  78      14.358  -3.679   0.257  1.00 85.93           H  
ATOM   1283  HZ3 LYS A  78      14.879  -3.619  -1.235  1.00 85.93           H  
ATOM   1284  N   LEU A  79       9.095  -7.992  -1.573  1.00 84.83           N  
ATOM   1285  H   LEU A  79       9.868  -8.608  -1.779  1.00 84.83           H  
ATOM   1286  CA  LEU A  79       8.508  -8.055  -0.239  1.00 84.83           C  
ATOM   1287  HA  LEU A  79       7.437  -7.866  -0.313  1.00 84.83           H  
ATOM   1288  C   LEU A  79       9.147  -6.947   0.604  1.00 84.83           C  
ATOM   1289  CB  LEU A  79       8.725  -9.461   0.345  1.00 84.83           C  
ATOM   1290  HB2 LEU A  79       8.390 -10.203  -0.380  1.00 84.83           H  
ATOM   1291  HB3 LEU A  79       9.793  -9.608   0.507  1.00 84.83           H  
ATOM   1292  O   LEU A  79      10.333  -7.019   0.923  1.00 84.83           O  
ATOM   1293  CG  LEU A  79       7.983  -9.705   1.673  1.00 84.83           C  
ATOM   1294  HG  LEU A  79       8.217  -8.911   2.382  1.00 84.83           H  
ATOM   1295  CD1 LEU A  79       6.468  -9.776   1.468  1.00 84.83           C  
ATOM   1296 HD11 LEU A  79       6.216 -10.552   0.745  1.00 84.83           H  
ATOM   1297 HD12 LEU A  79       5.990 -10.009   2.419  1.00 84.83           H  
ATOM   1298 HD13 LEU A  79       6.081  -8.815   1.130  1.00 84.83           H  
ATOM   1299  CD2 LEU A  79       8.446 -11.040   2.253  1.00 84.83           C  
ATOM   1300 HD21 LEU A  79       7.908 -11.252   3.178  1.00 84.83           H  
ATOM   1301 HD22 LEU A  79       8.255 -11.850   1.549  1.00 84.83           H  
ATOM   1302 HD23 LEU A  79       9.510 -10.995   2.486  1.00 84.83           H  
ATOM   1303  N   ILE A  80       8.380  -5.897   0.886  1.00 85.25           N  
ATOM   1304  H   ILE A  80       7.416  -5.915   0.587  1.00 85.25           H  
ATOM   1305  CA  ILE A  80       8.847  -4.724   1.637  1.00 85.25           C  
ATOM   1306  HA  ILE A  80       9.933  -4.664   1.574  1.00 85.25           H  
ATOM   1307  C   ILE A  80       8.528  -4.836   3.128  1.00 85.25           C  
ATOM   1308  CB  ILE A  80       8.283  -3.424   1.032  1.00 85.25           C  
ATOM   1309  HB  ILE A  80       8.569  -2.618   1.708  1.00 85.25           H  
ATOM   1310  O   ILE A  80       9.236  -4.282   3.962  1.00 85.25           O  
ATOM   1311  CG1 ILE A  80       6.745  -3.386   0.932  1.00 85.25           C  
ATOM   1312 HG12 ILE A  80       6.414  -3.959   0.066  1.00 85.25           H  
ATOM   1313 HG13 ILE A  80       6.311  -3.830   1.827  1.00 85.25           H  
ATOM   1314  CG2 ILE A  80       8.935  -3.169  -0.339  1.00 85.25           C  
ATOM   1315 HG21 ILE A  80       8.616  -2.207  -0.738  1.00 85.25           H  
ATOM   1316 HG22 ILE A  80      10.019  -3.146  -0.228  1.00 85.25           H  
ATOM   1317 HG23 ILE A  80       8.659  -3.951  -1.047  1.00 85.25           H  
ATOM   1318  CD1 ILE A  80       6.203  -1.956   0.831  1.00 85.25           C  
ATOM   1319 HD11 ILE A  80       6.512  -1.389   1.709  1.00 85.25           H  
ATOM   1320 HD12 ILE A  80       5.114  -1.985   0.795  1.00 85.25           H  
ATOM   1321 HD13 ILE A  80       6.575  -1.457  -0.064  1.00 85.25           H  
ATOM   1322  N   VAL A  81       7.490  -5.601   3.464  1.00 85.45           N  
ATOM   1323  H   VAL A  81       6.959  -6.030   2.720  1.00 85.45           H  
ATOM   1324  CA  VAL A  81       7.127  -5.955   4.834  1.00 85.45           C  
ATOM   1325  HA  VAL A  81       7.965  -5.757   5.503  1.00 85.45           H  
ATOM   1326  C   VAL A  81       6.830  -7.445   4.847  1.00 85.45           C  
ATOM   1327  CB  VAL A  81       5.915  -5.138   5.323  1.00 85.45           C  
ATOM   1328  HB  VAL A  81       5.058  -5.340   4.681  1.00 85.45           H  
ATOM   1329  O   VAL A  81       5.926  -7.887   4.142  1.00 85.45           O  
ATOM   1330  CG1 VAL A  81       5.535  -5.520   6.755  1.00 85.45           C  
ATOM   1331 HG11 VAL A  81       5.232  -6.565   6.808  1.00 85.45           H  
ATOM   1332 HG12 VAL A  81       4.690  -4.916   7.086  1.00 85.45           H  
ATOM   1333 HG13 VAL A  81       6.376  -5.354   7.428  1.00 85.45           H  
ATOM   1334  CG2 VAL A  81       6.197  -3.628   5.288  1.00 85.45           C  
ATOM   1335 HG21 VAL A  81       5.357  -3.082   5.718  1.00 85.45           H  
ATOM   1336 HG22 VAL A  81       6.342  -3.291   4.262  1.00 85.45           H  
ATOM   1337 HG23 VAL A  81       7.093  -3.409   5.868  1.00 85.45           H  
ATOM   1338  N   ASP A  82       7.599  -8.206   5.623  1.00 84.20           N  
ATOM   1339  H   ASP A  82       8.347  -7.775   6.146  1.00 84.20           H  
ATOM   1340  CA  ASP A  82       7.348  -9.636   5.828  1.00 84.20           C  
ATOM   1341  HA  ASP A  82       7.060 -10.093   4.881  1.00 84.20           H  
ATOM   1342  C   ASP A  82       6.168  -9.824   6.788  1.00 84.20           C  
ATOM   1343  CB  ASP A  82       8.645 -10.310   6.312  1.00 84.20           C  
ATOM   1344  HB2 ASP A  82       9.437 -10.088   5.596  1.00 84.20           H  
ATOM   1345  HB3 ASP A  82       8.937  -9.881   7.271  1.00 84.20           H  
ATOM   1346  O   ASP A  82       5.103 -10.303   6.399  1.00 84.20           O  
ATOM   1347  CG  ASP A  82       8.544 -11.834   6.448  1.00 84.20           C  
ATOM   1348  OD1 ASP A  82       7.670 -12.434   5.787  1.00 84.20           O  
ATOM   1349  OD2 ASP A  82       9.386 -12.395   7.184  1.00 84.20           O  
ATOM   1350  N   VAL A  83       6.320  -9.330   8.021  1.00 88.58           N  
ATOM   1351  H   VAL A  83       7.215  -8.935   8.273  1.00 88.58           H  
ATOM   1352  CA  VAL A  83       5.264  -9.293   9.034  1.00 88.58           C  
ATOM   1353  HA  VAL A  83       4.294  -9.273   8.537  1.00 88.58           H  
ATOM   1354  C   VAL A  83       5.410  -8.029   9.876  1.00 88.58           C  
ATOM   1355  CB  VAL A  83       5.316 -10.542   9.941  1.00 88.58           C  
ATOM   1356  HB  VAL A  83       6.273 -10.573  10.462  1.00 88.58           H  
ATOM   1357  O   VAL A  83       6.440  -7.829  10.514  1.00 88.58           O  
ATOM   1358  CG1 VAL A  83       4.195 -10.516  10.991  1.00 88.58           C  
ATOM   1359 HG11 VAL A  83       4.308  -9.655  11.650  1.00 88.58           H  
ATOM   1360 HG12 VAL A  83       3.227 -10.469  10.492  1.00 88.58           H  
ATOM   1361 HG13 VAL A  83       4.242 -11.415  11.607  1.00 88.58           H  
ATOM   1362  CG2 VAL A  83       5.158 -11.851   9.154  1.00 88.58           C  
ATOM   1363 HG21 VAL A  83       4.247 -11.821   8.556  1.00 88.58           H  
ATOM   1364 HG22 VAL A  83       6.010 -11.993   8.489  1.00 88.58           H  
ATOM   1365 HG23 VAL A  83       5.123 -12.700   9.836  1.00 88.58           H  
ATOM   1366  N   GLU A  84       4.359  -7.217   9.928  1.00 90.68           N  
ATOM   1367  H   GLU A  84       3.599  -7.387   9.285  1.00 90.68           H  
ATOM   1368  CA  GLU A  84       4.228  -6.080  10.845  1.00 90.68           C  
ATOM   1369  HA  GLU A  84       5.068  -6.081  11.540  1.00 90.68           H  
ATOM   1370  C   GLU A  84       2.933  -6.214  11.653  1.00 90.68           C  
ATOM   1371  CB  GLU A  84       4.281  -4.767  10.049  1.00 90.68           C  
ATOM   1372  HB2 GLU A  84       5.219  -4.727   9.496  1.00 90.68           H  
ATOM   1373  HB3 GLU A  84       3.471  -4.785   9.319  1.00 90.68           H  
ATOM   1374  O   GLU A  84       1.888  -6.588  11.114  1.00 90.68           O  
ATOM   1375  CG  GLU A  84       4.156  -3.482  10.888  1.00 90.68           C  
ATOM   1376  HG2 GLU A  84       4.082  -2.640  10.199  1.00 90.68           H  
ATOM   1377  HG3 GLU A  84       3.225  -3.510  11.454  1.00 90.68           H  
ATOM   1378  CD  GLU A  84       5.336  -3.219  11.839  1.00 90.68           C  
ATOM   1379  OE1 GLU A  84       5.209  -2.276  12.651  1.00 90.68           O  
ATOM   1380  OE2 GLU A  84       6.331  -3.974  11.795  1.00 90.68           O  
ATOM   1381  N   HIS A  85       2.988  -5.916  12.954  1.00 92.30           N  
ATOM   1382  H   HIS A  85       3.846  -5.521  13.312  1.00 92.30           H  
ATOM   1383  CA  HIS A  85       1.839  -6.025  13.855  1.00 92.30           C  
ATOM   1384  HA  HIS A  85       1.092  -6.682  13.409  1.00 92.30           H  
ATOM   1385  C   HIS A  85       1.179  -4.666  14.090  1.00 92.30           C  
ATOM   1386  CB  HIS A  85       2.256  -6.652  15.190  1.00 92.30           C  
ATOM   1387  HB2 HIS A  85       1.432  -6.547  15.895  1.00 92.30           H  
ATOM   1388  HB3 HIS A  85       3.112  -6.110  15.592  1.00 92.30           H  
ATOM   1389  O   HIS A  85       1.769  -3.769  14.688  1.00 92.30           O  
ATOM   1390  CG  HIS A  85       2.594  -8.115  15.092  1.00 92.30           C  
ATOM   1391  CD2 HIS A  85       3.833  -8.657  14.876  1.00 92.30           C  
ATOM   1392  HD2 HIS A  85       4.751  -8.109  14.723  1.00 92.30           H  
ATOM   1393  ND1 HIS A  85       1.706  -9.162  15.214  1.00 92.30           N  
ATOM   1394  HD1 HIS A  85       0.701  -9.096  15.292  1.00 92.30           H  
ATOM   1395  CE1 HIS A  85       2.396 -10.304  15.078  1.00 92.30           C  
ATOM   1396  HE1 HIS A  85       1.963 -11.294  15.089  1.00 92.30           H  
ATOM   1397  NE2 HIS A  85       3.699 -10.049  14.894  1.00 92.30           N  
ATOM   1398  N   VAL A  86      -0.098  -4.556  13.729  1.00 92.02           N  
ATOM   1399  H   VAL A  86      -0.546  -5.349  13.293  1.00 92.02           H  
ATOM   1400  CA  VAL A  86      -0.929  -3.388  14.024  1.00 92.02           C  
ATOM   1401  HA  VAL A  86      -0.276  -2.527  14.169  1.00 92.02           H  
ATOM   1402  C   VAL A  86      -1.690  -3.630  15.321  1.00 92.02           C  
ATOM   1403  CB  VAL A  86      -1.855  -3.045  12.847  1.00 92.02           C  
ATOM   1404  HB  VAL A  86      -2.501  -3.897  12.635  1.00 92.02           H  
ATOM   1405  O   VAL A  86      -2.383  -4.638  15.496  1.00 92.02           O  
ATOM   1406  CG1 VAL A  86      -2.726  -1.821  13.153  1.00 92.02           C  
ATOM   1407 HG11 VAL A  86      -3.378  -1.616  12.304  1.00 92.02           H  
ATOM   1408 HG12 VAL A  86      -3.344  -1.995  14.034  1.00 92.02           H  
ATOM   1409 HG13 VAL A  86      -2.092  -0.949  13.316  1.00 92.02           H  
ATOM   1410  CG2 VAL A  86      -1.007  -2.721  11.609  1.00 92.02           C  
ATOM   1411 HG21 VAL A  86      -0.289  -1.932  11.835  1.00 92.02           H  
ATOM   1412 HG22 VAL A  86      -1.642  -2.385  10.790  1.00 92.02           H  
ATOM   1413 HG23 VAL A  86      -0.466  -3.609  11.283  1.00 92.02           H  
ATOM   1414  N   ARG A  87      -1.550  -2.690  16.254  1.00 92.00           N  
ATOM   1415  H   ARG A  87      -1.020  -1.865  16.009  1.00 92.00           H  
ATOM   1416  CA  ARG A  87      -2.193  -2.723  17.570  1.00 92.00           C  
ATOM   1417  HA  ARG A  87      -2.636  -3.706  17.733  1.00 92.00           H  
ATOM   1418  C   ARG A  87      -3.334  -1.723  17.636  1.00 92.00           C  
ATOM   1419  CB  ARG A  87      -1.160  -2.469  18.673  1.00 92.00           C  
ATOM   1420  HB2 ARG A  87      -1.676  -2.389  19.630  1.00 92.00           H  
ATOM   1421  HB3 ARG A  87      -0.645  -1.528  18.477  1.00 92.00           H  
ATOM   1422  O   ARG A  87      -3.293  -0.699  16.964  1.00 92.00           O  
ATOM   1423  CG  ARG A  87      -0.145  -3.613  18.754  1.00 92.00           C  
ATOM   1424  HG2 ARG A  87      -0.669  -4.535  19.008  1.00 92.00           H  
ATOM   1425  HG3 ARG A  87       0.349  -3.744  17.791  1.00 92.00           H  
ATOM   1426  CD  ARG A  87       0.920  -3.316  19.814  1.00 92.00           C  
ATOM   1427  HD2 ARG A  87       0.449  -3.153  20.783  1.00 92.00           H  
ATOM   1428  HD3 ARG A  87       1.437  -2.397  19.538  1.00 92.00           H  
ATOM   1429  NE  ARG A  87       1.901  -4.410  19.889  1.00 92.00           N  
ATOM   1430  HE  ARG A  87       2.725  -4.306  19.314  1.00 92.00           H  
ATOM   1431  NH1 ARG A  87       0.714  -5.813  21.279  1.00 92.00           N  
ATOM   1432 HH11 ARG A  87       0.612  -6.702  21.749  1.00 92.00           H  
ATOM   1433 HH12 ARG A  87       0.004  -5.106  21.404  1.00 92.00           H  
ATOM   1434  NH2 ARG A  87       2.667  -6.477  20.419  1.00 92.00           N  
ATOM   1435 HH21 ARG A  87       3.449  -6.329  19.796  1.00 92.00           H  
ATOM   1436 HH22 ARG A  87       2.533  -7.380  20.850  1.00 92.00           H  
ATOM   1437  CZ  ARG A  87       1.753  -5.555  20.531  1.00 92.00           C  
ATOM   1438  N   MET A  88      -4.326  -2.013  18.469  1.00 90.48           N  
ATOM   1439  H   MET A  88      -4.272  -2.874  18.993  1.00 90.48           H  
ATOM   1440  CA  MET A  88      -5.466  -1.134  18.698  1.00 90.48           C  
ATOM   1441  HA  MET A  88      -5.988  -1.011  17.749  1.00 90.48           H  
ATOM   1442  C   MET A  88      -4.981   0.232  19.214  1.00 90.48           C  
ATOM   1443  CB  MET A  88      -6.433  -1.780  19.700  1.00 90.48           C  
ATOM   1444  HB2 MET A  88      -5.888  -2.019  20.612  1.00 90.48           H  
ATOM   1445  HB3 MET A  88      -7.220  -1.068  19.950  1.00 90.48           H  
ATOM   1446  O   MET A  88      -4.277   0.273  20.231  1.00 90.48           O  
ATOM   1447  CG  MET A  88      -7.075  -3.066  19.160  1.00 90.48           C  
ATOM   1448  HG2 MET A  88      -6.291  -3.806  19.001  1.00 90.48           H  
ATOM   1449  HG3 MET A  88      -7.745  -3.465  19.921  1.00 90.48           H  
ATOM   1450  SD  MET A  88      -8.000  -2.890  17.604  1.00 90.48           S  
ATOM   1451  CE  MET A  88      -9.451  -1.977  18.161  1.00 90.48           C  
ATOM   1452  HE1 MET A  88     -10.067  -1.729  17.297  1.00 90.48           H  
ATOM   1453  HE2 MET A  88      -9.147  -1.059  18.664  1.00 90.48           H  
ATOM   1454  HE3 MET A  88     -10.014  -2.610  18.847  1.00 90.48           H  
ATOM   1455  N   PRO A  89      -5.328   1.339  18.537  1.00 89.66           N  
ATOM   1456  CA  PRO A  89      -4.965   2.678  18.973  1.00 89.66           C  
ATOM   1457  HA  PRO A  89      -3.929   2.710  19.312  1.00 89.66           H  
ATOM   1458  C   PRO A  89      -5.878   3.140  20.112  1.00 89.66           C  
ATOM   1459  CB  PRO A  89      -5.124   3.552  17.724  1.00 89.66           C  
ATOM   1460  HB2 PRO A  89      -5.341   4.594  17.955  1.00 89.66           H  
ATOM   1461  HB3 PRO A  89      -4.219   3.495  17.119  1.00 89.66           H  
ATOM   1462  O   PRO A  89      -6.835   2.463  20.503  1.00 89.66           O  
ATOM   1463  CG  PRO A  89      -6.287   2.891  16.991  1.00 89.66           C  
ATOM   1464  HG2 PRO A  89      -6.253   3.086  15.919  1.00 89.66           H  
ATOM   1465  HG3 PRO A  89      -7.231   3.236  17.414  1.00 89.66           H  
ATOM   1466  CD  PRO A  89      -6.094   1.408  17.299  1.00 89.66           C  
ATOM   1467  HD2 PRO A  89      -7.063   0.918  17.404  1.00 89.66           H  
ATOM   1468  HD3 PRO A  89      -5.515   0.940  16.504  1.00 89.66           H  
ATOM   1469  N   ARG A  90      -5.626   4.353  20.606  1.00 86.85           N  
ATOM   1470  H   ARG A  90      -4.844   4.869  20.229  1.00 86.85           H  
ATOM   1471  CA  ARG A  90      -6.638   5.094  21.364  1.00 86.85           C  
ATOM   1472  HA  ARG A  90      -6.939   4.494  22.223  1.00 86.85           H  
ATOM   1473  C   ARG A  90      -7.867   5.330  20.491  1.00 86.85           C  
ATOM   1474  CB  ARG A  90      -6.060   6.425  21.842  1.00 86.85           C  
ATOM   1475  HB2 ARG A  90      -6.847   7.031  22.292  1.00 86.85           H  
ATOM   1476  HB3 ARG A  90      -5.645   6.963  20.989  1.00 86.85           H  
ATOM   1477  O   ARG A  90      -7.763   5.482  19.274  1.00 86.85           O  
ATOM   1478  CG  ARG A  90      -4.971   6.169  22.876  1.00 86.85           C  
ATOM   1479  HG2 ARG A  90      -4.205   5.519  22.452  1.00 86.85           H  
ATOM   1480  HG3 ARG A  90      -5.423   5.689  23.744  1.00 86.85           H  
ATOM   1481  CD  ARG A  90      -4.308   7.463  23.310  1.00 86.85           C  
ATOM   1482  HD2 ARG A  90      -3.851   7.934  22.439  1.00 86.85           H  
ATOM   1483  HD3 ARG A  90      -5.064   8.129  23.726  1.00 86.85           H  
ATOM   1484  NE  ARG A  90      -3.284   7.154  24.313  1.00 86.85           N  
ATOM   1485  HE  ARG A  90      -3.075   6.173  24.433  1.00 86.85           H  
ATOM   1486  NH1 ARG A  90      -2.783   9.321  24.830  1.00 86.85           N  
ATOM   1487 HH11 ARG A  90      -2.228  10.004  25.326  1.00 86.85           H  
ATOM   1488 HH12 ARG A  90      -3.382   9.586  24.061  1.00 86.85           H  
ATOM   1489  NH2 ARG A  90      -1.735   7.628  25.880  1.00 86.85           N  
ATOM   1490 HH21 ARG A  90      -1.185   8.275  26.426  1.00 86.85           H  
ATOM   1491 HH22 ARG A  90      -1.623   6.627  25.952  1.00 86.85           H  
ATOM   1492  CZ  ARG A  90      -2.607   8.038  25.006  1.00 86.85           C  
ATOM   1493  N   LYS A  91      -9.047   5.382  21.114  1.00 82.25           N  
ATOM   1494  H   LYS A  91      -9.058   5.265  22.117  1.00 82.25           H  
ATOM   1495  CA  LYS A  91     -10.310   5.613  20.397  1.00 82.25           C  
ATOM   1496  HA  LYS A  91     -10.448   4.787  19.700  1.00 82.25           H  
ATOM   1497  C   LYS A  91     -10.231   6.905  19.572  1.00 82.25           C  
ATOM   1498  CB  LYS A  91     -11.488   5.612  21.388  1.00 82.25           C  
ATOM   1499  HB2 LYS A  91     -11.498   4.653  21.907  1.00 82.25           H  
ATOM   1500  HB3 LYS A  91     -11.350   6.404  22.124  1.00 82.25           H  
ATOM   1501  O   LYS A  91      -9.908   7.961  20.109  1.00 82.25           O  
ATOM   1502  CG  LYS A  91     -12.843   5.810  20.683  1.00 82.25           C  
ATOM   1503  HG2 LYS A  91     -12.920   6.841  20.339  1.00 82.25           H  
ATOM   1504  HG3 LYS A  91     -12.895   5.152  19.815  1.00 82.25           H  
ATOM   1505  CD  LYS A  91     -14.037   5.493  21.601  1.00 82.25           C  
ATOM   1506  HD2 LYS A  91     -13.964   6.071  22.523  1.00 82.25           H  
ATOM   1507  HD3 LYS A  91     -14.001   4.431  21.843  1.00 82.25           H  
ATOM   1508  CE  LYS A  91     -15.364   5.822  20.889  1.00 82.25           C  
ATOM   1509  HE2 LYS A  91     -15.172   5.817  19.816  1.00 82.25           H  
ATOM   1510  HE3 LYS A  91     -15.676   6.830  21.163  1.00 82.25           H  
ATOM   1511  NZ  LYS A  91     -16.444   4.837  21.178  1.00 82.25           N  
ATOM   1512  HZ1 LYS A  91     -16.666   4.742  22.159  1.00 82.25           H  
ATOM   1513  HZ2 LYS A  91     -17.295   4.998  20.657  1.00 82.25           H  
ATOM   1514  HZ3 LYS A  91     -16.178   3.932  20.819  1.00 82.25           H  
ATOM   1515  N   GLY A  92     -10.552   6.804  18.282  1.00 79.71           N  
ATOM   1516  H   GLY A  92     -10.789   5.893  17.916  1.00 79.71           H  
ATOM   1517  CA  GLY A  92     -10.528   7.921  17.331  1.00 79.71           C  
ATOM   1518  HA2 GLY A  92     -11.190   7.681  16.499  1.00 79.71           H  
ATOM   1519  HA3 GLY A  92     -10.911   8.816  17.820  1.00 79.71           H  
ATOM   1520  C   GLY A  92      -9.151   8.262  16.746  1.00 79.71           C  
ATOM   1521  O   GLY A  92      -9.063   9.172  15.923  1.00 79.71           O  
ATOM   1522  N   GLU A  93      -8.081   7.563  17.133  1.00 86.58           N  
ATOM   1523  H   GLU A  93      -8.185   6.813  17.802  1.00 86.58           H  
ATOM   1524  CA  GLU A  93      -6.748   7.741  16.548  1.00 86.58           C  
ATOM   1525  HA  GLU A  93      -6.701   8.723  16.077  1.00 86.58           H  
ATOM   1526  C   GLU A  93      -6.479   6.714  15.436  1.00 86.58           C  
ATOM   1527  CB  GLU A  93      -5.656   7.725  17.632  1.00 86.58           C  
ATOM   1528  HB2 GLU A  93      -5.723   6.802  18.209  1.00 86.58           H  
ATOM   1529  HB3 GLU A  93      -4.687   7.756  17.135  1.00 86.58           H  
ATOM   1530  O   GLU A  93      -6.957   5.580  15.480  1.00 86.58           O  
ATOM   1531  CG  GLU A  93      -5.755   8.932  18.585  1.00 86.58           C  
ATOM   1532  HG2 GLU A  93      -5.729   9.845  17.990  1.00 86.58           H  
ATOM   1533  HG3 GLU A  93      -6.714   8.898  19.102  1.00 86.58           H  
ATOM   1534  CD  GLU A  93      -4.627   8.992  19.634  1.00 86.58           C  
ATOM   1535  OE1 GLU A  93      -4.724   9.845  20.548  1.00 86.58           O  
ATOM   1536  OE2 GLU A  93      -3.677   8.184  19.555  1.00 86.58           O  
ATOM   1537  N   GLY A  94      -5.711   7.127  14.425  1.00 88.43           N  
ATOM   1538  H   GLY A  94      -5.300   8.048  14.484  1.00 88.43           H  
ATOM   1539  CA  GLY A  94      -5.208   6.237  13.380  1.00 88.43           C  
ATOM   1540  HA2 GLY A  94      -5.929   5.441  13.195  1.00 88.43           H  
ATOM   1541  HA3 GLY A  94      -5.074   6.789  12.450  1.00 88.43           H  
ATOM   1542  C   GLY A  94      -3.866   5.621  13.777  1.00 88.43           C  
ATOM   1543  O   GLY A  94      -3.059   6.262  14.451  1.00 88.43           O  
ATOM   1544  N   VAL A  95      -3.612   4.393  13.332  1.00 90.89           N  
ATOM   1545  H   VAL A  95      -4.327   3.935  12.785  1.00 90.89           H  
ATOM   1546  CA  VAL A  95      -2.297   3.743  13.418  1.00 90.89           C  
ATOM   1547  HA  VAL A  95      -1.724   4.205  14.222  1.00 90.89           H  
ATOM   1548  C   VAL A  95      -1.561   3.954  12.106  1.00 90.89           C  
ATOM   1549  CB  VAL A  95      -2.404   2.238  13.717  1.00 90.89           C  
ATOM   1550  HB  VAL A  95      -2.884   1.729  12.881  1.00 90.89           H  
ATOM   1551  O   VAL A  95      -2.136   3.719  11.048  1.00 90.89           O  
ATOM   1552  CG1 VAL A  95      -1.006   1.641  13.939  1.00 90.89           C  
ATOM   1553 HG11 VAL A  95      -1.079   0.644  14.373  1.00 90.89           H  
ATOM   1554 HG12 VAL A  95      -0.434   2.263  14.628  1.00 90.89           H  
ATOM   1555 HG13 VAL A  95      -0.473   1.566  12.992  1.00 90.89           H  
ATOM   1556  CG2 VAL A  95      -3.229   1.972  14.974  1.00 90.89           C  
ATOM   1557 HG21 VAL A  95      -3.347   0.896  15.094  1.00 90.89           H  
ATOM   1558 HG22 VAL A  95      -2.722   2.381  15.848  1.00 90.89           H  
ATOM   1559 HG23 VAL A  95      -4.222   2.412  14.876  1.00 90.89           H  
ATOM   1560  N   TYR A  96      -0.298   4.367  12.172  1.00 90.33           N  
ATOM   1561  H   TYR A  96       0.135   4.478  13.077  1.00 90.33           H  
ATOM   1562  CA  TYR A  96       0.532   4.616  10.996  1.00 90.33           C  
ATOM   1563  HA  TYR A  96      -0.039   4.423  10.088  1.00 90.33           H  
ATOM   1564  C   TYR A  96       1.729   3.673  11.019  1.00 90.33           C  
ATOM   1565  CB  TYR A  96       0.978   6.083  10.952  1.00 90.33           C  
ATOM   1566  HB2 TYR A  96       1.562   6.234  10.044  1.00 90.33           H  
ATOM   1567  HB3 TYR A  96       1.626   6.290  11.804  1.00 90.33           H  
ATOM   1568  O   TYR A  96       2.557   3.756  11.928  1.00 90.33           O  
ATOM   1569  CG  TYR A  96      -0.160   7.078  10.957  1.00 90.33           C  
ATOM   1570  CD1 TYR A  96      -0.648   7.597   9.744  1.00 90.33           C  
ATOM   1571  HD1 TYR A  96      -0.210   7.291   8.805  1.00 90.33           H  
ATOM   1572  CD2 TYR A  96      -0.742   7.464  12.180  1.00 90.33           C  
ATOM   1573  HD2 TYR A  96      -0.383   7.049  13.110  1.00 90.33           H  
ATOM   1574  CE1 TYR A  96      -1.722   8.506   9.752  1.00 90.33           C  
ATOM   1575  HE1 TYR A  96      -2.115   8.916   8.833  1.00 90.33           H  
ATOM   1576  CE2 TYR A  96      -1.828   8.352  12.192  1.00 90.33           C  
ATOM   1577  HE2 TYR A  96      -2.295   8.615  13.129  1.00 90.33           H  
ATOM   1578  OH  TYR A  96      -3.379   9.705  10.993  1.00 90.33           O  
ATOM   1579  HH  TYR A  96      -3.740   9.794  11.879  1.00 90.33           H  
ATOM   1580  CZ  TYR A  96      -2.317   8.871  10.976  1.00 90.33           C  
ATOM   1581  N   SER A  97       1.811   2.799  10.021  1.00 89.26           N  
ATOM   1582  H   SER A  97       1.062   2.769   9.344  1.00 89.26           H  
ATOM   1583  CA  SER A  97       2.915   1.858   9.846  1.00 89.26           C  
ATOM   1584  HA  SER A  97       3.556   1.893  10.727  1.00 89.26           H  
ATOM   1585  C   SER A  97       3.718   2.236   8.600  1.00 89.26           C  
ATOM   1586  CB  SER A  97       2.391   0.425   9.731  1.00 89.26           C  
ATOM   1587  HB2 SER A  97       1.715   0.350   8.880  1.00 89.26           H  
ATOM   1588  HB3 SER A  97       3.235  -0.249   9.579  1.00 89.26           H  
ATOM   1589  O   SER A  97       3.120   2.410   7.532  1.00 89.26           O  
ATOM   1590  OG  SER A  97       1.707   0.044  10.912  1.00 89.26           O  
ATOM   1591  HG  SER A  97       2.342  -0.397  11.481  1.00 89.26           H  
ATOM   1592  N   PRO A  98       5.050   2.388   8.686  1.00 85.68           N  
ATOM   1593  CA  PRO A  98       5.862   2.666   7.509  1.00 85.68           C  
ATOM   1594  HA  PRO A  98       5.510   3.578   7.026  1.00 85.68           H  
ATOM   1595  C   PRO A  98       5.809   1.522   6.497  1.00 85.68           C  
ATOM   1596  CB  PRO A  98       7.284   2.888   8.016  1.00 85.68           C  
ATOM   1597  HB2 PRO A  98       7.427   3.961   8.145  1.00 85.68           H  
ATOM   1598  HB3 PRO A  98       8.037   2.498   7.332  1.00 85.68           H  
ATOM   1599  O   PRO A  98       5.697   0.350   6.855  1.00 85.68           O  
ATOM   1600  CG  PRO A  98       7.322   2.171   9.365  1.00 85.68           C  
ATOM   1601  HG2 PRO A  98       8.022   2.645  10.054  1.00 85.68           H  
ATOM   1602  HG3 PRO A  98       7.588   1.125   9.210  1.00 85.68           H  
ATOM   1603  CD  PRO A  98       5.884   2.255   9.873  1.00 85.68           C  
ATOM   1604  HD2 PRO A  98       5.764   3.137  10.501  1.00 85.68           H  
ATOM   1605  HD3 PRO A  98       5.643   1.352  10.433  1.00 85.68           H  
ATOM   1606  N   LEU A  99       5.942   1.874   5.221  1.00 86.51           N  
ATOM   1607  H   LEU A  99       5.988   2.857   4.994  1.00 86.51           H  
ATOM   1608  CA  LEU A  99       6.138   0.935   4.122  1.00 86.51           C  
ATOM   1609  HA  LEU A  99       6.089  -0.092   4.484  1.00 86.51           H  
ATOM   1610  C   LEU A  99       7.543   1.157   3.544  1.00 86.51           C  
ATOM   1611  CB  LEU A  99       5.013   1.119   3.093  1.00 86.51           C  
ATOM   1612  HB2 LEU A  99       5.246   0.541   2.198  1.00 86.51           H  
ATOM   1613  HB3 LEU A  99       4.979   2.171   2.808  1.00 86.51           H  
ATOM   1614  O   LEU A  99       7.700   1.940   2.604  1.00 86.51           O  
ATOM   1615  CG  LEU A  99       3.629   0.702   3.612  1.00 86.51           C  
ATOM   1616  HG  LEU A  99       3.396   1.244   4.529  1.00 86.51           H  
ATOM   1617  CD1 LEU A  99       2.579   1.069   2.571  1.00 86.51           C  
ATOM   1618 HD11 LEU A  99       2.789   0.553   1.634  1.00 86.51           H  
ATOM   1619 HD12 LEU A  99       2.583   2.146   2.405  1.00 86.51           H  
ATOM   1620 HD13 LEU A  99       1.599   0.776   2.947  1.00 86.51           H  
ATOM   1621  CD2 LEU A  99       3.523  -0.802   3.882  1.00 86.51           C  
ATOM   1622 HD21 LEU A  99       3.807  -1.366   2.994  1.00 86.51           H  
ATOM   1623 HD22 LEU A  99       2.500  -1.055   4.162  1.00 86.51           H  
ATOM   1624 HD23 LEU A  99       4.176  -1.073   4.711  1.00 86.51           H  
ATOM   1625  N   PRO A 100       8.578   0.521   4.126  1.00 79.91           N  
ATOM   1626  CA  PRO A 100       9.960   0.738   3.718  1.00 79.91           C  
ATOM   1627  HA  PRO A 100      10.172   1.806   3.695  1.00 79.91           H  
ATOM   1628  C   PRO A 100      10.202   0.143   2.331  1.00 79.91           C  
ATOM   1629  CB  PRO A 100      10.817   0.090   4.808  1.00 79.91           C  
ATOM   1630  HB2 PRO A 100      11.010   0.820   5.594  1.00 79.91           H  
ATOM   1631  HB3 PRO A 100      11.758  -0.300   4.418  1.00 79.91           H  
ATOM   1632  O   PRO A 100      10.288  -1.069   2.155  1.00 79.91           O  
ATOM   1633  CG  PRO A 100       9.921  -1.019   5.354  1.00 79.91           C  
ATOM   1634  HG2 PRO A 100      10.166  -1.269   6.387  1.00 79.91           H  
ATOM   1635  HG3 PRO A 100      10.004  -1.902   4.719  1.00 79.91           H  
ATOM   1636  CD  PRO A 100       8.520  -0.427   5.232  1.00 79.91           C  
ATOM   1637  HD2 PRO A 100       7.802  -1.224   5.042  1.00 79.91           H  
ATOM   1638  HD3 PRO A 100       8.268   0.100   6.152  1.00 79.91           H  
ATOM   1639  N   ARG A 101      10.309   0.999   1.317  1.00 80.01           N  
ATOM   1640  H   ARG A 101      10.187   1.978   1.534  1.00 80.01           H  
ATOM   1641  CA  ARG A 101      10.311   0.562  -0.091  1.00 80.01           C  
ATOM   1642  HA  ARG A 101       9.498  -0.148  -0.242  1.00 80.01           H  
ATOM   1643  C   ARG A 101      11.597  -0.156  -0.492  1.00 80.01           C  
ATOM   1644  CB  ARG A 101      10.071   1.778  -0.990  1.00 80.01           C  
ATOM   1645  HB2 ARG A 101      10.894   2.486  -0.887  1.00 80.01           H  
ATOM   1646  HB3 ARG A 101      10.050   1.422  -2.020  1.00 80.01           H  
ATOM   1647  O   ARG A 101      11.597  -1.134  -1.242  1.00 80.01           O  
ATOM   1648  CG  ARG A 101       8.749   2.492  -0.646  1.00 80.01           C  
ATOM   1649  HG2 ARG A 101       8.833   2.972   0.329  1.00 80.01           H  
ATOM   1650  HG3 ARG A 101       7.939   1.764  -0.606  1.00 80.01           H  
ATOM   1651  CD  ARG A 101       8.403   3.567  -1.674  1.00 80.01           C  
ATOM   1652  HD2 ARG A 101       9.198   4.312  -1.682  1.00 80.01           H  
ATOM   1653  HD3 ARG A 101       7.480   4.061  -1.369  1.00 80.01           H  
ATOM   1654  NE  ARG A 101       8.206   2.942  -2.990  1.00 80.01           N  
ATOM   1655  HE  ARG A 101       7.630   2.112  -2.986  1.00 80.01           H  
ATOM   1656  NH1 ARG A 101       9.753   4.137  -4.159  1.00 80.01           N  
ATOM   1657 HH11 ARG A 101      10.375   4.200  -4.952  1.00 80.01           H  
ATOM   1658 HH12 ARG A 101       9.752   4.827  -3.421  1.00 80.01           H  
ATOM   1659  NH2 ARG A 101       8.887   2.305  -5.051  1.00 80.01           N  
ATOM   1660 HH21 ARG A 101       8.467   1.426  -4.785  1.00 80.01           H  
ATOM   1661 HH22 ARG A 101       9.600   2.330  -5.765  1.00 80.01           H  
ATOM   1662  CZ  ARG A 101       8.928   3.146  -4.067  1.00 80.01           C  
ATOM   1663  N   MET A 102      12.717   0.352  -0.001  1.00 79.97           N  
ATOM   1664  H   MET A 102      12.637   1.100   0.672  1.00 79.97           H  
ATOM   1665  CA  MET A 102      14.048  -0.189  -0.240  1.00 79.97           C  
ATOM   1666  HA  MET A 102      13.976  -1.276  -0.272  1.00 79.97           H  
ATOM   1667  C   MET A 102      14.969   0.125   0.931  1.00 79.97           C  
ATOM   1668  CB  MET A 102      14.584   0.278  -1.605  1.00 79.97           C  
ATOM   1669  HB2 MET A 102      13.905  -0.096  -2.371  1.00 79.97           H  
ATOM   1670  HB3 MET A 102      15.558  -0.174  -1.792  1.00 79.97           H  
ATOM   1671  O   MET A 102      14.573   0.829   1.853  1.00 79.97           O  
ATOM   1672  CG  MET A 102      14.735   1.793  -1.766  1.00 79.97           C  
ATOM   1673  HG2 MET A 102      13.789   2.280  -1.529  1.00 79.97           H  
ATOM   1674  HG3 MET A 102      15.489   2.144  -1.062  1.00 79.97           H  
ATOM   1675  SD  MET A 102      15.237   2.298  -3.438  1.00 79.97           S  
ATOM   1676  CE  MET A 102      13.799   1.765  -4.410  1.00 79.97           C  
ATOM   1677  HE1 MET A 102      13.740   0.677  -4.432  1.00 79.97           H  
ATOM   1678  HE2 MET A 102      13.909   2.123  -5.434  1.00 79.97           H  
ATOM   1679  HE3 MET A 102      12.885   2.170  -3.976  1.00 79.97           H  
ATOM   1680  N   LEU A 103      16.167  -0.441   0.913  1.00 81.36           N  
ATOM   1681  H   LEU A 103      16.378  -1.051   0.135  1.00 81.36           H  
ATOM   1682  CA  LEU A 103      17.271  -0.070   1.787  1.00 81.36           C  
ATOM   1683  HA  LEU A 103      16.879   0.361   2.709  1.00 81.36           H  
ATOM   1684  C   LEU A 103      18.129   1.002   1.106  1.00 81.36           C  
ATOM   1685  CB  LEU A 103      18.097  -1.320   2.131  1.00 81.36           C  
ATOM   1686  HB2 LEU A 103      18.513  -1.722   1.207  1.00 81.36           H  
ATOM   1687  HB3 LEU A 103      18.930  -1.017   2.767  1.00 81.36           H  
ATOM   1688  O   LEU A 103      18.161   1.105  -0.124  1.00 81.36           O  
ATOM   1689  CG  LEU A 103      17.325  -2.437   2.855  1.00 81.36           C  
ATOM   1690  HG  LEU A 103      16.479  -2.758   2.246  1.00 81.36           H  
ATOM   1691  CD1 LEU A 103      18.247  -3.640   3.055  1.00 81.36           C  
ATOM   1692 HD11 LEU A 103      19.112  -3.347   3.650  1.00 81.36           H  
ATOM   1693 HD12 LEU A 103      17.707  -4.438   3.565  1.00 81.36           H  
ATOM   1694 HD13 LEU A 103      18.583  -4.005   2.084  1.00 81.36           H  
ATOM   1695  CD2 LEU A 103      16.807  -1.990   4.224  1.00 81.36           C  
ATOM   1696 HD21 LEU A 103      17.633  -1.623   4.833  1.00 81.36           H  
ATOM   1697 HD22 LEU A 103      16.066  -1.200   4.102  1.00 81.36           H  
ATOM   1698 HD23 LEU A 103      16.329  -2.828   4.730  1.00 81.36           H  
ATOM   1699  N   ALA A 104      18.876   1.771   1.896  1.00 80.77           N  
ATOM   1700  H   ALA A 104      18.872   1.604   2.892  1.00 80.77           H  
ATOM   1701  CA  ALA A 104      19.776   2.798   1.371  1.00 80.77           C  
ATOM   1702  HA  ALA A 104      19.192   3.536   0.821  1.00 80.77           H  
ATOM   1703  C   ALA A 104      20.822   2.207   0.404  1.00 80.77           C  
ATOM   1704  CB  ALA A 104      20.447   3.490   2.563  1.00 80.77           C  
ATOM   1705  HB1 ALA A 104      21.093   4.290   2.202  1.00 80.77           H  
ATOM   1706  HB2 ALA A 104      21.047   2.773   3.123  1.00 80.77           H  
ATOM   1707  HB3 ALA A 104      19.692   3.918   3.222  1.00 80.77           H  
ATOM   1708  O   ALA A 104      21.139   2.798  -0.628  1.00 80.77           O  
ATOM   1709  N   GLU A 105      21.318   1.001   0.687  1.00 84.14           N  
ATOM   1710  H   GLU A 105      21.055   0.566   1.560  1.00 84.14           H  
ATOM   1711  CA  GLU A 105      22.282   0.294  -0.158  1.00 84.14           C  
ATOM   1712  HA  GLU A 105      23.130   0.950  -0.353  1.00 84.14           H  
ATOM   1713  C   GLU A 105      21.689  -0.107  -1.514  1.00 84.14           C  
ATOM   1714  CB  GLU A 105      22.785  -0.983   0.540  1.00 84.14           C  
ATOM   1715  HB2 GLU A 105      23.478  -1.476  -0.141  1.00 84.14           H  
ATOM   1716  HB3 GLU A 105      21.955  -1.671   0.699  1.00 84.14           H  
ATOM   1717  O   GLU A 105      22.407  -0.163  -2.512  1.00 84.14           O  
ATOM   1718  CG  GLU A 105      23.538  -0.756   1.861  1.00 84.14           C  
ATOM   1719  HG2 GLU A 105      24.294   0.013   1.700  1.00 84.14           H  
ATOM   1720  HG3 GLU A 105      24.062  -1.680   2.106  1.00 84.14           H  
ATOM   1721  CD  GLU A 105      22.646  -0.375   3.056  1.00 84.14           C  
ATOM   1722  OE1 GLU A 105      23.216   0.129   4.044  1.00 84.14           O  
ATOM   1723  OE2 GLU A 105      21.412  -0.572   2.965  1.00 84.14           O  
ATOM   1724  N   GLU A 106      20.389  -0.400  -1.568  1.00 85.29           N  
ATOM   1725  H   GLU A 106      19.830  -0.243  -0.741  1.00 85.29           H  
ATOM   1726  CA  GLU A 106      19.691  -0.708  -2.819  1.00 85.29           C  
ATOM   1727  HA  GLU A 106      20.291  -1.390  -3.420  1.00 85.29           H  
ATOM   1728  C   GLU A 106      19.483   0.560  -3.647  1.00 85.29           C  
ATOM   1729  CB  GLU A 106      18.345  -1.372  -2.533  1.00 85.29           C  
ATOM   1730  HB2 GLU A 106      17.796  -1.478  -3.469  1.00 85.29           H  
ATOM   1731  HB3 GLU A 106      17.780  -0.705  -1.882  1.00 85.29           H  
ATOM   1732  O   GLU A 106      19.774   0.549  -4.843  1.00 85.29           O  
ATOM   1733  CG  GLU A 106      18.470  -2.761  -1.885  1.00 85.29           C  
ATOM   1734  HG2 GLU A 106      18.916  -3.449  -2.603  1.00 85.29           H  
ATOM   1735  HG3 GLU A 106      19.124  -2.707  -1.015  1.00 85.29           H  
ATOM   1736  CD  GLU A 106      17.098  -3.270  -1.436  1.00 85.29           C  
ATOM   1737  OE1 GLU A 106      16.805  -4.481  -1.509  1.00 85.29           O  
ATOM   1738  OE2 GLU A 106      16.282  -2.444  -0.980  1.00 85.29           O  
ATOM   1739  N   ALA A 107      19.081   1.666  -3.010  1.00 85.23           N  
ATOM   1740  H   ALA A 107      18.842   1.605  -2.030  1.00 85.23           H  
ATOM   1741  CA  ALA A 107      18.988   2.968  -3.667  1.00 85.23           C  
ATOM   1742  HA  ALA A 107      18.257   2.902  -4.473  1.00 85.23           H  
ATOM   1743  C   ALA A 107      20.336   3.376  -4.288  1.00 85.23           C  
ATOM   1744  CB  ALA A 107      18.496   4.005  -2.650  1.00 85.23           C  
ATOM   1745  HB1 ALA A 107      19.225   4.131  -1.848  1.00 85.23           H  
ATOM   1746  HB2 ALA A 107      18.352   4.964  -3.147  1.00 85.23           H  
ATOM   1747  HB3 ALA A 107      17.547   3.687  -2.218  1.00 85.23           H  
ATOM   1748  O   ALA A 107      20.390   3.785  -5.449  1.00 85.23           O  
ATOM   1749  N   ARG A 108      21.445   3.166  -3.563  1.00 86.12           N  
ATOM   1750  H   ARG A 108      21.328   2.883  -2.600  1.00 86.12           H  
ATOM   1751  CA  ARG A 108      22.794   3.438  -4.075  1.00 86.12           C  
ATOM   1752  HA  ARG A 108      22.813   4.468  -4.431  1.00 86.12           H  
ATOM   1753  C   ARG A 108      23.156   2.563  -5.275  1.00 86.12           C  
ATOM   1754  CB  ARG A 108      23.825   3.286  -2.952  1.00 86.12           C  
ATOM   1755  HB2 ARG A 108      24.051   2.232  -2.792  1.00 86.12           H  
ATOM   1756  HB3 ARG A 108      23.422   3.702  -2.028  1.00 86.12           H  
ATOM   1757  O   ARG A 108      23.692   3.068  -6.254  1.00 86.12           O  
ATOM   1758  CG  ARG A 108      25.099   4.062  -3.316  1.00 86.12           C  
ATOM   1759  HG2 ARG A 108      25.462   3.774  -4.302  1.00 86.12           H  
ATOM   1760  HG3 ARG A 108      24.858   5.125  -3.340  1.00 86.12           H  
ATOM   1761  CD  ARG A 108      26.206   3.841  -2.287  1.00 86.12           C  
ATOM   1762  HD2 ARG A 108      26.909   4.670  -2.367  1.00 86.12           H  
ATOM   1763  HD3 ARG A 108      25.773   3.842  -1.286  1.00 86.12           H  
ATOM   1764  NE  ARG A 108      26.921   2.586  -2.556  1.00 86.12           N  
ATOM   1765  HE  ARG A 108      26.885   2.256  -3.510  1.00 86.12           H  
ATOM   1766  NH1 ARG A 108      28.200   2.546  -0.656  1.00 86.12           N  
ATOM   1767 HH11 ARG A 108      28.875   2.085  -0.062  1.00 86.12           H  
ATOM   1768 HH12 ARG A 108      27.757   3.409  -0.376  1.00 86.12           H  
ATOM   1769  NH2 ARG A 108      28.378   0.916  -2.187  1.00 86.12           N  
ATOM   1770 HH21 ARG A 108      29.136   0.493  -1.671  1.00 86.12           H  
ATOM   1771 HH22 ARG A 108      28.183   0.661  -3.145  1.00 86.12           H  
ATOM   1772  CZ  ARG A 108      27.823   2.020  -1.788  1.00 86.12           C  
ATOM   1773  N   LYS A 109      22.829   1.267  -5.241  1.00 89.38           N  
ATOM   1774  H   LYS A 109      22.384   0.916  -4.406  1.00 89.38           H  
ATOM   1775  CA  LYS A 109      23.052   0.364  -6.385  1.00 89.38           C  
ATOM   1776  HA  LYS A 109      24.103   0.397  -6.672  1.00 89.38           H  
ATOM   1777  C   LYS A 109      22.262   0.796  -7.622  1.00 89.38           C  
ATOM   1778  CB  LYS A 109      22.675  -1.071  -6.009  1.00 89.38           C  
ATOM   1779  HB2 LYS A 109      21.703  -1.068  -5.516  1.00 89.38           H  
ATOM   1780  HB3 LYS A 109      22.592  -1.666  -6.918  1.00 89.38           H  
ATOM   1781  O   LYS A 109      22.783   0.711  -8.729  1.00 89.38           O  
ATOM   1782  CG  LYS A 109      23.723  -1.727  -5.105  1.00 89.38           C  
ATOM   1783  HG2 LYS A 109      23.960  -1.076  -4.263  1.00 89.38           H  
ATOM   1784  HG3 LYS A 109      24.636  -1.901  -5.675  1.00 89.38           H  
ATOM   1785  CD  LYS A 109      23.169  -3.057  -4.591  1.00 89.38           C  
ATOM   1786  HD2 LYS A 109      22.231  -2.864  -4.070  1.00 89.38           H  
ATOM   1787  HD3 LYS A 109      22.980  -3.719  -5.436  1.00 89.38           H  
ATOM   1788  CE  LYS A 109      24.156  -3.705  -3.624  1.00 89.38           C  
ATOM   1789  HE2 LYS A 109      24.379  -2.983  -2.838  1.00 89.38           H  
ATOM   1790  HE3 LYS A 109      25.081  -3.921  -4.158  1.00 89.38           H  
ATOM   1791  NZ  LYS A 109      23.575  -4.937  -3.039  1.00 89.38           N  
ATOM   1792  HZ1 LYS A 109      22.725  -4.703  -2.546  1.00 89.38           H  
ATOM   1793  HZ2 LYS A 109      23.345  -5.600  -3.765  1.00 89.38           H  
ATOM   1794  HZ3 LYS A 109      24.215  -5.356  -2.380  1.00 89.38           H  
ATOM   1795  N   LEU A 110      21.028   1.275  -7.450  1.00 89.48           N  
ATOM   1796  H   LEU A 110      20.643   1.291  -6.517  1.00 89.48           H  
ATOM   1797  CA  LEU A 110      20.231   1.815  -8.555  1.00 89.48           C  
ATOM   1798  HA  LEU A 110      20.194   1.076  -9.356  1.00 89.48           H  
ATOM   1799  C   LEU A 110      20.896   3.063  -9.158  1.00 89.48           C  
ATOM   1800  CB  LEU A 110      18.798   2.100  -8.065  1.00 89.48           C  
ATOM   1801  HB2 LEU A 110      18.270   2.681  -8.821  1.00 89.48           H  
ATOM   1802  HB3 LEU A 110      18.852   2.718  -7.168  1.00 89.48           H  
ATOM   1803  O   LEU A 110      21.040   3.143 -10.380  1.00 89.48           O  
ATOM   1804  CG  LEU A 110      17.958   0.848  -7.751  1.00 89.48           C  
ATOM   1805  HG  LEU A 110      18.491   0.210  -7.045  1.00 89.48           H  
ATOM   1806  CD1 LEU A 110      16.633   1.273  -7.120  1.00 89.48           C  
ATOM   1807 HD11 LEU A 110      16.825   1.846  -6.213  1.00 89.48           H  
ATOM   1808 HD12 LEU A 110      16.058   0.388  -6.848  1.00 89.48           H  
ATOM   1809 HD13 LEU A 110      16.057   1.879  -7.818  1.00 89.48           H  
ATOM   1810  CD2 LEU A 110      17.647   0.025  -9.005  1.00 89.48           C  
ATOM   1811 HD21 LEU A 110      17.135   0.648  -9.738  1.00 89.48           H  
ATOM   1812 HD22 LEU A 110      18.566  -0.377  -9.431  1.00 89.48           H  
ATOM   1813 HD23 LEU A 110      16.999  -0.808  -8.734  1.00 89.48           H  
ATOM   1814  N   LEU A 111      21.377   3.985  -8.319  1.00 89.00           N  
ATOM   1815  H   LEU A 111      21.204   3.872  -7.330  1.00 89.00           H  
ATOM   1816  CA  LEU A 111      22.128   5.168  -8.758  1.00 89.00           C  
ATOM   1817  HA  LEU A 111      21.514   5.733  -9.459  1.00 89.00           H  
ATOM   1818  C   LEU A 111      23.417   4.791  -9.508  1.00 89.00           C  
ATOM   1819  CB  LEU A 111      22.437   6.054  -7.536  1.00 89.00           C  
ATOM   1820  HB2 LEU A 111      23.191   6.791  -7.811  1.00 89.00           H  
ATOM   1821  HB3 LEU A 111      22.868   5.433  -6.750  1.00 89.00           H  
ATOM   1822  O   LEU A 111      23.669   5.317 -10.592  1.00 89.00           O  
ATOM   1823  CG  LEU A 111      21.213   6.799  -6.975  1.00 89.00           C  
ATOM   1824  HG  LEU A 111      20.366   6.118  -6.892  1.00 89.00           H  
ATOM   1825  CD1 LEU A 111      21.524   7.350  -5.585  1.00 89.00           C  
ATOM   1826 HD11 LEU A 111      22.365   8.041  -5.636  1.00 89.00           H  
ATOM   1827 HD12 LEU A 111      21.773   6.534  -4.907  1.00 89.00           H  
ATOM   1828 HD13 LEU A 111      20.656   7.875  -5.187  1.00 89.00           H  
ATOM   1829  CD2 LEU A 111      20.818   7.973  -7.872  1.00 89.00           C  
ATOM   1830 HD21 LEU A 111      19.992   8.522  -7.421  1.00 89.00           H  
ATOM   1831 HD22 LEU A 111      21.665   8.650  -7.987  1.00 89.00           H  
ATOM   1832 HD23 LEU A 111      20.504   7.613  -8.852  1.00 89.00           H  
ATOM   1833  N   GLU A 112      24.187   3.820  -9.004  1.00 89.43           N  
ATOM   1834  H   GLU A 112      23.953   3.467  -8.087  1.00 89.43           H  
ATOM   1835  CA  GLU A 112      25.390   3.282  -9.667  1.00 89.43           C  
ATOM   1836  HA  GLU A 112      26.103   4.092  -9.822  1.00 89.43           H  
ATOM   1837  C   GLU A 112      25.077   2.687 -11.059  1.00 89.43           C  
ATOM   1838  CB  GLU A 112      26.049   2.211  -8.766  1.00 89.43           C  
ATOM   1839  HB2 GLU A 112      26.781   1.664  -9.360  1.00 89.43           H  
ATOM   1840  HB3 GLU A 112      25.281   1.503  -8.454  1.00 89.43           H  
ATOM   1841  O   GLU A 112      25.908   2.737 -11.967  1.00 89.43           O  
ATOM   1842  CG  GLU A 112      26.775   2.755  -7.512  1.00 89.43           C  
ATOM   1843  HG2 GLU A 112      27.666   3.291  -7.837  1.00 89.43           H  
ATOM   1844  HG3 GLU A 112      26.131   3.475  -7.007  1.00 89.43           H  
ATOM   1845  CD  GLU A 112      27.187   1.653  -6.500  1.00 89.43           C  
ATOM   1846  OE1 GLU A 112      27.484   1.973  -5.315  1.00 89.43           O  
ATOM   1847  OE2 GLU A 112      27.208   0.459  -6.875  1.00 89.43           O  
ATOM   1848  N   MET A 113      23.861   2.169 -11.268  1.00 88.87           N  
ATOM   1849  H   MET A 113      23.230   2.143 -10.480  1.00 88.87           H  
ATOM   1850  CA  MET A 113      23.373   1.670 -12.563  1.00 88.87           C  
ATOM   1851  HA  MET A 113      24.208   1.208 -13.088  1.00 88.87           H  
ATOM   1852  C   MET A 113      22.838   2.776 -13.495  1.00 88.87           C  
ATOM   1853  CB  MET A 113      22.304   0.592 -12.323  1.00 88.87           C  
ATOM   1854  HB2 MET A 113      21.521   0.988 -11.677  1.00 88.87           H  
ATOM   1855  HB3 MET A 113      21.853   0.322 -13.278  1.00 88.87           H  
ATOM   1856  O   MET A 113      22.404   2.484 -14.616  1.00 88.87           O  
ATOM   1857  CG  MET A 113      22.880  -0.680 -11.690  1.00 88.87           C  
ATOM   1858  HG2 MET A 113      23.459  -0.411 -10.807  1.00 88.87           H  
ATOM   1859  HG3 MET A 113      23.564  -1.145 -12.399  1.00 88.87           H  
ATOM   1860  SD  MET A 113      21.633  -1.904 -11.188  1.00 88.87           S  
ATOM   1861  CE  MET A 113      20.890  -2.306 -12.790  1.00 88.87           C  
ATOM   1862  HE1 MET A 113      20.371  -1.432 -13.184  1.00 88.87           H  
ATOM   1863  HE2 MET A 113      21.669  -2.616 -13.487  1.00 88.87           H  
ATOM   1864  HE3 MET A 113      20.172  -3.115 -12.658  1.00 88.87           H  
ATOM   1865  N   GLY A 114      22.853   4.039 -13.059  1.00 87.80           N  
ATOM   1866  H   GLY A 114      23.233   4.221 -12.141  1.00 87.80           H  
ATOM   1867  CA  GLY A 114      22.320   5.183 -13.800  1.00 87.80           C  
ATOM   1868  HA2 GLY A 114      22.636   5.125 -14.841  1.00 87.80           H  
ATOM   1869  HA3 GLY A 114      22.732   6.091 -13.361  1.00 87.80           H  
ATOM   1870  C   GLY A 114      20.793   5.300 -13.756  1.00 87.80           C  
ATOM   1871  O   GLY A 114      20.206   5.912 -14.648  1.00 87.80           O  
ATOM   1872  N   ILE A 115      20.137   4.689 -12.766  1.00 88.59           N  
ATOM   1873  H   ILE A 115      20.681   4.237 -12.044  1.00 88.59           H  
ATOM   1874  CA  ILE A 115      18.704   4.862 -12.503  1.00 88.59           C  
ATOM   1875  HA  ILE A 115      18.173   4.982 -13.447  1.00 88.59           H  
ATOM   1876  C   ILE A 115      18.503   6.140 -11.687  1.00 88.59           C  
ATOM   1877  CB  ILE A 115      18.134   3.626 -11.777  1.00 88.59           C  
ATOM   1878  HB  ILE A 115      18.683   3.525 -10.841  1.00 88.59           H  
ATOM   1879  O   ILE A 115      19.131   6.321 -10.650  1.00 88.59           O  
ATOM   1880  CG1 ILE A 115      18.332   2.317 -12.577  1.00 88.59           C  
ATOM   1881 HG12 ILE A 115      19.401   2.133 -12.690  1.00 88.59           H  
ATOM   1882 HG13 ILE A 115      17.928   1.487 -11.997  1.00 88.59           H  
ATOM   1883  CG2 ILE A 115      16.662   3.788 -11.370  1.00 88.59           C  
ATOM   1884 HG21 ILE A 115      16.008   3.764 -12.242  1.00 88.59           H  
ATOM   1885 HG22 ILE A 115      16.393   2.990 -10.678  1.00 88.59           H  
ATOM   1886 HG23 ILE A 115      16.501   4.725 -10.837  1.00 88.59           H  
ATOM   1887  CD1 ILE A 115      17.693   2.291 -13.974  1.00 88.59           C  
ATOM   1888 HD11 ILE A 115      18.054   3.123 -14.579  1.00 88.59           H  
ATOM   1889 HD12 ILE A 115      16.606   2.332 -13.902  1.00 88.59           H  
ATOM   1890 HD13 ILE A 115      17.984   1.365 -14.469  1.00 88.59           H  
ATOM   1891  N   ALA A 116      17.593   7.003 -12.140  1.00 85.57           N  
ATOM   1892  H   ALA A 116      17.071   6.747 -12.966  1.00 85.57           H  
ATOM   1893  CA  ALA A 116      17.297   8.295 -11.519  1.00 85.57           C  
ATOM   1894  HA  ALA A 116      17.993   8.471 -10.699  1.00 85.57           H  
ATOM   1895  C   ALA A 116      15.884   8.377 -10.922  1.00 85.57           C  
ATOM   1896  CB  ALA A 116      17.518   9.396 -12.559  1.00 85.57           C  
ATOM   1897  HB1 ALA A 116      18.507   9.293 -13.006  1.00 85.57           H  
ATOM   1898  HB2 ALA A 116      16.754   9.331 -13.335  1.00 85.57           H  
ATOM   1899  HB3 ALA A 116      17.451  10.370 -12.074  1.00 85.57           H  
ATOM   1900  O   ALA A 116      15.538   9.380 -10.301  1.00 85.57           O  
ATOM   1901  N   SER A 117      15.035   7.364 -11.115  1.00 84.80           N  
ATOM   1902  H   SER A 117      15.316   6.580 -11.686  1.00 84.80           H  
ATOM   1903  CA  SER A 117      13.763   7.268 -10.397  1.00 84.80           C  
ATOM   1904  HA  SER A 117      13.904   7.728  -9.419  1.00 84.80           H  
ATOM   1905  C   SER A 117      13.310   5.841 -10.146  1.00 84.80           C  
ATOM   1906  CB  SER A 117      12.625   8.020 -11.092  1.00 84.80           C  
ATOM   1907  HB2 SER A 117      12.817   9.091 -11.045  1.00 84.80           H  
ATOM   1908  HB3 SER A 117      11.710   7.845 -10.527  1.00 84.80           H  
ATOM   1909  O   SER A 117      13.604   4.926 -10.917  1.00 84.80           O  
ATOM   1910  OG  SER A 117      12.414   7.583 -12.425  1.00 84.80           O  
ATOM   1911  HG  SER A 117      12.969   8.078 -13.033  1.00 84.80           H  
ATOM   1912  N   THR A 118      12.535   5.694  -9.074  1.00 85.14           N  
ATOM   1913  H   THR A 118      12.351   6.520  -8.523  1.00 85.14           H  
ATOM   1914  CA  THR A 118      11.741   4.509  -8.748  1.00 85.14           C  
ATOM   1915  HA  THR A 118      11.825   3.794  -9.566  1.00 85.14           H  
ATOM   1916  C   THR A 118      10.275   4.916  -8.604  1.00 85.14           C  
ATOM   1917  CB  THR A 118      12.265   3.803  -7.488  1.00 85.14           C  
ATOM   1918  HB  THR A 118      13.276   3.439  -7.674  1.00 85.14           H  
ATOM   1919  O   THR A 118       9.970   5.991  -8.096  1.00 85.14           O  
ATOM   1920  CG2 THR A 118      12.298   4.710  -6.261  1.00 85.14           C  
ATOM   1921 HG21 THR A 118      12.679   4.162  -5.400  1.00 85.14           H  
ATOM   1922 HG22 THR A 118      11.291   5.073  -6.053  1.00 85.14           H  
ATOM   1923 HG23 THR A 118      12.951   5.563  -6.444  1.00 85.14           H  
ATOM   1924  OG1 THR A 118      11.428   2.715  -7.158  1.00 85.14           O  
ATOM   1925  HG1 THR A 118      11.825   1.938  -7.560  1.00 85.14           H  
ATOM   1926  N   THR A 119       9.339   4.083  -9.042  1.00 82.50           N  
ATOM   1927  H   THR A 119       9.649   3.245  -9.515  1.00 82.50           H  
ATOM   1928  CA  THR A 119       7.895   4.318  -8.914  1.00 82.50           C  
ATOM   1929  HA  THR A 119       7.718   5.196  -8.291  1.00 82.50           H  
ATOM   1930  C   THR A 119       7.230   3.125  -8.243  1.00 82.50           C  
ATOM   1931  CB  THR A 119       7.266   4.573 -10.293  1.00 82.50           C  
ATOM   1932  HB  THR A 119       7.460   3.710 -10.931  1.00 82.50           H  
ATOM   1933  O   THR A 119       7.378   2.011  -8.737  1.00 82.50           O  
ATOM   1934  CG2 THR A 119       5.757   4.816 -10.248  1.00 82.50           C  
ATOM   1935 HG21 THR A 119       5.395   5.022 -11.256  1.00 82.50           H  
ATOM   1936 HG22 THR A 119       5.533   5.670  -9.609  1.00 82.50           H  
ATOM   1937 HG23 THR A 119       5.240   3.934  -9.870  1.00 82.50           H  
ATOM   1938  OG1 THR A 119       7.825   5.716 -10.906  1.00 82.50           O  
ATOM   1939  HG1 THR A 119       8.645   5.935 -10.457  1.00 82.50           H  
ATOM   1940  N   ALA A 120       6.461   3.350  -7.174  1.00 80.18           N  
ATOM   1941  H   ALA A 120       6.348   4.304  -6.863  1.00 80.18           H  
ATOM   1942  CA  ALA A 120       5.558   2.354  -6.600  1.00 80.18           C  
ATOM   1943  HA  ALA A 120       6.044   1.379  -6.592  1.00 80.18           H  
ATOM   1944  C   ALA A 120       4.290   2.278  -7.452  1.00 80.18           C  
ATOM   1945  CB  ALA A 120       5.214   2.731  -5.154  1.00 80.18           C  
ATOM   1946  HB1 ALA A 120       4.737   3.710  -5.116  1.00 80.18           H  
ATOM   1947  HB2 ALA A 120       4.538   1.989  -4.729  1.00 80.18           H  
ATOM   1948  HB3 ALA A 120       6.118   2.753  -4.546  1.00 80.18           H  
ATOM   1949  O   ALA A 120       3.515   3.232  -7.515  1.00 80.18           O  
ATOM   1950  N   VAL A 121       4.078   1.153  -8.130  1.00 75.97           N  
ATOM   1951  H   VAL A 121       4.751   0.406  -8.037  1.00 75.97           H  
ATOM   1952  CA  VAL A 121       2.940   0.972  -9.038  1.00 75.97           C  
ATOM   1953  HA  VAL A 121       2.614   1.949  -9.393  1.00 75.97           H  
ATOM   1954  C   VAL A 121       1.751   0.339  -8.331  1.00 75.97           C  
ATOM   1955  CB  VAL A 121       3.358   0.143 -10.260  1.00 75.97           C  
ATOM   1956  HB  VAL A 121       3.797  -0.799  -9.931  1.00 75.97           H  
ATOM   1957  O   VAL A 121       0.621   0.794  -8.502  1.00 75.97           O  
ATOM   1958  CG1 VAL A 121       2.181  -0.187 -11.184  1.00 75.97           C  
ATOM   1959 HG11 VAL A 121       1.406  -0.735 -10.647  1.00 75.97           H  
ATOM   1960 HG12 VAL A 121       2.541  -0.844 -11.976  1.00 75.97           H  
ATOM   1961 HG13 VAL A 121       1.757   0.726 -11.601  1.00 75.97           H  
ATOM   1962  CG2 VAL A 121       4.393   0.914 -11.084  1.00 75.97           C  
ATOM   1963 HG21 VAL A 121       5.336   0.970 -10.540  1.00 75.97           H  
ATOM   1964 HG22 VAL A 121       4.552   0.398 -12.030  1.00 75.97           H  
ATOM   1965 HG23 VAL A 121       4.038   1.923 -11.292  1.00 75.97           H  
ATOM   1966  N   ALA A 122       2.013  -0.713  -7.560  1.00 76.83           N  
ATOM   1967  H   ALA A 122       2.976  -0.979  -7.414  1.00 76.83           H  
ATOM   1968  CA  ALA A 122       1.002  -1.492  -6.864  1.00 76.83           C  
ATOM   1969  HA  ALA A 122       0.149  -0.850  -6.641  1.00 76.83           H  
ATOM   1970  C   ALA A 122       1.552  -2.027  -5.539  1.00 76.83           C  
ATOM   1971  CB  ALA A 122       0.536  -2.638  -7.775  1.00 76.83           C  
ATOM   1972  HB1 ALA A 122      -0.269  -3.186  -7.286  1.00 76.83           H  
ATOM   1973  HB2 ALA A 122       1.359  -3.325  -7.973  1.00 76.83           H  
ATOM   1974  HB3 ALA A 122       0.171  -2.238  -8.721  1.00 76.83           H  
ATOM   1975  O   ALA A 122       2.744  -2.322  -5.436  1.00 76.83           O  
ATOM   1976  N   LEU A 123       0.663  -2.188  -4.564  1.00 81.95           N  
ATOM   1977  H   LEU A 123      -0.287  -1.893  -4.741  1.00 81.95           H  
ATOM   1978  CA  LEU A 123       0.909  -2.815  -3.273  1.00 81.95           C  
ATOM   1979  HA  LEU A 123       1.909  -3.247  -3.246  1.00 81.95           H  
ATOM   1980  C   LEU A 123      -0.097  -3.941  -3.072  1.00 81.95           C  
ATOM   1981  CB  LEU A 123       0.766  -1.771  -2.154  1.00 81.95           C  
ATOM   1982  HB2 LEU A 123       0.670  -2.287  -1.199  1.00 81.95           H  
ATOM   1983  HB3 LEU A 123      -0.155  -1.213  -2.320  1.00 81.95           H  
ATOM   1984  O   LEU A 123      -1.297  -3.686  -2.991  1.00 81.95           O  
ATOM   1985  CG  LEU A 123       1.942  -0.789  -2.056  1.00 81.95           C  
ATOM   1986  HG  LEU A 123       2.163  -0.366  -3.036  1.00 81.95           H  
ATOM   1987  CD1 LEU A 123       1.559   0.342  -1.107  1.00 81.95           C  
ATOM   1988 HD11 LEU A 123       1.315  -0.064  -0.126  1.00 81.95           H  
ATOM   1989 HD12 LEU A 123       0.691   0.869  -1.504  1.00 81.95           H  
ATOM   1990 HD13 LEU A 123       2.390   1.041  -1.014  1.00 81.95           H  
ATOM   1991  CD2 LEU A 123       3.188  -1.468  -1.492  1.00 81.95           C  
ATOM   1992 HD21 LEU A 123       2.989  -1.850  -0.490  1.00 81.95           H  
ATOM   1993 HD22 LEU A 123       4.005  -0.747  -1.442  1.00 81.95           H  
ATOM   1994 HD23 LEU A 123       3.493  -2.296  -2.131  1.00 81.95           H  
ATOM   1995  N   ASP A 124       0.399  -5.169  -2.987  1.00 80.30           N  
ATOM   1996  H   ASP A 124       1.402  -5.283  -3.017  1.00 80.30           H  
ATOM   1997  CA  ASP A 124      -0.384  -6.332  -2.583  1.00 80.30           C  
ATOM   1998  HA  ASP A 124      -1.444  -6.124  -2.726  1.00 80.30           H  
ATOM   1999  C   ASP A 124      -0.156  -6.588  -1.084  1.00 80.30           C  
ATOM   2000  CB  ASP A 124      -0.025  -7.532  -3.484  1.00 80.30           C  
ATOM   2001  HB2 ASP A 124      -0.147  -7.233  -4.525  1.00 80.30           H  
ATOM   2002  HB3 ASP A 124       1.017  -7.814  -3.331  1.00 80.30           H  
ATOM   2003  O   ASP A 124       0.964  -6.880  -0.663  1.00 80.30           O  
ATOM   2004  CG  ASP A 124      -0.919  -8.746  -3.230  1.00 80.30           C  
ATOM   2005  OD1 ASP A 124      -1.761  -8.657  -2.315  1.00 80.30           O  
ATOM   2006  OD2 ASP A 124      -0.855  -9.751  -3.989  1.00 80.30           O  
ATOM   2007  N   ILE A 125      -1.203  -6.423  -0.274  1.00 84.56           N  
ATOM   2008  H   ILE A 125      -2.093  -6.196  -0.694  1.00 84.56           H  
ATOM   2009  CA  ILE A 125      -1.152  -6.481   1.188  1.00 84.56           C  
ATOM   2010  HA  ILE A 125      -0.120  -6.659   1.490  1.00 84.56           H  
ATOM   2011  C   ILE A 125      -1.999  -7.653   1.680  1.00 84.56           C  
ATOM   2012  CB  ILE A 125      -1.583  -5.141   1.824  1.00 84.56           C  
ATOM   2013  HB  ILE A 125      -2.624  -4.961   1.557  1.00 84.56           H  
ATOM   2014  O   ILE A 125      -3.224  -7.674   1.535  1.00 84.56           O  
ATOM   2015  CG1 ILE A 125      -0.741  -3.966   1.276  1.00 84.56           C  
ATOM   2016 HG12 ILE A 125       0.300  -4.097   1.569  1.00 84.56           H  
ATOM   2017 HG13 ILE A 125      -0.785  -3.962   0.187  1.00 84.56           H  
ATOM   2018  CG2 ILE A 125      -1.480  -5.219   3.361  1.00 84.56           C  
ATOM   2019 HG21 ILE A 125      -2.098  -6.028   3.749  1.00 84.56           H  
ATOM   2020 HG22 ILE A 125      -1.825  -4.292   3.819  1.00 84.56           H  
ATOM   2021 HG23 ILE A 125      -0.444  -5.398   3.651  1.00 84.56           H  
ATOM   2022  CD1 ILE A 125      -1.219  -2.585   1.730  1.00 84.56           C  
ATOM   2023 HD11 ILE A 125      -1.053  -2.449   2.799  1.00 84.56           H  
ATOM   2024 HD12 ILE A 125      -0.641  -1.834   1.193  1.00 84.56           H  
ATOM   2025 HD13 ILE A 125      -2.277  -2.459   1.499  1.00 84.56           H  
ATOM   2026  N   GLY A 126      -1.344  -8.625   2.309  1.00 81.52           N  
ATOM   2027  H   GLY A 126      -0.355  -8.489   2.462  1.00 81.52           H  
ATOM   2028  CA  GLY A 126      -2.011  -9.707   3.027  1.00 81.52           C  
ATOM   2029  HA2 GLY A 126      -2.955  -9.958   2.543  1.00 81.52           H  
ATOM   2030  HA3 GLY A 126      -1.374 -10.591   3.025  1.00 81.52           H  
ATOM   2031  C   GLY A 126      -2.267  -9.300   4.472  1.00 81.52           C  
ATOM   2032  O   GLY A 126      -1.343  -8.852   5.142  1.00 81.52           O  
ATOM   2033  N   VAL A 127      -3.494  -9.475   4.960  1.00 83.28           N  
ATOM   2034  H   VAL A 127      -4.208  -9.836   4.345  1.00 83.28           H  
ATOM   2035  CA  VAL A 127      -3.908  -9.130   6.327  1.00 83.28           C  
ATOM   2036  HA  VAL A 127      -3.053  -8.728   6.870  1.00 83.28           H  
ATOM   2037  C   VAL A 127      -4.381 -10.379   7.062  1.00 83.28           C  
ATOM   2038  CB  VAL A 127      -4.998  -8.040   6.319  1.00 83.28           C  
ATOM   2039  HB  VAL A 127      -5.847  -8.387   5.731  1.00 83.28           H  
ATOM   2040  O   VAL A 127      -5.217 -11.135   6.562  1.00 83.28           O  
ATOM   2041  CG1 VAL A 127      -5.494  -7.710   7.733  1.00 83.28           C  
ATOM   2042 HG11 VAL A 127      -6.031  -8.558   8.159  1.00 83.28           H  
ATOM   2043 HG12 VAL A 127      -4.645  -7.460   8.369  1.00 83.28           H  
ATOM   2044 HG13 VAL A 127      -6.176  -6.860   7.702  1.00 83.28           H  
ATOM   2045  CG2 VAL A 127      -4.466  -6.749   5.683  1.00 83.28           C  
ATOM   2046 HG21 VAL A 127      -3.569  -6.416   6.206  1.00 83.28           H  
ATOM   2047 HG22 VAL A 127      -4.230  -6.918   4.633  1.00 83.28           H  
ATOM   2048 HG23 VAL A 127      -5.221  -5.966   5.743  1.00 83.28           H  
ATOM   2049  N   GLN A 128      -3.872 -10.568   8.276  1.00 86.31           N  
ATOM   2050  H   GLN A 128      -3.169  -9.915   8.591  1.00 86.31           H  
ATOM   2051  CA  GLN A 128      -4.224 -11.640   9.199  1.00 86.31           C  
ATOM   2052  HA  GLN A 128      -5.011 -12.260   8.770  1.00 86.31           H  
ATOM   2053  C   GLN A 128      -4.749 -11.028  10.500  1.00 86.31           C  
ATOM   2054  CB  GLN A 128      -2.975 -12.513   9.408  1.00 86.31           C  
ATOM   2055  HB2 GLN A 128      -2.723 -12.991   8.462  1.00 86.31           H  
ATOM   2056  HB3 GLN A 128      -2.138 -11.871   9.683  1.00 86.31           H  
ATOM   2057  O   GLN A 128      -3.987 -10.494  11.304  1.00 86.31           O  
ATOM   2058  CG  GLN A 128      -3.116 -13.596  10.486  1.00 86.31           C  
ATOM   2059  HG2 GLN A 128      -3.307 -13.133  11.454  1.00 86.31           H  
ATOM   2060  HG3 GLN A 128      -2.170 -14.132  10.564  1.00 86.31           H  
ATOM   2061  CD  GLN A 128      -4.206 -14.604  10.167  1.00 86.31           C  
ATOM   2062  NE2 GLN A 128      -5.250 -14.638  10.955  1.00 86.31           N  
ATOM   2063 HE21 GLN A 128      -5.375 -13.967  11.699  1.00 86.31           H  
ATOM   2064 HE22 GLN A 128      -6.050 -15.190  10.682  1.00 86.31           H  
ATOM   2065  OE1 GLN A 128      -4.115 -15.381   9.224  1.00 86.31           O  
ATOM   2066  N   SER A 129      -6.056 -11.126  10.721  1.00 84.82           N  
ATOM   2067  H   SER A 129      -6.611 -11.653  10.063  1.00 84.82           H  
ATOM   2068  CA  SER A 129      -6.702 -10.698  11.959  1.00 84.82           C  
ATOM   2069  HA  SER A 129      -6.454  -9.652  12.139  1.00 84.82           H  
ATOM   2070  C   SER A 129      -6.216 -11.526  13.148  1.00 84.82           C  
ATOM   2071  CB  SER A 129      -8.220 -10.801  11.824  1.00 84.82           C  
ATOM   2072  HB2 SER A 129      -8.505 -11.847  11.711  1.00 84.82           H  
ATOM   2073  HB3 SER A 129      -8.545 -10.241  10.948  1.00 84.82           H  
ATOM   2074  O   SER A 129      -5.985 -12.735  13.039  1.00 84.82           O  
ATOM   2075  OG  SER A 129      -8.843 -10.270  12.971  1.00 84.82           O  
ATOM   2076  HG  SER A 129      -9.788 -10.309  12.804  1.00 84.82           H  
ATOM   2077  N   HIS A 130      -6.058 -10.857  14.288  1.00 89.48           N  
ATOM   2078  H   HIS A 130      -6.242  -9.864  14.275  1.00 89.48           H  
ATOM   2079  CA  HIS A 130      -5.824 -11.467  15.598  1.00 89.48           C  
ATOM   2080  HA  HIS A 130      -5.623 -12.531  15.474  1.00 89.48           H  
ATOM   2081  C   HIS A 130      -7.054 -11.372  16.507  1.00 89.48           C  
ATOM   2082  CB  HIS A 130      -4.598 -10.812  16.241  1.00 89.48           C  
ATOM   2083  HB2 HIS A 130      -4.780  -9.743  16.352  1.00 89.48           H  
ATOM   2084  HB3 HIS A 130      -4.450 -11.231  17.236  1.00 89.48           H  
ATOM   2085  O   HIS A 130      -7.028 -11.866  17.634  1.00 89.48           O  
ATOM   2086  CG  HIS A 130      -3.336 -11.028  15.448  1.00 89.48           C  
ATOM   2087  CD2 HIS A 130      -2.465 -10.069  15.016  1.00 89.48           C  
ATOM   2088  HD2 HIS A 130      -2.567  -9.005  15.174  1.00 89.48           H  
ATOM   2089  ND1 HIS A 130      -2.859 -12.236  14.999  1.00 89.48           N  
ATOM   2090  HD1 HIS A 130      -3.336 -13.123  15.081  1.00 89.48           H  
ATOM   2091  CE1 HIS A 130      -1.719 -12.012  14.328  1.00 89.48           C  
ATOM   2092  HE1 HIS A 130      -1.127 -12.770  13.836  1.00 89.48           H  
ATOM   2093  NE2 HIS A 130      -1.432 -10.700  14.318  1.00 89.48           N  
ATOM   2094  N   LEU A 131      -8.125 -10.747  16.017  1.00 84.65           N  
ATOM   2095  H   LEU A 131      -8.107 -10.447  15.053  1.00 84.65           H  
ATOM   2096  CA  LEU A 131      -9.388 -10.621  16.723  1.00 84.65           C  
ATOM   2097  HA  LEU A 131      -9.165 -10.488  17.782  1.00 84.65           H  
ATOM   2098  C   LEU A 131     -10.206 -11.914  16.555  1.00 84.65           C  
ATOM   2099  CB  LEU A 131     -10.126  -9.369  16.215  1.00 84.65           C  
ATOM   2100  HB2 LEU A 131     -10.372  -9.519  15.164  1.00 84.65           H  
ATOM   2101  HB3 LEU A 131     -11.062  -9.256  16.763  1.00 84.65           H  
ATOM   2102  O   LEU A 131     -10.027 -12.626  15.560  1.00 84.65           O  
ATOM   2103  CG  LEU A 131      -9.299  -8.073  16.354  1.00 84.65           C  
ATOM   2104  HG  LEU A 131      -8.327  -8.195  15.876  1.00 84.65           H  
ATOM   2105  CD1 LEU A 131     -10.006  -6.920  15.656  1.00 84.65           C  
ATOM   2106 HD11 LEU A 131      -9.428  -6.003  15.767  1.00 84.65           H  
ATOM   2107 HD12 LEU A 131     -10.109  -7.150  14.595  1.00 84.65           H  
ATOM   2108 HD13 LEU A 131     -10.996  -6.790  16.094  1.00 84.65           H  
ATOM   2109  CD2 LEU A 131      -9.075  -7.667  17.809  1.00 84.65           C  
ATOM   2110 HD21 LEU A 131      -8.536  -8.445  18.348  1.00 84.65           H  
ATOM   2111 HD22 LEU A 131      -8.480  -6.755  17.853  1.00 84.65           H  
ATOM   2112 HD23 LEU A 131     -10.037  -7.482  18.287  1.00 84.65           H  
ATOM   2113  N   PRO A 132     -11.096 -12.253  17.506  1.00 83.50           N  
ATOM   2114  CA  PRO A 132     -11.920 -13.451  17.388  1.00 83.50           C  
ATOM   2115  HA  PRO A 132     -11.256 -14.315  17.354  1.00 83.50           H  
ATOM   2116  C   PRO A 132     -12.784 -13.429  16.117  1.00 83.50           C  
ATOM   2117  CB  PRO A 132     -12.756 -13.515  18.671  1.00 83.50           C  
ATOM   2118  HB2 PRO A 132     -13.744 -13.084  18.503  1.00 83.50           H  
ATOM   2119  HB3 PRO A 132     -12.855 -14.539  19.031  1.00 83.50           H  
ATOM   2120  O   PRO A 132     -13.353 -12.396  15.759  1.00 83.50           O  
ATOM   2121  CG  PRO A 132     -11.984 -12.644  19.664  1.00 83.50           C  
ATOM   2122  HG2 PRO A 132     -12.643 -12.195  20.407  1.00 83.50           H  
ATOM   2123  HG3 PRO A 132     -11.210 -13.240  20.146  1.00 83.50           H  
ATOM   2124  CD  PRO A 132     -11.330 -11.587  18.779  1.00 83.50           C  
ATOM   2125  HD2 PRO A 132     -12.012 -10.750  18.629  1.00 83.50           H  
ATOM   2126  HD3 PRO A 132     -10.406 -11.246  19.246  1.00 83.50           H  
ATOM   2127  N   GLU A 133     -12.903 -14.576  15.444  1.00 81.22           N  
ATOM   2128  H   GLU A 133     -12.402 -15.393  15.764  1.00 81.22           H  
ATOM   2129  CA  GLU A 133     -13.723 -14.691  14.232  1.00 81.22           C  
ATOM   2130  HA  GLU A 133     -13.341 -13.981  13.499  1.00 81.22           H  
ATOM   2131  C   GLU A 133     -15.193 -14.330  14.505  1.00 81.22           C  
ATOM   2132  CB  GLU A 133     -13.644 -16.100  13.618  1.00 81.22           C  
ATOM   2133  HB2 GLU A 133     -14.321 -16.117  12.764  1.00 81.22           H  
ATOM   2134  HB3 GLU A 133     -13.989 -16.834  14.347  1.00 81.22           H  
ATOM   2135  O   GLU A 133     -15.747 -14.657  15.558  1.00 81.22           O  
ATOM   2136  CG  GLU A 133     -12.242 -16.493  13.125  1.00 81.22           C  
ATOM   2137  HG2 GLU A 133     -11.854 -15.670  12.525  1.00 81.22           H  
ATOM   2138  HG3 GLU A 133     -11.588 -16.614  13.988  1.00 81.22           H  
ATOM   2139  CD  GLU A 133     -12.221 -17.791  12.286  1.00 81.22           C  
ATOM   2140  OE1 GLU A 133     -11.134 -18.121  11.751  1.00 81.22           O  
ATOM   2141  OE2 GLU A 133     -13.268 -18.464  12.143  1.00 81.22           O  
ATOM   2142  N   GLY A 134     -15.834 -13.664  13.541  1.00 75.07           N  
ATOM   2143  H   GLY A 134     -15.329 -13.460  12.691  1.00 75.07           H  
ATOM   2144  CA  GLY A 134     -17.238 -13.247  13.623  1.00 75.07           C  
ATOM   2145  HA2 GLY A 134     -17.596 -13.046  12.613  1.00 75.07           H  
ATOM   2146  HA3 GLY A 134     -17.827 -14.067  14.035  1.00 75.07           H  
ATOM   2147  C   GLY A 134     -17.511 -11.997  14.471  1.00 75.07           C  
ATOM   2148  O   GLY A 134     -18.661 -11.555  14.530  1.00 75.07           O  
ATOM   2149  N   VAL A 135     -16.491 -11.407  15.106  1.00 78.18           N  
ATOM   2150  H   VAL A 135     -15.572 -11.823  15.042  1.00 78.18           H  
ATOM   2151  CA  VAL A 135     -16.618 -10.104  15.774  1.00 78.18           C  
ATOM   2152  HA  VAL A 135     -17.527 -10.128  16.375  1.00 78.18           H  
ATOM   2153  C   VAL A 135     -16.728  -9.009  14.702  1.00 78.18           C  
ATOM   2154  CB  VAL A 135     -15.443  -9.830  16.732  1.00 78.18           C  
ATOM   2155  HB  VAL A 135     -14.506  -9.824  16.175  1.00 78.18           H  
ATOM   2156  O   VAL A 135     -15.830  -8.907  13.866  1.00 78.18           O  
ATOM   2157  CG1 VAL A 135     -15.609  -8.490  17.456  1.00 78.18           C  
ATOM   2158 HG11 VAL A 135     -14.733  -8.297  18.076  1.00 78.18           H  
ATOM   2159 HG12 VAL A 135     -16.500  -8.501  18.083  1.00 78.18           H  
ATOM   2160 HG13 VAL A 135     -15.705  -7.684  16.729  1.00 78.18           H  
ATOM   2161  CG2 VAL A 135     -15.374 -10.891  17.836  1.00 78.18           C  
ATOM   2162 HG21 VAL A 135     -15.289 -11.882  17.390  1.00 78.18           H  
ATOM   2163 HG22 VAL A 135     -16.277 -10.863  18.446  1.00 78.18           H  
ATOM   2164 HG23 VAL A 135     -14.501 -10.710  18.463  1.00 78.18           H  
ATOM   2165  N   PRO A 136     -17.790  -8.180  14.703  1.00 74.58           N  
ATOM   2166  CA  PRO A 136     -18.054  -7.238  13.620  1.00 74.58           C  
ATOM   2167  HA  PRO A 136     -17.834  -7.699  12.657  1.00 74.58           H  
ATOM   2168  C   PRO A 136     -17.179  -5.985  13.767  1.00 74.58           C  
ATOM   2169  CB  PRO A 136     -19.562  -6.980  13.711  1.00 74.58           C  
ATOM   2170  HB2 PRO A 136     -19.863  -6.027  13.276  1.00 74.58           H  
ATOM   2171  HB3 PRO A 136     -20.092  -7.789  13.207  1.00 74.58           H  
ATOM   2172  O   PRO A 136     -17.613  -4.960  14.291  1.00 74.58           O  
ATOM   2173  CG  PRO A 136     -19.837  -7.052  15.212  1.00 74.58           C  
ATOM   2174  HG2 PRO A 136     -20.879  -7.295  15.420  1.00 74.58           H  
ATOM   2175  HG3 PRO A 136     -19.558  -6.113  15.691  1.00 74.58           H  
ATOM   2176  CD  PRO A 136     -18.893  -8.168  15.659  1.00 74.58           C  
ATOM   2177  HD2 PRO A 136     -19.418  -9.122  15.616  1.00 74.58           H  
ATOM   2178  HD3 PRO A 136     -18.537  -7.976  16.672  1.00 74.58           H  
ATOM   2179  N   ILE A 137     -15.918  -6.077  13.338  1.00 79.28           N  
ATOM   2180  H   ILE A 137     -15.620  -6.955  12.937  1.00 79.28           H  
ATOM   2181  CA  ILE A 137     -14.955  -4.971  13.393  1.00 79.28           C  
ATOM   2182  HA  ILE A 137     -15.445  -4.093  13.815  1.00 79.28           H  
ATOM   2183  C   ILE A 137     -14.523  -4.599  11.996  1.00 79.28           C  
ATOM   2184  CB  ILE A 137     -13.747  -5.287  14.289  1.00 79.28           C  
ATOM   2185  HB  ILE A 137     -13.347  -6.268  14.036  1.00 79.28           H  
ATOM   2186  O   ILE A 137     -13.926  -5.398  11.279  1.00 79.28           O  
ATOM   2187  CG1 ILE A 137     -14.289  -5.296  15.718  1.00 79.28           C  
ATOM   2188 HG12 ILE A 137     -15.190  -5.907  15.768  1.00 79.28           H  
ATOM   2189 HG13 ILE A 137     -14.595  -4.286  15.993  1.00 79.28           H  
ATOM   2190  CG2 ILE A 137     -12.638  -4.221  14.148  1.00 79.28           C  
ATOM   2191 HG21 ILE A 137     -13.046  -3.225  14.319  1.00 79.28           H  
ATOM   2192 HG22 ILE A 137     -11.822  -4.415  14.845  1.00 79.28           H  
ATOM   2193 HG23 ILE A 137     -12.219  -4.253  13.142  1.00 79.28           H  
ATOM   2194  CD1 ILE A 137     -13.328  -5.824  16.759  1.00 79.28           C  
ATOM   2195 HD11 ILE A 137     -13.880  -5.722  17.693  1.00 79.28           H  
ATOM   2196 HD12 ILE A 137     -12.420  -5.223  16.818  1.00 79.28           H  
ATOM   2197 HD13 ILE A 137     -13.113  -6.877  16.574  1.00 79.28           H  
ATOM   2198  N   LEU A 138     -14.762  -3.335  11.665  1.00 79.69           N  
ATOM   2199  H   LEU A 138     -15.198  -2.729  12.344  1.00 79.69           H  
ATOM   2200  CA  LEU A 138     -14.367  -2.758  10.398  1.00 79.69           C  
ATOM   2201  HA  LEU A 138     -14.117  -3.569   9.714  1.00 79.69           H  
ATOM   2202  C   LEU A 138     -13.117  -1.898  10.601  1.00 79.69           C  
ATOM   2203  CB  LEU A 138     -15.586  -2.012   9.832  1.00 79.69           C  
ATOM   2204  HB2 LEU A 138     -16.472  -2.626   9.993  1.00 79.69           H  
ATOM   2205  HB3 LEU A 138     -15.722  -1.087  10.392  1.00 79.69           H  
ATOM   2206  O   LEU A 138     -13.078  -1.036  11.485  1.00 79.69           O  
ATOM   2207  CG  LEU A 138     -15.515  -1.694   8.330  1.00 79.69           C  
ATOM   2208  HG  LEU A 138     -14.686  -1.013   8.139  1.00 79.69           H  
ATOM   2209  CD1 LEU A 138     -15.319  -2.937   7.468  1.00 79.69           C  
ATOM   2210 HD11 LEU A 138     -15.779  -3.807   7.938  1.00 79.69           H  
ATOM   2211 HD12 LEU A 138     -15.757  -2.807   6.478  1.00 79.69           H  
ATOM   2212 HD13 LEU A 138     -14.251  -3.115   7.348  1.00 79.69           H  
ATOM   2213  CD2 LEU A 138     -16.829  -1.037   7.899  1.00 79.69           C  
ATOM   2214 HD21 LEU A 138     -17.611  -1.793   7.822  1.00 79.69           H  
ATOM   2215 HD22 LEU A 138     -17.167  -0.308   8.635  1.00 79.69           H  
ATOM   2216 HD23 LEU A 138     -16.704  -0.553   6.930  1.00 79.69           H  
ATOM   2217  N   ALA A 139     -12.101  -2.124   9.776  1.00 84.09           N  
ATOM   2218  H   ALA A 139     -12.180  -2.893   9.126  1.00 84.09           H  
ATOM   2219  CA  ALA A 139     -10.906  -1.297   9.699  1.00 84.09           C  
ATOM   2220  HA  ALA A 139     -10.946  -0.536  10.478  1.00 84.09           H  
ATOM   2221  C   ALA A 139     -10.849  -0.587   8.343  1.00 84.09           C  
ATOM   2222  CB  ALA A 139      -9.668  -2.159   9.964  1.00 84.09           C  
ATOM   2223  HB1 ALA A 139      -8.771  -1.542   9.905  1.00 84.09           H  
ATOM   2224  HB2 ALA A 139      -9.736  -2.591  10.963  1.00 84.09           H  
ATOM   2225  HB3 ALA A 139      -9.604  -2.960   9.227  1.00 84.09           H  
ATOM   2226  O   ALA A 139     -11.010  -1.217   7.305  1.00 84.09           O  
ATOM   2227  N   PHE A 140     -10.606   0.717   8.336  1.00 84.45           N  
ATOM   2228  H   PHE A 140     -10.445   1.174   9.223  1.00 84.45           H  
ATOM   2229  CA  PHE A 140     -10.316   1.476   7.128  1.00 84.45           C  
ATOM   2230  HA  PHE A 140     -10.724   0.954   6.263  1.00 84.45           H  
ATOM   2231  C   PHE A 140      -8.800   1.588   6.960  1.00 84.45           C  
ATOM   2232  CB  PHE A 140     -11.003   2.840   7.189  1.00 84.45           C  
ATOM   2233  HB2 PHE A 140     -12.079   2.691   7.286  1.00 84.45           H  
ATOM   2234  HB3 PHE A 140     -10.663   3.375   8.076  1.00 84.45           H  
ATOM   2235  O   PHE A 140      -8.130   2.226   7.772  1.00 84.45           O  
ATOM   2236  CG  PHE A 140     -10.743   3.682   5.959  1.00 84.45           C  
ATOM   2237  CD1 PHE A 140      -9.851   4.769   6.012  1.00 84.45           C  
ATOM   2238  HD1 PHE A 140      -9.339   5.007   6.933  1.00 84.45           H  
ATOM   2239  CD2 PHE A 140     -11.373   3.355   4.744  1.00 84.45           C  
ATOM   2240  HD2 PHE A 140     -12.041   2.508   4.692  1.00 84.45           H  
ATOM   2241  CE1 PHE A 140      -9.615   5.539   4.859  1.00 84.45           C  
ATOM   2242  HE1 PHE A 140      -8.913   6.359   4.885  1.00 84.45           H  
ATOM   2243  CE2 PHE A 140     -11.152   4.138   3.600  1.00 84.45           C  
ATOM   2244  HE2 PHE A 140     -11.660   3.899   2.677  1.00 84.45           H  
ATOM   2245  CZ  PHE A 140     -10.279   5.237   3.660  1.00 84.45           C  
ATOM   2246  HZ  PHE A 140     -10.111   5.841   2.780  1.00 84.45           H  
ATOM   2247  N   MET A 141      -8.267   0.947   5.924  1.00 84.63           N  
ATOM   2248  H   MET A 141      -8.902   0.469   5.301  1.00 84.63           H  
ATOM   2249  CA  MET A 141      -6.850   0.939   5.563  1.00 84.63           C  
ATOM   2250  HA  MET A 141      -6.256   1.339   6.385  1.00 84.63           H  
ATOM   2251  C   MET A 141      -6.609   1.820   4.345  1.00 84.63           C  
ATOM   2252  CB  MET A 141      -6.395  -0.503   5.288  1.00 84.63           C  
ATOM   2253  HB2 MET A 141      -7.179  -1.056   4.770  1.00 84.63           H  
ATOM   2254  HB3 MET A 141      -5.509  -0.485   4.653  1.00 84.63           H  
ATOM   2255  O   MET A 141      -7.281   1.661   3.331  1.00 84.63           O  
ATOM   2256  CG  MET A 141      -6.051  -1.193   6.609  1.00 84.63           C  
ATOM   2257  HG2 MET A 141      -5.250  -0.626   7.082  1.00 84.63           H  
ATOM   2258  HG3 MET A 141      -6.920  -1.142   7.265  1.00 84.63           H  
ATOM   2259  SD  MET A 141      -5.518  -2.924   6.540  1.00 84.63           S  
ATOM   2260  CE  MET A 141      -4.283  -2.955   5.218  1.00 84.63           C  
ATOM   2261  HE1 MET A 141      -3.848  -3.953   5.156  1.00 84.63           H  
ATOM   2262  HE2 MET A 141      -4.755  -2.716   4.265  1.00 84.63           H  
ATOM   2263  HE3 MET A 141      -3.489  -2.236   5.419  1.00 84.63           H  
ATOM   2264  N   VAL A 142      -5.633   2.722   4.415  1.00 81.49           N  
ATOM   2265  H   VAL A 142      -5.136   2.832   5.288  1.00 81.49           H  
ATOM   2266  CA  VAL A 142      -5.303   3.642   3.322  1.00 81.49           C  
ATOM   2267  HA  VAL A 142      -5.640   3.194   2.388  1.00 81.49           H  
ATOM   2268  C   VAL A 142      -3.796   3.846   3.196  1.00 81.49           C  
ATOM   2269  CB  VAL A 142      -6.078   4.963   3.493  1.00 81.49           C  
ATOM   2270  HB  VAL A 142      -7.139   4.718   3.552  1.00 81.49           H  
ATOM   2271  O   VAL A 142      -3.087   3.973   4.193  1.00 81.49           O  
ATOM   2272  CG1 VAL A 142      -5.715   5.768   4.743  1.00 81.49           C  
ATOM   2273 HG11 VAL A 142      -6.378   6.629   4.830  1.00 81.49           H  
ATOM   2274 HG12 VAL A 142      -4.688   6.124   4.667  1.00 81.49           H  
ATOM   2275 HG13 VAL A 142      -5.828   5.150   5.633  1.00 81.49           H  
ATOM   2276  CG2 VAL A 142      -5.890   5.865   2.282  1.00 81.49           C  
ATOM   2277 HG21 VAL A 142      -6.164   5.319   1.379  1.00 81.49           H  
ATOM   2278 HG22 VAL A 142      -4.857   6.205   2.205  1.00 81.49           H  
ATOM   2279 HG23 VAL A 142      -6.539   6.735   2.380  1.00 81.49           H  
ATOM   2280  N   ILE A 143      -3.300   3.874   1.958  1.00 84.23           N  
ATOM   2281  H   ILE A 143      -3.942   3.796   1.182  1.00 84.23           H  
ATOM   2282  CA  ILE A 143      -1.894   4.166   1.653  1.00 84.23           C  
ATOM   2283  HA  ILE A 143      -1.274   3.854   2.494  1.00 84.23           H  
ATOM   2284  C   ILE A 143      -1.724   5.669   1.484  1.00 84.23           C  
ATOM   2285  CB  ILE A 143      -1.415   3.411   0.395  1.00 84.23           C  
ATOM   2286  HB  ILE A 143      -1.953   3.806  -0.467  1.00 84.23           H  
ATOM   2287  O   ILE A 143      -2.401   6.270   0.652  1.00 84.23           O  
ATOM   2288  CG1 ILE A 143      -1.722   1.901   0.463  1.00 84.23           C  
ATOM   2289 HG12 ILE A 143      -2.802   1.756   0.508  1.00 84.23           H  
ATOM   2290 HG13 ILE A 143      -1.381   1.430  -0.459  1.00 84.23           H  
ATOM   2291  CG2 ILE A 143       0.087   3.659   0.163  1.00 84.23           C  
ATOM   2292 HG21 ILE A 143       0.664   3.374   1.043  1.00 84.23           H  
ATOM   2293 HG22 ILE A 143       0.268   4.713  -0.049  1.00 84.23           H  
ATOM   2294 HG23 ILE A 143       0.433   3.082  -0.694  1.00 84.23           H  
ATOM   2295  CD1 ILE A 143      -1.087   1.167   1.646  1.00 84.23           C  
ATOM   2296 HD11 ILE A 143      -1.510   0.163   1.702  1.00 84.23           H  
ATOM   2297 HD12 ILE A 143      -1.296   1.673   2.589  1.00 84.23           H  
ATOM   2298 HD13 ILE A 143      -0.011   1.096   1.490  1.00 84.23           H  
ATOM   2299  N   MET A 144      -0.811   6.262   2.248  1.00 81.27           N  
ATOM   2300  H   MET A 144      -0.277   5.695   2.890  1.00 81.27           H  
ATOM   2301  CA  MET A 144      -0.536   7.698   2.221  1.00 81.27           C  
ATOM   2302  HA  MET A 144      -1.200   8.183   1.506  1.00 81.27           H  
ATOM   2303  C   MET A 144       0.904   7.970   1.782  1.00 81.27           C  
ATOM   2304  CB  MET A 144      -0.802   8.320   3.597  1.00 81.27           C  
ATOM   2305  HB2 MET A 144      -0.054   7.957   4.302  1.00 81.27           H  
ATOM   2306  HB3 MET A 144      -0.685   9.400   3.509  1.00 81.27           H  
ATOM   2307  O   MET A 144       1.820   7.273   2.220  1.00 81.27           O  
ATOM   2308  CG  MET A 144      -2.193   8.000   4.157  1.00 81.27           C  
ATOM   2309  HG2 MET A 144      -2.953   8.317   3.442  1.00 81.27           H  
ATOM   2310  HG3 MET A 144      -2.280   6.922   4.291  1.00 81.27           H  
ATOM   2311  SD  MET A 144      -2.533   8.774   5.756  1.00 81.27           S  
ATOM   2312  CE  MET A 144      -2.705  10.489   5.232  1.00 81.27           C  
ATOM   2313  HE1 MET A 144      -2.962  11.088   6.106  1.00 81.27           H  
ATOM   2314  HE2 MET A 144      -3.499  10.561   4.490  1.00 81.27           H  
ATOM   2315  HE3 MET A 144      -1.770  10.857   4.808  1.00 81.27           H  
ATOM   2316  N   ASP A 145       1.095   9.007   0.959  1.00 77.87           N  
ATOM   2317  H   ASP A 145       0.292   9.541   0.660  1.00 77.87           H  
ATOM   2318  CA  ASP A 145       2.411   9.600   0.696  1.00 77.87           C  
ATOM   2319  HA  ASP A 145       3.169   8.821   0.770  1.00 77.87           H  
ATOM   2320  C   ASP A 145       2.694  10.667   1.762  1.00 77.87           C  
ATOM   2321  CB  ASP A 145       2.484  10.169  -0.736  1.00 77.87           C  
ATOM   2322  HB2 ASP A 145       2.182   9.385  -1.431  1.00 77.87           H  
ATOM   2323  HB3 ASP A 145       1.776  10.992  -0.835  1.00 77.87           H  
ATOM   2324  O   ASP A 145       2.020  11.695   1.816  1.00 77.87           O  
ATOM   2325  CG  ASP A 145       3.885  10.661  -1.153  1.00 77.87           C  
ATOM   2326  OD1 ASP A 145       4.799  10.801  -0.311  1.00 77.87           O  
ATOM   2327  OD2 ASP A 145       4.108  10.903  -2.363  1.00 77.87           O  
ATOM   2328  N   THR A 146       3.686  10.438   2.618  1.00 77.72           N  
ATOM   2329  H   THR A 146       4.246   9.610   2.475  1.00 77.72           H  
ATOM   2330  CA  THR A 146       4.072  11.346   3.707  1.00 77.72           C  
ATOM   2331  HA  THR A 146       3.173  11.603   4.268  1.00 77.72           H  
ATOM   2332  C   THR A 146       4.661  12.664   3.197  1.00 77.72           C  
ATOM   2333  CB  THR A 146       5.062  10.684   4.681  1.00 77.72           C  
ATOM   2334  HB  THR A 146       5.223  11.355   5.524  1.00 77.72           H  
ATOM   2335  O   THR A 146       4.749  13.623   3.963  1.00 77.72           O  
ATOM   2336  CG2 THR A 146       4.601   9.333   5.229  1.00 77.72           C  
ATOM   2337 HG21 THR A 146       3.653   9.456   5.753  1.00 77.72           H  
ATOM   2338 HG22 THR A 146       4.471   8.611   4.423  1.00 77.72           H  
ATOM   2339 HG23 THR A 146       5.341   8.948   5.931  1.00 77.72           H  
ATOM   2340  OG1 THR A 146       6.294  10.454   4.057  1.00 77.72           O  
ATOM   2341  HG1 THR A 146       6.732   9.733   4.516  1.00 77.72           H  
ATOM   2342  N   ARG A 147       5.018  12.749   1.907  1.00 73.79           N  
ATOM   2343  H   ARG A 147       4.925  11.916   1.343  1.00 73.79           H  
ATOM   2344  CA  ARG A 147       5.491  13.979   1.249  1.00 73.79           C  
ATOM   2345  HA  ARG A 147       6.093  14.549   1.957  1.00 73.79           H  
ATOM   2346  C   ARG A 147       4.347  14.896   0.806  1.00 73.79           C  
ATOM   2347  CB  ARG A 147       6.355  13.622   0.031  1.00 73.79           C  
ATOM   2348  HB2 ARG A 147       5.692  13.203  -0.726  1.00 73.79           H  
ATOM   2349  HB3 ARG A 147       6.783  14.538  -0.377  1.00 73.79           H  
ATOM   2350  O   ARG A 147       4.613  16.002   0.339  1.00 73.79           O  
ATOM   2351  CG  ARG A 147       7.506  12.642   0.333  1.00 73.79           C  
ATOM   2352  HG2 ARG A 147       7.133  11.760   0.853  1.00 73.79           H  
ATOM   2353  HG3 ARG A 147       8.239  13.132   0.974  1.00 73.79           H  
ATOM   2354  CD  ARG A 147       8.189  12.175  -0.955  1.00 73.79           C  
ATOM   2355  HD2 ARG A 147       8.991  11.486  -0.691  1.00 73.79           H  
ATOM   2356  HD3 ARG A 147       8.626  13.043  -1.450  1.00 73.79           H  
ATOM   2357  NE  ARG A 147       7.225  11.503  -1.847  1.00 73.79           N  
ATOM   2358  HE  ARG A 147       6.325  11.279  -1.447  1.00 73.79           H  
ATOM   2359  NH1 ARG A 147       8.513  11.400  -3.752  1.00 73.79           N  
ATOM   2360 HH11 ARG A 147       9.311  11.701  -3.212  1.00 73.79           H  
ATOM   2361 HH12 ARG A 147       8.589  11.029  -4.688  1.00 73.79           H  
ATOM   2362  NH2 ARG A 147       6.416  10.727  -3.812  1.00 73.79           N  
ATOM   2363 HH21 ARG A 147       6.565  10.383  -4.750  1.00 73.79           H  
ATOM   2364 HH22 ARG A 147       5.518  10.652  -3.355  1.00 73.79           H  
ATOM   2365  CZ  ARG A 147       7.390  11.214  -3.119  1.00 73.79           C  
ATOM   2366  N   PHE A 148       3.098  14.435   0.880  1.00 68.70           N  
ATOM   2367  H   PHE A 148       2.939  13.532   1.304  1.00 68.70           H  
ATOM   2368  CA  PHE A 148       1.923  15.167   0.415  1.00 68.70           C  
ATOM   2369  HA  PHE A 148       2.245  16.069  -0.104  1.00 68.70           H  
ATOM   2370  C   PHE A 148       1.059  15.597   1.599  1.00 68.70           C  
ATOM   2371  CB  PHE A 148       1.152  14.292  -0.583  1.00 68.70           C  
ATOM   2372  HB2 PHE A 148       1.865  13.733  -1.188  1.00 68.70           H  
ATOM   2373  HB3 PHE A 148       0.549  13.563  -0.041  1.00 68.70           H  
ATOM   2374  O   PHE A 148       0.690  14.772   2.419  1.00 68.70           O  
ATOM   2375  CG  PHE A 148       0.284  15.089  -1.533  1.00 68.70           C  
ATOM   2376  CD1 PHE A 148      -1.117  15.035  -1.452  1.00 68.70           C  
ATOM   2377  HD1 PHE A 148      -1.598  14.430  -0.698  1.00 68.70           H  
ATOM   2378  CD2 PHE A 148       0.896  15.872  -2.531  1.00 68.70           C  
ATOM   2379  HD2 PHE A 148       1.973  15.918  -2.587  1.00 68.70           H  
ATOM   2380  CE1 PHE A 148      -1.894  15.746  -2.383  1.00 68.70           C  
ATOM   2381  HE1 PHE A 148      -2.971  15.672  -2.340  1.00 68.70           H  
ATOM   2382  CE2 PHE A 148       0.113  16.611  -3.435  1.00 68.70           C  
ATOM   2383  HE2 PHE A 148       0.587  17.231  -4.182  1.00 68.70           H  
ATOM   2384  CZ  PHE A 148      -1.287  16.552  -3.359  1.00 68.70           C  
ATOM   2385  HZ  PHE A 148      -1.893  17.114  -4.053  1.00 68.70           H  
ATOM   2386  N   ASP A 149       0.709  16.877   1.687  1.00 69.12           N  
ATOM   2387  H   ASP A 149       0.920  17.511   0.930  1.00 69.12           H  
ATOM   2388  CA  ASP A 149       0.036  17.491   2.843  1.00 69.12           C  
ATOM   2389  HA  ASP A 149       0.345  16.949   3.737  1.00 69.12           H  
ATOM   2390  C   ASP A 149      -1.501  17.400   2.811  1.00 69.12           C  
ATOM   2391  CB  ASP A 149       0.538  18.938   3.001  1.00 69.12           C  
ATOM   2392  HB2 ASP A 149       0.123  19.355   3.919  1.00 69.12           H  
ATOM   2393  HB3 ASP A 149       1.621  18.916   3.117  1.00 69.12           H  
ATOM   2394  O   ASP A 149      -2.179  18.011   3.638  1.00 69.12           O  
ATOM   2395  CG  ASP A 149       0.194  19.871   1.827  1.00 69.12           C  
ATOM   2396  OD1 ASP A 149      -0.146  19.373   0.726  1.00 69.12           O  
ATOM   2397  OD2 ASP A 149       0.330  21.100   2.013  1.00 69.12           O  
ATOM   2398  N   ARG A 150      -2.051  16.624   1.871  1.00 66.32           N  
ATOM   2399  H   ARG A 150      -1.406  16.154   1.252  1.00 66.32           H  
ATOM   2400  CA  ARG A 150      -3.494  16.446   1.653  1.00 66.32           C  
ATOM   2401  HA  ARG A 150      -4.062  17.038   2.370  1.00 66.32           H  
ATOM   2402  C   ARG A 150      -3.904  14.984   1.824  1.00 66.32           C  
ATOM   2403  CB  ARG A 150      -3.876  16.978   0.283  1.00 66.32           C  
ATOM   2404  HB2 ARG A 150      -3.203  16.533  -0.451  1.00 66.32           H  
ATOM   2405  HB3 ARG A 150      -4.895  16.678   0.041  1.00 66.32           H  
ATOM   2406  O   ARG A 150      -3.948  14.232   0.840  1.00 66.32           O  
ATOM   2407  CG  ARG A 150      -3.744  18.494   0.212  1.00 66.32           C  
ATOM   2408  HG2 ARG A 150      -4.330  18.958   1.005  1.00 66.32           H  
ATOM   2409  HG3 ARG A 150      -2.696  18.776   0.316  1.00 66.32           H  
ATOM   2410  CD  ARG A 150      -4.270  18.949  -1.141  1.00 66.32           C  
ATOM   2411  HD2 ARG A 150      -5.347  18.783  -1.162  1.00 66.32           H  
ATOM   2412  HD3 ARG A 150      -3.799  18.353  -1.923  1.00 66.32           H  
ATOM   2413  NE  ARG A 150      -3.960  20.367  -1.352  1.00 66.32           N  
ATOM   2414  HE  ARG A 150      -3.354  20.785  -0.661  1.00 66.32           H  
ATOM   2415  NH1 ARG A 150      -5.114  20.576  -3.310  1.00 66.32           N  
ATOM   2416 HH11 ARG A 150      -5.445  21.122  -4.093  1.00 66.32           H  
ATOM   2417 HH12 ARG A 150      -5.443  19.633  -3.161  1.00 66.32           H  
ATOM   2418  NH2 ARG A 150      -4.021  22.343  -2.458  1.00 66.32           N  
ATOM   2419 HH21 ARG A 150      -4.327  22.904  -3.239  1.00 66.32           H  
ATOM   2420 HH22 ARG A 150      -3.425  22.722  -1.735  1.00 66.32           H  
ATOM   2421  CZ  ARG A 150      -4.366  21.090  -2.371  1.00 66.32           C  
ATOM   2422  N   PRO A 151      -4.179  14.545   3.063  1.00 68.52           N  
ATOM   2423  CA  PRO A 151      -4.518  13.157   3.353  1.00 68.52           C  
ATOM   2424  HA  PRO A 151      -3.722  12.500   3.003  1.00 68.52           H  
ATOM   2425  C   PRO A 151      -5.836  12.716   2.691  1.00 68.52           C  
ATOM   2426  CB  PRO A 151      -4.580  13.119   4.881  1.00 68.52           C  
ATOM   2427  HB2 PRO A 151      -3.574  12.978   5.274  1.00 68.52           H  
ATOM   2428  HB3 PRO A 151      -5.255  12.347   5.250  1.00 68.52           H  
ATOM   2429  O   PRO A 151      -6.031  11.535   2.411  1.00 68.52           O  
ATOM   2430  CG  PRO A 151      -5.024  14.518   5.282  1.00 68.52           C  
ATOM   2431  HG2 PRO A 151      -4.737  14.760   6.306  1.00 68.52           H  
ATOM   2432  HG3 PRO A 151      -6.098  14.630   5.139  1.00 68.52           H  
ATOM   2433  CD  PRO A 151      -4.268  15.365   4.269  1.00 68.52           C  
ATOM   2434  HD2 PRO A 151      -4.817  16.292   4.105  1.00 68.52           H  
ATOM   2435  HD3 PRO A 151      -3.266  15.588   4.636  1.00 68.52           H  
ATOM   2436  N   GLU A 152      -6.730  13.649   2.372  1.00 65.44           N  
ATOM   2437  H   GLU A 152      -6.528  14.610   2.609  1.00 65.44           H  
ATOM   2438  CA  GLU A 152      -8.007  13.388   1.715  1.00 65.44           C  
ATOM   2439  HA  GLU A 152      -8.520  12.621   2.295  1.00 65.44           H  
ATOM   2440  C   GLU A 152      -7.851  12.815   0.299  1.00 65.44           C  
ATOM   2441  CB  GLU A 152      -8.901  14.644   1.757  1.00 65.44           C  
ATOM   2442  HB2 GLU A 152      -9.891  14.332   1.423  1.00 65.44           H  
ATOM   2443  HB3 GLU A 152      -9.012  14.966   2.792  1.00 65.44           H  
ATOM   2444  O   GLU A 152      -8.674  12.001  -0.118  1.00 65.44           O  
ATOM   2445  CG  GLU A 152      -8.498  15.856   0.892  1.00 65.44           C  
ATOM   2446  HG2 GLU A 152      -8.289  15.504  -0.118  1.00 65.44           H  
ATOM   2447  HG3 GLU A 152      -9.375  16.500   0.820  1.00 65.44           H  
ATOM   2448  CD  GLU A 152      -7.329  16.718   1.402  1.00 65.44           C  
ATOM   2449  OE1 GLU A 152      -7.035  17.735   0.736  1.00 65.44           O  
ATOM   2450  OE2 GLU A 152      -6.708  16.353   2.424  1.00 65.44           O  
ATOM   2451  N   HIS A 153      -6.769  13.134  -0.420  1.00 62.12           N  
ATOM   2452  H   HIS A 153      -6.089  13.763  -0.017  1.00 62.12           H  
ATOM   2453  CA  HIS A 153      -6.492  12.531  -1.731  1.00 62.12           C  
ATOM   2454  HA  HIS A 153      -7.380  12.609  -2.360  1.00 62.12           H  
ATOM   2455  C   HIS A 153      -6.149  11.038  -1.617  1.00 62.12           C  
ATOM   2456  CB  HIS A 153      -5.340  13.276  -2.417  1.00 62.12           C  
ATOM   2457  HB2 HIS A 153      -4.505  13.366  -1.721  1.00 62.12           H  
ATOM   2458  HB3 HIS A 153      -4.998  12.669  -3.255  1.00 62.12           H  
ATOM   2459  O   HIS A 153      -6.455  10.259  -2.521  1.00 62.12           O  
ATOM   2460  CG  HIS A 153      -5.661  14.646  -2.968  1.00 62.12           C  
ATOM   2461  CD2 HIS A 153      -6.699  15.483  -2.651  1.00 62.12           C  
ATOM   2462  HD2 HIS A 153      -7.495  15.272  -1.952  1.00 62.12           H  
ATOM   2463  ND1 HIS A 153      -4.932  15.280  -3.946  1.00 62.12           N  
ATOM   2464  HD1 HIS A 153      -4.151  14.881  -4.447  1.00 62.12           H  
ATOM   2465  CE1 HIS A 153      -5.498  16.470  -4.192  1.00 62.12           C  
ATOM   2466  HE1 HIS A 153      -5.158  17.168  -4.944  1.00 62.12           H  
ATOM   2467  NE2 HIS A 153      -6.577  16.649  -3.420  1.00 62.12           N  
ATOM   2468  N   ALA A 154      -5.555  10.624  -0.494  1.00 64.27           N  
ATOM   2469  H   ALA A 154      -5.376  11.295   0.240  1.00 64.27           H  
ATOM   2470  CA  ALA A 154      -5.232   9.227  -0.235  1.00 64.27           C  
ATOM   2471  HA  ALA A 154      -4.724   8.815  -1.107  1.00 64.27           H  
ATOM   2472  C   ALA A 154      -6.490   8.382   0.002  1.00 64.27           C  
ATOM   2473  CB  ALA A 154      -4.270   9.154   0.954  1.00 64.27           C  
ATOM   2474  HB1 ALA A 154      -3.957   8.119   1.096  1.00 64.27           H  
ATOM   2475  HB2 ALA A 154      -4.760   9.485   1.870  1.00 64.27           H  
ATOM   2476  HB3 ALA A 154      -3.390   9.769   0.765  1.00 64.27           H  
ATOM   2477  O   ALA A 154      -6.478   7.192  -0.298  1.00 64.27           O  
ATOM   2478  N   SER A 155      -7.593   8.982   0.475  1.00 64.02           N  
ATOM   2479  H   SER A 155      -7.539   9.970   0.682  1.00 64.02           H  
ATOM   2480  CA  SER A 155      -8.850   8.270   0.765  1.00 64.02           C  
ATOM   2481  HA  SER A 155      -8.658   7.561   1.570  1.00 64.02           H  
ATOM   2482  C   SER A 155      -9.392   7.467  -0.424  1.00 64.02           C  
ATOM   2483  CB  SER A 155      -9.930   9.244   1.247  1.00 64.02           C  
ATOM   2484  HB2 SER A 155     -10.763   8.668   1.649  1.00 64.02           H  
ATOM   2485  HB3 SER A 155      -9.533   9.881   2.038  1.00 64.02           H  
ATOM   2486  O   SER A 155     -10.017   6.426  -0.225  1.00 64.02           O  
ATOM   2487  OG  SER A 155     -10.410  10.058   0.198  1.00 64.02           O  
ATOM   2488  HG  SER A 155      -9.805  10.790   0.056  1.00 64.02           H  
ATOM   2489  N   LEU A 156      -9.081   7.890  -1.656  1.00 57.81           N  
ATOM   2490  H   LEU A 156      -8.564   8.754  -1.731  1.00 57.81           H  
ATOM   2491  CA  LEU A 156      -9.430   7.182  -2.891  1.00 57.81           C  
ATOM   2492  HA  LEU A 156     -10.507   7.010  -2.906  1.00 57.81           H  
ATOM   2493  C   LEU A 156      -8.765   5.795  -2.979  1.00 57.81           C  
ATOM   2494  CB  LEU A 156      -9.035   8.065  -4.091  1.00 57.81           C  
ATOM   2495  HB2 LEU A 156      -9.267   7.524  -5.009  1.00 57.81           H  
ATOM   2496  HB3 LEU A 156      -7.957   8.223  -4.059  1.00 57.81           H  
ATOM   2497  O   LEU A 156      -9.322   4.882  -3.576  1.00 57.81           O  
ATOM   2498  CG  LEU A 156      -9.730   9.442  -4.139  1.00 57.81           C  
ATOM   2499  HG  LEU A 156      -9.509   9.997  -3.227  1.00 57.81           H  
ATOM   2500  CD1 LEU A 156      -9.201  10.254  -5.321  1.00 57.81           C  
ATOM   2501 HD11 LEU A 156      -9.645  11.249  -5.308  1.00 57.81           H  
ATOM   2502 HD12 LEU A 156      -9.453   9.763  -6.261  1.00 57.81           H  
ATOM   2503 HD13 LEU A 156      -8.119  10.361  -5.239  1.00 57.81           H  
ATOM   2504  CD2 LEU A 156     -11.248   9.320  -4.289  1.00 57.81           C  
ATOM   2505 HD21 LEU A 156     -11.687  10.313  -4.388  1.00 57.81           H  
ATOM   2506 HD22 LEU A 156     -11.495   8.723  -5.167  1.00 57.81           H  
ATOM   2507 HD23 LEU A 156     -11.672   8.854  -3.400  1.00 57.81           H  
ATOM   2508  N   CYS A 157      -7.602   5.620  -2.346  1.00 58.50           N  
ATOM   2509  H   CYS A 157      -7.223   6.408  -1.841  1.00 58.50           H  
ATOM   2510  CA  CYS A 157      -6.872   4.356  -2.201  1.00 58.50           C  
ATOM   2511  HA  CYS A 157      -7.041   3.743  -3.086  1.00 58.50           H  
ATOM   2512  C   CYS A 157      -7.326   3.529  -0.982  1.00 58.50           C  
ATOM   2513  CB  CYS A 157      -5.366   4.658  -2.054  1.00 58.50           C  
ATOM   2514  HB2 CYS A 157      -5.198   5.066  -1.057  1.00 58.50           H  
ATOM   2515  HB3 CYS A 157      -4.802   3.728  -2.129  1.00 58.50           H  
ATOM   2516  O   CYS A 157      -6.657   2.558  -0.624  1.00 58.50           O  
ATOM   2517  SG  CYS A 157      -4.709   5.853  -3.253  1.00 58.50           S  
ATOM   2518  HG  CYS A 157      -3.549   6.076  -2.627  1.00 58.50           H  
ATOM   2519  N   GLY A 158      -8.383   3.956  -0.287  1.00 71.01           N  
ATOM   2520  H   GLY A 158      -8.892   4.760  -0.626  1.00 71.01           H  
ATOM   2521  CA  GLY A 158      -8.848   3.354   0.955  1.00 71.01           C  
ATOM   2522  HA2 GLY A 158      -9.547   4.042   1.431  1.00 71.01           H  
ATOM   2523  HA3 GLY A 158      -7.997   3.215   1.622  1.00 71.01           H  
ATOM   2524  C   GLY A 158      -9.565   2.019   0.754  1.00 71.01           C  
ATOM   2525  O   GLY A 158     -10.187   1.782  -0.280  1.00 71.01           O  
ATOM   2526  N   SER A 159      -9.479   1.138   1.745  1.00 73.19           N  
ATOM   2527  H   SER A 159      -8.900   1.391   2.533  1.00 73.19           H  
ATOM   2528  CA  SER A 159     -10.110  -0.184   1.791  1.00 73.19           C  
ATOM   2529  HA  SER A 159     -10.840  -0.289   0.988  1.00 73.19           H  
ATOM   2530  C   SER A 159     -10.790  -0.398   3.136  1.00 73.19           C  
ATOM   2531  CB  SER A 159      -9.061  -1.286   1.666  1.00 73.19           C  
ATOM   2532  HB2 SER A 159      -8.345  -1.202   2.484  1.00 73.19           H  
ATOM   2533  HB3 SER A 159      -9.552  -2.257   1.735  1.00 73.19           H  
ATOM   2534  O   SER A 159     -10.186  -0.123   4.168  1.00 73.19           O  
ATOM   2535  OG  SER A 159      -8.369  -1.232   0.452  1.00 73.19           O  
ATOM   2536  HG  SER A 159      -8.127  -0.326   0.249  1.00 73.19           H  
ATOM   2537  N   TYR A 160     -12.001  -0.952   3.146  1.00 77.23           N  
ATOM   2538  H   TYR A 160     -12.409  -1.250   2.272  1.00 77.23           H  
ATOM   2539  CA  TYR A 160     -12.694  -1.325   4.385  1.00 77.23           C  
ATOM   2540  HA  TYR A 160     -12.264  -0.792   5.233  1.00 77.23           H  
ATOM   2541  C   TYR A 160     -12.566  -2.823   4.647  1.00 77.23           C  
ATOM   2542  CB  TYR A 160     -14.172  -0.939   4.301  1.00 77.23           C  
ATOM   2543  HB2 TYR A 160     -14.603  -1.342   3.385  1.00 77.23           H  
ATOM   2544  HB3 TYR A 160     -14.697  -1.405   5.136  1.00 77.23           H  
ATOM   2545  O   TYR A 160     -13.191  -3.615   3.963  1.00 77.23           O  
ATOM   2546  CG  TYR A 160     -14.434   0.544   4.382  1.00 77.23           C  
ATOM   2547  CD1 TYR A 160     -14.368   1.196   5.628  1.00 77.23           C  
ATOM   2548  HD1 TYR A 160     -14.100   0.647   6.519  1.00 77.23           H  
ATOM   2549  CD2 TYR A 160     -14.762   1.266   3.220  1.00 77.23           C  
ATOM   2550  HD2 TYR A 160     -14.820   0.766   2.265  1.00 77.23           H  
ATOM   2551  CE1 TYR A 160     -14.645   2.572   5.711  1.00 77.23           C  
ATOM   2552  HE1 TYR A 160     -14.582   3.098   6.652  1.00 77.23           H  
ATOM   2553  CE2 TYR A 160     -15.037   2.643   3.302  1.00 77.23           C  
ATOM   2554  HE2 TYR A 160     -15.295   3.198   2.412  1.00 77.23           H  
ATOM   2555  OH  TYR A 160     -15.259   4.621   4.646  1.00 77.23           O  
ATOM   2556  HH  TYR A 160     -15.472   5.013   3.795  1.00 77.23           H  
ATOM   2557  CZ  TYR A 160     -14.987   3.295   4.552  1.00 77.23           C  
ATOM   2558  N   ILE A 161     -11.800  -3.237   5.644  1.00 73.81           N  
ATOM   2559  H   ILE A 161     -11.340  -2.545   6.219  1.00 73.81           H  
ATOM   2560  CA  ILE A 161     -11.584  -4.648   5.961  1.00 73.81           C  
ATOM   2561  HA  ILE A 161     -11.854  -5.254   5.096  1.00 73.81           H  
ATOM   2562  C   ILE A 161     -12.453  -5.083   7.130  1.00 73.81           C  
ATOM   2563  CB  ILE A 161     -10.105  -4.925   6.266  1.00 73.81           C  
ATOM   2564  HB  ILE A 161      -9.819  -4.379   7.165  1.00 73.81           H  
ATOM   2565  O   ILE A 161     -12.378  -4.496   8.208  1.00 73.81           O  
ATOM   2566  CG1 ILE A 161      -9.232  -4.429   5.100  1.00 73.81           C  
ATOM   2567 HG12 ILE A 161      -9.288  -3.343   5.036  1.00 73.81           H  
ATOM   2568 HG13 ILE A 161      -9.580  -4.861   4.162  1.00 73.81           H  
ATOM   2569  CG2 ILE A 161      -9.912  -6.432   6.528  1.00 73.81           C  
ATOM   2570 HG21 ILE A 161     -10.278  -7.003   5.675  1.00 73.81           H  
ATOM   2571 HG22 ILE A 161     -10.460  -6.736   7.419  1.00 73.81           H  
ATOM   2572 HG23 ILE A 161      -8.867  -6.674   6.720  1.00 73.81           H  
ATOM   2573  CD1 ILE A 161      -7.773  -4.809   5.297  1.00 73.81           C  
ATOM   2574 HD11 ILE A 161      -7.519  -4.772   6.356  1.00 73.81           H  
ATOM   2575 HD12 ILE A 161      -7.593  -5.815   4.918  1.00 73.81           H  
ATOM   2576 HD13 ILE A 161      -7.149  -4.097   4.757  1.00 73.81           H  
ATOM   2577  N   ASP A 162     -13.199  -6.168   6.936  1.00 74.77           N  
ATOM   2578  H   ASP A 162     -13.230  -6.590   6.018  1.00 74.77           H  
ATOM   2579  CA  ASP A 162     -13.783  -6.921   8.040  1.00 74.77           C  
ATOM   2580  HA  ASP A 162     -14.193  -6.224   8.771  1.00 74.77           H  
ATOM   2581  C   ASP A 162     -12.705  -7.772   8.731  1.00 74.77           C  
ATOM   2582  CB  ASP A 162     -14.943  -7.785   7.529  1.00 74.77           C  
ATOM   2583  HB2 ASP A 162     -15.665  -7.140   7.026  1.00 74.77           H  
ATOM   2584  HB3 ASP A 162     -14.568  -8.507   6.804  1.00 74.77           H  
ATOM   2585  O   ASP A 162     -12.211  -8.762   8.180  1.00 74.77           O  
ATOM   2586  CG  ASP A 162     -15.654  -8.526   8.666  1.00 74.77           C  
ATOM   2587  OD1 ASP A 162     -15.277  -8.321   9.843  1.00 74.77           O  
ATOM   2588  OD2 ASP A 162     -16.602  -9.274   8.362  1.00 74.77           O  
ATOM   2589  N   LEU A 163     -12.330  -7.390   9.951  1.00 78.31           N  
ATOM   2590  H   LEU A 163     -12.823  -6.614  10.368  1.00 78.31           H  
ATOM   2591  CA  LEU A 163     -11.384  -8.149  10.768  1.00 78.31           C  
ATOM   2592  HA  LEU A 163     -10.602  -8.537  10.115  1.00 78.31           H  
ATOM   2593  C   LEU A 163     -12.020  -9.391  11.418  1.00 78.31           C  
ATOM   2594  CB  LEU A 163     -10.731  -7.225  11.809  1.00 78.31           C  
ATOM   2595  HB2 LEU A 163     -11.516  -6.779  12.420  1.00 78.31           H  
ATOM   2596  HB3 LEU A 163     -10.106  -7.842  12.455  1.00 78.31           H  
ATOM   2597  O   LEU A 163     -11.290 -10.263  11.890  1.00 78.31           O  
ATOM   2598  CG  LEU A 163      -9.847  -6.104  11.231  1.00 78.31           C  
ATOM   2599  HG  LEU A 163     -10.448  -5.441  10.608  1.00 78.31           H  
ATOM   2600  CD1 LEU A 163      -9.240  -5.286  12.370  1.00 78.31           C  
ATOM   2601 HD11 LEU A 163     -10.031  -4.859  12.987  1.00 78.31           H  
ATOM   2602 HD12 LEU A 163      -8.601  -5.918  12.986  1.00 78.31           H  
ATOM   2603 HD13 LEU A 163      -8.646  -4.478  11.942  1.00 78.31           H  
ATOM   2604  CD2 LEU A 163      -8.673  -6.645  10.407  1.00 78.31           C  
ATOM   2605 HD21 LEU A 163      -8.097  -7.357  10.997  1.00 78.31           H  
ATOM   2606 HD22 LEU A 163      -9.046  -7.133   9.507  1.00 78.31           H  
ATOM   2607 HD23 LEU A 163      -8.028  -5.823  10.096  1.00 78.31           H  
ATOM   2608  N   GLY A 164     -13.347  -9.529  11.400  1.00 74.76           N  
ATOM   2609  H   GLY A 164     -13.908  -8.813  10.961  1.00 74.76           H  
ATOM   2610  CA  GLY A 164     -14.058 -10.741  11.809  1.00 74.76           C  
ATOM   2611  HA2 GLY A 164     -15.124 -10.513  11.837  1.00 74.76           H  
ATOM   2612  HA3 GLY A 164     -13.736 -11.037  12.807  1.00 74.76           H  
ATOM   2613  C   GLY A 164     -13.856 -11.915  10.846  1.00 74.76           C  
ATOM   2614  O   GLY A 164     -14.018 -13.071  11.240  1.00 74.76           O  
ATOM   2615  N   CYS A 165     -13.424 -11.645   9.610  1.00 68.65           N  
ATOM   2616  H   CYS A 165     -13.391 -10.672   9.340  1.00 68.65           H  
ATOM   2617  CA  CYS A 165     -13.174 -12.642   8.572  1.00 68.65           C  
ATOM   2618  HA  CYS A 165     -13.908 -13.439   8.691  1.00 68.65           H  
ATOM   2619  C   CYS A 165     -11.799 -13.329   8.657  1.00 68.65           C  
ATOM   2620  CB  CYS A 165     -13.404 -12.004   7.189  1.00 68.65           C  
ATOM   2621  HB2 CYS A 165     -12.959 -11.010   7.157  1.00 68.65           H  
ATOM   2622  HB3 CYS A 165     -12.953 -12.607   6.401  1.00 68.65           H  
ATOM   2623  O   CYS A 165     -11.414 -13.963   7.681  1.00 68.65           O  
ATOM   2624  SG  CYS A 165     -15.175 -11.883   6.838  1.00 68.65           S  
ATOM   2625  HG  CYS A 165     -15.486 -13.180   6.910  1.00 68.65           H  
ATOM   2626  N   ASN A 166     -11.042 -13.273   9.758  1.00 70.53           N  
ATOM   2627  H   ASN A 166     -11.407 -12.746  10.538  1.00 70.53           H  
ATOM   2628  CA  ASN A 166      -9.730 -13.940   9.926  1.00 70.53           C  
ATOM   2629  HA  ASN A 166      -9.377 -13.696  10.928  1.00 70.53           H  
ATOM   2630  C   ASN A 166      -8.614 -13.458   8.962  1.00 70.53           C  
ATOM   2631  CB  ASN A 166      -9.946 -15.475   9.907  1.00 70.53           C  
ATOM   2632  HB2 ASN A 166     -10.729 -15.727  10.622  1.00 70.53           H  
ATOM   2633  HB3 ASN A 166     -10.288 -15.799   8.925  1.00 70.53           H  
ATOM   2634  O   ASN A 166      -7.561 -13.024   9.415  1.00 70.53           O  
ATOM   2635  CG  ASN A 166      -8.728 -16.314  10.247  1.00 70.53           C  
ATOM   2636  ND2 ASN A 166      -8.866 -17.609  10.317  1.00 70.53           N  
ATOM   2637 HD21 ASN A 166      -9.787 -17.918  10.593  1.00 70.53           H  
ATOM   2638 HD22 ASN A 166      -8.072 -18.096  10.706  1.00 70.53           H  
ATOM   2639  OD1 ASN A 166      -7.623 -15.852  10.421  1.00 70.53           O  
ATOM   2640  N   ARG A 167      -8.814 -13.497   7.641  1.00 72.83           N  
ATOM   2641  H   ARG A 167      -9.734 -13.780   7.334  1.00 72.83           H  
ATOM   2642  CA  ARG A 167      -7.871 -13.073   6.604  1.00 72.83           C  
ATOM   2643  HA  ARG A 167      -7.083 -12.481   7.070  1.00 72.83           H  
ATOM   2644  C   ARG A 167      -8.534 -12.207   5.548  1.00 72.83           C  
ATOM   2645  CB  ARG A 167      -7.243 -14.289   5.920  1.00 72.83           C  
ATOM   2646  HB2 ARG A 167      -8.032 -14.956   5.573  1.00 72.83           H  
ATOM   2647  HB3 ARG A 167      -6.665 -13.951   5.060  1.00 72.83           H  
ATOM   2648  O   ARG A 167      -9.603 -12.548   5.036  1.00 72.83           O  
ATOM   2649  CG  ARG A 167      -6.312 -15.042   6.864  1.00 72.83           C  
ATOM   2650  HG2 ARG A 167      -5.524 -14.366   7.196  1.00 72.83           H  
ATOM   2651  HG3 ARG A 167      -6.865 -15.403   7.731  1.00 72.83           H  
ATOM   2652  CD  ARG A 167      -5.693 -16.231   6.134  1.00 72.83           C  
ATOM   2653  HD2 ARG A 167      -5.160 -15.868   5.255  1.00 72.83           H  
ATOM   2654  HD3 ARG A 167      -6.485 -16.915   5.829  1.00 72.83           H  
ATOM   2655  NE  ARG A 167      -4.761 -16.911   7.032  1.00 72.83           N  
ATOM   2656  HE  ARG A 167      -4.630 -16.459   7.925  1.00 72.83           H  
ATOM   2657  NH1 ARG A 167      -3.997 -18.549   5.629  1.00 72.83           N  
ATOM   2658 HH11 ARG A 167      -4.576 -18.156   4.900  1.00 72.83           H  
ATOM   2659 HH12 ARG A 167      -3.329 -19.282   5.436  1.00 72.83           H  
ATOM   2660  NH2 ARG A 167      -3.169 -18.350   7.706  1.00 72.83           N  
ATOM   2661 HH21 ARG A 167      -2.508 -19.095   7.541  1.00 72.83           H  
ATOM   2662 HH22 ARG A 167      -3.133 -17.810   8.559  1.00 72.83           H  
ATOM   2663  CZ  ARG A 167      -3.985 -17.939   6.782  1.00 72.83           C  
ATOM   2664  N   ALA A 168      -7.815 -11.172   5.140  1.00 72.18           N  
ATOM   2665  H   ALA A 168      -6.911 -11.020   5.565  1.00 72.18           H  
ATOM   2666  CA  ALA A 168      -8.181 -10.313   4.029  1.00 72.18           C  
ATOM   2667  HA  ALA A 168      -8.933 -10.813   3.419  1.00 72.18           H  
ATOM   2668  C   ALA A 168      -6.973 -10.039   3.135  1.00 72.18           C  
ATOM   2669  CB  ALA A 168      -8.803  -9.028   4.576  1.00 72.18           C  
ATOM   2670  HB1 ALA A 168      -8.081  -8.493   5.193  1.00 72.18           H  
ATOM   2671  HB2 ALA A 168      -9.676  -9.275   5.180  1.00 72.18           H  
ATOM   2672  HB3 ALA A 168      -9.116  -8.384   3.754  1.00 72.18           H  
ATOM   2673  O   ALA A 168      -5.820 -10.192   3.538  1.00 72.18           O  
ATOM   2674  N   LYS A 169      -7.253  -9.633   1.904  1.00 67.35           N  
ATOM   2675  H   LYS A 169      -8.222  -9.606   1.623  1.00 67.35           H  
ATOM   2676  CA  LYS A 169      -6.252  -9.204   0.938  1.00 67.35           C  
ATOM   2677  HA  LYS A 169      -5.282  -9.112   1.426  1.00 67.35           H  
ATOM   2678  C   LYS A 169      -6.641  -7.835   0.409  1.00 67.35           C  
ATOM   2679  CB  LYS A 169      -6.157 -10.272  -0.157  1.00 67.35           C  
ATOM   2680  HB2 LYS A 169      -6.000 -11.243   0.313  1.00 67.35           H  
ATOM   2681  HB3 LYS A 169      -7.082 -10.305  -0.733  1.00 67.35           H  
ATOM   2682  O   LYS A 169      -7.774  -7.689  -0.039  1.00 67.35           O  
ATOM   2683  CG  LYS A 169      -4.981  -9.977  -1.079  1.00 67.35           C  
ATOM   2684  HG2 LYS A 169      -5.167  -9.050  -1.621  1.00 67.35           H  
ATOM   2685  HG3 LYS A 169      -4.088  -9.851  -0.467  1.00 67.35           H  
ATOM   2686  CD  LYS A 169      -4.750 -11.116  -2.082  1.00 67.35           C  
ATOM   2687  HD2 LYS A 169      -5.583 -11.193  -2.782  1.00 67.35           H  
ATOM   2688  HD3 LYS A 169      -4.586 -12.058  -1.559  1.00 67.35           H  
ATOM   2689  CE  LYS A 169      -3.486 -10.672  -2.787  1.00 67.35           C  
ATOM   2690  HE2 LYS A 169      -3.660  -9.712  -3.272  1.00 67.35           H  
ATOM   2691  HE3 LYS A 169      -2.746 -10.484  -2.009  1.00 67.35           H  
ATOM   2692  NZ  LYS A 169      -2.880 -11.607  -3.741  1.00 67.35           N  
ATOM   2693  HZ1 LYS A 169      -3.482 -11.851  -4.514  1.00 67.35           H  
ATOM   2694  HZ2 LYS A 169      -2.069 -11.113  -4.084  1.00 67.35           H  
ATOM   2695  HZ3 LYS A 169      -2.561 -12.440  -3.268  1.00 67.35           H  
ATOM   2696  N   VAL A 170      -5.718  -6.879   0.464  1.00 74.62           N  
ATOM   2697  H   VAL A 170      -4.812  -7.121   0.838  1.00 74.62           H  
ATOM   2698  CA  VAL A 170      -5.874  -5.520  -0.062  1.00 74.62           C  
ATOM   2699  HA  VAL A 170      -6.882  -5.388  -0.455  1.00 74.62           H  
ATOM   2700  C   VAL A 170      -4.878  -5.308  -1.187  1.00 74.62           C  
ATOM   2701  CB  VAL A 170      -5.658  -4.450   1.022  1.00 74.62           C  
ATOM   2702  HB  VAL A 170      -4.686  -4.587   1.494  1.00 74.62           H  
ATOM   2703  O   VAL A 170      -3.674  -5.318  -0.959  1.00 74.62           O  
ATOM   2704  CG1 VAL A 170      -5.718  -3.035   0.432  1.00 74.62           C  
ATOM   2705 HG11 VAL A 170      -6.607  -2.933  -0.191  1.00 74.62           H  
ATOM   2706 HG12 VAL A 170      -4.836  -2.844  -0.179  1.00 74.62           H  
ATOM   2707 HG13 VAL A 170      -5.743  -2.288   1.225  1.00 74.62           H  
ATOM   2708  CG2 VAL A 170      -6.707  -4.543   2.119  1.00 74.62           C  
ATOM   2709 HG21 VAL A 170      -6.510  -3.737   2.826  1.00 74.62           H  
ATOM   2710 HG22 VAL A 170      -7.700  -4.395   1.695  1.00 74.62           H  
ATOM   2711 HG23 VAL A 170      -6.645  -5.505   2.626  1.00 74.62           H  
ATOM   2712  N   LEU A 171      -5.373  -5.058  -2.393  1.00 70.08           N  
ATOM   2713  H   LEU A 171      -6.375  -5.097  -2.512  1.00 70.08           H  
ATOM   2714  CA  LEU A 171      -4.549  -4.525  -3.477  1.00 70.08           C  
ATOM   2715  HA  LEU A 171      -3.498  -4.723  -3.268  1.00 70.08           H  
ATOM   2716  C   LEU A 171      -4.759  -3.015  -3.566  1.00 70.08           C  
ATOM   2717  CB  LEU A 171      -4.922  -5.235  -4.784  1.00 70.08           C  
ATOM   2718  HB2 LEU A 171      -5.970  -5.020  -4.993  1.00 70.08           H  
ATOM   2719  HB3 LEU A 171      -4.809  -6.311  -4.649  1.00 70.08           H  
ATOM   2720  O   LEU A 171      -5.893  -2.599  -3.773  1.00 70.08           O  
ATOM   2721  CG  LEU A 171      -4.097  -4.788  -6.003  1.00 70.08           C  
ATOM   2722  HG  LEU A 171      -4.173  -3.709  -6.131  1.00 70.08           H  
ATOM   2723  CD1 LEU A 171      -2.623  -5.173  -5.884  1.00 70.08           C  
ATOM   2724 HD11 LEU A 171      -2.155  -4.590  -5.091  1.00 70.08           H  
ATOM   2725 HD12 LEU A 171      -2.523  -6.233  -5.652  1.00 70.08           H  
ATOM   2726 HD13 LEU A 171      -2.102  -4.945  -6.814  1.00 70.08           H  
ATOM   2727  CD2 LEU A 171      -4.659  -5.455  -7.258  1.00 70.08           C  
ATOM   2728 HD21 LEU A 171      -5.703  -5.168  -7.388  1.00 70.08           H  
ATOM   2729 HD22 LEU A 171      -4.096  -5.124  -8.131  1.00 70.08           H  
ATOM   2730 HD23 LEU A 171      -4.587  -6.539  -7.170  1.00 70.08           H  
ATOM   2731  N   SER A 172      -3.693  -2.223  -3.459  1.00 74.84           N  
ATOM   2732  H   SER A 172      -2.799  -2.664  -3.294  1.00 74.84           H  
ATOM   2733  CA  SER A 172      -3.719  -0.761  -3.597  1.00 74.84           C  
ATOM   2734  HA  SER A 172      -4.737  -0.447  -3.824  1.00 74.84           H  
ATOM   2735  C   SER A 172      -2.814  -0.292  -4.740  1.00 74.84           C  
ATOM   2736  CB  SER A 172      -3.319  -0.103  -2.275  1.00 74.84           C  
ATOM   2737  HB2 SER A 172      -3.869  -0.565  -1.455  1.00 74.84           H  
ATOM   2738  HB3 SER A 172      -2.251  -0.243  -2.106  1.00 74.84           H  
ATOM   2739  O   SER A 172      -1.769  -0.886  -5.000  1.00 74.84           O  
ATOM   2740  OG  SER A 172      -3.622   1.279  -2.312  1.00 74.84           O  
ATOM   2741  HG  SER A 172      -4.475   1.395  -1.888  1.00 74.84           H  
ATOM   2742  N   LEU A 173      -3.198   0.784  -5.431  1.00 69.53           N  
ATOM   2743  H   LEU A 173      -4.046   1.242  -5.127  1.00 69.53           H  
ATOM   2744  CA  LEU A 173      -2.471   1.353  -6.577  1.00 69.53           C  
ATOM   2745  HA  LEU A 173      -1.541   0.809  -6.740  1.00 69.53           H  
ATOM   2746  C   LEU A 173      -2.083   2.819  -6.305  1.00 69.53           C  
ATOM   2747  CB  LEU A 173      -3.323   1.213  -7.857  1.00 69.53           C  
ATOM   2748  HB2 LEU A 173      -2.781   1.682  -8.678  1.00 69.53           H  
ATOM   2749  HB3 LEU A 173      -4.250   1.768  -7.713  1.00 69.53           H  
ATOM   2750  O   LEU A 173      -2.703   3.720  -6.870  1.00 69.53           O  
ATOM   2751  CG  LEU A 173      -3.686  -0.222  -8.275  1.00 69.53           C  
ATOM   2752  HG  LEU A 173      -4.253  -0.707  -7.480  1.00 69.53           H  
ATOM   2753  CD1 LEU A 173      -4.564  -0.173  -9.527  1.00 69.53           C  
ATOM   2754 HD11 LEU A 173      -4.017   0.281 -10.352  1.00 69.53           H  
ATOM   2755 HD12 LEU A 173      -5.461   0.411  -9.320  1.00 69.53           H  
ATOM   2756 HD13 LEU A 173      -4.864  -1.184  -9.803  1.00 69.53           H  
ATOM   2757  CD2 LEU A 173      -2.455  -1.067  -8.595  1.00 69.53           C  
ATOM   2758 HD21 LEU A 173      -2.760  -2.036  -8.989  1.00 69.53           H  
ATOM   2759 HD22 LEU A 173      -1.899  -1.235  -7.673  1.00 69.53           H  
ATOM   2760 HD23 LEU A 173      -1.819  -0.554  -9.316  1.00 69.53           H  
ATOM   2761  N   PRO A 174      -1.091   3.091  -5.435  1.00 67.88           N  
ATOM   2762  CA  PRO A 174      -0.742   4.462  -5.051  1.00 67.88           C  
ATOM   2763  HA  PRO A 174      -1.639   4.996  -4.737  1.00 67.88           H  
ATOM   2764  C   PRO A 174      -0.092   5.271  -6.190  1.00 67.88           C  
ATOM   2765  CB  PRO A 174       0.186   4.300  -3.842  1.00 67.88           C  
ATOM   2766  HB2 PRO A 174       0.913   5.109  -3.759  1.00 67.88           H  
ATOM   2767  HB3 PRO A 174      -0.412   4.243  -2.933  1.00 67.88           H  
ATOM   2768  O   PRO A 174      -0.217   6.493  -6.210  1.00 67.88           O  
ATOM   2769  CG  PRO A 174       0.861   2.951  -4.089  1.00 67.88           C  
ATOM   2770  HG2 PRO A 174       1.229   2.506  -3.164  1.00 67.88           H  
ATOM   2771  HG3 PRO A 174       1.673   3.070  -4.805  1.00 67.88           H  
ATOM   2772  CD  PRO A 174      -0.266   2.129  -4.713  1.00 67.88           C  
ATOM   2773  HD2 PRO A 174      -0.856   1.663  -3.924  1.00 67.88           H  
ATOM   2774  HD3 PRO A 174       0.147   1.369  -5.376  1.00 67.88           H  
ATOM   2775  N   LEU A 175       0.560   4.600  -7.155  1.00 65.69           N  
ATOM   2776  H   LEU A 175       0.628   3.598  -7.049  1.00 65.69           H  
ATOM   2777  CA  LEU A 175       1.185   5.197  -8.349  1.00 65.69           C  
ATOM   2778  HA  LEU A 175       1.856   4.452  -8.775  1.00 65.69           H  
ATOM   2779  C   LEU A 175       2.078   6.397  -8.032  1.00 65.69           C  
ATOM   2780  CB  LEU A 175       0.121   5.517  -9.399  1.00 65.69           C  
ATOM   2781  HB2 LEU A 175       0.576   6.047 -10.235  1.00 65.69           H  
ATOM   2782  HB3 LEU A 175      -0.614   6.179  -8.941  1.00 65.69           H  
ATOM   2783  O   LEU A 175       1.913   7.491  -8.571  1.00 65.69           O  
ATOM   2784  CG  LEU A 175      -0.567   4.257  -9.923  1.00 65.69           C  
ATOM   2785  HG  LEU A 175      -0.860   3.597  -9.107  1.00 65.69           H  
ATOM   2786  CD1 LEU A 175      -1.823   4.712 -10.636  1.00 65.69           C  
ATOM   2787 HD11 LEU A 175      -1.558   5.452 -11.392  1.00 65.69           H  
ATOM   2788 HD12 LEU A 175      -2.338   3.838 -11.035  1.00 65.69           H  
ATOM   2789 HD13 LEU A 175      -2.488   5.177  -9.908  1.00 65.69           H  
ATOM   2790  CD2 LEU A 175       0.320   3.479 -10.899  1.00 65.69           C  
ATOM   2791 HD21 LEU A 175       0.606   4.115 -11.737  1.00 65.69           H  
ATOM   2792 HD22 LEU A 175      -0.213   2.591 -11.239  1.00 65.69           H  
ATOM   2793 HD23 LEU A 175       1.222   3.150 -10.383  1.00 65.69           H  
ATOM   2794  N   THR A 176       3.046   6.173  -7.152  1.00 70.99           N  
ATOM   2795  H   THR A 176       3.142   5.239  -6.781  1.00 70.99           H  
ATOM   2796  CA  THR A 176       3.872   7.238  -6.589  1.00 70.99           C  
ATOM   2797  HA  THR A 176       3.445   8.201  -6.867  1.00 70.99           H  
ATOM   2798  C   THR A 176       5.291   7.167  -7.140  1.00 70.99           C  
ATOM   2799  CB  THR A 176       3.854   7.165  -5.060  1.00 70.99           C  
ATOM   2800  HB  THR A 176       4.472   6.333  -4.724  1.00 70.99           H  
ATOM   2801  O   THR A 176       5.952   6.138  -7.025  1.00 70.99           O  
ATOM   2802  CG2 THR A 176       4.375   8.466  -4.476  1.00 70.99           C  
ATOM   2803 HG21 THR A 176       4.293   8.429  -3.390  1.00 70.99           H  
ATOM   2804 HG22 THR A 176       3.795   9.313  -4.842  1.00 70.99           H  
ATOM   2805 HG23 THR A 176       5.424   8.573  -4.756  1.00 70.99           H  
ATOM   2806  OG1 THR A 176       2.546   6.976  -4.575  1.00 70.99           O  
ATOM   2807  HG1 THR A 176       1.944   7.552  -5.052  1.00 70.99           H  
ATOM   2808  N   ASN A 177       5.768   8.255  -7.753  1.00 75.33           N  
ATOM   2809  H   ASN A 177       5.166   9.064  -7.815  1.00 75.33           H  
ATOM   2810  CA  ASN A 177       7.129   8.363  -8.288  1.00 75.33           C  
ATOM   2811  HA  ASN A 177       7.516   7.357  -8.455  1.00 75.33           H  
ATOM   2812  C   ASN A 177       8.085   9.045  -7.289  1.00 75.33           C  
ATOM   2813  CB  ASN A 177       7.091   9.063  -9.662  1.00 75.33           C  
ATOM   2814  HB2 ASN A 177       6.756  10.091  -9.527  1.00 75.33           H  
ATOM   2815  HB3 ASN A 177       6.380   8.546 -10.307  1.00 75.33           H  
ATOM   2816  O   ASN A 177       7.711   9.985  -6.573  1.00 75.33           O  
ATOM   2817  CG  ASN A 177       8.438   9.067 -10.377  1.00 75.33           C  
ATOM   2818  ND2 ASN A 177       8.650   9.993 -11.283  1.00 75.33           N  
ATOM   2819 HD21 ASN A 177       9.575  10.046 -11.687  1.00 75.33           H  
ATOM   2820 HD22 ASN A 177       7.936  10.669 -11.513  1.00 75.33           H  
ATOM   2821  OD1 ASN A 177       9.308   8.255 -10.123  1.00 75.33           O  
ATOM   2822  N   TYR A 178       9.336   8.594  -7.283  1.00 76.18           N  
ATOM   2823  H   TYR A 178       9.567   7.835  -7.908  1.00 76.18           H  
ATOM   2824  CA  TYR A 178      10.415   9.066  -6.427  1.00 76.18           C  
ATOM   2825  HA  TYR A 178      10.116   9.992  -5.936  1.00 76.18           H  
ATOM   2826  C   TYR A 178      11.666   9.293  -7.268  1.00 76.18           C  
ATOM   2827  CB  TYR A 178      10.714   8.057  -5.319  1.00 76.18           C  
ATOM   2828  HB2 TYR A 178      11.425   8.507  -4.626  1.00 76.18           H  
ATOM   2829  HB3 TYR A 178      11.187   7.173  -5.749  1.00 76.18           H  
ATOM   2830  O   TYR A 178      12.256   8.331  -7.769  1.00 76.18           O  
ATOM   2831  CG  TYR A 178       9.486   7.635  -4.561  1.00 76.18           C  
ATOM   2832  CD1 TYR A 178       9.099   8.354  -3.425  1.00 76.18           C  
ATOM   2833  HD1 TYR A 178       9.721   9.146  -3.035  1.00 76.18           H  
ATOM   2834  CD2 TYR A 178       8.674   6.596  -5.050  1.00 76.18           C  
ATOM   2835  HD2 TYR A 178       8.947   6.065  -5.949  1.00 76.18           H  
ATOM   2836  CE1 TYR A 178       7.878   8.050  -2.812  1.00 76.18           C  
ATOM   2837  HE1 TYR A 178       7.508   8.659  -2.000  1.00 76.18           H  
ATOM   2838  CE2 TYR A 178       7.521   6.209  -4.352  1.00 76.18           C  
ATOM   2839  HE2 TYR A 178       6.913   5.381  -4.683  1.00 76.18           H  
ATOM   2840  OH  TYR A 178       6.010   6.593  -2.568  1.00 76.18           O  
ATOM   2841  HH  TYR A 178       5.883   7.109  -1.769  1.00 76.18           H  
ATOM   2842  CZ  TYR A 178       7.132   6.937  -3.222  1.00 76.18           C  
ATOM   2843  N   PRO A 179      12.098  10.552  -7.418  1.00 77.87           N  
ATOM   2844  CA  PRO A 179      13.445  10.838  -7.876  1.00 77.87           C  
ATOM   2845  HA  PRO A 179      13.575  10.445  -8.884  1.00 77.87           H  
ATOM   2846  C   PRO A 179      14.455  10.192  -6.921  1.00 77.87           C  
ATOM   2847  CB  PRO A 179      13.558  12.367  -7.899  1.00 77.87           C  
ATOM   2848  HB2 PRO A 179      14.026  12.726  -6.982  1.00 77.87           H  
ATOM   2849  HB3 PRO A 179      14.120  12.712  -8.767  1.00 77.87           H  
ATOM   2850  O   PRO A 179      14.331  10.330  -5.705  1.00 77.87           O  
ATOM   2851  CG  PRO A 179      12.105  12.844  -7.939  1.00 77.87           C  
ATOM   2852  HG2 PRO A 179      11.991  13.836  -7.502  1.00 77.87           H  
ATOM   2853  HG3 PRO A 179      11.743  12.831  -8.967  1.00 77.87           H  
ATOM   2854  CD  PRO A 179      11.379  11.779  -7.126  1.00 77.87           C  
ATOM   2855  HD2 PRO A 179      11.461  12.003  -6.062  1.00 77.87           H  
ATOM   2856  HD3 PRO A 179      10.335  11.717  -7.431  1.00 77.87           H  
ATOM   2857  N   LEU A 180      15.439   9.489  -7.474  1.00 77.41           N  
ATOM   2858  H   LEU A 180      15.501   9.473  -8.482  1.00 77.41           H  
ATOM   2859  CA  LEU A 180      16.607   9.027  -6.736  1.00 77.41           C  
ATOM   2860  HA  LEU A 180      16.357   8.913  -5.681  1.00 77.41           H  
ATOM   2861  C   LEU A 180      17.691  10.100  -6.855  1.00 77.41           C  
ATOM   2862  CB  LEU A 180      17.094   7.667  -7.274  1.00 77.41           C  
ATOM   2863  HB2 LEU A 180      17.995   7.392  -6.726  1.00 77.41           H  
ATOM   2864  HB3 LEU A 180      17.371   7.787  -8.321  1.00 77.41           H  
ATOM   2865  O   LEU A 180      18.008  10.553  -7.955  1.00 77.41           O  
ATOM   2866  CG  LEU A 180      16.094   6.503  -7.158  1.00 77.41           C  
ATOM   2867  HG  LEU A 180      15.197   6.731  -7.734  1.00 77.41           H  
ATOM   2868  CD1 LEU A 180      16.716   5.231  -7.732  1.00 77.41           C  
ATOM   2869 HD11 LEU A 180      17.555   4.919  -7.109  1.00 77.41           H  
ATOM   2870 HD12 LEU A 180      17.088   5.426  -8.738  1.00 77.41           H  
ATOM   2871 HD13 LEU A 180      15.973   4.435  -7.767  1.00 77.41           H  
ATOM   2872  CD2 LEU A 180      15.698   6.223  -5.711  1.00 77.41           C  
ATOM   2873 HD21 LEU A 180      16.586   6.168  -5.081  1.00 77.41           H  
ATOM   2874 HD22 LEU A 180      15.046   7.023  -5.359  1.00 77.41           H  
ATOM   2875 HD23 LEU A 180      15.161   5.277  -5.642  1.00 77.41           H  
ATOM   2876  N   SER A 181      18.266  10.493  -5.726  1.00 73.75           N  
ATOM   2877  H   SER A 181      17.957  10.095  -4.851  1.00 73.75           H  
ATOM   2878  CA  SER A 181      19.485  11.295  -5.657  1.00 73.75           C  
ATOM   2879  HA  SER A 181      20.053  11.160  -6.578  1.00 73.75           H  
ATOM   2880  C   SER A 181      20.351  10.791  -4.508  1.00 73.75           C  
ATOM   2881  CB  SER A 181      19.174  12.792  -5.503  1.00 73.75           C  
ATOM   2882  HB2 SER A 181      18.477  13.099  -6.282  1.00 73.75           H  
ATOM   2883  HB3 SER A 181      20.101  13.352  -5.627  1.00 73.75           H  
ATOM   2884  O   SER A 181      19.847  10.098  -3.621  1.00 73.75           O  
ATOM   2885  OG  SER A 181      18.632  13.095  -4.234  1.00 73.75           O  
ATOM   2886  HG  SER A 181      18.795  14.017  -4.023  1.00 73.75           H  
ATOM   2887  N   ASP A 182      21.635  11.152  -4.510  1.00 67.27           N  
ATOM   2888  H   ASP A 182      22.019  11.647  -5.302  1.00 67.27           H  
ATOM   2889  CA  ASP A 182      22.575  10.767  -3.447  1.00 67.27           C  
ATOM   2890  HA  ASP A 182      22.649   9.680  -3.416  1.00 67.27           H  
ATOM   2891  C   ASP A 182      22.107  11.229  -2.051  1.00 67.27           C  
ATOM   2892  CB  ASP A 182      23.968  11.338  -3.773  1.00 67.27           C  
ATOM   2893  HB2 ASP A 182      24.633  11.129  -2.936  1.00 67.27           H  
ATOM   2894  HB3 ASP A 182      23.891  12.420  -3.878  1.00 67.27           H  
ATOM   2895  O   ASP A 182      22.380  10.564  -1.054  1.00 67.27           O  
ATOM   2896  CG  ASP A 182      24.601  10.743  -5.039  1.00 67.27           C  
ATOM   2897  OD1 ASP A 182      24.368   9.545  -5.315  1.00 67.27           O  
ATOM   2898  OD2 ASP A 182      25.315  11.494  -5.741  1.00 67.27           O  
ATOM   2899  N   ASP A 183      21.333  12.321  -1.994  1.00 64.15           N  
ATOM   2900  H   ASP A 183      21.195  12.829  -2.855  1.00 64.15           H  
ATOM   2901  CA  ASP A 183      20.797  12.908  -0.760  1.00 64.15           C  
ATOM   2902  HA  ASP A 183      21.448  12.637   0.072  1.00 64.15           H  
ATOM   2903  C   ASP A 183      19.373  12.429  -0.408  1.00 64.15           C  
ATOM   2904  CB  ASP A 183      20.806  14.440  -0.882  1.00 64.15           C  
ATOM   2905  HB2 ASP A 183      20.129  14.726  -1.687  1.00 64.15           H  
ATOM   2906  HB3 ASP A 183      20.421  14.870   0.043  1.00 64.15           H  
ATOM   2907  O   ASP A 183      18.896  12.678   0.699  1.00 64.15           O  
ATOM   2908  CG  ASP A 183      22.189  15.047  -1.146  1.00 64.15           C  
ATOM   2909  OD1 ASP A 183      23.179  14.569  -0.552  1.00 64.15           O  
ATOM   2910  OD2 ASP A 183      22.228  16.023  -1.931  1.00 64.15           O  
ATOM   2911  N   ALA A 184      18.661  11.744  -1.316  1.00 54.34           N  
ATOM   2912  H   ALA A 184      19.120  11.484  -2.177  1.00 54.34           H  
ATOM   2913  CA  ALA A 184      17.235  11.408  -1.162  1.00 54.34           C  
ATOM   2914  HA  ALA A 184      16.748  12.272  -0.710  1.00 54.34           H  
ATOM   2915  C   ALA A 184      16.954  10.230  -0.207  1.00 54.34           C  
ATOM   2916  CB  ALA A 184      16.591  11.201  -2.541  1.00 54.34           C  
ATOM   2917  HB1 ALA A 184      17.073  10.369  -3.056  1.00 54.34           H  
ATOM   2918  HB2 ALA A 184      16.671  12.112  -3.133  1.00 54.34           H  
ATOM   2919  HB3 ALA A 184      15.529  10.987  -2.425  1.00 54.34           H  
ATOM   2920  O   ALA A 184      15.891   9.608  -0.296  1.00 54.34           O  
ATOM   2921  N   GLY A 185      17.887   9.927   0.702  1.00 55.64           N  
ATOM   2922  H   GLY A 185      18.685  10.544   0.755  1.00 55.64           H  
ATOM   2923  CA  GLY A 185      17.816   8.793   1.621  1.00 55.64           C  
ATOM   2924  HA2 GLY A 185      17.973   7.867   1.067  1.00 55.64           H  
ATOM   2925  HA3 GLY A 185      18.597   8.892   2.376  1.00 55.64           H  
ATOM   2926  C   GLY A 185      16.467   8.711   2.331  1.00 55.64           C  
ATOM   2927  O   GLY A 185      15.744   7.744   2.156  1.00 55.64           O  
ATOM   2928  N   ASP A 186      16.049   9.743   3.056  1.00 57.15           N  
ATOM   2929  H   ASP A 186      16.663  10.533   3.194  1.00 57.15           H  
ATOM   2930  CA  ASP A 186      14.853   9.615   3.900  1.00 57.15           C  
ATOM   2931  HA  ASP A 186      14.906   8.661   4.425  1.00 57.15           H  
ATOM   2932  C   ASP A 186      13.535   9.581   3.100  1.00 57.15           C  
ATOM   2933  CB  ASP A 186      14.861  10.722   4.966  1.00 57.15           C  
ATOM   2934  HB2 ASP A 186      13.889  10.730   5.459  1.00 57.15           H  
ATOM   2935  HB3 ASP A 186      15.000  11.689   4.482  1.00 57.15           H  
ATOM   2936  O   ASP A 186      12.642   8.784   3.412  1.00 57.15           O  
ATOM   2937  CG  ASP A 186      15.935  10.527   6.050  1.00 57.15           C  
ATOM   2938  OD1 ASP A 186      16.561   9.444   6.094  1.00 57.15           O  
ATOM   2939  OD2 ASP A 186      16.096  11.459   6.874  1.00 57.15           O  
ATOM   2940  N   ASP A 187      13.431  10.387   2.039  1.00 59.47           N  
ATOM   2941  H   ASP A 187      14.206  11.003   1.841  1.00 59.47           H  
ATOM   2942  CA  ASP A 187      12.209  10.525   1.237  1.00 59.47           C  
ATOM   2943  HA  ASP A 187      11.359  10.670   1.904  1.00 59.47           H  
ATOM   2944  C   ASP A 187      11.919   9.284   0.390  1.00 59.47           C  
ATOM   2945  CB  ASP A 187      12.319  11.740   0.300  1.00 59.47           C  
ATOM   2946  HB2 ASP A 187      13.298  11.738  -0.179  1.00 59.47           H  
ATOM   2947  HB3 ASP A 187      11.572  11.635  -0.487  1.00 59.47           H  
ATOM   2948  O   ASP A 187      10.763   8.917   0.201  1.00 59.47           O  
ATOM   2949  CG  ASP A 187      12.077  13.098   0.965  1.00 59.47           C  
ATOM   2950  OD1 ASP A 187      11.707  13.133   2.158  1.00 59.47           O  
ATOM   2951  OD2 ASP A 187      12.197  14.099   0.223  1.00 59.47           O  
ATOM   2952  N   VAL A 188      12.935   8.609  -0.146  1.00 62.23           N  
ATOM   2953  H   VAL A 188      13.877   8.936   0.017  1.00 62.23           H  
ATOM   2954  CA  VAL A 188      12.720   7.375  -0.922  1.00 62.23           C  
ATOM   2955  HA  VAL A 188      11.865   7.510  -1.585  1.00 62.23           H  
ATOM   2956  C   VAL A 188      12.389   6.208   0.007  1.00 62.23           C  
ATOM   2957  CB  VAL A 188      13.949   7.064  -1.793  1.00 62.23           C  
ATOM   2958  HB  VAL A 188      14.832   7.019  -1.155  1.00 62.23           H  
ATOM   2959  O   VAL A 188      11.568   5.358  -0.344  1.00 62.23           O  
ATOM   2960  CG1 VAL A 188      13.819   5.727  -2.537  1.00 62.23           C  
ATOM   2961 HG11 VAL A 188      13.781   4.900  -1.828  1.00 62.23           H  
ATOM   2962 HG12 VAL A 188      12.919   5.721  -3.152  1.00 62.23           H  
ATOM   2963 HG13 VAL A 188      14.695   5.575  -3.167  1.00 62.23           H  
ATOM   2964  CG2 VAL A 188      14.154   8.159  -2.848  1.00 62.23           C  
ATOM   2965 HG21 VAL A 188      15.135   8.034  -3.308  1.00 62.23           H  
ATOM   2966 HG22 VAL A 188      14.135   9.146  -2.386  1.00 62.23           H  
ATOM   2967 HG23 VAL A 188      13.382   8.108  -3.615  1.00 62.23           H  
ATOM   2968  N   LEU A 189      13.009   6.174   1.190  1.00 64.53           N  
ATOM   2969  H   LEU A 189      13.655   6.917   1.417  1.00 64.53           H  
ATOM   2970  CA  LEU A 189      12.915   5.046   2.112  1.00 64.53           C  
ATOM   2971  HA  LEU A 189      12.913   4.122   1.533  1.00 64.53           H  
ATOM   2972  C   LEU A 189      11.602   5.045   2.909  1.00 64.53           C  
ATOM   2973  CB  LEU A 189      14.155   5.035   3.030  1.00 64.53           C  
ATOM   2974  HB2 LEU A 189      14.047   4.225   3.752  1.00 64.53           H  
ATOM   2975  HB3 LEU A 189      14.172   5.973   3.585  1.00 64.53           H  
ATOM   2976  O   LEU A 189      11.053   3.970   3.131  1.00 64.53           O  
ATOM   2977  CG  LEU A 189      15.510   4.865   2.303  1.00 64.53           C  
ATOM   2978  HG  LEU A 189      15.587   5.564   1.470  1.00 64.53           H  
ATOM   2979  CD1 LEU A 189      16.672   5.064   3.284  1.00 64.53           C  
ATOM   2980 HD11 LEU A 189      16.567   6.021   3.797  1.00 64.53           H  
ATOM   2981 HD12 LEU A 189      17.614   5.069   2.736  1.00 64.53           H  
ATOM   2982 HD13 LEU A 189      16.678   4.271   4.032  1.00 64.53           H  
ATOM   2983  CD2 LEU A 189      15.719   3.508   1.664  1.00 64.53           C  
ATOM   2984 HD21 LEU A 189      15.824   2.764   2.454  1.00 64.53           H  
ATOM   2985 HD22 LEU A 189      16.626   3.528   1.059  1.00 64.53           H  
ATOM   2986 HD23 LEU A 189      14.876   3.266   1.017  1.00 64.53           H  
ATOM   2987  N   ASN A 190      11.074   6.213   3.302  1.00 68.44           N  
ATOM   2988  H   ASN A 190      11.593   7.055   3.097  1.00 68.44           H  
ATOM   2989  CA  ASN A 190       9.977   6.308   4.282  1.00 68.44           C  
ATOM   2990  HA  ASN A 190       9.576   5.311   4.463  1.00 68.44           H  
ATOM   2991  C   ASN A 190       8.775   7.165   3.844  1.00 68.44           C  
ATOM   2992  CB  ASN A 190      10.545   6.818   5.605  1.00 68.44           C  
ATOM   2993  HB2 ASN A 190      10.896   7.842   5.478  1.00 68.44           H  
ATOM   2994  HB3 ASN A 190       9.734   6.810   6.334  1.00 68.44           H  
ATOM   2995  O   ASN A 190       8.002   7.659   4.671  1.00 68.44           O  
ATOM   2996  CG  ASN A 190      11.660   5.953   6.153  1.00 68.44           C  
ATOM   2997  ND2 ASN A 190      12.840   6.502   6.304  1.00 68.44           N  
ATOM   2998 HD21 ASN A 190      13.584   5.916   6.655  1.00 68.44           H  
ATOM   2999 HD22 ASN A 190      13.007   7.450   5.998  1.00 68.44           H  
ATOM   3000  OD1 ASN A 190      11.478   4.797   6.488  1.00 68.44           O  
ATOM   3001  N   SER A 191       8.615   7.378   2.544  1.00 78.10           N  
ATOM   3002  H   SER A 191       9.277   6.978   1.894  1.00 78.10           H  
ATOM   3003  CA  SER A 191       7.545   8.225   2.007  1.00 78.10           C  
ATOM   3004  HA  SER A 191       7.474   9.118   2.628  1.00 78.10           H  
ATOM   3005  C   SER A 191       6.177   7.569   1.957  1.00 78.10           C  
ATOM   3006  CB  SER A 191       7.866   8.715   0.614  1.00 78.10           C  
ATOM   3007  HB2 SER A 191       8.534   9.573   0.685  1.00 78.10           H  
ATOM   3008  HB3 SER A 191       6.955   9.038   0.110  1.00 78.10           H  
ATOM   3009  O   SER A 191       5.193   8.279   1.820  1.00 78.10           O  
ATOM   3010  OG  SER A 191       8.482   7.658  -0.089  1.00 78.10           O  
ATOM   3011  HG  SER A 191       9.412   7.894  -0.097  1.00 78.10           H  
ATOM   3012  N   LEU A 192       6.073   6.244   2.045  1.00 83.84           N  
ATOM   3013  H   LEU A 192       6.910   5.697   2.192  1.00 83.84           H  
ATOM   3014  CA  LEU A 192       4.778   5.572   2.112  1.00 83.84           C  
ATOM   3015  HA  LEU A 192       3.986   6.285   1.884  1.00 83.84           H  
ATOM   3016  C   LEU A 192       4.506   5.088   3.525  1.00 83.84           C  
ATOM   3017  CB  LEU A 192       4.671   4.434   1.086  1.00 83.84           C  
ATOM   3018  HB2 LEU A 192       5.505   3.748   1.233  1.00 83.84           H  
ATOM   3019  HB3 LEU A 192       3.742   3.891   1.262  1.00 83.84           H  
ATOM   3020  O   LEU A 192       5.371   4.506   4.182  1.00 83.84           O  
ATOM   3021  CG  LEU A 192       4.680   4.912  -0.368  1.00 83.84           C  
ATOM   3022  HG  LEU A 192       5.644   5.393  -0.531  1.00 83.84           H  
ATOM   3023  CD1 LEU A 192       4.562   3.721  -1.318  1.00 83.84           C  
ATOM   3024 HD11 LEU A 192       3.587   3.245  -1.204  1.00 83.84           H  
ATOM   3025 HD12 LEU A 192       4.684   4.056  -2.347  1.00 83.84           H  
ATOM   3026 HD13 LEU A 192       5.338   2.987  -1.100  1.00 83.84           H  
ATOM   3027  CD2 LEU A 192       3.543   5.889  -0.695  1.00 83.84           C  
ATOM   3028 HD21 LEU A 192       3.484   6.058  -1.770  1.00 83.84           H  
ATOM   3029 HD22 LEU A 192       2.592   5.487  -0.346  1.00 83.84           H  
ATOM   3030 HD23 LEU A 192       3.727   6.848  -0.210  1.00 83.84           H  
ATOM   3031  N   CYS A 193       3.270   5.269   3.966  1.00 87.06           N  
ATOM   3032  H   CYS A 193       2.627   5.814   3.408  1.00 87.06           H  
ATOM   3033  CA  CYS A 193       2.770   4.615   5.161  1.00 87.06           C  
ATOM   3034  HA  CYS A 193       3.422   3.774   5.395  1.00 87.06           H  
ATOM   3035  C   CYS A 193       1.379   4.035   4.928  1.00 87.06           C  
ATOM   3036  CB  CYS A 193       2.815   5.572   6.358  1.00 87.06           C  
ATOM   3037  HB2 CYS A 193       2.596   5.010   7.266  1.00 87.06           H  
ATOM   3038  HB3 CYS A 193       3.812   6.003   6.449  1.00 87.06           H  
ATOM   3039  O   CYS A 193       0.561   4.588   4.189  1.00 87.06           O  
ATOM   3040  SG  CYS A 193       1.587   6.883   6.167  1.00 87.06           S  
ATOM   3041  HG  CYS A 193       0.667   6.159   5.523  1.00 87.06           H  
ATOM   3042  N   LEU A 194       1.105   2.937   5.619  1.00 89.14           N  
ATOM   3043  H   LEU A 194       1.823   2.571   6.228  1.00 89.14           H  
ATOM   3044  CA  LEU A 194      -0.233   2.409   5.792  1.00 89.14           C  
ATOM   3045  HA  LEU A 194      -0.829   2.637   4.908  1.00 89.14           H  
ATOM   3046  C   LEU A 194      -0.866   3.088   7.010  1.00 89.14           C  
ATOM   3047  CB  LEU A 194      -0.123   0.884   5.947  1.00 89.14           C  
ATOM   3048  HB2 LEU A 194       0.570   0.670   6.760  1.00 89.14           H  
ATOM   3049  HB3 LEU A 194       0.289   0.458   5.032  1.00 89.14           H  
ATOM   3050  O   LEU A 194      -0.414   2.885   8.137  1.00 89.14           O  
ATOM   3051  CG  LEU A 194      -1.464   0.207   6.260  1.00 89.14           C  
ATOM   3052  HG  LEU A 194      -1.903   0.662   7.147  1.00 89.14           H  
ATOM   3053  CD1 LEU A 194      -2.455   0.342   5.101  1.00 89.14           C  
ATOM   3054 HD11 LEU A 194      -2.084  -0.181   4.220  1.00 89.14           H  
ATOM   3055 HD12 LEU A 194      -3.411  -0.080   5.412  1.00 89.14           H  
ATOM   3056 HD13 LEU A 194      -2.629   1.392   4.864  1.00 89.14           H  
ATOM   3057  CD2 LEU A 194      -1.227  -1.270   6.567  1.00 89.14           C  
ATOM   3058 HD21 LEU A 194      -0.910  -1.807   5.673  1.00 89.14           H  
ATOM   3059 HD22 LEU A 194      -0.454  -1.366   7.329  1.00 89.14           H  
ATOM   3060 HD23 LEU A 194      -2.138  -1.711   6.972  1.00 89.14           H  
ATOM   3061  N   ALA A 195      -1.917   3.872   6.788  1.00 88.42           N  
ATOM   3062  H   ALA A 195      -2.245   3.988   5.840  1.00 88.42           H  
ATOM   3063  CA  ALA A 195      -2.756   4.395   7.856  1.00 88.42           C  
ATOM   3064  HA  ALA A 195      -2.179   4.410   8.781  1.00 88.42           H  
ATOM   3065  C   ALA A 195      -3.970   3.484   8.054  1.00 88.42           C  
ATOM   3066  CB  ALA A 195      -3.137   5.844   7.562  1.00 88.42           C  
ATOM   3067  HB1 ALA A 195      -3.700   5.901   6.631  1.00 88.42           H  
ATOM   3068  HB2 ALA A 195      -3.741   6.241   8.378  1.00 88.42           H  
ATOM   3069  HB3 ALA A 195      -2.230   6.442   7.470  1.00 88.42           H  
ATOM   3070  O   ALA A 195      -4.658   3.131   7.095  1.00 88.42           O  
ATOM   3071  N   THR A 196      -4.231   3.105   9.303  1.00 89.71           N  
ATOM   3072  H   THR A 196      -3.606   3.416  10.033  1.00 89.71           H  
ATOM   3073  CA  THR A 196      -5.356   2.246   9.672  1.00 89.71           C  
ATOM   3074  HA  THR A 196      -5.975   2.094   8.788  1.00 89.71           H  
ATOM   3075  C   THR A 196      -6.216   2.894  10.742  1.00 89.71           C  
ATOM   3076  CB  THR A 196      -4.910   0.858  10.140  1.00 89.71           C  
ATOM   3077  HB  THR A 196      -4.413   0.926  11.108  1.00 89.71           H  
ATOM   3078  O   THR A 196      -5.728   3.265  11.808  1.00 89.71           O  
ATOM   3079  CG2 THR A 196      -6.123  -0.067  10.246  1.00 89.71           C  
ATOM   3080 HG21 THR A 196      -6.825   0.128   9.435  1.00 89.71           H  
ATOM   3081 HG22 THR A 196      -5.800  -1.104  10.154  1.00 89.71           H  
ATOM   3082 HG23 THR A 196      -6.627   0.080  11.202  1.00 89.71           H  
ATOM   3083  OG1 THR A 196      -4.014   0.287   9.215  1.00 89.71           O  
ATOM   3084  HG1 THR A 196      -3.244   0.858   9.171  1.00 89.71           H  
ATOM   3085  N   TYR A 197      -7.511   2.980  10.469  1.00 86.95           N  
ATOM   3086  H   TYR A 197      -7.825   2.651   9.567  1.00 86.95           H  
ATOM   3087  CA  TYR A 197      -8.527   3.469  11.389  1.00 86.95           C  
ATOM   3088  HA  TYR A 197      -8.064   3.811  12.315  1.00 86.95           H  
ATOM   3089  C   TYR A 197      -9.496   2.347  11.724  1.00 86.95           C  
ATOM   3090  CB  TYR A 197      -9.258   4.647  10.754  1.00 86.95           C  
ATOM   3091  HB2 TYR A 197      -9.580   4.364   9.752  1.00 86.95           H  
ATOM   3092  HB3 TYR A 197     -10.150   4.869  11.339  1.00 86.95           H  
ATOM   3093  O   TYR A 197      -9.866   1.563  10.856  1.00 86.95           O  
ATOM   3094  CG  TYR A 197      -8.417   5.897  10.657  1.00 86.95           C  
ATOM   3095  CD1 TYR A 197      -8.554   6.894  11.640  1.00 86.95           C  
ATOM   3096  HD1 TYR A 197      -9.239   6.754  12.464  1.00 86.95           H  
ATOM   3097  CD2 TYR A 197      -7.512   6.070   9.590  1.00 86.95           C  
ATOM   3098  HD2 TYR A 197      -7.401   5.300   8.840  1.00 86.95           H  
ATOM   3099  CE1 TYR A 197      -7.835   8.094  11.527  1.00 86.95           C  
ATOM   3100  HE1 TYR A 197      -7.982   8.880  12.253  1.00 86.95           H  
ATOM   3101  CE2 TYR A 197      -6.760   7.257   9.494  1.00 86.95           C  
ATOM   3102  HE2 TYR A 197      -6.075   7.414   8.675  1.00 86.95           H  
ATOM   3103  OH  TYR A 197      -6.332   9.478  10.313  1.00 86.95           O  
ATOM   3104  HH  TYR A 197      -6.769  10.133  10.862  1.00 86.95           H  
ATOM   3105  CZ  TYR A 197      -6.950   8.280  10.447  1.00 86.95           C  
ATOM   3106  N   PHE A 198      -9.945   2.286  12.970  1.00 85.77           N  
ATOM   3107  H   PHE A 198      -9.665   2.999  13.628  1.00 85.77           H  
ATOM   3108  CA  PHE A 198     -10.879   1.264  13.433  1.00 85.77           C  
ATOM   3109  HA  PHE A 198     -11.008   0.497  12.669  1.00 85.77           H  
ATOM   3110  C   PHE A 198     -12.247   1.889  13.689  1.00 85.77           C  
ATOM   3111  CB  PHE A 198     -10.305   0.578  14.678  1.00 85.77           C  
ATOM   3112  HB2 PHE A 198     -11.031  -0.150  15.042  1.00 85.77           H  
ATOM   3113  HB3 PHE A 198     -10.162   1.319  15.464  1.00 85.77           H  
ATOM   3114  O   PHE A 198     -12.332   3.025  14.158  1.00 85.77           O  
ATOM   3115  CG  PHE A 198      -8.988  -0.131  14.417  1.00 85.77           C  
ATOM   3116  CD1 PHE A 198      -8.980  -1.490  14.054  1.00 85.77           C  
ATOM   3117  HD1 PHE A 198      -9.906  -2.039  13.975  1.00 85.77           H  
ATOM   3118  CD2 PHE A 198      -7.772   0.577  14.491  1.00 85.77           C  
ATOM   3119  HD2 PHE A 198      -7.772   1.627  14.743  1.00 85.77           H  
ATOM   3120  CE1 PHE A 198      -7.762  -2.137  13.787  1.00 85.77           C  
ATOM   3121  HE1 PHE A 198      -7.756  -3.181  13.513  1.00 85.77           H  
ATOM   3122  CE2 PHE A 198      -6.556  -0.071  14.213  1.00 85.77           C  
ATOM   3123  HE2 PHE A 198      -5.627   0.477  14.250  1.00 85.77           H  
ATOM   3124  CZ  PHE A 198      -6.551  -1.433  13.874  1.00 85.77           C  
ATOM   3125  HZ  PHE A 198      -5.618  -1.936  13.665  1.00 85.77           H  
ATOM   3126  N   SER A 199     -13.320   1.144  13.420  1.00 78.59           N  
ATOM   3127  H   SER A 199     -13.207   0.255  12.955  1.00 78.59           H  
ATOM   3128  CA  SER A 199     -14.665   1.536  13.846  1.00 78.59           C  
ATOM   3129  HA  SER A 199     -14.938   2.453  13.325  1.00 78.59           H  
ATOM   3130  C   SER A 199     -14.676   1.798  15.360  1.00 78.59           C  
ATOM   3131  CB  SER A 199     -15.679   0.448  13.469  1.00 78.59           C  
ATOM   3132  HB2 SER A 199     -15.705   0.336  12.386  1.00 78.59           H  
ATOM   3133  HB3 SER A 199     -16.671   0.743  13.812  1.00 78.59           H  
ATOM   3134  O   SER A 199     -14.148   0.997  16.124  1.00 78.59           O  
ATOM   3135  OG  SER A 199     -15.327  -0.792  14.058  1.00 78.59           O  
ATOM   3136  HG  SER A 199     -14.883  -0.611  14.890  1.00 78.59           H  
ATOM   3137  N   ASN A 200     -15.277   2.904  15.802  1.00 63.40           N  
ATOM   3138  H   ASN A 200     -15.692   3.503  15.103  1.00 63.40           H  
ATOM   3139  CA  ASN A 200     -15.125   3.473  17.152  1.00 63.40           C  
ATOM   3140  HA  ASN A 200     -14.069   3.698  17.301  1.00 63.40           H  
ATOM   3141  C   ASN A 200     -15.519   2.574  18.351  1.00 63.40           C  
ATOM   3142  CB  ASN A 200     -15.938   4.787  17.175  1.00 63.40           C  
ATOM   3143  HB2 ASN A 200     -16.860   4.661  16.609  1.00 63.40           H  
ATOM   3144  HB3 ASN A 200     -16.235   5.021  18.198  1.00 63.40           H  
ATOM   3145  O   ASN A 200     -15.227   2.943  19.493  1.00 63.40           O  
ATOM   3146  CG  ASN A 200     -15.166   5.987  16.652  1.00 63.40           C  
ATOM   3147  ND2 ASN A 200     -15.846   6.960  16.093  1.00 63.40           N  
ATOM   3148 HD21 ASN A 200     -16.843   6.881  15.952  1.00 63.40           H  
ATOM   3149 HD22 ASN A 200     -15.302   7.719  15.707  1.00 63.40           H  
ATOM   3150  OD1 ASN A 200     -13.961   6.096  16.793  1.00 63.40           O  
ATOM   3151  N   ASP A 201     -16.176   1.433  18.134  1.00 61.17           N  
ATOM   3152  H   ASP A 201     -16.326   1.153  17.175  1.00 61.17           H  
ATOM   3153  CA  ASP A 201     -16.952   0.732  19.170  1.00 61.17           C  
ATOM   3154  HA  ASP A 201     -16.810   1.243  20.123  1.00 61.17           H  
ATOM   3155  C   ASP A 201     -16.496  -0.701  19.466  1.00 61.17           C  
ATOM   3156  CB  ASP A 201     -18.447   0.839  18.836  1.00 61.17           C  
ATOM   3157  HB2 ASP A 201     -19.022   0.190  19.498  1.00 61.17           H  
ATOM   3158  HB3 ASP A 201     -18.613   0.512  17.809  1.00 61.17           H  
ATOM   3159  O   ASP A 201     -17.273  -1.532  19.925  1.00 61.17           O  
ATOM   3160  CG  ASP A 201     -18.988   2.260  19.032  1.00 61.17           C  
ATOM   3161  OD1 ASP A 201     -18.351   3.071  19.765  1.00 61.17           O  
ATOM   3162  OD2 ASP A 201     -20.047   2.541  18.439  1.00 61.17           O  
ATOM   3163  N   THR A 202     -15.222  -1.019  19.249  1.00 63.04           N  
ATOM   3164  H   THR A 202     -14.597  -0.328  18.859  1.00 63.04           H  
ATOM   3165  CA  THR A 202     -14.797  -2.425  19.295  1.00 63.04           C  
ATOM   3166  HA  THR A 202     -15.551  -3.015  18.775  1.00 63.04           H  
ATOM   3167  C   THR A 202     -14.716  -3.025  20.709  1.00 63.04           C  
ATOM   3168  CB  THR A 202     -13.495  -2.615  18.519  1.00 63.04           C  
ATOM   3169  HB  THR A 202     -13.282  -3.681  18.436  1.00 63.04           H  
ATOM   3170  O   THR A 202     -14.808  -4.237  20.853  1.00 63.04           O  
ATOM   3171  CG2 THR A 202     -13.533  -2.046  17.107  1.00 63.04           C  
ATOM   3172 HG21 THR A 202     -14.519  -2.184  16.663  1.00 63.04           H  
ATOM   3173 HG22 THR A 202     -12.778  -2.547  16.501  1.00 63.04           H  
ATOM   3174 HG23 THR A 202     -13.296  -0.983  17.140  1.00 63.04           H  
ATOM   3175  OG1 THR A 202     -12.449  -1.949  19.186  1.00 63.04           O  
ATOM   3176  HG1 THR A 202     -11.688  -1.981  18.602  1.00 63.04           H  
ATOM   3177  N   GLY A 203     -14.575  -2.228  21.775  1.00 72.73           N  
ATOM   3178  H   GLY A 203     -14.545  -1.231  21.614  1.00 72.73           H  
ATOM   3179  CA  GLY A 203     -14.457  -2.748  23.150  1.00 72.73           C  
ATOM   3180  HA2 GLY A 203     -14.607  -1.927  23.850  1.00 72.73           H  
ATOM   3181  HA3 GLY A 203     -15.241  -3.487  23.317  1.00 72.73           H  
ATOM   3182  C   GLY A 203     -13.108  -3.412  23.484  1.00 72.73           C  
ATOM   3183  O   GLY A 203     -12.947  -3.932  24.588  1.00 72.73           O  
ATOM   3184  N   PHE A 204     -12.133  -3.365  22.571  1.00 84.16           N  
ATOM   3185  H   PHE A 204     -12.332  -2.909  21.691  1.00 84.16           H  
ATOM   3186  CA  PHE A 204     -10.771  -3.878  22.772  1.00 84.16           C  
ATOM   3187  HA  PHE A 204     -10.815  -4.743  23.434  1.00 84.16           H  
ATOM   3188  C   PHE A 204      -9.881  -2.833  23.448  1.00 84.16           C  
ATOM   3189  CB  PHE A 204     -10.161  -4.355  21.447  1.00 84.16           C  
ATOM   3190  HB2 PHE A 204      -9.116  -4.618  21.610  1.00 84.16           H  
ATOM   3191  HB3 PHE A 204     -10.189  -3.533  20.731  1.00 84.16           H  
ATOM   3192  O   PHE A 204     -10.133  -1.627  23.364  1.00 84.16           O  
ATOM   3193  CG  PHE A 204     -10.871  -5.559  20.865  1.00 84.16           C  
ATOM   3194  CD1 PHE A 204     -10.396  -6.861  21.079  1.00 84.16           C  
ATOM   3195  HD1 PHE A 204      -9.461  -7.017  21.598  1.00 84.16           H  
ATOM   3196  CD2 PHE A 204     -12.100  -5.390  20.226  1.00 84.16           C  
ATOM   3197  HD2 PHE A 204     -12.494  -4.388  20.145  1.00 84.16           H  
ATOM   3198  CE1 PHE A 204     -11.132  -7.974  20.638  1.00 84.16           C  
ATOM   3199  HE1 PHE A 204     -10.742  -8.967  20.808  1.00 84.16           H  
ATOM   3200  CE2 PHE A 204     -12.880  -6.499  19.867  1.00 84.16           C  
ATOM   3201  HE2 PHE A 204     -13.910  -6.367  19.571  1.00 84.16           H  
ATOM   3202  CZ  PHE A 204     -12.378  -7.795  20.020  1.00 84.16           C  
ATOM   3203  HZ  PHE A 204     -12.975  -8.650  19.740  1.00 84.16           H  
ATOM   3204  N   LYS A 205      -8.833  -3.293  24.139  1.00 86.94           N  
ATOM   3205  H   LYS A 205      -8.593  -4.269  24.047  1.00 86.94           H  
ATOM   3206  CA  LYS A 205      -7.933  -2.402  24.884  1.00 86.94           C  
ATOM   3207  HA  LYS A 205      -8.518  -1.573  25.281  1.00 86.94           H  
ATOM   3208  C   LYS A 205      -6.876  -1.793  23.963  1.00 86.94           C  
ATOM   3209  CB  LYS A 205      -7.291  -3.156  26.056  1.00 86.94           C  
ATOM   3210  HB2 LYS A 205      -6.537  -2.518  26.516  1.00 86.94           H  
ATOM   3211  HB3 LYS A 205      -6.798  -4.050  25.674  1.00 86.94           H  
ATOM   3212  O   LYS A 205      -6.370  -2.458  23.064  1.00 86.94           O  
ATOM   3213  CG  LYS A 205      -8.331  -3.547  27.117  1.00 86.94           C  
ATOM   3214  HG2 LYS A 205      -8.801  -2.647  27.512  1.00 86.94           H  
ATOM   3215  HG3 LYS A 205      -9.096  -4.178  26.665  1.00 86.94           H  
ATOM   3216  CD  LYS A 205      -7.665  -4.319  28.258  1.00 86.94           C  
ATOM   3217  HD2 LYS A 205      -7.176  -5.200  27.842  1.00 86.94           H  
ATOM   3218  HD3 LYS A 205      -6.918  -3.685  28.736  1.00 86.94           H  
ATOM   3219  CE  LYS A 205      -8.726  -4.747  29.274  1.00 86.94           C  
ATOM   3220  HE2 LYS A 205      -9.183  -3.854  29.700  1.00 86.94           H  
ATOM   3221  HE3 LYS A 205      -9.502  -5.297  28.741  1.00 86.94           H  
ATOM   3222  NZ  LYS A 205      -8.135  -5.596  30.335  1.00 86.94           N  
ATOM   3223  HZ1 LYS A 205      -7.730  -6.421  29.915  1.00 86.94           H  
ATOM   3224  HZ2 LYS A 205      -7.409  -5.092  30.823  1.00 86.94           H  
ATOM   3225  HZ3 LYS A 205      -8.847  -5.885  30.990  1.00 86.94           H  
ATOM   3226  N   GLU A 206      -6.490  -0.546  24.234  1.00 90.21           N  
ATOM   3227  H   GLU A 206      -6.951  -0.043  24.979  1.00 90.21           H  
ATOM   3228  CA  GLU A 206      -5.317   0.082  23.606  1.00 90.21           C  
ATOM   3229  HA  GLU A 206      -5.524   0.237  22.548  1.00 90.21           H  
ATOM   3230  C   GLU A 206      -4.088  -0.837  23.741  1.00 90.21           C  
ATOM   3231  CB  GLU A 206      -5.058   1.455  24.258  1.00 90.21           C  
ATOM   3232  HB2 GLU A 206      -4.887   1.300  25.323  1.00 90.21           H  
ATOM   3233  HB3 GLU A 206      -5.957   2.060  24.143  1.00 90.21           H  
ATOM   3234  O   GLU A 206      -3.834  -1.407  24.806  1.00 90.21           O  
ATOM   3235  CG  GLU A 206      -3.862   2.238  23.673  1.00 90.21           C  
ATOM   3236  HG2 GLU A 206      -2.967   1.619  23.731  1.00 90.21           H  
ATOM   3237  HG3 GLU A 206      -4.062   2.447  22.622  1.00 90.21           H  
ATOM   3238  CD  GLU A 206      -3.582   3.565  24.416  1.00 90.21           C  
ATOM   3239  OE1 GLU A 206      -2.571   4.247  24.119  1.00 90.21           O  
ATOM   3240  OE2 GLU A 206      -4.385   3.961  25.289  1.00 90.21           O  
ATOM   3241  N   GLY A 207      -3.332  -0.999  22.653  1.00 89.35           N  
ATOM   3242  H   GLY A 207      -3.605  -0.511  21.812  1.00 89.35           H  
ATOM   3243  CA  GLY A 207      -2.133  -1.841  22.602  1.00 89.35           C  
ATOM   3244  HA2 GLY A 207      -1.595  -1.743  23.545  1.00 89.35           H  
ATOM   3245  HA3 GLY A 207      -1.488  -1.475  21.804  1.00 89.35           H  
ATOM   3246  C   GLY A 207      -2.389  -3.336  22.365  1.00 89.35           C  
ATOM   3247  O   GLY A 207      -1.437  -4.080  22.096  1.00 89.35           O  
ATOM   3248  N   GLU A 208      -3.643  -3.788  22.410  1.00 90.33           N  
ATOM   3249  H   GLU A 208      -4.388  -3.144  22.635  1.00 90.33           H  
ATOM   3250  CA  GLU A 208      -4.023  -5.148  22.020  1.00 90.33           C  
ATOM   3251  HA  GLU A 208      -3.413  -5.845  22.595  1.00 90.33           H  
ATOM   3252  C   GLU A 208      -3.747  -5.387  20.528  1.00 90.33           C  
ATOM   3253  CB  GLU A 208      -5.490  -5.389  22.394  1.00 90.33           C  
ATOM   3254  HB2 GLU A 208      -5.617  -5.067  23.428  1.00 90.33           H  
ATOM   3255  HB3 GLU A 208      -6.138  -4.794  21.752  1.00 90.33           H  
ATOM   3256  O   GLU A 208      -3.815  -4.460  19.723  1.00 90.33           O  
ATOM   3257  CG  GLU A 208      -5.888  -6.866  22.293  1.00 90.33           C  
ATOM   3258  HG2 GLU A 208      -5.909  -7.155  21.242  1.00 90.33           H  
ATOM   3259  HG3 GLU A 208      -5.128  -7.465  22.793  1.00 90.33           H  
ATOM   3260  CD  GLU A 208      -7.253  -7.160  22.935  1.00 90.33           C  
ATOM   3261  OE1 GLU A 208      -7.685  -8.326  22.811  1.00 90.33           O  
ATOM   3262  OE2 GLU A 208      -7.843  -6.254  23.579  1.00 90.33           O  
ATOM   3263  N   SER A 209      -3.383  -6.612  20.138  1.00 90.48           N  
ATOM   3264  H   SER A 209      -3.483  -7.383  20.784  1.00 90.48           H  
ATOM   3265  CA  SER A 209      -3.079  -6.897  18.732  1.00 90.48           C  
ATOM   3266  HA  SER A 209      -2.437  -6.101  18.355  1.00 90.48           H  
ATOM   3267  C   SER A 209      -4.363  -6.920  17.908  1.00 90.48           C  
ATOM   3268  CB  SER A 209      -2.335  -8.224  18.570  1.00 90.48           C  
ATOM   3269  HB2 SER A 209      -1.680  -8.383  19.427  1.00 90.48           H  
ATOM   3270  HB3 SER A 209      -3.041  -9.052  18.505  1.00 90.48           H  
ATOM   3271  O   SER A 209      -5.256  -7.710  18.197  1.00 90.48           O  
ATOM   3272  OG  SER A 209      -1.532  -8.181  17.409  1.00 90.48           O  
ATOM   3273  HG  SER A 209      -2.078  -7.969  16.648  1.00 90.48           H  
ATOM   3274  N   ALA A 210      -4.432  -6.104  16.858  1.00 90.22           N  
ATOM   3275  H   ALA A 210      -3.660  -5.487  16.651  1.00 90.22           H  
ATOM   3276  CA  ALA A 210      -5.577  -6.069  15.957  1.00 90.22           C  
ATOM   3277  HA  ALA A 210      -6.474  -6.372  16.498  1.00 90.22           H  
ATOM   3278  C   ALA A 210      -5.381  -7.047  14.792  1.00 90.22           C  
ATOM   3279  CB  ALA A 210      -5.775  -4.626  15.486  1.00 90.22           C  
ATOM   3280  HB1 ALA A 210      -4.982  -4.325  14.802  1.00 90.22           H  
ATOM   3281  HB2 ALA A 210      -6.738  -4.552  14.981  1.00 90.22           H  
ATOM   3282  HB3 ALA A 210      -5.767  -3.952  16.343  1.00 90.22           H  
ATOM   3283  O   ALA A 210      -6.150  -7.986  14.605  1.00 90.22           O  
ATOM   3284  N   PHE A 211      -4.302  -6.866  14.032  1.00 88.90           N  
ATOM   3285  H   PHE A 211      -3.682  -6.096  14.236  1.00 88.90           H  
ATOM   3286  CA  PHE A 211      -3.939  -7.732  12.913  1.00 88.90           C  
ATOM   3287  HA  PHE A 211      -4.182  -8.764  13.165  1.00 88.90           H  
ATOM   3288  C   PHE A 211      -2.435  -7.665  12.645  1.00 88.90           C  
ATOM   3289  CB  PHE A 211      -4.748  -7.347  11.662  1.00 88.90           C  
ATOM   3290  HB2 PHE A 211      -5.811  -7.425  11.892  1.00 88.90           H  
ATOM   3291  HB3 PHE A 211      -4.548  -8.067  10.869  1.00 88.90           H  
ATOM   3292  O   PHE A 211      -1.735  -6.793  13.161  1.00 88.90           O  
ATOM   3293  CG  PHE A 211      -4.473  -5.967  11.112  1.00 88.90           C  
ATOM   3294  CD1 PHE A 211      -5.231  -4.877  11.566  1.00 88.90           C  
ATOM   3295  HD1 PHE A 211      -5.993  -5.021  12.317  1.00 88.90           H  
ATOM   3296  CD2 PHE A 211      -3.488  -5.773  10.124  1.00 88.90           C  
ATOM   3297  HD2 PHE A 211      -2.903  -6.608   9.765  1.00 88.90           H  
ATOM   3298  CE1 PHE A 211      -5.013  -3.602  11.028  1.00 88.90           C  
ATOM   3299  HE1 PHE A 211      -5.605  -2.774  11.389  1.00 88.90           H  
ATOM   3300  CE2 PHE A 211      -3.282  -4.499   9.571  1.00 88.90           C  
ATOM   3301  HE2 PHE A 211      -2.545  -4.351   8.795  1.00 88.90           H  
ATOM   3302  CZ  PHE A 211      -4.050  -3.412  10.020  1.00 88.90           C  
ATOM   3303  HZ  PHE A 211      -3.897  -2.434   9.588  1.00 88.90           H  
ATOM   3304  N   SER A 212      -1.944  -8.593  11.836  1.00 90.87           N  
ATOM   3305  H   SER A 212      -2.580  -9.288  11.472  1.00 90.87           H  
ATOM   3306  CA  SER A 212      -0.629  -8.525  11.203  1.00 90.87           C  
ATOM   3307  HA  SER A 212      -0.126  -7.621  11.547  1.00 90.87           H  
ATOM   3308  C   SER A 212      -0.785  -8.410   9.696  1.00 90.87           C  
ATOM   3309  CB  SER A 212       0.255  -9.720  11.571  1.00 90.87           C  
ATOM   3310  HB2 SER A 212       0.645  -9.576  12.578  1.00 90.87           H  
ATOM   3311  HB3 SER A 212       1.097  -9.778  10.881  1.00 90.87           H  
ATOM   3312  O   SER A 212      -1.792  -8.855   9.137  1.00 90.87           O  
ATOM   3313  OG  SER A 212      -0.482 -10.926  11.533  1.00 90.87           O  
ATOM   3314  HG  SER A 212      -1.085 -10.873  12.279  1.00 90.87           H  
ATOM   3315  N   TYR A 213       0.193  -7.799   9.037  1.00 88.90           N  
ATOM   3316  H   TYR A 213       0.975  -7.409   9.543  1.00 88.90           H  
ATOM   3317  CA  TYR A 213       0.210  -7.724   7.584  1.00 88.90           C  
ATOM   3318  HA  TYR A 213      -0.411  -8.541   7.217  1.00 88.90           H  
ATOM   3319  C   TYR A 213       1.601  -7.952   7.000  1.00 88.90           C  
ATOM   3320  CB  TYR A 213      -0.410  -6.403   7.100  1.00 88.90           C  
ATOM   3321  HB2 TYR A 213      -1.345  -6.229   7.632  1.00 88.90           H  
ATOM   3322  HB3 TYR A 213      -0.662  -6.507   6.045  1.00 88.90           H  
ATOM   3323  O   TYR A 213       2.612  -7.677   7.644  1.00 88.90           O  
ATOM   3324  CG  TYR A 213       0.487  -5.189   7.246  1.00 88.90           C  
ATOM   3325  CD1 TYR A 213       0.497  -4.455   8.447  1.00 88.90           C  
ATOM   3326  HD1 TYR A 213      -0.123  -4.765   9.275  1.00 88.90           H  
ATOM   3327  CD2 TYR A 213       1.327  -4.808   6.180  1.00 88.90           C  
ATOM   3328  HD2 TYR A 213       1.333  -5.384   5.266  1.00 88.90           H  
ATOM   3329  CE1 TYR A 213       1.334  -3.330   8.575  1.00 88.90           C  
ATOM   3330  HE1 TYR A 213       1.359  -2.762   9.493  1.00 88.90           H  
ATOM   3331  CE2 TYR A 213       2.182  -3.698   6.313  1.00 88.90           C  
ATOM   3332  HE2 TYR A 213       2.839  -3.420   5.503  1.00 88.90           H  
ATOM   3333  OH  TYR A 213       3.006  -1.884   7.658  1.00 88.90           O  
ATOM   3334  HH  TYR A 213       3.627  -1.769   6.935  1.00 88.90           H  
ATOM   3335  CZ  TYR A 213       2.186  -2.957   7.514  1.00 88.90           C  
ATOM   3336  N   GLY A 214       1.616  -8.427   5.758  1.00 87.56           N  
ATOM   3337  H   GLY A 214       0.721  -8.603   5.325  1.00 87.56           H  
ATOM   3338  CA  GLY A 214       2.779  -8.421   4.874  1.00 87.56           C  
ATOM   3339  HA2 GLY A 214       3.054  -9.440   4.602  1.00 87.56           H  
ATOM   3340  HA3 GLY A 214       3.633  -7.964   5.375  1.00 87.56           H  
ATOM   3341  C   GLY A 214       2.453  -7.629   3.609  1.00 87.56           C  
ATOM   3342  O   GLY A 214       1.285  -7.554   3.216  1.00 87.56           O  
ATOM   3343  N   ALA A 215       3.458  -7.014   2.985  1.00 88.15           N  
ATOM   3344  H   ALA A 215       4.395  -7.178   3.325  1.00 88.15           H  
ATOM   3345  CA  ALA A 215       3.277  -6.152   1.818  1.00 88.15           C  
ATOM   3346  HA  ALA A 215       2.293  -6.344   1.389  1.00 88.15           H  
ATOM   3347  C   ALA A 215       4.311  -6.440   0.722  1.00 88.15           C  
ATOM   3348  CB  ALA A 215       3.292  -4.682   2.258  1.00 88.15           C  
ATOM   3349  HB1 ALA A 215       2.500  -4.507   2.985  1.00 88.15           H  
ATOM   3350  HB2 ALA A 215       3.128  -4.039   1.393  1.00 88.15           H  
ATOM   3351  HB3 ALA A 215       4.254  -4.433   2.708  1.00 88.15           H  
ATOM   3352  O   ALA A 215       5.523  -6.343   0.939  1.00 88.15           O  
ATOM   3353  N   LEU A 216       3.811  -6.750  -0.475  1.00 85.98           N  
ATOM   3354  H   LEU A 216       2.806  -6.807  -0.556  1.00 85.98           H  
ATOM   3355  CA  LEU A 216       4.576  -6.907  -1.707  1.00 85.98           C  
ATOM   3356  HA  LEU A 216       5.634  -7.010  -1.462  1.00 85.98           H  
ATOM   3357  C   LEU A 216       4.391  -5.656  -2.578  1.00 85.98           C  
ATOM   3358  CB  LEU A 216       4.099  -8.193  -2.410  1.00 85.98           C  
ATOM   3359  HB2 LEU A 216       3.038  -8.075  -2.629  1.00 85.98           H  
ATOM   3360  HB3 LEU A 216       4.197  -9.035  -1.724  1.00 85.98           H  
ATOM   3361  O   LEU A 216       3.278  -5.346  -2.999  1.00 85.98           O  
ATOM   3362  CG  LEU A 216       4.838  -8.524  -3.720  1.00 85.98           C  
ATOM   3363  HG  LEU A 216       4.956  -7.623  -4.322  1.00 85.98           H  
ATOM   3364  CD1 LEU A 216       6.212  -9.127  -3.438  1.00 85.98           C  
ATOM   3365 HD11 LEU A 216       6.103 -10.114  -2.988  1.00 85.98           H  
ATOM   3366 HD12 LEU A 216       6.738  -8.488  -2.728  1.00 85.98           H  
ATOM   3367 HD13 LEU A 216       6.785  -9.204  -4.362  1.00 85.98           H  
ATOM   3368  CD2 LEU A 216       4.057  -9.552  -4.537  1.00 85.98           C  
ATOM   3369 HD21 LEU A 216       4.579  -9.766  -5.469  1.00 85.98           H  
ATOM   3370 HD22 LEU A 216       3.068  -9.156  -4.770  1.00 85.98           H  
ATOM   3371 HD23 LEU A 216       3.935 -10.474  -3.968  1.00 85.98           H  
ATOM   3372  N   GLU A 217       5.480  -4.950  -2.873  1.00 88.41           N  
ATOM   3373  H   GLU A 217       6.372  -5.271  -2.527  1.00 88.41           H  
ATOM   3374  CA  GLU A 217       5.472  -3.760  -3.725  1.00 88.41           C  
ATOM   3375  HA  GLU A 217       4.444  -3.411  -3.817  1.00 88.41           H  
ATOM   3376  C   GLU A 217       5.970  -4.074  -5.138  1.00 88.41           C  
ATOM   3377  CB  GLU A 217       6.274  -2.617  -3.080  1.00 88.41           C  
ATOM   3378  HB2 GLU A 217       5.967  -2.511  -2.040  1.00 88.41           H  
ATOM   3379  HB3 GLU A 217       7.339  -2.847  -3.112  1.00 88.41           H  
ATOM   3380  O   GLU A 217       7.007  -4.711  -5.329  1.00 88.41           O  
ATOM   3381  CG  GLU A 217       6.004  -1.293  -3.812  1.00 88.41           C  
ATOM   3382  HG2 GLU A 217       4.932  -1.094  -3.813  1.00 88.41           H  
ATOM   3383  HG3 GLU A 217       6.313  -1.390  -4.853  1.00 88.41           H  
ATOM   3384  CD  GLU A 217       6.744  -0.099  -3.204  1.00 88.41           C  
ATOM   3385  OE1 GLU A 217       6.140   0.729  -2.502  1.00 88.41           O  
ATOM   3386  OE2 GLU A 217       7.919   0.109  -3.565  1.00 88.41           O  
ATOM   3387  N   PHE A 218       5.245  -3.579  -6.140  1.00 85.19           N  
ATOM   3388  H   PHE A 218       4.411  -3.063  -5.900  1.00 85.19           H  
ATOM   3389  CA  PHE A 218       5.633  -3.628  -7.547  1.00 85.19           C  
ATOM   3390  HA  PHE A 218       6.384  -4.404  -7.689  1.00 85.19           H  
ATOM   3391  C   PHE A 218       6.233  -2.287  -7.956  1.00 85.19           C  
ATOM   3392  CB  PHE A 218       4.418  -3.978  -8.410  1.00 85.19           C  
ATOM   3393  HB2 PHE A 218       3.638  -3.235  -8.243  1.00 85.19           H  
ATOM   3394  HB3 PHE A 218       4.702  -3.918  -9.461  1.00 85.19           H  
ATOM   3395  O   PHE A 218       5.552  -1.260  -7.883  1.00 85.19           O  
ATOM   3396  CG  PHE A 218       3.860  -5.355  -8.128  1.00 85.19           C  
ATOM   3397  CD1 PHE A 218       4.238  -6.450  -8.927  1.00 85.19           C  
ATOM   3398  HD1 PHE A 218       4.910  -6.301  -9.759  1.00 85.19           H  
ATOM   3399  CD2 PHE A 218       3.001  -5.553  -7.032  1.00 85.19           C  
ATOM   3400  HD2 PHE A 218       2.725  -4.727  -6.393  1.00 85.19           H  
ATOM   3401  CE1 PHE A 218       3.755  -7.736  -8.627  1.00 85.19           C  
ATOM   3402  HE1 PHE A 218       4.051  -8.591  -9.215  1.00 85.19           H  
ATOM   3403  CE2 PHE A 218       2.535  -6.838  -6.724  1.00 85.19           C  
ATOM   3404  HE2 PHE A 218       1.907  -6.990  -5.858  1.00 85.19           H  
ATOM   3405  CZ  PHE A 218       2.908  -7.926  -7.525  1.00 85.19           C  
ATOM   3406  HZ  PHE A 218       2.561  -8.915  -7.264  1.00 85.19           H  
ATOM   3407  N   GLN A 219       7.483  -2.299  -8.420  1.00 88.19           N  
ATOM   3408  H   GLN A 219       7.964  -3.184  -8.488  1.00 88.19           H  
ATOM   3409  CA  GLN A 219       8.249  -1.086  -8.705  1.00 88.19           C  
ATOM   3410  HA  GLN A 219       7.608  -0.232  -8.488  1.00 88.19           H  
ATOM   3411  C   GLN A 219       8.681  -0.980 -10.174  1.00 88.19           C  
ATOM   3412  CB  GLN A 219       9.468  -0.972  -7.774  1.00 88.19           C  
ATOM   3413  HB2 GLN A 219      10.164  -1.780  -7.999  1.00 88.19           H  
ATOM   3414  HB3 GLN A 219       9.966  -0.027  -7.990  1.00 88.19           H  
ATOM   3415  O   GLN A 219       8.997  -1.985 -10.815  1.00 88.19           O  
ATOM   3416  CG  GLN A 219       9.131  -1.018  -6.273  1.00 88.19           C  
ATOM   3417  HG2 GLN A 219       8.393  -0.247  -6.053  1.00 88.19           H  
ATOM   3418  HG3 GLN A 219       8.700  -1.988  -6.023  1.00 88.19           H  
ATOM   3419  CD  GLN A 219      10.364  -0.809  -5.387  1.00 88.19           C  
ATOM   3420  NE2 GLN A 219      10.265  -1.005  -4.096  1.00 88.19           N  
ATOM   3421 HE21 GLN A 219       9.343  -0.972  -3.685  1.00 88.19           H  
ATOM   3422 HE22 GLN A 219      11.093  -0.910  -3.526  1.00 88.19           H  
ATOM   3423  OE1 GLN A 219      11.418  -0.393  -5.831  1.00 88.19           O  
ATOM   3424  N   GLU A 220       8.740   0.252 -10.692  1.00 86.93           N  
ATOM   3425  H   GLU A 220       8.437   1.014 -10.102  1.00 86.93           H  
ATOM   3426  CA  GLU A 220       9.438   0.592 -11.942  1.00 86.93           C  
ATOM   3427  HA  GLU A 220       9.797  -0.324 -12.410  1.00 86.93           H  
ATOM   3428  C   GLU A 220      10.644   1.486 -11.672  1.00 86.93           C  
ATOM   3429  CB  GLU A 220       8.541   1.315 -12.959  1.00 86.93           C  
ATOM   3430  HB2 GLU A 220       8.188   2.259 -12.545  1.00 86.93           H  
ATOM   3431  HB3 GLU A 220       9.142   1.536 -13.842  1.00 86.93           H  
ATOM   3432  O   GLU A 220      10.503   2.547 -11.074  1.00 86.93           O  
ATOM   3433  CG  GLU A 220       7.343   0.483 -13.391  1.00 86.93           C  
ATOM   3434  HG2 GLU A 220       6.618   0.473 -12.576  1.00 86.93           H  
ATOM   3435  HG3 GLU A 220       7.664  -0.545 -13.557  1.00 86.93           H  
ATOM   3436  CD  GLU A 220       6.700   1.024 -14.670  1.00 86.93           C  
ATOM   3437  OE1 GLU A 220       6.743   0.303 -15.690  1.00 86.93           O  
ATOM   3438  OE2 GLU A 220       6.156   2.153 -14.696  1.00 86.93           O  
ATOM   3439  N   HIS A 221      11.800   1.104 -12.203  1.00 88.99           N  
ATOM   3440  H   HIS A 221      11.826   0.217 -12.686  1.00 88.99           H  
ATOM   3441  CA  HIS A 221      13.047   1.860 -12.125  1.00 88.99           C  
ATOM   3442  HA  HIS A 221      12.932   2.684 -11.420  1.00 88.99           H  
ATOM   3443  C   HIS A 221      13.405   2.422 -13.498  1.00 88.99           C  
ATOM   3444  CB  HIS A 221      14.147   0.948 -11.591  1.00 88.99           C  
ATOM   3445  HB2 HIS A 221      15.089   1.496 -11.542  1.00 88.99           H  
ATOM   3446  HB3 HIS A 221      14.279   0.124 -12.291  1.00 88.99           H  
ATOM   3447  O   HIS A 221      13.426   1.677 -14.489  1.00 88.99           O  
ATOM   3448  CG  HIS A 221      13.851   0.374 -10.235  1.00 88.99           C  
ATOM   3449  CD2 HIS A 221      13.841  -0.952  -9.912  1.00 88.99           C  
ATOM   3450  HD2 HIS A 221      14.045  -1.789 -10.563  1.00 88.99           H  
ATOM   3451  ND1 HIS A 221      13.572   1.130  -9.097  1.00 88.99           N  
ATOM   3452  CE1 HIS A 221      13.434   0.240  -8.104  1.00 88.99           C  
ATOM   3453  HE1 HIS A 221      13.269   0.480  -7.064  1.00 88.99           H  
ATOM   3454  NE2 HIS A 221      13.580  -1.005  -8.563  1.00 88.99           N  
ATOM   3455  HE2 HIS A 221      13.548  -1.809  -7.953  1.00 88.99           H  
ATOM   3456  N   LYS A 222      13.677   3.727 -13.571  1.00 85.92           N  
ATOM   3457  H   LYS A 222      13.676   4.256 -12.711  1.00 85.92           H  
ATOM   3458  CA  LYS A 222      13.883   4.463 -14.829  1.00 85.92           C  
ATOM   3459  HA  LYS A 222      14.035   3.748 -15.637  1.00 85.92           H  
ATOM   3460  C   LYS A 222      15.139   5.336 -14.771  1.00 85.92           C  
ATOM   3461  CB  LYS A 222      12.636   5.301 -15.168  1.00 85.92           C  
ATOM   3462  HB2 LYS A 222      12.592   6.156 -14.492  1.00 85.92           H  
ATOM   3463  HB3 LYS A 222      12.734   5.686 -16.183  1.00 85.92           H  
ATOM   3464  O   LYS A 222      15.538   5.810 -13.709  1.00 85.92           O  
ATOM   3465  CG  LYS A 222      11.312   4.523 -15.065  1.00 85.92           C  
ATOM   3466  HG2 LYS A 222      11.154   4.209 -14.034  1.00 85.92           H  
ATOM   3467  HG3 LYS A 222      11.359   3.645 -15.709  1.00 85.92           H  
ATOM   3468  CD  LYS A 222      10.130   5.395 -15.488  1.00 85.92           C  
ATOM   3469  HD2 LYS A 222      10.146   5.501 -16.573  1.00 85.92           H  
ATOM   3470  HD3 LYS A 222      10.225   6.374 -15.018  1.00 85.92           H  
ATOM   3471  CE  LYS A 222       8.798   4.787 -15.051  1.00 85.92           C  
ATOM   3472  HE2 LYS A 222       8.736   3.752 -15.385  1.00 85.92           H  
ATOM   3473  HE3 LYS A 222       8.758   4.795 -13.961  1.00 85.92           H  
ATOM   3474  NZ  LYS A 222       7.668   5.564 -15.604  1.00 85.92           N  
ATOM   3475  HZ1 LYS A 222       7.628   5.402 -16.600  1.00 85.92           H  
ATOM   3476  HZ2 LYS A 222       6.800   5.267 -15.182  1.00 85.92           H  
ATOM   3477  HZ3 LYS A 222       7.797   6.557 -15.472  1.00 85.92           H  
ATOM   3478  N   LYS A 223      15.770   5.555 -15.927  1.00 86.55           N  
ATOM   3479  H   LYS A 223      15.278   5.297 -16.770  1.00 86.55           H  
ATOM   3480  CA  LYS A 223      17.009   6.347 -16.067  1.00 86.55           C  
ATOM   3481  HA  LYS A 223      17.686   6.128 -15.241  1.00 86.55           H  
ATOM   3482  C   LYS A 223      16.760   7.856 -15.985  1.00 86.55           C  
ATOM   3483  CB  LYS A 223      17.720   5.971 -17.379  1.00 86.55           C  
ATOM   3484  HB2 LYS A 223      17.019   6.031 -18.211  1.00 86.55           H  
ATOM   3485  HB3 LYS A 223      18.530   6.678 -17.553  1.00 86.55           H  
ATOM   3486  O   LYS A 223      17.665   8.615 -15.667  1.00 86.55           O  
ATOM   3487  CG  LYS A 223      18.321   4.559 -17.293  1.00 86.55           C  
ATOM   3488  HG2 LYS A 223      17.528   3.835 -17.104  1.00 86.55           H  
ATOM   3489  HG3 LYS A 223      19.010   4.533 -16.450  1.00 86.55           H  
ATOM   3490  CD  LYS A 223      19.078   4.134 -18.560  1.00 86.55           C  
ATOM   3491  HD2 LYS A 223      19.746   4.932 -18.882  1.00 86.55           H  
ATOM   3492  HD3 LYS A 223      18.357   3.909 -19.346  1.00 86.55           H  
ATOM   3493  CE  LYS A 223      19.899   2.886 -18.199  1.00 86.55           C  
ATOM   3494  HE2 LYS A 223      20.735   3.206 -17.576  1.00 86.55           H  
ATOM   3495  HE3 LYS A 223      19.286   2.229 -17.582  1.00 86.55           H  
ATOM   3496  NZ  LYS A 223      20.395   2.120 -19.369  1.00 86.55           N  
ATOM   3497  HZ1 LYS A 223      21.156   1.524 -19.076  1.00 86.55           H  
ATOM   3498  HZ2 LYS A 223      19.706   1.449 -19.678  1.00 86.55           H  
ATOM   3499  HZ3 LYS A 223      20.696   2.715 -20.128  1.00 86.55           H  
ATOM   3500  N   SER A 224      15.536   8.293 -16.253  1.00 80.70           N  
ATOM   3501  H   SER A 224      14.875   7.615 -16.605  1.00 80.70           H  
ATOM   3502  CA  SER A 224      15.068   9.668 -16.141  1.00 80.70           C  
ATOM   3503  HA  SER A 224      15.919  10.329 -15.975  1.00 80.70           H  
ATOM   3504  C   SER A 224      14.112   9.805 -14.961  1.00 80.70           C  
ATOM   3505  CB  SER A 224      14.398  10.086 -17.449  1.00 80.70           C  
ATOM   3506  HB2 SER A 224      15.141  10.093 -18.247  1.00 80.70           H  
ATOM   3507  HB3 SER A 224      13.624   9.363 -17.706  1.00 80.70           H  
ATOM   3508  O   SER A 224      13.241   8.962 -14.739  1.00 80.70           O  
ATOM   3509  OG  SER A 224      13.816  11.373 -17.329  1.00 80.70           O  
ATOM   3510  HG  SER A 224      13.389  11.570 -18.165  1.00 80.70           H  
ATOM   3511  N   ALA A 225      14.241  10.901 -14.213  1.00 71.94           N  
ATOM   3512  H   ALA A 225      14.988  11.547 -14.426  1.00 71.94           H  
ATOM   3513  CA  ALA A 225      13.401  11.177 -13.050  1.00 71.94           C  
ATOM   3514  HA  ALA A 225      13.456  10.311 -12.391  1.00 71.94           H  
ATOM   3515  C   ALA A 225      11.917  11.413 -13.405  1.00 71.94           C  
ATOM   3516  CB  ALA A 225      14.001  12.366 -12.295  1.00 71.94           C  
ATOM   3517  HB1 ALA A 225      14.016  13.251 -12.930  1.00 71.94           H  
ATOM   3518  HB2 ALA A 225      13.400  12.573 -11.409  1.00 71.94           H  
ATOM   3519  HB3 ALA A 225      15.016  12.127 -11.975  1.00 71.94           H  
ATOM   3520  O   ALA A 225      11.030  11.187 -12.582  1.00 71.94           O  
ATOM   3521  N   TYR A 226      11.645  11.846 -14.640  1.00 65.97           N  
ATOM   3522  H   TYR A 226      12.425  11.959 -15.272  1.00 65.97           H  
ATOM   3523  CA  TYR A 226      10.330  12.321 -15.090  1.00 65.97           C  
ATOM   3524  HA  TYR A 226       9.611  12.188 -14.281  1.00 65.97           H  
ATOM   3525  C   TYR A 226       9.775  11.522 -16.274  1.00 65.97           C  
ATOM   3526  CB  TYR A 226      10.410  13.825 -15.387  1.00 65.97           C  
ATOM   3527  HB2 TYR A 226       9.416  14.190 -15.647  1.00 65.97           H  
ATOM   3528  HB3 TYR A 226      11.054  13.980 -16.253  1.00 65.97           H  
ATOM   3529  O   TYR A 226       8.974  12.028 -17.054  1.00 65.97           O  
ATOM   3530  CG  TYR A 226      10.921  14.646 -14.222  1.00 65.97           C  
ATOM   3531  CD1 TYR A 226      10.106  14.827 -13.089  1.00 65.97           C  
ATOM   3532  HD1 TYR A 226       9.118  14.392 -13.060  1.00 65.97           H  
ATOM   3533  CD2 TYR A 226      12.216  15.199 -14.256  1.00 65.97           C  
ATOM   3534  HD2 TYR A 226      12.843  15.055 -15.124  1.00 65.97           H  
ATOM   3535  CE1 TYR A 226      10.581  15.568 -11.992  1.00 65.97           C  
ATOM   3536  HE1 TYR A 226       9.968  15.711 -11.115  1.00 65.97           H  
ATOM   3537  CE2 TYR A 226      12.697  15.939 -13.158  1.00 65.97           C  
ATOM   3538  HE2 TYR A 226      13.689  16.363 -13.183  1.00 65.97           H  
ATOM   3539  OH  TYR A 226      12.324  16.838 -10.960  1.00 65.97           O  
ATOM   3540  HH  TYR A 226      13.231  17.131 -11.072  1.00 65.97           H  
ATOM   3541  CZ  TYR A 226      11.876  16.124 -12.025  1.00 65.97           C  
ATOM   3542  N   SER A 227      10.229  10.279 -16.440  1.00 65.44           N  
ATOM   3543  H   SER A 227      10.875   9.906 -15.759  1.00 65.44           H  
ATOM   3544  CA  SER A 227       9.799   9.428 -17.546  1.00 65.44           C  
ATOM   3545  HA  SER A 227       9.883   9.995 -18.474  1.00 65.44           H  
ATOM   3546  C   SER A 227       8.349   8.966 -17.386  1.00 65.44           C  
ATOM   3547  CB  SER A 227      10.733   8.235 -17.649  1.00 65.44           C  
ATOM   3548  HB2 SER A 227      11.760   8.599 -17.683  1.00 65.44           H  
ATOM   3549  HB3 SER A 227      10.631   7.615 -16.758  1.00 65.44           H  
ATOM   3550  O   SER A 227       7.987   8.304 -16.406  1.00 65.44           O  
ATOM   3551  OG  SER A 227      10.477   7.482 -18.813  1.00 65.44           O  
ATOM   3552  HG  SER A 227      11.332   7.464 -19.250  1.00 65.44           H  
ATOM   3553  N   ASP A 228       7.535   9.255 -18.398  1.00 64.19           N  
ATOM   3554  H   ASP A 228       7.901   9.769 -19.186  1.00 64.19           H  
ATOM   3555  CA  ASP A 228       6.162   8.768 -18.555  1.00 64.19           C  
ATOM   3556  HA  ASP A 228       5.684   8.746 -17.575  1.00 64.19           H  
ATOM   3557  C   ASP A 228       6.108   7.340 -19.129  1.00 64.19           C  
ATOM   3558  CB  ASP A 228       5.381   9.760 -19.436  1.00 64.19           C  
ATOM   3559  HB2 ASP A 228       5.459  10.756 -19.001  1.00 64.19           H  
ATOM   3560  HB3 ASP A 228       4.330   9.474 -19.420  1.00 64.19           H  
ATOM   3561  O   ASP A 228       5.064   6.683 -19.105  1.00 64.19           O  
ATOM   3562  CG  ASP A 228       5.856   9.816 -20.898  1.00 64.19           C  
ATOM   3563  OD1 ASP A 228       7.014   9.418 -21.174  1.00 64.19           O  
ATOM   3564  OD2 ASP A 228       5.047  10.243 -21.749  1.00 64.19           O  
ATOM   3565  N   VAL A 229       7.244   6.813 -19.602  1.00 69.38           N  
ATOM   3566  H   VAL A 229       8.053   7.416 -19.635  1.00 69.38           H  
ATOM   3567  CA  VAL A 229       7.340   5.461 -20.150  1.00 69.38           C  
ATOM   3568  HA  VAL A 229       6.537   5.347 -20.879  1.00 69.38           H  
ATOM   3569  C   VAL A 229       7.123   4.455 -19.026  1.00 69.38           C  
ATOM   3570  CB  VAL A 229       8.677   5.220 -20.879  1.00 69.38           C  
ATOM   3571  HB  VAL A 229       9.505   5.311 -20.176  1.00 69.38           H  
ATOM   3572  O   VAL A 229       7.942   4.316 -18.120  1.00 69.38           O  
ATOM   3573  CG1 VAL A 229       8.719   3.815 -21.503  1.00 69.38           C  
ATOM   3574 HG11 VAL A 229       7.876   3.682 -22.181  1.00 69.38           H  
ATOM   3575 HG12 VAL A 229       8.681   3.064 -20.714  1.00 69.38           H  
ATOM   3576 HG13 VAL A 229       9.660   3.689 -22.040  1.00 69.38           H  
ATOM   3577  CG2 VAL A 229       8.881   6.229 -22.018  1.00 69.38           C  
ATOM   3578 HG21 VAL A 229       9.823   6.032 -22.531  1.00 69.38           H  
ATOM   3579 HG22 VAL A 229       8.934   7.238 -21.609  1.00 69.38           H  
ATOM   3580 HG23 VAL A 229       8.049   6.189 -22.720  1.00 69.38           H  
ATOM   3581  N   THR A 230       6.007   3.739 -19.093  1.00 73.32           N  
ATOM   3582  H   THR A 230       5.322   3.998 -19.788  1.00 73.32           H  
ATOM   3583  CA  THR A 230       5.665   2.651 -18.177  1.00 73.32           C  
ATOM   3584  HA  THR A 230       6.464   2.533 -17.445  1.00 73.32           H  
ATOM   3585  C   THR A 230       5.555   1.328 -18.929  1.00 73.32           C  
ATOM   3586  CB  THR A 230       4.401   2.984 -17.372  1.00 73.32           C  
ATOM   3587  HB  THR A 230       4.560   3.918 -16.835  1.00 73.32           H  
ATOM   3588  O   THR A 230       5.207   1.272 -20.114  1.00 73.32           O  
ATOM   3589  CG2 THR A 230       3.135   3.116 -18.222  1.00 73.32           C  
ATOM   3590 HG21 THR A 230       3.250   3.928 -18.940  1.00 73.32           H  
ATOM   3591 HG22 THR A 230       2.925   2.184 -18.746  1.00 73.32           H  
ATOM   3592 HG23 THR A 230       2.293   3.351 -17.571  1.00 73.32           H  
ATOM   3593  OG1 THR A 230       4.176   1.965 -16.440  1.00 73.32           O  
ATOM   3594  HG1 THR A 230       4.853   2.041 -15.764  1.00 73.32           H  
ATOM   3595  N   ARG A 231       5.886   0.239 -18.241  1.00 74.86           N  
ATOM   3596  H   ARG A 231       6.181   0.387 -17.286  1.00 74.86           H  
ATOM   3597  CA  ARG A 231       5.663  -1.145 -18.658  1.00 74.86           C  
ATOM   3598  HA  ARG A 231       5.522  -1.171 -19.738  1.00 74.86           H  
ATOM   3599  C   ARG A 231       4.376  -1.716 -18.074  1.00 74.86           C  
ATOM   3600  CB  ARG A 231       6.879  -1.998 -18.277  1.00 74.86           C  
ATOM   3601  HB2 ARG A 231       6.663  -3.045 -18.490  1.00 74.86           H  
ATOM   3602  HB3 ARG A 231       7.081  -1.895 -17.210  1.00 74.86           H  
ATOM   3603  O   ARG A 231       4.094  -2.884 -18.347  1.00 74.86           O  
ATOM   3604  CG  ARG A 231       8.106  -1.560 -19.084  1.00 74.86           C  
ATOM   3605  HG2 ARG A 231       7.880  -1.612 -20.149  1.00 74.86           H  
ATOM   3606  HG3 ARG A 231       8.355  -0.529 -18.833  1.00 74.86           H  
ATOM   3607  CD  ARG A 231       9.325  -2.426 -18.789  1.00 74.86           C  
ATOM   3608  HD2 ARG A 231      10.177  -2.014 -19.330  1.00 74.86           H  
ATOM   3609  HD3 ARG A 231       9.538  -2.356 -17.722  1.00 74.86           H  
ATOM   3610  NE  ARG A 231       9.141  -3.833 -19.182  1.00 74.86           N  
ATOM   3611  HE  ARG A 231       8.213  -4.133 -19.447  1.00 74.86           H  
ATOM   3612  NH1 ARG A 231      11.194  -4.521 -18.411  1.00 74.86           N  
ATOM   3613 HH11 ARG A 231      11.429  -3.570 -18.168  1.00 74.86           H  
ATOM   3614 HH12 ARG A 231      11.817  -5.246 -18.084  1.00 74.86           H  
ATOM   3615  NH2 ARG A 231       9.732  -6.013 -19.126  1.00 74.86           N  
ATOM   3616 HH21 ARG A 231      10.261  -6.684 -18.588  1.00 74.86           H  
ATOM   3617 HH22 ARG A 231       8.743  -6.167 -19.257  1.00 74.86           H  
ATOM   3618  CZ  ARG A 231      10.022  -4.772 -18.918  1.00 74.86           C  
ATOM   3619  N   VAL A 232       3.617  -0.933 -17.309  1.00 69.36           N  
ATOM   3620  H   VAL A 232       3.942  -0.000 -17.097  1.00 69.36           H  
ATOM   3621  CA  VAL A 232       2.291  -1.315 -16.812  1.00 69.36           C  
ATOM   3622  HA  VAL A 232       2.404  -2.189 -16.171  1.00 69.36           H  
ATOM   3623  C   VAL A 232       1.385  -1.702 -17.980  1.00 69.36           C  
ATOM   3624  CB  VAL A 232       1.680  -0.188 -15.960  1.00 69.36           C  
ATOM   3625  HB  VAL A 232       1.700   0.750 -16.514  1.00 69.36           H  
ATOM   3626  O   VAL A 232       1.416  -1.085 -19.049  1.00 69.36           O  
ATOM   3627  CG1 VAL A 232       0.235  -0.478 -15.535  1.00 69.36           C  
ATOM   3628 HG11 VAL A 232       0.170  -1.449 -15.043  1.00 69.36           H  
ATOM   3629 HG12 VAL A 232      -0.424  -0.467 -16.403  1.00 69.36           H  
ATOM   3630 HG13 VAL A 232      -0.112   0.290 -14.844  1.00 69.36           H  
ATOM   3631  CG2 VAL A 232       2.496  -0.047 -14.671  1.00 69.36           C  
ATOM   3632 HG21 VAL A 232       2.422  -0.977 -14.108  1.00 69.36           H  
ATOM   3633 HG22 VAL A 232       3.551   0.133 -14.878  1.00 69.36           H  
ATOM   3634 HG23 VAL A 232       2.116   0.782 -14.074  1.00 69.36           H  
ATOM   3635  N   ARG A 233       0.623  -2.781 -17.796  1.00 61.22           N  
ATOM   3636  H   ARG A 233       0.642  -3.228 -16.890  1.00 61.22           H  
ATOM   3637  CA  ARG A 233      -0.261  -3.319 -18.832  1.00 61.22           C  
ATOM   3638  HA  ARG A 233       0.281  -3.257 -19.776  1.00 61.22           H  
ATOM   3639  C   ARG A 233      -1.528  -2.495 -19.047  1.00 61.22           C  
ATOM   3640  CB  ARG A 233      -0.599  -4.785 -18.554  1.00 61.22           C  
ATOM   3641  HB2 ARG A 233      -1.331  -5.118 -19.291  1.00 61.22           H  
ATOM   3642  HB3 ARG A 233      -1.049  -4.878 -17.566  1.00 61.22           H  
ATOM   3643  O   ARG A 233      -1.981  -1.752 -18.181  1.00 61.22           O  
ATOM   3644  CG  ARG A 233       0.633  -5.690 -18.643  1.00 61.22           C  
ATOM   3645  HG2 ARG A 233       1.209  -5.452 -19.537  1.00 61.22           H  
ATOM   3646  HG3 ARG A 233       1.264  -5.547 -17.766  1.00 61.22           H  
ATOM   3647  CD  ARG A 233       0.169  -7.141 -18.716  1.00 61.22           C  
ATOM   3648  HD2 ARG A 233      -0.537  -7.231 -19.542  1.00 61.22           H  
ATOM   3649  HD3 ARG A 233      -0.348  -7.387 -17.789  1.00 61.22           H  
ATOM   3650  NE  ARG A 233       1.299  -8.065 -18.902  1.00 61.22           N  
ATOM   3651  HE  ARG A 233       2.111  -7.893 -18.328  1.00 61.22           H  
ATOM   3652  NH1 ARG A 233       0.183  -9.650 -20.141  1.00 61.22           N  
ATOM   3653 HH11 ARG A 233       0.128 -10.582 -20.525  1.00 61.22           H  
ATOM   3654 HH12 ARG A 233      -0.658  -9.100 -20.035  1.00 61.22           H  
ATOM   3655  NH2 ARG A 233       2.293 -10.001 -19.481  1.00 61.22           N  
ATOM   3656 HH21 ARG A 233       2.195 -10.954 -19.800  1.00 61.22           H  
ATOM   3657 HH22 ARG A 233       2.886  -9.816 -18.684  1.00 61.22           H  
ATOM   3658  CZ  ARG A 233       1.250  -9.228 -19.516  1.00 61.22           C  
ATOM   3659  N   ARG A 234      -2.091  -2.699 -20.242  1.00 44.32           N  
ATOM   3660  H   ARG A 234      -1.615  -3.355 -20.845  1.00 44.32           H  
ATOM   3661  CA  ARG A 234      -3.156  -1.912 -20.853  1.00 44.32           C  
ATOM   3662  HA  ARG A 234      -3.193  -0.999 -20.259  1.00 44.32           H  
ATOM   3663  C   ARG A 234      -4.599  -2.498 -20.796  1.00 44.32           C  
ATOM   3664  CB  ARG A 234      -2.722  -1.494 -22.283  1.00 44.32           C  
ATOM   3665  HB2 ARG A 234      -2.398  -2.380 -22.828  1.00 44.32           H  
ATOM   3666  HB3 ARG A 234      -3.584  -1.115 -22.832  1.00 44.32           H  
ATOM   3667  O   ARG A 234      -5.378  -2.217 -21.682  1.00 44.32           O  
ATOM   3668  CG  ARG A 234      -1.609  -0.427 -22.361  1.00 44.32           C  
ATOM   3669  HG2 ARG A 234      -1.642   0.245 -21.504  1.00 44.32           H  
ATOM   3670  HG3 ARG A 234      -0.640  -0.925 -22.364  1.00 44.32           H  
ATOM   3671  CD  ARG A 234      -1.790   0.382 -23.655  1.00 44.32           C  
ATOM   3672  HD2 ARG A 234      -2.708   0.962 -23.564  1.00 44.32           H  
ATOM   3673  HD3 ARG A 234      -1.903  -0.320 -24.481  1.00 44.32           H  
ATOM   3674  NE  ARG A 234      -0.653   1.289 -23.910  1.00 44.32           N  
ATOM   3675  HE  ARG A 234      -0.146   1.579 -23.086  1.00 44.32           H  
ATOM   3676  NH1 ARG A 234      -1.100   1.653 -26.127  1.00 44.32           N  
ATOM   3677 HH11 ARG A 234      -0.994   2.207 -26.965  1.00 44.32           H  
ATOM   3678 HH12 ARG A 234      -1.939   1.108 -25.990  1.00 44.32           H  
ATOM   3679  NH2 ARG A 234       0.587   2.746 -25.142  1.00 44.32           N  
ATOM   3680 HH21 ARG A 234       1.012   3.043 -24.276  1.00 44.32           H  
ATOM   3681 HH22 ARG A 234       0.636   3.340 -25.957  1.00 44.32           H  
ATOM   3682  CZ  ARG A 234      -0.388   1.883 -25.057  1.00 44.32           C  
ATOM   3683  N   SER A 235      -4.971  -3.373 -19.852  1.00 38.47           N  
ATOM   3684  H   SER A 235      -4.257  -3.682 -19.208  1.00 38.47           H  
ATOM   3685  CA  SER A 235      -6.368  -3.663 -19.395  1.00 38.47           C  
ATOM   3686  HA  SER A 235      -6.724  -2.661 -19.156  1.00 38.47           H  
ATOM   3687  C   SER A 235      -6.348  -4.568 -18.105  1.00 38.47           C  
ATOM   3688  CB  SER A 235      -7.380  -4.074 -20.473  1.00 38.47           C  
ATOM   3689  HB2 SER A 235      -7.334  -3.409 -21.335  1.00 38.47           H  
ATOM   3690  HB3 SER A 235      -8.388  -3.984 -20.067  1.00 38.47           H  
ATOM   3691  O   SER A 235      -5.248  -5.012 -17.807  1.00 38.47           O  
ATOM   3692  OG  SER A 235      -7.185  -5.399 -20.885  1.00 38.47           O  
ATOM   3693  HG  SER A 235      -7.884  -5.928 -20.496  1.00 38.47           H  
ATOM   3694  N   TRP A 236      -7.392  -4.820 -17.261  1.00 52.61           N  
ATOM   3695  H   TRP A 236      -8.346  -4.767 -17.587  1.00 52.61           H  
ATOM   3696  CA  TRP A 236      -7.201  -4.747 -15.779  1.00 52.61           C  
ATOM   3697  HA  TRP A 236      -6.201  -5.165 -15.665  1.00 52.61           H  
ATOM   3698  C   TRP A 236      -6.949  -3.366 -15.164  1.00 52.61           C  
ATOM   3699  CB  TRP A 236      -7.998  -5.776 -14.915  1.00 52.61           C  
ATOM   3700  HB2 TRP A 236      -8.171  -6.640 -15.557  1.00 52.61           H  
ATOM   3701  HB3 TRP A 236      -7.272  -6.136 -14.185  1.00 52.61           H  
ATOM   3702  O   TRP A 236      -6.326  -3.309 -14.113  1.00 52.61           O  
ATOM   3703  CG  TRP A 236      -9.255  -5.587 -14.066  1.00 52.61           C  
ATOM   3704  CD1 TRP A 236     -10.368  -6.347 -14.243  1.00 52.61           C  
ATOM   3705  HD1 TRP A 236     -10.525  -6.995 -15.093  1.00 52.61           H  
ATOM   3706  CD2 TRP A 236      -9.429  -5.054 -12.709  1.00 52.61           C  
ATOM   3707  CE2 TRP A 236     -10.586  -5.673 -12.144  1.00 52.61           C  
ATOM   3708  CE3 TRP A 236      -8.649  -4.288 -11.816  1.00 52.61           C  
ATOM   3709  HE3 TRP A 236      -7.745  -3.819 -12.176  1.00 52.61           H  
ATOM   3710  NE1 TRP A 236     -11.244  -6.234 -13.198  1.00 52.61           N  
ATOM   3711  HE1 TRP A 236     -12.101  -6.766 -13.157  1.00 52.61           H  
ATOM   3712  CH2 TRP A 236     -10.053  -4.919  -9.926  1.00 52.61           C  
ATOM   3713  HH2 TRP A 236     -10.209  -4.960  -8.858  1.00 52.61           H  
ATOM   3714  CZ2 TRP A 236     -10.860  -5.677 -10.777  1.00 52.61           C  
ATOM   3715  HZ2 TRP A 236     -11.621  -6.337 -10.388  1.00 52.61           H  
ATOM   3716  CZ3 TRP A 236      -8.980  -4.187 -10.450  1.00 52.61           C  
ATOM   3717  HZ3 TRP A 236      -8.342  -3.619  -9.789  1.00 52.61           H  
ATOM   3718  N   GLU A 237      -7.273  -2.217 -15.776  1.00 49.37           N  
ATOM   3719  H   GLU A 237      -7.053  -1.397 -15.230  1.00 49.37           H  
ATOM   3720  CA  GLU A 237      -8.106  -1.998 -16.982  1.00 49.37           C  
ATOM   3721  HA  GLU A 237      -7.913  -2.794 -17.701  1.00 49.37           H  
ATOM   3722  C   GLU A 237      -7.699  -0.957 -18.033  1.00 49.37           C  
ATOM   3723  CB  GLU A 237      -9.598  -2.239 -16.739  1.00 49.37           C  
ATOM   3724  HB2 GLU A 237     -10.143  -1.340 -17.028  1.00 49.37           H  
ATOM   3725  HB3 GLU A 237      -9.774  -2.367 -15.671  1.00 49.37           H  
ATOM   3726  O   GLU A 237      -8.446  -0.720 -18.962  1.00 49.37           O  
ATOM   3727  CG  GLU A 237     -10.187  -3.439 -17.526  1.00 49.37           C  
ATOM   3728  HG2 GLU A 237      -9.543  -3.771 -18.341  1.00 49.37           H  
ATOM   3729  HG3 GLU A 237     -11.092  -3.082 -18.018  1.00 49.37           H  
ATOM   3730  CD  GLU A 237     -10.598  -4.604 -16.644  1.00 49.37           C  
ATOM   3731  OE1 GLU A 237     -10.177  -5.739 -16.976  1.00 49.37           O  
ATOM   3732  OE2 GLU A 237     -11.402  -4.325 -15.723  1.00 49.37           O  
ATOM   3733  N   ASP A 238      -6.409  -0.641 -18.086  1.00 41.25           N  
ATOM   3734  H   ASP A 238      -5.874  -0.927 -17.279  1.00 41.25           H  
ATOM   3735  CA  ASP A 238      -5.655   0.104 -19.114  1.00 41.25           C  
ATOM   3736  HA  ASP A 238      -4.719  -0.445 -19.212  1.00 41.25           H  
ATOM   3737  C   ASP A 238      -5.304   1.431 -18.554  1.00 41.25           C  
ATOM   3738  CB  ASP A 238      -6.225   0.306 -20.548  1.00 41.25           C  
ATOM   3739  HB2 ASP A 238      -6.978   1.095 -20.569  1.00 41.25           H  
ATOM   3740  HB3 ASP A 238      -6.769  -0.582 -20.870  1.00 41.25           H  
ATOM   3741  O   ASP A 238      -5.997   2.397 -18.817  1.00 41.25           O  
ATOM   3742  CG  ASP A 238      -5.093   0.661 -21.548  1.00 41.25           C  
ATOM   3743  OD1 ASP A 238      -3.953   0.901 -21.085  1.00 41.25           O  
ATOM   3744  OD2 ASP A 238      -5.293   0.636 -22.785  1.00 41.25           O  
ATOM   3745  N   ILE A 239      -4.234   1.440 -17.768  1.00 42.22           N  
ATOM   3746  H   ILE A 239      -3.671   0.601 -17.758  1.00 42.22           H  
ATOM   3747  CA  ILE A 239      -3.976   2.427 -16.742  1.00 42.22           C  
ATOM   3748  HA  ILE A 239      -2.901   2.373 -16.566  1.00 42.22           H  
ATOM   3749  C   ILE A 239      -4.624   1.977 -15.407  1.00 42.22           C  
ATOM   3750  CB  ILE A 239      -4.239   3.870 -17.273  1.00 42.22           C  
ATOM   3751  HB  ILE A 239      -5.306   4.076 -17.358  1.00 42.22           H  
ATOM   3752  O   ILE A 239      -3.929   1.610 -14.482  1.00 42.22           O  
ATOM   3753  CG1 ILE A 239      -3.593   4.264 -18.610  1.00 42.22           C  
ATOM   3754 HG12 ILE A 239      -3.812   3.521 -19.377  1.00 42.22           H  
ATOM   3755 HG13 ILE A 239      -2.508   4.314 -18.511  1.00 42.22           H  
ATOM   3756  CG2 ILE A 239      -3.698   4.819 -16.266  1.00 42.22           C  
ATOM   3757 HG21 ILE A 239      -4.197   4.460 -15.365  1.00 42.22           H  
ATOM   3758 HG22 ILE A 239      -2.613   4.725 -16.214  1.00 42.22           H  
ATOM   3759 HG23 ILE A 239      -3.974   5.852 -16.475  1.00 42.22           H  
ATOM   3760  CD1 ILE A 239      -4.130   5.612 -19.117  1.00 42.22           C  
ATOM   3761 HD11 ILE A 239      -3.800   5.755 -20.146  1.00 42.22           H  
ATOM   3762 HD12 ILE A 239      -3.743   6.443 -18.528  1.00 42.22           H  
ATOM   3763 HD13 ILE A 239      -5.220   5.620 -19.102  1.00 42.22           H  
ATOM   3764  N   ALA A 240      -5.913   1.917 -15.185  1.00 42.39           N  
ATOM   3765  H   ALA A 240      -6.184   1.365 -14.383  1.00 42.39           H  
ATOM   3766  CA  ALA A 240      -6.821   3.001 -15.475  1.00 42.39           C  
ATOM   3767  HA  ALA A 240      -6.291   3.944 -15.608  1.00 42.39           H  
ATOM   3768  C   ALA A 240      -7.764   3.135 -14.311  1.00 42.39           C  
ATOM   3769  CB  ALA A 240      -7.662   2.729 -16.701  1.00 42.39           C  
ATOM   3770  HB1 ALA A 240      -7.504   3.501 -17.453  1.00 42.39           H  
ATOM   3771  HB2 ALA A 240      -7.504   1.718 -17.078  1.00 42.39           H  
ATOM   3772  HB3 ALA A 240      -8.725   2.781 -16.467  1.00 42.39           H  
ATOM   3773  O   ALA A 240      -8.357   2.138 -13.926  1.00 42.39           O  
ATOM   3774  N   ARG A 241      -7.943   4.312 -13.721  1.00 34.07           N  
ATOM   3775  H   ARG A 241      -8.569   4.261 -12.930  1.00 34.07           H  
ATOM   3776  CA  ARG A 241      -7.569   5.676 -14.176  1.00 34.07           C  
ATOM   3777  HA  ARG A 241      -7.981   6.340 -13.416  1.00 34.07           H  
ATOM   3778  C   ARG A 241      -8.229   6.171 -15.476  1.00 34.07           C  
ATOM   3779  CB  ARG A 241      -6.060   6.002 -14.193  1.00 34.07           C  
ATOM   3780  HB2 ARG A 241      -5.717   5.900 -15.222  1.00 34.07           H  
ATOM   3781  HB3 ARG A 241      -5.967   7.066 -13.975  1.00 34.07           H  
ATOM   3782  O   ARG A 241      -8.777   5.403 -16.260  1.00 34.07           O  
ATOM   3783  CG  ARG A 241      -5.122   5.296 -13.207  1.00 34.07           C  
ATOM   3784  HG2 ARG A 241      -5.434   5.550 -12.194  1.00 34.07           H  
ATOM   3785  HG3 ARG A 241      -5.238   4.217 -13.314  1.00 34.07           H  
ATOM   3786  CD  ARG A 241      -3.628   5.676 -13.368  1.00 34.07           C  
ATOM   3787  HD2 ARG A 241      -3.490   6.331 -14.228  1.00 34.07           H  
ATOM   3788  HD3 ARG A 241      -3.331   6.249 -12.489  1.00 34.07           H  
ATOM   3789  NE  ARG A 241      -2.789   4.453 -13.473  1.00 34.07           N  
ATOM   3790  HE  ARG A 241      -3.231   3.593 -13.183  1.00 34.07           H  
ATOM   3791  NH1 ARG A 241      -0.817   5.348 -14.267  1.00 34.07           N  
ATOM   3792 HH11 ARG A 241       0.151   5.236 -14.531  1.00 34.07           H  
ATOM   3793 HH12 ARG A 241      -1.241   6.264 -14.272  1.00 34.07           H  
ATOM   3794  NH2 ARG A 241      -0.988   3.152 -13.847  1.00 34.07           N  
ATOM   3795 HH21 ARG A 241      -0.009   3.034 -14.068  1.00 34.07           H  
ATOM   3796 HH22 ARG A 241      -1.554   2.356 -13.589  1.00 34.07           H  
ATOM   3797  CZ  ARG A 241      -1.533   4.333 -13.861  1.00 34.07           C  
ATOM   3798  N   PRO A 242      -8.170   7.497 -15.668  1.00 35.12           N  
ATOM   3799  CA  PRO A 242      -7.191   8.085 -16.591  1.00 35.12           C  
ATOM   3800  HA  PRO A 242      -6.589   7.295 -17.041  1.00 35.12           H  
ATOM   3801  C   PRO A 242      -6.246   9.099 -15.914  1.00 35.12           C  
ATOM   3802  CB  PRO A 242      -8.006   8.764 -17.704  1.00 35.12           C  
ATOM   3803  HB2 PRO A 242      -7.894   8.218 -18.641  1.00 35.12           H  
ATOM   3804  HB3 PRO A 242      -7.693   9.799 -17.845  1.00 35.12           H  
ATOM   3805  O   PRO A 242      -6.588   9.704 -14.902  1.00 35.12           O  
ATOM   3806  CG  PRO A 242      -9.465   8.710 -17.245  1.00 35.12           C  
ATOM   3807  HG2 PRO A 242      -9.999   7.961 -17.829  1.00 35.12           H  
ATOM   3808  HG3 PRO A 242      -9.950   9.682 -17.339  1.00 35.12           H  
ATOM   3809  CD  PRO A 242      -9.392   8.267 -15.790  1.00 35.12           C  
ATOM   3810  HD2 PRO A 242     -10.270   7.677 -15.527  1.00 35.12           H  
ATOM   3811  HD3 PRO A 242      -9.328   9.143 -15.146  1.00 35.12           H  
ATOM   3812  N   SER A 243      -5.073   9.322 -16.520  1.00 35.48           N  
ATOM   3813  H   SER A 243      -4.865   8.787 -17.351  1.00 35.48           H  
ATOM   3814  CA  SER A 243      -4.228  10.505 -16.301  1.00 35.48           C  
ATOM   3815  HA  SER A 243      -4.830  11.293 -15.847  1.00 35.48           H  
ATOM   3816  C   SER A 243      -3.720  11.006 -17.654  1.00 35.48           C  
ATOM   3817  CB  SER A 243      -3.048  10.223 -15.351  1.00 35.48           C  
ATOM   3818  HB2 SER A 243      -2.537  11.163 -15.142  1.00 35.48           H  
ATOM   3819  HB3 SER A 243      -3.432   9.823 -14.413  1.00 35.48           H  
ATOM   3820  O   SER A 243      -2.780  10.436 -18.203  1.00 35.48           O  
ATOM   3821  OG  SER A 243      -2.113   9.313 -15.907  1.00 35.48           O  
ATOM   3822  HG  SER A 243      -2.018   9.562 -16.830  1.00 35.48           H  
ATOM   3823  N   ASP A 244      -4.304  12.085 -18.170  1.00 35.83           N  
ATOM   3824  H   ASP A 244      -5.148  12.441 -17.744  1.00 35.83           H  
ATOM   3825  CA  ASP A 244      -3.810  12.746 -19.388  1.00 35.83           C  
ATOM   3826  HA  ASP A 244      -3.143  12.064 -19.916  1.00 35.83           H  
ATOM   3827  C   ASP A 244      -2.938  13.973 -19.079  1.00 35.83           C  
ATOM   3828  CB  ASP A 244      -4.967  13.048 -20.355  1.00 35.83           C  
ATOM   3829  HB2 ASP A 244      -4.616  13.710 -21.147  1.00 35.83           H  
ATOM   3830  HB3 ASP A 244      -5.759  13.566 -19.813  1.00 35.83           H  
ATOM   3831  O   ASP A 244      -2.693  14.799 -19.958  1.00 35.83           O  
ATOM   3832  CG  ASP A 244      -5.530  11.797 -21.038  1.00 35.83           C  
ATOM   3833  OD1 ASP A 244      -4.804  10.781 -21.126  1.00 35.83           O  
ATOM   3834  OD2 ASP A 244      -6.695  11.881 -21.477  1.00 35.83           O  
ATOM   3835  N   LYS A 245      -2.449  14.132 -17.837  1.00 32.25           N  
ATOM   3836  H   LYS A 245      -2.653  13.426 -17.144  1.00 32.25           H  
ATOM   3837  CA  LYS A 245      -1.540  15.234 -17.484  1.00 32.25           C  
ATOM   3838  HA  LYS A 245      -1.081  15.558 -18.418  1.00 32.25           H  
ATOM   3839  C   LYS A 245      -0.419  14.805 -16.520  1.00 32.25           C  
ATOM   3840  CB  LYS A 245      -2.324  16.445 -16.952  1.00 32.25           C  
ATOM   3841  HB2 LYS A 245      -1.615  17.204 -16.618  1.00 32.25           H  
ATOM   3842  HB3 LYS A 245      -2.939  16.145 -16.104  1.00 32.25           H  
ATOM   3843  O   LYS A 245      -0.715  14.286 -15.448  1.00 32.25           O  
ATOM   3844  CG  LYS A 245      -3.207  17.045 -18.058  1.00 32.25           C  
ATOM   3845  HG2 LYS A 245      -2.594  17.238 -18.939  1.00 32.25           H  
ATOM   3846  HG3 LYS A 245      -3.993  16.334 -18.313  1.00 32.25           H  
ATOM   3847  CD  LYS A 245      -3.886  18.349 -17.656  1.00 32.25           C  
ATOM   3848  HD2 LYS A 245      -3.131  19.105 -17.440  1.00 32.25           H  
ATOM   3849  HD3 LYS A 245      -4.495  18.176 -16.769  1.00 32.25           H  
ATOM   3850  CE  LYS A 245      -4.769  18.790 -18.827  1.00 32.25           C  
ATOM   3851  HE2 LYS A 245      -5.447  17.973 -19.073  1.00 32.25           H  
ATOM   3852  HE3 LYS A 245      -4.136  18.964 -19.697  1.00 32.25           H  
ATOM   3853  NZ  LYS A 245      -5.542  20.008 -18.491  1.00 32.25           N  
ATOM   3854  HZ1 LYS A 245      -6.131  19.831 -17.690  1.00 32.25           H  
ATOM   3855  HZ2 LYS A 245      -4.921  20.773 -18.267  1.00 32.25           H  
ATOM   3856  HZ3 LYS A 245      -6.133  20.275 -19.265  1.00 32.25           H  
ATOM   3857  N   PRO A 246       0.859  15.070 -16.854  1.00 38.67           N  
ATOM   3858  CA  PRO A 246       2.043  14.596 -16.124  1.00 38.67           C  
ATOM   3859  HA  PRO A 246       1.891  13.554 -15.842  1.00 38.67           H  
ATOM   3860  C   PRO A 246       2.374  15.365 -14.826  1.00 38.67           C  
ATOM   3861  CB  PRO A 246       3.178  14.661 -17.161  1.00 38.67           C  
ATOM   3862  HB2 PRO A 246       4.165  14.807 -16.720  1.00 38.67           H  
ATOM   3863  HB3 PRO A 246       3.174  13.746 -17.753  1.00 38.67           H  
ATOM   3864  O   PRO A 246       3.513  15.311 -14.363  1.00 38.67           O  
ATOM   3865  CG  PRO A 246       2.781  15.835 -18.049  1.00 38.67           C  
ATOM   3866  HG2 PRO A 246       3.054  16.772 -17.564  1.00 38.67           H  
ATOM   3867  HG3 PRO A 246       3.229  15.767 -19.041  1.00 38.67           H  
ATOM   3868  CD  PRO A 246       1.269  15.703 -18.102  1.00 38.67           C  
ATOM   3869  HD2 PRO A 246       0.820  16.690 -18.216  1.00 38.67           H  
ATOM   3870  HD3 PRO A 246       0.998  15.063 -18.941  1.00 38.67           H  
ATOM   3871  N   HIS A 247       1.432  16.111 -14.237  1.00 31.87           N  
ATOM   3872  H   HIS A 247       0.480  16.050 -14.569  1.00 31.87           H  
ATOM   3873  CA  HIS A 247       1.746  17.037 -13.136  1.00 31.87           C  
ATOM   3874  HA  HIS A 247       2.779  16.874 -12.828  1.00 31.87           H  
ATOM   3875  C   HIS A 247       0.992  16.818 -11.818  1.00 31.87           C  
ATOM   3876  CB  HIS A 247       1.692  18.485 -13.645  1.00 31.87           C  
ATOM   3877  HB2 HIS A 247       1.852  19.165 -12.808  1.00 31.87           H  
ATOM   3878  HB3 HIS A 247       0.704  18.686 -14.057  1.00 31.87           H  
ATOM   3879  O   HIS A 247       1.345  17.478 -10.844  1.00 31.87           O  
ATOM   3880  CG  HIS A 247       2.750  18.780 -14.684  1.00 31.87           C  
ATOM   3881  CD2 HIS A 247       2.596  19.519 -15.824  1.00 31.87           C  
ATOM   3882  HD2 HIS A 247       1.689  20.015 -16.137  1.00 31.87           H  
ATOM   3883  ND1 HIS A 247       4.052  18.328 -14.674  1.00 31.87           N  
ATOM   3884  HD1 HIS A 247       4.427  17.633 -14.045  1.00 31.87           H  
ATOM   3885  CE1 HIS A 247       4.665  18.787 -15.777  1.00 31.87           C  
ATOM   3886  HE1 HIS A 247       5.680  18.557 -16.063  1.00 31.87           H  
ATOM   3887  NE2 HIS A 247       3.812  19.513 -16.515  1.00 31.87           N  
ATOM   3888  N   ASP A 248       0.074  15.853 -11.726  1.00 25.58           N  
ATOM   3889  H   ASP A 248      -0.143  15.281 -12.529  1.00 25.58           H  
ATOM   3890  CA  ASP A 248      -0.503  15.450 -10.435  1.00 25.58           C  
ATOM   3891  HA  ASP A 248      -0.286  16.214  -9.689  1.00 25.58           H  
ATOM   3892  C   ASP A 248       0.161  14.161  -9.926  1.00 25.58           C  
ATOM   3893  CB  ASP A 248      -2.034  15.354 -10.522  1.00 25.58           C  
ATOM   3894  HB2 ASP A 248      -2.316  14.857 -11.450  1.00 25.58           H  
ATOM   3895  HB3 ASP A 248      -2.391  14.751  -9.686  1.00 25.58           H  
ATOM   3896  O   ASP A 248       0.222  13.156 -10.632  1.00 25.58           O  
ATOM   3897  CG  ASP A 248      -2.719  16.723 -10.436  1.00 25.58           C  
ATOM   3898  OD1 ASP A 248      -2.237  17.567  -9.647  1.00 25.58           O  
ATOM   3899  OD2 ASP A 248      -3.720  16.915 -11.161  1.00 25.58           O  
ATOM   3900  N   ARG A 249       0.709  14.201  -8.700  1.00 33.62           N  
ATOM   3901  H   ARG A 249       0.598  15.058  -8.178  1.00 33.62           H  
ATOM   3902  CA  ARG A 249       1.522  13.111  -8.111  1.00 33.62           C  
ATOM   3903  HA  ARG A 249       2.076  12.626  -8.915  1.00 33.62           H  
ATOM   3904  C   ARG A 249       0.697  11.978  -7.485  1.00 33.62           C  
ATOM   3905  CB  ARG A 249       2.532  13.671  -7.090  1.00 33.62           C  
ATOM   3906  HB2 ARG A 249       3.070  12.835  -6.643  1.00 33.62           H  
ATOM   3907  HB3 ARG A 249       1.991  14.184  -6.295  1.00 33.62           H  
ATOM   3908  O   ARG A 249       1.259  10.930  -7.195  1.00 33.62           O  
ATOM   3909  CG  ARG A 249       3.560  14.628  -7.711  1.00 33.62           C  
ATOM   3910  HG2 ARG A 249       3.041  15.516  -8.073  1.00 33.62           H  
ATOM   3911  HG3 ARG A 249       4.057  14.142  -8.551  1.00 33.62           H  
ATOM   3912  CD  ARG A 249       4.610  15.043  -6.670  1.00 33.62           C  
ATOM   3913  HD2 ARG A 249       5.258  14.191  -6.468  1.00 33.62           H  
ATOM   3914  HD3 ARG A 249       4.098  15.318  -5.748  1.00 33.62           H  
ATOM   3915  NE  ARG A 249       5.404  16.198  -7.134  1.00 33.62           N  
ATOM   3916  HE  ARG A 249       5.049  16.688  -7.943  1.00 33.62           H  
ATOM   3917  NH1 ARG A 249       7.008  16.158  -5.486  1.00 33.62           N  
ATOM   3918 HH11 ARG A 249       6.549  15.362  -5.068  1.00 33.62           H  
ATOM   3919 HH12 ARG A 249       7.793  16.582  -5.012  1.00 33.62           H  
ATOM   3920  NH2 ARG A 249       7.036  17.783  -7.014  1.00 33.62           N  
ATOM   3921 HH21 ARG A 249       7.843  18.169  -6.544  1.00 33.62           H  
ATOM   3922 HH22 ARG A 249       6.642  18.253  -7.816  1.00 33.62           H  
ATOM   3923  CZ  ARG A 249       6.476  16.703  -6.545  1.00 33.62           C  
ATOM   3924  N   VAL A 250      -0.605  12.188  -7.285  1.00 26.76           N  
ATOM   3925  H   VAL A 250      -0.978  13.081  -7.572  1.00 26.76           H  
ATOM   3926  CA  VAL A 250      -1.568  11.224  -6.723  1.00 26.76           C  
ATOM   3927  HA  VAL A 250      -1.245  10.205  -6.937  1.00 26.76           H  
ATOM   3928  C   VAL A 250      -2.912  11.499  -7.399  1.00 26.76           C  
ATOM   3929  CB  VAL A 250      -1.704  11.400  -5.190  1.00 26.76           C  
ATOM   3930  HB  VAL A 250      -2.089  12.397  -4.973  1.00 26.76           H  
ATOM   3931  O   VAL A 250      -3.455  12.584  -7.212  1.00 26.76           O  
ATOM   3932  CG1 VAL A 250      -2.677  10.370  -4.601  1.00 26.76           C  
ATOM   3933 HG11 VAL A 250      -2.325   9.360  -4.807  1.00 26.76           H  
ATOM   3934 HG12 VAL A 250      -3.675  10.502  -5.020  1.00 26.76           H  
ATOM   3935 HG13 VAL A 250      -2.750  10.506  -3.522  1.00 26.76           H  
ATOM   3936  CG2 VAL A 250      -0.368  11.252  -4.449  1.00 26.76           C  
ATOM   3937 HG21 VAL A 250       0.312  12.060  -4.722  1.00 26.76           H  
ATOM   3938 HG22 VAL A 250       0.092  10.294  -4.692  1.00 26.76           H  
ATOM   3939 HG23 VAL A 250      -0.529  11.306  -3.373  1.00 26.76           H  
ATOM   3940  N   ILE A 251      -3.430  10.578  -8.222  1.00 35.93           N  
ATOM   3941  H   ILE A 251      -2.913   9.723  -8.371  1.00 35.93           H  
ATOM   3942  CA  ILE A 251      -4.643  10.847  -9.032  1.00 35.93           C  
ATOM   3943  HA  ILE A 251      -4.976  11.865  -8.829  1.00 35.93           H  
ATOM   3944  C   ILE A 251      -5.857  10.000  -8.617  1.00 35.93           C  
ATOM   3945  CB  ILE A 251      -4.312  10.833 -10.549  1.00 35.93           C  
ATOM   3946  HB  ILE A 251      -3.826   9.888 -10.791  1.00 35.93           H  
ATOM   3947  O   ILE A 251      -6.976  10.472  -8.765  1.00 35.93           O  
ATOM   3948  CG1 ILE A 251      -3.335  11.997 -10.860  1.00 35.93           C  
ATOM   3949 HG12 ILE A 251      -2.442  11.894 -10.244  1.00 35.93           H  
ATOM   3950 HG13 ILE A 251      -3.812  12.942 -10.601  1.00 35.93           H  
ATOM   3951  CG2 ILE A 251      -5.575  10.962 -11.425  1.00 35.93           C  
ATOM   3952 HG21 ILE A 251      -5.321  10.938 -12.484  1.00 35.93           H  
ATOM   3953 HG22 ILE A 251      -6.253  10.128 -11.244  1.00 35.93           H  
ATOM   3954 HG23 ILE A 251      -6.092  11.894 -11.197  1.00 35.93           H  
ATOM   3955  CD1 ILE A 251      -2.861  12.075 -12.317  1.00 35.93           C  
ATOM   3956 HD11 ILE A 251      -2.050  12.799 -12.400  1.00 35.93           H  
ATOM   3957 HD12 ILE A 251      -3.674  12.390 -12.971  1.00 35.93           H  
ATOM   3958 HD13 ILE A 251      -2.483  11.101 -12.628  1.00 35.93           H  
ATOM   3959  N   ALA A 252      -5.671   8.802  -8.062  1.00 31.76           N  
ATOM   3960  H   ALA A 252      -4.725   8.449  -8.027  1.00 31.76           H  
ATOM   3961  CA  ALA A 252      -6.676   7.992  -7.355  1.00 31.76           C  
ATOM   3962  HA  ALA A 252      -6.877   8.424  -6.375  1.00 31.76           H  
ATOM   3963  C   ALA A 252      -6.102   6.582  -7.191  1.00 31.76           C  
ATOM   3964  CB  ALA A 252      -7.995   7.849  -8.142  1.00 31.76           C  
ATOM   3965  HB1 ALA A 252      -8.564   8.779  -8.133  1.00 31.76           H  
ATOM   3966  HB2 ALA A 252      -7.786   7.561  -9.173  1.00 31.76           H  
ATOM   3967  HB3 ALA A 252      -8.614   7.082  -7.678  1.00 31.76           H  
ATOM   3968  O   ALA A 252      -5.520   6.050  -8.138  1.00 31.76           O  
ATOM   3969  N   GLY A 253      -6.311   5.959  -6.035  1.00 38.06           N  
ATOM   3970  H   GLY A 253      -6.787   6.444  -5.288  1.00 38.06           H  
ATOM   3971  CA  GLY A 253      -6.123   4.519  -5.890  1.00 38.06           C  
ATOM   3972  HA2 GLY A 253      -5.804   4.254  -4.882  1.00 38.06           H  
ATOM   3973  HA3 GLY A 253      -5.351   4.170  -6.575  1.00 38.06           H  
ATOM   3974  C   GLY A 253      -7.407   3.760  -6.163  1.00 38.06           C  
ATOM   3975  O   GLY A 253      -8.497   4.318  -6.269  1.00 38.06           O  
ATOM   3976  N   PHE A 254      -7.255   2.454  -6.287  1.00 41.31           N  
ATOM   3977  H   PHE A 254      -6.331   2.062  -6.168  1.00 41.31           H  
ATOM   3978  CA  PHE A 254      -8.352   1.510  -6.293  1.00 41.31           C  
ATOM   3979  HA  PHE A 254      -9.254   1.997  -5.921  1.00 41.31           H  
ATOM   3980  C   PHE A 254      -7.991   0.381  -5.342  1.00 41.31           C  
ATOM   3981  CB  PHE A 254      -8.601   1.005  -7.716  1.00 41.31           C  
ATOM   3982  HB2 PHE A 254      -8.753   1.859  -8.376  1.00 41.31           H  
ATOM   3983  HB3 PHE A 254      -7.722   0.464  -8.067  1.00 41.31           H  
ATOM   3984  O   PHE A 254      -6.820   0.004  -5.264  1.00 41.31           O  
ATOM   3985  CG  PHE A 254      -9.813   0.110  -7.802  1.00 41.31           C  
ATOM   3986  CD1 PHE A 254      -9.670  -1.289  -7.794  1.00 41.31           C  
ATOM   3987  HD1 PHE A 254      -8.689  -1.740  -7.759  1.00 41.31           H  
ATOM   3988  CD2 PHE A 254     -11.092   0.691  -7.804  1.00 41.31           C  
ATOM   3989  HD2 PHE A 254     -11.191   1.766  -7.775  1.00 41.31           H  
ATOM   3990  CE1 PHE A 254     -10.820  -2.092  -7.792  1.00 41.31           C  
ATOM   3991  HE1 PHE A 254     -10.742  -3.169  -7.767  1.00 41.31           H  
ATOM   3992  CE2 PHE A 254     -12.236  -0.119  -7.780  1.00 41.31           C  
ATOM   3993  HE2 PHE A 254     -13.220   0.320  -7.704  1.00 41.31           H  
ATOM   3994  CZ  PHE A 254     -12.092  -1.509  -7.765  1.00 41.31           C  
ATOM   3995  HZ  PHE A 254     -12.980  -2.116  -7.670  1.00 41.31           H  
ATOM   3996  N   SER A 255      -9.002  -0.140  -4.658  1.00 44.89           N  
ATOM   3997  H   SER A 255      -9.934   0.216  -4.812  1.00 44.89           H  
ATOM   3998  CA  SER A 255      -8.856  -1.179  -3.654  1.00 44.89           C  
ATOM   3999  HA  SER A 255      -7.800  -1.412  -3.517  1.00 44.89           H  
ATOM   4000  C   SER A 255      -9.598  -2.441  -4.066  1.00 44.89           C  
ATOM   4001  CB  SER A 255      -9.356  -0.668  -2.318  1.00 44.89           C  
ATOM   4002  HB2 SER A 255      -9.388  -1.504  -1.618  1.00 44.89           H  
ATOM   4003  HB3 SER A 255     -10.367  -0.279  -2.433  1.00 44.89           H  
ATOM   4004  O   SER A 255     -10.743  -2.396  -4.516  1.00 44.89           O  
ATOM   4005  OG  SER A 255      -8.498   0.367  -1.869  1.00 44.89           O  
ATOM   4006  HG  SER A 255      -9.054   0.966  -1.365  1.00 44.89           H  
ATOM   4007  N   VAL A 256      -8.948  -3.590  -3.908  1.00 42.57           N  
ATOM   4008  H   VAL A 256      -7.997  -3.542  -3.571  1.00 42.57           H  
ATOM   4009  CA  VAL A 256      -9.566  -4.911  -4.088  1.00 42.57           C  
ATOM   4010  HA  VAL A 256     -10.617  -4.794  -4.350  1.00 42.57           H  
ATOM   4011  C   VAL A 256      -9.482  -5.641  -2.753  1.00 42.57           C  
ATOM   4012  CB  VAL A 256      -8.884  -5.715  -5.215  1.00 42.57           C  
ATOM   4013  HB  VAL A 256      -7.895  -6.037  -4.890  1.00 42.57           H  
ATOM   4014  O   VAL A 256      -8.380  -5.900  -2.286  1.00 42.57           O  
ATOM   4015  CG1 VAL A 256      -9.680  -6.957  -5.604  1.00 42.57           C  
ATOM   4016 HG11 VAL A 256     -10.630  -6.682  -6.062  1.00 42.57           H  
ATOM   4017 HG12 VAL A 256      -9.111  -7.550  -6.321  1.00 42.57           H  
ATOM   4018 HG13 VAL A 256      -9.860  -7.546  -4.705  1.00 42.57           H  
ATOM   4019  CG2 VAL A 256      -8.740  -4.903  -6.498  1.00 42.57           C  
ATOM   4020 HG21 VAL A 256      -8.318  -5.518  -7.293  1.00 42.57           H  
ATOM   4021 HG22 VAL A 256      -9.739  -4.559  -6.767  1.00 42.57           H  
ATOM   4022 HG23 VAL A 256      -8.085  -4.048  -6.336  1.00 42.57           H  
ATOM   4023  N   LEU A 257     -10.631  -5.954  -2.156  1.00 45.69           N  
ATOM   4024  H   LEU A 257     -11.472  -5.796  -2.693  1.00 45.69           H  
ATOM   4025  CA  LEU A 257     -10.795  -6.771  -0.959  1.00 45.69           C  
ATOM   4026  HA  LEU A 257      -9.882  -6.747  -0.365  1.00 45.69           H  
ATOM   4027  C   LEU A 257     -11.114  -8.226  -1.290  1.00 45.69           C  
ATOM   4028  CB  LEU A 257     -11.948  -6.224  -0.117  1.00 45.69           C  
ATOM   4029  HB2 LEU A 257     -12.184  -6.952   0.659  1.00 45.69           H  
ATOM   4030  HB3 LEU A 257     -12.827  -6.132  -0.754  1.00 45.69           H  
ATOM   4031  O   LEU A 257     -12.268  -8.586  -1.497  1.00 45.69           O  
ATOM   4032  CG  LEU A 257     -11.663  -4.891   0.561  1.00 45.69           C  
ATOM   4033  HG  LEU A 257     -11.392  -4.133  -0.174  1.00 45.69           H  
ATOM   4034  CD1 LEU A 257     -12.948  -4.507   1.273  1.00 45.69           C  
ATOM   4035 HD11 LEU A 257     -13.107  -5.179   2.116  1.00 45.69           H  
ATOM   4036 HD12 LEU A 257     -12.856  -3.477   1.620  1.00 45.69           H  
ATOM   4037 HD13 LEU A 257     -13.822  -4.596   0.629  1.00 45.69           H  
ATOM   4038  CD2 LEU A 257     -10.549  -5.005   1.591  1.00 45.69           C  
ATOM   4039 HD21 LEU A 257     -10.736  -5.846   2.259  1.00 45.69           H  
ATOM   4040 HD22 LEU A 257     -10.507  -4.090   2.183  1.00 45.69           H  
ATOM   4041 HD23 LEU A 257      -9.600  -5.151   1.075  1.00 45.69           H  
ATOM   4042  N   GLY A 258     -10.121  -9.106  -1.250  1.00 44.41           N  
ATOM   4043  H   GLY A 258      -9.202  -8.757  -1.019  1.00 44.41           H  
ATOM   4044  CA  GLY A 258     -10.387 -10.544  -1.172  1.00 44.41           C  
ATOM   4045  HA2 GLY A 258      -9.526 -11.093  -1.553  1.00 44.41           H  
ATOM   4046  HA3 GLY A 258     -11.249 -10.812  -1.784  1.00 44.41           H  
ATOM   4047  C   GLY A 258     -10.630 -10.976   0.276  1.00 44.41           C  
ATOM   4048  O   GLY A 258      -9.669 -11.045   1.039  1.00 44.41           O  
ATOM   4049  N   ALA A 259     -11.864 -11.301   0.672  1.00 47.23           N  
ATOM   4050  H   ALA A 259     -12.642 -11.175   0.040  1.00 47.23           H  
ATOM   4051  CA  ALA A 259     -12.093 -12.053   1.909  1.00 47.23           C  
ATOM   4052  HA  ALA A 259     -11.413 -11.690   2.679  1.00 47.23           H  
ATOM   4053  C   ALA A 259     -11.784 -13.536   1.641  1.00 47.23           C  
ATOM   4054  CB  ALA A 259     -13.520 -11.822   2.419  1.00 47.23           C  
ATOM   4055  HB1 ALA A 259     -13.673 -12.367   3.351  1.00 47.23           H  
ATOM   4056  HB2 ALA A 259     -13.683 -10.760   2.603  1.00 47.23           H  
ATOM   4057  HB3 ALA A 259     -14.246 -12.175   1.685  1.00 47.23           H  
ATOM   4058  O   ALA A 259     -12.342 -14.143   0.726  1.00 47.23           O  
ATOM   4059  N   ILE A 260     -10.847 -14.128   2.389  1.00 42.27           N  
ATOM   4060  H   ILE A 260     -10.410 -13.588   3.122  1.00 42.27           H  
ATOM   4061  CA  ILE A 260     -10.405 -15.518   2.146  1.00 42.27           C  
ATOM   4062  HA  ILE A 260     -10.660 -15.770   1.117  1.00 42.27           H  
ATOM   4063  C   ILE A 260     -11.204 -16.535   2.993  1.00 42.27           C  
ATOM   4064  CB  ILE A 260      -8.852 -15.619   2.224  1.00 42.27           C  
ATOM   4065  HB  ILE A 260      -8.530 -15.225   3.188  1.00 42.27           H  
ATOM   4066  O   ILE A 260     -11.064 -17.746   2.782  1.00 42.27           O  
ATOM   4067  CG1 ILE A 260      -8.231 -14.743   1.103  1.00 42.27           C  
ATOM   4068 HG12 ILE A 260      -8.599 -15.078   0.134  1.00 42.27           H  
ATOM   4069 HG13 ILE A 260      -8.557 -13.712   1.240  1.00 42.27           H  
ATOM   4070  CG2 ILE A 260      -8.321 -17.064   2.101  1.00 42.27           C  
ATOM   4071 HG21 ILE A 260      -7.232 -17.078   2.124  1.00 42.27           H  
ATOM   4072 HG22 ILE A 260      -8.671 -17.514   1.171  1.00 42.27           H  
ATOM   4073 HG23 ILE A 260      -8.646 -17.658   2.955  1.00 42.27           H  
ATOM   4074  CD1 ILE A 260      -6.696 -14.713   1.055  1.00 42.27           C  
ATOM   4075 HD11 ILE A 260      -6.377 -13.929   0.368  1.00 42.27           H  
ATOM   4076 HD12 ILE A 260      -6.301 -15.662   0.693  1.00 42.27           H  
ATOM   4077 HD13 ILE A 260      -6.297 -14.496   2.045  1.00 42.27           H  
ATOM   4078  N   SER A 261     -12.087 -16.085   3.891  1.00 41.96           N  
ATOM   4079  H   SER A 261     -12.276 -15.094   3.935  1.00 41.96           H  
ATOM   4080  CA  SER A 261     -12.788 -16.933   4.868  1.00 41.96           C  
ATOM   4081  HA  SER A 261     -12.480 -17.969   4.726  1.00 41.96           H  
ATOM   4082  C   SER A 261     -14.324 -16.921   4.741  1.00 41.96           C  
ATOM   4083  CB  SER A 261     -12.343 -16.538   6.271  1.00 41.96           C  
ATOM   4084  HB2 SER A 261     -11.286 -16.272   6.275  1.00 41.96           H  
ATOM   4085  HB3 SER A 261     -12.508 -17.364   6.963  1.00 41.96           H  
ATOM   4086  O   SER A 261     -14.870 -16.408   3.770  1.00 41.96           O  
ATOM   4087  OG  SER A 261     -13.128 -15.451   6.661  1.00 41.96           O  
ATOM   4088  HG  SER A 261     -12.537 -14.809   7.062  1.00 41.96           H  
ATOM   4089  N   LYS A 262     -14.997 -17.597   5.685  1.00 43.62           N  
ATOM   4090  H   LYS A 262     -14.499 -17.763   6.548  1.00 43.62           H  
ATOM   4091  CA  LYS A 262     -16.438 -17.876   5.686  1.00 43.62           C  
ATOM   4092  HA  LYS A 262     -16.717 -18.319   4.730  1.00 43.62           H  
ATOM   4093  C   LYS A 262     -17.261 -16.596   5.844  1.00 43.62           C  
ATOM   4094  CB  LYS A 262     -16.780 -18.839   6.838  1.00 43.62           C  
ATOM   4095  HB2 LYS A 262     -17.865 -18.926   6.901  1.00 43.62           H  
ATOM   4096  HB3 LYS A 262     -16.427 -18.407   7.774  1.00 43.62           H  
ATOM   4097  O   LYS A 262     -16.936 -15.757   6.678  1.00 43.62           O  
ATOM   4098  CG  LYS A 262     -16.186 -20.243   6.658  1.00 43.62           C  
ATOM   4099  HG2 LYS A 262     -15.101 -20.178   6.582  1.00 43.62           H  
ATOM   4100  HG3 LYS A 262     -16.582 -20.688   5.745  1.00 43.62           H  
ATOM   4101  CD  LYS A 262     -16.552 -21.122   7.860  1.00 43.62           C  
ATOM   4102  HD2 LYS A 262     -16.140 -20.667   8.760  1.00 43.62           H  
ATOM   4103  HD3 LYS A 262     -17.637 -21.164   7.953  1.00 43.62           H  
ATOM   4104  CE  LYS A 262     -15.991 -22.537   7.691  1.00 43.62           C  
ATOM   4105  HE2 LYS A 262     -16.448 -22.992   6.813  1.00 43.62           H  
ATOM   4106  HE3 LYS A 262     -14.917 -22.460   7.518  1.00 43.62           H  
ATOM   4107  NZ  LYS A 262     -16.255 -23.350   8.903  1.00 43.62           N  
ATOM   4108  HZ1 LYS A 262     -17.248 -23.404   9.078  1.00 43.62           H  
ATOM   4109  HZ2 LYS A 262     -15.827 -22.908   9.704  1.00 43.62           H  
ATOM   4110  HZ3 LYS A 262     -15.878 -24.282   8.808  1.00 43.62           H  
ATOM   4111  N   ASP A 263     -18.374 -16.529   5.118  1.00 49.06           N  
ATOM   4112  H   ASP A 263     -18.530 -17.197   4.377  1.00 49.06           H  
ATOM   4113  CA  ASP A 263     -19.402 -15.512   5.323  1.00 49.06           C  
ATOM   4114  HA  ASP A 263     -18.958 -14.525   5.200  1.00 49.06           H  
ATOM   4115  C   ASP A 263     -19.967 -15.638   6.747  1.00 49.06           C  
ATOM   4116  CB  ASP A 263     -20.528 -15.671   4.283  1.00 49.06           C  
ATOM   4117  HB2 ASP A 263     -20.976 -16.658   4.394  1.00 49.06           H  
ATOM   4118  HB3 ASP A 263     -21.299 -14.929   4.491  1.00 49.06           H  
ATOM   4119  O   ASP A 263     -20.565 -16.659   7.108  1.00 49.06           O  
ATOM   4120  CG  ASP A 263     -20.064 -15.490   2.833  1.00 49.06           C  
ATOM   4121  OD1 ASP A 263     -19.211 -14.612   2.592  1.00 49.06           O  
ATOM   4122  OD2 ASP A 263     -20.553 -16.264   1.978  1.00 49.06           O  
ATOM   4123  N   PHE A 264     -19.777 -14.608   7.569  1.00 51.03           N  
ATOM   4124  H   PHE A 264     -19.247 -13.816   7.234  1.00 51.03           H  
ATOM   4125  CA  PHE A 264     -20.499 -14.452   8.827  1.00 51.03           C  
ATOM   4126  HA  PHE A 264     -20.901 -15.418   9.132  1.00 51.03           H  
ATOM   4127  C   PHE A 264     -21.680 -13.505   8.592  1.00 51.03           C  
ATOM   4128  CB  PHE A 264     -19.558 -13.980   9.946  1.00 51.03           C  
ATOM   4129  HB2 PHE A 264     -20.153 -13.767  10.834  1.00 51.03           H  
ATOM   4130  HB3 PHE A 264     -19.086 -13.046   9.642  1.00 51.03           H  
ATOM   4131  O   PHE A 264     -21.531 -12.439   8.007  1.00 51.03           O  
ATOM   4132  CG  PHE A 264     -18.486 -14.990  10.325  1.00 51.03           C  
ATOM   4133  CD1 PHE A 264     -18.801 -16.086  11.153  1.00 51.03           C  
ATOM   4134  HD1 PHE A 264     -19.808 -16.208  11.523  1.00 51.03           H  
ATOM   4135  CD2 PHE A 264     -17.166 -14.830   9.862  1.00 51.03           C  
ATOM   4136  HD2 PHE A 264     -16.914 -13.995   9.225  1.00 51.03           H  
ATOM   4137  CE1 PHE A 264     -17.804 -17.013  11.515  1.00 51.03           C  
ATOM   4138  HE1 PHE A 264     -18.041 -17.837  12.171  1.00 51.03           H  
ATOM   4139  CE2 PHE A 264     -16.170 -15.754  10.225  1.00 51.03           C  
ATOM   4140  HE2 PHE A 264     -15.157 -15.613   9.879  1.00 51.03           H  
ATOM   4141  CZ  PHE A 264     -16.487 -16.847  11.050  1.00 51.03           C  
ATOM   4142  HZ  PHE A 264     -15.712 -17.538  11.345  1.00 51.03           H  
ATOM   4143  N   ASN A 265     -22.870 -13.887   9.060  1.00 51.76           N  
ATOM   4144  H   ASN A 265     -22.934 -14.789   9.510  1.00 51.76           H  
ATOM   4145  CA  ASN A 265     -24.105 -13.113   8.858  1.00 51.76           C  
ATOM   4146  HA  ASN A 265     -24.076 -12.675   7.860  1.00 51.76           H  
ATOM   4147  C   ASN A 265     -24.257 -11.921   9.823  1.00 51.76           C  
ATOM   4148  CB  ASN A 265     -25.313 -14.066   8.943  1.00 51.76           C  
ATOM   4149  HB2 ASN A 265     -25.231 -14.681   9.839  1.00 51.76           H  
ATOM   4150  HB3 ASN A 265     -26.232 -13.484   9.019  1.00 51.76           H  
ATOM   4151  O   ASN A 265     -25.328 -11.313   9.877  1.00 51.76           O  
ATOM   4152  CG  ASN A 265     -25.477 -14.948   7.720  1.00 51.76           C  
ATOM   4153  ND2 ASN A 265     -26.092 -16.097   7.872  1.00 51.76           N  
ATOM   4154 HD21 ASN A 265     -26.157 -16.656   7.033  1.00 51.76           H  
ATOM   4155 HD22 ASN A 265     -26.428 -16.390   8.778  1.00 51.76           H  
ATOM   4156  OD1 ASN A 265     -25.102 -14.623   6.612  1.00 51.76           O  
ATOM   4157  N   THR A 266     -23.238 -11.608  10.625  1.00 59.74           N  
ATOM   4158  H   THR A 266     -22.349 -12.069  10.492  1.00 59.74           H  
ATOM   4159  CA  THR A 266     -23.296 -10.491  11.570  1.00 59.74           C  
ATOM   4160  HA  THR A 266     -24.254 -10.538  12.088  1.00 59.74           H  
ATOM   4161  C   THR A 266     -23.164  -9.177  10.797  1.00 59.74           C  
ATOM   4162  CB  THR A 266     -22.203 -10.577  12.643  1.00 59.74           C  
ATOM   4163  HB  THR A 266     -21.233 -10.346  12.204  1.00 59.74           H  
ATOM   4164  O   THR A 266     -22.178  -9.004  10.084  1.00 59.74           O  
ATOM   4165  CG2 THR A 266     -22.490  -9.621  13.801  1.00 59.74           C  
ATOM   4166 HG21 THR A 266     -23.455  -9.854  14.253  1.00 59.74           H  
ATOM   4167 HG22 THR A 266     -22.496  -8.592  13.442  1.00 59.74           H  
ATOM   4168 HG23 THR A 266     -21.706  -9.717  14.552  1.00 59.74           H  
ATOM   4169  OG1 THR A 266     -22.152 -11.873  13.201  1.00 59.74           O  
ATOM   4170  HG1 THR A 266     -21.324 -11.919  13.684  1.00 59.74           H  
ATOM   4171  N   PRO A 267     -24.118  -8.236  10.915  1.00 61.55           N  
ATOM   4172  CA  PRO A 267     -23.990  -6.933  10.275  1.00 61.55           C  
ATOM   4173  HA  PRO A 267     -23.937  -7.077   9.196  1.00 61.55           H  
ATOM   4174  C   PRO A 267     -22.737  -6.205  10.765  1.00 61.55           C  
ATOM   4175  CB  PRO A 267     -25.267  -6.162  10.627  1.00 61.55           C  
ATOM   4176  HB2 PRO A 267     -25.106  -5.543  11.510  1.00 61.55           H  
ATOM   4177  HB3 PRO A 267     -25.607  -5.548   9.793  1.00 61.55           H  
ATOM   4178  O   PRO A 267     -22.487  -6.135  11.970  1.00 61.55           O  
ATOM   4179  CG  PRO A 267     -26.270  -7.264  10.966  1.00 61.55           C  
ATOM   4180  HG2 PRO A 267     -27.039  -6.915  11.656  1.00 61.55           H  
ATOM   4181  HG3 PRO A 267     -26.719  -7.644  10.048  1.00 61.55           H  
ATOM   4182  CD  PRO A 267     -25.398  -8.347  11.591  1.00 61.55           C  
ATOM   4183  HD2 PRO A 267     -25.863  -9.321  11.437  1.00 61.55           H  
ATOM   4184  HD3 PRO A 267     -25.263  -8.150  12.654  1.00 61.55           H  
ATOM   4185  N   LEU A 268     -21.972  -5.640   9.832  1.00 63.45           N  
ATOM   4186  H   LEU A 268     -22.213  -5.757   8.859  1.00 63.45           H  
ATOM   4187  CA  LEU A 268     -20.866  -4.749  10.170  1.00 63.45           C  
ATOM   4188  HA  LEU A 268     -20.276  -5.236  10.947  1.00 63.45           H  
ATOM   4189  C   LEU A 268     -21.404  -3.432  10.751  1.00 63.45           C  
ATOM   4190  CB  LEU A 268     -19.988  -4.503   8.931  1.00 63.45           C  
ATOM   4191  HB2 LEU A 268     -19.274  -3.710   9.153  1.00 63.45           H  
ATOM   4192  HB3 LEU A 268     -20.625  -4.154   8.118  1.00 63.45           H  
ATOM   4193  O   LEU A 268     -22.458  -2.964  10.306  1.00 63.45           O  
ATOM   4194  CG  LEU A 268     -19.211  -5.748   8.474  1.00 63.45           C  
ATOM   4195  HG  LEU A 268     -19.901  -6.582   8.340  1.00 63.45           H  
ATOM   4196  CD1 LEU A 268     -18.532  -5.472   7.132  1.00 63.45           C  
ATOM   4197 HD11 LEU A 268     -17.838  -4.636   7.226  1.00 63.45           H  
ATOM   4198 HD12 LEU A 268     -19.284  -5.238   6.379  1.00 63.45           H  
ATOM   4199 HD13 LEU A 268     -17.986  -6.362   6.818  1.00 63.45           H  
ATOM   4200  CD2 LEU A 268     -18.146  -6.137   9.496  1.00 63.45           C  
ATOM   4201 HD21 LEU A 268     -17.414  -5.339   9.625  1.00 63.45           H  
ATOM   4202 HD22 LEU A 268     -18.593  -6.397  10.455  1.00 63.45           H  
ATOM   4203 HD23 LEU A 268     -17.641  -7.034   9.139  1.00 63.45           H  
ATOM   4204  N   PRO A 269     -20.703  -2.819  11.723  1.00 65.24           N  
ATOM   4205  CA  PRO A 269     -21.074  -1.506  12.233  1.00 65.24           C  
ATOM   4206  HA  PRO A 269     -22.099  -1.523  12.602  1.00 65.24           H  
ATOM   4207  C   PRO A 269     -20.954  -0.452  11.126  1.00 65.24           C  
ATOM   4208  CB  PRO A 269     -20.109  -1.233  13.393  1.00 65.24           C  
ATOM   4209  HB2 PRO A 269     -19.902  -0.170  13.517  1.00 65.24           H  
ATOM   4210  HB3 PRO A 269     -20.518  -1.650  14.312  1.00 65.24           H  
ATOM   4211  O   PRO A 269     -20.118  -0.572  10.226  1.00 65.24           O  
ATOM   4212  CG  PRO A 269     -18.855  -2.012  12.994  1.00 65.24           C  
ATOM   4213  HG2 PRO A 269     -18.246  -2.274  13.859  1.00 65.24           H  
ATOM   4214  HG3 PRO A 269     -18.273  -1.438  12.273  1.00 65.24           H  
ATOM   4215  CD  PRO A 269     -19.442  -3.246  12.316  1.00 65.24           C  
ATOM   4216  HD2 PRO A 269     -18.745  -3.638  11.575  1.00 65.24           H  
ATOM   4217  HD3 PRO A 269     -19.655  -3.991  13.083  1.00 65.24           H  
ATOM   4218  N   GLU A 270     -21.753   0.614  11.212  1.00 67.55           N  
ATOM   4219  H   GLU A 270     -22.413   0.687  11.973  1.00 67.55           H  
ATOM   4220  CA  GLU A 270     -21.546   1.781  10.353  1.00 67.55           C  
ATOM   4221  HA  GLU A 270     -21.553   1.449   9.315  1.00 67.55           H  
ATOM   4222  C   GLU A 270     -20.165   2.385  10.643  1.00 67.55           C  
ATOM   4223  CB  GLU A 270     -22.657   2.834  10.519  1.00 67.55           C  
ATOM   4224  HB2 GLU A 270     -22.777   3.077  11.575  1.00 67.55           H  
ATOM   4225  HB3 GLU A 270     -22.344   3.734   9.989  1.00 67.55           H  
ATOM   4226  O   GLU A 270     -19.815   2.672  11.793  1.00 67.55           O  
ATOM   4227  CG  GLU A 270     -24.005   2.373   9.932  1.00 67.55           C  
ATOM   4228  HG2 GLU A 270     -24.379   1.539  10.525  1.00 67.55           H  
ATOM   4229  HG3 GLU A 270     -23.830   2.010   8.919  1.00 67.55           H  
ATOM   4230  CD  GLU A 270     -25.081   3.479   9.879  1.00 67.55           C  
ATOM   4231  OE1 GLU A 270     -26.118   3.247   9.206  1.00 67.55           O  
ATOM   4232  OE2 GLU A 270     -24.879   4.549  10.494  1.00 67.55           O  
ATOM   4233  N   PHE A 271     -19.363   2.579   9.594  1.00 66.45           N  
ATOM   4234  H   PHE A 271     -19.676   2.319   8.669  1.00 66.45           H  
ATOM   4235  CA  PHE A 271     -18.096   3.281   9.733  1.00 66.45           C  
ATOM   4236  HA  PHE A 271     -17.629   2.946  10.658  1.00 66.45           H  
ATOM   4237  C   PHE A 271     -18.394   4.780   9.859  1.00 66.45           C  
ATOM   4238  CB  PHE A 271     -17.129   2.934   8.587  1.00 66.45           C  
ATOM   4239  HB2 PHE A 271     -17.350   1.932   8.218  1.00 66.45           H  
ATOM   4240  HB3 PHE A 271     -17.266   3.623   7.753  1.00 66.45           H  
ATOM   4241  O   PHE A 271     -18.788   5.425   8.891  1.00 66.45           O  
ATOM   4242  CG  PHE A 271     -15.686   2.975   9.048  1.00 66.45           C  
ATOM   4243  CD1 PHE A 271     -15.115   4.186   9.447  1.00 66.45           C  
ATOM   4244  HD1 PHE A 271     -15.672   5.104   9.334  1.00 66.45           H  
ATOM   4245  CD2 PHE A 271     -14.941   1.796   9.202  1.00 66.45           C  
ATOM   4246  HD2 PHE A 271     -15.384   0.854   8.914  1.00 66.45           H  
ATOM   4247  CE1 PHE A 271     -13.870   4.189  10.087  1.00 66.45           C  
ATOM   4248  HE1 PHE A 271     -13.521   5.092  10.566  1.00 66.45           H  
ATOM   4249  CE2 PHE A 271     -13.637   1.817   9.721  1.00 66.45           C  
ATOM   4250  HE2 PHE A 271     -13.072   0.901   9.817  1.00 66.45           H  
ATOM   4251  CZ  PHE A 271     -13.098   3.024  10.177  1.00 66.45           C  
ATOM   4252  HZ  PHE A 271     -12.126   3.046  10.647  1.00 66.45           H  
ATOM   4253  N   GLY A 272     -18.257   5.327  11.070  1.00 67.48           N  
ATOM   4254  H   GLY A 272     -18.051   4.712  11.844  1.00 67.48           H  
ATOM   4255  CA  GLY A 272     -18.454   6.758  11.315  1.00 67.48           C  
ATOM   4256  HA2 GLY A 272     -18.349   6.964  12.380  1.00 67.48           H  
ATOM   4257  HA3 GLY A 272     -19.463   7.031  11.006  1.00 67.48           H  
ATOM   4258  C   GLY A 272     -17.458   7.636  10.546  1.00 67.48           C  
ATOM   4259  O   GLY A 272     -16.450   7.158  10.037  1.00 67.48           O  
ATOM   4260  N   ASN A 273     -17.704   8.944  10.487  1.00 71.32           N  
ATOM   4261  H   ASN A 273     -18.564   9.301  10.879  1.00 71.32           H  
ATOM   4262  CA  ASN A 273     -16.800   9.866   9.792  1.00 71.32           C  
ATOM   4263  HA  ASN A 273     -16.739   9.559   8.748  1.00 71.32           H  
ATOM   4264  C   ASN A 273     -15.377   9.814  10.381  1.00 71.32           C  
ATOM   4265  CB  ASN A 273     -17.369  11.294   9.851  1.00 71.32           C  
ATOM   4266  HB2 ASN A 273     -16.644  11.985   9.422  1.00 71.32           H  
ATOM   4267  HB3 ASN A 273     -17.528  11.572  10.893  1.00 71.32           H  
ATOM   4268  O   ASN A 273     -15.199   9.966  11.591  1.00 71.32           O  
ATOM   4269  CG  ASN A 273     -18.664  11.453   9.075  1.00 71.32           C  
ATOM   4270  ND2 ASN A 273     -19.496  12.393   9.453  1.00 71.32           N  
ATOM   4271 HD21 ASN A 273     -19.266  13.014  10.215  1.00 71.32           H  
ATOM   4272 HD22 ASN A 273     -20.339  12.469   8.901  1.00 71.32           H  
ATOM   4273  OD1 ASN A 273     -18.954  10.749   8.128  1.00 71.32           O  
ATOM   4274  N   ILE A 274     -14.372   9.645   9.517  1.00 71.26           N  
ATOM   4275  H   ILE A 274     -14.594   9.516   8.540  1.00 71.26           H  
ATOM   4276  CA  ILE A 274     -12.953   9.746   9.875  1.00 71.26           C  
ATOM   4277  HA  ILE A 274     -12.846   9.682  10.957  1.00 71.26           H  
ATOM   4278  C   ILE A 274     -12.421  11.094   9.406  1.00 71.26           C  
ATOM   4279  CB  ILE A 274     -12.107   8.620   9.244  1.00 71.26           C  
ATOM   4280  HB  ILE A 274     -12.185   8.702   8.160  1.00 71.26           H  
ATOM   4281  O   ILE A 274     -12.568  11.457   8.241  1.00 71.26           O  
ATOM   4282  CG1 ILE A 274     -12.569   7.220   9.660  1.00 71.26           C  
ATOM   4283 HG12 ILE A 274     -13.656   7.157   9.625  1.00 71.26           H  
ATOM   4284 HG13 ILE A 274     -12.245   7.023  10.682  1.00 71.26           H  
ATOM   4285  CG2 ILE A 274     -10.628   8.774   9.651  1.00 71.26           C  
ATOM   4286 HG21 ILE A 274     -10.192   9.638   9.150  1.00 71.26           H  
ATOM   4287 HG22 ILE A 274     -10.037   7.910   9.347  1.00 71.26           H  
ATOM   4288 HG23 ILE A 274     -10.539   8.894  10.730  1.00 71.26           H  
ATOM   4289  CD1 ILE A 274     -12.001   6.146   8.713  1.00 71.26           C  
ATOM   4290 HD11 ILE A 274     -11.630   5.298   9.288  1.00 71.26           H  
ATOM   4291 HD12 ILE A 274     -11.177   6.525   8.108  1.00 71.26           H  
ATOM   4292 HD13 ILE A 274     -12.782   5.812   8.030  1.00 71.26           H  
ATOM   4293  N   GLU A 275     -11.719  11.794  10.290  1.00 76.83           N  
ATOM   4294  H   GLU A 275     -11.638  11.443  11.233  1.00 76.83           H  
ATOM   4295  CA  GLU A 275     -10.781  12.834   9.881  1.00 76.83           C  
ATOM   4296  HA  GLU A 275     -11.137  13.323   8.975  1.00 76.83           H  
ATOM   4297  C   GLU A 275      -9.427  12.171   9.589  1.00 76.83           C  
ATOM   4298  CB  GLU A 275     -10.696  13.894  10.983  1.00 76.83           C  
ATOM   4299  HB2 GLU A 275     -10.276  13.434  11.877  1.00 76.83           H  
ATOM   4300  HB3 GLU A 275     -11.701  14.247  11.215  1.00 76.83           H  
ATOM   4301  O   GLU A 275      -8.733  11.714  10.507  1.00 76.83           O  
ATOM   4302  CG  GLU A 275      -9.842  15.096  10.556  1.00 76.83           C  
ATOM   4303  HG2 GLU A 275     -10.319  15.575   9.701  1.00 76.83           H  
ATOM   4304  HG3 GLU A 275      -8.859  14.743  10.244  1.00 76.83           H  
ATOM   4305  CD  GLU A 275      -9.654  16.115  11.690  1.00 76.83           C  
ATOM   4306  OE1 GLU A 275      -9.324  17.277  11.377  1.00 76.83           O  
ATOM   4307  OE2 GLU A 275      -9.762  15.719  12.879  1.00 76.83           O  
ATOM   4308  N   LEU A 276      -9.061  12.070   8.306  1.00 76.90           N  
ATOM   4309  H   LEU A 276      -9.659  12.452   7.588  1.00 76.90           H  
ATOM   4310  CA  LEU A 276      -7.730  11.595   7.941  1.00 76.90           C  
ATOM   4311  HA  LEU A 276      -7.525  10.680   8.497  1.00 76.90           H  
ATOM   4312  C   LEU A 276      -6.704  12.635   8.378  1.00 76.90           C  
ATOM   4313  CB  LEU A 276      -7.608  11.280   6.443  1.00 76.90           C  
ATOM   4314  HB2 LEU A 276      -7.839  12.178   5.870  1.00 76.90           H  
ATOM   4315  HB3 LEU A 276      -6.571  11.003   6.254  1.00 76.90           H  
ATOM   4316  O   LEU A 276      -6.784  13.800   7.993  1.00 76.90           O  
ATOM   4317  CG  LEU A 276      -8.479  10.119   5.949  1.00 76.90           C  
ATOM   4318  HG  LEU A 276      -9.529  10.342   6.137  1.00 76.90           H  
ATOM   4319  CD1 LEU A 276      -8.275   9.939   4.446  1.00 76.90           C  
ATOM   4320 HD11 LEU A 276      -8.560  10.856   3.930  1.00 76.90           H  
ATOM   4321 HD12 LEU A 276      -8.897   9.117   4.093  1.00 76.90           H  
ATOM   4322 HD13 LEU A 276      -7.230   9.721   4.230  1.00 76.90           H  
ATOM   4323  CD2 LEU A 276      -8.119   8.796   6.628  1.00 76.90           C  
ATOM   4324 HD21 LEU A 276      -8.283   8.864   7.704  1.00 76.90           H  
ATOM   4325 HD22 LEU A 276      -7.078   8.538   6.434  1.00 76.90           H  
ATOM   4326 HD23 LEU A 276      -8.776   8.010   6.257  1.00 76.90           H  
ATOM   4327  N   LYS A 277      -5.743  12.210   9.195  1.00 81.93           N  
ATOM   4328  H   LYS A 277      -5.678  11.219   9.378  1.00 81.93           H  
ATOM   4329  CA  LYS A 277      -4.677  13.074   9.696  1.00 81.93           C  
ATOM   4330  HA  LYS A 277      -4.920  14.110   9.456  1.00 81.93           H  
ATOM   4331  C   LYS A 277      -3.393  12.747   8.961  1.00 81.93           C  
ATOM   4332  CB  LYS A 277      -4.543  12.966  11.222  1.00 81.93           C  
ATOM   4333  HB2 LYS A 277      -3.681  13.549  11.548  1.00 81.93           H  
ATOM   4334  HB3 LYS A 277      -4.387  11.925  11.506  1.00 81.93           H  
ATOM   4335  O   LYS A 277      -3.175  11.618   8.529  1.00 81.93           O  
ATOM   4336  CG  LYS A 277      -5.800  13.494  11.921  1.00 81.93           C  
ATOM   4337  HG2 LYS A 277      -6.665  12.918  11.594  1.00 81.93           H  
ATOM   4338  HG3 LYS A 277      -5.953  14.536  11.640  1.00 81.93           H  
ATOM   4339  CD  LYS A 277      -5.700  13.392  13.445  1.00 81.93           C  
ATOM   4340  HD2 LYS A 277      -4.866  13.997  13.800  1.00 81.93           H  
ATOM   4341  HD3 LYS A 277      -5.553  12.350  13.730  1.00 81.93           H  
ATOM   4342  CE  LYS A 277      -7.020  13.916  14.020  1.00 81.93           C  
ATOM   4343  HE2 LYS A 277      -7.843  13.361  13.568  1.00 81.93           H  
ATOM   4344  HE3 LYS A 277      -7.157  14.953  13.715  1.00 81.93           H  
ATOM   4345  NZ  LYS A 277      -7.081  13.798  15.494  1.00 81.93           N  
ATOM   4346  HZ1 LYS A 277      -6.332  14.321  15.925  1.00 81.93           H  
ATOM   4347  HZ2 LYS A 277      -7.041  12.828  15.773  1.00 81.93           H  
ATOM   4348  HZ3 LYS A 277      -7.965  14.180  15.798  1.00 81.93           H  
ATOM   4349  N   MET A 278      -2.536  13.751   8.831  1.00 78.60           N  
ATOM   4350  H   MET A 278      -2.781  14.663   9.190  1.00 78.60           H  
ATOM   4351  CA  MET A 278      -1.200  13.523   8.308  1.00 78.60           C  
ATOM   4352  HA  MET A 278      -1.323  13.074   7.322  1.00 78.60           H  
ATOM   4353  C   MET A 278      -0.441  12.538   9.206  1.00 78.60           C  
ATOM   4354  CB  MET A 278      -0.441  14.848   8.166  1.00 78.60           C  
ATOM   4355  HB2 MET A 278       0.629  14.649   8.105  1.00 78.60           H  
ATOM   4356  HB3 MET A 278      -0.609  15.469   9.046  1.00 78.60           H  
ATOM   4357  O   MET A 278      -0.527  12.651  10.436  1.00 78.60           O  
ATOM   4358  CG  MET A 278      -0.884  15.607   6.909  1.00 78.60           C  
ATOM   4359  HG2 MET A 278      -1.933  15.884   7.015  1.00 78.60           H  
ATOM   4360  HG3 MET A 278      -0.303  16.526   6.827  1.00 78.60           H  
ATOM   4361  SD  MET A 278      -0.701  14.671   5.366  1.00 78.60           S  
ATOM   4362  CE  MET A 278       1.105  14.483   5.288  1.00 78.60           C  
ATOM   4363  HE1 MET A 278       1.504  14.109   6.231  1.00 78.60           H  
ATOM   4364  HE2 MET A 278       1.363  13.767   4.508  1.00 78.60           H  
ATOM   4365  HE3 MET A 278       1.566  15.443   5.055  1.00 78.60           H  
ATOM   4366  N   PRO A 279       0.326  11.603   8.619  1.00 74.59           N  
ATOM   4367  CA  PRO A 279       1.208  10.739   9.381  1.00 74.59           C  
ATOM   4368  HA  PRO A 279       0.586  10.096  10.003  1.00 74.59           H  
ATOM   4369  C   PRO A 279       2.159  11.587  10.231  1.00 74.59           C  
ATOM   4370  CB  PRO A 279       1.960   9.884   8.355  1.00 74.59           C  
ATOM   4371  HB2 PRO A 279       2.132   8.872   8.719  1.00 74.59           H  
ATOM   4372  HB3 PRO A 279       2.902  10.359   8.082  1.00 74.59           H  
ATOM   4373  O   PRO A 279       2.620  12.641   9.777  1.00 74.59           O  
ATOM   4374  CG  PRO A 279       1.017   9.903   7.152  1.00 74.59           C  
ATOM   4375  HG2 PRO A 279       1.531   9.742   6.204  1.00 74.59           H  
ATOM   4376  HG3 PRO A 279       0.225   9.168   7.292  1.00 74.59           H  
ATOM   4377  CD  PRO A 279       0.412  11.290   7.205  1.00 74.59           C  
ATOM   4378  HD2 PRO A 279      -0.569  11.271   6.729  1.00 74.59           H  
ATOM   4379  HD3 PRO A 279       1.072  12.001   6.708  1.00 74.59           H  
ATOM   4380  N   PRO A 280       2.500  11.156  11.457  1.00 71.26           N  
ATOM   4381  CA  PRO A 280       3.530  11.831  12.228  1.00 71.26           C  
ATOM   4382  HA  PRO A 280       3.185  12.832  12.487  1.00 71.26           H  
ATOM   4383  C   PRO A 280       4.813  11.901  11.394  1.00 71.26           C  
ATOM   4384  CB  PRO A 280       3.725  10.985  13.495  1.00 71.26           C  
ATOM   4385  HB2 PRO A 280       4.586  10.327  13.383  1.00 71.26           H  
ATOM   4386  HB3 PRO A 280       3.843  11.612  14.380  1.00 71.26           H  
ATOM   4387  O   PRO A 280       5.202  10.896  10.799  1.00 71.26           O  
ATOM   4388  CG  PRO A 280       2.461  10.128  13.584  1.00 71.26           C  
ATOM   4389  HG2 PRO A 280       1.693  10.672  14.134  1.00 71.26           H  
ATOM   4390  HG3 PRO A 280       2.654   9.164  14.054  1.00 71.26           H  
ATOM   4391  CD  PRO A 280       2.017   9.968  12.134  1.00 71.26           C  
ATOM   4392  HD2 PRO A 280       2.477   9.083  11.694  1.00 71.26           H  
ATOM   4393  HD3 PRO A 280       0.930   9.893  12.089  1.00 71.26           H  
ATOM   4394  N   SER A 281       5.544  13.022  11.434  1.00 58.93           N  
ATOM   4395  H   SER A 281       5.136  13.852  11.839  1.00 58.93           H  
ATOM   4396  CA  SER A 281       6.827  13.192  10.717  1.00 58.93           C  
ATOM   4397  HA  SER A 281       6.631  13.148   9.646  1.00 58.93           H  
ATOM   4398  C   SER A 281       7.875  12.107  11.042  1.00 58.93           C  
ATOM   4399  CB  SER A 281       7.441  14.563  11.048  1.00 58.93           C  
ATOM   4400  HB2 SER A 281       8.181  14.822  10.291  1.00 58.93           H  
ATOM   4401  HB3 SER A 281       7.942  14.501  12.014  1.00 58.93           H  
ATOM   4402  O   SER A 281       8.929  12.049  10.422  1.00 58.93           O  
ATOM   4403  OG  SER A 281       6.458  15.579  11.129  1.00 58.93           O  
ATOM   4404  HG  SER A 281       6.140  15.768  10.243  1.00 58.93           H  
ATOM   4405  N   ARG A 282       7.611  11.262  12.051  1.00 49.79           N  
ATOM   4406  H   ARG A 282       6.670  11.318  12.414  1.00 49.79           H  
ATOM   4407  CA  ARG A 282       8.456  10.165  12.542  1.00 49.79           C  
ATOM   4408  HA  ARG A 282       9.472  10.316  12.177  1.00 49.79           H  
ATOM   4409  C   ARG A 282       8.064   8.774  12.048  1.00 49.79           C  
ATOM   4410  CB  ARG A 282       8.482  10.147  14.073  1.00 49.79           C  
ATOM   4411  HB2 ARG A 282       7.484   9.907  14.440  1.00 49.79           H  
ATOM   4412  HB3 ARG A 282       9.162   9.362  14.404  1.00 49.79           H  
ATOM   4413  O   ARG A 282       8.729   7.828  12.454  1.00 49.79           O  
ATOM   4414  CG  ARG A 282       8.944  11.461  14.694  1.00 49.79           C  
ATOM   4415  HG2 ARG A 282       9.910  11.758  14.285  1.00 49.79           H  
ATOM   4416  HG3 ARG A 282       8.207  12.234  14.477  1.00 49.79           H  
ATOM   4417  CD  ARG A 282       9.060  11.263  16.207  1.00 49.79           C  
ATOM   4418  HD2 ARG A 282       8.311  10.542  16.535  1.00 49.79           H  
ATOM   4419  HD3 ARG A 282      10.044  10.851  16.432  1.00 49.79           H  
ATOM   4420  NE  ARG A 282       8.806  12.527  16.916  1.00 49.79           N  
ATOM   4421  HE  ARG A 282       7.979  13.032  16.631  1.00 49.79           H  
ATOM   4422  NH1 ARG A 282      10.581  12.492  18.377  1.00 49.79           N  
ATOM   4423 HH11 ARG A 282      11.081  12.895  19.156  1.00 49.79           H  
ATOM   4424 HH12 ARG A 282      10.874  11.605  17.991  1.00 49.79           H  
ATOM   4425  NH2 ARG A 282       9.096  14.158  18.461  1.00 49.79           N  
ATOM   4426 HH21 ARG A 282       9.615  14.558  19.230  1.00 49.79           H  
ATOM   4427 HH22 ARG A 282       8.257  14.615  18.135  1.00 49.79           H  
ATOM   4428  CZ  ARG A 282       9.497  13.048  17.910  1.00 49.79           C  
ATOM   4429  N   CYS A 283       7.065   8.617  11.175  1.00 51.29           N  
ATOM   4430  H   CYS A 283       6.519   9.412  10.876  1.00 51.29           H  
ATOM   4431  CA  CYS A 283       6.869   7.321  10.509  1.00 51.29           C  
ATOM   4432  HA  CYS A 283       6.729   6.560  11.277  1.00 51.29           H  
ATOM   4433  C   CYS A 283       8.133   6.879   9.734  1.00 51.29           C  
ATOM   4434  CB  CYS A 283       5.601   7.362   9.637  1.00 51.29           C  
ATOM   4435  HB2 CYS A 283       5.132   8.345   9.673  1.00 51.29           H  
ATOM   4436  HB3 CYS A 283       5.859   7.143   8.600  1.00 51.29           H  
ATOM   4437  O   CYS A 283       8.291   5.701   9.465  1.00 51.29           O  
ATOM   4438  SG  CYS A 283       4.416   6.112  10.215  1.00 51.29           S  
ATOM   4439  HG  CYS A 283       4.362   6.452  11.506  1.00 51.29           H  
ATOM   4440  N   GLY A 284       9.082   7.789   9.472  1.00 44.09           N  
ATOM   4441  H   GLY A 284       8.864   8.757   9.660  1.00 44.09           H  
ATOM   4442  CA  GLY A 284      10.367   7.518   8.825  1.00 44.09           C  
ATOM   4443  HA2 GLY A 284      10.462   8.183   7.967  1.00 44.09           H  
ATOM   4444  HA3 GLY A 284      10.372   6.489   8.466  1.00 44.09           H  
ATOM   4445  C   GLY A 284      11.635   7.687   9.663  1.00 44.09           C  
ATOM   4446  O   GLY A 284      12.651   8.094   9.113  1.00 44.09           O  
ATOM   4447  N   LYS A 285      11.636   7.407  10.971  1.00 33.67           N  
ATOM   4448  H   LYS A 285      10.777   7.087  11.397  1.00 33.67           H  
ATOM   4449  CA  LYS A 285      12.910   7.218  11.691  1.00 33.67           C  
ATOM   4450  HA  LYS A 285      13.730   7.176  10.975  1.00 33.67           H  
ATOM   4451  C   LYS A 285      12.889   5.878  12.420  1.00 33.67           C  
ATOM   4452  CB  LYS A 285      13.233   8.405  12.622  1.00 33.67           C  
ATOM   4453  HB2 LYS A 285      14.125   8.156  13.197  1.00 33.67           H  
ATOM   4454  HB3 LYS A 285      12.406   8.573  13.312  1.00 33.67           H  
ATOM   4455  O   LYS A 285      12.272   5.820  13.486  1.00 33.67           O  
ATOM   4456  CG  LYS A 285      13.506   9.681  11.811  1.00 33.67           C  
ATOM   4457  HG2 LYS A 285      12.577  10.010  11.344  1.00 33.67           H  
ATOM   4458  HG3 LYS A 285      14.223   9.450  11.024  1.00 33.67           H  
ATOM   4459  CD  LYS A 285      14.073  10.830  12.652  1.00 33.67           C  
ATOM   4460  HD2 LYS A 285      13.375  11.085  13.450  1.00 33.67           H  
ATOM   4461  HD3 LYS A 285      15.029  10.520  13.075  1.00 33.67           H  
ATOM   4462  CE  LYS A 285      14.270  12.022  11.708  1.00 33.67           C  
ATOM   4463  HE2 LYS A 285      14.824  11.672  10.837  1.00 33.67           H  
ATOM   4464  HE3 LYS A 285      13.297  12.353  11.344  1.00 33.67           H  
ATOM   4465  NZ  LYS A 285      15.006  13.141  12.341  1.00 33.67           N  
ATOM   4466  HZ1 LYS A 285      15.143  13.867  11.653  1.00 33.67           H  
ATOM   4467  HZ2 LYS A 285      15.921  12.821  12.623  1.00 33.67           H  
ATOM   4468  HZ3 LYS A 285      14.502  13.513  13.134  1.00 33.67           H  
ATOM   4469  N   PRO A 286      13.552   4.810  11.921  1.00 30.81           N  
ATOM   4470  CA  PRO A 286      13.888   3.709  12.814  1.00 30.81           C  
ATOM   4471  HA  PRO A 286      12.974   3.226  13.161  1.00 30.81           H  
ATOM   4472  C   PRO A 286      14.661   4.303  13.997  1.00 30.81           C  
ATOM   4473  CB  PRO A 286      14.726   2.720  11.999  1.00 30.81           C  
ATOM   4474  HB2 PRO A 286      15.490   2.228  12.600  1.00 30.81           H  
ATOM   4475  HB3 PRO A 286      14.067   1.979  11.545  1.00 30.81           H  
ATOM   4476  O   PRO A 286      15.367   5.302  13.806  1.00 30.81           O  
ATOM   4477  CG  PRO A 286      15.337   3.589  10.902  1.00 30.81           C  
ATOM   4478  HG2 PRO A 286      15.539   3.017   9.997  1.00 30.81           H  
ATOM   4479  HG3 PRO A 286      16.253   4.052  11.272  1.00 30.81           H  
ATOM   4480  CD  PRO A 286      14.282   4.672  10.663  1.00 30.81           C  
ATOM   4481  HD2 PRO A 286      14.782   5.591  10.358  1.00 30.81           H  
ATOM   4482  HD3 PRO A 286      13.593   4.349   9.883  1.00 30.81           H  
ATOM   4483  N   PRO A 287      14.521   3.757  15.217  1.00 30.66           N  
ATOM   4484  CA  PRO A 287      15.324   4.207  16.335  1.00 30.66           C  
ATOM   4485  HA  PRO A 287      15.106   5.250  16.564  1.00 30.66           H  
ATOM   4486  C   PRO A 287      16.785   4.066  15.925  1.00 30.66           C  
ATOM   4487  CB  PRO A 287      14.933   3.326  17.527  1.00 30.66           C  
ATOM   4488  HB2 PRO A 287      15.780   3.100  18.175  1.00 30.66           H  
ATOM   4489  HB3 PRO A 287      14.146   3.821  18.096  1.00 30.66           H  
ATOM   4490  O   PRO A 287      17.350   2.976  15.910  1.00 30.66           O  
ATOM   4491  CG  PRO A 287      14.362   2.066  16.877  1.00 30.66           C  
ATOM   4492  HG2 PRO A 287      13.617   1.584  17.509  1.00 30.66           H  
ATOM   4493  HG3 PRO A 287      15.172   1.373  16.648  1.00 30.66           H  
ATOM   4494  CD  PRO A 287      13.751   2.578  15.574  1.00 30.66           C  
ATOM   4495  HD2 PRO A 287      13.814   1.806  14.807  1.00 30.66           H  
ATOM   4496  HD3 PRO A 287      12.711   2.862  15.737  1.00 30.66           H  
ATOM   4497  N   THR A 288      17.409   5.186  15.574  1.00 28.31           N  
ATOM   4498  H   THR A 288      16.867   6.019  15.396  1.00 28.31           H  
ATOM   4499  CA  THR A 288      18.849   5.287  15.630  1.00 28.31           C  
ATOM   4500  HA  THR A 288      19.296   4.417  15.149  1.00 28.31           H  
ATOM   4501  C   THR A 288      19.122   5.235  17.119  1.00 28.31           C  
ATOM   4502  CB  THR A 288      19.395   6.568  14.970  1.00 28.31           C  
ATOM   4503  HB  THR A 288      19.433   7.383  15.693  1.00 28.31           H  
ATOM   4504  O   THR A 288      19.055   6.245  17.815  1.00 28.31           O  
ATOM   4505  CG2 THR A 288      20.798   6.335  14.411  1.00 28.31           C  
ATOM   4506 HG21 THR A 288      20.782   5.526  13.681  1.00 28.31           H  
ATOM   4507 HG22 THR A 288      21.151   7.246  13.929  1.00 28.31           H  
ATOM   4508 HG23 THR A 288      21.480   6.079  15.223  1.00 28.31           H  
ATOM   4509  OG1 THR A 288      18.575   6.989  13.902  1.00 28.31           O  
ATOM   4510  HG1 THR A 288      18.348   6.221  13.374  1.00 28.31           H  
ATOM   4511  N   THR A 289      19.368   4.037  17.647  1.00 28.64           N  
ATOM   4512  H   THR A 289      19.245   3.210  17.080  1.00 28.64           H  
ATOM   4513  CA  THR A 289      20.262   3.955  18.786  1.00 28.64           C  
ATOM   4514  HA  THR A 289      19.894   4.569  19.608  1.00 28.64           H  
ATOM   4515  C   THR A 289      21.548   4.552  18.251  1.00 28.64           C  
ATOM   4516  CB  THR A 289      20.464   2.519  19.294  1.00 28.64           C  
ATOM   4517  HB  THR A 289      21.270   2.514  20.028  1.00 28.64           H  
ATOM   4518  O   THR A 289      22.293   3.901  17.517  1.00 28.64           O  
ATOM   4519  CG2 THR A 289      19.195   1.978  19.951  1.00 28.64           C  
ATOM   4520 HG21 THR A 289      19.385   0.970  20.321  1.00 28.64           H  
ATOM   4521 HG22 THR A 289      18.912   2.617  20.788  1.00 28.64           H  
ATOM   4522 HG23 THR A 289      18.382   1.944  19.226  1.00 28.64           H  
ATOM   4523  OG1 THR A 289      20.799   1.654  18.235  1.00 28.64           O  
ATOM   4524  HG1 THR A 289      21.553   2.048  17.789  1.00 28.64           H  
ATOM   4525  N   THR A 290      21.778   5.834  18.534  1.00 29.83           N  
ATOM   4526  H   THR A 290      21.072   6.361  19.027  1.00 29.83           H  
ATOM   4527  CA  THR A 290      23.145   6.305  18.653  1.00 29.83           C  
ATOM   4528  HA  THR A 290      23.630   6.335  17.677  1.00 29.83           H  
ATOM   4529  C   THR A 290      23.804   5.259  19.526  1.00 29.83           C  
ATOM   4530  CB  THR A 290      23.210   7.691  19.318  1.00 29.83           C  
ATOM   4531  HB  THR A 290      24.219   7.870  19.690  1.00 29.83           H  
ATOM   4532  O   THR A 290      23.370   5.049  20.658  1.00 29.83           O  
ATOM   4533  CG2 THR A 290      22.855   8.783  18.309  1.00 29.83           C  
ATOM   4534 HG21 THR A 290      21.845   8.628  17.930  1.00 29.83           H  
ATOM   4535 HG22 THR A 290      22.908   9.755  18.800  1.00 29.83           H  
ATOM   4536 HG23 THR A 290      23.563   8.766  17.480  1.00 29.83           H  
ATOM   4537  OG1 THR A 290      22.287   7.796  20.380  1.00 29.83           O  
ATOM   4538  HG1 THR A 290      22.601   7.235  21.093  1.00 29.83           H  
ATOM   4539  N   PHE A 291      24.746   4.501  18.965  1.00 30.68           N  
ATOM   4540  H   PHE A 291      24.965   4.623  17.986  1.00 30.68           H  
ATOM   4541  CA  PHE A 291      25.680   3.782  19.803  1.00 30.68           C  
ATOM   4542  HA  PHE A 291      25.171   3.015  20.386  1.00 30.68           H  
ATOM   4543  C   PHE A 291      26.223   4.853  20.740  1.00 30.68           C  
ATOM   4544  CB  PHE A 291      26.792   3.148  18.950  1.00 30.68           C  
ATOM   4545  HB2 PHE A 291      27.699   3.109  19.553  1.00 30.68           H  
ATOM   4546  HB3 PHE A 291      27.015   3.785  18.094  1.00 30.68           H  
ATOM   4547  O   PHE A 291      26.943   5.749  20.291  1.00 30.68           O  
ATOM   4548  CG  PHE A 291      26.499   1.738  18.473  1.00 30.68           C  
ATOM   4549  CD1 PHE A 291      26.967   0.644  19.226  1.00 30.68           C  
ATOM   4550  HD1 PHE A 291      27.509   0.815  20.144  1.00 30.68           H  
ATOM   4551  CD2 PHE A 291      25.780   1.509  17.285  1.00 30.68           C  
ATOM   4552  HD2 PHE A 291      25.407   2.342  16.707  1.00 30.68           H  
ATOM   4553  CE1 PHE A 291      26.727  -0.671  18.790  1.00 30.68           C  
ATOM   4554  HE1 PHE A 291      27.084  -1.507  19.374  1.00 30.68           H  
ATOM   4555  CE2 PHE A 291      25.540   0.193  16.849  1.00 30.68           C  
ATOM   4556  HE2 PHE A 291      24.982   0.019  15.940  1.00 30.68           H  
ATOM   4557  CZ  PHE A 291      26.015  -0.897  17.600  1.00 30.68           C  
ATOM   4558  HZ  PHE A 291      25.823  -1.906  17.266  1.00 30.68           H  
ATOM   4559  N   ASP A 292      25.803   4.825  22.007  1.00 33.43           N  
ATOM   4560  H   ASP A 292      25.060   4.198  22.279  1.00 33.43           H  
ATOM   4561  CA  ASP A 292      26.528   5.536  23.039  1.00 33.43           C  
ATOM   4562  HA  ASP A 292      26.448   6.610  22.871  1.00 33.43           H  
ATOM   4563  C   ASP A 292      27.973   5.096  22.846  1.00 33.43           C  
ATOM   4564  CB  ASP A 292      26.005   5.198  24.443  1.00 33.43           C  
ATOM   4565  HB2 ASP A 292      25.886   4.119  24.536  1.00 33.43           H  
ATOM   4566  HB3 ASP A 292      26.749   5.517  25.173  1.00 33.43           H  
ATOM   4567  O   ASP A 292      28.249   3.893  22.744  1.00 33.43           O  
ATOM   4568  CG  ASP A 292      24.687   5.903  24.780  1.00 33.43           C  
ATOM   4569  OD1 ASP A 292      24.502   7.050  24.314  1.00 33.43           O  
ATOM   4570  OD2 ASP A 292      23.901   5.299  25.543  1.00 33.43           O  
ATOM   4571  N   ALA A 293      28.852   6.080  22.637  1.00 34.24           N  
ATOM   4572  H   ALA A 293      28.503   7.028  22.655  1.00 34.24           H  
ATOM   4573  CA  ALA A 293      30.263   5.865  22.356  1.00 34.24           C  
ATOM   4574  HA  ALA A 293      30.367   5.624  21.298  1.00 34.24           H  
ATOM   4575  C   ALA A 293      30.772   4.698  23.212  1.00 34.24           C  
ATOM   4576  CB  ALA A 293      31.014   7.162  22.673  1.00 34.24           C  
ATOM   4577  HB1 ALA A 293      32.078   7.030  22.474  1.00 34.24           H  
ATOM   4578  HB2 ALA A 293      30.877   7.421  23.722  1.00 34.24           H  
ATOM   4579  HB3 ALA A 293      30.633   7.970  22.048  1.00 34.24           H  
ATOM   4580  O   ALA A 293      30.423   4.659  24.396  1.00 34.24           O  
ATOM   4581  N   PRO A 294      31.524   3.744  22.624  1.00 35.26           N  
ATOM   4582  CA  PRO A 294      31.765   2.432  23.209  1.00 35.26           C  
ATOM   4583  HA  PRO A 294      30.890   1.800  23.058  1.00 35.26           H  
ATOM   4584  C   PRO A 294      32.034   2.580  24.696  1.00 35.26           C  
ATOM   4585  CB  PRO A 294      32.968   1.843  22.454  1.00 35.26           C  
ATOM   4586  HB2 PRO A 294      33.689   1.371  23.123  1.00 35.26           H  
ATOM   4587  HB3 PRO A 294      32.610   1.119  21.722  1.00 35.26           H  
ATOM   4588  O   PRO A 294      32.990   3.268  25.074  1.00 35.26           O  
ATOM   4589  CG  PRO A 294      33.578   3.042  21.725  1.00 35.26           C  
ATOM   4590  HG2 PRO A 294      34.074   2.746  20.801  1.00 35.26           H  
ATOM   4591  HG3 PRO A 294      34.270   3.561  22.387  1.00 35.26           H  
ATOM   4592  CD  PRO A 294      32.363   3.925  21.458  1.00 35.26           C  
ATOM   4593  HD2 PRO A 294      31.833   3.579  20.571  1.00 35.26           H  
ATOM   4594  HD3 PRO A 294      32.675   4.963  21.335  1.00 35.26           H  
ATOM   4595  N   GLN A 295      31.169   1.983  25.528  1.00 35.47           N  
ATOM   4596  H   GLN A 295      30.347   1.534  25.149  1.00 35.47           H  
ATOM   4597  CA  GLN A 295      31.460   1.855  26.948  1.00 35.47           C  
ATOM   4598  HA  GLN A 295      31.413   2.836  27.419  1.00 35.47           H  
ATOM   4599  C   GLN A 295      32.887   1.329  27.019  1.00 35.47           C  
ATOM   4600  CB  GLN A 295      30.496   0.890  27.661  1.00 35.47           C  
ATOM   4601  HB2 GLN A 295      30.330   0.007  27.043  1.00 35.47           H  
ATOM   4602  HB3 GLN A 295      30.968   0.568  28.589  1.00 35.47           H  
ATOM   4603  O   GLN A 295      33.191   0.265  26.473  1.00 35.47           O  
ATOM   4604  CG  GLN A 295      29.151   1.539  28.021  1.00 35.47           C  
ATOM   4605  HG2 GLN A 295      28.614   1.793  27.106  1.00 35.47           H  
ATOM   4606  HG3 GLN A 295      29.334   2.459  28.575  1.00 35.47           H  
ATOM   4607  CD  GLN A 295      28.262   0.634  28.877  1.00 35.47           C  
ATOM   4608  NE2 GLN A 295      27.141   1.129  29.352  1.00 35.47           N  
ATOM   4609 HE21 GLN A 295      26.566   0.490  29.882  1.00 35.47           H  
ATOM   4610 HE22 GLN A 295      26.836   2.058  29.097  1.00 35.47           H  
ATOM   4611  OE1 GLN A 295      28.548  -0.521  29.145  1.00 35.47           O  
ATOM   4612  N   ARG A 296      33.791   2.125  27.601  1.00 33.80           N  
ATOM   4613  H   ARG A 296      33.483   3.027  27.938  1.00 33.80           H  
ATOM   4614  CA  ARG A 296      35.127   1.648  27.926  1.00 33.80           C  
ATOM   4615  HA  ARG A 296      35.633   1.298  27.027  1.00 33.80           H  
ATOM   4616  C   ARG A 296      34.890   0.461  28.840  1.00 33.80           C  
ATOM   4617  CB  ARG A 296      35.961   2.733  28.621  1.00 33.80           C  
ATOM   4618  HB2 ARG A 296      36.815   2.250  29.096  1.00 33.80           H  
ATOM   4619  HB3 ARG A 296      35.367   3.210  29.400  1.00 33.80           H  
ATOM   4620  O   ARG A 296      34.525   0.649  29.996  1.00 33.80           O  
ATOM   4621  CG  ARG A 296      36.486   3.792  27.645  1.00 33.80           C  
ATOM   4622  HG2 ARG A 296      37.073   3.304  26.866  1.00 33.80           H  
ATOM   4623  HG3 ARG A 296      35.650   4.321  27.188  1.00 33.80           H  
ATOM   4624  CD  ARG A 296      37.372   4.781  28.410  1.00 33.80           C  
ATOM   4625  HD2 ARG A 296      38.154   4.223  28.926  1.00 33.80           H  
ATOM   4626  HD3 ARG A 296      36.758   5.291  29.152  1.00 33.80           H  
ATOM   4627  NE  ARG A 296      37.996   5.771  27.512  1.00 33.80           N  
ATOM   4628  HE  ARG A 296      37.813   5.661  26.524  1.00 33.80           H  
ATOM   4629  NH1 ARG A 296      39.016   7.025  29.141  1.00 33.80           N  
ATOM   4630 HH11 ARG A 296      38.624   6.409  29.839  1.00 33.80           H  
ATOM   4631 HH12 ARG A 296      39.588   7.810  29.418  1.00 33.80           H  
ATOM   4632  NH2 ARG A 296      39.266   7.591  26.997  1.00 33.80           N  
ATOM   4633 HH21 ARG A 296      39.070   7.448  26.016  1.00 33.80           H  
ATOM   4634 HH22 ARG A 296      39.837   8.372  27.287  1.00 33.80           H  
ATOM   4635  CZ  ARG A 296      38.754   6.787  27.886  1.00 33.80           C  
ATOM   4636  N   PHE A 297      35.008  -0.742  28.290  1.00 36.47           N  
ATOM   4637  H   PHE A 297      35.087  -0.811  27.285  1.00 36.47           H  
ATOM   4638  CA  PHE A 297      35.004  -1.950  29.084  1.00 36.47           C  
ATOM   4639  HA  PHE A 297      34.066  -2.024  29.634  1.00 36.47           H  
ATOM   4640  C   PHE A 297      36.147  -1.787  30.072  1.00 36.47           C  
ATOM   4641  CB  PHE A 297      35.160  -3.190  28.197  1.00 36.47           C  
ATOM   4642  HB2 PHE A 297      35.936  -3.017  27.452  1.00 36.47           H  
ATOM   4643  HB3 PHE A 297      35.491  -4.020  28.821  1.00 36.47           H  
ATOM   4644  O   PHE A 297      37.315  -1.732  29.682  1.00 36.47           O  
ATOM   4645  CG  PHE A 297      33.870  -3.603  27.516  1.00 36.47           C  
ATOM   4646  CD1 PHE A 297      32.944  -4.404  28.210  1.00 36.47           C  
ATOM   4647  HD1 PHE A 297      33.154  -4.722  29.221  1.00 36.47           H  
ATOM   4648  CD2 PHE A 297      33.580  -3.177  26.206  1.00 36.47           C  
ATOM   4649  HD2 PHE A 297      34.273  -2.542  25.673  1.00 36.47           H  
ATOM   4650  CE1 PHE A 297      31.737  -4.784  27.596  1.00 36.47           C  
ATOM   4651  HE1 PHE A 297      31.022  -5.387  28.135  1.00 36.47           H  
ATOM   4652  CE2 PHE A 297      32.375  -3.560  25.591  1.00 36.47           C  
ATOM   4653  HE2 PHE A 297      32.147  -3.221  24.591  1.00 36.47           H  
ATOM   4654  CZ  PHE A 297      31.454  -4.364  26.285  1.00 36.47           C  
ATOM   4655  HZ  PHE A 297      30.522  -4.644  25.817  1.00 36.47           H  
ATOM   4656  N   ASP A 298      35.781  -1.614  31.337  1.00 38.94           N  
ATOM   4657  H   ASP A 298      34.799  -1.521  31.556  1.00 38.94           H  
ATOM   4658  CA  ASP A 298      36.724  -1.583  32.435  1.00 38.94           C  
ATOM   4659  HA  ASP A 298      37.370  -0.715  32.310  1.00 38.94           H  
ATOM   4660  C   ASP A 298      37.550  -2.870  32.326  1.00 38.94           C  
ATOM   4661  CB  ASP A 298      35.936  -1.456  33.752  1.00 38.94           C  
ATOM   4662  HB2 ASP A 298      35.651  -2.445  34.111  1.00 38.94           H  
ATOM   4663  HB3 ASP A 298      35.020  -0.897  33.563  1.00 38.94           H  
ATOM   4664  O   ASP A 298      36.999  -3.976  32.274  1.00 38.94           O  
ATOM   4665  CG  ASP A 298      36.700  -0.713  34.848  1.00 38.94           C  
ATOM   4666  OD1 ASP A 298      37.925  -0.515  34.679  1.00 38.94           O  
ATOM   4667  OD2 ASP A 298      36.048  -0.369  35.855  1.00 38.94           O  
ATOM   4668  N   THR A 299      38.868  -2.737  32.174  1.00 44.61           N  
ATOM   4669  H   THR A 299      39.250  -1.805  32.253  1.00 44.61           H  
ATOM   4670  CA  THR A 299      39.785  -3.792  31.700  1.00 44.61           C  
ATOM   4671  HA  THR A 299      39.349  -4.211  30.793  1.00 44.61           H  
ATOM   4672  C   THR A 299      39.943  -4.982  32.658  1.00 44.61           C  
ATOM   4673  CB  THR A 299      41.154  -3.190  31.321  1.00 44.61           C  
ATOM   4674  HB  THR A 299      41.924  -3.961  31.312  1.00 44.61           H  
ATOM   4675  O   THR A 299      40.865  -5.779  32.514  1.00 44.61           O  
ATOM   4676  CG2 THR A 299      41.121  -2.557  29.932  1.00 44.61           C  
ATOM   4677 HG21 THR A 299      40.357  -1.781  29.895  1.00 44.61           H  
ATOM   4678 HG22 THR A 299      40.894  -3.319  29.186  1.00 44.61           H  
ATOM   4679 HG23 THR A 299      42.093  -2.118  29.709  1.00 44.61           H  
ATOM   4680  OG1 THR A 299      41.529  -2.171  32.225  1.00 44.61           O  
ATOM   4681  HG1 THR A 299      41.574  -2.552  33.105  1.00 44.61           H  
ATOM   4682  N   ASN A 300      39.040  -5.148  33.624  1.00 41.83           N  
ATOM   4683  H   ASN A 300      38.260  -4.507  33.629  1.00 41.83           H  
ATOM   4684  CA  ASN A 300      39.078  -6.210  34.622  1.00 41.83           C  
ATOM   4685  HA  ASN A 300      40.023  -6.745  34.526  1.00 41.83           H  
ATOM   4686  C   ASN A 300      38.030  -7.315  34.439  1.00 41.83           C  
ATOM   4687  CB  ASN A 300      39.065  -5.562  36.012  1.00 41.83           C  
ATOM   4688  HB2 ASN A 300      38.287  -4.801  36.062  1.00 41.83           H  
ATOM   4689  HB3 ASN A 300      38.858  -6.317  36.770  1.00 41.83           H  
ATOM   4690  O   ASN A 300      38.074  -8.308  35.166  1.00 41.83           O  
ATOM   4691  CG  ASN A 300      40.416  -4.954  36.344  1.00 41.83           C  
ATOM   4692  ND2 ASN A 300      40.442  -3.890  37.108  1.00 41.83           N  
ATOM   4693 HD21 ASN A 300      39.584  -3.422  37.363  1.00 41.83           H  
ATOM   4694 HD22 ASN A 300      41.349  -3.480  37.276  1.00 41.83           H  
ATOM   4695  OD1 ASN A 300      41.466  -5.431  35.945  1.00 41.83           O  
ATOM   4696  N   LEU A 301      37.145  -7.240  33.443  1.00 38.69           N  
ATOM   4697  H   LEU A 301      37.122  -6.414  32.863  1.00 38.69           H  
ATOM   4698  CA  LEU A 301      36.259  -8.365  33.130  1.00 38.69           C  
ATOM   4699  HA  LEU A 301      36.129  -8.971  34.027  1.00 38.69           H  
ATOM   4700  C   LEU A 301      36.917  -9.303  32.113  1.00 38.69           C  
ATOM   4701  CB  LEU A 301      34.857  -7.855  32.767  1.00 38.69           C  
ATOM   4702  HB2 LEU A 301      34.958  -7.010  32.087  1.00 38.69           H  
ATOM   4703  HB3 LEU A 301      34.304  -8.638  32.247  1.00 38.69           H  
ATOM   4704  O   LEU A 301      36.691  -9.231  30.908  1.00 38.69           O  
ATOM   4705  CG  LEU A 301      34.065  -7.433  34.024  1.00 38.69           C  
ATOM   4706  HG  LEU A 301      34.711  -6.863  34.692  1.00 38.69           H  
ATOM   4707  CD1 LEU A 301      32.894  -6.540  33.630  1.00 38.69           C  
ATOM   4708 HD11 LEU A 301      32.347  -6.229  34.520  1.00 38.69           H  
ATOM   4709 HD12 LEU A 301      32.221  -7.071  32.958  1.00 38.69           H  
ATOM   4710 HD13 LEU A 301      33.268  -5.646  33.130  1.00 38.69           H  
ATOM   4711  CD2 LEU A 301      33.503  -8.641  34.787  1.00 38.69           C  
ATOM   4712 HD21 LEU A 301      34.313  -9.268  35.160  1.00 38.69           H  
ATOM   4713 HD22 LEU A 301      32.925  -8.289  35.642  1.00 38.69           H  
ATOM   4714 HD23 LEU A 301      32.854  -9.226  34.136  1.00 38.69           H  
ATOM   4715  N   ARG A 302      37.735 -10.229  32.631  1.00 33.76           N  
ATOM   4716  H   ARG A 302      37.922 -10.151  33.620  1.00 33.76           H  
ATOM   4717  CA  ARG A 302      38.163 -11.440  31.915  1.00 33.76           C  
ATOM   4718  HA  ARG A 302      38.663 -11.160  30.988  1.00 33.76           H  
ATOM   4719  C   ARG A 302      36.927 -12.266  31.537  1.00 33.76           C  
ATOM   4720  CB  ARG A 302      39.118 -12.281  32.789  1.00 33.76           C  
ATOM   4721  HB2 ARG A 302      39.138 -13.293  32.384  1.00 33.76           H  
ATOM   4722  HB3 ARG A 302      38.725 -12.336  33.804  1.00 33.76           H  
ATOM   4723  O   ARG A 302      36.495 -13.129  32.301  1.00 33.76           O  
ATOM   4724  CG  ARG A 302      40.567 -11.780  32.825  1.00 33.76           C  
ATOM   4725  HG2 ARG A 302      40.960 -11.754  31.808  1.00 33.76           H  
ATOM   4726  HG3 ARG A 302      40.606 -10.778  33.252  1.00 33.76           H  
ATOM   4727  CD  ARG A 302      41.407 -12.745  33.677  1.00 33.76           C  
ATOM   4728  HD2 ARG A 302      41.210 -13.763  33.342  1.00 33.76           H  
ATOM   4729  HD3 ARG A 302      41.096 -12.652  34.718  1.00 33.76           H  
ATOM   4730  NE  ARG A 302      42.854 -12.480  33.564  1.00 33.76           N  
ATOM   4731  HE  ARG A 302      43.122 -11.649  33.057  1.00 33.76           H  
ATOM   4732  NH1 ARG A 302      43.587 -14.293  34.775  1.00 33.76           N  
ATOM   4733 HH11 ARG A 302      42.626 -14.533  34.975  1.00 33.76           H  
ATOM   4734 HH12 ARG A 302      44.346 -14.842  35.152  1.00 33.76           H  
ATOM   4735  NH2 ARG A 302      45.074 -12.915  33.846  1.00 33.76           N  
ATOM   4736 HH21 ARG A 302      45.301 -12.093  33.306  1.00 33.76           H  
ATOM   4737 HH22 ARG A 302      45.818 -13.480  34.229  1.00 33.76           H  
ATOM   4738  CZ  ARG A 302      43.827 -13.228  34.060  1.00 33.76           C  
ATOM   4739  N   ALA A 303      36.362 -12.028  30.358  1.00 36.85           N  
ATOM   4740  H   ALA A 303      36.656 -11.217  29.833  1.00 36.85           H  
ATOM   4741  CA  ALA A 303      35.424 -12.964  29.755  1.00 36.85           C  
ATOM   4742  HA  ALA A 303      34.650 -13.203  30.484  1.00 36.85           H  
ATOM   4743  C   ALA A 303      36.190 -14.249  29.403  1.00 36.85           C  
ATOM   4744  CB  ALA A 303      34.742 -12.312  28.549  1.00 36.85           C  
ATOM   4745  HB1 ALA A 303      34.030 -13.009  28.108  1.00 36.85           H  
ATOM   4746  HB2 ALA A 303      35.485 -12.045  27.798  1.00 36.85           H  
ATOM   4747  HB3 ALA A 303      34.212 -11.413  28.862  1.00 36.85           H  
ATOM   4748  O   ALA A 303      37.192 -14.219  28.687  1.00 36.85           O  
ATOM   4749  N   LYS A 304      35.761 -15.377  29.980  1.00 36.36           N  
ATOM   4750  H   LYS A 304      34.929 -15.318  30.550  1.00 36.36           H  
ATOM   4751  CA  LYS A 304      36.377 -16.692  29.776  1.00 36.36           C  
ATOM   4752  HA  LYS A 304      37.433 -16.634  30.041  1.00 36.36           H  
ATOM   4753  C   LYS A 304      36.289 -17.069  28.296  1.00 36.36           C  
ATOM   4754  CB  LYS A 304      35.688 -17.748  30.658  1.00 36.36           C  
ATOM   4755  HB2 LYS A 304      34.614 -17.723  30.475  1.00 36.36           H  
ATOM   4756  HB3 LYS A 304      36.055 -18.732  30.366  1.00 36.36           H  
ATOM   4757  O   LYS A 304      35.199 -17.147  27.739  1.00 36.36           O  
ATOM   4758  CG  LYS A 304      35.966 -17.550  32.158  1.00 36.36           C  
ATOM   4759  HG2 LYS A 304      35.646 -16.554  32.464  1.00 36.36           H  
ATOM   4760  HG3 LYS A 304      37.037 -17.647  32.339  1.00 36.36           H  
ATOM   4761  CD  LYS A 304      35.210 -18.596  32.990  1.00 36.36           C  
ATOM   4762  HD2 LYS A 304      35.505 -19.593  32.661  1.00 36.36           H  
ATOM   4763  HD3 LYS A 304      34.141 -18.472  32.822  1.00 36.36           H  
ATOM   4764  CE  LYS A 304      35.521 -18.437  34.484  1.00 36.36           C  
ATOM   4765  HE2 LYS A 304      35.272 -17.418  34.780  1.00 36.36           H  
ATOM   4766  HE3 LYS A 304      36.591 -18.577  34.634  1.00 36.36           H  
ATOM   4767  NZ  LYS A 304      34.753 -19.408  35.306  1.00 36.36           N  
ATOM   4768  HZ1 LYS A 304      33.761 -19.272  35.175  1.00 36.36           H  
ATOM   4769  HZ2 LYS A 304      34.961 -19.292  36.287  1.00 36.36           H  
ATOM   4770  HZ3 LYS A 304      34.978 -20.356  35.039  1.00 36.36           H  
ATOM   4771  N   SER A 305      37.443 -17.313  27.684  1.00 38.82           N  
ATOM   4772  H   SER A 305      38.300 -17.186  28.202  1.00 38.82           H  
ATOM   4773  CA  SER A 305      37.569 -17.876  26.342  1.00 38.82           C  
ATOM   4774  HA  SER A 305      37.145 -17.183  25.614  1.00 38.82           H  
ATOM   4775  C   SER A 305      36.833 -19.216  26.259  1.00 38.82           C  
ATOM   4776  CB  SER A 305      39.060 -18.075  26.033  1.00 38.82           C  
ATOM   4777  HB2 SER A 305      39.549 -17.102  25.984  1.00 38.82           H  
ATOM   4778  HB3 SER A 305      39.177 -18.574  25.071  1.00 38.82           H  
ATOM   4779  O   SER A 305      37.153 -20.140  27.011  1.00 38.82           O  
ATOM   4780  OG  SER A 305      39.663 -18.851  27.057  1.00 38.82           O  
ATOM   4781  HG  SER A 305      39.140 -19.650  27.150  1.00 38.82           H  
ATOM   4782  N   PHE A 306      35.866 -19.329  25.351  1.00 40.96           N  
ATOM   4783  H   PHE A 306      35.624 -18.529  24.784  1.00 40.96           H  
ATOM   4784  CA  PHE A 306      35.250 -20.606  25.010  1.00 40.96           C  
ATOM   4785  HA  PHE A 306      35.089 -21.180  25.923  1.00 40.96           H  
ATOM   4786  C   PHE A 306      36.209 -21.393  24.111  1.00 40.96           C  
ATOM   4787  CB  PHE A 306      33.876 -20.380  24.362  1.00 40.96           C  
ATOM   4788  HB2 PHE A 306      33.970 -19.678  23.533  1.00 40.96           H  
ATOM   4789  HB3 PHE A 306      33.532 -21.326  23.944  1.00 40.96           H  
ATOM   4790  O   PHE A 306      36.645 -20.896  23.075  1.00 40.96           O  
ATOM   4791  CG  PHE A 306      32.827 -19.880  25.339  1.00 40.96           C  
ATOM   4792  CD1 PHE A 306      32.016 -20.800  26.030  1.00 40.96           C  
ATOM   4793  HD1 PHE A 306      32.125 -21.860  25.849  1.00 40.96           H  
ATOM   4794  CD2 PHE A 306      32.670 -18.501  25.578  1.00 40.96           C  
ATOM   4795  HD2 PHE A 306      33.288 -17.785  25.057  1.00 40.96           H  
ATOM   4796  CE1 PHE A 306      31.052 -20.346  26.949  1.00 40.96           C  
ATOM   4797  HE1 PHE A 306      30.421 -21.056  27.464  1.00 40.96           H  
ATOM   4798  CE2 PHE A 306      31.708 -18.047  26.499  1.00 40.96           C  
ATOM   4799  HE2 PHE A 306      31.591 -16.988  26.675  1.00 40.96           H  
ATOM   4800  CZ  PHE A 306      30.897 -18.969  27.182  1.00 40.96           C  
ATOM   4801  HZ  PHE A 306      30.148 -18.618  27.877  1.00 40.96           H  
ATOM   4802  N   VAL A 307      36.560 -22.608  24.533  1.00 39.36           N  
ATOM   4803  H   VAL A 307      36.160 -22.949  25.395  1.00 39.36           H  
ATOM   4804  CA  VAL A 307      37.308 -23.569  23.715  1.00 39.36           C  
ATOM   4805  HA  VAL A 307      38.017 -23.034  23.083  1.00 39.36           H  
ATOM   4806  C   VAL A 307      36.300 -24.287  22.820  1.00 39.36           C  
ATOM   4807  CB  VAL A 307      38.103 -24.555  24.597  1.00 39.36           C  
ATOM   4808  HB  VAL A 307      37.413 -25.088  25.252  1.00 39.36           H  
ATOM   4809  O   VAL A 307      35.359 -24.900  23.324  1.00 39.36           O  
ATOM   4810  CG1 VAL A 307      38.877 -25.582  23.763  1.00 39.36           C  
ATOM   4811 HG11 VAL A 307      38.185 -26.204  23.195  1.00 39.36           H  
ATOM   4812 HG12 VAL A 307      39.552 -25.081  23.070  1.00 39.36           H  
ATOM   4813 HG13 VAL A 307      39.453 -26.237  24.416  1.00 39.36           H  
ATOM   4814  CG2 VAL A 307      39.121 -23.810  25.476  1.00 39.36           C  
ATOM   4815 HG21 VAL A 307      38.609 -23.123  26.150  1.00 39.36           H  
ATOM   4816 HG22 VAL A 307      39.813 -23.249  24.848  1.00 39.36           H  
ATOM   4817 HG23 VAL A 307      39.682 -24.526  26.076  1.00 39.36           H  
ATOM   4818  N   LEU A 308      36.475 -24.179  21.503  1.00 32.35           N  
ATOM   4819  H   LEU A 308      37.272 -23.659  21.163  1.00 32.35           H  
ATOM   4820  CA  LEU A 308      35.699 -24.940  20.522  1.00 32.35           C  
ATOM   4821  HA  LEU A 308      34.640 -24.811  20.745  1.00 32.35           H  
ATOM   4822  C   LEU A 308      36.070 -26.432  20.622  1.00 32.35           C  
ATOM   4823  CB  LEU A 308      35.980 -24.391  19.109  1.00 32.35           C  
ATOM   4824  HB2 LEU A 308      37.051 -24.215  19.013  1.00 32.35           H  
ATOM   4825  HB3 LEU A 308      35.713 -25.148  18.371  1.00 32.35           H  
ATOM   4826  O   LEU A 308      37.265 -26.734  20.671  1.00 32.35           O  
ATOM   4827  CG  LEU A 308      35.206 -23.099  18.791  1.00 32.35           C  
ATOM   4828  HG  LEU A 308      35.202 -22.448  19.665  1.00 32.35           H  
ATOM   4829  CD1 LEU A 308      35.871 -22.342  17.641  1.00 32.35           C  
ATOM   4830 HD11 LEU A 308      35.897 -22.969  16.750  1.00 32.35           H  
ATOM   4831 HD12 LEU A 308      36.890 -22.072  17.920  1.00 32.35           H  
ATOM   4832 HD13 LEU A 308      35.313 -21.431  17.425  1.00 32.35           H  
ATOM   4833  CD2 LEU A 308      33.761 -23.406  18.387  1.00 32.35           C  
ATOM   4834 HD21 LEU A 308      33.244 -23.915  19.201  1.00 32.35           H  
ATOM   4835 HD22 LEU A 308      33.235 -22.477  18.168  1.00 32.35           H  
ATOM   4836 HD23 LEU A 308      33.746 -24.042  17.503  1.00 32.35           H  
ATOM   4837  N   PRO A 309      35.096 -27.361  20.656  1.00 39.23           N  
ATOM   4838  CA  PRO A 309      35.385 -28.788  20.574  1.00 39.23           C  
ATOM   4839  HA  PRO A 309      36.057 -29.062  21.388  1.00 39.23           H  
ATOM   4840  C   PRO A 309      36.037 -29.116  19.227  1.00 39.23           C  
ATOM   4841  CB  PRO A 309      34.048 -29.520  20.747  1.00 39.23           C  
ATOM   4842  HB2 PRO A 309      33.679 -29.862  19.780  1.00 39.23           H  
ATOM   4843  HB3 PRO A 309      34.140 -30.364  21.430  1.00 39.23           H  
ATOM   4844  O   PRO A 309      35.567 -28.651  18.188  1.00 39.23           O  
ATOM   4845  CG  PRO A 309      33.099 -28.455  21.293  1.00 39.23           C  
ATOM   4846  HG2 PRO A 309      32.073 -28.621  20.964  1.00 39.23           H  
ATOM   4847  HG3 PRO A 309      33.155 -28.443  22.382  1.00 39.23           H  
ATOM   4848  CD  PRO A 309      33.663 -27.148  20.745  1.00 39.23           C  
ATOM   4849  HD2 PRO A 309      33.411 -26.335  21.426  1.00 39.23           H  
ATOM   4850  HD3 PRO A 309      33.262 -26.957  19.750  1.00 39.23           H  
ATOM   4851  N   SER A 310      37.119 -29.891  19.285  1.00 55.12           N  
ATOM   4852  H   SER A 310      37.397 -30.243  20.190  1.00 55.12           H  
ATOM   4853  CA  SER A 310      37.837 -30.474  18.144  1.00 55.12           C  
ATOM   4854  HA  SER A 310      38.124 -29.690  17.442  1.00 55.12           H  
ATOM   4855  C   SER A 310      36.995 -31.470  17.361  1.00 55.12           C  
ATOM   4856  CB  SER A 310      39.077 -31.197  18.662  1.00 55.12           C  
ATOM   4857  HB2 SER A 310      39.768 -30.487  19.116  1.00 55.12           H  
ATOM   4858  HB3 SER A 310      39.569 -31.712  17.837  1.00 55.12           H  
ATOM   4859  O   SER A 310      36.318 -32.274  18.046  1.00 55.12           O  
ATOM   4860  OG  SER A 310      38.623 -32.130  19.623  1.00 55.12           O  
ATOM   4861  HG  SER A 310      37.791 -32.441  19.259  1.00 55.12           H  
ATOM   4862  OXT SER A 310      37.173 -31.487  16.129  1.00 55.12           O  
TER    4863      SER A 310                                                       
END   
