# Supplementary material for: Plant virus movement proteins originated from jelly-roll capsid proteins
Source: PLoS Biol. 2023 Jun 15;21(6):e3002157. doi: 10.1371/journal.pbio.3002157 (PMC10306228; doi:10.1371/journal.pbio.3002157)
Supplement: S2 Data — (ZIP) [file pbio.3002157.s007.zip › S2_Data/NP_040776_CMV.pdb]

ATOM      1  N   MET A   1     -16.301  11.674  55.654  1.00 38.48           N  
ATOM      2  H   MET A   1     -16.856  11.942  56.455  1.00 38.48           H  
ATOM      3  H2  MET A   1     -15.349  11.986  55.779  1.00 38.48           H  
ATOM      4  H3  MET A   1     -16.668  12.123  54.827  1.00 38.48           H  
ATOM      5  CA  MET A   1     -16.340  10.209  55.454  1.00 38.48           C  
ATOM      6  HA  MET A   1     -15.852   9.714  56.294  1.00 38.48           H  
ATOM      7  C   MET A   1     -15.554   9.881  54.199  1.00 38.48           C  
ATOM      8  CB  MET A   1     -17.772   9.673  55.346  1.00 38.48           C  
ATOM      9  HB2 MET A   1     -18.334  10.263  54.623  1.00 38.48           H  
ATOM     10  HB3 MET A   1     -17.738   8.641  54.997  1.00 38.48           H  
ATOM     11  O   MET A   1     -15.661  10.618  53.228  1.00 38.48           O  
ATOM     12  CG  MET A   1     -18.492   9.695  56.696  1.00 38.48           C  
ATOM     13  HG2 MET A   1     -18.553  10.725  57.048  1.00 38.48           H  
ATOM     14  HG3 MET A   1     -17.930   9.109  57.424  1.00 38.48           H  
ATOM     15  SD  MET A   1     -20.166   9.026  56.588  1.00 38.48           S  
ATOM     16  CE  MET A   1     -21.001  10.024  57.850  1.00 38.48           C  
ATOM     17  HE1 MET A   1     -22.045   9.719  57.917  1.00 38.48           H  
ATOM     18  HE2 MET A   1     -20.523   9.873  58.818  1.00 38.48           H  
ATOM     19  HE3 MET A   1     -20.957  11.078  57.579  1.00 38.48           H  
ATOM     20  N   ALA A   2     -14.705   8.860  54.274  1.00 38.95           N  
ATOM     21  H   ALA A   2     -14.733   8.250  55.079  1.00 38.95           H  
ATOM     22  CA  ALA A   2     -13.754   8.478  53.240  1.00 38.95           C  
ATOM     23  HA  ALA A   2     -13.170   9.352  52.952  1.00 38.95           H  
ATOM     24  C   ALA A   2     -14.444   7.913  51.991  1.00 38.95           C  
ATOM     25  CB  ALA A   2     -12.810   7.436  53.859  1.00 38.95           C  
ATOM     26  HB1 ALA A   2     -12.299   7.856  54.725  1.00 38.95           H  
ATOM     27  HB2 ALA A   2     -13.368   6.550  54.163  1.00 38.95           H  
ATOM     28  HB3 ALA A   2     -12.062   7.138  53.125  1.00 38.95           H  
ATOM     29  O   ALA A   2     -15.284   7.025  52.098  1.00 38.95           O  
ATOM     30  N   PHE A   3     -14.013   8.364  50.813  1.00 39.59           N  
ATOM     31  H   PHE A   3     -13.374   9.147  50.795  1.00 39.59           H  
ATOM     32  CA  PHE A   3     -14.143   7.600  49.577  1.00 39.59           C  
ATOM     33  HA  PHE A   3     -14.858   6.790  49.727  1.00 39.59           H  
ATOM     34  C   PHE A   3     -12.778   6.962  49.288  1.00 39.59           C  
ATOM     35  CB  PHE A   3     -14.705   8.480  48.448  1.00 39.59           C  
ATOM     36  HB2 PHE A   3     -13.927   9.136  48.059  1.00 39.59           H  
ATOM     37  HB3 PHE A   3     -15.484   9.120  48.863  1.00 39.59           H  
ATOM     38  O   PHE A   3     -11.992   7.451  48.484  1.00 39.59           O  
ATOM     39  CG  PHE A   3     -15.323   7.680  47.314  1.00 39.59           C  
ATOM     40  CD1 PHE A   3     -14.585   7.388  46.151  1.00 39.59           C  
ATOM     41  HD1 PHE A   3     -13.567   7.736  46.056  1.00 39.59           H  
ATOM     42  CD2 PHE A   3     -16.652   7.227  47.427  1.00 39.59           C  
ATOM     43  HD2 PHE A   3     -17.225   7.447  48.315  1.00 39.59           H  
ATOM     44  CE1 PHE A   3     -15.176   6.655  45.105  1.00 39.59           C  
ATOM     45  HE1 PHE A   3     -14.613   6.444  44.208  1.00 39.59           H  
ATOM     46  CE2 PHE A   3     -17.243   6.494  46.382  1.00 39.59           C  
ATOM     47  HE2 PHE A   3     -18.264   6.155  46.469  1.00 39.59           H  
ATOM     48  CZ  PHE A   3     -16.505   6.211  45.219  1.00 39.59           C  
ATOM     49  HZ  PHE A   3     -16.961   5.657  44.412  1.00 39.59           H  
ATOM     50  N   GLN A   4     -12.461   5.888  50.015  1.00 38.04           N  
ATOM     51  H   GLN A   4     -13.133   5.560  50.694  1.00 38.04           H  
ATOM     52  CA  GLN A   4     -11.376   4.970  49.656  1.00 38.04           C  
ATOM     53  HA  GLN A   4     -10.597   5.514  49.122  1.00 38.04           H  
ATOM     54  C   GLN A   4     -11.930   3.932  48.674  1.00 38.04           C  
ATOM     55  CB  GLN A   4     -10.736   4.339  50.906  1.00 38.04           C  
ATOM     56  HB2 GLN A   4     -11.510   4.112  51.639  1.00 38.04           H  
ATOM     57  HB3 GLN A   4     -10.250   3.405  50.624  1.00 38.04           H  
ATOM     58  O   GLN A   4     -12.082   2.755  48.986  1.00 38.04           O  
ATOM     59  CG  GLN A   4      -9.653   5.232  51.529  1.00 38.04           C  
ATOM     60  HG2 GLN A   4      -8.890   5.442  50.779  1.00 38.04           H  
ATOM     61  HG3 GLN A   4     -10.092   6.178  51.849  1.00 38.04           H  
ATOM     62  CD  GLN A   4      -8.992   4.568  52.735  1.00 38.04           C  
ATOM     63  NE2 GLN A   4      -7.754   4.890  53.041  1.00 38.04           N  
ATOM     64 HE21 GLN A   4      -7.369   4.417  53.846  1.00 38.04           H  
ATOM     65 HE22 GLN A   4      -7.229   5.552  52.488  1.00 38.04           H  
ATOM     66  OE1 GLN A   4      -9.574   3.760  53.435  1.00 38.04           O  
ATOM     67  N   GLY A   5     -12.280   4.389  47.474  1.00 37.46           N  
ATOM     68  H   GLY A   5     -12.165   5.374  47.283  1.00 37.46           H  
ATOM     69  CA  GLY A   5     -12.555   3.500  46.356  1.00 37.46           C  
ATOM     70  HA2 GLY A   5     -13.129   2.632  46.680  1.00 37.46           H  
ATOM     71  HA3 GLY A   5     -13.124   4.033  45.594  1.00 37.46           H  
ATOM     72  C   GLY A   5     -11.229   3.056  45.757  1.00 37.46           C  
ATOM     73  O   GLY A   5     -10.638   3.776  44.956  1.00 37.46           O  
ATOM     74  N   THR A   6     -10.734   1.883  46.147  1.00 35.92           N  
ATOM     75  H   THR A   6     -11.263   1.332  46.807  1.00 35.92           H  
ATOM     76  CA  THR A   6      -9.669   1.218  45.394  1.00 35.92           C  
ATOM     77  HA  THR A   6      -8.828   1.903  45.280  1.00 35.92           H  
ATOM     78  C   THR A   6     -10.225   0.916  44.006  1.00 35.92           C  
ATOM     79  CB  THR A   6      -9.166  -0.072  46.080  1.00 35.92           C  
ATOM     80  HB  THR A   6      -8.995  -0.839  45.324  1.00 35.92           H  
ATOM     81  O   THR A   6     -11.042   0.012  43.844  1.00 35.92           O  
ATOM     82  CG2 THR A   6      -7.849   0.158  46.818  1.00 35.92           C  
ATOM     83 HG21 THR A   6      -7.967   0.948  47.560  1.00 35.92           H  
ATOM     84 HG22 THR A   6      -7.076   0.448  46.107  1.00 35.92           H  
ATOM     85 HG23 THR A   6      -7.540  -0.762  47.314  1.00 35.92           H  
ATOM     86  OG1 THR A   6     -10.070  -0.573  47.040  1.00 35.92           O  
ATOM     87  HG1 THR A   6      -9.985  -0.046  47.838  1.00 35.92           H  
ATOM     88  N   SER A   7      -9.805   1.690  43.000  1.00 37.91           N  
ATOM     89  H   SER A   7      -9.250   2.504  43.222  1.00 37.91           H  
ATOM     90  CA  SER A   7     -10.025   1.358  41.591  1.00 37.91           C  
ATOM     91  HA  SER A   7     -11.085   1.170  41.423  1.00 37.91           H  
ATOM     92  C   SER A   7      -9.264   0.077  41.277  1.00 37.91           C  
ATOM     93  CB  SER A   7      -9.595   2.492  40.651  1.00 37.91           C  
ATOM     94  HB2 SER A   7      -9.454   2.093  39.647  1.00 37.91           H  
ATOM     95  HB3 SER A   7      -8.655   2.931  40.988  1.00 37.91           H  
ATOM     96  O   SER A   7      -8.141   0.088  40.783  1.00 37.91           O  
ATOM     97  OG  SER A   7     -10.609   3.472  40.587  1.00 37.91           O  
ATOM     98  HG  SER A   7     -10.690   3.908  41.438  1.00 37.91           H  
ATOM     99  N   ARG A   8      -9.882  -1.060  41.587  1.00 33.97           N  
ATOM    100  H   ARG A   8     -10.731  -0.984  42.130  1.00 33.97           H  
ATOM    101  CA  ARG A   8      -9.612  -2.302  40.884  1.00 33.97           C  
ATOM    102  HA  ARG A   8      -8.552  -2.379  40.644  1.00 33.97           H  
ATOM    103  C   ARG A   8     -10.367  -2.207  39.573  1.00 33.97           C  
ATOM    104  CB  ARG A   8     -10.027  -3.521  41.719  1.00 33.97           C  
ATOM    105  HB2 ARG A   8     -11.056  -3.402  42.057  1.00 33.97           H  
ATOM    106  HB3 ARG A   8      -9.973  -4.406  41.085  1.00 33.97           H  
ATOM    107  O   ARG A   8     -11.449  -2.768  39.430  1.00 33.97           O  
ATOM    108  CG  ARG A   8      -9.108  -3.728  42.927  1.00 33.97           C  
ATOM    109  HG2 ARG A   8      -9.211  -2.890  43.616  1.00 33.97           H  
ATOM    110  HG3 ARG A   8      -8.074  -3.795  42.590  1.00 33.97           H  
ATOM    111  CD  ARG A   8      -9.496  -5.027  43.638  1.00 33.97           C  
ATOM    112  HD2 ARG A   8     -10.528  -4.942  43.977  1.00 33.97           H  
ATOM    113  HD3 ARG A   8      -9.425  -5.850  42.927  1.00 33.97           H  
ATOM    114  NE  ARG A   8      -8.618  -5.298  44.790  1.00 33.97           N  
ATOM    115  HE  ARG A   8      -7.896  -4.618  44.983  1.00 33.97           H  
ATOM    116  NH1 ARG A   8      -9.611  -7.262  45.446  1.00 33.97           N  
ATOM    117 HH11 ARG A   8      -9.667  -8.048  46.077  1.00 33.97           H  
ATOM    118 HH12 ARG A   8     -10.272  -7.173  44.688  1.00 33.97           H  
ATOM    119  NH2 ARG A   8      -7.871  -6.469  46.595  1.00 33.97           N  
ATOM    120 HH21 ARG A   8      -7.942  -7.264  47.214  1.00 33.97           H  
ATOM    121 HH22 ARG A   8      -7.153  -5.776  46.754  1.00 33.97           H  
ATOM    122  CZ  ARG A   8      -8.704  -6.337  45.602  1.00 33.97           C  
ATOM    123  N   THR A   9      -9.795  -1.498  38.606  1.00 37.80           N  
ATOM    124  H   THR A   9      -8.976  -0.941  38.806  1.00 37.80           H  
ATOM    125  CA  THR A   9     -10.131  -1.754  37.210  1.00 37.80           C  
ATOM    126  HA  THR A   9     -11.216  -1.796  37.117  1.00 37.80           H  
ATOM    127  C   THR A   9      -9.567  -3.138  36.911  1.00 37.80           C  
ATOM    128  CB  THR A   9      -9.619  -0.672  36.237  1.00 37.80           C  
ATOM    129  HB  THR A   9      -8.657  -0.957  35.810  1.00 37.80           H  
ATOM    130  O   THR A   9      -8.440  -3.292  36.446  1.00 37.80           O  
ATOM    131  CG2 THR A   9     -10.627  -0.440  35.111  1.00 37.80           C  
ATOM    132 HG21 THR A   9     -10.229   0.288  34.403  1.00 37.80           H  
ATOM    133 HG22 THR A   9     -10.812  -1.377  34.585  1.00 37.80           H  
ATOM    134 HG23 THR A   9     -11.565  -0.067  35.520  1.00 37.80           H  
ATOM    135  OG1 THR A   9      -9.453   0.560  36.899  1.00 37.80           O  
ATOM    136  HG1 THR A   9      -9.246   1.227  36.242  1.00 37.80           H  
ATOM    137  N   LEU A  10     -10.349  -4.165  37.258  1.00 31.87           N  
ATOM    138  H   LEU A  10     -11.185  -3.941  37.778  1.00 31.87           H  
ATOM    139  CA  LEU A  10     -10.325  -5.453  36.589  1.00 31.87           C  
ATOM    140  HA  LEU A  10      -9.344  -5.919  36.675  1.00 31.87           H  
ATOM    141  C   LEU A  10     -10.596  -5.131  35.121  1.00 31.87           C  
ATOM    142  CB  LEU A  10     -11.414  -6.371  37.188  1.00 31.87           C  
ATOM    143  HB2 LEU A  10     -11.698  -7.119  36.448  1.00 31.87           H  
ATOM    144  HB3 LEU A  10     -12.303  -5.770  37.383  1.00 31.87           H  
ATOM    145  O   LEU A  10     -11.733  -5.138  34.661  1.00 31.87           O  
ATOM    146  CG  LEU A  10     -10.996  -7.104  38.473  1.00 31.87           C  
ATOM    147  HG  LEU A  10     -10.410  -6.434  39.103  1.00 31.87           H  
ATOM    148  CD1 LEU A  10     -12.230  -7.545  39.261  1.00 31.87           C  
ATOM    149 HD11 LEU A  10     -12.815  -6.672  39.547  1.00 31.87           H  
ATOM    150 HD12 LEU A  10     -12.848  -8.201  38.648  1.00 31.87           H  
ATOM    151 HD13 LEU A  10     -11.926  -8.079  40.162  1.00 31.87           H  
ATOM    152  CD2 LEU A  10     -10.167  -8.351  38.151  1.00 31.87           C  
ATOM    153 HD21 LEU A  10     -10.752  -9.046  37.549  1.00 31.87           H  
ATOM    154 HD22 LEU A  10      -9.869  -8.846  39.075  1.00 31.87           H  
ATOM    155 HD23 LEU A  10      -9.270  -8.071  37.600  1.00 31.87           H  
ATOM    156  N   THR A  11      -9.545  -4.770  34.388  1.00 38.96           N  
ATOM    157  H   THR A  11      -8.651  -4.704  34.853  1.00 38.96           H  
ATOM    158  CA  THR A  11      -9.557  -4.948  32.948  1.00 38.96           C  
ATOM    159  HA  THR A  11     -10.483  -4.551  32.532  1.00 38.96           H  
ATOM    160  C   THR A  11      -9.575  -6.449  32.783  1.00 38.96           C  
ATOM    161  CB  THR A  11      -8.384  -4.267  32.228  1.00 38.96           C  
ATOM    162  HB  THR A  11      -8.230  -4.747  31.262  1.00 38.96           H  
ATOM    163  O   THR A  11      -8.552  -7.122  32.857  1.00 38.96           O  
ATOM    164  CG2 THR A  11      -8.695  -2.789  31.992  1.00 38.96           C  
ATOM    165 HG21 THR A  11      -9.577  -2.697  31.358  1.00 38.96           H  
ATOM    166 HG22 THR A  11      -8.885  -2.288  32.941  1.00 38.96           H  
ATOM    167 HG23 THR A  11      -7.849  -2.314  31.495  1.00 38.96           H  
ATOM    168  OG1 THR A  11      -7.183  -4.301  32.962  1.00 38.96           O  
ATOM    169  HG1 THR A  11      -7.285  -3.745  33.739  1.00 38.96           H  
ATOM    170  N   GLN A  12     -10.800  -6.966  32.717  1.00 33.98           N  
ATOM    171  H   GLN A  12     -11.572  -6.335  32.875  1.00 33.98           H  
ATOM    172  CA  GLN A  12     -11.136  -8.266  32.190  1.00 33.98           C  
ATOM    173  HA  GLN A  12     -10.948  -9.034  32.940  1.00 33.98           H  
ATOM    174  C   GLN A  12     -10.227  -8.454  30.977  1.00 33.98           C  
ATOM    175  CB  GLN A  12     -12.634  -8.199  31.851  1.00 33.98           C  
ATOM    176  HB2 GLN A  12     -12.774  -7.598  30.952  1.00 33.98           H  
ATOM    177  HB3 GLN A  12     -13.142  -7.688  32.669  1.00 33.98           H  
ATOM    178  O   GLN A  12     -10.353  -7.751  29.973  1.00 33.98           O  
ATOM    179  CG  GLN A  12     -13.340  -9.547  31.675  1.00 33.98           C  
ATOM    180  HG2 GLN A  12     -13.183 -10.156  32.565  1.00 33.98           H  
ATOM    181  HG3 GLN A  12     -12.928 -10.070  30.812  1.00 33.98           H  
ATOM    182  CD  GLN A  12     -14.844  -9.347  31.469  1.00 33.98           C  
ATOM    183  NE2 GLN A  12     -15.658 -10.361  31.655  1.00 33.98           N  
ATOM    184 HE21 GLN A  12     -15.310 -11.287  31.860  1.00 33.98           H  
ATOM    185 HE22 GLN A  12     -16.628 -10.173  31.446  1.00 33.98           H  
ATOM    186  OE1 GLN A  12     -15.324  -8.272  31.157  1.00 33.98           O  
ATOM    187  N   GLN A  13      -9.194  -9.277  31.158  1.00 33.01           N  
ATOM    188  H   GLN A  13      -9.084  -9.730  32.054  1.00 33.01           H  
ATOM    189  CA  GLN A  13      -8.337  -9.703  30.071  1.00 33.01           C  
ATOM    190  HA  GLN A  13      -7.795  -8.853  29.656  1.00 33.01           H  
ATOM    191  C   GLN A  13      -9.297 -10.263  29.035  1.00 33.01           C  
ATOM    192  CB  GLN A  13      -7.355 -10.774  30.569  1.00 33.01           C  
ATOM    193  HB2 GLN A  13      -7.907 -11.536  31.120  1.00 33.01           H  
ATOM    194  HB3 GLN A  13      -6.889 -11.251  29.707  1.00 33.01           H  
ATOM    195  O   GLN A  13     -10.075 -11.163  29.360  1.00 33.01           O  
ATOM    196  CG  GLN A  13      -6.244 -10.193  31.457  1.00 33.01           C  
ATOM    197  HG2 GLN A  13      -5.631  -9.517  30.861  1.00 33.01           H  
ATOM    198  HG3 GLN A  13      -6.682  -9.624  32.277  1.00 33.01           H  
ATOM    199  CD  GLN A  13      -5.367 -11.288  32.060  1.00 33.01           C  
ATOM    200  NE2 GLN A  13      -4.058 -11.181  31.981  1.00 33.01           N  
ATOM    201 HE21 GLN A  13      -3.538 -11.946  32.386  1.00 33.01           H  
ATOM    202 HE22 GLN A  13      -3.625 -10.400  31.511  1.00 33.01           H  
ATOM    203  OE1 GLN A  13      -5.837 -12.257  32.628  1.00 33.01           O  
ATOM    204  N   SER A  14      -9.316  -9.657  27.848  1.00 37.37           N  
ATOM    205  H   SER A  14      -8.748  -8.837  27.693  1.00 37.37           H  
ATOM    206  CA  SER A  14     -10.107 -10.123  26.718  1.00 37.37           C  
ATOM    207  HA  SER A  14     -11.153  -9.858  26.873  1.00 37.37           H  
ATOM    208  C   SER A  14      -9.947 -11.636  26.652  1.00 37.37           C  
ATOM    209  CB  SER A  14      -9.608  -9.479  25.421  1.00 37.37           C  
ATOM    210  HB2 SER A  14      -8.728 -10.015  25.067  1.00 37.37           H  
ATOM    211  HB3 SER A  14     -10.388  -9.558  24.664  1.00 37.37           H  
ATOM    212  O   SER A  14      -8.823 -12.139  26.591  1.00 37.37           O  
ATOM    213  OG  SER A  14      -9.251  -8.116  25.615  1.00 37.37           O  
ATOM    214  HG  SER A  14      -9.093  -7.746  24.743  1.00 37.37           H  
ATOM    215  N   SER A  15     -11.060 -12.342  26.823  1.00 35.52           N  
ATOM    216  H   SER A  15     -11.944 -11.855  26.817  1.00 35.52           H  
ATOM    217  CA  SER A  15     -11.110 -13.786  27.003  1.00 35.52           C  
ATOM    218  HA  SER A  15     -10.717 -14.029  27.991  1.00 35.52           H  
ATOM    219  C   SER A  15     -10.255 -14.478  25.942  1.00 35.52           C  
ATOM    220  CB  SER A  15     -12.577 -14.234  26.926  1.00 35.52           C  
ATOM    221  HB2 SER A  15     -13.101 -13.886  27.816  1.00 35.52           H  
ATOM    222  HB3 SER A  15     -12.633 -15.322  26.883  1.00 35.52           H  
ATOM    223  O   SER A  15     -10.370 -14.178  24.754  1.00 35.52           O  
ATOM    224  OG  SER A  15     -13.192 -13.671  25.782  1.00 35.52           O  
ATOM    225  HG  SER A  15     -14.139 -13.825  25.794  1.00 35.52           H  
ATOM    226  N   ALA A  16      -9.393 -15.409  26.361  1.00 37.69           N  
ATOM    227  H   ALA A  16      -9.285 -15.553  27.354  1.00 37.69           H  
ATOM    228  CA  ALA A  16      -8.502 -16.154  25.467  1.00 37.69           C  
ATOM    229  HA  ALA A  16      -7.754 -15.469  25.069  1.00 37.69           H  
ATOM    230  C   ALA A  16      -9.242 -16.773  24.259  1.00 37.69           C  
ATOM    231  CB  ALA A  16      -7.788 -17.219  26.307  1.00 37.69           C  
ATOM    232  HB1 ALA A  16      -7.221 -16.747  27.109  1.00 37.69           H  
ATOM    233  HB2 ALA A  16      -8.511 -17.917  26.729  1.00 37.69           H  
ATOM    234  HB3 ALA A  16      -7.099 -17.773  25.671  1.00 37.69           H  
ATOM    235  O   ALA A  16      -8.692 -16.817  23.164  1.00 37.69           O  
ATOM    236  N   ALA A  17     -10.529 -17.113  24.419  1.00 45.73           N  
ATOM    237  H   ALA A  17     -10.927 -17.041  25.345  1.00 45.73           H  
ATOM    238  CA  ALA A  17     -11.398 -17.583  23.340  1.00 45.73           C  
ATOM    239  HA  ALA A  17     -10.988 -18.513  22.946  1.00 45.73           H  
ATOM    240  C   ALA A  17     -11.503 -16.598  22.153  1.00 45.73           C  
ATOM    241  CB  ALA A  17     -12.777 -17.874  23.947  1.00 45.73           C  
ATOM    242  HB1 ALA A  17     -12.689 -18.624  24.732  1.00 45.73           H  
ATOM    243  HB2 ALA A  17     -13.437 -18.258  23.169  1.00 45.73           H  
ATOM    244  HB3 ALA A  17     -13.212 -16.962  24.356  1.00 45.73           H  
ATOM    245  O   ALA A  17     -11.432 -17.014  21.000  1.00 45.73           O  
ATOM    246  N   THR A  18     -11.599 -15.288  22.413  1.00 60.71           N  
ATOM    247  H   THR A  18     -11.584 -14.989  23.378  1.00 60.71           H  
ATOM    248  CA  THR A  18     -11.674 -14.259  21.355  1.00 60.71           C  
ATOM    249  HA  THR A  18     -12.399 -14.586  20.609  1.00 60.71           H  
ATOM    250  C   THR A  18     -10.342 -14.081  20.621  1.00 60.71           C  
ATOM    251  CB  THR A  18     -12.149 -12.901  21.905  1.00 60.71           C  
ATOM    252  HB  THR A  18     -12.144 -12.175  21.092  1.00 60.71           H  
ATOM    253  O   THR A  18     -10.321 -13.844  19.413  1.00 60.71           O  
ATOM    254  CG2 THR A  18     -13.575 -12.961  22.446  1.00 60.71           C  
ATOM    255 HG21 THR A  18     -13.669 -13.735  23.208  1.00 60.71           H  
ATOM    256 HG22 THR A  18     -14.266 -13.186  21.634  1.00 60.71           H  
ATOM    257 HG23 THR A  18     -13.848 -11.998  22.876  1.00 60.71           H  
ATOM    258  OG1 THR A  18     -11.294 -12.393  22.910  1.00 60.71           O  
ATOM    259  HG1 THR A  18     -11.229 -13.033  23.622  1.00 60.71           H  
ATOM    260  N   SER A  19      -9.219 -14.242  21.330  1.00 73.98           N  
ATOM    261  H   SER A  19      -9.309 -14.491  22.305  1.00 73.98           H  
ATOM    262  CA  SER A  19      -7.881 -14.185  20.733  1.00 73.98           C  
ATOM    263  HA  SER A  19      -7.805 -13.285  20.123  1.00 73.98           H  
ATOM    264  C   SER A  19      -7.626 -15.385  19.822  1.00 73.98           C  
ATOM    265  CB  SER A  19      -6.817 -14.104  21.832  1.00 73.98           C  
ATOM    266  HB2 SER A  19      -6.972 -13.194  22.412  1.00 73.98           H  
ATOM    267  HB3 SER A  19      -6.909 -14.964  22.497  1.00 73.98           H  
ATOM    268  O   SER A  19      -7.106 -15.209  18.720  1.00 73.98           O  
ATOM    269  OG  SER A  19      -5.516 -14.086  21.274  1.00 73.98           O  
ATOM    270  HG  SER A  19      -5.306 -14.992  21.035  1.00 73.98           H  
ATOM    271  N   ASP A  20      -8.016 -16.587  20.248  1.00 81.62           N  
ATOM    272  H   ASP A  20      -8.377 -16.686  21.186  1.00 81.62           H  
ATOM    273  CA  ASP A  20      -7.807 -17.813  19.474  1.00 81.62           C  
ATOM    274  HA  ASP A  20      -6.750 -17.901  19.222  1.00 81.62           H  
ATOM    275  C   ASP A  20      -8.597 -17.796  18.162  1.00 81.62           C  
ATOM    276  CB  ASP A  20      -8.208 -19.036  20.314  1.00 81.62           C  
ATOM    277  HB2 ASP A  20      -9.220 -18.896  20.692  1.00 81.62           H  
ATOM    278  HB3 ASP A  20      -8.214 -19.912  19.664  1.00 81.62           H  
ATOM    279  O   ASP A  20      -8.071 -18.162  17.109  1.00 81.62           O  
ATOM    280  CG  ASP A  20      -7.263 -19.328  21.485  1.00 81.62           C  
ATOM    281  OD1 ASP A  20      -6.160 -18.736  21.530  1.00 81.62           O  
ATOM    282  OD2 ASP A  20      -7.649 -20.189  22.307  1.00 81.62           O  
ATOM    283  N   ASP A  21      -9.844 -17.326  18.186  1.00 83.64           N  
ATOM    284  H   ASP A  21     -10.258 -17.088  19.077  1.00 83.64           H  
ATOM    285  CA  ASP A  21     -10.667 -17.235  16.979  1.00 83.64           C  
ATOM    286  HA  ASP A  21     -10.601 -18.181  16.441  1.00 83.64           H  
ATOM    287  C   ASP A  21     -10.152 -16.169  16.004  1.00 83.64           C  
ATOM    288  CB  ASP A  21     -12.132 -17.017  17.368  1.00 83.64           C  
ATOM    289  HB2 ASP A  21     -12.692 -16.735  16.477  1.00 83.64           H  
ATOM    290  HB3 ASP A  21     -12.199 -16.198  18.085  1.00 83.64           H  
ATOM    291  O   ASP A  21     -10.084 -16.417  14.795  1.00 83.64           O  
ATOM    292  CG  ASP A  21     -12.778 -18.282  17.955  1.00 83.64           C  
ATOM    293  OD1 ASP A  21     -12.223 -19.404  17.765  1.00 83.64           O  
ATOM    294  OD2 ASP A  21     -13.873 -18.127  18.532  1.00 83.64           O  
ATOM    295  N   LEU A  22      -9.683 -15.022  16.508  1.00 83.91           N  
ATOM    296  H   LEU A  22      -9.765 -14.859  17.501  1.00 83.91           H  
ATOM    297  CA  LEU A  22      -9.018 -14.022  15.672  1.00 83.91           C  
ATOM    298  HA  LEU A  22      -9.696 -13.771  14.857  1.00 83.91           H  
ATOM    299  C   LEU A  22      -7.727 -14.579  15.048  1.00 83.91           C  
ATOM    300  CB  LEU A  22      -8.761 -12.756  16.507  1.00 83.91           C  
ATOM    301  HB2 LEU A  22      -9.712 -12.402  16.904  1.00 83.91           H  
ATOM    302  HB3 LEU A  22      -8.124 -13.018  17.352  1.00 83.91           H  
ATOM    303  O   LEU A  22      -7.484 -14.381  13.855  1.00 83.91           O  
ATOM    304  CG  LEU A  22      -8.093 -11.613  15.719  1.00 83.91           C  
ATOM    305  HG  LEU A  22      -7.126 -11.947  15.342  1.00 83.91           H  
ATOM    306  CD1 LEU A  22      -8.943 -11.131  14.538  1.00 83.91           C  
ATOM    307 HD11 LEU A  22      -8.474 -10.264  14.074  1.00 83.91           H  
ATOM    308 HD12 LEU A  22      -9.940 -10.861  14.888  1.00 83.91           H  
ATOM    309 HD13 LEU A  22      -9.022 -11.919  13.790  1.00 83.91           H  
ATOM    310  CD2 LEU A  22      -7.845 -10.423  16.645  1.00 83.91           C  
ATOM    311 HD21 LEU A  22      -7.328  -9.629  16.107  1.00 83.91           H  
ATOM    312 HD22 LEU A  22      -8.794 -10.045  17.025  1.00 83.91           H  
ATOM    313 HD23 LEU A  22      -7.226 -10.738  17.486  1.00 83.91           H  
ATOM    314  N   GLN A  23      -6.919 -15.318  15.815  1.00 84.86           N  
ATOM    315  H   GLN A  23      -7.165 -15.453  16.785  1.00 84.86           H  
ATOM    316  CA  GLN A  23      -5.714 -15.970  15.296  1.00 84.86           C  
ATOM    317  HA  GLN A  23      -5.076 -15.215  14.836  1.00 84.86           H  
ATOM    318  C   GLN A  23      -6.043 -16.994  14.204  1.00 84.86           C  
ATOM    319  CB  GLN A  23      -4.932 -16.644  16.429  1.00 84.86           C  
ATOM    320  HB2 GLN A  23      -4.212 -17.333  15.986  1.00 84.86           H  
ATOM    321  HB3 GLN A  23      -5.609 -17.220  17.060  1.00 84.86           H  
ATOM    322  O   GLN A  23      -5.381 -17.001  13.165  1.00 84.86           O  
ATOM    323  CG  GLN A  23      -4.157 -15.636  17.287  1.00 84.86           C  
ATOM    324  HG2 GLN A  23      -3.481 -15.067  16.649  1.00 84.86           H  
ATOM    325  HG3 GLN A  23      -4.843 -14.932  17.757  1.00 84.86           H  
ATOM    326  CD  GLN A  23      -3.324 -16.316  18.369  1.00 84.86           C  
ATOM    327  NE2 GLN A  23      -2.707 -15.563  19.251  1.00 84.86           N  
ATOM    328 HE21 GLN A  23      -2.234 -16.081  19.977  1.00 84.86           H  
ATOM    329 HE22 GLN A  23      -2.909 -14.575  19.314  1.00 84.86           H  
ATOM    330  OE1 GLN A  23      -3.165 -17.521  18.427  1.00 84.86           O  
ATOM    331  N   LYS A  24      -7.093 -17.806  14.378  1.00 87.40           N  
ATOM    332  H   LYS A  24      -7.574 -17.777  15.265  1.00 87.40           H  
ATOM    333  CA  LYS A  24      -7.556 -18.745  13.340  1.00 87.40           C  
ATOM    334  HA  LYS A  24      -6.743 -19.423  13.080  1.00 87.40           H  
ATOM    335  C   LYS A  24      -7.952 -18.023  12.054  1.00 87.40           C  
ATOM    336  CB  LYS A  24      -8.752 -19.560  13.845  1.00 87.40           C  
ATOM    337  HB2 LYS A  24      -9.201 -20.089  13.004  1.00 87.40           H  
ATOM    338  HB3 LYS A  24      -9.495 -18.867  14.237  1.00 87.40           H  
ATOM    339  O   LYS A  24      -7.640 -18.514  10.972  1.00 87.40           O  
ATOM    340  CG  LYS A  24      -8.392 -20.599  14.916  1.00 87.40           C  
ATOM    341  HG2 LYS A  24      -7.815 -21.411  14.471  1.00 87.40           H  
ATOM    342  HG3 LYS A  24      -7.786 -20.138  15.696  1.00 87.40           H  
ATOM    343  CD  LYS A  24      -9.690 -21.152  15.522  1.00 87.40           C  
ATOM    344  HD2 LYS A  24     -10.392 -20.327  15.646  1.00 87.40           H  
ATOM    345  HD3 LYS A  24     -10.136 -21.881  14.847  1.00 87.40           H  
ATOM    346  CE  LYS A  24      -9.462 -21.772  16.901  1.00 87.40           C  
ATOM    347  HE2 LYS A  24      -9.040 -22.772  16.799  1.00 87.40           H  
ATOM    348  HE3 LYS A  24      -8.746 -21.148  17.434  1.00 87.40           H  
ATOM    349  NZ  LYS A  24     -10.736 -21.788  17.667  1.00 87.40           N  
ATOM    350  HZ1 LYS A  24     -10.591 -22.039  18.634  1.00 87.40           H  
ATOM    351  HZ2 LYS A  24     -11.442 -22.378  17.251  1.00 87.40           H  
ATOM    352  HZ3 LYS A  24     -11.145 -20.865  17.701  1.00 87.40           H  
ATOM    353  N   ILE A  25      -8.603 -16.860  12.145  1.00 85.33           N  
ATOM    354  H   ILE A  25      -8.871 -16.535  13.063  1.00 85.33           H  
ATOM    355  CA  ILE A  25      -8.949 -16.056  10.963  1.00 85.33           C  
ATOM    356  HA  ILE A  25      -9.477 -16.697  10.257  1.00 85.33           H  
ATOM    357  C   ILE A  25      -7.671 -15.582  10.255  1.00 85.33           C  
ATOM    358  CB  ILE A  25      -9.892 -14.885  11.336  1.00 85.33           C  
ATOM    359  HB  ILE A  25      -9.449 -14.323  12.158  1.00 85.33           H  
ATOM    360  O   ILE A  25      -7.525 -15.809   9.051  1.00 85.33           O  
ATOM    361  CG1 ILE A  25     -11.271 -15.423  11.786  1.00 85.33           C  
ATOM    362 HG12 ILE A  25     -11.135 -16.250  12.482  1.00 85.33           H  
ATOM    363 HG13 ILE A  25     -11.808 -15.814  10.921  1.00 85.33           H  
ATOM    364  CG2 ILE A  25     -10.080 -13.925  10.142  1.00 85.33           C  
ATOM    365 HG21 ILE A  25     -10.470 -14.468   9.280  1.00 85.33           H  
ATOM    366 HG22 ILE A  25     -10.768 -13.122  10.406  1.00 85.33           H  
ATOM    367 HG23 ILE A  25      -9.133 -13.456   9.874  1.00 85.33           H  
ATOM    368  CD1 ILE A  25     -12.149 -14.376  12.487  1.00 85.33           C  
ATOM    369 HD11 ILE A  25     -11.618 -13.959  13.342  1.00 85.33           H  
ATOM    370 HD12 ILE A  25     -12.426 -13.574  11.803  1.00 85.33           H  
ATOM    371 HD13 ILE A  25     -13.061 -14.855  12.843  1.00 85.33           H  
ATOM    372  N   LEU A  26      -6.746 -14.966  10.998  1.00 82.85           N  
ATOM    373  H   LEU A  26      -6.933 -14.860  11.985  1.00 82.85           H  
ATOM    374  CA  LEU A  26      -5.537 -14.331  10.457  1.00 82.85           C  
ATOM    375  HA  LEU A  26      -5.822 -13.676   9.633  1.00 82.85           H  
ATOM    376  C   LEU A  26      -4.529 -15.322   9.869  1.00 82.85           C  
ATOM    377  CB  LEU A  26      -4.865 -13.506  11.571  1.00 82.85           C  
ATOM    378  HB2 LEU A  26      -3.884 -13.181  11.224  1.00 82.85           H  
ATOM    379  HB3 LEU A  26      -4.710 -14.152  12.435  1.00 82.85           H  
ATOM    380  O   LEU A  26      -3.931 -15.041   8.832  1.00 82.85           O  
ATOM    381  CG  LEU A  26      -5.658 -12.265  12.010  1.00 82.85           C  
ATOM    382  HG  LEU A  26      -6.674 -12.546  12.289  1.00 82.85           H  
ATOM    383  CD1 LEU A  26      -4.981 -11.611  13.215  1.00 82.85           C  
ATOM    384 HD11 LEU A  26      -3.972 -11.292  12.955  1.00 82.85           H  
ATOM    385 HD12 LEU A  26      -4.935 -12.328  14.035  1.00 82.85           H  
ATOM    386 HD13 LEU A  26      -5.567 -10.751  13.542  1.00 82.85           H  
ATOM    387  CD2 LEU A  26      -5.740 -11.227  10.895  1.00 82.85           C  
ATOM    388 HD21 LEU A  26      -6.323 -10.379  11.253  1.00 82.85           H  
ATOM    389 HD22 LEU A  26      -4.741 -10.899  10.610  1.00 82.85           H  
ATOM    390 HD23 LEU A  26      -6.249 -11.640  10.024  1.00 82.85           H  
ATOM    391  N   PHE A  27      -4.353 -16.476  10.511  1.00 85.04           N  
ATOM    392  H   PHE A  27      -4.845 -16.615  11.382  1.00 85.04           H  
ATOM    393  CA  PHE A  27      -3.355 -17.478  10.130  1.00 85.04           C  
ATOM    394  HA  PHE A  27      -2.678 -17.035   9.401  1.00 85.04           H  
ATOM    395  C   PHE A  27      -3.956 -18.696   9.429  1.00 85.04           C  
ATOM    396  CB  PHE A  27      -2.510 -17.857  11.351  1.00 85.04           C  
ATOM    397  HB2 PHE A  27      -1.759 -18.589  11.052  1.00 85.04           H  
ATOM    398  HB3 PHE A  27      -3.151 -18.329  12.095  1.00 85.04           H  
ATOM    399  O   PHE A  27      -3.269 -19.699   9.230  1.00 85.04           O  
ATOM    400  CG  PHE A  27      -1.789 -16.677  11.967  1.00 85.04           C  
ATOM    401  CD1 PHE A  27      -0.747 -16.045  11.263  1.00 85.04           C  
ATOM    402  HD1 PHE A  27      -0.456 -16.409  10.288  1.00 85.04           H  
ATOM    403  CD2 PHE A  27      -2.164 -16.200  13.236  1.00 85.04           C  
ATOM    404  HD2 PHE A  27      -2.951 -16.691  13.788  1.00 85.04           H  
ATOM    405  CE1 PHE A  27      -0.084 -14.940  11.825  1.00 85.04           C  
ATOM    406  HE1 PHE A  27       0.716 -14.459  11.283  1.00 85.04           H  
ATOM    407  CE2 PHE A  27      -1.505 -15.093  13.797  1.00 85.04           C  
ATOM    408  HE2 PHE A  27      -1.791 -14.735  14.775  1.00 85.04           H  
ATOM    409  CZ  PHE A  27      -0.465 -14.463  13.092  1.00 85.04           C  
ATOM    410  HZ  PHE A  27       0.045 -13.617  13.528  1.00 85.04           H  
ATOM    411  N   SER A  28      -5.226 -18.627   9.018  1.00 85.07           N  
ATOM    412  H   SER A  28      -5.776 -17.814   9.258  1.00 85.07           H  
ATOM    413  CA  SER A  28      -5.789 -19.669   8.162  1.00 85.07           C  
ATOM    414  HA  SER A  28      -5.728 -20.597   8.731  1.00 85.07           H  
ATOM    415  C   SER A  28      -4.962 -19.803   6.871  1.00 85.07           C  
ATOM    416  CB  SER A  28      -7.272 -19.440   7.841  1.00 85.07           C  
ATOM    417  HB2 SER A  28      -7.626 -20.270   7.231  1.00 85.07           H  
ATOM    418  HB3 SER A  28      -7.855 -19.437   8.762  1.00 85.07           H  
ATOM    419  O   SER A  28      -4.523 -18.791   6.312  1.00 85.07           O  
ATOM    420  OG  SER A  28      -7.498 -18.234   7.136  1.00 85.07           O  
ATOM    421  HG  SER A  28      -7.387 -17.508   7.754  1.00 85.07           H  
ATOM    422  N   PRO A  29      -4.779 -21.025   6.335  1.00 86.10           N  
ATOM    423  CA  PRO A  29      -4.097 -21.223   5.053  1.00 86.10           C  
ATOM    424  HA  PRO A  29      -3.046 -20.961   5.170  1.00 86.10           H  
ATOM    425  C   PRO A  29      -4.704 -20.382   3.921  1.00 86.10           C  
ATOM    426  CB  PRO A  29      -4.226 -22.723   4.766  1.00 86.10           C  
ATOM    427  HB2 PRO A  29      -5.149 -22.927   4.224  1.00 86.10           H  
ATOM    428  HB3 PRO A  29      -3.367 -23.100   4.211  1.00 86.10           H  
ATOM    429  O   PRO A  29      -3.991 -19.889   3.048  1.00 86.10           O  
ATOM    430  CG  PRO A  29      -4.315 -23.345   6.159  1.00 86.10           C  
ATOM    431  HG2 PRO A  29      -3.315 -23.445   6.579  1.00 86.10           H  
ATOM    432  HG3 PRO A  29      -4.824 -24.309   6.142  1.00 86.10           H  
ATOM    433  CD  PRO A  29      -5.100 -22.305   6.952  1.00 86.10           C  
ATOM    434  HD2 PRO A  29      -4.790 -22.338   7.996  1.00 86.10           H  
ATOM    435  HD3 PRO A  29      -6.169 -22.498   6.864  1.00 86.10           H  
ATOM    436  N   GLU A  30      -6.022 -20.167   3.962  1.00 86.94           N  
ATOM    437  H   GLU A  30      -6.551 -20.599   4.707  1.00 86.94           H  
ATOM    438  CA  GLU A  30      -6.735 -19.282   3.042  1.00 86.94           C  
ATOM    439  HA  GLU A  30      -6.529 -19.583   2.014  1.00 86.94           H  
ATOM    440  C   GLU A  30      -6.315 -17.819   3.192  1.00 86.94           C  
ATOM    441  CB  GLU A  30      -8.242 -19.360   3.291  1.00 86.94           C  
ATOM    442  HB2 GLU A  30      -8.440 -19.084   4.327  1.00 86.94           H  
ATOM    443  HB3 GLU A  30      -8.730 -18.632   2.642  1.00 86.94           H  
ATOM    444  O   GLU A  30      -6.044 -17.169   2.184  1.00 86.94           O  
ATOM    445  CG  GLU A  30      -8.849 -20.737   3.014  1.00 86.94           C  
ATOM    446  HG2 GLU A  30      -8.404 -21.469   3.687  1.00 86.94           H  
ATOM    447  HG3 GLU A  30      -8.614 -21.021   1.988  1.00 86.94           H  
ATOM    448  CD  GLU A  30     -10.373 -20.726   3.213  1.00 86.94           C  
ATOM    449  OE1 GLU A  30     -11.006 -21.704   2.778  1.00 86.94           O  
ATOM    450  OE2 GLU A  30     -10.910 -19.733   3.777  1.00 86.94           O  
ATOM    451  N   ALA A  31      -6.245 -17.298   4.422  1.00 83.36           N  
ATOM    452  H   ALA A  31      -6.436 -17.882   5.224  1.00 83.36           H  
ATOM    453  CA  ALA A  31      -5.828 -15.922   4.671  1.00 83.36           C  
ATOM    454  HA  ALA A  31      -6.463 -15.252   4.090  1.00 83.36           H  
ATOM    455  C   ALA A  31      -4.385 -15.698   4.214  1.00 83.36           C  
ATOM    456  CB  ALA A  31      -6.011 -15.584   6.153  1.00 83.36           C  
ATOM    457  HB1 ALA A  31      -5.661 -14.570   6.346  1.00 83.36           H  
ATOM    458  HB2 ALA A  31      -5.440 -16.272   6.776  1.00 83.36           H  
ATOM    459  HB3 ALA A  31      -7.067 -15.641   6.414  1.00 83.36           H  
ATOM    460  O   ALA A  31      -4.130 -14.744   3.485  1.00 83.36           O  
ATOM    461  N   ILE A  32      -3.467 -16.613   4.541  1.00 83.08           N  
ATOM    462  H   ILE A  32      -3.750 -17.366   5.151  1.00 83.08           H  
ATOM    463  CA  ILE A  32      -2.065 -16.542   4.099  1.00 83.08           C  
ATOM    464  HA  ILE A  32      -1.637 -15.600   4.444  1.00 83.08           H  
ATOM    465  C   ILE A  32      -1.983 -16.543   2.568  1.00 83.08           C  
ATOM    466  CB  ILE A  32      -1.248 -17.701   4.715  1.00 83.08           C  
ATOM    467  HB  ILE A  32      -1.746 -18.641   4.474  1.00 83.08           H  
ATOM    468  O   ILE A  32      -1.311 -15.695   1.977  1.00 83.08           O  
ATOM    469  CG1 ILE A  32      -1.191 -17.553   6.254  1.00 83.08           C  
ATOM    470 HG12 ILE A  32      -0.604 -16.672   6.514  1.00 83.08           H  
ATOM    471 HG13 ILE A  32      -2.196 -17.406   6.649  1.00 83.08           H  
ATOM    472  CG2 ILE A  32       0.176 -17.743   4.124  1.00 83.08           C  
ATOM    473 HG21 ILE A  32       0.751 -18.555   4.569  1.00 83.08           H  
ATOM    474 HG22 ILE A  32       0.688 -16.800   4.316  1.00 83.08           H  
ATOM    475 HG23 ILE A  32       0.150 -17.925   3.050  1.00 83.08           H  
ATOM    476  CD1 ILE A  32      -0.605 -18.772   6.977  1.00 83.08           C  
ATOM    477 HD11 ILE A  32       0.454 -18.889   6.749  1.00 83.08           H  
ATOM    478 HD12 ILE A  32      -0.711 -18.634   8.053  1.00 83.08           H  
ATOM    479 HD13 ILE A  32      -1.147 -19.672   6.686  1.00 83.08           H  
ATOM    480  N   LYS A  33      -2.710 -17.455   1.908  1.00 85.66           N  
ATOM    481  H   LYS A  33      -3.235 -18.129   2.446  1.00 85.66           H  
ATOM    482  CA  LYS A  33      -2.760 -17.523   0.443  1.00 85.66           C  
ATOM    483  HA  LYS A  33      -1.742 -17.651   0.073  1.00 85.66           H  
ATOM    484  C   LYS A  33      -3.275 -16.214  -0.154  1.00 85.66           C  
ATOM    485  CB  LYS A  33      -3.602 -18.734   0.018  1.00 85.66           C  
ATOM    486  HB2 LYS A  33      -3.182 -19.627   0.481  1.00 85.66           H  
ATOM    487  HB3 LYS A  33      -4.624 -18.609   0.377  1.00 85.66           H  
ATOM    488  O   LYS A  33      -2.662 -15.713  -1.090  1.00 85.66           O  
ATOM    489  CG  LYS A  33      -3.618 -18.933  -1.505  1.00 85.66           C  
ATOM    490  HG2 LYS A  33      -4.071 -18.064  -1.984  1.00 85.66           H  
ATOM    491  HG3 LYS A  33      -2.596 -19.044  -1.866  1.00 85.66           H  
ATOM    492  CD  LYS A  33      -4.428 -20.182  -1.874  1.00 85.66           C  
ATOM    493  HD2 LYS A  33      -5.443 -20.070  -1.493  1.00 85.66           H  
ATOM    494  HD3 LYS A  33      -3.969 -21.055  -1.411  1.00 85.66           H  
ATOM    495  CE  LYS A  33      -4.464 -20.358  -3.396  1.00 85.66           C  
ATOM    496  HE2 LYS A  33      -4.890 -19.456  -3.837  1.00 85.66           H  
ATOM    497  HE3 LYS A  33      -3.441 -20.455  -3.759  1.00 85.66           H  
ATOM    498  NZ  LYS A  33      -5.263 -21.546  -3.791  1.00 85.66           N  
ATOM    499  HZ1 LYS A  33      -6.215 -21.458  -3.466  1.00 85.66           H  
ATOM    500  HZ2 LYS A  33      -5.282 -21.645  -4.796  1.00 85.66           H  
ATOM    501  HZ3 LYS A  33      -4.870 -22.389  -3.397  1.00 85.66           H  
ATOM    502  N   LYS A  34      -4.346 -15.642   0.402  1.00 85.84           N  
ATOM    503  H   LYS A  34      -4.782 -16.118   1.179  1.00 85.84           H  
ATOM    504  CA  LYS A  34      -4.953 -14.396  -0.085  1.00 85.84           C  
ATOM    505  HA  LYS A  34      -5.059 -14.454  -1.169  1.00 85.84           H  
ATOM    506  C   LYS A  34      -4.101 -13.163   0.165  1.00 85.84           C  
ATOM    507  CB  LYS A  34      -6.344 -14.214   0.518  1.00 85.84           C  
ATOM    508  HB2 LYS A  34      -6.683 -13.200   0.306  1.00 85.84           H  
ATOM    509  HB3 LYS A  34      -6.318 -14.362   1.597  1.00 85.84           H  
ATOM    510  O   LYS A  34      -3.990 -12.340  -0.732  1.00 85.84           O  
ATOM    511  CG  LYS A  34      -7.318 -15.190  -0.138  1.00 85.84           C  
ATOM    512  HG2 LYS A  34      -7.050 -16.221   0.093  1.00 85.84           H  
ATOM    513  HG3 LYS A  34      -7.265 -15.059  -1.219  1.00 85.84           H  
ATOM    514  CD  LYS A  34      -8.740 -14.908   0.330  1.00 85.84           C  
ATOM    515  HD2 LYS A  34      -8.973 -13.860   0.146  1.00 85.84           H  
ATOM    516  HD3 LYS A  34      -8.845 -15.138   1.391  1.00 85.84           H  
ATOM    517  CE  LYS A  34      -9.642 -15.796  -0.517  1.00 85.84           C  
ATOM    518  HE2 LYS A  34      -9.329 -15.679  -1.554  1.00 85.84           H  
ATOM    519  HE3 LYS A  34      -9.508 -16.837  -0.224  1.00 85.84           H  
ATOM    520  NZ  LYS A  34     -11.045 -15.377  -0.402  1.00 85.84           N  
ATOM    521  HZ1 LYS A  34     -11.106 -14.425  -0.734  1.00 85.84           H  
ATOM    522  HZ2 LYS A  34     -11.634 -15.945  -0.994  1.00 85.84           H  
ATOM    523  HZ3 LYS A  34     -11.358 -15.421   0.557  1.00 85.84           H  
ATOM    524  N   MET A  35      -3.439 -13.056   1.317  1.00 83.85           N  
ATOM    525  H   MET A  35      -3.591 -13.756   2.030  1.00 83.85           H  
ATOM    526  CA  MET A  35      -2.451 -11.995   1.565  1.00 83.85           C  
ATOM    527  HA  MET A  35      -2.938 -11.020   1.546  1.00 83.85           H  
ATOM    528  C   MET A  35      -1.375 -11.999   0.473  1.00 83.85           C  
ATOM    529  CB  MET A  35      -1.775 -12.200   2.931  1.00 83.85           C  
ATOM    530  HB2 MET A  35      -0.904 -11.549   2.993  1.00 83.85           H  
ATOM    531  HB3 MET A  35      -1.418 -13.228   2.999  1.00 83.85           H  
ATOM    532  O   MET A  35      -0.996 -10.949  -0.040  1.00 83.85           O  
ATOM    533  CG  MET A  35      -2.669 -11.921   4.146  1.00 83.85           C  
ATOM    534  HG2 MET A  35      -2.130 -12.243   5.037  1.00 83.85           H  
ATOM    535  HG3 MET A  35      -3.570 -12.530   4.071  1.00 83.85           H  
ATOM    536  SD  MET A  35      -3.210 -10.216   4.413  1.00 83.85           S  
ATOM    537  CE  MET A  35      -1.654  -9.318   4.594  1.00 83.85           C  
ATOM    538  HE1 MET A  35      -1.052  -9.779   5.377  1.00 83.85           H  
ATOM    539  HE2 MET A  35      -1.868  -8.284   4.867  1.00 83.85           H  
ATOM    540  HE3 MET A  35      -1.116  -9.322   3.647  1.00 83.85           H  
ATOM    541  N   ALA A  36      -0.919 -13.188   0.075  1.00 78.78           N  
ATOM    542  H   ALA A  36      -1.234 -14.019   0.555  1.00 78.78           H  
ATOM    543  CA  ALA A  36       0.075 -13.324  -0.976  1.00 78.78           C  
ATOM    544  HA  ALA A  36       0.857 -12.584  -0.806  1.00 78.78           H  
ATOM    545  C   ALA A  36      -0.500 -13.060  -2.383  1.00 78.78           C  
ATOM    546  CB  ALA A  36       0.708 -14.714  -0.843  1.00 78.78           C  
ATOM    547  HB1 ALA A  36       1.018 -14.877   0.189  1.00 78.78           H  
ATOM    548  HB2 ALA A  36       1.594 -14.768  -1.475  1.00 78.78           H  
ATOM    549  HB3 ALA A  36      -0.006 -15.486  -1.130  1.00 78.78           H  
ATOM    550  O   ALA A  36       0.185 -12.464  -3.204  1.00 78.78           O  
ATOM    551  N   THR A  37      -1.719 -13.512  -2.701  1.00 83.03           N  
ATOM    552  H   THR A  37      -2.241 -14.034  -2.011  1.00 83.03           H  
ATOM    553  CA  THR A  37      -2.272 -13.429  -4.069  1.00 83.03           C  
ATOM    554  HA  THR A  37      -1.448 -13.421  -4.783  1.00 83.03           H  
ATOM    555  C   THR A  37      -3.062 -12.162  -4.377  1.00 83.03           C  
ATOM    556  CB  THR A  37      -3.160 -14.635  -4.415  1.00 83.03           C  
ATOM    557  HB  THR A  37      -3.582 -14.484  -5.409  1.00 83.03           H  
ATOM    558  O   THR A  37      -3.045 -11.733  -5.521  1.00 83.03           O  
ATOM    559  CG2 THR A  37      -2.380 -15.952  -4.439  1.00 83.03           C  
ATOM    560 HG21 THR A  37      -1.843 -16.094  -3.501  1.00 83.03           H  
ATOM    561 HG22 THR A  37      -1.677 -15.939  -5.272  1.00 83.03           H  
ATOM    562 HG23 THR A  37      -3.078 -16.777  -4.581  1.00 83.03           H  
ATOM    563  OG1 THR A  37      -4.225 -14.786  -3.505  1.00 83.03           O  
ATOM    564  HG1 THR A  37      -4.805 -14.028  -3.603  1.00 83.03           H  
ATOM    565  N   GLU A  38      -3.789 -11.603  -3.410  1.00 83.44           N  
ATOM    566  H   GLU A  38      -3.745 -11.991  -2.478  1.00 83.44           H  
ATOM    567  CA  GLU A  38      -4.675 -10.443  -3.610  1.00 83.44           C  
ATOM    568  HA  GLU A  38      -4.936 -10.355  -4.665  1.00 83.44           H  
ATOM    569  C   GLU A  38      -3.989  -9.123  -3.230  1.00 83.44           C  
ATOM    570  CB  GLU A  38      -5.990 -10.620  -2.815  1.00 83.44           C  
ATOM    571  HB2 GLU A  38      -5.759 -10.724  -1.755  1.00 83.44           H  
ATOM    572  HB3 GLU A  38      -6.584  -9.714  -2.938  1.00 83.44           H  
ATOM    573  O   GLU A  38      -4.296  -8.086  -3.809  1.00 83.44           O  
ATOM    574  CG  GLU A  38      -6.847 -11.822  -3.270  1.00 83.44           C  
ATOM    575  HG2 GLU A  38      -7.113 -11.685  -4.319  1.00 83.44           H  
ATOM    576  HG3 GLU A  38      -6.243 -12.726  -3.201  1.00 83.44           H  
ATOM    577  CD  GLU A  38      -8.140 -12.034  -2.444  1.00 83.44           C  
ATOM    578  OE1 GLU A  38      -8.671 -13.175  -2.460  1.00 83.44           O  
ATOM    579  OE2 GLU A  38      -8.585 -11.109  -1.728  1.00 83.44           O  
ATOM    580  N   CYS A  39      -3.043  -9.155  -2.284  1.00 85.24           N  
ATOM    581  H   CYS A  39      -2.867 -10.028  -1.808  1.00 85.24           H  
ATOM    582  CA  CYS A  39      -2.351  -7.954  -1.804  1.00 85.24           C  
ATOM    583  HA  CYS A  39      -2.845  -7.068  -2.202  1.00 85.24           H  
ATOM    584  C   CYS A  39      -0.887  -7.855  -2.262  1.00 85.24           C  
ATOM    585  CB  CYS A  39      -2.463  -7.888  -0.275  1.00 85.24           C  
ATOM    586  HB2 CYS A  39      -1.956  -8.739   0.181  1.00 85.24           H  
ATOM    587  HB3 CYS A  39      -1.990  -6.967   0.067  1.00 85.24           H  
ATOM    588  O   CYS A  39      -0.244  -6.839  -2.014  1.00 85.24           O  
ATOM    589  SG  CYS A  39      -4.199  -7.850   0.230  1.00 85.24           S  
ATOM    590  HG  CYS A  39      -4.400  -6.598  -0.190  1.00 85.24           H  
ATOM    591  N   ASP A  40      -0.338  -8.890  -2.909  1.00 83.71           N  
ATOM    592  H   ASP A  40      -0.943  -9.645  -3.199  1.00 83.71           H  
ATOM    593  CA  ASP A  40       1.091  -8.996  -3.243  1.00 83.71           C  
ATOM    594  HA  ASP A  40       1.254 -10.012  -3.605  1.00 83.71           H  
ATOM    595  C   ASP A  40       2.024  -8.848  -2.021  1.00 83.71           C  
ATOM    596  CB  ASP A  40       1.475  -8.043  -4.398  1.00 83.71           C  
ATOM    597  HB2 ASP A  40       2.557  -8.060  -4.532  1.00 83.71           H  
ATOM    598  HB3 ASP A  40       1.202  -7.020  -4.141  1.00 83.71           H  
ATOM    599  O   ASP A  40       3.143  -8.340  -2.142  1.00 83.71           O  
ATOM    600  CG  ASP A  40       0.881  -8.407  -5.756  1.00 83.71           C  
ATOM    601  OD1 ASP A  40       0.736  -9.624  -6.017  1.00 83.71           O  
ATOM    602  OD2 ASP A  40       0.702  -7.456  -6.560  1.00 83.71           O  
ATOM    603  N   LEU A  41       1.598  -9.291  -0.828  1.00 83.58           N  
ATOM    604  H   LEU A  41       0.677  -9.700  -0.756  1.00 83.58           H  
ATOM    605  CA  LEU A  41       2.446  -9.217   0.366  1.00 83.58           C  
ATOM    606  HA  LEU A  41       2.701  -8.168   0.518  1.00 83.58           H  
ATOM    607  C   LEU A  41       3.748 -10.002   0.143  1.00 83.58           C  
ATOM    608  CB  LEU A  41       1.694  -9.724   1.610  1.00 83.58           C  
ATOM    609  HB2 LEU A  41       0.811  -9.106   1.777  1.00 83.58           H  
ATOM    610  HB3 LEU A  41       1.365 -10.745   1.419  1.00 83.58           H  
ATOM    611  O   LEU A  41       3.722 -11.211  -0.096  1.00 83.58           O  
ATOM    612  CG  LEU A  41       2.571  -9.723   2.882  1.00 83.58           C  
ATOM    613  HG  LEU A  41       3.475 -10.305   2.705  1.00 83.58           H  
ATOM    614  CD1 LEU A  41       2.976  -8.316   3.323  1.00 83.58           C  
ATOM    615 HD11 LEU A  41       3.607  -8.384   4.210  1.00 83.58           H  
ATOM    616 HD12 LEU A  41       2.085  -7.736   3.561  1.00 83.58           H  
ATOM    617 HD13 LEU A  41       3.531  -7.817   2.529  1.00 83.58           H  
ATOM    618  CD2 LEU A  41       1.838 -10.380   4.049  1.00 83.58           C  
ATOM    619 HD21 LEU A  41       2.518 -10.471   4.896  1.00 83.58           H  
ATOM    620 HD22 LEU A  41       1.497 -11.374   3.762  1.00 83.58           H  
ATOM    621 HD23 LEU A  41       0.992  -9.759   4.344  1.00 83.58           H  
ATOM    622  N   GLY A  42       4.885  -9.307   0.230  1.00 79.35           N  
ATOM    623  H   GLY A  42       4.826  -8.310   0.382  1.00 79.35           H  
ATOM    624  CA  GLY A  42       6.215  -9.886   0.027  1.00 79.35           C  
ATOM    625  HA2 GLY A  42       6.337 -10.748   0.683  1.00 79.35           H  
ATOM    626  HA3 GLY A  42       6.963  -9.140   0.294  1.00 79.35           H  
ATOM    627  C   GLY A  42       6.496 -10.331  -1.411  1.00 79.35           C  
ATOM    628  O   GLY A  42       7.497 -11.003  -1.659  1.00 79.35           O  
ATOM    629  N   ARG A  43       5.631  -9.978  -2.370  1.00 84.12           N  
ATOM    630  H   ARG A  43       4.849  -9.392  -2.113  1.00 84.12           H  
ATOM    631  CA  ARG A  43       5.796 -10.319  -3.784  1.00 84.12           C  
ATOM    632  HA  ARG A  43       6.583 -11.067  -3.870  1.00 84.12           H  
ATOM    633  C   ARG A  43       6.249  -9.117  -4.592  1.00 84.12           C  
ATOM    634  CB  ARG A  43       4.512 -10.921  -4.359  1.00 84.12           C  
ATOM    635  HB2 ARG A  43       3.682 -10.227  -4.223  1.00 84.12           H  
ATOM    636  HB3 ARG A  43       4.651 -11.080  -5.428  1.00 84.12           H  
ATOM    637  O   ARG A  43       5.892  -7.972  -4.323  1.00 84.12           O  
ATOM    638  CG  ARG A  43       4.180 -12.261  -3.694  1.00 84.12           C  
ATOM    639  HG2 ARG A  43       5.061 -12.903  -3.703  1.00 84.12           H  
ATOM    640  HG3 ARG A  43       3.862 -12.096  -2.664  1.00 84.12           H  
ATOM    641  CD  ARG A  43       3.058 -12.934  -4.475  1.00 84.12           C  
ATOM    642  HD2 ARG A  43       2.186 -12.281  -4.456  1.00 84.12           H  
ATOM    643  HD3 ARG A  43       3.370 -13.046  -5.513  1.00 84.12           H  
ATOM    644  NE  ARG A  43       2.745 -14.263  -3.920  1.00 84.12           N  
ATOM    645  HE  ARG A  43       3.335 -14.588  -3.167  1.00 84.12           H  
ATOM    646  NH1 ARG A  43       0.912 -14.634  -5.231  1.00 84.12           N  
ATOM    647 HH11 ARG A  43       0.927 -13.648  -5.451  1.00 84.12           H  
ATOM    648 HH12 ARG A  43       0.167 -15.219  -5.580  1.00 84.12           H  
ATOM    649  NH2 ARG A  43       1.629 -16.248  -3.857  1.00 84.12           N  
ATOM    650 HH21 ARG A  43       0.870 -16.830  -4.179  1.00 84.12           H  
ATOM    651 HH22 ARG A  43       2.286 -16.583  -3.167  1.00 84.12           H  
ATOM    652  CZ  ARG A  43       1.765 -15.041  -4.334  1.00 84.12           C  
ATOM    653  N   HIS A  44       7.032  -9.408  -5.624  1.00 86.39           N  
ATOM    654  H   HIS A  44       7.245 -10.378  -5.806  1.00 86.39           H  
ATOM    655  CA  HIS A  44       7.432  -8.418  -6.609  1.00 86.39           C  
ATOM    656  HA  HIS A  44       7.711  -7.495  -6.100  1.00 86.39           H  
ATOM    657  C   HIS A  44       6.267  -8.113  -7.545  1.00 86.39           C  
ATOM    658  CB  HIS A  44       8.651  -8.929  -7.377  1.00 86.39           C  
ATOM    659  HB2 HIS A  44       8.486  -9.958  -7.695  1.00 86.39           H  
ATOM    660  HB3 HIS A  44       8.780  -8.325  -8.276  1.00 86.39           H  
ATOM    661  O   HIS A  44       5.841  -8.970  -8.316  1.00 86.39           O  
ATOM    662  CG  HIS A  44       9.908  -8.845  -6.557  1.00 86.39           C  
ATOM    663  CD2 HIS A  44      10.410  -9.806  -5.722  1.00 86.39           C  
ATOM    664  HD2 HIS A  44       9.985 -10.783  -5.541  1.00 86.39           H  
ATOM    665  ND1 HIS A  44      10.738  -7.751  -6.470  1.00 86.39           N  
ATOM    666  HD1 HIS A  44      10.607  -6.868  -6.943  1.00 86.39           H  
ATOM    667  CE1 HIS A  44      11.731  -8.053  -5.617  1.00 86.39           C  
ATOM    668  HE1 HIS A  44      12.539  -7.392  -5.343  1.00 86.39           H  
ATOM    669  NE2 HIS A  44      11.569  -9.293  -5.133  1.00 86.39           N  
ATOM    670  N   HIS A  45       5.793  -6.875  -7.495  1.00 87.84           N  
ATOM    671  H   HIS A  45       6.146  -6.248  -6.786  1.00 87.84           H  
ATOM    672  CA  HIS A  45       4.805  -6.343  -8.414  1.00 87.84           C  
ATOM    673  HA  HIS A  45       4.210  -7.160  -8.821  1.00 87.84           H  
ATOM    674  C   HIS A  45       5.498  -5.614  -9.561  1.00 87.84           C  
ATOM    675  CB  HIS A  45       3.861  -5.418  -7.652  1.00 87.84           C  
ATOM    676  HB2 HIS A  45       3.388  -5.988  -6.852  1.00 87.84           H  
ATOM    677  HB3 HIS A  45       4.422  -4.593  -7.212  1.00 87.84           H  
ATOM    678  O   HIS A  45       6.317  -4.718  -9.340  1.00 87.84           O  
ATOM    679  CG  HIS A  45       2.786  -4.861  -8.538  1.00 87.84           C  
ATOM    680  CD2 HIS A  45       2.774  -3.636  -9.150  1.00 87.84           C  
ATOM    681  HD2 HIS A  45       3.545  -2.883  -9.082  1.00 87.84           H  
ATOM    682  ND1 HIS A  45       1.631  -5.515  -8.888  1.00 87.84           N  
ATOM    683  HD1 HIS A  45       1.273  -6.350  -8.446  1.00 87.84           H  
ATOM    684  CE1 HIS A  45       0.941  -4.706  -9.710  1.00 87.84           C  
ATOM    685  HE1 HIS A  45      -0.040  -4.925 -10.105  1.00 87.84           H  
ATOM    686  NE2 HIS A  45       1.585  -3.537  -9.879  1.00 87.84           N  
ATOM    687  N   TRP A  46       5.163  -5.987 -10.790  1.00 89.88           N  
ATOM    688  H   TRP A  46       4.462  -6.705 -10.904  1.00 89.88           H  
ATOM    689  CA  TRP A  46       5.725  -5.382 -11.990  1.00 89.88           C  
ATOM    690  HA  TRP A  46       6.743  -5.047 -11.794  1.00 89.88           H  
ATOM    691  C   TRP A  46       4.921  -4.154 -12.408  1.00 89.88           C  
ATOM    692  CB  TRP A  46       5.788  -6.439 -13.092  1.00 89.88           C  
ATOM    693  HB2 TRP A  46       4.793  -6.863 -13.226  1.00 89.88           H  
ATOM    694  HB3 TRP A  46       6.048  -5.952 -14.032  1.00 89.88           H  
ATOM    695  O   TRP A  46       3.810  -4.263 -12.924  1.00 89.88           O  
ATOM    696  CG  TRP A  46       6.750  -7.569 -12.868  1.00 89.88           C  
ATOM    697  CD1 TRP A  46       7.713  -7.645 -11.917  1.00 89.88           C  
ATOM    698  HD1 TRP A  46       7.915  -6.887 -11.175  1.00 89.88           H  
ATOM    699  CD2 TRP A  46       6.818  -8.826 -13.602  1.00 89.88           C  
ATOM    700  CE2 TRP A  46       7.851  -9.628 -13.034  1.00 89.88           C  
ATOM    701  CE3 TRP A  46       6.096  -9.372 -14.684  1.00 89.88           C  
ATOM    702  HE3 TRP A  46       5.295  -8.798 -15.125  1.00 89.88           H  
ATOM    703  NE1 TRP A  46       8.364  -8.860 -12.012  1.00 89.88           N  
ATOM    704  HE1 TRP A  46       9.083  -9.165 -11.372  1.00 89.88           H  
ATOM    705  CH2 TRP A  46       7.419 -11.425 -14.593  1.00 89.88           C  
ATOM    706  HH2 TRP A  46       7.636 -12.412 -14.973  1.00 89.88           H  
ATOM    707  CZ2 TRP A  46       8.156 -10.909 -13.513  1.00 89.88           C  
ATOM    708  HZ2 TRP A  46       8.941 -11.494 -13.056  1.00 89.88           H  
ATOM    709  CZ3 TRP A  46       6.393 -10.658 -15.175  1.00 89.88           C  
ATOM    710  HZ3 TRP A  46       5.825 -11.066 -15.997  1.00 89.88           H  
ATOM    711  N   MET A  47       5.524  -2.981 -12.237  1.00 89.82           N  
ATOM    712  H   MET A  47       6.459  -2.970 -11.855  1.00 89.82           H  
ATOM    713  CA  MET A  47       5.019  -1.737 -12.800  1.00 89.82           C  
ATOM    714  HA  MET A  47       3.935  -1.700 -12.689  1.00 89.82           H  
ATOM    715  C   MET A  47       5.355  -1.708 -14.281  1.00 89.82           C  
ATOM    716  CB  MET A  47       5.627  -0.525 -12.086  1.00 89.82           C  
ATOM    717  HB2 MET A  47       5.346   0.382 -12.622  1.00 89.82           H  
ATOM    718  HB3 MET A  47       6.714  -0.596 -12.101  1.00 89.82           H  
ATOM    719  O   MET A  47       6.509  -1.527 -14.667  1.00 89.82           O  
ATOM    720  CG  MET A  47       5.153  -0.411 -10.635  1.00 89.82           C  
ATOM    721  HG2 MET A  47       5.495  -1.288 -10.086  1.00 89.82           H  
ATOM    722  HG3 MET A  47       5.632   0.462 -10.192  1.00 89.82           H  
ATOM    723  SD  MET A  47       3.358  -0.255 -10.398  1.00 89.82           S  
ATOM    724  CE  MET A  47       2.989   1.230 -11.376  1.00 89.82           C  
ATOM    725  HE1 MET A  47       3.017   0.992 -12.439  1.00 89.82           H  
ATOM    726  HE2 MET A  47       3.721   2.011 -11.165  1.00 89.82           H  
ATOM    727  HE3 MET A  47       1.994   1.595 -11.123  1.00 89.82           H  
ATOM    728  N   ARG A  48       4.346  -1.926 -15.116  1.00 87.39           N  
ATOM    729  H   ARG A  48       3.429  -2.088 -14.726  1.00 87.39           H  
ATOM    730  CA  ARG A  48       4.489  -1.843 -16.565  1.00 87.39           C  
ATOM    731  HA  ARG A  48       5.492  -2.159 -16.851  1.00 87.39           H  
ATOM    732  C   ARG A  48       4.361  -0.407 -17.066  1.00 87.39           C  
ATOM    733  CB  ARG A  48       3.499  -2.772 -17.246  1.00 87.39           C  
ATOM    734  HB2 ARG A  48       2.492  -2.442 -16.992  1.00 87.39           H  
ATOM    735  HB3 ARG A  48       3.680  -2.659 -18.315  1.00 87.39           H  
ATOM    736  O   ARG A  48       3.696   0.418 -16.451  1.00 87.39           O  
ATOM    737  CG  ARG A  48       3.631  -4.265 -16.914  1.00 87.39           C  
ATOM    738  HG2 ARG A  48       3.569  -4.417 -15.836  1.00 87.39           H  
ATOM    739  HG3 ARG A  48       4.595  -4.632 -17.266  1.00 87.39           H  
ATOM    740  CD  ARG A  48       2.493  -5.049 -17.585  1.00 87.39           C  
ATOM    741  HD2 ARG A  48       1.552  -4.734 -17.136  1.00 87.39           H  
ATOM    742  HD3 ARG A  48       2.616  -6.114 -17.386  1.00 87.39           H  
ATOM    743  NE  ARG A  48       2.420  -4.790 -19.032  1.00 87.39           N  
ATOM    744  HE  ARG A  48       1.875  -3.983 -19.302  1.00 87.39           H  
ATOM    745  NH1 ARG A  48       3.890  -6.389 -19.782  1.00 87.39           N  
ATOM    746 HH11 ARG A  48       4.320  -6.874 -20.557  1.00 87.39           H  
ATOM    747 HH12 ARG A  48       4.011  -6.699 -18.828  1.00 87.39           H  
ATOM    748  NH2 ARG A  48       2.853  -4.995 -21.220  1.00 87.39           N  
ATOM    749 HH21 ARG A  48       3.232  -5.463 -22.030  1.00 87.39           H  
ATOM    750 HH22 ARG A  48       2.168  -4.262 -21.330  1.00 87.39           H  
ATOM    751  CZ  ARG A  48       3.059  -5.402 -20.003  1.00 87.39           C  
ATOM    752  N   ALA A  49       4.974  -0.125 -18.209  1.00 82.63           N  
ATOM    753  H   ALA A  49       5.544  -0.846 -18.627  1.00 82.63           H  
ATOM    754  CA  ALA A  49       4.940   1.167 -18.878  1.00 82.63           C  
ATOM    755  HA  ALA A  49       5.311   1.927 -18.190  1.00 82.63           H  
ATOM    756  C   ALA A  49       3.519   1.568 -19.308  1.00 82.63           C  
ATOM    757  CB  ALA A  49       5.869   1.101 -20.095  1.00 82.63           C  
ATOM    758  HB1 ALA A  49       5.909   2.080 -20.573  1.00 82.63           H  
ATOM    759  HB2 ALA A  49       5.491   0.377 -20.817  1.00 82.63           H  
ATOM    760  HB3 ALA A  49       6.880   0.815 -19.805  1.00 82.63           H  
ATOM    761  O   ALA A  49       3.229   2.761 -19.347  1.00 82.63           O  
ATOM    762  N   ASP A  50       2.653   0.589 -19.596  1.00 82.25           N  
ATOM    763  H   ASP A  50       2.943  -0.370 -19.466  1.00 82.25           H  
ATOM    764  CA  ASP A  50       1.233   0.760 -19.937  1.00 82.25           C  
ATOM    765  HA  ASP A  50       1.130   1.679 -20.514  1.00 82.25           H  
ATOM    766  C   ASP A  50       0.327   0.940 -18.700  1.00 82.25           C  
ATOM    767  CB  ASP A  50       0.759  -0.403 -20.852  1.00 82.25           C  
ATOM    768  HB2 ASP A  50       1.256  -0.288 -21.816  1.00 82.25           H  
ATOM    769  HB3 ASP A  50      -0.312  -0.301 -21.025  1.00 82.25           H  
ATOM    770  O   ASP A  50      -0.770   1.486 -18.820  1.00 82.25           O  
ATOM    771  CG  ASP A  50       1.046  -1.833 -20.348  1.00 82.25           C  
ATOM    772  OD1 ASP A  50       1.608  -1.986 -19.248  1.00 82.25           O  
ATOM    773  OD2 ASP A  50       0.896  -2.826 -21.097  1.00 82.25           O  
ATOM    774  N   ASN A  51       0.789   0.572 -17.501  1.00 80.34           N  
ATOM    775  H   ASN A  51       1.716   0.173 -17.450  1.00 80.34           H  
ATOM    776  CA  ASN A  51       0.041   0.744 -16.256  1.00 80.34           C  
ATOM    777  HA  ASN A  51      -1.025   0.687 -16.477  1.00 80.34           H  
ATOM    778  C   ASN A  51       0.320   2.122 -15.640  1.00 80.34           C  
ATOM    779  CB  ASN A  51       0.376  -0.402 -15.285  1.00 80.34           C  
ATOM    780  HB2 ASN A  51      -0.037  -0.165 -14.304  1.00 80.34           H  
ATOM    781  HB3 ASN A  51       1.459  -0.485 -15.185  1.00 80.34           H  
ATOM    782  O   ASN A  51       1.389   2.369 -15.080  1.00 80.34           O  
ATOM    783  CG  ASN A  51      -0.196  -1.745 -15.705  1.00 80.34           C  
ATOM    784  ND2 ASN A  51       0.215  -2.813 -15.061  1.00 80.34           N  
ATOM    785 HD21 ASN A  51       0.818  -2.734 -14.255  1.00 80.34           H  
ATOM    786 HD22 ASN A  51      -0.263  -3.666 -15.314  1.00 80.34           H  
ATOM    787  OD1 ASN A  51      -1.045  -1.870 -16.567  1.00 80.34           O  
ATOM    788  N   ALA A  52      -0.661   3.025 -15.708  1.00 86.56           N  
ATOM    789  H   ALA A  52      -1.483   2.799 -16.248  1.00 86.56           H  
ATOM    790  CA  ALA A  52      -0.529   4.369 -15.141  1.00 86.56           C  
ATOM    791  HA  ALA A  52       0.453   4.765 -15.403  1.00 86.56           H  
ATOM    792  C   ALA A  52      -0.627   4.389 -13.607  1.00 86.56           C  
ATOM    793  CB  ALA A  52      -1.591   5.271 -15.779  1.00 86.56           C  
ATOM    794  HB1 ALA A  52      -1.482   6.287 -15.400  1.00 86.56           H  
ATOM    795  HB2 ALA A  52      -2.589   4.908 -15.533  1.00 86.56           H  
ATOM    796  HB3 ALA A  52      -1.469   5.281 -16.862  1.00 86.56           H  
ATOM    797  O   ALA A  52       0.107   5.133 -12.957  1.00 86.56           O  
ATOM    798  N   ILE A  53      -1.520   3.574 -13.042  1.00 92.96           N  
ATOM    799  H   ILE A  53      -2.051   2.954 -13.636  1.00 92.96           H  
ATOM    800  CA  ILE A  53      -1.827   3.527 -11.611  1.00 92.96           C  
ATOM    801  HA  ILE A  53      -0.970   3.928 -11.068  1.00 92.96           H  
ATOM    802  C   ILE A  53      -2.017   2.076 -11.161  1.00 92.96           C  
ATOM    803  CB  ILE A  53      -3.039   4.431 -11.267  1.00 92.96           C  
ATOM    804  HB  ILE A  53      -2.738   5.459 -11.468  1.00 92.96           H  
ATOM    805  O   ILE A  53      -2.668   1.283 -11.839  1.00 92.96           O  
ATOM    806  CG1 ILE A  53      -3.374   4.329  -9.760  1.00 92.96           C  
ATOM    807 HG12 ILE A  53      -3.773   3.339  -9.538  1.00 92.96           H  
ATOM    808 HG13 ILE A  53      -2.454   4.462  -9.190  1.00 92.96           H  
ATOM    809  CG2 ILE A  53      -4.272   4.129 -12.144  1.00 92.96           C  
ATOM    810 HG21 ILE A  53      -5.072   4.835 -11.922  1.00 92.96           H  
ATOM    811 HG22 ILE A  53      -4.630   3.117 -11.954  1.00 92.96           H  
ATOM    812 HG23 ILE A  53      -4.028   4.234 -13.201  1.00 92.96           H  
ATOM    813  CD1 ILE A  53      -4.380   5.371  -9.259  1.00 92.96           C  
ATOM    814 HD11 ILE A  53      -4.029   6.374  -9.502  1.00 92.96           H  
ATOM    815 HD12 ILE A  53      -5.360   5.205  -9.705  1.00 92.96           H  
ATOM    816 HD13 ILE A  53      -4.475   5.287  -8.176  1.00 92.96           H  
ATOM    817  N   SER A  54      -1.456   1.740 -10.003  1.00 92.56           N  
ATOM    818  H   SER A  54      -0.889   2.438  -9.543  1.00 92.56           H  
ATOM    819  CA  SER A  54      -1.649   0.467  -9.308  1.00 92.56           C  
ATOM    820  HA  SER A  54      -2.420  -0.118  -9.809  1.00 92.56           H  
ATOM    821  C   SER A  54      -2.099   0.751  -7.877  1.00 92.56           C  
ATOM    822  CB  SER A  54      -0.345  -0.337  -9.347  1.00 92.56           C  
ATOM    823  HB2 SER A  54       0.446   0.226  -8.852  1.00 92.56           H  
ATOM    824  HB3 SER A  54      -0.061  -0.494 -10.387  1.00 92.56           H  
ATOM    825  O   SER A  54      -1.434   1.502  -7.166  1.00 92.56           O  
ATOM    826  OG  SER A  54      -0.490  -1.596  -8.717  1.00 92.56           O  
ATOM    827  HG  SER A  54       0.193  -2.176  -9.060  1.00 92.56           H  
ATOM    828  N   VAL A  55      -3.229   0.176  -7.458  1.00 93.98           N  
ATOM    829  H   VAL A  55      -3.693  -0.467  -8.084  1.00 93.98           H  
ATOM    830  CA  VAL A  55      -3.791   0.317  -6.104  1.00 93.98           C  
ATOM    831  HA  VAL A  55      -3.171   0.992  -5.514  1.00 93.98           H  
ATOM    832  C   VAL A  55      -3.781  -1.052  -5.443  1.00 93.98           C  
ATOM    833  CB  VAL A  55      -5.227   0.884  -6.125  1.00 93.98           C  
ATOM    834  HB  VAL A  55      -5.870   0.207  -6.687  1.00 93.98           H  
ATOM    835  O   VAL A  55      -4.388  -1.989  -5.960  1.00 93.98           O  
ATOM    836  CG1 VAL A  55      -5.799   1.024  -4.705  1.00 93.98           C  
ATOM    837 HG11 VAL A  55      -5.149   1.648  -4.092  1.00 93.98           H  
ATOM    838 HG12 VAL A  55      -5.906   0.044  -4.240  1.00 93.98           H  
ATOM    839 HG13 VAL A  55      -6.786   1.484  -4.749  1.00 93.98           H  
ATOM    840  CG2 VAL A  55      -5.285   2.257  -6.803  1.00 93.98           C  
ATOM    841 HG21 VAL A  55      -4.652   2.969  -6.274  1.00 93.98           H  
ATOM    842 HG22 VAL A  55      -4.953   2.179  -7.839  1.00 93.98           H  
ATOM    843 HG23 VAL A  55      -6.311   2.627  -6.805  1.00 93.98           H  
ATOM    844  N   ARG A  56      -3.102  -1.177  -4.300  1.00 92.70           N  
ATOM    845  H   ARG A  56      -2.577  -0.381  -3.968  1.00 92.70           H  
ATOM    846  CA  ARG A  56      -2.932  -2.459  -3.604  1.00 92.70           C  
ATOM    847  HA  ARG A  56      -3.525  -3.226  -4.102  1.00 92.70           H  
ATOM    848  C   ARG A  56      -3.402  -2.374  -2.153  1.00 92.70           C  
ATOM    849  CB  ARG A  56      -1.479  -2.931  -3.722  1.00 92.70           C  
ATOM    850  HB2 ARG A  56      -1.348  -3.818  -3.102  1.00 92.70           H  
ATOM    851  HB3 ARG A  56      -0.804  -2.152  -3.367  1.00 92.70           H  
ATOM    852  O   ARG A  56      -2.691  -1.789  -1.331  1.00 92.70           O  
ATOM    853  CG  ARG A  56      -1.158  -3.296  -5.183  1.00 92.70           C  
ATOM    854  HG2 ARG A  56      -1.184  -2.405  -5.809  1.00 92.70           H  
ATOM    855  HG3 ARG A  56      -1.910  -3.995  -5.549  1.00 92.70           H  
ATOM    856  CD  ARG A  56       0.209  -3.964  -5.319  1.00 92.70           C  
ATOM    857  HD2 ARG A  56       0.330  -4.305  -6.347  1.00 92.70           H  
ATOM    858  HD3 ARG A  56       0.234  -4.836  -4.666  1.00 92.70           H  
ATOM    859  NE  ARG A  56       1.292  -3.025  -4.983  1.00 92.70           N  
ATOM    860  HE  ARG A  56       1.058  -2.043  -5.024  1.00 92.70           H  
ATOM    861  NH1 ARG A  56       2.902  -4.599  -4.543  1.00 92.70           N  
ATOM    862 HH11 ARG A  56       3.854  -4.841  -4.307  1.00 92.70           H  
ATOM    863 HH12 ARG A  56       2.253  -5.324  -4.814  1.00 92.70           H  
ATOM    864  NH2 ARG A  56       3.324  -2.435  -4.197  1.00 92.70           N  
ATOM    865 HH21 ARG A  56       4.079  -2.701  -3.581  1.00 92.70           H  
ATOM    866 HH22 ARG A  56       3.009  -1.476  -4.196  1.00 92.70           H  
ATOM    867  CZ  ARG A  56       2.501  -3.361  -4.587  1.00 92.70           C  
ATOM    868  N   PRO A  57      -4.578  -2.940  -1.829  1.00 94.39           N  
ATOM    869  CA  PRO A  57      -5.065  -3.049  -0.459  1.00 94.39           C  
ATOM    870  HA  PRO A  57      -5.249  -2.052  -0.060  1.00 94.39           H  
ATOM    871  C   PRO A  57      -4.069  -3.797   0.430  1.00 94.39           C  
ATOM    872  CB  PRO A  57      -6.389  -3.820  -0.551  1.00 94.39           C  
ATOM    873  HB2 PRO A  57      -6.218  -4.886  -0.400  1.00 94.39           H  
ATOM    874  HB3 PRO A  57      -7.128  -3.460   0.165  1.00 94.39           H  
ATOM    875  O   PRO A  57      -3.491  -4.797   0.011  1.00 94.39           O  
ATOM    876  CG  PRO A  57      -6.853  -3.596  -1.988  1.00 94.39           C  
ATOM    877  HG2 PRO A  57      -7.371  -2.641  -2.076  1.00 94.39           H  
ATOM    878  HG3 PRO A  57      -7.486  -4.411  -2.340  1.00 94.39           H  
ATOM    879  CD  PRO A  57      -5.540  -3.529  -2.753  1.00 94.39           C  
ATOM    880  HD2 PRO A  57      -5.667  -2.921  -3.648  1.00 94.39           H  
ATOM    881  HD3 PRO A  57      -5.218  -4.536  -3.020  1.00 94.39           H  
ATOM    882  N   LEU A  58      -3.911  -3.356   1.677  1.00 94.39           N  
ATOM    883  H   LEU A  58      -4.375  -2.501   1.949  1.00 94.39           H  
ATOM    884  CA  LEU A  58      -3.059  -4.034   2.657  1.00 94.39           C  
ATOM    885  HA  LEU A  58      -2.177  -4.416   2.143  1.00 94.39           H  
ATOM    886  C   LEU A  58      -3.737  -5.256   3.301  1.00 94.39           C  
ATOM    887  CB  LEU A  58      -2.609  -3.022   3.725  1.00 94.39           C  
ATOM    888  HB2 LEU A  58      -2.038  -3.562   4.481  1.00 94.39           H  
ATOM    889  HB3 LEU A  58      -3.489  -2.612   4.218  1.00 94.39           H  
ATOM    890  O   LEU A  58      -3.087  -6.044   3.989  1.00 94.39           O  
ATOM    891  CG  LEU A  58      -1.742  -1.855   3.216  1.00 94.39           C  
ATOM    892  HG  LEU A  58      -2.366  -1.120   2.707  1.00 94.39           H  
ATOM    893  CD1 LEU A  58      -1.078  -1.177   4.411  1.00 94.39           C  
ATOM    894 HD11 LEU A  58      -0.616  -0.245   4.085  1.00 94.39           H  
ATOM    895 HD12 LEU A  58      -0.318  -1.835   4.832  1.00 94.39           H  
ATOM    896 HD13 LEU A  58      -1.820  -0.953   5.178  1.00 94.39           H  
ATOM    897  CD2 LEU A  58      -0.633  -2.279   2.258  1.00 94.39           C  
ATOM    898 HD21 LEU A  58       0.106  -1.483   2.172  1.00 94.39           H  
ATOM    899 HD22 LEU A  58      -0.134  -3.169   2.641  1.00 94.39           H  
ATOM    900 HD23 LEU A  58      -1.052  -2.497   1.276  1.00 94.39           H  
ATOM    901  N   VAL A  59      -5.046  -5.424   3.117  1.00 92.13           N  
ATOM    902  H   VAL A  59      -5.539  -4.768   2.528  1.00 92.13           H  
ATOM    903  CA  VAL A  59      -5.802  -6.562   3.648  1.00 92.13           C  
ATOM    904  HA  VAL A  59      -5.094  -7.338   3.941  1.00 92.13           H  
ATOM    905  C   VAL A  59      -6.737  -7.097   2.560  1.00 92.13           C  
ATOM    906  CB  VAL A  59      -6.583  -6.181   4.919  1.00 92.13           C  
ATOM    907  HB  VAL A  59      -7.295  -5.388   4.689  1.00 92.13           H  
ATOM    908  O   VAL A  59      -7.467  -6.306   1.965  1.00 92.13           O  
ATOM    909  CG1 VAL A  59      -7.346  -7.377   5.507  1.00 92.13           C  
ATOM    910 HG11 VAL A  59      -6.656  -8.191   5.730  1.00 92.13           H  
ATOM    911 HG12 VAL A  59      -8.101  -7.720   4.799  1.00 92.13           H  
ATOM    912 HG13 VAL A  59      -7.857  -7.075   6.421  1.00 92.13           H  
ATOM    913  CG2 VAL A  59      -5.633  -5.690   6.016  1.00 92.13           C  
ATOM    914 HG21 VAL A  59      -4.889  -6.453   6.246  1.00 92.13           H  
ATOM    915 HG22 VAL A  59      -6.209  -5.453   6.911  1.00 92.13           H  
ATOM    916 HG23 VAL A  59      -5.126  -4.781   5.695  1.00 92.13           H  
ATOM    917  N   PRO A  60      -6.760  -8.421   2.313  1.00 90.54           N  
ATOM    918  CA  PRO A  60      -7.679  -9.048   1.374  1.00 90.54           C  
ATOM    919  HA  PRO A  60      -7.497  -8.651   0.375  1.00 90.54           H  
ATOM    920  C   PRO A  60      -9.128  -8.814   1.780  1.00 90.54           C  
ATOM    921  CB  PRO A  60      -7.352 -10.544   1.402  1.00 90.54           C  
ATOM    922  HB2 PRO A  60      -7.983 -11.060   2.125  1.00 90.54           H  
ATOM    923  HB3 PRO A  60      -7.456 -10.998   0.417  1.00 90.54           H  
ATOM    924  O   PRO A  60      -9.462  -8.872   2.968  1.00 90.54           O  
ATOM    925  CG  PRO A  60      -5.908 -10.598   1.872  1.00 90.54           C  
ATOM    926  HG2 PRO A  60      -5.684 -11.530   2.390  1.00 90.54           H  
ATOM    927  HG3 PRO A  60      -5.244 -10.460   1.018  1.00 90.54           H  
ATOM    928  CD  PRO A  60      -5.812  -9.399   2.802  1.00 90.54           C  
ATOM    929  HD2 PRO A  60      -4.801  -8.995   2.747  1.00 90.54           H  
ATOM    930  HD3 PRO A  60      -6.069  -9.687   3.821  1.00 90.54           H  
ATOM    931  N   GLU A  61     -10.016  -8.649   0.803  1.00 90.69           N  
ATOM    932  H   GLU A  61      -9.691  -8.661  -0.153  1.00 90.69           H  
ATOM    933  CA  GLU A  61     -11.418  -8.307   1.061  1.00 90.69           C  
ATOM    934  HA  GLU A  61     -11.449  -7.355   1.592  1.00 90.69           H  
ATOM    935  C   GLU A  61     -12.121  -9.361   1.931  1.00 90.69           C  
ATOM    936  CB  GLU A  61     -12.143  -8.146  -0.282  1.00 90.69           C  
ATOM    937  HB2 GLU A  61     -11.536  -7.530  -0.945  1.00 90.69           H  
ATOM    938  HB3 GLU A  61     -12.290  -9.125  -0.738  1.00 90.69           H  
ATOM    939  O   GLU A  61     -12.866  -9.040   2.859  1.00 90.69           O  
ATOM    940  CG  GLU A  61     -13.494  -7.456  -0.064  1.00 90.69           C  
ATOM    941  HG2 GLU A  61     -14.070  -8.011   0.676  1.00 90.69           H  
ATOM    942  HG3 GLU A  61     -13.293  -6.461   0.335  1.00 90.69           H  
ATOM    943  CD  GLU A  61     -14.344  -7.310  -1.328  1.00 90.69           C  
ATOM    944  OE1 GLU A  61     -15.524  -6.932  -1.140  1.00 90.69           O  
ATOM    945  OE2 GLU A  61     -13.829  -7.577  -2.434  1.00 90.69           O  
ATOM    946  N   VAL A  62     -11.830 -10.642   1.687  1.00 88.60           N  
ATOM    947  H   VAL A  62     -11.213 -10.832   0.911  1.00 88.60           H  
ATOM    948  CA  VAL A  62     -12.419 -11.747   2.458  1.00 88.60           C  
ATOM    949  HA  VAL A  62     -13.493 -11.574   2.527  1.00 88.60           H  
ATOM    950  C   VAL A  62     -11.902 -11.777   3.894  1.00 88.60           C  
ATOM    951  CB  VAL A  62     -12.200 -13.088   1.742  1.00 88.60           C  
ATOM    952  HB  VAL A  62     -11.134 -13.250   1.576  1.00 88.60           H  
ATOM    953  O   VAL A  62     -12.686 -11.997   4.820  1.00 88.60           O  
ATOM    954  CG1 VAL A  62     -12.740 -14.277   2.551  1.00 88.60           C  
ATOM    955 HG11 VAL A  62     -12.165 -14.402   3.468  1.00 88.60           H  
ATOM    956 HG12 VAL A  62     -12.675 -15.203   1.980  1.00 88.60           H  
ATOM    957 HG13 VAL A  62     -13.783 -14.097   2.810  1.00 88.60           H  
ATOM    958  CG2 VAL A  62     -12.914 -13.038   0.381  1.00 88.60           C  
ATOM    959 HG21 VAL A  62     -12.308 -12.492  -0.342  1.00 88.60           H  
ATOM    960 HG22 VAL A  62     -13.152 -14.030  -0.003  1.00 88.60           H  
ATOM    961 HG23 VAL A  62     -13.864 -12.513   0.481  1.00 88.60           H  
ATOM    962  N   THR A  63     -10.608 -11.523   4.097  1.00 90.28           N  
ATOM    963  H   THR A  63     -10.031 -11.269   3.307  1.00 90.28           H  
ATOM    964  CA  THR A  63     -10.014 -11.427   5.437  1.00 90.28           C  
ATOM    965  HA  THR A  63     -10.250 -12.332   5.998  1.00 90.28           H  
ATOM    966  C   THR A  63     -10.617 -10.245   6.189  1.00 90.28           C  
ATOM    967  CB  THR A  63      -8.486 -11.302   5.357  1.00 90.28           C  
ATOM    968  HB  THR A  63      -8.217 -10.396   4.814  1.00 90.28           H  
ATOM    969  O   THR A  63     -11.080 -10.414   7.316  1.00 90.28           O  
ATOM    970  CG2 THR A  63      -7.826 -11.275   6.733  1.00 90.28           C  
ATOM    971 HG21 THR A  63      -6.742 -11.323   6.628  1.00 90.28           H  
ATOM    972 HG22 THR A  63      -8.170 -12.116   7.335  1.00 90.28           H  
ATOM    973 HG23 THR A  63      -8.076 -10.339   7.232  1.00 90.28           H  
ATOM    974  OG1 THR A  63      -7.960 -12.416   4.673  1.00 90.28           O  
ATOM    975  HG1 THR A  63      -7.004 -12.342   4.708  1.00 90.28           H  
ATOM    976  N   HIS A  64     -10.722  -9.083   5.538  1.00 92.97           N  
ATOM    977  H   HIS A  64     -10.340  -9.006   4.606  1.00 92.97           H  
ATOM    978  CA  HIS A  64     -11.404  -7.919   6.094  1.00 92.97           C  
ATOM    979  HA  HIS A  64     -10.879  -7.602   6.995  1.00 92.97           H  
ATOM    980  C   HIS A  64     -12.848  -8.258   6.492  1.00 92.97           C  
ATOM    981  CB  HIS A  64     -11.362  -6.765   5.080  1.00 92.97           C  
ATOM    982  HB2 HIS A  64     -11.817  -7.077   4.140  1.00 92.97           H  
ATOM    983  HB3 HIS A  64     -10.323  -6.507   4.876  1.00 92.97           H  
ATOM    984  O   HIS A  64     -13.271  -7.944   7.600  1.00 92.97           O  
ATOM    985  CG  HIS A  64     -12.083  -5.534   5.569  1.00 92.97           C  
ATOM    986  CD2 HIS A  64     -11.520  -4.326   5.882  1.00 92.97           C  
ATOM    987  HD2 HIS A  64     -10.477  -4.058   5.808  1.00 92.97           H  
ATOM    988  ND1 HIS A  64     -13.434  -5.429   5.833  1.00 92.97           N  
ATOM    989  HD1 HIS A  64     -14.098  -6.190   5.814  1.00 92.97           H  
ATOM    990  CE1 HIS A  64     -13.677  -4.198   6.307  1.00 92.97           C  
ATOM    991  HE1 HIS A  64     -14.629  -3.821   6.651  1.00 92.97           H  
ATOM    992  NE2 HIS A  64     -12.543  -3.502   6.352  1.00 92.97           N  
ATOM    993  N   GLY A  65     -13.618  -8.909   5.614  1.00 92.21           N  
ATOM    994  H   GLY A  65     -13.234  -9.101   4.700  1.00 92.21           H  
ATOM    995  CA  GLY A  65     -15.007  -9.294   5.879  1.00 92.21           C  
ATOM    996  HA2 GLY A  65     -15.381  -9.849   5.019  1.00 92.21           H  
ATOM    997  HA3 GLY A  65     -15.616  -8.400   6.012  1.00 92.21           H  
ATOM    998  C   GLY A  65     -15.167 -10.182   7.118  1.00 92.21           C  
ATOM    999  O   GLY A  65     -16.046  -9.926   7.946  1.00 92.21           O  
ATOM   1000  N   ARG A  66     -14.293 -11.185   7.280  1.00 92.31           N  
ATOM   1001  H   ARG A  66     -13.598 -11.321   6.561  1.00 92.31           H  
ATOM   1002  CA  ARG A  66     -14.280 -12.075   8.457  1.00 92.31           C  
ATOM   1003  HA  ARG A  66     -15.276 -12.489   8.612  1.00 92.31           H  
ATOM   1004  C   ARG A  66     -13.953 -11.310   9.740  1.00 92.31           C  
ATOM   1005  CB  ARG A  66     -13.285 -13.233   8.243  1.00 92.31           C  
ATOM   1006  HB2 ARG A  66     -13.154 -13.756   9.190  1.00 92.31           H  
ATOM   1007  HB3 ARG A  66     -12.318 -12.829   7.943  1.00 92.31           H  
ATOM   1008  O   ARG A  66     -14.668 -11.451  10.726  1.00 92.31           O  
ATOM   1009  CG  ARG A  66     -13.766 -14.253   7.196  1.00 92.31           C  
ATOM   1010  HG2 ARG A  66     -13.947 -13.750   6.247  1.00 92.31           H  
ATOM   1011  HG3 ARG A  66     -14.702 -14.694   7.540  1.00 92.31           H  
ATOM   1012  CD  ARG A  66     -12.732 -15.373   6.981  1.00 92.31           C  
ATOM   1013  HD2 ARG A  66     -12.549 -15.872   7.933  1.00 92.31           H  
ATOM   1014  HD3 ARG A  66     -11.800 -14.925   6.637  1.00 92.31           H  
ATOM   1015  NE  ARG A  66     -13.198 -16.366   5.987  1.00 92.31           N  
ATOM   1016  HE  ARG A  66     -14.152 -16.271   5.669  1.00 92.31           H  
ATOM   1017  NH1 ARG A  66     -11.282 -17.665   5.791  1.00 92.31           N  
ATOM   1018 HH11 ARG A  66     -10.786 -17.164   6.514  1.00 92.31           H  
ATOM   1019 HH12 ARG A  66     -10.863 -18.442   5.300  1.00 92.31           H  
ATOM   1020  NH2 ARG A  66     -13.018 -18.154   4.564  1.00 92.31           N  
ATOM   1021 HH21 ARG A  66     -12.423 -18.886   4.204  1.00 92.31           H  
ATOM   1022 HH22 ARG A  66     -13.992 -18.122   4.299  1.00 92.31           H  
ATOM   1023  CZ  ARG A  66     -12.507 -17.373   5.469  1.00 92.31           C  
ATOM   1024  N   ILE A  67     -12.927 -10.460   9.705  1.00 92.55           N  
ATOM   1025  H   ILE A  67     -12.394 -10.388   8.851  1.00 92.55           H  
ATOM   1026  CA  ILE A  67     -12.497  -9.667  10.865  1.00 92.55           C  
ATOM   1027  HA  ILE A  67     -12.358 -10.334  11.716  1.00 92.55           H  
ATOM   1028  C   ILE A  67     -13.569  -8.648  11.267  1.00 92.55           C  
ATOM   1029  CB  ILE A  67     -11.145  -8.991  10.560  1.00 92.55           C  
ATOM   1030  HB  ILE A  67     -11.237  -8.424   9.634  1.00 92.55           H  
ATOM   1031  O   ILE A  67     -13.923  -8.556  12.440  1.00 92.55           O  
ATOM   1032  CG1 ILE A  67     -10.043 -10.059  10.391  1.00 92.55           C  
ATOM   1033 HG12 ILE A  67      -9.852 -10.550  11.345  1.00 92.55           H  
ATOM   1034 HG13 ILE A  67     -10.369 -10.827   9.689  1.00 92.55           H  
ATOM   1035  CG2 ILE A  67     -10.747  -8.031  11.688  1.00 92.55           C  
ATOM   1036 HG21 ILE A  67     -10.663  -8.589  12.621  1.00 92.55           H  
ATOM   1037 HG22 ILE A  67     -11.481  -7.232  11.800  1.00 92.55           H  
ATOM   1038 HG23 ILE A  67      -9.794  -7.552  11.464  1.00 92.55           H  
ATOM   1039  CD1 ILE A  67      -8.734  -9.480   9.856  1.00 92.55           C  
ATOM   1040 HD11 ILE A  67      -8.925  -8.841   8.993  1.00 92.55           H  
ATOM   1041 HD12 ILE A  67      -8.233  -8.910  10.638  1.00 92.55           H  
ATOM   1042 HD13 ILE A  67      -8.084 -10.301   9.554  1.00 92.55           H  
ATOM   1043  N   ALA A  68     -14.132  -7.916  10.304  1.00 93.98           N  
ATOM   1044  H   ALA A  68     -13.791  -8.009   9.357  1.00 93.98           H  
ATOM   1045  CA  ALA A  68     -15.191  -6.946  10.568  1.00 93.98           C  
ATOM   1046  HA  ALA A  68     -14.830  -6.220  11.297  1.00 93.98           H  
ATOM   1047  C   ALA A  68     -16.440  -7.617  11.165  1.00 93.98           C  
ATOM   1048  CB  ALA A  68     -15.509  -6.205   9.263  1.00 93.98           C  
ATOM   1049  HB1 ALA A  68     -14.609  -5.714   8.894  1.00 93.98           H  
ATOM   1050  HB2 ALA A  68     -16.265  -5.444   9.457  1.00 93.98           H  
ATOM   1051  HB3 ALA A  68     -15.877  -6.904   8.512  1.00 93.98           H  
ATOM   1052  O   ALA A  68     -17.048  -7.078  12.087  1.00 93.98           O  
ATOM   1053  N   SER A  69     -16.798  -8.815  10.687  1.00 94.08           N  
ATOM   1054  H   SER A  69     -16.261  -9.217   9.932  1.00 94.08           H  
ATOM   1055  CA  SER A  69     -17.914  -9.587  11.253  1.00 94.08           C  
ATOM   1056  HA  SER A  69     -18.801  -8.954  11.278  1.00 94.08           H  
ATOM   1057  C   SER A  69     -17.631 -10.027  12.690  1.00 94.08           C  
ATOM   1058  CB  SER A  69     -18.238 -10.814  10.397  1.00 94.08           C  
ATOM   1059  HB2 SER A  69     -17.399 -11.511  10.411  1.00 94.08           H  
ATOM   1060  HB3 SER A  69     -19.112 -11.314  10.814  1.00 94.08           H  
ATOM   1061  O   SER A  69     -18.504  -9.883  13.539  1.00 94.08           O  
ATOM   1062  OG  SER A  69     -18.511 -10.426   9.063  1.00 94.08           O  
ATOM   1063  HG  SER A  69     -17.671 -10.244   8.637  1.00 94.08           H  
ATOM   1064  N   PHE A  70     -16.409 -10.495  12.969  1.00 93.53           N  
ATOM   1065  H   PHE A  70     -15.743 -10.592  12.216  1.00 93.53           H  
ATOM   1066  CA  PHE A  70     -15.971 -10.898  14.308  1.00 93.53           C  
ATOM   1067  HA  PHE A  70     -16.631 -11.680  14.682  1.00 93.53           H  
ATOM   1068  C   PHE A  70     -16.038  -9.742  15.320  1.00 93.53           C  
ATOM   1069  CB  PHE A  70     -14.548 -11.468  14.198  1.00 93.53           C  
ATOM   1070  HB2 PHE A  70     -13.920 -10.785  13.627  1.00 93.53           H  
ATOM   1071  HB3 PHE A  70     -14.588 -12.407  13.646  1.00 93.53           H  
ATOM   1072  O   PHE A  70     -16.622  -9.883  16.395  1.00 93.53           O  
ATOM   1073  CG  PHE A  70     -13.884 -11.708  15.536  1.00 93.53           C  
ATOM   1074  CD1 PHE A  70     -13.093 -10.699  16.123  1.00 93.53           C  
ATOM   1075  HD1 PHE A  70     -12.939  -9.759  15.614  1.00 93.53           H  
ATOM   1076  CD2 PHE A  70     -14.094 -12.923  16.212  1.00 93.53           C  
ATOM   1077  HD2 PHE A  70     -14.713 -13.693  15.775  1.00 93.53           H  
ATOM   1078  CE1 PHE A  70     -12.518 -10.907  17.386  1.00 93.53           C  
ATOM   1079  HE1 PHE A  70     -11.919 -10.134  17.845  1.00 93.53           H  
ATOM   1080  CE2 PHE A  70     -13.508 -13.135  17.470  1.00 93.53           C  
ATOM   1081  HE2 PHE A  70     -13.665 -14.067  17.991  1.00 93.53           H  
ATOM   1082  CZ  PHE A  70     -12.724 -12.126  18.052  1.00 93.53           C  
ATOM   1083  HZ  PHE A  70     -12.268 -12.292  19.016  1.00 93.53           H  
ATOM   1084  N   PHE A  71     -15.491  -8.570  14.979  1.00 94.57           N  
ATOM   1085  H   PHE A  71     -14.997  -8.488  14.102  1.00 94.57           H  
ATOM   1086  CA  PHE A  71     -15.566  -7.420  15.884  1.00 94.57           C  
ATOM   1087  HA  PHE A  71     -15.220  -7.727  16.871  1.00 94.57           H  
ATOM   1088  C   PHE A  71     -16.995  -6.915  16.057  1.00 94.57           C  
ATOM   1089  CB  PHE A  71     -14.689  -6.273  15.397  1.00 94.57           C  
ATOM   1090  HB2 PHE A  71     -14.851  -6.104  14.332  1.00 94.57           H  
ATOM   1091  HB3 PHE A  71     -15.005  -5.381  15.938  1.00 94.57           H  
ATOM   1092  O   PHE A  71     -17.382  -6.542  17.162  1.00 94.57           O  
ATOM   1093  CG  PHE A  71     -13.223  -6.452  15.693  1.00 94.57           C  
ATOM   1094  CD1 PHE A  71     -12.767  -6.351  17.017  1.00 94.57           C  
ATOM   1095  HD1 PHE A  71     -13.470  -6.099  17.798  1.00 94.57           H  
ATOM   1096  CD2 PHE A  71     -12.311  -6.684  14.657  1.00 94.57           C  
ATOM   1097  HD2 PHE A  71     -12.659  -6.720  13.635  1.00 94.57           H  
ATOM   1098  CE1 PHE A  71     -11.413  -6.565  17.320  1.00 94.57           C  
ATOM   1099  HE1 PHE A  71     -11.074  -6.527  18.345  1.00 94.57           H  
ATOM   1100  CE2 PHE A  71     -10.952  -6.865  14.955  1.00 94.57           C  
ATOM   1101  HE2 PHE A  71     -10.254  -7.053  14.152  1.00 94.57           H  
ATOM   1102  CZ  PHE A  71     -10.501  -6.828  16.285  1.00 94.57           C  
ATOM   1103  HZ  PHE A  71      -9.459  -7.002  16.509  1.00 94.57           H  
ATOM   1104  N   LYS A  72     -17.793  -6.923  14.984  1.00 94.75           N  
ATOM   1105  H   LYS A  72     -17.411  -7.214  14.096  1.00 94.75           H  
ATOM   1106  CA  LYS A  72     -19.199  -6.533  15.058  1.00 94.75           C  
ATOM   1107  HA  LYS A  72     -19.257  -5.538  15.499  1.00 94.75           H  
ATOM   1108  C   LYS A  72     -19.985  -7.450  15.998  1.00 94.75           C  
ATOM   1109  CB  LYS A  72     -19.794  -6.485  13.648  1.00 94.75           C  
ATOM   1110  HB2 LYS A  72     -19.758  -7.478  13.200  1.00 94.75           H  
ATOM   1111  HB3 LYS A  72     -19.211  -5.796  13.037  1.00 94.75           H  
ATOM   1112  O   LYS A  72     -20.699  -6.932  16.846  1.00 94.75           O  
ATOM   1113  CG  LYS A  72     -21.243  -5.999  13.709  1.00 94.75           C  
ATOM   1114  HG2 LYS A  72     -21.824  -6.690  14.319  1.00 94.75           H  
ATOM   1115  HG3 LYS A  72     -21.275  -5.010  14.166  1.00 94.75           H  
ATOM   1116  CD  LYS A  72     -21.882  -5.944  12.325  1.00 94.75           C  
ATOM   1117  HD2 LYS A  72     -21.832  -6.933  11.870  1.00 94.75           H  
ATOM   1118  HD3 LYS A  72     -21.362  -5.217  11.701  1.00 94.75           H  
ATOM   1119  CE  LYS A  72     -23.340  -5.537  12.540  1.00 94.75           C  
ATOM   1120  HE2 LYS A  72     -23.769  -6.198  13.293  1.00 94.75           H  
ATOM   1121  HE3 LYS A  72     -23.370  -4.534  12.967  1.00 94.75           H  
ATOM   1122  NZ  LYS A  72     -24.122  -5.609  11.285  1.00 94.75           N  
ATOM   1123  HZ1 LYS A  72     -23.743  -4.990  10.583  1.00 94.75           H  
ATOM   1124  HZ2 LYS A  72     -25.081  -5.362  11.482  1.00 94.75           H  
ATOM   1125  HZ3 LYS A  72     -24.115  -6.560  10.946  1.00 94.75           H  
ATOM   1126  N   SER A  73     -19.827  -8.772  15.899  1.00 93.55           N  
ATOM   1127  H   SER A  73     -19.202  -9.155  15.204  1.00 93.55           H  
ATOM   1128  CA  SER A  73     -20.545  -9.701  16.780  1.00 93.55           C  
ATOM   1129  HA  SER A  73     -21.611  -9.486  16.703  1.00 93.55           H  
ATOM   1130  C   SER A  73     -20.168  -9.509  18.244  1.00 93.55           C  
ATOM   1131  CB  SER A  73     -20.341 -11.162  16.361  1.00 93.55           C  
ATOM   1132  HB2 SER A  73     -20.869 -11.811  17.060  1.00 93.55           H  
ATOM   1133  HB3 SER A  73     -20.776 -11.302  15.371  1.00 93.55           H  
ATOM   1134  O   SER A  73     -21.060  -9.468  19.082  1.00 93.55           O  
ATOM   1135  OG  SER A  73     -18.980 -11.540  16.308  1.00 93.55           O  
ATOM   1136  HG  SER A  73     -18.593 -11.526  17.186  1.00 93.55           H  
ATOM   1137  N   GLY A  74     -18.877  -9.327  18.548  1.00 91.90           N  
ATOM   1138  H   GLY A  74     -18.188  -9.367  17.810  1.00 91.90           H  
ATOM   1139  CA  GLY A  74     -18.427  -9.063  19.917  1.00 91.90           C  
ATOM   1140  HA2 GLY A  74     -18.803  -9.840  20.583  1.00 91.90           H  
ATOM   1141  HA3 GLY A  74     -17.338  -9.097  19.944  1.00 91.90           H  
ATOM   1142  C   GLY A  74     -18.888  -7.701  20.450  1.00 91.90           C  
ATOM   1143  O   GLY A  74     -19.187  -7.567  21.634  1.00 91.90           O  
ATOM   1144  N   TYR A  75     -18.991  -6.687  19.588  1.00 94.36           N  
ATOM   1145  H   TYR A  75     -18.701  -6.830  18.631  1.00 94.36           H  
ATOM   1146  CA  TYR A  75     -19.529  -5.376  19.958  1.00 94.36           C  
ATOM   1147  HA  TYR A  75     -19.038  -5.033  20.868  1.00 94.36           H  
ATOM   1148  C   TYR A  75     -21.033  -5.428  20.249  1.00 94.36           C  
ATOM   1149  CB  TYR A  75     -19.232  -4.373  18.838  1.00 94.36           C  
ATOM   1150  HB2 TYR A  75     -19.637  -4.751  17.899  1.00 94.36           H  
ATOM   1151  HB3 TYR A  75     -18.152  -4.294  18.720  1.00 94.36           H  
ATOM   1152  O   TYR A  75     -21.475  -4.910  21.272  1.00 94.36           O  
ATOM   1153  CG  TYR A  75     -19.801  -2.993  19.095  1.00 94.36           C  
ATOM   1154  CD1 TYR A  75     -20.998  -2.592  18.471  1.00 94.36           C  
ATOM   1155  HD1 TYR A  75     -21.531  -3.286  17.838  1.00 94.36           H  
ATOM   1156  CD2 TYR A  75     -19.170  -2.142  20.020  1.00 94.36           C  
ATOM   1157  HD2 TYR A  75     -18.298  -2.491  20.552  1.00 94.36           H  
ATOM   1158  CE1 TYR A  75     -21.546  -1.326  18.751  1.00 94.36           C  
ATOM   1159  HE1 TYR A  75     -22.497  -1.036  18.330  1.00 94.36           H  
ATOM   1160  CE2 TYR A  75     -19.710  -0.873  20.302  1.00 94.36           C  
ATOM   1161  HE2 TYR A  75     -19.229  -0.235  21.029  1.00 94.36           H  
ATOM   1162  OH  TYR A  75     -21.436   0.756  19.927  1.00 94.36           O  
ATOM   1163  HH  TYR A  75     -20.971   1.192  20.646  1.00 94.36           H  
ATOM   1164  CZ  TYR A  75     -20.902  -0.465  19.664  1.00 94.36           C  
ATOM   1165  N   ASP A  76     -21.813  -6.074  19.379  1.00 94.18           N  
ATOM   1166  H   ASP A  76     -21.388  -6.472  18.553  1.00 94.18           H  
ATOM   1167  CA  ASP A  76     -23.276  -6.114  19.477  1.00 94.18           C  
ATOM   1168  HA  ASP A  76     -23.645  -5.091  19.552  1.00 94.18           H  
ATOM   1169  C   ASP A  76     -23.754  -6.847  20.754  1.00 94.18           C  
ATOM   1170  CB  ASP A  76     -23.869  -6.738  18.190  1.00 94.18           C  
ATOM   1171  HB2 ASP A  76     -24.930  -6.918  18.360  1.00 94.18           H  
ATOM   1172  HB3 ASP A  76     -23.397  -7.706  18.020  1.00 94.18           H  
ATOM   1173  O   ASP A  76     -24.816  -6.522  21.281  1.00 94.18           O  
ATOM   1174  CG  ASP A  76     -23.749  -5.884  16.901  1.00 94.18           C  
ATOM   1175  OD1 ASP A  76     -23.487  -4.658  16.973  1.00 94.18           O  
ATOM   1176  OD2 ASP A  76     -23.960  -6.439  15.791  1.00 94.18           O  
ATOM   1177  N   VAL A  77     -22.959  -7.784  21.296  1.00 94.40           N  
ATOM   1178  H   VAL A  77     -22.123  -8.039  20.789  1.00 94.40           H  
ATOM   1179  CA  VAL A  77     -23.231  -8.468  22.582  1.00 94.40           C  
ATOM   1180  HA  VAL A  77     -24.305  -8.425  22.762  1.00 94.40           H  
ATOM   1181  C   VAL A  77     -22.587  -7.790  23.802  1.00 94.40           C  
ATOM   1182  CB  VAL A  77     -22.859  -9.964  22.532  1.00 94.40           C  
ATOM   1183  HB  VAL A  77     -23.180 -10.427  23.465  1.00 94.40           H  
ATOM   1184  O   VAL A  77     -22.770  -8.250  24.927  1.00 94.40           O  
ATOM   1185  CG1 VAL A  77     -23.591 -10.690  21.396  1.00 94.40           C  
ATOM   1186 HG11 VAL A  77     -23.385 -11.758  21.458  1.00 94.40           H  
ATOM   1187 HG12 VAL A  77     -23.253 -10.320  20.428  1.00 94.40           H  
ATOM   1188 HG13 VAL A  77     -24.665 -10.528  21.491  1.00 94.40           H  
ATOM   1189  CG2 VAL A  77     -21.351 -10.188  22.392  1.00 94.40           C  
ATOM   1190 HG21 VAL A  77     -21.129 -11.256  22.386  1.00 94.40           H  
ATOM   1191 HG22 VAL A  77     -20.832  -9.736  23.238  1.00 94.40           H  
ATOM   1192 HG23 VAL A  77     -20.976  -9.734  21.475  1.00 94.40           H  
ATOM   1193  N   GLY A  78     -21.834  -6.703  23.605  1.00 92.62           N  
ATOM   1194  H   GLY A  78     -21.765  -6.335  22.667  1.00 92.62           H  
ATOM   1195  CA  GLY A  78     -21.169  -5.953  24.677  1.00 92.62           C  
ATOM   1196  HA2 GLY A  78     -20.952  -4.951  24.306  1.00 92.62           H  
ATOM   1197  HA3 GLY A  78     -21.849  -5.864  25.525  1.00 92.62           H  
ATOM   1198  C   GLY A  78     -19.852  -6.551  25.192  1.00 92.62           C  
ATOM   1199  O   GLY A  78     -19.316  -6.058  26.181  1.00 92.62           O  
ATOM   1200  N   GLU A  79     -19.305  -7.578  24.537  1.00 91.19           N  
ATOM   1201  H   GLU A  79     -19.765  -7.907  23.700  1.00 91.19           H  
ATOM   1202  CA  GLU A  79     -18.002  -8.173  24.883  1.00 91.19           C  
ATOM   1203  HA  GLU A  79     -17.923  -8.282  25.964  1.00 91.19           H  
ATOM   1204  C   GLU A  79     -16.818  -7.306  24.429  1.00 91.19           C  
ATOM   1205  CB  GLU A  79     -17.868  -9.558  24.233  1.00 91.19           C  
ATOM   1206  HB2 GLU A  79     -18.181  -9.498  23.190  1.00 91.19           H  
ATOM   1207  HB3 GLU A  79     -16.818  -9.849  24.255  1.00 91.19           H  
ATOM   1208  O   GLU A  79     -15.758  -7.302  25.057  1.00 91.19           O  
ATOM   1209  CG  GLU A  79     -18.671 -10.648  24.958  1.00 91.19           C  
ATOM   1210  HG2 GLU A  79     -18.291 -10.727  25.976  1.00 91.19           H  
ATOM   1211  HG3 GLU A  79     -19.718 -10.355  25.022  1.00 91.19           H  
ATOM   1212  CD  GLU A  79     -18.555 -12.022  24.275  1.00 91.19           C  
ATOM   1213  OE1 GLU A  79     -19.170 -12.974  24.805  1.00 91.19           O  
ATOM   1214  OE2 GLU A  79     -17.825 -12.133  23.261  1.00 91.19           O  
ATOM   1215  N   LEU A  80     -16.984  -6.562  23.331  1.00 91.26           N  
ATOM   1216  H   LEU A  80     -17.884  -6.612  22.876  1.00 91.26           H  
ATOM   1217  CA  LEU A  80     -15.961  -5.682  22.771  1.00 91.26           C  
ATOM   1218  HA  LEU A  80     -15.056  -5.770  23.372  1.00 91.26           H  
ATOM   1219  C   LEU A  80     -16.400  -4.221  22.850  1.00 91.26           C  
ATOM   1220  CB  LEU A  80     -15.617  -6.098  21.330  1.00 91.26           C  
ATOM   1221  HB2 LEU A  80     -16.511  -5.980  20.718  1.00 91.26           H  
ATOM   1222  HB3 LEU A  80     -14.860  -5.420  20.936  1.00 91.26           H  
ATOM   1223  O   LEU A  80     -17.552  -3.875  22.615  1.00 91.26           O  
ATOM   1224  CG  LEU A  80     -15.108  -7.546  21.193  1.00 91.26           C  
ATOM   1225  HG  LEU A  80     -15.859  -8.238  21.576  1.00 91.26           H  
ATOM   1226  CD1 LEU A  80     -14.863  -7.874  19.723  1.00 91.26           C  
ATOM   1227 HD11 LEU A  80     -15.714  -7.554  19.122  1.00 91.26           H  
ATOM   1228 HD12 LEU A  80     -13.952  -7.381  19.384  1.00 91.26           H  
ATOM   1229 HD13 LEU A  80     -14.741  -8.952  19.610  1.00 91.26           H  
ATOM   1230  CD2 LEU A  80     -13.786  -7.773  21.934  1.00 91.26           C  
ATOM   1231 HD21 LEU A  80     -13.440  -8.789  21.743  1.00 91.26           H  
ATOM   1232 HD22 LEU A  80     -13.032  -7.060  21.603  1.00 91.26           H  
ATOM   1233 HD23 LEU A  80     -13.949  -7.681  23.008  1.00 91.26           H  
ATOM   1234  N   CYS A  81     -15.446  -3.330  23.115  1.00 90.77           N  
ATOM   1235  H   CYS A  81     -14.516  -3.662  23.327  1.00 90.77           H  
ATOM   1236  CA  CYS A  81     -15.712  -1.898  23.254  1.00 90.77           C  
ATOM   1237  HA  CYS A  81     -16.660  -1.779  23.779  1.00 90.77           H  
ATOM   1238  C   CYS A  81     -15.877  -1.149  21.919  1.00 90.77           C  
ATOM   1239  CB  CYS A  81     -14.608  -1.288  24.129  1.00 90.77           C  
ATOM   1240  HB2 CYS A  81     -14.816  -0.229  24.279  1.00 90.77           H  
ATOM   1241  HB3 CYS A  81     -14.622  -1.779  25.102  1.00 90.77           H  
ATOM   1242  O   CYS A  81     -16.201   0.036  21.923  1.00 90.77           O  
ATOM   1243  SG  CYS A  81     -12.965  -1.493  23.368  1.00 90.77           S  
ATOM   1244  HG  CYS A  81     -13.126  -0.626  22.365  1.00 90.77           H  
ATOM   1245  N   SER A  82     -15.626  -1.798  20.778  1.00 93.62           N  
ATOM   1246  H   SER A  82     -15.422  -2.786  20.814  1.00 93.62           H  
ATOM   1247  CA  SER A  82     -15.784  -1.197  19.450  1.00 93.62           C  
ATOM   1248  HA  SER A  82     -16.669  -0.561  19.458  1.00 93.62           H  
ATOM   1249  C   SER A  82     -15.968  -2.256  18.362  1.00 93.62           C  
ATOM   1250  CB  SER A  82     -14.566  -0.328  19.107  1.00 93.62           C  
ATOM   1251  HB2 SER A  82     -14.829   0.356  18.301  1.00 93.62           H  
ATOM   1252  HB3 SER A  82     -14.265   0.261  19.973  1.00 93.62           H  
ATOM   1253  O   SER A  82     -15.726  -3.443  18.582  1.00 93.62           O  
ATOM   1254  OG  SER A  82     -13.497  -1.143  18.675  1.00 93.62           O  
ATOM   1255  HG  SER A  82     -12.772  -1.019  19.292  1.00 93.62           H  
ATOM   1256  N   LYS A  83     -16.309  -1.793  17.154  1.00 94.49           N  
ATOM   1257  H   LYS A  83     -16.453  -0.798  17.065  1.00 94.49           H  
ATOM   1258  CA  LYS A  83     -16.396  -2.604  15.927  1.00 94.49           C  
ATOM   1259  HA  LYS A  83     -16.790  -3.584  16.196  1.00 94.49           H  
ATOM   1260  C   LYS A  83     -15.035  -2.890  15.277  1.00 94.49           C  
ATOM   1261  CB  LYS A  83     -17.371  -1.950  14.939  1.00 94.49           C  
ATOM   1262  HB2 LYS A  83     -17.395  -2.530  14.017  1.00 94.49           H  
ATOM   1263  HB3 LYS A  83     -17.027  -0.943  14.704  1.00 94.49           H  
ATOM   1264  O   LYS A  83     -14.991  -3.398  14.162  1.00 94.49           O  
ATOM   1265  CG  LYS A  83     -18.791  -1.901  15.516  1.00 94.49           C  
ATOM   1266  HG2 LYS A  83     -19.137  -2.916  15.707  1.00 94.49           H  
ATOM   1267  HG3 LYS A  83     -18.792  -1.347  16.455  1.00 94.49           H  
ATOM   1268  CD  LYS A  83     -19.747  -1.210  14.544  1.00 94.49           C  
ATOM   1269  HD2 LYS A  83     -19.786  -1.767  13.608  1.00 94.49           H  
ATOM   1270  HD3 LYS A  83     -19.391  -0.198  14.353  1.00 94.49           H  
ATOM   1271  CE  LYS A  83     -21.132  -1.166  15.194  1.00 94.49           C  
ATOM   1272  HE2 LYS A  83     -21.502  -2.185  15.311  1.00 94.49           H  
ATOM   1273  HE3 LYS A  83     -21.028  -0.752  16.197  1.00 94.49           H  
ATOM   1274  NZ  LYS A  83     -22.083  -0.347  14.408  1.00 94.49           N  
ATOM   1275  HZ1 LYS A  83     -22.984  -0.356  14.863  1.00 94.49           H  
ATOM   1276  HZ2 LYS A  83     -22.179  -0.712  13.471  1.00 94.49           H  
ATOM   1277  HZ3 LYS A  83     -21.759   0.609  14.361  1.00 94.49           H  
ATOM   1278  N   GLY A  84     -13.942  -2.626  15.990  1.00 93.79           N  
ATOM   1279  H   GLY A  84     -14.052  -2.198  16.898  1.00 93.79           H  
ATOM   1280  CA  GLY A  84     -12.598  -3.008  15.585  1.00 93.79           C  
ATOM   1281  HA2 GLY A  84     -12.009  -3.186  16.485  1.00 93.79           H  
ATOM   1282  HA3 GLY A  84     -12.629  -3.939  15.020  1.00 93.79           H  
ATOM   1283  C   GLY A  84     -11.882  -1.976  14.723  1.00 93.79           C  
ATOM   1284  O   GLY A  84     -12.480  -1.191  13.987  1.00 93.79           O  
ATOM   1285  N   TYR A  85     -10.562  -2.032  14.813  1.00 94.89           N  
ATOM   1286  H   TYR A  85     -10.163  -2.672  15.484  1.00 94.89           H  
ATOM   1287  CA  TYR A  85      -9.621  -1.175  14.116  1.00 94.89           C  
ATOM   1288  HA  TYR A  85     -10.123  -0.654  13.300  1.00 94.89           H  
ATOM   1289  C   TYR A  85      -8.485  -2.017  13.537  1.00 94.89           C  
ATOM   1290  CB  TYR A  85      -9.064  -0.139  15.096  1.00 94.89           C  
ATOM   1291  HB2 TYR A  85      -8.543  -0.652  15.905  1.00 94.89           H  
ATOM   1292  HB3 TYR A  85      -8.324   0.457  14.561  1.00 94.89           H  
ATOM   1293  O   TYR A  85      -8.057  -3.003  14.145  1.00 94.89           O  
ATOM   1294  CG  TYR A  85     -10.096   0.799  15.684  1.00 94.89           C  
ATOM   1295  CD1 TYR A  85     -10.484   1.956  14.979  1.00 94.89           C  
ATOM   1296  HD1 TYR A  85     -10.028   2.186  14.027  1.00 94.89           H  
ATOM   1297  CD2 TYR A  85     -10.672   0.506  16.935  1.00 94.89           C  
ATOM   1298  HD2 TYR A  85     -10.367  -0.381  17.470  1.00 94.89           H  
ATOM   1299  CE1 TYR A  85     -11.466   2.810  15.516  1.00 94.89           C  
ATOM   1300  HE1 TYR A  85     -11.764   3.695  14.974  1.00 94.89           H  
ATOM   1301  CE2 TYR A  85     -11.645   1.364  17.478  1.00 94.89           C  
ATOM   1302  HE2 TYR A  85     -12.087   1.157  18.441  1.00 94.89           H  
ATOM   1303  OH  TYR A  85     -13.006   3.321  17.289  1.00 94.89           O  
ATOM   1304  HH  TYR A  85     -13.172   4.080  16.725  1.00 94.89           H  
ATOM   1305  CZ  TYR A  85     -12.054   2.508  16.764  1.00 94.89           C  
ATOM   1306  N   MET A  86      -7.982  -1.600  12.381  1.00 94.13           N  
ATOM   1307  H   MET A  86      -8.422  -0.805  11.938  1.00 94.13           H  
ATOM   1308  CA  MET A  86      -6.760  -2.087  11.763  1.00 94.13           C  
ATOM   1309  HA  MET A  86      -6.477  -3.037  12.217  1.00 94.13           H  
ATOM   1310  C   MET A  86      -5.641  -1.069  11.979  1.00 94.13           C  
ATOM   1311  CB  MET A  86      -6.999  -2.330  10.270  1.00 94.13           C  
ATOM   1312  HB2 MET A  86      -7.328  -1.401   9.805  1.00 94.13           H  
ATOM   1313  HB3 MET A  86      -7.787  -3.072  10.147  1.00 94.13           H  
ATOM   1314  O   MET A  86      -5.723   0.068  11.514  1.00 94.13           O  
ATOM   1315  CG  MET A  86      -5.743  -2.849   9.563  1.00 94.13           C  
ATOM   1316  HG2 MET A  86      -4.878  -2.252   9.853  1.00 94.13           H  
ATOM   1317  HG3 MET A  86      -5.562  -3.873   9.891  1.00 94.13           H  
ATOM   1318  SD  MET A  86      -5.836  -2.819   7.757  1.00 94.13           S  
ATOM   1319  CE  MET A  86      -5.836  -1.036   7.473  1.00 94.13           C  
ATOM   1320  HE1 MET A  86      -5.264  -0.826   6.570  1.00 94.13           H  
ATOM   1321  HE2 MET A  86      -5.366  -0.523   8.313  1.00 94.13           H  
ATOM   1322  HE3 MET A  86      -6.862  -0.684   7.363  1.00 94.13           H  
ATOM   1323  N   SER A  87      -4.563  -1.511  12.614  1.00 92.47           N  
ATOM   1324  H   SER A  87      -4.553  -2.466  12.943  1.00 92.47           H  
ATOM   1325  CA  SER A  87      -3.322  -0.759  12.742  1.00 92.47           C  
ATOM   1326  HA  SER A  87      -3.495   0.271  12.429  1.00 92.47           H  
ATOM   1327  C   SER A  87      -2.237  -1.340  11.844  1.00 92.47           C  
ATOM   1328  CB  SER A  87      -2.877  -0.684  14.201  1.00 92.47           C  
ATOM   1329  HB2 SER A  87      -3.640  -0.155  14.772  1.00 92.47           H  
ATOM   1330  HB3 SER A  87      -1.930  -0.146  14.244  1.00 92.47           H  
ATOM   1331  O   SER A  87      -2.077  -2.556  11.729  1.00 92.47           O  
ATOM   1332  OG  SER A  87      -2.716  -1.919  14.849  1.00 92.47           O  
ATOM   1333  HG  SER A  87      -2.874  -1.731  15.777  1.00 92.47           H  
ATOM   1334  N   VAL A  88      -1.467  -0.471  11.195  1.00 92.05           N  
ATOM   1335  H   VAL A  88      -1.641   0.516  11.319  1.00 92.05           H  
ATOM   1336  CA  VAL A  88      -0.305  -0.865  10.389  1.00 92.05           C  
ATOM   1337  HA  VAL A  88      -0.064  -1.913  10.567  1.00 92.05           H  
ATOM   1338  C   VAL A  88       0.870  -0.003  10.837  1.00 92.05           C  
ATOM   1339  CB  VAL A  88      -0.575  -0.733   8.878  1.00 92.05           C  
ATOM   1340  HB  VAL A  88      -0.812   0.301   8.627  1.00 92.05           H  
ATOM   1341  O   VAL A  88       0.960   1.142  10.414  1.00 92.05           O  
ATOM   1342  CG1 VAL A  88       0.657  -1.178   8.079  1.00 92.05           C  
ATOM   1343 HG11 VAL A  88       1.490  -0.497   8.258  1.00 92.05           H  
ATOM   1344 HG12 VAL A  88       0.946  -2.190   8.359  1.00 92.05           H  
ATOM   1345 HG13 VAL A  88       0.427  -1.150   7.014  1.00 92.05           H  
ATOM   1346  CG2 VAL A  88      -1.753  -1.617   8.443  1.00 92.05           C  
ATOM   1347 HG21 VAL A  88      -2.667  -1.303   8.948  1.00 92.05           H  
ATOM   1348 HG22 VAL A  88      -1.549  -2.660   8.685  1.00 92.05           H  
ATOM   1349 HG23 VAL A  88      -1.911  -1.526   7.369  1.00 92.05           H  
ATOM   1350  N   PRO A  89       1.774  -0.514  11.693  1.00 88.69           N  
ATOM   1351  CA  PRO A  89       2.857   0.305  12.239  1.00 88.69           C  
ATOM   1352  HA  PRO A  89       2.426   1.146  12.782  1.00 88.69           H  
ATOM   1353  C   PRO A  89       3.808   0.845  11.169  1.00 88.69           C  
ATOM   1354  CB  PRO A  89       3.602  -0.612  13.215  1.00 88.69           C  
ATOM   1355  HB2 PRO A  89       4.416  -1.127  12.705  1.00 88.69           H  
ATOM   1356  HB3 PRO A  89       3.984  -0.056  14.071  1.00 88.69           H  
ATOM   1357  O   PRO A  89       4.334   1.945  11.299  1.00 88.69           O  
ATOM   1358  CG  PRO A  89       2.545  -1.635  13.629  1.00 88.69           C  
ATOM   1359  HG2 PRO A  89       1.921  -1.216  14.419  1.00 88.69           H  
ATOM   1360  HG3 PRO A  89       2.993  -2.576  13.948  1.00 88.69           H  
ATOM   1361  CD  PRO A  89       1.715  -1.806  12.362  1.00 88.69           C  
ATOM   1362  HD2 PRO A  89       2.163  -2.566  11.721  1.00 88.69           H  
ATOM   1363  HD3 PRO A  89       0.695  -2.084  12.624  1.00 88.69           H  
ATOM   1364  N   GLN A  90       4.062   0.050  10.127  1.00 90.38           N  
ATOM   1365  H   GLN A  90       3.587  -0.839  10.062  1.00 90.38           H  
ATOM   1366  CA  GLN A  90       4.952   0.419   9.038  1.00 90.38           C  
ATOM   1367  HA  GLN A  90       4.813   1.481   8.834  1.00 90.38           H  
ATOM   1368  C   GLN A  90       4.625  -0.374   7.771  1.00 90.38           C  
ATOM   1369  CB  GLN A  90       6.409   0.181   9.471  1.00 90.38           C  
ATOM   1370  HB2 GLN A  90       6.565   0.619  10.456  1.00 90.38           H  
ATOM   1371  HB3 GLN A  90       6.597  -0.891   9.540  1.00 90.38           H  
ATOM   1372  O   GLN A  90       4.315  -1.568   7.828  1.00 90.38           O  
ATOM   1373  CG  GLN A  90       7.420   0.820   8.508  1.00 90.38           C  
ATOM   1374  HG2 GLN A  90       7.368   0.340   7.531  1.00 90.38           H  
ATOM   1375  HG3 GLN A  90       7.172   1.875   8.387  1.00 90.38           H  
ATOM   1376  CD  GLN A  90       8.849   0.701   9.022  1.00 90.38           C  
ATOM   1377  NE2 GLN A  90       9.683   1.692   8.796  1.00 90.38           N  
ATOM   1378 HE21 GLN A  90       9.373   2.534   8.330  1.00 90.38           H  
ATOM   1379 HE22 GLN A  90      10.612   1.574   9.172  1.00 90.38           H  
ATOM   1380  OE1 GLN A  90       9.251  -0.271   9.636  1.00 90.38           O  
ATOM   1381  N   VAL A  91       4.762   0.293   6.628  1.00 92.98           N  
ATOM   1382  H   VAL A  91       4.952   1.283   6.686  1.00 92.98           H  
ATOM   1383  CA  VAL A  91       4.789  -0.317   5.298  1.00 92.98           C  
ATOM   1384  HA  VAL A  91       4.650  -1.395   5.386  1.00 92.98           H  
ATOM   1385  C   VAL A  91       6.154  -0.048   4.683  1.00 92.98           C  
ATOM   1386  CB  VAL A  91       3.673   0.240   4.399  1.00 92.98           C  
ATOM   1387  HB  VAL A  91       3.871   1.293   4.198  1.00 92.98           H  
ATOM   1388  O   VAL A  91       6.595   1.097   4.642  1.00 92.98           O  
ATOM   1389  CG1 VAL A  91       3.625  -0.498   3.057  1.00 92.98           C  
ATOM   1390 HG11 VAL A  91       3.476  -1.566   3.216  1.00 92.98           H  
ATOM   1391 HG12 VAL A  91       4.549  -0.337   2.502  1.00 92.98           H  
ATOM   1392 HG13 VAL A  91       2.798  -0.108   2.464  1.00 92.98           H  
ATOM   1393  CG2 VAL A  91       2.294   0.132   5.058  1.00 92.98           C  
ATOM   1394 HG21 VAL A  91       2.259   0.733   5.967  1.00 92.98           H  
ATOM   1395 HG22 VAL A  91       1.535   0.516   4.375  1.00 92.98           H  
ATOM   1396 HG23 VAL A  91       2.075  -0.908   5.297  1.00 92.98           H  
ATOM   1397  N   LEU A  92       6.825  -1.094   4.210  1.00 92.68           N  
ATOM   1398  H   LEU A  92       6.395  -2.005   4.284  1.00 92.68           H  
ATOM   1399  CA  LEU A  92       8.114  -1.012   3.531  1.00 92.68           C  
ATOM   1400  HA  LEU A  92       8.474   0.017   3.540  1.00 92.68           H  
ATOM   1401  C   LEU A  92       7.959  -1.422   2.071  1.00 92.68           C  
ATOM   1402  CB  LEU A  92       9.144  -1.906   4.244  1.00 92.68           C  
ATOM   1403  HB2 LEU A  92      10.038  -1.968   3.623  1.00 92.68           H  
ATOM   1404  HB3 LEU A  92       8.729  -2.910   4.330  1.00 92.68           H  
ATOM   1405  O   LEU A  92       7.488  -2.518   1.778  1.00 92.68           O  
ATOM   1406  CG  LEU A  92       9.558  -1.418   5.642  1.00 92.68           C  
ATOM   1407  HG  LEU A  92       8.675  -1.323   6.275  1.00 92.68           H  
ATOM   1408  CD1 LEU A  92      10.499  -2.439   6.280  1.00 92.68           C  
ATOM   1409 HD11 LEU A  92      11.408  -2.539   5.688  1.00 92.68           H  
ATOM   1410 HD12 LEU A  92      10.757  -2.114   7.288  1.00 92.68           H  
ATOM   1411 HD13 LEU A  92      10.000  -3.405   6.350  1.00 92.68           H  
ATOM   1412  CD2 LEU A  92      10.281  -0.072   5.584  1.00 92.68           C  
ATOM   1413 HD21 LEU A  92      10.655   0.186   6.575  1.00 92.68           H  
ATOM   1414 HD22 LEU A  92      11.118  -0.121   4.887  1.00 92.68           H  
ATOM   1415 HD23 LEU A  92       9.583   0.702   5.265  1.00 92.68           H  
ATOM   1416  N   CYS A  93       8.401  -0.567   1.159  1.00 92.50           N  
ATOM   1417  H   CYS A  93       8.746   0.327   1.479  1.00 92.50           H  
ATOM   1418  CA  CYS A  93       8.403  -0.817  -0.275  1.00 92.50           C  
ATOM   1419  HA  CYS A  93       7.971  -1.795  -0.485  1.00 92.50           H  
ATOM   1420  C   CYS A  93       9.844  -0.810  -0.791  1.00 92.50           C  
ATOM   1421  CB  CYS A  93       7.533   0.239  -0.968  1.00 92.50           C  
ATOM   1422  HB2 CYS A  93       7.616   0.134  -2.050  1.00 92.50           H  
ATOM   1423  HB3 CYS A  93       7.891   1.228  -0.684  1.00 92.50           H  
ATOM   1424  O   CYS A  93      10.502   0.230  -0.791  1.00 92.50           O  
ATOM   1425  SG  CYS A  93       5.794   0.067  -0.468  1.00 92.50           S  
ATOM   1426  HG  CYS A  93       5.362   1.236  -0.949  1.00 92.50           H  
ATOM   1427  N   ALA A  94      10.326  -1.959  -1.258  1.00 91.60           N  
ATOM   1428  H   ALA A  94       9.728  -2.773  -1.231  1.00 91.60           H  
ATOM   1429  CA  ALA A  94      11.568  -2.063  -2.009  1.00 91.60           C  
ATOM   1430  HA  ALA A  94      12.260  -1.286  -1.684  1.00 91.60           H  
ATOM   1431  C   ALA A  94      11.282  -1.835  -3.493  1.00 91.60           C  
ATOM   1432  CB  ALA A  94      12.215  -3.424  -1.738  1.00 91.60           C  
ATOM   1433  HB1 ALA A  94      12.414  -3.532  -0.671  1.00 91.60           H  
ATOM   1434  HB2 ALA A  94      11.549  -4.225  -2.060  1.00 91.60           H  
ATOM   1435  HB3 ALA A  94      13.155  -3.499  -2.284  1.00 91.60           H  
ATOM   1436  O   ALA A  94      10.507  -2.574  -4.101  1.00 91.60           O  
ATOM   1437  N   VAL A  95      11.903  -0.808  -4.066  1.00 92.83           N  
ATOM   1438  H   VAL A  95      12.513  -0.239  -3.498  1.00 92.83           H  
ATOM   1439  CA  VAL A  95      11.681  -0.374  -5.445  1.00 92.83           C  
ATOM   1440  HA  VAL A  95      10.898  -0.985  -5.896  1.00 92.83           H  
ATOM   1441  C   VAL A  95      12.962  -0.566  -6.237  1.00 92.83           C  
ATOM   1442  CB  VAL A  95      11.217   1.091  -5.505  1.00 92.83           C  
ATOM   1443  HB  VAL A  95      12.039   1.740  -5.203  1.00 92.83           H  
ATOM   1444  O   VAL A  95      14.027  -0.083  -5.854  1.00 92.83           O  
ATOM   1445  CG1 VAL A  95      10.791   1.463  -6.931  1.00 92.83           C  
ATOM   1446 HG11 VAL A  95      10.457   2.500  -6.949  1.00 92.83           H  
ATOM   1447 HG12 VAL A  95      11.631   1.362  -7.619  1.00 92.83           H  
ATOM   1448 HG13 VAL A  95       9.981   0.820  -7.275  1.00 92.83           H  
ATOM   1449  CG2 VAL A  95      10.035   1.362  -4.569  1.00 92.83           C  
ATOM   1450 HG21 VAL A  95       9.763   2.415  -4.644  1.00 92.83           H  
ATOM   1451 HG22 VAL A  95      10.314   1.174  -3.533  1.00 92.83           H  
ATOM   1452 HG23 VAL A  95       9.181   0.741  -4.841  1.00 92.83           H  
ATOM   1453  N   THR A  96      12.857  -1.263  -7.361  1.00 91.88           N  
ATOM   1454  H   THR A  96      11.945  -1.609  -7.622  1.00 91.88           H  
ATOM   1455  CA  THR A  96      13.983  -1.558  -8.253  1.00 91.88           C  
ATOM   1456  HA  THR A  96      14.837  -0.936  -7.985  1.00 91.88           H  
ATOM   1457  C   THR A  96      13.600  -1.222  -9.687  1.00 91.88           C  
ATOM   1458  CB  THR A  96      14.419  -3.029  -8.132  1.00 91.88           C  
ATOM   1459  HB  THR A  96      15.187  -3.234  -8.877  1.00 91.88           H  
ATOM   1460  O   THR A  96      12.501  -1.561 -10.120  1.00 91.88           O  
ATOM   1461  CG2 THR A  96      14.980  -3.363  -6.751  1.00 91.88           C  
ATOM   1462 HG21 THR A  96      14.223  -3.210  -5.982  1.00 91.88           H  
ATOM   1463 HG22 THR A  96      15.295  -4.407  -6.734  1.00 91.88           H  
ATOM   1464 HG23 THR A  96      15.842  -2.732  -6.535  1.00 91.88           H  
ATOM   1465  OG1 THR A  96      13.339  -3.910  -8.330  1.00 91.88           O  
ATOM   1466  HG1 THR A  96      12.574  -3.544  -7.880  1.00 91.88           H  
ATOM   1467  N   ARG A  97      14.482  -0.548 -10.432  1.00 91.44           N  
ATOM   1468  H   ARG A  97      15.374  -0.287 -10.036  1.00 91.44           H  
ATOM   1469  CA  ARG A  97      14.271  -0.337 -11.871  1.00 91.44           C  
ATOM   1470  HA  ARG A  97      13.229  -0.062 -12.033  1.00 91.44           H  
ATOM   1471  C   ARG A  97      14.515  -1.629 -12.644  1.00 91.44           C  
ATOM   1472  CB  ARG A  97      15.115   0.820 -12.430  1.00 91.44           C  
ATOM   1473  HB2 ARG A  97      14.853   0.947 -13.480  1.00 91.44           H  
ATOM   1474  HB3 ARG A  97      14.846   1.743 -11.915  1.00 91.44           H  
ATOM   1475  O   ARG A  97      15.378  -2.423 -12.269  1.00 91.44           O  
ATOM   1476  CG  ARG A  97      16.633   0.632 -12.332  1.00 91.44           C  
ATOM   1477  HG2 ARG A  97      16.928  -0.312 -12.789  1.00 91.44           H  
ATOM   1478  HG3 ARG A  97      16.933   0.635 -11.283  1.00 91.44           H  
ATOM   1479  CD  ARG A  97      17.342   1.771 -13.072  1.00 91.44           C  
ATOM   1480  HD2 ARG A  97      16.951   2.728 -12.725  1.00 91.44           H  
ATOM   1481  HD3 ARG A  97      17.107   1.710 -14.135  1.00 91.44           H  
ATOM   1482  NE  ARG A  97      18.804   1.687 -12.892  1.00 91.44           N  
ATOM   1483  HE  ARG A  97      19.305   1.078 -13.523  1.00 91.44           H  
ATOM   1484  NH1 ARG A  97      18.958   3.298 -11.294  1.00 91.44           N  
ATOM   1485 HH11 ARG A  97      19.367   3.646 -10.438  1.00 91.44           H  
ATOM   1486 HH12 ARG A  97      18.029   3.623 -11.519  1.00 91.44           H  
ATOM   1487  NH2 ARG A  97      20.756   2.073 -11.767  1.00 91.44           N  
ATOM   1488 HH21 ARG A  97      21.254   1.482 -12.417  1.00 91.44           H  
ATOM   1489 HH22 ARG A  97      21.242   2.672 -11.116  1.00 91.44           H  
ATOM   1490  CZ  ARG A  97      19.502   2.347 -11.988  1.00 91.44           C  
ATOM   1491  N   THR A  98      13.788  -1.804 -13.740  1.00 91.47           N  
ATOM   1492  H   THR A  98      13.050  -1.143 -13.936  1.00 91.47           H  
ATOM   1493  CA  THR A  98      13.986  -2.899 -14.708  1.00 91.47           C  
ATOM   1494  HA  THR A  98      14.844  -3.497 -14.400  1.00 91.47           H  
ATOM   1495  C   THR A  98      14.335  -2.385 -16.105  1.00 91.47           C  
ATOM   1496  CB  THR A  98      12.774  -3.838 -14.751  1.00 91.47           C  
ATOM   1497  HB  THR A  98      12.922  -4.609 -15.507  1.00 91.47           H  
ATOM   1498  O   THR A  98      14.395  -3.159 -17.054  1.00 91.47           O  
ATOM   1499  CG2 THR A  98      12.534  -4.516 -13.400  1.00 91.47           C  
ATOM   1500 HG21 THR A  98      11.710  -5.222 -13.496  1.00 91.47           H  
ATOM   1501 HG22 THR A  98      13.432  -5.052 -13.094  1.00 91.47           H  
ATOM   1502 HG23 THR A  98      12.280  -3.775 -12.642  1.00 91.47           H  
ATOM   1503  OG1 THR A  98      11.601  -3.122 -15.031  1.00 91.47           O  
ATOM   1504  HG1 THR A  98      11.499  -3.037 -15.981  1.00 91.47           H  
ATOM   1505  N   VAL A  99      14.587  -1.082 -16.220  1.00 91.22           N  
ATOM   1506  H   VAL A  99      14.521  -0.517 -15.385  1.00 91.22           H  
ATOM   1507  CA  VAL A  99      15.054  -0.389 -17.426  1.00 91.22           C  
ATOM   1508  HA  VAL A  99      15.178  -1.112 -18.233  1.00 91.22           H  
ATOM   1509  C   VAL A  99      16.432   0.231 -17.180  1.00 91.22           C  
ATOM   1510  CB  VAL A  99      14.019   0.654 -17.895  1.00 91.22           C  
ATOM   1511  HB  VAL A  99      14.446   1.222 -18.722  1.00 91.22           H  
ATOM   1512  O   VAL A  99      16.945   0.202 -16.056  1.00 91.22           O  
ATOM   1513  CG1 VAL A  99      12.768  -0.052 -18.429  1.00 91.22           C  
ATOM   1514 HG11 VAL A  99      13.029  -0.626 -19.319  1.00 91.22           H  
ATOM   1515 HG12 VAL A  99      12.370  -0.740 -17.683  1.00 91.22           H  
ATOM   1516 HG13 VAL A  99      12.012   0.685 -18.699  1.00 91.22           H  
ATOM   1517  CG2 VAL A  99      13.624   1.643 -16.794  1.00 91.22           C  
ATOM   1518 HG21 VAL A  99      13.089   1.142 -15.986  1.00 91.22           H  
ATOM   1519 HG22 VAL A  99      14.514   2.122 -16.387  1.00 91.22           H  
ATOM   1520 HG23 VAL A  99      12.979   2.414 -17.215  1.00 91.22           H  
ATOM   1521  N   SER A 100      17.059   0.762 -18.232  1.00 90.31           N  
ATOM   1522  H   SER A 100      16.571   0.845 -19.112  1.00 90.31           H  
ATOM   1523  CA  SER A 100      18.333   1.478 -18.115  1.00 90.31           C  
ATOM   1524  HA  SER A 100      19.058   0.813 -17.647  1.00 90.31           H  
ATOM   1525  C   SER A 100      18.199   2.719 -17.226  1.00 90.31           C  
ATOM   1526  CB  SER A 100      18.875   1.863 -19.500  1.00 90.31           C  
ATOM   1527  HB2 SER A 100      19.808   2.415 -19.384  1.00 90.31           H  
ATOM   1528  HB3 SER A 100      19.077   0.959 -20.074  1.00 90.31           H  
ATOM   1529  O   SER A 100      17.107   3.253 -17.035  1.00 90.31           O  
ATOM   1530  OG  SER A 100      17.946   2.661 -20.205  1.00 90.31           O  
ATOM   1531  HG  SER A 100      18.425   3.341 -20.686  1.00 90.31           H  
ATOM   1532  N   THR A 101      19.318   3.189 -16.673  1.00 87.66           N  
ATOM   1533  H   THR A 101      20.193   2.710 -16.831  1.00 87.66           H  
ATOM   1534  CA  THR A 101      19.366   4.433 -15.882  1.00 87.66           C  
ATOM   1535  HA  THR A 101      18.659   4.363 -15.054  1.00 87.66           H  
ATOM   1536  C   THR A 101      18.975   5.653 -16.721  1.00 87.66           C  
ATOM   1537  CB  THR A 101      20.775   4.642 -15.313  1.00 87.66           C  
ATOM   1538  HB  THR A 101      21.456   4.867 -16.134  1.00 87.66           H  
ATOM   1539  O   THR A 101      18.360   6.570 -16.191  1.00 87.66           O  
ATOM   1540  CG2 THR A 101      20.864   5.758 -14.276  1.00 87.66           C  
ATOM   1541 HG21 THR A 101      21.895   5.873 -13.943  1.00 87.66           H  
ATOM   1542 HG22 THR A 101      20.233   5.524 -13.418  1.00 87.66           H  
ATOM   1543 HG23 THR A 101      20.547   6.704 -14.714  1.00 87.66           H  
ATOM   1544  OG1 THR A 101      21.230   3.468 -14.660  1.00 87.66           O  
ATOM   1545  HG1 THR A 101      22.157   3.645 -14.483  1.00 87.66           H  
ATOM   1546  N   ASP A 102      19.266   5.620 -18.024  1.00 88.89           N  
ATOM   1547  H   ASP A 102      19.882   4.895 -18.363  1.00 88.89           H  
ATOM   1548  CA  ASP A 102      18.943   6.690 -18.980  1.00 88.89           C  
ATOM   1549  HA  ASP A 102      19.198   7.651 -18.533  1.00 88.89           H  
ATOM   1550  C   ASP A 102      17.455   6.730 -19.362  1.00 88.89           C  
ATOM   1551  CB  ASP A 102      19.786   6.515 -20.255  1.00 88.89           C  
ATOM   1552  HB2 ASP A 102      19.374   5.686 -20.831  1.00 88.89           H  
ATOM   1553  HB3 ASP A 102      19.711   7.417 -20.862  1.00 88.89           H  
ATOM   1554  O   ASP A 102      17.015   7.640 -20.059  1.00 88.89           O  
ATOM   1555  CG  ASP A 102      21.258   6.233 -19.961  1.00 88.89           C  
ATOM   1556  OD1 ASP A 102      21.847   6.944 -19.121  1.00 88.89           O  
ATOM   1557  OD2 ASP A 102      21.744   5.207 -20.488  1.00 88.89           O  
ATOM   1558  N   ALA A 103      16.672   5.727 -18.946  1.00 89.09           N  
ATOM   1559  H   ALA A 103      17.060   5.021 -18.337  1.00 89.09           H  
ATOM   1560  CA  ALA A 103      15.237   5.741 -19.165  1.00 89.09           C  
ATOM   1561  HA  ALA A 103      15.051   5.966 -20.215  1.00 89.09           H  
ATOM   1562  C   ALA A 103      14.603   6.846 -18.317  1.00 89.09           C  
ATOM   1563  CB  ALA A 103      14.645   4.362 -18.855  1.00 89.09           C  
ATOM   1564  HB1 ALA A 103      15.167   3.594 -19.426  1.00 89.09           H  
ATOM   1565  HB2 ALA A 103      13.585   4.356 -19.109  1.00 89.09           H  
ATOM   1566  HB3 ALA A 103      14.748   4.144 -17.792  1.00 89.09           H  
ATOM   1567  O   ALA A 103      14.614   6.787 -17.083  1.00 89.09           O  
ATOM   1568  N   GLU A 104      14.020   7.830 -18.991  1.00 90.14           N  
ATOM   1569  H   GLU A 104      14.173   7.899 -19.987  1.00 90.14           H  
ATOM   1570  CA  GLU A 104      13.230   8.858 -18.332  1.00 90.14           C  
ATOM   1571  HA  GLU A 104      13.821   9.261 -17.509  1.00 90.14           H  
ATOM   1572  C   GLU A 104      11.961   8.261 -17.722  1.00 90.14           C  
ATOM   1573  CB  GLU A 104      12.899  10.000 -19.303  1.00 90.14           C  
ATOM   1574  HB2 GLU A 104      12.505   9.581 -20.229  1.00 90.14           H  
ATOM   1575  HB3 GLU A 104      12.121  10.630 -18.871  1.00 90.14           H  
ATOM   1576  O   GLU A 104      11.315   7.373 -18.288  1.00 90.14           O  
ATOM   1577  CG  GLU A 104      14.124  10.874 -19.625  1.00 90.14           C  
ATOM   1578  HG2 GLU A 104      14.886  10.252 -20.094  1.00 90.14           H  
ATOM   1579  HG3 GLU A 104      13.819  11.627 -20.351  1.00 90.14           H  
ATOM   1580  CD  GLU A 104      14.712  11.582 -18.390  1.00 90.14           C  
ATOM   1581  OE1 GLU A 104      15.878  12.021 -18.475  1.00 90.14           O  
ATOM   1582  OE2 GLU A 104      13.993  11.677 -17.363  1.00 90.14           O  
ATOM   1583  N   GLY A 105      11.609   8.752 -16.537  1.00 91.88           N  
ATOM   1584  H   GLY A 105      12.192   9.470 -16.131  1.00 91.88           H  
ATOM   1585  CA  GLY A 105      10.427   8.306 -15.820  1.00 91.88           C  
ATOM   1586  HA2 GLY A 105      10.221   7.261 -16.050  1.00 91.88           H  
ATOM   1587  HA3 GLY A 105       9.582   8.902 -16.164  1.00 91.88           H  
ATOM   1588  C   GLY A 105      10.546   8.443 -14.312  1.00 91.88           C  
ATOM   1589  O   GLY A 105      11.633   8.476 -13.729  1.00 91.88           O  
ATOM   1590  N   SER A 106       9.392   8.509 -13.664  1.00 93.20           N  
ATOM   1591  H   SER A 106       8.535   8.492 -14.197  1.00 93.20           H  
ATOM   1592  CA  SER A 106       9.286   8.572 -12.216  1.00 93.20           C  
ATOM   1593  HA  SER A 106      10.183   8.118 -11.794  1.00 93.20           H  
ATOM   1594  C   SER A 106       8.104   7.759 -11.709  1.00 93.20           C  
ATOM   1595  CB  SER A 106       9.242  10.026 -11.730  1.00 93.20           C  
ATOM   1596  HB2 SER A 106      10.130  10.545 -12.090  1.00 93.20           H  
ATOM   1597  HB3 SER A 106       9.250  10.047 -10.640  1.00 93.20           H  
ATOM   1598  O   SER A 106       7.144   7.459 -12.428  1.00 93.20           O  
ATOM   1599  OG  SER A 106       8.089  10.696 -12.198  1.00 93.20           O  
ATOM   1600  HG  SER A 106       8.237  11.640 -12.104  1.00 93.20           H  
ATOM   1601  N   LEU A 107       8.211   7.359 -10.450  1.00 94.25           N  
ATOM   1602  H   LEU A 107       9.035   7.643  -9.940  1.00 94.25           H  
ATOM   1603  CA  LEU A 107       7.158   6.712  -9.691  1.00 94.25           C  
ATOM   1604  HA  LEU A 107       6.283   6.560 -10.323  1.00 94.25           H  
ATOM   1605  C   LEU A 107       6.770   7.626  -8.543  1.00 94.25           C  
ATOM   1606  CB  LEU A 107       7.636   5.356  -9.157  1.00 94.25           C  
ATOM   1607  HB2 LEU A 107       8.473   5.532  -8.482  1.00 94.25           H  
ATOM   1608  HB3 LEU A 107       6.829   4.907  -8.579  1.00 94.25           H  
ATOM   1609  O   LEU A 107       7.640   8.132  -7.834  1.00 94.25           O  
ATOM   1610  CG  LEU A 107       8.081   4.367 -10.242  1.00 94.25           C  
ATOM   1611  HG  LEU A 107       8.880   4.804 -10.842  1.00 94.25           H  
ATOM   1612  CD1 LEU A 107       8.638   3.126  -9.554  1.00 94.25           C  
ATOM   1613 HD11 LEU A 107       9.448   3.415  -8.884  1.00 94.25           H  
ATOM   1614 HD12 LEU A 107       9.046   2.459 -10.314  1.00 94.25           H  
ATOM   1615 HD13 LEU A 107       7.855   2.618  -8.991  1.00 94.25           H  
ATOM   1616  CD2 LEU A 107       6.939   3.949 -11.172  1.00 94.25           C  
ATOM   1617 HD21 LEU A 107       6.594   4.812 -11.742  1.00 94.25           H  
ATOM   1618 HD22 LEU A 107       7.287   3.187 -11.869  1.00 94.25           H  
ATOM   1619 HD23 LEU A 107       6.106   3.555 -10.589  1.00 94.25           H  
ATOM   1620  N   ARG A 108       5.475   7.786  -8.321  1.00 95.16           N  
ATOM   1621  H   ARG A 108       4.823   7.346  -8.954  1.00 95.16           H  
ATOM   1622  CA  ARG A 108       4.941   8.388  -7.108  1.00 95.16           C  
ATOM   1623  HA  ARG A 108       5.749   8.794  -6.500  1.00 95.16           H  
ATOM   1624  C   ARG A 108       4.256   7.288  -6.314  1.00 95.16           C  
ATOM   1625  CB  ARG A 108       4.027   9.546  -7.498  1.00 95.16           C  
ATOM   1626  HB2 ARG A 108       3.173   9.161  -8.056  1.00 95.16           H  
ATOM   1627  HB3 ARG A 108       4.572  10.235  -8.143  1.00 95.16           H  
ATOM   1628  O   ARG A 108       3.285   6.699  -6.772  1.00 95.16           O  
ATOM   1629  CG  ARG A 108       3.533  10.308  -6.271  1.00 95.16           C  
ATOM   1630  HG2 ARG A 108       4.367  10.833  -5.804  1.00 95.16           H  
ATOM   1631  HG3 ARG A 108       3.088   9.619  -5.552  1.00 95.16           H  
ATOM   1632  CD  ARG A 108       2.475  11.304  -6.728  1.00 95.16           C  
ATOM   1633  HD2 ARG A 108       1.674  10.744  -7.211  1.00 95.16           H  
ATOM   1634  HD3 ARG A 108       2.909  11.987  -7.457  1.00 95.16           H  
ATOM   1635  NE  ARG A 108       1.927  12.064  -5.597  1.00 95.16           N  
ATOM   1636  HE  ARG A 108       2.380  11.956  -4.701  1.00 95.16           H  
ATOM   1637  NH1 ARG A 108       0.158  12.933  -6.752  1.00 95.16           N  
ATOM   1638 HH11 ARG A 108      -0.737  13.401  -6.753  1.00 95.16           H  
ATOM   1639 HH12 ARG A 108       0.314  12.240  -7.471  1.00 95.16           H  
ATOM   1640  NH2 ARG A 108       0.469  13.490  -4.602  1.00 95.16           N  
ATOM   1641 HH21 ARG A 108      -0.380  14.036  -4.647  1.00 95.16           H  
ATOM   1642 HH22 ARG A 108       0.966  13.377  -3.731  1.00 95.16           H  
ATOM   1643  CZ  ARG A 108       0.857  12.828  -5.657  1.00 95.16           C  
ATOM   1644  N   ILE A 109       4.804   6.978  -5.147  1.00 95.95           N  
ATOM   1645  H   ILE A 109       5.575   7.543  -4.820  1.00 95.95           H  
ATOM   1646  CA  ILE A 109       4.299   5.931  -4.260  1.00 95.95           C  
ATOM   1647  HA  ILE A 109       3.485   5.404  -4.757  1.00 95.95           H  
ATOM   1648  C   ILE A 109       3.747   6.608  -3.019  1.00 95.95           C  
ATOM   1649  CB  ILE A 109       5.385   4.893  -3.904  1.00 95.95           C  
ATOM   1650  HB  ILE A 109       6.132   5.372  -3.271  1.00 95.95           H  
ATOM   1651  O   ILE A 109       4.430   7.440  -2.420  1.00 95.95           O  
ATOM   1652  CG1 ILE A 109       6.092   4.378  -5.177  1.00 95.95           C  
ATOM   1653 HG12 ILE A 109       5.349   3.937  -5.841  1.00 95.95           H  
ATOM   1654 HG13 ILE A 109       6.559   5.214  -5.697  1.00 95.95           H  
ATOM   1655  CG2 ILE A 109       4.743   3.730  -3.119  1.00 95.95           C  
ATOM   1656 HG21 ILE A 109       5.504   3.026  -2.784  1.00 95.95           H  
ATOM   1657 HG22 ILE A 109       4.222   4.104  -2.238  1.00 95.95           H  
ATOM   1658 HG23 ILE A 109       4.011   3.217  -3.744  1.00 95.95           H  
ATOM   1659  CD1 ILE A 109       7.195   3.351  -4.919  1.00 95.95           C  
ATOM   1660 HD11 ILE A 109       7.892   3.744  -4.179  1.00 95.95           H  
ATOM   1661 HD12 ILE A 109       6.771   2.411  -4.566  1.00 95.95           H  
ATOM   1662 HD13 ILE A 109       7.728   3.160  -5.851  1.00 95.95           H  
ATOM   1663  N   TYR A 110       2.538   6.253  -2.616  1.00 97.06           N  
ATOM   1664  H   TYR A 110       1.999   5.596  -3.161  1.00 97.06           H  
ATOM   1665  CA  TYR A 110       1.931   6.806  -1.415  1.00 97.06           C  
ATOM   1666  HA  TYR A 110       2.720   7.024  -0.696  1.00 97.06           H  
ATOM   1667  C   TYR A 110       1.000   5.816  -0.729  1.00 97.06           C  
ATOM   1668  CB  TYR A 110       1.224   8.126  -1.750  1.00 97.06           C  
ATOM   1669  HB2 TYR A 110       1.975   8.853  -2.060  1.00 97.06           H  
ATOM   1670  HB3 TYR A 110       0.744   8.517  -0.853  1.00 97.06           H  
ATOM   1671  O   TYR A 110       0.577   4.812  -1.308  1.00 97.06           O  
ATOM   1672  CG  TYR A 110       0.184   8.053  -2.835  1.00 97.06           C  
ATOM   1673  CD1 TYR A 110       0.555   8.278  -4.172  1.00 97.06           C  
ATOM   1674  HD1 TYR A 110       1.592   8.442  -4.425  1.00 97.06           H  
ATOM   1675  CD2 TYR A 110      -1.157   7.806  -2.502  1.00 97.06           C  
ATOM   1676  HD2 TYR A 110      -1.453   7.621  -1.480  1.00 97.06           H  
ATOM   1677  CE1 TYR A 110      -0.422   8.303  -5.181  1.00 97.06           C  
ATOM   1678  HE1 TYR A 110      -0.144   8.498  -6.207  1.00 97.06           H  
ATOM   1679  CE2 TYR A 110      -2.126   7.803  -3.519  1.00 97.06           C  
ATOM   1680  HE2 TYR A 110      -3.156   7.573  -3.290  1.00 97.06           H  
ATOM   1681  OH  TYR A 110      -2.739   8.111  -5.812  1.00 97.06           O  
ATOM   1682  HH  TYR A 110      -2.447   8.481  -6.648  1.00 97.06           H  
ATOM   1683  CZ  TYR A 110      -1.775   8.079  -4.856  1.00 97.06           C  
ATOM   1684  N   LEU A 111       0.707   6.107   0.534  1.00 96.98           N  
ATOM   1685  H   LEU A 111       1.085   6.961   0.920  1.00 96.98           H  
ATOM   1686  CA  LEU A 111      -0.269   5.377   1.326  1.00 96.98           C  
ATOM   1687  HA  LEU A 111      -0.395   4.383   0.898  1.00 96.98           H  
ATOM   1688  C   LEU A 111      -1.615   6.105   1.269  1.00 96.98           C  
ATOM   1689  CB  LEU A 111       0.272   5.243   2.757  1.00 96.98           C  
ATOM   1690  HB2 LEU A 111       0.201   6.216   3.243  1.00 96.98           H  
ATOM   1691  HB3 LEU A 111       1.325   4.962   2.721  1.00 96.98           H  
ATOM   1692  O   LEU A 111      -1.677   7.299   1.557  1.00 96.98           O  
ATOM   1693  CG  LEU A 111      -0.486   4.204   3.595  1.00 96.98           C  
ATOM   1694  HG  LEU A 111      -1.561   4.368   3.517  1.00 96.98           H  
ATOM   1695  CD1 LEU A 111      -0.172   2.772   3.157  1.00 96.98           C  
ATOM   1696 HD11 LEU A 111       0.903   2.597   3.196  1.00 96.98           H  
ATOM   1697 HD12 LEU A 111      -0.527   2.601   2.141  1.00 96.98           H  
ATOM   1698 HD13 LEU A 111      -0.681   2.073   3.820  1.00 96.98           H  
ATOM   1699  CD2 LEU A 111      -0.066   4.340   5.054  1.00 96.98           C  
ATOM   1700 HD21 LEU A 111      -0.313   5.339   5.413  1.00 96.98           H  
ATOM   1701 HD22 LEU A 111      -0.608   3.608   5.653  1.00 96.98           H  
ATOM   1702 HD23 LEU A 111       1.007   4.179   5.154  1.00 96.98           H  
ATOM   1703  N   ALA A 112      -2.676   5.384   0.921  1.00 97.02           N  
ATOM   1704  H   ALA A 112      -2.539   4.409   0.696  1.00 97.02           H  
ATOM   1705  CA  ALA A 112      -4.045   5.891   0.841  1.00 97.02           C  
ATOM   1706  HA  ALA A 112      -4.077   6.929   1.170  1.00 97.02           H  
ATOM   1707  C   ALA A 112      -4.988   5.081   1.744  1.00 97.02           C  
ATOM   1708  CB  ALA A 112      -4.496   5.860  -0.624  1.00 97.02           C  
ATOM   1709  HB1 ALA A 112      -3.814   6.455  -1.232  1.00 97.02           H  
ATOM   1710  HB2 ALA A 112      -4.515   4.834  -0.989  1.00 97.02           H  
ATOM   1711  HB3 ALA A 112      -5.494   6.290  -0.710  1.00 97.02           H  
ATOM   1712  O   ALA A 112      -4.687   3.942   2.109  1.00 97.02           O  
ATOM   1713  N   ASP A 113      -6.145   5.652   2.079  1.00 96.42           N  
ATOM   1714  H   ASP A 113      -6.338   6.579   1.728  1.00 96.42           H  
ATOM   1715  CA  ASP A 113      -7.267   4.946   2.712  1.00 96.42           C  
ATOM   1716  HA  ASP A 113      -6.929   3.989   3.110  1.00 96.42           H  
ATOM   1717  C   ASP A 113      -8.333   4.665   1.646  1.00 96.42           C  
ATOM   1718  CB  ASP A 113      -7.802   5.775   3.897  1.00 96.42           C  
ATOM   1719  HB2 ASP A 113      -8.181   6.729   3.531  1.00 96.42           H  
ATOM   1720  HB3 ASP A 113      -6.956   5.971   4.556  1.00 96.42           H  
ATOM   1721  O   ASP A 113      -8.808   5.584   0.986  1.00 96.42           O  
ATOM   1722  CG  ASP A 113      -8.903   5.082   4.723  1.00 96.42           C  
ATOM   1723  OD1 ASP A 113      -9.557   4.144   4.218  1.00 96.42           O  
ATOM   1724  OD2 ASP A 113      -9.139   5.460   5.894  1.00 96.42           O  
ATOM   1725  N   LEU A 114      -8.733   3.404   1.466  1.00 95.69           N  
ATOM   1726  H   LEU A 114      -8.343   2.694   2.068  1.00 95.69           H  
ATOM   1727  CA  LEU A 114      -9.769   3.021   0.498  1.00 95.69           C  
ATOM   1728  HA  LEU A 114      -9.499   3.428  -0.476  1.00 95.69           H  
ATOM   1729  C   LEU A 114     -11.158   3.594   0.825  1.00 95.69           C  
ATOM   1730  CB  LEU A 114      -9.862   1.489   0.409  1.00 95.69           C  
ATOM   1731  HB2 LEU A 114     -10.713   1.238  -0.224  1.00 95.69           H  
ATOM   1732  HB3 LEU A 114     -10.068   1.095   1.404  1.00 95.69           H  
ATOM   1733  O   LEU A 114     -12.039   3.596  -0.043  1.00 95.69           O  
ATOM   1734  CG  LEU A 114      -8.627   0.777  -0.162  1.00 95.69           C  
ATOM   1735  HG  LEU A 114      -7.777   0.902   0.509  1.00 95.69           H  
ATOM   1736  CD1 LEU A 114      -8.943  -0.710  -0.285  1.00 95.69           C  
ATOM   1737 HD11 LEU A 114      -9.615  -0.890  -1.123  1.00 95.69           H  
ATOM   1738 HD12 LEU A 114      -8.012  -1.259  -0.428  1.00 95.69           H  
ATOM   1739 HD13 LEU A 114      -9.427  -1.064   0.626  1.00 95.69           H  
ATOM   1740  CD2 LEU A 114      -8.236   1.280  -1.553  1.00 95.69           C  
ATOM   1741 HD21 LEU A 114      -7.810   2.280  -1.464  1.00 95.69           H  
ATOM   1742 HD22 LEU A 114      -7.480   0.626  -1.987  1.00 95.69           H  
ATOM   1743 HD23 LEU A 114      -9.109   1.308  -2.205  1.00 95.69           H  
ATOM   1744  N   GLY A 115     -11.364   4.052   2.063  1.00 94.19           N  
ATOM   1745  H   GLY A 115     -10.596   4.007   2.719  1.00 94.19           H  
ATOM   1746  CA  GLY A 115     -12.532   4.831   2.462  1.00 94.19           C  
ATOM   1747  HA2 GLY A 115     -12.515   4.964   3.544  1.00 94.19           H  
ATOM   1748  HA3 GLY A 115     -13.442   4.302   2.181  1.00 94.19           H  
ATOM   1749  C   GLY A 115     -12.564   6.225   1.838  1.00 94.19           C  
ATOM   1750  O   GLY A 115     -13.653   6.769   1.659  1.00 94.19           O  
ATOM   1751  N   ASP A 116     -11.410   6.777   1.453  1.00 93.82           N  
ATOM   1752  H   ASP A 116     -10.551   6.255   1.544  1.00 93.82           H  
ATOM   1753  CA  ASP A 116     -11.345   7.997   0.657  1.00 93.82           C  
ATOM   1754  HA  ASP A 116     -12.108   8.683   1.024  1.00 93.82           H  
ATOM   1755  C   ASP A 116     -11.661   7.680  -0.813  1.00 93.82           C  
ATOM   1756  CB  ASP A 116      -9.996   8.712   0.834  1.00 93.82           C  
ATOM   1757  HB2 ASP A 116      -9.192   8.057   0.497  1.00 93.82           H  
ATOM   1758  HB3 ASP A 116      -9.845   8.932   1.891  1.00 93.82           H  
ATOM   1759  O   ASP A 116     -11.073   6.798  -1.451  1.00 93.82           O  
ATOM   1760  CG  ASP A 116      -9.921  10.019   0.036  1.00 93.82           C  
ATOM   1761  OD1 ASP A 116     -10.976  10.461  -0.477  1.00 93.82           O  
ATOM   1762  OD2 ASP A 116      -8.792  10.516  -0.142  1.00 93.82           O  
ATOM   1763  N   LYS A 117     -12.626   8.413  -1.374  1.00 92.15           N  
ATOM   1764  H   LYS A 117     -12.906   9.239  -0.864  1.00 92.15           H  
ATOM   1765  CA  LYS A 117     -13.024   8.248  -2.770  1.00 92.15           C  
ATOM   1766  HA  LYS A 117     -13.240   7.191  -2.921  1.00 92.15           H  
ATOM   1767  C   LYS A 117     -11.896   8.630  -3.723  1.00 92.15           C  
ATOM   1768  CB  LYS A 117     -14.312   9.018  -3.057  1.00 92.15           C  
ATOM   1769  HB2 LYS A 117     -14.119  10.089  -2.989  1.00 92.15           H  
ATOM   1770  HB3 LYS A 117     -15.060   8.747  -2.312  1.00 92.15           H  
ATOM   1771  O   LYS A 117     -11.766   7.974  -4.758  1.00 92.15           O  
ATOM   1772  CG  LYS A 117     -14.843   8.665  -4.455  1.00 92.15           C  
ATOM   1773  HG2 LYS A 117     -14.121   8.973  -5.212  1.00 92.15           H  
ATOM   1774  HG3 LYS A 117     -15.002   7.589  -4.528  1.00 92.15           H  
ATOM   1775  CD  LYS A 117     -16.157   9.392  -4.726  1.00 92.15           C  
ATOM   1776  HD2 LYS A 117     -15.999  10.460  -4.580  1.00 92.15           H  
ATOM   1777  HD3 LYS A 117     -16.915   9.044  -4.024  1.00 92.15           H  
ATOM   1778  CE  LYS A 117     -16.606   9.133  -6.166  1.00 92.15           C  
ATOM   1779  HE2 LYS A 117     -15.787   9.406  -6.831  1.00 92.15           H  
ATOM   1780  HE3 LYS A 117     -16.805   8.069  -6.291  1.00 92.15           H  
ATOM   1781  NZ  LYS A 117     -17.807   9.937  -6.491  1.00 92.15           N  
ATOM   1782  HZ1 LYS A 117     -18.575   9.699  -5.879  1.00 92.15           H  
ATOM   1783  HZ2 LYS A 117     -18.087   9.797  -7.451  1.00 92.15           H  
ATOM   1784  HZ3 LYS A 117     -17.600  10.918  -6.365  1.00 92.15           H  
ATOM   1785  N   GLU A 118     -11.132   9.656  -3.363  1.00 93.42           N  
ATOM   1786  H   GLU A 118     -11.271  10.068  -2.451  1.00 93.42           H  
ATOM   1787  CA  GLU A 118     -10.072  10.244  -4.182  1.00 93.42           C  
ATOM   1788  HA  GLU A 118     -10.352  10.193  -5.234  1.00 93.42           H  
ATOM   1789  C   GLU A 118      -8.746   9.491  -4.058  1.00 93.42           C  
ATOM   1790  CB  GLU A 118      -9.908  11.728  -3.811  1.00 93.42           C  
ATOM   1791  HB2 GLU A 118      -9.652  11.813  -2.755  1.00 93.42           H  
ATOM   1792  HB3 GLU A 118      -9.099  12.150  -4.406  1.00 93.42           H  
ATOM   1793  O   GLU A 118      -7.864   9.693  -4.887  1.00 93.42           O  
ATOM   1794  CG  GLU A 118     -11.200  12.513  -4.101  1.00 93.42           C  
ATOM   1795  HG2 GLU A 118     -11.475  12.347  -5.142  1.00 93.42           H  
ATOM   1796  HG3 GLU A 118     -12.009  12.118  -3.485  1.00 93.42           H  
ATOM   1797  CD  GLU A 118     -11.095  14.024  -3.849  1.00 93.42           C  
ATOM   1798  OE1 GLU A 118     -12.094  14.703  -4.189  1.00 93.42           O  
ATOM   1799  OE2 GLU A 118     -10.050  14.491  -3.348  1.00 93.42           O  
ATOM   1800  N   LEU A 119      -8.631   8.584  -3.076  1.00 94.52           N  
ATOM   1801  H   LEU A 119      -9.408   8.493  -2.437  1.00 94.52           H  
ATOM   1802  CA  LEU A 119      -7.391   7.888  -2.732  1.00 94.52           C  
ATOM   1803  HA  LEU A 119      -7.554   7.388  -1.777  1.00 94.52           H  
ATOM   1804  C   LEU A 119      -6.245   8.877  -2.478  1.00 94.52           C  
ATOM   1805  CB  LEU A 119      -7.043   6.817  -3.792  1.00 94.52           C  
ATOM   1806  HB2 LEU A 119      -6.098   6.349  -3.516  1.00 94.52           H  
ATOM   1807  HB3 LEU A 119      -6.884   7.314  -4.749  1.00 94.52           H  
ATOM   1808  O   LEU A 119      -5.124   8.653  -2.922  1.00 94.52           O  
ATOM   1809  CG  LEU A 119      -8.090   5.711  -3.972  1.00 94.52           C  
ATOM   1810  HG  LEU A 119      -9.067   6.145  -4.185  1.00 94.52           H  
ATOM   1811  CD1 LEU A 119      -7.694   4.820  -5.152  1.00 94.52           C  
ATOM   1812 HD11 LEU A 119      -8.438   4.036  -5.294  1.00 94.52           H  
ATOM   1813 HD12 LEU A 119      -6.718   4.374  -4.964  1.00 94.52           H  
ATOM   1814 HD13 LEU A 119      -7.637   5.427  -6.056  1.00 94.52           H  
ATOM   1815  CD2 LEU A 119      -8.192   4.825  -2.729  1.00 94.52           C  
ATOM   1816 HD21 LEU A 119      -8.573   5.410  -1.892  1.00 94.52           H  
ATOM   1817 HD22 LEU A 119      -8.888   4.007  -2.916  1.00 94.52           H  
ATOM   1818 HD23 LEU A 119      -7.210   4.429  -2.470  1.00 94.52           H  
ATOM   1819  N   SER A 120      -6.507   9.975  -1.772  1.00 95.19           N  
ATOM   1820  H   SER A 120      -7.422  10.114  -1.367  1.00 95.19           H  
ATOM   1821  CA  SER A 120      -5.470  10.958  -1.475  1.00 95.19           C  
ATOM   1822  HA  SER A 120      -5.019  11.242  -2.426  1.00 95.19           H  
ATOM   1823  C   SER A 120      -4.389  10.377  -0.550  1.00 95.19           C  
ATOM   1824  CB  SER A 120      -6.073  12.220  -0.859  1.00 95.19           C  
ATOM   1825  HB2 SER A 120      -5.268  12.870  -0.517  1.00 95.19           H  
ATOM   1826  HB3 SER A 120      -6.702  11.964  -0.007  1.00 95.19           H  
ATOM   1827  O   SER A 120      -4.682   9.524   0.297  1.00 95.19           O  
ATOM   1828  OG  SER A 120      -6.820  12.911  -1.837  1.00 95.19           O  
ATOM   1829  HG  SER A 120      -7.741  12.652  -1.758  1.00 95.19           H  
ATOM   1830  N   PRO A 121      -3.128  10.844  -0.658  1.00 95.83           N  
ATOM   1831  CA  PRO A 121      -2.080  10.469   0.281  1.00 95.83           C  
ATOM   1832  HA  PRO A 121      -1.916   9.394   0.206  1.00 95.83           H  
ATOM   1833  C   PRO A 121      -2.459  10.847   1.714  1.00 95.83           C  
ATOM   1834  CB  PRO A 121      -0.817  11.210  -0.169  1.00 95.83           C  
ATOM   1835  HB2 PRO A 121      -0.707  12.149   0.374  1.00 95.83           H  
ATOM   1836  HB3 PRO A 121       0.070  10.592  -0.031  1.00 95.83           H  
ATOM   1837  O   PRO A 121      -2.731  12.014   1.998  1.00 95.83           O  
ATOM   1838  CG  PRO A 121      -1.081  11.520  -1.641  1.00 95.83           C  
ATOM   1839  HG2 PRO A 121      -0.551  12.415  -1.966  1.00 95.83           H  
ATOM   1840  HG3 PRO A 121      -0.798  10.665  -2.254  1.00 95.83           H  
ATOM   1841  CD  PRO A 121      -2.595  11.708  -1.698  1.00 95.83           C  
ATOM   1842  HD2 PRO A 121      -2.855  12.743  -1.479  1.00 95.83           H  
ATOM   1843  HD3 PRO A 121      -2.957  11.422  -2.686  1.00 95.83           H  
ATOM   1844  N   ILE A 122      -2.411   9.880   2.627  1.00 94.44           N  
ATOM   1845  H   ILE A 122      -2.196   8.944   2.313  1.00 94.44           H  
ATOM   1846  CA  ILE A 122      -2.675  10.101   4.052  1.00 94.44           C  
ATOM   1847  HA  ILE A 122      -3.657  10.559   4.170  1.00 94.44           H  
ATOM   1848  C   ILE A 122      -1.620  11.057   4.602  1.00 94.44           C  
ATOM   1849  CB  ILE A 122      -2.648   8.756   4.812  1.00 94.44           C  
ATOM   1850  HB  ILE A 122      -1.708   8.251   4.589  1.00 94.44           H  
ATOM   1851  O   ILE A 122      -0.451  10.702   4.609  1.00 94.44           O  
ATOM   1852  CG1 ILE A 122      -3.808   7.854   4.340  1.00 94.44           C  
ATOM   1853 HG12 ILE A 122      -3.830   7.820   3.251  1.00 94.44           H  
ATOM   1854 HG13 ILE A 122      -4.757   8.269   4.678  1.00 94.44           H  
ATOM   1855  CG2 ILE A 122      -2.712   8.998   6.334  1.00 94.44           C  
ATOM   1856 HG21 ILE A 122      -1.786   9.452   6.687  1.00 94.44           H  
ATOM   1857 HG22 ILE A 122      -3.531   9.677   6.570  1.00 94.44           H  
ATOM   1858 HG23 ILE A 122      -2.843   8.067   6.886  1.00 94.44           H  
ATOM   1859  CD1 ILE A 122      -3.682   6.412   4.835  1.00 94.44           C  
ATOM   1860 HD11 ILE A 122      -4.461   5.808   4.369  1.00 94.44           H  
ATOM   1861 HD12 ILE A 122      -3.810   6.362   5.916  1.00 94.44           H  
ATOM   1862 HD13 ILE A 122      -2.705   6.012   4.563  1.00 94.44           H  
ATOM   1863  N   ASP A 123      -2.001  12.251   5.055  1.00 92.53           N  
ATOM   1864  H   ASP A 123      -2.987  12.472   5.046  1.00 92.53           H  
ATOM   1865  CA  ASP A 123      -1.139  13.204   5.776  1.00 92.53           C  
ATOM   1866  HA  ASP A 123      -1.616  14.180   5.690  1.00 92.53           H  
ATOM   1867  C   ASP A 123       0.279  13.386   5.191  1.00 92.53           C  
ATOM   1868  CB  ASP A 123      -1.121  12.855   7.270  1.00 92.53           C  
ATOM   1869  HB2 ASP A 123      -0.501  13.580   7.796  1.00 92.53           H  
ATOM   1870  HB3 ASP A 123      -0.680  11.865   7.392  1.00 92.53           H  
ATOM   1871  O   ASP A 123       1.271  13.479   5.920  1.00 92.53           O  
ATOM   1872  CG  ASP A 123      -2.504  12.887   7.918  1.00 92.53           C  
ATOM   1873  OD1 ASP A 123      -3.412  13.537   7.362  1.00 92.53           O  
ATOM   1874  OD2 ASP A 123      -2.633  12.254   8.988  1.00 92.53           O  
ATOM   1875  N   GLY A 124       0.395  13.405   3.860  1.00 89.24           N  
ATOM   1876  H   GLY A 124      -0.450  13.274   3.322  1.00 89.24           H  
ATOM   1877  CA  GLY A 124       1.678  13.558   3.167  1.00 89.24           C  
ATOM   1878  HA2 GLY A 124       1.481  13.875   2.143  1.00 89.24           H  
ATOM   1879  HA3 GLY A 124       2.258  14.339   3.659  1.00 89.24           H  
ATOM   1880  C   GLY A 124       2.549  12.294   3.105  1.00 89.24           C  
ATOM   1881  O   GLY A 124       3.730  12.398   2.777  1.00 89.24           O  
ATOM   1882  N   GLN A 125       1.998  11.104   3.371  1.00 94.21           N  
ATOM   1883  H   GLN A 125       1.050  11.100   3.722  1.00 94.21           H  
ATOM   1884  CA  GLN A 125       2.645   9.797   3.191  1.00 94.21           C  
ATOM   1885  HA  GLN A 125       3.619   9.839   3.679  1.00 94.21           H  
ATOM   1886  C   GLN A 125       2.874   9.489   1.702  1.00 94.21           C  
ATOM   1887  CB  GLN A 125       1.822   8.670   3.853  1.00 94.21           C  
ATOM   1888  HB2 GLN A 125       2.240   7.706   3.564  1.00 94.21           H  
ATOM   1889  HB3 GLN A 125       0.801   8.705   3.474  1.00 94.21           H  
ATOM   1890  O   GLN A 125       2.240   8.605   1.131  1.00 94.21           O  
ATOM   1891  CG  GLN A 125       1.786   8.712   5.386  1.00 94.21           C  
ATOM   1892  HG2 GLN A 125       1.114   7.935   5.749  1.00 94.21           H  
ATOM   1893  HG3 GLN A 125       1.396   9.673   5.723  1.00 94.21           H  
ATOM   1894  CD  GLN A 125       3.145   8.503   6.027  1.00 94.21           C  
ATOM   1895  NE2 GLN A 125       3.431   9.276   7.039  1.00 94.21           N  
ATOM   1896 HE21 GLN A 125       4.285   9.141   7.561  1.00 94.21           H  
ATOM   1897 HE22 GLN A 125       2.730   9.899   7.413  1.00 94.21           H  
ATOM   1898  OE1 GLN A 125       3.944   7.664   5.631  1.00 94.21           O  
ATOM   1899  N   CYS A 126       3.757  10.245   1.053  1.00 95.46           N  
ATOM   1900  H   CYS A 126       4.210  10.980   1.578  1.00 95.46           H  
ATOM   1901  CA  CYS A 126       3.995  10.216  -0.383  1.00 95.46           C  
ATOM   1902  HA  CYS A 126       3.699   9.246  -0.782  1.00 95.46           H  
ATOM   1903  C   CYS A 126       5.478  10.421  -0.693  1.00 95.46           C  
ATOM   1904  CB  CYS A 126       3.134  11.315  -1.024  1.00 95.46           C  
ATOM   1905  HB2 CYS A 126       2.084  11.106  -0.818  1.00 95.46           H  
ATOM   1906  HB3 CYS A 126       3.395  12.274  -0.577  1.00 95.46           H  
ATOM   1907  O   CYS A 126       6.120  11.315  -0.148  1.00 95.46           O  
ATOM   1908  SG  CYS A 126       3.389  11.395  -2.819  1.00 95.46           S  
ATOM   1909  HG  CYS A 126       4.690  11.699  -2.775  1.00 95.46           H  
ATOM   1910  N   VAL A 127       6.009   9.630  -1.623  1.00 94.89           N  
ATOM   1911  H   VAL A 127       5.426   8.911  -2.026  1.00 94.89           H  
ATOM   1912  CA  VAL A 127       7.388   9.726  -2.105  1.00 94.89           C  
ATOM   1913  HA  VAL A 127       7.807  10.686  -1.803  1.00 94.89           H  
ATOM   1914  C   VAL A 127       7.404   9.670  -3.625  1.00 94.89           C  
ATOM   1915  CB  VAL A 127       8.265   8.617  -1.491  1.00 94.89           C  
ATOM   1916  HB  VAL A 127       7.809   7.645  -1.683  1.00 94.89           H  
ATOM   1917  O   VAL A 127       6.824   8.769  -4.230  1.00 94.89           O  
ATOM   1918  CG1 VAL A 127       9.683   8.606  -2.072  1.00 94.89           C  
ATOM   1919 HG11 VAL A 127      10.167   9.569  -1.908  1.00 94.89           H  
ATOM   1920 HG12 VAL A 127       9.649   8.393  -3.140  1.00 94.89           H  
ATOM   1921 HG13 VAL A 127      10.262   7.816  -1.593  1.00 94.89           H  
ATOM   1922  CG2 VAL A 127       8.388   8.820   0.023  1.00 94.89           C  
ATOM   1923 HG21 VAL A 127       8.660   9.851   0.249  1.00 94.89           H  
ATOM   1924 HG22 VAL A 127       7.432   8.595   0.496  1.00 94.89           H  
ATOM   1925 HG23 VAL A 127       9.148   8.164   0.448  1.00 94.89           H  
ATOM   1926  N   SER A 128       8.125  10.608  -4.233  1.00 94.58           N  
ATOM   1927  H   SER A 128       8.556  11.327  -3.670  1.00 94.58           H  
ATOM   1928  CA  SER A 128       8.448  10.586  -5.660  1.00 94.58           C  
ATOM   1929  HA  SER A 128       7.761   9.911  -6.171  1.00 94.58           H  
ATOM   1930  C   SER A 128       9.872  10.071  -5.865  1.00 94.58           C  
ATOM   1931  CB  SER A 128       8.257  11.965  -6.291  1.00 94.58           C  
ATOM   1932  HB2 SER A 128       8.916  12.686  -5.806  1.00 94.58           H  
ATOM   1933  HB3 SER A 128       8.507  11.911  -7.351  1.00 94.58           H  
ATOM   1934  O   SER A 128      10.812  10.527  -5.209  1.00 94.58           O  
ATOM   1935  OG  SER A 128       6.910  12.379  -6.149  1.00 94.58           O  
ATOM   1936  HG  SER A 128       6.791  13.206  -6.621  1.00 94.58           H  
ATOM   1937  N   LEU A 129      10.031   9.114  -6.774  1.00 93.06           N  
ATOM   1938  H   LEU A 129       9.206   8.789  -7.258  1.00 93.06           H  
ATOM   1939  CA  LEU A 129      11.293   8.469  -7.124  1.00 93.06           C  
ATOM   1940  HA  LEU A 129      12.124   8.942  -6.601  1.00 93.06           H  
ATOM   1941  C   LEU A 129      11.527   8.609  -8.623  1.00 93.06           C  
ATOM   1942  CB  LEU A 129      11.238   6.974  -6.755  1.00 93.06           C  
ATOM   1943  HB2 LEU A 129      12.172   6.508  -7.069  1.00 93.06           H  
ATOM   1944  HB3 LEU A 129      10.434   6.513  -7.328  1.00 93.06           H  
ATOM   1945  O   LEU A 129      10.696   8.158  -9.411  1.00 93.06           O  
ATOM   1946  CG  LEU A 129      11.004   6.663  -5.271  1.00 93.06           C  
ATOM   1947  HG  LEU A 129      10.082   7.140  -4.937  1.00 93.06           H  
ATOM   1948  CD1 LEU A 129      10.833   5.155  -5.106  1.00 93.06           C  
ATOM   1949 HD11 LEU A 129      11.736   4.638  -5.431  1.00 93.06           H  
ATOM   1950 HD12 LEU A 129       9.982   4.816  -5.697  1.00 93.06           H  
ATOM   1951 HD13 LEU A 129      10.653   4.919  -4.057  1.00 93.06           H  
ATOM   1952  CD2 LEU A 129      12.169   7.126  -4.393  1.00 93.06           C  
ATOM   1953 HD21 LEU A 129      12.236   8.213  -4.429  1.00 93.06           H  
ATOM   1954 HD22 LEU A 129      13.102   6.689  -4.750  1.00 93.06           H  
ATOM   1955 HD23 LEU A 129      11.995   6.819  -3.362  1.00 93.06           H  
ATOM   1956  N   HIS A 130      12.657   9.179  -9.027  1.00 92.79           N  
ATOM   1957  H   HIS A 130      13.331   9.521  -8.357  1.00 92.79           H  
ATOM   1958  CA  HIS A 130      13.079   9.103 -10.422  1.00 92.79           C  
ATOM   1959  HA  HIS A 130      12.211   9.234 -11.068  1.00 92.79           H  
ATOM   1960  C   HIS A 130      13.675   7.728 -10.716  1.00 92.79           C  
ATOM   1961  CB  HIS A 130      14.063  10.221 -10.754  1.00 92.79           C  
ATOM   1962  HB2 HIS A 130      14.360  10.124 -11.799  1.00 92.79           H  
ATOM   1963  HB3 HIS A 130      14.955  10.126 -10.135  1.00 92.79           H  
ATOM   1964  O   HIS A 130      14.247   7.083  -9.838  1.00 92.79           O  
ATOM   1965  CG  HIS A 130      13.459  11.582 -10.560  1.00 92.79           C  
ATOM   1966  CD2 HIS A 130      12.645  12.252 -11.432  1.00 92.79           C  
ATOM   1967  HD2 HIS A 130      12.341  11.909 -12.410  1.00 92.79           H  
ATOM   1968  ND1 HIS A 130      13.603  12.362  -9.441  1.00 92.79           N  
ATOM   1969  HD1 HIS A 130      14.279  12.188  -8.711  1.00 92.79           H  
ATOM   1970  CE1 HIS A 130      12.880  13.480  -9.629  1.00 92.79           C  
ATOM   1971  HE1 HIS A 130      12.842  14.314  -8.944  1.00 92.79           H  
ATOM   1972  NE2 HIS A 130      12.259  13.448 -10.819  1.00 92.79           N  
ATOM   1973  N   ASN A 131      13.568   7.278 -11.963  1.00 91.44           N  
ATOM   1974  H   ASN A 131      13.054   7.822 -12.641  1.00 91.44           H  
ATOM   1975  CA  ASN A 131      14.116   5.993 -12.384  1.00 91.44           C  
ATOM   1976  HA  ASN A 131      13.638   5.196 -11.815  1.00 91.44           H  
ATOM   1977  C   ASN A 131      15.637   5.883 -12.129  1.00 91.44           C  
ATOM   1978  CB  ASN A 131      13.762   5.812 -13.865  1.00 91.44           C  
ATOM   1979  HB2 ASN A 131      14.109   6.671 -14.438  1.00 91.44           H  
ATOM   1980  HB3 ASN A 131      12.682   5.737 -13.989  1.00 91.44           H  
ATOM   1981  O   ASN A 131      16.126   4.847 -11.660  1.00 91.44           O  
ATOM   1982  CG  ASN A 131      14.398   4.553 -14.411  1.00 91.44           C  
ATOM   1983  ND2 ASN A 131      15.327   4.705 -15.320  1.00 91.44           N  
ATOM   1984 HD21 ASN A 131      15.403   5.598 -15.787  1.00 91.44           H  
ATOM   1985 HD22 ASN A 131      15.767   3.902 -15.746  1.00 91.44           H  
ATOM   1986  OD1 ASN A 131      14.120   3.451 -13.965  1.00 91.44           O  
ATOM   1987  N   HIS A 132      16.385   6.965 -12.366  1.00 89.79           N  
ATOM   1988  H   HIS A 132      15.951   7.791 -12.750  1.00 89.79           H  
ATOM   1989  CA  HIS A 132      17.829   7.001 -12.123  1.00 89.79           C  
ATOM   1990  HA  HIS A 132      18.267   6.130 -12.612  1.00 89.79           H  
ATOM   1991  C   HIS A 132      18.202   6.901 -10.632  1.00 89.79           C  
ATOM   1992  CB  HIS A 132      18.438   8.244 -12.786  1.00 89.79           C  
ATOM   1993  HB2 HIS A 132      18.290   8.174 -13.863  1.00 89.79           H  
ATOM   1994  HB3 HIS A 132      19.514   8.248 -12.606  1.00 89.79           H  
ATOM   1995  O   HIS A 132      19.270   6.380 -10.316  1.00 89.79           O  
ATOM   1996  CG  HIS A 132      17.868   9.557 -12.308  1.00 89.79           C  
ATOM   1997  CD2 HIS A 132      18.198  10.233 -11.161  1.00 89.79           C  
ATOM   1998  HD2 HIS A 132      18.895   9.911 -10.401  1.00 89.79           H  
ATOM   1999  ND1 HIS A 132      16.959  10.335 -12.992  1.00 89.79           N  
ATOM   2000  HD1 HIS A 132      16.659  10.204 -13.947  1.00 89.79           H  
ATOM   2001  CE1 HIS A 132      16.752  11.453 -12.277  1.00 89.79           C  
ATOM   2002  HE1 HIS A 132      16.134  12.282 -12.587  1.00 89.79           H  
ATOM   2003  NE2 HIS A 132      17.474  11.428 -11.151  1.00 89.79           N  
ATOM   2004  N   ASP A 133      17.300   7.291  -9.724  1.00 87.93           N  
ATOM   2005  H   ASP A 133      16.432   7.691 -10.051  1.00 87.93           H  
ATOM   2006  CA  ASP A 133      17.496   7.217  -8.267  1.00 87.93           C  
ATOM   2007  HA  ASP A 133      18.520   7.506  -8.032  1.00 87.93           H  
ATOM   2008  C   ASP A 133      17.278   5.804  -7.693  1.00 87.93           C  
ATOM   2009  CB  ASP A 133      16.540   8.191  -7.552  1.00 87.93           C  
ATOM   2010  HB2 ASP A 133      15.514   7.983  -7.854  1.00 87.93           H  
ATOM   2011  HB3 ASP A 133      16.593   8.004  -6.479  1.00 87.93           H  
ATOM   2012  O   ASP A 133      17.510   5.566  -6.509  1.00 87.93           O  
ATOM   2013  CG  ASP A 133      16.836   9.676  -7.747  1.00 87.93           C  
ATOM   2014  OD1 ASP A 133      18.018  10.011  -7.963  1.00 87.93           O  
ATOM   2015  OD2 ASP A 133      15.871  10.458  -7.540  1.00 87.93           O  
ATOM   2016  N   LEU A 134      16.793   4.849  -8.492  1.00 90.43           N  
ATOM   2017  H   LEU A 134      16.598   5.094  -9.453  1.00 90.43           H  
ATOM   2018  CA  LEU A 134      16.559   3.479  -8.032  1.00 90.43           C  
ATOM   2019  HA  LEU A 134      16.167   3.544  -7.016  1.00 90.43           H  
ATOM   2020  C   LEU A 134      17.884   2.688  -7.928  1.00 90.43           C  
ATOM   2021  CB  LEU A 134      15.484   2.820  -8.923  1.00 90.43           C  
ATOM   2022  HB2 LEU A 134      15.839   2.823  -9.954  1.00 90.43           H  
ATOM   2023  HB3 LEU A 134      15.351   1.782  -8.619  1.00 90.43           H  
ATOM   2024  O   LEU A 134      18.821   2.946  -8.683  1.00 90.43           O  
ATOM   2025  CG  LEU A 134      14.115   3.533  -8.863  1.00 90.43           C  
ATOM   2026  HG  LEU A 134      14.219   4.560  -9.213  1.00 90.43           H  
ATOM   2027  CD1 LEU A 134      13.098   2.837  -9.770  1.00 90.43           C  
ATOM   2028 HD11 LEU A 134      13.014   1.780  -9.518  1.00 90.43           H  
ATOM   2029 HD12 LEU A 134      12.124   3.315  -9.669  1.00 90.43           H  
ATOM   2030 HD13 LEU A 134      13.406   2.948 -10.809  1.00 90.43           H  
ATOM   2031  CD2 LEU A 134      13.545   3.558  -7.443  1.00 90.43           C  
ATOM   2032 HD21 LEU A 134      14.117   4.257  -6.832  1.00 90.43           H  
ATOM   2033 HD22 LEU A 134      12.515   3.913  -7.473  1.00 90.43           H  
ATOM   2034 HD23 LEU A 134      13.587   2.564  -6.998  1.00 90.43           H  
ATOM   2035  N   PRO A 135      18.003   1.684  -7.042  1.00 91.19           N  
ATOM   2036  CA  PRO A 135      16.989   1.161  -6.129  1.00 91.19           C  
ATOM   2037  HA  PRO A 135      16.036   1.065  -6.649  1.00 91.19           H  
ATOM   2038  C   PRO A 135      16.776   2.019  -4.872  1.00 91.19           C  
ATOM   2039  CB  PRO A 135      17.499  -0.234  -5.763  1.00 91.19           C  
ATOM   2040  HB2 PRO A 135      17.127  -0.573  -4.796  1.00 91.19           H  
ATOM   2041  HB3 PRO A 135      17.220  -0.934  -6.550  1.00 91.19           H  
ATOM   2042  O   PRO A 135      17.691   2.660  -4.361  1.00 91.19           O  
ATOM   2043  CG  PRO A 135      19.017  -0.056  -5.765  1.00 91.19           C  
ATOM   2044  HG2 PRO A 135      19.343   0.394  -4.827  1.00 91.19           H  
ATOM   2045  HG3 PRO A 135      19.537  -0.999  -5.938  1.00 91.19           H  
ATOM   2046  CD  PRO A 135      19.243   0.932  -6.903  1.00 91.19           C  
ATOM   2047  HD2 PRO A 135      20.074   1.595  -6.665  1.00 91.19           H  
ATOM   2048  HD3 PRO A 135      19.445   0.393  -7.829  1.00 91.19           H  
ATOM   2049  N   ALA A 136      15.563   1.970  -4.326  1.00 89.89           N  
ATOM   2050  H   ALA A 136      14.867   1.365  -4.739  1.00 89.89           H  
ATOM   2051  CA  ALA A 136      15.200   2.706  -3.120  1.00 89.89           C  
ATOM   2052  HA  ALA A 136      16.103   2.975  -2.573  1.00 89.89           H  
ATOM   2053  C   ALA A 136      14.337   1.862  -2.176  1.00 89.89           C  
ATOM   2054  CB  ALA A 136      14.497   4.008  -3.524  1.00 89.89           C  
ATOM   2055  HB1 ALA A 136      13.574   3.780  -4.058  1.00 89.89           H  
ATOM   2056  HB2 ALA A 136      14.261   4.592  -2.635  1.00 89.89           H  
ATOM   2057  HB3 ALA A 136      15.151   4.595  -4.169  1.00 89.89           H  
ATOM   2058  O   ALA A 136      13.550   1.018  -2.612  1.00 89.89           O  
ATOM   2059  N   LEU A 137      14.468   2.127  -0.877  1.00 90.58           N  
ATOM   2060  H   LEU A 137      15.137   2.832  -0.601  1.00 90.58           H  
ATOM   2061  CA  LEU A 137      13.514   1.710   0.142  1.00 90.58           C  
ATOM   2062  HA  LEU A 137      12.867   0.927  -0.256  1.00 90.58           H  
ATOM   2063  C   LEU A 137      12.634   2.903   0.494  1.00 90.58           C  
ATOM   2064  CB  LEU A 137      14.242   1.171   1.384  1.00 90.58           C  
ATOM   2065  HB2 LEU A 137      13.533   1.097   2.208  1.00 90.58           H  
ATOM   2066  HB3 LEU A 137      15.008   1.893   1.671  1.00 90.58           H  
ATOM   2067  O   LEU A 137      13.131   3.985   0.810  1.00 90.58           O  
ATOM   2068  CG  LEU A 137      14.894  -0.204   1.177  1.00 90.58           C  
ATOM   2069  HG  LEU A 137      15.472  -0.190   0.253  1.00 90.58           H  
ATOM   2070  CD1 LEU A 137      15.825  -0.522   2.346  1.00 90.58           C  
ATOM   2071 HD11 LEU A 137      16.588   0.252   2.429  1.00 90.58           H  
ATOM   2072 HD12 LEU A 137      15.259  -0.565   3.276  1.00 90.58           H  
ATOM   2073 HD13 LEU A 137      16.317  -1.480   2.177  1.00 90.58           H  
ATOM   2074  CD2 LEU A 137      13.873  -1.335   1.066  1.00 90.58           C  
ATOM   2075 HD21 LEU A 137      13.278  -1.391   1.977  1.00 90.58           H  
ATOM   2076 HD22 LEU A 137      14.390  -2.282   0.913  1.00 90.58           H  
ATOM   2077 HD23 LEU A 137      13.210  -1.157   0.219  1.00 90.58           H  
ATOM   2078  N   VAL A 138      11.327   2.689   0.450  1.00 92.57           N  
ATOM   2079  H   VAL A 138      10.999   1.782   0.148  1.00 92.57           H  
ATOM   2080  CA  VAL A 138      10.328   3.664   0.880  1.00 92.57           C  
ATOM   2081  HA  VAL A 138      10.825   4.590   1.169  1.00 92.57           H  
ATOM   2082  C   VAL A 138       9.614   3.114   2.101  1.00 92.57           C  
ATOM   2083  CB  VAL A 138       9.344   4.003  -0.247  1.00 92.57           C  
ATOM   2084  HB  VAL A 138       8.766   3.120  -0.517  1.00 92.57           H  
ATOM   2085  O   VAL A 138       9.187   1.959   2.096  1.00 92.57           O  
ATOM   2086  CG1 VAL A 138       8.382   5.102   0.195  1.00 92.57           C  
ATOM   2087 HG11 VAL A 138       7.751   4.751   1.012  1.00 92.57           H  
ATOM   2088 HG12 VAL A 138       7.747   5.398  -0.639  1.00 92.57           H  
ATOM   2089 HG13 VAL A 138       8.946   5.967   0.544  1.00 92.57           H  
ATOM   2090  CG2 VAL A 138      10.075   4.501  -1.497  1.00 92.57           C  
ATOM   2091 HG21 VAL A 138      10.677   3.698  -1.923  1.00 92.57           H  
ATOM   2092 HG22 VAL A 138       9.341   4.820  -2.238  1.00 92.57           H  
ATOM   2093 HG23 VAL A 138      10.719   5.341  -1.241  1.00 92.57           H  
ATOM   2094  N   SER A 139       9.491   3.928   3.142  1.00 93.11           N  
ATOM   2095  H   SER A 139       9.849   4.870   3.074  1.00 93.11           H  
ATOM   2096  CA  SER A 139       8.760   3.593   4.355  1.00 93.11           C  
ATOM   2097  HA  SER A 139       8.366   2.582   4.252  1.00 93.11           H  
ATOM   2098  C   SER A 139       7.574   4.531   4.549  1.00 93.11           C  
ATOM   2099  CB  SER A 139       9.690   3.569   5.571  1.00 93.11           C  
ATOM   2100  HB2 SER A 139       9.118   3.253   6.444  1.00 93.11           H  
ATOM   2101  HB3 SER A 139      10.489   2.850   5.393  1.00 93.11           H  
ATOM   2102  O   SER A 139       7.700   5.749   4.432  1.00 93.11           O  
ATOM   2103  OG  SER A 139      10.265   4.833   5.826  1.00 93.11           O  
ATOM   2104  HG  SER A 139      10.889   4.774   6.553  1.00 93.11           H  
ATOM   2105  N   PHE A 140       6.420   3.953   4.872  1.00 95.08           N  
ATOM   2106  H   PHE A 140       6.382   2.944   4.911  1.00 95.08           H  
ATOM   2107  CA  PHE A 140       5.214   4.691   5.236  1.00 95.08           C  
ATOM   2108  HA  PHE A 140       5.440   5.757   5.254  1.00 95.08           H  
ATOM   2109  C   PHE A 140       4.745   4.295   6.626  1.00 95.08           C  
ATOM   2110  CB  PHE A 140       4.092   4.469   4.220  1.00 95.08           C  
ATOM   2111  HB2 PHE A 140       3.247   5.099   4.498  1.00 95.08           H  
ATOM   2112  HB3 PHE A 140       3.751   3.435   4.275  1.00 95.08           H  
ATOM   2113  O   PHE A 140       4.879   3.135   7.029  1.00 95.08           O  
ATOM   2114  CG  PHE A 140       4.473   4.800   2.798  1.00 95.08           C  
ATOM   2115  CD1 PHE A 140       4.605   6.146   2.417  1.00 95.08           C  
ATOM   2116  HD1 PHE A 140       4.443   6.927   3.145  1.00 95.08           H  
ATOM   2117  CD2 PHE A 140       4.700   3.775   1.862  1.00 95.08           C  
ATOM   2118  HD2 PHE A 140       4.614   2.740   2.159  1.00 95.08           H  
ATOM   2119  CE1 PHE A 140       4.945   6.473   1.095  1.00 95.08           C  
ATOM   2120  HE1 PHE A 140       5.042   7.507   0.800  1.00 95.08           H  
ATOM   2121  CE2 PHE A 140       5.038   4.102   0.539  1.00 95.08           C  
ATOM   2122  HE2 PHE A 140       5.216   3.317  -0.182  1.00 95.08           H  
ATOM   2123  CZ  PHE A 140       5.150   5.450   0.156  1.00 95.08           C  
ATOM   2124  HZ  PHE A 140       5.417   5.707  -0.858  1.00 95.08           H  
ATOM   2125  N   GLN A 141       4.179   5.261   7.338  1.00 92.62           N  
ATOM   2126  H   GLN A 141       4.116   6.181   6.926  1.00 92.62           H  
ATOM   2127  CA  GLN A 141       3.648   5.099   8.687  1.00 92.62           C  
ATOM   2128  HA  GLN A 141       3.495   4.044   8.912  1.00 92.62           H  
ATOM   2129  C   GLN A 141       2.305   5.837   8.756  1.00 92.62           C  
ATOM   2130  CB  GLN A 141       4.669   5.634   9.702  1.00 92.62           C  
ATOM   2131  HB2 GLN A 141       4.936   6.659   9.443  1.00 92.62           H  
ATOM   2132  HB3 GLN A 141       4.221   5.630  10.696  1.00 92.62           H  
ATOM   2133  O   GLN A 141       2.295   7.065   8.857  1.00 92.62           O  
ATOM   2134  CG  GLN A 141       5.934   4.757   9.724  1.00 92.62           C  
ATOM   2135  HG2 GLN A 141       5.668   3.748  10.041  1.00 92.62           H  
ATOM   2136  HG3 GLN A 141       6.369   4.699   8.727  1.00 92.62           H  
ATOM   2137  CD  GLN A 141       7.026   5.288  10.633  1.00 92.62           C  
ATOM   2138  NE2 GLN A 141       8.054   4.520  10.913  1.00 92.62           N  
ATOM   2139 HE21 GLN A 141       8.717   4.935  11.551  1.00 92.62           H  
ATOM   2140 HE22 GLN A 141       8.043   3.541  10.664  1.00 92.62           H  
ATOM   2141  OE1 GLN A 141       7.017   6.403  11.098  1.00 92.62           O  
ATOM   2142  N   PRO A 142       1.166   5.133   8.615  1.00 92.94           N  
ATOM   2143  CA  PRO A 142      -0.135   5.774   8.744  1.00 92.94           C  
ATOM   2144  HA  PRO A 142      -0.223   6.548   7.982  1.00 92.94           H  
ATOM   2145  C   PRO A 142      -0.284   6.434  10.118  1.00 92.94           C  
ATOM   2146  CB  PRO A 142      -1.195   4.704   8.479  1.00 92.94           C  
ATOM   2147  HB2 PRO A 142      -1.584   4.817   7.467  1.00 92.94           H  
ATOM   2148  HB3 PRO A 142      -2.018   4.760   9.191  1.00 92.94           H  
ATOM   2149  O   PRO A 142       0.214   5.950  11.132  1.00 92.94           O  
ATOM   2150  CG  PRO A 142      -0.449   3.379   8.604  1.00 92.94           C  
ATOM   2151  HG2 PRO A 142      -0.812   2.642   7.887  1.00 92.94           H  
ATOM   2152  HG3 PRO A 142      -0.587   3.011   9.621  1.00 92.94           H  
ATOM   2153  CD  PRO A 142       1.028   3.705   8.384  1.00 92.94           C  
ATOM   2154  HD2 PRO A 142       1.634   3.133   9.086  1.00 92.94           H  
ATOM   2155  HD3 PRO A 142       1.319   3.468   7.360  1.00 92.94           H  
ATOM   2156  N   THR A 143      -0.979   7.562  10.130  1.00 92.55           N  
ATOM   2157  H   THR A 143      -1.368   7.913   9.267  1.00 92.55           H  
ATOM   2158  CA  THR A 143      -1.103   8.475  11.276  1.00 92.55           C  
ATOM   2159  HA  THR A 143      -0.205   8.421  11.891  1.00 92.55           H  
ATOM   2160  C   THR A 143      -2.294   8.151  12.173  1.00 92.55           C  
ATOM   2161  CB  THR A 143      -1.249   9.898  10.734  1.00 92.55           C  
ATOM   2162  HB  THR A 143      -1.504  10.592  11.535  1.00 92.55           H  
ATOM   2163  O   THR A 143      -2.447   8.728  13.249  1.00 92.55           O  
ATOM   2164  CG2 THR A 143       0.042  10.350  10.051  1.00 92.55           C  
ATOM   2165 HG21 THR A 143      -0.147  11.303   9.555  1.00 92.55           H  
ATOM   2166 HG22 THR A 143       0.830  10.468  10.794  1.00 92.55           H  
ATOM   2167 HG23 THR A 143       0.362   9.633   9.294  1.00 92.55           H  
ATOM   2168  OG1 THR A 143      -2.263   9.882   9.759  1.00 92.55           O  
ATOM   2169  HG1 THR A 143      -2.432  10.791   9.503  1.00 92.55           H  
ATOM   2170  N   TYR A 144      -3.134   7.207  11.754  1.00 94.57           N  
ATOM   2171  H   TYR A 144      -2.933   6.753  10.874  1.00 94.57           H  
ATOM   2172  CA  TYR A 144      -4.312   6.752  12.476  1.00 94.57           C  
ATOM   2173  HA  TYR A 144      -4.153   6.895  13.544  1.00 94.57           H  
ATOM   2174  C   TYR A 144      -4.554   5.259  12.245  1.00 94.57           C  
ATOM   2175  CB  TYR A 144      -5.528   7.597  12.063  1.00 94.57           C  
ATOM   2176  HB2 TYR A 144      -5.333   8.633  12.338  1.00 94.57           H  
ATOM   2177  HB3 TYR A 144      -6.392   7.277  12.646  1.00 94.57           H  
ATOM   2178  O   TYR A 144      -4.012   4.653  11.321  1.00 94.57           O  
ATOM   2179  CG  TYR A 144      -5.892   7.548  10.590  1.00 94.57           C  
ATOM   2180  CD1 TYR A 144      -5.378   8.515   9.708  1.00 94.57           C  
ATOM   2181  HD1 TYR A 144      -4.718   9.287  10.077  1.00 94.57           H  
ATOM   2182  CD2 TYR A 144      -6.778   6.566  10.105  1.00 94.57           C  
ATOM   2183  HD2 TYR A 144      -7.189   5.835  10.785  1.00 94.57           H  
ATOM   2184  CE1 TYR A 144      -5.749   8.506   8.354  1.00 94.57           C  
ATOM   2185  HE1 TYR A 144      -5.380   9.279   7.695  1.00 94.57           H  
ATOM   2186  CE2 TYR A 144      -7.142   6.540   8.747  1.00 94.57           C  
ATOM   2187  HE2 TYR A 144      -7.814   5.789   8.360  1.00 94.57           H  
ATOM   2188  OH  TYR A 144      -6.995   7.522   6.571  1.00 94.57           O  
ATOM   2189  HH  TYR A 144      -6.616   8.261   6.089  1.00 94.57           H  
ATOM   2190  CZ  TYR A 144      -6.628   7.518   7.872  1.00 94.57           C  
ATOM   2191  N   ASP A 145      -5.401   4.673  13.088  1.00 94.73           N  
ATOM   2192  H   ASP A 145      -5.816   5.232  13.821  1.00 94.73           H  
ATOM   2193  CA  ASP A 145      -5.925   3.327  12.878  1.00 94.73           C  
ATOM   2194  HA  ASP A 145      -5.165   2.710  12.399  1.00 94.73           H  
ATOM   2195  C   ASP A 145      -7.148   3.356  11.965  1.00 94.73           C  
ATOM   2196  CB  ASP A 145      -6.304   2.681  14.211  1.00 94.73           C  
ATOM   2197  HB2 ASP A 145      -6.891   1.794  13.972  1.00 94.73           H  
ATOM   2198  HB3 ASP A 145      -6.921   3.361  14.799  1.00 94.73           H  
ATOM   2199  O   ASP A 145      -8.070   4.144  12.169  1.00 94.73           O  
ATOM   2200  CG  ASP A 145      -5.111   2.211  15.027  1.00 94.73           C  
ATOM   2201  OD1 ASP A 145      -4.014   2.060  14.462  1.00 94.73           O  
ATOM   2202  OD2 ASP A 145      -5.279   1.913  16.228  1.00 94.73           O  
ATOM   2203  N   CYS A 146      -7.190   2.457  10.987  1.00 95.11           N  
ATOM   2204  H   CYS A 146      -6.458   1.762  10.947  1.00 95.11           H  
ATOM   2205  CA  CYS A 146      -8.294   2.353  10.045  1.00 95.11           C  
ATOM   2206  HA  CYS A 146      -8.602   3.355   9.750  1.00 95.11           H  
ATOM   2207  C   CYS A 146      -9.475   1.597  10.690  1.00 95.11           C  
ATOM   2208  CB  CYS A 146      -7.767   1.642   8.800  1.00 95.11           C  
ATOM   2209  HB2 CYS A 146      -6.849   2.120   8.457  1.00 95.11           H  
ATOM   2210  HB3 CYS A 146      -7.559   0.602   9.053  1.00 95.11           H  
ATOM   2211  O   CYS A 146      -9.310   0.434  11.063  1.00 95.11           O  
ATOM   2212  SG  CYS A 146      -8.990   1.713   7.474  1.00 95.11           S  
ATOM   2213  HG  CYS A 146      -8.854   3.003   7.155  1.00 95.11           H  
ATOM   2214  N   PRO A 147     -10.664   2.202  10.848  1.00 95.54           N  
ATOM   2215  CA  PRO A 147     -11.844   1.499  11.348  1.00 95.54           C  
ATOM   2216  HA  PRO A 147     -11.631   1.126  12.349  1.00 95.54           H  
ATOM   2217  C   PRO A 147     -12.247   0.331  10.441  1.00 95.54           C  
ATOM   2218  CB  PRO A 147     -12.954   2.552  11.432  1.00 95.54           C  
ATOM   2219  HB2 PRO A 147     -13.543   2.558  10.515  1.00 95.54           H  
ATOM   2220  HB3 PRO A 147     -13.598   2.390  12.296  1.00 95.54           H  
ATOM   2221  O   PRO A 147     -12.281   0.467   9.218  1.00 95.54           O  
ATOM   2222  CG  PRO A 147     -12.185   3.866  11.539  1.00 95.54           C  
ATOM   2223  HG2 PRO A 147     -11.860   4.023  12.567  1.00 95.54           H  
ATOM   2224  HG3 PRO A 147     -12.775   4.713  11.189  1.00 95.54           H  
ATOM   2225  CD  PRO A 147     -10.971   3.606  10.654  1.00 95.54           C  
ATOM   2226  HD2 PRO A 147     -11.227   3.751   9.605  1.00 95.54           H  
ATOM   2227  HD3 PRO A 147     -10.153   4.266  10.941  1.00 95.54           H  
ATOM   2228  N   MET A 148     -12.608  -0.803  11.047  1.00 94.61           N  
ATOM   2229  H   MET A 148     -12.588  -0.842  12.056  1.00 94.61           H  
ATOM   2230  CA  MET A 148     -13.079  -1.988  10.322  1.00 94.61           C  
ATOM   2231  HA  MET A 148     -12.479  -2.110   9.420  1.00 94.61           H  
ATOM   2232  C   MET A 148     -14.533  -1.802   9.873  1.00 94.61           C  
ATOM   2233  CB  MET A 148     -12.913  -3.248  11.184  1.00 94.61           C  
ATOM   2234  HB2 MET A 148     -13.438  -3.106  12.129  1.00 94.61           H  
ATOM   2235  HB3 MET A 148     -13.372  -4.095  10.673  1.00 94.61           H  
ATOM   2236  O   MET A 148     -15.473  -2.306  10.488  1.00 94.61           O  
ATOM   2237  CG  MET A 148     -11.452  -3.592  11.488  1.00 94.61           C  
ATOM   2238  HG2 MET A 148     -11.020  -2.774  12.065  1.00 94.61           H  
ATOM   2239  HG3 MET A 148     -11.436  -4.482  12.117  1.00 94.61           H  
ATOM   2240  SD  MET A 148     -10.375  -3.884  10.057  1.00 94.61           S  
ATOM   2241  CE  MET A 148     -11.232  -5.227   9.201  1.00 94.61           C  
ATOM   2242  HE1 MET A 148     -12.172  -4.857   8.791  1.00 94.61           H  
ATOM   2243  HE2 MET A 148     -11.436  -6.041   9.896  1.00 94.61           H  
ATOM   2244  HE3 MET A 148     -10.607  -5.589   8.385  1.00 94.61           H  
ATOM   2245  N   GLU A 149     -14.733  -1.066   8.784  1.00 94.48           N  
ATOM   2246  H   GLU A 149     -13.924  -0.637   8.358  1.00 94.48           H  
ATOM   2247  CA  GLU A 149     -16.059  -0.730   8.269  1.00 94.48           C  
ATOM   2248  HA  GLU A 149     -16.778  -1.431   8.694  1.00 94.48           H  
ATOM   2249  C   GLU A 149     -16.169  -0.888   6.747  1.00 94.48           C  
ATOM   2250  CB  GLU A 149     -16.480   0.663   8.768  1.00 94.48           C  
ATOM   2251  HB2 GLU A 149     -16.345   0.697   9.849  1.00 94.48           H  
ATOM   2252  HB3 GLU A 149     -17.541   0.796   8.558  1.00 94.48           H  
ATOM   2253  O   GLU A 149     -15.217  -1.199   6.033  1.00 94.48           O  
ATOM   2254  CG  GLU A 149     -15.696   1.816   8.124  1.00 94.48           C  
ATOM   2255  HG2 GLU A 149     -15.926   1.842   7.058  1.00 94.48           H  
ATOM   2256  HG3 GLU A 149     -14.629   1.624   8.231  1.00 94.48           H  
ATOM   2257  CD  GLU A 149     -16.025   3.182   8.742  1.00 94.48           C  
ATOM   2258  OE1 GLU A 149     -15.188   4.101   8.555  1.00 94.48           O  
ATOM   2259  OE2 GLU A 149     -17.089   3.298   9.392  1.00 94.48           O  
ATOM   2260  N   THR A 150     -17.387  -0.735   6.231  1.00 94.35           N  
ATOM   2261  H   THR A 150     -18.110  -0.376   6.837  1.00 94.35           H  
ATOM   2262  CA  THR A 150     -17.639  -0.662   4.788  1.00 94.35           C  
ATOM   2263  HA  THR A 150     -16.714  -0.819   4.234  1.00 94.35           H  
ATOM   2264  C   THR A 150     -18.145   0.738   4.472  1.00 94.35           C  
ATOM   2265  CB  THR A 150     -18.642  -1.737   4.347  1.00 94.35           C  
ATOM   2266  HB  THR A 150     -19.600  -1.558   4.836  1.00 94.35           H  
ATOM   2267  O   THR A 150     -19.193   1.128   4.981  1.00 94.35           O  
ATOM   2268  CG2 THR A 150     -18.849  -1.785   2.836  1.00 94.35           C  
ATOM   2269 HG21 THR A 150     -17.911  -2.007   2.327  1.00 94.35           H  
ATOM   2270 HG22 THR A 150     -19.220  -0.822   2.485  1.00 94.35           H  
ATOM   2271 HG23 THR A 150     -19.591  -2.544   2.588  1.00 94.35           H  
ATOM   2272  OG1 THR A 150     -18.152  -3.005   4.746  1.00 94.35           O  
ATOM   2273  HG1 THR A 150     -17.614  -2.797   5.513  1.00 94.35           H  
ATOM   2274  N   VAL A 151     -17.413   1.479   3.640  1.00 93.07           N  
ATOM   2275  H   VAL A 151     -16.601   1.057   3.213  1.00 93.07           H  
ATOM   2276  CA  VAL A 151     -17.787   2.825   3.192  1.00 93.07           C  
ATOM   2277  HA  VAL A 151     -18.576   3.214   3.836  1.00 93.07           H  
ATOM   2278  C   VAL A 151     -18.332   2.710   1.771  1.00 93.07           C  
ATOM   2279  CB  VAL A 151     -16.604   3.810   3.281  1.00 93.07           C  
ATOM   2280  HB  VAL A 151     -15.808   3.482   2.613  1.00 93.07           H  
ATOM   2281  O   VAL A 151     -17.603   2.385   0.832  1.00 93.07           O  
ATOM   2282  CG1 VAL A 151     -17.043   5.223   2.877  1.00 93.07           C  
ATOM   2283 HG11 VAL A 151     -17.377   5.236   1.839  1.00 93.07           H  
ATOM   2284 HG12 VAL A 151     -16.196   5.904   2.960  1.00 93.07           H  
ATOM   2285 HG13 VAL A 151     -17.843   5.574   3.528  1.00 93.07           H  
ATOM   2286  CG2 VAL A 151     -16.040   3.886   4.706  1.00 93.07           C  
ATOM   2287 HG21 VAL A 151     -15.633   2.919   5.002  1.00 93.07           H  
ATOM   2288 HG22 VAL A 151     -16.819   4.176   5.412  1.00 93.07           H  
ATOM   2289 HG23 VAL A 151     -15.235   4.619   4.748  1.00 93.07           H  
ATOM   2290  N   GLY A 152     -19.640   2.915   1.605  1.00 89.98           N  
ATOM   2291  H   GLY A 152     -20.201   3.123   2.418  1.00 89.98           H  
ATOM   2292  CA  GLY A 152     -20.315   2.659   0.331  1.00 89.98           C  
ATOM   2293  HA2 GLY A 152     -19.876   3.290  -0.442  1.00 89.98           H  
ATOM   2294  HA3 GLY A 152     -21.373   2.903   0.419  1.00 89.98           H  
ATOM   2295  C   GLY A 152     -20.190   1.188  -0.078  1.00 89.98           C  
ATOM   2296  O   GLY A 152     -20.684   0.305   0.618  1.00 89.98           O  
ATOM   2297  N   ASN A 153     -19.512   0.922  -1.196  1.00 90.49           N  
ATOM   2298  H   ASN A 153     -19.096   1.690  -1.704  1.00 90.49           H  
ATOM   2299  CA  ASN A 153     -19.225  -0.429  -1.689  1.00 90.49           C  
ATOM   2300  HA  ASN A 153     -19.878  -1.130  -1.170  1.00 90.49           H  
ATOM   2301  C   ASN A 153     -17.791  -0.910  -1.397  1.00 90.49           C  
ATOM   2302  CB  ASN A 153     -19.574  -0.511  -3.186  1.00 90.49           C  
ATOM   2303  HB2 ASN A 153     -20.591  -0.155  -3.347  1.00 90.49           H  
ATOM   2304  HB3 ASN A 153     -19.536  -1.558  -3.486  1.00 90.49           H  
ATOM   2305  O   ASN A 153     -17.386  -1.938  -1.932  1.00 90.49           O  
ATOM   2306  CG  ASN A 153     -18.635   0.282  -4.083  1.00 90.49           C  
ATOM   2307  ND2 ASN A 153     -18.479  -0.134  -5.317  1.00 90.49           N  
ATOM   2308 HD21 ASN A 153     -18.916  -0.994  -5.618  1.00 90.49           H  
ATOM   2309 HD22 ASN A 153     -17.833   0.376  -5.902  1.00 90.49           H  
ATOM   2310  OD1 ASN A 153     -18.059   1.295  -3.711  1.00 90.49           O  
ATOM   2311  N   ARG A 154     -17.009  -0.183  -0.589  1.00 91.14           N  
ATOM   2312  H   ARG A 154     -17.389   0.649  -0.160  1.00 91.14           H  
ATOM   2313  CA  ARG A 154     -15.590  -0.483  -0.347  1.00 91.14           C  
ATOM   2314  HA  ARG A 154     -15.270  -1.284  -1.012  1.00 91.14           H  
ATOM   2315  C   ARG A 154     -15.369  -0.952   1.080  1.00 91.14           C  
ATOM   2316  CB  ARG A 154     -14.722   0.745  -0.648  1.00 91.14           C  
ATOM   2317  HB2 ARG A 154     -13.675   0.490  -0.486  1.00 91.14           H  
ATOM   2318  HB3 ARG A 154     -14.988   1.547   0.040  1.00 91.14           H  
ATOM   2319  O   ARG A 154     -15.844  -0.329   2.029  1.00 91.14           O  
ATOM   2320  CG  ARG A 154     -14.902   1.233  -2.090  1.00 91.14           C  
ATOM   2321  HG2 ARG A 154     -15.947   1.494  -2.260  1.00 91.14           H  
ATOM   2322  HG3 ARG A 154     -14.599   0.457  -2.792  1.00 91.14           H  
ATOM   2323  CD  ARG A 154     -14.063   2.487  -2.301  1.00 91.14           C  
ATOM   2324  HD2 ARG A 154     -14.270   3.182  -1.487  1.00 91.14           H  
ATOM   2325  HD3 ARG A 154     -13.007   2.220  -2.262  1.00 91.14           H  
ATOM   2326  NE  ARG A 154     -14.375   3.144  -3.582  1.00 91.14           N  
ATOM   2327  HE  ARG A 154     -15.069   2.708  -4.172  1.00 91.14           H  
ATOM   2328  NH1 ARG A 154     -12.936   4.880  -3.231  1.00 91.14           N  
ATOM   2329 HH11 ARG A 154     -12.373   5.655  -3.552  1.00 91.14           H  
ATOM   2330 HH12 ARG A 154     -12.726   4.540  -2.303  1.00 91.14           H  
ATOM   2331  NH2 ARG A 154     -14.064   4.777  -5.152  1.00 91.14           N  
ATOM   2332 HH21 ARG A 154     -14.674   4.294  -5.795  1.00 91.14           H  
ATOM   2333 HH22 ARG A 154     -13.506   5.567  -5.444  1.00 91.14           H  
ATOM   2334  CZ  ARG A 154     -13.802   4.263  -3.982  1.00 91.14           C  
ATOM   2335  N   LYS A 155     -14.621  -2.042   1.241  1.00 93.52           N  
ATOM   2336  H   LYS A 155     -14.240  -2.480   0.415  1.00 93.52           H  
ATOM   2337  CA  LYS A 155     -14.082  -2.442   2.543  1.00 93.52           C  
ATOM   2338  HA  LYS A 155     -14.834  -2.314   3.322  1.00 93.52           H  
ATOM   2339  C   LYS A 155     -12.941  -1.494   2.889  1.00 93.52           C  
ATOM   2340  CB  LYS A 155     -13.630  -3.909   2.502  1.00 93.52           C  
ATOM   2341  HB2 LYS A 155     -13.210  -4.164   3.474  1.00 93.52           H  
ATOM   2342  HB3 LYS A 155     -12.833  -4.020   1.766  1.00 93.52           H  
ATOM   2343  O   LYS A 155     -11.974  -1.408   2.135  1.00 93.52           O  
ATOM   2344  CG  LYS A 155     -14.748  -4.908   2.160  1.00 93.52           C  
ATOM   2345  HG2 LYS A 155     -14.353  -5.917   2.283  1.00 93.52           H  
ATOM   2346  HG3 LYS A 155     -15.036  -4.776   1.117  1.00 93.52           H  
ATOM   2347  CD  LYS A 155     -15.990  -4.772   3.042  1.00 93.52           C  
ATOM   2348  HD2 LYS A 155     -16.373  -3.755   2.963  1.00 93.52           H  
ATOM   2349  HD3 LYS A 155     -15.728  -4.983   4.079  1.00 93.52           H  
ATOM   2350  CE  LYS A 155     -17.084  -5.722   2.561  1.00 93.52           C  
ATOM   2351  HE2 LYS A 155     -16.723  -6.749   2.601  1.00 93.52           H  
ATOM   2352  HE3 LYS A 155     -17.289  -5.492   1.515  1.00 93.52           H  
ATOM   2353  NZ  LYS A 155     -18.308  -5.545   3.377  1.00 93.52           N  
ATOM   2354  HZ1 LYS A 155     -18.476  -4.559   3.520  1.00 93.52           H  
ATOM   2355  HZ2 LYS A 155     -19.106  -5.955   2.913  1.00 93.52           H  
ATOM   2356  HZ3 LYS A 155     -18.192  -5.956   4.291  1.00 93.52           H  
ATOM   2357  N   ARG A 156     -13.109  -0.724   3.964  1.00 95.43           N  
ATOM   2358  H   ARG A 156     -13.867  -0.919   4.602  1.00 95.43           H  
ATOM   2359  CA  ARG A 156     -12.166   0.328   4.327  1.00 95.43           C  
ATOM   2360  HA  ARG A 156     -11.948   0.932   3.446  1.00 95.43           H  
ATOM   2361  C   ARG A 156     -10.866  -0.313   4.805  1.00 95.43           C  
ATOM   2362  CB  ARG A 156     -12.793   1.228   5.399  1.00 95.43           C  
ATOM   2363  HB2 ARG A 156     -12.829   0.697   6.350  1.00 95.43           H  
ATOM   2364  HB3 ARG A 156     -13.810   1.491   5.107  1.00 95.43           H  
ATOM   2365  O   ARG A 156     -10.854  -1.070   5.766  1.00 95.43           O  
ATOM   2366  CG  ARG A 156     -11.977   2.512   5.547  1.00 95.43           C  
ATOM   2367  HG2 ARG A 156     -12.060   3.090   4.627  1.00 95.43           H  
ATOM   2368  HG3 ARG A 156     -10.926   2.265   5.698  1.00 95.43           H  
ATOM   2369  CD  ARG A 156     -12.471   3.357   6.716  1.00 95.43           C  
ATOM   2370  HD2 ARG A 156     -13.494   3.680   6.522  1.00 95.43           H  
ATOM   2371  HD3 ARG A 156     -12.458   2.753   7.623  1.00 95.43           H  
ATOM   2372  NE  ARG A 156     -11.601   4.522   6.899  1.00 95.43           N  
ATOM   2373  HE  ARG A 156     -10.772   4.591   6.325  1.00 95.43           H  
ATOM   2374  NH1 ARG A 156     -12.807   5.575   8.552  1.00 95.43           N  
ATOM   2375 HH11 ARG A 156     -12.929   6.365   9.170  1.00 95.43           H  
ATOM   2376 HH12 ARG A 156     -13.583   4.937   8.439  1.00 95.43           H  
ATOM   2377  NH2 ARG A 156     -10.812   6.373   7.876  1.00 95.43           N  
ATOM   2378 HH21 ARG A 156     -10.856   7.159   8.508  1.00 95.43           H  
ATOM   2379 HH22 ARG A 156     -10.047   6.272   7.225  1.00 95.43           H  
ATOM   2380  CZ  ARG A 156     -11.757   5.485   7.778  1.00 95.43           C  
ATOM   2381  N   CYS A 157      -9.767  -0.030   4.126  1.00 95.01           N  
ATOM   2382  H   CYS A 157      -9.822   0.593   3.333  1.00 95.01           H  
ATOM   2383  CA  CYS A 157      -8.439  -0.398   4.590  1.00 95.01           C  
ATOM   2384  HA  CYS A 157      -8.410  -0.270   5.672  1.00 95.01           H  
ATOM   2385  C   CYS A 157      -7.407   0.546   3.981  1.00 95.01           C  
ATOM   2386  CB  CYS A 157      -8.142  -1.880   4.284  1.00 95.01           C  
ATOM   2387  HB2 CYS A 157      -9.000  -2.485   4.579  1.00 95.01           H  
ATOM   2388  HB3 CYS A 157      -7.287  -2.202   4.878  1.00 95.01           H  
ATOM   2389  O   CYS A 157      -7.691   1.269   3.028  1.00 95.01           O  
ATOM   2390  SG  CYS A 157      -7.775  -2.177   2.535  1.00 95.01           S  
ATOM   2391  HG  CYS A 157      -6.734  -1.346   2.426  1.00 95.01           H  
ATOM   2392  N   PHE A 158      -6.182   0.497   4.488  1.00 96.62           N  
ATOM   2393  H   PHE A 158      -5.998  -0.101   5.281  1.00 96.62           H  
ATOM   2394  CA  PHE A 158      -5.066   1.163   3.834  1.00 96.62           C  
ATOM   2395  HA  PHE A 158      -5.389   2.167   3.558  1.00 96.62           H  
ATOM   2396  C   PHE A 158      -4.688   0.454   2.535  1.00 96.62           C  
ATOM   2397  CB  PHE A 158      -3.883   1.276   4.798  1.00 96.62           C  
ATOM   2398  HB2 PHE A 158      -3.594   0.267   5.093  1.00 96.62           H  
ATOM   2399  HB3 PHE A 158      -3.045   1.739   4.277  1.00 96.62           H  
ATOM   2400  O   PHE A 158      -4.862  -0.762   2.402  1.00 96.62           O  
ATOM   2401  CG  PHE A 158      -4.172   2.090   6.042  1.00 96.62           C  
ATOM   2402  CD1 PHE A 158      -4.840   3.324   5.930  1.00 96.62           C  
ATOM   2403  HD1 PHE A 158      -5.132   3.712   4.966  1.00 96.62           H  
ATOM   2404  CD2 PHE A 158      -3.785   1.620   7.313  1.00 96.62           C  
ATOM   2405  HD2 PHE A 158      -3.252   0.685   7.410  1.00 96.62           H  
ATOM   2406  CE1 PHE A 158      -5.141   4.070   7.075  1.00 96.62           C  
ATOM   2407  HE1 PHE A 158      -5.661   5.012   6.981  1.00 96.62           H  
ATOM   2408  CE2 PHE A 158      -4.085   2.372   8.463  1.00 96.62           C  
ATOM   2409  HE2 PHE A 158      -3.791   2.027   9.444  1.00 96.62           H  
ATOM   2410  CZ  PHE A 158      -4.764   3.597   8.339  1.00 96.62           C  
ATOM   2411  HZ  PHE A 158      -5.010   4.182   9.213  1.00 96.62           H  
ATOM   2412  N   ALA A 159      -4.142   1.213   1.594  1.00 96.26           N  
ATOM   2413  H   ALA A 159      -4.098   2.210   1.750  1.00 96.26           H  
ATOM   2414  CA  ALA A 159      -3.624   0.717   0.334  1.00 96.26           C  
ATOM   2415  HA  ALA A 159      -3.390  -0.342   0.447  1.00 96.26           H  
ATOM   2416  C   ALA A 159      -2.335   1.446  -0.050  1.00 96.26           C  
ATOM   2417  CB  ALA A 159      -4.702   0.870  -0.745  1.00 96.26           C  
ATOM   2418  HB1 ALA A 159      -5.581   0.287  -0.468  1.00 96.26           H  
ATOM   2419  HB2 ALA A 159      -4.324   0.513  -1.703  1.00 96.26           H  
ATOM   2420  HB3 ALA A 159      -4.983   1.919  -0.843  1.00 96.26           H  
ATOM   2421  O   ALA A 159      -2.195   2.646   0.179  1.00 96.26           O  
ATOM   2422  N   VAL A 160      -1.403   0.721  -0.668  1.00 96.33           N  
ATOM   2423  H   VAL A 160      -1.619  -0.246  -0.867  1.00 96.33           H  
ATOM   2424  CA  VAL A 160      -0.263   1.332  -1.358  1.00 96.33           C  
ATOM   2425  HA  VAL A 160       0.010   2.262  -0.860  1.00 96.33           H  
ATOM   2426  C   VAL A 160      -0.703   1.662  -2.772  1.00 96.33           C  
ATOM   2427  CB  VAL A 160       0.976   0.422  -1.364  1.00 96.33           C  
ATOM   2428  HB  VAL A 160       0.709  -0.557  -1.764  1.00 96.33           H  
ATOM   2429  O   VAL A 160      -1.112   0.769  -3.519  1.00 96.33           O  
ATOM   2430  CG1 VAL A 160       2.128   0.999  -2.199  1.00 96.33           C  
ATOM   2431 HG11 VAL A 160       2.368   2.005  -1.853  1.00 96.33           H  
ATOM   2432 HG12 VAL A 160       1.840   1.049  -3.249  1.00 96.33           H  
ATOM   2433 HG13 VAL A 160       3.009   0.364  -2.109  1.00 96.33           H  
ATOM   2434  CG2 VAL A 160       1.508   0.247   0.058  1.00 96.33           C  
ATOM   2435 HG21 VAL A 160       0.701  -0.096   0.706  1.00 96.33           H  
ATOM   2436 HG22 VAL A 160       1.875   1.199   0.440  1.00 96.33           H  
ATOM   2437 HG23 VAL A 160       2.311  -0.490   0.067  1.00 96.33           H  
ATOM   2438  N   VAL A 161      -0.584   2.930  -3.140  1.00 96.14           N  
ATOM   2439  H   VAL A 161      -0.243   3.606  -2.471  1.00 96.14           H  
ATOM   2440  CA  VAL A 161      -0.844   3.403  -4.494  1.00 96.14           C  
ATOM   2441  HA  VAL A 161      -1.307   2.597  -5.063  1.00 96.14           H  
ATOM   2442  C   VAL A 161       0.477   3.757  -5.156  1.00 96.14           C  
ATOM   2443  CB  VAL A 161      -1.825   4.579  -4.518  1.00 96.14           C  
ATOM   2444  HB  VAL A 161      -1.329   5.440  -4.071  1.00 96.14           H  
ATOM   2445  O   VAL A 161       1.355   4.365  -4.542  1.00 96.14           O  
ATOM   2446  CG1 VAL A 161      -2.217   4.898  -5.967  1.00 96.14           C  
ATOM   2447 HG11 VAL A 161      -1.384   5.373  -6.485  1.00 96.14           H  
ATOM   2448 HG12 VAL A 161      -2.508   3.991  -6.496  1.00 96.14           H  
ATOM   2449 HG13 VAL A 161      -3.060   5.589  -5.981  1.00 96.14           H  
ATOM   2450  CG2 VAL A 161      -3.102   4.270  -3.724  1.00 96.14           C  
ATOM   2451 HG21 VAL A 161      -3.797   5.106  -3.811  1.00 96.14           H  
ATOM   2452 HG22 VAL A 161      -2.864   4.142  -2.669  1.00 96.14           H  
ATOM   2453 HG23 VAL A 161      -3.571   3.365  -4.109  1.00 96.14           H  
ATOM   2454  N   ILE A 162       0.637   3.324  -6.403  1.00 95.32           N  
ATOM   2455  H   ILE A 162      -0.126   2.813  -6.822  1.00 95.32           H  
ATOM   2456  CA  ILE A 162       1.808   3.604  -7.226  1.00 95.32           C  
ATOM   2457  HA  ILE A 162       2.446   4.326  -6.718  1.00 95.32           H  
ATOM   2458  C   ILE A 162       1.320   4.226  -8.526  1.00 95.32           C  
ATOM   2459  CB  ILE A 162       2.642   2.333  -7.494  1.00 95.32           C  
ATOM   2460  HB  ILE A 162       2.040   1.648  -8.092  1.00 95.32           H  
ATOM   2461  O   ILE A 162       0.657   3.566  -9.325  1.00 95.32           O  
ATOM   2462  CG1 ILE A 162       3.056   1.605  -6.197  1.00 95.32           C  
ATOM   2463 HG12 ILE A 162       2.232   1.592  -5.483  1.00 95.32           H  
ATOM   2464 HG13 ILE A 162       3.894   2.129  -5.738  1.00 95.32           H  
ATOM   2465  CG2 ILE A 162       3.898   2.724  -8.301  1.00 95.32           C  
ATOM   2466 HG21 ILE A 162       4.476   3.479  -7.768  1.00 95.32           H  
ATOM   2467 HG22 ILE A 162       4.527   1.855  -8.493  1.00 95.32           H  
ATOM   2468 HG23 ILE A 162       3.608   3.151  -9.261  1.00 95.32           H  
ATOM   2469  CD1 ILE A 162       3.448   0.147  -6.439  1.00 95.32           C  
ATOM   2470 HD11 ILE A 162       2.572  -0.425  -6.745  1.00 95.32           H  
ATOM   2471 HD12 ILE A 162       4.210   0.068  -7.214  1.00 95.32           H  
ATOM   2472 HD13 ILE A 162       3.845  -0.262  -5.510  1.00 95.32           H  
ATOM   2473  N   GLU A 163       1.686   5.480  -8.743  1.00 94.74           N  
ATOM   2474  H   GLU A 163       2.205   5.957  -8.020  1.00 94.74           H  
ATOM   2475  CA  GLU A 163       1.488   6.201  -9.993  1.00 94.74           C  
ATOM   2476  HA  GLU A 163       0.738   5.691 -10.598  1.00 94.74           H  
ATOM   2477  C   GLU A 163       2.797   6.242 -10.776  1.00 94.74           C  
ATOM   2478  CB  GLU A 163       0.987   7.623  -9.731  1.00 94.74           C  
ATOM   2479  HB2 GLU A 163       0.959   8.169 -10.674  1.00 94.74           H  
ATOM   2480  HB3 GLU A 163       1.692   8.112  -9.059  1.00 94.74           H  
ATOM   2481  O   GLU A 163       3.887   6.382 -10.213  1.00 94.74           O  
ATOM   2482  CG  GLU A 163      -0.409   7.656  -9.105  1.00 94.74           C  
ATOM   2483  HG2 GLU A 163      -1.125   7.276  -9.834  1.00 94.74           H  
ATOM   2484  HG3 GLU A 163      -0.431   6.994  -8.239  1.00 94.74           H  
ATOM   2485  CD  GLU A 163      -0.836   9.060  -8.645  1.00 94.74           C  
ATOM   2486  OE1 GLU A 163      -1.948   9.134  -8.084  1.00 94.74           O  
ATOM   2487  OE2 GLU A 163      -0.054  10.038  -8.736  1.00 94.74           O  
ATOM   2488  N   ARG A 164       2.691   6.118 -12.095  1.00 91.23           N  
ATOM   2489  H   ARG A 164       1.765   5.991 -12.478  1.00 91.23           H  
ATOM   2490  CA  ARG A 164       3.830   6.090 -13.008  1.00 91.23           C  
ATOM   2491  HA  ARG A 164       4.751   6.216 -12.438  1.00 91.23           H  
ATOM   2492  C   ARG A 164       3.748   7.248 -13.994  1.00 91.23           C  
ATOM   2493  CB  ARG A 164       3.864   4.705 -13.673  1.00 91.23           C  
ATOM   2494  HB2 ARG A 164       3.985   3.954 -12.893  1.00 91.23           H  
ATOM   2495  HB3 ARG A 164       2.905   4.512 -14.153  1.00 91.23           H  
ATOM   2496  O   ARG A 164       2.773   7.368 -14.739  1.00 91.23           O  
ATOM   2497  CG  ARG A 164       5.012   4.540 -14.681  1.00 91.23           C  
ATOM   2498  HG2 ARG A 164       5.616   5.448 -14.694  1.00 91.23           H  
ATOM   2499  HG3 ARG A 164       5.653   3.725 -14.347  1.00 91.23           H  
ATOM   2500  CD  ARG A 164       4.525   4.214 -16.102  1.00 91.23           C  
ATOM   2501  HD2 ARG A 164       5.393   4.078 -16.747  1.00 91.23           H  
ATOM   2502  HD3 ARG A 164       3.977   3.272 -16.075  1.00 91.23           H  
ATOM   2503  NE  ARG A 164       3.635   5.266 -16.629  1.00 91.23           N  
ATOM   2504  HE  ARG A 164       2.970   5.650 -15.972  1.00 91.23           H  
ATOM   2505  NH1 ARG A 164       4.419   5.422 -18.788  1.00 91.23           N  
ATOM   2506 HH11 ARG A 164       4.905   4.544 -18.673  1.00 91.23           H  
ATOM   2507 HH12 ARG A 164       4.362   5.793 -19.725  1.00 91.23           H  
ATOM   2508  NH2 ARG A 164       2.676   6.648 -18.140  1.00 91.23           N  
ATOM   2509 HH21 ARG A 164       2.022   6.926 -17.422  1.00 91.23           H  
ATOM   2510 HH22 ARG A 164       2.560   6.948 -19.097  1.00 91.23           H  
ATOM   2511  CZ  ARG A 164       3.583   5.762 -17.851  1.00 91.23           C  
ATOM   2512  N   HIS A 165       4.829   8.016 -14.091  1.00 91.60           N  
ATOM   2513  H   HIS A 165       5.607   7.834 -13.473  1.00 91.60           H  
ATOM   2514  CA  HIS A 165       4.946   9.167 -14.984  1.00 91.60           C  
ATOM   2515  HA  HIS A 165       4.066   9.217 -15.625  1.00 91.60           H  
ATOM   2516  C   HIS A 165       6.180   9.049 -15.888  1.00 91.60           C  
ATOM   2517  CB  HIS A 165       4.983  10.455 -14.152  1.00 91.60           C  
ATOM   2518  HB2 HIS A 165       4.957  11.317 -14.819  1.00 91.60           H  
ATOM   2519  HB3 HIS A 165       5.923  10.489 -13.601  1.00 91.60           H  
ATOM   2520  O   HIS A 165       7.194   8.477 -15.502  1.00 91.60           O  
ATOM   2521  CG  HIS A 165       3.848  10.569 -13.164  1.00 91.60           C  
ATOM   2522  CD2 HIS A 165       3.913  10.273 -11.830  1.00 91.60           C  
ATOM   2523  HD2 HIS A 165       4.788   9.933 -11.295  1.00 91.60           H  
ATOM   2524  ND1 HIS A 165       2.547  10.937 -13.436  1.00 91.60           N  
ATOM   2525  HD1 HIS A 165       2.169  11.217 -14.330  1.00 91.60           H  
ATOM   2526  CE1 HIS A 165       1.849  10.866 -12.289  1.00 91.60           C  
ATOM   2527  HE1 HIS A 165       0.798  11.089 -12.173  1.00 91.60           H  
ATOM   2528  NE2 HIS A 165       2.645  10.471 -11.287  1.00 91.60           N  
ATOM   2529  N   GLY A 166       6.100   9.598 -17.100  1.00 88.72           N  
ATOM   2530  H   GLY A 166       5.235  10.048 -17.363  1.00 88.72           H  
ATOM   2531  CA  GLY A 166       7.283   9.917 -17.912  1.00 88.72           C  
ATOM   2532  HA2 GLY A 166       8.040  10.359 -17.264  1.00 88.72           H  
ATOM   2533  HA3 GLY A 166       7.006  10.679 -18.641  1.00 88.72           H  
ATOM   2534  C   GLY A 166       7.972   8.786 -18.688  1.00 88.72           C  
ATOM   2535  O   GLY A 166       8.850   9.097 -19.479  1.00 88.72           O  
ATOM   2536  N   TYR A 167       7.576   7.513 -18.557  1.00 85.81           N  
ATOM   2537  H   TYR A 167       6.912   7.282 -17.831  1.00 85.81           H  
ATOM   2538  CA  TYR A 167       8.184   6.433 -19.357  1.00 85.81           C  
ATOM   2539  HA  TYR A 167       9.260   6.606 -19.403  1.00 85.81           H  
ATOM   2540  C   TYR A 167       7.664   6.450 -20.802  1.00 85.81           C  
ATOM   2541  CB  TYR A 167       7.993   5.058 -18.704  1.00 85.81           C  
ATOM   2542  HB2 TYR A 167       6.930   4.842 -18.600  1.00 85.81           H  
ATOM   2543  HB3 TYR A 167       8.406   4.305 -19.375  1.00 85.81           H  
ATOM   2544  O   TYR A 167       6.630   5.846 -21.106  1.00 85.81           O  
ATOM   2545  CG  TYR A 167       8.656   4.898 -17.354  1.00 85.81           C  
ATOM   2546  CD1 TYR A 167       9.967   4.397 -17.260  1.00 85.81           C  
ATOM   2547  HD1 TYR A 167      10.533   4.180 -18.154  1.00 85.81           H  
ATOM   2548  CD2 TYR A 167       7.960   5.261 -16.189  1.00 85.81           C  
ATOM   2549  HD2 TYR A 167       6.997   5.741 -16.281  1.00 85.81           H  
ATOM   2550  CE1 TYR A 167      10.563   4.223 -15.996  1.00 85.81           C  
ATOM   2551  HE1 TYR A 167      11.577   3.861 -15.909  1.00 85.81           H  
ATOM   2552  CE2 TYR A 167       8.541   5.072 -14.921  1.00 85.81           C  
ATOM   2553  HE2 TYR A 167       8.015   5.378 -14.029  1.00 85.81           H  
ATOM   2554  OH  TYR A 167      10.404   4.342 -13.606  1.00 85.81           O  
ATOM   2555  HH  TYR A 167       9.851   4.672 -12.895  1.00 85.81           H  
ATOM   2556  CZ  TYR A 167       9.844   4.538 -14.826  1.00 85.81           C  
ATOM   2557  N   ILE A 168       8.369   7.164 -21.681  1.00 81.65           N  
ATOM   2558  H   ILE A 168       9.170   7.665 -21.324  1.00 81.65           H  
ATOM   2559  CA  ILE A 168       8.072   7.301 -23.116  1.00 81.65           C  
ATOM   2560  HA  ILE A 168       7.032   7.027 -23.290  1.00 81.65           H  
ATOM   2561  C   ILE A 168       8.960   6.335 -23.911  1.00 81.65           C  
ATOM   2562  CB  ILE A 168       8.261   8.768 -23.577  1.00 81.65           C  
ATOM   2563  HB  ILE A 168       9.295   9.055 -23.386  1.00 81.65           H  
ATOM   2564  O   ILE A 168      10.149   6.222 -23.641  1.00 81.65           O  
ATOM   2565  CG1 ILE A 168       7.335   9.723 -22.783  1.00 81.65           C  
ATOM   2566 HG12 ILE A 168       6.294   9.493 -23.009  1.00 81.65           H  
ATOM   2567 HG13 ILE A 168       7.485   9.569 -21.714  1.00 81.65           H  
ATOM   2568  CG2 ILE A 168       7.993   8.906 -25.090  1.00 81.65           C  
ATOM   2569 HG21 ILE A 168       6.968   8.618 -25.324  1.00 81.65           H  
ATOM   2570 HG22 ILE A 168       8.158   9.934 -25.412  1.00 81.65           H  
ATOM   2571 HG23 ILE A 168       8.688   8.291 -25.661  1.00 81.65           H  
ATOM   2572  CD1 ILE A 168       7.587  11.212 -23.048  1.00 81.65           C  
ATOM   2573 HD11 ILE A 168       8.644  11.440 -22.912  1.00 81.65           H  
ATOM   2574 HD12 ILE A 168       7.279  11.482 -24.058  1.00 81.65           H  
ATOM   2575 HD13 ILE A 168       7.005  11.806 -22.343  1.00 81.65           H  
ATOM   2576  N   GLY A 169       8.393   5.635 -24.897  1.00 83.52           N  
ATOM   2577  H   GLY A 169       7.408   5.768 -25.078  1.00 83.52           H  
ATOM   2578  CA  GLY A 169       9.147   4.743 -25.794  1.00 83.52           C  
ATOM   2579  HA2 GLY A 169       8.568   4.580 -26.703  1.00 83.52           H  
ATOM   2580  HA3 GLY A 169      10.081   5.230 -26.073  1.00 83.52           H  
ATOM   2581  C   GLY A 169       9.503   3.369 -25.213  1.00 83.52           C  
ATOM   2582  O   GLY A 169      10.032   2.526 -25.931  1.00 83.52           O  
ATOM   2583  N   TYR A 170       9.173   3.106 -23.948  1.00 82.79           N  
ATOM   2584  H   TYR A 170       8.762   3.848 -23.398  1.00 82.79           H  
ATOM   2585  CA  TYR A 170       9.368   1.803 -23.315  1.00 82.79           C  
ATOM   2586  HA  TYR A 170      10.127   1.253 -23.871  1.00 82.79           H  
ATOM   2587  C   TYR A 170       8.082   0.978 -23.347  1.00 82.79           C  
ATOM   2588  CB  TYR A 170       9.901   1.977 -21.888  1.00 82.79           C  
ATOM   2589  HB2 TYR A 170       9.925   1.004 -21.398  1.00 82.79           H  
ATOM   2590  HB3 TYR A 170       9.223   2.615 -21.322  1.00 82.79           H  
ATOM   2591  O   TYR A 170       7.012   1.451 -22.968  1.00 82.79           O  
ATOM   2592  CG  TYR A 170      11.298   2.564 -21.858  1.00 82.79           C  
ATOM   2593  CD1 TYR A 170      12.418   1.722 -22.013  1.00 82.79           C  
ATOM   2594  HD1 TYR A 170      12.282   0.655 -22.109  1.00 82.79           H  
ATOM   2595  CD2 TYR A 170      11.476   3.956 -21.746  1.00 82.79           C  
ATOM   2596  HD2 TYR A 170      10.626   4.614 -21.644  1.00 82.79           H  
ATOM   2597  CE1 TYR A 170      13.713   2.272 -22.074  1.00 82.79           C  
ATOM   2598  HE1 TYR A 170      14.572   1.632 -22.211  1.00 82.79           H  
ATOM   2599  CE2 TYR A 170      12.766   4.510 -21.822  1.00 82.79           C  
ATOM   2600  HE2 TYR A 170      12.907   5.579 -21.769  1.00 82.79           H  
ATOM   2601  OH  TYR A 170      15.127   4.213 -22.080  1.00 82.79           O  
ATOM   2602  HH  TYR A 170      15.822   3.556 -22.166  1.00 82.79           H  
ATOM   2603  CZ  TYR A 170      13.885   3.671 -21.996  1.00 82.79           C  
ATOM   2604  N   THR A 171       8.199  -0.287 -23.746  1.00 83.68           N  
ATOM   2605  H   THR A 171       9.093  -0.597 -24.100  1.00 83.68           H  
ATOM   2606  CA  THR A 171       7.137  -1.292 -23.625  1.00 83.68           C  
ATOM   2607  HA  THR A 171       6.205  -0.808 -23.335  1.00 83.68           H  
ATOM   2608  C   THR A 171       7.511  -2.303 -22.543  1.00 83.68           C  
ATOM   2609  CB  THR A 171       6.890  -2.015 -24.958  1.00 83.68           C  
ATOM   2610  HB  THR A 171       6.129  -2.780 -24.802  1.00 83.68           H  
ATOM   2611  O   THR A 171       8.647  -2.770 -22.514  1.00 83.68           O  
ATOM   2612  CG2 THR A 171       6.409  -1.066 -26.056  1.00 83.68           C  
ATOM   2613 HG21 THR A 171       6.186  -1.640 -26.956  1.00 83.68           H  
ATOM   2614 HG22 THR A 171       5.506  -0.548 -25.731  1.00 83.68           H  
ATOM   2615 HG23 THR A 171       7.181  -0.333 -26.288  1.00 83.68           H  
ATOM   2616  OG1 THR A 171       8.071  -2.637 -25.412  1.00 83.68           O  
ATOM   2617  HG1 THR A 171       8.550  -2.979 -24.654  1.00 83.68           H  
ATOM   2618  N   GLY A 172       6.566  -2.693 -21.684  1.00 87.84           N  
ATOM   2619  H   GLY A 172       5.669  -2.229 -21.710  1.00 87.84           H  
ATOM   2620  CA  GLY A 172       6.792  -3.713 -20.648  1.00 87.84           C  
ATOM   2621  HA2 GLY A 172       7.603  -4.374 -20.954  1.00 87.84           H  
ATOM   2622  HA3 GLY A 172       5.892  -4.319 -20.545  1.00 87.84           H  
ATOM   2623  C   GLY A 172       7.131  -3.143 -19.270  1.00 87.84           C  
ATOM   2624  O   GLY A 172       6.774  -2.013 -18.966  1.00 87.84           O  
ATOM   2625  N   THR A 173       7.751  -3.942 -18.401  1.00 91.13           N  
ATOM   2626  H   THR A 173       8.037  -4.864 -18.698  1.00 91.13           H  
ATOM   2627  CA  THR A 173       8.010  -3.581 -16.994  1.00 91.13           C  
ATOM   2628  HA  THR A 173       7.100  -3.171 -16.557  1.00 91.13           H  
ATOM   2629  C   THR A 173       9.107  -2.524 -16.870  1.00 91.13           C  
ATOM   2630  CB  THR A 173       8.346  -4.823 -16.159  1.00 91.13           C  
ATOM   2631  HB  THR A 173       9.311  -5.225 -16.467  1.00 91.13           H  
ATOM   2632  O   THR A 173      10.224  -2.737 -17.340  1.00 91.13           O  
ATOM   2633  CG2 THR A 173       8.372  -4.529 -14.660  1.00 91.13           C  
ATOM   2634 HG21 THR A 173       9.169  -3.822 -14.429  1.00 91.13           H  
ATOM   2635 HG22 THR A 173       8.562  -5.446 -14.103  1.00 91.13           H  
ATOM   2636 HG23 THR A 173       7.424  -4.094 -14.346  1.00 91.13           H  
ATOM   2637  OG1 THR A 173       7.350  -5.806 -16.365  1.00 91.13           O  
ATOM   2638  HG1 THR A 173       7.573  -6.553 -15.804  1.00 91.13           H  
ATOM   2639  N   THR A 174       8.811  -1.407 -16.206  1.00 91.83           N  
ATOM   2640  H   THR A 174       7.877  -1.290 -15.839  1.00 91.83           H  
ATOM   2641  CA  THR A 174       9.755  -0.309 -15.943  1.00 91.83           C  
ATOM   2642  HA  THR A 174      10.588  -0.372 -16.643  1.00 91.83           H  
ATOM   2643  C   THR A 174      10.351  -0.371 -14.541  1.00 91.83           C  
ATOM   2644  CB  THR A 174       9.094   1.055 -16.154  1.00 91.83           C  
ATOM   2645  HB  THR A 174       9.834   1.824 -15.930  1.00 91.83           H  
ATOM   2646  O   THR A 174      11.522  -0.040 -14.344  1.00 91.83           O  
ATOM   2647  CG2 THR A 174       8.608   1.231 -17.589  1.00 91.83           C  
ATOM   2648 HG21 THR A 174       8.115   2.197 -17.700  1.00 91.83           H  
ATOM   2649 HG22 THR A 174       9.456   1.184 -18.272  1.00 91.83           H  
ATOM   2650 HG23 THR A 174       7.900   0.441 -17.839  1.00 91.83           H  
ATOM   2651  OG1 THR A 174       7.978   1.237 -15.312  1.00 91.83           O  
ATOM   2652  HG1 THR A 174       7.806   2.182 -15.299  1.00 91.83           H  
ATOM   2653  N   ALA A 175       9.578  -0.852 -13.570  1.00 92.30           N  
ATOM   2654  H   ALA A 175       8.626  -1.104 -13.795  1.00 92.30           H  
ATOM   2655  CA  ALA A 175      10.043  -1.058 -12.209  1.00 92.30           C  
ATOM   2656  HA  ALA A 175      11.115  -1.251 -12.232  1.00 92.30           H  
ATOM   2657  C   ALA A 175       9.379  -2.268 -11.549  1.00 92.30           C  
ATOM   2658  CB  ALA A 175       9.800   0.224 -11.410  1.00 92.30           C  
ATOM   2659  HB1 ALA A 175      10.176   0.106 -10.393  1.00 92.30           H  
ATOM   2660  HB2 ALA A 175       8.731   0.439 -11.378  1.00 92.30           H  
ATOM   2661  HB3 ALA A 175      10.323   1.055 -11.882  1.00 92.30           H  
ATOM   2662  O   ALA A 175       8.293  -2.705 -11.925  1.00 92.30           O  
ATOM   2663  N   SER A 176      10.030  -2.790 -10.518  1.00 92.73           N  
ATOM   2664  H   SER A 176      10.916  -2.374 -10.273  1.00 92.73           H  
ATOM   2665  CA  SER A 176       9.517  -3.840  -9.649  1.00 92.73           C  
ATOM   2666  HA  SER A 176       8.516  -4.122  -9.975  1.00 92.73           H  
ATOM   2667  C   SER A 176       9.432  -3.318  -8.219  1.00 92.73           C  
ATOM   2668  CB  SER A 176      10.400  -5.078  -9.780  1.00 92.73           C  
ATOM   2669  HB2 SER A 176      10.319  -5.452 -10.801  1.00 92.73           H  
ATOM   2670  HB3 SER A 176      11.440  -4.811  -9.597  1.00 92.73           H  
ATOM   2671  O   SER A 176      10.422  -2.812  -7.679  1.00 92.73           O  
ATOM   2672  OG  SER A 176      10.009  -6.098  -8.883  1.00 92.73           O  
ATOM   2673  HG  SER A 176      10.474  -6.895  -9.150  1.00 92.73           H  
ATOM   2674  N   VAL A 177       8.245  -3.431  -7.621  1.00 93.12           N  
ATOM   2675  H   VAL A 177       7.497  -3.867  -8.142  1.00 93.12           H  
ATOM   2676  CA  VAL A 177       7.953  -2.984  -6.255  1.00 93.12           C  
ATOM   2677  HA  VAL A 177       8.853  -2.535  -5.836  1.00 93.12           H  
ATOM   2678  C   VAL A 177       7.573  -4.180  -5.395  1.00 93.12           C  
ATOM   2679  CB  VAL A 177       6.851  -1.906  -6.210  1.00 93.12           C  
ATOM   2680  HB  VAL A 177       5.902  -2.326  -6.545  1.00 93.12           H  
ATOM   2681  O   VAL A 177       6.586  -4.856  -5.669  1.00 93.12           O  
ATOM   2682  CG1 VAL A 177       6.690  -1.383  -4.774  1.00 93.12           C  
ATOM   2683 HG11 VAL A 177       7.653  -1.048  -4.389  1.00 93.12           H  
ATOM   2684 HG12 VAL A 177       6.304  -2.170  -4.126  1.00 93.12           H  
ATOM   2685 HG13 VAL A 177       5.994  -0.545  -4.753  1.00 93.12           H  
ATOM   2686  CG2 VAL A 177       7.204  -0.718  -7.113  1.00 93.12           C  
ATOM   2687 HG21 VAL A 177       8.193  -0.343  -6.846  1.00 93.12           H  
ATOM   2688 HG22 VAL A 177       6.478   0.086  -6.989  1.00 93.12           H  
ATOM   2689 HG23 VAL A 177       7.203  -1.025  -8.158  1.00 93.12           H  
ATOM   2690  N   CYS A 178       8.330  -4.424  -4.330  1.00 91.95           N  
ATOM   2691  H   CYS A 178       9.122  -3.821  -4.162  1.00 91.95           H  
ATOM   2692  CA  CYS A 178       8.009  -5.427  -3.319  1.00 91.95           C  
ATOM   2693  HA  CYS A 178       7.171  -6.038  -3.655  1.00 91.95           H  
ATOM   2694  C   CYS A 178       7.582  -4.727  -2.030  1.00 91.95           C  
ATOM   2695  CB  CYS A 178       9.209  -6.360  -3.140  1.00 91.95           C  
ATOM   2696  HB2 CYS A 178      10.082  -5.791  -2.820  1.00 91.95           H  
ATOM   2697  HB3 CYS A 178       9.425  -6.851  -4.088  1.00 91.95           H  
ATOM   2698  O   CYS A 178       8.365  -3.982  -1.440  1.00 91.95           O  
ATOM   2699  SG  CYS A 178       8.810  -7.619  -1.896  1.00 91.95           S  
ATOM   2700  HG  CYS A 178       9.799  -8.471  -2.182  1.00 91.95           H  
ATOM   2701  N   SER A 179       6.337  -4.947  -1.610  1.00 90.96           N  
ATOM   2702  H   SER A 179       5.785  -5.653  -2.077  1.00 90.96           H  
ATOM   2703  CA  SER A 179       5.751  -4.294  -0.438  1.00 90.96           C  
ATOM   2704  HA  SER A 179       6.424  -3.506  -0.099  1.00 90.96           H  
ATOM   2705  C   SER A 179       5.586  -5.285   0.708  1.00 90.96           C  
ATOM   2706  CB  SER A 179       4.428  -3.614  -0.790  1.00 90.96           C  
ATOM   2707  HB2 SER A 179       3.744  -4.346  -1.219  1.00 90.96           H  
ATOM   2708  HB3 SER A 179       3.980  -3.190   0.109  1.00 90.96           H  
ATOM   2709  O   SER A 179       5.092  -6.394   0.520  1.00 90.96           O  
ATOM   2710  OG  SER A 179       4.675  -2.579  -1.728  1.00 90.96           O  
ATOM   2711  HG  SER A 179       5.063  -1.846  -1.245  1.00 90.96           H  
ATOM   2712  N   ASN A 180       5.994  -4.870   1.901  1.00 88.98           N  
ATOM   2713  H   ASN A 180       6.396  -3.946   1.972  1.00 88.98           H  
ATOM   2714  CA  ASN A 180       5.932  -5.651   3.126  1.00 88.98           C  
ATOM   2715  HA  ASN A 180       5.323  -6.541   2.969  1.00 88.98           H  
ATOM   2716  C   ASN A 180       5.281  -4.815   4.223  1.00 88.98           C  
ATOM   2717  CB  ASN A 180       7.342  -6.100   3.532  1.00 88.98           C  
ATOM   2718  HB2 ASN A 180       8.000  -5.235   3.618  1.00 88.98           H  
ATOM   2719  HB3 ASN A 180       7.298  -6.595   4.502  1.00 88.98           H  
ATOM   2720  O   ASN A 180       5.624  -3.650   4.416  1.00 88.98           O  
ATOM   2721  CG  ASN A 180       7.922  -7.088   2.543  1.00 88.98           C  
ATOM   2722  ND2 ASN A 180       8.692  -6.631   1.582  1.00 88.98           N  
ATOM   2723 HD21 ASN A 180       8.996  -7.307   0.895  1.00 88.98           H  
ATOM   2724 HD22 ASN A 180       8.846  -5.639   1.477  1.00 88.98           H  
ATOM   2725  OD1 ASN A 180       7.665  -8.276   2.608  1.00 88.98           O  
ATOM   2726  N   TRP A 181       4.348  -5.413   4.949  1.00 91.56           N  
ATOM   2727  H   TRP A 181       4.080  -6.364   4.736  1.00 91.56           H  
ATOM   2728  CA  TRP A 181       3.701  -4.803   6.104  1.00 91.56           C  
ATOM   2729  HA  TRP A 181       4.427  -4.205   6.656  1.00 91.56           H  
ATOM   2730  C   TRP A 181       3.171  -5.899   7.025  1.00 91.56           C  
ATOM   2731  CB  TRP A 181       2.558  -3.885   5.649  1.00 91.56           C  
ATOM   2732  HB2 TRP A 181       2.188  -3.328   6.509  1.00 91.56           H  
ATOM   2733  HB3 TRP A 181       2.947  -3.156   4.939  1.00 91.56           H  
ATOM   2734  O   TRP A 181       3.075  -7.068   6.647  1.00 91.56           O  
ATOM   2735  CG  TRP A 181       1.414  -4.605   5.013  1.00 91.56           C  
ATOM   2736  CD1 TRP A 181       0.277  -4.987   5.635  1.00 91.56           C  
ATOM   2737  HD1 TRP A 181       0.030  -4.777   6.666  1.00 91.56           H  
ATOM   2738  CD2 TRP A 181       1.302  -5.072   3.636  1.00 91.56           C  
ATOM   2739  CE2 TRP A 181       0.072  -5.777   3.508  1.00 91.56           C  
ATOM   2740  CE3 TRP A 181       2.104  -4.954   2.479  1.00 91.56           C  
ATOM   2741  HE3 TRP A 181       3.030  -4.400   2.530  1.00 91.56           H  
ATOM   2742  NE1 TRP A 181      -0.506  -5.693   4.750  1.00 91.56           N  
ATOM   2743  HE1 TRP A 181      -1.457  -5.984   4.925  1.00 91.56           H  
ATOM   2744  CH2 TRP A 181       0.492  -6.244   1.186  1.00 91.56           C  
ATOM   2745  HH2 TRP A 181       0.211  -6.714   0.255  1.00 91.56           H  
ATOM   2746  CZ2 TRP A 181      -0.340  -6.360   2.307  1.00 91.56           C  
ATOM   2747  HZ2 TRP A 181      -1.279  -6.890   2.251  1.00 91.56           H  
ATOM   2748  CZ3 TRP A 181       1.704  -5.541   1.264  1.00 91.56           C  
ATOM   2749  HZ3 TRP A 181       2.327  -5.470   0.385  1.00 91.56           H  
ATOM   2750  N   GLN A 182       2.788  -5.503   8.235  1.00 87.72           N  
ATOM   2751  H   GLN A 182       2.915  -4.533   8.488  1.00 87.72           H  
ATOM   2752  CA  GLN A 182       2.103  -6.374   9.177  1.00 87.72           C  
ATOM   2753  HA  GLN A 182       1.729  -7.254   8.654  1.00 87.72           H  
ATOM   2754  C   GLN A 182       0.909  -5.627   9.767  1.00 87.72           C  
ATOM   2755  CB  GLN A 182       3.098  -6.844  10.245  1.00 87.72           C  
ATOM   2756  HB2 GLN A 182       3.977  -7.261   9.754  1.00 87.72           H  
ATOM   2757  HB3 GLN A 182       3.412  -5.995  10.853  1.00 87.72           H  
ATOM   2758  O   GLN A 182       1.071  -4.755  10.620  1.00 87.72           O  
ATOM   2759  CG  GLN A 182       2.480  -7.929  11.136  1.00 87.72           C  
ATOM   2760  HG2 GLN A 182       1.581  -7.549  11.622  1.00 87.72           H  
ATOM   2761  HG3 GLN A 182       2.197  -8.777  10.512  1.00 87.72           H  
ATOM   2762  CD  GLN A 182       3.437  -8.408  12.221  1.00 87.72           C  
ATOM   2763  NE2 GLN A 182       3.326  -9.645  12.650  1.00 87.72           N  
ATOM   2764 HE21 GLN A 182       4.003  -9.943  13.337  1.00 87.72           H  
ATOM   2765 HE22 GLN A 182       2.656 -10.276  12.234  1.00 87.72           H  
ATOM   2766  OE1 GLN A 182       4.267  -7.678  12.742  1.00 87.72           O  
ATOM   2767  N   ALA A 183      -0.291  -5.969   9.300  1.00 90.84           N  
ATOM   2768  H   ALA A 183      -0.365  -6.707   8.615  1.00 90.84           H  
ATOM   2769  CA  ALA A 183      -1.520  -5.451   9.882  1.00 90.84           C  
ATOM   2770  HA  ALA A 183      -1.399  -4.381  10.054  1.00 90.84           H  
ATOM   2771  C   ALA A 183      -1.784  -6.111  11.241  1.00 90.84           C  
ATOM   2772  CB  ALA A 183      -2.680  -5.642   8.898  1.00 90.84           C  
ATOM   2773  HB1 ALA A 183      -2.466  -5.127   7.962  1.00 90.84           H  
ATOM   2774  HB2 ALA A 183      -3.591  -5.224   9.325  1.00 90.84           H  
ATOM   2775  HB3 ALA A 183      -2.836  -6.703   8.704  1.00 90.84           H  
ATOM   2776  O   ALA A 183      -1.576  -7.313  11.423  1.00 90.84           O  
ATOM   2777  N   ARG A 184      -2.254  -5.314  12.193  1.00 91.21           N  
ATOM   2778  H   ARG A 184      -2.376  -4.337  11.968  1.00 91.21           H  
ATOM   2779  CA  ARG A 184      -2.736  -5.751  13.500  1.00 91.21           C  
ATOM   2780  HA  ARG A 184      -2.703  -6.839  13.563  1.00 91.21           H  
ATOM   2781  C   ARG A 184      -4.186  -5.314  13.639  1.00 91.21           C  
ATOM   2782  CB  ARG A 184      -1.868  -5.148  14.607  1.00 91.21           C  
ATOM   2783  HB2 ARG A 184      -2.290  -5.405  15.578  1.00 91.21           H  
ATOM   2784  HB3 ARG A 184      -1.891  -4.065  14.484  1.00 91.21           H  
ATOM   2785  O   ARG A 184      -4.591  -4.299  13.082  1.00 91.21           O  
ATOM   2786  CG  ARG A 184      -0.397  -5.565  14.565  1.00 91.21           C  
ATOM   2787  HG2 ARG A 184       0.034  -5.316  13.595  1.00 91.21           H  
ATOM   2788  HG3 ARG A 184      -0.314  -6.638  14.734  1.00 91.21           H  
ATOM   2789  CD  ARG A 184       0.359  -4.799  15.656  1.00 91.21           C  
ATOM   2790  HD2 ARG A 184       0.233  -3.731  15.479  1.00 91.21           H  
ATOM   2791  HD3 ARG A 184      -0.070  -5.050  16.626  1.00 91.21           H  
ATOM   2792  NE  ARG A 184       1.792  -5.133  15.645  1.00 91.21           N  
ATOM   2793  HE  ARG A 184       2.096  -5.807  14.957  1.00 91.21           H  
ATOM   2794  NH1 ARG A 184       2.446  -3.694  17.311  1.00 91.21           N  
ATOM   2795 HH11 ARG A 184       1.495  -3.364  17.388  1.00 91.21           H  
ATOM   2796 HH12 ARG A 184       3.172  -3.287  17.884  1.00 91.21           H  
ATOM   2797  NH2 ARG A 184       3.961  -4.992  16.299  1.00 91.21           N  
ATOM   2798 HH21 ARG A 184       4.211  -5.671  15.594  1.00 91.21           H  
ATOM   2799 HH22 ARG A 184       4.682  -4.585  16.877  1.00 91.21           H  
ATOM   2800  CZ  ARG A 184       2.722  -4.607  16.420  1.00 91.21           C  
ATOM   2801  N   PHE A 185      -4.960  -6.084  14.390  1.00 92.55           N  
ATOM   2802  H   PHE A 185      -4.560  -6.877  14.870  1.00 92.55           H  
ATOM   2803  CA  PHE A 185      -6.388  -5.846  14.555  1.00 92.55           C  
ATOM   2804  HA  PHE A 185      -6.642  -4.871  14.139  1.00 92.55           H  
ATOM   2805  C   PHE A 185      -6.740  -5.829  16.036  1.00 92.55           C  
ATOM   2806  CB  PHE A 185      -7.182  -6.893  13.778  1.00 92.55           C  
ATOM   2807  HB2 PHE A 185      -7.000  -7.880  14.202  1.00 92.55           H  
ATOM   2808  HB3 PHE A 185      -8.240  -6.661  13.902  1.00 92.55           H  
ATOM   2809  O   PHE A 185      -6.291  -6.692  16.789  1.00 92.55           O  
ATOM   2810  CG  PHE A 185      -6.875  -6.917  12.295  1.00 92.55           C  
ATOM   2811  CD1 PHE A 185      -7.559  -6.057  11.414  1.00 92.55           C  
ATOM   2812  HD1 PHE A 185      -8.297  -5.365  11.792  1.00 92.55           H  
ATOM   2813  CD2 PHE A 185      -5.885  -7.783  11.799  1.00 92.55           C  
ATOM   2814  HD2 PHE A 185      -5.341  -8.428  12.473  1.00 92.55           H  
ATOM   2815  CE1 PHE A 185      -7.288  -6.105  10.035  1.00 92.55           C  
ATOM   2816  HE1 PHE A 185      -7.820  -5.452   9.358  1.00 92.55           H  
ATOM   2817  CE2 PHE A 185      -5.597  -7.813  10.424  1.00 92.55           C  
ATOM   2818  HE2 PHE A 185      -4.832  -8.474  10.045  1.00 92.55           H  
ATOM   2819  CZ  PHE A 185      -6.312  -6.987   9.542  1.00 92.55           C  
ATOM   2820  HZ  PHE A 185      -6.099  -7.028   8.483  1.00 92.55           H  
ATOM   2821  N   SER A 186      -7.507  -4.830  16.461  1.00 91.73           N  
ATOM   2822  H   SER A 186      -7.841  -4.157  15.785  1.00 91.73           H  
ATOM   2823  CA  SER A 186      -7.785  -4.569  17.874  1.00 91.73           C  
ATOM   2824  HA  SER A 186      -7.787  -5.506  18.431  1.00 91.73           H  
ATOM   2825  C   SER A 186      -9.140  -3.891  18.053  1.00 91.73           C  
ATOM   2826  CB  SER A 186      -6.672  -3.672  18.424  1.00 91.73           C  
ATOM   2827  HB2 SER A 186      -6.611  -2.776  17.806  1.00 91.73           H  
ATOM   2828  HB3 SER A 186      -5.719  -4.198  18.364  1.00 91.73           H  
ATOM   2829  O   SER A 186      -9.579  -3.134  17.194  1.00 91.73           O  
ATOM   2830  OG  SER A 186      -6.905  -3.278  19.762  1.00 91.73           O  
ATOM   2831  HG  SER A 186      -6.625  -2.361  19.804  1.00 91.73           H  
ATOM   2832  N   SER A 187      -9.790  -4.109  19.198  1.00 91.42           N  
ATOM   2833  H   SER A 187      -9.375  -4.722  19.885  1.00 91.42           H  
ATOM   2834  CA  SER A 187     -10.972  -3.337  19.612  1.00 91.42           C  
ATOM   2835  HA  SER A 187     -11.626  -3.198  18.751  1.00 91.42           H  
ATOM   2836  C   SER A 187     -10.615  -1.942  20.146  1.00 91.42           C  
ATOM   2837  CB  SER A 187     -11.755  -4.116  20.670  1.00 91.42           C  
ATOM   2838  HB2 SER A 187     -12.604  -3.522  21.008  1.00 91.42           H  
ATOM   2839  HB3 SER A 187     -12.129  -5.039  20.227  1.00 91.42           H  
ATOM   2840  O   SER A 187     -11.495  -1.100  20.318  1.00 91.42           O  
ATOM   2841  OG  SER A 187     -10.917  -4.429  21.772  1.00 91.42           O  
ATOM   2842  HG  SER A 187     -11.420  -4.979  22.377  1.00 91.42           H  
ATOM   2843  N   LYS A 188      -9.332  -1.678  20.396  1.00 90.49           N  
ATOM   2844  H   LYS A 188      -8.666  -2.410  20.194  1.00 90.49           H  
ATOM   2845  CA  LYS A 188      -8.810  -0.378  20.828  1.00 90.49           C  
ATOM   2846  HA  LYS A 188      -9.635   0.280  21.101  1.00 90.49           H  
ATOM   2847  C   LYS A 188      -8.052   0.285  19.690  1.00 90.49           C  
ATOM   2848  CB  LYS A 188      -7.895  -0.543  22.046  1.00 90.49           C  
ATOM   2849  HB2 LYS A 188      -7.493   0.435  22.314  1.00 90.49           H  
ATOM   2850  HB3 LYS A 188      -7.061  -1.195  21.788  1.00 90.49           H  
ATOM   2851  O   LYS A 188      -7.235  -0.380  19.048  1.00 90.49           O  
ATOM   2852  CG  LYS A 188      -8.643  -1.123  23.252  1.00 90.49           C  
ATOM   2853  HG2 LYS A 188      -9.478  -0.470  23.508  1.00 90.49           H  
ATOM   2854  HG3 LYS A 188      -9.028  -2.113  23.008  1.00 90.49           H  
ATOM   2855  CD  LYS A 188      -7.700  -1.240  24.453  1.00 90.49           C  
ATOM   2856  HD2 LYS A 188      -7.327  -0.250  24.715  1.00 90.49           H  
ATOM   2857  HD3 LYS A 188      -6.861  -1.882  24.186  1.00 90.49           H  
ATOM   2858  CE  LYS A 188      -8.462  -1.843  25.635  1.00 90.49           C  
ATOM   2859  HE2 LYS A 188      -8.869  -2.807  25.329  1.00 90.49           H  
ATOM   2860  HE3 LYS A 188      -9.303  -1.192  25.874  1.00 90.49           H  
ATOM   2861  NZ  LYS A 188      -7.584  -2.009  26.818  1.00 90.49           N  
ATOM   2862  HZ1 LYS A 188      -8.103  -2.413  27.584  1.00 90.49           H  
ATOM   2863  HZ2 LYS A 188      -6.812  -2.621  26.597  1.00 90.49           H  
ATOM   2864  HZ3 LYS A 188      -7.215  -1.114  27.109  1.00 90.49           H  
ATOM   2865  N   ASN A 189      -8.295   1.575  19.505  1.00 88.93           N  
ATOM   2866  H   ASN A 189      -8.929   2.057  20.126  1.00 88.93           H  
ATOM   2867  CA  ASN A 189      -7.500   2.421  18.633  1.00 88.93           C  
ATOM   2868  HA  ASN A 189      -7.173   1.826  17.780  1.00 88.93           H  
ATOM   2869  C   ASN A 189      -6.244   2.930  19.353  1.00 88.93           C  
ATOM   2870  CB  ASN A 189      -8.363   3.574  18.091  1.00 88.93           C  
ATOM   2871  HB2 ASN A 189      -7.783   4.107  17.338  1.00 88.93           H  
ATOM   2872  HB3 ASN A 189      -9.249   3.171  17.600  1.00 88.93           H  
ATOM   2873  O   ASN A 189      -6.168   2.977  20.582  1.00 88.93           O  
ATOM   2874  CG  ASN A 189      -8.809   4.566  19.155  1.00 88.93           C  
ATOM   2875  ND2 ASN A 189      -8.921   5.825  18.808  1.00 88.93           N  
ATOM   2876 HD21 ASN A 189      -8.601   6.133  17.901  1.00 88.93           H  
ATOM   2877 HD22 ASN A 189      -9.166   6.474  19.542  1.00 88.93           H  
ATOM   2878  OD1 ASN A 189      -9.090   4.227  20.295  1.00 88.93           O  
ATOM   2879  N   ASN A 190      -5.270   3.329  18.554  1.00 89.77           N  
ATOM   2880  H   ASN A 190      -5.381   3.163  17.564  1.00 89.77           H  
ATOM   2881  CA  ASN A 190      -4.023   3.937  18.971  1.00 89.77           C  
ATOM   2882  HA  ASN A 190      -3.982   3.976  20.060  1.00 89.77           H  
ATOM   2883  C   ASN A 190      -3.948   5.370  18.438  1.00 89.77           C  
ATOM   2884  CB  ASN A 190      -2.853   3.078  18.470  1.00 89.77           C  
ATOM   2885  HB2 ASN A 190      -2.851   3.102  17.380  1.00 89.77           H  
ATOM   2886  HB3 ASN A 190      -1.907   3.489  18.821  1.00 89.77           H  
ATOM   2887  O   ASN A 190      -4.592   5.718  17.447  1.00 89.77           O  
ATOM   2888  CG  ASN A 190      -2.953   1.638  18.929  1.00 89.77           C  
ATOM   2889  ND2 ASN A 190      -3.473   0.763  18.101  1.00 89.77           N  
ATOM   2890 HD21 ASN A 190      -3.946   1.130  17.287  1.00 89.77           H  
ATOM   2891 HD22 ASN A 190      -3.729  -0.130  18.497  1.00 89.77           H  
ATOM   2892  OD1 ASN A 190      -2.615   1.287  20.049  1.00 89.77           O  
ATOM   2893  N   ASN A 191      -3.120   6.181  19.091  1.00 85.40           N  
ATOM   2894  H   ASN A 191      -2.573   5.797  19.848  1.00 85.40           H  
ATOM   2895  CA  ASN A 191      -2.746   7.508  18.620  1.00 85.40           C  
ATOM   2896  HA  ASN A 191      -3.341   7.783  17.749  1.00 85.40           H  
ATOM   2897  C   ASN A 191      -1.275   7.462  18.208  1.00 85.40           C  
ATOM   2898  CB  ASN A 191      -2.997   8.538  19.732  1.00 85.40           C  
ATOM   2899  HB2 ASN A 191      -2.436   8.250  20.621  1.00 85.40           H  
ATOM   2900  HB3 ASN A 191      -2.637   9.512  19.403  1.00 85.40           H  
ATOM   2901  O   ASN A 191      -0.434   7.042  19.007  1.00 85.40           O  
ATOM   2902  CG  ASN A 191      -4.466   8.688  20.082  1.00 85.40           C  
ATOM   2903  ND2 ASN A 191      -4.779   8.925  21.335  1.00 85.40           N  
ATOM   2904 HD21 ASN A 191      -4.057   9.026  22.034  1.00 85.40           H  
ATOM   2905 HD22 ASN A 191      -5.765   9.033  21.521  1.00 85.40           H  
ATOM   2906  OD1 ASN A 191      -5.356   8.613  19.256  1.00 85.40           O  
ATOM   2907  N   TYR A 192      -0.970   7.890  16.987  1.00 87.13           N  
ATOM   2908  H   TYR A 192      -1.695   8.250  16.384  1.00 87.13           H  
ATOM   2909  CA  TYR A 192       0.391   7.881  16.460  1.00 87.13           C  
ATOM   2910  HA  TYR A 192       1.028   7.294  17.122  1.00 87.13           H  
ATOM   2911  C   TYR A 192       0.963   9.287  16.401  1.00 87.13           C  
ATOM   2912  CB  TYR A 192       0.442   7.212  15.085  1.00 87.13           C  
ATOM   2913  HB2 TYR A 192       1.473   7.196  14.732  1.00 87.13           H  
ATOM   2914  HB3 TYR A 192      -0.136   7.803  14.375  1.00 87.13           H  
ATOM   2915  O   TYR A 192       0.261  10.258  16.117  1.00 87.13           O  
ATOM   2916  CG  TYR A 192      -0.084   5.798  15.112  1.00 87.13           C  
ATOM   2917  CD1 TYR A 192       0.740   4.737  15.537  1.00 87.13           C  
ATOM   2918  HD1 TYR A 192       1.768   4.931  15.803  1.00 87.13           H  
ATOM   2919  CD2 TYR A 192      -1.421   5.564  14.765  1.00 87.13           C  
ATOM   2920  HD2 TYR A 192      -2.049   6.384  14.448  1.00 87.13           H  
ATOM   2921  CE1 TYR A 192       0.220   3.431  15.607  1.00 87.13           C  
ATOM   2922  HE1 TYR A 192       0.838   2.606  15.929  1.00 87.13           H  
ATOM   2923  CE2 TYR A 192      -1.940   4.267  14.829  1.00 87.13           C  
ATOM   2924  HE2 TYR A 192      -2.972   4.110  14.551  1.00 87.13           H  
ATOM   2925  OH  TYR A 192      -1.625   1.946  15.329  1.00 87.13           O  
ATOM   2926  HH  TYR A 192      -2.532   1.971  15.018  1.00 87.13           H  
ATOM   2927  CZ  TYR A 192      -1.121   3.198  15.247  1.00 87.13           C  
ATOM   2928  N   THR A 193       2.268   9.386  16.624  1.00 85.89           N  
ATOM   2929  H   THR A 193       2.790   8.560  16.880  1.00 85.89           H  
ATOM   2930  CA  THR A 193       3.019  10.577  16.240  1.00 85.89           C  
ATOM   2931  HA  THR A 193       2.499  11.460  16.610  1.00 85.89           H  
ATOM   2932  C   THR A 193       3.090  10.634  14.720  1.00 85.89           C  
ATOM   2933  CB  THR A 193       4.431  10.558  16.835  1.00 85.89           C  
ATOM   2934  HB  THR A 193       5.002   9.736  16.403  1.00 85.89           H  
ATOM   2935  O   THR A 193       3.397   9.630  14.077  1.00 85.89           O  
ATOM   2936  CG2 THR A 193       5.181  11.868  16.610  1.00 85.89           C  
ATOM   2937 HG21 THR A 193       5.360  12.016  15.545  1.00 85.89           H  
ATOM   2938 HG22 THR A 193       4.600  12.706  16.997  1.00 85.89           H  
ATOM   2939 HG23 THR A 193       6.148  11.834  17.112  1.00 85.89           H  
ATOM   2940  OG1 THR A 193       4.352  10.377  18.231  1.00 85.89           O  
ATOM   2941  HG1 THR A 193       5.242  10.466  18.581  1.00 85.89           H  
ATOM   2942  N   HIS A 194       2.834  11.808  14.143  1.00 86.24           N  
ATOM   2943  H   HIS A 194       2.570  12.597  14.715  1.00 86.24           H  
ATOM   2944  CA  HIS A 194       3.040  12.021  12.713  1.00 86.24           C  
ATOM   2945  HA  HIS A 194       2.499  11.249  12.166  1.00 86.24           H  
ATOM   2946  C   HIS A 194       4.528  11.885  12.375  1.00 86.24           C  
ATOM   2947  CB  HIS A 194       2.481  13.385  12.291  1.00 86.24           C  
ATOM   2948  HB2 HIS A 194       3.019  14.175  12.816  1.00 86.24           H  
ATOM   2949  HB3 HIS A 194       1.429  13.443  12.569  1.00 86.24           H  
ATOM   2950  O   HIS A 194       5.373  12.560  12.964  1.00 86.24           O  
ATOM   2951  CG  HIS A 194       2.603  13.625  10.807  1.00 86.24           C  
ATOM   2952  CD2 HIS A 194       1.618  13.441   9.884  1.00 86.24           C  
ATOM   2953  HD2 HIS A 194       0.595  13.167  10.092  1.00 86.24           H  
ATOM   2954  ND1 HIS A 194       3.756  14.057  10.151  1.00 86.24           N  
ATOM   2955  CE1 HIS A 194       3.439  14.115   8.850  1.00 86.24           C  
ATOM   2956  HE1 HIS A 194       4.117  14.415   8.065  1.00 86.24           H  
ATOM   2957  NE2 HIS A 194       2.168  13.732   8.656  1.00 86.24           N  
ATOM   2958  HE2 HIS A 194       1.707  13.681   7.758  1.00 86.24           H  
ATOM   2959  N   ILE A 195       4.842  10.991  11.440  1.00 83.26           N  
ATOM   2960  H   ILE A 195       4.101  10.441  11.029  1.00 83.26           H  
ATOM   2961  CA  ILE A 195       6.183  10.806  10.889  1.00 83.26           C  
ATOM   2962  HA  ILE A 195       6.824  11.636  11.186  1.00 83.26           H  
ATOM   2963  C   ILE A 195       6.031  10.825   9.375  1.00 83.26           C  
ATOM   2964  CB  ILE A 195       6.816   9.489  11.389  1.00 83.26           C  
ATOM   2965  HB  ILE A 195       6.132   8.680  11.135  1.00 83.26           H  
ATOM   2966  O   ILE A 195       5.301  10.008   8.824  1.00 83.26           O  
ATOM   2967  CG1 ILE A 195       7.011   9.509  12.925  1.00 83.26           C  
ATOM   2968 HG12 ILE A 195       7.775  10.245  13.175  1.00 83.26           H  
ATOM   2969 HG13 ILE A 195       6.084   9.821  13.406  1.00 83.26           H  
ATOM   2970  CG2 ILE A 195       8.169   9.266  10.678  1.00 83.26           C  
ATOM   2971 HG21 ILE A 195       8.007   9.087   9.615  1.00 83.26           H  
ATOM   2972 HG22 ILE A 195       8.671   8.382  11.072  1.00 83.26           H  
ATOM   2973 HG23 ILE A 195       8.817  10.132  10.811  1.00 83.26           H  
ATOM   2974  CD1 ILE A 195       7.391   8.165  13.562  1.00 83.26           C  
ATOM   2975 HD11 ILE A 195       8.335   7.791  13.164  1.00 83.26           H  
ATOM   2976 HD12 ILE A 195       7.502   8.303  14.638  1.00 83.26           H  
ATOM   2977 HD13 ILE A 195       6.596   7.439  13.391  1.00 83.26           H  
ATOM   2978  N   ALA A 196       6.704  11.755   8.698  1.00 84.56           N  
ATOM   2979  H   ALA A 196       7.275  12.411   9.211  1.00 84.56           H  
ATOM   2980  CA  ALA A 196       6.669  11.841   7.241  1.00 84.56           C  
ATOM   2981  HA  ALA A 196       5.633  11.984   6.932  1.00 84.56           H  
ATOM   2982  C   ALA A 196       7.184  10.549   6.581  1.00 84.56           C  
ATOM   2983  CB  ALA A 196       7.483  13.063   6.800  1.00 84.56           C  
ATOM   2984  HB1 ALA A 196       7.429  13.168   5.716  1.00 84.56           H  
ATOM   2985  HB2 ALA A 196       7.080  13.964   7.263  1.00 84.56           H  
ATOM   2986  HB3 ALA A 196       8.525  12.938   7.092  1.00 84.56           H  
ATOM   2987  O   ALA A 196       7.996   9.823   7.159  1.00 84.56           O  
ATOM   2988  N   ALA A 197       6.744  10.282   5.348  1.00 83.78           N  
ATOM   2989  H   ALA A 197       6.094  10.913   4.903  1.00 83.78           H  
ATOM   2990  CA  ALA A 197       7.243   9.137   4.594  1.00 83.78           C  
ATOM   2991  HA  ALA A 197       6.977   8.233   5.141  1.00 83.78           H  
ATOM   2992  C   ALA A 197       8.773   9.189   4.463  1.00 83.78           C  
ATOM   2993  CB  ALA A 197       6.571   9.076   3.224  1.00 83.78           C  
ATOM   2994  HB1 ALA A 197       6.804   9.971   2.646  1.00 83.78           H  
ATOM   2995  HB2 ALA A 197       6.930   8.192   2.697  1.00 83.78           H  
ATOM   2996  HB3 ALA A 197       5.493   8.985   3.352  1.00 83.78           H  
ATOM   2997  O   ALA A 197       9.356  10.215   4.102  1.00 83.78           O  
ATOM   2998  N   GLY A 198       9.424   8.066   4.752  1.00 79.31           N  
ATOM   2999  H   GLY A 198       8.881   7.239   4.953  1.00 79.31           H  
ATOM   3000  CA  GLY A 198      10.868   7.935   4.652  1.00 79.31           C  
ATOM   3001  HA2 GLY A 198      11.222   7.227   5.401  1.00 79.31           H  
ATOM   3002  HA3 GLY A 198      11.341   8.897   4.848  1.00 79.31           H  
ATOM   3003  C   GLY A 198      11.277   7.431   3.275  1.00 79.31           C  
ATOM   3004  O   GLY A 198      10.695   6.486   2.742  1.00 79.31           O  
ATOM   3005  N   LYS A 199      12.327   8.024   2.708  1.00 77.99           N  
ATOM   3006  H   LYS A 199      12.736   8.812   3.189  1.00 77.99           H  
ATOM   3007  CA  LYS A 199      13.052   7.476   1.557  1.00 77.99           C  
ATOM   3008  HA  LYS A 199      12.625   6.505   1.304  1.00 77.99           H  
ATOM   3009  C   LYS A 199      14.490   7.216   1.983  1.00 77.99           C  
ATOM   3010  CB  LYS A 199      12.875   8.382   0.313  1.00 77.99           C  
ATOM   3011  HB2 LYS A 199      12.252   7.843  -0.400  1.00 77.99           H  
ATOM   3012  HB3 LYS A 199      12.332   9.284   0.597  1.00 77.99           H  
ATOM   3013  O   LYS A 199      15.171   8.118   2.466  1.00 77.99           O  
ATOM   3014  CG  LYS A 199      14.171   8.811  -0.406  1.00 77.99           C  
ATOM   3015  HG2 LYS A 199      14.785   9.394   0.280  1.00 77.99           H  
ATOM   3016  HG3 LYS A 199      14.724   7.925  -0.717  1.00 77.99           H  
ATOM   3017  CD  LYS A 199      13.889   9.681  -1.642  1.00 77.99           C  
ATOM   3018  HD2 LYS A 199      13.322   9.097  -2.366  1.00 77.99           H  
ATOM   3019  HD3 LYS A 199      13.295  10.546  -1.344  1.00 77.99           H  
ATOM   3020  CE  LYS A 199      15.209  10.157  -2.274  1.00 77.99           C  
ATOM   3021  HE2 LYS A 199      15.816   9.282  -2.504  1.00 77.99           H  
ATOM   3022  HE3 LYS A 199      15.751  10.752  -1.540  1.00 77.99           H  
ATOM   3023  NZ  LYS A 199      14.995  10.953  -3.516  1.00 77.99           N  
ATOM   3024  HZ1 LYS A 199      14.517  10.412  -4.222  1.00 77.99           H  
ATOM   3025  HZ2 LYS A 199      14.452  11.786  -3.339  1.00 77.99           H  
ATOM   3026  HZ3 LYS A 199      15.873  11.229  -3.932  1.00 77.99           H  
ATOM   3027  N   THR A 200      14.966   5.998   1.770  1.00 76.44           N  
ATOM   3028  H   THR A 200      14.338   5.288   1.422  1.00 76.44           H  
ATOM   3029  CA  THR A 200      16.380   5.653   1.918  1.00 76.44           C  
ATOM   3030  HA  THR A 200      16.957   6.551   2.139  1.00 76.44           H  
ATOM   3031  C   THR A 200      16.868   5.100   0.590  1.00 76.44           C  
ATOM   3032  CB  THR A 200      16.615   4.667   3.071  1.00 76.44           C  
ATOM   3033  HB  THR A 200      16.157   3.707   2.833  1.00 76.44           H  
ATOM   3034  O   THR A 200      16.363   4.088   0.101  1.00 76.44           O  
ATOM   3035  CG2 THR A 200      18.103   4.464   3.348  1.00 76.44           C  
ATOM   3036 HG21 THR A 200      18.582   3.989   2.492  1.00 76.44           H  
ATOM   3037 HG22 THR A 200      18.589   5.418   3.551  1.00 76.44           H  
ATOM   3038 HG23 THR A 200      18.223   3.811   4.213  1.00 76.44           H  
ATOM   3039  OG1 THR A 200      16.040   5.163   4.260  1.00 76.44           O  
ATOM   3040  HG1 THR A 200      16.337   6.067   4.389  1.00 76.44           H  
ATOM   3041  N   LEU A 201      17.838   5.784  -0.017  1.00 67.36           N  
ATOM   3042  H   LEU A 201      18.240   6.586   0.446  1.00 67.36           H  
ATOM   3043  CA  LEU A 201      18.517   5.268  -1.201  1.00 67.36           C  
ATOM   3044  HA  LEU A 201      17.777   4.944  -1.934  1.00 67.36           H  
ATOM   3045  C   LEU A 201      19.326   4.040  -0.789  1.00 67.36           C  
ATOM   3046  CB  LEU A 201      19.402   6.357  -1.830  1.00 67.36           C  
ATOM   3047  HB2 LEU A 201      20.080   6.739  -1.067  1.00 67.36           H  
ATOM   3048  HB3 LEU A 201      20.009   5.903  -2.613  1.00 67.36           H  
ATOM   3049  O   LEU A 201      20.105   4.094   0.164  1.00 67.36           O  
ATOM   3050  CG  LEU A 201      18.611   7.528  -2.440  1.00 67.36           C  
ATOM   3051  HG  LEU A 201      17.941   7.950  -1.691  1.00 67.36           H  
ATOM   3052  CD1 LEU A 201      19.573   8.626  -2.886  1.00 67.36           C  
ATOM   3053 HD11 LEU A 201      20.251   8.239  -3.647  1.00 67.36           H  
ATOM   3054 HD12 LEU A 201      19.020   9.464  -3.309  1.00 67.36           H  
ATOM   3055 HD13 LEU A 201      20.157   8.980  -2.036  1.00 67.36           H  
ATOM   3056  CD2 LEU A 201      17.785   7.098  -3.651  1.00 67.36           C  
ATOM   3057 HD21 LEU A 201      17.325   7.965  -4.124  1.00 67.36           H  
ATOM   3058 HD22 LEU A 201      18.434   6.617  -4.382  1.00 67.36           H  
ATOM   3059 HD23 LEU A 201      17.000   6.398  -3.363  1.00 67.36           H  
ATOM   3060  N   VAL A 202      19.114   2.927  -1.486  1.00 66.52           N  
ATOM   3061  H   VAL A 202      18.550   2.969  -2.323  1.00 66.52           H  
ATOM   3062  CA  VAL A 202      19.880   1.709  -1.233  1.00 66.52           C  
ATOM   3063  HA  VAL A 202      20.152   1.662  -0.179  1.00 66.52           H  
ATOM   3064  C   VAL A 202      21.147   1.808  -2.058  1.00 66.52           C  
ATOM   3065  CB  VAL A 202      19.082   0.440  -1.565  1.00 66.52           C  
ATOM   3066  HB  VAL A 202      18.782   0.454  -2.613  1.00 66.52           H  
ATOM   3067  O   VAL A 202      21.081   1.879  -3.285  1.00 66.52           O  
ATOM   3068  CG1 VAL A 202      19.898  -0.830  -1.295  1.00 66.52           C  
ATOM   3069 HG11 VAL A 202      20.240  -0.848  -0.260  1.00 66.52           H  
ATOM   3070 HG12 VAL A 202      20.763  -0.867  -1.958  1.00 66.52           H  
ATOM   3071 HG13 VAL A 202      19.288  -1.712  -1.488  1.00 66.52           H  
ATOM   3072  CG2 VAL A 202      17.822   0.360  -0.707  1.00 66.52           C  
ATOM   3073 HG21 VAL A 202      17.177   1.216  -0.908  1.00 66.52           H  
ATOM   3074 HG22 VAL A 202      17.281  -0.552  -0.960  1.00 66.52           H  
ATOM   3075 HG23 VAL A 202      18.086   0.351   0.350  1.00 66.52           H  
ATOM   3076  N   LEU A 203      22.302   1.808  -1.390  1.00 58.54           N  
ATOM   3077  H   LEU A 203      22.293   1.787  -0.380  1.00 58.54           H  
ATOM   3078  CA  LEU A 203      23.577   1.779  -2.096  1.00 58.54           C  
ATOM   3079  HA  LEU A 203      23.617   2.678  -2.711  1.00 58.54           H  
ATOM   3080  C   LEU A 203      23.611   0.542  -3.005  1.00 58.54           C  
ATOM   3081  CB  LEU A 203      24.761   1.785  -1.117  1.00 58.54           C  
ATOM   3082  HB2 LEU A 203      24.602   1.002  -0.375  1.00 58.54           H  
ATOM   3083  HB3 LEU A 203      25.669   1.539  -1.667  1.00 58.54           H  
ATOM   3084  O   LEU A 203      23.336  -0.568  -2.536  1.00 58.54           O  
ATOM   3085  CG  LEU A 203      24.976   3.131  -0.402  1.00 58.54           C  
ATOM   3086  HG  LEU A 203      24.054   3.432   0.095  1.00 58.54           H  
ATOM   3087  CD1 LEU A 203      26.064   2.968   0.658  1.00 58.54           C  
ATOM   3088 HD11 LEU A 203      26.204   3.910   1.189  1.00 58.54           H  
ATOM   3089 HD12 LEU A 203      27.006   2.680   0.190  1.00 58.54           H  
ATOM   3090 HD13 LEU A 203      25.769   2.205   1.378  1.00 58.54           H  
ATOM   3091  CD2 LEU A 203      25.412   4.239  -1.366  1.00 58.54           C  
ATOM   3092 HD21 LEU A 203      24.607   4.480  -2.060  1.00 58.54           H  
ATOM   3093 HD22 LEU A 203      26.298   3.931  -1.922  1.00 58.54           H  
ATOM   3094 HD23 LEU A 203      25.645   5.142  -0.802  1.00 58.54           H  
ATOM   3095  N   PRO A 204      23.917   0.711  -4.303  1.00 62.83           N  
ATOM   3096  CA  PRO A 204      23.994  -0.411  -5.216  1.00 62.83           C  
ATOM   3097  HA  PRO A 204      23.025  -0.909  -5.269  1.00 62.83           H  
ATOM   3098  C   PRO A 204      25.047  -1.392  -4.703  1.00 62.83           C  
ATOM   3099  CB  PRO A 204      24.340   0.184  -6.584  1.00 62.83           C  
ATOM   3100  HB2 PRO A 204      24.990  -0.469  -7.166  1.00 62.83           H  
ATOM   3101  HB3 PRO A 204      23.419   0.386  -7.130  1.00 62.83           H  
ATOM   3102  O   PRO A 204      26.187  -1.024  -4.422  1.00 62.83           O  
ATOM   3103  CG  PRO A 204      25.024   1.508  -6.242  1.00 62.83           C  
ATOM   3104  HG2 PRO A 204      24.906   2.243  -7.038  1.00 62.83           H  
ATOM   3105  HG3 PRO A 204      26.079   1.333  -6.036  1.00 62.83           H  
ATOM   3106  CD  PRO A 204      24.319   1.943  -4.962  1.00 62.83           C  
ATOM   3107  HD2 PRO A 204      23.433   2.530  -5.203  1.00 62.83           H  
ATOM   3108  HD3 PRO A 204      25.007   2.526  -4.349  1.00 62.83           H  
ATOM   3109  N   PHE A 205      24.664  -2.657  -4.576  1.00 63.50           N  
ATOM   3110  H   PHE A 205      23.706  -2.908  -4.778  1.00 63.50           H  
ATOM   3111  CA  PHE A 205      25.607  -3.699  -4.210  1.00 63.50           C  
ATOM   3112  HA  PHE A 205      26.290  -3.289  -3.466  1.00 63.50           H  
ATOM   3113  C   PHE A 205      26.424  -4.094  -5.444  1.00 63.50           C  
ATOM   3114  CB  PHE A 205      24.884  -4.873  -3.545  1.00 63.50           C  
ATOM   3115  HB2 PHE A 205      25.635  -5.495  -3.057  1.00 63.50           H  
ATOM   3116  HB3 PHE A 205      24.236  -4.489  -2.757  1.00 63.50           H  
ATOM   3117  O   PHE A 205      25.878  -4.381  -6.514  1.00 63.50           O  
ATOM   3118  CG  PHE A 205      24.062  -5.746  -4.474  1.00 63.50           C  
ATOM   3119  CD1 PHE A 205      22.783  -5.340  -4.901  1.00 63.50           C  
ATOM   3120  HD1 PHE A 205      22.383  -4.389  -4.581  1.00 63.50           H  
ATOM   3121  CD2 PHE A 205      24.556  -7.005  -4.855  1.00 63.50           C  
ATOM   3122  HD2 PHE A 205      25.516  -7.344  -4.494  1.00 63.50           H  
ATOM   3123  CE1 PHE A 205      22.004  -6.185  -5.712  1.00 63.50           C  
ATOM   3124  HE1 PHE A 205      21.012  -5.876  -6.006  1.00 63.50           H  
ATOM   3125  CE2 PHE A 205      23.752  -7.872  -5.611  1.00 63.50           C  
ATOM   3126  HE2 PHE A 205      24.081  -8.888  -5.768  1.00 63.50           H  
ATOM   3127  CZ  PHE A 205      22.485  -7.460  -6.058  1.00 63.50           C  
ATOM   3128  HZ  PHE A 205      21.849  -8.154  -6.587  1.00 63.50           H  
ATOM   3129  N   ASN A 206      27.748  -4.128  -5.310  1.00 63.47           N  
ATOM   3130  H   ASN A 206      28.162  -3.850  -4.431  1.00 63.47           H  
ATOM   3131  CA  ASN A 206      28.605  -4.642  -6.369  1.00 63.47           C  
ATOM   3132  HA  ASN A 206      28.240  -4.275  -7.328  1.00 63.47           H  
ATOM   3133  C   ASN A 206      28.511  -6.177  -6.386  1.00 63.47           C  
ATOM   3134  CB  ASN A 206      30.031  -4.094  -6.188  1.00 63.47           C  
ATOM   3135  HB2 ASN A 206      30.417  -4.398  -5.215  1.00 63.47           H  
ATOM   3136  HB3 ASN A 206      29.998  -3.005  -6.215  1.00 63.47           H  
ATOM   3137  O   ASN A 206      29.217  -6.852  -5.641  1.00 63.47           O  
ATOM   3138  CG  ASN A 206      30.983  -4.565  -7.278  1.00 63.47           C  
ATOM   3139  ND2 ASN A 206      32.202  -4.083  -7.283  1.00 63.47           N  
ATOM   3140 HD21 ASN A 206      32.485  -3.389  -6.607  1.00 63.47           H  
ATOM   3141 HD22 ASN A 206      32.806  -4.375  -8.038  1.00 63.47           H  
ATOM   3142  OD1 ASN A 206      30.646  -5.369  -8.135  1.00 63.47           O  
ATOM   3143  N   ARG A 207      27.664  -6.730  -7.268  1.00 62.69           N  
ATOM   3144  H   ARG A 207      27.044  -6.097  -7.752  1.00 62.69           H  
ATOM   3145  CA  ARG A 207      27.528  -8.187  -7.500  1.00 62.69           C  
ATOM   3146  HA  ARG A 207      27.083  -8.660  -6.624  1.00 62.69           H  
ATOM   3147  C   ARG A 207      28.869  -8.889  -7.714  1.00 62.69           C  
ATOM   3148  CB  ARG A 207      26.657  -8.442  -8.744  1.00 62.69           C  
ATOM   3149  HB2 ARG A 207      26.970  -7.782  -9.553  1.00 62.69           H  
ATOM   3150  HB3 ARG A 207      26.799  -9.472  -9.073  1.00 62.69           H  
ATOM   3151  O   ARG A 207      29.017 -10.055  -7.362  1.00 62.69           O  
ATOM   3152  CG  ARG A 207      25.171  -8.245  -8.455  1.00 62.69           C  
ATOM   3153  HG2 ARG A 207      24.998  -7.237  -8.080  1.00 62.69           H  
ATOM   3154  HG3 ARG A 207      24.890  -8.984  -7.705  1.00 62.69           H  
ATOM   3155  CD  ARG A 207      24.299  -8.493  -9.687  1.00 62.69           C  
ATOM   3156  HD2 ARG A 207      24.446  -9.523 -10.013  1.00 62.69           H  
ATOM   3157  HD3 ARG A 207      24.614  -7.821 -10.485  1.00 62.69           H  
ATOM   3158  NE  ARG A 207      22.875  -8.253  -9.380  1.00 62.69           N  
ATOM   3159  HE  ARG A 207      22.686  -7.685  -8.567  1.00 62.69           H  
ATOM   3160  NH1 ARG A 207      21.970  -9.379 -11.169  1.00 62.69           N  
ATOM   3161 HH11 ARG A 207      22.899  -9.608 -11.494  1.00 62.69           H  
ATOM   3162 HH12 ARG A 207      21.163  -9.686 -11.692  1.00 62.69           H  
ATOM   3163  NH2 ARG A 207      20.623  -8.362  -9.714  1.00 62.69           N  
ATOM   3164 HH21 ARG A 207      20.465  -7.801  -8.889  1.00 62.69           H  
ATOM   3165 HH22 ARG A 207      19.832  -8.686 -10.253  1.00 62.69           H  
ATOM   3166  CZ  ARG A 207      21.835  -8.665 -10.085  1.00 62.69           C  
ATOM   3167  N   LEU A 208      29.833  -8.190  -8.311  1.00 64.80           N  
ATOM   3168  H   LEU A 208      29.675  -7.211  -8.505  1.00 64.80           H  
ATOM   3169  CA  LEU A 208      31.150  -8.734  -8.611  1.00 64.80           C  
ATOM   3170  HA  LEU A 208      31.052  -9.809  -8.762  1.00 64.80           H  
ATOM   3171  C   LEU A 208      32.146  -8.563  -7.464  1.00 64.80           C  
ATOM   3172  CB  LEU A 208      31.694  -8.117  -9.909  1.00 64.80           C  
ATOM   3173  HB2 LEU A 208      32.692  -8.518 -10.087  1.00 64.80           H  
ATOM   3174  HB3 LEU A 208      31.795  -7.041  -9.773  1.00 64.80           H  
ATOM   3175  O   LEU A 208      33.175  -9.228  -7.495  1.00 64.80           O  
ATOM   3176  CG  LEU A 208      30.841  -8.381 -11.161  1.00 64.80           C  
ATOM   3177  HG  LEU A 208      29.845  -7.962 -11.022  1.00 64.80           H  
ATOM   3178  CD1 LEU A 208      31.489  -7.690 -12.359  1.00 64.80           C  
ATOM   3179 HD11 LEU A 208      32.484  -8.098 -12.539  1.00 64.80           H  
ATOM   3180 HD12 LEU A 208      30.878  -7.838 -13.249  1.00 64.80           H  
ATOM   3181 HD13 LEU A 208      31.571  -6.620 -12.169  1.00 64.80           H  
ATOM   3182  CD2 LEU A 208      30.709  -9.875 -11.474  1.00 64.80           C  
ATOM   3183 HD21 LEU A 208      31.696 -10.329 -11.550  1.00 64.80           H  
ATOM   3184 HD22 LEU A 208      30.134 -10.375 -10.694  1.00 64.80           H  
ATOM   3185 HD23 LEU A 208      30.185 -10.005 -12.421  1.00 64.80           H  
ATOM   3186  N   ALA A 209      31.863  -7.753  -6.437  1.00 65.63           N  
ATOM   3187  H   ALA A 209      30.977  -7.270  -6.418  1.00 65.63           H  
ATOM   3188  CA  ALA A 209      32.754  -7.624  -5.279  1.00 65.63           C  
ATOM   3189  HA  ALA A 209      33.725  -7.269  -5.624  1.00 65.63           H  
ATOM   3190  C   ALA A 209      32.969  -8.983  -4.594  1.00 65.63           C  
ATOM   3191  CB  ALA A 209      32.206  -6.583  -4.300  1.00 65.63           C  
ATOM   3192  HB1 ALA A 209      32.849  -6.541  -3.420  1.00 65.63           H  
ATOM   3193  HB2 ALA A 209      32.213  -5.600  -4.772  1.00 65.63           H  
ATOM   3194  HB3 ALA A 209      31.197  -6.846  -3.982  1.00 65.63           H  
ATOM   3195  O   ALA A 209      34.100  -9.346  -4.269  1.00 65.63           O  
ATOM   3196  N   GLU A 210      31.908  -9.788  -4.485  1.00 62.85           N  
ATOM   3197  H   GLU A 210      31.001  -9.421  -4.737  1.00 62.85           H  
ATOM   3198  CA  GLU A 210      31.975 -11.169  -3.987  1.00 62.85           C  
ATOM   3199  HA  GLU A 210      32.542 -11.190  -3.056  1.00 62.85           H  
ATOM   3200  C   GLU A 210      32.669 -12.132  -4.968  1.00 62.85           C  
ATOM   3201  CB  GLU A 210      30.555 -11.673  -3.700  1.00 62.85           C  
ATOM   3202  HB2 GLU A 210      30.621 -12.718  -3.398  1.00 62.85           H  
ATOM   3203  HB3 GLU A 210      29.966 -11.611  -4.615  1.00 62.85           H  
ATOM   3204  O   GLU A 210      33.165 -13.189  -4.570  1.00 62.85           O  
ATOM   3205  CG  GLU A 210      29.859 -10.880  -2.583  1.00 62.85           C  
ATOM   3206  HG2 GLU A 210      30.486 -10.914  -1.692  1.00 62.85           H  
ATOM   3207  HG3 GLU A 210      29.761  -9.839  -2.891  1.00 62.85           H  
ATOM   3208  CD  GLU A 210      28.465 -11.432  -2.243  1.00 62.85           C  
ATOM   3209  OE1 GLU A 210      27.833 -10.846  -1.339  1.00 62.85           O  
ATOM   3210  OE2 GLU A 210      28.044 -12.425  -2.883  1.00 62.85           O  
ATOM   3211  N   GLN A 211      32.736 -11.756  -6.249  1.00 62.39           N  
ATOM   3212  H   GLN A 211      32.378 -10.841  -6.484  1.00 62.39           H  
ATOM   3213  CA  GLN A 211      33.341 -12.529  -7.335  1.00 62.39           C  
ATOM   3214  HA  GLN A 211      33.350 -13.572  -7.020  1.00 62.39           H  
ATOM   3215  C   GLN A 211      34.800 -12.143  -7.630  1.00 62.39           C  
ATOM   3216  CB  GLN A 211      32.478 -12.466  -8.607  1.00 62.39           C  
ATOM   3217  HB2 GLN A 211      32.466 -11.440  -8.973  1.00 62.39           H  
ATOM   3218  HB3 GLN A 211      32.937 -13.079  -9.382  1.00 62.39           H  
ATOM   3219  O   GLN A 211      35.418 -12.734  -8.509  1.00 62.39           O  
ATOM   3220  CG  GLN A 211      31.030 -12.946  -8.402  1.00 62.39           C  
ATOM   3221  HG2 GLN A 211      30.555 -12.366  -7.611  1.00 62.39           H  
ATOM   3222  HG3 GLN A 211      30.471 -12.759  -9.319  1.00 62.39           H  
ATOM   3223  CD  GLN A 211      30.907 -14.433  -8.079  1.00 62.39           C  
ATOM   3224  NE2 GLN A 211      29.794 -14.867  -7.534  1.00 62.39           N  
ATOM   3225 HE21 GLN A 211      29.732 -15.860  -7.357  1.00 62.39           H  
ATOM   3226 HE22 GLN A 211      29.071 -14.215  -7.263  1.00 62.39           H  
ATOM   3227  OE1 GLN A 211      31.788 -15.239  -8.317  1.00 62.39           O  
ATOM   3228  N   THR A 212      35.383 -11.191  -6.895  1.00 63.04           N  
ATOM   3229  H   THR A 212      34.808 -10.701  -6.225  1.00 63.04           H  
ATOM   3230  CA  THR A 212      36.754 -10.686  -7.131  1.00 63.04           C  
ATOM   3231  HA  THR A 212      36.817 -10.297  -8.148  1.00 63.04           H  
ATOM   3232  C   THR A 212      37.840 -11.752  -7.001  1.00 63.04           C  
ATOM   3233  CB  THR A 212      37.108  -9.557  -6.154  1.00 63.04           C  
ATOM   3234  HB  THR A 212      38.181  -9.369  -6.204  1.00 63.04           H  
ATOM   3235  O   THR A 212      38.908 -11.633  -7.599  1.00 63.04           O  
ATOM   3236  CG2 THR A 212      36.393  -8.256  -6.496  1.00 63.04           C  
ATOM   3237 HG21 THR A 212      36.736  -7.898  -7.467  1.00 63.04           H  
ATOM   3238 HG22 THR A 212      36.620  -7.502  -5.742  1.00 63.04           H  
ATOM   3239 HG23 THR A 212      35.316  -8.419  -6.541  1.00 63.04           H  
ATOM   3240  OG1 THR A 212      36.776  -9.925  -4.830  1.00 63.04           O  
ATOM   3241  HG1 THR A 212      35.892  -9.602  -4.642  1.00 63.04           H  
ATOM   3242  N   LYS A 213      37.589 -12.819  -6.237  1.00 74.14           N  
ATOM   3243  H   LYS A 213      36.676 -12.875  -5.810  1.00 74.14           H  
ATOM   3244  CA  LYS A 213      38.531 -13.936  -6.120  1.00 74.14           C  
ATOM   3245  HA  LYS A 213      39.530 -13.508  -6.040  1.00 74.14           H  
ATOM   3246  C   LYS A 213      38.459 -14.792  -7.394  1.00 74.14           C  
ATOM   3247  CB  LYS A 213      38.258 -14.748  -4.845  1.00 74.14           C  
ATOM   3248  HB2 LYS A 213      38.946 -15.594  -4.812  1.00 74.14           H  
ATOM   3249  HB3 LYS A 213      37.237 -15.129  -4.867  1.00 74.14           H  
ATOM   3250  O   LYS A 213      37.357 -15.193  -7.765  1.00 74.14           O  
ATOM   3251  CG  LYS A 213      38.464 -13.885  -3.588  1.00 74.14           C  
ATOM   3252  HG2 LYS A 213      37.762 -13.051  -3.605  1.00 74.14           H  
ATOM   3253  HG3 LYS A 213      39.478 -13.485  -3.593  1.00 74.14           H  
ATOM   3254  CD  LYS A 213      38.244 -14.676  -2.293  1.00 74.14           C  
ATOM   3255  HD2 LYS A 213      37.240 -15.099  -2.298  1.00 74.14           H  
ATOM   3256  HD3 LYS A 213      38.980 -15.477  -2.227  1.00 74.14           H  
ATOM   3257  CE  LYS A 213      38.398 -13.719  -1.103  1.00 74.14           C  
ATOM   3258  HE2 LYS A 213      39.404 -13.297  -1.124  1.00 74.14           H  
ATOM   3259  HE3 LYS A 213      37.701 -12.892  -1.235  1.00 74.14           H  
ATOM   3260  NZ  LYS A 213      38.150 -14.385   0.200  1.00 74.14           N  
ATOM   3261  HZ1 LYS A 213      37.208 -14.748   0.242  1.00 74.14           H  
ATOM   3262  HZ2 LYS A 213      38.258 -13.718   0.950  1.00 74.14           H  
ATOM   3263  HZ3 LYS A 213      38.810 -15.134   0.353  1.00 74.14           H  
ATOM   3264  N   PRO A 214      39.588 -15.202  -8.001  1.00 72.53           N  
ATOM   3265  CA  PRO A 214      39.589 -16.111  -9.157  1.00 72.53           C  
ATOM   3266  HA  PRO A 214      39.208 -15.572 -10.025  1.00 72.53           H  
ATOM   3267  C   PRO A 214      38.743 -17.384  -8.950  1.00 72.53           C  
ATOM   3268  CB  PRO A 214      41.068 -16.450  -9.380  1.00 72.53           C  
ATOM   3269  HB2 PRO A 214      41.281 -16.640 -10.432  1.00 72.53           H  
ATOM   3270  HB3 PRO A 214      41.354 -17.311  -8.775  1.00 72.53           H  
ATOM   3271  O   PRO A 214      38.088 -17.872  -9.868  1.00 72.53           O  
ATOM   3272  CG  PRO A 214      41.802 -15.210  -8.871  1.00 72.53           C  
ATOM   3273  HG2 PRO A 214      41.806 -14.446  -9.647  1.00 72.53           H  
ATOM   3274  HG3 PRO A 214      42.820 -15.441  -8.557  1.00 72.53           H  
ATOM   3275  CD  PRO A 214      40.939 -14.745  -7.702  1.00 72.53           C  
ATOM   3276  HD2 PRO A 214      41.287 -15.205  -6.778  1.00 72.53           H  
ATOM   3277  HD3 PRO A 214      40.986 -13.658  -7.627  1.00 72.53           H  
ATOM   3278  N   SER A 215      38.680 -17.887  -7.710  1.00 73.43           N  
ATOM   3279  H   SER A 215      39.218 -17.428  -6.989  1.00 73.43           H  
ATOM   3280  CA  SER A 215      37.861 -19.044  -7.320  1.00 73.43           C  
ATOM   3281  HA  SER A 215      38.070 -19.863  -8.009  1.00 73.43           H  
ATOM   3282  C   SER A 215      36.348 -18.798  -7.345  1.00 73.43           C  
ATOM   3283  CB  SER A 215      38.260 -19.487  -5.909  1.00 73.43           C  
ATOM   3284  HB2 SER A 215      39.331 -19.692  -5.892  1.00 73.43           H  
ATOM   3285  HB3 SER A 215      37.730 -20.406  -5.658  1.00 73.43           H  
ATOM   3286  O   SER A 215      35.565 -19.747  -7.372  1.00 73.43           O  
ATOM   3287  OG  SER A 215      37.955 -18.488  -4.946  1.00 73.43           O  
ATOM   3288  HG  SER A 215      38.412 -18.727  -4.136  1.00 73.43           H  
ATOM   3289  N   ALA A 216      35.915 -17.543  -7.281  1.00 68.65           N  
ATOM   3290  H   ALA A 216      36.596 -16.798  -7.317  1.00 68.65           H  
ATOM   3291  CA  ALA A 216      34.518 -17.147  -7.347  1.00 68.65           C  
ATOM   3292  HA  ALA A 216      33.901 -17.904  -6.864  1.00 68.65           H  
ATOM   3293  C   ALA A 216      34.055 -17.071  -8.810  1.00 68.65           C  
ATOM   3294  CB  ALA A 216      34.375 -15.853  -6.551  1.00 68.65           C  
ATOM   3295  HB1 ALA A 216      34.850 -15.946  -5.575  1.00 68.65           H  
ATOM   3296  HB2 ALA A 216      33.319 -15.634  -6.395  1.00 68.65           H  
ATOM   3297  HB3 ALA A 216      34.855 -15.040  -7.096  1.00 68.65           H  
ATOM   3298  O   ALA A 216      33.084 -17.741  -9.153  1.00 68.65           O  
ATOM   3299  N   VAL A 217      34.841 -16.440  -9.695  1.00 71.62           N  
ATOM   3300  H   VAL A 217      35.601 -15.874  -9.346  1.00 71.62           H  
ATOM   3301  CA  VAL A 217      34.612 -16.486 -11.155  1.00 71.62           C  
ATOM   3302  HA  VAL A 217      33.641 -16.037 -11.363  1.00 71.62           H  
ATOM   3303  C   VAL A 217      34.570 -17.930 -11.664  1.00 71.62           C  
ATOM   3304  CB  VAL A 217      35.685 -15.696 -11.931  1.00 71.62           C  
ATOM   3305  HB  VAL A 217      36.659 -16.156 -11.768  1.00 71.62           H  
ATOM   3306  O   VAL A 217      33.650 -18.299 -12.388  1.00 71.62           O  
ATOM   3307  CG1 VAL A 217      35.398 -15.688 -13.439  1.00 71.62           C  
ATOM   3308 HG11 VAL A 217      35.449 -16.698 -13.847  1.00 71.62           H  
ATOM   3309 HG12 VAL A 217      34.410 -15.272 -13.631  1.00 71.62           H  
ATOM   3310 HG13 VAL A 217      36.144 -15.083 -13.955  1.00 71.62           H  
ATOM   3311  CG2 VAL A 217      35.759 -14.241 -11.460  1.00 71.62           C  
ATOM   3312 HG21 VAL A 217      36.132 -14.200 -10.437  1.00 71.62           H  
ATOM   3313 HG22 VAL A 217      34.774 -13.775 -11.505  1.00 71.62           H  
ATOM   3314 HG23 VAL A 217      36.450 -13.676 -12.087  1.00 71.62           H  
ATOM   3315  N   ALA A 218      35.505 -18.783 -11.230  1.00 74.00           N  
ATOM   3316  H   ALA A 218      36.284 -18.419 -10.699  1.00 74.00           H  
ATOM   3317  CA  ALA A 218      35.501 -20.202 -11.588  1.00 74.00           C  
ATOM   3318  HA  ALA A 218      35.511 -20.283 -12.675  1.00 74.00           H  
ATOM   3319  C   ALA A 218      34.247 -20.944 -11.082  1.00 74.00           C  
ATOM   3320  CB  ALA A 218      36.785 -20.842 -11.050  1.00 74.00           C  
ATOM   3321  HB1 ALA A 218      37.654 -20.325 -11.458  1.00 74.00           H  
ATOM   3322  HB2 ALA A 218      36.826 -21.889 -11.351  1.00 74.00           H  
ATOM   3323  HB3 ALA A 218      36.810 -20.779  -9.962  1.00 74.00           H  
ATOM   3324  O   ALA A 218      33.687 -21.764 -11.808  1.00 74.00           O  
ATOM   3325  N   ARG A 219      33.768 -20.649  -9.862  1.00 73.32           N  
ATOM   3326  H   ARG A 219      34.251 -19.944  -9.324  1.00 73.32           H  
ATOM   3327  CA  ARG A 219      32.500 -21.194  -9.337  1.00 73.32           C  
ATOM   3328  HA  ARG A 219      32.501 -22.279  -9.443  1.00 73.32           H  
ATOM   3329  C   ARG A 219      31.297 -20.714 -10.138  1.00 73.32           C  
ATOM   3330  CB  ARG A 219      32.297 -20.818  -7.861  1.00 73.32           C  
ATOM   3331  HB2 ARG A 219      32.725 -19.834  -7.668  1.00 73.32           H  
ATOM   3332  HB3 ARG A 219      31.229 -20.761  -7.653  1.00 73.32           H  
ATOM   3333  O   ARG A 219      30.430 -21.527 -10.442  1.00 73.32           O  
ATOM   3334  CG  ARG A 219      32.895 -21.858  -6.909  1.00 73.32           C  
ATOM   3335  HG2 ARG A 219      32.411 -22.818  -7.086  1.00 73.32           H  
ATOM   3336  HG3 ARG A 219      33.964 -21.967  -7.096  1.00 73.32           H  
ATOM   3337  CD  ARG A 219      32.661 -21.451  -5.449  1.00 73.32           C  
ATOM   3338  HD2 ARG A 219      32.946 -22.284  -4.807  1.00 73.32           H  
ATOM   3339  HD3 ARG A 219      31.597 -21.259  -5.305  1.00 73.32           H  
ATOM   3340  NE  ARG A 219      33.477 -20.274  -5.092  1.00 73.32           N  
ATOM   3341  HE  ARG A 219      34.389 -20.231  -5.523  1.00 73.32           H  
ATOM   3342  NH1 ARG A 219      31.893 -19.049  -3.943  1.00 73.32           N  
ATOM   3343 HH11 ARG A 219      31.194 -19.751  -4.138  1.00 73.32           H  
ATOM   3344 HH12 ARG A 219      31.628 -18.207  -3.452  1.00 73.32           H  
ATOM   3345  NH2 ARG A 219      33.970 -18.274  -4.139  1.00 73.32           N  
ATOM   3346 HH21 ARG A 219      34.900 -18.330  -4.528  1.00 73.32           H  
ATOM   3347 HH22 ARG A 219      33.655 -17.421  -3.698  1.00 73.32           H  
ATOM   3348  CZ  ARG A 219      33.107 -19.216  -4.391  1.00 73.32           C  
ATOM   3349  N   LEU A 220      31.258 -19.430 -10.490  1.00 70.15           N  
ATOM   3350  H   LEU A 220      32.000 -18.821 -10.175  1.00 70.15           H  
ATOM   3351  CA  LEU A 220      30.198 -18.851 -11.305  1.00 70.15           C  
ATOM   3352  HA  LEU A 220      29.246 -19.050 -10.813  1.00 70.15           H  
ATOM   3353  C   LEU A 220      30.163 -19.524 -12.680  1.00 70.15           C  
ATOM   3354  CB  LEU A 220      30.400 -17.328 -11.390  1.00 70.15           C  
ATOM   3355  HB2 LEU A 220      31.385 -17.125 -11.808  1.00 70.15           H  
ATOM   3356  HB3 LEU A 220      30.375 -16.914 -10.382  1.00 70.15           H  
ATOM   3357  O   LEU A 220      29.129 -20.070 -13.050  1.00 70.15           O  
ATOM   3358  CG  LEU A 220      29.347 -16.607 -12.253  1.00 70.15           C  
ATOM   3359  HG  LEU A 220      29.338 -17.035 -13.255  1.00 70.15           H  
ATOM   3360  CD1 LEU A 220      27.941 -16.708 -11.657  1.00 70.15           C  
ATOM   3361 HD11 LEU A 220      27.622 -17.749 -11.607  1.00 70.15           H  
ATOM   3362 HD12 LEU A 220      27.239 -16.173 -12.296  1.00 70.15           H  
ATOM   3363 HD13 LEU A 220      27.922 -16.272 -10.658  1.00 70.15           H  
ATOM   3364  CD2 LEU A 220      29.718 -15.130 -12.370  1.00 70.15           C  
ATOM   3365 HD21 LEU A 220      29.749 -14.671 -11.382  1.00 70.15           H  
ATOM   3366 HD22 LEU A 220      28.983 -14.614 -12.987  1.00 70.15           H  
ATOM   3367 HD23 LEU A 220      30.696 -15.033 -12.841  1.00 70.15           H  
ATOM   3368  N   LEU A 221      31.297 -19.598 -13.381  1.00 72.65           N  
ATOM   3369  H   LEU A 221      32.115 -19.130 -13.018  1.00 72.65           H  
ATOM   3370  CA  LEU A 221      31.412 -20.316 -14.653  1.00 72.65           C  
ATOM   3371  HA  LEU A 221      30.750 -19.855 -15.386  1.00 72.65           H  
ATOM   3372  C   LEU A 221      30.964 -21.772 -14.515  1.00 72.65           C  
ATOM   3373  CB  LEU A 221      32.866 -20.258 -15.154  1.00 72.65           C  
ATOM   3374  HB2 LEU A 221      33.529 -20.512 -14.327  1.00 72.65           H  
ATOM   3375  HB3 LEU A 221      33.002 -21.013 -15.928  1.00 72.65           H  
ATOM   3376  O   LEU A 221      30.154 -22.241 -15.306  1.00 72.65           O  
ATOM   3377  CG  LEU A 221      33.279 -18.897 -15.737  1.00 72.65           C  
ATOM   3378  HG  LEU A 221      33.016 -18.100 -15.041  1.00 72.65           H  
ATOM   3379  CD1 LEU A 221      34.793 -18.877 -15.949  1.00 72.65           C  
ATOM   3380 HD11 LEU A 221      35.302 -19.036 -14.998  1.00 72.65           H  
ATOM   3381 HD12 LEU A 221      35.094 -17.907 -16.347  1.00 72.65           H  
ATOM   3382 HD13 LEU A 221      35.084 -19.656 -16.653  1.00 72.65           H  
ATOM   3383  CD2 LEU A 221      32.603 -18.628 -17.083  1.00 72.65           C  
ATOM   3384 HD21 LEU A 221      32.962 -17.683 -17.491  1.00 72.65           H  
ATOM   3385 HD22 LEU A 221      32.832 -19.426 -17.789  1.00 72.65           H  
ATOM   3386 HD23 LEU A 221      31.523 -18.554 -16.961  1.00 72.65           H  
ATOM   3387  N   LYS A 222      31.414 -22.475 -13.471  1.00 74.24           N  
ATOM   3388  H   LYS A 222      32.098 -22.043 -12.867  1.00 74.24           H  
ATOM   3389  CA  LYS A 222      31.021 -23.866 -13.221  1.00 74.24           C  
ATOM   3390  HA  LYS A 222      31.231 -24.436 -14.126  1.00 74.24           H  
ATOM   3391  C   LYS A 222      29.517 -24.018 -12.972  1.00 74.24           C  
ATOM   3392  CB  LYS A 222      31.872 -24.429 -12.074  1.00 74.24           C  
ATOM   3393  HB2 LYS A 222      31.581 -23.961 -11.134  1.00 74.24           H  
ATOM   3394  HB3 LYS A 222      32.918 -24.196 -12.273  1.00 74.24           H  
ATOM   3395  O   LYS A 222      28.951 -24.992 -13.446  1.00 74.24           O  
ATOM   3396  CG  LYS A 222      31.743 -25.953 -11.960  1.00 74.24           C  
ATOM   3397  HG2 LYS A 222      30.717 -26.213 -11.700  1.00 74.24           H  
ATOM   3398  HG3 LYS A 222      31.994 -26.399 -12.923  1.00 74.24           H  
ATOM   3399  CD  LYS A 222      32.686 -26.515 -10.889  1.00 74.24           C  
ATOM   3400  HD2 LYS A 222      32.414 -26.099  -9.919  1.00 74.24           H  
ATOM   3401  HD3 LYS A 222      33.710 -26.229 -11.130  1.00 74.24           H  
ATOM   3402  CE  LYS A 222      32.572 -28.045 -10.857  1.00 74.24           C  
ATOM   3403  HE2 LYS A 222      31.536 -28.313 -10.647  1.00 74.24           H  
ATOM   3404  HE3 LYS A 222      32.816 -28.430 -11.847  1.00 74.24           H  
ATOM   3405  NZ  LYS A 222      33.470 -28.653  -9.843  1.00 74.24           N  
ATOM   3406  HZ1 LYS A 222      33.235 -28.330  -8.915  1.00 74.24           H  
ATOM   3407  HZ2 LYS A 222      34.434 -28.427 -10.040  1.00 74.24           H  
ATOM   3408  HZ3 LYS A 222      33.377 -29.659  -9.858  1.00 74.24           H  
ATOM   3409  N   SER A 223      28.877 -23.082 -12.268  1.00 69.37           N  
ATOM   3410  H   SER A 223      29.425 -22.341 -11.854  1.00 69.37           H  
ATOM   3411  CA  SER A 223      27.419 -23.082 -12.052  1.00 69.37           C  
ATOM   3412  HA  SER A 223      27.108 -24.084 -11.756  1.00 69.37           H  
ATOM   3413  C   SER A 223      26.603 -22.728 -13.296  1.00 69.37           C  
ATOM   3414  CB  SER A 223      27.031 -22.118 -10.926  1.00 69.37           C  
ATOM   3415  HB2 SER A 223      27.603 -22.360 -10.030  1.00 69.37           H  
ATOM   3416  HB3 SER A 223      25.973 -22.256 -10.702  1.00 69.37           H  
ATOM   3417  O   SER A 223      25.457 -23.135 -13.395  1.00 69.37           O  
ATOM   3418  OG  SER A 223      27.242 -20.758 -11.271  1.00 69.37           O  
ATOM   3419  HG  SER A 223      27.962 -20.687 -11.901  1.00 69.37           H  
ATOM   3420  N   GLN A 224      27.174 -21.963 -14.231  1.00 73.67           N  
ATOM   3421  H   GLN A 224      28.114 -21.625 -14.080  1.00 73.67           H  
ATOM   3422  CA  GLN A 224      26.512 -21.605 -15.490  1.00 73.67           C  
ATOM   3423  HA  GLN A 224      25.441 -21.489 -15.326  1.00 73.67           H  
ATOM   3424  C   GLN A 224      26.684 -22.714 -16.538  1.00 73.67           C  
ATOM   3425  CB  GLN A 224      27.085 -20.272 -16.005  1.00 73.67           C  
ATOM   3426  HB2 GLN A 224      28.170 -20.355 -16.068  1.00 73.67           H  
ATOM   3427  HB3 GLN A 224      26.709 -20.089 -17.012  1.00 73.67           H  
ATOM   3428  O   GLN A 224      25.769 -22.989 -17.304  1.00 73.67           O  
ATOM   3429  CG  GLN A 224      26.739 -19.060 -15.121  1.00 73.67           C  
ATOM   3430  HG2 GLN A 224      27.309 -18.199 -15.469  1.00 73.67           H  
ATOM   3431  HG3 GLN A 224      27.028 -19.257 -14.089  1.00 73.67           H  
ATOM   3432  CD  GLN A 224      25.264 -18.683 -15.153  1.00 73.67           C  
ATOM   3433  NE2 GLN A 224      24.631 -18.505 -14.014  1.00 73.67           N  
ATOM   3434 HE21 GLN A 224      25.078 -18.731 -13.138  1.00 73.67           H  
ATOM   3435 HE22 GLN A 224      23.642 -18.322 -14.103  1.00 73.67           H  
ATOM   3436  OE1 GLN A 224      24.657 -18.511 -16.192  1.00 73.67           O  
ATOM   3437  N   LEU A 225      27.855 -23.360 -16.567  1.00 75.59           N  
ATOM   3438  H   LEU A 225      28.587 -23.034 -15.952  1.00 75.59           H  
ATOM   3439  CA  LEU A 225      28.175 -24.444 -17.499  1.00 75.59           C  
ATOM   3440  HA  LEU A 225      27.754 -24.212 -18.478  1.00 75.59           H  
ATOM   3441  C   LEU A 225      27.560 -25.780 -17.076  1.00 75.59           C  
ATOM   3442  CB  LEU A 225      29.703 -24.577 -17.612  1.00 75.59           C  
ATOM   3443  HB2 LEU A 225      29.933 -25.493 -18.157  1.00 75.59           H  
ATOM   3444  HB3 LEU A 225      30.116 -24.682 -16.609  1.00 75.59           H  
ATOM   3445  O   LEU A 225      27.095 -26.541 -17.920  1.00 75.59           O  
ATOM   3446  CG  LEU A 225      30.395 -23.403 -18.327  1.00 75.59           C  
ATOM   3447  HG  LEU A 225      30.087 -22.455 -17.885  1.00 75.59           H  
ATOM   3448  CD1 LEU A 225      31.911 -23.538 -18.172  1.00 75.59           C  
ATOM   3449 HD11 LEU A 225      32.247 -24.474 -18.619  1.00 75.59           H  
ATOM   3450 HD12 LEU A 225      32.404 -22.703 -18.669  1.00 75.59           H  
ATOM   3451 HD13 LEU A 225      32.172 -23.523 -17.114  1.00 75.59           H  
ATOM   3452  CD2 LEU A 225      30.064 -23.370 -19.820  1.00 75.59           C  
ATOM   3453 HD21 LEU A 225      29.000 -23.183 -19.964  1.00 75.59           H  
ATOM   3454 HD22 LEU A 225      30.327 -24.319 -20.286  1.00 75.59           H  
ATOM   3455 HD23 LEU A 225      30.618 -22.565 -20.304  1.00 75.59           H  
ATOM   3456  N   ASN A 226      27.543 -26.074 -15.775  1.00 63.51           N  
ATOM   3457  H   ASN A 226      27.905 -25.402 -15.113  1.00 63.51           H  
ATOM   3458  CA  ASN A 226      26.845 -27.238 -15.255  1.00 63.51           C  
ATOM   3459  HA  ASN A 226      26.741 -27.990 -16.037  1.00 63.51           H  
ATOM   3460  C   ASN A 226      25.454 -26.781 -14.832  1.00 63.51           C  
ATOM   3461  CB  ASN A 226      27.635 -27.872 -14.100  1.00 63.51           C  
ATOM   3462  HB2 ASN A 226      27.717 -27.159 -13.280  1.00 63.51           H  
ATOM   3463  HB3 ASN A 226      27.084 -28.738 -13.732  1.00 63.51           H  
ATOM   3464  O   ASN A 226      25.317 -26.182 -13.771  1.00 63.51           O  
ATOM   3465  CG  ASN A 226      29.011 -28.352 -14.512  1.00 63.51           C  
ATOM   3466  ND2 ASN A 226      29.978 -28.258 -13.633  1.00 63.51           N  
ATOM   3467 HD21 ASN A 226      29.789 -27.742 -12.785  1.00 63.51           H  
ATOM   3468 HD22 ASN A 226      30.877 -28.557 -13.983  1.00 63.51           H  
ATOM   3469  OD1 ASN A 226      29.257 -28.844 -15.595  1.00 63.51           O  
ATOM   3470  N   ASN A 227      24.446 -27.104 -15.644  1.00 51.48           N  
ATOM   3471  H   ASN A 227      24.708 -27.495 -16.538  1.00 51.48           H  
ATOM   3472  CA  ASN A 227      23.003 -26.951 -15.398  1.00 51.48           C  
ATOM   3473  HA  ASN A 227      22.815 -25.900 -15.179  1.00 51.48           H  
ATOM   3474  C   ASN A 227      22.499 -27.739 -14.157  1.00 51.48           C  
ATOM   3475  CB  ASN A 227      22.270 -27.356 -16.709  1.00 51.48           C  
ATOM   3476  HB2 ASN A 227      22.966 -27.829 -17.401  1.00 51.48           H  
ATOM   3477  HB3 ASN A 227      21.495 -28.097 -16.512  1.00 51.48           H  
ATOM   3478  O   ASN A 227      21.402 -28.288 -14.149  1.00 51.48           O  
ATOM   3479  CG  ASN A 227      21.589 -26.220 -17.451  1.00 51.48           C  
ATOM   3480  ND2 ASN A 227      21.118 -26.487 -18.646  1.00 51.48           N  
ATOM   3481 HD21 ASN A 227      20.672 -25.715 -19.119  1.00 51.48           H  
ATOM   3482 HD22 ASN A 227      21.197 -27.414 -19.041  1.00 51.48           H  
ATOM   3483  OD1 ASN A 227      21.455 -25.101 -16.995  1.00 51.48           O  
ATOM   3484  N   ILE A 228      23.310 -27.858 -13.106  1.00 50.12           N  
ATOM   3485  H   ILE A 228      24.143 -27.287 -13.115  1.00 50.12           H  
ATOM   3486  CA  ILE A 228      22.883 -28.344 -11.802  1.00 50.12           C  
ATOM   3487  HA  ILE A 228      22.211 -29.194 -11.924  1.00 50.12           H  
ATOM   3488  C   ILE A 228      22.127 -27.180 -11.197  1.00 50.12           C  
ATOM   3489  CB  ILE A 228      24.080 -28.775 -10.929  1.00 50.12           C  
ATOM   3490  HB  ILE A 228      24.738 -27.918 -10.785  1.00 50.12           H  
ATOM   3491  O   ILE A 228      22.752 -26.165 -10.884  1.00 50.12           O  
ATOM   3492  CG1 ILE A 228      24.880 -29.893 -11.633  1.00 50.12           C  
ATOM   3493 HG12 ILE A 228      25.140 -29.577 -12.643  1.00 50.12           H  
ATOM   3494 HG13 ILE A 228      24.261 -30.786 -11.714  1.00 50.12           H  
ATOM   3495  CG2 ILE A 228      23.571 -29.248  -9.552  1.00 50.12           C  
ATOM   3496 HG21 ILE A 228      24.406 -29.508  -8.901  1.00 50.12           H  
ATOM   3497 HG22 ILE A 228      22.918 -30.113  -9.668  1.00 50.12           H  
ATOM   3498 HG23 ILE A 228      23.012 -28.452  -9.060  1.00 50.12           H  
ATOM   3499  CD1 ILE A 228      26.192 -30.256 -10.928  1.00 50.12           C  
ATOM   3500 HD11 ILE A 228      26.794 -29.359 -10.780  1.00 50.12           H  
ATOM   3501 HD12 ILE A 228      26.749 -30.959 -11.548  1.00 50.12           H  
ATOM   3502 HD13 ILE A 228      25.991 -30.727  -9.966  1.00 50.12           H  
ATOM   3503  N   GLU A 229      20.804 -27.345 -11.128  1.00 44.76           N  
ATOM   3504  H   GLU A 229      20.435 -28.198 -11.522  1.00 44.76           H  
ATOM   3505  CA  GLU A 229      19.828 -26.482 -10.466  1.00 44.76           C  
ATOM   3506  HA  GLU A 229      19.260 -25.929 -11.213  1.00 44.76           H  
ATOM   3507  C   GLU A 229      20.524 -25.499  -9.548  1.00 44.76           C  
ATOM   3508  CB  GLU A 229      18.855 -27.332  -9.646  1.00 44.76           C  
ATOM   3509  HB2 GLU A 229      19.420 -27.982  -8.978  1.00 44.76           H  
ATOM   3510  HB3 GLU A 229      18.229 -26.668  -9.051  1.00 44.76           H  
ATOM   3511  O   GLU A 229      20.936 -25.819  -8.431  1.00 44.76           O  
ATOM   3512  CG  GLU A 229      17.950 -28.181 -10.545  1.00 44.76           C  
ATOM   3513  HG2 GLU A 229      17.407 -27.517 -11.217  1.00 44.76           H  
ATOM   3514  HG3 GLU A 229      18.567 -28.845 -11.151  1.00 44.76           H  
ATOM   3515  CD  GLU A 229      16.953 -29.026  -9.741  1.00 44.76           C  
ATOM   3516  OE1 GLU A 229      16.043 -29.584 -10.389  1.00 44.76           O  
ATOM   3517  OE2 GLU A 229      17.105 -29.115  -8.501  1.00 44.76           O  
ATOM   3518  N   SER A 230      20.753 -24.304 -10.079  1.00 45.22           N  
ATOM   3519  H   SER A 230      20.520 -24.135 -11.047  1.00 45.22           H  
ATOM   3520  CA  SER A 230      21.341 -23.247  -9.303  1.00 45.22           C  
ATOM   3521  HA  SER A 230      22.285 -23.593  -8.881  1.00 45.22           H  
ATOM   3522  C   SER A 230      20.349 -22.975  -8.179  1.00 45.22           C  
ATOM   3523  CB  SER A 230      21.616 -22.050 -10.212  1.00 45.22           C  
ATOM   3524  HB2 SER A 230      22.035 -21.239  -9.615  1.00 45.22           H  
ATOM   3525  HB3 SER A 230      22.347 -22.333 -10.969  1.00 45.22           H  
ATOM   3526  O   SER A 230      19.342 -22.297  -8.380  1.00 45.22           O  
ATOM   3527  OG  SER A 230      20.420 -21.638 -10.850  1.00 45.22           O  
ATOM   3528  HG  SER A 230      19.699 -21.870 -10.260  1.00 45.22           H  
ATOM   3529  N   SER A 231      20.619 -23.519  -6.997  1.00 43.83           N  
ATOM   3530  H   SER A 231      21.268 -24.293  -6.980  1.00 43.83           H  
ATOM   3531  CA  SER A 231      20.140 -23.014  -5.722  1.00 43.83           C  
ATOM   3532  HA  SER A 231      19.055 -22.916  -5.747  1.00 43.83           H  
ATOM   3533  C   SER A 231      20.763 -21.628  -5.567  1.00 43.83           C  
ATOM   3534  CB  SER A 231      20.522 -23.997  -4.606  1.00 43.83           C  
ATOM   3535  HB2 SER A 231      20.286 -23.560  -3.635  1.00 43.83           H  
ATOM   3536  HB3 SER A 231      19.946 -24.914  -4.728  1.00 43.83           H  
ATOM   3537  O   SER A 231      21.749 -21.434  -4.852  1.00 43.83           O  
ATOM   3538  OG  SER A 231      21.900 -24.311  -4.671  1.00 43.83           O  
ATOM   3539  HG  SER A 231      22.369 -23.477  -4.591  1.00 43.83           H  
ATOM   3540  N   GLN A 232      20.289 -20.687  -6.388  1.00 42.93           N  
ATOM   3541  H   GLN A 232      19.526 -20.938  -6.999  1.00 42.93           H  
ATOM   3542  CA  GLN A 232      20.764 -19.321  -6.402  1.00 42.93           C  
ATOM   3543  HA  GLN A 232      21.847 -19.334  -6.524  1.00 42.93           H  
ATOM   3544  C   GLN A 232      20.430 -18.758  -5.022  1.00 42.93           C  
ATOM   3545  CB  GLN A 232      20.163 -18.496  -7.564  1.00 42.93           C  
ATOM   3546  HB2 GLN A 232      19.079 -18.443  -7.457  1.00 42.93           H  
ATOM   3547  HB3 GLN A 232      20.573 -17.488  -7.509  1.00 42.93           H  
ATOM   3548  O   GLN A 232      19.283 -18.802  -4.583  1.00 42.93           O  
ATOM   3549  CG  GLN A 232      20.513 -19.077  -8.941  1.00 42.93           C  
ATOM   3550  HG2 GLN A 232      20.029 -20.052  -9.000  1.00 42.93           H  
ATOM   3551  HG3 GLN A 232      21.594 -19.196  -9.013  1.00 42.93           H  
ATOM   3552  CD  GLN A 232      20.044 -18.275 -10.154  1.00 42.93           C  
ATOM   3553  NE2 GLN A 232      20.108 -18.844 -11.339  1.00 42.93           N  
ATOM   3554 HE21 GLN A 232      19.733 -18.317 -12.115  1.00 42.93           H  
ATOM   3555 HE22 GLN A 232      20.340 -19.824 -11.415  1.00 42.93           H  
ATOM   3556  OE1 GLN A 232      19.639 -17.130 -10.075  1.00 42.93           O  
ATOM   3557  N   TYR A 233      21.471 -18.253  -4.361  1.00 43.92           N  
ATOM   3558  H   TYR A 233      22.368 -18.324  -4.819  1.00 43.92           H  
ATOM   3559  CA  TYR A 233      21.426 -17.479  -3.120  1.00 43.92           C  
ATOM   3560  HA  TYR A 233      22.408 -17.010  -3.057  1.00 43.92           H  
ATOM   3561  C   TYR A 233      21.315 -18.252  -1.796  1.00 43.92           C  
ATOM   3562  CB  TYR A 233      20.441 -16.303  -3.240  1.00 43.92           C  
ATOM   3563  HB2 TYR A 233      20.683 -15.562  -2.477  1.00 43.92           H  
ATOM   3564  HB3 TYR A 233      19.434 -16.662  -3.026  1.00 43.92           H  
ATOM   3565  O   TYR A 233      20.628 -17.817  -0.876  1.00 43.92           O  
ATOM   3566  CG  TYR A 233      20.440 -15.621  -4.595  1.00 43.92           C  
ATOM   3567  CD1 TYR A 233      21.547 -14.851  -4.995  1.00 43.92           C  
ATOM   3568  HD1 TYR A 233      22.378 -14.712  -4.319  1.00 43.92           H  
ATOM   3569  CD2 TYR A 233      19.350 -15.798  -5.471  1.00 43.92           C  
ATOM   3570  HD2 TYR A 233      18.505 -16.400  -5.169  1.00 43.92           H  
ATOM   3571  CE1 TYR A 233      21.566 -14.257  -6.270  1.00 43.92           C  
ATOM   3572  HE1 TYR A 233      22.414 -13.661  -6.573  1.00 43.92           H  
ATOM   3573  CE2 TYR A 233      19.363 -15.203  -6.745  1.00 43.92           C  
ATOM   3574  HE2 TYR A 233      18.539 -15.345  -7.430  1.00 43.92           H  
ATOM   3575  OH  TYR A 233      20.484 -13.845  -8.369  1.00 43.92           O  
ATOM   3576  HH  TYR A 233      21.344 -13.465  -8.564  1.00 43.92           H  
ATOM   3577  CZ  TYR A 233      20.469 -14.430  -7.144  1.00 43.92           C  
ATOM   3578  N   LEU A 234      22.109 -19.310  -1.605  1.00 34.95           N  
ATOM   3579  H   LEU A 234      22.608 -19.692  -2.395  1.00 34.95           H  
ATOM   3580  CA  LEU A 234      22.649 -19.546  -0.260  1.00 34.95           C  
ATOM   3581  HA  LEU A 234      21.867 -19.381   0.481  1.00 34.95           H  
ATOM   3582  C   LEU A 234      23.725 -18.484  -0.012  1.00 34.95           C  
ATOM   3583  CB  LEU A 234      23.144 -21.000  -0.106  1.00 34.95           C  
ATOM   3584  HB2 LEU A 234      24.120 -21.015   0.379  1.00 34.95           H  
ATOM   3585  HB3 LEU A 234      23.271 -21.437  -1.096  1.00 34.95           H  
ATOM   3586  O   LEU A 234      24.853 -18.610  -0.492  1.00 34.95           O  
ATOM   3587  CG  LEU A 234      22.161 -21.855   0.721  1.00 34.95           C  
ATOM   3588  HG  LEU A 234      21.143 -21.492   0.577  1.00 34.95           H  
ATOM   3589  CD1 LEU A 234      22.199 -23.311   0.267  1.00 34.95           C  
ATOM   3590 HD11 LEU A 234      21.900 -23.377  -0.779  1.00 34.95           H  
ATOM   3591 HD12 LEU A 234      21.501 -23.901   0.861  1.00 34.95           H  
ATOM   3592 HD13 LEU A 234      23.205 -23.717   0.382  1.00 34.95           H  
ATOM   3593  CD2 LEU A 234      22.504 -21.807   2.214  1.00 34.95           C  
ATOM   3594 HD21 LEU A 234      22.490 -20.773   2.561  1.00 34.95           H  
ATOM   3595 HD22 LEU A 234      23.493 -22.231   2.388  1.00 34.95           H  
ATOM   3596 HD23 LEU A 234      21.764 -22.375   2.778  1.00 34.95           H  
ATOM   3597  N   LEU A 235      23.354 -17.410   0.698  1.00 36.62           N  
ATOM   3598  H   LEU A 235      22.384 -17.337   0.970  1.00 36.62           H  
ATOM   3599  CA  LEU A 235      24.323 -16.516   1.328  1.00 36.62           C  
ATOM   3600  HA  LEU A 235      24.848 -15.942   0.565  1.00 36.62           H  
ATOM   3601  C   LEU A 235      25.325 -17.406   2.058  1.00 36.62           C  
ATOM   3602  CB  LEU A 235      23.621 -15.567   2.320  1.00 36.62           C  
ATOM   3603  HB2 LEU A 235      22.885 -16.141   2.884  1.00 36.62           H  
ATOM   3604  HB3 LEU A 235      24.354 -15.194   3.036  1.00 36.62           H  
ATOM   3605  O   LEU A 235      24.956 -18.200   2.925  1.00 36.62           O  
ATOM   3606  CG  LEU A 235      22.934 -14.360   1.658  1.00 36.62           C  
ATOM   3607  HG  LEU A 235      22.374 -14.692   0.784  1.00 36.62           H  
ATOM   3608  CD1 LEU A 235      21.958 -13.714   2.641  1.00 36.62           C  
ATOM   3609 HD11 LEU A 235      21.193 -14.435   2.929  1.00 36.62           H  
ATOM   3610 HD12 LEU A 235      21.470 -12.861   2.169  1.00 36.62           H  
ATOM   3611 HD13 LEU A 235      22.489 -13.377   3.531  1.00 36.62           H  
ATOM   3612  CD2 LEU A 235      23.952 -13.297   1.234  1.00 36.62           C  
ATOM   3613 HD21 LEU A 235      24.639 -13.701   0.491  1.00 36.62           H  
ATOM   3614 HD22 LEU A 235      24.521 -12.950   2.097  1.00 36.62           H  
ATOM   3615 HD23 LEU A 235      23.434 -12.448   0.788  1.00 36.62           H  
ATOM   3616  N   THR A 236      26.591 -17.336   1.656  1.00 43.18           N  
ATOM   3617  H   THR A 236      26.843 -16.707   0.908  1.00 43.18           H  
ATOM   3618  CA  THR A 236      27.635 -18.080   2.348  1.00 43.18           C  
ATOM   3619  HA  THR A 236      27.423 -19.147   2.271  1.00 43.18           H  
ATOM   3620  C   THR A 236      27.595 -17.669   3.814  1.00 43.18           C  
ATOM   3621  CB  THR A 236      29.020 -17.793   1.749  1.00 43.18           C  
ATOM   3622  HB  THR A 236      29.782 -18.170   2.431  1.00 43.18           H  
ATOM   3623  O   THR A 236      27.686 -16.477   4.096  1.00 43.18           O  
ATOM   3624  CG2 THR A 236      29.204 -18.469   0.391  1.00 43.18           C  
ATOM   3625 HG21 THR A 236      28.460 -18.096  -0.313  1.00 43.18           H  
ATOM   3626 HG22 THR A 236      30.201 -18.246   0.011  1.00 43.18           H  
ATOM   3627 HG23 THR A 236      29.090 -19.547   0.497  1.00 43.18           H  
ATOM   3628  OG1 THR A 236      29.221 -16.412   1.552  1.00 43.18           O  
ATOM   3629  HG1 THR A 236      28.772 -15.940   2.257  1.00 43.18           H  
ATOM   3630  N   ASN A 237      27.529 -18.637   4.735  1.00 39.34           N  
ATOM   3631  H   ASN A 237      27.298 -19.565   4.410  1.00 39.34           H  
ATOM   3632  CA  ASN A 237      27.694 -18.456   6.189  1.00 39.34           C  
ATOM   3633  HA  ASN A 237      26.985 -17.697   6.521  1.00 39.34           H  
ATOM   3634  C   ASN A 237      29.094 -17.919   6.578  1.00 39.34           C  
ATOM   3635  CB  ASN A 237      27.374 -19.795   6.900  1.00 39.34           C  
ATOM   3636  HB2 ASN A 237      27.756 -20.630   6.313  1.00 39.34           H  
ATOM   3637  HB3 ASN A 237      27.863 -19.833   7.874  1.00 39.34           H  
ATOM   3638  O   ASN A 237      29.599 -18.170   7.673  1.00 39.34           O  
ATOM   3639  CG  ASN A 237      25.903 -20.004   7.201  1.00 39.34           C  
ATOM   3640  ND2 ASN A 237      25.466 -21.237   7.303  1.00 39.34           N  
ATOM   3641 HD21 ASN A 237      24.483 -21.328   7.514  1.00 39.34           H  
ATOM   3642 HD22 ASN A 237      26.080 -22.030   7.183  1.00 39.34           H  
ATOM   3643  OD1 ASN A 237      25.139 -19.080   7.397  1.00 39.34           O  
ATOM   3644  N   ALA A 238      29.765 -17.195   5.683  1.00 41.94           N  
ATOM   3645  H   ALA A 238      29.247 -16.883   4.875  1.00 41.94           H  
ATOM   3646  CA  ALA A 238      30.910 -16.395   6.036  1.00 41.94           C  
ATOM   3647  HA  ALA A 238      31.647 -17.014   6.547  1.00 41.94           H  
ATOM   3648  C   ALA A 238      30.403 -15.314   6.988  1.00 41.94           C  
ATOM   3649  CB  ALA A 238      31.540 -15.828   4.758  1.00 41.94           C  
ATOM   3650  HB1 ALA A 238      30.810 -15.225   4.218  1.00 41.94           H  
ATOM   3651  HB2 ALA A 238      32.390 -15.198   5.020  1.00 41.94           H  
ATOM   3652  HB3 ALA A 238      31.878 -16.642   4.118  1.00 41.94           H  
ATOM   3653  O   ALA A 238      29.642 -14.434   6.587  1.00 41.94           O  
ATOM   3654  N   LYS A 239      30.803 -15.426   8.260  1.00 34.25           N  
ATOM   3655  H   LYS A 239      31.312 -16.262   8.510  1.00 34.25           H  
ATOM   3656  CA  LYS A 239      30.648 -14.376   9.266  1.00 34.25           C  
ATOM   3657  HA  LYS A 239      29.618 -14.344   9.621  1.00 34.25           H  
ATOM   3658  C   LYS A 239      30.980 -13.047   8.598  1.00 34.25           C  
ATOM   3659  CB  LYS A 239      31.608 -14.623  10.442  1.00 34.25           C  
ATOM   3660  HB2 LYS A 239      32.612 -14.801  10.059  1.00 34.25           H  
ATOM   3661  HB3 LYS A 239      31.639 -13.719  11.052  1.00 34.25           H  
ATOM   3662  O   LYS A 239      32.135 -12.808   8.241  1.00 34.25           O  
ATOM   3663  CG  LYS A 239      31.185 -15.793  11.342  1.00 34.25           C  
ATOM   3664  HG2 LYS A 239      31.135 -16.710  10.756  1.00 34.25           H  
ATOM   3665  HG3 LYS A 239      30.201 -15.584  11.760  1.00 34.25           H  
ATOM   3666  CD  LYS A 239      32.199 -15.972  12.481  1.00 34.25           C  
ATOM   3667  HD2 LYS A 239      32.286 -15.032  13.027  1.00 34.25           H  
ATOM   3668  HD3 LYS A 239      33.171 -16.223  12.058  1.00 34.25           H  
ATOM   3669  CE  LYS A 239      31.750 -17.078  13.443  1.00 34.25           C  
ATOM   3670  HE2 LYS A 239      30.764 -16.818  13.829  1.00 34.25           H  
ATOM   3671  HE3 LYS A 239      31.653 -18.009  12.885  1.00 34.25           H  
ATOM   3672  NZ  LYS A 239      32.707 -17.247  14.566  1.00 34.25           N  
ATOM   3673  HZ1 LYS A 239      32.390 -17.967  15.200  1.00 34.25           H  
ATOM   3674  HZ2 LYS A 239      33.623 -17.501  14.224  1.00 34.25           H  
ATOM   3675  HZ3 LYS A 239      32.791 -16.387  15.089  1.00 34.25           H  
ATOM   3676  N   ILE A 240      29.961 -12.221   8.389  1.00 36.81           N  
ATOM   3677  H   ILE A 240      29.026 -12.541   8.595  1.00 36.81           H  
ATOM   3678  CA  ILE A 240      30.145 -10.841   7.970  1.00 36.81           C  
ATOM   3679  HA  ILE A 240      30.792 -10.806   7.094  1.00 36.81           H  
ATOM   3680  C   ILE A 240      30.858 -10.187   9.149  1.00 36.81           C  
ATOM   3681  CB  ILE A 240      28.793 -10.177   7.616  1.00 36.81           C  
ATOM   3682  HB  ILE A 240      28.143 -10.221   8.490  1.00 36.81           H  
ATOM   3683  O   ILE A 240      30.233  -9.841  10.148  1.00 36.81           O  
ATOM   3684  CG1 ILE A 240      28.103 -10.927   6.451  1.00 36.81           C  
ATOM   3685 HG12 ILE A 240      27.997 -11.981   6.710  1.00 36.81           H  
ATOM   3686 HG13 ILE A 240      28.726 -10.866   5.558  1.00 36.81           H  
ATOM   3687  CG2 ILE A 240      29.012  -8.698   7.245  1.00 36.81           C  
ATOM   3688 HG21 ILE A 240      29.564  -8.624   6.308  1.00 36.81           H  
ATOM   3689 HG22 ILE A 240      28.054  -8.191   7.137  1.00 36.81           H  
ATOM   3690 HG23 ILE A 240      29.575  -8.181   8.022  1.00 36.81           H  
ATOM   3691  CD1 ILE A 240      26.699 -10.409   6.112  1.00 36.81           C  
ATOM   3692 HD11 ILE A 240      26.078 -10.402   7.008  1.00 36.81           H  
ATOM   3693 HD12 ILE A 240      26.752  -9.404   5.694  1.00 36.81           H  
ATOM   3694 HD13 ILE A 240      26.243 -11.066   5.372  1.00 36.81           H  
ATOM   3695  N   ASN A 241      32.185 -10.096   9.071  1.00 30.96           N  
ATOM   3696  H   ASN A 241      32.650 -10.533   8.288  1.00 30.96           H  
ATOM   3697  CA  ASN A 241      32.953  -9.248   9.964  1.00 30.96           C  
ATOM   3698  HA  ASN A 241      32.622  -9.407  10.990  1.00 30.96           H  
ATOM   3699  C   ASN A 241      32.586  -7.814   9.591  1.00 30.96           C  
ATOM   3700  CB  ASN A 241      34.467  -9.550   9.853  1.00 30.96           C  
ATOM   3701  HB2 ASN A 241      34.674 -10.117   8.945  1.00 30.96           H  
ATOM   3702  HB3 ASN A 241      35.018  -8.612   9.789  1.00 30.96           H  
ATOM   3703  O   ASN A 241      33.171  -7.222   8.685  1.00 30.96           O  
ATOM   3704  CG  ASN A 241      35.038 -10.291  11.052  1.00 30.96           C  
ATOM   3705  ND2 ASN A 241      36.224 -10.837  10.926  1.00 30.96           N  
ATOM   3706 HD21 ASN A 241      36.766 -10.695  10.085  1.00 30.96           H  
ATOM   3707 HD22 ASN A 241      36.606 -11.239  11.770  1.00 30.96           H  
ATOM   3708  OD1 ASN A 241      34.455 -10.399  12.114  1.00 30.96           O  
ATOM   3709  N   GLN A 242      31.574  -7.277  10.268  1.00 33.86           N  
ATOM   3710  H   GLN A 242      31.070  -7.869  10.913  1.00 33.86           H  
ATOM   3711  CA  GLN A 242      31.308  -5.848  10.316  1.00 33.86           C  
ATOM   3712  HA  GLN A 242      31.364  -5.429   9.311  1.00 33.86           H  
ATOM   3713  C   GLN A 242      32.402  -5.188  11.157  1.00 33.86           C  
ATOM   3714  CB  GLN A 242      29.911  -5.568  10.890  1.00 33.86           C  
ATOM   3715  HB2 GLN A 242      29.816  -4.493  11.044  1.00 33.86           H  
ATOM   3716  HB3 GLN A 242      29.811  -6.061  11.857  1.00 33.86           H  
ATOM   3717  O   GLN A 242      32.157  -4.695  12.252  1.00 33.86           O  
ATOM   3718  CG  GLN A 242      28.763  -6.010   9.976  1.00 33.86           C  
ATOM   3719  HG2 GLN A 242      28.897  -5.570   8.988  1.00 33.86           H  
ATOM   3720  HG3 GLN A 242      28.771  -7.096   9.884  1.00 33.86           H  
ATOM   3721  CD  GLN A 242      27.402  -5.590  10.525  1.00 33.86           C  
ATOM   3722  NE2 GLN A 242      26.350  -5.690   9.744  1.00 33.86           N  
ATOM   3723 HE21 GLN A 242      26.432  -6.013   8.790  1.00 33.86           H  
ATOM   3724 HE22 GLN A 242      25.481  -5.386  10.158  1.00 33.86           H  
ATOM   3725  OE1 GLN A 242      27.240  -5.176  11.658  1.00 33.86           O  
ATOM   3726  N   ASN A 243      33.631  -5.182  10.650  1.00 30.36           N  
ATOM   3727  H   ASN A 243      33.788  -5.629   9.758  1.00 30.36           H  
ATOM   3728  CA  ASN A 243      34.604  -4.222  11.133  1.00 30.36           C  
ATOM   3729  HA  ASN A 243      34.460  -4.041  12.198  1.00 30.36           H  
ATOM   3730  C   ASN A 243      34.284  -2.926  10.401  1.00 30.36           C  
ATOM   3731  CB  ASN A 243      36.032  -4.751  10.960  1.00 30.36           C  
ATOM   3732  HB2 ASN A 243      36.731  -3.931  11.126  1.00 30.36           H  
ATOM   3733  HB3 ASN A 243      36.173  -5.123   9.945  1.00 30.36           H  
ATOM   3734  O   ASN A 243      34.675  -2.733   9.250  1.00 30.36           O  
ATOM   3735  CG  ASN A 243      36.360  -5.850  11.960  1.00 30.36           C  
ATOM   3736  ND2 ASN A 243      37.533  -6.428  11.870  1.00 30.36           N  
ATOM   3737 HD21 ASN A 243      37.747  -7.076  12.615  1.00 30.36           H  
ATOM   3738 HD22 ASN A 243      38.227  -6.074  11.227  1.00 30.36           H  
ATOM   3739  OD1 ASN A 243      35.593  -6.218  12.830  1.00 30.36           O  
ATOM   3740  N   ALA A 244      33.495  -2.080  11.065  1.00 30.73           N  
ATOM   3741  H   ALA A 244      33.141  -2.373  11.965  1.00 30.73           H  
ATOM   3742  CA  ALA A 244      33.397  -0.670  10.742  1.00 30.73           C  
ATOM   3743  HA  ALA A 244      32.911  -0.545   9.774  1.00 30.73           H  
ATOM   3744  C   ALA A 244      34.830  -0.133  10.672  1.00 30.73           C  
ATOM   3745  CB  ALA A 244      32.558   0.022  11.824  1.00 30.73           C  
ATOM   3746  HB1 ALA A 244      32.499   1.090  11.612  1.00 30.73           H  
ATOM   3747  HB2 ALA A 244      31.551  -0.394  11.839  1.00 30.73           H  
ATOM   3748  HB3 ALA A 244      33.019  -0.113  12.803  1.00 30.73           H  
ATOM   3749  O   ALA A 244      35.522  -0.029  11.684  1.00 30.73           O  
ATOM   3750  N   ARG A 245      35.318   0.091   9.452  1.00 28.99           N  
ATOM   3751  H   ARG A 245      34.729  -0.109   8.656  1.00 28.99           H  
ATOM   3752  CA  ARG A 245      36.640   0.652   9.220  1.00 28.99           C  
ATOM   3753  HA  ARG A 245      37.344   0.214   9.927  1.00 28.99           H  
ATOM   3754  C   ARG A 245      36.537   2.140   9.531  1.00 28.99           C  
ATOM   3755  CB  ARG A 245      37.102   0.321   7.791  1.00 28.99           C  
ATOM   3756  HB2 ARG A 245      36.575   0.949   7.073  1.00 28.99           H  
ATOM   3757  HB3 ARG A 245      36.854  -0.718   7.575  1.00 28.99           H  
ATOM   3758  O   ARG A 245      36.232   2.941   8.656  1.00 28.99           O  
ATOM   3759  CG  ARG A 245      38.618   0.489   7.620  1.00 28.99           C  
ATOM   3760  HG2 ARG A 245      38.915   1.501   7.894  1.00 28.99           H  
ATOM   3761  HG3 ARG A 245      39.130  -0.221   8.269  1.00 28.99           H  
ATOM   3762  CD  ARG A 245      39.003   0.224   6.160  1.00 28.99           C  
ATOM   3763  HD2 ARG A 245      38.623   1.047   5.555  1.00 28.99           H  
ATOM   3764  HD3 ARG A 245      38.533  -0.704   5.830  1.00 28.99           H  
ATOM   3765  NE  ARG A 245      40.462   0.111   5.985  1.00 28.99           N  
ATOM   3766  HE  ARG A 245      41.032   0.239   6.809  1.00 28.99           H  
ATOM   3767  NH1 ARG A 245      40.442   0.001   3.697  1.00 28.99           N  
ATOM   3768 HH11 ARG A 245      39.521   0.413   3.744  1.00 28.99           H  
ATOM   3769 HH12 ARG A 245      40.960   0.119   2.837  1.00 28.99           H  
ATOM   3770  NH2 ARG A 245      42.387  -0.116   4.787  1.00 28.99           N  
ATOM   3771 HH21 ARG A 245      42.918   0.001   5.638  1.00 28.99           H  
ATOM   3772 HH22 ARG A 245      42.866  -0.093   3.898  1.00 28.99           H  
ATOM   3773  CZ  ARG A 245      41.089  -0.005   4.828  1.00 28.99           C  
ATOM   3774  N   SER A 246      36.729   2.483  10.798  1.00 31.32           N  
ATOM   3775  H   SER A 246      36.776   1.753  11.495  1.00 31.32           H  
ATOM   3776  CA  SER A 246      37.135   3.825  11.191  1.00 31.32           C  
ATOM   3777  HA  SER A 246      36.457   4.564  10.763  1.00 31.32           H  
ATOM   3778  C   SER A 246      38.537   4.028  10.625  1.00 31.32           C  
ATOM   3779  CB  SER A 246      37.121   3.971  12.718  1.00 31.32           C  
ATOM   3780  HB2 SER A 246      37.395   4.993  12.982  1.00 31.32           H  
ATOM   3781  HB3 SER A 246      37.848   3.288  13.159  1.00 31.32           H  
ATOM   3782  O   SER A 246      39.510   3.492  11.149  1.00 31.32           O  
ATOM   3783  OG  SER A 246      35.832   3.673  13.228  1.00 31.32           O  
ATOM   3784  HG  SER A 246      35.848   3.843  14.173  1.00 31.32           H  
ATOM   3785  N   GLU A 247      38.634   4.701   9.481  1.00 31.49           N  
ATOM   3786  H   GLU A 247      37.790   5.030   9.034  1.00 31.49           H  
ATOM   3787  CA  GLU A 247      39.907   5.188   8.953  1.00 31.49           C  
ATOM   3788  HA  GLU A 247      40.663   4.408   9.043  1.00 31.49           H  
ATOM   3789  C   GLU A 247      40.366   6.360   9.824  1.00 31.49           C  
ATOM   3790  CB  GLU A 247      39.791   5.560   7.462  1.00 31.49           C  
ATOM   3791  HB2 GLU A 247      40.668   6.140   7.176  1.00 31.49           H  
ATOM   3792  HB3 GLU A 247      38.898   6.165   7.304  1.00 31.49           H  
ATOM   3793  O   GLU A 247      40.054   7.519   9.571  1.00 31.49           O  
ATOM   3794  CG  GLU A 247      39.741   4.301   6.580  1.00 31.49           C  
ATOM   3795  HG2 GLU A 247      40.625   3.698   6.787  1.00 31.49           H  
ATOM   3796  HG3 GLU A 247      38.871   3.710   6.864  1.00 31.49           H  
ATOM   3797  CD  GLU A 247      39.667   4.574   5.068  1.00 31.49           C  
ATOM   3798  OE1 GLU A 247      39.888   3.584   4.320  1.00 31.49           O  
ATOM   3799  OE2 GLU A 247      39.354   5.714   4.665  1.00 31.49           O  
ATOM   3800  N   SER A 248      41.090   6.031  10.885  1.00 30.89           N  
ATOM   3801  H   SER A 248      41.150   5.056  11.143  1.00 30.89           H  
ATOM   3802  CA  SER A 248      41.968   6.947  11.599  1.00 30.89           C  
ATOM   3803  HA  SER A 248      42.186   7.807  10.966  1.00 30.89           H  
ATOM   3804  C   SER A 248      43.272   6.202  11.869  1.00 30.89           C  
ATOM   3805  CB  SER A 248      41.318   7.489  12.880  1.00 30.89           C  
ATOM   3806  HB2 SER A 248      42.062   8.035  13.460  1.00 30.89           H  
ATOM   3807  HB3 SER A 248      40.517   8.175  12.607  1.00 30.89           H  
ATOM   3808  O   SER A 248      43.280   5.266  12.660  1.00 30.89           O  
ATOM   3809  OG  SER A 248      40.776   6.443  13.663  1.00 30.89           O  
ATOM   3810  HG  SER A 248      41.498   5.825  13.802  1.00 30.89           H  
ATOM   3811  N   GLU A 249      44.302   6.626  11.133  1.00 29.33           N  
ATOM   3812  H   GLU A 249      44.067   7.346  10.465  1.00 29.33           H  
ATOM   3813  CA  GLU A 249      45.731   6.597  11.475  1.00 29.33           C  
ATOM   3814  HA  GLU A 249      46.260   6.960  10.593  1.00 29.33           H  
ATOM   3815  C   GLU A 249      46.383   5.234  11.785  1.00 29.33           C  
ATOM   3816  CB  GLU A 249      46.010   7.661  12.554  1.00 29.33           C  
ATOM   3817  HB2 GLU A 249      45.454   7.418  13.460  1.00 29.33           H  
ATOM   3818  HB3 GLU A 249      47.076   7.661  12.779  1.00 29.33           H  
ATOM   3819  O   GLU A 249      46.133   4.602  12.801  1.00 29.33           O  
ATOM   3820  CG  GLU A 249      45.611   9.065  12.053  1.00 29.33           C  
ATOM   3821  HG2 GLU A 249      46.119   9.245  11.105  1.00 29.33           H  
ATOM   3822  HG3 GLU A 249      44.539   9.093  11.858  1.00 29.33           H  
ATOM   3823  CD  GLU A 249      45.942  10.203  13.028  1.00 29.33           C  
ATOM   3824  OE1 GLU A 249      46.146  11.331  12.521  1.00 29.33           O  
ATOM   3825  OE2 GLU A 249      45.913   9.973  14.255  1.00 29.33           O  
ATOM   3826  N   ASP A 250      47.277   4.791  10.893  1.00 31.94           N  
ATOM   3827  H   ASP A 250      47.082   5.045   9.935  1.00 31.94           H  
ATOM   3828  CA  ASP A 250      48.713   4.855  11.196  1.00 31.94           C  
ATOM   3829  HA  ASP A 250      48.931   5.894  11.445  1.00 31.94           H  
ATOM   3830  C   ASP A 250      49.553   4.533   9.951  1.00 31.94           C  
ATOM   3831  CB  ASP A 250      49.137   3.980  12.395  1.00 31.94           C  
ATOM   3832  HB2 ASP A 250      50.143   3.600  12.214  1.00 31.94           H  
ATOM   3833  HB3 ASP A 250      48.475   3.118  12.480  1.00 31.94           H  
ATOM   3834  O   ASP A 250      49.580   3.423   9.414  1.00 31.94           O  
ATOM   3835  CG  ASP A 250      49.185   4.757  13.723  1.00 31.94           C  
ATOM   3836  OD1 ASP A 250      49.400   5.990  13.666  1.00 31.94           O  
ATOM   3837  OD2 ASP A 250      49.132   4.086  14.778  1.00 31.94           O  
ATOM   3838  N   LEU A 251      50.248   5.569   9.488  1.00 28.80           N  
ATOM   3839  H   LEU A 251      50.184   6.417  10.034  1.00 28.80           H  
ATOM   3840  CA  LEU A 251      51.322   5.521   8.509  1.00 28.80           C  
ATOM   3841  HA  LEU A 251      51.030   4.921   7.647  1.00 28.80           H  
ATOM   3842  C   LEU A 251      52.549   4.882   9.172  1.00 28.80           C  
ATOM   3843  CB  LEU A 251      51.631   6.974   8.083  1.00 28.80           C  
ATOM   3844  HB2 LEU A 251      52.596   7.000   7.575  1.00 28.80           H  
ATOM   3845  HB3 LEU A 251      51.737   7.574   8.987  1.00 28.80           H  
ATOM   3846  O   LEU A 251      53.404   5.597   9.684  1.00 28.80           O  
ATOM   3847  CG  LEU A 251      50.585   7.630   7.170  1.00 28.80           C  
ATOM   3848  HG  LEU A 251      49.582   7.329   7.471  1.00 28.80           H  
ATOM   3849  CD1 LEU A 251      50.680   9.154   7.267  1.00 28.80           C  
ATOM   3850 HD11 LEU A 251      50.469   9.467   8.290  1.00 28.80           H  
ATOM   3851 HD12 LEU A 251      51.680   9.488   6.991  1.00 28.80           H  
ATOM   3852 HD13 LEU A 251      49.944   9.614   6.608  1.00 28.80           H  
ATOM   3853  CD2 LEU A 251      50.818   7.227   5.711  1.00 28.80           C  
ATOM   3854 HD21 LEU A 251      51.805   7.553   5.384  1.00 28.80           H  
ATOM   3855 HD22 LEU A 251      50.057   7.687   5.081  1.00 28.80           H  
ATOM   3856 HD23 LEU A 251      50.744   6.143   5.616  1.00 28.80           H  
ATOM   3857  N   ASN A 252      52.666   3.553   9.155  1.00 30.51           N  
ATOM   3858  H   ASN A 252      51.887   2.997   8.834  1.00 30.51           H  
ATOM   3859  CA  ASN A 252      53.943   2.907   9.458  1.00 30.51           C  
ATOM   3860  HA  ASN A 252      54.581   3.644   9.946  1.00 30.51           H  
ATOM   3861  C   ASN A 252      54.694   2.572   8.170  1.00 30.51           C  
ATOM   3862  CB  ASN A 252      53.806   1.772  10.484  1.00 30.51           C  
ATOM   3863  HB2 ASN A 252      54.514   0.978  10.246  1.00 30.51           H  
ATOM   3864  HB3 ASN A 252      52.799   1.355  10.456  1.00 30.51           H  
ATOM   3865  O   ASN A 252      54.419   1.609   7.455  1.00 30.51           O  
ATOM   3866  CG  ASN A 252      54.144   2.261  11.890  1.00 30.51           C  
ATOM   3867  ND2 ASN A 252      53.401   1.857  12.890  1.00 30.51           N  
ATOM   3868 HD21 ASN A 252      53.603   2.288  13.781  1.00 30.51           H  
ATOM   3869 HD22 ASN A 252      52.552   1.334  12.726  1.00 30.51           H  
ATOM   3870  OD1 ASN A 252      55.080   3.010  12.117  1.00 30.51           O  
ATOM   3871  N   VAL A 253      55.637   3.467   7.897  1.00 28.61           N  
ATOM   3872  H   VAL A 253      55.698   4.229   8.557  1.00 28.61           H  
ATOM   3873  CA  VAL A 253      56.777   3.327   7.004  1.00 28.61           C  
ATOM   3874  HA  VAL A 253      56.444   3.148   5.981  1.00 28.61           H  
ATOM   3875  C   VAL A 253      57.629   2.154   7.491  1.00 28.61           C  
ATOM   3876  CB  VAL A 253      57.586   4.645   7.087  1.00 28.61           C  
ATOM   3877  HB  VAL A 253      57.852   4.836   8.127  1.00 28.61           H  
ATOM   3878  O   VAL A 253      58.212   2.235   8.566  1.00 28.61           O  
ATOM   3879  CG1 VAL A 253      58.885   4.611   6.275  1.00 28.61           C  
ATOM   3880 HG11 VAL A 253      58.666   4.402   5.228  1.00 28.61           H  
ATOM   3881 HG12 VAL A 253      59.550   3.839   6.663  1.00 28.61           H  
ATOM   3882 HG13 VAL A 253      59.397   5.570   6.355  1.00 28.61           H  
ATOM   3883  CG2 VAL A 253      56.754   5.844   6.600  1.00 28.61           C  
ATOM   3884 HG21 VAL A 253      55.880   5.987   7.235  1.00 28.61           H  
ATOM   3885 HG22 VAL A 253      56.430   5.680   5.572  1.00 28.61           H  
ATOM   3886 HG23 VAL A 253      57.354   6.753   6.649  1.00 28.61           H  
ATOM   3887  N   GLU A 254      57.769   1.102   6.686  1.00 31.18           N  
ATOM   3888  H   GLU A 254      57.189   1.011   5.865  1.00 31.18           H  
ATOM   3889  CA  GLU A 254      58.915   0.200   6.810  1.00 31.18           C  
ATOM   3890  HA  GLU A 254      59.675   0.753   7.361  1.00 31.18           H  
ATOM   3891  C   GLU A 254      59.513  -0.101   5.430  1.00 31.18           C  
ATOM   3892  CB  GLU A 254      58.615  -1.035   7.675  1.00 31.18           C  
ATOM   3893  HB2 GLU A 254      58.006  -1.749   7.122  1.00 31.18           H  
ATOM   3894  HB3 GLU A 254      58.059  -0.698   8.550  1.00 31.18           H  
ATOM   3895  O   GLU A 254      58.833  -0.464   4.469  1.00 31.18           O  
ATOM   3896  CG  GLU A 254      59.930  -1.693   8.142  1.00 31.18           C  
ATOM   3897  HG2 GLU A 254      60.340  -2.273   7.315  1.00 31.18           H  
ATOM   3898  HG3 GLU A 254      60.650  -0.910   8.378  1.00 31.18           H  
ATOM   3899  CD  GLU A 254      59.792  -2.592   9.385  1.00 31.18           C  
ATOM   3900  OE1 GLU A 254      60.857  -3.029   9.882  1.00 31.18           O  
ATOM   3901  OE2 GLU A 254      58.651  -2.846   9.830  1.00 31.18           O  
ATOM   3902  N   SER A 255      60.807   0.188   5.357  1.00 29.44           N  
ATOM   3903  H   SER A 255      61.239   0.427   6.238  1.00 29.44           H  
ATOM   3904  CA  SER A 255      61.684   0.266   4.191  1.00 29.44           C  
ATOM   3905  HA  SER A 255      61.161   0.810   3.405  1.00 29.44           H  
ATOM   3906  C   SER A 255      62.081  -1.117   3.633  1.00 29.44           C  
ATOM   3907  CB  SER A 255      62.903   1.084   4.638  1.00 29.44           C  
ATOM   3908  HB2 SER A 255      63.284   0.678   5.576  1.00 29.44           H  
ATOM   3909  HB3 SER A 255      63.708   1.044   3.904  1.00 29.44           H  
ATOM   3910  O   SER A 255      61.879  -2.137   4.289  1.00 29.44           O  
ATOM   3911  OG  SER A 255      62.526   2.437   4.816  1.00 29.44           O  
ATOM   3912  HG  SER A 255      63.125   2.849   5.443  1.00 29.44           H  
ATOM   3913  N   PRO A 256      62.639  -1.180   2.406  1.00 35.80           N  
ATOM   3914  CA  PRO A 256      62.542  -2.350   1.535  1.00 35.80           C  
ATOM   3915  HA  PRO A 256      61.610  -2.874   1.745  1.00 35.80           H  
ATOM   3916  C   PRO A 256      63.717  -3.337   1.673  1.00 35.80           C  
ATOM   3917  CB  PRO A 256      62.477  -1.750   0.127  1.00 35.80           C  
ATOM   3918  HB2 PRO A 256      62.817  -2.443  -0.642  1.00 35.80           H  
ATOM   3919  HB3 PRO A 256      61.456  -1.430  -0.079  1.00 35.80           H  
ATOM   3920  O   PRO A 256      64.809  -2.950   2.096  1.00 35.80           O  
ATOM   3921  CG  PRO A 256      63.382  -0.524   0.225  1.00 35.80           C  
ATOM   3922  HG2 PRO A 256      63.083   0.251  -0.481  1.00 35.80           H  
ATOM   3923  HG3 PRO A 256      64.418  -0.817   0.054  1.00 35.80           H  
ATOM   3924  CD  PRO A 256      63.212  -0.062   1.667  1.00 35.80           C  
ATOM   3925  HD2 PRO A 256      62.542   0.798   1.690  1.00 35.80           H  
ATOM   3926  HD3 PRO A 256      64.189   0.205   2.071  1.00 35.80           H  
ATOM   3927  N   PRO A 257      63.551  -4.602   1.240  1.00 35.34           N  
ATOM   3928  CA  PRO A 257      64.645  -5.561   1.214  1.00 35.34           C  
ATOM   3929  HA  PRO A 257      65.186  -5.514   2.159  1.00 35.34           H  
ATOM   3930  C   PRO A 257      65.621  -5.260   0.069  1.00 35.34           C  
ATOM   3931  CB  PRO A 257      63.988  -6.937   1.106  1.00 35.34           C  
ATOM   3932  HB2 PRO A 257      63.753  -7.305   2.105  1.00 35.34           H  
ATOM   3933  HB3 PRO A 257      64.613  -7.655   0.574  1.00 35.34           H  
ATOM   3934  O   PRO A 257      65.247  -5.126  -1.097  1.00 35.34           O  
ATOM   3935  CG  PRO A 257      62.688  -6.647   0.357  1.00 35.34           C  
ATOM   3936  HG2 PRO A 257      62.880  -6.654  -0.716  1.00 35.34           H  
ATOM   3937  HG3 PRO A 257      61.908  -7.365   0.608  1.00 35.34           H  
ATOM   3938  CD  PRO A 257      62.315  -5.229   0.795  1.00 35.34           C  
ATOM   3939  HD2 PRO A 257      61.619  -5.278   1.632  1.00 35.34           H  
ATOM   3940  HD3 PRO A 257      61.868  -4.683  -0.036  1.00 35.34           H  
ATOM   3941  N   ALA A 258      66.900  -5.182   0.431  1.00 27.35           N  
ATOM   3942  H   ALA A 258      67.106  -5.259   1.416  1.00 27.35           H  
ATOM   3943  CA  ALA A 258      68.030  -5.096  -0.477  1.00 27.35           C  
ATOM   3944  HA  ALA A 258      67.887  -4.242  -1.139  1.00 27.35           H  
ATOM   3945  C   ALA A 258      68.165  -6.373  -1.324  1.00 27.35           C  
ATOM   3946  CB  ALA A 258      69.286  -4.864   0.377  1.00 27.35           C  
ATOM   3947  HB1 ALA A 258      69.435  -5.700   1.061  1.00 27.35           H  
ATOM   3948  HB2 ALA A 258      69.179  -3.943   0.950  1.00 27.35           H  
ATOM   3949  HB3 ALA A 258      70.159  -4.777  -0.270  1.00 27.35           H  
ATOM   3950  O   ALA A 258      68.256  -7.475  -0.788  1.00 27.35           O  
ATOM   3951  N   ALA A 259      68.268  -6.214  -2.644  1.00 34.44           N  
ATOM   3952  H   ALA A 259      68.099  -5.299  -3.035  1.00 34.44           H  
ATOM   3953  CA  ALA A 259      68.805  -7.233  -3.536  1.00 34.44           C  
ATOM   3954  HA  ALA A 259      69.191  -8.064  -2.946  1.00 34.44           H  
ATOM   3955  C   ALA A 259      69.979  -6.625  -4.310  1.00 34.44           C  
ATOM   3956  CB  ALA A 259      67.698  -7.806  -4.425  1.00 34.44           C  
ATOM   3957  HB1 ALA A 259      67.267  -7.017  -5.040  1.00 34.44           H  
ATOM   3958  HB2 ALA A 259      66.917  -8.244  -3.802  1.00 34.44           H  
ATOM   3959  HB3 ALA A 259      68.112  -8.578  -5.073  1.00 34.44           H  
ATOM   3960  O   ALA A 259      69.820  -5.829  -5.233  1.00 34.44           O  
ATOM   3961  N   ILE A 260      71.176  -6.986  -3.858  1.00 28.33           N  
ATOM   3962  H   ILE A 260      71.184  -7.625  -3.076  1.00 28.33           H  
ATOM   3963  CA  ILE A 260      72.451  -6.792  -4.541  1.00 28.33           C  
ATOM   3964  HA  ILE A 260      72.567  -5.747  -4.828  1.00 28.33           H  
ATOM   3965  C   ILE A 260      72.427  -7.676  -5.794  1.00 28.33           C  
ATOM   3966  CB  ILE A 260      73.581  -7.202  -3.562  1.00 28.33           C  
ATOM   3967  HB  ILE A 260      73.367  -8.210  -3.209  1.00 28.33           H  
ATOM   3968  O   ILE A 260      72.227  -8.884  -5.685  1.00 28.33           O  
ATOM   3969  CG1 ILE A 260      73.614  -6.258  -2.334  1.00 28.33           C  
ATOM   3970 HG12 ILE A 260      72.603  -6.092  -1.960  1.00 28.33           H  
ATOM   3971 HG13 ILE A 260      74.018  -5.289  -2.628  1.00 28.33           H  
ATOM   3972  CG2 ILE A 260      74.955  -7.240  -4.256  1.00 28.33           C  
ATOM   3973 HG21 ILE A 260      75.204  -6.256  -4.654  1.00 28.33           H  
ATOM   3974 HG22 ILE A 260      74.950  -7.968  -5.068  1.00 28.33           H  
ATOM   3975 HG23 ILE A 260      75.728  -7.548  -3.552  1.00 28.33           H  
ATOM   3976  CD1 ILE A 260      74.427  -6.808  -1.155  1.00 28.33           C  
ATOM   3977 HD11 ILE A 260      75.484  -6.874  -1.414  1.00 28.33           H  
ATOM   3978 HD12 ILE A 260      74.322  -6.137  -0.302  1.00 28.33           H  
ATOM   3979 HD13 ILE A 260      74.057  -7.794  -0.875  1.00 28.33           H  
ATOM   3980  N   GLY A 261      72.622  -7.096  -6.977  1.00 29.55           N  
ATOM   3981  H   GLY A 261      72.679  -6.088  -7.021  1.00 29.55           H  
ATOM   3982  CA  GLY A 261      72.613  -7.859  -8.226  1.00 29.55           C  
ATOM   3983  HA2 GLY A 261      73.404  -8.610  -8.199  1.00 29.55           H  
ATOM   3984  HA3 GLY A 261      71.659  -8.378  -8.317  1.00 29.55           H  
ATOM   3985  C   GLY A 261      72.795  -6.989  -9.460  1.00 29.55           C  
ATOM   3986  O   GLY A 261      71.840  -6.655 -10.150  1.00 29.55           O  
ATOM   3987  N   SER A 262      74.040  -6.600  -9.703  1.00 25.68           N  
ATOM   3988  H   SER A 262      74.750  -6.887  -9.044  1.00 25.68           H  
ATOM   3989  CA  SER A 262      74.509  -5.783 -10.817  1.00 25.68           C  
ATOM   3990  HA  SER A 262      74.049  -4.797 -10.746  1.00 25.68           H  
ATOM   3991  C   SER A 262      74.228  -6.379 -12.206  1.00 25.68           C  
ATOM   3992  CB  SER A 262      76.030  -5.636 -10.670  1.00 25.68           C  
ATOM   3993  HB2 SER A 262      76.397  -4.934 -11.419  1.00 25.68           H  
ATOM   3994  HB3 SER A 262      76.505  -6.604 -10.829  1.00 25.68           H  
ATOM   3995  O   SER A 262      74.516  -7.544 -12.462  1.00 25.68           O  
ATOM   3996  OG  SER A 262      76.369  -5.160  -9.379  1.00 25.68           O  
ATOM   3997  HG  SER A 262      77.323  -5.084  -9.313  1.00 25.68           H  
ATOM   3998  N   SER A 263      73.860  -5.501 -13.144  1.00 29.62           N  
ATOM   3999  H   SER A 263      73.266  -4.756 -12.808  1.00 29.62           H  
ATOM   4000  CA  SER A 263      74.641  -5.163 -14.354  1.00 29.62           C  
ATOM   4001  HA  SER A 263      74.937  -4.128 -14.186  1.00 29.62           H  
ATOM   4002  C   SER A 263      73.852  -5.158 -15.681  1.00 29.62           C  
ATOM   4003  CB  SER A 263      75.998  -5.895 -14.469  1.00 29.62           C  
ATOM   4004  HB2 SER A 263      76.650  -5.360 -15.159  1.00 29.62           H  
ATOM   4005  HB3 SER A 263      76.502  -5.886 -13.502  1.00 29.62           H  
ATOM   4006  O   SER A 263      73.370  -6.171 -16.169  1.00 29.62           O  
ATOM   4007  OG  SER A 263      75.867  -7.227 -14.898  1.00 29.62           O  
ATOM   4008  HG  SER A 263      75.269  -7.670 -14.292  1.00 29.62           H  
ATOM   4009  N   SER A 264      73.852  -3.958 -16.275  1.00 29.26           N  
ATOM   4010  H   SER A 264      74.171  -3.214 -15.672  1.00 29.26           H  
ATOM   4011  CA  SER A 264      73.985  -3.621 -17.705  1.00 29.26           C  
ATOM   4012  HA  SER A 264      73.980  -2.531 -17.687  1.00 29.26           H  
ATOM   4013  C   SER A 264      72.911  -3.991 -18.742  1.00 29.26           C  
ATOM   4014  CB  SER A 264      75.386  -3.943 -18.262  1.00 29.26           C  
ATOM   4015  HB2 SER A 264      75.937  -3.010 -18.379  1.00 29.26           H  
ATOM   4016  HB3 SER A 264      75.301  -4.400 -19.248  1.00 29.26           H  
ATOM   4017  O   SER A 264      72.740  -5.141 -19.121  1.00 29.26           O  
ATOM   4018  OG  SER A 264      76.143  -4.798 -17.437  1.00 29.26           O  
ATOM   4019  HG  SER A 264      75.727  -5.663 -17.435  1.00 29.26           H  
ATOM   4020  N   ALA A 265      72.412  -2.903 -19.352  1.00 32.81           N  
ATOM   4021  H   ALA A 265      72.471  -2.060 -18.800  1.00 32.81           H  
ATOM   4022  CA  ALA A 265      72.278  -2.653 -20.798  1.00 32.81           C  
ATOM   4023  HA  ALA A 265      72.775  -1.694 -20.944  1.00 32.81           H  
ATOM   4024  C   ALA A 265      70.844  -2.411 -21.318  1.00 32.81           C  
ATOM   4025  CB  ALA A 265      73.122  -3.601 -21.663  1.00 32.81           C  
ATOM   4026  HB1 ALA A 265      73.137  -3.242 -22.692  1.00 32.81           H  
ATOM   4027  HB2 ALA A 265      72.685  -4.599 -21.657  1.00 32.81           H  
ATOM   4028  HB3 ALA A 265      74.147  -3.650 -21.294  1.00 32.81           H  
ATOM   4029  O   ALA A 265      70.180  -3.284 -21.859  1.00 32.81           O  
ATOM   4030  N   SER A 266      70.426  -1.144 -21.195  1.00 29.15           N  
ATOM   4031  H   SER A 266      70.941  -0.627 -20.496  1.00 29.15           H  
ATOM   4032  CA  SER A 266      69.967  -0.277 -22.298  1.00 29.15           C  
ATOM   4033  HA  SER A 266      69.353   0.507 -21.855  1.00 29.15           H  
ATOM   4034  C   SER A 266      69.149  -0.889 -23.449  1.00 29.15           C  
ATOM   4035  CB  SER A 266      71.202   0.417 -22.910  1.00 29.15           C  
ATOM   4036  HB2 SER A 266      71.635   1.096 -22.176  1.00 29.15           H  
ATOM   4037  HB3 SER A 266      70.903   0.999 -23.782  1.00 29.15           H  
ATOM   4038  O   SER A 266      69.722  -1.512 -24.337  1.00 29.15           O  
ATOM   4039  OG  SER A 266      72.180  -0.534 -23.288  1.00 29.15           O  
ATOM   4040  HG  SER A 266      71.742  -1.183 -23.844  1.00 29.15           H  
ATOM   4041  N   ARG A 267      67.881  -0.473 -23.585  1.00 35.48           N  
ATOM   4042  H   ARG A 267      67.331  -0.466 -22.738  1.00 35.48           H  
ATOM   4043  CA  ARG A 267      67.473   0.536 -24.589  1.00 35.48           C  
ATOM   4044  HA  ARG A 267      68.134   1.395 -24.475  1.00 35.48           H  
ATOM   4045  C   ARG A 267      66.040   1.011 -24.330  1.00 35.48           C  
ATOM   4046  CB  ARG A 267      67.591   0.026 -26.046  1.00 35.48           C  
ATOM   4047  HB2 ARG A 267      66.608  -0.248 -26.429  1.00 35.48           H  
ATOM   4048  HB3 ARG A 267      68.204  -0.873 -26.097  1.00 35.48           H  
ATOM   4049  O   ARG A 267      65.103   0.227 -24.271  1.00 35.48           O  
ATOM   4050  CG  ARG A 267      68.212   1.093 -26.966  1.00 35.48           C  
ATOM   4051  HG2 ARG A 267      67.530   1.939 -27.052  1.00 35.48           H  
ATOM   4052  HG3 ARG A 267      69.158   1.431 -26.543  1.00 35.48           H  
ATOM   4053  CD  ARG A 267      68.478   0.499 -28.354  1.00 35.48           C  
ATOM   4054  HD2 ARG A 267      69.155  -0.348 -28.246  1.00 35.48           H  
ATOM   4055  HD3 ARG A 267      67.532   0.142 -28.761  1.00 35.48           H  
ATOM   4056  NE  ARG A 267      69.064   1.487 -29.281  1.00 35.48           N  
ATOM   4057  HE  ARG A 267      69.099   2.446 -28.965  1.00 35.48           H  
ATOM   4058  NH1 ARG A 267      69.323   0.063 -31.062  1.00 35.48           N  
ATOM   4059 HH11 ARG A 267      68.917  -0.676 -30.506  1.00 35.48           H  
ATOM   4060 HH12 ARG A 267      69.540  -0.091 -32.036  1.00 35.48           H  
ATOM   4061  NH2 ARG A 267      69.873   2.213 -31.287  1.00 35.48           N  
ATOM   4062 HH21 ARG A 267      69.873   3.162 -30.942  1.00 35.48           H  
ATOM   4063 HH22 ARG A 267      70.081   2.037 -32.259  1.00 35.48           H  
ATOM   4064  CZ  ARG A 267      69.419   1.252 -30.533  1.00 35.48           C  
ATOM   4065  N   SER A 268      65.913   2.320 -24.175  1.00 30.42           N  
ATOM   4066  H   SER A 268      66.749   2.881 -24.244  1.00 30.42           H  
ATOM   4067  CA  SER A 268      64.678   3.090 -24.245  1.00 30.42           C  
ATOM   4068  HA  SER A 268      63.948   2.719 -23.526  1.00 30.42           H  
ATOM   4069  C   SER A 268      64.096   3.057 -25.657  1.00 30.42           C  
ATOM   4070  CB  SER A 268      65.057   4.545 -23.927  1.00 30.42           C  
ATOM   4071  HB2 SER A 268      65.341   4.626 -22.878  1.00 30.42           H  
ATOM   4072  HB3 SER A 268      64.205   5.200 -24.113  1.00 30.42           H  
ATOM   4073  O   SER A 268      64.818   3.378 -26.596  1.00 30.42           O  
ATOM   4074  OG  SER A 268      66.157   4.935 -24.741  1.00 30.42           O  
ATOM   4075  HG  SER A 268      65.898   4.782 -25.653  1.00 30.42           H  
ATOM   4076  N   GLU A 269      62.798   2.808 -25.793  1.00 37.96           N  
ATOM   4077  H   GLU A 269      62.299   2.343 -25.048  1.00 37.96           H  
ATOM   4078  CA  GLU A 269      61.968   3.519 -26.767  1.00 37.96           C  
ATOM   4079  HA  GLU A 269      62.310   4.554 -26.769  1.00 37.96           H  
ATOM   4080  C   GLU A 269      60.520   3.542 -26.274  1.00 37.96           C  
ATOM   4081  CB  GLU A 269      62.124   2.991 -28.205  1.00 37.96           C  
ATOM   4082  HB2 GLU A 269      62.759   2.105 -28.212  1.00 37.96           H  
ATOM   4083  HB3 GLU A 269      61.148   2.725 -28.612  1.00 37.96           H  
ATOM   4084  O   GLU A 269      59.931   2.534 -25.886  1.00 37.96           O  
ATOM   4085  CG  GLU A 269      62.763   4.091 -29.075  1.00 37.96           C  
ATOM   4086  HG2 GLU A 269      62.055   4.916 -29.159  1.00 37.96           H  
ATOM   4087  HG3 GLU A 269      63.650   4.480 -28.575  1.00 37.96           H  
ATOM   4088  CD  GLU A 269      63.156   3.620 -30.478  1.00 37.96           C  
ATOM   4089  OE1 GLU A 269      64.140   4.181 -31.014  1.00 37.96           O  
ATOM   4090  OE2 GLU A 269      62.480   2.709 -31.003  1.00 37.96           O  
ATOM   4091  N   ALA A 270      60.008   4.761 -26.171  1.00 37.68           N  
ATOM   4092  H   ALA A 270      60.512   5.517 -26.612  1.00 37.68           H  
ATOM   4093  CA  ALA A 270      58.738   5.101 -25.576  1.00 37.68           C  
ATOM   4094  HA  ALA A 270      58.521   4.390 -24.779  1.00 37.68           H  
ATOM   4095  C   ALA A 270      57.614   5.039 -26.621  1.00 37.68           C  
ATOM   4096  CB  ALA A 270      58.899   6.502 -24.964  1.00 37.68           C  
ATOM   4097  HB1 ALA A 270      59.082   7.232 -25.752  1.00 37.68           H  
ATOM   4098  HB2 ALA A 270      59.735   6.508 -24.265  1.00 37.68           H  
ATOM   4099  HB3 ALA A 270      57.994   6.783 -24.426  1.00 37.68           H  
ATOM   4100  O   ALA A 270      57.775   5.501 -27.743  1.00 37.68           O  
ATOM   4101  N   PHE A 271      56.455   4.554 -26.172  1.00 32.39           N  
ATOM   4102  H   PHE A 271      56.522   4.022 -25.315  1.00 32.39           H  
ATOM   4103  CA  PHE A 271      55.128   5.121 -26.438  1.00 32.39           C  
ATOM   4104  HA  PHE A 271      54.398   4.376 -26.121  1.00 32.39           H  
ATOM   4105  C   PHE A 271      54.746   5.484 -27.891  1.00 32.39           C  
ATOM   4106  CB  PHE A 271      54.958   6.338 -25.502  1.00 32.39           C  
ATOM   4107  HB2 PHE A 271      54.297   7.073 -25.961  1.00 32.39           H  
ATOM   4108  HB3 PHE A 271      55.909   6.856 -25.376  1.00 32.39           H  
ATOM   4109  O   PHE A 271      54.982   6.598 -28.345  1.00 32.39           O  
ATOM   4110  CG  PHE A 271      54.372   6.010 -24.149  1.00 32.39           C  
ATOM   4111  CD1 PHE A 271      52.976   6.051 -23.979  1.00 32.39           C  
ATOM   4112  HD1 PHE A 271      52.334   6.296 -24.812  1.00 32.39           H  
ATOM   4113  CD2 PHE A 271      55.203   5.679 -23.063  1.00 32.39           C  
ATOM   4114  HD2 PHE A 271      56.276   5.649 -23.185  1.00 32.39           H  
ATOM   4115  CE1 PHE A 271      52.410   5.772 -22.724  1.00 32.39           C  
ATOM   4116  HE1 PHE A 271      51.338   5.802 -22.590  1.00 32.39           H  
ATOM   4117  CE2 PHE A 271      54.635   5.397 -21.809  1.00 32.39           C  
ATOM   4118  HE2 PHE A 271      55.270   5.146 -20.972  1.00 32.39           H  
ATOM   4119  CZ  PHE A 271      53.240   5.446 -21.639  1.00 32.39           C  
ATOM   4120  HZ  PHE A 271      52.809   5.228 -20.673  1.00 32.39           H  
ATOM   4121  N   ARG A 272      53.891   4.663 -28.518  1.00 33.12           N  
ATOM   4122  H   ARG A 272      54.218   3.711 -28.610  1.00 33.12           H  
ATOM   4123  CA  ARG A 272      52.412   4.811 -28.492  1.00 33.12           C  
ATOM   4124  HA  ARG A 272      52.074   4.644 -27.470  1.00 33.12           H  
ATOM   4125  C   ARG A 272      51.734   3.781 -29.419  1.00 33.12           C  
ATOM   4126  CB  ARG A 272      51.942   6.211 -28.954  1.00 33.12           C  
ATOM   4127  HB2 ARG A 272      52.672   6.650 -29.633  1.00 33.12           H  
ATOM   4128  HB3 ARG A 272      51.005   6.114 -29.504  1.00 33.12           H  
ATOM   4129  O   ARG A 272      52.146   3.649 -30.566  1.00 33.12           O  
ATOM   4130  CG  ARG A 272      51.674   7.152 -27.771  1.00 33.12           C  
ATOM   4131  HG2 ARG A 272      50.927   6.706 -27.115  1.00 33.12           H  
ATOM   4132  HG3 ARG A 272      52.598   7.302 -27.212  1.00 33.12           H  
ATOM   4133  CD  ARG A 272      51.173   8.515 -28.253  1.00 33.12           C  
ATOM   4134  HD2 ARG A 272      51.925   8.945 -28.915  1.00 33.12           H  
ATOM   4135  HD3 ARG A 272      50.250   8.369 -28.814  1.00 33.12           H  
ATOM   4136  NE  ARG A 272      50.929   9.434 -27.122  1.00 33.12           N  
ATOM   4137  HE  ARG A 272      51.203   9.112 -26.205  1.00 33.12           H  
ATOM   4138  NH1 ARG A 272      50.085  11.181 -28.349  1.00 33.12           N  
ATOM   4139 HH11 ARG A 272      49.711  12.117 -28.401  1.00 33.12           H  
ATOM   4140 HH12 ARG A 272      50.229  10.642 -29.191  1.00 33.12           H  
ATOM   4141  NH2 ARG A 272      50.263  11.379 -26.134  1.00 33.12           N  
ATOM   4142 HH21 ARG A 272      50.528  11.019 -25.229  1.00 33.12           H  
ATOM   4143 HH22 ARG A 272      49.884  12.313 -26.208  1.00 33.12           H  
ATOM   4144  CZ  ARG A 272      50.429  10.655 -27.206  1.00 33.12           C  
ATOM   4145  N   PRO A 273      50.660   3.105 -28.973  1.00 33.86           N  
ATOM   4146  CA  PRO A 273      49.866   2.219 -29.819  1.00 33.86           C  
ATOM   4147  HA  PRO A 273      50.514   1.670 -30.503  1.00 33.86           H  
ATOM   4148  C   PRO A 273      48.832   3.011 -30.639  1.00 33.86           C  
ATOM   4149  CB  PRO A 273      49.226   1.228 -28.844  1.00 33.86           C  
ATOM   4150  HB2 PRO A 273      48.280   0.834 -29.216  1.00 33.86           H  
ATOM   4151  HB3 PRO A 273      49.924   0.413 -28.651  1.00 33.86           H  
ATOM   4152  O   PRO A 273      48.058   3.794 -30.086  1.00 33.86           O  
ATOM   4153  CG  PRO A 273      49.041   2.047 -27.565  1.00 33.86           C  
ATOM   4154  HG2 PRO A 273      49.091   1.419 -26.676  1.00 33.86           H  
ATOM   4155  HG3 PRO A 273      48.085   2.569 -27.604  1.00 33.86           H  
ATOM   4156  CD  PRO A 273      50.178   3.066 -27.600  1.00 33.86           C  
ATOM   4157  HD2 PRO A 273      49.811   4.044 -27.287  1.00 33.86           H  
ATOM   4158  HD3 PRO A 273      50.979   2.731 -26.941  1.00 33.86           H  
ATOM   4159  N   GLN A 274      48.803   2.794 -31.957  1.00 34.55           N  
ATOM   4160  H   GLN A 274      49.479   2.157 -32.355  1.00 34.55           H  
ATOM   4161  CA  GLN A 274      47.698   3.209 -32.823  1.00 34.55           C  
ATOM   4162  HA  GLN A 274      47.272   4.139 -32.446  1.00 34.55           H  
ATOM   4163  C   GLN A 274      46.598   2.143 -32.785  1.00 34.55           C  
ATOM   4164  CB  GLN A 274      48.177   3.455 -34.265  1.00 34.55           C  
ATOM   4165  HB2 GLN A 274      47.315   3.389 -34.928  1.00 34.55           H  
ATOM   4166  HB3 GLN A 274      48.888   2.682 -34.558  1.00 34.55           H  
ATOM   4167  O   GLN A 274      46.802   1.004 -33.199  1.00 34.55           O  
ATOM   4168  CG  GLN A 274      48.801   4.847 -34.455  1.00 34.55           C  
ATOM   4169  HG2 GLN A 274      48.102   5.600 -34.087  1.00 34.55           H  
ATOM   4170  HG3 GLN A 274      49.722   4.920 -33.876  1.00 34.55           H  
ATOM   4171  CD  GLN A 274      49.113   5.149 -35.921  1.00 34.55           C  
ATOM   4172  NE2 GLN A 274      49.073   6.395 -36.339  1.00 34.55           N  
ATOM   4173 HE21 GLN A 274      49.281   6.522 -37.319  1.00 34.55           H  
ATOM   4174 HE22 GLN A 274      48.828   7.154 -35.719  1.00 34.55           H  
ATOM   4175  OE1 GLN A 274      49.399   4.281 -36.724  1.00 34.55           O  
ATOM   4176  N   VAL A 275      45.429   2.528 -32.276  1.00 35.69           N  
ATOM   4177  H   VAL A 275      45.351   3.477 -31.938  1.00 35.69           H  
ATOM   4178  CA  VAL A 275      44.188   1.753 -32.366  1.00 35.69           C  
ATOM   4179  HA  VAL A 275      44.414   0.690 -32.276  1.00 35.69           H  
ATOM   4180  C   VAL A 275      43.578   2.010 -33.742  1.00 35.69           C  
ATOM   4181  CB  VAL A 275      43.221   2.141 -31.227  1.00 35.69           C  
ATOM   4182  HB  VAL A 275      43.055   3.218 -31.249  1.00 35.69           H  
ATOM   4183  O   VAL A 275      43.206   3.139 -34.056  1.00 35.69           O  
ATOM   4184  CG1 VAL A 275      41.862   1.441 -31.346  1.00 35.69           C  
ATOM   4185 HG11 VAL A 275      41.991   0.359 -31.371  1.00 35.69           H  
ATOM   4186 HG12 VAL A 275      41.348   1.756 -32.254  1.00 35.69           H  
ATOM   4187 HG13 VAL A 275      41.230   1.704 -30.498  1.00 35.69           H  
ATOM   4188  CG2 VAL A 275      43.825   1.775 -29.862  1.00 35.69           C  
ATOM   4189 HG21 VAL A 275      44.762   2.309 -29.706  1.00 35.69           H  
ATOM   4190 HG22 VAL A 275      43.133   2.056 -29.068  1.00 35.69           H  
ATOM   4191 HG23 VAL A 275      44.009   0.702 -29.812  1.00 35.69           H  
ATOM   4192  N   VAL A 276      43.494   0.963 -34.560  1.00 35.30           N  
ATOM   4193  H   VAL A 276      43.857   0.077 -34.238  1.00 35.30           H  
ATOM   4194  CA  VAL A 276      42.779   0.961 -35.841  1.00 35.30           C  
ATOM   4195  HA  VAL A 276      42.690   1.981 -36.215  1.00 35.30           H  
ATOM   4196  C   VAL A 276      41.379   0.413 -35.578  1.00 35.30           C  
ATOM   4197  CB  VAL A 276      43.535   0.132 -36.905  1.00 35.30           C  
ATOM   4198  HB  VAL A 276      43.630  -0.899 -36.563  1.00 35.30           H  
ATOM   4199  O   VAL A 276      41.199  -0.795 -35.460  1.00 35.30           O  
ATOM   4200  CG1 VAL A 276      42.802   0.137 -38.254  1.00 35.30           C  
ATOM   4201 HG11 VAL A 276      43.374  -0.431 -38.987  1.00 35.30           H  
ATOM   4202 HG12 VAL A 276      41.824  -0.333 -38.153  1.00 35.30           H  
ATOM   4203 HG13 VAL A 276      42.674   1.159 -38.611  1.00 35.30           H  
ATOM   4204  CG2 VAL A 276      44.947   0.687 -37.139  1.00 35.30           C  
ATOM   4205 HG21 VAL A 276      44.894   1.729 -37.453  1.00 35.30           H  
ATOM   4206 HG22 VAL A 276      45.450   0.105 -37.912  1.00 35.30           H  
ATOM   4207 HG23 VAL A 276      45.538   0.618 -36.225  1.00 35.30           H  
ATOM   4208  N   ASN A 277      40.391   1.301 -35.474  1.00 33.95           N  
ATOM   4209  H   ASN A 277      40.618   2.283 -35.539  1.00 33.95           H  
ATOM   4210  CA  ASN A 277      38.985   0.918 -35.584  1.00 33.95           C  
ATOM   4211  HA  ASN A 277      38.849  -0.112 -35.254  1.00 33.95           H  
ATOM   4212  C   ASN A 277      38.606   0.978 -37.067  1.00 33.95           C  
ATOM   4213  CB  ASN A 277      38.107   1.819 -34.696  1.00 33.95           C  
ATOM   4214  HB2 ASN A 277      38.415   2.859 -34.804  1.00 33.95           H  
ATOM   4215  HB3 ASN A 277      37.074   1.738 -35.035  1.00 33.95           H  
ATOM   4216  O   ASN A 277      38.372   2.057 -37.610  1.00 33.95           O  
ATOM   4217  CG  ASN A 277      38.122   1.427 -33.227  1.00 33.95           C  
ATOM   4218  ND2 ASN A 277      37.579   2.259 -32.370  1.00 33.95           N  
ATOM   4219 HD21 ASN A 277      37.554   1.942 -31.412  1.00 33.95           H  
ATOM   4220 HD22 ASN A 277      37.126   3.101 -32.695  1.00 33.95           H  
ATOM   4221  OD1 ASN A 277      38.597   0.385 -32.815  1.00 33.95           O  
ATOM   4222  N   GLY A 278      38.624  -0.182 -37.722  1.00 38.59           N  
ATOM   4223  H   GLY A 278      38.825  -1.019 -37.193  1.00 38.59           H  
ATOM   4224  CA  GLY A 278      38.057  -0.375 -39.051  1.00 38.59           C  
ATOM   4225  HA2 GLY A 278      38.570  -1.193 -39.557  1.00 38.59           H  
ATOM   4226  HA3 GLY A 278      38.177   0.530 -39.646  1.00 38.59           H  
ATOM   4227  C   GLY A 278      36.577  -0.739 -38.945  1.00 38.59           C  
ATOM   4228  O   GLY A 278      36.237  -1.615 -38.156  1.00 38.59           O  
ATOM   4229  N   LEU A 279      35.777   0.009 -39.711  1.00 40.91           N  
ATOM   4230  H   LEU A 279      36.246   0.779 -40.167  1.00 40.91           H  
ATOM   4231  CA  LEU A 279      34.412  -0.226 -40.214  1.00 40.91           C  
ATOM   4232  HA  LEU A 279      33.751   0.539 -39.806  1.00 40.91           H  
ATOM   4233  C   LEU A 279      33.732  -1.552 -39.840  1.00 40.91           C  
ATOM   4234  CB  LEU A 279      34.490  -0.072 -41.749  1.00 40.91           C  
ATOM   4235  HB2 LEU A 279      35.288  -0.722 -42.109  1.00 40.91           H  
ATOM   4236  HB3 LEU A 279      33.565  -0.446 -42.187  1.00 40.91           H  
ATOM   4237  O   LEU A 279      34.255  -2.616 -40.238  1.00 40.91           O  
ATOM   4238  CG  LEU A 279      34.726   1.370 -42.223  1.00 40.91           C  
ATOM   4239  HG  LEU A 279      35.403   1.887 -41.543  1.00 40.91           H  
ATOM   4240  CD1 LEU A 279      35.368   1.374 -43.607  1.00 40.91           C  
ATOM   4241 HD11 LEU A 279      34.724   0.847 -44.312  1.00 40.91           H  
ATOM   4242 HD12 LEU A 279      36.334   0.872 -43.560  1.00 40.91           H  
ATOM   4243 HD13 LEU A 279      35.516   2.400 -43.942  1.00 40.91           H  
ATOM   4244  CD2 LEU A 279      33.406   2.137 -42.286  1.00 40.91           C  
ATOM   4245 HD21 LEU A 279      33.591   3.168 -42.590  1.00 40.91           H  
ATOM   4246 HD22 LEU A 279      32.732   1.660 -42.997  1.00 40.91           H  
ATOM   4247 HD23 LEU A 279      32.939   2.134 -41.301  1.00 40.91           H  
ATOM   4248  OXT LEU A 279      32.623  -1.425 -39.278  1.00 40.91           O  
TER    4249      LEU A 279                                                       
END   
