# Supplementary material for: Plant virus movement proteins originated from jelly-roll capsid proteins
Source: PLoS Biol. 2023 Jun 15;21(6):e3002157. doi: 10.1371/journal.pbio.3002157 (PMC10306228; doi:10.1371/journal.pbio.3002157)
Supplement: S2 Data — (ZIP) [file pbio.3002157.s007.zip › S2_Data/NP_056724_CaMV.pdb]

ATOM      1  N   MET A   1       7.949  32.710  17.650  1.00  0.21
ATOM      2  CA  MET A   1       9.299  32.677  18.207  1.00  0.21
ATOM      3  C   MET A   1       9.453  33.697  19.309  1.00  0.21
ATOM      4  O   MET A   1      10.151  33.459  20.295  1.00  0.21
ATOM      5  N   ASP A   2       8.813  34.818  19.148  1.00  0.22
ATOM      6  CA  ASP A   2       8.553  35.754  20.238  1.00  0.22
ATOM      7  C   ASP A   2       8.883  37.168  19.825  1.00  0.22
ATOM      8  O   ASP A   2       8.361  38.128  20.392  1.00  0.22
ATOM      9  N   LEU A   3       9.702  37.189  18.895  1.00  0.23
ATOM     10  CA  LEU A   3      10.603  38.322  18.709  1.00  0.23
ATOM     11  C   LEU A   3      11.196  38.764  20.026  1.00  0.23
ATOM     12  O   LEU A   3      12.081  38.104  20.570  1.00  0.23
ATOM     13  N   TYR A   4      10.710  39.926  20.593  1.00  0.25
ATOM     14  CA  TYR A   4      11.431  40.578  21.682  1.00  0.25
ATOM     15  C   TYR A   4      12.407  39.625  22.331  1.00  0.25
ATOM     16  O   TYR A   4      13.515  40.013  22.699  1.00  0.25
ATOM     17  N   PRO A   5      12.036  38.380  22.486  1.00  0.24
ATOM     18  CA  PRO A   5      12.923  37.396  23.100  1.00  0.24
ATOM     19  C   PRO A   5      12.425  37.000  24.470  1.00  0.24
ATOM     20  O   PRO A   5      12.019  35.859  24.688  1.00  0.24
ATOM     21  N   GLU A   6      12.494  38.015  25.331  1.00  0.25
ATOM     22  CA  GLU A   6      12.072  37.798  26.712  1.00  0.25
ATOM     23  C   GLU A   6      13.265  37.717  27.635  1.00  0.25
ATOM     24  O   GLU A   6      13.144  37.292  28.784  1.00  0.25
ATOM     25  N   GLU A   7      14.316  38.120  27.092  1.00  0.27
ATOM     26  CA  GLU A   7      15.540  37.340  27.245  1.00  0.27
ATOM     27  C   GLU A   7      15.373  35.954  26.670  1.00  0.27
ATOM     28  O   GLU A   7      14.252  35.479  26.487  1.00  0.27
ATOM     29  N   ASN A   8      16.439  35.452  26.448  1.00  0.30
ATOM     30  CA  ASN A   8      16.684  34.520  25.351  1.00  0.30
ATOM     31  C   ASN A   8      16.714  33.095  25.849  1.00  0.30
ATOM     32  O   ASN A   8      17.008  32.169  25.092  1.00  0.30
ATOM     33  N   THR A   9      16.434  32.955  27.009  1.00  0.30
ATOM     34  CA  THR A   9      15.385  31.976  27.278  1.00  0.30
ATOM     35  C   THR A   9      15.819  30.591  26.861  1.00  0.30
ATOM     36  O   THR A   9      15.973  29.701  27.697  1.00  0.30
ATOM     37  N   GLN A  10      15.955  30.643  25.534  1.00  0.30
ATOM     38  CA  GLN A  10      15.627  29.515  24.667  1.00  0.30
ATOM     39  C   GLN A  10      14.654  28.579  25.344  1.00  0.30
ATOM     40  O   GLN A  10      15.051  27.565  25.918  1.00  0.30
ATOM     41  N   SER A  11      13.441  28.964  25.241  1.00  0.34
ATOM     42  CA  SER A  11      12.383  28.169  25.859  1.00  0.34
ATOM     43  C   SER A  11      12.388  28.336  27.359  1.00  0.34
ATOM     44  O   SER A  11      13.022  27.563  28.077  1.00  0.34
ATOM     45  N   GLU A  12      11.808  29.169  27.796  1.00  0.32
ATOM     46  CA  GLU A  12      11.663  28.882  29.220  1.00  0.32
ATOM     47  C   GLU A  12      10.602  29.757  29.843  1.00  0.32
ATOM     48  O   GLU A  12       9.477  29.315  30.076  1.00  0.32
ATOM     49  N   GLN A  13      11.083  30.950  30.056  1.00  0.30
ATOM     50  CA  GLN A  13      10.172  31.733  30.886  1.00  0.30
ATOM     51  C   GLN A  13       9.043  30.876  31.407  1.00  0.30
ATOM     52  O   GLN A  13       7.936  31.364  31.636  1.00  0.30
ATOM     53  N   SER A  14       9.451  29.652  31.545  1.00  0.31
ATOM     54  CA  SER A  14       8.948  28.875  32.674  1.00  0.31
ATOM     55  C   SER A  14       8.222  27.639  32.199  1.00  0.31
ATOM     56  O   SER A  14       8.332  26.573  32.804  1.00  0.31
ATOM     57  N   GLN A  15       7.518  27.859  31.136  1.00  0.33
ATOM     58  CA  GLN A  15       7.206  26.785  30.198  1.00  0.33
ATOM     59  C   GLN A  15       6.900  25.500  30.929  1.00  0.33
ATOM     60  O   GLN A  15       5.736  25.146  31.121  1.00  0.33
ATOM     61  N   ASN A  16       7.942  24.815  31.331  1.00  0.29
ATOM     62  CA  ASN A  16       7.732  23.874  32.427  1.00  0.29
ATOM     63  C   ASN A  16       6.380  24.083  33.067  1.00  0.29
ATOM     64  O   ASN A  16       5.444  23.322  32.823  1.00  0.29
ATOM     65  N   SER A  17       6.376  25.097  33.838  1.00  0.30
ATOM     66  CA  SER A  17       5.194  25.336  34.661  1.00  0.30
ATOM     67  C   SER A  17       4.227  24.180  34.567  1.00  0.30
ATOM     68  O   SER A  17       3.097  24.340  34.105  1.00  0.30
ATOM     69  N   GLU A  18       4.685  23.198  34.967  1.00  0.31
ATOM     70  CA  GLU A  18       3.766  22.168  35.442  1.00  0.31
ATOM     71  C   GLU A  18       2.356  22.446  34.978  1.00  0.31
ATOM     72  O   GLU A  18       1.924  21.943  33.941  1.00  0.31
ATOM     73  N   ASN A  19       1.497  23.273  35.694  1.00  0.35
ATOM     74  CA  ASN A  19       0.117  23.406  35.237  1.00  0.35
ATOM     75  C   ASN A  19       0.002  24.467  34.168  1.00  0.35
ATOM     76  O   ASN A  19       0.014  24.162  32.975  1.00  0.35
ATOM     77  N   ASN A  20      -0.108  25.691  34.547  1.00  0.36
ATOM     78  CA  ASN A  20      -0.491  26.739  33.605  1.00  0.36
ATOM     79  C   ASN A  20       0.388  26.709  32.377  1.00  0.36
ATOM     80  O   ASN A  20       1.075  25.721  32.118  1.00  0.36
ATOM     81  N   MET A  21       0.270  27.806  31.749  1.00  0.42
ATOM     82  CA  MET A  21       0.916  27.937  30.447  1.00  0.42
ATOM     83  C   MET A  21       2.021  28.966  30.492  1.00  0.42
ATOM     84  O   MET A  21       2.476  29.353  31.568  1.00  0.42
ATOM     85  N   GLN A  22       2.375  29.331  29.485  1.00  0.47
ATOM     86  CA  GLN A  22       3.480  30.283  29.427  1.00  0.47
ATOM     87  C   GLN A  22       4.032  30.386  28.026  1.00  0.47
ATOM     88  O   GLN A  22       3.543  29.729  27.107  1.00  0.47
ATOM     89  N   ILE A  23       4.910  31.122  27.988  1.00  0.47
ATOM     90  CA  ILE A  23       5.417  31.322  26.633  1.00  0.47
ATOM     91  C   ILE A  23       6.810  31.904  26.658  1.00  0.47
ATOM     92  O   ILE A  23       7.186  32.598  27.602  1.00  0.47
ATOM     93  N   PHE A  24       7.327  31.586  25.732  1.00  0.41
ATOM     94  CA  PHE A  24       8.714  32.019  25.594  1.00  0.41
ATOM     95  C   PHE A  24       9.026  32.385  24.162  1.00  0.41
ATOM     96  O   PHE A  24       8.256  32.079  23.252  1.00  0.41
ATOM     97  N   LYS A  25      10.024  32.951  24.082  1.00  0.42
ATOM     98  CA  LYS A  25      10.330  33.480  22.756  1.00  0.42
ATOM     99  C   LYS A  25      11.787  33.861  22.650  1.00  0.42
ATOM    100  O   LYS A  25      12.432  34.170  23.652  1.00  0.42
ATOM    101  N   SER A  26      12.119  33.812  21.594  1.00  0.45
ATOM    102  CA  SER A  26      13.495  34.202  21.305  1.00  0.45
ATOM    103  C   SER A  26      13.616  34.762  19.908  1.00  0.45
ATOM    104  O   SER A  26      12.833  34.420  19.022  1.00  0.45
ATOM    105  N   GLU A  27      14.493  35.486  19.867  1.00  0.43
ATOM    106  CA  GLU A  27      14.895  35.957  18.544  1.00  0.43
ATOM    107  C   GLU A  27      16.338  35.612  18.264  1.00  0.43
ATOM    108  O   GLU A  27      17.051  35.122  19.140  1.00  0.43
ATOM    109  N   ASN A  28      16.635  35.849  17.228  1.00  0.41
ATOM    110  CA  ASN A  28      18.009  35.586  16.813  1.00  0.41
ATOM    111  C   ASN A  28      18.222  35.976  15.370  1.00  0.41
ATOM    112  O   ASN A  28      17.284  36.382  14.682  1.00  0.41
ATOM    113  N   SER A  29      19.303  35.862  14.986  1.00  0.37
ATOM    114  CA  SER A  29      19.645  36.447  13.693  1.00  0.37
ATOM    115  C   SER A  29      18.860  35.794  12.580  1.00  0.37
ATOM    116  O   SER A  29      18.562  36.424  11.565  1.00  0.37
ATOM    117  N   ASP A  30      18.577  34.602  12.829  1.00  0.38
ATOM    118  CA  ASP A  30      17.957  33.721  11.843  1.00  0.38
ATOM    119  C   ASP A  30      16.453  33.847  11.877  1.00  0.38
ATOM    120  O   ASP A  30      15.757  33.318  11.010  1.00  0.38
ATOM    121  N   GLY A  31      15.964  34.530  12.853  1.00  0.49
ATOM    122  CA  GLY A  31      14.524  34.739  12.971  1.00  0.49
ATOM    123  C   GLY A  31      14.085  34.679  14.414  1.00  0.49
ATOM    124  O   GLY A  31      14.818  35.093  15.313  1.00  0.49
ATOM    125  N   PHE A  32      12.895  34.155  14.515  1.00  0.44
ATOM    126  CA  PHE A  32      12.215  34.132  15.807  1.00  0.44
ATOM    127  C   PHE A  32      11.766  32.733  16.156  1.00  0.44
ATOM    128  O   PHE A  32      12.029  31.784  15.417  1.00  0.44
ATOM    129  N   SER A  33      11.144  32.596  17.180  1.00  0.46
ATOM    130  CA  SER A  33      10.741  31.283  17.675  1.00  0.46
ATOM    131  C   SER A  33       9.989  31.405  18.979  1.00  0.46
ATOM    132  O   SER A  33       9.991  32.461  19.611  1.00  0.46
ATOM    133  N   SER A  34       9.431  30.333  19.252  1.00  0.54
ATOM    134  CA  SER A  34       8.607  30.420  20.454  1.00  0.54
ATOM    135  C   SER A  34       8.350  29.049  21.033  1.00  0.54
ATOM    136  O   SER A  34       8.846  28.046  20.521  1.00  0.54
ATOM    137  N   ASP A  35       7.669  29.084  21.959  1.00  0.49
ATOM    138  CA  ASP A  35       7.229  27.871  22.642  1.00  0.49
ATOM    139  C   ASP A  35       6.080  28.164  23.578  1.00  0.49
ATOM    140  O   ASP A  35       5.843  29.316  23.943  1.00  0.49
ATOM    141  N   LEU A  36       5.548  27.337  23.859  1.00  0.55
ATOM    142  CA  LEU A  36       4.363  27.524  24.691  1.00  0.55
ATOM    143  C   LEU A  36       4.138  26.330  25.587  1.00  0.55
ATOM    144  O   LEU A  36       5.005  25.466  25.715  1.00  0.55
ATOM    145  N   MET A  37       3.086  26.194  26.205  1.00  0.53
ATOM    146  CA  MET A  37       3.084  25.162  27.238  1.00  0.53
ATOM    147  C   MET A  37       1.673  24.767  27.604  1.00  0.53
ATOM    148  O   MET A  37       1.365  23.583  27.736  1.00  0.53
ATOM    149  N   ILE A  38       0.761  25.637  27.788  1.00  0.50
ATOM    150  CA  ILE A  38      -0.584  25.165  28.102  1.00  0.50
ATOM    151  C   ILE A  38      -0.605  24.429  29.420  1.00  0.50
ATOM    152  O   ILE A  38       0.434  24.241  30.053  1.00  0.50
ATOM    153  N   SER A  39      -1.658  24.098  29.715  1.00  0.47
ATOM    154  CA  SER A  39      -1.842  23.619  31.082  1.00  0.47
ATOM    155  C   SER A  39      -1.871  22.110  31.126  1.00  0.47
ATOM    156  O   SER A  39      -2.295  21.460  30.171  1.00  0.47
ATOM    157  N   ASN A  40      -1.424  21.751  32.212  1.00  0.41
ATOM    158  CA  ASN A  40      -0.995  20.360  32.324  1.00  0.41
ATOM    159  C   ASN A  40      -2.168  19.455  32.621  1.00  0.41
ATOM    160  O   ASN A  40      -2.184  18.293  32.217  1.00  0.41
ATOM    161  N   ASP A  41      -2.907  19.957  33.188  1.00  0.41
ATOM    162  CA  ASP A  41      -4.073  19.163  33.564  1.00  0.41
ATOM    163  C   ASP A  41      -4.968  18.919  32.372  1.00  0.41
ATOM    164  O   ASP A  41      -5.425  17.799  32.146  1.00  0.41
ATOM    165  N   GLN A  42      -5.159  19.898  31.720  1.00  0.41
ATOM    166  CA  GLN A  42      -6.041  19.796  30.560  1.00  0.41
ATOM    167  C   GLN A  42      -5.489  18.823  29.546  1.00  0.41
ATOM    168  O   GLN A  42      -6.234  18.054  28.940  1.00  0.41
ATOM    169  N   LEU A  43      -4.375  18.948  29.479  1.00  0.42
ATOM    170  CA  LEU A  43      -3.593  18.056  28.628  1.00  0.42
ATOM    171  C   LEU A  43      -3.648  16.636  29.139  1.00  0.42
ATOM    172  O   LEU A  43      -4.030  15.719  28.411  1.00  0.42
ATOM    173  N   LYS A  44      -3.281  16.409  30.367  1.00  0.42
ATOM    174  CA  LYS A  44      -3.320  15.015  30.798  1.00  0.42
ATOM    175  C   LYS A  44      -4.518  14.303  30.218  1.00  0.42
ATOM    176  O   LYS A  44      -4.566  13.073  30.186  1.00  0.42
ATOM    177  N   ASN A  45      -5.204  14.980  29.894  1.00  0.38
ATOM    178  CA  ASN A  45      -6.410  14.309  29.416  1.00  0.38
ATOM    179  C   ASN A  45      -6.288  13.956  27.953  1.00  0.38
ATOM    180  O   ASN A  45      -6.703  12.877  27.529  1.00  0.38
ATOM    181  N   ILE A  46      -5.735  14.831  27.194  1.00  0.39
ATOM    182  CA  ILE A  46      -5.605  14.454  25.789  1.00  0.39
ATOM    183  C   ILE A  46      -4.448  13.504  25.590  1.00  0.39
ATOM    184  O   ILE A  46      -4.631  12.375  25.134  1.00  0.39
ATOM    185  N   SER A  47      -3.280  13.895  25.903  1.00  0.38
ATOM    186  CA  SER A  47      -2.241  12.875  26.017  1.00  0.38
ATOM    187  C   SER A  47      -2.845  11.492  26.074  1.00  0.38
ATOM    188  O   SER A  47      -2.836  10.760  25.085  1.00  0.38
ATOM    189  N   LYS A  48      -3.285  11.351  27.251  1.00  0.37
ATOM    190  CA  LYS A  48      -4.179  10.245  26.924  1.00  0.37
ATOM    191  C   LYS A  48      -5.161  10.644  25.849  1.00  0.37
ATOM    192  O   LYS A  48      -6.256  10.088  25.758  1.00  0.37
ATOM    193  N   THR A  49      -4.177  11.793  25.214  1.00  0.39
ATOM    194  CA  THR A  49      -3.256  11.129  24.295  1.00  0.39
ATOM    195  C   THR A  49      -2.300  12.121  23.678  1.00  0.39
ATOM    196  O   THR A  49      -2.619  13.302  23.539  1.00  0.39
ATOM    197  N   GLN A  50      -1.060  11.531  23.304  1.00  0.43
ATOM    198  CA  GLN A  50       0.007  12.119  22.499  1.00  0.43
ATOM    199  C   GLN A  50      -0.237  11.886  21.027  1.00  0.43
ATOM    200  O   GLN A  50      -0.947  10.955  20.646  1.00  0.43
ATOM    201  N   LEU A  51       0.386  12.772  20.270  1.00  0.46
ATOM    202  CA  LEU A  51       0.047  12.480  18.880  1.00  0.46
ATOM    203  C   LEU A  51       1.294  12.272  18.053  1.00  0.46
ATOM    204  O   LEU A  51       1.706  11.138  17.809  1.00  0.46
ATOM    205  N   THR A  52       1.913  13.222  17.612  1.00  0.49
ATOM    206  CA  THR A  52       2.833  12.935  16.515  1.00  0.49
ATOM    207  C   THR A  52       2.140  12.165  15.416  1.00  0.49
ATOM    208  O   THR A  52       0.984  11.767  15.559  1.00  0.49
ATOM    209  N   LEU A  53       2.728  12.001  14.530  1.00  0.44
ATOM    210  CA  LEU A  53       2.314  11.294  13.322  1.00  0.44
ATOM    211  C   LEU A  53       3.503  10.687  12.617  1.00  0.44
ATOM    212  O   LEU A  53       4.647  11.062  12.874  1.00  0.44
ATOM    213  N   GLU A  54       3.339   9.846  11.811  1.00  0.42
ATOM    214  CA  GLU A  54       4.445   9.164  11.145  1.00  0.42
ATOM    215  C   GLU A  54       3.958   8.386   9.946  1.00  0.42
ATOM    216  O   GLU A  54       2.754   8.216   9.753  1.00  0.42
ATOM    217  N   LYS A  55       4.730   7.978   9.251  1.00  0.43
ATOM    218  CA  LYS A  55       4.271   7.367   8.007  1.00  0.43
ATOM    219  C   LYS A  55       3.781   5.959   8.245  1.00  0.43
ATOM    220  O   LYS A  55       2.595   5.670   8.088  1.00  0.43
ATOM    221  N   GLU A  56       4.565   5.223   8.566  1.00  0.41
ATOM    222  CA  GLU A  56       4.187   3.836   8.822  1.00  0.41
ATOM    223  C   GLU A  56       2.858   3.761   9.534  1.00  0.41
ATOM    224  O   GLU A  56       2.044   2.880   9.258  1.00  0.41
ATOM    225  N   LYS A  57       2.699   4.683  10.414  1.00  0.42
ATOM    226  CA  LYS A  57       1.417   4.656  11.112  1.00  0.42
ATOM    227  C   LYS A  57       0.300   5.124  10.209  1.00  0.42
ATOM    228  O   LYS A  57      -0.676   4.406   9.991  1.00  0.42
ATOM    229  N   ILE A  58       0.508   6.325   9.723  1.00  0.45
ATOM    230  CA  ILE A  58      -0.565   6.778   8.844  1.00  0.45
ATOM    231  C   ILE A  58      -0.981   5.684   7.890  1.00  0.45
ATOM    232  O   ILE A  58      -2.062   5.110   8.022  1.00  0.45
ATOM    233  N   PHE A  59      -0.211   5.381   6.979  1.00  0.40
ATOM    234  CA  PHE A  59      -0.630   4.374   6.008  1.00  0.40
ATOM    235  C   PHE A  59      -0.615   2.994   6.621  1.00  0.40
ATOM    236  O   PHE A  59      -1.175   2.050   6.063  1.00  0.40
ATOM    237  N   LYS A  60      -0.005   2.922   7.697  1.00  0.39
ATOM    238  CA  LYS A  60       0.222   1.618   8.313  1.00  0.39
ATOM    239  C   LYS A  60       0.375   0.543   7.263  1.00  0.39
ATOM    240  O   LYS A  60      -0.412   0.467   6.320  1.00  0.39
ATOM    241  N   MET A  61       1.353  -0.230   7.454  1.00  0.34
ATOM    242  CA  MET A  61       1.330  -1.377   6.552  1.00  0.34
ATOM    243  C   MET A  61       2.440  -2.346   6.881  1.00  0.34
ATOM    244  O   MET A  61       2.709  -3.278   6.123  1.00  0.34
ATOM    245  N   PRO A  62       3.111  -2.217   7.937  1.00  0.33
ATOM    246  CA  PRO A  62       4.358  -2.963   8.080  1.00  0.33
ATOM    247  C   PRO A  62       5.283  -2.696   6.917  1.00  0.33
ATOM    248  O   PRO A  62       5.058  -1.774   6.132  1.00  0.33
ATOM    249  N   ASN A  63       6.225  -3.403   6.794  1.00  0.35
ATOM    250  CA  ASN A  63       7.303  -3.159   5.840  1.00  0.35
ATOM    251  C   ASN A  63       7.194  -4.084   4.652  1.00  0.35
ATOM    252  O   ASN A  63       6.869  -3.653   3.545  1.00  0.35
ATOM    253  N   VAL A  64       7.461  -5.281   4.925  1.00  0.34
ATOM    254  CA  VAL A  64       7.222  -6.333   3.942  1.00  0.34
ATOM    255  C   VAL A  64       6.061  -5.980   3.043  1.00  0.34
ATOM    256  O   VAL A  64       6.236  -5.761   1.845  1.00  0.34
ATOM    257  N   LEU A  65       4.907  -5.926   3.612  1.00  0.36
ATOM    258  CA  LEU A  65       3.732  -5.535   2.839  1.00  0.36
ATOM    259  C   LEU A  65       4.048  -4.374   1.926  1.00  0.36
ATOM    260  O   LEU A  65       4.041  -4.515   0.703  1.00  0.36
ATOM    261  N   SER A  66       4.336  -3.192   2.491  1.00  0.39
ATOM    262  CA  SER A  66       4.816  -2.041   1.733  1.00  0.39
ATOM    263  C   SER A  66       5.622  -2.481   0.534  1.00  0.39
ATOM    264  O   SER A  66       5.249  -2.214  -0.609  1.00  0.39
ATOM    265  N   GLN A  67       6.689  -3.132   0.752  1.00  0.38
ATOM    266  CA  GLN A  67       7.487  -3.712  -0.324  1.00  0.38
ATOM    267  C   GLN A  67       6.605  -4.389  -1.347  1.00  0.38
ATOM    268  O   GLN A  67       6.722  -4.136  -2.546  1.00  0.38
ATOM    269  N   VAL A  68       5.728  -5.236  -0.939  1.00  0.37
ATOM    270  CA  VAL A  68       4.746  -5.849  -1.829  1.00  0.37
ATOM    271  C   VAL A  68       4.022  -4.800  -2.638  1.00  0.37
ATOM    272  O   VAL A  68       4.095  -4.791  -3.867  1.00  0.37
ATOM    273  N   MET A  69       3.305  -3.887  -2.002  1.00  0.40
ATOM    274  CA  MET A  69       2.586  -2.809  -2.674  1.00  0.40
ATOM    275  C   MET A  69       3.437  -2.181  -3.752  1.00  0.40
ATOM    276  O   MET A  69       2.962  -1.918  -4.856  1.00  0.40
ATOM    277  N   LYS A  70       4.644  -1.943  -3.466  1.00  0.40
ATOM    278  CA  LYS A  70       5.579  -1.322  -4.400  1.00  0.40
ATOM    279  C   LYS A  70       5.756  -2.174  -5.634  1.00  0.40
ATOM    280  O   LYS A  70       5.628  -1.688  -6.758  1.00  0.40
ATOM    281  N   LYS A  71       6.049  -3.443  -5.473  1.00  0.39
ATOM    282  CA  LYS A  71       6.071  -4.418  -6.559  1.00  0.39
ATOM    283  C   LYS A  71       4.778  -4.387  -7.339  1.00  0.39
ATOM    284  O   LYS A  71       4.709  -3.804  -8.421  1.00  0.39
ATOM    285  N   ALA A  72       3.677  -5.049  -6.771  1.00  0.37
ATOM    286  CA  ALA A  72       2.376  -5.118  -7.430  1.00  0.37
ATOM    287  C   ALA A  72       2.197  -3.968  -8.393  1.00  0.37
ATOM    288  O   ALA A  72       1.762  -4.160  -9.528  1.00  0.37
ATOM    289  N   PHE A  73       2.516  -2.930  -7.922  1.00  0.39
ATOM    290  CA  PHE A  73       2.411  -1.731  -8.748  1.00  0.39
ATOM    291  C   PHE A  73       3.490  -1.706  -9.804  1.00  0.39
ATOM    292  O   PHE A  73       3.200  -1.662 -11.000  1.00  0.39
ATOM    293  N   SER A  74       4.726  -1.733  -9.397  1.00  0.41
ATOM    294  CA  SER A  74       5.679  -1.645 -10.500  1.00  0.41
ATOM    295  C   SER A  74       5.060  -2.132 -11.788  1.00  0.41
ATOM    296  O   SER A  74       4.985  -1.393 -12.770  1.00  0.41
ATOM    297  N   ARG A  75       4.633  -3.346 -11.762  1.00  0.46
ATOM    298  CA  ARG A  75       3.790  -3.453 -12.949  1.00  0.46
ATOM    299  C   ARG A  75       3.821  -2.175 -13.752  1.00  0.46
ATOM    300  O   ARG A  75       4.854  -1.511 -13.838  1.00  0.46
ATOM    301  N   LYS A  76       2.815  -1.776 -14.332  1.00  0.52
ATOM    302  CA  LYS A  76       2.970  -0.617 -15.205  1.00  0.52
ATOM    303  C   LYS A  76       2.422   0.629 -14.551  1.00  0.52
ATOM    304  O   LYS A  76       3.049   1.688 -14.588  1.00  0.52
ATOM    305  N   ASN A  77       1.378   0.328 -14.069  1.00  0.61
ATOM    306  CA  ASN A  77       0.995   1.344 -13.092  1.00  0.61
ATOM    307  C   ASN A  77       2.079   1.533 -12.057  1.00  0.61
ATOM    308  O   ASN A  77       2.646   0.563 -11.554  1.00  0.61
ATOM    309  N   GLU A  78       2.288   2.590 -11.820  1.00  0.70
ATOM    310  CA  GLU A  78       3.391   2.845 -10.898  1.00  0.70
ATOM    311  C   GLU A  78       2.942   3.711  -9.746  1.00  0.70
ATOM    312  O   GLU A  78       2.253   4.712  -9.941  1.00  0.70
ATOM    313  N   ILE A  79       3.329   3.325  -8.592  1.00  0.71
ATOM    314  CA  ILE A  79       2.856   4.089  -7.442  1.00  0.71
ATOM    315  C   ILE A  79       4.010   4.535  -6.577  1.00  0.71
ATOM    316  O   ILE A  79       4.937   3.768  -6.319  1.00  0.71
ATOM    317  N   LEU A  80       3.989   5.681  -6.145  1.00  0.73
ATOM    318  CA  LEU A  80       4.983   6.252  -5.241  1.00  0.73
ATOM    319  C   LEU A  80       4.322   6.866  -4.030  1.00  0.73
ATOM    320  O   LEU A  80       3.308   7.555  -4.146  1.00  0.73
ATOM    321  N   TYR A  81       4.793   6.676  -2.976  1.00  0.75
ATOM    322  CA  TYR A  81       4.164   7.167  -1.753  1.00  0.75
ATOM    323  C   TYR A  81       4.994   8.258  -1.119  1.00  0.75
ATOM    324  O   TYR A  81       6.221   8.254  -1.218  1.00  0.75
ATOM    325  N   CYS A  82       4.196   9.162  -0.475  1.00  0.77
ATOM    326  CA  CYS A  82       4.875  10.255   0.213  1.00  0.77
ATOM    327  C   CYS A  82       4.051  10.757   1.375  1.00  0.77
ATOM    328  O   CYS A  82       2.833  10.583   1.406  1.00  0.77
ATOM    329  N   VAL A  83       4.679  11.355   2.296  1.00  0.77
ATOM    330  CA  VAL A  83       3.992  11.951   3.439  1.00  0.77
ATOM    331  C   VAL A  83       4.475  13.360   3.684  1.00  0.77
ATOM    332  O   VAL A  83       5.664  13.651   3.551  1.00  0.77
ATOM    333  N   SER A  84       3.572  14.148   4.020  1.00  0.79
ATOM    334  CA  SER A  84       3.930  15.533   4.311  1.00  0.79
ATOM    335  C   SER A  84       3.279  16.003   5.590  1.00  0.79
ATOM    336  O   SER A  84       2.191  15.551   5.946  1.00  0.79
ATOM    337  N   THR A  85       3.992  16.917   6.245  1.00  0.80
ATOM    338  CA  THR A  85       3.468  17.463   7.493  1.00  0.80
ATOM    339  C   THR A  85       3.645  18.962   7.543  1.00  0.80
ATOM    340  O   THR A  85       4.710  19.482   7.210  1.00  0.80
ATOM    341  N   LYS A  86       2.622  19.621   7.951  1.00  0.78
ATOM    342  CA  LYS A  86       2.711  21.078   7.991  1.00  0.78
ATOM    343  C   LYS A  86       1.903  21.636   9.138  1.00  0.78
ATOM    344  O   LYS A  86       0.916  21.037   9.564  1.00  0.78
ATOM    345  N   GLU A  87       2.361  22.802   9.615  1.00  0.78
ATOM    346  CA  GLU A  87       1.630  23.492  10.673  1.00  0.78
ATOM    347  C   GLU A  87       1.170  24.855  10.212  1.00  0.78
ATOM    348  O   GLU A  87       1.919  25.588   9.566  1.00  0.78
ATOM    349  N   LEU A  88      -0.014  25.111  10.564  1.00  0.76
ATOM    350  CA  LEU A  88      -0.566  26.382  10.104  1.00  0.76
ATOM    351  C   LEU A  88      -1.324  27.074  11.212  1.00  0.76
ATOM    352  O   LEU A  88      -2.039  26.433  11.982  1.00  0.76
ATOM    353  N   SER A  89      -1.201  28.302  11.318  1.00  0.76
ATOM    354  CA  SER A  89      -1.942  29.077  12.310  1.00  0.76
ATOM    355  C   SER A  89      -3.107  29.797  11.673  1.00  0.76
ATOM    356  O   SER A  89      -3.005  30.288  10.549  1.00  0.76
ATOM    357  N   VAL A  90      -4.081  29.792  12.435  1.00  0.70
ATOM    358  CA  VAL A  90      -5.248  30.507  11.927  1.00  0.70
ATOM    359  C   VAL A  90      -5.536  31.732  12.760  1.00  0.70
ATOM    360  O   VAL A  90      -5.592  31.660  13.988  1.00  0.70
ATOM    361  N   ASP A  91      -5.694  32.733  12.090  1.00  0.73
ATOM    362  CA  ASP A  91      -6.015  33.984  12.771  1.00  0.73
ATOM    363  C   ASP A  91      -7.450  33.991  13.239  1.00  0.73
ATOM    364  O   ASP A  91      -8.229  33.100  12.899  1.00  0.73
ATOM    365  N   ILE A  92      -7.783  34.827  13.902  1.00  0.73
ATOM    366  CA  ILE A  92      -9.073  34.861  14.585  1.00  0.73
ATOM    367  C   ILE A  92     -10.143  35.442  13.692  1.00  0.73
ATOM    368  O   ILE A  92     -11.303  35.036  13.754  1.00  0.73
ATOM    369  N   HIS A  93      -9.848  36.269  12.955  1.00  0.69
ATOM    370  CA  HIS A  93     -10.818  36.839  12.024  1.00  0.69
ATOM    371  C   HIS A  93     -11.358  35.780  11.092  1.00  0.69
ATOM    372  O   HIS A  93     -12.440  35.933  10.524  1.00  0.69
ATOM    373  N   ASP A  94     -10.611  34.846  11.011  1.00  0.63
ATOM    374  CA  ASP A  94     -10.967  33.788  10.070  1.00  0.63
ATOM    375  C   ASP A  94     -11.716  32.676  10.765  1.00  0.63
ATOM    376  O   ASP A  94     -12.241  31.770  10.119  1.00  0.63
ATOM    377  N   ALA A  95     -11.765  32.735  11.991  1.00  0.61
ATOM    378  CA  ALA A  95     -12.277  31.643  12.815  1.00  0.61
ATOM    379  C   ALA A  95     -13.776  31.525  12.685  1.00  0.61
ATOM    380  O   ALA A  95     -14.354  30.480  12.982  1.00  0.61
ATOM    381  N   THR A  96     -14.252  32.342  12.346  1.00  0.63
ATOM    382  CA  THR A  96     -15.704  32.253  12.225  1.00  0.63
ATOM    383  C   THR A  96     -16.101  31.683  10.884  1.00  0.63
ATOM    384  O   THR A  96     -16.615  32.396  10.023  1.00  0.63
ATOM    385  N   GLY A  97     -15.766  30.234  10.851  1.00  0.64
ATOM    386  CA  GLY A  97     -16.418  29.669   9.673  1.00  0.64
ATOM    387  C   GLY A  97     -15.442  28.864   8.849  1.00  0.64
ATOM    388  O   GLY A  97     -14.987  27.801   9.272  1.00  0.64
ATOM    389  N   LYS A  98     -15.243  29.636   7.584  1.00  0.65
ATOM    390  CA  LYS A  98     -14.662  28.769   6.563  1.00  0.65
ATOM    391  C   LYS A  98     -13.262  29.212   6.210  1.00  0.65
ATOM    392  O   LYS A  98     -13.017  30.395   5.976  1.00  0.65
ATOM    393  N   VAL A  99     -12.702  28.418   6.220  1.00  0.68
ATOM    394  CA  VAL A  99     -11.313  28.655   5.836  1.00  0.68
ATOM    395  C   VAL A  99     -10.826  27.589   4.885  1.00  0.68
ATOM    396  O   VAL A  99     -11.190  26.420   5.009  1.00  0.68
ATOM    397  N   TYR A 100      -9.933  28.184   3.902  1.00  0.72
ATOM    398  CA  TYR A 100      -9.396  27.217   2.950  1.00  0.72
ATOM    399  C   TYR A 100      -7.949  26.907   3.251  1.00  0.72
ATOM    400  O   TYR A 100      -7.061  27.710   2.965  1.00  0.72
ATOM    401  N   LEU A 101      -7.898  25.875   3.746  1.00  0.72
ATOM    402  CA  LEU A 101      -6.520  25.471   4.007  1.00  0.72
ATOM    403  C   LEU A 101      -6.033  24.501   2.956  1.00  0.72
ATOM    404  O   LEU A 101      -6.518  23.373   2.867  1.00  0.72
ATOM    405  N   PRO A 102      -5.256  24.868   2.318  1.00  0.70
ATOM    406  CA  PRO A 102      -4.773  23.942   1.299  1.00  0.70
ATOM    407  C   PRO A 102      -3.973  22.822   1.921  1.00  0.70
ATOM    408  O   PRO A 102      -3.131  23.056   2.788  1.00  0.70
ATOM    409  N   LEU A 103      -4.187  21.918   1.575  1.00  0.75
ATOM    410  CA  LEU A 103      -3.477  20.761   2.112  1.00  0.75
ATOM    411  C   LEU A 103      -2.300  20.396   1.240  1.00  0.75
ATOM    412  O   LEU A 103      -1.211  20.112   1.738  1.00  0.75
ATOM    413  N   ILE A 104      -2.412  20.379   0.042  1.00  0.75
ATOM    414  CA  ILE A 104      -1.316  20.105  -0.883  1.00  0.75
ATOM    415  C   ILE A 104      -1.150  21.233  -1.874  1.00  0.75
ATOM    416  O   ILE A 104      -2.107  21.635  -2.535  1.00  0.75
ATOM    417  N   THR A 105      -0.094  21.653  -1.944  1.00  0.73
ATOM    418  CA  THR A 105       0.146  22.756  -2.870  1.00  0.73
ATOM    419  C   THR A 105       0.916  22.287  -4.081  1.00  0.73
ATOM    420  O   THR A 105       1.517  21.212  -4.068  1.00  0.73
ATOM    421  N   LYS A 106       0.857  23.117  -5.056  1.00  0.76
ATOM    422  CA  LYS A 106       1.596  22.805  -6.276  1.00  0.76
ATOM    423  C   LYS A 106       3.079  22.726  -6.003  1.00  0.76
ATOM    424  O   LYS A 106       3.792  21.936  -6.622  1.00  0.76
ATOM    425  N   GLU A 107       3.537  23.541  -5.080  1.00  0.71
ATOM    426  CA  GLU A 107       4.955  23.564  -4.733  1.00  0.71
ATOM    427  C   GLU A 107       5.367  22.278  -4.057  1.00  0.71
ATOM    428  O   GLU A 107       6.465  21.770  -4.285  1.00  0.71
ATOM    429  N   GLU A 108       4.525  21.704  -3.214  1.00  0.75
ATOM    430  CA  GLU A 108       4.811  20.435  -2.550  1.00  0.75
ATOM    431  C   GLU A 108       4.832  19.298  -3.543  1.00  0.75
ATOM    432  O   GLU A 108       5.663  18.394  -3.448  1.00  0.75
ATOM    433  N   ILE A 109       3.958  19.316  -4.479  1.00  0.75
ATOM    434  CA  ILE A 109       3.916  18.280  -5.507  1.00  0.75
ATOM    435  C   ILE A 109       5.141  18.343  -6.387  1.00  0.75
ATOM    436  O   ILE A 109       5.709  17.313  -6.752  1.00  0.75
ATOM    437  N   ASN A 110       5.494  19.558  -6.690  1.00  0.75
ATOM    438  CA  ASN A 110       6.681  19.760  -7.515  1.00  0.75
ATOM    439  C   ASN A 110       7.923  19.283  -6.802  1.00  0.75
ATOM    440  O   ASN A 110       8.856  18.781  -7.429  1.00  0.75
ATOM    441  N   LYS A 111       7.975  19.426  -5.449  1.00  0.71
ATOM    442  CA  LYS A 111       9.122  18.984  -4.661  1.00  0.71
ATOM    443  C   LYS A 111       9.200  17.477  -4.619  1.00  0.71
ATOM    444  O   LYS A 111      10.289  16.903  -4.585  1.00  0.71
ATOM    445  N   ARG A 112       8.060  16.823  -4.622  1.00  0.73
ATOM    446  CA  ARG A 112       8.009  15.364  -4.595  1.00  0.73
ATOM    447  C   ARG A 112       8.310  14.787  -5.957  1.00  0.73
ATOM    448  O   ARG A 112       8.958  13.747  -6.072  1.00  0.73
ATOM    449  N   LEU A 113       7.874  15.410  -6.973  1.00  0.71
ATOM    450  CA  LEU A 113       8.090  14.948  -8.341  1.00  0.71
ATOM    451  C   LEU A 113       9.534  15.119  -8.749  1.00  0.71
ATOM    452  O   LEU A 113      10.042  14.382  -9.593  1.00  0.71
ATOM    453  N   SER A 114      10.215  16.090  -8.158  1.00  0.70
ATOM    454  CA  SER A 114      11.621  16.329  -8.468  1.00  0.70
ATOM    455  C   SER A 114      12.488  15.208  -7.946  1.00  0.70
ATOM    456  O   SER A 114      13.592  14.983  -8.441  1.00  0.70
ATOM    457  N   SER A 115      12.028  14.516  -6.985  1.00  0.71
ATOM    458  CA  SER A 115      12.782  13.416  -6.391  1.00  0.71
ATOM    459  C   SER A 115      12.543  12.129  -7.144  1.00  0.71
ATOM    460  O   SER A 115      13.089  11.083  -6.793  1.00  0.71
ATOM    461  N   LEU A 116      11.801  12.174  -8.093  1.00  0.67
ATOM    462  CA  LEU A 116      11.532  10.954  -8.849  1.00  0.67
ATOM    463  C   LEU A 116      12.376  10.896 -10.099  1.00  0.67
ATOM    464  O   LEU A 116      12.812  11.927 -10.613  1.00  0.67
ATOM    465  N   LYS A 117      12.581   9.776 -10.541  1.00  0.63
ATOM    466  CA  LYS A 117      13.358   9.628 -11.768  1.00  0.63
ATOM    467  C   LYS A 117      12.548  10.039 -12.974  1.00  0.63
ATOM    468  O   LYS A 117      11.340   9.809 -13.029  1.00  0.63
ATOM    469  N   PRO A 118      13.219  10.605 -13.847  1.00  0.66
ATOM    470  CA  PRO A 118      12.579  11.196 -15.019  1.00  0.66
ATOM    471  C   PRO A 118      11.787  10.161 -15.782  1.00  0.66
ATOM    472  O   PRO A 118      10.694  10.440 -16.274  1.00  0.66
ATOM    473  N   GLU A 119      12.209   9.091 -15.906  1.00  0.64
ATOM    474  CA  GLU A 119      11.527   8.064 -16.689  1.00  0.64
ATOM    475  C   GLU A 119      10.199   7.705 -16.067  1.00  0.64
ATOM    476  O   GLU A 119       9.262   7.313 -16.764  1.00  0.64
ATOM    477  N   VAL A 120      10.109   7.815 -14.931  1.00  0.65
ATOM    478  CA  VAL A 120       8.893   7.471 -14.199  1.00  0.65
ATOM    479  C   VAL A 120       7.929   8.633 -14.177  1.00  0.65
ATOM    480  O   VAL A 120       6.719   8.450 -14.308  1.00  0.65
ATOM    481  N   ARG A 121       8.446   9.824 -14.015  1.00  0.65
ATOM    482  CA  ARG A 121       7.642  11.043 -13.980  1.00  0.65
ATOM    483  C   ARG A 121       6.784  11.159 -15.217  1.00  0.65
ATOM    484  O   ARG A 121       5.591  11.450 -15.131  1.00  0.65
ATOM    485  N   LYS A 122       7.315  10.959 -16.243  1.00  0.68
ATOM    486  CA  LYS A 122       6.580  11.107 -17.496  1.00  0.68
ATOM    487  C   LYS A 122       5.412  10.151 -17.552  1.00  0.68
ATOM    488  O   LYS A 122       4.498  10.321 -18.359  1.00  0.68
ATOM    489  N   THR A 123       5.354   9.192 -16.795  1.00  0.72
ATOM    490  CA  THR A 123       4.292   8.191 -16.830  1.00  0.72
ATOM    491  C   THR A 123       3.255   8.465 -15.767  1.00  0.72
ATOM    492  O   THR A 123       2.179   7.868 -15.768  1.00  0.72
ATOM    493  N   MET A 124       3.538   9.332 -14.878  1.00  0.72
ATOM    494  CA  MET A 124       2.542   9.589 -13.842  1.00  0.72
ATOM    495  C   MET A 124       1.514  10.587 -14.317  1.00  0.72
ATOM    496  O   MET A 124       1.790  11.408 -15.192  1.00  0.72
ATOM    497  N   SER A 125       0.398  10.559 -13.809  1.00  0.76
ATOM    498  CA  SER A 125      -0.683  11.437 -14.247  1.00  0.76
ATOM    499  C   SER A 125      -1.535  11.871 -13.078  1.00  0.76
ATOM    500  O   SER A 125      -2.265  12.858 -13.162  1.00  0.76
ATOM    501  N   MET A 126      -1.469  11.199 -12.038  1.00  0.78
ATOM    502  CA  MET A 126      -2.394  11.524 -10.956  1.00  0.78
ATOM    503  C   MET A 126      -1.696  11.482  -9.617  1.00  0.78
ATOM    504  O   MET A 126      -0.617  10.902  -9.487  1.00  0.78
ATOM    505  N   VAL A 127      -2.440  12.154  -8.676  1.00  0.74
ATOM    506  CA  VAL A 127      -1.997  12.119  -7.286  1.00  0.74
ATOM    507  C   VAL A 127      -3.080  11.571  -6.387  1.00  0.74
ATOM    508  O   VAL A 127      -4.179  12.120  -6.318  1.00  0.74
ATOM    509  N   HIS A 128      -2.894  10.591  -5.723  1.00  0.73
ATOM    510  CA  HIS A 128      -3.889   9.987  -4.842  1.00  0.73
ATOM    511  C   HIS A 128      -3.651  10.386  -3.405  1.00  0.73
ATOM    512  O   HIS A 128      -2.520  10.353  -2.921  1.00  0.73
ATOM    513  N   LEU A 129      -4.666  10.745  -2.758  1.00  0.70
ATOM    514  CA  LEU A 129      -4.584  11.079  -1.339  1.00  0.70
ATOM    515  C   LEU A 129      -4.989   9.902  -0.483  1.00  0.70
ATOM    516  O   LEU A 129      -6.114   9.412  -0.578  1.00  0.70
ATOM    517  N   GLY A 130      -4.291   9.472   0.231  1.00  0.68
ATOM    518  CA  GLY A 130      -4.573   8.323   1.086  1.00  0.68
ATOM    519  C   GLY A 130      -5.245   8.755   2.367  1.00  0.68
ATOM    520  O   GLY A 130      -6.405   8.423   2.613  1.00  0.68
ATOM    521  N   ALA A 131      -4.616   9.437   3.147  1.00  0.72
ATOM    522  CA  ALA A 131      -5.215   9.800   4.428  1.00  0.72
ATOM    523  C   ALA A 131      -4.725  11.151   4.891  1.00  0.72
ATOM    524  O   ALA A 131      -3.630  11.582   4.528  1.00  0.72
ATOM    525  N   VAL A 132      -5.475  11.691   5.591  1.00  0.75
ATOM    526  CA  VAL A 132      -5.125  12.977   6.186  1.00  0.75
ATOM    527  C   VAL A 132      -5.314  12.949   7.684  1.00  0.75
ATOM    528  O   VAL A 132      -6.377  12.572   8.177  1.00  0.75
ATOM    529  N   LYS A 133      -4.291  13.347   8.393  1.00  0.74
ATOM    530  CA  LYS A 133      -4.391  13.420   9.847  1.00  0.74
ATOM    531  C   LYS A 133      -4.343  14.853  10.321  1.00  0.74
ATOM    532  O   LYS A 133      -3.424  15.598   9.983  1.00  0.74
ATOM    533  N   ILE A 134      -5.216  15.254  11.033  1.00  0.77
ATOM    534  CA  ILE A 134      -5.309  16.646  11.461  1.00  0.77
ATOM    535  C   ILE A 134      -5.248  16.754  12.966  1.00  0.77
ATOM    536  O   ILE A 134      -5.867  15.965  13.679  1.00  0.77
ATOM    537  N   LEU A 135      -4.544  17.674  13.347  1.00  0.73
ATOM    538  CA  LEU A 135      -4.408  17.935  14.777  1.00  0.73
ATOM    539  C   LEU A 135      -4.657  19.392  15.086  1.00  0.73
ATOM    540  O   LEU A 135      -4.017  20.275  14.514  1.00  0.73
ATOM    541  N   LEU A 136      -5.476  19.666  15.885  1.00  0.70
ATOM    542  CA  LEU A 136      -5.789  21.039  16.270  1.00  0.70
ATOM    543  C   LEU A 136      -5.376  21.308  17.698  1.00  0.70
ATOM    544  O   LEU A 136      -5.608  20.487  18.585  1.00  0.70
ATOM    545  N   LYS A 137      -4.813  22.389  17.849  1.00  0.69
ATOM    546  CA  LYS A 137      -4.306  22.745  19.171  1.00  0.69
ATOM    547  C   LYS A 137      -4.680  24.163  19.529  1.00  0.69
ATOM    548  O   LYS A 137      -4.754  25.033  18.662  1.00  0.69
ATOM    549  N   ALA A 138      -4.871  24.328  20.605  1.00  0.70
ATOM    550  CA  ALA A 138      -5.249  25.657  21.076  1.00  0.70
ATOM    551  C   ALA A 138      -4.034  26.440  21.515  1.00  0.70
ATOM    552  O   ALA A 138      -3.051  25.867  21.985  1.00  0.70
ATOM    553  N   GLN A 139      -4.285  27.609  21.299  1.00  0.67
ATOM    554  CA  GLN A 139      -3.210  28.526  21.668  1.00  0.67
ATOM    555  C   GLN A 139      -3.602  29.369  22.857  1.00  0.67
ATOM    556  O   GLN A 139      -2.789  30.123  23.391  1.00  0.67
ATOM    557  N   PHE A 140      -4.781  29.223  23.218  1.00  0.63
ATOM    558  CA  PHE A 140      -5.298  29.946  24.377  1.00  0.63
ATOM    559  C   PHE A 140      -4.975  29.214  25.658  1.00  0.63
ATOM    560  O   PHE A 140      -4.280  28.198  25.645  1.00  0.63
ATOM    561  N   ARG A 141      -5.464  29.726  26.650  1.00  0.56
ATOM    562  CA  ARG A 141      -5.173  29.143  27.956  1.00  0.56
ATOM    563  C   ARG A 141      -5.887  27.824  28.130  1.00  0.56
ATOM    564  O   ARG A 141      -6.991  27.633  27.621  1.00  0.56
ATOM    565  N   ASN A 142      -5.240  27.092  28.782  1.00  0.56
ATOM    566  CA  ASN A 142      -5.770  25.781  29.146  1.00  0.56
ATOM    567  C   ASN A 142      -7.045  25.917  29.945  1.00  0.56
ATOM    568  O   ASN A 142      -7.139  26.752  30.844  1.00  0.56
ATOM    569  N   GLY A 143      -8.000  25.216  29.728  1.00  0.54
ATOM    570  CA  GLY A 143      -9.257  25.195  30.471  1.00  0.54
ATOM    571  C   GLY A 143     -10.334  25.950  29.729  1.00  0.54
ATOM    572  O   GLY A 143     -11.520  25.643  29.857  1.00  0.54
ATOM    573  N   ILE A 144     -10.011  26.844  29.022  1.00  0.63
ATOM    574  CA  ILE A 144     -11.115  27.452  28.285  1.00  0.63
ATOM    575  C   ILE A 144     -11.784  26.442  27.384  1.00  0.63
ATOM    576  O   ILE A 144     -11.116  25.698  26.665  1.00  0.63
ATOM    577  N   ASP A 145     -12.959  26.416  27.416  1.00  0.68
ATOM    578  CA  ASP A 145     -13.723  25.467  26.612  1.00  0.68
ATOM    579  C   ASP A 145     -14.240  26.119  25.352  1.00  0.68
ATOM    580  O   ASP A 145     -14.768  27.231  25.389  1.00  0.68
ATOM    581  N   THR A 146     -14.070  25.436  24.369  1.00  0.69
ATOM    582  CA  THR A 146     -14.511  26.022  23.107  1.00  0.69
ATOM    583  C   THR A 146     -15.035  24.958  22.171  1.00  0.69
ATOM    584  O   THR A 146     -14.263  24.197  21.587  1.00  0.69
ATOM    585  N   PRO A 147     -16.078  24.898  22.041  1.00  0.70
ATOM    586  CA  PRO A 147     -16.646  23.890  21.152  1.00  0.70
ATOM    587  C   PRO A 147     -16.348  24.214  19.707  1.00  0.70
ATOM    588  O   PRO A 147     -16.155  25.376  19.349  1.00  0.70
ATOM    589  N   ILE A 148     -16.321  23.168  18.918  1.00  0.70
ATOM    590  CA  ILE A 148     -15.949  23.362  17.520  1.00  0.70
ATOM    591  C   ILE A 148     -16.537  22.278  16.648  1.00  0.70
ATOM    592  O   ILE A 148     -16.734  21.148  17.095  1.00  0.70
ATOM    593  N   LYS A 149     -16.809  22.583  15.469  1.00  0.71
ATOM    594  CA  LYS A 149     -17.223  21.613  14.459  1.00  0.71
ATOM    595  C   LYS A 149     -16.352  21.710  13.229  1.00  0.71
ATOM    596  O   LYS A 149     -16.203  22.784  12.646  1.00  0.71
ATOM    597  N   ILE A 150     -15.743  20.676  12.754  1.00  0.72
ATOM    598  CA  ILE A 150     -14.792  20.705  11.647  1.00  0.72
ATOM    599  C   ILE A 150     -15.222  19.772  10.540  1.00  0.72
ATOM    600  O   ILE A 150     -15.855  18.747  10.792  1.00  0.72
ATOM    601  N   ALA A 151     -14.883  20.138   9.414  1.00  0.73
ATOM    602  CA  ALA A 151     -15.270  19.354   8.245  1.00  0.73
ATOM    603  C   ALA A 151     -14.197  19.399   7.184  1.00  0.73
ATOM    604  O   ALA A 151     -13.619  20.453   6.917  1.00  0.73
ATOM    605  N   LEU A 152     -13.910  18.420   6.609  1.00  0.73
ATOM    606  CA  LEU A 152     -12.995  18.344   5.474  1.00  0.73
ATOM    607  C   LEU A 152     -13.754  18.226   4.174  1.00  0.73
ATOM    608  O   LEU A 152     -14.666  17.409   4.049  1.00  0.73
ATOM    609  N   ILE A 153     -13.501  18.917   3.222  1.00  0.71
ATOM    610  CA  ILE A 153     -14.320  18.975   2.014  1.00  0.71
ATOM    611  C   ILE A 153     -13.468  18.833   0.776  1.00  0.71
ATOM    612  O   ILE A 153     -12.274  19.135   0.795  1.00  0.71
ATOM    613  N   ASP A 154     -14.062  18.415  -0.172  1.00  0.68
ATOM    614  CA  ASP A 154     -13.382  18.344  -1.462  1.00  0.68
ATOM    615  C   ASP A 154     -13.978  19.327  -2.442  1.00  0.68
ATOM    616  O   ASP A 154     -15.194  19.370  -2.630  1.00  0.68
ATOM    617  N   ASP A 155     -13.273  20.021  -2.998  1.00  0.70
ATOM    618  CA  ASP A 155     -13.793  21.118  -3.810  1.00  0.70
ATOM    619  C   ASP A 155     -13.958  20.693  -5.249  1.00  0.70
ATOM    620  O   ASP A 155     -14.316  21.501  -6.107  1.00  0.70
ATOM    621  N   ARG A 156     -13.770  19.677  -5.576  1.00  0.65
ATOM    622  CA  ARG A 156     -13.928  19.193  -6.944  1.00  0.65
ATOM    623  C   ARG A 156     -15.320  18.652  -7.169  1.00  0.65
ATOM    624  O   ARG A 156     -15.831  18.674  -8.288  1.00  0.65
ATOM    625  N   ILE A 157     -15.855  18.238  -6.278  1.00  0.62
ATOM    626  CA  ILE A 157     -17.227  17.751  -6.393  1.00  0.62
ATOM    627  C   ILE A 157     -18.215  18.889  -6.292  1.00  0.62
ATOM    628  O   ILE A 157     -17.969  19.875  -5.598  1.00  0.62
ATOM    629  N   ASN A 158     -19.235  18.802  -6.901  1.00  0.58
ATOM    630  CA  ASN A 158     -20.124  19.954  -7.018  1.00  0.58
ATOM    631  C   ASN A 158     -21.218  19.901  -5.978  1.00  0.58
ATOM    632  O   ASN A 158     -21.735  20.935  -5.555  1.00  0.58
ATOM    633  N   SER A 159     -21.560  18.871  -5.587  1.00  0.54
ATOM    634  CA  SER A 159     -22.670  18.813  -4.641  1.00  0.54
ATOM    635  C   SER A 159     -22.167  18.774  -3.218  1.00  0.54
ATOM    636  O   SER A 159     -21.122  18.188  -2.935  1.00  0.54
ATOM    637  N   ARG A 160     -22.854  19.350  -2.393  1.00  0.57
ATOM    638  CA  ARG A 160     -22.382  19.478  -1.017  1.00  0.57
ATOM    639  C   ARG A 160     -22.312  18.129  -0.343  1.00  0.57
ATOM    640  O   ARG A 160     -21.350  17.826   0.364  1.00  0.57
ATOM    641  N   ARG A 161     -23.222  17.413  -0.540  1.00  0.57
ATOM    642  CA  ARG A 161     -23.269  16.104   0.105  1.00  0.57
ATOM    643  C   ARG A 161     -22.133  15.227  -0.368  1.00  0.57
ATOM    644  O   ARG A 161     -21.666  14.353   0.362  1.00  0.57
ATOM    645  N   ASP A 162     -21.680  15.426  -1.544  1.00  0.61
ATOM    646  CA  ASP A 162     -20.601  14.623  -2.110  1.00  0.61
ATOM    647  C   ASP A 162     -19.252  15.208  -1.765  1.00  0.61
ATOM    648  O   ASP A 162     -18.238  14.512  -1.793  1.00  0.61
ATOM    649  N   CYS A 163     -19.177  16.447  -1.441  1.00  0.65
ATOM    650  CA  CYS A 163     -17.909  17.105  -1.138  1.00  0.65
ATOM    651  C   CYS A 163     -17.499  16.855   0.293  1.00  0.65
ATOM    652  O   CYS A 163     -16.321  16.955   0.637  1.00  0.65
ATOM    653  N   LEU A 164     -18.358  16.538   1.160  1.00  0.68
ATOM    654  CA  LEU A 164     -17.991  16.311   2.555  1.00  0.68
ATOM    655  C   LEU A 164     -17.266  14.996   2.715  1.00  0.68
ATOM    656  O   LEU A 164     -17.807  13.936   2.404  1.00  0.68
ATOM    657  N   LEU A 165     -16.177  15.119   3.154  1.00  0.71
ATOM    658  CA  LEU A 165     -15.403  13.900   3.369  1.00  0.71
ATOM    659  C   LEU A 165     -15.499  13.446   4.806  1.00  0.71
ATOM    660  O   LEU A 165     -15.546  12.248   5.087  1.00  0.71
ATOM    661  N   GLY A 166     -15.533  14.308   5.720  1.00  0.70
ATOM    662  CA  GLY A 166     -15.616  13.956   7.134  1.00  0.70
ATOM    663  C   GLY A 166     -15.897  15.175   7.979  1.00  0.70
ATOM    664  O   GLY A 166     -15.693  16.307   7.540  1.00  0.70
ATOM    665  N   ALA A 167     -16.355  14.787   9.152  1.00  0.70
ATOM    666  CA  ALA A 167     -16.648  15.847  10.111  1.00  0.70
ATOM    667  C   ALA A 167     -16.410  15.377  11.526  1.00  0.70
ATOM    668  O   ALA A 167     -16.526  14.188  11.823  1.00  0.70
ATOM    669  N   ALA A 168     -16.082  16.368  12.334  1.00  0.70
ATOM    670  CA  ALA A 168     -15.878  16.077  13.750  1.00  0.70
ATOM    671  C   ALA A 168     -16.318  17.239  14.609  1.00  0.70
ATOM    672  O   ALA A 168     -16.316  18.387  14.165  1.00  0.70
ATOM    673  N   LYS A 169     -16.693  16.973  15.824  1.00  0.72
ATOM    674  CA  LYS A 169     -17.084  18.001  16.784  1.00  0.72
ATOM    675  C   LYS A 169     -16.399  17.787  18.113  1.00  0.72
ATOM    676  O   LYS A 169     -16.284  16.657  18.587  1.00  0.72
ATOM    677  N   GLY A 170     -15.942  18.962  18.703  1.00  0.68
ATOM    678  CA  GLY A 170     -15.250  18.754  19.971  1.00  0.68
ATOM    679  C   GLY A 170     -15.021  20.065  20.684  1.00  0.68
ATOM    680  O   GLY A 170     -15.554  21.101  20.284  1.00  0.68
ATOM    681  N   ASN A 171     -14.159  19.716  21.739  1.00  0.66
ATOM    682  CA  ASN A 171     -13.744  20.832  22.584  1.00  0.66
ATOM    683  C   ASN A 171     -12.239  20.899  22.690  1.00  0.66
ATOM    684  O   ASN A 171     -11.580  19.889  22.939  1.00  0.66
ATOM    685  N   LEU A 172     -11.764  21.921  22.530  1.00  0.66
ATOM    686  CA  LEU A 172     -10.323  22.153  22.527  1.00  0.66
ATOM    687  C   LEU A 172      -9.790  22.261  23.936  1.00  0.66
ATOM    688  O   LEU A 172      -8.640  21.912  24.203  1.00  0.66
ATOM    689  N   ALA A 173     -10.449  22.696  24.904  1.00  0.64
ATOM    690  CA  ALA A 173      -9.991  22.771  26.288  1.00  0.64
ATOM    691  C   ALA A 173      -9.013  21.661  26.595  1.00  0.64
ATOM    692  O   ALA A 173      -8.024  21.870  27.296  1.00  0.64
ATOM    693  N   TYR A 174      -9.289  20.654  26.121  1.00  0.55
ATOM    694  CA  TYR A 174      -8.419  19.515  26.400  1.00  0.55
ATOM    695  C   TYR A 174      -7.087  19.669  25.705  1.00  0.55
ATOM    696  O   TYR A 174      -6.177  18.864  25.903  1.00  0.55
ATOM    697  N   GLY A 175      -7.057  20.696  24.933  1.00  0.62
ATOM    698  CA  GLY A 175      -5.736  21.057  24.427  1.00  0.62
ATOM    699  C   GLY A 175      -5.534  20.537  23.024  1.00  0.62
ATOM    700  O   GLY A 175      -4.983  21.229  22.169  1.00  0.62
ATOM    701  N   LYS A 176      -5.972  19.366  22.827  1.00  0.67
ATOM    702  CA  LYS A 176      -5.690  18.913  21.468  1.00  0.67
ATOM    703  C   LYS A 176      -6.792  18.016  20.957  1.00  0.67
ATOM    704  O   LYS A 176      -7.395  17.262  21.721  1.00  0.67
ATOM    705  N   PHE A 177      -6.978  18.145  19.765  1.00  0.72
ATOM    706  CA  PHE A 177      -7.947  17.310  19.060  1.00  0.72
ATOM    707  C   PHE A 177      -7.329  16.685  17.832  1.00  0.72
ATOM    708  O   PHE A 177      -6.612  17.347  17.081  1.00  0.72
ATOM    709  N   MET A 178      -7.577  15.490  17.620  1.00  0.72
ATOM    710  CA  MET A 178      -6.957  14.796  16.495  1.00  0.72
ATOM    711  C   MET A 178      -7.951  13.895  15.802  1.00  0.72
ATOM    712  O   MET A 178      -8.892  13.400  16.422  1.00  0.72
ATOM    713  N   PHE A 179      -7.730  13.698  14.538  1.00  0.71
ATOM    714  CA  PHE A 179      -8.586  12.811  13.756  1.00  0.71
ATOM    715  C   PHE A 179      -7.925  12.432  12.453  1.00  0.71
ATOM    716  O   PHE A 179      -7.008  13.112  11.990  1.00  0.71
ATOM    717  N   THR A 180      -8.380  11.387  11.891  1.00  0.71
ATOM    718  CA  THR A 180      -7.853  10.927  10.610  1.00  0.71
ATOM    719  C   THR A 180      -8.968  10.695   9.619  1.00  0.71
ATOM    720  O   THR A 180     -10.061  10.266   9.989  1.00  0.71
ATOM    721  N   VAL A 181      -8.683  10.967   8.447  1.00  0.72
ATOM    722  CA  VAL A 181      -9.668  10.782   7.386  1.00  0.72
ATOM    723  C   VAL A 181      -9.038  10.145   6.170  1.00  0.72
ATOM    724  O   VAL A 181      -7.901  10.455   5.814  1.00  0.72
ATOM    725  N   TYR A 182      -9.797   9.299   5.599  1.00  0.69
ATOM    726  CA  TYR A 182      -9.324   8.615   4.400  1.00  0.69
ATOM    727  C   TYR A 182     -10.234   8.890   3.226  1.00  0.69
ATOM    728  O   TYR A 182     -11.369   8.415   3.185  1.00  0.69
ATOM    729  N   PRO A 183      -9.677   9.639   2.348  1.00  0.65
ATOM    730  CA  PRO A 183     -10.567  10.018   1.255  1.00  0.65
ATOM    731  C   PRO A 183     -10.614   8.940   0.198  1.00  0.65
ATOM    732  O   PRO A 183     -11.638   8.282   0.015  1.00  0.65
ATOM    733  N   LYS A 184      -9.685   8.554  -0.620  1.00  0.68
ATOM    734  CA  LYS A 184      -9.837   7.600  -1.715  1.00  0.68
ATOM    735  C   LYS A 184     -10.406   8.272  -2.942  1.00  0.68
ATOM    736  O   LYS A 184     -11.414   7.828  -3.493  1.00  0.68
ATOM    737  N   PHE A 185      -9.639   9.301  -3.209  1.00  0.71
ATOM    738  CA  PHE A 185      -9.875   9.912  -4.514  1.00  0.71
ATOM    739  C   PHE A 185      -8.573  10.307  -5.169  1.00  0.71
ATOM    740  O   PHE A 185      -7.537  10.396  -4.509  1.00  0.71
ATOM    741  N   GLY A 186      -8.630  10.506  -6.271  1.00  0.76
ATOM    742  CA  GLY A 186      -7.428  10.920  -6.990  1.00  0.76
ATOM    743  C   GLY A 186      -7.608  12.290  -7.599  1.00  0.76
ATOM    744  O   GLY A 186      -8.733  12.736  -7.826  1.00  0.76
ATOM    745  N   ILE A 187      -6.480  12.901  -7.837  1.00  0.76
ATOM    746  CA  ILE A 187      -6.510  14.236  -8.426  1.00  0.76
ATOM    747  C   ILE A 187      -5.524  14.347  -9.565  1.00  0.76
ATOM    748  O   ILE A 187      -4.347  14.021  -9.413  1.00  0.76
ATOM    749  N   SER A 188      -5.906  14.766 -10.647  1.00  0.74
ATOM    750  CA  SER A 188      -5.051  14.922 -11.820  1.00  0.74
ATOM    751  C   SER A 188      -4.059  16.043 -11.621  1.00  0.74
ATOM    752  O   SER A 188      -4.408  17.110 -11.116  1.00  0.74
ATOM    753  N   LEU A 189      -2.957  15.768 -11.999  1.00  0.77
ATOM    754  CA  LEU A 189      -1.875  16.743 -11.896  1.00  0.77
ATOM    755  C   LEU A 189      -2.145  17.944 -12.770  1.00  0.77
ATOM    756  O   LEU A 189      -1.592  19.021 -12.549  1.00  0.77
ATOM    757  N   ASN A 190      -2.911  17.863 -13.703  1.00  0.72
ATOM    758  CA  ASN A 190      -3.174  18.916 -14.680  1.00  0.72
ATOM    759  C   ASN A 190      -4.325  19.788 -14.238  1.00  0.72
ATOM    760  O   ASN A 190      -4.722  20.714 -14.945  1.00  0.72
ATOM    761  N   THR A 191      -4.835  19.578 -13.220  1.00  0.71
ATOM    762  CA  THR A 191      -5.904  20.435 -12.718  1.00  0.71
ATOM    763  C   THR A 191      -5.367  21.784 -12.305  1.00  0.71
ATOM    764  O   THR A 191      -4.239  21.892 -11.823  1.00  0.71
ATOM    765  N   GLN A 192      -6.143  22.768 -12.486  1.00  0.69
ATOM    766  CA  GLN A 192      -5.696  24.131 -12.217  1.00  0.69
ATOM    767  C   GLN A 192      -5.735  24.431 -10.737  1.00  0.69
ATOM    768  O   GLN A 192      -5.154  25.414 -10.278  1.00  0.69
ATOM    769  N   ARG A 193      -6.319  23.732 -10.002  1.00  0.72
ATOM    770  CA  ARG A 193      -6.461  24.082  -8.592  1.00  0.72
ATOM    771  C   ARG A 193      -6.004  22.948  -7.705  1.00  0.72
ATOM    772  O   ARG A 193      -6.702  22.560  -6.768  1.00  0.72
ATOM    773  N   LEU A 194      -5.068  22.547  -7.966  1.00  0.75
ATOM    774  CA  LEU A 194      -4.565  21.414  -7.196  1.00  0.75
ATOM    775  C   LEU A 194      -4.325  21.803  -5.756  1.00  0.75
ATOM    776  O   LEU A 194      -4.497  20.991  -4.847  1.00  0.75
ATOM    777  N   ASN A 195      -3.965  22.931  -5.555  1.00  0.73
ATOM    778  CA  ASN A 195      -3.658  23.409  -4.210  1.00  0.73
ATOM    779  C   ASN A 195      -4.923  23.645  -3.420  1.00  0.73
ATOM    780  O   ASN A 195      -4.876  23.877  -2.211  1.00  0.73
ATOM    781  N   GLN A 196      -5.970  23.611  -3.944  1.00  0.75
ATOM    782  CA  GLN A 196      -7.189  23.984  -3.233  1.00  0.75
ATOM    783  C   GLN A 196      -8.219  22.882  -3.312  1.00  0.75
ATOM    784  O   GLN A 196      -9.420  23.135  -3.222  1.00  0.75
ATOM    785  N   THR A 197      -7.859  21.824  -3.453  1.00  0.75
ATOM    786  CA  THR A 197      -8.807  20.730  -3.644  1.00  0.75
ATOM    787  C   THR A 197      -9.409  20.301  -2.327  1.00  0.75
ATOM    788  O   THR A 197     -10.560  19.867  -2.272  1.00  0.75
ATOM    789  N   LEU A 198      -8.668  20.417  -1.307  1.00  0.76
ATOM    790  CA  LEU A 198      -9.218  20.074   0.001  1.00  0.76
ATOM    791  C   LEU A 198      -9.311  21.294   0.885  1.00  0.76
ATOM    792  O   LEU A 198      -8.464  22.186   0.819  1.00  0.76
ATOM    793  N   SER A 199     -10.231  21.306   1.611  1.00  0.74
ATOM    794  CA  SER A 199     -10.436  22.465   2.475  1.00  0.74
ATOM    795  C   SER A 199     -10.965  22.045   3.826  1.00  0.74
ATOM    796  O   SER A 199     -11.663  21.038   3.944  1.00  0.74
ATOM    797  N   LEU A 200     -10.637  22.775   4.705  1.00  0.73
ATOM    798  CA  LEU A 200     -11.122  22.549   6.063  1.00  0.73
ATOM    799  C   LEU A 200     -12.045  23.662   6.499  1.00  0.73
ATOM    800  O   LEU A 200     -11.701  24.840   6.402  1.00  0.73
ATOM    801  N   ILE A 201     -13.226  23.268   6.984  1.00  0.74
ATOM    802  CA  ILE A 201     -14.190  24.251   7.469  1.00  0.74
ATOM    803  C   ILE A 201     -14.421  24.094   8.953  1.00  0.74
ATOM    804  O   ILE A 201     -14.724  23.001   9.431  1.00  0.74
ATOM    805  N   HIS A 202     -14.283  25.122   9.607  1.00  0.73
ATOM    806  CA  HIS A 202     -14.451  25.098  11.057  1.00  0.73
ATOM    807  C   HIS A 202     -15.492  26.099  11.498  1.00  0.73
ATOM    808  O   HIS A 202     -15.619  27.175  10.912  1.00  0.73
ATOM    809  N   ASP A 203     -16.186  25.686  12.518  1.00  0.72
ATOM    810  CA  ASP A 203     -17.178  26.584  13.102  1.00  0.72
ATOM    811  C   ASP A 203     -17.119  26.547  14.611  1.00  0.72
ATOM    812  O   ASP A 203     -17.342  25.504  15.224  1.00  0.72
ATOM    813  N   PHE A 204     -16.852  27.571  15.074  1.00  0.72
ATOM    814  CA  PHE A 204     -16.852  27.685  16.530  1.00  0.72
ATOM    815  C   PHE A 204     -18.242  27.964  17.049  1.00  0.72
ATOM    816  O   PHE A 204     -18.959  28.806  16.510  1.00  0.72
ATOM    817  N   GLU A 205     -18.559  27.348  17.955  1.00  0.73
ATOM    818  CA  GLU A 205     -19.888  27.562  18.520  1.00  0.73
ATOM    819  C   GLU A 205     -19.981  28.916  19.184  1.00  0.73
ATOM    820  O   GLU A 205     -21.062  29.496  19.281  1.00  0.73
ATOM    821  N   ASN A 206     -18.774  29.433  19.661  1.00  0.71
ATOM    822  CA  ASN A 206     -18.740  30.764  20.260  1.00  0.71
ATOM    823  C   ASN A 206     -17.823  31.682  19.487  1.00  0.71
ATOM    824  O   ASN A 206     -16.664  31.872  19.857  1.00  0.71
ATOM    825  N   LYS A 207     -18.192  32.108  18.694  1.00  0.68
ATOM    826  CA  LYS A 207     -17.491  32.946  17.727  1.00  0.68
ATOM    827  C   LYS A 207     -16.739  34.058  18.420  1.00  0.68
ATOM    828  O   LYS A 207     -15.521  34.173  18.286  1.00  0.68
ATOM    829  N   ASN A 208     -17.202  34.810  19.064  1.00  0.64
ATOM    830  CA  ASN A 208     -16.536  36.022  19.533  1.00  0.64
ATOM    831  C   ASN A 208     -15.547  35.705  20.629  1.00  0.64
ATOM    832  O   ASN A 208     -15.649  36.226  21.740  1.00  0.64
ATOM    833  N   LEU A 209     -14.751  35.005  20.396  1.00  0.67
ATOM    834  CA  LEU A 209     -13.991  34.639  21.588  1.00  0.67
ATOM    835  C   LEU A 209     -12.636  35.306  21.590  1.00  0.67
ATOM    836  O   LEU A 209     -11.826  35.083  22.490  1.00  0.67
ATOM    837  N   MET A 210     -12.408  35.999  20.752  1.00  0.67
ATOM    838  CA  MET A 210     -11.087  36.618  20.691  1.00  0.67
ATOM    839  C   MET A 210     -11.125  37.895  19.886  1.00  0.67
ATOM    840  O   MET A 210     -12.148  38.233  19.290  1.00  0.67
ATOM    841  N   ASN A 211     -10.104  38.465  19.917  1.00  0.66
ATOM    842  CA  ASN A 211      -9.956  39.689  19.134  1.00  0.66
ATOM    843  C   ASN A 211      -9.316  39.401  17.797  1.00  0.66
ATOM    844  O   ASN A 211      -8.689  38.358  17.610  1.00  0.66
ATOM    845  N   LYS A 212      -9.483  40.273  16.977  1.00  0.72
ATOM    846  CA  LYS A 212      -8.909  40.158  15.639  1.00  0.72
ATOM    847  C   LYS A 212      -7.401  40.203  15.692  1.00  0.72
ATOM    848  O   LYS A 212      -6.820  40.907  16.519  1.00  0.72
ATOM    849  N   GLY A 213      -6.709  39.512  14.881  1.00  0.71
ATOM    850  CA  GLY A 213      -5.251  39.493  14.815  1.00  0.71
ATOM    851  C   GLY A 213      -4.685  38.392  15.679  1.00  0.71
ATOM    852  O   GLY A 213      -3.532  37.993  15.516  1.00  0.71
ATOM    853  N   ASP A 214      -5.375  37.962  16.475  1.00  0.72
ATOM    854  CA  ASP A 214      -4.859  36.913  17.349  1.00  0.72
ATOM    855  C   ASP A 214      -4.911  35.567  16.667  1.00  0.72
ATOM    856  O   ASP A 214      -5.748  35.335  15.795  1.00  0.72
ATOM    857  N   LYS A 215      -4.065  34.722  17.038  1.00  0.73
ATOM    858  CA  LYS A 215      -4.117  33.356  16.526  1.00  0.73
ATOM    859  C   LYS A 215      -4.762  32.428  17.527  1.00  0.73
ATOM    860  O   LYS A 215      -4.339  32.354  18.681  1.00  0.73
ATOM    861  N   VAL A 216      -5.670  31.791  17.158  1.00  0.77
ATOM    862  CA  VAL A 216      -6.489  31.024  18.093  1.00  0.77
ATOM    863  C   VAL A 216      -6.076  29.572  18.106  1.00  0.77
ATOM    864  O   VAL A 216      -6.112  28.917  19.148  1.00  0.77
ATOM    865  N   MET A 217      -5.730  29.136  17.070  1.00  0.74
ATOM    866  CA  MET A 217      -5.445  27.707  16.981  1.00  0.74
ATOM    867  C   MET A 217      -4.325  27.439  16.004  1.00  0.74
ATOM    868  O   MET A 217      -4.017  28.275  15.154  1.00  0.74
ATOM    869  N   THR A 218      -3.836  26.355  16.197  1.00  0.73
ATOM    870  CA  THR A 218      -2.819  25.875  15.265  1.00  0.73
ATOM    871  C   THR A 218      -3.209  24.538  14.682  1.00  0.73
ATOM    872  O   THR A 218      -3.743  23.677  15.381  1.00  0.73
ATOM    873  N   ILE A 219      -2.977  24.365  13.539  1.00  0.78
ATOM    874  CA  ILE A 219      -3.373  23.129  12.870  1.00  0.78
ATOM    875  C   ILE A 219      -2.173  22.426  12.281  1.00  0.78
ATOM    876  O   ILE A 219      -1.410  23.015  11.516  1.00  0.78
ATOM    877  N   THR A 220      -2.043  21.152  12.667  1.00  0.79
ATOM    878  CA  THR A 220      -0.981  20.336  12.086  1.00  0.79
ATOM    879  C   THR A 220      -1.555  19.222  11.243  1.00  0.79
ATOM    880  O   THR A 220      -2.461  18.509  11.674  1.00  0.79
ATOM    881  N   TYR A 221      -1.126  19.030  10.146  1.00  0.79
ATOM    882  CA  TYR A 221      -1.682  18.034   9.235  1.00  0.79
ATOM    883  C   TYR A 221      -0.588  17.203   8.609  1.00  0.79
ATOM    884  O   TYR A 221       0.503  17.702   8.333  1.00  0.79
ATOM    885  N   VAL A 222      -0.960  15.979   8.427  1.00  0.78
ATOM    886  CA  VAL A 222      -0.074  15.060   7.719  1.00  0.78
ATOM    887  C   VAL A 222      -0.789  14.404   6.562  1.00  0.78
ATOM    888  O   VAL A 222      -1.769  13.683   6.753  1.00  0.78
ATOM    889  N   VAL A 223      -0.385  14.604   5.514  1.00  0.75
ATOM    890  CA  VAL A 223      -1.030  14.052   4.326  1.00  0.75
ATOM    891  C   VAL A 223      -0.212  12.925   3.742  1.00  0.75
ATOM    892  O   VAL A 223       1.006  13.035   3.606  1.00  0.75
ATOM    893  N   GLY A 224      -0.903  11.933   3.437  1.00  0.72
ATOM    894  CA  GLY A 224      -0.253  10.798   2.788  1.00  0.72
ATOM    895  C   GLY A 224      -0.704  10.665   1.353  1.00  0.72
ATOM    896  O   GLY A 224      -1.901  10.642   1.068  1.00  0.72
ATOM    897  N   TYR A 225       0.048  10.592   0.582  1.00  0.72
ATOM    898  CA  TYR A 225      -0.327  10.537  -0.828  1.00  0.72
ATOM    899  C   TYR A 225       0.447   9.460  -1.550  1.00  0.72
ATOM    900  O   TYR A 225       1.333   8.828  -0.976  1.00  0.72
ATOM    901  N   ALA A 226      -0.037   9.402  -2.809  1.00  0.70
ATOM    902  CA  ALA A 226       0.626   8.514  -3.758  1.00  0.70
ATOM    903  C   ALA A 226       0.599   9.095  -5.152  1.00  0.70
ATOM    904  O   ALA A 226      -0.443   9.546  -5.626  1.00  0.70
ATOM    905  N   LEU A 227       1.588   9.130  -5.824  1.00  0.72
ATOM    906  CA  LEU A 227       1.626   9.554  -7.220  1.00  0.72
ATOM    907  C   LEU A 227       1.516   8.367  -8.148  1.00  0.72
ATOM    908  O   LEU A 227       2.234   7.379  -7.995  1.00  0.72
ATOM    909  N   THR A 228       0.582   8.415  -9.183  1.00  0.71
ATOM    910  CA  THR A 228       0.305   7.208  -9.956  1.00  0.71
ATOM    911  C   THR A 228      -0.147   7.554 -11.355  1.00  0.71
ATOM    912  O   THR A 228      -0.214   8.727 -11.723  1.00  0.71
ATOM    913  N   ASN A 229      -0.421   6.436 -12.012  1.00  0.67
ATOM    914  CA  ASN A 229      -0.967   6.501 -13.364  1.00  0.67
ATOM    915  C   ASN A 229      -2.372   5.947 -13.406  1.00  0.67
ATOM    916  O   ASN A 229      -3.037   5.995 -14.441  1.00  0.67
ATOM    917  N   SER A 230      -2.808   5.451 -12.358  1.00  0.62
ATOM    918  CA  SER A 230      -4.160   4.900 -12.352  1.00  0.62
ATOM    919  C   SER A 230      -4.930   5.373 -11.142  1.00  0.62
ATOM    920  O   SER A 230      -4.357   5.586 -10.074  1.00  0.62
ATOM    921  N   HIS A 231      -5.974   5.466 -11.410  1.00  0.53
ATOM    922  CA  HIS A 231      -6.883   5.887 -10.348  1.00  0.53
ATOM    923  C   HIS A 231      -7.574   4.697  -9.726  1.00  0.53
ATOM    924  O   HIS A 231      -8.207   3.902 -10.420  1.00  0.53
ATOM    925  N   HIS A 232      -7.507   4.506  -8.463  1.00  0.46
ATOM    926  CA  HIS A 232      -8.242   3.430  -7.804  1.00  0.46
ATOM    927  C   HIS A 232      -7.296   2.395  -7.242  1.00  0.46
ATOM    928  O   HIS A 232      -7.022   2.379  -6.042  1.00  0.46
ATOM    929  N   SER A 233      -6.828   1.583  -8.068  1.00  0.45
ATOM    930  CA  SER A 233      -6.654   0.224  -7.563  1.00  0.45
ATOM    931  C   SER A 233      -6.204   0.237  -6.122  1.00  0.45
ATOM    932  O   SER A 233      -6.961  -0.131  -5.223  1.00  0.45
ATOM    933  N   ILE A 234      -5.032   0.648  -5.983  1.00  0.42
ATOM    934  CA  ILE A 234      -4.761   0.770  -4.554  1.00  0.42
ATOM    935  C   ILE A 234      -5.698  -0.100  -3.751  1.00  0.42
ATOM    936  O   ILE A 234      -5.878  -1.280  -4.054  1.00  0.42
ATOM    937  N   ASP A 235      -6.276   0.383  -2.795  1.00  0.40
ATOM    938  CA  ASP A 235      -7.330  -0.328  -2.078  1.00  0.40
ATOM    939  C   ASP A 235      -7.537   0.258  -0.701  1.00  0.40
ATOM    940  O   ASP A 235      -6.750   1.087  -0.245  1.00  0.40
ATOM    941  N   TYR A 236      -8.466  -0.148  -0.174  1.00  0.39
ATOM    942  CA  TYR A 236      -8.806   0.513   1.083  1.00  0.39
ATOM    943  C   TYR A 236      -9.282  -0.489   2.108  1.00  0.39
ATOM    944  O   TYR A 236      -9.392  -1.680   1.821  1.00  0.39
ATOM    945  N   GLN A 237      -9.517   0.037   3.172  1.00  0.33
ATOM    946  CA  GLN A 237      -9.723  -0.793   4.355  1.00  0.33
ATOM    947  C   GLN A 237     -10.872  -0.274   5.186  1.00  0.33
ATOM    948  O   GLN A 237     -11.360   0.834   4.963  1.00  0.33
ATOM    949  N   SER A 238     -11.141  -1.088   5.987  1.00  0.36
ATOM    950  CA  SER A 238     -12.484  -1.031   6.557  1.00  0.36
ATOM    951  C   SER A 238     -12.472  -0.336   7.898  1.00  0.36
ATOM    952  O   SER A 238     -13.032  -0.839   8.872  1.00  0.36
ATOM    953  N   ASN A 239     -11.859   0.736   7.868  1.00  0.40
ATOM    954  CA  ASN A 239     -11.857   1.623   9.027  1.00  0.40
ATOM    955  C   ASN A 239     -11.619   3.055   8.611  1.00  0.40
ATOM    956  O   ASN A 239     -12.066   3.988   9.278  1.00  0.40
ATOM    957  N   ALA A 240     -10.874   3.305   7.442  1.00  0.40
ATOM    958  CA  ALA A 240     -11.523   4.096   6.401  1.00  0.40
ATOM    959  C   ALA A 240     -12.158   5.336   6.982  1.00  0.40
ATOM    960  O   ALA A 240     -11.530   6.393   7.052  1.00  0.40
ATOM    961  N   THR A 241     -13.403   5.318   7.431  1.00  0.42
ATOM    962  CA  THR A 241     -13.863   6.273   8.435  1.00  0.42
ATOM    963  C   THR A 241     -12.697   6.979   9.084  1.00  0.42
ATOM    964  O   THR A 241     -11.578   6.951   8.570  1.00  0.42
ATOM    965  N   ILE A 242     -13.127   7.551  10.190  1.00  0.48
ATOM    966  CA  ILE A 242     -12.129   8.331  10.915  1.00  0.48
ATOM    967  C   ILE A 242     -12.048   7.897  12.359  1.00  0.48
ATOM    968  O   ILE A 242     -12.993   7.319  12.897  1.00  0.48
ATOM    969  N   GLU A 243     -10.925   8.256  12.734  1.00  0.50
ATOM    970  CA  GLU A 243     -10.648   7.762  14.079  1.00  0.50
ATOM    971  C   GLU A 243     -10.073   8.855  14.948  1.00  0.50
ATOM    972  O   GLU A 243      -9.233   9.637  14.503  1.00  0.50
ATOM    973  N   LEU A 244     -10.647   8.705  16.064  1.00  0.50
ATOM    974  CA  LEU A 244     -10.114   9.580  17.104  1.00  0.50
ATOM    975  C   LEU A 244      -9.608   8.778  18.279  1.00  0.50
ATOM    976  O   LEU A 244     -10.383   8.123  18.975  1.00  0.50
ATOM    977  N   GLU A 245      -8.676   8.863  18.374  1.00  0.41
ATOM    978  CA  GLU A 245      -7.955   8.229  19.474  1.00  0.41
ATOM    979  C   GLU A 245      -8.676   8.439  20.784  1.00  0.41
ATOM    980  O   GLU A 245      -9.724   9.082  20.831  1.00  0.41
ATOM    981  N   ASP A 246      -8.074   7.875  21.833  1.00  0.36
ATOM    982  CA  ASP A 246      -8.780   7.728  23.102  1.00  0.36
ATOM    983  C   ASP A 246      -8.813   9.035  23.857  1.00  0.36
ATOM    984  O   ASP A 246      -9.884   9.553  24.173  1.00  0.36
ATOM    985  N   VAL A 247      -7.722   9.575  24.149  1.00  0.41
ATOM    986  CA  VAL A 247      -7.535  10.864  24.810  1.00  0.41
ATOM    987  C   VAL A 247      -8.466  11.905  24.236  1.00  0.41
ATOM    988  O   VAL A 247      -8.672  12.962  24.831  1.00  0.41
ATOM    989  N   PHE A 248      -9.005  11.722  23.221  1.00  0.45
ATOM    990  CA  PHE A 248      -9.794  12.730  22.519  1.00  0.45
ATOM    991  C   PHE A 248     -11.266  12.396  22.571  1.00  0.45
ATOM    992  O   PHE A 248     -12.104  13.274  22.774  1.00  0.45
ATOM    993  N   GLN A 249     -11.564  11.164  22.393  1.00  0.46
ATOM    994  CA  GLN A 249     -12.931  10.654  22.335  1.00  0.46
ATOM    995  C   GLN A 249     -13.826  11.397  23.298  1.00  0.46
ATOM    996  O   GLN A 249     -14.808  12.019  22.892  1.00  0.46
ATOM    997  N   GLU A 250     -13.565  11.379  24.513  1.00  0.48
ATOM    998  CA  GLU A 250     -14.343  12.056  25.546  1.00  0.48
ATOM    999  C   GLU A 250     -14.623  13.489  25.159  1.00  0.48
ATOM   1000  O   GLU A 250     -15.717  14.002  25.394  1.00  0.48
ATOM   1001  N   ILE A 251     -13.787  14.068  24.645  1.00  0.52
ATOM   1002  CA  ILE A 251     -13.898  15.472  24.258  1.00  0.52
ATOM   1003  C   ILE A 251     -14.726  15.623  23.004  1.00  0.52
ATOM   1004  O   ILE A 251     -15.452  16.604  22.843  1.00  0.52
ATOM   1005  N   GLY A 252     -14.611  14.623  22.098  1.00  0.47
ATOM   1006  CA  GLY A 252     -15.248  14.851  20.804  1.00  0.47
ATOM   1007  C   GLY A 252     -16.197  13.726  20.464  1.00  0.47
ATOM   1008  O   GLY A 252     -16.531  12.904  21.318  1.00  0.47
ATOM   1009  N   ASN A 253     -16.476  13.897  19.221  1.00  0.48
ATOM   1010  CA  ASN A 253     -17.404  12.988  18.555  1.00  0.48
ATOM   1011  C   ASN A 253     -17.177  12.981  17.063  1.00  0.48
ATOM   1012  O   ASN A 253     -16.521  13.871  16.521  1.00  0.48
ATOM   1013  N   VAL A 254     -17.649  12.135  16.587  1.00  0.49
ATOM   1014  CA  VAL A 254     -17.441  12.022  15.146  1.00  0.49
ATOM   1015  C   VAL A 254     -18.728  11.669  14.440  1.00  0.49
ATOM   1016  O   VAL A 254     -19.722  11.323  15.078  1.00  0.49
ATOM   1017  N   GLN A 255     -18.534  11.807  13.181  1.00  0.43
ATOM   1018  CA  GLN A 255     -19.680  11.512  12.326  1.00  0.43
ATOM   1019  C   GLN A 255     -19.232  11.075  10.952  1.00  0.43
ATOM   1020  O   GLN A 255     -18.484  11.784  10.278  1.00  0.43
ATOM   1021  N   GLN A 256     -19.689  10.106  10.760  1.00  0.39
ATOM   1022  CA  GLN A 256     -19.270   9.553   9.475  1.00  0.39
ATOM   1023  C   GLN A 256     -20.105  10.113   8.348  1.00  0.39
ATOM   1024  O   GLN A 256     -20.946  10.986   8.561  1.00  0.39
ATOM   1025  N   SER A 257     -19.691   9.467   7.299  1.00  0.35
ATOM   1026  CA  SER A 257     -20.119  10.053   6.032  1.00  0.35
ATOM   1027  C   SER A 257     -20.285   8.989   4.973  1.00  0.35
ATOM   1028  O   SER A 257     -21.009   9.180   3.996  1.00  0.35
ATOM   1029  N   GLU A 258     -19.630   7.873   5.148  1.00  0.36
ATOM   1030  CA  GLU A 258     -19.601   6.898   4.062  1.00  0.36
ATOM   1031  C   GLU A 258     -18.973   7.489   2.822  1.00  0.36
ATOM   1032  O   GLU A 258     -18.936   6.852   1.770  1.00  0.36
ATOM   1033  N   PHE A 259     -18.547   8.590   2.999  1.00  0.39
ATOM   1034  CA  PHE A 259     -18.325   9.429   1.825  1.00  0.39
ATOM   1035  C   PHE A 259     -19.633   9.943   1.273  1.00  0.39
ATOM   1036  O   PHE A 259     -19.651  10.811   0.400  1.00  0.39
ATOM   1037  N   CYS A 260     -20.578   9.442   1.750  1.00  0.35
ATOM   1038  CA  CYS A 260     -21.012  10.413   2.751  1.00  0.35
ATOM   1039  C   CYS A 260     -22.337  10.013   3.354  1.00  0.35
ATOM   1040  O   CYS A 260     -23.319   9.812   2.640  1.00  0.35
ATOM   1041  N   THR A 261     -22.141   9.964   4.583  1.00  0.35
ATOM   1042  CA  THR A 261     -23.242  10.558   5.336  1.00  0.35
ATOM   1043  C   THR A 261     -22.764  11.730   6.159  1.00  0.35
ATOM   1044  O   THR A 261     -22.044  12.596   5.663  1.00  0.35
ATOM   1045  N   ILE A 262     -23.060  11.955   7.487  1.00  0.40
ATOM   1046  CA  ILE A 262     -23.336  13.307   7.963  1.00  0.40
ATOM   1047  C   ILE A 262     -24.821  13.576   7.995  1.00  0.40
ATOM   1048  O   ILE A 262     -25.629  12.684   7.735  1.00  0.40
ATOM   1049  N   GLN A 263     -25.088  14.581   8.255  1.00  0.37
ATOM   1050  CA  GLN A 263     -26.490  14.913   8.491  1.00  0.37
ATOM   1051  C   GLN A 263     -26.806  16.305   8.000  1.00  0.37
ATOM   1052  O   GLN A 263     -26.123  16.834   7.123  1.00  0.37
ATOM   1053  N   ASN A 264     -27.769  16.929   8.487  1.00  0.36
ATOM   1054  CA  ASN A 264     -28.238  18.137   7.814  1.00  0.36
ATOM   1055  C   ASN A 264     -27.586  19.368   8.397  1.00  0.36
ATOM   1056  O   ASN A 264     -26.865  20.087   7.705  1.00  0.36
ATOM   1057  N   ASP A 265     -27.819  19.558   9.500  1.00  0.41
ATOM   1058  CA  ASP A 265     -27.086  20.634  10.161  1.00  0.41
ATOM   1059  C   ASP A 265     -25.652  20.679   9.691  1.00  0.41
ATOM   1060  O   ASP A 265     -25.069  21.754   9.547  1.00  0.41
ATOM   1061  N   GLU A 266     -25.214  19.577   9.498  1.00  0.48
ATOM   1062  CA  GLU A 266     -23.802  19.439   9.154  1.00  0.48
ATOM   1063  C   GLU A 266     -23.561  19.800   7.708  1.00  0.48
ATOM   1064  O   GLU A 266     -22.491  20.293   7.352  1.00  0.48
ATOM   1065  N   CYS A 267     -24.506  19.545   7.028  1.00  0.46
ATOM   1066  CA  CYS A 267     -24.571  20.013   5.647  1.00  0.46
ATOM   1067  C   CYS A 267     -24.504  21.521   5.584  1.00  0.46
ATOM   1068  O   CYS A 267     -23.774  22.085   4.769  1.00  0.46
ATOM   1069  N   ASN A 268     -25.238  22.102   6.415  1.00  0.48
ATOM   1070  CA  ASN A 268     -25.085  23.553   6.459  1.00  0.48
ATOM   1071  C   ASN A 268     -23.646  23.937   6.710  1.00  0.48
ATOM   1072  O   ASN A 268     -23.085  24.774   6.003  1.00  0.48
ATOM   1073  N   TRP A 269     -23.188  23.268   7.716  1.00  0.49
ATOM   1074  CA  TRP A 269     -21.774  23.538   7.955  1.00  0.49
ATOM   1075  C   TRP A 269     -20.992  23.506   6.663  1.00  0.49
ATOM   1076  O   TRP A 269     -20.223  24.421   6.369  1.00  0.49
ATOM   1077  N   ALA A 270     -21.212  22.525   6.007  1.00  0.48
ATOM   1078  CA  ALA A 270     -20.640  22.419   4.668  1.00  0.48
ATOM   1079  C   ALA A 270     -20.620  23.764   3.981  1.00  0.48
ATOM   1080  O   ALA A 270     -19.559  24.359   3.792  1.00  0.48
ATOM   1081  N   ILE A 271     -21.840  24.332   3.558  1.00  0.47
ATOM   1082  CA  ILE A 271     -21.599  25.772   3.583  1.00  0.47
ATOM   1083  C   ILE A 271     -21.391  26.309   2.187  1.00  0.47
ATOM   1084  O   ILE A 271     -21.833  27.412   1.864  1.00  0.47
ATOM   1085  N   ASP A 272     -20.712  25.598   1.245  1.00  0.47
ATOM   1086  CA  ASP A 272     -20.533  26.030  -0.138  1.00  0.47
ATOM   1087  C   ASP A 272     -19.090  26.384  -0.411  1.00  0.47
ATOM   1088  O   ASP A 272     -18.560  26.085  -1.481  1.00  0.47
ATOM   1089  N   ILE A 273     -18.697  26.918   0.505  1.00  0.49
ATOM   1090  CA  ILE A 273     -17.272  27.203   0.640  1.00  0.49
ATOM   1091  C   ILE A 273     -16.649  27.494  -0.704  1.00  0.49
ATOM   1092  O   ILE A 273     -17.299  28.042  -1.594  1.00  0.49
ATOM   1093  N   ALA A 274     -15.336  27.115  -0.869  1.00  0.46
ATOM   1094  CA  ALA A 274     -14.580  27.606  -2.017  1.00  0.46
ATOM   1095  C   ALA A 274     -15.283  28.772  -2.669  1.00  0.46
ATOM   1096  O   ALA A 274     -14.822  29.911  -2.586  1.00  0.46
ATOM   1097  N   GLN A 275     -16.387  28.226  -3.262  1.00  0.44
ATOM   1098  CA  GLN A 275     -17.003  29.082  -4.272  1.00  0.44
ATOM   1099  C   GLN A 275     -16.836  30.540  -3.920  1.00  0.44
ATOM   1100  O   GLN A 275     -16.608  31.378  -4.793  1.00  0.44
ATOM   1101  N   ASN A 276     -16.954  30.737  -2.729  1.00  0.38
ATOM   1102  CA  ASN A 276     -16.994  32.106  -2.222  1.00  0.38
ATOM   1103  C   ASN A 276     -15.624  32.555  -1.773  1.00  0.38
ATOM   1104  O   ASN A 276     -15.439  33.703  -1.369  1.00  0.38
ATOM   1105  N   LYS A 277     -14.705  31.793  -1.808  1.00  0.39
ATOM   1106  CA  LYS A 277     -13.672  32.076  -0.815  1.00  0.39
ATOM   1107  C   LYS A 277     -12.494  32.780  -1.446  1.00  0.39
ATOM   1108  O   LYS A 277     -12.531  33.138  -2.623  1.00  0.39
ATOM   1109  N   ALA A 278     -11.488  32.954  -0.649  1.00  0.35
ATOM   1110  CA  ALA A 278     -10.316  33.729  -1.047  1.00  0.35
ATOM   1111  C   ALA A 278      -9.047  32.942  -0.824  1.00  0.35
ATOM   1112  O   ALA A 278      -8.219  32.813  -1.725  1.00  0.35
ATOM   1113  N   LEU A 279      -8.921  32.455   0.313  1.00  0.38
ATOM   1114  CA  LEU A 279      -7.810  31.651   0.814  1.00  0.38
ATOM   1115  C   LEU A 279      -7.383  32.114   2.187  1.00  0.38
ATOM   1116  O   LEU A 279      -7.874  33.124   2.691  1.00  0.38
ATOM   1117  N   LEU A 280      -6.573  31.415   2.660  1.00  0.37
ATOM   1118  CA  LEU A 280      -6.193  31.593   4.059  1.00  0.37
ATOM   1119  C   LEU A 280      -4.809  32.186   4.171  1.00  0.37
ATOM   1120  O   LEU A 280      -3.827  31.580   3.743  1.00  0.37
ATOM   1121  N   GLY A 281      -4.734  33.345   4.736  1.00  0.32
ATOM   1122  CA  GLY A 281      -3.464  34.064   4.715  1.00  0.32
ATOM   1123  C   GLY A 281      -3.510  35.216   3.740  1.00  0.32
ATOM   1124  O   GLY A 281      -3.623  36.375   4.140  1.00  0.32
ATOM   1125  N   ALA A 282      -3.414  34.764   2.515  1.00  0.31
ATOM   1126  CA  ALA A 282      -3.450  35.613   1.328  1.00  0.31
ATOM   1127  C   ALA A 282      -2.342  36.639   1.364  1.00  0.31
ATOM   1128  O   ALA A 282      -1.204  36.351   0.995  1.00  0.31
ATOM   1129  N   LYS A 283      -2.543  37.832   1.776  1.00  0.29
ATOM   1130  CA  LYS A 283      -1.432  38.764   1.601  1.00  0.29
ATOM   1131  C   LYS A 283      -0.119  38.026   1.497  1.00  0.29
ATOM   1132  O   LYS A 283       0.242  37.530   0.429  1.00  0.29
ATOM   1133  N   THR A 284       0.524  38.010   2.673  1.00  0.27
ATOM   1134  CA  THR A 284       1.840  37.410   2.869  1.00  0.27
ATOM   1135  C   THR A 284       2.914  38.231   2.197  1.00  0.27
ATOM   1136  O   THR A 284       3.786  38.792   2.862  1.00  0.27
ATOM   1137  N   LYS A 285       2.862  38.310   0.887  1.00  0.33
ATOM   1138  CA  LYS A 285       4.091  38.325   0.099  1.00  0.33
ATOM   1139  C   LYS A 285       5.103  37.355   0.660  1.00  0.33
ATOM   1140  O   LYS A 285       5.566  37.510   1.790  1.00  0.33
ATOM   1141  N   THR A 286       5.434  36.428  -0.047  1.00  0.31
ATOM   1142  CA  THR A 286       6.878  36.241  -0.146  1.00  0.31
ATOM   1143  C   THR A 286       7.223  35.283  -1.261  1.00  0.31
ATOM   1144  O   THR A 286       6.403  35.018  -2.140  1.00  0.31
ATOM   1145  N   GLN A 287       8.333  34.776  -1.273  1.00  0.30
ATOM   1146  CA  GLN A 287       9.354  35.402  -2.107  1.00  0.30
ATOM   1147  C   GLN A 287       8.739  36.030  -3.335  1.00  0.30
ATOM   1148  O   GLN A 287       7.520  36.014  -3.507  1.00  0.30
ATOM   1149  N   ILE A 288       9.623  36.514  -4.060  1.00  0.30
ATOM   1150  CA  ILE A 288       9.322  37.471  -5.120  1.00  0.30
ATOM   1151  C   ILE A 288      10.436  37.519  -6.138  1.00  0.30
ATOM   1152  O   ILE A 288      11.113  38.536  -6.284  1.00  0.30
ATOM   1153  N   GLY A 289      10.607  36.495  -6.788  1.00  0.26
ATOM   1154  CA  GLY A 289      11.376  36.663  -8.017  1.00  0.26
ATOM   1155  C   GLY A 289      12.554  37.581  -7.796  1.00  0.26
ATOM   1156  O   GLY A 289      12.697  38.177  -6.728  1.00  0.26
ATOM   1157  N   ASN A 290      13.273  37.622  -8.779  1.00  0.27
ATOM   1158  CA  ASN A 290      14.728  37.661  -8.666  1.00  0.27
ATOM   1159  C   ASN A 290      15.154  38.418  -7.430  1.00  0.27
ATOM   1160  O   ASN A 290      15.282  39.642  -7.454  1.00  0.27
ATOM   1161  N   ASN A 291      15.328  37.701  -6.518  1.00  0.29
ATOM   1162  CA  ASN A 291      14.262  37.761  -5.522  1.00  0.29
ATOM   1163  C   ASN A 291      14.716  38.504  -4.288  1.00  0.29
ATOM   1164  O   ASN A 291      15.880  38.887  -4.177  1.00  0.29
ATOM   1165  N   LEU A 292      13.865  38.692  -3.426  1.00  0.31
ATOM   1166  CA  LEU A 292      14.207  39.647  -2.375  1.00  0.31
ATOM   1167  C   LEU A 292      13.253  39.531  -1.210  1.00  0.31
ATOM   1168  O   LEU A 292      13.669  39.278  -0.079  1.00  0.31
ATOM   1169  N   GLN A 293      12.020  39.704  -1.440  1.00  0.33
ATOM   1170  CA  GLN A 293      11.075  39.595  -0.333  1.00  0.33
ATOM   1171  C   GLN A 293      11.145  40.811   0.560  1.00  0.33
ATOM   1172  O   GLN A 293      12.139  41.538   0.556  1.00  0.33
ATOM   1173  N   ILE A 294      10.131  40.952   1.241  1.00  0.32
ATOM   1174  CA  ILE A 294       9.978  42.207   1.971  1.00  0.32
ATOM   1175  C   ILE A 294       9.383  41.967   3.338  1.00  0.32
ATOM   1176  O   ILE A 294       8.715  42.838   3.896  1.00  0.32
ATOM   1177  N   GLY A 295       9.646  40.856   3.776  1.00  0.30
ATOM   1178  CA  GLY A 295       9.626  40.605   5.214  1.00  0.30
ATOM   1179  C   GLY A 295       8.303  40.016   5.641  1.00  0.30
ATOM   1180  O   GLY A 295       8.169  38.800   5.776  1.00  0.30
ATOM   1181  N   ASN A 296       7.331  40.892   5.849  1.00  0.28
ATOM   1182  CA  ASN A 296       6.348  40.478   6.847  1.00  0.28
ATOM   1183  C   ASN A 296       6.045  39.004   6.727  1.00  0.28
ATOM   1184  O   ASN A 296       5.452  38.407   7.626  1.00  0.28
ATOM   1185  N   SER A 297       6.453  38.460   5.637  1.00  0.28
ATOM   1186  CA  SER A 297       7.028  37.187   6.061  1.00  0.28
ATOM   1187  C   SER A 297       6.532  36.802   7.435  1.00  0.28
ATOM   1188  O   SER A 297       6.490  35.621   7.781  1.00  0.28
ATOM   1189  N   ALA A 298       6.232  37.960   7.989  1.00  0.26
ATOM   1190  CA  ALA A 298       5.316  38.008   9.125  1.00  0.26
ATOM   1191  C   ALA A 298       5.584  39.221   9.984  1.00  0.26
ATOM   1192  O   ALA A 298       4.728  39.643  10.762  1.00  0.26
ATOM   1193  N   SER A 299       6.732  39.686   9.783  1.00  0.26
ATOM   1194  CA  SER A 299       7.498  39.925  11.003  1.00  0.26
ATOM   1195  C   SER A 299       6.839  40.982  11.856  1.00  0.26
ATOM   1196  O   SER A 299       5.751  41.460  11.538  1.00  0.26
ATOM   1197  N   SER A 300       7.479  41.263  12.809  1.00  0.25
ATOM   1198  CA  SER A 300       6.967  42.217  13.789  1.00  0.25
ATOM   1199  C   SER A 300       8.098  42.922  14.498  1.00  0.25
ATOM   1200  O   SER A 300       8.015  44.117  14.783  1.00  0.25
ATOM   1201  N   SER A 301       9.245  42.170  14.822  1.00  0.21
ATOM   1202  CA  SER A 301       9.462  42.134  16.265  1.00  0.21
ATOM   1203  C   SER A 301       9.459  43.527  16.847  1.00  0.21
ATOM   1204  O   SER A 301       9.981  44.463  16.242  1.00  0.21
ATOM   1205  N   ASN A 302       8.901  43.456  17.877  1.00  0.20
ATOM   1206  CA  ASN A 302       8.058  44.605  18.197  1.00  0.20
ATOM   1207  C   ASN A 302       7.707  45.381  16.950  1.00  0.20
ATOM   1208  O   ASN A 302       8.442  45.355  15.963  1.00  0.20
ATOM   1209  N   THR A 303       6.748  45.921  17.095  1.00  0.21
ATOM   1210  CA  THR A 303       6.028  46.487  15.958  1.00  0.21
ATOM   1211  C   THR A 303       6.806  47.622  15.335  1.00  0.21
ATOM   1212  O   THR A 303       7.119  47.592  14.145  1.00  0.21
ATOM   1213  N   GLU A 304       7.104  48.588  16.125  1.00  0.23
ATOM   1214  CA  GLU A 304       7.888  49.695  15.586  1.00  0.23
ATOM   1215  C   GLU A 304       9.114  49.187  14.864  1.00  0.23
ATOM   1216  O   GLU A 304       9.236  49.336  13.648  1.00  0.23
ATOM   1217  N   ASN A 305      10.034  48.586  15.578  1.00  0.31
ATOM   1218  CA  ASN A 305      11.197  47.941  14.975  1.00  0.31
ATOM   1219  C   ASN A 305      10.814  47.209  13.711  1.00  0.31
ATOM   1220  O   ASN A 305      11.480  47.336  12.684  1.00  0.31
ATOM   1221  N   GLU A 306       9.800  46.484  13.777  1.00  0.31
ATOM   1222  CA  GLU A 306       9.316  45.756  12.608  1.00  0.31
ATOM   1223  C   GLU A 306       9.049  46.697  11.458  1.00  0.31
ATOM   1224  O   GLU A 306       9.549  46.497  10.351  1.00  0.31
ATOM   1225  N   LEU A 307       8.274  47.728  11.668  1.00  0.28
ATOM   1226  CA  LEU A 307       8.034  48.736  10.639  1.00  0.28
ATOM   1227  C   LEU A 307       9.335  49.250  10.072  1.00  0.28
ATOM   1228  O   LEU A 307       9.468  49.431   8.862  1.00  0.28
ATOM   1229  N   ALA A 308      10.255  49.478  10.896  1.00  0.31
ATOM   1230  CA  ALA A 308      11.566  49.935  10.446  1.00  0.31
ATOM   1231  C   ALA A 308      12.212  48.915   9.539  1.00  0.31
ATOM   1232  O   ALA A 308      12.786  49.264   8.507  1.00  0.31
ATOM   1233  N   ARG A 309      12.126  47.671   9.904  1.00  0.35
ATOM   1234  CA  ARG A 309      12.694  46.597   9.095  1.00  0.35
ATOM   1235  C   ARG A 309      12.024  46.525   7.744  1.00  0.35
ATOM   1236  O   ARG A 309      12.683  46.324   6.724  1.00  0.35
ATOM   1237  N   VAL A 310      10.702  46.690   7.721  1.00  0.30
ATOM   1238  CA  VAL A 310       9.967  46.667   6.460  1.00  0.30
ATOM   1239  C   VAL A 310      10.381  47.817   5.573  1.00  0.30
ATOM   1240  O   VAL A 310      10.540  47.653   4.363  1.00  0.30
ATOM   1241  N   SER A 311      10.561  48.976   6.142  1.00  0.34
ATOM   1242  CA  SER A 311      10.985  50.140   5.369  1.00  0.34
ATOM   1243  C   SER A 311      12.363  49.931   4.790  1.00  0.34
ATOM   1244  O   SER A 311      12.605  50.221   3.618  1.00  0.34
ATOM   1245  N   GLN A 312      13.259  49.440   5.575  1.00  0.34
ATOM   1246  CA  GLN A 312      14.613  49.175   5.098  1.00  0.34
ATOM   1247  C   GLN A 312      14.601  48.176   3.966  1.00  0.34
ATOM   1248  O   GLN A 312      15.326  48.329   2.983  1.00  0.34
ATOM   1249  N   ASN A 313      13.808  47.187   4.095  1.00  0.37
ATOM   1250  CA  ASN A 313      13.698  46.164   3.059  1.00  0.37
ATOM   1251  C   ASN A 313      13.139  46.745   1.783  1.00  0.37
ATOM   1252  O   ASN A 313      13.635  46.464   0.692  1.00  0.37
ATOM   1253  N   ILE A 314      12.062  47.598   1.870  1.00  0.38
ATOM   1254  CA  ILE A 314      11.501  48.227   0.679  1.00  0.38
ATOM   1255  C   ILE A 314      12.530  49.089  -0.013  1.00  0.38
ATOM   1256  O   ILE A 314      12.574  49.154  -1.242  1.00  0.38
ATOM   1257  N   ASP A 315      13.342  49.736   0.745  1.00  0.36
ATOM   1258  CA  ASP A 315      14.392  50.573   0.172  1.00  0.36
ATOM   1259  C   ASP A 315      15.433  49.731  -0.526  1.00  0.36
ATOM   1260  O   ASP A 315      15.924  50.094  -1.595  1.00  0.36
ATOM   1261  N   LEU A 316      15.769  48.634   0.052  1.00  0.39
ATOM   1262  CA  LEU A 316      16.716  47.724  -0.586  1.00  0.39
ATOM   1263  C   LEU A 316      16.150  47.170  -1.871  1.00  0.39
ATOM   1264  O   LEU A 316      16.887  46.900  -2.820  1.00  0.39
ATOM   1265  N   LEU A 317      14.838  46.998  -1.905  1.00  0.39
ATOM   1266  CA  LEU A 317      14.196  46.511  -3.122  1.00  0.39
ATOM   1267  C   LEU A 317      14.209  47.569  -4.200  1.00  0.39
ATOM   1268  O   LEU A 317      14.402  47.265  -5.377  1.00  0.39
ATOM   1269  N   LYS A 318      14.010  48.765  -3.795  1.00  0.37
ATOM   1270  CA  LYS A 318      14.020  49.841  -4.782  1.00  0.37
ATOM   1271  C   LYS A 318      15.388  49.993  -5.401  1.00  0.37
ATOM   1272  O   LYS A 318      15.513  50.332  -6.578  1.00  0.37
ATOM   1273  N   ASN A 319      16.391  49.748  -4.633  1.00  0.33
ATOM   1274  CA  ASN A 319      17.754  49.877  -5.141  1.00  0.33
ATOM   1275  C   ASN A 319      18.107  48.718  -6.041  1.00  0.33
ATOM   1276  O   ASN A 319      18.836  48.879  -7.020  1.00  0.33
ATOM   1277  N   LYS A 320      17.632  47.559  -5.764  1.00  0.36
ATOM   1278  CA  LYS A 320      17.871  46.381  -6.592  1.00  0.36
ATOM   1279  C   LYS A 320      17.118  46.477  -7.898  1.00  0.36
ATOM   1280  O   LYS A 320      17.667  46.199  -8.964  1.00  0.36
ATOM   1281  N   LEU A 321      15.907  46.855  -7.828  1.00  0.35
ATOM   1282  CA  LEU A 321      15.127  46.982  -9.055  1.00  0.35
ATOM   1283  C   LEU A 321      15.729  48.020  -9.972  1.00  0.35
ATOM   1284  O   LEU A 321      15.676  47.887 -11.195  1.00  0.35
ATOM   1285  N   LYS A 322      16.275  49.009  -9.384  1.00  0.35
ATOM   1286  CA  LYS A 322      16.905  50.057 -10.183  1.00  0.35
ATOM   1287  C   LYS A 322      18.143  49.539 -10.874  1.00  0.35
ATOM   1288  O   LYS A 322      18.439  49.920 -12.007  1.00  0.35
ATOM   1289  N   GLU A 323      18.827  48.716 -10.231  1.00  0.32
ATOM   1290  CA  GLU A 323      20.036  48.122 -10.795  1.00  0.32
ATOM   1291  C   GLU A 323      19.695  47.157 -11.906  1.00  0.32
ATOM   1292  O   GLU A 323      20.360  47.129 -12.942  1.00  0.32
ATOM   1293  N   ILE A 324      18.662  46.337 -11.744  1.00  0.34
ATOM   1294  CA  ILE A 324      18.264  45.379 -12.772  1.00  0.34
ATOM   1295  C   ILE A 324      17.709  46.087 -13.985  1.00  0.34
ATOM   1296  O   ILE A 324      18.013  45.722 -15.121  1.00  0.34
ATOM   1297  N   CYS A 325      16.922  47.068 -13.758  1.00  0.28
ATOM   1298  CA  CYS A 325      16.327  47.779 -14.886  1.00  0.28
ATOM   1299  C   CYS A 325      17.232  48.891 -15.361  1.00  0.28
ATOM   1300  O   CYS A 325      17.259  49.217 -16.547  1.00  0.28
ATOM   1301  N   GLY A 326      18.056  49.563 -14.428  1.00  0.23
ATOM   1302  CA  GLY A 326      18.946  50.637 -14.858  1.00  0.23
ATOM   1303  C   GLY A 326      18.498  51.966 -14.300  1.00  0.23
ATOM   1304  O   GLY A 326      17.303  52.256 -14.245  1.00  0.23
ATOM   1305  N   GLU A 327      19.480  52.670 -13.932  1.00  0.25
ATOM   1306  CA  GLU A 327      19.288  53.906 -13.179  1.00  0.25
ATOM   1307  C   GLU A 327      20.019  53.854 -11.858  1.00  0.25
ATOM   1308  O   GLU A 327      21.050  54.503 -11.683  1.00  0.25
