# Supplementary material for: Plant virus movement proteins originated from jelly-roll capsid proteins
Source: PLoS Biol. 2023 Jun 15;21(6):e3002157. doi: 10.1371/journal.pbio.3002157 (PMC10306228; doi:10.1371/journal.pbio.3002157)
Supplement: S2 Data — (ZIP) [file pbio.3002157.s007.zip › S2_Data/NP_062900_TBSV.pdb]

ATOM      1  N   MET A   1      25.742   9.217   0.304  1.00 30.54           N  
ATOM      2  H   MET A   1      25.217   8.373   0.484  1.00 30.54           H  
ATOM      3  H2  MET A   1      25.864   9.744   1.157  1.00 30.54           H  
ATOM      4  H3  MET A   1      26.643   8.939  -0.056  1.00 30.54           H  
ATOM      5  CA  MET A   1      25.061  10.022  -0.728  1.00 30.54           C  
ATOM      6  HA  MET A   1      24.044  10.264  -0.423  1.00 30.54           H  
ATOM      7  C   MET A   1      24.992   9.136  -1.953  1.00 30.54           C  
ATOM      8  CB  MET A   1      25.824  11.325  -1.049  1.00 30.54           C  
ATOM      9  HB2 MET A   1      25.442  11.717  -1.991  1.00 30.54           H  
ATOM     10  HB3 MET A   1      26.887  11.120  -1.177  1.00 30.54           H  
ATOM     11  O   MET A   1      26.050   8.782  -2.447  1.00 30.54           O  
ATOM     12  CG  MET A   1      25.636  12.411   0.017  1.00 30.54           C  
ATOM     13  HG2 MET A   1      26.149  12.121   0.934  1.00 30.54           H  
ATOM     14  HG3 MET A   1      24.571  12.496   0.233  1.00 30.54           H  
ATOM     15  SD  MET A   1      26.213  14.051  -0.504  1.00 30.54           S  
ATOM     16  CE  MET A   1      27.707  14.264   0.501  1.00 30.54           C  
ATOM     17  HE1 MET A   1      28.429  13.483   0.262  1.00 30.54           H  
ATOM     18  HE2 MET A   1      27.451  14.217   1.560  1.00 30.54           H  
ATOM     19  HE3 MET A   1      28.151  15.236   0.285  1.00 30.54           H  
ATOM     20  N   ASP A   2      23.805   8.691  -2.361  1.00 35.05           N  
ATOM     21  H   ASP A   2      22.946   8.973  -1.912  1.00 35.05           H  
ATOM     22  CA  ASP A   2      23.669   7.842  -3.551  1.00 35.05           C  
ATOM     23  HA  ASP A   2      24.431   7.063  -3.547  1.00 35.05           H  
ATOM     24  C   ASP A   2      23.846   8.718  -4.800  1.00 35.05           C  
ATOM     25  CB  ASP A   2      22.294   7.168  -3.610  1.00 35.05           C  
ATOM     26  HB2 ASP A   2      22.241   6.671  -4.579  1.00 35.05           H  
ATOM     27  HB3 ASP A   2      21.529   7.943  -3.556  1.00 35.05           H  
ATOM     28  O   ASP A   2      22.948   9.470  -5.175  1.00 35.05           O  
ATOM     29  CG  ASP A   2      21.976   6.110  -2.560  1.00 35.05           C  
ATOM     30  OD1 ASP A   2      22.917   5.662  -1.872  1.00 35.05           O  
ATOM     31  OD2 ASP A   2      20.758   5.818  -2.443  1.00 35.05           O  
ATOM     32  N   THR A   3      25.027   8.666  -5.404  1.00 32.80           N  
ATOM     33  H   THR A   3      25.752   8.091  -4.998  1.00 32.80           H  
ATOM     34  CA  THR A   3      25.471   9.539  -6.502  1.00 32.80           C  
ATOM     35  HA  THR A   3      24.998  10.512  -6.370  1.00 32.80           H  
ATOM     36  C   THR A   3      25.037   9.089  -7.905  1.00 32.80           C  
ATOM     37  CB  THR A   3      26.998   9.753  -6.414  1.00 32.80           C  
ATOM     38  HB  THR A   3      27.417   9.988  -7.392  1.00 32.80           H  
ATOM     39  O   THR A   3      25.495   9.666  -8.882  1.00 32.80           O  
ATOM     40  CG2 THR A   3      27.335  10.906  -5.469  1.00 32.80           C  
ATOM     41 HG21 THR A   3      26.910  11.833  -5.855  1.00 32.80           H  
ATOM     42 HG22 THR A   3      26.933  10.703  -4.476  1.00 32.80           H  
ATOM     43 HG23 THR A   3      28.418  11.015  -5.404  1.00 32.80           H  
ATOM     44  OG1 THR A   3      27.641   8.607  -5.888  1.00 32.80           O  
ATOM     45  HG1 THR A   3      27.894   8.052  -6.630  1.00 32.80           H  
ATOM     46  N   GLU A   4      24.134   8.111  -8.043  1.00 33.17           N  
ATOM     47  H   GLU A   4      23.779   7.670  -7.206  1.00 33.17           H  
ATOM     48  CA  GLU A   4      23.713   7.554  -9.349  1.00 33.17           C  
ATOM     49  HA  GLU A   4      24.290   8.034 -10.139  1.00 33.17           H  
ATOM     50  C   GLU A   4      22.251   7.845  -9.724  1.00 33.17           C  
ATOM     51  CB  GLU A   4      24.028   6.056  -9.443  1.00 33.17           C  
ATOM     52  HB2 GLU A   4      23.603   5.535  -8.584  1.00 33.17           H  
ATOM     53  HB3 GLU A   4      23.572   5.661 -10.351  1.00 33.17           H  
ATOM     54  O   GLU A   4      21.589   7.065 -10.408  1.00 33.17           O  
ATOM     55  CG  GLU A   4      25.527   5.767  -9.547  1.00 33.17           C  
ATOM     56  HG2 GLU A   4      25.994   5.947  -8.578  1.00 33.17           H  
ATOM     57  HG3 GLU A   4      25.968   6.454 -10.270  1.00 33.17           H  
ATOM     58  CD  GLU A   4      25.799   4.323  -9.999  1.00 33.17           C  
ATOM     59  OE1 GLU A   4      26.926   4.073 -10.468  1.00 33.17           O  
ATOM     60  OE2 GLU A   4      24.884   3.469  -9.906  1.00 33.17           O  
ATOM     61  N   TYR A   5      21.719   8.985  -9.292  1.00 33.74           N  
ATOM     62  H   TYR A   5      22.309   9.616  -8.770  1.00 33.74           H  
ATOM     63  CA  TYR A   5      20.475   9.499  -9.855  1.00 33.74           C  
ATOM     64  HA  TYR A   5      19.938   8.706 -10.374  1.00 33.74           H  
ATOM     65  C   TYR A   5      20.843  10.550 -10.897  1.00 33.74           C  
ATOM     66  CB  TYR A   5      19.540   9.998  -8.737  1.00 33.74           C  
ATOM     67  HB2 TYR A   5      20.043  10.774  -8.159  1.00 33.74           H  
ATOM     68  HB3 TYR A   5      18.652  10.438  -9.192  1.00 33.74           H  
ATOM     69  O   TYR A   5      21.401  11.589 -10.545  1.00 33.74           O  
ATOM     70  CG  TYR A   5      19.115   8.864  -7.820  1.00 33.74           C  
ATOM     71  CD1 TYR A   5      18.090   7.985  -8.226  1.00 33.74           C  
ATOM     72  HD1 TYR A   5      17.553   8.180  -9.143  1.00 33.74           H  
ATOM     73  CD2 TYR A   5      19.858   8.585  -6.657  1.00 33.74           C  
ATOM     74  HD2 TYR A   5      20.659   9.245  -6.357  1.00 33.74           H  
ATOM     75  CE1 TYR A   5      17.881   6.775  -7.538  1.00 33.74           C  
ATOM     76  HE1 TYR A   5      17.184   6.043  -7.920  1.00 33.74           H  
ATOM     77  CE2 TYR A   5      19.656   7.370  -5.980  1.00 33.74           C  
ATOM     78  HE2 TYR A   5      20.278   7.098  -5.141  1.00 33.74           H  
ATOM     79  OH  TYR A   5      18.696   5.185  -5.946  1.00 33.74           O  
ATOM     80  HH  TYR A   5      19.521   4.957  -5.512  1.00 33.74           H  
ATOM     81  CZ  TYR A   5      18.730   6.434  -6.470  1.00 33.74           C  
ATOM     82  N   GLU A   6      20.476  10.330 -12.164  1.00 31.69           N  
ATOM     83  H   GLU A   6      20.099   9.425 -12.408  1.00 31.69           H  
ATOM     84  CA  GLU A   6      20.084  11.462 -13.006  1.00 31.69           C  
ATOM     85  HA  GLU A   6      20.888  12.196 -13.048  1.00 31.69           H  
ATOM     86  C   GLU A   6      18.902  12.080 -12.261  1.00 31.69           C  
ATOM     87  CB  GLU A   6      19.719  11.041 -14.448  1.00 31.69           C  
ATOM     88  HB2 GLU A   6      18.927  11.694 -14.816  1.00 31.69           H  
ATOM     89  HB3 GLU A   6      19.342  10.019 -14.438  1.00 31.69           H  
ATOM     90  O   GLU A   6      17.760  11.626 -12.349  1.00 31.69           O  
ATOM     91  CG  GLU A   6      20.905  11.161 -15.428  1.00 31.69           C  
ATOM     92  HG2 GLU A   6      21.206  12.208 -15.481  1.00 31.69           H  
ATOM     93  HG3 GLU A   6      21.742  10.593 -15.023  1.00 31.69           H  
ATOM     94  CD  GLU A   6      20.605  10.645 -16.856  1.00 31.69           C  
ATOM     95  OE1 GLU A   6      21.501  10.704 -17.734  1.00 31.69           O  
ATOM     96  OE2 GLU A   6      19.526  10.066 -17.103  1.00 31.69           O  
ATOM     97  N   GLN A   7      19.214  13.038 -11.389  1.00 31.17           N  
ATOM     98  H   GLN A   7      20.192  13.241 -11.240  1.00 31.17           H  
ATOM     99  CA  GLN A   7      18.232  13.873 -10.745  1.00 31.17           C  
ATOM    100  HA  GLN A   7      17.533  13.246 -10.191  1.00 31.17           H  
ATOM    101  C   GLN A   7      17.530  14.543 -11.913  1.00 31.17           C  
ATOM    102  CB  GLN A   7      18.953  14.839  -9.787  1.00 31.17           C  
ATOM    103  HB2 GLN A   7      19.491  15.597 -10.356  1.00 31.17           H  
ATOM    104  HB3 GLN A   7      19.684  14.268  -9.216  1.00 31.17           H  
ATOM    105  O   GLN A   7      18.086  15.434 -12.548  1.00 31.17           O  
ATOM    106  CG  GLN A   7      18.009  15.515  -8.785  1.00 31.17           C  
ATOM    107  HG2 GLN A   7      17.464  14.742  -8.243  1.00 31.17           H  
ATOM    108  HG3 GLN A   7      17.298  16.139  -9.325  1.00 31.17           H  
ATOM    109  CD  GLN A   7      18.751  16.383  -7.767  1.00 31.17           C  
ATOM    110  NE2 GLN A   7      18.090  16.839  -6.725  1.00 31.17           N  
ATOM    111 HE21 GLN A   7      18.631  17.450  -6.130  1.00 31.17           H  
ATOM    112 HE22 GLN A   7      17.099  16.674  -6.616  1.00 31.17           H  
ATOM    113  OE1 GLN A   7      19.930  16.664  -7.854  1.00 31.17           O  
ATOM    114  N   VAL A   8      16.364  14.015 -12.288  1.00 32.79           N  
ATOM    115  H   VAL A   8      16.096  13.125 -11.894  1.00 32.79           H  
ATOM    116  CA  VAL A   8      15.519  14.620 -13.306  1.00 32.79           C  
ATOM    117  HA  VAL A   8      16.036  14.601 -14.265  1.00 32.79           H  
ATOM    118  C   VAL A   8      15.359  16.057 -12.828  1.00 32.79           C  
ATOM    119  CB  VAL A   8      14.178  13.866 -13.431  1.00 32.79           C  
ATOM    120  HB  VAL A   8      13.640  13.918 -12.484  1.00 32.79           H  
ATOM    121  O   VAL A   8      14.744  16.294 -11.796  1.00 32.79           O  
ATOM    122  CG1 VAL A   8      13.302  14.482 -14.528  1.00 32.79           C  
ATOM    123 HG11 VAL A   8      12.365  13.930 -14.600  1.00 32.79           H  
ATOM    124 HG12 VAL A   8      13.070  15.518 -14.283  1.00 32.79           H  
ATOM    125 HG13 VAL A   8      13.818  14.438 -15.487  1.00 32.79           H  
ATOM    126  CG2 VAL A   8      14.396  12.386 -13.779  1.00 32.79           C  
ATOM    127 HG21 VAL A   8      14.966  12.297 -14.704  1.00 32.79           H  
ATOM    128 HG22 VAL A   8      14.942  11.880 -12.983  1.00 32.79           H  
ATOM    129 HG23 VAL A   8      13.434  11.887 -13.902  1.00 32.79           H  
ATOM    130  N   ASN A   9      16.017  17.002 -13.507  1.00 30.27           N  
ATOM    131  H   ASN A   9      16.664  16.678 -14.212  1.00 30.27           H  
ATOM    132  CA  ASN A   9      16.147  18.403 -13.083  1.00 30.27           C  
ATOM    133  HA  ASN A   9      16.460  18.417 -12.039  1.00 30.27           H  
ATOM    134  C   ASN A   9      14.809  19.157 -13.117  1.00 30.27           C  
ATOM    135  CB  ASN A   9      17.225  19.096 -13.946  1.00 30.27           C  
ATOM    136  HB2 ASN A   9      17.006  20.160 -14.028  1.00 30.27           H  
ATOM    137  HB3 ASN A   9      17.221  18.685 -14.955  1.00 30.27           H  
ATOM    138  O   ASN A   9      14.765  20.369 -12.924  1.00 30.27           O  
ATOM    139  CG  ASN A   9      18.626  19.013 -13.364  1.00 30.27           C  
ATOM    140  ND2 ASN A   9      19.638  19.144 -14.189  1.00 30.27           N  
ATOM    141 HD21 ASN A   9      19.498  19.282 -15.180  1.00 30.27           H  
ATOM    142 HD22 ASN A   9      20.553  19.083 -13.765  1.00 30.27           H  
ATOM    143  OD1 ASN A   9      18.836  18.881 -12.172  1.00 30.27           O  
ATOM    144  N   LYS A  10      13.702  18.451 -13.350  1.00 30.17           N  
ATOM    145  H   LYS A  10      13.803  17.446 -13.342  1.00 30.17           H  
ATOM    146  CA  LYS A  10      12.381  18.979 -13.062  1.00 30.17           C  
ATOM    147  HA  LYS A  10      12.369  20.030 -13.351  1.00 30.17           H  
ATOM    148  C   LYS A  10      12.167  18.870 -11.555  1.00 30.17           C  
ATOM    149  CB  LYS A  10      11.307  18.250 -13.867  1.00 30.17           C  
ATOM    150  HB2 LYS A  10      11.347  17.178 -13.673  1.00 30.17           H  
ATOM    151  HB3 LYS A  10      10.332  18.625 -13.555  1.00 30.17           H  
ATOM    152  O   LYS A  10      12.403  17.799 -10.995  1.00 30.17           O  
ATOM    153  CG  LYS A  10      11.507  18.531 -15.362  1.00 30.17           C  
ATOM    154  HG2 LYS A  10      11.627  19.604 -15.514  1.00 30.17           H  
ATOM    155  HG3 LYS A  10      12.400  18.020 -15.721  1.00 30.17           H  
ATOM    156  CD  LYS A  10      10.294  18.060 -16.163  1.00 30.17           C  
ATOM    157  HD2 LYS A  10       9.402  18.544 -15.766  1.00 30.17           H  
ATOM    158  HD3 LYS A  10      10.187  16.980 -16.060  1.00 30.17           H  
ATOM    159  CE  LYS A  10      10.466  18.436 -17.636  1.00 30.17           C  
ATOM    160  HE2 LYS A  10      10.693  19.501 -17.695  1.00 30.17           H  
ATOM    161  HE3 LYS A  10      11.312  17.886 -18.049  1.00 30.17           H  
ATOM    162  NZ  LYS A  10       9.228  18.145 -18.400  1.00 30.17           N  
ATOM    163  HZ1 LYS A  10       9.000  17.162 -18.360  1.00 30.17           H  
ATOM    164  HZ2 LYS A  10       9.321  18.423 -19.366  1.00 30.17           H  
ATOM    165  HZ3 LYS A  10       8.451  18.653 -18.002  1.00 30.17           H  
ATOM    166  N   PRO A  11      11.765  19.955 -10.877  1.00 32.17           N  
ATOM    167  CA  PRO A  11      11.539  19.918  -9.445  1.00 32.17           C  
ATOM    168  HA  PRO A  11      12.492  19.807  -8.927  1.00 32.17           H  
ATOM    169  C   PRO A  11      10.639  18.722  -9.126  1.00 32.17           C  
ATOM    170  CB  PRO A  11      10.917  21.274  -9.085  1.00 32.17           C  
ATOM    171  HB2 PRO A  11      10.131  21.183  -8.335  1.00 32.17           H  
ATOM    172  HB3 PRO A  11      11.700  21.943  -8.729  1.00 32.17           H  
ATOM    173  O   PRO A  11       9.546  18.595  -9.669  1.00 32.17           O  
ATOM    174  CG  PRO A  11      10.370  21.807 -10.410  1.00 32.17           C  
ATOM    175  HG2 PRO A  11      10.368  22.896 -10.443  1.00 32.17           H  
ATOM    176  HG3 PRO A  11       9.365  21.419 -10.573  1.00 32.17           H  
ATOM    177  CD  PRO A  11      11.314  21.213 -11.446  1.00 32.17           C  
ATOM    178  HD2 PRO A  11      10.772  21.070 -12.381  1.00 32.17           H  
ATOM    179  HD3 PRO A  11      12.168  21.873 -11.597  1.00 32.17           H  
ATOM    180  N   TRP A  12      11.101  17.850  -8.225  1.00 29.55           N  
ATOM    181  H   TRP A  12      12.054  17.983  -7.918  1.00 29.55           H  
ATOM    182  CA  TRP A  12      10.420  16.634  -7.745  1.00 29.55           C  
ATOM    183  HA  TRP A  12      10.303  15.943  -8.580  1.00 29.55           H  
ATOM    184  C   TRP A  12       9.011  16.890  -7.162  1.00 29.55           C  
ATOM    185  CB  TRP A  12      11.326  15.991  -6.679  1.00 29.55           C  
ATOM    186  HB2 TRP A  12      10.765  15.201  -6.179  1.00 29.55           H  
ATOM    187  HB3 TRP A  12      11.566  16.736  -5.921  1.00 29.55           H  
ATOM    188  O   TRP A  12       8.365  15.978  -6.647  1.00 29.55           O  
ATOM    189  CG  TRP A  12      12.601  15.372  -7.173  1.00 29.55           C  
ATOM    190  CD1 TRP A  12      13.725  16.025  -7.553  1.00 29.55           C  
ATOM    191  HD1 TRP A  12      13.847  17.098  -7.575  1.00 29.55           H  
ATOM    192  CD2 TRP A  12      12.874  13.955  -7.397  1.00 29.55           C  
ATOM    193  CE2 TRP A  12      14.202  13.822  -7.900  1.00 29.55           C  
ATOM    194  CE3 TRP A  12      12.117  12.770  -7.256  1.00 29.55           C  
ATOM    195  HE3 TRP A  12      11.090  12.837  -6.928  1.00 29.55           H  
ATOM    196  NE1 TRP A  12      14.661  15.117  -8.005  1.00 29.55           N  
ATOM    197  HE1 TRP A  12      15.477  15.391  -8.533  1.00 29.55           H  
ATOM    198  CH2 TRP A  12      13.983  11.418  -8.069  1.00 29.55           C  
ATOM    199  HH2 TRP A  12      14.385  10.457  -8.352  1.00 29.55           H  
ATOM    200  CZ2 TRP A  12      14.762  12.577  -8.225  1.00 29.55           C  
ATOM    201  HZ2 TRP A  12      15.763  12.514  -8.625  1.00 29.55           H  
ATOM    202  CZ3 TRP A  12      12.662  11.516  -7.593  1.00 29.55           C  
ATOM    203  HZ3 TRP A  12      12.052  10.628  -7.526  1.00 29.55           H  
ATOM    204  N   ASN A  13       8.560  18.142  -7.209  1.00 26.84           N  
ATOM    205  H   ASN A  13       9.080  18.765  -7.810  1.00 26.84           H  
ATOM    206  CA  ASN A  13       7.374  18.714  -6.607  1.00 26.84           C  
ATOM    207  HA  ASN A  13       7.139  18.166  -5.695  1.00 26.84           H  
ATOM    208  C   ASN A  13       6.124  18.623  -7.500  1.00 26.84           C  
ATOM    209  CB  ASN A  13       7.714  20.155  -6.186  1.00 26.84           C  
ATOM    210  HB2 ASN A  13       7.985  20.733  -7.070  1.00 26.84           H  
ATOM    211  HB3 ASN A  13       6.827  20.614  -5.749  1.00 26.84           H  
ATOM    212  O   ASN A  13       5.048  18.948  -7.014  1.00 26.84           O  
ATOM    213  CG  ASN A  13       8.837  20.238  -5.160  1.00 26.84           C  
ATOM    214  ND2 ASN A  13       9.390  21.413  -4.967  1.00 26.84           N  
ATOM    215 HD21 ASN A  13       9.051  22.220  -5.470  1.00 26.84           H  
ATOM    216 HD22 ASN A  13      10.125  21.470  -4.277  1.00 26.84           H  
ATOM    217  OD1 ASN A  13       9.238  19.274  -4.521  1.00 26.84           O  
ATOM    218  N   GLU A  14       6.216  18.140  -8.744  1.00 28.18           N  
ATOM    219  H   GLU A  14       7.130  17.980  -9.142  1.00 28.18           H  
ATOM    220  CA  GLU A  14       5.053  18.086  -9.656  1.00 28.18           C  
ATOM    221  HA  GLU A  14       4.295  18.782  -9.296  1.00 28.18           H  
ATOM    222  C   GLU A  14       4.307  16.735  -9.703  1.00 28.18           C  
ATOM    223  CB  GLU A  14       5.447  18.604 -11.050  1.00 28.18           C  
ATOM    224  HB2 GLU A  14       4.642  18.390 -11.753  1.00 28.18           H  
ATOM    225  HB3 GLU A  14       6.351  18.094 -11.384  1.00 28.18           H  
ATOM    226  O   GLU A  14       3.271  16.641 -10.344  1.00 28.18           O  
ATOM    227  CG  GLU A  14       5.670  20.126 -11.021  1.00 28.18           C  
ATOM    228  HG2 GLU A  14       6.491  20.348 -10.340  1.00 28.18           H  
ATOM    229  HG3 GLU A  14       4.772  20.602 -10.627  1.00 28.18           H  
ATOM    230  CD  GLU A  14       5.993  20.735 -12.396  1.00 28.18           C  
ATOM    231  OE1 GLU A  14       6.074  21.982 -12.448  1.00 28.18           O  
ATOM    232  OE2 GLU A  14       6.234  19.970 -13.359  1.00 28.18           O  
ATOM    233  N   LEU A  15       4.740  15.698  -8.971  1.00 32.91           N  
ATOM    234  H   LEU A  15       5.602  15.819  -8.459  1.00 32.91           H  
ATOM    235  CA  LEU A  15       4.071  14.375  -8.947  1.00 32.91           C  
ATOM    236  HA  LEU A  15       3.358  14.328  -9.770  1.00 32.91           H  
ATOM    237  C   LEU A  15       3.222  14.152  -7.678  1.00 32.91           C  
ATOM    238  CB  LEU A  15       5.107  13.262  -9.191  1.00 32.91           C  
ATOM    239  HB2 LEU A  15       5.875  13.339  -8.421  1.00 32.91           H  
ATOM    240  HB3 LEU A  15       4.620  12.293  -9.083  1.00 32.91           H  
ATOM    241  O   LEU A  15       3.238  13.080  -7.068  1.00 32.91           O  
ATOM    242  CG  LEU A  15       5.774  13.300 -10.579  1.00 32.91           C  
ATOM    243  HG  LEU A  15       6.172  14.296 -10.774  1.00 32.91           H  
ATOM    244  CD1 LEU A  15       6.945  12.316 -10.591  1.00 32.91           C  
ATOM    245 HD11 LEU A  15       7.669  12.590  -9.824  1.00 32.91           H  
ATOM    246 HD12 LEU A  15       7.437  12.351 -11.563  1.00 32.91           H  
ATOM    247 HD13 LEU A  15       6.581  11.304 -10.412  1.00 32.91           H  
ATOM    248  CD2 LEU A  15       4.820  12.909 -11.706  1.00 32.91           C  
ATOM    249 HD21 LEU A  15       4.372  11.934 -11.515  1.00 32.91           H  
ATOM    250 HD22 LEU A  15       4.022  13.646 -11.794  1.00 32.91           H  
ATOM    251 HD23 LEU A  15       5.348  12.888 -12.659  1.00 32.91           H  
ATOM    252  N   TYR A  16       2.537  15.196  -7.207  1.00 28.37           N  
ATOM    253  H   TYR A  16       2.498  16.023  -7.787  1.00 28.37           H  
ATOM    254  CA  TYR A  16       1.761  15.180  -5.965  1.00 28.37           C  
ATOM    255  HA  TYR A  16       2.013  14.297  -5.378  1.00 28.37           H  
ATOM    256  C   TYR A  16       0.261  15.128  -6.265  1.00 28.37           C  
ATOM    257  CB  TYR A  16       2.095  16.423  -5.111  1.00 28.37           C  
ATOM    258  HB2 TYR A  16       2.107  17.304  -5.753  1.00 28.37           H  
ATOM    259  HB3 TYR A  16       1.285  16.570  -4.395  1.00 28.37           H  
ATOM    260  O   TYR A  16      -0.313  16.133  -6.668  1.00 28.37           O  
ATOM    261  CG  TYR A  16       3.403  16.366  -4.339  1.00 28.37           C  
ATOM    262  CD1 TYR A  16       3.400  16.338  -2.933  1.00 28.37           C  
ATOM    263  HD1 TYR A  16       2.454  16.428  -2.419  1.00 28.37           H  
ATOM    264  CD2 TYR A  16       4.630  16.405  -5.020  1.00 28.37           C  
ATOM    265  HD2 TYR A  16       4.640  16.474  -6.098  1.00 28.37           H  
ATOM    266  CE1 TYR A  16       4.619  16.310  -2.217  1.00 28.37           C  
ATOM    267  HE1 TYR A  16       4.646  16.389  -1.140  1.00 28.37           H  
ATOM    268  CE2 TYR A  16       5.842  16.350  -4.310  1.00 28.37           C  
ATOM    269  HE2 TYR A  16       6.778  16.324  -4.849  1.00 28.37           H  
ATOM    270  OH  TYR A  16       7.017  16.274  -2.227  1.00 28.37           O  
ATOM    271  HH  TYR A  16       7.729  16.545  -2.811  1.00 28.37           H  
ATOM    272  CZ  TYR A  16       5.842  16.303  -2.908  1.00 28.37           C  
ATOM    273  N   LYS A  17      -0.413  14.013  -5.953  1.00 31.76           N  
ATOM    274  H   LYS A  17       0.091  13.155  -5.778  1.00 31.76           H  
ATOM    275  CA  LYS A  17      -1.856  14.054  -5.683  1.00 31.76           C  
ATOM    276  HA  LYS A  17      -2.080  15.044  -5.286  1.00 31.76           H  
ATOM    277  C   LYS A  17      -2.259  13.034  -4.627  1.00 31.76           C  
ATOM    278  CB  LYS A  17      -2.651  13.926  -6.990  1.00 31.76           C  
ATOM    279  HB2 LYS A  17      -2.672  12.883  -7.308  1.00 31.76           H  
ATOM    280  HB3 LYS A  17      -2.146  14.501  -7.765  1.00 31.76           H  
ATOM    281  O   LYS A  17      -2.006  11.840  -4.741  1.00 31.76           O  
ATOM    282  CG  LYS A  17      -4.086  14.464  -6.854  1.00 31.76           C  
ATOM    283  HG2 LYS A  17      -4.077  15.466  -6.424  1.00 31.76           H  
ATOM    284  HG3 LYS A  17      -4.667  13.800  -6.214  1.00 31.76           H  
ATOM    285  CD  LYS A  17      -4.699  14.523  -8.257  1.00 31.76           C  
ATOM    286  HD2 LYS A  17      -4.180  15.287  -8.835  1.00 31.76           H  
ATOM    287  HD3 LYS A  17      -4.527  13.566  -8.750  1.00 31.76           H  
ATOM    288  CE  LYS A  17      -6.201  14.803  -8.288  1.00 31.76           C  
ATOM    289  HE2 LYS A  17      -6.410  15.771  -7.834  1.00 31.76           H  
ATOM    290  HE3 LYS A  17      -6.705  14.027  -7.712  1.00 31.76           H  
ATOM    291  NZ  LYS A  17      -6.655  14.765  -9.704  1.00 31.76           N  
ATOM    292  HZ1 LYS A  17      -6.249  13.983 -10.198  1.00 31.76           H  
ATOM    293  HZ2 LYS A  17      -6.312  15.556 -10.230  1.00 31.76           H  
ATOM    294  HZ3 LYS A  17      -7.658  14.695  -9.798  1.00 31.76           H  
ATOM    295  N   GLU A  18      -2.841  13.550  -3.555  1.00 27.27           N  
ATOM    296  H   GLU A  18      -3.048  14.539  -3.579  1.00 27.27           H  
ATOM    297  CA  GLU A  18      -3.503  12.802  -2.495  1.00 27.27           C  
ATOM    298  HA  GLU A  18      -3.068  11.808  -2.391  1.00 27.27           H  
ATOM    299  C   GLU A  18      -4.968  12.676  -2.900  1.00 27.27           C  
ATOM    300  CB  GLU A  18      -3.303  13.591  -1.188  1.00 27.27           C  
ATOM    301  HB2 GLU A  18      -3.654  14.613  -1.329  1.00 27.27           H  
ATOM    302  HB3 GLU A  18      -2.228  13.627  -1.007  1.00 27.27           H  
ATOM    303  O   GLU A  18      -5.653  13.689  -3.007  1.00 27.27           O  
ATOM    304  CG  GLU A  18      -3.986  13.006   0.058  1.00 27.27           C  
ATOM    305  HG2 GLU A  18      -5.067  13.044  -0.076  1.00 27.27           H  
ATOM    306  HG3 GLU A  18      -3.692  11.960   0.149  1.00 27.27           H  
ATOM    307  CD  GLU A  18      -3.595  13.752   1.352  1.00 27.27           C  
ATOM    308  OE1 GLU A  18      -4.138  13.384   2.418  1.00 27.27           O  
ATOM    309  OE2 GLU A  18      -2.662  14.591   1.304  1.00 27.27           O  
ATOM    310  N   THR A  19      -5.450  11.462  -3.164  1.00 26.59           N  
ATOM    311  H   THR A  19      -4.851  10.650  -3.116  1.00 26.59           H  
ATOM    312  CA  THR A  19      -6.886  11.254  -3.385  1.00 26.59           C  
ATOM    313  HA  THR A  19      -7.417  12.134  -3.024  1.00 26.59           H  
ATOM    314  C   THR A  19      -7.356  10.076  -2.543  1.00 26.59           C  
ATOM    315  CB  THR A  19      -7.265  11.109  -4.871  1.00 26.59           C  
ATOM    316  HB  THR A  19      -7.088  10.086  -5.204  1.00 26.59           H  
ATOM    317  O   THR A  19      -6.769   8.995  -2.570  1.00 26.59           O  
ATOM    318  CG2 THR A  19      -8.731  11.481  -5.079  1.00 26.59           C  
ATOM    319 HG21 THR A  19      -9.364  10.847  -4.458  1.00 26.59           H  
ATOM    320 HG22 THR A  19      -8.895  12.527  -4.821  1.00 26.59           H  
ATOM    321 HG23 THR A  19      -8.996  11.326  -6.125  1.00 26.59           H  
ATOM    322  OG1 THR A  19      -6.528  11.994  -5.687  1.00 26.59           O  
ATOM    323  HG1 THR A  19      -5.631  11.655  -5.728  1.00 26.59           H  
ATOM    324  N   THR A  20      -8.387  10.323  -1.737  1.00 29.01           N  
ATOM    325  H   THR A  20      -8.828  11.229  -1.807  1.00 29.01           H  
ATOM    326  CA  THR A  20      -9.063   9.328  -0.900  1.00 29.01           C  
ATOM    327  HA  THR A  20      -8.430   8.453  -0.753  1.00 29.01           H  
ATOM    328  C   THR A  20     -10.330   8.917  -1.637  1.00 29.01           C  
ATOM    329  CB  THR A  20      -9.411   9.926   0.478  1.00 29.01           C  
ATOM    330  HB  THR A  20     -10.105  10.758   0.356  1.00 29.01           H  
ATOM    331  O   THR A  20     -11.284   9.688  -1.652  1.00 29.01           O  
ATOM    332  CG2 THR A  20     -10.024   8.899   1.428  1.00 29.01           C  
ATOM    333 HG21 THR A  20      -9.355   8.046   1.540  1.00 29.01           H  
ATOM    334 HG22 THR A  20     -10.984   8.558   1.040  1.00 29.01           H  
ATOM    335 HG23 THR A  20     -10.190   9.359   2.402  1.00 29.01           H  
ATOM    336  OG1 THR A  20      -8.247  10.409   1.112  1.00 29.01           O  
ATOM    337  HG1 THR A  20      -7.950  11.190   0.639  1.00 29.01           H  
ATOM    338  N   LEU A  21     -10.349   7.752  -2.286  1.00 28.72           N  
ATOM    339  H   LEU A  21      -9.516   7.182  -2.318  1.00 28.72           H  
ATOM    340  CA  LEU A  21     -11.541   7.260  -2.985  1.00 28.72           C  
ATOM    341  HA  LEU A  21     -12.431   7.732  -2.568  1.00 28.72           H  
ATOM    342  C   LEU A  21     -11.715   5.759  -2.750  1.00 28.72           C  
ATOM    343  CB  LEU A  21     -11.471   7.613  -4.486  1.00 28.72           C  
ATOM    344  HB2 LEU A  21     -10.466   7.391  -4.846  1.00 28.72           H  
ATOM    345  HB3 LEU A  21     -12.159   6.971  -5.035  1.00 28.72           H  
ATOM    346  O   LEU A  21     -11.283   4.937  -3.552  1.00 28.72           O  
ATOM    347  CG  LEU A  21     -11.826   9.074  -4.825  1.00 28.72           C  
ATOM    348  HG  LEU A  21     -11.250   9.749  -4.192  1.00 28.72           H  
ATOM    349  CD1 LEU A  21     -11.454   9.371  -6.275  1.00 28.72           C  
ATOM    350 HD11 LEU A  21     -11.660  10.417  -6.506  1.00 28.72           H  
ATOM    351 HD12 LEU A  21     -10.393   9.180  -6.437  1.00 28.72           H  
ATOM    352 HD13 LEU A  21     -12.029   8.739  -6.952  1.00 28.72           H  
ATOM    353  CD2 LEU A  21     -13.316   9.377  -4.640  1.00 28.72           C  
ATOM    354 HD21 LEU A  21     -13.592   9.285  -3.590  1.00 28.72           H  
ATOM    355 HD22 LEU A  21     -13.521  10.401  -4.954  1.00 28.72           H  
ATOM    356 HD23 LEU A  21     -13.917   8.694  -5.241  1.00 28.72           H  
ATOM    357  N   GLY A  22     -12.369   5.406  -1.642  1.00 42.00           N  
ATOM    358  H   GLY A  22     -12.645   6.137  -1.001  1.00 42.00           H  
ATOM    359  CA  GLY A  22     -12.888   4.057  -1.400  1.00 42.00           C  
ATOM    360  HA2 GLY A  22     -13.742   3.885  -2.055  1.00 42.00           H  
ATOM    361  HA3 GLY A  22     -13.242   3.989  -0.371  1.00 42.00           H  
ATOM    362  C   GLY A  22     -11.860   2.942  -1.613  1.00 42.00           C  
ATOM    363  O   GLY A  22     -10.902   2.822  -0.847  1.00 42.00           O  
ATOM    364  N   ASN A  23     -12.098   2.129  -2.645  1.00 38.36           N  
ATOM    365  H   ASN A  23     -12.891   2.341  -3.233  1.00 38.36           H  
ATOM    366  CA  ASN A  23     -11.307   0.972  -3.066  1.00 38.36           C  
ATOM    367  HA  ASN A  23     -10.655   0.682  -2.242  1.00 38.36           H  
ATOM    368  C   ASN A  23     -10.388   1.266  -4.268  1.00 38.36           C  
ATOM    369  CB  ASN A  23     -12.267  -0.202  -3.352  1.00 38.36           C  
ATOM    370  HB2 ASN A  23     -12.885  -0.392  -2.475  1.00 38.36           H  
ATOM    371  HB3 ASN A  23     -11.673  -1.097  -3.537  1.00 38.36           H  
ATOM    372  O   ASN A  23     -10.060   0.348  -5.016  1.00 38.36           O  
ATOM    373  CG  ASN A  23     -13.183   0.035  -4.548  1.00 38.36           C  
ATOM    374  ND2 ASN A  23     -13.674  -1.013  -5.164  1.00 38.36           N  
ATOM    375 HD21 ASN A  23     -13.420  -1.941  -4.855  1.00 38.36           H  
ATOM    376 HD22 ASN A  23     -14.321  -0.830  -5.918  1.00 38.36           H  
ATOM    377  OD1 ASN A  23     -13.498   1.152  -4.933  1.00 38.36           O  
ATOM    378  N   LYS A  24      -9.999   2.524  -4.510  1.00 36.19           N  
ATOM    379  H   LYS A  24     -10.329   3.259  -3.903  1.00 36.19           H  
ATOM    380  CA  LYS A  24      -9.186   2.922  -5.668  1.00 36.19           C  
ATOM    381  HA  LYS A  24      -8.792   2.032  -6.158  1.00 36.19           H  
ATOM    382  C   LYS A  24      -7.964   3.746  -5.265  1.00 36.19           C  
ATOM    383  CB  LYS A  24     -10.048   3.678  -6.685  1.00 36.19           C  
ATOM    384  HB2 LYS A  24      -9.402   3.979  -7.511  1.00 36.19           H  
ATOM    385  HB3 LYS A  24     -10.426   4.585  -6.212  1.00 36.19           H  
ATOM    386  O   LYS A  24      -8.052   4.703  -4.503  1.00 36.19           O  
ATOM    387  CG  LYS A  24     -11.234   2.875  -7.253  1.00 36.19           C  
ATOM    388  HG2 LYS A  24     -11.925   2.596  -6.458  1.00 36.19           H  
ATOM    389  HG3 LYS A  24     -10.868   1.982  -7.761  1.00 36.19           H  
ATOM    390  CD  LYS A  24     -11.947   3.789  -8.249  1.00 36.19           C  
ATOM    391  HD2 LYS A  24     -12.324   4.664  -7.719  1.00 36.19           H  
ATOM    392  HD3 LYS A  24     -11.196   4.129  -8.962  1.00 36.19           H  
ATOM    393  CE  LYS A  24     -13.089   3.154  -9.036  1.00 36.19           C  
ATOM    394  HE2 LYS A  24     -12.721   2.241  -9.504  1.00 36.19           H  
ATOM    395  HE3 LYS A  24     -13.911   2.906  -8.364  1.00 36.19           H  
ATOM    396  NZ  LYS A  24     -13.509   4.127 -10.077  1.00 36.19           N  
ATOM    397  HZ1 LYS A  24     -14.102   3.723 -10.789  1.00 36.19           H  
ATOM    398  HZ2 LYS A  24     -13.953   4.938  -9.670  1.00 36.19           H  
ATOM    399  HZ3 LYS A  24     -12.695   4.519 -10.528  1.00 36.19           H  
ATOM    400  N   LEU A  25      -6.818   3.376  -5.822  1.00 36.01           N  
ATOM    401  H   LEU A  25      -6.836   2.562  -6.419  1.00 36.01           H  
ATOM    402  CA  LEU A  25      -5.539   4.068  -5.741  1.00 36.01           C  
ATOM    403  HA  LEU A  25      -5.542   4.749  -4.890  1.00 36.01           H  
ATOM    404  C   LEU A  25      -5.321   4.880  -7.022  1.00 36.01           C  
ATOM    405  CB  LEU A  25      -4.440   2.999  -5.537  1.00 36.01           C  
ATOM    406  HB2 LEU A  25      -4.574   2.188  -6.254  1.00 36.01           H  
ATOM    407  HB3 LEU A  25      -4.549   2.570  -4.541  1.00 36.01           H  
ATOM    408  O   LEU A  25      -5.142   4.301  -8.078  1.00 36.01           O  
ATOM    409  CG  LEU A  25      -3.010   3.526  -5.714  1.00 36.01           C  
ATOM    410  HG  LEU A  25      -2.887   3.949  -6.711  1.00 36.01           H  
ATOM    411  CD1 LEU A  25      -2.760   4.629  -4.696  1.00 36.01           C  
ATOM    412 HD11 LEU A  25      -3.250   5.545  -5.024  1.00 36.01           H  
ATOM    413 HD12 LEU A  25      -1.694   4.850  -4.642  1.00 36.01           H  
ATOM    414 HD13 LEU A  25      -3.171   4.356  -3.724  1.00 36.01           H  
ATOM    415  CD2 LEU A  25      -1.988   2.397  -5.581  1.00 36.01           C  
ATOM    416 HD21 LEU A  25      -2.074   1.927  -4.601  1.00 36.01           H  
ATOM    417 HD22 LEU A  25      -2.173   1.652  -6.355  1.00 36.01           H  
ATOM    418 HD23 LEU A  25      -0.982   2.794  -5.714  1.00 36.01           H  
ATOM    419  N   THR A  26      -5.270   6.205  -6.968  1.00 36.50           N  
ATOM    420  H   THR A  26      -5.497   6.687  -6.110  1.00 36.50           H  
ATOM    421  CA  THR A  26      -4.880   7.004  -8.144  1.00 36.50           C  
ATOM    422  HA  THR A  26      -5.193   6.485  -9.050  1.00 36.50           H  
ATOM    423  C   THR A  26      -3.359   7.150  -8.187  1.00 36.50           C  
ATOM    424  CB  THR A  26      -5.592   8.361  -8.162  1.00 36.50           C  
ATOM    425  HB  THR A  26      -5.201   8.984  -7.358  1.00 36.50           H  
ATOM    426  O   THR A  26      -2.760   7.717  -7.273  1.00 36.50           O  
ATOM    427  CG2 THR A  26      -5.427   9.086  -9.495  1.00 36.50           C  
ATOM    428 HG21 THR A  26      -5.787   8.464 -10.315  1.00 36.50           H  
ATOM    429 HG22 THR A  26      -5.988  10.020  -9.479  1.00 36.50           H  
ATOM    430 HG23 THR A  26      -4.377   9.321  -9.666  1.00 36.50           H  
ATOM    431  OG1 THR A  26      -6.975   8.174  -7.954  1.00 36.50           O  
ATOM    432  HG1 THR A  26      -7.411   8.181  -8.810  1.00 36.50           H  
ATOM    433  N   VAL A  27      -2.722   6.623  -9.232  1.00 36.99           N  
ATOM    434  H   VAL A  27      -3.282   6.193  -9.954  1.00 36.99           H  
ATOM    435  CA  VAL A  27      -1.282   6.728  -9.489  1.00 36.99           C  
ATOM    436  HA  VAL A  27      -0.780   7.053  -8.578  1.00 36.99           H  
ATOM    437  C   VAL A  27      -1.062   7.775 -10.570  1.00 36.99           C  
ATOM    438  CB  VAL A  27      -0.672   5.378  -9.917  1.00 36.99           C  
ATOM    439  HB  VAL A  27      -1.098   5.066 -10.871  1.00 36.99           H  
ATOM    440  O   VAL A  27      -1.611   7.667 -11.661  1.00 36.99           O  
ATOM    441  CG1 VAL A  27       0.853   5.493 -10.067  1.00 36.99           C  
ATOM    442 HG11 VAL A  27       1.093   6.163 -10.893  1.00 36.99           H  
ATOM    443 HG12 VAL A  27       1.292   5.889  -9.152  1.00 36.99           H  
ATOM    444 HG13 VAL A  27       1.280   4.517 -10.296  1.00 36.99           H  
ATOM    445  CG2 VAL A  27      -0.960   4.284  -8.883  1.00 36.99           C  
ATOM    446 HG21 VAL A  27      -2.037   4.126  -8.815  1.00 36.99           H  
ATOM    447 HG22 VAL A  27      -0.574   4.569  -7.905  1.00 36.99           H  
ATOM    448 HG23 VAL A  27      -0.511   3.344  -9.206  1.00 36.99           H  
ATOM    449  N   ASN A  28      -0.236   8.775 -10.277  1.00 33.12           N  
ATOM    450  H   ASN A  28       0.174   8.830  -9.355  1.00 33.12           H  
ATOM    451  CA  ASN A  28       0.193   9.743 -11.274  1.00 33.12           C  
ATOM    452  HA  ASN A  28      -0.596   9.877 -12.014  1.00 33.12           H  
ATOM    453  C   ASN A  28       1.437   9.199 -11.998  1.00 33.12           C  
ATOM    454  CB  ASN A  28       0.395  11.091 -10.573  1.00 33.12           C  
ATOM    455  HB2 ASN A  28      -0.495  11.340  -9.996  1.00 33.12           H  
ATOM    456  HB3 ASN A  28       1.256  11.045  -9.905  1.00 33.12           H  
ATOM    457  O   ASN A  28       2.472   8.952 -11.368  1.00 33.12           O  
ATOM    458  CG  ASN A  28       0.631  12.185 -11.585  1.00 33.12           C  
ATOM    459  ND2 ASN A  28      -0.358  12.990 -11.893  1.00 33.12           N  
ATOM    460 HD21 ASN A  28      -0.160  13.643 -12.637  1.00 33.12           H  
ATOM    461 HD22 ASN A  28      -1.316  12.771 -11.661  1.00 33.12           H  
ATOM    462  OD1 ASN A  28       1.717  12.295 -12.114  1.00 33.12           O  
ATOM    463  N   VAL A  29       1.312   8.965 -13.305  1.00 37.28           N  
ATOM    464  H   VAL A  29       0.430   9.185 -13.745  1.00 37.28           H  
ATOM    465  CA  VAL A  29       2.421   8.577 -14.182  1.00 37.28           C  
ATOM    466  HA  VAL A  29       3.328   8.454 -13.591  1.00 37.28           H  
ATOM    467  C   VAL A  29       2.660   9.718 -15.163  1.00 37.28           C  
ATOM    468  CB  VAL A  29       2.164   7.242 -14.908  1.00 37.28           C  
ATOM    469  HB  VAL A  29       1.257   7.315 -15.509  1.00 37.28           H  
ATOM    470  O   VAL A  29       2.041   9.803 -16.221  1.00 37.28           O  
ATOM    471  CG1 VAL A  29       3.351   6.935 -15.836  1.00 37.28           C  
ATOM    472 HG11 VAL A  29       4.295   7.024 -15.298  1.00 37.28           H  
ATOM    473 HG12 VAL A  29       3.237   5.944 -16.276  1.00 37.28           H  
ATOM    474 HG13 VAL A  29       3.361   7.636 -16.670  1.00 37.28           H  
ATOM    475  CG2 VAL A  29       1.984   6.087 -13.912  1.00 37.28           C  
ATOM    476 HG21 VAL A  29       2.864   5.995 -13.275  1.00 37.28           H  
ATOM    477 HG22 VAL A  29       1.812   5.159 -14.457  1.00 37.28           H  
ATOM    478 HG23 VAL A  29       1.105   6.274 -13.296  1.00 37.28           H  
ATOM    479  N   GLY A  30       3.569  10.623 -14.810  1.00 43.36           N  
ATOM    480  H   GLY A  30       3.912  10.615 -13.861  1.00 43.36           H  
ATOM    481  CA  GLY A  30       3.869  11.777 -15.652  1.00 43.36           C  
ATOM    482  HA2 GLY A  30       4.058  11.448 -16.674  1.00 43.36           H  
ATOM    483  HA3 GLY A  30       4.763  12.276 -15.277  1.00 43.36           H  
ATOM    484  C   GLY A  30       2.728  12.795 -15.651  1.00 43.36           C  
ATOM    485  O   GLY A  30       2.571  13.525 -14.683  1.00 43.36           O  
ATOM    486  N   MET A  31       1.980  12.884 -16.752  1.00 36.14           N  
ATOM    487  H   MET A  31       2.106  12.181 -17.467  1.00 36.14           H  
ATOM    488  CA  MET A  31       0.900  13.870 -16.941  1.00 36.14           C  
ATOM    489  HA  MET A  31       0.966  14.637 -16.170  1.00 36.14           H  
ATOM    490  C   MET A  31      -0.500  13.252 -16.812  1.00 36.14           C  
ATOM    491  CB  MET A  31       1.069  14.563 -18.306  1.00 36.14           C  
ATOM    492  HB2 MET A  31       1.085  13.796 -19.080  1.00 36.14           H  
ATOM    493  HB3 MET A  31       0.215  15.213 -18.500  1.00 36.14           H  
ATOM    494  O   MET A  31      -1.491  13.973 -16.893  1.00 36.14           O  
ATOM    495  CG  MET A  31       2.355  15.398 -18.410  1.00 36.14           C  
ATOM    496  HG2 MET A  31       2.686  15.381 -19.448  1.00 36.14           H  
ATOM    497  HG3 MET A  31       3.140  14.929 -17.816  1.00 36.14           H  
ATOM    498  SD  MET A  31       2.221  17.136 -17.903  1.00 36.14           S  
ATOM    499  CE  MET A  31       1.643  17.871 -19.457  1.00 36.14           C  
ATOM    500  HE1 MET A  31       1.500  18.942 -19.318  1.00 36.14           H  
ATOM    501  HE2 MET A  31       2.379  17.702 -20.243  1.00 36.14           H  
ATOM    502  HE3 MET A  31       0.694  17.419 -19.743  1.00 36.14           H  
ATOM    503  N   GLU A  32      -0.596  11.933 -16.621  1.00 31.44           N  
ATOM    504  H   GLU A  32       0.244  11.383 -16.508  1.00 31.44           H  
ATOM    505  CA  GLU A  32      -1.868  11.210 -16.595  1.00 31.44           C  
ATOM    506  HA  GLU A  32      -2.680  11.908 -16.797  1.00 31.44           H  
ATOM    507  C   GLU A  32      -2.138  10.607 -15.208  1.00 31.44           C  
ATOM    508  CB  GLU A  32      -1.915  10.160 -17.719  1.00 31.44           C  
ATOM    509  HB2 GLU A  32      -1.069   9.481 -17.615  1.00 31.44           H  
ATOM    510  HB3 GLU A  32      -2.838   9.589 -17.613  1.00 31.44           H  
ATOM    511  O   GLU A  32      -1.283   9.949 -14.603  1.00 31.44           O  
ATOM    512  CG  GLU A  32      -1.891  10.814 -19.116  1.00 31.44           C  
ATOM    513  HG2 GLU A  32      -0.962  11.373 -19.229  1.00 31.44           H  
ATOM    514  HG3 GLU A  32      -2.717  11.523 -19.177  1.00 31.44           H  
ATOM    515  CD  GLU A  32      -2.006   9.815 -20.281  1.00 31.44           C  
ATOM    516  OE1 GLU A  32      -1.930  10.287 -21.439  1.00 31.44           O  
ATOM    517  OE2 GLU A  32      -2.158   8.598 -20.025  1.00 31.44           O  
ATOM    518  N   ASP A  33      -3.352  10.845 -14.706  1.00 36.79           N  
ATOM    519  H   ASP A  33      -3.998  11.384 -15.264  1.00 36.79           H  
ATOM    520  CA  ASP A  33      -3.892  10.203 -13.509  1.00 36.79           C  
ATOM    521  HA  ASP A  33      -3.094  10.042 -12.784  1.00 36.79           H  
ATOM    522  C   ASP A  33      -4.469   8.834 -13.916  1.00 36.79           C  
ATOM    523  CB  ASP A  33      -4.980  11.099 -12.859  1.00 36.79           C  
ATOM    524  HB2 ASP A  33      -5.648  11.470 -13.636  1.00 36.79           H  
ATOM    525  HB3 ASP A  33      -5.575  10.470 -12.197  1.00 36.79           H  
ATOM    526  O   ASP A  33      -5.426   8.767 -14.689  1.00 36.79           O  
ATOM    527  CG  ASP A  33      -4.483  12.293 -12.013  1.00 36.79           C  
ATOM    528  OD1 ASP A  33      -3.270  12.363 -11.699  1.00 36.79           O  
ATOM    529  OD2 ASP A  33      -5.346  13.100 -11.564  1.00 36.79           O  
ATOM    530  N   GLN A  34      -3.924   7.733 -13.386  1.00 36.78           N  
ATOM    531  H   GLN A  34      -3.095   7.825 -12.818  1.00 36.78           H  
ATOM    532  CA  GLN A  34      -4.477   6.390 -13.586  1.00 36.78           C  
ATOM    533  HA  GLN A  34      -5.289   6.455 -14.311  1.00 36.78           H  
ATOM    534  C   GLN A  34      -5.078   5.850 -12.284  1.00 36.78           C  
ATOM    535  CB  GLN A  34      -3.419   5.457 -14.202  1.00 36.78           C  
ATOM    536  HB2 GLN A  34      -2.624   5.264 -13.481  1.00 36.78           H  
ATOM    537  HB3 GLN A  34      -2.986   5.951 -15.072  1.00 36.78           H  
ATOM    538  O   GLN A  34      -4.395   5.735 -11.269  1.00 36.78           O  
ATOM    539  CG  GLN A  34      -4.049   4.129 -14.656  1.00 36.78           C  
ATOM    540  HG2 GLN A  34      -4.957   4.344 -15.219  1.00 36.78           H  
ATOM    541  HG3 GLN A  34      -4.325   3.537 -13.783  1.00 36.78           H  
ATOM    542  CD  GLN A  34      -3.117   3.294 -15.532  1.00 36.78           C  
ATOM    543  NE2 GLN A  34      -3.521   2.959 -16.738  1.00 36.78           N  
ATOM    544 HE21 GLN A  34      -4.372   3.360 -17.105  1.00 36.78           H  
ATOM    545 HE22 GLN A  34      -2.814   2.543 -17.327  1.00 36.78           H  
ATOM    546  OE1 GLN A  34      -2.027   2.892 -15.154  1.00 36.78           O  
ATOM    547  N   GLU A  35      -6.364   5.495 -12.302  1.00 38.27           N  
ATOM    548  H   GLU A  35      -6.892   5.629 -13.153  1.00 38.27           H  
ATOM    549  CA  GLU A  35      -7.028   4.822 -11.181  1.00 38.27           C  
ATOM    550  HA  GLU A  35      -6.664   5.254 -10.248  1.00 38.27           H  
ATOM    551  C   GLU A  35      -6.699   3.321 -11.163  1.00 38.27           C  
ATOM    552  CB  GLU A  35      -8.552   5.020 -11.214  1.00 38.27           C  
ATOM    553  HB2 GLU A  35      -8.976   4.422 -10.407  1.00 38.27           H  
ATOM    554  HB3 GLU A  35      -8.943   4.644 -12.160  1.00 38.27           H  
ATOM    555  O   GLU A  35      -6.889   2.601 -12.140  1.00 38.27           O  
ATOM    556  CG  GLU A  35      -9.003   6.475 -11.024  1.00 38.27           C  
ATOM    557  HG2 GLU A  35      -8.677   7.062 -11.882  1.00 38.27           H  
ATOM    558  HG3 GLU A  35      -8.512   6.873 -10.135  1.00 38.27           H  
ATOM    559  CD  GLU A  35     -10.532   6.617 -10.858  1.00 38.27           C  
ATOM    560  OE1 GLU A  35     -10.964   7.747 -10.557  1.00 38.27           O  
ATOM    561  OE2 GLU A  35     -11.281   5.603 -10.946  1.00 38.27           O  
ATOM    562  N   VAL A  36      -6.245   2.839 -10.014  1.00 40.19           N  
ATOM    563  H   VAL A  36      -6.062   3.513  -9.285  1.00 40.19           H  
ATOM    564  CA  VAL A  36      -5.812   1.471  -9.731  1.00 40.19           C  
ATOM    565  HA  VAL A  36      -5.918   0.858 -10.626  1.00 40.19           H  
ATOM    566  C   VAL A  36      -6.705   0.945  -8.607  1.00 40.19           C  
ATOM    567  CB  VAL A  36      -4.318   1.449  -9.331  1.00 40.19           C  
ATOM    568  HB  VAL A  36      -4.172   2.058  -8.439  1.00 40.19           H  
ATOM    569  O   VAL A  36      -6.435   1.203  -7.438  1.00 40.19           O  
ATOM    570  CG1 VAL A  36      -3.788   0.047  -9.000  1.00 40.19           C  
ATOM    571 HG11 VAL A  36      -4.439  -0.460  -8.287  1.00 40.19           H  
ATOM    572 HG12 VAL A  36      -3.684  -0.542  -9.910  1.00 40.19           H  
ATOM    573 HG13 VAL A  36      -2.803   0.142  -8.542  1.00 40.19           H  
ATOM    574  CG2 VAL A  36      -3.443   2.049 -10.437  1.00 40.19           C  
ATOM    575 HG21 VAL A  36      -3.533   1.468 -11.354  1.00 40.19           H  
ATOM    576 HG22 VAL A  36      -2.404   2.078 -10.107  1.00 40.19           H  
ATOM    577 HG23 VAL A  36      -3.739   3.079 -10.641  1.00 40.19           H  
ATOM    578  N   PRO A  37      -7.806   0.238  -8.890  1.00 38.47           N  
ATOM    579  CA  PRO A  37      -8.606  -0.384  -7.838  1.00 38.47           C  
ATOM    580  HA  PRO A  37      -9.045   0.398  -7.218  1.00 38.47           H  
ATOM    581  C   PRO A  37      -7.757  -1.306  -6.935  1.00 38.47           C  
ATOM    582  CB  PRO A  37      -9.760  -1.076  -8.571  1.00 38.47           C  
ATOM    583  HB2 PRO A  37     -10.010  -2.043  -8.135  1.00 38.47           H  
ATOM    584  HB3 PRO A  37     -10.636  -0.428  -8.544  1.00 38.47           H  
ATOM    585  O   PRO A  37      -7.057  -2.185  -7.422  1.00 38.47           O  
ATOM    586  CG  PRO A  37      -9.287  -1.213 -10.019  1.00 38.47           C  
ATOM    587  HG2 PRO A  37     -10.121  -1.200 -10.720  1.00 38.47           H  
ATOM    588  HG3 PRO A  37      -8.712  -2.132 -10.131  1.00 38.47           H  
ATOM    589  CD  PRO A  37      -8.380  -0.002 -10.202  1.00 38.47           C  
ATOM    590  HD2 PRO A  37      -8.976   0.863 -10.493  1.00 38.47           H  
ATOM    591  HD3 PRO A  37      -7.637  -0.203 -10.973  1.00 38.47           H  
ATOM    592  N   LEU A  38      -7.789  -1.121  -5.615  1.00 41.56           N  
ATOM    593  H   LEU A  38      -8.440  -0.434  -5.262  1.00 41.56           H  
ATOM    594  CA  LEU A  38      -7.226  -2.065  -4.646  1.00 41.56           C  
ATOM    595  HA  LEU A  38      -6.393  -2.610  -5.089  1.00 41.56           H  
ATOM    596  C   LEU A  38      -8.324  -3.072  -4.318  1.00 41.56           C  
ATOM    597  CB  LEU A  38      -6.725  -1.330  -3.390  1.00 41.56           C  
ATOM    598  HB2 LEU A  38      -7.535  -0.707  -3.011  1.00 41.56           H  
ATOM    599  HB3 LEU A  38      -6.491  -2.071  -2.625  1.00 41.56           H  
ATOM    600  O   LEU A  38      -9.283  -2.753  -3.615  1.00 41.56           O  
ATOM    601  CG  LEU A  38      -5.483  -0.451  -3.617  1.00 41.56           C  
ATOM    602  HG  LEU A  38      -5.679   0.260  -4.420  1.00 41.56           H  
ATOM    603  CD1 LEU A  38      -5.186   0.337  -2.343  1.00 41.56           C  
ATOM    604 HD11 LEU A  38      -6.040   0.971  -2.102  1.00 41.56           H  
ATOM    605 HD12 LEU A  38      -4.317   0.974  -2.505  1.00 41.56           H  
ATOM    606 HD13 LEU A  38      -4.994  -0.350  -1.519  1.00 41.56           H  
ATOM    607  CD2 LEU A  38      -4.232  -1.264  -3.965  1.00 41.56           C  
ATOM    608 HD21 LEU A  38      -4.366  -1.753  -4.930  1.00 41.56           H  
ATOM    609 HD22 LEU A  38      -3.369  -0.603  -4.038  1.00 41.56           H  
ATOM    610 HD23 LEU A  38      -4.052  -2.023  -3.203  1.00 41.56           H  
ATOM    611  N   LEU A  39      -8.223  -4.265  -4.893  1.00 36.80           N  
ATOM    612  H   LEU A  39      -7.402  -4.480  -5.440  1.00 36.80           H  
ATOM    613  CA  LEU A  39      -9.241  -5.300  -4.758  1.00 36.80           C  
ATOM    614  HA  LEU A  39     -10.120  -4.861  -4.286  1.00 36.80           H  
ATOM    615  C   LEU A  39      -8.737  -6.430  -3.842  1.00 36.80           C  
ATOM    616  CB  LEU A  39      -9.661  -5.791  -6.152  1.00 36.80           C  
ATOM    617  HB2 LEU A  39     -10.407  -6.573  -6.012  1.00 36.80           H  
ATOM    618  HB3 LEU A  39      -8.780  -6.217  -6.632  1.00 36.80           H  
ATOM    619  O   LEU A  39      -7.525  -6.640  -3.735  1.00 36.80           O  
ATOM    620  CG  LEU A  39     -10.250  -4.697  -7.067  1.00 36.80           C  
ATOM    621  HG  LEU A  39      -9.593  -3.828  -7.028  1.00 36.80           H  
ATOM    622  CD1 LEU A  39     -10.359  -5.108  -8.533  1.00 36.80           C  
ATOM    623 HD11 LEU A  39     -10.604  -4.235  -9.138  1.00 36.80           H  
ATOM    624 HD12 LEU A  39      -9.397  -5.492  -8.873  1.00 36.80           H  
ATOM    625 HD13 LEU A  39     -11.150  -5.847  -8.660  1.00 36.80           H  
ATOM    626  CD2 LEU A  39     -11.652  -4.281  -6.614  1.00 36.80           C  
ATOM    627 HD21 LEU A  39     -11.601  -3.859  -5.610  1.00 36.80           H  
ATOM    628 HD22 LEU A  39     -12.043  -3.518  -7.286  1.00 36.80           H  
ATOM    629 HD23 LEU A  39     -12.318  -5.144  -6.617  1.00 36.80           H  
ATOM    630  N   PRO A  40      -9.642  -7.172  -3.176  1.00 36.71           N  
ATOM    631  CA  PRO A  40      -9.298  -8.423  -2.503  1.00 36.71           C  
ATOM    632  HA  PRO A  40      -8.622  -8.200  -1.677  1.00 36.71           H  
ATOM    633  C   PRO A  40      -8.620  -9.413  -3.464  1.00 36.71           C  
ATOM    634  CB  PRO A  40     -10.614  -8.976  -1.945  1.00 36.71           C  
ATOM    635  HB2 PRO A  40     -11.038  -9.703  -2.638  1.00 36.71           H  
ATOM    636  HB3 PRO A  40     -10.476  -9.426  -0.962  1.00 36.71           H  
ATOM    637  O   PRO A  40      -8.739  -9.278  -4.682  1.00 36.71           O  
ATOM    638  CG  PRO A  40     -11.530  -7.756  -1.880  1.00 36.71           C  
ATOM    639  HG2 PRO A  40     -12.578  -8.037  -1.980  1.00 36.71           H  
ATOM    640  HG3 PRO A  40     -11.362  -7.224  -0.943  1.00 36.71           H  
ATOM    641  CD  PRO A  40     -11.060  -6.895  -3.046  1.00 36.71           C  
ATOM    642  HD2 PRO A  40     -11.250  -5.846  -2.820  1.00 36.71           H  
ATOM    643  HD3 PRO A  40     -11.576  -7.192  -3.959  1.00 36.71           H  
ATOM    644  N   SER A  41      -7.923 -10.409  -2.904  1.00 43.81           N  
ATOM    645  H   SER A  41      -8.005 -10.500  -1.902  1.00 43.81           H  
ATOM    646  CA  SER A  41      -6.941 -11.310  -3.551  1.00 43.81           C  
ATOM    647  HA  SER A  41      -6.031 -10.737  -3.731  1.00 43.81           H  
ATOM    648  C   SER A  41      -7.322 -11.951  -4.897  1.00 43.81           C  
ATOM    649  CB  SER A  41      -6.605 -12.445  -2.572  1.00 43.81           C  
ATOM    650  HB2 SER A  41      -5.859 -13.104  -3.016  1.00 43.81           H  
ATOM    651  HB3 SER A  41      -6.196 -12.021  -1.655  1.00 43.81           H  
ATOM    652  O   SER A  41      -6.450 -12.482  -5.583  1.00 43.81           O  
ATOM    653  OG  SER A  41      -7.771 -13.187  -2.264  1.00 43.81           O  
ATOM    654  HG  SER A  41      -7.554 -13.891  -1.649  1.00 43.81           H  
ATOM    655  N   ASN A  42      -8.591 -11.907  -5.294  1.00 30.67           N  
ATOM    656  H   ASN A  42      -9.238 -11.393  -4.714  1.00 30.67           H  
ATOM    657  CA  ASN A  42      -9.121 -12.460  -6.531  1.00 30.67           C  
ATOM    658  HA  ASN A  42      -8.398 -13.185  -6.905  1.00 30.67           H  
ATOM    659  C   ASN A  42      -9.281 -11.463  -7.694  1.00 30.67           C  
ATOM    660  CB  ASN A  42     -10.399 -13.258  -6.215  1.00 30.67           C  
ATOM    661  HB2 ASN A  42     -10.108 -14.156  -5.669  1.00 30.67           H  
ATOM    662  HB3 ASN A  42     -10.859 -13.579  -7.149  1.00 30.67           H  
ATOM    663  O   ASN A  42      -9.678 -11.895  -8.774  1.00 30.67           O  
ATOM    664  CG  ASN A  42     -11.455 -12.552  -5.375  1.00 30.67           C  
ATOM    665  ND2 ASN A  42     -12.584 -13.193  -5.193  1.00 30.67           N  
ATOM    666 HD21 ASN A  42     -13.232 -12.791  -4.530  1.00 30.67           H  
ATOM    667 HD22 ASN A  42     -12.715 -14.110  -5.596  1.00 30.67           H  
ATOM    668  OD1 ASN A  42     -11.298 -11.467  -4.834  1.00 30.67           O  
ATOM    669  N   PHE A  43      -8.933 -10.179  -7.551  1.00 29.59           N  
ATOM    670  H   PHE A  43      -8.651  -9.839  -6.643  1.00 29.59           H  
ATOM    671  CA  PHE A  43      -8.935  -9.256  -8.692  1.00 29.59           C  
ATOM    672  HA  PHE A  43      -9.060  -9.824  -9.614  1.00 29.59           H  
ATOM    673  C   PHE A  43      -7.604  -8.506  -8.831  1.00 29.59           C  
ATOM    674  CB  PHE A  43     -10.138  -8.326  -8.628  1.00 29.59           C  
ATOM    675  HB2 PHE A  43     -10.082  -7.783  -7.685  1.00 29.59           H  
ATOM    676  HB3 PHE A  43     -10.044  -7.628  -9.460  1.00 29.59           H  
ATOM    677  O   PHE A  43      -7.194  -7.714  -7.987  1.00 29.59           O  
ATOM    678  CG  PHE A  43     -11.503  -8.977  -8.713  1.00 29.59           C  
ATOM    679  CD1 PHE A  43     -12.147  -9.082  -9.959  1.00 29.59           C  
ATOM    680  HD1 PHE A  43     -11.669  -8.703 -10.850  1.00 29.59           H  
ATOM    681  CD2 PHE A  43     -12.132  -9.475  -7.556  1.00 29.59           C  
ATOM    682  HD2 PHE A  43     -11.632  -9.410  -6.601  1.00 29.59           H  
ATOM    683  CE1 PHE A  43     -13.406  -9.699 -10.053  1.00 29.59           C  
ATOM    684  HE1 PHE A  43     -13.889  -9.796 -11.015  1.00 29.59           H  
ATOM    685  CE2 PHE A  43     -13.387 -10.102  -7.652  1.00 29.59           C  
ATOM    686  HE2 PHE A  43     -13.841 -10.527  -6.769  1.00 29.59           H  
ATOM    687  CZ  PHE A  43     -14.024 -10.214  -8.901  1.00 29.59           C  
ATOM    688  HZ  PHE A  43     -14.979 -10.712  -8.982  1.00 29.59           H  
ATOM    689  N   LEU A  44      -6.910  -8.802  -9.929  1.00 30.22           N  
ATOM    690  H   LEU A  44      -7.334  -9.448 -10.580  1.00 30.22           H  
ATOM    691  CA  LEU A  44      -5.606  -8.255 -10.289  1.00 30.22           C  
ATOM    692  HA  LEU A  44      -4.964  -8.216  -9.409  1.00 30.22           H  
ATOM    693  C   LEU A  44      -5.759  -6.844 -10.855  1.00 30.22           C  
ATOM    694  CB  LEU A  44      -4.984  -9.174 -11.359  1.00 30.22           C  
ATOM    695  HB2 LEU A  44      -4.141  -8.662 -11.824  1.00 30.22           H  
ATOM    696  HB3 LEU A  44      -5.729  -9.335 -12.138  1.00 30.22           H  
ATOM    697  O   LEU A  44      -6.335  -6.679 -11.931  1.00 30.22           O  
ATOM    698  CG  LEU A  44      -4.507 -10.535 -10.827  1.00 30.22           C  
ATOM    699  HG  LEU A  44      -5.202 -10.912 -10.077  1.00 30.22           H  
ATOM    700  CD1 LEU A  44      -4.434 -11.550 -11.966  1.00 30.22           C  
ATOM    701 HD11 LEU A  44      -3.741 -11.207 -12.735  1.00 30.22           H  
ATOM    702 HD12 LEU A  44      -5.424 -11.689 -12.401  1.00 30.22           H  
ATOM    703 HD13 LEU A  44      -4.093 -12.510 -11.578  1.00 30.22           H  
ATOM    704  CD2 LEU A  44      -3.116 -10.405 -10.213  1.00 30.22           C  
ATOM    705 HD21 LEU A  44      -2.412 -10.035 -10.959  1.00 30.22           H  
ATOM    706 HD22 LEU A  44      -3.153  -9.718  -9.368  1.00 30.22           H  
ATOM    707 HD23 LEU A  44      -2.782 -11.378  -9.854  1.00 30.22           H  
ATOM    708  N   THR A  45      -5.162  -5.850 -10.205  1.00 35.80           N  
ATOM    709  H   THR A  45      -4.779  -6.013  -9.285  1.00 35.80           H  
ATOM    710  CA  THR A  45      -5.073  -4.504 -10.777  1.00 35.80           C  
ATOM    711  HA  THR A  45      -5.710  -4.446 -11.660  1.00 35.80           H  
ATOM    712  C   THR A  45      -3.649  -4.208 -11.207  1.00 35.80           C  
ATOM    713  CB  THR A  45      -5.593  -3.441  -9.828  1.00 35.80           C  
ATOM    714  HB  THR A  45      -4.912  -3.309  -8.987  1.00 35.80           H  
ATOM    715  O   THR A  45      -2.732  -4.191 -10.394  1.00 35.80           O  
ATOM    716  CG2 THR A  45      -5.772  -2.139 -10.594  1.00 35.80           C  
ATOM    717 HG21 THR A  45      -5.999  -1.359  -9.866  1.00 35.80           H  
ATOM    718 HG22 THR A  45      -4.868  -1.869 -11.139  1.00 35.80           H  
ATOM    719 HG23 THR A  45      -6.590  -2.235 -11.308  1.00 35.80           H  
ATOM    720  OG1 THR A  45      -6.863  -3.827  -9.374  1.00 35.80           O  
ATOM    721  HG1 THR A  45      -7.029  -3.282  -8.601  1.00 35.80           H  
ATOM    722  N   LYS A  46      -3.464  -3.983 -12.508  1.00 37.35           N  
ATOM    723  H   LYS A  46      -4.283  -3.945 -13.097  1.00 37.35           H  
ATOM    724  CA  LYS A  46      -2.168  -3.690 -13.126  1.00 37.35           C  
ATOM    725  HA  LYS A  46      -1.367  -4.098 -12.509  1.00 37.35           H  
ATOM    726  C   LYS A  46      -1.980  -2.178 -13.203  1.00 37.35           C  
ATOM    727  CB  LYS A  46      -2.099  -4.333 -14.523  1.00 37.35           C  
ATOM    728  HB2 LYS A  46      -1.117  -4.128 -14.949  1.00 37.35           H  
ATOM    729  HB3 LYS A  46      -2.852  -3.881 -15.168  1.00 37.35           H  
ATOM    730  O   LYS A  46      -2.868  -1.492 -13.702  1.00 37.35           O  
ATOM    731  CG  LYS A  46      -2.323  -5.853 -14.477  1.00 37.35           C  
ATOM    732  HG2 LYS A  46      -1.610  -6.285 -13.775  1.00 37.35           H  
ATOM    733  HG3 LYS A  46      -3.332  -6.071 -14.127  1.00 37.35           H  
ATOM    734  CD  LYS A  46      -2.129  -6.505 -15.849  1.00 37.35           C  
ATOM    735  HD2 LYS A  46      -1.138  -6.255 -16.228  1.00 37.35           H  
ATOM    736  HD3 LYS A  46      -2.881  -6.117 -16.537  1.00 37.35           H  
ATOM    737  CE  LYS A  46      -2.266  -8.027 -15.721  1.00 37.35           C  
ATOM    738  HE2 LYS A  46      -1.510  -8.382 -15.020  1.00 37.35           H  
ATOM    739  HE3 LYS A  46      -3.245  -8.258 -15.302  1.00 37.35           H  
ATOM    740  NZ  LYS A  46      -2.095  -8.697 -17.034  1.00 37.35           N  
ATOM    741  HZ1 LYS A  46      -1.195  -8.462 -17.428  1.00 37.35           H  
ATOM    742  HZ2 LYS A  46      -2.811  -8.400 -17.681  1.00 37.35           H  
ATOM    743  HZ3 LYS A  46      -2.142  -9.700 -16.932  1.00 37.35           H  
ATOM    744  N   VAL A  47      -0.837  -1.666 -12.753  1.00 38.48           N  
ATOM    745  H   VAL A  47      -0.134  -2.288 -12.381  1.00 38.48           H  
ATOM    746  CA  VAL A  47      -0.462  -0.262 -12.979  1.00 38.48           C  
ATOM    747  HA  VAL A  47      -1.360   0.331 -13.152  1.00 38.48           H  
ATOM    748  C   VAL A  47       0.397  -0.205 -14.235  1.00 38.48           C  
ATOM    749  CB  VAL A  47       0.267   0.356 -11.771  1.00 38.48           C  
ATOM    750  HB  VAL A  47       1.260  -0.083 -11.676  1.00 38.48           H  
ATOM    751  O   VAL A  47       1.460  -0.826 -14.285  1.00 38.48           O  
ATOM    752  CG1 VAL A  47       0.424   1.870 -11.955  1.00 38.48           C  
ATOM    753 HG11 VAL A  47      -0.553   2.348 -12.018  1.00 38.48           H  
ATOM    754 HG12 VAL A  47       0.983   2.088 -12.865  1.00 38.48           H  
ATOM    755 HG13 VAL A  47       0.976   2.284 -11.111  1.00 38.48           H  
ATOM    756  CG2 VAL A  47      -0.498   0.083 -10.472  1.00 38.48           C  
ATOM    757 HG21 VAL A  47      -0.214   0.792  -9.694  1.00 38.48           H  
ATOM    758 HG22 VAL A  47      -1.569   0.137 -10.667  1.00 38.48           H  
ATOM    759 HG23 VAL A  47      -0.270  -0.924 -10.121  1.00 38.48           H  
ATOM    760  N   ARG A  48      -0.048   0.525 -15.263  1.00 39.58           N  
ATOM    761  H   ARG A  48      -0.874   1.093 -15.140  1.00 39.58           H  
ATOM    762  CA  ARG A  48       0.756   0.739 -16.471  1.00 39.58           C  
ATOM    763  HA  ARG A  48       1.482  -0.066 -16.587  1.00 39.58           H  
ATOM    764  C   ARG A  48       1.543   2.025 -16.320  1.00 39.58           C  
ATOM    765  CB  ARG A  48      -0.111   0.764 -17.734  1.00 39.58           C  
ATOM    766  HB2 ARG A  48       0.489   1.184 -18.541  1.00 39.58           H  
ATOM    767  HB3 ARG A  48      -0.983   1.402 -17.586  1.00 39.58           H  
ATOM    768  O   ARG A  48       1.001   3.113 -16.459  1.00 39.58           O  
ATOM    769  CG  ARG A  48      -0.544  -0.648 -18.130  1.00 39.58           C  
ATOM    770  HG2 ARG A  48      -1.337  -0.995 -17.467  1.00 39.58           H  
ATOM    771  HG3 ARG A  48       0.309  -1.319 -18.033  1.00 39.58           H  
ATOM    772  CD  ARG A  48      -1.033  -0.652 -19.578  1.00 39.58           C  
ATOM    773  HD2 ARG A  48      -1.982  -0.118 -19.630  1.00 39.58           H  
ATOM    774  HD3 ARG A  48      -0.300  -0.140 -20.202  1.00 39.58           H  
ATOM    775  NE  ARG A  48      -1.175  -2.025 -20.073  1.00 39.58           N  
ATOM    776  HE  ARG A  48      -0.504  -2.690 -19.717  1.00 39.58           H  
ATOM    777  NH1 ARG A  48      -2.577  -1.586 -21.843  1.00 39.58           N  
ATOM    778 HH11 ARG A  48      -3.099  -1.911 -22.645  1.00 39.58           H  
ATOM    779 HH12 ARG A  48      -2.515  -0.601 -21.631  1.00 39.58           H  
ATOM    780  NH2 ARG A  48      -1.894  -3.681 -21.403  1.00 39.58           N  
ATOM    781 HH21 ARG A  48      -1.229  -4.248 -20.898  1.00 39.58           H  
ATOM    782 HH22 ARG A  48      -2.343  -4.017 -22.243  1.00 39.58           H  
ATOM    783  CZ  ARG A  48      -1.891  -2.417 -21.103  1.00 39.58           C  
ATOM    784  N   VAL A  49       2.840   1.898 -16.059  1.00 44.34           N  
ATOM    785  H   VAL A  49       3.231   0.972 -15.961  1.00 44.34           H  
ATOM    786  CA  VAL A  49       3.743   3.049 -16.067  1.00 44.34           C  
ATOM    787  HA  VAL A  49       3.152   3.945 -15.877  1.00 44.34           H  
ATOM    788  C   VAL A  49       4.347   3.166 -17.466  1.00 44.34           C  
ATOM    789  CB  VAL A  49       4.786   2.975 -14.937  1.00 44.34           C  
ATOM    790  HB  VAL A  49       5.478   2.154 -15.121  1.00 44.34           H  
ATOM    791  O   VAL A  49       5.325   2.495 -17.777  1.00 44.34           O  
ATOM    792  CG1 VAL A  49       5.569   4.288 -14.850  1.00 44.34           C  
ATOM    793 HG11 VAL A  49       4.895   5.097 -14.567  1.00 44.34           H  
ATOM    794 HG12 VAL A  49       6.336   4.216 -14.079  1.00 44.34           H  
ATOM    795 HG13 VAL A  49       6.046   4.509 -15.805  1.00 44.34           H  
ATOM    796  CG2 VAL A  49       4.117   2.760 -13.568  1.00 44.34           C  
ATOM    797 HG21 VAL A  49       4.870   2.790 -12.780  1.00 44.34           H  
ATOM    798 HG22 VAL A  49       3.375   3.537 -13.384  1.00 44.34           H  
ATOM    799 HG23 VAL A  49       3.628   1.787 -13.536  1.00 44.34           H  
ATOM    800  N   GLY A  50       3.728   3.970 -18.334  1.00 40.65           N  
ATOM    801  H   GLY A  50       2.894   4.454 -18.034  1.00 40.65           H  
ATOM    802  CA  GLY A  50       4.176   4.172 -19.716  1.00 40.65           C  
ATOM    803  HA2 GLY A  50       3.380   4.652 -20.285  1.00 40.65           H  
ATOM    804  HA3 GLY A  50       4.395   3.208 -20.175  1.00 40.65           H  
ATOM    805  C   GLY A  50       5.424   5.053 -19.803  1.00 40.65           C  
ATOM    806  O   GLY A  50       5.316   6.242 -20.084  1.00 40.65           O  
ATOM    807  N   LEU A  51       6.610   4.492 -19.555  1.00 47.84           N  
ATOM    808  H   LEU A  51       6.630   3.516 -19.296  1.00 47.84           H  
ATOM    809  CA  LEU A  51       7.888   5.198 -19.707  1.00 47.84           C  
ATOM    810  HA  LEU A  51       7.718   6.127 -20.252  1.00 47.84           H  
ATOM    811  C   LEU A  51       8.859   4.380 -20.566  1.00 47.84           C  
ATOM    812  CB  LEU A  51       8.465   5.552 -18.323  1.00 47.84           C  
ATOM    813  HB2 LEU A  51       8.498   4.641 -17.726  1.00 47.84           H  
ATOM    814  HB3 LEU A  51       9.488   5.907 -18.446  1.00 47.84           H  
ATOM    815  O   LEU A  51       8.948   3.162 -20.447  1.00 47.84           O  
ATOM    816  CG  LEU A  51       7.658   6.627 -17.563  1.00 47.84           C  
ATOM    817  HG  LEU A  51       6.609   6.335 -17.503  1.00 47.84           H  
ATOM    818  CD1 LEU A  51       8.191   6.756 -16.139  1.00 47.84           C  
ATOM    819 HD11 LEU A  51       8.156   5.787 -15.641  1.00 47.84           H  
ATOM    820 HD12 LEU A  51       9.221   7.112 -16.178  1.00 47.84           H  
ATOM    821 HD13 LEU A  51       7.579   7.463 -15.580  1.00 47.84           H  
ATOM    822  CD2 LEU A  51       7.765   8.010 -18.213  1.00 47.84           C  
ATOM    823 HD21 LEU A  51       7.245   8.745 -17.599  1.00 47.84           H  
ATOM    824 HD22 LEU A  51       7.281   7.997 -19.190  1.00 47.84           H  
ATOM    825 HD23 LEU A  51       8.810   8.300 -18.326  1.00 47.84           H  
ATOM    826  N   SER A  52       9.594   5.040 -21.460  1.00 54.26           N  
ATOM    827  H   SER A  52       9.532   6.046 -21.523  1.00 54.26           H  
ATOM    828  CA  SER A  52      10.492   4.373 -22.404  1.00 54.26           C  
ATOM    829  HA  SER A  52      10.060   3.405 -22.660  1.00 54.26           H  
ATOM    830  C   SER A  52      11.878   4.114 -21.799  1.00 54.26           C  
ATOM    831  CB  SER A  52      10.572   5.166 -23.716  1.00 54.26           C  
ATOM    832  HB2 SER A  52      11.360   4.750 -24.343  1.00 54.26           H  
ATOM    833  HB3 SER A  52       9.621   5.072 -24.241  1.00 54.26           H  
ATOM    834  O   SER A  52      12.681   5.023 -21.625  1.00 54.26           O  
ATOM    835  OG  SER A  52      10.822   6.539 -23.483  1.00 54.26           O  
ATOM    836  HG  SER A  52      10.956   6.986 -24.322  1.00 54.26           H  
ATOM    837  N   GLY A  53      12.191   2.838 -21.547  1.00 59.91           N  
ATOM    838  H   GLY A  53      11.427   2.177 -21.533  1.00 59.91           H  
ATOM    839  CA  GLY A  53      13.543   2.366 -21.214  1.00 59.91           C  
ATOM    840  HA2 GLY A  53      14.261   2.836 -21.886  1.00 59.91           H  
ATOM    841  HA3 GLY A  53      13.575   1.288 -21.378  1.00 59.91           H  
ATOM    842  C   GLY A  53      14.003   2.646 -19.774  1.00 59.91           C  
ATOM    843  O   GLY A  53      13.580   3.609 -19.141  1.00 59.91           O  
ATOM    844  N   GLY A  54      14.820   1.744 -19.218  1.00 69.79           N  
ATOM    845  H   GLY A  54      15.065   0.917 -19.744  1.00 69.79           H  
ATOM    846  CA  GLY A  54      15.320   1.824 -17.839  1.00 69.79           C  
ATOM    847  HA2 GLY A  54      15.355   2.870 -17.534  1.00 69.79           H  
ATOM    848  HA3 GLY A  54      16.343   1.448 -17.804  1.00 69.79           H  
ATOM    849  C   GLY A  54      14.503   1.050 -16.795  1.00 69.79           C  
ATOM    850  O   GLY A  54      13.808   0.075 -17.100  1.00 69.79           O  
ATOM    851  N   TYR A  55      14.649   1.479 -15.543  1.00 69.31           N  
ATOM    852  H   TYR A  55      15.245   2.281 -15.397  1.00 69.31           H  
ATOM    853  CA  TYR A  55      14.092   0.875 -14.341  1.00 69.31           C  
ATOM    854  HA  TYR A  55      13.293   0.196 -14.641  1.00 69.31           H  
ATOM    855  C   TYR A  55      13.501   1.944 -13.416  1.00 69.31           C  
ATOM    856  CB  TYR A  55      15.164   0.064 -13.596  1.00 69.31           C  
ATOM    857  HB2 TYR A  55      15.962   0.734 -13.277  1.00 69.31           H  
ATOM    858  HB3 TYR A  55      14.710  -0.360 -12.700  1.00 69.31           H  
ATOM    859  O   TYR A  55      14.009   3.059 -13.315  1.00 69.31           O  
ATOM    860  CG  TYR A  55      15.764  -1.070 -14.402  1.00 69.31           C  
ATOM    861  CD1 TYR A  55      15.236  -2.371 -14.301  1.00 69.31           C  
ATOM    862  HD1 TYR A  55      14.421  -2.577 -13.623  1.00 69.31           H  
ATOM    863  CD2 TYR A  55      16.838  -0.811 -15.272  1.00 69.31           C  
ATOM    864  HD2 TYR A  55      17.235   0.191 -15.343  1.00 69.31           H  
ATOM    865  CE1 TYR A  55      15.777  -3.408 -15.084  1.00 69.31           C  
ATOM    866  HE1 TYR A  55      15.391  -4.414 -15.006  1.00 69.31           H  
ATOM    867  CE2 TYR A  55      17.401  -1.847 -16.038  1.00 69.31           C  
ATOM    868  HE2 TYR A  55      18.237  -1.639 -16.689  1.00 69.31           H  
ATOM    869  OH  TYR A  55      17.425  -4.168 -16.646  1.00 69.31           O  
ATOM    870  HH  TYR A  55      18.195  -3.885 -17.145  1.00 69.31           H  
ATOM    871  CZ  TYR A  55      16.865  -3.149 -15.946  1.00 69.31           C  
ATOM    872  N   ILE A  56      12.430   1.581 -12.721  1.00 68.71           N  
ATOM    873  H   ILE A  56      12.073   0.651 -12.886  1.00 68.71           H  
ATOM    874  CA  ILE A  56      11.732   2.373 -11.718  1.00 68.71           C  
ATOM    875  HA  ILE A  56      12.055   3.412 -11.793  1.00 68.71           H  
ATOM    876  C   ILE A  56      12.085   1.831 -10.341  1.00 68.71           C  
ATOM    877  CB  ILE A  56      10.209   2.324 -11.955  1.00 68.71           C  
ATOM    878  HB  ILE A  56       9.905   1.280 -12.024  1.00 68.71           H  
ATOM    879  O   ILE A  56      11.839   0.663 -10.040  1.00 68.71           O  
ATOM    880  CG1 ILE A  56       9.822   3.048 -13.256  1.00 68.71           C  
ATOM    881 HG12 ILE A  56      10.620   2.926 -13.988  1.00 68.71           H  
ATOM    882 HG13 ILE A  56       9.708   4.116 -13.067  1.00 68.71           H  
ATOM    883  CG2 ILE A  56       9.453   2.977 -10.787  1.00 68.71           C  
ATOM    884 HG21 ILE A  56       9.885   3.955 -10.575  1.00 68.71           H  
ATOM    885 HG22 ILE A  56       9.521   2.348  -9.899  1.00 68.71           H  
ATOM    886 HG23 ILE A  56       8.399   3.089 -11.038  1.00 68.71           H  
ATOM    887  CD1 ILE A  56       8.523   2.499 -13.856  1.00 68.71           C  
ATOM    888 HD11 ILE A  56       8.660   1.455 -14.134  1.00 68.71           H  
ATOM    889 HD12 ILE A  56       7.706   2.570 -13.137  1.00 68.71           H  
ATOM    890 HD13 ILE A  56       8.264   3.068 -14.749  1.00 68.71           H  
ATOM    891  N   THR A  57      12.582   2.696  -9.469  1.00 70.66           N  
ATOM    892  H   THR A  57      12.798   3.625  -9.800  1.00 70.66           H  
ATOM    893  CA  THR A  57      12.711   2.412  -8.041  1.00 70.66           C  
ATOM    894  HA  THR A  57      12.627   1.339  -7.869  1.00 70.66           H  
ATOM    895  C   THR A  57      11.594   3.121  -7.290  1.00 70.66           C  
ATOM    896  CB  THR A  57      14.069   2.855  -7.501  1.00 70.66           C  
ATOM    897  HB  THR A  57      14.117   3.944  -7.516  1.00 70.66           H  
ATOM    898  O   THR A  57      11.405   4.330  -7.422  1.00 70.66           O  
ATOM    899  CG2 THR A  57      14.292   2.377  -6.069  1.00 70.66           C  
ATOM    900 HG21 THR A  57      14.235   1.290  -6.021  1.00 70.66           H  
ATOM    901 HG22 THR A  57      13.556   2.812  -5.393  1.00 70.66           H  
ATOM    902 HG23 THR A  57      15.288   2.695  -5.761  1.00 70.66           H  
ATOM    903  OG1 THR A  57      15.128   2.365  -8.286  1.00 70.66           O  
ATOM    904  HG1 THR A  57      15.110   1.407  -8.334  1.00 70.66           H  
ATOM    905  N   MET A  58      10.861   2.388  -6.460  1.00 73.19           N  
ATOM    906  H   MET A  58      11.067   1.403  -6.370  1.00 73.19           H  
ATOM    907  CA  MET A  58       9.756   2.945  -5.681  1.00 73.19           C  
ATOM    908  HA  MET A  58       9.357   3.818  -6.198  1.00 73.19           H  
ATOM    909  C   MET A  58      10.266   3.385  -4.314  1.00 73.19           C  
ATOM    910  CB  MET A  58       8.624   1.929  -5.576  1.00 73.19           C  
ATOM    911  HB2 MET A  58       7.777   2.388  -5.067  1.00 73.19           H  
ATOM    912  HB3 MET A  58       8.971   1.076  -4.993  1.00 73.19           H  
ATOM    913  O   MET A  58      10.929   2.624  -3.611  1.00 73.19           O  
ATOM    914  CG  MET A  58       8.205   1.460  -6.975  1.00 73.19           C  
ATOM    915  HG2 MET A  58       9.069   1.050  -7.499  1.00 73.19           H  
ATOM    916  HG3 MET A  58       7.845   2.317  -7.543  1.00 73.19           H  
ATOM    917  SD  MET A  58       6.952   0.178  -7.015  1.00 73.19           S  
ATOM    918  CE  MET A  58       5.613   1.130  -6.340  1.00 73.19           C  
ATOM    919  HE1 MET A  58       5.832   2.197  -6.352  1.00 73.19           H  
ATOM    920  HE2 MET A  58       5.424   0.788  -5.322  1.00 73.19           H  
ATOM    921  HE3 MET A  58       4.758   0.941  -6.989  1.00 73.19           H  
ATOM    922  N   ARG A  59       9.983   4.632  -3.944  1.00 72.63           N  
ATOM    923  H   ARG A  59       9.412   5.172  -4.579  1.00 72.63           H  
ATOM    924  CA  ARG A  59      10.532   5.333  -2.780  1.00 72.63           C  
ATOM    925  HA  ARG A  59      10.973   4.600  -2.105  1.00 72.63           H  
ATOM    926  C   ARG A  59       9.431   6.054  -2.010  1.00 72.63           C  
ATOM    927  CB  ARG A  59      11.641   6.305  -3.231  1.00 72.63           C  
ATOM    928  HB2 ARG A  59      12.011   6.844  -2.358  1.00 72.63           H  
ATOM    929  HB3 ARG A  59      11.231   7.027  -3.936  1.00 72.63           H  
ATOM    930  O   ARG A  59       8.372   6.361  -2.545  1.00 72.63           O  
ATOM    931  CG  ARG A  59      12.826   5.577  -3.888  1.00 72.63           C  
ATOM    932  HG2 ARG A  59      12.504   5.095  -4.811  1.00 72.63           H  
ATOM    933  HG3 ARG A  59      13.175   4.806  -3.202  1.00 72.63           H  
ATOM    934  CD  ARG A  59      13.986   6.528  -4.217  1.00 72.63           C  
ATOM    935  HD2 ARG A  59      13.837   6.941  -5.215  1.00 72.63           H  
ATOM    936  HD3 ARG A  59      13.994   7.345  -3.495  1.00 72.63           H  
ATOM    937  NE  ARG A  59      15.279   5.823  -4.145  1.00 72.63           N  
ATOM    938  HE  ARG A  59      15.247   4.821  -4.020  1.00 72.63           H  
ATOM    939  NH1 ARG A  59      16.715   7.614  -4.368  1.00 72.63           N  
ATOM    940 HH11 ARG A  59      16.009   8.132  -4.870  1.00 72.63           H  
ATOM    941 HH12 ARG A  59      17.681   7.899  -4.450  1.00 72.63           H  
ATOM    942  NH2 ARG A  59      17.456   5.655  -3.576  1.00 72.63           N  
ATOM    943 HH21 ARG A  59      18.392   6.020  -3.475  1.00 72.63           H  
ATOM    944 HH22 ARG A  59      17.349   4.664  -3.412  1.00 72.63           H  
ATOM    945  CZ  ARG A  59      16.478   6.369  -4.053  1.00 72.63           C  
ATOM    946  N   ARG A  60       9.691   6.345  -0.735  1.00 72.39           N  
ATOM    947  H   ARG A  60      10.564   5.981  -0.379  1.00 72.39           H  
ATOM    948  CA  ARG A  60       8.810   7.080   0.192  1.00 72.39           C  
ATOM    949  HA  ARG A  60       9.147   6.860   1.205  1.00 72.39           H  
ATOM    950  C   ARG A  60       7.359   6.590   0.148  1.00 72.39           C  
ATOM    951  CB  ARG A  60       8.922   8.595  -0.041  1.00 72.39           C  
ATOM    952  HB2 ARG A  60       8.329   9.098   0.723  1.00 72.39           H  
ATOM    953  HB3 ARG A  60       8.505   8.849  -1.015  1.00 72.39           H  
ATOM    954  O   ARG A  60       6.428   7.390   0.072  1.00 72.39           O  
ATOM    955  CG  ARG A  60      10.366   9.110   0.030  1.00 72.39           C  
ATOM    956  HG2 ARG A  60      10.880   8.876  -0.902  1.00 72.39           H  
ATOM    957  HG3 ARG A  60      10.890   8.640   0.862  1.00 72.39           H  
ATOM    958  CD  ARG A  60      10.344  10.625   0.244  1.00 72.39           C  
ATOM    959  HD2 ARG A  60       9.919  10.827   1.227  1.00 72.39           H  
ATOM    960  HD3 ARG A  60       9.676  11.078  -0.488  1.00 72.39           H  
ATOM    961  NE  ARG A  60      11.693  11.222   0.190  1.00 72.39           N  
ATOM    962  HE  ARG A  60      12.438  10.725   0.655  1.00 72.39           H  
ATOM    963  NH1 ARG A  60      11.164  13.063  -1.072  1.00 72.39           N  
ATOM    964 HH11 ARG A  60      10.457  12.507  -1.532  1.00 72.39           H  
ATOM    965 HH12 ARG A  60      11.441  13.936  -1.498  1.00 72.39           H  
ATOM    966  NH2 ARG A  60      13.162  12.941  -0.092  1.00 72.39           N  
ATOM    967 HH21 ARG A  60      13.860  12.458   0.454  1.00 72.39           H  
ATOM    968 HH22 ARG A  60      13.396  13.829  -0.514  1.00 72.39           H  
ATOM    969  CZ  ARG A  60      11.997  12.404  -0.322  1.00 72.39           C  
ATOM    970  N   ILE A  61       7.189   5.274   0.201  1.00 77.34           N  
ATOM    971  H   ILE A  61       7.997   4.700   0.397  1.00 77.34           H  
ATOM    972  CA  ILE A  61       5.888   4.619   0.147  1.00 77.34           C  
ATOM    973  HA  ILE A  61       5.297   5.093  -0.637  1.00 77.34           H  
ATOM    974  C   ILE A  61       5.187   4.839   1.487  1.00 77.34           C  
ATOM    975  CB  ILE A  61       6.038   3.130  -0.219  1.00 77.34           C  
ATOM    976  HB  ILE A  61       6.649   2.654   0.548  1.00 77.34           H  
ATOM    977  O   ILE A  61       5.760   4.635   2.559  1.00 77.34           O  
ATOM    978  CG1 ILE A  61       6.740   2.963  -1.588  1.00 77.34           C  
ATOM    979 HG12 ILE A  61       7.509   3.721  -1.734  1.00 77.34           H  
ATOM    980 HG13 ILE A  61       6.013   3.078  -2.392  1.00 77.34           H  
ATOM    981  CG2 ILE A  61       4.662   2.441  -0.257  1.00 77.34           C  
ATOM    982 HG21 ILE A  61       4.003   2.934  -0.971  1.00 77.34           H  
ATOM    983 HG22 ILE A  61       4.198   2.455   0.729  1.00 77.34           H  
ATOM    984 HG23 ILE A  61       4.779   1.398  -0.551  1.00 77.34           H  
ATOM    985  CD1 ILE A  61       7.432   1.612  -1.742  1.00 77.34           C  
ATOM    986 HD11 ILE A  61       7.850   1.550  -2.746  1.00 77.34           H  
ATOM    987 HD12 ILE A  61       6.725   0.794  -1.604  1.00 77.34           H  
ATOM    988 HD13 ILE A  61       8.246   1.547  -1.020  1.00 77.34           H  
ATOM    989  N   ARG A  62       3.944   5.295   1.427  1.00 76.10           N  
ATOM    990  H   ARG A  62       3.566   5.468   0.507  1.00 76.10           H  
ATOM    991  CA  ARG A  62       3.072   5.584   2.558  1.00 76.10           C  
ATOM    992  HA  ARG A  62       3.458   5.099   3.454  1.00 76.10           H  
ATOM    993  C   ARG A  62       1.705   5.010   2.244  1.00 76.10           C  
ATOM    994  CB  ARG A  62       2.968   7.096   2.798  1.00 76.10           C  
ATOM    995  HB2 ARG A  62       2.529   7.567   1.920  1.00 76.10           H  
ATOM    996  HB3 ARG A  62       2.303   7.262   3.646  1.00 76.10           H  
ATOM    997  O   ARG A  62       1.119   5.348   1.225  1.00 76.10           O  
ATOM    998  CG  ARG A  62       4.321   7.755   3.086  1.00 76.10           C  
ATOM    999  HG2 ARG A  62       4.967   7.662   2.213  1.00 76.10           H  
ATOM   1000  HG3 ARG A  62       4.800   7.266   3.934  1.00 76.10           H  
ATOM   1001  CD  ARG A  62       4.118   9.240   3.390  1.00 76.10           C  
ATOM   1002  HD2 ARG A  62       3.453   9.336   4.247  1.00 76.10           H  
ATOM   1003  HD3 ARG A  62       3.651   9.708   2.523  1.00 76.10           H  
ATOM   1004  NE  ARG A  62       5.402   9.902   3.680  1.00 76.10           N  
ATOM   1005  HE  ARG A  62       6.223   9.313   3.649  1.00 76.10           H  
ATOM   1006  NH1 ARG A  62       4.583  12.033   3.927  1.00 76.10           N  
ATOM   1007 HH11 ARG A  62       4.728  13.013   4.120  1.00 76.10           H  
ATOM   1008 HH12 ARG A  62       3.653  11.691   3.730  1.00 76.10           H  
ATOM   1009  NH2 ARG A  62       6.766  11.657   4.184  1.00 76.10           N  
ATOM   1010 HH21 ARG A  62       6.887  12.643   4.365  1.00 76.10           H  
ATOM   1011 HH22 ARG A  62       7.561  11.036   4.215  1.00 76.10           H  
ATOM   1012  CZ  ARG A  62       5.577  11.188   3.927  1.00 76.10           C  
ATOM   1013  N   ILE A  63       1.202   4.164   3.122  1.00 76.49           N  
ATOM   1014  H   ILE A  63       1.744   3.945   3.946  1.00 76.49           H  
ATOM   1015  CA  ILE A  63      -0.117   3.558   3.009  1.00 76.49           C  
ATOM   1016  HA  ILE A  63      -0.636   3.977   2.147  1.00 76.49           H  
ATOM   1017  C   ILE A  63      -0.894   3.938   4.258  1.00 76.49           C  
ATOM   1018  CB  ILE A  63      -0.025   2.035   2.788  1.00 76.49           C  
ATOM   1019  HB  ILE A  63       0.468   1.580   3.647  1.00 76.49           H  
ATOM   1020  O   ILE A  63      -0.396   3.796   5.375  1.00 76.49           O  
ATOM   1021  CG1 ILE A  63       0.840   1.742   1.544  1.00 76.49           C  
ATOM   1022 HG12 ILE A  63       0.395   2.239   0.682  1.00 76.49           H  
ATOM   1023 HG13 ILE A  63       1.840   2.152   1.688  1.00 76.49           H  
ATOM   1024  CG2 ILE A  63      -1.434   1.427   2.714  1.00 76.49           C  
ATOM   1025 HG21 ILE A  63      -1.958   1.557   3.660  1.00 76.49           H  
ATOM   1026 HG22 ILE A  63      -1.389   0.356   2.518  1.00 76.49           H  
ATOM   1027 HG23 ILE A  63      -2.007   1.915   1.926  1.00 76.49           H  
ATOM   1028  CD1 ILE A  63       1.026   0.266   1.211  1.00 76.49           C  
ATOM   1029 HD11 ILE A  63       0.076  -0.187   0.928  1.00 76.49           H  
ATOM   1030 HD12 ILE A  63       1.706   0.181   0.364  1.00 76.49           H  
ATOM   1031 HD13 ILE A  63       1.454  -0.246   2.073  1.00 76.49           H  
ATOM   1032  N   LYS A  64      -2.102   4.446   4.067  1.00 77.03           N  
ATOM   1033  H   LYS A  64      -2.436   4.512   3.117  1.00 77.03           H  
ATOM   1034  CA  LYS A  64      -3.057   4.731   5.128  1.00 77.03           C  
ATOM   1035  HA  LYS A  64      -2.590   4.578   6.101  1.00 77.03           H  
ATOM   1036  C   LYS A  64      -4.209   3.748   4.990  1.00 77.03           C  
ATOM   1037  CB  LYS A  64      -3.513   6.192   5.020  1.00 77.03           C  
ATOM   1038  HB2 LYS A  64      -2.641   6.845   4.978  1.00 77.03           H  
ATOM   1039  HB3 LYS A  64      -4.094   6.325   4.108  1.00 77.03           H  
ATOM   1040  O   LYS A  64      -4.821   3.692   3.932  1.00 77.03           O  
ATOM   1041  CG  LYS A  64      -4.364   6.579   6.232  1.00 77.03           C  
ATOM   1042  HG2 LYS A  64      -5.179   5.864   6.348  1.00 77.03           H  
ATOM   1043  HG3 LYS A  64      -3.742   6.537   7.126  1.00 77.03           H  
ATOM   1044  CD  LYS A  64      -4.974   7.981   6.099  1.00 77.03           C  
ATOM   1045  HD2 LYS A  64      -4.195   8.726   5.940  1.00 77.03           H  
ATOM   1046  HD3 LYS A  64      -5.676   7.992   5.266  1.00 77.03           H  
ATOM   1047  CE  LYS A  64      -5.701   8.237   7.420  1.00 77.03           C  
ATOM   1048  HE2 LYS A  64      -6.289   7.353   7.667  1.00 77.03           H  
ATOM   1049  HE3 LYS A  64      -4.960   8.345   8.213  1.00 77.03           H  
ATOM   1050  NZ  LYS A  64      -6.603   9.408   7.426  1.00 77.03           N  
ATOM   1051  HZ1 LYS A  64      -7.344   9.288   6.751  1.00 77.03           H  
ATOM   1052  HZ2 LYS A  64      -7.035   9.435   8.339  1.00 77.03           H  
ATOM   1053  HZ3 LYS A  64      -6.116  10.274   7.244  1.00 77.03           H  
ATOM   1054  N   ILE A  65      -4.499   3.007   6.051  1.00 78.45           N  
ATOM   1055  H   ILE A  65      -3.952   3.135   6.890  1.00 78.45           H  
ATOM   1056  CA  ILE A  65      -5.671   2.138   6.146  1.00 78.45           C  
ATOM   1057  HA  ILE A  65      -6.169   2.091   5.178  1.00 78.45           H  
ATOM   1058  C   ILE A  65      -6.621   2.787   7.147  1.00 78.45           C  
ATOM   1059  CB  ILE A  65      -5.292   0.693   6.533  1.00 78.45           C  
ATOM   1060  HB  ILE A  65      -4.912   0.702   7.555  1.00 78.45           H  
ATOM   1061  O   ILE A  65      -6.243   3.037   8.293  1.00 78.45           O  
ATOM   1062  CG1 ILE A  65      -4.184   0.140   5.602  1.00 78.45           C  
ATOM   1063 HG12 ILE A  65      -4.517   0.191   4.565  1.00 78.45           H  
ATOM   1064 HG13 ILE A  65      -3.296   0.764   5.698  1.00 78.45           H  
ATOM   1065  CG2 ILE A  65      -6.552  -0.187   6.524  1.00 78.45           C  
ATOM   1066 HG21 ILE A  65      -6.314  -1.201   6.844  1.00 78.45           H  
ATOM   1067 HG22 ILE A  65      -7.300   0.198   7.217  1.00 78.45           H  
ATOM   1068 HG23 ILE A  65      -6.983  -0.226   5.523  1.00 78.45           H  
ATOM   1069  CD1 ILE A  65      -3.740  -1.296   5.906  1.00 78.45           C  
ATOM   1070 HD11 ILE A  65      -2.877  -1.544   5.289  1.00 78.45           H  
ATOM   1071 HD12 ILE A  65      -4.540  -1.999   5.674  1.00 78.45           H  
ATOM   1072 HD13 ILE A  65      -3.465  -1.386   6.957  1.00 78.45           H  
ATOM   1073  N   ILE A  66      -7.825   3.109   6.690  1.00 79.18           N  
ATOM   1074  H   ILE A  66      -8.063   2.826   5.750  1.00 79.18           H  
ATOM   1075  CA  ILE A  66      -8.891   3.708   7.486  1.00 79.18           C  
ATOM   1076  HA  ILE A  66      -8.461   4.102   8.407  1.00 79.18           H  
ATOM   1077  C   ILE A  66      -9.899   2.601   7.795  1.00 79.18           C  
ATOM   1078  CB  ILE A  66      -9.555   4.891   6.751  1.00 79.18           C  
ATOM   1079  HB  ILE A  66      -9.972   4.531   5.810  1.00 79.18           H  
ATOM   1080  O   ILE A  66     -10.504   2.076   6.861  1.00 79.18           O  
ATOM   1081  CG1 ILE A  66      -8.503   5.980   6.441  1.00 79.18           C  
ATOM   1082 HG12 ILE A  66      -8.101   6.365   7.378  1.00 79.18           H  
ATOM   1083 HG13 ILE A  66      -7.685   5.541   5.871  1.00 79.18           H  
ATOM   1084  CG2 ILE A  66     -10.700   5.465   7.610  1.00 79.18           C  
ATOM   1085 HG21 ILE A  66     -10.319   5.842   8.559  1.00 79.18           H  
ATOM   1086 HG22 ILE A  66     -11.452   4.701   7.809  1.00 79.18           H  
ATOM   1087 HG23 ILE A  66     -11.211   6.268   7.079  1.00 79.18           H  
ATOM   1088  CD1 ILE A  66      -9.042   7.150   5.609  1.00 79.18           C  
ATOM   1089 HD11 ILE A  66      -8.215   7.789   5.302  1.00 79.18           H  
ATOM   1090 HD12 ILE A  66      -9.743   7.746   6.193  1.00 79.18           H  
ATOM   1091 HD13 ILE A  66      -9.541   6.770   4.717  1.00 79.18           H  
ATOM   1092  N   PRO A  67     -10.084   2.231   9.069  1.00 81.92           N  
ATOM   1093  CA  PRO A  67     -11.056   1.224   9.450  1.00 81.92           C  
ATOM   1094  HA  PRO A  67     -10.901   0.299   8.893  1.00 81.92           H  
ATOM   1095  C   PRO A  67     -12.469   1.755   9.199  1.00 81.92           C  
ATOM   1096  CB  PRO A  67     -10.781   0.987  10.935  1.00 81.92           C  
ATOM   1097  HB2 PRO A  67      -9.909   0.340  11.037  1.00 81.92           H  
ATOM   1098  HB3 PRO A  67     -11.643   0.593  11.472  1.00 81.92           H  
ATOM   1099  O   PRO A  67     -12.765   2.913   9.497  1.00 81.92           O  
ATOM   1100  CG  PRO A  67     -10.349   2.356  11.432  1.00 81.92           C  
ATOM   1101  HG2 PRO A  67      -9.793   2.294  12.367  1.00 81.92           H  
ATOM   1102  HG3 PRO A  67     -11.211   3.012  11.550  1.00 81.92           H  
ATOM   1103  CD  PRO A  67      -9.485   2.813  10.260  1.00 81.92           C  
ATOM   1104  HD2 PRO A  67      -9.462   3.903  10.224  1.00 81.92           H  
ATOM   1105  HD3 PRO A  67      -8.485   2.392  10.357  1.00 81.92           H  
ATOM   1106  N   LEU A  68     -13.344   0.906   8.674  1.00 78.71           N  
ATOM   1107  H   LEU A  68     -13.024  -0.011   8.397  1.00 78.71           H  
ATOM   1108  CA  LEU A  68     -14.784   1.163   8.571  1.00 78.71           C  
ATOM   1109  HA  LEU A  68     -14.994   2.209   8.796  1.00 78.71           H  
ATOM   1110  C   LEU A  68     -15.577   0.349   9.605  1.00 78.71           C  
ATOM   1111  CB  LEU A  68     -15.243   0.878   7.135  1.00 78.71           C  
ATOM   1112  HB2 LEU A  68     -15.016  -0.167   6.924  1.00 78.71           H  
ATOM   1113  HB3 LEU A  68     -16.324   1.003   7.078  1.00 78.71           H  
ATOM   1114  O   LEU A  68     -16.772   0.561   9.790  1.00 78.71           O  
ATOM   1115  CG  LEU A  68     -14.585   1.743   6.046  1.00 78.71           C  
ATOM   1116  HG  LEU A  68     -13.504   1.605   6.066  1.00 78.71           H  
ATOM   1117  CD1 LEU A  68     -15.086   1.312   4.669  1.00 78.71           C  
ATOM   1118 HD11 LEU A  68     -14.603   1.900   3.888  1.00 78.71           H  
ATOM   1119 HD12 LEU A  68     -14.850   0.260   4.509  1.00 78.71           H  
ATOM   1120 HD13 LEU A  68     -16.167   1.436   4.608  1.00 78.71           H  
ATOM   1121  CD2 LEU A  68     -14.862   3.236   6.227  1.00 78.71           C  
ATOM   1122 HD21 LEU A  68     -14.442   3.792   5.389  1.00 78.71           H  
ATOM   1123 HD22 LEU A  68     -15.938   3.406   6.272  1.00 78.71           H  
ATOM   1124 HD23 LEU A  68     -14.397   3.591   7.147  1.00 78.71           H  
ATOM   1125  N   VAL A  69     -14.897  -0.537  10.336  1.00 77.36           N  
ATOM   1126  H   VAL A  69     -13.923  -0.676  10.110  1.00 77.36           H  
ATOM   1127  CA  VAL A  69     -15.455  -1.318  11.441  1.00 77.36           C  
ATOM   1128  HA  VAL A  69     -16.531  -1.149  11.472  1.00 77.36           H  
ATOM   1129  C   VAL A  69     -14.908  -0.884  12.791  1.00 77.36           C  
ATOM   1130  CB  VAL A  69     -15.243  -2.824  11.239  1.00 77.36           C  
ATOM   1131  HB  VAL A  69     -15.594  -3.342  12.131  1.00 77.36           H  
ATOM   1132  O   VAL A  69     -13.815  -0.334  12.918  1.00 77.36           O  
ATOM   1133  CG1 VAL A  69     -16.113  -3.295  10.079  1.00 77.36           C  
ATOM   1134 HG11 VAL A  69     -17.149  -2.991  10.231  1.00 77.36           H  
ATOM   1135 HG12 VAL A  69     -16.089  -4.384  10.026  1.00 77.36           H  
ATOM   1136 HG13 VAL A  69     -15.764  -2.863   9.141  1.00 77.36           H  
ATOM   1137  CG2 VAL A  69     -13.773  -3.207  11.022  1.00 77.36           C  
ATOM   1138 HG21 VAL A  69     -13.690  -4.290  10.932  1.00 77.36           H  
ATOM   1139 HG22 VAL A  69     -13.390  -2.760  10.104  1.00 77.36           H  
ATOM   1140 HG23 VAL A  69     -13.162  -2.876  11.862  1.00 77.36           H  
ATOM   1141  N   SER A  70     -15.675  -1.173  13.842  1.00 78.69           N  
ATOM   1142  H   SER A  70     -16.560  -1.630  13.674  1.00 78.69           H  
ATOM   1143  CA  SER A  70     -15.222  -0.924  15.208  1.00 78.69           C  
ATOM   1144  HA  SER A  70     -14.824   0.090  15.237  1.00 78.69           H  
ATOM   1145  C   SER A  70     -14.101  -1.884  15.616  1.00 78.69           C  
ATOM   1146  CB  SER A  70     -16.388  -0.989  16.203  1.00 78.69           C  
ATOM   1147  HB2 SER A  70     -16.131  -0.380  17.071  1.00 78.69           H  
ATOM   1148  HB3 SER A  70     -17.288  -0.572  15.752  1.00 78.69           H  
ATOM   1149  O   SER A  70     -14.102  -3.060  15.252  1.00 78.69           O  
ATOM   1150  OG  SER A  70     -16.632  -2.310  16.653  1.00 78.69           O  
ATOM   1151  HG  SER A  70     -16.943  -2.831  15.909  1.00 78.69           H  
ATOM   1152  N   ARG A  71     -13.218  -1.431  16.510  1.00 79.13           N  
ATOM   1153  H   ARG A  71     -13.187  -0.433  16.665  1.00 79.13           H  
ATOM   1154  CA  ARG A  71     -12.188  -2.271  17.144  1.00 79.13           C  
ATOM   1155  HA  ARG A  71     -11.528  -2.663  16.369  1.00 79.13           H  
ATOM   1156  C   ARG A  71     -12.725  -3.525  17.834  1.00 79.13           C  
ATOM   1157  CB  ARG A  71     -11.379  -1.380  18.092  1.00 79.13           C  
ATOM   1158  HB2 ARG A  71     -12.035  -1.009  18.880  1.00 79.13           H  
ATOM   1159  HB3 ARG A  71     -11.004  -0.527  17.527  1.00 79.13           H  
ATOM   1160  O   ARG A  71     -12.030  -4.533  17.899  1.00 79.13           O  
ATOM   1161  CG  ARG A  71     -10.186  -2.102  18.727  1.00 79.13           C  
ATOM   1162  HG2 ARG A  71      -9.538  -2.511  17.952  1.00 79.13           H  
ATOM   1163  HG3 ARG A  71     -10.541  -2.909  19.369  1.00 79.13           H  
ATOM   1164  CD  ARG A  71      -9.408  -1.097  19.573  1.00 79.13           C  
ATOM   1165  HD2 ARG A  71      -8.920  -0.385  18.908  1.00 79.13           H  
ATOM   1166  HD3 ARG A  71     -10.105  -0.552  20.211  1.00 79.13           H  
ATOM   1167  NE  ARG A  71      -8.409  -1.765  20.417  1.00 79.13           N  
ATOM   1168  HE  ARG A  71      -8.337  -2.768  20.329  1.00 79.13           H  
ATOM   1169  NH1 ARG A  71      -7.549   0.160  21.325  1.00 79.13           N  
ATOM   1170 HH11 ARG A  71      -8.046   0.713  20.642  1.00 79.13           H  
ATOM   1171 HH12 ARG A  71      -6.761   0.658  21.713  1.00 79.13           H  
ATOM   1172  NH2 ARG A  71      -6.792  -1.834  22.010  1.00 79.13           N  
ATOM   1173 HH21 ARG A  71      -6.226  -1.347  22.690  1.00 79.13           H  
ATOM   1174 HH22 ARG A  71      -6.818  -2.843  21.970  1.00 79.13           H  
ATOM   1175  CZ  ARG A  71      -7.593  -1.144  21.248  1.00 79.13           C  
ATOM   1176  N   LYS A  72     -13.964  -3.490  18.332  1.00 82.07           N  
ATOM   1177  H   LYS A  72     -14.529  -2.678  18.126  1.00 82.07           H  
ATOM   1178  CA  LYS A  72     -14.592  -4.647  18.990  1.00 82.07           C  
ATOM   1179  HA  LYS A  72     -13.892  -5.079  19.704  1.00 82.07           H  
ATOM   1180  C   LYS A  72     -14.918  -5.783  18.020  1.00 82.07           C  
ATOM   1181  CB  LYS A  72     -15.859  -4.217  19.736  1.00 82.07           C  
ATOM   1182  HB2 LYS A  72     -16.362  -5.111  20.103  1.00 82.07           H  
ATOM   1183  HB3 LYS A  72     -16.534  -3.710  19.046  1.00 82.07           H  
ATOM   1184  O   LYS A  72     -15.135  -6.896  18.478  1.00 82.07           O  
ATOM   1185  CG  LYS A  72     -15.558  -3.306  20.934  1.00 82.07           C  
ATOM   1186  HG2 LYS A  72     -14.872  -3.815  21.611  1.00 82.07           H  
ATOM   1187  HG3 LYS A  72     -15.103  -2.378  20.591  1.00 82.07           H  
ATOM   1188  CD  LYS A  72     -16.863  -2.992  21.674  1.00 82.07           C  
ATOM   1189  HD2 LYS A  72     -17.320  -3.928  21.997  1.00 82.07           H  
ATOM   1190  HD3 LYS A  72     -17.545  -2.486  20.991  1.00 82.07           H  
ATOM   1191  CE  LYS A  72     -16.605  -2.105  22.895  1.00 82.07           C  
ATOM   1192  HE2 LYS A  72     -15.905  -2.619  23.554  1.00 82.07           H  
ATOM   1193  HE3 LYS A  72     -16.139  -1.177  22.563  1.00 82.07           H  
ATOM   1194  NZ  LYS A  72     -17.869  -1.816  23.619  1.00 82.07           N  
ATOM   1195  HZ1 LYS A  72     -17.698  -1.269  24.450  1.00 82.07           H  
ATOM   1196  HZ2 LYS A  72     -18.321  -2.676  23.895  1.00 82.07           H  
ATOM   1197  HZ3 LYS A  72     -18.511  -1.308  23.028  1.00 82.07           H  
ATOM   1198  N   ALA A  73     -14.932  -5.520  16.712  1.00 79.77           N  
ATOM   1199  H   ALA A  73     -14.717  -4.590  16.383  1.00 79.77           H  
ATOM   1200  CA  ALA A  73     -15.184  -6.547  15.711  1.00 79.77           C  
ATOM   1201  HA  ALA A  73     -16.048  -7.133  16.021  1.00 79.77           H  
ATOM   1202  C   ALA A  73     -14.016  -7.538  15.549  1.00 79.77           C  
ATOM   1203  CB  ALA A  73     -15.532  -5.857  14.392  1.00 79.77           C  
ATOM   1204  HB1 ALA A  73     -15.823  -6.631  13.681  1.00 79.77           H  
ATOM   1205  HB2 ALA A  73     -16.368  -5.172  14.529  1.00 79.77           H  
ATOM   1206  HB3 ALA A  73     -14.670  -5.316  14.002  1.00 79.77           H  
ATOM   1207  O   ALA A  73     -14.201  -8.586  14.941  1.00 79.77           O  
ATOM   1208  N   GLY A  74     -12.825  -7.227  16.083  1.00 80.58           N  
ATOM   1209  H   GLY A  74     -12.720  -6.350  16.572  1.00 80.58           H  
ATOM   1210  CA  GLY A  74     -11.686  -8.152  16.080  1.00 80.58           C  
ATOM   1211  HA2 GLY A  74     -10.883  -7.725  16.681  1.00 80.58           H  
ATOM   1212  HA3 GLY A  74     -11.991  -9.098  16.528  1.00 80.58           H  
ATOM   1213  C   GLY A  74     -11.119  -8.452  14.690  1.00 80.58           C  
ATOM   1214  O   GLY A  74     -10.473  -9.481  14.505  1.00 80.58           O  
ATOM   1215  N   VAL A  75     -11.369  -7.574  13.714  1.00 80.71           N  
ATOM   1216  H   VAL A  75     -11.901  -6.744  13.932  1.00 80.71           H  
ATOM   1217  CA  VAL A  75     -10.919  -7.775  12.335  1.00 80.71           C  
ATOM   1218  HA  VAL A  75     -11.152  -8.807  12.072  1.00 80.71           H  
ATOM   1219  C   VAL A  75      -9.408  -7.582  12.244  1.00 80.71           C  
ATOM   1220  CB  VAL A  75     -11.665  -6.876  11.334  1.00 80.71           C  
ATOM   1221  HB  VAL A  75     -11.451  -5.830  11.556  1.00 80.71           H  
ATOM   1222  O   VAL A  75      -8.870  -6.563  12.684  1.00 80.71           O  
ATOM   1223  CG1 VAL A  75     -11.248  -7.179   9.891  1.00 80.71           C  
ATOM   1224 HG11 VAL A  75     -11.692  -6.441   9.224  1.00 80.71           H  
ATOM   1225 HG12 VAL A  75     -11.575  -8.177   9.600  1.00 80.71           H  
ATOM   1226 HG13 VAL A  75     -10.165  -7.122   9.773  1.00 80.71           H  
ATOM   1227  CG2 VAL A  75     -13.178  -7.106  11.420  1.00 80.71           C  
ATOM   1228 HG21 VAL A  75     -13.391  -8.162  11.260  1.00 80.71           H  
ATOM   1229 HG22 VAL A  75     -13.559  -6.802  12.395  1.00 80.71           H  
ATOM   1230 HG23 VAL A  75     -13.687  -6.534  10.644  1.00 80.71           H  
ATOM   1231  N   SER A  76      -8.718  -8.546  11.638  1.00 84.68           N  
ATOM   1232  H   SER A  76      -9.228  -9.330  11.256  1.00 84.68           H  
ATOM   1233  CA  SER A  76      -7.281  -8.456  11.386  1.00 84.68           C  
ATOM   1234  HA  SER A  76      -7.018  -7.399  11.351  1.00 84.68           H  
ATOM   1235  C   SER A  76      -6.884  -9.046  10.039  1.00 84.68           C  
ATOM   1236  CB  SER A  76      -6.477  -9.095  12.523  1.00 84.68           C  
ATOM   1237  HB2 SER A  76      -6.769  -8.638  13.468  1.00 84.68           H  
ATOM   1238  HB3 SER A  76      -5.416  -8.904  12.361  1.00 84.68           H  
ATOM   1239  O   SER A  76      -7.554  -9.924   9.490  1.00 84.68           O  
ATOM   1240  OG  SER A  76      -6.693 -10.490  12.586  1.00 84.68           O  
ATOM   1241  HG  SER A  76      -7.636 -10.629  12.702  1.00 84.68           H  
ATOM   1242  N   GLY A  77      -5.763  -8.571   9.506  1.00 83.15           N  
ATOM   1243  H   GLY A  77      -5.248  -7.858  10.001  1.00 83.15           H  
ATOM   1244  CA  GLY A  77      -5.225  -9.088   8.255  1.00 83.15           C  
ATOM   1245  HA2 GLY A  77      -5.248 -10.178   8.276  1.00 83.15           H  
ATOM   1246  HA3 GLY A  77      -5.856  -8.768   7.426  1.00 83.15           H  
ATOM   1247  C   GLY A  77      -3.793  -8.657   7.988  1.00 83.15           C  
ATOM   1248  O   GLY A  77      -3.152  -8.021   8.820  1.00 83.15           O  
ATOM   1249  N   LYS A  78      -3.267  -9.030   6.827  1.00 83.47           N  
ATOM   1250  H   LYS A  78      -3.871  -9.525   6.187  1.00 83.47           H  
ATOM   1251  CA  LYS A  78      -1.900  -8.719   6.405  1.00 83.47           C  
ATOM   1252  HA  LYS A  78      -1.418  -8.082   7.148  1.00 83.47           H  
ATOM   1253  C   LYS A  78      -1.923  -7.952   5.099  1.00 83.47           C  
ATOM   1254  CB  LYS A  78      -1.079 -10.006   6.269  1.00 83.47           C  
ATOM   1255  HB2 LYS A  78      -1.633 -10.721   5.661  1.00 83.47           H  
ATOM   1256  HB3 LYS A  78      -0.141  -9.775   5.764  1.00 83.47           H  
ATOM   1257  O   LYS A  78      -2.596  -8.350   4.150  1.00 83.47           O  
ATOM   1258  CG  LYS A  78      -0.756 -10.618   7.638  1.00 83.47           C  
ATOM   1259  HG2 LYS A  78      -1.674 -10.746   8.211  1.00 83.47           H  
ATOM   1260  HG3 LYS A  78      -0.099  -9.942   8.185  1.00 83.47           H  
ATOM   1261  CD  LYS A  78      -0.064 -11.974   7.468  1.00 83.47           C  
ATOM   1262  HD2 LYS A  78       0.863 -11.839   6.911  1.00 83.47           H  
ATOM   1263  HD3 LYS A  78      -0.721 -12.637   6.905  1.00 83.47           H  
ATOM   1264  CE  LYS A  78       0.263 -12.585   8.834  1.00 83.47           C  
ATOM   1265  HE2 LYS A  78       1.056 -11.994   9.292  1.00 83.47           H  
ATOM   1266  HE3 LYS A  78      -0.617 -12.510   9.473  1.00 83.47           H  
ATOM   1267  NZ  LYS A  78       0.676 -14.004   8.699  1.00 83.47           N  
ATOM   1268  HZ1 LYS A  78       0.884 -14.403   9.603  1.00 83.47           H  
ATOM   1269  HZ2 LYS A  78      -0.070 -14.542   8.283  1.00 83.47           H  
ATOM   1270  HZ3 LYS A  78       1.494 -14.080   8.111  1.00 83.47           H  
ATOM   1271  N   LEU A  79      -1.119  -6.898   5.027  1.00 78.82           N  
ATOM   1272  H   LEU A  79      -0.532  -6.681   5.820  1.00 78.82           H  
ATOM   1273  CA  LEU A  79      -0.803  -6.270   3.756  1.00 78.82           C  
ATOM   1274  HA  LEU A  79      -1.658  -6.370   3.087  1.00 78.82           H  
ATOM   1275  C   LEU A  79       0.388  -7.004   3.137  1.00 78.82           C  
ATOM   1276  CB  LEU A  79      -0.523  -4.777   3.967  1.00 78.82           C  
ATOM   1277  HB2 LEU A  79       0.402  -4.678   4.535  1.00 78.82           H  
ATOM   1278  HB3 LEU A  79      -1.327  -4.325   4.548  1.00 78.82           H  
ATOM   1279  O   LEU A  79       1.395  -7.248   3.805  1.00 78.82           O  
ATOM   1280  CG  LEU A  79      -0.389  -4.040   2.623  1.00 78.82           C  
ATOM   1281  HG  LEU A  79       0.169  -4.649   1.912  1.00 78.82           H  
ATOM   1282  CD1 LEU A  79      -1.755  -3.701   2.025  1.00 78.82           C  
ATOM   1283 HD11 LEU A  79      -2.332  -4.611   1.860  1.00 78.82           H  
ATOM   1284 HD12 LEU A  79      -2.315  -3.049   2.695  1.00 78.82           H  
ATOM   1285 HD13 LEU A  79      -1.625  -3.202   1.064  1.00 78.82           H  
ATOM   1286  CD2 LEU A  79       0.381  -2.740   2.788  1.00 78.82           C  
ATOM   1287 HD21 LEU A  79       1.325  -2.922   3.300  1.00 78.82           H  
ATOM   1288 HD22 LEU A  79       0.596  -2.356   1.791  1.00 78.82           H  
ATOM   1289 HD23 LEU A  79      -0.224  -2.018   3.337  1.00 78.82           H  
ATOM   1290  N   TYR A  80       0.299  -7.321   1.854  1.00 74.42           N  
ATOM   1291  H   TYR A  80      -0.552  -7.111   1.352  1.00 74.42           H  
ATOM   1292  CA  TYR A  80       1.406  -7.882   1.098  1.00 74.42           C  
ATOM   1293  HA  TYR A  80       2.314  -7.784   1.693  1.00 74.42           H  
ATOM   1294  C   TYR A  80       1.660  -7.102  -0.185  1.00 74.42           C  
ATOM   1295  CB  TYR A  80       1.191  -9.380   0.854  1.00 74.42           C  
ATOM   1296  HB2 TYR A  80       1.154  -9.882   1.821  1.00 74.42           H  
ATOM   1297  HB3 TYR A  80       2.053  -9.776   0.319  1.00 74.42           H  
ATOM   1298  O   TYR A  80       0.767  -6.501  -0.775  1.00 74.42           O  
ATOM   1299  CG  TYR A  80      -0.064  -9.723   0.080  1.00 74.42           C  
ATOM   1300  CD1 TYR A  80      -1.275  -9.931   0.768  1.00 74.42           C  
ATOM   1301  HD1 TYR A  80      -1.322  -9.826   1.842  1.00 74.42           H  
ATOM   1302  CD2 TYR A  80      -0.028  -9.808  -1.326  1.00 74.42           C  
ATOM   1303  HD2 TYR A  80       0.891  -9.613  -1.858  1.00 74.42           H  
ATOM   1304  CE1 TYR A  80      -2.447 -10.223   0.050  1.00 74.42           C  
ATOM   1305  HE1 TYR A  80      -3.390 -10.332   0.567  1.00 74.42           H  
ATOM   1306  CE2 TYR A  80      -1.200 -10.121  -2.042  1.00 74.42           C  
ATOM   1307  HE2 TYR A  80      -1.195 -10.167  -3.121  1.00 74.42           H  
ATOM   1308  OH  TYR A  80      -3.557 -10.584  -2.033  1.00 74.42           O  
ATOM   1309  HH  TYR A  80      -4.311 -10.638  -1.442  1.00 74.42           H  
ATOM   1310  CZ  TYR A  80      -2.411 -10.335  -1.351  1.00 74.42           C  
ATOM   1311  N   LEU A  81       2.915  -7.137  -0.609  1.00 73.97           N  
ATOM   1312  H   LEU A  81       3.561  -7.696  -0.069  1.00 73.97           H  
ATOM   1313  CA  LEU A  81       3.365  -6.717  -1.920  1.00 73.97           C  
ATOM   1314  HA  LEU A  81       2.589  -6.133  -2.415  1.00 73.97           H  
ATOM   1315  C   LEU A  81       3.664  -7.971  -2.726  1.00 73.97           C  
ATOM   1316  CB  LEU A  81       4.632  -5.877  -1.753  1.00 73.97           C  
ATOM   1317  HB2 LEU A  81       4.459  -5.100  -1.009  1.00 73.97           H  
ATOM   1318  HB3 LEU A  81       5.429  -6.522  -1.382  1.00 73.97           H  
ATOM   1319  O   LEU A  81       4.383  -8.844  -2.238  1.00 73.97           O  
ATOM   1320  CG  LEU A  81       5.087  -5.238  -3.071  1.00 73.97           C  
ATOM   1321  HG  LEU A  81       5.163  -5.980  -3.867  1.00 73.97           H  
ATOM   1322  CD1 LEU A  81       4.107  -4.143  -3.470  1.00 73.97           C  
ATOM   1323 HD11 LEU A  81       4.598  -3.391  -4.087  1.00 73.97           H  
ATOM   1324 HD12 LEU A  81       3.258  -4.571  -4.003  1.00 73.97           H  
ATOM   1325 HD13 LEU A  81       3.742  -3.644  -2.573  1.00 73.97           H  
ATOM   1326  CD2 LEU A  81       6.455  -4.626  -2.843  1.00 73.97           C  
ATOM   1327 HD21 LEU A  81       7.181  -5.407  -2.618  1.00 73.97           H  
ATOM   1328 HD22 LEU A  81       6.777  -4.109  -3.747  1.00 73.97           H  
ATOM   1329 HD23 LEU A  81       6.403  -3.929  -2.007  1.00 73.97           H  
ATOM   1330  N   ARG A  82       3.152  -8.065  -3.945  1.00 66.57           N  
ATOM   1331  H   ARG A  82       2.545  -7.330  -4.279  1.00 66.57           H  
ATOM   1332  CA  ARG A  82       3.393  -9.212  -4.819  1.00 66.57           C  
ATOM   1333  HA  ARG A  82       4.236  -9.795  -4.448  1.00 66.57           H  
ATOM   1334  C   ARG A  82       3.783  -8.757  -6.218  1.00 66.57           C  
ATOM   1335  CB  ARG A  82       2.153 -10.120  -4.788  1.00 66.57           C  
ATOM   1336  HB2 ARG A  82       1.257  -9.532  -4.986  1.00 66.57           H  
ATOM   1337  HB3 ARG A  82       2.072 -10.568  -3.798  1.00 66.57           H  
ATOM   1338  O   ARG A  82       3.215  -7.792  -6.723  1.00 66.57           O  
ATOM   1339  CG  ARG A  82       2.260 -11.226  -5.835  1.00 66.57           C  
ATOM   1340  HG2 ARG A  82       2.111 -10.769  -6.813  1.00 66.57           H  
ATOM   1341  HG3 ARG A  82       3.251 -11.680  -5.794  1.00 66.57           H  
ATOM   1342  CD  ARG A  82       1.220 -12.325  -5.689  1.00 66.57           C  
ATOM   1343  HD2 ARG A  82       1.372 -12.841  -4.741  1.00 66.57           H  
ATOM   1344  HD3 ARG A  82       0.226 -11.880  -5.716  1.00 66.57           H  
ATOM   1345  NE  ARG A  82       1.387 -13.268  -6.803  1.00 66.57           N  
ATOM   1346  HE  ARG A  82       2.211 -13.143  -7.373  1.00 66.57           H  
ATOM   1347  NH1 ARG A  82      -0.555 -14.454  -6.520  1.00 66.57           N  
ATOM   1348 HH11 ARG A  82      -1.175 -15.192  -6.824  1.00 66.57           H  
ATOM   1349 HH12 ARG A  82      -0.784 -13.880  -5.722  1.00 66.57           H  
ATOM   1350  NH2 ARG A  82       0.863 -14.975  -8.186  1.00 66.57           N  
ATOM   1351 HH21 ARG A  82       0.270 -15.736  -8.483  1.00 66.57           H  
ATOM   1352 HH22 ARG A  82       1.716 -14.804  -8.699  1.00 66.57           H  
ATOM   1353  CZ  ARG A  82       0.556 -14.220  -7.167  1.00 66.57           C  
ATOM   1354  N   ASP A  83       4.710  -9.500  -6.814  1.00 66.13           N  
ATOM   1355  H   ASP A  83       5.106 -10.284  -6.315  1.00 66.13           H  
ATOM   1356  CA  ASP A  83       4.914  -9.517  -8.255  1.00 66.13           C  
ATOM   1357  HA  ASP A  83       4.802  -8.502  -8.638  1.00 66.13           H  
ATOM   1358  C   ASP A  83       3.856 -10.444  -8.884  1.00 66.13           C  
ATOM   1359  CB  ASP A  83       6.343  -9.965  -8.586  1.00 66.13           C  
ATOM   1360  HB2 ASP A  83       6.467 -11.018  -8.332  1.00 66.13           H  
ATOM   1361  HB3 ASP A  83       7.049  -9.392  -7.985  1.00 66.13           H  
ATOM   1362  O   ASP A  83       3.765 -11.625  -8.544  1.00 66.13           O  
ATOM   1363  CG  ASP A  83       6.683  -9.750 -10.061  1.00 66.13           C  
ATOM   1364  OD1 ASP A  83       5.747  -9.774 -10.896  1.00 66.13           O  
ATOM   1365  OD2 ASP A  83       7.871  -9.545 -10.362  1.00 66.13           O  
ATOM   1366  N   ILE A  84       2.992  -9.911  -9.740  1.00 59.09           N  
ATOM   1367  H   ILE A  84       3.135  -8.942  -9.987  1.00 59.09           H  
ATOM   1368  CA  ILE A  84       1.936 -10.671 -10.422  1.00 59.09           C  
ATOM   1369  HA  ILE A  84       1.674 -11.528  -9.801  1.00 59.09           H  
ATOM   1370  C   ILE A  84       2.393 -11.267 -11.755  1.00 59.09           C  
ATOM   1371  CB  ILE A  84       0.656  -9.834 -10.599  1.00 59.09           C  
ATOM   1372  HB  ILE A  84      -0.075 -10.455 -11.115  1.00 59.09           H  
ATOM   1373  O   ILE A  84       1.661 -12.068 -12.332  1.00 59.09           O  
ATOM   1374  CG1 ILE A  84       0.906  -8.571 -11.443  1.00 59.09           C  
ATOM   1375 HG12 ILE A  84       1.348  -7.811 -10.799  1.00 59.09           H  
ATOM   1376 HG13 ILE A  84       1.590  -8.794 -12.262  1.00 59.09           H  
ATOM   1377  CG2 ILE A  84       0.082  -9.472  -9.218  1.00 59.09           C  
ATOM   1378 HG21 ILE A  84      -0.091 -10.380  -8.642  1.00 59.09           H  
ATOM   1379 HG22 ILE A  84       0.776  -8.832  -8.672  1.00 59.09           H  
ATOM   1380 HG23 ILE A  84      -0.866  -8.946  -9.333  1.00 59.09           H  
ATOM   1381  CD1 ILE A  84      -0.343  -7.952 -12.054  1.00 59.09           C  
ATOM   1382 HD11 ILE A  84      -1.056  -7.676 -11.277  1.00 59.09           H  
ATOM   1383 HD12 ILE A  84      -0.030  -7.052 -12.583  1.00 59.09           H  
ATOM   1384 HD13 ILE A  84      -0.805  -8.651 -12.750  1.00 59.09           H  
ATOM   1385  N   SER A  85       3.572 -10.886 -12.254  1.00 55.23           N  
ATOM   1386  H   SER A  85       4.152 -10.273 -11.700  1.00 55.23           H  
ATOM   1387  CA  SER A  85       4.237 -11.608 -13.342  1.00 55.23           C  
ATOM   1388  HA  SER A  85       3.496 -11.869 -14.098  1.00 55.23           H  
ATOM   1389  C   SER A  85       4.830 -12.917 -12.825  1.00 55.23           C  
ATOM   1390  CB  SER A  85       5.301 -10.734 -14.017  1.00 55.23           C  
ATOM   1391  HB2 SER A  85       4.872  -9.760 -14.255  1.00 55.23           H  
ATOM   1392  HB3 SER A  85       5.587 -11.209 -14.956  1.00 55.23           H  
ATOM   1393  O   SER A  85       4.909 -13.899 -13.563  1.00 55.23           O  
ATOM   1394  OG  SER A  85       6.471 -10.560 -13.249  1.00 55.23           O  
ATOM   1395  HG  SER A  85       6.270 -10.201 -12.382  1.00 55.23           H  
ATOM   1396  N   ASP A  86       5.147 -12.958 -11.528  1.00 58.49           N  
ATOM   1397  H   ASP A  86       5.121 -12.095 -11.003  1.00 58.49           H  
ATOM   1398  CA  ASP A  86       5.567 -14.162 -10.836  1.00 58.49           C  
ATOM   1399  HA  ASP A  86       6.290 -14.667 -11.477  1.00 58.49           H  
ATOM   1400  C   ASP A  86       4.378 -15.122 -10.614  1.00 58.49           C  
ATOM   1401  CB  ASP A  86       6.316 -13.791  -9.549  1.00 58.49           C  
ATOM   1402  HB2 ASP A  86       5.618 -13.378  -8.822  1.00 58.49           H  
ATOM   1403  HB3 ASP A  86       7.066 -13.034  -9.781  1.00 58.49           H  
ATOM   1404  O   ASP A  86       3.499 -14.948  -9.749  1.00 58.49           O  
ATOM   1405  CG  ASP A  86       7.020 -14.996  -8.932  1.00 58.49           C  
ATOM   1406  OD1 ASP A  86       6.834 -16.123  -9.445  1.00 58.49           O  
ATOM   1407  OD2 ASP A  86       7.693 -14.834  -7.893  1.00 58.49           O  
ATOM   1408  N   THR A  87       4.361 -16.179 -11.427  1.00 58.86           N  
ATOM   1409  H   THR A  87       5.103 -16.249 -12.109  1.00 58.86           H  
ATOM   1410  CA  THR A  87       3.375 -17.264 -11.360  1.00 58.86           C  
ATOM   1411  HA  THR A  87       2.379 -16.822 -11.341  1.00 58.86           H  
ATOM   1412  C   THR A  87       3.507 -18.106 -10.093  1.00 58.86           C  
ATOM   1413  CB  THR A  87       3.455 -18.186 -12.586  1.00 58.86           C  
ATOM   1414  HB  THR A  87       2.780 -19.029 -12.442  1.00 58.86           H  
ATOM   1415  O   THR A  87       2.554 -18.793  -9.734  1.00 58.86           O  
ATOM   1416  CG2 THR A  87       3.062 -17.466 -13.876  1.00 58.86           C  
ATOM   1417 HG21 THR A  87       3.110 -18.164 -14.712  1.00 58.86           H  
ATOM   1418 HG22 THR A  87       3.728 -16.625 -14.065  1.00 58.86           H  
ATOM   1419 HG23 THR A  87       2.041 -17.096 -13.788  1.00 58.86           H  
ATOM   1420  OG1 THR A  87       4.763 -18.672 -12.762  1.00 58.86           O  
ATOM   1421  HG1 THR A  87       5.150 -18.211 -13.510  1.00 58.86           H  
ATOM   1422  N   THR A  88       4.622 -18.014  -9.357  1.00 65.37           N  
ATOM   1423  H   THR A  88       5.367 -17.403  -9.662  1.00 65.37           H  
ATOM   1424  CA  THR A  88       4.835 -18.802  -8.134  1.00 65.37           C  
ATOM   1425  HA  THR A  88       4.585 -19.841  -8.351  1.00 65.37           H  
ATOM   1426  C   THR A  88       3.950 -18.380  -6.964  1.00 65.37           C  
ATOM   1427  CB  THR A  88       6.292 -18.768  -7.659  1.00 65.37           C  
ATOM   1428  HB  THR A  88       6.374 -19.451  -6.813  1.00 65.37           H  
ATOM   1429  O   THR A  88       3.855 -19.105  -5.976  1.00 65.37           O  
ATOM   1430  CG2 THR A  88       7.293 -19.237  -8.715  1.00 65.37           C  
ATOM   1431 HG21 THR A  88       6.944 -20.169  -9.160  1.00 65.37           H  
ATOM   1432 HG22 THR A  88       7.415 -18.497  -9.506  1.00 65.37           H  
ATOM   1433 HG23 THR A  88       8.258 -19.412  -8.240  1.00 65.37           H  
ATOM   1434  OG1 THR A  88       6.631 -17.483  -7.201  1.00 65.37           O  
ATOM   1435  HG1 THR A  88       6.876 -16.954  -7.964  1.00 65.37           H  
ATOM   1436  N   GLY A  89       3.301 -17.211  -7.025  1.00 62.25           N  
ATOM   1437  H   GLY A  89       3.431 -16.639  -7.847  1.00 62.25           H  
ATOM   1438  CA  GLY A  89       2.538 -16.714  -5.877  1.00 62.25           C  
ATOM   1439  HA2 GLY A  89       1.698 -16.099  -6.201  1.00 62.25           H  
ATOM   1440  HA3 GLY A  89       2.102 -17.560  -5.346  1.00 62.25           H  
ATOM   1441  C   GLY A  89       3.363 -15.929  -4.866  1.00 62.25           C  
ATOM   1442  O   GLY A  89       2.809 -15.476  -3.861  1.00 62.25           O  
ATOM   1443  N   ARG A  90       4.671 -15.767  -5.099  1.00 65.79           N  
ATOM   1444  H   ARG A  90       5.068 -16.153  -5.944  1.00 65.79           H  
ATOM   1445  CA  ARG A  90       5.587 -15.219  -4.104  1.00 65.79           C  
ATOM   1446  HA  ARG A  90       5.503 -15.848  -3.217  1.00 65.79           H  
ATOM   1447  C   ARG A  90       5.216 -13.788  -3.720  1.00 65.79           C  
ATOM   1448  CB  ARG A  90       7.023 -15.329  -4.621  1.00 65.79           C  
ATOM   1449  HB2 ARG A  90       7.205 -16.352  -4.951  1.00 65.79           H  
ATOM   1450  HB3 ARG A  90       7.150 -14.654  -5.468  1.00 65.79           H  
ATOM   1451  O   ARG A  90       5.133 -12.876  -4.540  1.00 65.79           O  
ATOM   1452  CG  ARG A  90       8.050 -14.983  -3.541  1.00 65.79           C  
ATOM   1453  HG2 ARG A  90       7.903 -15.626  -2.674  1.00 65.79           H  
ATOM   1454  HG3 ARG A  90       7.934 -13.940  -3.245  1.00 65.79           H  
ATOM   1455  CD  ARG A  90       9.458 -15.189  -4.095  1.00 65.79           C  
ATOM   1456  HD2 ARG A  90       9.577 -16.236  -4.374  1.00 65.79           H  
ATOM   1457  HD3 ARG A  90       9.573 -14.576  -4.989  1.00 65.79           H  
ATOM   1458  NE  ARG A  90      10.476 -14.813  -3.096  1.00 65.79           N  
ATOM   1459  HE  ARG A  90      10.139 -14.424  -2.226  1.00 65.79           H  
ATOM   1460  NH1 ARG A  90      12.303 -15.300  -4.388  1.00 65.79           N  
ATOM   1461 HH11 ARG A  90      13.302 -15.311  -4.538  1.00 65.79           H  
ATOM   1462 HH12 ARG A  90      11.678 -15.560  -5.138  1.00 65.79           H  
ATOM   1463  NH2 ARG A  90      12.592 -14.482  -2.327  1.00 65.79           N  
ATOM   1464 HH21 ARG A  90      13.589 -14.484  -2.489  1.00 65.79           H  
ATOM   1465 HH22 ARG A  90      12.222 -14.101  -1.468  1.00 65.79           H  
ATOM   1466  CZ  ARG A  90      11.782 -14.869  -3.273  1.00 65.79           C  
ATOM   1467  N   LYS A  91       5.037 -13.585  -2.416  1.00 74.84           N  
ATOM   1468  H   LYS A  91       5.105 -14.388  -1.808  1.00 74.84           H  
ATOM   1469  CA  LYS A  91       4.919 -12.256  -1.817  1.00 74.84           C  
ATOM   1470  HA  LYS A  91       4.340 -11.611  -2.478  1.00 74.84           H  
ATOM   1471  C   LYS A  91       6.324 -11.674  -1.701  1.00 74.84           C  
ATOM   1472  CB  LYS A  91       4.195 -12.342  -0.464  1.00 74.84           C  
ATOM   1473  HB2 LYS A  91       4.736 -13.030   0.185  1.00 74.84           H  
ATOM   1474  HB3 LYS A  91       4.196 -11.357   0.002  1.00 74.84           H  
ATOM   1475  O   LYS A  91       7.180 -12.255  -1.038  1.00 74.84           O  
ATOM   1476  CG  LYS A  91       2.739 -12.817  -0.622  1.00 74.84           C  
ATOM   1477  HG2 LYS A  91       2.171 -12.056  -1.157  1.00 74.84           H  
ATOM   1478  HG3 LYS A  91       2.708 -13.742  -1.197  1.00 74.84           H  
ATOM   1479  CD  LYS A  91       2.085 -13.081   0.742  1.00 74.84           C  
ATOM   1480  HD2 LYS A  91       2.642 -13.866   1.253  1.00 74.84           H  
ATOM   1481  HD3 LYS A  91       2.120 -12.173   1.345  1.00 74.84           H  
ATOM   1482  CE  LYS A  91       0.625 -13.523   0.564  1.00 74.84           C  
ATOM   1483  HE2 LYS A  91       0.586 -14.366  -0.126  1.00 74.84           H  
ATOM   1484  HE3 LYS A  91       0.064 -12.701   0.121  1.00 74.84           H  
ATOM   1485  NZ  LYS A  91       0.007 -13.906   1.856  1.00 74.84           N  
ATOM   1486  HZ1 LYS A  91       0.365 -14.769   2.238  1.00 74.84           H  
ATOM   1487  HZ2 LYS A  91       0.054 -13.170   2.547  1.00 74.84           H  
ATOM   1488  HZ3 LYS A  91      -0.993 -14.036   1.794  1.00 74.84           H  
ATOM   1489  N   LEU A  92       6.546 -10.535  -2.345  1.00 73.14           N  
ATOM   1490  H   LEU A  92       5.760 -10.104  -2.812  1.00 73.14           H  
ATOM   1491  CA  LEU A  92       7.781  -9.765  -2.244  1.00 73.14           C  
ATOM   1492  HA  LEU A  92       8.635 -10.398  -2.487  1.00 73.14           H  
ATOM   1493  C   LEU A  92       7.962  -9.279  -0.808  1.00 73.14           C  
ATOM   1494  CB  LEU A  92       7.717  -8.581  -3.220  1.00 73.14           C  
ATOM   1495  HB2 LEU A  92       6.830  -7.989  -2.994  1.00 73.14           H  
ATOM   1496  HB3 LEU A  92       8.588  -7.947  -3.052  1.00 73.14           H  
ATOM   1497  O   LEU A  92       9.011  -9.493  -0.213  1.00 73.14           O  
ATOM   1498  CG  LEU A  92       7.680  -8.981  -4.706  1.00 73.14           C  
ATOM   1499  HG  LEU A  92       6.907  -9.731  -4.876  1.00 73.14           H  
ATOM   1500  CD1 LEU A  92       7.319  -7.737  -5.510  1.00 73.14           C  
ATOM   1501 HD11 LEU A  92       6.251  -7.534  -5.429  1.00 73.14           H  
ATOM   1502 HD12 LEU A  92       7.582  -7.861  -6.561  1.00 73.14           H  
ATOM   1503 HD13 LEU A  92       7.866  -6.882  -5.114  1.00 73.14           H  
ATOM   1504  CD2 LEU A  92       9.022  -9.543  -5.169  1.00 73.14           C  
ATOM   1505 HD21 LEU A  92       8.970  -9.776  -6.233  1.00 73.14           H  
ATOM   1506 HD22 LEU A  92       9.812  -8.808  -5.013  1.00 73.14           H  
ATOM   1507 HD23 LEU A  92       9.260 -10.461  -4.633  1.00 73.14           H  
ATOM   1508  N   HIS A  93       6.903  -8.716  -0.219  1.00 78.08           N  
ATOM   1509  H   HIS A  93       6.053  -8.652  -0.762  1.00 78.08           H  
ATOM   1510  CA  HIS A  93       6.843  -8.333   1.191  1.00 78.08           C  
ATOM   1511  HA  HIS A  93       7.598  -8.890   1.746  1.00 78.08           H  
ATOM   1512  C   HIS A  93       5.493  -8.703   1.801  1.00 78.08           C  
ATOM   1513  CB  HIS A  93       7.124  -6.827   1.362  1.00 78.08           C  
ATOM   1514  HB2 HIS A  93       6.755  -6.514   2.339  1.00 78.08           H  
ATOM   1515  HB3 HIS A  93       6.576  -6.262   0.608  1.00 78.08           H  
ATOM   1516  O   HIS A  93       4.475  -8.739   1.115  1.00 78.08           O  
ATOM   1517  CG  HIS A  93       8.584  -6.439   1.306  1.00 78.08           C  
ATOM   1518  CD2 HIS A  93       9.089  -5.169   1.360  1.00 78.08           C  
ATOM   1519  HD2 HIS A  93       8.520  -4.257   1.457  1.00 78.08           H  
ATOM   1520  ND1 HIS A  93       9.665  -7.283   1.175  1.00 78.08           N  
ATOM   1521  HD1 HIS A  93       9.624  -8.237   0.848  1.00 78.08           H  
ATOM   1522  CE1 HIS A  93      10.775  -6.541   1.072  1.00 78.08           C  
ATOM   1523  HE1 HIS A  93      11.745  -6.912   0.776  1.00 78.08           H  
ATOM   1524  NE2 HIS A  93      10.476  -5.249   1.247  1.00 78.08           N  
ATOM   1525  N   CYS A  94       5.479  -8.935   3.110  1.00 83.14           N  
ATOM   1526  H   CYS A  94       6.347  -8.892   3.625  1.00 83.14           H  
ATOM   1527  CA  CYS A  94       4.271  -9.153   3.894  1.00 83.14           C  
ATOM   1528  HA  CYS A  94       3.413  -8.704   3.394  1.00 83.14           H  
ATOM   1529  C   CYS A  94       4.448  -8.485   5.256  1.00 83.14           C  
ATOM   1530  CB  CYS A  94       4.036 -10.663   4.019  1.00 83.14           C  
ATOM   1531  HB2 CYS A  94       4.062 -11.115   3.028  1.00 83.14           H  
ATOM   1532  HB3 CYS A  94       4.822 -11.104   4.632  1.00 83.14           H  
ATOM   1533  O   CYS A  94       5.496  -8.639   5.885  1.00 83.14           O  
ATOM   1534  SG  CYS A  94       2.418 -10.985   4.772  1.00 83.14           S  
ATOM   1535  HG  CYS A  94       2.603 -10.304   5.906  1.00 83.14           H  
ATOM   1536  N   THR A  95       3.445  -7.742   5.713  1.00 83.98           N  
ATOM   1537  H   THR A  95       2.607  -7.637   5.158  1.00 83.98           H  
ATOM   1538  CA  THR A  95       3.424  -7.229   7.083  1.00 83.98           C  
ATOM   1539  HA  THR A  95       4.416  -6.848   7.326  1.00 83.98           H  
ATOM   1540  C   THR A  95       3.119  -8.356   8.067  1.00 83.98           C  
ATOM   1541  CB  THR A  95       2.426  -6.070   7.260  1.00 83.98           C  
ATOM   1542  HB  THR A  95       2.517  -5.689   8.278  1.00 83.98           H  
ATOM   1543  O   THR A  95       2.603  -9.419   7.702  1.00 83.98           O  
ATOM   1544  CG2 THR A  95       2.726  -4.910   6.305  1.00 83.98           C  
ATOM   1545 HG21 THR A  95       2.026  -4.097   6.496  1.00 83.98           H  
ATOM   1546 HG22 THR A  95       2.620  -5.233   5.269  1.00 83.98           H  
ATOM   1547 HG23 THR A  95       3.742  -4.551   6.467  1.00 83.98           H  
ATOM   1548  OG1 THR A  95       1.093  -6.491   7.075  1.00 83.98           O  
ATOM   1549  HG1 THR A  95       0.834  -6.941   7.883  1.00 83.98           H  
ATOM   1550  N   GLU A  96       3.386  -8.095   9.344  1.00 86.92           N  
ATOM   1551  H   GLU A  96       3.853  -7.234   9.591  1.00 86.92           H  
ATOM   1552  CA  GLU A  96       2.733  -8.826  10.429  1.00 86.92           C  
ATOM   1553  HA  GLU A  96       2.886  -9.895  10.282  1.00 86.92           H  
ATOM   1554  C   GLU A  96       1.217  -8.567  10.420  1.00 86.92           C  
ATOM   1555  CB  GLU A  96       3.356  -8.435  11.775  1.00 86.92           C  
ATOM   1556  HB2 GLU A  96       3.278  -7.356  11.908  1.00 86.92           H  
ATOM   1557  HB3 GLU A  96       2.806  -8.932  12.575  1.00 86.92           H  
ATOM   1558  O   GLU A  96       0.713  -7.764   9.626  1.00 86.92           O  
ATOM   1559  CG  GLU A  96       4.827  -8.870  11.856  1.00 86.92           C  
ATOM   1560  HG2 GLU A  96       4.880  -9.941  11.658  1.00 86.92           H  
ATOM   1561  HG3 GLU A  96       5.395  -8.354  11.083  1.00 86.92           H  
ATOM   1562  CD  GLU A  96       5.469  -8.578  13.219  1.00 86.92           C  
ATOM   1563  OE1 GLU A  96       6.643  -8.977  13.380  1.00 86.92           O  
ATOM   1564  OE2 GLU A  96       4.807  -7.936  14.063  1.00 86.92           O  
ATOM   1565  N   SER A  97       0.486  -9.276  11.285  1.00 87.20           N  
ATOM   1566  H   SER A  97       0.967  -9.809  11.996  1.00 87.20           H  
ATOM   1567  CA  SER A  97      -0.959  -9.082  11.422  1.00 87.20           C  
ATOM   1568  HA  SER A  97      -1.417  -9.229  10.445  1.00 87.20           H  
ATOM   1569  C   SER A  97      -1.270  -7.657  11.892  1.00 87.20           C  
ATOM   1570  CB  SER A  97      -1.560 -10.105  12.389  1.00 87.20           C  
ATOM   1571  HB2 SER A  97      -1.327  -9.829  13.417  1.00 87.20           H  
ATOM   1572  HB3 SER A  97      -1.153 -11.093  12.178  1.00 87.20           H  
ATOM   1573  O   SER A  97      -0.698  -7.174  12.871  1.00 87.20           O  
ATOM   1574  OG  SER A  97      -2.957 -10.135  12.195  1.00 87.20           O  
ATOM   1575  HG  SER A  97      -3.387 -10.637  12.891  1.00 87.20           H  
ATOM   1576  N   LEU A  98      -2.168  -6.986  11.179  1.00 87.21           N  
ATOM   1577  H   LEU A  98      -2.600  -7.472  10.406  1.00 87.21           H  
ATOM   1578  CA  LEU A  98      -2.614  -5.620  11.413  1.00 87.21           C  
ATOM   1579  HA  LEU A  98      -1.960  -5.142  12.143  1.00 87.21           H  
ATOM   1580  C   LEU A  98      -4.036  -5.638  11.981  1.00 87.21           C  
ATOM   1581  CB  LEU A  98      -2.558  -4.822  10.094  1.00 87.21           C  
ATOM   1582  HB2 LEU A  98      -3.272  -5.263   9.399  1.00 87.21           H  
ATOM   1583  HB3 LEU A  98      -2.889  -3.806  10.309  1.00 87.21           H  
ATOM   1584  O   LEU A  98      -4.912  -6.302  11.429  1.00 87.21           O  
ATOM   1585  CG  LEU A  98      -1.186  -4.755   9.398  1.00 87.21           C  
ATOM   1586  HG  LEU A  98      -0.844  -5.763   9.162  1.00 87.21           H  
ATOM   1587  CD1 LEU A  98      -1.302  -3.985   8.080  1.00 87.21           C  
ATOM   1588 HD11 LEU A  98      -2.021  -4.488   7.434  1.00 87.21           H  
ATOM   1589 HD12 LEU A  98      -0.336  -3.972   7.575  1.00 87.21           H  
ATOM   1590 HD13 LEU A  98      -1.638  -2.965   8.267  1.00 87.21           H  
ATOM   1591  CD2 LEU A  98      -0.132  -4.054  10.259  1.00 87.21           C  
ATOM   1592 HD21 LEU A  98      -0.488  -3.065  10.548  1.00 87.21           H  
ATOM   1593 HD22 LEU A  98       0.056  -4.650  11.152  1.00 87.21           H  
ATOM   1594 HD23 LEU A  98       0.800  -3.969   9.701  1.00 87.21           H  
ATOM   1595  N   ASP A  99      -4.267  -4.886  13.059  1.00 87.22           N  
ATOM   1596  H   ASP A  99      -3.493  -4.367  13.449  1.00 87.22           H  
ATOM   1597  CA  ASP A  99      -5.597  -4.672  13.649  1.00 87.22           C  
ATOM   1598  HA  ASP A  99      -6.152  -5.611  13.649  1.00 87.22           H  
ATOM   1599  C   ASP A  99      -6.380  -3.658  12.801  1.00 87.22           C  
ATOM   1600  CB  ASP A  99      -5.424  -4.227  15.118  1.00 87.22           C  
ATOM   1601  HB2 ASP A  99      -4.881  -5.010  15.648  1.00 87.22           H  
ATOM   1602  HB3 ASP A  99      -4.805  -3.330  15.142  1.00 87.22           H  
ATOM   1603  O   ASP A  99      -6.127  -2.451  12.865  1.00 87.22           O  
ATOM   1604  CG  ASP A  99      -6.717  -3.930  15.902  1.00 87.22           C  
ATOM   1605  OD1 ASP A  99      -7.814  -3.931  15.306  1.00 87.22           O  
ATOM   1606  OD2 ASP A  99      -6.590  -3.623  17.123  1.00 87.22           O  
ATOM   1607  N   LEU A 100      -7.331  -4.155  12.006  1.00 81.74           N  
ATOM   1608  H   LEU A 100      -7.552  -5.137  12.092  1.00 81.74           H  
ATOM   1609  CA  LEU A 100      -8.174  -3.355  11.113  1.00 81.74           C  
ATOM   1610  HA  LEU A 100      -7.568  -2.570  10.661  1.00 81.74           H  
ATOM   1611  C   LEU A 100      -9.306  -2.629  11.835  1.00 81.74           C  
ATOM   1612  CB  LEU A 100      -8.768  -4.247  10.018  1.00 81.74           C  
ATOM   1613  HB2 LEU A 100      -9.531  -3.677   9.489  1.00 81.74           H  
ATOM   1614  HB3 LEU A 100      -9.265  -5.093  10.493  1.00 81.74           H  
ATOM   1615  O   LEU A 100     -10.108  -1.959  11.197  1.00 81.74           O  
ATOM   1616  CG  LEU A 100      -7.783  -4.768   8.969  1.00 81.74           C  
ATOM   1617  HG  LEU A 100      -7.034  -5.406   9.439  1.00 81.74           H  
ATOM   1618  CD1 LEU A 100      -8.589  -5.600   7.969  1.00 81.74           C  
ATOM   1619 HD11 LEU A 100      -8.470  -6.661   8.187  1.00 81.74           H  
ATOM   1620 HD12 LEU A 100      -8.264  -5.392   6.950  1.00 81.74           H  
ATOM   1621 HD13 LEU A 100      -9.651  -5.356   8.002  1.00 81.74           H  
ATOM   1622  CD2 LEU A 100      -7.072  -3.610   8.260  1.00 81.74           C  
ATOM   1623 HD21 LEU A 100      -7.812  -2.893   7.905  1.00 81.74           H  
ATOM   1624 HD22 LEU A 100      -6.509  -3.972   7.399  1.00 81.74           H  
ATOM   1625 HD23 LEU A 100      -6.377  -3.122   8.943  1.00 81.74           H  
ATOM   1626  N   GLY A 101      -9.381  -2.728  13.158  1.00 82.45           N  
ATOM   1627  H   GLY A 101      -8.737  -3.339  13.639  1.00 82.45           H  
ATOM   1628  CA  GLY A 101     -10.235  -1.878  13.971  1.00 82.45           C  
ATOM   1629  HA2 GLY A 101     -11.223  -1.785  13.520  1.00 82.45           H  
ATOM   1630  HA3 GLY A 101     -10.307  -2.379  14.937  1.00 82.45           H  
ATOM   1631  C   GLY A 101      -9.662  -0.484  14.229  1.00 82.45           C  
ATOM   1632  O   GLY A 101     -10.287   0.308  14.937  1.00 82.45           O  
ATOM   1633  N   ARG A 102      -8.451  -0.191  13.735  1.00 85.71           N  
ATOM   1634  H   ARG A 102      -7.997  -0.890  13.164  1.00 85.71           H  
ATOM   1635  CA  ARG A 102      -7.711   1.050  14.009  1.00 85.71           C  
ATOM   1636  HA  ARG A 102      -8.386   1.768  14.475  1.00 85.71           H  
ATOM   1637  C   ARG A 102      -7.187   1.678  12.728  1.00 85.71           C  
ATOM   1638  CB  ARG A 102      -6.546   0.765  14.964  1.00 85.71           C  
ATOM   1639  HB2 ARG A 102      -6.038   1.703  15.189  1.00 85.71           H  
ATOM   1640  HB3 ARG A 102      -5.847   0.091  14.469  1.00 85.71           H  
ATOM   1641  O   ARG A 102      -6.843   0.981  11.782  1.00 85.71           O  
ATOM   1642  CG  ARG A 102      -7.006   0.113  16.271  1.00 85.71           C  
ATOM   1643  HG2 ARG A 102      -7.340  -0.901  16.055  1.00 85.71           H  
ATOM   1644  HG3 ARG A 102      -7.834   0.674  16.703  1.00 85.71           H  
ATOM   1645  CD  ARG A 102      -5.853   0.069  17.272  1.00 85.71           C  
ATOM   1646  HD2 ARG A 102      -4.912  -0.030  16.731  1.00 85.71           H  
ATOM   1647  HD3 ARG A 102      -5.843   0.995  17.846  1.00 85.71           H  
ATOM   1648  NE  ARG A 102      -6.004  -1.089  18.149  1.00 85.71           N  
ATOM   1649  HE  ARG A 102      -6.524  -1.861  17.755  1.00 85.71           H  
ATOM   1650  NH1 ARG A 102      -4.309  -0.619  19.629  1.00 85.71           N  
ATOM   1651 HH11 ARG A 102      -4.369   0.357  19.374  1.00 85.71           H  
ATOM   1652 HH12 ARG A 102      -3.559  -0.948  20.220  1.00 85.71           H  
ATOM   1653  NH2 ARG A 102      -5.236  -2.668  19.500  1.00 85.71           N  
ATOM   1654 HH21 ARG A 102      -4.465  -3.059  20.022  1.00 85.71           H  
ATOM   1655 HH22 ARG A 102      -5.739  -3.267  18.861  1.00 85.71           H  
ATOM   1656  CZ  ARG A 102      -5.179  -1.436  19.103  1.00 85.71           C  
ATOM   1657  N   GLU A 103      -7.066   3.008  12.714  1.00 84.85           N  
ATOM   1658  H   GLU A 103      -7.392   3.545  13.505  1.00 84.85           H  
ATOM   1659  CA  GLU A 103      -6.359   3.695  11.627  1.00 84.85           C  
ATOM   1660  HA  GLU A 103      -6.750   3.340  10.674  1.00 84.85           H  
ATOM   1661  C   GLU A 103      -4.876   3.312  11.672  1.00 84.85           C  
ATOM   1662  CB  GLU A 103      -6.584   5.221  11.662  1.00 84.85           C  
ATOM   1663  HB2 GLU A 103      -7.654   5.425  11.604  1.00 84.85           H  
ATOM   1664  HB3 GLU A 103      -6.207   5.594  12.614  1.00 84.85           H  
ATOM   1665  O   GLU A 103      -4.192   3.524  12.683  1.00 84.85           O  
ATOM   1666  CG  GLU A 103      -5.871   5.943  10.496  1.00 84.85           C  
ATOM   1667  HG2 GLU A 103      -4.814   5.678  10.516  1.00 84.85           H  
ATOM   1668  HG3 GLU A 103      -6.273   5.561   9.558  1.00 84.85           H  
ATOM   1669  CD  GLU A 103      -5.965   7.487  10.469  1.00 84.85           C  
ATOM   1670  OE1 GLU A 103      -4.886   8.154  10.475  1.00 84.85           O  
ATOM   1671  OE2 GLU A 103      -7.044   8.048  10.178  1.00 84.85           O  
ATOM   1672  N   ILE A 104      -4.385   2.764  10.560  1.00 86.58           N  
ATOM   1673  H   ILE A 104      -5.017   2.637   9.783  1.00 86.58           H  
ATOM   1674  CA  ILE A 104      -3.006   2.306  10.400  1.00 86.58           C  
ATOM   1675  HA  ILE A 104      -2.486   2.401  11.354  1.00 86.58           H  
ATOM   1676  C   ILE A 104      -2.304   3.189   9.376  1.00 86.58           C  
ATOM   1677  CB  ILE A 104      -2.933   0.822   9.981  1.00 86.58           C  
ATOM   1678  HB  ILE A 104      -3.382   0.736   8.992  1.00 86.58           H  
ATOM   1679  O   ILE A 104      -2.825   3.490   8.302  1.00 86.58           O  
ATOM   1680  CG1 ILE A 104      -3.660  -0.135  10.947  1.00 86.58           C  
ATOM   1681 HG12 ILE A 104      -4.469   0.366  11.478  1.00 86.58           H  
ATOM   1682 HG13 ILE A 104      -2.953  -0.493  11.696  1.00 86.58           H  
ATOM   1683  CG2 ILE A 104      -1.469   0.354   9.876  1.00 86.58           C  
ATOM   1684 HG21 ILE A 104      -1.434  -0.701   9.606  1.00 86.58           H  
ATOM   1685 HG22 ILE A 104      -0.943   0.915   9.102  1.00 86.58           H  
ATOM   1686 HG23 ILE A 104      -0.964   0.491  10.832  1.00 86.58           H  
ATOM   1687  CD1 ILE A 104      -4.247  -1.337  10.203  1.00 86.58           C  
ATOM   1688 HD11 ILE A 104      -3.504  -1.773   9.535  1.00 86.58           H  
ATOM   1689 HD12 ILE A 104      -4.568  -2.095  10.918  1.00 86.58           H  
ATOM   1690 HD13 ILE A 104      -5.106  -1.016   9.614  1.00 86.58           H  
ATOM   1691  N   ARG A 105      -1.068   3.566   9.691  1.00 86.68           N  
ATOM   1692  H   ARG A 105      -0.731   3.315  10.609  1.00 86.68           H  
ATOM   1693  CA  ARG A 105      -0.139   4.213   8.769  1.00 86.68           C  
ATOM   1694  HA  ARG A 105      -0.608   4.316   7.791  1.00 86.68           H  
ATOM   1695  C   ARG A 105       1.078   3.324   8.605  1.00 86.68           C  
ATOM   1696  CB  ARG A 105       0.220   5.611   9.278  1.00 86.68           C  
ATOM   1697  HB2 ARG A 105       0.671   5.532  10.268  1.00 86.68           H  
ATOM   1698  HB3 ARG A 105       0.941   6.062   8.596  1.00 86.68           H  
ATOM   1699  O   ARG A 105       1.818   3.092   9.559  1.00 86.68           O  
ATOM   1700  CG  ARG A 105      -1.028   6.498   9.355  1.00 86.68           C  
ATOM   1701  HG2 ARG A 105      -1.488   6.571   8.370  1.00 86.68           H  
ATOM   1702  HG3 ARG A 105      -1.748   6.064  10.049  1.00 86.68           H  
ATOM   1703  CD  ARG A 105      -0.664   7.894   9.853  1.00 86.68           C  
ATOM   1704  HD2 ARG A 105      -0.116   7.802  10.790  1.00 86.68           H  
ATOM   1705  HD3 ARG A 105      -0.035   8.383   9.109  1.00 86.68           H  
ATOM   1706  NE  ARG A 105      -1.884   8.678  10.083  1.00 86.68           N  
ATOM   1707  HE  ARG A 105      -2.768   8.189  10.058  1.00 86.68           H  
ATOM   1708  NH1 ARG A 105      -0.919  10.700  10.598  1.00 86.68           N  
ATOM   1709 HH11 ARG A 105      -0.003  10.285  10.497  1.00 86.68           H  
ATOM   1710 HH12 ARG A 105      -1.035  11.673  10.840  1.00 86.68           H  
ATOM   1711  NH2 ARG A 105      -3.157  10.444  10.577  1.00 86.68           N  
ATOM   1712 HH21 ARG A 105      -3.315  11.417  10.798  1.00 86.68           H  
ATOM   1713 HH22 ARG A 105      -3.932   9.796  10.551  1.00 86.68           H  
ATOM   1714  CZ  ARG A 105      -1.970   9.945  10.416  1.00 86.68           C  
ATOM   1715  N   LEU A 106       1.286   2.846   7.389  1.00 84.91           N  
ATOM   1716  H   LEU A 106       0.625   3.092   6.667  1.00 84.91           H  
ATOM   1717  CA  LEU A 106       2.448   2.067   6.994  1.00 84.91           C  
ATOM   1718  HA  LEU A 106       2.979   1.718   7.880  1.00 84.91           H  
ATOM   1719  C   LEU A 106       3.366   2.973   6.187  1.00 84.91           C  
ATOM   1720  CB  LEU A 106       2.022   0.842   6.175  1.00 84.91           C  
ATOM   1721  HB2 LEU A 106       2.900   0.231   5.962  1.00 84.91           H  
ATOM   1722  HB3 LEU A 106       1.648   1.204   5.218  1.00 84.91           H  
ATOM   1723  O   LEU A 106       2.928   3.639   5.250  1.00 84.91           O  
ATOM   1724  CG  LEU A 106       0.953  -0.053   6.819  1.00 84.91           C  
ATOM   1725  HG  LEU A 106       0.137   0.553   7.214  1.00 84.91           H  
ATOM   1726  CD1 LEU A 106       0.359  -1.008   5.799  1.00 84.91           C  
ATOM   1727 HD11 LEU A 106      -0.134  -0.436   5.012  1.00 84.91           H  
ATOM   1728 HD12 LEU A 106       1.144  -1.629   5.368  1.00 84.91           H  
ATOM   1729 HD13 LEU A 106      -0.385  -1.646   6.275  1.00 84.91           H  
ATOM   1730  CD2 LEU A 106       1.571  -0.881   7.932  1.00 84.91           C  
ATOM   1731 HD21 LEU A 106       1.979  -0.210   8.688  1.00 84.91           H  
ATOM   1732 HD22 LEU A 106       0.806  -1.509   8.389  1.00 84.91           H  
ATOM   1733 HD23 LEU A 106       2.356  -1.519   7.527  1.00 84.91           H  
ATOM   1734  N   THR A 107       4.645   3.011   6.531  1.00 85.20           N  
ATOM   1735  H   THR A 107       4.939   2.486   7.343  1.00 85.20           H  
ATOM   1736  CA  THR A 107       5.636   3.764   5.759  1.00 85.20           C  
ATOM   1737  HA  THR A 107       5.203   4.029   4.794  1.00 85.20           H  
ATOM   1738  C   THR A 107       6.850   2.905   5.468  1.00 85.20           C  
ATOM   1739  CB  THR A 107       6.047   5.076   6.440  1.00 85.20           C  
ATOM   1740  HB  THR A 107       6.757   5.590   5.792  1.00 85.20           H  
ATOM   1741  O   THR A 107       7.330   2.208   6.359  1.00 85.20           O  
ATOM   1742  CG2 THR A 107       4.865   6.009   6.705  1.00 85.20           C  
ATOM   1743 HG21 THR A 107       5.235   6.988   7.011  1.00 85.20           H  
ATOM   1744 HG22 THR A 107       4.261   6.110   5.803  1.00 85.20           H  
ATOM   1745 HG23 THR A 107       4.239   5.599   7.497  1.00 85.20           H  
ATOM   1746  OG1 THR A 107       6.658   4.835   7.684  1.00 85.20           O  
ATOM   1747  HG1 THR A 107       6.844   3.894   7.714  1.00 85.20           H  
ATOM   1748  N   MET A 108       7.366   2.999   4.250  1.00 84.13           N  
ATOM   1749  H   MET A 108       6.896   3.577   3.569  1.00 84.13           H  
ATOM   1750  CA  MET A 108       8.553   2.287   3.791  1.00 84.13           C  
ATOM   1751  HA  MET A 108       9.142   1.959   4.648  1.00 84.13           H  
ATOM   1752  C   MET A 108       9.409   3.229   2.945  1.00 84.13           C  
ATOM   1753  CB  MET A 108       8.101   1.046   3.026  1.00 84.13           C  
ATOM   1754  HB2 MET A 108       7.491   1.352   2.176  1.00 84.13           H  
ATOM   1755  HB3 MET A 108       7.488   0.438   3.692  1.00 84.13           H  
ATOM   1756  O   MET A 108       8.891   4.000   2.132  1.00 84.13           O  
ATOM   1757  CG  MET A 108       9.261   0.177   2.542  1.00 84.13           C  
ATOM   1758  HG2 MET A 108       9.940  -0.006   3.375  1.00 84.13           H  
ATOM   1759  HG3 MET A 108       9.805   0.690   1.750  1.00 84.13           H  
ATOM   1760  SD  MET A 108       8.701  -1.426   1.928  1.00 84.13           S  
ATOM   1761  CE  MET A 108       7.752  -0.904   0.488  1.00 84.13           C  
ATOM   1762  HE1 MET A 108       8.432  -0.431  -0.221  1.00 84.13           H  
ATOM   1763  HE2 MET A 108       7.292  -1.782   0.037  1.00 84.13           H  
ATOM   1764  HE3 MET A 108       6.962  -0.210   0.776  1.00 84.13           H  
ATOM   1765  N   GLN A 109      10.724   3.226   3.168  1.00 81.50           N  
ATOM   1766  H   GLN A 109      11.131   2.521   3.766  1.00 81.50           H  
ATOM   1767  CA  GLN A 109      11.602   4.191   2.503  1.00 81.50           C  
ATOM   1768  HA  GLN A 109      11.155   5.183   2.567  1.00 81.50           H  
ATOM   1769  C   GLN A 109      11.776   3.881   1.021  1.00 81.50           C  
ATOM   1770  CB  GLN A 109      12.977   4.242   3.165  1.00 81.50           C  
ATOM   1771  HB2 GLN A 109      13.399   3.238   3.223  1.00 81.50           H  
ATOM   1772  HB3 GLN A 109      13.631   4.845   2.534  1.00 81.50           H  
ATOM   1773  O   GLN A 109      11.765   4.809   0.215  1.00 81.50           O  
ATOM   1774  CG  GLN A 109      12.952   4.875   4.560  1.00 81.50           C  
ATOM   1775  HG2 GLN A 109      12.445   5.839   4.513  1.00 81.50           H  
ATOM   1776  HG3 GLN A 109      12.410   4.225   5.247  1.00 81.50           H  
ATOM   1777  CD  GLN A 109      14.364   5.086   5.096  1.00 81.50           C  
ATOM   1778  NE2 GLN A 109      14.536   5.816   6.175  1.00 81.50           N  
ATOM   1779 HE21 GLN A 109      15.493   5.875   6.492  1.00 81.50           H  
ATOM   1780 HE22 GLN A 109      13.758   6.212   6.683  1.00 81.50           H  
ATOM   1781  OE1 GLN A 109      15.344   4.612   4.556  1.00 81.50           O  
ATOM   1782  N   HIS A 110      11.940   2.610   0.673  1.00 79.17           N  
ATOM   1783  H   HIS A 110      11.983   1.895   1.385  1.00 79.17           H  
ATOM   1784  CA  HIS A 110      12.072   2.138  -0.698  1.00 79.17           C  
ATOM   1785  HA  HIS A 110      11.325   2.645  -1.309  1.00 79.17           H  
ATOM   1786  C   HIS A 110      11.787   0.640  -0.783  1.00 79.17           C  
ATOM   1787  CB  HIS A 110      13.476   2.459  -1.236  1.00 79.17           C  
ATOM   1788  HB2 HIS A 110      13.612   1.979  -2.205  1.00 79.17           H  
ATOM   1789  HB3 HIS A 110      13.551   3.535  -1.390  1.00 79.17           H  
ATOM   1790  O   HIS A 110      11.844  -0.049   0.233  1.00 79.17           O  
ATOM   1791  CG  HIS A 110      14.602   2.048  -0.321  1.00 79.17           C  
ATOM   1792  CD2 HIS A 110      15.182   0.811  -0.224  1.00 79.17           C  
ATOM   1793  HD2 HIS A 110      14.911  -0.075  -0.779  1.00 79.17           H  
ATOM   1794  ND1 HIS A 110      15.249   2.871   0.576  1.00 79.17           N  
ATOM   1795  HD1 HIS A 110      15.089   3.859   0.712  1.00 79.17           H  
ATOM   1796  CE1 HIS A 110      16.204   2.154   1.189  1.00 79.17           C  
ATOM   1797  HE1 HIS A 110      16.897   2.529   1.927  1.00 79.17           H  
ATOM   1798  NE2 HIS A 110      16.198   0.901   0.732  1.00 79.17           N  
ATOM   1799  N   LEU A 111      11.483   0.159  -1.987  1.00 76.88           N  
ATOM   1800  H   LEU A 111      11.474   0.798  -2.769  1.00 76.88           H  
ATOM   1801  CA  LEU A 111      11.546  -1.270  -2.291  1.00 76.88           C  
ATOM   1802  HA  LEU A 111      11.163  -1.836  -1.442  1.00 76.88           H  
ATOM   1803  C   LEU A 111      12.995  -1.713  -2.457  1.00 76.88           C  
ATOM   1804  CB  LEU A 111      10.720  -1.598  -3.547  1.00 76.88           C  
ATOM   1805  HB2 LEU A 111      10.870  -2.645  -3.811  1.00 76.88           H  
ATOM   1806  HB3 LEU A 111      11.085  -0.992  -4.376  1.00 76.88           H  
ATOM   1807  O   LEU A 111      13.852  -0.925  -2.852  1.00 76.88           O  
ATOM   1808  CG  LEU A 111       9.222  -1.349  -3.351  1.00 76.88           C  
ATOM   1809  HG  LEU A 111       9.066  -0.314  -3.048  1.00 76.88           H  
ATOM   1810  CD1 LEU A 111       8.447  -1.601  -4.635  1.00 76.88           C  
ATOM   1811 HD11 LEU A 111       7.427  -1.231  -4.535  1.00 76.88           H  
ATOM   1812 HD12 LEU A 111       8.946  -1.120  -5.476  1.00 76.88           H  
ATOM   1813 HD13 LEU A 111       8.417  -2.671  -4.845  1.00 76.88           H  
ATOM   1814  CD2 LEU A 111       8.631  -2.276  -2.299  1.00 76.88           C  
ATOM   1815 HD21 LEU A 111       9.137  -2.159  -1.341  1.00 76.88           H  
ATOM   1816 HD22 LEU A 111       8.784  -3.310  -2.609  1.00 76.88           H  
ATOM   1817 HD23 LEU A 111       7.569  -2.057  -2.191  1.00 76.88           H  
ATOM   1818  N   ASP A 112      13.243  -2.981  -2.163  1.00 74.26           N  
ATOM   1819  H   ASP A 112      12.481  -3.606  -1.941  1.00 74.26           H  
ATOM   1820  CA  ASP A 112      14.542  -3.641  -2.290  1.00 74.26           C  
ATOM   1821  HA  ASP A 112      15.313  -2.940  -1.971  1.00 74.26           H  
ATOM   1822  C   ASP A 112      14.887  -4.039  -3.727  1.00 74.26           C  
ATOM   1823  CB  ASP A 112      14.594  -4.834  -1.326  1.00 74.26           C  
ATOM   1824  HB2 ASP A 112      15.576  -5.304  -1.376  1.00 74.26           H  
ATOM   1825  HB3 ASP A 112      14.465  -4.415  -0.328  1.00 74.26           H  
ATOM   1826  O   ASP A 112      15.967  -4.562  -3.987  1.00 74.26           O  
ATOM   1827  CG  ASP A 112      13.510  -5.905  -1.494  1.00 74.26           C  
ATOM   1828  OD1 ASP A 112      12.476  -5.614  -2.137  1.00 74.26           O  
ATOM   1829  OD2 ASP A 112      13.655  -6.971  -0.857  1.00 74.26           O  
ATOM   1830  N   PHE A 113      14.011  -3.735  -4.680  1.00 72.36           N  
ATOM   1831  H   PHE A 113      13.136  -3.315  -4.401  1.00 72.36           H  
ATOM   1832  CA  PHE A 113      14.214  -3.988  -6.098  1.00 72.36           C  
ATOM   1833  HA  PHE A 113      15.279  -4.114  -6.290  1.00 72.36           H  
ATOM   1834  C   PHE A 113      13.742  -2.804  -6.950  1.00 72.36           C  
ATOM   1835  CB  PHE A 113      13.510  -5.302  -6.475  1.00 72.36           C  
ATOM   1836  HB2 PHE A 113      13.731  -5.542  -7.515  1.00 72.36           H  
ATOM   1837  HB3 PHE A 113      13.913  -6.109  -5.864  1.00 72.36           H  
ATOM   1838  O   PHE A 113      13.002  -1.918  -6.506  1.00 72.36           O  
ATOM   1839  CG  PHE A 113      12.011  -5.240  -6.295  1.00 72.36           C  
ATOM   1840  CD1 PHE A 113      11.415  -5.685  -5.104  1.00 72.36           C  
ATOM   1841  HD1 PHE A 113      12.022  -6.173  -4.356  1.00 72.36           H  
ATOM   1842  CD2 PHE A 113      11.224  -4.638  -7.284  1.00 72.36           C  
ATOM   1843  HD2 PHE A 113      11.671  -4.287  -8.203  1.00 72.36           H  
ATOM   1844  CE1 PHE A 113      10.044  -5.495  -4.879  1.00 72.36           C  
ATOM   1845  HE1 PHE A 113       9.611  -5.823  -3.945  1.00 72.36           H  
ATOM   1846  CE2 PHE A 113       9.865  -4.432  -7.050  1.00 72.36           C  
ATOM   1847  HE2 PHE A 113       9.309  -3.867  -7.784  1.00 72.36           H  
ATOM   1848  CZ  PHE A 113       9.261  -4.877  -5.866  1.00 72.36           C  
ATOM   1849  HZ  PHE A 113       8.203  -4.727  -5.704  1.00 72.36           H  
ATOM   1850  N   SER A 114      14.162  -2.823  -8.213  1.00 72.08           N  
ATOM   1851  H   SER A 114      14.730  -3.603  -8.510  1.00 72.08           H  
ATOM   1852  CA  SER A 114      13.700  -1.906  -9.252  1.00 72.08           C  
ATOM   1853  HA  SER A 114      13.025  -1.172  -8.812  1.00 72.08           H  
ATOM   1854  C   SER A 114      12.921  -2.671 -10.323  1.00 72.08           C  
ATOM   1855  CB  SER A 114      14.881  -1.144  -9.855  1.00 72.08           C  
ATOM   1856  HB2 SER A 114      15.527  -1.832 -10.400  1.00 72.08           H  
ATOM   1857  HB3 SER A 114      14.497  -0.389 -10.541  1.00 72.08           H  
ATOM   1858  O   SER A 114      13.209  -3.834 -10.594  1.00 72.08           O  
ATOM   1859  OG  SER A 114      15.624  -0.497  -8.836  1.00 72.08           O  
ATOM   1860  HG  SER A 114      16.049  -1.173  -8.303  1.00 72.08           H  
ATOM   1861  N   VAL A 115      11.933  -2.025 -10.937  1.00 69.29           N  
ATOM   1862  H   VAL A 115      11.762  -1.065 -10.676  1.00 69.29           H  
ATOM   1863  CA  VAL A 115      11.047  -2.629 -11.946  1.00 69.29           C  
ATOM   1864  HA  VAL A 115      11.173  -3.712 -11.945  1.00 69.29           H  
ATOM   1865  C   VAL A 115      11.393  -2.091 -13.317  1.00 69.29           C  
ATOM   1866  CB  VAL A 115       9.572  -2.312 -11.673  1.00 69.29           C  
ATOM   1867  HB  VAL A 115       9.378  -1.256 -11.860  1.00 69.29           H  
ATOM   1868  O   VAL A 115      11.567  -0.888 -13.454  1.00 69.29           O  
ATOM   1869  CG1 VAL A 115       8.664  -3.158 -12.575  1.00 69.29           C  
ATOM   1870 HG11 VAL A 115       7.619  -3.004 -12.308  1.00 69.29           H  
ATOM   1871 HG12 VAL A 115       8.780  -2.869 -13.619  1.00 69.29           H  
ATOM   1872 HG13 VAL A 115       8.896  -4.217 -12.463  1.00 69.29           H  
ATOM   1873  CG2 VAL A 115       9.209  -2.607 -10.229  1.00 69.29           C  
ATOM   1874 HG21 VAL A 115       8.160  -2.338 -10.098  1.00 69.29           H  
ATOM   1875 HG22 VAL A 115       9.380  -3.665 -10.031  1.00 69.29           H  
ATOM   1876 HG23 VAL A 115       9.794  -1.998  -9.540  1.00 69.29           H  
ATOM   1877  N   SER A 116      11.465  -2.928 -14.349  1.00 66.13           N  
ATOM   1878  H   SER A 116      11.242  -3.905 -14.219  1.00 66.13           H  
ATOM   1879  CA  SER A 116      11.701  -2.414 -15.701  1.00 66.13           C  
ATOM   1880  HA  SER A 116      12.612  -1.816 -15.677  1.00 66.13           H  
ATOM   1881  C   SER A 116      10.551  -1.519 -16.175  1.00 66.13           C  
ATOM   1882  CB  SER A 116      11.910  -3.548 -16.701  1.00 66.13           C  
ATOM   1883  HB2 SER A 116      12.670  -4.234 -16.325  1.00 66.13           H  
ATOM   1884  HB3 SER A 116      10.977  -4.090 -16.853  1.00 66.13           H  
ATOM   1885  O   SER A 116       9.384  -1.864 -16.009  1.00 66.13           O  
ATOM   1886  OG  SER A 116      12.351  -2.983 -17.923  1.00 66.13           O  
ATOM   1887  HG  SER A 116      13.182  -2.536 -17.747  1.00 66.13           H  
ATOM   1888  N   THR A 117      10.879  -0.399 -16.821  1.00 62.92           N  
ATOM   1889  H   THR A 117      11.855  -0.162 -16.932  1.00 62.92           H  
ATOM   1890  CA  THR A 117       9.896   0.467 -17.498  1.00 62.92           C  
ATOM   1891  HA  THR A 117       9.027   0.613 -16.856  1.00 62.92           H  
ATOM   1892  C   THR A 117       9.395  -0.128 -18.817  1.00 62.92           C  
ATOM   1893  CB  THR A 117      10.503   1.835 -17.825  1.00 62.92           C  
ATOM   1894  HB  THR A 117       9.763   2.436 -18.353  1.00 62.92           H  
ATOM   1895  O   THR A 117       8.370   0.296 -19.336  1.00 62.92           O  
ATOM   1896  CG2 THR A 117      10.976   2.643 -16.626  1.00 62.92           C  
ATOM   1897 HG21 THR A 117      11.569   3.494 -16.960  1.00 62.92           H  
ATOM   1898 HG22 THR A 117      10.093   3.029 -16.116  1.00 62.92           H  
ATOM   1899 HG23 THR A 117      11.572   2.027 -15.952  1.00 62.92           H  
ATOM   1900  OG1 THR A 117      11.627   1.657 -18.640  1.00 62.92           O  
ATOM   1901  HG1 THR A 117      12.032   2.523 -18.719  1.00 62.92           H  
ATOM   1902  N   ARG A 118      10.104  -1.120 -19.381  1.00 58.59           N  
ATOM   1903  H   ARG A 118      10.909  -1.458 -18.874  1.00 58.59           H  
ATOM   1904  CA  ARG A 118       9.744  -1.763 -20.660  1.00 58.59           C  
ATOM   1905  HA  ARG A 118       9.432  -0.993 -21.366  1.00 58.59           H  
ATOM   1906  C   ARG A 118       8.545  -2.707 -20.550  1.00 58.59           C  
ATOM   1907  CB  ARG A 118      10.949  -2.526 -21.225  1.00 58.59           C  
ATOM   1908  HB2 ARG A 118      11.292  -3.253 -20.488  1.00 58.59           H  
ATOM   1909  HB3 ARG A 118      10.628  -3.072 -22.112  1.00 58.59           H  
ATOM   1910  O   ARG A 118       8.047  -3.172 -21.570  1.00 58.59           O  
ATOM   1911  CG  ARG A 118      12.108  -1.606 -21.622  1.00 58.59           C  
ATOM   1912  HG2 ARG A 118      12.502  -1.100 -20.740  1.00 58.59           H  
ATOM   1913  HG3 ARG A 118      11.750  -0.862 -22.334  1.00 58.59           H  
ATOM   1914  CD  ARG A 118      13.213  -2.448 -22.268  1.00 58.59           C  
ATOM   1915  HD2 ARG A 118      12.785  -2.997 -23.107  1.00 58.59           H  
ATOM   1916  HD3 ARG A 118      13.578  -3.164 -21.531  1.00 58.59           H  
ATOM   1917  NE  ARG A 118      14.331  -1.616 -22.751  1.00 58.59           N  
ATOM   1918  HE  ARG A 118      14.230  -0.616 -22.654  1.00 58.59           H  
ATOM   1919  NH1 ARG A 118      15.617  -3.328 -23.583  1.00 58.59           N  
ATOM   1920 HH11 ARG A 118      16.446  -3.652 -24.060  1.00 58.59           H  
ATOM   1921 HH12 ARG A 118      14.910  -3.988 -23.292  1.00 58.59           H  
ATOM   1922  NH2 ARG A 118      16.353  -1.229 -23.732  1.00 58.59           N  
ATOM   1923 HH21 ARG A 118      17.183  -1.579 -24.189  1.00 58.59           H  
ATOM   1924 HH22 ARG A 118      16.243  -0.234 -23.597  1.00 58.59           H  
ATOM   1925  CZ  ARG A 118      15.424  -2.060 -23.349  1.00 58.59           C  
ATOM   1926  N   SER A 119       8.122  -3.020 -19.332  1.00 50.49           N  
ATOM   1927  H   SER A 119       8.541  -2.542 -18.548  1.00 50.49           H  
ATOM   1928  CA  SER A 119       7.040  -3.949 -19.025  1.00 50.49           C  
ATOM   1929  HA  SER A 119       6.560  -4.280 -19.945  1.00 50.49           H  
ATOM   1930  C   SER A 119       5.988  -3.260 -18.165  1.00 50.49           C  
ATOM   1931  CB  SER A 119       7.600  -5.182 -18.302  1.00 50.49           C  
ATOM   1932  HB2 SER A 119       6.776  -5.806 -17.955  1.00 50.49           H  
ATOM   1933  HB3 SER A 119       8.206  -5.761 -18.999  1.00 50.49           H  
ATOM   1934  O   SER A 119       6.335  -2.431 -17.325  1.00 50.49           O  
ATOM   1935  OG  SER A 119       8.404  -4.805 -17.197  1.00 50.49           O  
ATOM   1936  HG  SER A 119       7.940  -4.123 -16.707  1.00 50.49           H  
ATOM   1937  N   ASP A 120       4.720  -3.653 -18.326  1.00 51.90           N  
ATOM   1938  H   ASP A 120       4.495  -4.291 -19.075  1.00 51.90           H  
ATOM   1939  CA  ASP A 120       3.659  -3.328 -17.364  1.00 51.90           C  
ATOM   1940  HA  ASP A 120       3.415  -2.268 -17.435  1.00 51.90           H  
ATOM   1941  C   ASP A 120       4.179  -3.632 -15.947  1.00 51.90           C  
ATOM   1942  CB  ASP A 120       2.393  -4.170 -17.658  1.00 51.90           C  
ATOM   1943  HB2 ASP A 120       1.730  -4.091 -16.796  1.00 51.90           H  
ATOM   1944  HB3 ASP A 120       2.675  -5.218 -17.758  1.00 51.90           H  
ATOM   1945  O   ASP A 120       4.659  -4.741 -15.717  1.00 51.90           O  
ATOM   1946  CG  ASP A 120       1.580  -3.750 -18.897  1.00 51.90           C  
ATOM   1947  OD1 ASP A 120       1.823  -2.657 -19.442  1.00 51.90           O  
ATOM   1948  OD2 ASP A 120       0.608  -4.459 -19.263  1.00 51.90           O  
ATOM   1949  N   VAL A 121       4.125  -2.667 -15.016  1.00 52.77           N  
ATOM   1950  H   VAL A 121       3.676  -1.792 -15.245  1.00 52.77           H  
ATOM   1951  CA  VAL A 121       4.646  -2.847 -13.650  1.00 52.77           C  
ATOM   1952  HA  VAL A 121       5.674  -3.202 -13.723  1.00 52.77           H  
ATOM   1953  C   VAL A 121       3.784  -3.903 -12.962  1.00 52.77           C  
ATOM   1954  CB  VAL A 121       4.668  -1.525 -12.852  1.00 52.77           C  
ATOM   1955  HB  VAL A 121       3.691  -1.047 -12.915  1.00 52.77           H  
ATOM   1956  O   VAL A 121       2.623  -3.627 -12.636  1.00 52.77           O  
ATOM   1957  CG1 VAL A 121       4.994  -1.726 -11.362  1.00 52.77           C  
ATOM   1958 HG11 VAL A 121       4.162  -2.231 -10.871  1.00 52.77           H  
ATOM   1959 HG12 VAL A 121       5.128  -0.758 -10.878  1.00 52.77           H  
ATOM   1960 HG13 VAL A 121       5.899  -2.321 -11.234  1.00 52.77           H  
ATOM   1961  CG2 VAL A 121       5.705  -0.563 -13.446  1.00 52.77           C  
ATOM   1962 HG21 VAL A 121       6.699  -1.009 -13.412  1.00 52.77           H  
ATOM   1963 HG22 VAL A 121       5.460  -0.345 -14.485  1.00 52.77           H  
ATOM   1964 HG23 VAL A 121       5.713   0.372 -12.885  1.00 52.77           H  
ATOM   1965  N   PRO A 122       4.302  -5.118 -12.718  1.00 57.07           N  
ATOM   1966  CA  PRO A 122       3.474  -6.215 -12.263  1.00 57.07           C  
ATOM   1967  HA  PRO A 122       2.460  -6.122 -12.653  1.00 57.07           H  
ATOM   1968  C   PRO A 122       3.410  -6.212 -10.737  1.00 57.07           C  
ATOM   1969  CB  PRO A 122       4.132  -7.450 -12.873  1.00 57.07           C  
ATOM   1970  HB2 PRO A 122       3.845  -7.535 -13.921  1.00 57.07           H  
ATOM   1971  HB3 PRO A 122       3.888  -8.365 -12.333  1.00 57.07           H  
ATOM   1972  O   PRO A 122       3.590  -7.245 -10.115  1.00 57.07           O  
ATOM   1973  CG  PRO A 122       5.620  -7.122 -12.775  1.00 57.07           C  
ATOM   1974  HG2 PRO A 122       6.198  -7.633 -13.545  1.00 57.07           H  
ATOM   1975  HG3 PRO A 122       5.995  -7.376 -11.784  1.00 57.07           H  
ATOM   1976  CD  PRO A 122       5.666  -5.604 -12.946  1.00 57.07           C  
ATOM   1977  HD2 PRO A 122       6.347  -5.174 -12.211  1.00 57.07           H  
ATOM   1978  HD3 PRO A 122       6.025  -5.367 -13.947  1.00 57.07           H  
ATOM   1979  N   ILE A 123       3.190  -5.064 -10.098  1.00 57.54           N  
ATOM   1980  H   ILE A 123       2.956  -4.245 -10.641  1.00 57.54           H  
ATOM   1981  CA  ILE A 123       3.215  -4.975  -8.636  1.00 57.54           C  
ATOM   1982  HA  ILE A 123       3.489  -5.944  -8.221  1.00 57.54           H  
ATOM   1983  C   ILE A 123       1.841  -4.644  -8.104  1.00 57.54           C  
ATOM   1984  CB  ILE A 123       4.279  -3.998  -8.140  1.00 57.54           C  
ATOM   1985  HB  ILE A 123       4.107  -3.017  -8.585  1.00 57.54           H  
ATOM   1986  O   ILE A 123       1.230  -3.654  -8.500  1.00 57.54           O  
ATOM   1987  CG1 ILE A 123       5.641  -4.541  -8.576  1.00 57.54           C  
ATOM   1988 HG12 ILE A 123       5.665  -4.667  -9.659  1.00 57.54           H  
ATOM   1989 HG13 ILE A 123       5.832  -5.510  -8.115  1.00 57.54           H  
ATOM   1990  CG2 ILE A 123       4.237  -3.872  -6.614  1.00 57.54           C  
ATOM   1991 HG21 ILE A 123       4.419  -4.848  -6.164  1.00 57.54           H  
ATOM   1992 HG22 ILE A 123       3.272  -3.485  -6.288  1.00 57.54           H  
ATOM   1993 HG23 ILE A 123       4.991  -3.159  -6.280  1.00 57.54           H  
ATOM   1994  CD1 ILE A 123       6.760  -3.591  -8.225  1.00 57.54           C  
ATOM   1995 HD11 ILE A 123       7.609  -4.001  -8.772  1.00 57.54           H  
ATOM   1996 HD12 ILE A 123       6.530  -2.583  -8.570  1.00 57.54           H  
ATOM   1997 HD13 ILE A 123       6.964  -3.588  -7.154  1.00 57.54           H  
ATOM   1998  N   VAL A 124       1.397  -5.455  -7.149  1.00 63.73           N  
ATOM   1999  H   VAL A 124       1.969  -6.250  -6.903  1.00 63.73           H  
ATOM   2000  CA  VAL A 124       0.116  -5.283  -6.471  1.00 63.73           C  
ATOM   2001  HA  VAL A 124      -0.326  -4.334  -6.774  1.00 63.73           H  
ATOM   2002  C   VAL A 124       0.335  -5.224  -4.967  1.00 63.73           C  
ATOM   2003  CB  VAL A 124      -0.867  -6.393  -6.887  1.00 63.73           C  
ATOM   2004  HB  VAL A 124      -0.426  -7.370  -6.688  1.00 63.73           H  
ATOM   2005  O   VAL A 124       1.012  -6.081  -4.391  1.00 63.73           O  
ATOM   2006  CG1 VAL A 124      -2.201  -6.298  -6.140  1.00 63.73           C  
ATOM   2007 HG11 VAL A 124      -2.058  -6.522  -5.083  1.00 63.73           H  
ATOM   2008 HG12 VAL A 124      -2.629  -5.301  -6.249  1.00 63.73           H  
ATOM   2009 HG13 VAL A 124      -2.906  -7.029  -6.538  1.00 63.73           H  
ATOM   2010  CG2 VAL A 124      -1.167  -6.274  -8.384  1.00 63.73           C  
ATOM   2011 HG21 VAL A 124      -1.487  -5.255  -8.600  1.00 63.73           H  
ATOM   2012 HG22 VAL A 124      -0.274  -6.489  -8.971  1.00 63.73           H  
ATOM   2013 HG23 VAL A 124      -1.957  -6.967  -8.676  1.00 63.73           H  
ATOM   2014  N   PHE A 125      -0.274  -4.221  -4.329  1.00 67.10           N  
ATOM   2015  H   PHE A 125      -0.807  -3.562  -4.878  1.00 67.10           H  
ATOM   2016  CA  PHE A 125      -0.567  -4.282  -2.902  1.00 67.10           C  
ATOM   2017  HA  PHE A 125       0.234  -4.812  -2.387  1.00 67.10           H  
ATOM   2018  C   PHE A 125      -1.869  -5.042  -2.720  1.00 67.10           C  
ATOM   2019  CB  PHE A 125      -0.699  -2.893  -2.285  1.00 67.10           C  
ATOM   2020  HB2 PHE A 125      -1.476  -2.339  -2.811  1.00 67.10           H  
ATOM   2021  HB3 PHE A 125      -1.027  -3.004  -1.251  1.00 67.10           H  
ATOM   2022  O   PHE A 125      -2.921  -4.584  -3.162  1.00 67.10           O  
ATOM   2023  CG  PHE A 125       0.575  -2.096  -2.281  1.00 67.10           C  
ATOM   2024  CD1 PHE A 125       1.641  -2.445  -1.431  1.00 67.10           C  
ATOM   2025  HD1 PHE A 125       1.565  -3.324  -0.808  1.00 67.10           H  
ATOM   2026  CD2 PHE A 125       0.662  -0.951  -3.081  1.00 67.10           C  
ATOM   2027  HD2 PHE A 125      -0.170  -0.648  -3.699  1.00 67.10           H  
ATOM   2028  CE1 PHE A 125       2.811  -1.664  -1.415  1.00 67.10           C  
ATOM   2029  HE1 PHE A 125       3.644  -1.953  -0.790  1.00 67.10           H  
ATOM   2030  CE2 PHE A 125       1.802  -0.148  -3.003  1.00 67.10           C  
ATOM   2031  HE2 PHE A 125       1.783   0.809  -3.503  1.00 67.10           H  
ATOM   2032  CZ  PHE A 125       2.904  -0.523  -2.223  1.00 67.10           C  
ATOM   2033  HZ  PHE A 125       3.792   0.092  -2.206  1.00 67.10           H  
ATOM   2034  N   GLY A 126      -1.792  -6.198  -2.082  1.00 65.81           N  
ATOM   2035  H   GLY A 126      -0.901  -6.484  -1.703  1.00 65.81           H  
ATOM   2036  CA  GLY A 126      -2.968  -6.957  -1.702  1.00 65.81           C  
ATOM   2037  HA2 GLY A 126      -3.863  -6.545  -2.167  1.00 65.81           H  
ATOM   2038  HA3 GLY A 126      -2.868  -7.984  -2.054  1.00 65.81           H  
ATOM   2039  C   GLY A 126      -3.151  -6.940  -0.196  1.00 65.81           C  
ATOM   2040  O   GLY A 126      -2.193  -6.804   0.569  1.00 65.81           O  
ATOM   2041  N   PHE A 127      -4.398  -7.089   0.226  1.00 68.41           N  
ATOM   2042  H   PHE A 127      -5.140  -7.188  -0.453  1.00 68.41           H  
ATOM   2043  CA  PHE A 127      -4.745  -7.287   1.621  1.00 68.41           C  
ATOM   2044  HA  PHE A 127      -3.840  -7.254   2.228  1.00 68.41           H  
ATOM   2045  C   PHE A 127      -5.358  -8.677   1.788  1.00 68.41           C  
ATOM   2046  CB  PHE A 127      -5.650  -6.149   2.097  1.00 68.41           C  
ATOM   2047  HB2 PHE A 127      -5.238  -5.195   1.767  1.00 68.41           H  
ATOM   2048  HB3 PHE A 127      -6.641  -6.258   1.656  1.00 68.41           H  
ATOM   2049  O   PHE A 127      -6.216  -9.084   1.005  1.00 68.41           O  
ATOM   2050  CG  PHE A 127      -5.754  -6.132   3.601  1.00 68.41           C  
ATOM   2051  CD1 PHE A 127      -6.744  -6.898   4.237  1.00 68.41           C  
ATOM   2052  HD1 PHE A 127      -7.477  -7.439   3.658  1.00 68.41           H  
ATOM   2053  CD2 PHE A 127      -4.802  -5.428   4.362  1.00 68.41           C  
ATOM   2054  HD2 PHE A 127      -4.040  -4.844   3.868  1.00 68.41           H  
ATOM   2055  CE1 PHE A 127      -6.763  -6.980   5.635  1.00 68.41           C  
ATOM   2056  HE1 PHE A 127      -7.521  -7.578   6.120  1.00 68.41           H  
ATOM   2057  CE2 PHE A 127      -4.834  -5.498   5.764  1.00 68.41           C  
ATOM   2058  HE2 PHE A 127      -4.110  -4.956   6.355  1.00 68.41           H  
ATOM   2059  CZ  PHE A 127      -5.808  -6.285   6.396  1.00 68.41           C  
ATOM   2060  HZ  PHE A 127      -5.831  -6.347   7.474  1.00 68.41           H  
ATOM   2061  N   GLU A 128      -4.866  -9.429   2.766  1.00 71.19           N  
ATOM   2062  H   GLU A 128      -4.160  -9.030   3.367  1.00 71.19           H  
ATOM   2063  CA  GLU A 128      -5.373 -10.751   3.127  1.00 71.19           C  
ATOM   2064  HA  GLU A 128      -6.139 -11.069   2.421  1.00 71.19           H  
ATOM   2065  C   GLU A 128      -6.006 -10.664   4.510  1.00 71.19           C  
ATOM   2066  CB  GLU A 128      -4.231 -11.772   3.075  1.00 71.19           C  
ATOM   2067  HB2 GLU A 128      -3.795 -11.744   2.076  1.00 71.19           H  
ATOM   2068  HB3 GLU A 128      -3.463 -11.491   3.795  1.00 71.19           H  
ATOM   2069  O   GLU A 128      -5.315 -10.446   5.507  1.00 71.19           O  
ATOM   2070  CG  GLU A 128      -4.678 -13.217   3.339  1.00 71.19           C  
ATOM   2071  HG2 GLU A 128      -5.079 -13.287   4.350  1.00 71.19           H  
ATOM   2072  HG3 GLU A 128      -5.465 -13.476   2.630  1.00 71.19           H  
ATOM   2073  CD  GLU A 128      -3.508 -14.205   3.187  1.00 71.19           C  
ATOM   2074  OE1 GLU A 128      -3.703 -15.418   3.380  1.00 71.19           O  
ATOM   2075  OE2 GLU A 128      -2.374 -13.763   2.865  1.00 71.19           O  
ATOM   2076  N   GLU A 129      -7.324 -10.814   4.560  1.00 65.58           N  
ATOM   2077  H   GLU A 129      -7.840 -10.995   3.711  1.00 65.58           H  
ATOM   2078  CA  GLU A 129      -8.064 -10.919   5.812  1.00 65.58           C  
ATOM   2079  HA  GLU A 129      -7.733 -10.141   6.500  1.00 65.58           H  
ATOM   2080  C   GLU A 129      -7.785 -12.273   6.454  1.00 65.58           C  
ATOM   2081  CB  GLU A 129      -9.559 -10.726   5.555  1.00 65.58           C  
ATOM   2082  HB2 GLU A 129      -9.868 -11.351   4.718  1.00 65.58           H  
ATOM   2083  HB3 GLU A 129     -10.118 -11.014   6.446  1.00 65.58           H  
ATOM   2084  O   GLU A 129      -7.940 -13.316   5.823  1.00 65.58           O  
ATOM   2085  CG  GLU A 129      -9.836  -9.253   5.248  1.00 65.58           C  
ATOM   2086  HG2 GLU A 129      -9.137  -8.908   4.486  1.00 65.58           H  
ATOM   2087  HG3 GLU A 129      -9.663  -8.668   6.151  1.00 65.58           H  
ATOM   2088  CD  GLU A 129     -11.254  -9.002   4.749  1.00 65.58           C  
ATOM   2089  OE1 GLU A 129     -11.405  -7.955   4.088  1.00 65.58           O  
ATOM   2090  OE2 GLU A 129     -12.153  -9.831   5.009  1.00 65.58           O  
ATOM   2091  N   LEU A 130      -7.341 -12.249   7.710  1.00 63.36           N  
ATOM   2092  H   LEU A 130      -7.285 -11.358   8.182  1.00 63.36           H  
ATOM   2093  CA  LEU A 130      -7.022 -13.461   8.463  1.00 63.36           C  
ATOM   2094  HA  LEU A 130      -6.938 -14.313   7.789  1.00 63.36           H  
ATOM   2095  C   LEU A 130      -8.124 -13.818   9.454  1.00 63.36           C  
ATOM   2096  CB  LEU A 130      -5.692 -13.267   9.201  1.00 63.36           C  
ATOM   2097  HB2 LEU A 130      -5.769 -12.383   9.834  1.00 63.36           H  
ATOM   2098  HB3 LEU A 130      -5.538 -14.130   9.849  1.00 63.36           H  
ATOM   2099  O   LEU A 130      -8.377 -14.993   9.695  1.00 63.36           O  
ATOM   2100  CG  LEU A 130      -4.473 -13.123   8.282  1.00 63.36           C  
ATOM   2101  HG  LEU A 130      -4.583 -12.252   7.636  1.00 63.36           H  
ATOM   2102  CD1 LEU A 130      -3.247 -12.916   9.167  1.00 63.36           C  
ATOM   2103 HD11 LEU A 130      -3.343 -11.972   9.704  1.00 63.36           H  
ATOM   2104 HD12 LEU A 130      -3.162 -13.737   9.880  1.00 63.36           H  
ATOM   2105 HD13 LEU A 130      -2.373 -12.894   8.517  1.00 63.36           H  
ATOM   2106  CD2 LEU A 130      -4.215 -14.355   7.412  1.00 63.36           C  
ATOM   2107 HD21 LEU A 130      -3.309 -14.225   6.821  1.00 63.36           H  
ATOM   2108 HD22 LEU A 130      -4.141 -15.252   8.028  1.00 63.36           H  
ATOM   2109 HD23 LEU A 130      -5.037 -14.482   6.707  1.00 63.36           H  
ATOM   2110  N   VAL A 131      -8.756 -12.804  10.048  1.00 66.00           N  
ATOM   2111  H   VAL A 131      -8.501 -11.863   9.787  1.00 66.00           H  
ATOM   2112  CA  VAL A 131      -9.838 -12.973  11.018  1.00 66.00           C  
ATOM   2113  HA  VAL A 131     -10.310 -13.944  10.867  1.00 66.00           H  
ATOM   2114  C   VAL A 131     -10.866 -11.883  10.766  1.00 66.00           C  
ATOM   2115  CB  VAL A 131      -9.318 -12.904  12.470  1.00 66.00           C  
ATOM   2116  HB  VAL A 131      -8.932 -11.904  12.666  1.00 66.00           H  
ATOM   2117  O   VAL A 131     -10.545 -10.701  10.872  1.00 66.00           O  
ATOM   2118  CG1 VAL A 131     -10.444 -13.183  13.472  1.00 66.00           C  
ATOM   2119 HG11 VAL A 131     -10.875 -14.168  13.291  1.00 66.00           H  
ATOM   2120 HG12 VAL A 131     -11.223 -12.425  13.385  1.00 66.00           H  
ATOM   2121 HG13 VAL A 131     -10.054 -13.142  14.489  1.00 66.00           H  
ATOM   2122  CG2 VAL A 131      -8.189 -13.908  12.746  1.00 66.00           C  
ATOM   2123 HG21 VAL A 131      -7.908 -13.873  13.798  1.00 66.00           H  
ATOM   2124 HG22 VAL A 131      -8.517 -14.916  12.492  1.00 66.00           H  
ATOM   2125 HG23 VAL A 131      -7.310 -13.656  12.152  1.00 66.00           H  
ATOM   2126  N   SER A 132     -12.094 -12.278  10.444  1.00 69.63           N  
ATOM   2127  H   SER A 132     -12.276 -13.263  10.316  1.00 69.63           H  
ATOM   2128  CA  SER A 132     -13.242 -11.385  10.307  1.00 69.63           C  
ATOM   2129  HA  SER A 132     -13.108 -10.526  10.964  1.00 69.63           H  
ATOM   2130  C   SER A 132     -14.517 -12.149  10.678  1.00 69.63           C  
ATOM   2131  CB  SER A 132     -13.353 -10.878   8.866  1.00 69.63           C  
ATOM   2132  HB2 SER A 132     -12.451 -10.330   8.593  1.00 69.63           H  
ATOM   2133  HB3 SER A 132     -13.472 -11.724   8.189  1.00 69.63           H  
ATOM   2134  O   SER A 132     -14.685 -13.278  10.214  1.00 69.63           O  
ATOM   2135  OG  SER A 132     -14.474 -10.028   8.752  1.00 69.63           O  
ATOM   2136  HG  SER A 132     -14.668  -9.971   7.814  1.00 69.63           H  
ATOM   2137  N   PRO A 133     -15.423 -11.580  11.495  1.00 68.01           N  
ATOM   2138  CA  PRO A 133     -16.756 -12.145  11.685  1.00 68.01           C  
ATOM   2139  HA  PRO A 133     -16.700 -13.227  11.812  1.00 68.01           H  
ATOM   2140  C   PRO A 133     -17.688 -11.848  10.497  1.00 68.01           C  
ATOM   2141  CB  PRO A 133     -17.258 -11.502  12.980  1.00 68.01           C  
ATOM   2142  HB2 PRO A 133     -18.346 -11.458  13.027  1.00 68.01           H  
ATOM   2143  HB3 PRO A 133     -16.864 -12.053  13.834  1.00 68.01           H  
ATOM   2144  O   PRO A 133     -18.802 -12.364  10.452  1.00 68.01           O  
ATOM   2145  CG  PRO A 133     -16.632 -10.110  12.938  1.00 68.01           C  
ATOM   2146  HG2 PRO A 133     -16.513  -9.691  13.938  1.00 68.01           H  
ATOM   2147  HG3 PRO A 133     -17.249  -9.455  12.323  1.00 68.01           H  
ATOM   2148  CD  PRO A 133     -15.284 -10.343  12.254  1.00 68.01           C  
ATOM   2149  HD2 PRO A 133     -14.501 -10.458  13.003  1.00 68.01           H  
ATOM   2150  HD3 PRO A 133     -15.062  -9.505  11.593  1.00 68.01           H  
ATOM   2151  N   PHE A 134     -17.266 -10.996   9.557  1.00 64.15           N  
ATOM   2152  H   PHE A 134     -16.314 -10.661   9.598  1.00 64.15           H  
ATOM   2153  CA  PHE A 134     -18.061 -10.572   8.410  1.00 64.15           C  
ATOM   2154  HA  PHE A 134     -19.117 -10.693   8.649  1.00 64.15           H  
ATOM   2155  C   PHE A 134     -17.745 -11.428   7.181  1.00 64.15           C  
ATOM   2156  CB  PHE A 134     -17.811  -9.086   8.128  1.00 64.15           C  
ATOM   2157  HB2 PHE A 134     -18.491  -8.757   7.342  1.00 64.15           H  
ATOM   2158  HB3 PHE A 134     -16.798  -8.970   7.741  1.00 64.15           H  
ATOM   2159  O   PHE A 134     -16.584 -11.730   6.914  1.00 64.15           O  
ATOM   2160  CG  PHE A 134     -17.989  -8.182   9.333  1.00 64.15           C  
ATOM   2161  CD1 PHE A 134     -19.277  -7.806   9.755  1.00 64.15           C  
ATOM   2162  HD1 PHE A 134     -20.145  -8.162   9.219  1.00 64.15           H  
ATOM   2163  CD2 PHE A 134     -16.863  -7.704  10.028  1.00 64.15           C  
ATOM   2164  HD2 PHE A 134     -15.873  -7.981   9.700  1.00 64.15           H  
ATOM   2165  CE1 PHE A 134     -19.438  -6.951  10.860  1.00 64.15           C  
ATOM   2166  HE1 PHE A 134     -20.430  -6.656  11.168  1.00 64.15           H  
ATOM   2167  CE2 PHE A 134     -17.022  -6.825  11.110  1.00 64.15           C  
ATOM   2168  HE2 PHE A 134     -16.143  -6.414  11.585  1.00 64.15           H  
ATOM   2169  CZ  PHE A 134     -18.309  -6.454  11.536  1.00 64.15           C  
ATOM   2170  HZ  PHE A 134     -18.434  -5.772  12.363  1.00 64.15           H  
ATOM   2171  N   LEU A 135     -18.780 -11.775   6.410  1.00 59.38           N  
ATOM   2172  H   LEU A 135     -19.709 -11.508   6.703  1.00 59.38           H  
ATOM   2173  CA  LEU A 135     -18.640 -12.509   5.145  1.00 59.38           C  
ATOM   2174  HA  LEU A 135     -17.940 -13.333   5.284  1.00 59.38           H  
ATOM   2175  C   LEU A 135     -18.059 -11.635   4.019  1.00 59.38           C  
ATOM   2176  CB  LEU A 135     -20.020 -13.067   4.739  1.00 59.38           C  
ATOM   2177  HB2 LEU A 135     -19.973 -13.406   3.704  1.00 59.38           H  
ATOM   2178  HB3 LEU A 135     -20.745 -12.254   4.778  1.00 59.38           H  
ATOM   2179  O   LEU A 135     -17.431 -12.154   3.099  1.00 59.38           O  
ATOM   2180  CG  LEU A 135     -20.515 -14.237   5.610  1.00 59.38           C  
ATOM   2181  HG  LEU A 135     -20.389 -13.990   6.664  1.00 59.38           H  
ATOM   2182  CD1 LEU A 135     -22.002 -14.488   5.357  1.00 59.38           C  
ATOM   2183 HD11 LEU A 135     -22.351 -15.309   5.984  1.00 59.38           H  
ATOM   2184 HD12 LEU A 135     -22.573 -13.593   5.604  1.00 59.38           H  
ATOM   2185 HD13 LEU A 135     -22.167 -14.736   4.309  1.00 59.38           H  
ATOM   2186  CD2 LEU A 135     -19.759 -15.533   5.305  1.00 59.38           C  
ATOM   2187 HD21 LEU A 135     -20.154 -16.342   5.920  1.00 59.38           H  
ATOM   2188 HD22 LEU A 135     -18.701 -15.411   5.537  1.00 59.38           H  
ATOM   2189 HD23 LEU A 135     -19.868 -15.794   4.253  1.00 59.38           H  
ATOM   2190  N   GLU A 136     -18.255 -10.315   4.091  1.00 56.42           N  
ATOM   2191  H   GLU A 136     -18.771  -9.946   4.877  1.00 56.42           H  
ATOM   2192  CA  GLU A 136     -17.850  -9.364   3.056  1.00 56.42           C  
ATOM   2193  HA  GLU A 136     -17.479  -9.912   2.190  1.00 56.42           H  
ATOM   2194  C   GLU A 136     -16.710  -8.460   3.544  1.00 56.42           C  
ATOM   2195  CB  GLU A 136     -19.060  -8.550   2.572  1.00 56.42           C  
ATOM   2196  HB2 GLU A 136     -18.695  -7.799   1.871  1.00 56.42           H  
ATOM   2197  HB3 GLU A 136     -19.528  -8.048   3.419  1.00 56.42           H  
ATOM   2198  O   GLU A 136     -16.915  -7.476   4.248  1.00 56.42           O  
ATOM   2199  CG  GLU A 136     -20.094  -9.438   1.859  1.00 56.42           C  
ATOM   2200  HG2 GLU A 136     -19.580 -10.009   1.085  1.00 56.42           H  
ATOM   2201  HG3 GLU A 136     -20.510 -10.146   2.576  1.00 56.42           H  
ATOM   2202  CD  GLU A 136     -21.241  -8.649   1.210  1.00 56.42           C  
ATOM   2203  OE1 GLU A 136     -22.113  -9.317   0.611  1.00 56.42           O  
ATOM   2204  OE2 GLU A 136     -21.203  -7.403   1.256  1.00 56.42           O  
ATOM   2205  N   GLY A 137     -15.482  -8.779   3.132  1.00 53.45           N  
ATOM   2206  H   GLY A 137     -15.349  -9.685   2.706  1.00 53.45           H  
ATOM   2207  CA  GLY A 137     -14.280  -8.022   3.498  1.00 53.45           C  
ATOM   2208  HA2 GLY A 137     -13.434  -8.570   3.081  1.00 53.45           H  
ATOM   2209  HA3 GLY A 137     -14.169  -8.005   4.582  1.00 53.45           H  
ATOM   2210  C   GLY A 137     -14.198  -6.585   2.957  1.00 53.45           C  
ATOM   2211  O   GLY A 137     -13.540  -5.706   3.514  1.00 53.45           O  
ATOM   2212  N   ARG A 138     -14.913  -6.306   1.858  1.00 54.81           N  
ATOM   2213  H   ARG A 138     -15.555  -7.021   1.548  1.00 54.81           H  
ATOM   2214  CA  ARG A 138     -14.783  -5.056   1.083  1.00 54.81           C  
ATOM   2215  HA  ARG A 138     -13.727  -4.883   0.876  1.00 54.81           H  
ATOM   2216  C   ARG A 138     -15.246  -3.811   1.835  1.00 54.81           C  
ATOM   2217  CB  ARG A 138     -15.555  -5.162  -0.238  1.00 54.81           C  
ATOM   2218  HB2 ARG A 138     -15.446  -4.224  -0.783  1.00 54.81           H  
ATOM   2219  HB3 ARG A 138     -16.613  -5.310  -0.021  1.00 54.81           H  
ATOM   2220  O   ARG A 138     -14.790  -2.719   1.512  1.00 54.81           O  
ATOM   2221  CG  ARG A 138     -15.051  -6.308  -1.120  1.00 54.81           C  
ATOM   2222  HG2 ARG A 138     -15.209  -7.257  -0.608  1.00 54.81           H  
ATOM   2223  HG3 ARG A 138     -13.987  -6.176  -1.317  1.00 54.81           H  
ATOM   2224  CD  ARG A 138     -15.818  -6.322  -2.443  1.00 54.81           C  
ATOM   2225  HD2 ARG A 138     -16.883  -6.238  -2.227  1.00 54.81           H  
ATOM   2226  HD3 ARG A 138     -15.511  -5.460  -3.036  1.00 54.81           H  
ATOM   2227  NE  ARG A 138     -15.581  -7.573  -3.184  1.00 54.81           N  
ATOM   2228  HE  ARG A 138     -15.136  -8.321  -2.673  1.00 54.81           H  
ATOM   2229  NH1 ARG A 138     -16.649  -6.964  -5.121  1.00 54.81           N  
ATOM   2230 HH11 ARG A 138     -16.901  -6.089  -4.684  1.00 54.81           H  
ATOM   2231 HH12 ARG A 138     -17.034  -7.210  -6.022  1.00 54.81           H  
ATOM   2232  NH2 ARG A 138     -15.815  -9.025  -4.919  1.00 54.81           N  
ATOM   2233 HH21 ARG A 138     -15.373  -9.747  -4.367  1.00 54.81           H  
ATOM   2234 HH22 ARG A 138     -16.167  -9.235  -5.842  1.00 54.81           H  
ATOM   2235  CZ  ARG A 138     -16.012  -7.846  -4.401  1.00 54.81           C  
ATOM   2236  N   GLU A 139     -16.127  -3.971   2.815  1.00 64.26           N  
ATOM   2237  H   GLU A 139     -16.469  -4.900   3.018  1.00 64.26           H  
ATOM   2238  CA  GLU A 139     -16.663  -2.861   3.605  1.00 64.26           C  
ATOM   2239  HA  GLU A 139     -16.534  -1.931   3.051  1.00 64.26           H  
ATOM   2240  C   GLU A 139     -15.920  -2.660   4.930  1.00 64.26           C  
ATOM   2241  CB  GLU A 139     -18.171  -3.039   3.820  1.00 64.26           C  
ATOM   2242  HB2 GLU A 139     -18.534  -2.192   4.402  1.00 64.26           H  
ATOM   2243  HB3 GLU A 139     -18.353  -3.956   4.382  1.00 64.26           H  
ATOM   2244  O   GLU A 139     -16.311  -1.816   5.731  1.00 64.26           O  
ATOM   2245  CG  GLU A 139     -18.941  -3.082   2.491  1.00 64.26           C  
ATOM   2246  HG2 GLU A 139     -18.746  -4.031   1.992  1.00 64.26           H  
ATOM   2247  HG3 GLU A 139     -18.566  -2.284   1.850  1.00 64.26           H  
ATOM   2248  CD  GLU A 139     -20.455  -2.899   2.681  1.00 64.26           C  
ATOM   2249  OE1 GLU A 139     -21.087  -2.450   1.698  1.00 64.26           O  
ATOM   2250  OE2 GLU A 139     -20.948  -3.138   3.807  1.00 64.26           O  
ATOM   2251  N   LEU A 140     -14.839  -3.407   5.188  1.00 69.60           N  
ATOM   2252  H   LEU A 140     -14.553  -4.105   4.516  1.00 69.60           H  
ATOM   2253  CA  LEU A 140     -14.174  -3.374   6.492  1.00 69.60           C  
ATOM   2254  HA  LEU A 140     -14.938  -3.213   7.252  1.00 69.60           H  
ATOM   2255  C   LEU A 140     -13.196  -2.207   6.648  1.00 69.60           C  
ATOM   2256  CB  LEU A 140     -13.503  -4.730   6.774  1.00 69.60           C  
ATOM   2257  HB2 LEU A 140     -12.710  -4.886   6.043  1.00 69.60           H  
ATOM   2258  HB3 LEU A 140     -13.053  -4.694   7.766  1.00 69.60           H  
ATOM   2259  O   LEU A 140     -12.957  -1.748   7.768  1.00 69.60           O  
ATOM   2260  CG  LEU A 140     -14.456  -5.937   6.706  1.00 69.60           C  
ATOM   2261  HG  LEU A 140     -14.856  -6.030   5.696  1.00 69.60           H  
ATOM   2262  CD1 LEU A 140     -13.706  -7.218   7.058  1.00 69.60           C  
ATOM   2263 HD11 LEU A 140     -14.338  -8.074   6.823  1.00 69.60           H  
ATOM   2264 HD12 LEU A 140     -12.802  -7.292   6.454  1.00 69.60           H  
ATOM   2265 HD13 LEU A 140     -13.453  -7.245   8.118  1.00 69.60           H  
ATOM   2266  CD2 LEU A 140     -15.632  -5.827   7.667  1.00 69.60           C  
ATOM   2267 HD21 LEU A 140     -16.220  -4.933   7.458  1.00 69.60           H  
ATOM   2268 HD22 LEU A 140     -15.261  -5.823   8.692  1.00 69.60           H  
ATOM   2269 HD23 LEU A 140     -16.289  -6.681   7.505  1.00 69.60           H  
ATOM   2270  N   PHE A 141     -12.624  -1.708   5.551  1.00 72.25           N  
ATOM   2271  H   PHE A 141     -12.866  -2.111   4.657  1.00 72.25           H  
ATOM   2272  CA  PHE A 141     -11.651  -0.617   5.569  1.00 72.25           C  
ATOM   2273  HA  PHE A 141     -11.983   0.133   6.287  1.00 72.25           H  
ATOM   2274  C   PHE A 141     -11.525   0.069   4.199  1.00 72.25           C  
ATOM   2275  CB  PHE A 141     -10.287  -1.149   6.052  1.00 72.25           C  
ATOM   2276  HB2 PHE A 141      -9.571  -0.327   6.072  1.00 72.25           H  
ATOM   2277  HB3 PHE A 141     -10.383  -1.505   7.078  1.00 72.25           H  
ATOM   2278  O   PHE A 141     -11.872  -0.487   3.162  1.00 72.25           O  
ATOM   2279  CG  PHE A 141      -9.724  -2.265   5.199  1.00 72.25           C  
ATOM   2280  CD1 PHE A 141     -10.024  -3.606   5.494  1.00 72.25           C  
ATOM   2281  HD1 PHE A 141     -10.626  -3.849   6.357  1.00 72.25           H  
ATOM   2282  CD2 PHE A 141      -8.979  -1.953   4.051  1.00 72.25           C  
ATOM   2283  HD2 PHE A 141      -8.799  -0.918   3.803  1.00 72.25           H  
ATOM   2284  CE1 PHE A 141      -9.587  -4.633   4.640  1.00 72.25           C  
ATOM   2285  HE1 PHE A 141      -9.864  -5.658   4.839  1.00 72.25           H  
ATOM   2286  CE2 PHE A 141      -8.560  -2.980   3.188  1.00 72.25           C  
ATOM   2287  HE2 PHE A 141      -8.080  -2.747   2.248  1.00 72.25           H  
ATOM   2288  CZ  PHE A 141      -8.850  -4.318   3.489  1.00 72.25           C  
ATOM   2289  HZ  PHE A 141      -8.566  -5.107   2.808  1.00 72.25           H  
ATOM   2290  N   SER A 142     -10.955   1.274   4.189  1.00 70.89           N  
ATOM   2291  H   SER A 142     -10.699   1.663   5.086  1.00 70.89           H  
ATOM   2292  CA  SER A 142     -10.495   1.978   2.986  1.00 70.89           C  
ATOM   2293  HA  SER A 142     -10.757   1.394   2.104  1.00 70.89           H  
ATOM   2294  C   SER A 142      -8.974   2.129   3.015  1.00 70.89           C  
ATOM   2295  CB  SER A 142     -11.198   3.332   2.868  1.00 70.89           C  
ATOM   2296  HB2 SER A 142     -11.028   3.901   3.782  1.00 70.89           H  
ATOM   2297  HB3 SER A 142     -12.270   3.171   2.753  1.00 70.89           H  
ATOM   2298  O   SER A 142      -8.382   2.284   4.085  1.00 70.89           O  
ATOM   2299  OG  SER A 142     -10.710   4.078   1.765  1.00 70.89           O  
ATOM   2300  HG  SER A 142     -10.837   3.588   0.950  1.00 70.89           H  
ATOM   2301  N   ILE A 143      -8.323   2.088   1.850  1.00 68.85           N  
ATOM   2302  H   ILE A 143      -8.863   2.034   0.998  1.00 68.85           H  
ATOM   2303  CA  ILE A 143      -6.869   2.244   1.723  1.00 68.85           C  
ATOM   2304  HA  ILE A 143      -6.458   2.458   2.710  1.00 68.85           H  
ATOM   2305  C   ILE A 143      -6.545   3.440   0.830  1.00 68.85           C  
ATOM   2306  CB  ILE A 143      -6.181   0.947   1.228  1.00 68.85           C  
ATOM   2307  HB  ILE A 143      -6.578   0.694   0.245  1.00 68.85           H  
ATOM   2308  O   ILE A 143      -7.086   3.584  -0.259  1.00 68.85           O  
ATOM   2309  CG1 ILE A 143      -6.489  -0.221   2.189  1.00 68.85           C  
ATOM   2310 HG12 ILE A 143      -6.330   0.106   3.217  1.00 68.85           H  
ATOM   2311 HG13 ILE A 143      -7.544  -0.465   2.069  1.00 68.85           H  
ATOM   2312  CG2 ILE A 143      -4.661   1.168   1.095  1.00 68.85           C  
ATOM   2313 HG21 ILE A 143      -4.172   0.277   0.702  1.00 68.85           H  
ATOM   2314 HG22 ILE A 143      -4.245   1.420   2.070  1.00 68.85           H  
ATOM   2315 HG23 ILE A 143      -4.449   1.967   0.384  1.00 68.85           H  
ATOM   2316  CD1 ILE A 143      -5.690  -1.513   1.957  1.00 68.85           C  
ATOM   2317 HD11 ILE A 143      -4.625  -1.344   2.116  1.00 68.85           H  
ATOM   2318 HD12 ILE A 143      -5.862  -1.883   0.946  1.00 68.85           H  
ATOM   2319 HD13 ILE A 143      -5.992  -2.270   2.681  1.00 68.85           H  
ATOM   2320  N   SER A 144      -5.588   4.257   1.265  1.00 66.60           N  
ATOM   2321  H   SER A 144      -5.203   4.066   2.179  1.00 66.60           H  
ATOM   2322  CA  SER A 144      -4.918   5.264   0.442  1.00 66.60           C  
ATOM   2323  HA  SER A 144      -5.331   5.249  -0.567  1.00 66.60           H  
ATOM   2324  C   SER A 144      -3.429   4.939   0.363  1.00 66.60           C  
ATOM   2325  CB  SER A 144      -5.158   6.654   1.030  1.00 66.60           C  
ATOM   2326  HB2 SER A 144      -6.227   6.864   1.047  1.00 66.60           H  
ATOM   2327  HB3 SER A 144      -4.778   6.681   2.051  1.00 66.60           H  
ATOM   2328  O   SER A 144      -2.801   4.658   1.385  1.00 66.60           O  
ATOM   2329  OG  SER A 144      -4.493   7.641   0.268  1.00 66.60           O  
ATOM   2330  HG  SER A 144      -5.055   7.886  -0.471  1.00 66.60           H  
ATOM   2331  N   VAL A 145      -2.846   4.974  -0.837  1.00 65.86           N  
ATOM   2332  H   VAL A 145      -3.394   5.263  -1.634  1.00 65.86           H  
ATOM   2333  CA  VAL A 145      -1.407   4.759  -1.044  1.00 65.86           C  
ATOM   2334  HA  VAL A 145      -0.931   4.646  -0.070  1.00 65.86           H  
ATOM   2335  C   VAL A 145      -0.798   5.986  -1.700  1.00 65.86           C  
ATOM   2336  CB  VAL A 145      -1.082   3.474  -1.837  1.00 65.86           C  
ATOM   2337  HB  VAL A 145      -1.429   3.567  -2.866  1.00 65.86           H  
ATOM   2338  O   VAL A 145      -1.373   6.599  -2.592  1.00 65.86           O  
ATOM   2339  CG1 VAL A 145       0.431   3.243  -1.949  1.00 65.86           C  
ATOM   2340 HG11 VAL A 145       0.621   2.211  -2.243  1.00 65.86           H  
ATOM   2341 HG12 VAL A 145       0.936   3.451  -1.006  1.00 65.86           H  
ATOM   2342 HG13 VAL A 145       0.841   3.894  -2.721  1.00 65.86           H  
ATOM   2343  CG2 VAL A 145      -1.790   2.243  -1.264  1.00 65.86           C  
ATOM   2344 HG21 VAL A 145      -1.486   1.347  -1.805  1.00 65.86           H  
ATOM   2345 HG22 VAL A 145      -1.566   2.126  -0.204  1.00 65.86           H  
ATOM   2346 HG23 VAL A 145      -2.868   2.360  -1.382  1.00 65.86           H  
ATOM   2347  N   ARG A 146       0.401   6.336  -1.250  1.00 66.15           N  
ATOM   2348  H   ARG A 146       0.772   5.807  -0.474  1.00 66.15           H  
ATOM   2349  CA  ARG A 146       1.229   7.393  -1.805  1.00 66.15           C  
ATOM   2350  HA  ARG A 146       0.873   7.633  -2.806  1.00 66.15           H  
ATOM   2351  C   ARG A 146       2.656   6.899  -1.903  1.00 66.15           C  
ATOM   2352  CB  ARG A 146       1.091   8.623  -0.912  1.00 66.15           C  
ATOM   2353  HB2 ARG A 146       1.413   8.378   0.100  1.00 66.15           H  
ATOM   2354  HB3 ARG A 146       0.038   8.905  -0.881  1.00 66.15           H  
ATOM   2355  O   ARG A 146       3.186   6.332  -0.956  1.00 66.15           O  
ATOM   2356  CG  ARG A 146       1.908   9.803  -1.437  1.00 66.15           C  
ATOM   2357  HG2 ARG A 146       1.642  10.006  -2.474  1.00 66.15           H  
ATOM   2358  HG3 ARG A 146       2.974   9.584  -1.367  1.00 66.15           H  
ATOM   2359  CD  ARG A 146       1.578  11.018  -0.579  1.00 66.15           C  
ATOM   2360  HD2 ARG A 146       1.781  10.781   0.466  1.00 66.15           H  
ATOM   2361  HD3 ARG A 146       0.516  11.239  -0.690  1.00 66.15           H  
ATOM   2362  NE  ARG A 146       2.366  12.186  -0.982  1.00 66.15           N  
ATOM   2363  HE  ARG A 146       2.961  12.088  -1.792  1.00 66.15           H  
ATOM   2364  NH1 ARG A 146       1.428  13.653   0.526  1.00 66.15           N  
ATOM   2365 HH11 ARG A 146       1.246  14.612   0.786  1.00 66.15           H  
ATOM   2366 HH12 ARG A 146       0.676  13.004   0.708  1.00 66.15           H  
ATOM   2367  NH2 ARG A 146       3.025  14.338  -0.839  1.00 66.15           N  
ATOM   2368 HH21 ARG A 146       2.871  15.269  -0.479  1.00 66.15           H  
ATOM   2369 HH22 ARG A 146       3.578  14.244  -1.680  1.00 66.15           H  
ATOM   2370  CZ  ARG A 146       2.267  13.378  -0.434  1.00 66.15           C  
ATOM   2371  N   TRP A 147       3.303   7.153  -3.022  1.00 67.10           N  
ATOM   2372  H   TRP A 147       2.821   7.618  -3.778  1.00 67.10           H  
ATOM   2373  CA  TRP A 147       4.684   6.748  -3.260  1.00 67.10           C  
ATOM   2374  HA  TRP A 147       5.245   6.773  -2.326  1.00 67.10           H  
ATOM   2375  C   TRP A 147       5.365   7.733  -4.207  1.00 67.10           C  
ATOM   2376  CB  TRP A 147       4.691   5.302  -3.784  1.00 67.10           C  
ATOM   2377  HB2 TRP A 147       5.711   5.021  -4.045  1.00 67.10           H  
ATOM   2378  HB3 TRP A 147       4.381   4.656  -2.963  1.00 67.10           H  
ATOM   2379  O   TRP A 147       4.723   8.628  -4.752  1.00 67.10           O  
ATOM   2380  CG  TRP A 147       3.802   4.979  -4.951  1.00 67.10           C  
ATOM   2381  CD1 TRP A 147       3.344   5.846  -5.886  1.00 67.10           C  
ATOM   2382  HD1 TRP A 147       3.552   6.904  -5.941  1.00 67.10           H  
ATOM   2383  CD2 TRP A 147       3.282   3.671  -5.355  1.00 67.10           C  
ATOM   2384  CE2 TRP A 147       2.553   3.830  -6.571  1.00 67.10           C  
ATOM   2385  CE3 TRP A 147       3.381   2.359  -4.852  1.00 67.10           C  
ATOM   2386  HE3 TRP A 147       3.927   2.182  -3.937  1.00 67.10           H  
ATOM   2387  NE1 TRP A 147       2.570   5.180  -6.805  1.00 67.10           N  
ATOM   2388  HE1 TRP A 147       2.154   5.628  -7.609  1.00 67.10           H  
ATOM   2389  CH2 TRP A 147       2.157   1.460  -6.782  1.00 67.10           C  
ATOM   2390  HH2 TRP A 147       1.760   0.615  -7.325  1.00 67.10           H  
ATOM   2391  CZ2 TRP A 147       2.007   2.756  -7.283  1.00 67.10           C  
ATOM   2392  HZ2 TRP A 147       1.491   2.922  -8.217  1.00 67.10           H  
ATOM   2393  CZ3 TRP A 147       2.837   1.269  -5.572  1.00 67.10           C  
ATOM   2394  HZ3 TRP A 147       2.991   0.255  -5.234  1.00 67.10           H  
ATOM   2395  N   GLN A 148       6.673   7.593  -4.371  1.00 66.09           N  
ATOM   2396  H   GLN A 148       7.147   6.859  -3.865  1.00 66.09           H  
ATOM   2397  CA  GLN A 148       7.480   8.336  -5.330  1.00 66.09           C  
ATOM   2398  HA  GLN A 148       6.834   8.919  -5.986  1.00 66.09           H  
ATOM   2399  C   GLN A 148       8.247   7.345  -6.200  1.00 66.09           C  
ATOM   2400  CB  GLN A 148       8.437   9.292  -4.598  1.00 66.09           C  
ATOM   2401  HB2 GLN A 148       9.053   8.735  -3.891  1.00 66.09           H  
ATOM   2402  HB3 GLN A 148       9.091   9.761  -5.333  1.00 66.09           H  
ATOM   2403  O   GLN A 148       8.718   6.325  -5.703  1.00 66.09           O  
ATOM   2404  CG  GLN A 148       7.663  10.392  -3.857  1.00 66.09           C  
ATOM   2405  HG2 GLN A 148       7.088   9.953  -3.042  1.00 66.09           H  
ATOM   2406  HG3 GLN A 148       6.960  10.846  -4.556  1.00 66.09           H  
ATOM   2407  CD  GLN A 148       8.550  11.490  -3.278  1.00 66.09           C  
ATOM   2408  NE2 GLN A 148       8.058  12.709  -3.234  1.00 66.09           N  
ATOM   2409 HE21 GLN A 148       8.687  13.471  -3.027  1.00 66.09           H  
ATOM   2410 HE22 GLN A 148       7.196  12.898  -3.725  1.00 66.09           H  
ATOM   2411  OE1 GLN A 148       9.661  11.294  -2.802  1.00 66.09           O  
ATOM   2412  N   PHE A 149       8.404   7.656  -7.481  1.00 66.47           N  
ATOM   2413  H   PHE A 149       8.009   8.512  -7.842  1.00 66.47           H  
ATOM   2414  CA  PHE A 149       9.215   6.864  -8.397  1.00 66.47           C  
ATOM   2415  HA  PHE A 149       9.442   5.894  -7.954  1.00 66.47           H  
ATOM   2416  C   PHE A 149      10.535   7.586  -8.662  1.00 66.47           C  
ATOM   2417  CB  PHE A 149       8.422   6.601  -9.678  1.00 66.47           C  
ATOM   2418  HB2 PHE A 149       8.262   7.549 -10.192  1.00 66.47           H  
ATOM   2419  HB3 PHE A 149       9.017   5.977 -10.345  1.00 66.47           H  
ATOM   2420  O   PHE A 149      10.556   8.797  -8.871  1.00 66.47           O  
ATOM   2421  CG  PHE A 149       7.079   5.932  -9.442  1.00 66.47           C  
ATOM   2422  CD1 PHE A 149       7.013   4.588  -9.033  1.00 66.47           C  
ATOM   2423  HD1 PHE A 149       7.926   4.038  -8.858  1.00 66.47           H  
ATOM   2424  CD2 PHE A 149       5.890   6.657  -9.645  1.00 66.47           C  
ATOM   2425  HD2 PHE A 149       5.924   7.688  -9.964  1.00 66.47           H  
ATOM   2426  CE1 PHE A 149       5.769   3.949  -8.896  1.00 66.47           C  
ATOM   2427  HE1 PHE A 149       5.717   2.901  -8.642  1.00 66.47           H  
ATOM   2428  CE2 PHE A 149       4.645   6.026  -9.493  1.00 66.47           C  
ATOM   2429  HE2 PHE A 149       3.740   6.575  -9.708  1.00 66.47           H  
ATOM   2430  CZ  PHE A 149       4.588   4.665  -9.148  1.00 66.47           C  
ATOM   2431  HZ  PHE A 149       3.635   4.157  -9.106  1.00 66.47           H  
ATOM   2432  N   GLY A 150      11.637   6.848  -8.625  1.00 64.13           N  
ATOM   2433  H   GLY A 150      11.535   5.866  -8.411  1.00 64.13           H  
ATOM   2434  CA  GLY A 150      12.911   7.253  -9.206  1.00 64.13           C  
ATOM   2435  HA2 GLY A 150      12.917   8.321  -9.421  1.00 64.13           H  
ATOM   2436  HA3 GLY A 150      13.726   7.026  -8.518  1.00 64.13           H  
ATOM   2437  C   GLY A 150      13.134   6.475 -10.495  1.00 64.13           C  
ATOM   2438  O   GLY A 150      12.788   5.299 -10.555  1.00 64.13           O  
ATOM   2439  N   LEU A 151      13.700   7.122 -11.508  1.00 68.27           N  
ATOM   2440  H   LEU A 151      14.005   8.077 -11.379  1.00 68.27           H  
ATOM   2441  CA  LEU A 151      14.090   6.471 -12.756  1.00 68.27           C  
ATOM   2442  HA  LEU A 151      13.618   5.491 -12.824  1.00 68.27           H  
ATOM   2443  C   LEU A 151      15.593   6.234 -12.762  1.00 68.27           C  
ATOM   2444  CB  LEU A 151      13.646   7.315 -13.962  1.00 68.27           C  
ATOM   2445  HB2 LEU A 151      14.040   6.865 -14.874  1.00 68.27           H  
ATOM   2446  HB3 LEU A 151      14.084   8.309 -13.867  1.00 68.27           H  
ATOM   2447  O   LEU A 151      16.361   7.064 -12.276  1.00 68.27           O  
ATOM   2448  CG  LEU A 151      12.120   7.447 -14.100  1.00 68.27           C  
ATOM   2449  HG  LEU A 151      11.699   7.809 -13.163  1.00 68.27           H  
ATOM   2450  CD1 LEU A 151      11.790   8.465 -15.190  1.00 68.27           C  
ATOM   2451 HD11 LEU A 151      10.711   8.617 -15.238  1.00 68.27           H  
ATOM   2452 HD12 LEU A 151      12.263   9.420 -14.960  1.00 68.27           H  
ATOM   2453 HD13 LEU A 151      12.150   8.112 -16.157  1.00 68.27           H  
ATOM   2454  CD2 LEU A 151      11.463   6.110 -14.452  1.00 68.27           C  
ATOM   2455 HD21 LEU A 151      11.804   5.765 -15.428  1.00 68.27           H  
ATOM   2456 HD22 LEU A 151      10.380   6.230 -14.462  1.00 68.27           H  
ATOM   2457 HD23 LEU A 151      11.703   5.356 -13.702  1.00 68.27           H  
ATOM   2458  N   SER A 152      16.002   5.107 -13.328  1.00 64.80           N  
ATOM   2459  H   SER A 152      15.312   4.434 -13.628  1.00 64.80           H  
ATOM   2460  CA  SER A 152      17.403   4.797 -13.568  1.00 64.80           C  
ATOM   2461  HA  SER A 152      17.956   5.731 -13.666  1.00 64.80           H  
ATOM   2462  C   SER A 152      17.588   4.010 -14.860  1.00 64.80           C  
ATOM   2463  CB  SER A 152      17.985   4.026 -12.389  1.00 64.80           C  
ATOM   2464  HB2 SER A 152      17.782   4.558 -11.460  1.00 64.80           H  
ATOM   2465  HB3 SER A 152      17.562   3.022 -12.342  1.00 64.80           H  
ATOM   2466  O   SER A 152      16.685   3.314 -15.317  1.00 64.80           O  
ATOM   2467  OG  SER A 152      19.376   3.967 -12.608  1.00 64.80           O  
ATOM   2468  HG  SER A 152      19.824   4.261 -11.811  1.00 64.80           H  
ATOM   2469  N   LYS A 153      18.777   4.097 -15.458  1.00 69.40           N  
ATOM   2470  H   LYS A 153      19.485   4.643 -14.989  1.00 69.40           H  
ATOM   2471  CA  LYS A 153      19.157   3.289 -16.628  1.00 69.40           C  
ATOM   2472  HA  LYS A 153      18.310   3.230 -17.312  1.00 69.40           H  
ATOM   2473  C   LYS A 153      19.483   1.841 -16.246  1.00 69.40           C  
ATOM   2474  CB  LYS A 153      20.330   3.962 -17.361  1.00 69.40           C  
ATOM   2475  HB2 LYS A 153      21.151   4.123 -16.662  1.00 69.40           H  
ATOM   2476  HB3 LYS A 153      20.681   3.304 -18.157  1.00 69.40           H  
ATOM   2477  O   LYS A 153      19.347   0.950 -17.079  1.00 69.40           O  
ATOM   2478  CG  LYS A 153      19.900   5.302 -17.983  1.00 69.40           C  
ATOM   2479  HG2 LYS A 153      19.123   5.120 -18.725  1.00 69.40           H  
ATOM   2480  HG3 LYS A 153      19.483   5.937 -17.201  1.00 69.40           H  
ATOM   2481  CD  LYS A 153      21.059   6.063 -18.645  1.00 69.40           C  
ATOM   2482  HD2 LYS A 153      21.868   6.162 -17.921  1.00 69.40           H  
ATOM   2483  HD3 LYS A 153      21.419   5.522 -19.520  1.00 69.40           H  
ATOM   2484  CE  LYS A 153      20.551   7.460 -19.040  1.00 69.40           C  
ATOM   2485  HE2 LYS A 153      19.957   7.844 -18.211  1.00 69.40           H  
ATOM   2486  HE3 LYS A 153      19.886   7.391 -19.902  1.00 69.40           H  
ATOM   2487  NZ  LYS A 153      21.637   8.441 -19.284  1.00 69.40           N  
ATOM   2488  HZ1 LYS A 153      21.310   9.362 -19.027  1.00 69.40           H  
ATOM   2489  HZ2 LYS A 153      21.975   8.453 -20.235  1.00 69.40           H  
ATOM   2490  HZ3 LYS A 153      22.395   8.322 -18.627  1.00 69.40           H  
ATOM   2491  N   ASN A 154      19.849   1.608 -14.988  1.00 72.60           N  
ATOM   2492  H   ASN A 154      19.828   2.378 -14.335  1.00 72.60           H  
ATOM   2493  CA  ASN A 154      20.345   0.331 -14.486  1.00 72.60           C  
ATOM   2494  HA  ASN A 154      20.445  -0.382 -15.305  1.00 72.60           H  
ATOM   2495  C   ASN A 154      19.384  -0.267 -13.445  1.00 72.60           C  
ATOM   2496  CB  ASN A 154      21.733   0.590 -13.900  1.00 72.60           C  
ATOM   2497  HB2 ASN A 154      21.611   1.451 -13.242  1.00 72.60           H  
ATOM   2498  HB3 ASN A 154      22.088  -0.267 -13.328  1.00 72.60           H  
ATOM   2499  O   ASN A 154      18.682   0.456 -12.735  1.00 72.60           O  
ATOM   2500  CG  ASN A 154      22.799   0.998 -14.893  1.00 72.60           C  
ATOM   2501  ND2 ASN A 154      23.723   1.827 -14.470  1.00 72.60           N  
ATOM   2502 HD21 ASN A 154      23.729   2.108 -13.500  1.00 72.60           H  
ATOM   2503 HD22 ASN A 154      24.483   2.048 -15.098  1.00 72.60           H  
ATOM   2504  OD1 ASN A 154      22.799   0.605 -16.045  1.00 72.60           O  
ATOM   2505  N   CYS A 155      19.348  -1.600 -13.368  1.00 72.94           N  
ATOM   2506  H   CYS A 155      20.003  -2.133 -13.923  1.00 72.94           H  
ATOM   2507  CA  CYS A 155      18.606  -2.313 -12.333  1.00 72.94           C  
ATOM   2508  HA  CYS A 155      17.671  -1.791 -12.131  1.00 72.94           H  
ATOM   2509  C   CYS A 155      19.454  -2.361 -11.071  1.00 72.94           C  
ATOM   2510  CB  CYS A 155      18.298  -3.747 -12.776  1.00 72.94           C  
ATOM   2511  HB2 CYS A 155      19.210  -4.343 -12.745  1.00 72.94           H  
ATOM   2512  HB3 CYS A 155      17.919  -3.755 -13.797  1.00 72.94           H  
ATOM   2513  O   CYS A 155      20.613  -2.767 -11.135  1.00 72.94           O  
ATOM   2514  SG  CYS A 155      17.060  -4.465 -11.657  1.00 72.94           S  
ATOM   2515  HG  CYS A 155      17.009  -5.679 -12.213  1.00 72.94           H  
ATOM   2516  N   TYR A 156      18.867  -2.025  -9.929  1.00 67.56           N  
ATOM   2517  H   TYR A 156      17.908  -1.707  -9.934  1.00 67.56           H  
ATOM   2518  CA  TYR A 156      19.547  -2.159  -8.650  1.00 67.56           C  
ATOM   2519  HA  TYR A 156      20.424  -2.795  -8.767  1.00 67.56           H  
ATOM   2520  C   TYR A 156      18.636  -2.813  -7.626  1.00 67.56           C  
ATOM   2521  CB  TYR A 156      20.034  -0.796  -8.155  1.00 67.56           C  
ATOM   2522  HB2 TYR A 156      19.169  -0.178  -7.914  1.00 67.56           H  
ATOM   2523  HB3 TYR A 156      20.598  -0.938  -7.234  1.00 67.56           H  
ATOM   2524  O   TYR A 156      17.432  -2.527  -7.577  1.00 67.56           O  
ATOM   2525  CG  TYR A 156      20.903  -0.052  -9.145  1.00 67.56           C  
ATOM   2526  CD1 TYR A 156      22.294  -0.274  -9.189  1.00 67.56           C  
ATOM   2527  HD1 TYR A 156      22.748  -1.007  -8.539  1.00 67.56           H  
ATOM   2528  CD2 TYR A 156      20.312   0.891 -10.000  1.00 67.56           C  
ATOM   2529  HD2 TYR A 156      19.244   1.049  -9.993  1.00 67.56           H  
ATOM   2530  CE1 TYR A 156      23.109   0.500 -10.039  1.00 67.56           C  
ATOM   2531  HE1 TYR A 156      24.183   0.385 -10.035  1.00 67.56           H  
ATOM   2532  CE2 TYR A 156      21.127   1.652 -10.847  1.00 67.56           C  
ATOM   2533  HE2 TYR A 156      20.691   2.409 -11.482  1.00 67.56           H  
ATOM   2534  OH  TYR A 156      23.297   2.302 -11.617  1.00 67.56           O  
ATOM   2535  HH  TYR A 156      24.026   2.612 -11.076  1.00 67.56           H  
ATOM   2536  CZ  TYR A 156      22.524   1.483 -10.857  1.00 67.56           C  
ATOM   2537  N   SER A 157      19.243  -3.649  -6.783  1.00 68.85           N  
ATOM   2538  H   SER A 157      20.225  -3.846  -6.912  1.00 68.85           H  
ATOM   2539  CA  SER A 157      18.662  -4.029  -5.504  1.00 68.85           C  
ATOM   2540  HA  SER A 157      17.577  -4.000  -5.601  1.00 68.85           H  
ATOM   2541  C   SER A 157      19.094  -3.024  -4.446  1.00 68.85           C  
ATOM   2542  CB  SER A 157      19.048  -5.449  -5.081  1.00 68.85           C  
ATOM   2543  HB2 SER A 157      18.813  -6.151  -5.881  1.00 68.85           H  
ATOM   2544  HB3 SER A 157      18.463  -5.720  -4.201  1.00 68.85           H  
ATOM   2545  O   SER A 157      20.290  -2.774  -4.279  1.00 68.85           O  
ATOM   2546  OG  SER A 157      20.422  -5.532  -4.755  1.00 68.85           O  
ATOM   2547  HG  SER A 157      20.683  -4.705  -4.342  1.00 68.85           H  
ATOM   2548  N   LEU A 158      18.136  -2.473  -3.716  1.00 68.90           N  
ATOM   2549  H   LEU A 158      17.206  -2.853  -3.816  1.00 68.90           H  
ATOM   2550  CA  LEU A 158      18.426  -1.689  -2.522  1.00 68.90           C  
ATOM   2551  HA  LEU A 158      19.443  -1.302  -2.590  1.00 68.90           H  
ATOM   2552  C   LEU A 158      18.368  -2.602  -1.290  1.00 68.90           C  
ATOM   2553  CB  LEU A 158      17.462  -0.498  -2.431  1.00 68.90           C  
ATOM   2554  HB2 LEU A 158      17.594  -0.019  -1.461  1.00 68.90           H  
ATOM   2555  HB3 LEU A 158      16.442  -0.879  -2.481  1.00 68.90           H  
ATOM   2556  O   LEU A 158      17.716  -3.645  -1.333  1.00 68.90           O  
ATOM   2557  CG  LEU A 158      17.658   0.564  -3.528  1.00 68.90           C  
ATOM   2558  HG  LEU A 158      17.563   0.106  -4.512  1.00 68.90           H  
ATOM   2559  CD1 LEU A 158      16.585   1.643  -3.391  1.00 68.90           C  
ATOM   2560 HD11 LEU A 158      16.640   2.091  -2.399  1.00 68.90           H  
ATOM   2561 HD12 LEU A 158      16.750   2.402  -4.156  1.00 68.90           H  
ATOM   2562 HD13 LEU A 158      15.606   1.184  -3.534  1.00 68.90           H  
ATOM   2563  CD2 LEU A 158      19.015   1.269  -3.430  1.00 68.90           C  
ATOM   2564 HD21 LEU A 158      19.083   2.056  -4.181  1.00 68.90           H  
ATOM   2565 HD22 LEU A 158      19.817   0.559  -3.633  1.00 68.90           H  
ATOM   2566 HD23 LEU A 158      19.155   1.694  -2.436  1.00 68.90           H  
ATOM   2567  N   PRO A 159      19.028  -2.240  -0.178  1.00 74.61           N  
ATOM   2568  CA  PRO A 159      18.871  -2.969   1.073  1.00 74.61           C  
ATOM   2569  HA  PRO A 159      19.301  -3.964   0.953  1.00 74.61           H  
ATOM   2570  C   PRO A 159      17.395  -3.082   1.469  1.00 74.61           C  
ATOM   2571  CB  PRO A 159      19.671  -2.181   2.114  1.00 74.61           C  
ATOM   2572  HB2 PRO A 159      20.152  -2.840   2.836  1.00 74.61           H  
ATOM   2573  HB3 PRO A 159      19.025  -1.466   2.622  1.00 74.61           H  
ATOM   2574  O   PRO A 159      16.625  -2.137   1.301  1.00 74.61           O  
ATOM   2575  CG  PRO A 159      20.696  -1.418   1.275  1.00 74.61           C  
ATOM   2576  HG2 PRO A 159      21.547  -2.064   1.060  1.00 74.61           H  
ATOM   2577  HG3 PRO A 159      21.024  -0.503   1.768  1.00 74.61           H  
ATOM   2578  CD  PRO A 159      19.942  -1.123  -0.017  1.00 74.61           C  
ATOM   2579  HD2 PRO A 159      20.645  -1.048  -0.847  1.00 74.61           H  
ATOM   2580  HD3 PRO A 159      19.373  -0.200   0.088  1.00 74.61           H  
ATOM   2581  N   GLN A 160      17.001  -4.220   2.039  1.00 75.64           N  
ATOM   2582  H   GLN A 160      17.651  -4.990   2.106  1.00 75.64           H  
ATOM   2583  CA  GLN A 160      15.613  -4.436   2.430  1.00 75.64           C  
ATOM   2584  HA  GLN A 160      14.999  -4.308   1.538  1.00 75.64           H  
ATOM   2585  C   GLN A 160      15.137  -3.389   3.446  1.00 75.64           C  
ATOM   2586  CB  GLN A 160      15.417  -5.876   2.914  1.00 75.64           C  
ATOM   2587  HB2 GLN A 160      15.869  -5.999   3.898  1.00 75.64           H  
ATOM   2588  HB3 GLN A 160      15.902  -6.557   2.215  1.00 75.64           H  
ATOM   2589  O   GLN A 160      15.631  -3.315   4.574  1.00 75.64           O  
ATOM   2590  CG  GLN A 160      13.924  -6.226   2.970  1.00 75.64           C  
ATOM   2591  HG2 GLN A 160      13.504  -6.118   1.970  1.00 75.64           H  
ATOM   2592  HG3 GLN A 160      13.405  -5.535   3.635  1.00 75.64           H  
ATOM   2593  CD  GLN A 160      13.656  -7.645   3.456  1.00 75.64           C  
ATOM   2594  NE2 GLN A 160      12.408  -8.055   3.500  1.00 75.64           N  
ATOM   2595 HE21 GLN A 160      12.285  -9.033   3.721  1.00 75.64           H  
ATOM   2596 HE22 GLN A 160      11.685  -7.479   3.093  1.00 75.64           H  
ATOM   2597  OE1 GLN A 160      14.529  -8.396   3.857  1.00 75.64           O  
ATOM   2598  N   SER A 161      14.139  -2.591   3.058  1.00 79.49           N  
ATOM   2599  H   SER A 161      13.799  -2.680   2.111  1.00 79.49           H  
ATOM   2600  CA  SER A 161      13.513  -1.605   3.936  1.00 79.49           C  
ATOM   2601  HA  SER A 161      14.242  -1.294   4.684  1.00 79.49           H  
ATOM   2602  C   SER A 161      12.312  -2.230   4.638  1.00 79.49           C  
ATOM   2603  CB  SER A 161      13.095  -0.361   3.149  1.00 79.49           C  
ATOM   2604  HB2 SER A 161      13.875  -0.102   2.434  1.00 79.49           H  
ATOM   2605  HB3 SER A 161      12.174  -0.575   2.606  1.00 79.49           H  
ATOM   2606  O   SER A 161      11.358  -2.670   4.002  1.00 79.49           O  
ATOM   2607  OG  SER A 161      12.892   0.735   4.033  1.00 79.49           O  
ATOM   2608  HG  SER A 161      13.771   1.008   4.303  1.00 79.49           H  
ATOM   2609  N   LYS A 162      12.330  -2.267   5.973  1.00 82.83           N  
ATOM   2610  H   LYS A 162      13.139  -1.900   6.453  1.00 82.83           H  
ATOM   2611  CA  LYS A 162      11.186  -2.771   6.743  1.00 82.83           C  
ATOM   2612  HA  LYS A 162      10.831  -3.678   6.254  1.00 82.83           H  
ATOM   2613  C   LYS A 162      10.028  -1.775   6.716  1.00 82.83           C  
ATOM   2614  CB  LYS A 162      11.587  -3.125   8.182  1.00 82.83           C  
ATOM   2615  HB2 LYS A 162      12.047  -2.259   8.658  1.00 82.83           H  
ATOM   2616  HB3 LYS A 162      10.686  -3.382   8.738  1.00 82.83           H  
ATOM   2617  O   LYS A 162      10.226  -0.562   6.820  1.00 82.83           O  
ATOM   2618  CG  LYS A 162      12.552  -4.320   8.232  1.00 82.83           C  
ATOM   2619  HG2 LYS A 162      13.498  -4.046   7.767  1.00 82.83           H  
ATOM   2620  HG3 LYS A 162      12.117  -5.153   7.679  1.00 82.83           H  
ATOM   2621  CD  LYS A 162      12.808  -4.764   9.679  1.00 82.83           C  
ATOM   2622  HD2 LYS A 162      11.859  -5.038  10.140  1.00 82.83           H  
ATOM   2623  HD3 LYS A 162      13.253  -3.939  10.237  1.00 82.83           H  
ATOM   2624  CE  LYS A 162      13.754  -5.971   9.693  1.00 82.83           C  
ATOM   2625  HE2 LYS A 162      13.330  -6.749   9.058  1.00 82.83           H  
ATOM   2626  HE3 LYS A 162      14.706  -5.675   9.251  1.00 82.83           H  
ATOM   2627  NZ  LYS A 162      13.963  -6.501  11.065  1.00 82.83           N  
ATOM   2628  HZ1 LYS A 162      14.378  -5.802  11.665  1.00 82.83           H  
ATOM   2629  HZ2 LYS A 162      13.087  -6.801  11.467  1.00 82.83           H  
ATOM   2630  HZ3 LYS A 162      14.578  -7.302  11.038  1.00 82.83           H  
ATOM   2631  N   TRP A 163       8.805  -2.298   6.682  1.00 85.13           N  
ATOM   2632  H   TRP A 163       8.706  -3.295   6.559  1.00 85.13           H  
ATOM   2633  CA  TRP A 163       7.607  -1.503   6.932  1.00 85.13           C  
ATOM   2634  HA  TRP A 163       7.595  -0.659   6.242  1.00 85.13           H  
ATOM   2635  C   TRP A 163       7.615  -0.969   8.361  1.00 85.13           C  
ATOM   2636  CB  TRP A 163       6.351  -2.343   6.692  1.00 85.13           C  
ATOM   2637  HB2 TRP A 163       5.491  -1.807   7.091  1.00 85.13           H  
ATOM   2638  HB3 TRP A 163       6.430  -3.285   7.234  1.00 85.13           H  
ATOM   2639  O   TRP A 163       7.662  -1.728   9.327  1.00 85.13           O  
ATOM   2640  CG  TRP A 163       6.080  -2.616   5.252  1.00 85.13           C  
ATOM   2641  CD1 TRP A 163       6.385  -3.751   4.583  1.00 85.13           C  
ATOM   2642  HD1 TRP A 163       6.865  -4.618   5.012  1.00 85.13           H  
ATOM   2643  CD2 TRP A 163       5.469  -1.721   4.276  1.00 85.13           C  
ATOM   2644  CE2 TRP A 163       5.413  -2.401   3.026  1.00 85.13           C  
ATOM   2645  CE3 TRP A 163       4.966  -0.401   4.320  1.00 85.13           C  
ATOM   2646  HE3 TRP A 163       5.025   0.147   5.248  1.00 85.13           H  
ATOM   2647  NE1 TRP A 163       5.997  -3.625   3.265  1.00 85.13           N  
ATOM   2648  HE1 TRP A 163       6.159  -4.334   2.565  1.00 85.13           H  
ATOM   2649  CH2 TRP A 163       4.350  -0.510   1.961  1.00 85.13           C  
ATOM   2650  HH2 TRP A 163       3.913  -0.055   1.084  1.00 85.13           H  
ATOM   2651  CZ2 TRP A 163       4.864  -1.815   1.882  1.00 85.13           C  
ATOM   2652  HZ2 TRP A 163       4.845  -2.371   0.957  1.00 85.13           H  
ATOM   2653  CZ3 TRP A 163       4.404   0.198   3.175  1.00 85.13           C  
ATOM   2654  HZ3 TRP A 163       4.010   1.203   3.227  1.00 85.13           H  
ATOM   2655  N   LYS A 164       7.509   0.349   8.503  1.00 87.70           N  
ATOM   2656  H   LYS A 164       7.533   0.920   7.670  1.00 87.70           H  
ATOM   2657  CA  LYS A 164       7.183   0.977   9.779  1.00 87.70           C  
ATOM   2658  HA  LYS A 164       7.547   0.346  10.589  1.00 87.70           H  
ATOM   2659  C   LYS A 164       5.667   1.074   9.895  1.00 87.70           C  
ATOM   2660  CB  LYS A 164       7.895   2.326   9.880  1.00 87.70           C  
ATOM   2661  HB2 LYS A 164       8.968   2.168   9.772  1.00 87.70           H  
ATOM   2662  HB3 LYS A 164       7.559   2.973   9.070  1.00 87.70           H  
ATOM   2663  O   LYS A 164       5.045   1.827   9.147  1.00 87.70           O  
ATOM   2664  CG  LYS A 164       7.620   2.999  11.229  1.00 87.70           C  
ATOM   2665  HG2 LYS A 164       7.991   2.358  12.029  1.00 87.70           H  
ATOM   2666  HG3 LYS A 164       6.547   3.141  11.361  1.00 87.70           H  
ATOM   2667  CD  LYS A 164       8.307   4.363  11.309  1.00 87.70           C  
ATOM   2668  HD2 LYS A 164       7.890   5.020  10.545  1.00 87.70           H  
ATOM   2669  HD3 LYS A 164       9.377   4.240  11.142  1.00 87.70           H  
ATOM   2670  CE  LYS A 164       8.059   4.948  12.702  1.00 87.70           C  
ATOM   2671  HE2 LYS A 164       6.983   5.006  12.866  1.00 87.70           H  
ATOM   2672  HE3 LYS A 164       8.465   4.261  13.443  1.00 87.70           H  
ATOM   2673  NZ  LYS A 164       8.673   6.289  12.857  1.00 87.70           N  
ATOM   2674  HZ1 LYS A 164       8.489   6.643  13.784  1.00 87.70           H  
ATOM   2675  HZ2 LYS A 164       8.277   6.933  12.187  1.00 87.70           H  
ATOM   2676  HZ3 LYS A 164       9.673   6.238  12.725  1.00 87.70           H  
ATOM   2677  N   VAL A 165       5.103   0.325  10.837  1.00 86.78           N  
ATOM   2678  H   VAL A 165       5.698  -0.289  11.375  1.00 86.78           H  
ATOM   2679  CA  VAL A 165       3.675   0.333  11.175  1.00 86.78           C  
ATOM   2680  HA  VAL A 165       3.105   0.675  10.311  1.00 86.78           H  
ATOM   2681  C   VAL A 165       3.437   1.310  12.322  1.00 86.78           C  
ATOM   2682  CB  VAL A 165       3.183  -1.080  11.558  1.00 86.78           C  
ATOM   2683  HB  VAL A 165       3.613  -1.350  12.522  1.00 86.78           H  
ATOM   2684  O   VAL A 165       4.142   1.273  13.327  1.00 86.78           O  
ATOM   2685  CG1 VAL A 165       1.656  -1.117  11.701  1.00 86.78           C  
ATOM   2686 HG11 VAL A 165       1.344  -2.119  11.995  1.00 86.78           H  
ATOM   2687 HG12 VAL A 165       1.326  -0.430  12.480  1.00 86.78           H  
ATOM   2688 HG13 VAL A 165       1.171  -0.860  10.759  1.00 86.78           H  
ATOM   2689  CG2 VAL A 165       3.630  -2.148  10.546  1.00 86.78           C  
ATOM   2690 HG21 VAL A 165       4.703  -2.317  10.633  1.00 86.78           H  
ATOM   2691 HG22 VAL A 165       3.129  -3.093  10.759  1.00 86.78           H  
ATOM   2692 HG23 VAL A 165       3.406  -1.844   9.524  1.00 86.78           H  
ATOM   2693  N   MET A 166       2.456   2.197  12.183  1.00 86.69           N  
ATOM   2694  H   MET A 166       1.974   2.253  11.296  1.00 86.69           H  
ATOM   2695  CA  MET A 166       2.010   3.089  13.252  1.00 86.69           C  
ATOM   2696  HA  MET A 166       2.395   2.740  14.210  1.00 86.69           H  
ATOM   2697  C   MET A 166       0.487   3.088  13.328  1.00 86.69           C  
ATOM   2698  CB  MET A 166       2.513   4.522  13.018  1.00 86.69           C  
ATOM   2699  HB2 MET A 166       2.150   4.868  12.050  1.00 86.69           H  
ATOM   2700  HB3 MET A 166       2.099   5.166  13.794  1.00 86.69           H  
ATOM   2701  O   MET A 166      -0.180   3.365  12.333  1.00 86.69           O  
ATOM   2702  CG  MET A 166       4.041   4.639  13.057  1.00 86.69           C  
ATOM   2703  HG2 MET A 166       4.453   4.082  12.216  1.00 86.69           H  
ATOM   2704  HG3 MET A 166       4.397   4.171  13.975  1.00 86.69           H  
ATOM   2705  SD  MET A 166       4.689   6.339  12.999  1.00 86.69           S  
ATOM   2706  CE  MET A 166       3.995   6.903  11.420  1.00 86.69           C  
ATOM   2707  HE1 MET A 166       2.909   6.958  11.494  1.00 86.69           H  
ATOM   2708  HE2 MET A 166       4.385   7.894  11.184  1.00 86.69           H  
ATOM   2709  HE3 MET A 166       4.269   6.206  10.628  1.00 86.69           H  
ATOM   2710  N   TYR A 167      -0.056   2.846  14.517  1.00 85.24           N  
ATOM   2711  H   TYR A 167       0.539   2.606  15.297  1.00 85.24           H  
ATOM   2712  CA  TYR A 167      -1.477   3.027  14.795  1.00 85.24           C  
ATOM   2713  HA  TYR A 167      -2.050   2.824  13.891  1.00 85.24           H  
ATOM   2714  C   TYR A 167      -1.739   4.478  15.212  1.00 85.24           C  
ATOM   2715  CB  TYR A 167      -1.921   2.016  15.857  1.00 85.24           C  
ATOM   2716  HB2 TYR A 167      -1.332   2.161  16.763  1.00 85.24           H  
ATOM   2717  HB3 TYR A 167      -2.963   2.209  16.110  1.00 85.24           H  
ATOM   2718  O   TYR A 167      -0.958   5.067  15.964  1.00 85.24           O  
ATOM   2719  CG  TYR A 167      -1.797   0.574  15.397  1.00 85.24           C  
ATOM   2720  CD1 TYR A 167      -2.813   0.012  14.603  1.00 85.24           C  
ATOM   2721  HD1 TYR A 167      -3.664   0.607  14.307  1.00 85.24           H  
ATOM   2722  CD2 TYR A 167      -0.669  -0.200  15.741  1.00 85.24           C  
ATOM   2723  HD2 TYR A 167       0.101   0.221  16.370  1.00 85.24           H  
ATOM   2724  CE1 TYR A 167      -2.724  -1.327  14.179  1.00 85.24           C  
ATOM   2725  HE1 TYR A 167      -3.515  -1.766  13.590  1.00 85.24           H  
ATOM   2726  CE2 TYR A 167      -0.556  -1.530  15.282  1.00 85.24           C  
ATOM   2727  HE2 TYR A 167       0.307  -2.123  15.544  1.00 85.24           H  
ATOM   2728  OH  TYR A 167      -1.513  -3.382  14.060  1.00 85.24           O  
ATOM   2729  HH  TYR A 167      -0.718  -3.838  14.344  1.00 85.24           H  
ATOM   2730  CZ  TYR A 167      -1.590  -2.098  14.502  1.00 85.24           C  
ATOM   2731  N   GLN A 168      -2.828   5.081  14.732  1.00 79.37           N  
ATOM   2732  H   GLN A 168      -3.413   4.572  14.084  1.00 79.37           H  
ATOM   2733  CA  GLN A 168      -3.136   6.491  15.007  1.00 79.37           C  
ATOM   2734  HA  GLN A 168      -2.323   7.102  14.615  1.00 79.37           H  
ATOM   2735  C   GLN A 168      -3.255   6.790  16.512  1.00 79.37           C  
ATOM   2736  CB  GLN A 168      -4.421   6.864  14.266  1.00 79.37           C  
ATOM   2737  HB2 GLN A 168      -4.291   6.614  13.213  1.00 79.37           H  
ATOM   2738  HB3 GLN A 168      -5.238   6.268  14.672  1.00 79.37           H  
ATOM   2739  O   GLN A 168      -2.776   7.831  16.963  1.00 79.37           O  
ATOM   2740  CG  GLN A 168      -4.784   8.358  14.357  1.00 79.37           C  
ATOM   2741  HG2 GLN A 168      -3.989   8.947  13.900  1.00 79.37           H  
ATOM   2742  HG3 GLN A 168      -4.889   8.659  15.399  1.00 79.37           H  
ATOM   2743  CD  GLN A 168      -6.103   8.664  13.654  1.00 79.37           C  
ATOM   2744  NE2 GLN A 168      -6.346   9.882  13.226  1.00 79.37           N  
ATOM   2745 HE21 GLN A 168      -5.695  10.644  13.350  1.00 79.37           H  
ATOM   2746 HE22 GLN A 168      -7.204   9.950  12.696  1.00 79.37           H  
ATOM   2747  OE1 GLN A 168      -6.958   7.818  13.494  1.00 79.37           O  
ATOM   2748  N   GLU A 169      -3.825   5.870  17.300  1.00 75.14           N  
ATOM   2749  H   GLU A 169      -4.217   5.046  16.866  1.00 75.14           H  
ATOM   2750  CA  GLU A 169      -3.901   5.986  18.766  1.00 75.14           C  
ATOM   2751  HA  GLU A 169      -4.510   6.849  19.034  1.00 75.14           H  
ATOM   2752  C   GLU A 169      -2.513   6.175  19.402  1.00 75.14           C  
ATOM   2753  CB  GLU A 169      -4.530   4.718  19.375  1.00 75.14           C  
ATOM   2754  HB2 GLU A 169      -3.946   3.856  19.053  1.00 75.14           H  
ATOM   2755  HB3 GLU A 169      -4.451   4.793  20.460  1.00 75.14           H  
ATOM   2756  O   GLU A 169      -2.344   6.979  20.321  1.00 75.14           O  
ATOM   2757  CG  GLU A 169      -6.010   4.471  19.027  1.00 75.14           C  
ATOM   2758  HG2 GLU A 169      -6.592   5.330  19.362  1.00 75.14           H  
ATOM   2759  HG3 GLU A 169      -6.106   4.391  17.945  1.00 75.14           H  
ATOM   2760  CD  GLU A 169      -6.569   3.182  19.680  1.00 75.14           C  
ATOM   2761  OE1 GLU A 169      -7.769   2.884  19.506  1.00 75.14           O  
ATOM   2762  OE2 GLU A 169      -5.809   2.437  20.351  1.00 75.14           O  
ATOM   2763  N   ASP A 170      -1.503   5.467  18.893  1.00 72.96           N  
ATOM   2764  H   ASP A 170      -1.678   4.858  18.107  1.00 72.96           H  
ATOM   2765  CA  ASP A 170      -0.137   5.546  19.406  1.00 72.96           C  
ATOM   2766  HA  ASP A 170      -0.175   5.603  20.494  1.00 72.96           H  
ATOM   2767  C   ASP A 170       0.566   6.818  18.923  1.00 72.96           C  
ATOM   2768  CB  ASP A 170       0.633   4.272  19.040  1.00 72.96           C  
ATOM   2769  HB2 ASP A 170       0.655   4.161  17.956  1.00 72.96           H  
ATOM   2770  HB3 ASP A 170       1.661   4.373  19.390  1.00 72.96           H  
ATOM   2771  O   ASP A 170       1.286   7.453  19.694  1.00 72.96           O  
ATOM   2772  CG  ASP A 170       0.023   3.019  19.683  1.00 72.96           C  
ATOM   2773  OD1 ASP A 170      -0.482   3.118  20.838  1.00 72.96           O  
ATOM   2774  OD2 ASP A 170       0.063   1.972  19.004  1.00 72.96           O  
ATOM   2775  N   ALA A 171       0.280   7.276  17.700  1.00 58.72           N  
ATOM   2776  H   ALA A 171      -0.327   6.719  17.116  1.00 58.72           H  
ATOM   2777  CA  ALA A 171       0.770   8.563  17.205  1.00 58.72           C  
ATOM   2778  HA  ALA A 171       1.858   8.562  17.268  1.00 58.72           H  
ATOM   2779  C   ALA A 171       0.266   9.745  18.059  1.00 58.72           C  
ATOM   2780  CB  ALA A 171       0.372   8.711  15.731  1.00 58.72           C  
ATOM   2781  HB1 ALA A 171       0.747   7.860  15.162  1.00 58.72           H  
ATOM   2782  HB2 ALA A 171      -0.713   8.757  15.637  1.00 58.72           H  
ATOM   2783  HB3 ALA A 171       0.803   9.629  15.330  1.00 58.72           H  
ATOM   2784  O   ALA A 171       1.022  10.677  18.337  1.00 58.72           O  
ATOM   2785  N   LEU A 172      -0.984   9.687  18.538  1.00 58.87           N  
ATOM   2786  H   LEU A 172      -1.565   8.911  18.254  1.00 58.87           H  
ATOM   2787  CA  LEU A 172      -1.546  10.699  19.440  1.00 58.87           C  
ATOM   2788  HA  LEU A 172      -1.339  11.688  19.031  1.00 58.87           H  
ATOM   2789  C   LEU A 172      -0.903  10.674  20.834  1.00 58.87           C  
ATOM   2790  CB  LEU A 172      -3.069  10.508  19.551  1.00 58.87           C  
ATOM   2791  HB2 LEU A 172      -3.268   9.468  19.811  1.00 58.87           H  
ATOM   2792  HB3 LEU A 172      -3.440  11.128  20.367  1.00 58.87           H  
ATOM   2793  O   LEU A 172      -0.746  11.730  21.446  1.00 58.87           O  
ATOM   2794  CG  LEU A 172      -3.861  10.865  18.280  1.00 58.87           C  
ATOM   2795  HG  LEU A 172      -3.464  10.317  17.426  1.00 58.87           H  
ATOM   2796  CD1 LEU A 172      -5.324  10.469  18.475  1.00 58.87           C  
ATOM   2797 HD11 LEU A 172      -5.393   9.397  18.658  1.00 58.87           H  
ATOM   2798 HD12 LEU A 172      -5.891  10.696  17.572  1.00 58.87           H  
ATOM   2799 HD13 LEU A 172      -5.759  11.010  19.315  1.00 58.87           H  
ATOM   2800  CD2 LEU A 172      -3.810  12.363  17.966  1.00 58.87           C  
ATOM   2801 HD21 LEU A 172      -4.165  12.941  18.819  1.00 58.87           H  
ATOM   2802 HD22 LEU A 172      -2.792  12.664  17.720  1.00 58.87           H  
ATOM   2803 HD23 LEU A 172      -4.443  12.577  17.105  1.00 58.87           H  
ATOM   2804  N   LYS A 173      -0.500   9.501  21.343  1.00 58.19           N  
ATOM   2805  H   LYS A 173      -0.668   8.663  20.803  1.00 58.19           H  
ATOM   2806  CA  LYS A 173       0.227   9.403  22.622  1.00 58.19           C  
ATOM   2807  HA  LYS A 173      -0.314   9.957  23.389  1.00 58.19           H  
ATOM   2808  C   LYS A 173       1.610  10.040  22.544  1.00 58.19           C  
ATOM   2809  CB  LYS A 173       0.371   7.946  23.068  1.00 58.19           C  
ATOM   2810  HB2 LYS A 173       1.085   7.899  23.890  1.00 58.19           H  
ATOM   2811  HB3 LYS A 173       0.774   7.361  22.242  1.00 58.19           H  
ATOM   2812  O   LYS A 173       2.014  10.681  23.505  1.00 58.19           O  
ATOM   2813  CG  LYS A 173      -0.947   7.332  23.549  1.00 58.19           C  
ATOM   2814  HG2 LYS A 173      -1.709   7.438  22.777  1.00 58.19           H  
ATOM   2815  HG3 LYS A 173      -1.284   7.834  24.456  1.00 58.19           H  
ATOM   2816  CD  LYS A 173      -0.706   5.847  23.830  1.00 58.19           C  
ATOM   2817  HD2 LYS A 173      -0.242   5.409  22.946  1.00 58.19           H  
ATOM   2818  HD3 LYS A 173      -0.024   5.732  24.672  1.00 58.19           H  
ATOM   2819  CE  LYS A 173      -2.008   5.098  24.105  1.00 58.19           C  
ATOM   2820  HE2 LYS A 173      -2.762   5.457  23.405  1.00 58.19           H  
ATOM   2821  HE3 LYS A 173      -2.348   5.308  25.120  1.00 58.19           H  
ATOM   2822  NZ  LYS A 173      -1.800   3.645  23.889  1.00 58.19           N  
ATOM   2823  HZ1 LYS A 173      -1.100   3.268  24.511  1.00 58.19           H  
ATOM   2824  HZ2 LYS A 173      -1.471   3.484  22.948  1.00 58.19           H  
ATOM   2825  HZ3 LYS A 173      -2.662   3.128  23.987  1.00 58.19           H  
ATOM   2826  N   VAL A 174       2.302   9.907  21.411  1.00 58.61           N  
ATOM   2827  H   VAL A 174       1.918   9.318  20.686  1.00 58.61           H  
ATOM   2828  CA  VAL A 174       3.611  10.548  21.192  1.00 58.61           C  
ATOM   2829  HA  VAL A 174       4.266  10.301  22.028  1.00 58.61           H  
ATOM   2830  C   VAL A 174       3.488  12.076  21.169  1.00 58.61           C  
ATOM   2831  CB  VAL A 174       4.264  10.019  19.899  1.00 58.61           C  
ATOM   2832  HB  VAL A 174       3.594  10.194  19.057  1.00 58.61           H  
ATOM   2833  O   VAL A 174       4.384  12.768  21.642  1.00 58.61           O  
ATOM   2834  CG1 VAL A 174       5.610  10.692  19.599  1.00 58.61           C  
ATOM   2835 HG11 VAL A 174       6.074  10.230  18.727  1.00 58.61           H  
ATOM   2836 HG12 VAL A 174       6.276  10.596  20.456  1.00 58.61           H  
ATOM   2837 HG13 VAL A 174       5.462  11.750  19.381  1.00 58.61           H  
ATOM   2838  CG2 VAL A 174       4.545   8.513  19.997  1.00 58.61           C  
ATOM   2839 HG21 VAL A 174       5.265   8.319  20.793  1.00 58.61           H  
ATOM   2840 HG22 VAL A 174       4.947   8.148  19.052  1.00 58.61           H  
ATOM   2841 HG23 VAL A 174       3.633   7.958  20.215  1.00 58.61           H  
ATOM   2842  N   LEU A 175       2.369  12.607  20.666  1.00 56.21           N  
ATOM   2843  H   LEU A 175       1.690  11.985  20.251  1.00 56.21           H  
ATOM   2844  CA  LEU A 175       2.114  14.049  20.619  1.00 56.21           C  
ATOM   2845  HA  LEU A 175       3.028  14.561  20.317  1.00 56.21           H  
ATOM   2846  C   LEU A 175       1.726  14.653  21.966  1.00 56.21           C  
ATOM   2847  CB  LEU A 175       1.004  14.337  19.599  1.00 56.21           C  
ATOM   2848  HB2 LEU A 175       0.637  15.353  19.745  1.00 56.21           H  
ATOM   2849  HB3 LEU A 175       0.172  13.658  19.788  1.00 56.21           H  
ATOM   2850  O   LEU A 175       1.907  15.853  22.152  1.00 56.21           O  
ATOM   2851  CG  LEU A 175       1.457  14.198  18.140  1.00 56.21           C  
ATOM   2852  HG  LEU A 175       1.975  13.250  17.996  1.00 56.21           H  
ATOM   2853  CD1 LEU A 175       0.225  14.219  17.236  1.00 56.21           C  
ATOM   2854 HD11 LEU A 175      -0.327  15.149  17.376  1.00 56.21           H  
ATOM   2855 HD12 LEU A 175      -0.416  13.372  17.477  1.00 56.21           H  
ATOM   2856 HD13 LEU A 175       0.534  14.137  16.194  1.00 56.21           H  
ATOM   2857  CD2 LEU A 175       2.386  15.341  17.720  1.00 56.21           C  
ATOM   2858 HD21 LEU A 175       2.638  15.242  16.664  1.00 56.21           H  
ATOM   2859 HD22 LEU A 175       3.312  15.308  18.295  1.00 56.21           H  
ATOM   2860 HD23 LEU A 175       1.899  16.302  17.882  1.00 56.21           H  
ATOM   2861  N   ARG A 176       1.186  13.865  22.903  1.00 49.34           N  
ATOM   2862  H   ARG A 176       1.111  12.876  22.713  1.00 49.34           H  
ATOM   2863  CA  ARG A 176       0.921  14.366  24.253  1.00 49.34           C  
ATOM   2864  HA  ARG A 176       0.476  15.358  24.177  1.00 49.34           H  
ATOM   2865  C   ARG A 176       2.270  14.486  24.953  1.00 49.34           C  
ATOM   2866  CB  ARG A 176      -0.058  13.458  25.007  1.00 49.34           C  
ATOM   2867  HB2 ARG A 176      -0.076  13.755  26.055  1.00 49.34           H  
ATOM   2868  HB3 ARG A 176       0.270  12.421  24.941  1.00 49.34           H  
ATOM   2869  O   ARG A 176       2.859  13.448  25.256  1.00 49.34           O  
ATOM   2870  CG  ARG A 176      -1.468  13.605  24.421  1.00 49.34           C  
ATOM   2871  HG2 ARG A 176      -1.763  14.654  24.449  1.00 49.34           H  
ATOM   2872  HG3 ARG A 176      -1.468  13.272  23.383  1.00 49.34           H  
ATOM   2873  CD  ARG A 176      -2.484  12.781  25.214  1.00 49.34           C  
ATOM   2874  HD2 ARG A 176      -2.157  11.741  25.224  1.00 49.34           H  
ATOM   2875  HD3 ARG A 176      -2.515  13.156  26.237  1.00 49.34           H  
ATOM   2876  NE  ARG A 176      -3.822  12.869  24.602  1.00 49.34           N  
ATOM   2877  HE  ARG A 176      -3.871  13.312  23.696  1.00 49.34           H  
ATOM   2878  NH1 ARG A 176      -5.005  11.802  26.258  1.00 49.34           N  
ATOM   2879 HH11 ARG A 176      -4.151  11.683  26.784  1.00 49.34           H  
ATOM   2880 HH12 ARG A 176      -5.887  11.469  26.622  1.00 49.34           H  
ATOM   2881  NH2 ARG A 176      -6.069  12.528  24.438  1.00 49.34           N  
ATOM   2882 HH21 ARG A 176      -6.082  12.994  23.542  1.00 49.34           H  
ATOM   2883 HH22 ARG A 176      -6.936  12.176  24.818  1.00 49.34           H  
ATOM   2884  CZ  ARG A 176      -4.954  12.402  25.100  1.00 49.34           C  
ATOM   2885  N   PRO A 177       2.762  15.706  25.249  1.00 50.53           N  
ATOM   2886  CA  PRO A 177       3.944  15.845  26.074  1.00 50.53           C  
ATOM   2887  HA  PRO A 177       4.797  15.376  25.584  1.00 50.53           H  
ATOM   2888  C   PRO A 177       3.599  15.139  27.375  1.00 50.53           C  
ATOM   2889  CB  PRO A 177       4.194  17.350  26.262  1.00 50.53           C  
ATOM   2890  HB2 PRO A 177       3.937  17.665  27.273  1.00 50.53           H  
ATOM   2891  HB3 PRO A 177       5.232  17.606  26.047  1.00 50.53           H  
ATOM   2892  O   PRO A 177       2.666  15.538  28.078  1.00 50.53           O  
ATOM   2893  CG  PRO A 177       3.251  18.021  25.265  1.00 50.53           C  
ATOM   2894  HG2 PRO A 177       2.873  18.972  25.640  1.00 50.53           H  
ATOM   2895  HG3 PRO A 177       3.766  18.163  24.315  1.00 50.53           H  
ATOM   2896  CD  PRO A 177       2.132  17.005  25.082  1.00 50.53           C  
ATOM   2897  HD2 PRO A 177       1.384  17.142  25.862  1.00 50.53           H  
ATOM   2898  HD3 PRO A 177       1.673  17.142  24.103  1.00 50.53           H  
ATOM   2899  N   SER A 178       4.287  14.035  27.662  1.00 53.41           N  
ATOM   2900  H   SER A 178       4.924  13.666  26.971  1.00 53.41           H  
ATOM   2901  CA  SER A 178       4.263  13.439  28.987  1.00 53.41           C  
ATOM   2902  HA  SER A 178       3.287  12.994  29.182  1.00 53.41           H  
ATOM   2903  C   SER A 178       4.519  14.596  29.941  1.00 53.41           C  
ATOM   2904  CB  SER A 178       5.356  12.367  29.096  1.00 53.41           C  
ATOM   2905  HB2 SER A 178       5.443  12.044  30.134  1.00 53.41           H  
ATOM   2906  HB3 SER A 178       5.081  11.508  28.484  1.00 53.41           H  
ATOM   2907  O   SER A 178       5.602  15.177  29.861  1.00 53.41           O  
ATOM   2908  OG  SER A 178       6.603  12.873  28.647  1.00 53.41           O  
ATOM   2909  HG  SER A 178       6.601  13.811  28.848  1.00 53.41           H  
ATOM   2910  N   LYS A 179       3.513  14.993  30.735  1.00 50.63           N  
ATOM   2911  H   LYS A 179       2.616  14.549  30.597  1.00 50.63           H  
ATOM   2912  CA  LYS A 179       3.606  16.057  31.740  1.00 50.63           C  
ATOM   2913  HA  LYS A 179       3.874  17.000  31.263  1.00 50.63           H  
ATOM   2914  C   LYS A 179       4.733  15.668  32.694  1.00 50.63           C  
ATOM   2915  CB  LYS A 179       2.266  16.225  32.488  1.00 50.63           C  
ATOM   2916  HB2 LYS A 179       1.905  15.246  32.804  1.00 50.63           H  
ATOM   2917  HB3 LYS A 179       2.459  16.810  33.387  1.00 50.63           H  
ATOM   2918  O   LYS A 179       4.518  14.978  33.688  1.00 50.63           O  
ATOM   2919  CG  LYS A 179       1.162  16.945  31.692  1.00 50.63           C  
ATOM   2920  HG2 LYS A 179       0.904  16.359  30.810  1.00 50.63           H  
ATOM   2921  HG3 LYS A 179       1.531  17.920  31.375  1.00 50.63           H  
ATOM   2922  CD  LYS A 179      -0.089  17.135  32.573  1.00 50.63           C  
ATOM   2923  HD2 LYS A 179      -0.487  16.156  32.839  1.00 50.63           H  
ATOM   2924  HD3 LYS A 179       0.202  17.652  33.486  1.00 50.63           H  
ATOM   2925  CE  LYS A 179      -1.178  17.956  31.864  1.00 50.63           C  
ATOM   2926  HE2 LYS A 179      -0.745  18.908  31.558  1.00 50.63           H  
ATOM   2927  HE3 LYS A 179      -1.485  17.428  30.962  1.00 50.63           H  
ATOM   2928  NZ  LYS A 179      -2.353  18.200  32.745  1.00 50.63           N  
ATOM   2929  HZ1 LYS A 179      -2.783  17.334  33.037  1.00 50.63           H  
ATOM   2930  HZ2 LYS A 179      -3.048  18.757  32.269  1.00 50.63           H  
ATOM   2931  HZ3 LYS A 179      -2.077  18.710  33.572  1.00 50.63           H  
ATOM   2932  N   LYS A 180       5.971  15.995  32.328  1.00 47.31           N  
ATOM   2933  H   LYS A 180       6.086  16.454  31.436  1.00 47.31           H  
ATOM   2934  CA  LYS A 180       7.158  15.602  33.066  1.00 47.31           C  
ATOM   2935  HA  LYS A 180       6.969  14.642  33.545  1.00 47.31           H  
ATOM   2936  C   LYS A 180       7.333  16.627  34.168  1.00 47.31           C  
ATOM   2937  CB  LYS A 180       8.392  15.423  32.158  1.00 47.31           C  
ATOM   2938  HB2 LYS A 180       9.275  15.771  32.694  1.00 47.31           H  
ATOM   2939  HB3 LYS A 180       8.288  16.022  31.253  1.00 47.31           H  
ATOM   2940  O   LYS A 180       7.846  17.710  33.944  1.00 47.31           O  
ATOM   2941  CG  LYS A 180       8.606  13.940  31.799  1.00 47.31           C  
ATOM   2942  HG2 LYS A 180       7.764  13.588  31.202  1.00 47.31           H  
ATOM   2943  HG3 LYS A 180       8.654  13.354  32.717  1.00 47.31           H  
ATOM   2944  CD  LYS A 180       9.913  13.730  31.020  1.00 47.31           C  
ATOM   2945  HD2 LYS A 180      10.745  14.119  31.606  1.00 47.31           H  
ATOM   2946  HD3 LYS A 180       9.855  14.284  30.083  1.00 47.31           H  
ATOM   2947  CE  LYS A 180      10.144  12.240  30.725  1.00 47.31           C  
ATOM   2948  HE2 LYS A 180       9.292  11.867  30.156  1.00 47.31           H  
ATOM   2949  HE3 LYS A 180      10.180  11.696  31.669  1.00 47.31           H  
ATOM   2950  NZ  LYS A 180      11.399  12.021  29.958  1.00 47.31           N  
ATOM   2951  HZ1 LYS A 180      12.202  12.371  30.459  1.00 47.31           H  
ATOM   2952  HZ2 LYS A 180      11.540  11.039  29.769  1.00 47.31           H  
ATOM   2953  HZ3 LYS A 180      11.354  12.500  29.070  1.00 47.31           H  
ATOM   2954  N   LYS A 181       6.883  16.168  35.337  1.00 46.80           N  
ATOM   2955  H   LYS A 181       6.274  15.367  35.251  1.00 46.80           H  
ATOM   2956  CA  LYS A 181       7.280  16.530  36.696  1.00 46.80           C  
ATOM   2957  HA  LYS A 181       6.653  15.951  37.375  1.00 46.80           H  
ATOM   2958  C   LYS A 181       7.048  17.986  37.082  1.00 46.80           C  
ATOM   2959  CB  LYS A 181       8.723  16.067  36.960  1.00 46.80           C  
ATOM   2960  HB2 LYS A 181       9.390  16.473  36.199  1.00 46.80           H  
ATOM   2961  HB3 LYS A 181       9.038  16.455  37.928  1.00 46.80           H  
ATOM   2962  O   LYS A 181       7.830  18.865  36.755  1.00 46.80           O  
ATOM   2963  CG  LYS A 181       8.816  14.532  36.992  1.00 46.80           C  
ATOM   2964  HG2 LYS A 181       8.120  14.153  37.740  1.00 46.80           H  
ATOM   2965  HG3 LYS A 181       8.541  14.125  36.019  1.00 46.80           H  
ATOM   2966  CD  LYS A 181      10.231  14.057  37.346  1.00 46.80           C  
ATOM   2967  HD2 LYS A 181      10.534  14.520  38.285  1.00 46.80           H  
ATOM   2968  HD3 LYS A 181      10.921  14.366  36.561  1.00 46.80           H  
ATOM   2969  CE  LYS A 181      10.254  12.530  37.500  1.00 46.80           C  
ATOM   2970  HE2 LYS A 181       9.523  12.250  38.259  1.00 46.80           H  
ATOM   2971  HE3 LYS A 181       9.945  12.076  36.559  1.00 46.80           H  
ATOM   2972  NZ  LYS A 181      11.599  12.033  37.894  1.00 46.80           N  
ATOM   2973  HZ1 LYS A 181      12.300  12.283  37.212  1.00 46.80           H  
ATOM   2974  HZ2 LYS A 181      11.875  12.431  38.781  1.00 46.80           H  
ATOM   2975  HZ3 LYS A 181      11.597  11.029  38.002  1.00 46.80           H  
ATOM   2976  N   ALA A 182       6.015  18.158  37.905  1.00 47.31           N  
ATOM   2977  H   ALA A 182       5.405  17.368  38.063  1.00 47.31           H  
ATOM   2978  CA  ALA A 182       5.936  19.212  38.902  1.00 47.31           C  
ATOM   2979  HA  ALA A 182       5.696  20.161  38.422  1.00 47.31           H  
ATOM   2980  C   ALA A 182       7.294  19.335  39.614  1.00 47.31           C  
ATOM   2981  CB  ALA A 182       4.811  18.832  39.878  1.00 47.31           C  
ATOM   2982  HB1 ALA A 182       4.734  19.595  40.653  1.00 47.31           H  
ATOM   2983  HB2 ALA A 182       5.020  17.873  40.352  1.00 47.31           H  
ATOM   2984  HB3 ALA A 182       3.858  18.779  39.350  1.00 47.31           H  
ATOM   2985  O   ALA A 182       7.662  18.499  40.445  1.00 47.31           O  
ATOM   2986  N   SER A 183       8.078  20.335  39.224  1.00 43.78           N  
ATOM   2987  H   SER A 183       7.785  20.937  38.468  1.00 43.78           H  
ATOM   2988  CA  SER A 183       9.241  20.775  39.972  1.00 43.78           C  
ATOM   2989  HA  SER A 183       9.856  19.915  40.241  1.00 43.78           H  
ATOM   2990  C   SER A 183       8.722  21.435  41.244  1.00 43.78           C  
ATOM   2991  CB  SER A 183      10.104  21.716  39.125  1.00 43.78           C  
ATOM   2992  HB2 SER A 183      10.582  21.143  38.331  1.00 43.78           H  
ATOM   2993  HB3 SER A 183      10.876  22.171  39.746  1.00 43.78           H  
ATOM   2994  O   SER A 183       8.222  22.553  41.214  1.00 43.78           O  
ATOM   2995  OG  SER A 183       9.306  22.722  38.542  1.00 43.78           O  
ATOM   2996  HG  SER A 183       9.001  23.296  39.249  1.00 43.78           H  
ATOM   2997  N   LYS A 184       8.733  20.629  42.308  1.00 44.33           N  
ATOM   2998  H   LYS A 184       8.868  19.655  42.077  1.00 44.33           H  
ATOM   2999  CA  LYS A 184       8.900  20.964  43.727  1.00 44.33           C  
ATOM   3000  HA  LYS A 184       8.162  20.417  44.313  1.00 44.33           H  
ATOM   3001  C   LYS A 184       8.743  22.446  44.102  1.00 44.33           C  
ATOM   3002  CB  LYS A 184      10.295  20.481  44.157  1.00 44.33           C  
ATOM   3003  HB2 LYS A 184      11.042  20.845  43.452  1.00 44.33           H  
ATOM   3004  HB3 LYS A 184      10.523  20.909  45.133  1.00 44.33           H  
ATOM   3005  O   LYS A 184       9.614  23.249  43.810  1.00 44.33           O  
ATOM   3006  CG  LYS A 184      10.380  18.952  44.278  1.00 44.33           C  
ATOM   3007  HG2 LYS A 184      10.137  18.483  43.325  1.00 44.33           H  
ATOM   3008  HG3 LYS A 184       9.665  18.620  45.032  1.00 44.33           H  
ATOM   3009  CD  LYS A 184      11.794  18.542  44.703  1.00 44.33           C  
ATOM   3010  HD2 LYS A 184      12.078  19.132  45.574  1.00 44.33           H  
ATOM   3011  HD3 LYS A 184      12.491  18.759  43.894  1.00 44.33           H  
ATOM   3012  CE  LYS A 184      11.855  17.057  45.071  1.00 44.33           C  
ATOM   3013  HE2 LYS A 184      11.102  16.866  45.835  1.00 44.33           H  
ATOM   3014  HE3 LYS A 184      11.609  16.461  44.192  1.00 44.33           H  
ATOM   3015  NZ  LYS A 184      13.201  16.701  45.589  1.00 44.33           N  
ATOM   3016  HZ1 LYS A 184      13.412  17.268  46.398  1.00 44.33           H  
ATOM   3017  HZ2 LYS A 184      13.916  16.887  44.900  1.00 44.33           H  
ATOM   3018  HZ3 LYS A 184      13.244  15.734  45.874  1.00 44.33           H  
ATOM   3019  N   THR A 185       7.655  22.713  44.824  1.00 42.77           N  
ATOM   3020  H   THR A 185       6.943  21.999  44.764  1.00 42.77           H  
ATOM   3021  CA  THR A 185       7.618  23.434  46.112  1.00 42.77           C  
ATOM   3022  HA  THR A 185       6.751  24.096  46.115  1.00 42.77           H  
ATOM   3023  C   THR A 185       8.836  24.299  46.445  1.00 42.77           C  
ATOM   3024  CB  THR A 185       7.439  22.417  47.265  1.00 42.77           C  
ATOM   3025  HB  THR A 185       7.632  22.912  48.217  1.00 42.77           H  
ATOM   3026  O   THR A 185       9.794  23.789  47.024  1.00 42.77           O  
ATOM   3027  CG2 THR A 185       6.032  21.829  47.325  1.00 42.77           C  
ATOM   3028 HG21 THR A 185       5.307  22.630  47.463  1.00 42.77           H  
ATOM   3029 HG22 THR A 185       5.965  21.149  48.174  1.00 42.77           H  
ATOM   3030 HG23 THR A 185       5.807  21.284  46.408  1.00 42.77           H  
ATOM   3031  OG1 THR A 185       8.346  21.344  47.101  1.00 42.77           O  
ATOM   3032  HG1 THR A 185       9.196  21.762  47.258  1.00 42.77           H  
ATOM   3033  N   ASP A 186       8.721  25.604  46.209  1.00 43.61           N  
ATOM   3034  H   ASP A 186       7.970  25.949  45.628  1.00 43.61           H  
ATOM   3035  CA  ASP A 186       9.377  26.596  47.059  1.00 43.61           C  
ATOM   3036  HA  ASP A 186      10.245  26.149  47.544  1.00 43.61           H  
ATOM   3037  C   ASP A 186       8.400  26.966  48.175  1.00 43.61           C  
ATOM   3038  CB  ASP A 186       9.882  27.808  46.259  1.00 43.61           C  
ATOM   3039  HB2 ASP A 186       9.150  28.076  45.497  1.00 43.61           H  
ATOM   3040  HB3 ASP A 186       9.986  28.653  46.939  1.00 43.61           H  
ATOM   3041  O   ASP A 186       7.485  27.773  48.027  1.00 43.61           O  
ATOM   3042  CG  ASP A 186      11.257  27.564  45.620  1.00 43.61           C  
ATOM   3043  OD1 ASP A 186      12.055  26.792  46.201  1.00 43.61           O  
ATOM   3044  OD2 ASP A 186      11.503  28.162  44.550  1.00 43.61           O  
ATOM   3045  N   SER A 187       8.556  26.268  49.293  1.00 42.90           N  
ATOM   3046  H   SER A 187       9.276  25.559  49.298  1.00 42.90           H  
ATOM   3047  CA  SER A 187       8.058  26.681  50.594  1.00 42.90           C  
ATOM   3048  HA  SER A 187       7.132  27.246  50.487  1.00 42.90           H  
ATOM   3049  C   SER A 187       9.119  27.582  51.221  1.00 42.90           C  
ATOM   3050  CB  SER A 187       7.785  25.441  51.458  1.00 42.90           C  
ATOM   3051  HB2 SER A 187       6.882  24.950  51.096  1.00 42.90           H  
ATOM   3052  HB3 SER A 187       7.629  25.743  52.493  1.00 42.90           H  
ATOM   3053  O   SER A 187      10.093  27.078  51.779  1.00 42.90           O  
ATOM   3054  OG  SER A 187       8.865  24.526  51.377  1.00 42.90           O  
ATOM   3055  HG  SER A 187       9.643  25.018  51.649  1.00 42.90           H  
ATOM   3056  N   SER A 188       8.942  28.896  51.125  1.00 45.60           N  
ATOM   3057  H   SER A 188       8.197  29.256  50.545  1.00 45.60           H  
ATOM   3058  CA  SER A 188       9.628  29.856  51.990  1.00 45.60           C  
ATOM   3059  HA  SER A 188      10.314  29.327  52.652  1.00 45.60           H  
ATOM   3060  C   SER A 188       8.574  30.539  52.855  1.00 45.60           C  
ATOM   3061  CB  SER A 188      10.485  30.843  51.198  1.00 45.60           C  
ATOM   3062  HB2 SER A 188      11.280  30.302  50.685  1.00 45.60           H  
ATOM   3063  HB3 SER A 188      10.932  31.562  51.885  1.00 45.60           H  
ATOM   3064  O   SER A 188       7.733  31.281  52.347  1.00 45.60           O  
ATOM   3065  OG  SER A 188       9.702  31.528  50.247  1.00 45.60           O  
ATOM   3066  HG  SER A 188       8.960  31.908  50.723  1.00 45.60           H  
ATOM   3067  N   VAL A 189       8.611  30.147  54.128  1.00 47.29           N  
ATOM   3068  H   VAL A 189       9.383  29.541  54.367  1.00 47.29           H  
ATOM   3069  CA  VAL A 189       7.879  30.672  55.289  1.00 47.29           C  
ATOM   3070  HA  VAL A 189       6.805  30.536  55.163  1.00 47.29           H  
ATOM   3071  C   VAL A 189       8.102  32.172  55.448  1.00 47.29           C  
ATOM   3072  CB  VAL A 189       8.376  29.919  56.537  1.00 47.29           C  
ATOM   3073  HB  VAL A 189       9.453  30.060  56.626  1.00 47.29           H  
ATOM   3074  O   VAL A 189       9.238  32.614  55.164  1.00 47.29           O  
ATOM   3075  CG1 VAL A 189       7.732  30.401  57.839  1.00 47.29           C  
ATOM   3076 HG11 VAL A 189       8.077  29.801  58.680  1.00 47.29           H  
ATOM   3077 HG12 VAL A 189       6.646  30.341  57.759  1.00 47.29           H  
ATOM   3078 HG13 VAL A 189       8.008  31.439  58.022  1.00 47.29           H  
ATOM   3079  CG2 VAL A 189       8.089  28.412  56.407  1.00 47.29           C  
ATOM   3080 HG21 VAL A 189       8.407  27.897  57.313  1.00 47.29           H  
ATOM   3081 HG22 VAL A 189       7.020  28.257  56.262  1.00 47.29           H  
ATOM   3082 HG23 VAL A 189       8.634  27.986  55.565  1.00 47.29           H  
ATOM   3083  OXT VAL A 189       7.128  32.813  55.889  1.00 47.29           O  
TER    3084      VAL A 189                                                       
END   
