# Supplementary material for: Plant virus movement proteins originated from jelly-roll capsid proteins
Source: PLoS Biol. 2023 Jun 15;21(6):e3002157. doi: 10.1371/journal.pbio.3002157 (PMC10306228; doi:10.1371/journal.pbio.3002157)
Supplement: S2 Data — (ZIP) [file pbio.3002157.s007.zip › S2_Data/NP_597748_TMV.pdb]

ATOM      1  N   MET A   1     -15.565 -17.542  16.080  1.00 29.10           N  
ATOM      2  H   MET A   1     -15.342 -16.642  16.480  1.00 29.10           H  
ATOM      3  H2  MET A   1     -16.243 -18.004  16.669  1.00 29.10           H  
ATOM      4  H3  MET A   1     -15.983 -17.385  15.174  1.00 29.10           H  
ATOM      5  CA  MET A   1     -14.348 -18.377  15.924  1.00 29.10           C  
ATOM      6  HA  MET A   1     -13.870 -18.498  16.896  1.00 29.10           H  
ATOM      7  C   MET A   1     -13.396 -17.632  14.991  1.00 29.10           C  
ATOM      8  CB  MET A   1     -14.721 -19.775  15.377  1.00 29.10           C  
ATOM      9  HB2 MET A   1     -15.792 -19.933  15.501  1.00 29.10           H  
ATOM     10  HB3 MET A   1     -14.508 -19.839  14.310  1.00 29.10           H  
ATOM     11  O   MET A   1     -13.729 -17.459  13.826  1.00 29.10           O  
ATOM     12  CG  MET A   1     -14.013 -20.931  16.092  1.00 29.10           C  
ATOM     13  HG2 MET A   1     -12.935 -20.838  15.961  1.00 29.10           H  
ATOM     14  HG3 MET A   1     -14.245 -20.886  17.156  1.00 29.10           H  
ATOM     15  SD  MET A   1     -14.552 -22.539  15.449  1.00 29.10           S  
ATOM     16  CE  MET A   1     -13.763 -23.680  16.618  1.00 29.10           C  
ATOM     17  HE1 MET A   1     -13.998 -24.706  16.336  1.00 29.10           H  
ATOM     18  HE2 MET A   1     -12.681 -23.543  16.597  1.00 29.10           H  
ATOM     19  HE3 MET A   1     -14.135 -23.494  17.625  1.00 29.10           H  
ATOM     20  N   ALA A   2     -12.286 -17.082  15.492  1.00 27.32           N  
ATOM     21  H   ALA A   2     -12.013 -17.242  16.452  1.00 27.32           H  
ATOM     22  CA  ALA A   2     -11.353 -16.326  14.655  1.00 27.32           C  
ATOM     23  HA  ALA A   2     -11.917 -15.724  13.941  1.00 27.32           H  
ATOM     24  C   ALA A   2     -10.471 -17.301  13.867  1.00 27.32           C  
ATOM     25  CB  ALA A   2     -10.541 -15.356  15.524  1.00 27.32           C  
ATOM     26  HB1 ALA A   2      -9.957 -15.908  16.261  1.00 27.32           H  
ATOM     27  HB2 ALA A   2      -9.863 -14.781  14.893  1.00 27.32           H  
ATOM     28  HB3 ALA A   2     -11.210 -14.666  16.038  1.00 27.32           H  
ATOM     29  O   ALA A   2      -9.564 -17.919  14.421  1.00 27.32           O  
ATOM     30  N   LEU A   3     -10.749 -17.450  12.573  1.00 27.86           N  
ATOM     31  H   LEU A   3     -11.556 -16.975  12.193  1.00 27.86           H  
ATOM     32  CA  LEU A   3      -9.874 -18.158  11.646  1.00 27.86           C  
ATOM     33  HA  LEU A   3      -9.566 -19.094  12.112  1.00 27.86           H  
ATOM     34  C   LEU A   3      -8.626 -17.285  11.460  1.00 27.86           C  
ATOM     35  CB  LEU A   3     -10.667 -18.481  10.356  1.00 27.86           C  
ATOM     36  HB2 LEU A   3     -10.360 -17.828   9.539  1.00 27.86           H  
ATOM     37  HB3 LEU A   3     -11.721 -18.271  10.539  1.00 27.86           H  
ATOM     38  O   LEU A   3      -8.611 -16.325  10.690  1.00 27.86           O  
ATOM     39  CG  LEU A   3     -10.563 -19.955   9.914  1.00 27.86           C  
ATOM     40  HG  LEU A   3     -10.503 -20.598  10.792  1.00 27.86           H  
ATOM     41  CD1 LEU A   3     -11.811 -20.359   9.130  1.00 27.86           C  
ATOM     42 HD11 LEU A   3     -11.920 -19.733   8.245  1.00 27.86           H  
ATOM     43 HD12 LEU A   3     -12.697 -20.258   9.758  1.00 27.86           H  
ATOM     44 HD13 LEU A   3     -11.729 -21.401   8.821  1.00 27.86           H  
ATOM     45  CD2 LEU A   3      -9.335 -20.194   9.035  1.00 27.86           C  
ATOM     46 HD21 LEU A   3      -8.431 -19.926   9.580  1.00 27.86           H  
ATOM     47 HD22 LEU A   3      -9.279 -21.248   8.763  1.00 27.86           H  
ATOM     48 HD23 LEU A   3      -9.399 -19.595   8.126  1.00 27.86           H  
ATOM     49  N   VAL A   4      -7.593 -17.547  12.261  1.00 31.62           N  
ATOM     50  H   VAL A   4      -7.706 -18.264  12.963  1.00 31.62           H  
ATOM     51  CA  VAL A   4      -6.270 -16.961  12.052  1.00 31.62           C  
ATOM     52  HA  VAL A   4      -6.366 -15.887  11.894  1.00 31.62           H  
ATOM     53  C   VAL A   4      -5.733 -17.599  10.781  1.00 31.62           C  
ATOM     54  CB  VAL A   4      -5.322 -17.193  13.249  1.00 31.62           C  
ATOM     55  HB  VAL A   4      -5.163 -18.262  13.391  1.00 31.62           H  
ATOM     56  O   VAL A   4      -5.295 -18.748  10.795  1.00 31.62           O  
ATOM     57  CG1 VAL A   4      -3.966 -16.512  13.017  1.00 31.62           C  
ATOM     58 HG11 VAL A   4      -3.503 -16.879  12.101  1.00 31.62           H  
ATOM     59 HG12 VAL A   4      -3.298 -16.721  13.853  1.00 31.62           H  
ATOM     60 HG13 VAL A   4      -4.093 -15.433  12.930  1.00 31.62           H  
ATOM     61  CG2 VAL A   4      -5.900 -16.618  14.549  1.00 31.62           C  
ATOM     62 HG21 VAL A   4      -6.853 -17.092  14.785  1.00 31.62           H  
ATOM     63 HG22 VAL A   4      -6.041 -15.541  14.455  1.00 31.62           H  
ATOM     64 HG23 VAL A   4      -5.214 -16.812  15.373  1.00 31.62           H  
ATOM     65  N   VAL A   5      -5.775 -16.866   9.670  1.00 32.98           N  
ATOM     66  H   VAL A   5      -6.254 -15.977   9.684  1.00 32.98           H  
ATOM     67  CA  VAL A   5      -4.989 -17.224   8.492  1.00 32.98           C  
ATOM     68  HA  VAL A   5      -5.143 -18.279   8.267  1.00 32.98           H  
ATOM     69  C   VAL A   5      -3.527 -17.024   8.886  1.00 32.98           C  
ATOM     70  CB  VAL A   5      -5.408 -16.418   7.243  1.00 32.98           C  
ATOM     71  HB  VAL A   5      -5.266 -15.354   7.427  1.00 32.98           H  
ATOM     72  O   VAL A   5      -2.970 -15.941   8.749  1.00 32.98           O  
ATOM     73  CG1 VAL A   5      -4.587 -16.830   6.013  1.00 32.98           C  
ATOM     74 HG11 VAL A   5      -3.538 -16.572   6.157  1.00 32.98           H  
ATOM     75 HG12 VAL A   5      -4.680 -17.901   5.830  1.00 32.98           H  
ATOM     76 HG13 VAL A   5      -4.938 -16.285   5.136  1.00 32.98           H  
ATOM     77  CG2 VAL A   5      -6.889 -16.661   6.913  1.00 32.98           C  
ATOM     78 HG21 VAL A   5      -7.066 -17.723   6.744  1.00 32.98           H  
ATOM     79 HG22 VAL A   5      -7.159 -16.106   6.015  1.00 32.98           H  
ATOM     80 HG23 VAL A   5      -7.522 -16.317   7.731  1.00 32.98           H  
ATOM     81  N   LYS A   6      -2.907 -18.076   9.435  1.00 35.26           N  
ATOM     82  H   LYS A   6      -3.483 -18.878   9.648  1.00 35.26           H  
ATOM     83  CA  LYS A   6      -1.454 -18.195   9.607  1.00 35.26           C  
ATOM     84  HA  LYS A   6      -1.054 -17.242   9.954  1.00 35.26           H  
ATOM     85  C   LYS A   6      -0.814 -18.458   8.240  1.00 35.26           C  
ATOM     86  CB  LYS A   6      -1.082 -19.297  10.620  1.00 35.26           C  
ATOM     87  HB2 LYS A   6      -1.589 -20.223  10.348  1.00 35.26           H  
ATOM     88  HB3 LYS A   6      -0.009 -19.471  10.543  1.00 35.26           H  
ATOM     89  O   LYS A   6      -0.111 -19.444   8.051  1.00 35.26           O  
ATOM     90  CG  LYS A   6      -1.371 -18.970  12.091  1.00 35.26           C  
ATOM     91  HG2 LYS A   6      -0.931 -18.005  12.342  1.00 35.26           H  
ATOM     92  HG3 LYS A   6      -2.449 -18.934  12.250  1.00 35.26           H  
ATOM     93  CD  LYS A   6      -0.762 -20.063  12.985  1.00 35.26           C  
ATOM     94  HD2 LYS A   6       0.302 -20.152  12.766  1.00 35.26           H  
ATOM     95  HD3 LYS A   6      -1.247 -21.012  12.759  1.00 35.26           H  
ATOM     96  CE  LYS A   6      -0.938 -19.733  14.472  1.00 35.26           C  
ATOM     97  HE2 LYS A   6      -0.443 -18.785  14.679  1.00 35.26           H  
ATOM     98  HE3 LYS A   6      -2.001 -19.603  14.674  1.00 35.26           H  
ATOM     99  NZ  LYS A   6      -0.382 -20.803  15.342  1.00 35.26           N  
ATOM    100  HZ1 LYS A   6      -0.507 -20.570  16.317  1.00 35.26           H  
ATOM    101  HZ2 LYS A   6      -0.842 -21.685  15.168  1.00 35.26           H  
ATOM    102  HZ3 LYS A   6       0.608 -20.922  15.177  1.00 35.26           H  
ATOM    103  N   GLY A   7      -1.092 -17.609   7.258  1.00 43.69           N  
ATOM    104  H   GLY A   7      -1.647 -16.795   7.475  1.00 43.69           H  
ATOM    105  CA  GLY A   7      -0.288 -17.588   6.050  1.00 43.69           C  
ATOM    106  HA2 GLY A   7      -0.125 -18.593   5.660  1.00 43.69           H  
ATOM    107  HA3 GLY A   7      -0.772 -16.979   5.287  1.00 43.69           H  
ATOM    108  C   GLY A   7       1.033 -16.943   6.428  1.00 43.69           C  
ATOM    109  O   GLY A   7       1.095 -15.721   6.519  1.00 43.69           O  
ATOM    110  N   LYS A   8       2.084 -17.733   6.690  1.00 44.69           N  
ATOM    111  H   LYS A   8       1.944 -18.733   6.645  1.00 44.69           H  
ATOM    112  CA  LYS A   8       3.441 -17.196   6.535  1.00 44.69           C  
ATOM    113  HA  LYS A   8       3.606 -16.375   7.232  1.00 44.69           H  
ATOM    114  C   LYS A   8       3.481 -16.639   5.117  1.00 44.69           C  
ATOM    115  CB  LYS A   8       4.524 -18.274   6.717  1.00 44.69           C  
ATOM    116  HB2 LYS A   8       4.199 -19.207   6.258  1.00 44.69           H  
ATOM    117  HB3 LYS A   8       5.419 -17.940   6.191  1.00 44.69           H  
ATOM    118  O   LYS A   8       3.275 -17.394   4.171  1.00 44.69           O  
ATOM    119  CG  LYS A   8       4.904 -18.513   8.185  1.00 44.69           C  
ATOM    120  HG2 LYS A   8       4.046 -18.917   8.723  1.00 44.69           H  
ATOM    121  HG3 LYS A   8       5.195 -17.565   8.638  1.00 44.69           H  
ATOM    122  CD  LYS A   8       6.083 -19.496   8.275  1.00 44.69           C  
ATOM    123  HD2 LYS A   8       5.774 -20.460   7.870  1.00 44.69           H  
ATOM    124  HD3 LYS A   8       6.907 -19.112   7.674  1.00 44.69           H  
ATOM    125  CE  LYS A   8       6.557 -19.669   9.724  1.00 44.69           C  
ATOM    126  HE2 LYS A   8       5.734 -20.066  10.318  1.00 44.69           H  
ATOM    127  HE3 LYS A   8       6.813 -18.686  10.120  1.00 44.69           H  
ATOM    128  NZ  LYS A   8       7.739 -20.568   9.812  1.00 44.69           N  
ATOM    129  HZ1 LYS A   8       8.508 -20.190   9.277  1.00 44.69           H  
ATOM    130  HZ2 LYS A   8       7.528 -21.488   9.453  1.00 44.69           H  
ATOM    131  HZ3 LYS A   8       8.055 -20.657  10.767  1.00 44.69           H  
ATOM    132  N   VAL A   9       3.647 -15.327   4.990  1.00 51.24           N  
ATOM    133  H   VAL A   9       3.721 -14.761   5.823  1.00 51.24           H  
ATOM    134  CA  VAL A   9       3.755 -14.664   3.693  1.00 51.24           C  
ATOM    135  HA  VAL A   9       2.870 -14.881   3.095  1.00 51.24           H  
ATOM    136  C   VAL A   9       4.978 -15.268   3.009  1.00 51.24           C  
ATOM    137  CB  VAL A   9       3.865 -13.139   3.887  1.00 51.24           C  
ATOM    138  HB  VAL A   9       4.743 -12.909   4.491  1.00 51.24           H  
ATOM    139  O   VAL A   9       6.106 -15.065   3.454  1.00 51.24           O  
ATOM    140  CG1 VAL A   9       3.975 -12.413   2.553  1.00 51.24           C  
ATOM    141 HG11 VAL A   9       3.053 -12.574   1.994  1.00 51.24           H  
ATOM    142 HG12 VAL A   9       4.837 -12.774   1.993  1.00 51.24           H  
ATOM    143 HG13 VAL A   9       4.106 -11.345   2.723  1.00 51.24           H  
ATOM    144  CG2 VAL A   9       2.619 -12.578   4.592  1.00 51.24           C  
ATOM    145 HG21 VAL A   9       1.720 -12.815   4.022  1.00 51.24           H  
ATOM    146 HG22 VAL A   9       2.523 -12.996   5.594  1.00 51.24           H  
ATOM    147 HG23 VAL A   9       2.709 -11.496   4.688  1.00 51.24           H  
ATOM    148  N   ASN A  10       4.758 -16.107   1.999  1.00 54.82           N  
ATOM    149  H   ASN A  10       3.815 -16.264   1.674  1.00 54.82           H  
ATOM    150  CA  ASN A  10       5.850 -16.741   1.282  1.00 54.82           C  
ATOM    151  HA  ASN A  10       6.637 -17.019   1.983  1.00 54.82           H  
ATOM    152  C   ASN A  10       6.411 -15.698   0.316  1.00 54.82           C  
ATOM    153  CB  ASN A  10       5.333 -18.026   0.614  1.00 54.82           C  
ATOM    154  HB2 ASN A  10       4.948 -18.694   1.385  1.00 54.82           H  
ATOM    155  HB3 ASN A  10       4.505 -17.784  -0.052  1.00 54.82           H  
ATOM    156  O   ASN A  10       5.744 -15.328  -0.641  1.00 54.82           O  
ATOM    157  CG  ASN A  10       6.392 -18.779  -0.175  1.00 54.82           C  
ATOM    158  ND2 ASN A  10       6.027 -19.902  -0.745  1.00 54.82           N  
ATOM    159 HD21 ASN A  10       5.051 -20.161  -0.739  1.00 54.82           H  
ATOM    160 HD22 ASN A  10       6.701 -20.384  -1.323  1.00 54.82           H  
ATOM    161  OD1 ASN A  10       7.552 -18.401  -0.270  1.00 54.82           O  
ATOM    162  N   ILE A  11       7.628 -15.210   0.572  1.00 57.23           N  
ATOM    163  H   ILE A  11       8.085 -15.495   1.426  1.00 57.23           H  
ATOM    164  CA  ILE A  11       8.285 -14.189  -0.263  1.00 57.23           C  
ATOM    165  HA  ILE A  11       7.693 -13.274  -0.229  1.00 57.23           H  
ATOM    166  C   ILE A  11       8.344 -14.622  -1.739  1.00 57.23           C  
ATOM    167  CB  ILE A  11       9.690 -13.877   0.305  1.00 57.23           C  
ATOM    168  HB  ILE A  11      10.218 -14.819   0.452  1.00 57.23           H  
ATOM    169  O   ILE A  11       8.241 -13.774  -2.623  1.00 57.23           O  
ATOM    170  CG1 ILE A  11       9.579 -13.145   1.665  1.00 57.23           C  
ATOM    171 HG12 ILE A  11       9.342 -12.096   1.485  1.00 57.23           H  
ATOM    172 HG13 ILE A  11       8.766 -13.564   2.257  1.00 57.23           H  
ATOM    173  CG2 ILE A  11      10.514 -13.009  -0.666  1.00 57.23           C  
ATOM    174 HG21 ILE A  11       9.973 -12.093  -0.904  1.00 57.23           H  
ATOM    175 HG22 ILE A  11      11.478 -12.750  -0.229  1.00 57.23           H  
ATOM    176 HG23 ILE A  11      10.719 -13.547  -1.592  1.00 57.23           H  
ATOM    177  CD1 ILE A  11      10.852 -13.229   2.519  1.00 57.23           C  
ATOM    178 HD11 ILE A  11      10.780 -12.517   3.342  1.00 57.23           H  
ATOM    179 HD12 ILE A  11      11.742 -12.994   1.935  1.00 57.23           H  
ATOM    180 HD13 ILE A  11      10.950 -14.233   2.932  1.00 57.23           H  
ATOM    181  N   ASN A  12       8.419 -15.932  -2.015  1.00 57.66           N  
ATOM    182  H   ASN A  12       8.417 -16.589  -1.247  1.00 57.66           H  
ATOM    183  CA  ASN A  12       8.415 -16.463  -3.382  1.00 57.66           C  
ATOM    184  HA  ASN A  12       9.186 -15.947  -3.954  1.00 57.66           H  
ATOM    185  C   ASN A  12       7.085 -16.223  -4.129  1.00 57.66           C  
ATOM    186  CB  ASN A  12       8.751 -17.965  -3.376  1.00 57.66           C  
ATOM    187  HB2 ASN A  12       8.810 -18.301  -4.411  1.00 57.66           H  
ATOM    188  HB3 ASN A  12       7.937 -18.513  -2.902  1.00 57.66           H  
ATOM    189  O   ASN A  12       7.033 -16.402  -5.336  1.00 57.66           O  
ATOM    190  CG  ASN A  12      10.070 -18.321  -2.713  1.00 57.66           C  
ATOM    191  ND2 ASN A  12      10.024 -19.023  -1.607  1.00 57.66           N  
ATOM    192 HD21 ASN A  12      10.909 -19.189  -1.149  1.00 57.66           H  
ATOM    193 HD22 ASN A  12       9.140 -19.100  -1.125  1.00 57.66           H  
ATOM    194  OD1 ASN A  12      11.160 -18.009  -3.162  1.00 57.66           O  
ATOM    195  N   GLU A  13       6.011 -15.817  -3.444  1.00 56.42           N  
ATOM    196  H   GLU A  13       6.081 -15.685  -2.445  1.00 56.42           H  
ATOM    197  CA  GLU A  13       4.767 -15.372  -4.091  1.00 56.42           C  
ATOM    198  HA  GLU A  13       4.510 -16.052  -4.903  1.00 56.42           H  
ATOM    199  C   GLU A  13       4.891 -13.969  -4.703  1.00 56.42           C  
ATOM    200  CB  GLU A  13       3.616 -15.352  -3.075  1.00 56.42           C  
ATOM    201  HB2 GLU A  13       2.727 -14.944  -3.558  1.00 56.42           H  
ATOM    202  HB3 GLU A  13       3.890 -14.676  -2.266  1.00 56.42           H  
ATOM    203  O   GLU A  13       4.079 -13.602  -5.547  1.00 56.42           O  
ATOM    204  CG  GLU A  13       3.249 -16.734  -2.512  1.00 56.42           C  
ATOM    205  HG2 GLU A  13       2.845 -17.343  -3.321  1.00 56.42           H  
ATOM    206  HG3 GLU A  13       4.147 -17.229  -2.142  1.00 56.42           H  
ATOM    207  CD  GLU A  13       2.215 -16.637  -1.378  1.00 56.42           C  
ATOM    208  OE1 GLU A  13       1.617 -17.665  -0.997  1.00 56.42           O  
ATOM    209  OE2 GLU A  13       1.969 -15.526  -0.853  1.00 56.42           O  
ATOM    210  N   PHE A  14       5.882 -13.181  -4.272  1.00 51.50           N  
ATOM    211  H   PHE A  14       6.517 -13.554  -3.581  1.00 51.50           H  
ATOM    212  CA  PHE A  14       6.108 -11.808  -4.738  1.00 51.50           C  
ATOM    213  HA  PHE A  14       5.272 -11.486  -5.358  1.00 51.50           H  
ATOM    214  C   PHE A  14       7.364 -11.672  -5.593  1.00 51.50           C  
ATOM    215  CB  PHE A  14       6.202 -10.870  -3.530  1.00 51.50           C  
ATOM    216  HB2 PHE A  14       6.356  -9.851  -3.886  1.00 51.50           H  
ATOM    217  HB3 PHE A  14       7.069 -11.143  -2.928  1.00 51.50           H  
ATOM    218  O   PHE A  14       7.487 -10.708  -6.345  1.00 51.50           O  
ATOM    219  CG  PHE A  14       4.967 -10.894  -2.663  1.00 51.50           C  
ATOM    220  CD1 PHE A  14       3.829 -10.158  -3.036  1.00 51.50           C  
ATOM    221  HD1 PHE A  14       3.849  -9.566  -3.939  1.00 51.50           H  
ATOM    222  CD2 PHE A  14       4.926 -11.722  -1.532  1.00 51.50           C  
ATOM    223  HD2 PHE A  14       5.768 -12.353  -1.289  1.00 51.50           H  
ATOM    224  CE1 PHE A  14       2.680 -10.172  -2.226  1.00 51.50           C  
ATOM    225  HE1 PHE A  14       1.820  -9.578  -2.502  1.00 51.50           H  
ATOM    226  CE2 PHE A  14       3.752 -11.797  -0.774  1.00 51.50           C  
ATOM    227  HE2 PHE A  14       3.691 -12.537   0.011  1.00 51.50           H  
ATOM    228  CZ  PHE A  14       2.644 -10.991  -1.086  1.00 51.50           C  
ATOM    229  HZ  PHE A  14       1.750 -11.042  -0.482  1.00 51.50           H  
ATOM    230  N   ILE A  15       8.317 -12.598  -5.454  1.00 54.81           N  
ATOM    231  H   ILE A  15       8.161 -13.360  -4.809  1.00 54.81           H  
ATOM    232  CA  ILE A  15       9.612 -12.524  -6.125  1.00 54.81           C  
ATOM    233  HA  ILE A  15       9.543 -11.815  -6.950  1.00 54.81           H  
ATOM    234  C   ILE A  15       9.960 -13.886  -6.709  1.00 54.81           C  
ATOM    235  CB  ILE A  15      10.717 -12.025  -5.171  1.00 54.81           C  
ATOM    236  HB  ILE A  15      10.939 -12.809  -4.446  1.00 54.81           H  
ATOM    237  O   ILE A  15      10.226 -14.838  -5.974  1.00 54.81           O  
ATOM    238  CG1 ILE A  15      10.261 -10.767  -4.401  1.00 54.81           C  
ATOM    239 HG12 ILE A  15       9.405 -11.013  -3.774  1.00 54.81           H  
ATOM    240 HG13 ILE A  15       9.965  -9.987  -5.103  1.00 54.81           H  
ATOM    241  CG2 ILE A  15      11.988 -11.725  -5.988  1.00 54.81           C  
ATOM    242 HG21 ILE A  15      11.844 -10.821  -6.579  1.00 54.81           H  
ATOM    243 HG22 ILE A  15      12.210 -12.542  -6.674  1.00 54.81           H  
ATOM    244 HG23 ILE A  15      12.843 -11.590  -5.325  1.00 54.81           H  
ATOM    245  CD1 ILE A  15      11.329 -10.222  -3.471  1.00 54.81           C  
ATOM    246 HD11 ILE A  15      12.141  -9.785  -4.052  1.00 54.81           H  
ATOM    247 HD12 ILE A  15      11.702 -11.044  -2.861  1.00 54.81           H  
ATOM    248 HD13 ILE A  15      10.887  -9.447  -2.844  1.00 54.81           H  
ATOM    249  N   ASP A  16      10.024 -13.947  -8.034  1.00 52.79           N  
ATOM    250  H   ASP A  16       9.760 -13.139  -8.580  1.00 52.79           H  
ATOM    251  CA  ASP A  16      10.544 -15.100  -8.761  1.00 52.79           C  
ATOM    252  HA  ASP A  16      10.426 -15.987  -8.139  1.00 52.79           H  
ATOM    253  C   ASP A  16      12.045 -14.897  -9.019  1.00 52.79           C  
ATOM    254  CB  ASP A  16       9.708 -15.325 -10.032  1.00 52.79           C  
ATOM    255  HB2 ASP A  16       8.653 -15.224  -9.775  1.00 52.79           H  
ATOM    256  HB3 ASP A  16       9.944 -14.564 -10.775  1.00 52.79           H  
ATOM    257  O   ASP A  16      12.452 -14.312 -10.021  1.00 52.79           O  
ATOM    258  CG  ASP A  16       9.904 -16.723 -10.632  1.00 52.79           C  
ATOM    259  OD1 ASP A  16      10.567 -17.567  -9.980  1.00 52.79           O  
ATOM    260  OD2 ASP A  16       9.347 -16.954 -11.727  1.00 52.79           O  
ATOM    261  N   LEU A  17      12.878 -15.283  -8.045  1.00 52.04           N  
ATOM    262  H   LEU A  17      12.470 -15.729  -7.237  1.00 52.04           H  
ATOM    263  CA  LEU A  17      14.335 -15.275  -8.213  1.00 52.04           C  
ATOM    264  HA  LEU A  17      14.626 -14.417  -8.819  1.00 52.04           H  
ATOM    265  C   LEU A  17      14.769 -16.531  -8.964  1.00 52.04           C  
ATOM    266  CB  LEU A  17      15.071 -15.200  -6.861  1.00 52.04           C  
ATOM    267  HB2 LEU A  17      14.710 -16.015  -6.234  1.00 52.04           H  
ATOM    268  HB3 LEU A  17      16.134 -15.359  -7.044  1.00 52.04           H  
ATOM    269  O   LEU A  17      14.541 -17.655  -8.497  1.00 52.04           O  
ATOM    270  CG  LEU A  17      14.911 -13.886  -6.086  1.00 52.04           C  
ATOM    271  HG  LEU A  17      13.852 -13.731  -5.880  1.00 52.04           H  
ATOM    272  CD1 LEU A  17      15.626 -13.999  -4.738  1.00 52.04           C  
ATOM    273 HD11 LEU A  17      15.206 -14.825  -4.164  1.00 52.04           H  
ATOM    274 HD12 LEU A  17      16.692 -14.164  -4.895  1.00 52.04           H  
ATOM    275 HD13 LEU A  17      15.488 -13.077  -4.174  1.00 52.04           H  
ATOM    276  CD2 LEU A  17      15.481 -12.676  -6.830  1.00 52.04           C  
ATOM    277 HD21 LEU A  17      16.530 -12.844  -7.073  1.00 52.04           H  
ATOM    278 HD22 LEU A  17      14.929 -12.513  -7.755  1.00 52.04           H  
ATOM    279 HD23 LEU A  17      15.389 -11.782  -6.213  1.00 52.04           H  
ATOM    280  N   THR A  18      15.496 -16.350 -10.064  1.00 54.69           N  
ATOM    281  H   THR A  18      15.702 -15.403 -10.348  1.00 54.69           H  
ATOM    282  CA  THR A  18      16.139 -17.468 -10.758  1.00 54.69           C  
ATOM    283  HA  THR A  18      15.365 -18.197 -10.998  1.00 54.69           H  
ATOM    284  C   THR A  18      17.170 -18.154  -9.850  1.00 54.69           C  
ATOM    285  CB  THR A  18      16.792 -17.029 -12.074  1.00 54.69           C  
ATOM    286  HB  THR A  18      17.270 -17.901 -12.521  1.00 54.69           H  
ATOM    287  O   THR A  18      17.741 -17.551  -8.939  1.00 54.69           O  
ATOM    288  CG2 THR A  18      15.790 -16.480 -13.084  1.00 54.69           C  
ATOM    289 HG21 THR A  18      15.017 -17.222 -13.284  1.00 54.69           H  
ATOM    290 HG22 THR A  18      15.322 -15.574 -12.697  1.00 54.69           H  
ATOM    291 HG23 THR A  18      16.305 -16.240 -14.014  1.00 54.69           H  
ATOM    292  OG1 THR A  18      17.784 -16.066 -11.829  1.00 54.69           O  
ATOM    293  HG1 THR A  18      17.349 -15.270 -11.514  1.00 54.69           H  
ATOM    294  N   LYS A  19      17.455 -19.445 -10.088  1.00 54.55           N  
ATOM    295  H   LYS A  19      16.948 -19.912 -10.825  1.00 54.55           H  
ATOM    296  CA  LYS A  19      18.458 -20.197  -9.300  1.00 54.55           C  
ATOM    297  HA  LYS A  19      18.156 -20.197  -8.252  1.00 54.55           H  
ATOM    298  C   LYS A  19      19.846 -19.537  -9.318  1.00 54.55           C  
ATOM    299  CB  LYS A  19      18.574 -21.648  -9.795  1.00 54.55           C  
ATOM    300  HB2 LYS A  19      18.748 -21.648 -10.871  1.00 54.55           H  
ATOM    301  HB3 LYS A  19      19.441 -22.102  -9.316  1.00 54.55           H  
ATOM    302  O   LYS A  19      20.553 -19.618  -8.321  1.00 54.55           O  
ATOM    303  CG  LYS A  19      17.345 -22.512  -9.471  1.00 54.55           C  
ATOM    304  HG2 LYS A  19      17.171 -22.502  -8.395  1.00 54.55           H  
ATOM    305  HG3 LYS A  19      16.469 -22.107  -9.977  1.00 54.55           H  
ATOM    306  CD  LYS A  19      17.582 -23.958  -9.935  1.00 54.55           C  
ATOM    307  HD2 LYS A  19      17.768 -23.956 -11.009  1.00 54.55           H  
ATOM    308  HD3 LYS A  19      18.460 -24.356  -9.427  1.00 54.55           H  
ATOM    309  CE  LYS A  19      16.368 -24.845  -9.628  1.00 54.55           C  
ATOM    310  HE2 LYS A  19      16.200 -24.843  -8.552  1.00 54.55           H  
ATOM    311  HE3 LYS A  19      15.491 -24.408 -10.104  1.00 54.55           H  
ATOM    312  NZ  LYS A  19      16.572 -26.235 -10.114  1.00 54.55           N  
ATOM    313  HZ1 LYS A  19      16.711 -26.244 -11.114  1.00 54.55           H  
ATOM    314  HZ2 LYS A  19      17.381 -26.652  -9.677  1.00 54.55           H  
ATOM    315  HZ3 LYS A  19      15.766 -26.807  -9.905  1.00 54.55           H  
ATOM    316  N   MET A  20      20.205 -18.882 -10.424  1.00 49.74           N  
ATOM    317  H   MET A  20      19.529 -18.817 -11.171  1.00 49.74           H  
ATOM    318  CA  MET A  20      21.450 -18.116 -10.574  1.00 49.74           C  
ATOM    319  HA  MET A  20      22.304 -18.743 -10.317  1.00 49.74           H  
ATOM    320  C   MET A  20      21.491 -16.906  -9.631  1.00 49.74           C  
ATOM    321  CB  MET A  20      21.587 -17.657 -12.037  1.00 49.74           C  
ATOM    322  HB2 MET A  20      22.154 -16.727 -12.076  1.00 49.74           H  
ATOM    323  HB3 MET A  20      20.598 -17.447 -12.445  1.00 49.74           H  
ATOM    324  O   MET A  20      22.468 -16.727  -8.911  1.00 49.74           O  
ATOM    325  CG  MET A  20      22.298 -18.680 -12.930  1.00 49.74           C  
ATOM    326  HG2 MET A  20      21.967 -18.515 -13.956  1.00 49.74           H  
ATOM    327  HG3 MET A  20      22.016 -19.691 -12.637  1.00 49.74           H  
ATOM    328  SD  MET A  20      24.103 -18.512 -12.907  1.00 49.74           S  
ATOM    329  CE  MET A  20      24.575 -19.684 -14.207  1.00 49.74           C  
ATOM    330  HE1 MET A  20      24.228 -20.684 -13.946  1.00 49.74           H  
ATOM    331  HE2 MET A  20      24.132 -19.378 -15.155  1.00 49.74           H  
ATOM    332  HE3 MET A  20      25.660 -19.693 -14.307  1.00 49.74           H  
ATOM    333  N   GLU A  21      20.413 -16.118  -9.561  1.00 55.60           N  
ATOM    334  H   GLU A  21      19.619 -16.300 -10.159  1.00 55.60           H  
ATOM    335  CA  GLU A  21      20.334 -14.940  -8.681  1.00 55.60           C  
ATOM    336  HA  GLU A  21      21.170 -14.273  -8.889  1.00 55.60           H  
ATOM    337  C   GLU A  21      20.421 -15.294  -7.192  1.00 55.60           C  
ATOM    338  CB  GLU A  21      19.028 -14.180  -8.948  1.00 55.60           C  
ATOM    339  HB2 GLU A  21      18.867 -13.446  -8.159  1.00 55.60           H  
ATOM    340  HB3 GLU A  21      18.204 -14.893  -8.918  1.00 55.60           H  
ATOM    341  O   GLU A  21      20.835 -14.462  -6.394  1.00 55.60           O  
ATOM    342  CG  GLU A  21      19.057 -13.435 -10.291  1.00 55.60           C  
ATOM    343  HG2 GLU A  21      19.744 -12.592 -10.205  1.00 55.60           H  
ATOM    344  HG3 GLU A  21      19.438 -14.092 -11.072  1.00 55.60           H  
ATOM    345  CD  GLU A  21      17.660 -12.947 -10.692  1.00 55.60           C  
ATOM    346  OE1 GLU A  21      17.541 -11.769 -11.097  1.00 55.60           O  
ATOM    347  OE2 GLU A  21      16.728 -13.785 -10.618  1.00 55.60           O  
ATOM    348  N   LYS A  22      20.081 -16.532  -6.809  1.00 54.88           N  
ATOM    349  H   LYS A  22      19.718 -17.153  -7.518  1.00 54.88           H  
ATOM    350  CA  LYS A  22      20.216 -17.014  -5.424  1.00 54.88           C  
ATOM    351  HA  LYS A  22      19.911 -16.215  -4.749  1.00 54.88           H  
ATOM    352  C   LYS A  22      21.660 -17.340  -5.012  1.00 54.88           C  
ATOM    353  CB  LYS A  22      19.299 -18.230  -5.197  1.00 54.88           C  
ATOM    354  HB2 LYS A  22      19.534 -19.006  -5.926  1.00 54.88           H  
ATOM    355  HB3 LYS A  22      19.489 -18.629  -4.200  1.00 54.88           H  
ATOM    356  O   LYS A  22      21.912 -17.445  -3.818  1.00 54.88           O  
ATOM    357  CG  LYS A  22      17.813 -17.856  -5.293  1.00 54.88           C  
ATOM    358  HG2 LYS A  22      17.604 -17.060  -4.579  1.00 54.88           H  
ATOM    359  HG3 LYS A  22      17.598 -17.484  -6.295  1.00 54.88           H  
ATOM    360  CD  LYS A  22      16.890 -19.047  -4.999  1.00 54.88           C  
ATOM    361  HD2 LYS A  22      17.090 -19.846  -5.712  1.00 54.88           H  
ATOM    362  HD3 LYS A  22      17.071 -19.401  -3.984  1.00 54.88           H  
ATOM    363  CE  LYS A  22      15.443 -18.559  -5.144  1.00 54.88           C  
ATOM    364  HE2 LYS A  22      15.305 -17.699  -4.489  1.00 54.88           H  
ATOM    365  HE3 LYS A  22      15.299 -18.207  -6.166  1.00 54.88           H  
ATOM    366  NZ  LYS A  22      14.432 -19.596  -4.825  1.00 54.88           N  
ATOM    367  HZ1 LYS A  22      14.564 -19.953  -3.890  1.00 54.88           H  
ATOM    368  HZ2 LYS A  22      13.513 -19.179  -4.876  1.00 54.88           H  
ATOM    369  HZ3 LYS A  22      14.468 -20.341  -5.506  1.00 54.88           H  
ATOM    370  N   ILE A  23      22.574 -17.551  -5.966  1.00 49.49           N  
ATOM    371  H   ILE A  23      22.286 -17.413  -6.924  1.00 49.49           H  
ATOM    372  CA  ILE A  23      23.958 -18.016  -5.718  1.00 49.49           C  
ATOM    373  HA  ILE A  23      24.054 -18.326  -4.677  1.00 49.49           H  
ATOM    374  C   ILE A  23      24.982 -16.891  -5.925  1.00 49.49           C  
ATOM    375  CB  ILE A  23      24.265 -19.249  -6.610  1.00 49.49           C  
ATOM    376  HB  ILE A  23      24.109 -18.960  -7.649  1.00 49.49           H  
ATOM    377  O   ILE A  23      26.070 -16.922  -5.352  1.00 49.49           O  
ATOM    378  CG1 ILE A  23      23.306 -20.419  -6.278  1.00 49.49           C  
ATOM    379 HG12 ILE A  23      22.276 -20.061  -6.280  1.00 49.49           H  
ATOM    380 HG13 ILE A  23      23.522 -20.792  -5.277  1.00 49.49           H  
ATOM    381  CG2 ILE A  23      25.727 -19.723  -6.460  1.00 49.49           C  
ATOM    382 HG21 ILE A  23      25.948 -19.935  -5.413  1.00 49.49           H  
ATOM    383 HG22 ILE A  23      26.414 -18.958  -6.819  1.00 49.49           H  
ATOM    384 HG23 ILE A  23      25.916 -20.615  -7.057  1.00 49.49           H  
ATOM    385  CD1 ILE A  23      23.365 -21.585  -7.274  1.00 49.49           C  
ATOM    386 HD11 ILE A  23      24.313 -22.117  -7.194  1.00 49.49           H  
ATOM    387 HD12 ILE A  23      22.560 -22.286  -7.050  1.00 49.49           H  
ATOM    388 HD13 ILE A  23      23.235 -21.212  -8.290  1.00 49.49           H  
ATOM    389  N   LEU A  24      24.652 -15.894  -6.747  1.00 43.74           N  
ATOM    390  H   LEU A  24      23.738 -15.902  -7.176  1.00 43.74           H  
ATOM    391  CA  LEU A  24      25.551 -14.785  -7.048  1.00 43.74           C  
ATOM    392  HA  LEU A  24      26.492 -15.214  -7.394  1.00 43.74           H  
ATOM    393  C   LEU A  24      25.821 -13.928  -5.792  1.00 43.74           C  
ATOM    394  CB  LEU A  24      24.940 -13.951  -8.183  1.00 43.74           C  
ATOM    395  HB2 LEU A  24      23.885 -13.810  -7.949  1.00 43.74           H  
ATOM    396  HB3 LEU A  24      25.420 -12.973  -8.210  1.00 43.74           H  
ATOM    397  O   LEU A  24      24.877 -13.573  -5.084  1.00 43.74           O  
ATOM    398  CG  LEU A  24      25.040 -14.589  -9.577  1.00 43.74           C  
ATOM    399  HG  LEU A  24      24.695 -15.622  -9.539  1.00 43.74           H  
ATOM    400  CD1 LEU A  24      24.152 -13.814 -10.553  1.00 43.74           C  
ATOM    401 HD11 LEU A  24      23.114 -13.865 -10.224  1.00 43.74           H  
ATOM    402 HD12 LEU A  24      24.467 -12.772 -10.601  1.00 43.74           H  
ATOM    403 HD13 LEU A  24      24.222 -14.258 -11.546  1.00 43.74           H  
ATOM    404  CD2 LEU A  24      26.472 -14.579 -10.114  1.00 43.74           C  
ATOM    405 HD21 LEU A  24      26.487 -15.000 -11.119  1.00 43.74           H  
ATOM    406 HD22 LEU A  24      26.856 -13.559 -10.148  1.00 43.74           H  
ATOM    407 HD23 LEU A  24      27.118 -15.189  -9.482  1.00 43.74           H  
ATOM    408  N   PRO A  25      27.084 -13.536  -5.527  1.00 47.93           N  
ATOM    409  CA  PRO A  25      27.390 -12.551  -4.494  1.00 47.93           C  
ATOM    410  HA  PRO A  25      27.132 -12.975  -3.524  1.00 47.93           H  
ATOM    411  C   PRO A  25      26.595 -11.259  -4.723  1.00 47.93           C  
ATOM    412  CB  PRO A  25      28.903 -12.313  -4.567  1.00 47.93           C  
ATOM    413  HB2 PRO A  25      29.338 -12.203  -3.573  1.00 47.93           H  
ATOM    414  HB3 PRO A  25      29.117 -11.428  -5.165  1.00 47.93           H  
ATOM    415  O   PRO A  25      26.383 -10.857  -5.869  1.00 47.93           O  
ATOM    416  CG  PRO A  25      29.448 -13.552  -5.279  1.00 47.93           C  
ATOM    417  HG2 PRO A  25      30.344 -13.327  -5.858  1.00 47.93           H  
ATOM    418  HG3 PRO A  25      29.660 -14.326  -4.541  1.00 47.93           H  
ATOM    419  CD  PRO A  25      28.297 -14.012  -6.171  1.00 47.93           C  
ATOM    420  HD2 PRO A  25      28.382 -13.574  -7.165  1.00 47.93           H  
ATOM    421  HD3 PRO A  25      28.305 -15.100  -6.239  1.00 47.93           H  
ATOM    422  N   SER A  26      26.216 -10.564  -3.647  1.00 49.61           N  
ATOM    423  H   SER A  26      26.451 -10.932  -2.736  1.00 49.61           H  
ATOM    424  CA  SER A  26      25.350  -9.367  -3.685  1.00 49.61           C  
ATOM    425  HA  SER A  26      24.380  -9.662  -4.085  1.00 49.61           H  
ATOM    426  C   SER A  26      25.872  -8.215  -4.561  1.00 49.61           C  
ATOM    427  CB  SER A  26      25.141  -8.850  -2.259  1.00 49.61           C  
ATOM    428  HB2 SER A  26      24.461  -7.999  -2.273  1.00 49.61           H  
ATOM    429  HB3 SER A  26      24.700  -9.642  -1.653  1.00 49.61           H  
ATOM    430  O   SER A  26      25.115  -7.321  -4.940  1.00 49.61           O  
ATOM    431  OG  SER A  26      26.386  -8.462  -1.700  1.00 49.61           O  
ATOM    432  HG  SER A  26      26.288  -8.380  -0.748  1.00 49.61           H  
ATOM    433  N   MET A  27      27.168  -8.216  -4.897  1.00 46.84           N  
ATOM    434  H   MET A  27      27.744  -8.945  -4.502  1.00 46.84           H  
ATOM    435  CA  MET A  27      27.772  -7.269  -5.841  1.00 46.84           C  
ATOM    436  HA  MET A  27      27.371  -6.279  -5.625  1.00 46.84           H  
ATOM    437  C   MET A  27      27.439  -7.569  -7.313  1.00 46.84           C  
ATOM    438  CB  MET A  27      29.293  -7.207  -5.620  1.00 46.84           C  
ATOM    439  HB2 MET A  27      29.495  -7.046  -4.561  1.00 46.84           H  
ATOM    440  HB3 MET A  27      29.690  -6.356  -6.173  1.00 46.84           H  
ATOM    441  O   MET A  27      27.449  -6.651  -8.133  1.00 46.84           O  
ATOM    442  CG  MET A  27      30.025  -8.473  -6.083  1.00 46.84           C  
ATOM    443  HG2 MET A  27      29.571  -9.333  -5.590  1.00 46.84           H  
ATOM    444  HG3 MET A  27      29.899  -8.587  -7.159  1.00 46.84           H  
ATOM    445  SD  MET A  27      31.797  -8.509  -5.722  1.00 46.84           S  
ATOM    446  CE  MET A  27      32.412  -7.326  -6.952  1.00 46.84           C  
ATOM    447  HE1 MET A  27      32.125  -7.652  -7.952  1.00 46.84           H  
ATOM    448  HE2 MET A  27      33.499  -7.276  -6.890  1.00 46.84           H  
ATOM    449  HE3 MET A  27      32.002  -6.335  -6.755  1.00 46.84           H  
ATOM    450  N   PHE A  28      27.148  -8.829  -7.648  1.00 47.19           N  
ATOM    451  H   PHE A  28      27.096  -9.518  -6.910  1.00 47.19           H  
ATOM    452  CA  PHE A  28      26.843  -9.292  -9.005  1.00 47.19           C  
ATOM    453  HA  PHE A  28      27.235  -8.573  -9.723  1.00 47.19           H  
ATOM    454  C   PHE A  28      25.341  -9.398  -9.274  1.00 47.19           C  
ATOM    455  CB  PHE A  28      27.532 -10.638  -9.264  1.00 47.19           C  
ATOM    456  HB2 PHE A  28      27.219 -11.009 -10.239  1.00 47.19           H  
ATOM    457  HB3 PHE A  28      27.200 -11.360  -8.518  1.00 47.19           H  
ATOM    458  O   PHE A  28      24.937  -9.475 -10.433  1.00 47.19           O  
ATOM    459  CG  PHE A  28      29.044 -10.561  -9.262  1.00 47.19           C  
ATOM    460  CD1 PHE A  28      29.723  -9.949 -10.332  1.00 47.19           C  
ATOM    461  HD1 PHE A  28      29.166  -9.548 -11.166  1.00 47.19           H  
ATOM    462  CD2 PHE A  28      29.775 -11.094  -8.188  1.00 47.19           C  
ATOM    463  HD2 PHE A  28      29.252 -11.559  -7.365  1.00 47.19           H  
ATOM    464  CE1 PHE A  28      31.126  -9.862 -10.318  1.00 47.19           C  
ATOM    465  HE1 PHE A  28      31.649  -9.395 -11.139  1.00 47.19           H  
ATOM    466  CE2 PHE A  28      31.178 -11.010  -8.172  1.00 47.19           C  
ATOM    467  HE2 PHE A  28      31.738 -11.409  -7.340  1.00 47.19           H  
ATOM    468  CZ  PHE A  28      31.853 -10.391  -9.237  1.00 47.19           C  
ATOM    469  HZ  PHE A  28      32.931 -10.323  -9.224  1.00 47.19           H  
ATOM    470  N   THR A  29      24.504  -9.366  -8.236  1.00 47.06           N  
ATOM    471  H   THR A  29      24.868  -9.341  -7.294  1.00 47.06           H  
ATOM    472  CA  THR A  29      23.053  -9.295  -8.398  1.00 47.06           C  
ATOM    473  HA  THR A  29      22.805  -9.797  -9.333  1.00 47.06           H  
ATOM    474  C   THR A  29      22.592  -7.836  -8.475  1.00 47.06           C  
ATOM    475  CB  THR A  29      22.305 -10.052  -7.292  1.00 47.06           C  
ATOM    476  HB  THR A  29      21.232  -9.908  -7.419  1.00 47.06           H  
ATOM    477  O   THR A  29      22.994  -7.003  -7.659  1.00 47.06           O  
ATOM    478  CG2 THR A  29      22.616 -11.540  -7.352  1.00 47.06           C  
ATOM    479 HG21 THR A  29      23.660 -11.701  -7.083  1.00 47.06           H  
ATOM    480 HG22 THR A  29      22.416 -11.930  -8.351  1.00 47.06           H  
ATOM    481 HG23 THR A  29      21.992 -12.068  -6.631  1.00 47.06           H  
ATOM    482  OG1 THR A  29      22.693  -9.603  -6.018  1.00 47.06           O  
ATOM    483  HG1 THR A  29      21.931  -9.227  -5.572  1.00 47.06           H  
ATOM    484  N   PRO A  30      21.698  -7.478  -9.418  1.00 51.26           N  
ATOM    485  CA  PRO A  30      21.028  -6.178  -9.363  1.00 51.26           C  
ATOM    486  HA  PRO A  30      21.766  -5.375  -9.363  1.00 51.26           H  
ATOM    487  C   PRO A  30      20.181  -6.057  -8.087  1.00 51.26           C  
ATOM    488  CB  PRO A  30      20.188  -6.104 -10.643  1.00 51.26           C  
ATOM    489  HB2 PRO A  30      19.251  -5.568 -10.491  1.00 51.26           H  
ATOM    490  HB3 PRO A  30      20.773  -5.619 -11.425  1.00 51.26           H  
ATOM    491  O   PRO A  30      20.048  -4.973  -7.522  1.00 51.26           O  
ATOM    492  CG  PRO A  30      19.950  -7.565 -11.029  1.00 51.26           C  
ATOM    493  HG2 PRO A  30      19.832  -7.685 -12.106  1.00 51.26           H  
ATOM    494  HG3 PRO A  30      19.069  -7.940 -10.508  1.00 51.26           H  
ATOM    495  CD  PRO A  30      21.191  -8.290 -10.514  1.00 51.26           C  
ATOM    496  HD2 PRO A  30      21.943  -8.346 -11.301  1.00 51.26           H  
ATOM    497  HD3 PRO A  30      20.914  -9.292 -10.187  1.00 51.26           H  
ATOM    498  N   VAL A  31      19.653  -7.187  -7.608  1.00 52.90           N  
ATOM    499  H   VAL A  31      19.829  -8.035  -8.129  1.00 52.90           H  
ATOM    500  CA  VAL A  31      18.911  -7.323  -6.355  1.00 52.90           C  
ATOM    501  HA  VAL A  31      18.219  -6.487  -6.252  1.00 52.90           H  
ATOM    502  C   VAL A  31      19.899  -7.292  -5.188  1.00 52.90           C  
ATOM    503  CB  VAL A  31      18.099  -8.637  -6.374  1.00 52.90           C  
ATOM    504  HB  VAL A  31      18.776  -9.487  -6.468  1.00 52.90           H  
ATOM    505  O   VAL A  31      20.531  -8.304  -4.894  1.00 52.90           O  
ATOM    506  CG1 VAL A  31      17.282  -8.800  -5.090  1.00 52.90           C  
ATOM    507 HG11 VAL A  31      17.947  -8.963  -4.242  1.00 52.90           H  
ATOM    508 HG12 VAL A  31      16.624  -9.666  -5.172  1.00 52.90           H  
ATOM    509 HG13 VAL A  31      16.688  -7.903  -4.914  1.00 52.90           H  
ATOM    510  CG2 VAL A  31      17.132  -8.676  -7.567  1.00 52.90           C  
ATOM    511 HG21 VAL A  31      16.459  -7.819  -7.536  1.00 52.90           H  
ATOM    512 HG22 VAL A  31      17.682  -8.676  -8.508  1.00 52.90           H  
ATOM    513 HG23 VAL A  31      16.546  -9.594  -7.535  1.00 52.90           H  
ATOM    514  N   LYS A  32      20.057  -6.137  -4.529  1.00 56.07           N  
ATOM    515  H   LYS A  32      19.557  -5.321  -4.850  1.00 56.07           H  
ATOM    516  CA  LYS A  32      20.962  -6.028  -3.370  1.00 56.07           C  
ATOM    517  HA  LYS A  32      21.799  -6.710  -3.520  1.00 56.07           H  
ATOM    518  C   LYS A  32      20.315  -6.507  -2.076  1.00 56.07           C  
ATOM    519  CB  LYS A  32      21.536  -4.614  -3.236  1.00 56.07           C  
ATOM    520  HB2 LYS A  32      22.078  -4.560  -2.291  1.00 56.07           H  
ATOM    521  HB3 LYS A  32      20.736  -3.874  -3.219  1.00 56.07           H  
ATOM    522  O   LYS A  32      20.993  -7.117  -1.258  1.00 56.07           O  
ATOM    523  CG  LYS A  32      22.508  -4.328  -4.387  1.00 56.07           C  
ATOM    524  HG2 LYS A  32      21.947  -4.136  -5.302  1.00 56.07           H  
ATOM    525  HG3 LYS A  32      23.141  -5.201  -4.543  1.00 56.07           H  
ATOM    526  CD  LYS A  32      23.408  -3.132  -4.071  1.00 56.07           C  
ATOM    527  HD2 LYS A  32      22.811  -2.225  -3.978  1.00 56.07           H  
ATOM    528  HD3 LYS A  32      23.922  -3.328  -3.129  1.00 56.07           H  
ATOM    529  CE  LYS A  32      24.433  -3.003  -5.200  1.00 56.07           C  
ATOM    530  HE2 LYS A  32      24.763  -4.007  -5.466  1.00 56.07           H  
ATOM    531  HE3 LYS A  32      23.951  -2.578  -6.081  1.00 56.07           H  
ATOM    532  NZ  LYS A  32      25.605  -2.202  -4.782  1.00 56.07           N  
ATOM    533  HZ1 LYS A  32      26.288  -2.167  -5.526  1.00 56.07           H  
ATOM    534  HZ2 LYS A  32      26.058  -2.663  -4.006  1.00 56.07           H  
ATOM    535  HZ3 LYS A  32      25.345  -1.270  -4.497  1.00 56.07           H  
ATOM    536  N   SER A  33      19.016  -6.278  -1.897  1.00 65.57           N  
ATOM    537  H   SER A  33      18.532  -5.658  -2.531  1.00 65.57           H  
ATOM    538  CA  SER A  33      18.285  -6.820  -0.753  1.00 65.57           C  
ATOM    539  HA  SER A  33      18.620  -7.844  -0.590  1.00 65.57           H  
ATOM    540  C   SER A  33      16.779  -6.856  -1.001  1.00 65.57           C  
ATOM    541  CB  SER A  33      18.614  -6.032   0.524  1.00 65.57           C  
ATOM    542  HB2 SER A  33      17.938  -6.337   1.323  1.00 65.57           H  
ATOM    543  HB3 SER A  33      19.633  -6.270   0.832  1.00 65.57           H  
ATOM    544  O   SER A  33      16.158  -5.860  -1.379  1.00 65.57           O  
ATOM    545  OG  SER A  33      18.520  -4.634   0.326  1.00 65.57           O  
ATOM    546  HG  SER A  33      18.738  -4.200   1.154  1.00 65.57           H  
ATOM    547  N   VAL A  34      16.189  -8.028  -0.765  1.00 72.47           N  
ATOM    548  H   VAL A  34      16.771  -8.795  -0.460  1.00 72.47           H  
ATOM    549  CA  VAL A  34      14.750  -8.179  -0.544  1.00 72.47           C  
ATOM    550  HA  VAL A  34      14.200  -7.448  -1.135  1.00 72.47           H  
ATOM    551  C   VAL A  34      14.497  -7.920   0.934  1.00 72.47           C  
ATOM    552  CB  VAL A  34      14.264  -9.587  -0.922  1.00 72.47           C  
ATOM    553  HB  VAL A  34      14.821 -10.327  -0.346  1.00 72.47           H  
ATOM    554  O   VAL A  34      15.132  -8.542   1.782  1.00 72.47           O  
ATOM    555  CG1 VAL A  34      12.777  -9.742  -0.582  1.00 72.47           C  
ATOM    556 HG11 VAL A  34      12.620  -9.669   0.494  1.00 72.47           H  
ATOM    557 HG12 VAL A  34      12.440 -10.736  -0.879  1.00 72.47           H  
ATOM    558 HG13 VAL A  34      12.193  -8.967  -1.078  1.00 72.47           H  
ATOM    559  CG2 VAL A  34      14.515  -9.862  -2.410  1.00 72.47           C  
ATOM    560 HG21 VAL A  34      14.108 -10.836  -2.682  1.00 72.47           H  
ATOM    561 HG22 VAL A  34      14.054  -9.083  -3.018  1.00 72.47           H  
ATOM    562 HG23 VAL A  34      15.586  -9.878  -2.611  1.00 72.47           H  
ATOM    563  N   MET A  35      13.582  -7.012   1.249  1.00 77.91           N  
ATOM    564  H   MET A  35      13.073  -6.556   0.505  1.00 77.91           H  
ATOM    565  CA  MET A  35      13.238  -6.656   2.622  1.00 77.91           C  
ATOM    566  HA  MET A  35      13.656  -7.393   3.308  1.00 77.91           H  
ATOM    567  C   MET A  35      11.727  -6.670   2.815  1.00 77.91           C  
ATOM    568  CB  MET A  35      13.831  -5.287   2.981  1.00 77.91           C  
ATOM    569  HB2 MET A  35      13.428  -4.958   3.939  1.00 77.91           H  
ATOM    570  HB3 MET A  35      13.547  -4.561   2.219  1.00 77.91           H  
ATOM    571  O   MET A  35      10.964  -6.303   1.922  1.00 77.91           O  
ATOM    572  CG  MET A  35      15.359  -5.353   3.100  1.00 77.91           C  
ATOM    573  HG2 MET A  35      15.780  -5.736   2.171  1.00 77.91           H  
ATOM    574  HG3 MET A  35      15.610  -6.056   3.895  1.00 77.91           H  
ATOM    575  SD  MET A  35      16.154  -3.768   3.475  1.00 77.91           S  
ATOM    576  CE  MET A  35      16.009  -3.015   1.838  1.00 77.91           C  
ATOM    577  HE1 MET A  35      14.964  -2.816   1.599  1.00 77.91           H  
ATOM    578  HE2 MET A  35      16.392  -3.700   1.081  1.00 77.91           H  
ATOM    579  HE3 MET A  35      16.584  -2.090   1.807  1.00 77.91           H  
ATOM    580  N   CYS A  36      11.302  -7.075   4.006  1.00 84.50           N  
ATOM    581  H   CYS A  36      11.988  -7.316   4.707  1.00 84.50           H  
ATOM    582  CA  CYS A  36       9.924  -6.950   4.454  1.00 84.50           C  
ATOM    583  HA  CYS A  36       9.260  -6.837   3.598  1.00 84.50           H  
ATOM    584  C   CYS A  36       9.812  -5.704   5.340  1.00 84.50           C  
ATOM    585  CB  CYS A  36       9.551  -8.237   5.195  1.00 84.50           C  
ATOM    586  HB2 CYS A  36      10.047  -8.250   6.165  1.00 84.50           H  
ATOM    587  HB3 CYS A  36       9.868  -9.104   4.616  1.00 84.50           H  
ATOM    588  O   CYS A  36      10.669  -5.492   6.203  1.00 84.50           O  
ATOM    589  SG  CYS A  36       7.758  -8.310   5.421  1.00 84.50           S  
ATOM    590  HG  CYS A  36       7.772  -8.896   6.622  1.00 84.50           H  
ATOM    591  N   SER A  37       8.792  -4.871   5.142  1.00 89.26           N  
ATOM    592  H   SER A  37       8.094  -5.098   4.448  1.00 89.26           H  
ATOM    593  CA  SER A  37       8.556  -3.742   6.042  1.00 89.26           C  
ATOM    594  HA  SER A  37       9.510  -3.238   6.200  1.00 89.26           H  
ATOM    595  C   SER A  37       8.061  -4.223   7.406  1.00 89.26           C  
ATOM    596  CB  SER A  37       7.603  -2.708   5.433  1.00 89.26           C  
ATOM    597  HB2 SER A  37       7.718  -1.763   5.965  1.00 89.26           H  
ATOM    598  HB3 SER A  37       7.885  -2.546   4.393  1.00 89.26           H  
ATOM    599  O   SER A  37       7.410  -5.261   7.541  1.00 89.26           O  
ATOM    600  OG  SER A  37       6.244  -3.107   5.516  1.00 89.26           O  
ATOM    601  HG  SER A  37       5.922  -2.884   6.393  1.00 89.26           H  
ATOM    602  N   LYS A  38       8.299  -3.415   8.438  1.00 92.16           N  
ATOM    603  H   LYS A  38       8.826  -2.573   8.254  1.00 92.16           H  
ATOM    604  CA  LYS A  38       7.550  -3.516   9.691  1.00 92.16           C  
ATOM    605  HA  LYS A  38       7.575  -4.556  10.018  1.00 92.16           H  
ATOM    606  C   LYS A  38       6.086  -3.160   9.442  1.00 92.16           C  
ATOM    607  CB  LYS A  38       8.174  -2.628  10.777  1.00 92.16           C  
ATOM    608  HB2 LYS A  38       8.230  -1.599  10.419  1.00 92.16           H  
ATOM    609  HB3 LYS A  38       7.540  -2.654  11.663  1.00 92.16           H  
ATOM    610  O   LYS A  38       5.765  -2.445   8.491  1.00 92.16           O  
ATOM    611  CG  LYS A  38       9.576  -3.123  11.157  1.00 92.16           C  
ATOM    612  HG2 LYS A  38      10.241  -3.029  10.299  1.00 92.16           H  
ATOM    613  HG3 LYS A  38       9.514  -4.175  11.436  1.00 92.16           H  
ATOM    614  CD  LYS A  38      10.164  -2.332  12.332  1.00 92.16           C  
ATOM    615  HD2 LYS A  38       9.501  -2.420  13.193  1.00 92.16           H  
ATOM    616  HD3 LYS A  38      10.262  -1.284  12.050  1.00 92.16           H  
ATOM    617  CE  LYS A  38      11.540  -2.918  12.672  1.00 92.16           C  
ATOM    618  HE2 LYS A  38      11.421  -3.983  12.874  1.00 92.16           H  
ATOM    619  HE3 LYS A  38      12.182  -2.832  11.795  1.00 92.16           H  
ATOM    620  NZ  LYS A  38      12.172  -2.252  13.839  1.00 92.16           N  
ATOM    621  HZ1 LYS A  38      12.330  -1.271  13.658  1.00 92.16           H  
ATOM    622  HZ2 LYS A  38      13.063  -2.687  14.032  1.00 92.16           H  
ATOM    623  HZ3 LYS A  38      11.598  -2.357  14.663  1.00 92.16           H  
ATOM    624  N   VAL A  39       5.222  -3.633  10.335  1.00 93.96           N  
ATOM    625  H   VAL A  39       5.563  -4.239  11.068  1.00 93.96           H  
ATOM    626  CA  VAL A  39       3.788  -3.344  10.282  1.00 93.96           C  
ATOM    627  HA  VAL A  39       3.419  -3.643   9.301  1.00 93.96           H  
ATOM    628  C   VAL A  39       3.558  -1.846  10.448  1.00 93.96           C  
ATOM    629  CB  VAL A  39       2.995  -4.135  11.340  1.00 93.96           C  
ATOM    630  HB  VAL A  39       3.336  -3.844  12.333  1.00 93.96           H  
ATOM    631  O   VAL A  39       3.982  -1.231  11.439  1.00 93.96           O  
ATOM    632  CG1 VAL A  39       1.492  -3.852  11.229  1.00 93.96           C  
ATOM    633 HG11 VAL A  39       1.274  -2.814  11.483  1.00 93.96           H  
ATOM    634 HG12 VAL A  39       0.936  -4.490  11.916  1.00 93.96           H  
ATOM    635 HG13 VAL A  39       1.152  -4.046  10.212  1.00 93.96           H  
ATOM    636  CG2 VAL A  39       3.193  -5.649  11.190  1.00 93.96           C  
ATOM    637 HG21 VAL A  39       2.661  -6.164  11.990  1.00 93.96           H  
ATOM    638 HG22 VAL A  39       2.783  -5.984  10.237  1.00 93.96           H  
ATOM    639 HG23 VAL A  39       4.248  -5.917  11.250  1.00 93.96           H  
ATOM    640  N   ASP A  40       2.854  -1.269   9.484  1.00 96.53           N  
ATOM    641  H   ASP A  40       2.584  -1.821   8.683  1.00 96.53           H  
ATOM    642  CA  ASP A  40       2.231   0.035   9.642  1.00 96.53           C  
ATOM    643  HA  ASP A  40       2.576   0.442  10.593  1.00 96.53           H  
ATOM    644  C   ASP A  40       0.718  -0.097   9.787  1.00 96.53           C  
ATOM    645  CB  ASP A  40       2.667   0.993   8.530  1.00 96.53           C  
ATOM    646  HB2 ASP A  40       3.709   0.798   8.278  1.00 96.53           H  
ATOM    647  HB3 ASP A  40       2.058   0.830   7.641  1.00 96.53           H  
ATOM    648  O   ASP A  40       0.133  -1.083   9.337  1.00 96.53           O  
ATOM    649  CG  ASP A  40       2.564   2.442   9.002  1.00 96.53           C  
ATOM    650  OD1 ASP A  40       2.879   2.673  10.203  1.00 96.53           O  
ATOM    651  OD2 ASP A  40       2.214   3.297   8.166  1.00 96.53           O  
ATOM    652  N   LYS A  41       0.093   0.854  10.482  1.00 96.93           N  
ATOM    653  H   LYS A  41       0.590   1.704  10.705  1.00 96.93           H  
ATOM    654  CA  LYS A  41      -1.293   0.720  10.935  1.00 96.93           C  
ATOM    655  HA  LYS A  41      -1.771  -0.071  10.358  1.00 96.93           H  
ATOM    656  C   LYS A  41      -2.084   1.995  10.687  1.00 96.93           C  
ATOM    657  CB  LYS A  41      -1.305   0.296  12.411  1.00 96.93           C  
ATOM    658  HB2 LYS A  41      -0.797   1.052  13.010  1.00 96.93           H  
ATOM    659  HB3 LYS A  41      -0.761  -0.644  12.501  1.00 96.93           H  
ATOM    660  O   LYS A  41      -1.638   3.076  11.056  1.00 96.93           O  
ATOM    661  CG  LYS A  41      -2.729   0.101  12.947  1.00 96.93           C  
ATOM    662  HG2 LYS A  41      -3.286  -0.550  12.274  1.00 96.93           H  
ATOM    663  HG3 LYS A  41      -3.231   1.066  13.006  1.00 96.93           H  
ATOM    664  CD  LYS A  41      -2.700  -0.542  14.335  1.00 96.93           C  
ATOM    665  HD2 LYS A  41      -2.310  -1.556  14.244  1.00 96.93           H  
ATOM    666  HD3 LYS A  41      -2.063   0.038  15.002  1.00 96.93           H  
ATOM    667  CE  LYS A  41      -4.126  -0.573  14.871  1.00 96.93           C  
ATOM    668  HE2 LYS A  41      -4.414   0.455  15.092  1.00 96.93           H  
ATOM    669  HE3 LYS A  41      -4.783  -0.952  14.089  1.00 96.93           H  
ATOM    670  NZ  LYS A  41      -4.252  -1.408  16.083  1.00 96.93           N  
ATOM    671  HZ1 LYS A  41      -5.219  -1.447  16.375  1.00 96.93           H  
ATOM    672  HZ2 LYS A  41      -3.681  -1.042  16.832  1.00 96.93           H  
ATOM    673  HZ3 LYS A  41      -3.946  -2.346  15.868  1.00 96.93           H  
ATOM    674  N   ILE A  42      -3.289   1.837  10.148  1.00 97.27           N  
ATOM    675  H   ILE A  42      -3.578   0.896   9.921  1.00 97.27           H  
ATOM    676  CA  ILE A  42      -4.269   2.911   9.966  1.00 97.27           C  
ATOM    677  HA  ILE A  42      -3.859   3.839  10.364  1.00 97.27           H  
ATOM    678  C   ILE A  42      -5.522   2.578  10.775  1.00 97.27           C  
ATOM    679  CB  ILE A  42      -4.562   3.155   8.468  1.00 97.27           C  
ATOM    680  HB  ILE A  42      -4.860   2.211   8.011  1.00 97.27           H  
ATOM    681  O   ILE A  42      -6.077   1.483  10.669  1.00 97.27           O  
ATOM    682  CG1 ILE A  42      -3.280   3.674   7.772  1.00 97.27           C  
ATOM    683 HG12 ILE A  42      -2.458   2.980   7.948  1.00 97.27           H  
ATOM    684 HG13 ILE A  42      -3.003   4.633   8.208  1.00 97.27           H  
ATOM    685  CG2 ILE A  42      -5.724   4.153   8.289  1.00 97.27           C  
ATOM    686 HG21 ILE A  42      -5.459   5.125   8.706  1.00 97.27           H  
ATOM    687 HG22 ILE A  42      -6.633   3.791   8.768  1.00 97.27           H  
ATOM    688 HG23 ILE A  42      -5.964   4.282   7.233  1.00 97.27           H  
ATOM    689  CD1 ILE A  42      -3.395   3.850   6.255  1.00 97.27           C  
ATOM    690 HD11 ILE A  42      -2.463   4.283   5.891  1.00 97.27           H  
ATOM    691 HD12 ILE A  42      -4.199   4.538   5.995  1.00 97.27           H  
ATOM    692 HD13 ILE A  42      -3.568   2.889   5.772  1.00 97.27           H  
ATOM    693  N   MET A  43      -5.968   3.545  11.576  1.00 96.99           N  
ATOM    694  H   MET A  43      -5.490   4.434  11.553  1.00 96.99           H  
ATOM    695  CA  MET A  43      -7.232   3.498  12.310  1.00 96.99           C  
ATOM    696  HA  MET A  43      -7.618   2.478  12.329  1.00 96.99           H  
ATOM    697  C   MET A  43      -8.249   4.363  11.577  1.00 96.99           C  
ATOM    698  CB  MET A  43      -7.023   3.979  13.755  1.00 96.99           C  
ATOM    699  HB2 MET A  43      -6.608   4.987  13.748  1.00 96.99           H  
ATOM    700  HB3 MET A  43      -7.984   4.018  14.267  1.00 96.99           H  
ATOM    701  O   MET A  43      -8.066   5.572  11.466  1.00 96.99           O  
ATOM    702  CG  MET A  43      -6.076   3.057  14.530  1.00 96.99           C  
ATOM    703  HG2 MET A  43      -5.093   3.100  14.060  1.00 96.99           H  
ATOM    704  HG3 MET A  43      -5.974   3.431  15.548  1.00 96.99           H  
ATOM    705  SD  MET A  43      -6.603   1.323  14.583  1.00 96.99           S  
ATOM    706  CE  MET A  43      -7.827   1.376  15.913  1.00 96.99           C  
ATOM    707  HE1 MET A  43      -7.319   1.472  16.872  1.00 96.99           H  
ATOM    708  HE2 MET A  43      -8.421   0.462  15.907  1.00 96.99           H  
ATOM    709  HE3 MET A  43      -8.484   2.236  15.783  1.00 96.99           H  
ATOM    710  N   VAL A  44      -9.304   3.744  11.056  1.00 96.09           N  
ATOM    711  H   VAL A  44      -9.432   2.755  11.218  1.00 96.09           H  
ATOM    712  CA  VAL A  44     -10.295   4.426  10.221  1.00 96.09           C  
ATOM    713  HA  VAL A  44      -9.832   5.290   9.745  1.00 96.09           H  
ATOM    714  C   VAL A  44     -11.433   4.904  11.110  1.00 96.09           C  
ATOM    715  CB  VAL A  44     -10.808   3.504   9.103  1.00 96.09           C  
ATOM    716  HB  VAL A  44     -11.383   2.691   9.546  1.00 96.09           H  
ATOM    717  O   VAL A  44     -12.149   4.083  11.679  1.00 96.09           O  
ATOM    718  CG1 VAL A  44     -11.720   4.282   8.148  1.00 96.09           C  
ATOM    719 HG11 VAL A  44     -12.593   4.662   8.679  1.00 96.09           H  
ATOM    720 HG12 VAL A  44     -12.071   3.633   7.346  1.00 96.09           H  
ATOM    721 HG13 VAL A  44     -11.183   5.122   7.707  1.00 96.09           H  
ATOM    722  CG2 VAL A  44      -9.655   2.889   8.295  1.00 96.09           C  
ATOM    723 HG21 VAL A  44      -8.994   2.312   8.943  1.00 96.09           H  
ATOM    724 HG22 VAL A  44     -10.054   2.203   7.548  1.00 96.09           H  
ATOM    725 HG23 VAL A  44      -9.085   3.676   7.803  1.00 96.09           H  
ATOM    726  N   HIS A  45     -11.587   6.221  11.232  1.00 93.64           N  
ATOM    727  H   HIS A  45     -10.907   6.818  10.784  1.00 93.64           H  
ATOM    728  CA  HIS A  45     -12.654   6.862  12.013  1.00 93.64           C  
ATOM    729  HA  HIS A  45     -13.109   6.141  12.692  1.00 93.64           H  
ATOM    730  C   HIS A  45     -13.783   7.418  11.138  1.00 93.64           C  
ATOM    731  CB  HIS A  45     -12.037   7.984  12.857  1.00 93.64           C  
ATOM    732  HB2 HIS A  45     -11.455   8.649  12.219  1.00 93.64           H  
ATOM    733  HB3 HIS A  45     -12.842   8.571  13.299  1.00 93.64           H  
ATOM    734  O   HIS A  45     -14.929   7.495  11.575  1.00 93.64           O  
ATOM    735  CG  HIS A  45     -11.168   7.470  13.973  1.00 93.64           C  
ATOM    736  CD2 HIS A  45      -9.831   7.178  13.915  1.00 93.64           C  
ATOM    737  HD2 HIS A  45      -9.197   7.275  13.045  1.00 93.64           H  
ATOM    738  ND1 HIS A  45     -11.585   7.222  15.259  1.00 93.64           N  
ATOM    739  HD1 HIS A  45     -12.502   7.421  15.634  1.00 93.64           H  
ATOM    740  CE1 HIS A  45     -10.520   6.812  15.965  1.00 93.64           C  
ATOM    741  HE1 HIS A  45     -10.530   6.594  17.023  1.00 93.64           H  
ATOM    742  NE2 HIS A  45      -9.433   6.735  15.184  1.00 93.64           N  
ATOM    743  N   GLU A  46     -13.462   7.811   9.907  1.00 92.32           N  
ATOM    744  H   GLU A  46     -12.517   7.677   9.578  1.00 92.32           H  
ATOM    745  CA  GLU A  46     -14.390   8.463   8.987  1.00 92.32           C  
ATOM    746  HA  GLU A  46     -15.228   8.870   9.554  1.00 92.32           H  
ATOM    747  C   GLU A  46     -14.965   7.462   7.980  1.00 92.32           C  
ATOM    748  CB  GLU A  46     -13.694   9.643   8.292  1.00 92.32           C  
ATOM    749  HB2 GLU A  46     -12.825   9.267   7.752  1.00 92.32           H  
ATOM    750  HB3 GLU A  46     -14.387  10.091   7.579  1.00 92.32           H  
ATOM    751  O   GLU A  46     -14.370   6.421   7.694  1.00 92.32           O  
ATOM    752  CG  GLU A  46     -13.254  10.717   9.305  1.00 92.32           C  
ATOM    753  HG2 GLU A  46     -14.142  11.087   9.817  1.00 92.32           H  
ATOM    754  HG3 GLU A  46     -12.604  10.262  10.053  1.00 92.32           H  
ATOM    755  CD  GLU A  46     -12.500  11.898   8.678  1.00 92.32           C  
ATOM    756  OE1 GLU A  46     -12.203  12.838   9.448  1.00 92.32           O  
ATOM    757  OE2 GLU A  46     -12.206  11.848   7.466  1.00 92.32           O  
ATOM    758  N   ASN A  47     -16.139   7.778   7.426  1.00 93.02           N  
ATOM    759  H   ASN A  47     -16.580   8.648   7.687  1.00 93.02           H  
ATOM    760  CA  ASN A  47     -16.744   6.948   6.382  1.00 93.02           C  
ATOM    761  HA  ASN A  47     -16.763   5.913   6.722  1.00 93.02           H  
ATOM    762  C   ASN A  47     -15.929   6.983   5.087  1.00 93.02           C  
ATOM    763  CB  ASN A  47     -18.179   7.414   6.103  1.00 93.02           C  
ATOM    764  HB2 ASN A  47     -18.542   6.908   5.209  1.00 93.02           H  
ATOM    765  HB3 ASN A  47     -18.181   8.486   5.908  1.00 93.02           H  
ATOM    766  O   ASN A  47     -15.930   6.010   4.343  1.00 93.02           O  
ATOM    767  CG  ASN A  47     -19.149   7.089   7.220  1.00 93.02           C  
ATOM    768  ND2 ASN A  47     -20.219   7.841   7.327  1.00 93.02           N  
ATOM    769 HD21 ASN A  47     -20.810   7.643   8.122  1.00 93.02           H  
ATOM    770 HD22 ASN A  47     -20.338   8.639   6.720  1.00 93.02           H  
ATOM    771  OD1 ASN A  47     -18.995   6.162   7.995  1.00 93.02           O  
ATOM    772  N   GLU A  48     -15.244   8.088   4.814  1.00 95.68           N  
ATOM    773  H   GLU A  48     -15.231   8.846   5.481  1.00 95.68           H  
ATOM    774  CA  GLU A  48     -14.337   8.226   3.686  1.00 95.68           C  
ATOM    775  HA  GLU A  48     -14.046   7.234   3.338  1.00 95.68           H  
ATOM    776  C   GLU A  48     -13.092   8.964   4.155  1.00 95.68           C  
ATOM    777  CB  GLU A  48     -15.051   8.930   2.530  1.00 95.68           C  
ATOM    778  HB2 GLU A  48     -15.355   9.933   2.830  1.00 95.68           H  
ATOM    779  HB3 GLU A  48     -15.947   8.353   2.300  1.00 95.68           H  
ATOM    780  O   GLU A  48     -13.200  10.058   4.695  1.00 95.68           O  
ATOM    781  CG  GLU A  48     -14.185   9.006   1.266  1.00 95.68           C  
ATOM    782  HG2 GLU A  48     -13.487   9.840   1.347  1.00 95.68           H  
ATOM    783  HG3 GLU A  48     -13.607   8.086   1.179  1.00 95.68           H  
ATOM    784  CD  GLU A  48     -15.066   9.163   0.020  1.00 95.68           C  
ATOM    785  OE1 GLU A  48     -14.880   8.351  -0.920  1.00 95.68           O  
ATOM    786  OE2 GLU A  48     -16.009   9.984   0.050  1.00 95.68           O  
ATOM    787  N   SER A  49     -11.924   8.351   3.988  1.00 95.45           N  
ATOM    788  H   SER A  49     -11.917   7.430   3.574  1.00 95.45           H  
ATOM    789  CA  SER A  49     -10.656   8.920   4.441  1.00 95.45           C  
ATOM    790  HA  SER A  49     -10.748  10.005   4.488  1.00 95.45           H  
ATOM    791  C   SER A  49      -9.533   8.570   3.478  1.00 95.45           C  
ATOM    792  CB  SER A  49     -10.306   8.419   5.849  1.00 95.45           C  
ATOM    793  HB2 SER A  49     -11.104   8.691   6.540  1.00 95.45           H  
ATOM    794  HB3 SER A  49      -9.386   8.902   6.179  1.00 95.45           H  
ATOM    795  O   SER A  49      -9.440   7.425   3.030  1.00 95.45           O  
ATOM    796  OG  SER A  49     -10.125   7.011   5.863  1.00 95.45           O  
ATOM    797  HG  SER A  49      -9.699   6.771   5.037  1.00 95.45           H  
ATOM    798  N   LEU A  50      -8.641   9.526   3.228  1.00 97.16           N  
ATOM    799  H   LEU A  50      -8.788  10.435   3.642  1.00 97.16           H  
ATOM    800  CA  LEU A  50      -7.381   9.316   2.522  1.00 97.16           C  
ATOM    801  HA  LEU A  50      -7.337   8.290   2.155  1.00 97.16           H  
ATOM    802  C   LEU A  50      -6.233   9.531   3.509  1.00 97.16           C  
ATOM    803  CB  LEU A  50      -7.325  10.271   1.318  1.00 97.16           C  
ATOM    804  HB2 LEU A  50      -7.345  11.295   1.691  1.00 97.16           H  
ATOM    805  HB3 LEU A  50      -8.217  10.122   0.709  1.00 97.16           H  
ATOM    806  O   LEU A  50      -6.042  10.636   4.010  1.00 97.16           O  
ATOM    807  CG  LEU A  50      -6.083  10.097   0.425  1.00 97.16           C  
ATOM    808  HG  LEU A  50      -5.178  10.179   1.027  1.00 97.16           H  
ATOM    809  CD1 LEU A  50      -6.083   8.752  -0.301  1.00 97.16           C  
ATOM    810 HD11 LEU A  50      -5.225   8.702  -0.972  1.00 97.16           H  
ATOM    811 HD12 LEU A  50      -6.013   7.933   0.414  1.00 97.16           H  
ATOM    812 HD13 LEU A  50      -6.995   8.660  -0.891  1.00 97.16           H  
ATOM    813  CD2 LEU A  50      -6.072  11.200  -0.632  1.00 97.16           C  
ATOM    814 HD21 LEU A  50      -5.200  11.087  -1.277  1.00 97.16           H  
ATOM    815 HD22 LEU A  50      -6.973  11.149  -1.242  1.00 97.16           H  
ATOM    816 HD23 LEU A  50      -6.017  12.174  -0.146  1.00 97.16           H  
ATOM    817  N   SER A  51      -5.487   8.474   3.819  1.00 97.18           N  
ATOM    818  H   SER A  51      -5.712   7.584   3.397  1.00 97.18           H  
ATOM    819  CA  SER A  51      -4.431   8.512   4.839  1.00 97.18           C  
ATOM    820  HA  SER A  51      -4.305   9.531   5.207  1.00 97.18           H  
ATOM    821  C   SER A  51      -3.092   8.074   4.266  1.00 97.18           C  
ATOM    822  CB  SER A  51      -4.811   7.637   6.035  1.00 97.18           C  
ATOM    823  HB2 SER A  51      -4.892   6.599   5.710  1.00 97.18           H  
ATOM    824  HB3 SER A  51      -4.036   7.710   6.799  1.00 97.18           H  
ATOM    825  O   SER A  51      -3.037   7.146   3.463  1.00 97.18           O  
ATOM    826  OG  SER A  51      -6.052   8.046   6.579  1.00 97.18           O  
ATOM    827  HG  SER A  51      -6.141   8.995   6.467  1.00 97.18           H  
ATOM    828  N   GLU A  52      -2.003   8.724   4.677  1.00 96.65           N  
ATOM    829  H   GLU A  52      -2.092   9.462   5.361  1.00 96.65           H  
ATOM    830  CA  GLU A  52      -0.652   8.269   4.333  1.00 96.65           C  
ATOM    831  HA  GLU A  52      -0.598   8.097   3.258  1.00 96.65           H  
ATOM    832  C   GLU A  52      -0.341   6.930   5.008  1.00 96.65           C  
ATOM    833  CB  GLU A  52       0.413   9.320   4.687  1.00 96.65           C  
ATOM    834  HB2 GLU A  52       0.408   9.500   5.762  1.00 96.65           H  
ATOM    835  HB3 GLU A  52       1.384   8.911   4.408  1.00 96.65           H  
ATOM    836  O   GLU A  52      -0.768   6.676   6.136  1.00 96.65           O  
ATOM    837  CG  GLU A  52       0.207  10.651   3.944  1.00 96.65           C  
ATOM    838  HG2 GLU A  52      -0.049  10.432   2.908  1.00 96.65           H  
ATOM    839  HG3 GLU A  52      -0.634  11.184   4.389  1.00 96.65           H  
ATOM    840  CD  GLU A  52       1.451  11.556   3.949  1.00 96.65           C  
ATOM    841  OE1 GLU A  52       1.558  12.373   3.000  1.00 96.65           O  
ATOM    842  OE2 GLU A  52       2.330  11.396   4.824  1.00 96.65           O  
ATOM    843  N   VAL A  53       0.415   6.079   4.312  1.00 96.69           N  
ATOM    844  H   VAL A  53       0.732   6.348   3.392  1.00 96.69           H  
ATOM    845  CA  VAL A  53       0.876   4.792   4.836  1.00 96.69           C  
ATOM    846  HA  VAL A  53       0.707   4.776   5.913  1.00 96.69           H  
ATOM    847  C   VAL A  53       2.379   4.645   4.622  1.00 96.69           C  
ATOM    848  CB  VAL A  53       0.064   3.625   4.241  1.00 96.69           C  
ATOM    849  HB  VAL A  53      -0.992   3.822   4.425  1.00 96.69           H  
ATOM    850  O   VAL A  53       2.897   4.857   3.523  1.00 96.69           O  
ATOM    851  CG1 VAL A  53       0.203   3.465   2.722  1.00 96.69           C  
ATOM    852 HG11 VAL A  53       1.249   3.333   2.444  1.00 96.69           H  
ATOM    853 HG12 VAL A  53      -0.364   2.599   2.383  1.00 96.69           H  
ATOM    854 HG13 VAL A  53      -0.183   4.355   2.225  1.00 96.69           H  
ATOM    855  CG2 VAL A  53       0.403   2.313   4.955  1.00 96.69           C  
ATOM    856 HG21 VAL A  53       0.153   2.403   6.012  1.00 96.69           H  
ATOM    857 HG22 VAL A  53       1.466   2.090   4.867  1.00 96.69           H  
ATOM    858 HG23 VAL A  53      -0.182   1.500   4.526  1.00 96.69           H  
ATOM    859  N   ASN A  54       3.103   4.248   5.667  1.00 96.10           N  
ATOM    860  H   ASN A  54       2.643   4.050   6.544  1.00 96.10           H  
ATOM    861  CA  ASN A  54       4.532   3.996   5.567  1.00 96.10           C  
ATOM    862  HA  ASN A  54       4.939   4.624   4.775  1.00 96.10           H  
ATOM    863  C   ASN A  54       4.795   2.541   5.164  1.00 96.10           C  
ATOM    864  CB  ASN A  54       5.239   4.422   6.858  1.00 96.10           C  
ATOM    865  HB2 ASN A  54       4.944   5.442   7.101  1.00 96.10           H  
ATOM    866  HB3 ASN A  54       4.943   3.770   7.679  1.00 96.10           H  
ATOM    867  O   ASN A  54       5.101   1.682   5.994  1.00 96.10           O  
ATOM    868  CG  ASN A  54       6.749   4.381   6.698  1.00 96.10           C  
ATOM    869  ND2 ASN A  54       7.474   4.921   7.648  1.00 96.10           N  
ATOM    870 HD21 ASN A  54       8.449   5.048   7.414  1.00 96.10           H  
ATOM    871 HD22 ASN A  54       7.009   5.459   8.365  1.00 96.10           H  
ATOM    872  OD1 ASN A  54       7.310   3.884   5.732  1.00 96.10           O  
ATOM    873  N   LEU A  55       4.734   2.276   3.857  1.00 95.58           N  
ATOM    874  H   LEU A  55       4.417   3.011   3.241  1.00 95.58           H  
ATOM    875  CA  LEU A  55       5.048   0.955   3.304  1.00 95.58           C  
ATOM    876  HA  LEU A  55       4.515   0.206   3.890  1.00 95.58           H  
ATOM    877  C   LEU A  55       6.530   0.582   3.415  1.00 95.58           C  
ATOM    878  CB  LEU A  55       4.585   0.851   1.840  1.00 95.58           C  
ATOM    879  HB2 LEU A  55       5.157   1.557   1.237  1.00 95.58           H  
ATOM    880  HB3 LEU A  55       4.819  -0.151   1.480  1.00 95.58           H  
ATOM    881  O   LEU A  55       6.878  -0.551   3.118  1.00 95.58           O  
ATOM    882  CG  LEU A  55       3.090   1.106   1.606  1.00 95.58           C  
ATOM    883  HG  LEU A  55       2.892   2.166   1.764  1.00 95.58           H  
ATOM    884  CD1 LEU A  55       2.732   0.752   0.166  1.00 95.58           C  
ATOM    885 HD11 LEU A  55       3.360   1.321  -0.520  1.00 95.58           H  
ATOM    886 HD12 LEU A  55       2.886  -0.313  -0.011  1.00 95.58           H  
ATOM    887 HD13 LEU A  55       1.689   1.004  -0.022  1.00 95.58           H  
ATOM    888  CD2 LEU A  55       2.198   0.270   2.525  1.00 95.58           C  
ATOM    889 HD21 LEU A  55       1.151   0.403   2.254  1.00 95.58           H  
ATOM    890 HD22 LEU A  55       2.330   0.583   3.561  1.00 95.58           H  
ATOM    891 HD23 LEU A  55       2.475  -0.781   2.449  1.00 95.58           H  
ATOM    892  N   LEU A  56       7.413   1.486   3.839  1.00 94.54           N  
ATOM    893  H   LEU A  56       7.072   2.394   4.118  1.00 94.54           H  
ATOM    894  CA  LEU A  56       8.856   1.241   3.960  1.00 94.54           C  
ATOM    895  HA  LEU A  56       9.081   0.225   3.634  1.00 94.54           H  
ATOM    896  C   LEU A  56       9.336   1.305   5.409  1.00 94.54           C  
ATOM    897  CB  LEU A  56       9.618   2.212   3.054  1.00 94.54           C  
ATOM    898  HB2 LEU A  56      10.689   2.044   3.169  1.00 94.54           H  
ATOM    899  HB3 LEU A  56       9.400   3.229   3.379  1.00 94.54           H  
ATOM    900  O   LEU A  56      10.524   1.480   5.683  1.00 94.54           O  
ATOM    901  CG  LEU A  56       9.260   2.070   1.571  1.00 94.54           C  
ATOM    902  HG  LEU A  56       8.194   2.247   1.430  1.00 94.54           H  
ATOM    903  CD1 LEU A  56      10.048   3.124   0.813  1.00 94.54           C  
ATOM    904 HD11 LEU A  56       9.749   4.114   1.157  1.00 94.54           H  
ATOM    905 HD12 LEU A  56      11.117   2.995   0.981  1.00 94.54           H  
ATOM    906 HD13 LEU A  56       9.846   3.030  -0.254  1.00 94.54           H  
ATOM    907  CD2 LEU A  56       9.602   0.702   0.994  1.00 94.54           C  
ATOM    908 HD21 LEU A  56      10.653   0.470   1.163  1.00 94.54           H  
ATOM    909 HD22 LEU A  56       8.980  -0.059   1.466  1.00 94.54           H  
ATOM    910 HD23 LEU A  56       9.386   0.690  -0.075  1.00 94.54           H  
ATOM    911  N   LYS A  57       8.423   1.156   6.369  1.00 93.66           N  
ATOM    912  H   LYS A  57       7.456   1.079   6.090  1.00 93.66           H  
ATOM    913  CA  LYS A  57       8.742   1.243   7.791  1.00 93.66           C  
ATOM    914  HA  LYS A  57       9.123   2.246   7.983  1.00 93.66           H  
ATOM    915  C   LYS A  57       9.809   0.216   8.169  1.00 93.66           C  
ATOM    916  CB  LYS A  57       7.442   1.050   8.563  1.00 93.66           C  
ATOM    917  HB2 LYS A  57       7.117   0.013   8.482  1.00 93.66           H  
ATOM    918  HB3 LYS A  57       6.680   1.676   8.099  1.00 93.66           H  
ATOM    919  O   LYS A  57       9.603  -0.986   8.040  1.00 93.66           O  
ATOM    920  CG  LYS A  57       7.557   1.453  10.037  1.00 93.66           C  
ATOM    921  HG2 LYS A  57       8.275   0.821  10.560  1.00 93.66           H  
ATOM    922  HG3 LYS A  57       7.855   2.499  10.110  1.00 93.66           H  
ATOM    923  CD  LYS A  57       6.160   1.269  10.624  1.00 93.66           C  
ATOM    924  HD2 LYS A  57       5.448   1.773   9.971  1.00 93.66           H  
ATOM    925  HD3 LYS A  57       5.920   0.206  10.620  1.00 93.66           H  
ATOM    926  CE  LYS A  57       5.970   1.829  12.028  1.00 93.66           C  
ATOM    927  HE2 LYS A  57       6.308   2.865  12.047  1.00 93.66           H  
ATOM    928  HE3 LYS A  57       6.549   1.243  12.742  1.00 93.66           H  
ATOM    929  NZ  LYS A  57       4.521   1.765  12.333  1.00 93.66           N  
ATOM    930  HZ1 LYS A  57       3.996   2.255  11.624  1.00 93.66           H  
ATOM    931  HZ2 LYS A  57       4.193   0.811  12.271  1.00 93.66           H  
ATOM    932  HZ3 LYS A  57       4.282   2.167  13.228  1.00 93.66           H  
ATOM    933  N   GLY A  58      10.956   0.687   8.656  1.00 89.89           N  
ATOM    934  H   GLY A  58      11.098   1.686   8.626  1.00 89.89           H  
ATOM    935  CA  GLY A  58      12.092  -0.168   9.023  1.00 89.89           C  
ATOM    936  HA2 GLY A  58      11.727  -1.030   9.581  1.00 89.89           H  
ATOM    937  HA3 GLY A  58      12.765   0.401   9.664  1.00 89.89           H  
ATOM    938  C   GLY A  58      12.922  -0.701   7.847  1.00 89.89           C  
ATOM    939  O   GLY A  58      13.879  -1.431   8.087  1.00 89.89           O  
ATOM    940  N   VAL A  59      12.597  -0.331   6.606  1.00 89.37           N  
ATOM    941  H   VAL A  59      11.832   0.313   6.468  1.00 89.37           H  
ATOM    942  CA  VAL A  59      13.377  -0.687   5.417  1.00 89.37           C  
ATOM    943  HA  VAL A  59      13.769  -1.696   5.542  1.00 89.37           H  
ATOM    944  C   VAL A  59      14.556   0.279   5.284  1.00 89.37           C  
ATOM    945  CB  VAL A  59      12.489  -0.678   4.156  1.00 89.37           C  
ATOM    946  HB  VAL A  59      12.096   0.325   3.990  1.00 89.37           H  
ATOM    947  O   VAL A  59      14.379   1.496   5.323  1.00 89.37           O  
ATOM    948  CG1 VAL A  59      13.275  -1.089   2.912  1.00 89.37           C  
ATOM    949 HG11 VAL A  59      13.652  -2.100   3.065  1.00 89.37           H  
ATOM    950 HG12 VAL A  59      12.621  -1.078   2.040  1.00 89.37           H  
ATOM    951 HG13 VAL A  59      14.101  -0.403   2.727  1.00 89.37           H  
ATOM    952  CG2 VAL A  59      11.318  -1.664   4.294  1.00 89.37           C  
ATOM    953 HG21 VAL A  59      10.667  -1.363   5.115  1.00 89.37           H  
ATOM    954 HG22 VAL A  59      11.690  -2.670   4.487  1.00 89.37           H  
ATOM    955 HG23 VAL A  59      10.726  -1.671   3.379  1.00 89.37           H  
ATOM    956  N   LYS A  60      15.773  -0.253   5.116  1.00 86.16           N  
ATOM    957  H   LYS A  60      15.852  -1.257   5.047  1.00 86.16           H  
ATOM    958  CA  LYS A  60      16.972   0.566   4.888  1.00 86.16           C  
ATOM    959  HA  LYS A  60      16.901   1.474   5.486  1.00 86.16           H  
ATOM    960  C   LYS A  60      17.037   0.988   3.421  1.00 86.16           C  
ATOM    961  CB  LYS A  60      18.243  -0.187   5.312  1.00 86.16           C  
ATOM    962  HB2 LYS A  60      18.275  -1.152   4.807  1.00 86.16           H  
ATOM    963  HB3 LYS A  60      19.109   0.392   4.991  1.00 86.16           H  
ATOM    964  O   LYS A  60      17.134   0.142   2.536  1.00 86.16           O  
ATOM    965  CG  LYS A  60      18.333  -0.396   6.834  1.00 86.16           C  
ATOM    966  HG2 LYS A  60      18.301   0.572   7.334  1.00 86.16           H  
ATOM    967  HG3 LYS A  60      17.488  -0.997   7.170  1.00 86.16           H  
ATOM    968  CD  LYS A  60      19.641  -1.115   7.202  1.00 86.16           C  
ATOM    969  HD2 LYS A  60      20.486  -0.512   6.868  1.00 86.16           H  
ATOM    970  HD3 LYS A  60      19.670  -2.075   6.686  1.00 86.16           H  
ATOM    971  CE  LYS A  60      19.746  -1.350   8.716  1.00 86.16           C  
ATOM    972  HE2 LYS A  60      19.744  -0.383   9.218  1.00 86.16           H  
ATOM    973  HE3 LYS A  60      18.863  -1.899   9.042  1.00 86.16           H  
ATOM    974  NZ  LYS A  60      20.974  -2.111   9.073  1.00 86.16           N  
ATOM    975  HZ1 LYS A  60      21.808  -1.619   8.784  1.00 86.16           H  
ATOM    976  HZ2 LYS A  60      20.980  -3.017   8.627  1.00 86.16           H  
ATOM    977  HZ3 LYS A  60      21.032  -2.266  10.069  1.00 86.16           H  
ATOM    978  N   LEU A  61      16.986   2.292   3.167  1.00 89.56           N  
ATOM    979  H   LEU A  61      16.929   2.933   3.945  1.00 89.56           H  
ATOM    980  CA  LEU A  61      17.129   2.852   1.823  1.00 89.56           C  
ATOM    981  HA  LEU A  61      16.806   2.109   1.094  1.00 89.56           H  
ATOM    982  C   LEU A  61      18.599   3.133   1.503  1.00 89.56           C  
ATOM    983  CB  LEU A  61      16.232   4.094   1.665  1.00 89.56           C  
ATOM    984  HB2 LEU A  61      16.341   4.475   0.649  1.00 89.56           H  
ATOM    985  HB3 LEU A  61      16.582   4.868   2.348  1.00 89.56           H  
ATOM    986  O   LEU A  61      19.419   3.294   2.403  1.00 89.56           O  
ATOM    987  CG  LEU A  61      14.738   3.831   1.939  1.00 89.56           C  
ATOM    988  HG  LEU A  61      14.609   3.551   2.984  1.00 89.56           H  
ATOM    989  CD1 LEU A  61      13.935   5.109   1.687  1.00 89.56           C  
ATOM    990 HD11 LEU A  61      12.882   4.931   1.904  1.00 89.56           H  
ATOM    991 HD12 LEU A  61      14.040   5.429   0.651  1.00 89.56           H  
ATOM    992 HD13 LEU A  61      14.295   5.902   2.343  1.00 89.56           H  
ATOM    993  CD2 LEU A  61      14.163   2.713   1.063  1.00 89.56           C  
ATOM    994 HD21 LEU A  61      14.196   2.992   0.010  1.00 89.56           H  
ATOM    995 HD22 LEU A  61      14.705   1.780   1.219  1.00 89.56           H  
ATOM    996 HD23 LEU A  61      13.133   2.525   1.365  1.00 89.56           H  
ATOM    997  N   ILE A  62      18.918   3.172   0.211  1.00 85.31           N  
ATOM    998  H   ILE A  62      18.176   3.082  -0.468  1.00 85.31           H  
ATOM    999  CA  ILE A  62      20.252   3.508  -0.295  1.00 85.31           C  
ATOM   1000  HA  ILE A  62      20.946   3.591   0.541  1.00 85.31           H  
ATOM   1001  C   ILE A  62      20.177   4.879  -0.970  1.00 85.31           C  
ATOM   1002  CB  ILE A  62      20.783   2.407  -1.246  1.00 85.31           C  
ATOM   1003  HB  ILE A  62      20.113   2.344  -2.104  1.00 85.31           H  
ATOM   1004  O   ILE A  62      19.255   5.141  -1.750  1.00 85.31           O  
ATOM   1005  CG1 ILE A  62      20.820   1.024  -0.551  1.00 85.31           C  
ATOM   1006 HG12 ILE A  62      21.509   1.060   0.293  1.00 85.31           H  
ATOM   1007 HG13 ILE A  62      19.831   0.794  -0.154  1.00 85.31           H  
ATOM   1008  CG2 ILE A  62      22.191   2.768  -1.757  1.00 85.31           C  
ATOM   1009 HG21 ILE A  62      22.165   3.710  -2.305  1.00 85.31           H  
ATOM   1010 HG22 ILE A  62      22.877   2.870  -0.916  1.00 85.31           H  
ATOM   1011 HG23 ILE A  62      22.557   2.007  -2.446  1.00 85.31           H  
ATOM   1012  CD1 ILE A  62      21.213  -0.141  -1.471  1.00 85.31           C  
ATOM   1013 HD11 ILE A  62      20.633  -0.107  -2.394  1.00 85.31           H  
ATOM   1014 HD12 ILE A  62      21.014  -1.083  -0.961  1.00 85.31           H  
ATOM   1015 HD13 ILE A  62      22.276  -0.098  -1.708  1.00 85.31           H  
ATOM   1016  N   ASP A  63      21.153   5.741  -0.709  1.00 86.16           N  
ATOM   1017  H   ASP A  63      21.841   5.532  -0.000  1.00 86.16           H  
ATOM   1018  CA  ASP A  63      21.237   7.041  -1.371  1.00 86.16           C  
ATOM   1019  HA  ASP A  63      20.301   7.571  -1.196  1.00 86.16           H  
ATOM   1020  C   ASP A  63      21.399   6.890  -2.884  1.00 86.16           C  
ATOM   1021  CB  ASP A  63      22.369   7.887  -0.778  1.00 86.16           C  
ATOM   1022  HB2 ASP A  63      22.509   8.770  -1.402  1.00 86.16           H  
ATOM   1023  HB3 ASP A  63      23.295   7.312  -0.788  1.00 86.16           H  
ATOM   1024  O   ASP A  63      22.109   6.008  -3.374  1.00 86.16           O  
ATOM   1025  CG  ASP A  63      22.056   8.357   0.644  1.00 86.16           C  
ATOM   1026  OD1 ASP A  63      20.851   8.437   0.979  1.00 86.16           O  
ATOM   1027  OD2 ASP A  63      23.029   8.625   1.374  1.00 86.16           O  
ATOM   1028  N   SER A  64      20.689   7.740  -3.630  1.00 85.27           N  
ATOM   1029  H   SER A  64      20.197   8.483  -3.155  1.00 85.27           H  
ATOM   1030  CA  SER A  64      20.635   7.710  -5.101  1.00 85.27           C  
ATOM   1031  HA  SER A  64      19.857   8.408  -5.409  1.00 85.27           H  
ATOM   1032  C   SER A  64      20.232   6.349  -5.692  1.00 85.27           C  
ATOM   1033  CB  SER A  64      21.952   8.227  -5.688  1.00 85.27           C  
ATOM   1034  HB2 SER A  64      22.768   7.563  -5.402  1.00 85.27           H  
ATOM   1035  HB3 SER A  64      21.885   8.259  -6.775  1.00 85.27           H  
ATOM   1036  O   SER A  64      20.552   6.039  -6.837  1.00 85.27           O  
ATOM   1037  OG  SER A  64      22.200   9.533  -5.200  1.00 85.27           O  
ATOM   1038  HG  SER A  64      23.139   9.612  -5.016  1.00 85.27           H  
ATOM   1039  N   GLY A  65      19.540   5.524  -4.905  1.00 87.26           N  
ATOM   1040  H   GLY A  65      19.354   5.828  -3.960  1.00 87.26           H  
ATOM   1041  CA  GLY A  65      19.033   4.226  -5.317  1.00 87.26           C  
ATOM   1042  HA2 GLY A  65      19.598   3.853  -6.171  1.00 87.26           H  
ATOM   1043  HA3 GLY A  65      19.168   3.526  -4.492  1.00 87.26           H  
ATOM   1044  C   GLY A  65      17.558   4.251  -5.698  1.00 87.26           C  
ATOM   1045  O   GLY A  65      16.928   5.289  -5.919  1.00 87.26           O  
ATOM   1046  N   TYR A  66      16.996   3.052  -5.728  1.00 88.59           N  
ATOM   1047  H   TYR A  66      17.575   2.246  -5.542  1.00 88.59           H  
ATOM   1048  CA  TYR A  66      15.609   2.787  -6.057  1.00 88.59           C  
ATOM   1049  HA  TYR A  66      15.029   3.706  -5.968  1.00 88.59           H  
ATOM   1050  C   TYR A  66      15.036   1.746  -5.103  1.00 88.59           C  
ATOM   1051  CB  TYR A  66      15.521   2.273  -7.491  1.00 88.59           C  
ATOM   1052  HB2 TYR A  66      14.486   2.028  -7.729  1.00 88.59           H  
ATOM   1053  HB3 TYR A  66      16.110   1.356  -7.515  1.00 88.59           H  
ATOM   1054  O   TYR A  66      15.757   0.915  -4.542  1.00 88.59           O  
ATOM   1055  CG  TYR A  66      16.075   3.194  -8.555  1.00 88.59           C  
ATOM   1056  CD1 TYR A  66      15.218   4.059  -9.260  1.00 88.59           C  
ATOM   1057  HD1 TYR A  66      14.163   4.076  -9.033  1.00 88.59           H  
ATOM   1058  CD2 TYR A  66      17.453   3.171  -8.842  1.00 88.59           C  
ATOM   1059  HD2 TYR A  66      18.109   2.523  -8.279  1.00 88.59           H  
ATOM   1060  CE1 TYR A  66      15.749   4.912 -10.247  1.00 88.59           C  
ATOM   1061  HE1 TYR A  66      15.110   5.593 -10.789  1.00 88.59           H  
ATOM   1062  CE2 TYR A  66      17.992   4.045  -9.801  1.00 88.59           C  
ATOM   1063  HE2 TYR A  66      19.059   4.076  -9.963  1.00 88.59           H  
ATOM   1064  OH  TYR A  66      17.649   5.775 -11.422  1.00 88.59           O  
ATOM   1065  HH  TYR A  66      18.608   5.792 -11.393  1.00 88.59           H  
ATOM   1066  CZ  TYR A  66      17.137   4.921 -10.502  1.00 88.59           C  
ATOM   1067  N   VAL A  67      13.718   1.778  -4.956  1.00 90.09           N  
ATOM   1068  H   VAL A  67      13.201   2.490  -5.451  1.00 90.09           H  
ATOM   1069  CA  VAL A  67      12.953   0.771  -4.233  1.00 90.09           C  
ATOM   1070  HA  VAL A  67      13.601  -0.088  -4.054  1.00 90.09           H  
ATOM   1071  C   VAL A  67      11.798   0.294  -5.103  1.00 90.09           C  
ATOM   1072  CB  VAL A  67      12.525   1.291  -2.850  1.00 90.09           C  
ATOM   1073  HB  VAL A  67      13.434   1.560  -2.312  1.00 90.09           H  
ATOM   1074  O   VAL A  67      11.015   1.097  -5.607  1.00 90.09           O  
ATOM   1075  CG1 VAL A  67      11.637   2.538  -2.893  1.00 90.09           C  
ATOM   1076 HG11 VAL A  67      10.662   2.299  -3.318  1.00 90.09           H  
ATOM   1077 HG12 VAL A  67      11.498   2.911  -1.878  1.00 90.09           H  
ATOM   1078 HG13 VAL A  67      12.112   3.320  -3.485  1.00 90.09           H  
ATOM   1079  CG2 VAL A  67      11.825   0.196  -2.042  1.00 90.09           C  
ATOM   1080 HG21 VAL A  67      12.433  -0.708  -2.039  1.00 90.09           H  
ATOM   1081 HG22 VAL A  67      11.696   0.535  -1.015  1.00 90.09           H  
ATOM   1082 HG23 VAL A  67      10.848  -0.031  -2.468  1.00 90.09           H  
ATOM   1083  N   CYS A  68      11.711  -1.020  -5.297  1.00 87.94           N  
ATOM   1084  H   CYS A  68      12.416  -1.600  -4.865  1.00 87.94           H  
ATOM   1085  CA  CYS A  68      10.567  -1.687  -5.903  1.00 87.94           C  
ATOM   1086  HA  CYS A  68      10.077  -1.011  -6.603  1.00 87.94           H  
ATOM   1087  C   CYS A  68       9.576  -2.086  -4.820  1.00 87.94           C  
ATOM   1088  CB  CYS A  68      11.021  -2.934  -6.663  1.00 87.94           C  
ATOM   1089  HB2 CYS A  68      11.825  -2.671  -7.351  1.00 87.94           H  
ATOM   1090  HB3 CYS A  68      11.371  -3.682  -5.952  1.00 87.94           H  
ATOM   1091  O   CYS A  68       9.959  -2.804  -3.894  1.00 87.94           O  
ATOM   1092  SG  CYS A  68       9.630  -3.605  -7.613  1.00 87.94           S  
ATOM   1093  HG  CYS A  68      10.166  -4.764  -8.007  1.00 87.94           H  
ATOM   1094  N   LEU A  69       8.314  -1.695  -4.974  1.00 88.95           N  
ATOM   1095  H   LEU A  69       8.083  -1.153  -5.794  1.00 88.95           H  
ATOM   1096  CA  LEU A  69       7.213  -2.248  -4.196  1.00 88.95           C  
ATOM   1097  HA  LEU A  69       7.580  -2.503  -3.202  1.00 88.95           H  
ATOM   1098  C   LEU A  69       6.737  -3.537  -4.880  1.00 88.95           C  
ATOM   1099  CB  LEU A  69       6.125  -1.172  -4.047  1.00 88.95           C  
ATOM   1100  HB2 LEU A  69       6.571  -0.286  -3.596  1.00 88.95           H  
ATOM   1101  HB3 LEU A  69       5.761  -0.897  -5.037  1.00 88.95           H  
ATOM   1102  O   LEU A  69       5.852  -3.512  -5.736  1.00 88.95           O  
ATOM   1103  CG  LEU A  69       4.929  -1.612  -3.183  1.00 88.95           C  
ATOM   1104  HG  LEU A  69       4.442  -2.474  -3.639  1.00 88.95           H  
ATOM   1105  CD1 LEU A  69       5.332  -1.974  -1.753  1.00 88.95           C  
ATOM   1106 HD11 LEU A  69       5.944  -2.876  -1.749  1.00 88.95           H  
ATOM   1107 HD12 LEU A  69       5.887  -1.154  -1.297  1.00 88.95           H  
ATOM   1108 HD13 LEU A  69       4.436  -2.175  -1.164  1.00 88.95           H  
ATOM   1109  CD2 LEU A  69       3.917  -0.471  -3.108  1.00 88.95           C  
ATOM   1110 HD21 LEU A  69       3.031  -0.794  -2.563  1.00 88.95           H  
ATOM   1111 HD22 LEU A  69       4.360   0.384  -2.597  1.00 88.95           H  
ATOM   1112 HD23 LEU A  69       3.626  -0.165  -4.113  1.00 88.95           H  
ATOM   1113  N   ALA A  70       7.359  -4.663  -4.526  1.00 84.26           N  
ATOM   1114  H   ALA A  70       8.045  -4.622  -3.786  1.00 84.26           H  
ATOM   1115  CA  ALA A  70       7.083  -5.960  -5.144  1.00 84.26           C  
ATOM   1116  HA  ALA A  70       7.033  -5.839  -6.226  1.00 84.26           H  
ATOM   1117  C   ALA A  70       5.739  -6.535  -4.682  1.00 84.26           C  
ATOM   1118  CB  ALA A  70       8.238  -6.916  -4.819  1.00 84.26           C  
ATOM   1119  HB1 ALA A  70       8.058  -7.877  -5.300  1.00 84.26           H  
ATOM   1120  HB2 ALA A  70       8.318  -7.068  -3.743  1.00 84.26           H  
ATOM   1121  HB3 ALA A  70       9.172  -6.503  -5.201  1.00 84.26           H  
ATOM   1122  O   ALA A  70       5.007  -7.132  -5.465  1.00 84.26           O  
ATOM   1123  N   GLY A  71       5.393  -6.327  -3.414  1.00 83.82           N  
ATOM   1124  H   GLY A  71       6.037  -5.835  -2.812  1.00 83.82           H  
ATOM   1125  CA  GLY A  71       4.181  -6.873  -2.830  1.00 83.82           C  
ATOM   1126  HA2 GLY A  71       3.395  -6.950  -3.581  1.00 83.82           H  
ATOM   1127  HA3 GLY A  71       4.413  -7.865  -2.442  1.00 83.82           H  
ATOM   1128  C   GLY A  71       3.673  -6.065  -1.657  1.00 83.82           C  
ATOM   1129  O   GLY A  71       4.446  -5.458  -0.921  1.00 83.82           O  
ATOM   1130  N   LEU A  72       2.365  -6.104  -1.452  1.00 90.69           N  
ATOM   1131  H   LEU A  72       1.781  -6.541  -2.151  1.00 90.69           H  
ATOM   1132  CA  LEU A  72       1.705  -5.553  -0.283  1.00 90.69           C  
ATOM   1133  HA  LEU A  72       2.442  -5.386   0.503  1.00 90.69           H  
ATOM   1134  C   LEU A  72       0.676  -6.553   0.233  1.00 90.69           C  
ATOM   1135  CB  LEU A  72       1.070  -4.207  -0.659  1.00 90.69           C  
ATOM   1136  HB2 LEU A  72       1.848  -3.532  -1.015  1.00 90.69           H  
ATOM   1137  HB3 LEU A  72       0.371  -4.375  -1.479  1.00 90.69           H  
ATOM   1138  O   LEU A  72      -0.199  -6.997  -0.507  1.00 90.69           O  
ATOM   1139  CG  LEU A  72       0.315  -3.541   0.504  1.00 90.69           C  
ATOM   1140  HG  LEU A  72      -0.442  -4.222   0.892  1.00 90.69           H  
ATOM   1141  CD1 LEU A  72       1.259  -3.156   1.637  1.00 90.69           C  
ATOM   1142 HD11 LEU A  72       1.599  -4.052   2.156  1.00 90.69           H  
ATOM   1143 HD12 LEU A  72       0.738  -2.527   2.358  1.00 90.69           H  
ATOM   1144 HD13 LEU A  72       2.119  -2.623   1.232  1.00 90.69           H  
ATOM   1145  CD2 LEU A  72      -0.392  -2.285   0.013  1.00 90.69           C  
ATOM   1146 HD21 LEU A  72      -1.105  -2.556  -0.765  1.00 90.69           H  
ATOM   1147 HD22 LEU A  72      -0.938  -1.817   0.833  1.00 90.69           H  
ATOM   1148 HD23 LEU A  72       0.340  -1.577  -0.376  1.00 90.69           H  
ATOM   1149  N   VAL A  73       0.758  -6.868   1.519  1.00 92.68           N  
ATOM   1150  H   VAL A  73       1.514  -6.478   2.062  1.00 92.68           H  
ATOM   1151  CA  VAL A  73      -0.275  -7.598   2.248  1.00 92.68           C  
ATOM   1152  HA  VAL A  73      -0.997  -8.009   1.543  1.00 92.68           H  
ATOM   1153  C   VAL A  73      -0.996  -6.610   3.149  1.00 92.68           C  
ATOM   1154  CB  VAL A  73       0.314  -8.771   3.049  1.00 92.68           C  
ATOM   1155  HB  VAL A  73       0.979  -8.393   3.826  1.00 92.68           H  
ATOM   1156  O   VAL A  73      -0.378  -5.959   3.992  1.00 92.68           O  
ATOM   1157  CG1 VAL A  73      -0.809  -9.583   3.709  1.00 92.68           C  
ATOM   1158 HG11 VAL A  73      -1.505  -9.944   2.952  1.00 92.68           H  
ATOM   1159 HG12 VAL A  73      -0.383 -10.433   4.243  1.00 92.68           H  
ATOM   1160 HG13 VAL A  73      -1.344  -8.965   4.430  1.00 92.68           H  
ATOM   1161  CG2 VAL A  73       1.113  -9.716   2.141  1.00 92.68           C  
ATOM   1162 HG21 VAL A  73       1.431 -10.594   2.703  1.00 92.68           H  
ATOM   1163 HG22 VAL A  73       2.005  -9.209   1.773  1.00 92.68           H  
ATOM   1164 HG23 VAL A  73       0.503 -10.023   1.291  1.00 92.68           H  
ATOM   1165  N   VAL A  74      -2.311  -6.516   2.976  1.00 95.51           N  
ATOM   1166  H   VAL A  74      -2.749  -7.081   2.263  1.00 95.51           H  
ATOM   1167  CA  VAL A  74      -3.180  -5.688   3.810  1.00 95.51           C  
ATOM   1168  HA  VAL A  74      -2.572  -5.100   4.498  1.00 95.51           H  
ATOM   1169  C   VAL A  74      -4.080  -6.603   4.616  1.00 95.51           C  
ATOM   1170  CB  VAL A  74      -4.013  -4.702   2.981  1.00 95.51           C  
ATOM   1171  HB  VAL A  74      -4.725  -5.271   2.383  1.00 95.51           H  
ATOM   1172  O   VAL A  74      -4.788  -7.440   4.054  1.00 95.51           O  
ATOM   1173  CG1 VAL A  74      -4.781  -3.742   3.902  1.00 95.51           C  
ATOM   1174 HG11 VAL A  74      -5.503  -4.291   4.506  1.00 95.51           H  
ATOM   1175 HG12 VAL A  74      -5.320  -3.005   3.307  1.00 95.51           H  
ATOM   1176 HG13 VAL A  74      -4.086  -3.224   4.563  1.00 95.51           H  
ATOM   1177  CG2 VAL A  74      -3.138  -3.889   2.022  1.00 95.51           C  
ATOM   1178 HG21 VAL A  74      -3.715  -3.080   1.574  1.00 95.51           H  
ATOM   1179 HG22 VAL A  74      -2.284  -3.479   2.562  1.00 95.51           H  
ATOM   1180 HG23 VAL A  74      -2.779  -4.534   1.219  1.00 95.51           H  
ATOM   1181  N   THR A  75      -4.064  -6.439   5.932  1.00 96.44           N  
ATOM   1182  H   THR A  75      -3.492  -5.697   6.309  1.00 96.44           H  
ATOM   1183  CA  THR A  75      -4.963  -7.139   6.850  1.00 96.44           C  
ATOM   1184  HA  THR A  75      -5.562  -7.864   6.298  1.00 96.44           H  
ATOM   1185  C   THR A  75      -5.907  -6.125   7.468  1.00 96.44           C  
ATOM   1186  CB  THR A  75      -4.187  -7.913   7.922  1.00 96.44           C  
ATOM   1187  HB  THR A  75      -3.654  -7.215   8.568  1.00 96.44           H  
ATOM   1188  O   THR A  75      -5.474  -5.072   7.920  1.00 96.44           O  
ATOM   1189  CG2 THR A  75      -5.096  -8.800   8.772  1.00 96.44           C  
ATOM   1190 HG21 THR A  75      -4.486  -9.356   9.484  1.00 96.44           H  
ATOM   1191 HG22 THR A  75      -5.641  -9.498   8.136  1.00 96.44           H  
ATOM   1192 HG23 THR A  75      -5.801  -8.184   9.331  1.00 96.44           H  
ATOM   1193  OG1 THR A  75      -3.250  -8.764   7.289  1.00 96.44           O  
ATOM   1194  HG1 THR A  75      -2.530  -8.184   7.030  1.00 96.44           H  
ATOM   1195  N   GLY A  76      -7.199  -6.425   7.478  1.00 96.23           N  
ATOM   1196  H   GLY A  76      -7.493  -7.326   7.127  1.00 96.23           H  
ATOM   1197  CA  GLY A  76      -8.207  -5.581   8.096  1.00 96.23           C  
ATOM   1198  HA2 GLY A  76      -8.894  -5.206   7.338  1.00 96.23           H  
ATOM   1199  HA3 GLY A  76      -7.732  -4.721   8.569  1.00 96.23           H  
ATOM   1200  C   GLY A  76      -8.999  -6.327   9.152  1.00 96.23           C  
ATOM   1201  O   GLY A  76      -9.334  -7.505   8.984  1.00 96.23           O  
ATOM   1202  N   GLU A  77      -9.320  -5.627  10.233  1.00 95.72           N  
ATOM   1203  H   GLU A  77      -8.979  -4.679  10.309  1.00 95.72           H  
ATOM   1204  CA  GLU A  77     -10.180  -6.122  11.299  1.00 95.72           C  
ATOM   1205  HA  GLU A  77     -10.694  -7.014  10.939  1.00 95.72           H  
ATOM   1206  C   GLU A  77     -11.250  -5.087  11.633  1.00 95.72           C  
ATOM   1207  CB  GLU A  77      -9.345  -6.548  12.517  1.00 95.72           C  
ATOM   1208  HB2 GLU A  77      -8.582  -7.242  12.163  1.00 95.72           H  
ATOM   1209  HB3 GLU A  77      -8.852  -5.684  12.962  1.00 95.72           H  
ATOM   1210  O   GLU A  77     -10.960  -3.956  12.030  1.00 95.72           O  
ATOM   1211  CG  GLU A  77     -10.227  -7.247  13.566  1.00 95.72           C  
ATOM   1212  HG2 GLU A  77     -10.772  -6.489  14.128  1.00 95.72           H  
ATOM   1213  HG3 GLU A  77     -10.964  -7.862  13.049  1.00 95.72           H  
ATOM   1214  CD  GLU A  77      -9.463  -8.172  14.530  1.00 95.72           C  
ATOM   1215  OE1 GLU A  77      -9.978  -8.392  15.646  1.00 95.72           O  
ATOM   1216  OE2 GLU A  77      -8.485  -8.843  14.108  1.00 95.72           O  
ATOM   1217  N   TRP A  78     -12.507  -5.486  11.457  1.00 95.32           N  
ATOM   1218  H   TRP A  78     -12.677  -6.429  11.136  1.00 95.32           H  
ATOM   1219  CA  TRP A  78     -13.649  -4.688  11.870  1.00 95.32           C  
ATOM   1220  HA  TRP A  78     -13.528  -3.669  11.504  1.00 95.32           H  
ATOM   1221  C   TRP A  78     -13.718  -4.652  13.392  1.00 95.32           C  
ATOM   1222  CB  TRP A  78     -14.932  -5.270  11.274  1.00 95.32           C  
ATOM   1223  HB2 TRP A  78     -14.998  -6.333  11.507  1.00 95.32           H  
ATOM   1224  HB3 TRP A  78     -15.786  -4.777  11.740  1.00 95.32           H  
ATOM   1225  O   TRP A  78     -13.844  -5.688  14.043  1.00 95.32           O  
ATOM   1226  CG  TRP A  78     -15.051  -5.076   9.800  1.00 95.32           C  
ATOM   1227  CD1 TRP A  78     -14.777  -5.993   8.848  1.00 95.32           C  
ATOM   1228  HD1 TRP A  78     -14.431  -6.996   9.049  1.00 95.32           H  
ATOM   1229  CD2 TRP A  78     -15.450  -3.869   9.093  1.00 95.32           C  
ATOM   1230  CE2 TRP A  78     -15.446  -4.146   7.695  1.00 95.32           C  
ATOM   1231  CE3 TRP A  78     -15.816  -2.570   9.498  1.00 95.32           C  
ATOM   1232  HE3 TRP A  78     -15.799  -2.319  10.549  1.00 95.32           H  
ATOM   1233  NE1 TRP A  78     -14.997  -5.447   7.599  1.00 95.32           N  
ATOM   1234  HE1 TRP A  78     -14.883  -5.969   6.742  1.00 95.32           H  
ATOM   1235  CH2 TRP A  78     -16.242  -1.919   7.188  1.00 95.32           C  
ATOM   1236  HH2 TRP A  78     -16.554  -1.168   6.477  1.00 95.32           H  
ATOM   1237  CZ2 TRP A  78     -15.867  -3.202   6.752  1.00 95.32           C  
ATOM   1238  HZ2 TRP A  78     -15.890  -3.461   5.703  1.00 95.32           H  
ATOM   1239  CZ3 TRP A  78     -16.193  -1.599   8.554  1.00 95.32           C  
ATOM   1240  HZ3 TRP A  78     -16.452  -0.603   8.882  1.00 95.32           H  
ATOM   1241  N   ASN A  79     -13.753  -3.461  13.972  1.00 95.18           N  
ATOM   1242  H   ASN A  79     -13.696  -2.645  13.379  1.00 95.18           H  
ATOM   1243  CA  ASN A  79     -13.945  -3.241  15.406  1.00 95.18           C  
ATOM   1244  HA  ASN A  79     -13.488  -4.066  15.953  1.00 95.18           H  
ATOM   1245  C   ASN A  79     -15.446  -3.212  15.765  1.00 95.18           C  
ATOM   1246  CB  ASN A  79     -13.215  -1.962  15.815  1.00 95.18           C  
ATOM   1247  HB2 ASN A  79     -13.300  -1.811  16.891  1.00 95.18           H  
ATOM   1248  HB3 ASN A  79     -13.731  -1.139  15.320  1.00 95.18           H  
ATOM   1249  O   ASN A  79     -15.887  -2.455  16.624  1.00 95.18           O  
ATOM   1250  CG  ASN A  79     -11.741  -1.923  15.447  1.00 95.18           C  
ATOM   1251  ND2 ASN A  79     -11.250  -0.752  15.118  1.00 95.18           N  
ATOM   1252 HD21 ASN A  79     -10.287  -0.684  14.820  1.00 95.18           H  
ATOM   1253 HD22 ASN A  79     -11.860   0.052  15.110  1.00 95.18           H  
ATOM   1254  OD1 ASN A  79     -11.026  -2.913  15.449  1.00 95.18           O  
ATOM   1255  N   LEU A  80     -16.243  -4.025  15.069  1.00 92.99           N  
ATOM   1256  H   LEU A  80     -15.808  -4.615  14.374  1.00 92.99           H  
ATOM   1257  CA  LEU A  80     -17.697  -4.110  15.194  1.00 92.99           C  
ATOM   1258  HA  LEU A  80     -18.045  -3.331  15.873  1.00 92.99           H  
ATOM   1259  C   LEU A  80     -18.114  -5.478  15.758  1.00 92.99           C  
ATOM   1260  CB  LEU A  80     -18.337  -3.877  13.814  1.00 92.99           C  
ATOM   1261  HB2 LEU A  80     -19.421  -3.924  13.922  1.00 92.99           H  
ATOM   1262  HB3 LEU A  80     -18.040  -4.695  13.158  1.00 92.99           H  
ATOM   1263  O   LEU A  80     -17.364  -6.448  15.598  1.00 92.99           O  
ATOM   1264  CG  LEU A  80     -17.971  -2.544  13.135  1.00 92.99           C  
ATOM   1265  HG  LEU A  80     -16.890  -2.475  13.018  1.00 92.99           H  
ATOM   1266  CD1 LEU A  80     -18.594  -2.513  11.740  1.00 92.99           C  
ATOM   1267 HD11 LEU A  80     -18.269  -1.612  11.220  1.00 92.99           H  
ATOM   1268 HD12 LEU A  80     -18.257  -3.378  11.168  1.00 92.99           H  
ATOM   1269 HD13 LEU A  80     -19.681  -2.527  11.812  1.00 92.99           H  
ATOM   1270  CD2 LEU A  80     -18.467  -1.331  13.924  1.00 92.99           C  
ATOM   1271 HD21 LEU A  80     -18.249  -0.418  13.368  1.00 92.99           H  
ATOM   1272 HD22 LEU A  80     -17.947  -1.272  14.880  1.00 92.99           H  
ATOM   1273 HD23 LEU A  80     -19.541  -1.401  14.094  1.00 92.99           H  
ATOM   1274  N   PRO A  81     -19.292  -5.599  16.390  1.00 89.14           N  
ATOM   1275  CA  PRO A  81     -19.894  -6.898  16.674  1.00 89.14           C  
ATOM   1276  HA  PRO A  81     -19.256  -7.434  17.376  1.00 89.14           H  
ATOM   1277  C   PRO A  81     -20.075  -7.746  15.406  1.00 89.14           C  
ATOM   1278  CB  PRO A  81     -21.241  -6.589  17.338  1.00 89.14           C  
ATOM   1279  HB2 PRO A  81     -21.485  -7.313  18.116  1.00 89.14           H  
ATOM   1280  HB3 PRO A  81     -22.028  -6.562  16.585  1.00 89.14           H  
ATOM   1281  O   PRO A  81     -20.146  -7.225  14.289  1.00 89.14           O  
ATOM   1282  CG  PRO A  81     -21.050  -5.186  17.914  1.00 89.14           C  
ATOM   1283  HG2 PRO A  81     -21.998  -4.656  18.012  1.00 89.14           H  
ATOM   1284  HG3 PRO A  81     -20.544  -5.249  18.877  1.00 89.14           H  
ATOM   1285  CD  PRO A  81     -20.127  -4.522  16.895  1.00 89.14           C  
ATOM   1286  HD2 PRO A  81     -20.715  -4.094  16.083  1.00 89.14           H  
ATOM   1287  HD3 PRO A  81     -19.533  -3.749  17.383  1.00 89.14           H  
ATOM   1288  N   ASP A  82     -20.181  -9.062  15.580  1.00 84.68           N  
ATOM   1289  H   ASP A  82     -20.125  -9.452  16.510  1.00 84.68           H  
ATOM   1290  CA  ASP A  82     -20.521  -9.958  14.474  1.00 84.68           C  
ATOM   1291  HA  ASP A  82     -19.806  -9.793  13.667  1.00 84.68           H  
ATOM   1292  C   ASP A  82     -21.926  -9.626  13.923  1.00 84.68           C  
ATOM   1293  CB  ASP A  82     -20.400 -11.430  14.913  1.00 84.68           C  
ATOM   1294  HB2 ASP A  82     -21.010 -11.584  15.803  1.00 84.68           H  
ATOM   1295  HB3 ASP A  82     -20.805 -12.060  14.121  1.00 84.68           H  
ATOM   1296  O   ASP A  82     -22.790  -9.111  14.633  1.00 84.68           O  
ATOM   1297  CG  ASP A  82     -18.958 -11.898  15.192  1.00 84.68           C  
ATOM   1298  OD1 ASP A  82     -18.003 -11.264  14.684  1.00 84.68           O  
ATOM   1299  OD2 ASP A  82     -18.809 -12.925  15.893  1.00 84.68           O  
ATOM   1300  N   ASN A  83     -22.163  -9.934  12.642  1.00 80.51           N  
ATOM   1301  H   ASN A  83     -21.426 -10.407  12.140  1.00 80.51           H  
ATOM   1302  CA  ASN A  83     -23.422  -9.681  11.917  1.00 80.51           C  
ATOM   1303  HA  ASN A  83     -23.267 -10.072  10.912  1.00 80.51           H  
ATOM   1304  C   ASN A  83     -23.796  -8.200  11.697  1.00 80.51           C  
ATOM   1305  CB  ASN A  83     -24.573 -10.507  12.522  1.00 80.51           C  
ATOM   1306  HB2 ASN A  83     -24.829 -10.115  13.506  1.00 80.51           H  
ATOM   1307  HB3 ASN A  83     -25.457 -10.419  11.890  1.00 80.51           H  
ATOM   1308  O   ASN A  83     -24.932  -7.895  11.323  1.00 80.51           O  
ATOM   1309  CG  ASN A  83     -24.231 -11.976  12.626  1.00 80.51           C  
ATOM   1310  ND2 ASN A  83     -24.471 -12.587  13.761  1.00 80.51           N  
ATOM   1311 HD21 ASN A  83     -24.812 -12.063  14.554  1.00 80.51           H  
ATOM   1312 HD22 ASN A  83     -24.207 -13.560  13.814  1.00 80.51           H  
ATOM   1313  OD1 ASN A  83     -23.739 -12.586  11.692  1.00 80.51           O  
ATOM   1314  N   CYS A  84     -22.855  -7.266  11.852  1.00 88.71           N  
ATOM   1315  H   CYS A  84     -21.971  -7.515  12.273  1.00 88.71           H  
ATOM   1316  CA  CYS A  84     -23.067  -5.892  11.406  1.00 88.71           C  
ATOM   1317  HA  CYS A  84     -24.009  -5.550  11.833  1.00 88.71           H  
ATOM   1318  C   CYS A  84     -23.203  -5.804   9.876  1.00 88.71           C  
ATOM   1319  CB  CYS A  84     -21.958  -4.976  11.935  1.00 88.71           C  
ATOM   1320  HB2 CYS A  84     -20.983  -5.435  11.774  1.00 88.71           H  
ATOM   1321  HB3 CYS A  84     -21.984  -4.021  11.411  1.00 88.71           H  
ATOM   1322  O   CYS A  84     -22.442  -6.404   9.111  1.00 88.71           O  
ATOM   1323  SG  CYS A  84     -22.217  -4.686  13.708  1.00 88.71           S  
ATOM   1324  HG  CYS A  84     -23.487  -4.275  13.659  1.00 88.71           H  
ATOM   1325  N   ARG A  85     -24.177  -5.007   9.423  1.00 91.76           N  
ATOM   1326  H   ARG A  85     -24.736  -4.523  10.111  1.00 91.76           H  
ATOM   1327  CA  ARG A  85     -24.327  -4.639   8.010  1.00 91.76           C  
ATOM   1328  HA  ARG A  85     -24.148  -5.530   7.407  1.00 91.76           H  
ATOM   1329  C   ARG A  85     -23.265  -3.612   7.619  1.00 91.76           C  
ATOM   1330  CB  ARG A  85     -25.740  -4.105   7.725  1.00 91.76           C  
ATOM   1331  HB2 ARG A  85     -25.934  -3.249   8.372  1.00 91.76           H  
ATOM   1332  HB3 ARG A  85     -25.785  -3.764   6.691  1.00 91.76           H  
ATOM   1333  O   ARG A  85     -22.773  -2.866   8.462  1.00 91.76           O  
ATOM   1334  CG  ARG A  85     -26.826  -5.172   7.945  1.00 91.76           C  
ATOM   1335  HG2 ARG A  85     -26.642  -6.026   7.292  1.00 91.76           H  
ATOM   1336  HG3 ARG A  85     -26.784  -5.519   8.978  1.00 91.76           H  
ATOM   1337  CD  ARG A  85     -28.235  -4.621   7.687  1.00 91.76           C  
ATOM   1338  HD2 ARG A  85     -28.368  -3.717   8.281  1.00 91.76           H  
ATOM   1339  HD3 ARG A  85     -28.955  -5.365   8.028  1.00 91.76           H  
ATOM   1340  NE  ARG A  85     -28.481  -4.337   6.257  1.00 91.76           N  
ATOM   1341  HE  ARG A  85     -27.834  -4.749   5.600  1.00 91.76           H  
ATOM   1342  NH1 ARG A  85     -30.440  -3.164   6.512  1.00 91.76           N  
ATOM   1343 HH11 ARG A  85     -31.245  -2.710   6.105  1.00 91.76           H  
ATOM   1344 HH12 ARG A  85     -30.407  -3.344   7.505  1.00 91.76           H  
ATOM   1345  NH2 ARG A  85     -29.631  -3.516   4.465  1.00 91.76           N  
ATOM   1346 HH21 ARG A  85     -28.993  -3.973   3.829  1.00 91.76           H  
ATOM   1347 HH22 ARG A  85     -30.438  -3.041   4.088  1.00 91.76           H  
ATOM   1348  CZ  ARG A  85     -29.510  -3.675   5.754  1.00 91.76           C  
ATOM   1349  N   GLY A  86     -22.966  -3.571   6.324  1.00 93.74           N  
ATOM   1350  H   GLY A  86     -23.323  -4.305   5.729  1.00 93.74           H  
ATOM   1351  CA  GLY A  86     -22.037  -2.618   5.730  1.00 93.74           C  
ATOM   1352  HA2 GLY A  86     -21.652  -1.934   6.486  1.00 93.74           H  
ATOM   1353  HA3 GLY A  86     -22.564  -2.027   4.981  1.00 93.74           H  
ATOM   1354  C   GLY A  86     -20.862  -3.294   5.045  1.00 93.74           C  
ATOM   1355  O   GLY A  86     -20.844  -4.513   4.856  1.00 93.74           O  
ATOM   1356  N   GLY A  87     -19.886  -2.493   4.652  1.00 94.03           N  
ATOM   1357  H   GLY A  87     -19.975  -1.500   4.810  1.00 94.03           H  
ATOM   1358  CA  GLY A  87     -18.667  -2.962   4.013  1.00 94.03           C  
ATOM   1359  HA2 GLY A  87     -18.898  -3.388   3.036  1.00 94.03           H  
ATOM   1360  HA3 GLY A  87     -18.203  -3.732   4.629  1.00 94.03           H  
ATOM   1361  C   GLY A  87     -17.663  -1.842   3.831  1.00 94.03           C  
ATOM   1362  O   GLY A  87     -17.934  -0.690   4.167  1.00 94.03           O  
ATOM   1363  N   VAL A  88     -16.505  -2.201   3.294  1.00 95.95           N  
ATOM   1364  H   VAL A  88     -16.380  -3.162   3.010  1.00 95.95           H  
ATOM   1365  CA  VAL A  88     -15.410  -1.279   3.020  1.00 95.95           C  
ATOM   1366  HA  VAL A  88     -15.799  -0.261   3.059  1.00 95.95           H  
ATOM   1367  C   VAL A  88     -14.866  -1.511   1.622  1.00 95.95           C  
ATOM   1368  CB  VAL A  88     -14.308  -1.379   4.091  1.00 95.95           C  
ATOM   1369  HB  VAL A  88     -14.778  -1.236   5.064  1.00 95.95           H  
ATOM   1370  O   VAL A  88     -14.743  -2.653   1.177  1.00 95.95           O  
ATOM   1371  CG1 VAL A  88     -13.574  -2.727   4.111  1.00 95.95           C  
ATOM   1372 HG11 VAL A  88     -12.954  -2.835   3.220  1.00 95.95           H  
ATOM   1373 HG12 VAL A  88     -12.937  -2.779   4.994  1.00 95.95           H  
ATOM   1374 HG13 VAL A  88     -14.290  -3.549   4.142  1.00 95.95           H  
ATOM   1375  CG2 VAL A  88     -13.291  -0.254   3.934  1.00 95.95           C  
ATOM   1376 HG21 VAL A  88     -13.800   0.710   3.927  1.00 95.95           H  
ATOM   1377 HG22 VAL A  88     -12.591  -0.270   4.769  1.00 95.95           H  
ATOM   1378 HG23 VAL A  88     -12.722  -0.368   3.011  1.00 95.95           H  
ATOM   1379  N   SER A  89     -14.526  -0.414   0.956  1.00 96.42           N  
ATOM   1380  H   SER A  89     -14.733   0.475   1.387  1.00 96.42           H  
ATOM   1381  CA  SER A  89     -13.614  -0.386  -0.179  1.00 96.42           C  
ATOM   1382  HA  SER A  89     -13.448  -1.398  -0.549  1.00 96.42           H  
ATOM   1383  C   SER A  89     -12.287   0.206   0.281  1.00 96.42           C  
ATOM   1384  CB  SER A  89     -14.222   0.436  -1.312  1.00 96.42           C  
ATOM   1385  HB2 SER A  89     -14.298   1.483  -1.018  1.00 96.42           H  
ATOM   1386  HB3 SER A  89     -15.220   0.056  -1.529  1.00 96.42           H  
ATOM   1387  O   SER A  89     -12.269   1.290   0.860  1.00 96.42           O  
ATOM   1388  OG  SER A  89     -13.432   0.318  -2.473  1.00 96.42           O  
ATOM   1389  HG  SER A  89     -12.773   1.016  -2.485  1.00 96.42           H  
ATOM   1390  N   VAL A  90     -11.190  -0.506   0.045  1.00 96.10           N  
ATOM   1391  H   VAL A  90     -11.292  -1.373  -0.462  1.00 96.10           H  
ATOM   1392  CA  VAL A  90      -9.824  -0.068   0.351  1.00 96.10           C  
ATOM   1393  HA  VAL A  90      -9.848   0.911   0.830  1.00 96.10           H  
ATOM   1394  C   VAL A  90      -9.069   0.055  -0.962  1.00 96.10           C  
ATOM   1395  CB  VAL A  90      -9.107  -1.047   1.301  1.00 96.10           C  
ATOM   1396  HB  VAL A  90      -8.985  -2.011   0.806  1.00 96.10           H  
ATOM   1397  O   VAL A  90      -9.061  -0.885  -1.753  1.00 96.10           O  
ATOM   1398  CG1 VAL A  90      -7.723  -0.517   1.694  1.00 96.10           C  
ATOM   1399 HG11 VAL A  90      -7.827   0.463   2.159  1.00 96.10           H  
ATOM   1400 HG12 VAL A  90      -7.246  -1.195   2.402  1.00 96.10           H  
ATOM   1401 HG13 VAL A  90      -7.083  -0.431   0.816  1.00 96.10           H  
ATOM   1402  CG2 VAL A  90      -9.896  -1.273   2.598  1.00 96.10           C  
ATOM   1403 HG21 VAL A  90     -10.088  -0.318   3.087  1.00 96.10           H  
ATOM   1404 HG22 VAL A  90     -10.843  -1.765   2.374  1.00 96.10           H  
ATOM   1405 HG23 VAL A  90      -9.328  -1.914   3.273  1.00 96.10           H  
ATOM   1406  N   CYS A  91      -8.440   1.198  -1.198  1.00 95.43           N  
ATOM   1407  H   CYS A  91      -8.518   1.945  -0.523  1.00 95.43           H  
ATOM   1408  CA  CYS A  91      -7.702   1.486  -2.416  1.00 95.43           C  
ATOM   1409  HA  CYS A  91      -7.572   0.574  -2.999  1.00 95.43           H  
ATOM   1410  C   CYS A  91      -6.311   2.019  -2.071  1.00 95.43           C  
ATOM   1411  CB  CYS A  91      -8.547   2.454  -3.246  1.00 95.43           C  
ATOM   1412  HB2 CYS A  91      -8.750   3.358  -2.672  1.00 95.43           H  
ATOM   1413  HB3 CYS A  91      -9.497   1.981  -3.490  1.00 95.43           H  
ATOM   1414  O   CYS A  91      -6.183   2.948  -1.277  1.00 95.43           O  
ATOM   1415  SG  CYS A  91      -7.709   2.884  -4.785  1.00 95.43           S  
ATOM   1416  HG  CYS A  91      -6.692   3.592  -4.285  1.00 95.43           H  
ATOM   1417  N   LEU A  92      -5.273   1.423  -2.656  1.00 96.31           N  
ATOM   1418  H   LEU A  92      -5.465   0.720  -3.356  1.00 96.31           H  
ATOM   1419  CA  LEU A  92      -3.899   1.906  -2.546  1.00 96.31           C  
ATOM   1420  HA  LEU A  92      -3.776   2.388  -1.576  1.00 96.31           H  
ATOM   1421  C   LEU A  92      -3.642   2.949  -3.637  1.00 96.31           C  
ATOM   1422  CB  LEU A  92      -2.928   0.717  -2.642  1.00 96.31           C  
ATOM   1423  HB2 LEU A  92      -3.192  -0.026  -1.888  1.00 96.31           H  
ATOM   1424  HB3 LEU A  92      -3.046   0.258  -3.623  1.00 96.31           H  
ATOM   1425  O   LEU A  92      -3.952   2.707  -4.802  1.00 96.31           O  
ATOM   1426  CG  LEU A  92      -1.456   1.125  -2.452  1.00 96.31           C  
ATOM   1427  HG  LEU A  92      -1.227   1.973  -3.098  1.00 96.31           H  
ATOM   1428  CD1 LEU A  92      -1.149   1.530  -1.010  1.00 96.31           C  
ATOM   1429 HD11 LEU A  92      -0.120   1.886  -0.953  1.00 96.31           H  
ATOM   1430 HD12 LEU A  92      -1.793   2.352  -0.696  1.00 96.31           H  
ATOM   1431 HD13 LEU A  92      -1.288   0.684  -0.337  1.00 96.31           H  
ATOM   1432  CD2 LEU A  92      -0.536  -0.033  -2.840  1.00 96.31           C  
ATOM   1433 HD21 LEU A  92      -0.824  -0.935  -2.300  1.00 96.31           H  
ATOM   1434 HD22 LEU A  92      -0.623  -0.231  -3.909  1.00 96.31           H  
ATOM   1435 HD23 LEU A  92       0.499   0.224  -2.619  1.00 96.31           H  
ATOM   1436  N   VAL A  93      -3.062   4.083  -3.255  1.00 96.95           N  
ATOM   1437  H   VAL A  93      -2.830   4.202  -2.279  1.00 96.95           H  
ATOM   1438  CA  VAL A  93      -2.886   5.258  -4.114  1.00 96.95           C  
ATOM   1439  HA  VAL A  93      -3.153   4.989  -5.136  1.00 96.95           H  
ATOM   1440  C   VAL A  93      -1.423   5.713  -4.104  1.00 96.95           C  
ATOM   1441  CB  VAL A  93      -3.838   6.391  -3.673  1.00 96.95           C  
ATOM   1442  HB  VAL A  93      -3.569   6.710  -2.666  1.00 96.95           H  
ATOM   1443  O   VAL A  93      -0.818   5.818  -3.037  1.00 96.95           O  
ATOM   1444  CG1 VAL A  93      -3.752   7.602  -4.607  1.00 96.95           C  
ATOM   1445 HG11 VAL A  93      -2.745   8.019  -4.605  1.00 96.95           H  
ATOM   1446 HG12 VAL A  93      -4.019   7.306  -5.622  1.00 96.95           H  
ATOM   1447 HG13 VAL A  93      -4.435   8.382  -4.271  1.00 96.95           H  
ATOM   1448  CG2 VAL A  93      -5.308   5.934  -3.651  1.00 96.95           C  
ATOM   1449 HG21 VAL A  93      -5.952   6.777  -3.400  1.00 96.95           H  
ATOM   1450 HG22 VAL A  93      -5.591   5.548  -4.630  1.00 96.95           H  
ATOM   1451 HG23 VAL A  93      -5.453   5.162  -2.895  1.00 96.95           H  
ATOM   1452  N   ASP A  94      -0.854   6.001  -5.276  1.00 96.39           N  
ATOM   1453  H   ASP A  94      -1.400   5.855  -6.113  1.00 96.39           H  
ATOM   1454  CA  ASP A  94       0.406   6.743  -5.424  1.00 96.39           C  
ATOM   1455  HA  ASP A  94       1.007   6.614  -4.524  1.00 96.39           H  
ATOM   1456  C   ASP A  94       0.100   8.236  -5.588  1.00 96.39           C  
ATOM   1457  CB  ASP A  94       1.233   6.204  -6.606  1.00 96.39           C  
ATOM   1458  HB2 ASP A  94       1.303   5.120  -6.510  1.00 96.39           H  
ATOM   1459  HB3 ASP A  94       0.723   6.419  -7.545  1.00 96.39           H  
ATOM   1460  O   ASP A  94      -0.361   8.682  -6.639  1.00 96.39           O  
ATOM   1461  CG  ASP A  94       2.665   6.774  -6.661  1.00 96.39           C  
ATOM   1462  OD1 ASP A  94       2.916   7.935  -6.261  1.00 96.39           O  
ATOM   1463  OD2 ASP A  94       3.591   6.037  -7.082  1.00 96.39           O  
ATOM   1464  N   LYS A  95       0.374   9.026  -4.545  1.00 96.55           N  
ATOM   1465  H   LYS A  95       0.801   8.602  -3.734  1.00 96.55           H  
ATOM   1466  CA  LYS A  95       0.011  10.450  -4.482  1.00 96.55           C  
ATOM   1467  HA  LYS A  95      -1.036  10.529  -4.776  1.00 96.55           H  
ATOM   1468  C   LYS A  95       0.777  11.338  -5.467  1.00 96.55           C  
ATOM   1469  CB  LYS A  95       0.129  10.947  -3.030  1.00 96.55           C  
ATOM   1470  HB2 LYS A  95      -0.533  11.804  -2.906  1.00 96.55           H  
ATOM   1471  HB3 LYS A  95      -0.226  10.160  -2.364  1.00 96.55           H  
ATOM   1472  O   LYS A  95       0.484  12.525  -5.566  1.00 96.55           O  
ATOM   1473  CG  LYS A  95       1.550  11.375  -2.615  1.00 96.55           C  
ATOM   1474  HG2 LYS A  95       2.277  10.634  -2.947  1.00 96.55           H  
ATOM   1475  HG3 LYS A  95       1.787  12.326  -3.092  1.00 96.55           H  
ATOM   1476  CD  LYS A  95       1.641  11.547  -1.091  1.00 96.55           C  
ATOM   1477  HD2 LYS A  95       1.536  10.566  -0.627  1.00 96.55           H  
ATOM   1478  HD3 LYS A  95       0.821  12.178  -0.749  1.00 96.55           H  
ATOM   1479  CE  LYS A  95       2.969  12.181  -0.660  1.00 96.55           C  
ATOM   1480  HE2 LYS A  95       3.790  11.639  -1.131  1.00 96.55           H  
ATOM   1481  HE3 LYS A  95       2.997  13.213  -1.009  1.00 96.55           H  
ATOM   1482  NZ  LYS A  95       3.143  12.133   0.813  1.00 96.55           N  
ATOM   1483  HZ1 LYS A  95       4.054  12.457   1.103  1.00 96.55           H  
ATOM   1484  HZ2 LYS A  95       3.101  11.173   1.126  1.00 96.55           H  
ATOM   1485  HZ3 LYS A  95       2.425  12.584   1.361  1.00 96.55           H  
ATOM   1486  N   ARG A  96       1.795  10.802  -6.153  1.00 95.68           N  
ATOM   1487  H   ARG A  96       1.967   9.813  -6.041  1.00 95.68           H  
ATOM   1488  CA  ARG A  96       2.546  11.536  -7.186  1.00 95.68           C  
ATOM   1489  HA  ARG A  96       2.717  12.562  -6.859  1.00 95.68           H  
ATOM   1490  C   ARG A  96       1.773  11.640  -8.497  1.00 95.68           C  
ATOM   1491  CB  ARG A  96       3.887  10.850  -7.456  1.00 95.68           C  
ATOM   1492  HB2 ARG A  96       4.408  11.396  -8.243  1.00 95.68           H  
ATOM   1493  HB3 ARG A  96       3.688   9.845  -7.828  1.00 95.68           H  
ATOM   1494  O   ARG A  96       2.062  12.533  -9.288  1.00 95.68           O  
ATOM   1495  CG  ARG A  96       4.796  10.791  -6.219  1.00 95.68           C  
ATOM   1496  HG2 ARG A  96       4.291  10.273  -5.404  1.00 95.68           H  
ATOM   1497  HG3 ARG A  96       5.033  11.806  -5.898  1.00 95.68           H  
ATOM   1498  CD  ARG A  96       6.092  10.052  -6.554  1.00 95.68           C  
ATOM   1499  HD2 ARG A  96       6.568  10.549  -7.399  1.00 95.68           H  
ATOM   1500  HD3 ARG A  96       6.777  10.107  -5.707  1.00 95.68           H  
ATOM   1501  NE  ARG A  96       5.805   8.649  -6.879  1.00 95.68           N  
ATOM   1502  HE  ARG A  96       4.880   8.310  -6.659  1.00 95.68           H  
ATOM   1503  NH1 ARG A  96       7.733   8.204  -8.075  1.00 95.68           N  
ATOM   1504 HH11 ARG A  96       8.192   9.043  -7.750  1.00 95.68           H  
ATOM   1505 HH12 ARG A  96       8.215   7.614  -8.738  1.00 95.68           H  
ATOM   1506  NH2 ARG A  96       5.969   6.825  -8.162  1.00 95.68           N  
ATOM   1507 HH21 ARG A  96       5.038   6.594  -7.847  1.00 95.68           H  
ATOM   1508 HH22 ARG A  96       6.401   6.275  -8.891  1.00 95.68           H  
ATOM   1509  CZ  ARG A  96       6.516   7.902  -7.692  1.00 95.68           C  
ATOM   1510  N   MET A  97       0.843  10.720  -8.745  1.00 95.47           N  
ATOM   1511  H   MET A  97       0.604  10.060  -8.020  1.00 95.47           H  
ATOM   1512  CA  MET A  97       0.066  10.678  -9.979  1.00 95.47           C  
ATOM   1513  HA  MET A  97       0.673  11.049 -10.804  1.00 95.47           H  
ATOM   1514  C   MET A  97      -1.167  11.575  -9.839  1.00 95.47           C  
ATOM   1515  CB  MET A  97      -0.327   9.228 -10.289  1.00 95.47           C  
ATOM   1516  HB2 MET A  97      -0.922   9.200 -11.202  1.00 95.47           H  
ATOM   1517  HB3 MET A  97      -0.944   8.874  -9.463  1.00 95.47           H  
ATOM   1518  O   MET A  97      -1.962  11.412  -8.919  1.00 95.47           O  
ATOM   1519  CG  MET A  97       0.865   8.268 -10.422  1.00 95.47           C  
ATOM   1520  HG2 MET A  97       0.479   7.271 -10.634  1.00 95.47           H  
ATOM   1521  HG3 MET A  97       1.374   8.217  -9.460  1.00 95.47           H  
ATOM   1522  SD  MET A  97       2.095   8.694 -11.689  1.00 95.47           S  
ATOM   1523  CE  MET A  97       1.153   8.274 -13.181  1.00 95.47           C  
ATOM   1524  HE1 MET A  97       1.748   8.491 -14.068  1.00 95.47           H  
ATOM   1525  HE2 MET A  97       0.903   7.214 -13.166  1.00 95.47           H  
ATOM   1526  HE3 MET A  97       0.237   8.863 -13.224  1.00 95.47           H  
ATOM   1527  N   GLU A  98      -1.338  12.528 -10.758  1.00 92.73           N  
ATOM   1528  H   GLU A  98      -0.602  12.686 -11.432  1.00 92.73           H  
ATOM   1529  CA  GLU A  98      -2.460  13.481 -10.714  1.00 92.73           C  
ATOM   1530  HA  GLU A  98      -2.624  13.805  -9.686  1.00 92.73           H  
ATOM   1531  C   GLU A  98      -3.778  12.873 -11.214  1.00 92.73           C  
ATOM   1532  CB  GLU A  98      -2.128  14.713 -11.571  1.00 92.73           C  
ATOM   1533  HB2 GLU A  98      -3.004  15.361 -11.595  1.00 92.73           H  
ATOM   1534  HB3 GLU A  98      -1.915  14.382 -12.587  1.00 92.73           H  
ATOM   1535  O   GLU A  98      -4.863  13.277 -10.794  1.00 92.73           O  
ATOM   1536  CG  GLU A  98      -0.939  15.527 -11.037  1.00 92.73           C  
ATOM   1537  HG2 GLU A  98      -1.154  15.822 -10.010  1.00 92.73           H  
ATOM   1538  HG3 GLU A  98      -0.050  14.896 -11.030  1.00 92.73           H  
ATOM   1539  CD  GLU A  98      -0.647  16.783 -11.879  1.00 92.73           C  
ATOM   1540  OE1 GLU A  98       0.158  17.618 -11.408  1.00 92.73           O  
ATOM   1541  OE2 GLU A  98      -1.200  16.904 -12.998  1.00 92.73           O  
ATOM   1542  N   ARG A  99      -3.698  11.905 -12.132  1.00 92.30           N  
ATOM   1543  H   ARG A  99      -2.780  11.556 -12.367  1.00 92.30           H  
ATOM   1544  CA  ARG A  99      -4.868  11.223 -12.689  1.00 92.30           C  
ATOM   1545  HA  ARG A  99      -5.701  11.924 -12.737  1.00 92.30           H  
ATOM   1546  C   ARG A  99      -5.276  10.073 -11.777  1.00 92.30           C  
ATOM   1547  CB  ARG A  99      -4.566  10.725 -14.101  1.00 92.30           C  
ATOM   1548  HB2 ARG A  99      -3.689  10.079 -14.071  1.00 92.30           H  
ATOM   1549  HB3 ARG A  99      -5.416  10.141 -14.453  1.00 92.30           H  
ATOM   1550  O   ARG A  99      -4.453   9.230 -11.434  1.00 92.30           O  
ATOM   1551  CG  ARG A  99      -4.340  11.865 -15.097  1.00 92.30           C  
ATOM   1552  HG2 ARG A  99      -5.268  12.417 -15.244  1.00 92.30           H  
ATOM   1553  HG3 ARG A  99      -3.559  12.536 -14.740  1.00 92.30           H  
ATOM   1554  CD  ARG A  99      -3.893  11.225 -16.405  1.00 92.30           C  
ATOM   1555  HD2 ARG A  99      -4.632  10.492 -16.727  1.00 92.30           H  
ATOM   1556  HD3 ARG A  99      -2.952  10.713 -16.203  1.00 92.30           H  
ATOM   1557  NE  ARG A  99      -3.658  12.212 -17.464  1.00 92.30           N  
ATOM   1558  HE  ARG A  99      -3.864  13.177 -17.251  1.00 92.30           H  
ATOM   1559  NH1 ARG A  99      -2.825  10.673 -18.953  1.00 92.30           N  
ATOM   1560 HH11 ARG A  99      -2.806   9.971 -18.227  1.00 92.30           H  
ATOM   1561 HH12 ARG A  99      -2.404  10.408 -19.832  1.00 92.30           H  
ATOM   1562  NH2 ARG A  99      -2.960  12.830 -19.531  1.00 92.30           N  
ATOM   1563 HH21 ARG A  99      -2.593  12.567 -20.434  1.00 92.30           H  
ATOM   1564 HH22 ARG A  99      -3.176  13.787 -19.292  1.00 92.30           H  
ATOM   1565  CZ  ARG A  99      -3.151  11.896 -18.639  1.00 92.30           C  
ATOM   1566  N   ALA A 100      -6.548  10.038 -11.388  1.00 88.96           N  
ATOM   1567  H   ALA A 100      -7.161  10.775 -11.706  1.00 88.96           H  
ATOM   1568  CA  ALA A 100      -7.046   9.111 -10.370  1.00 88.96           C  
ATOM   1569  HA  ALA A 100      -6.460   9.248  -9.462  1.00 88.96           H  
ATOM   1570  C   ALA A 100      -6.929   7.625 -10.767  1.00 88.96           C  
ATOM   1571  CB  ALA A 100      -8.503   9.484 -10.072  1.00 88.96           C  
ATOM   1572  HB1 ALA A 100      -8.892   8.828  -9.293  1.00 88.96           H  
ATOM   1573  HB2 ALA A 100      -8.558  10.515  -9.722  1.00 88.96           H  
ATOM   1574  HB3 ALA A 100      -9.111   9.370 -10.970  1.00 88.96           H  
ATOM   1575  O   ALA A 100      -6.688   6.773  -9.911  1.00 88.96           O  
ATOM   1576  N   ASP A 101      -7.088   7.314 -12.053  1.00 90.17           N  
ATOM   1577  H   ASP A 101      -7.139   8.056 -12.737  1.00 90.17           H  
ATOM   1578  CA  ASP A 101      -6.931   5.969 -12.609  1.00 90.17           C  
ATOM   1579  HA  ASP A 101      -7.479   5.266 -11.981  1.00 90.17           H  
ATOM   1580  C   ASP A 101      -5.465   5.518 -12.603  1.00 90.17           C  
ATOM   1581  CB  ASP A 101      -7.546   5.914 -14.022  1.00 90.17           C  
ATOM   1582  HB2 ASP A 101      -8.613   6.125 -13.942  1.00 90.17           H  
ATOM   1583  HB3 ASP A 101      -7.442   4.897 -14.399  1.00 90.17           H  
ATOM   1584  O   ASP A 101      -5.178   4.399 -12.190  1.00 90.17           O  
ATOM   1585  CG  ASP A 101      -6.938   6.892 -15.042  1.00 90.17           C  
ATOM   1586  OD1 ASP A 101      -6.516   7.997 -14.623  1.00 90.17           O  
ATOM   1587  OD2 ASP A 101      -6.964   6.558 -16.244  1.00 90.17           O  
ATOM   1588  N   GLU A 102      -4.535   6.405 -12.963  1.00 89.73           N  
ATOM   1589  H   GLU A 102      -4.855   7.281 -13.352  1.00 89.73           H  
ATOM   1590  CA  GLU A 102      -3.091   6.134 -12.923  1.00 89.73           C  
ATOM   1591  HA  GLU A 102      -2.902   5.156 -13.365  1.00 89.73           H  
ATOM   1592  C   GLU A 102      -2.532   6.092 -11.487  1.00 89.73           C  
ATOM   1593  CB  GLU A 102      -2.336   7.194 -13.742  1.00 89.73           C  
ATOM   1594  HB2 GLU A 102      -1.270   6.984 -13.654  1.00 89.73           H  
ATOM   1595  HB3 GLU A 102      -2.530   8.174 -13.305  1.00 89.73           H  
ATOM   1596  O   GLU A 102      -1.561   5.388 -11.214  1.00 89.73           O  
ATOM   1597  CG  GLU A 102      -2.686   7.223 -15.244  1.00 89.73           C  
ATOM   1598  HG2 GLU A 102      -2.417   6.263 -15.684  1.00 89.73           H  
ATOM   1599  HG3 GLU A 102      -3.762   7.357 -15.355  1.00 89.73           H  
ATOM   1600  CD  GLU A 102      -1.977   8.354 -16.019  1.00 89.73           C  
ATOM   1601  OE1 GLU A 102      -2.291   8.568 -17.220  1.00 89.73           O  
ATOM   1602  OE2 GLU A 102      -1.150   9.083 -15.425  1.00 89.73           O  
ATOM   1603  N   ALA A 103      -3.144   6.831 -10.557  1.00 94.42           N  
ATOM   1604  H   ALA A 103      -3.870   7.463 -10.864  1.00 94.42           H  
ATOM   1605  CA  ALA A 103      -2.768   6.842  -9.145  1.00 94.42           C  
ATOM   1606  HA  ALA A 103      -1.683   6.901  -9.068  1.00 94.42           H  
ATOM   1607  C   ALA A 103      -3.197   5.571  -8.402  1.00 94.42           C  
ATOM   1608  CB  ALA A 103      -3.387   8.086  -8.492  1.00 94.42           C  
ATOM   1609  HB1 ALA A 103      -2.963   8.226  -7.498  1.00 94.42           H  
ATOM   1610  HB2 ALA A 103      -4.468   7.968  -8.414  1.00 94.42           H  
ATOM   1611  HB3 ALA A 103      -3.174   8.976  -9.084  1.00 94.42           H  
ATOM   1612  O   ALA A 103      -2.601   5.223  -7.383  1.00 94.42           O  
ATOM   1613  N   THR A 104      -4.235   4.883  -8.881  1.00 94.00           N  
ATOM   1614  H   THR A 104      -4.629   5.172  -9.765  1.00 94.00           H  
ATOM   1615  CA  THR A 104      -4.810   3.713  -8.212  1.00 94.00           C  
ATOM   1616  HA  THR A 104      -4.811   3.893  -7.137  1.00 94.00           H  
ATOM   1617  C   THR A 104      -3.975   2.463  -8.484  1.00 94.00           C  
ATOM   1618  CB  THR A 104      -6.270   3.516  -8.635  1.00 94.00           C  
ATOM   1619  HB  THR A 104      -6.342   3.470  -9.721  1.00 94.00           H  
ATOM   1620  O   THR A 104      -4.011   1.889  -9.567  1.00 94.00           O  
ATOM   1621  CG2 THR A 104      -6.870   2.237  -8.043  1.00 94.00           C  
ATOM   1622 HG21 THR A 104      -7.957   2.317  -8.009  1.00 94.00           H  
ATOM   1623 HG22 THR A 104      -6.602   1.390  -8.675  1.00 94.00           H  
ATOM   1624 HG23 THR A 104      -6.476   2.062  -7.042  1.00 94.00           H  
ATOM   1625  OG1 THR A 104      -7.038   4.609  -8.177  1.00 94.00           O  
ATOM   1626  HG1 THR A 104      -6.852   5.351  -8.757  1.00 94.00           H  
ATOM   1627  N   LEU A 105      -3.257   1.990  -7.464  1.00 91.93           N  
ATOM   1628  H   LEU A 105      -3.284   2.508  -6.597  1.00 91.93           H  
ATOM   1629  CA  LEU A 105      -2.380   0.815  -7.556  1.00 91.93           C  
ATOM   1630  HA  LEU A 105      -1.946   0.771  -8.555  1.00 91.93           H  
ATOM   1631  C   LEU A 105      -3.121  -0.512  -7.342  1.00 91.93           C  
ATOM   1632  CB  LEU A 105      -1.253   0.962  -6.524  1.00 91.93           C  
ATOM   1633  HB2 LEU A 105      -0.623   0.074  -6.584  1.00 91.93           H  
ATOM   1634  HB3 LEU A 105      -1.705   0.994  -5.532  1.00 91.93           H  
ATOM   1635  O   LEU A 105      -2.631  -1.578  -7.713  1.00 91.93           O  
ATOM   1636  CG  LEU A 105      -0.363   2.208  -6.683  1.00 91.93           C  
ATOM   1637  HG  LEU A 105      -0.954   3.111  -6.529  1.00 91.93           H  
ATOM   1638  CD1 LEU A 105       0.727   2.161  -5.611  1.00 91.93           C  
ATOM   1639 HD11 LEU A 105       1.253   1.207  -5.649  1.00 91.93           H  
ATOM   1640 HD12 LEU A 105       0.279   2.297  -4.627  1.00 91.93           H  
ATOM   1641 HD13 LEU A 105       1.435   2.973  -5.773  1.00 91.93           H  
ATOM   1642  CD2 LEU A 105       0.307   2.276  -8.054  1.00 91.93           C  
ATOM   1643 HD21 LEU A 105       0.992   3.124  -8.090  1.00 91.93           H  
ATOM   1644 HD22 LEU A 105       0.857   1.358  -8.261  1.00 91.93           H  
ATOM   1645 HD23 LEU A 105      -0.445   2.434  -8.827  1.00 91.93           H  
ATOM   1646  N   GLY A 106      -4.284  -0.469  -6.697  1.00 90.37           N  
ATOM   1647  H   GLY A 106      -4.620   0.433  -6.391  1.00 90.37           H  
ATOM   1648  CA  GLY A 106      -5.109  -1.645  -6.458  1.00 90.37           C  
ATOM   1649  HA2 GLY A 106      -4.501  -2.446  -6.039  1.00 90.37           H  
ATOM   1650  HA3 GLY A 106      -5.513  -1.984  -7.412  1.00 90.37           H  
ATOM   1651  C   GLY A 106      -6.254  -1.355  -5.501  1.00 90.37           C  
ATOM   1652  O   GLY A 106      -6.124  -0.545  -4.585  1.00 90.37           O  
ATOM   1653  N   SER A 107      -7.371  -2.047  -5.702  1.00 92.76           N  
ATOM   1654  H   SER A 107      -7.410  -2.680  -6.488  1.00 92.76           H  
ATOM   1655  CA  SER A 107      -8.592  -1.886  -4.914  1.00 92.76           C  
ATOM   1656  HA  SER A 107      -8.383  -1.249  -4.054  1.00 92.76           H  
ATOM   1657  C   SER A 107      -9.104  -3.226  -4.401  1.00 92.76           C  
ATOM   1658  CB  SER A 107      -9.673  -1.196  -5.749  1.00 92.76           C  
ATOM   1659  HB2 SER A 107     -10.563  -1.052  -5.137  1.00 92.76           H  
ATOM   1660  HB3 SER A 107      -9.314  -0.221  -6.078  1.00 92.76           H  
ATOM   1661  O   SER A 107      -9.061  -4.227  -5.116  1.00 92.76           O  
ATOM   1662  OG  SER A 107      -9.999  -1.986  -6.878  1.00 92.76           O  
ATOM   1663  HG  SER A 107      -9.939  -2.915  -6.641  1.00 92.76           H  
ATOM   1664  N   TYR A 108      -9.656  -3.237  -3.194  1.00 94.18           N  
ATOM   1665  H   TYR A 108      -9.633  -2.385  -2.651  1.00 94.18           H  
ATOM   1666  CA  TYR A 108     -10.279  -4.405  -2.587  1.00 94.18           C  
ATOM   1667  HA  TYR A 108     -10.515  -5.133  -3.363  1.00 94.18           H  
ATOM   1668  C   TYR A 108     -11.582  -4.025  -1.888  1.00 94.18           C  
ATOM   1669  CB  TYR A 108      -9.294  -5.052  -1.612  1.00 94.18           C  
ATOM   1670  HB2 TYR A 108      -8.400  -5.346  -2.161  1.00 94.18           H  
ATOM   1671  HB3 TYR A 108      -8.998  -4.313  -0.867  1.00 94.18           H  
ATOM   1672  O   TYR A 108     -11.666  -2.992  -1.225  1.00 94.18           O  
ATOM   1673  CG  TYR A 108      -9.856  -6.270  -0.908  1.00 94.18           C  
ATOM   1674  CD1 TYR A 108     -10.382  -6.143   0.391  1.00 94.18           C  
ATOM   1675  HD1 TYR A 108     -10.368  -5.181   0.881  1.00 94.18           H  
ATOM   1676  CD2 TYR A 108      -9.874  -7.518  -1.559  1.00 94.18           C  
ATOM   1677  HD2 TYR A 108      -9.473  -7.608  -2.558  1.00 94.18           H  
ATOM   1678  CE1 TYR A 108     -10.910  -7.267   1.048  1.00 94.18           C  
ATOM   1679  HE1 TYR A 108     -11.295  -7.160   2.051  1.00 94.18           H  
ATOM   1680  CE2 TYR A 108     -10.408  -8.647  -0.906  1.00 94.18           C  
ATOM   1681  HE2 TYR A 108     -10.432  -9.606  -1.401  1.00 94.18           H  
ATOM   1682  OH  TYR A 108     -11.471  -9.589   1.047  1.00 94.18           O  
ATOM   1683  HH  TYR A 108     -11.936  -9.268   1.823  1.00 94.18           H  
ATOM   1684  CZ  TYR A 108     -10.931  -8.520   0.399  1.00 94.18           C  
ATOM   1685  N   TYR A 109     -12.589  -4.889  -2.000  1.00 94.01           N  
ATOM   1686  H   TYR A 109     -12.432  -5.754  -2.497  1.00 94.01           H  
ATOM   1687  CA  TYR A 109     -13.893  -4.703  -1.374  1.00 94.01           C  
ATOM   1688  HA  TYR A 109     -13.860  -3.826  -0.728  1.00 94.01           H  
ATOM   1689  C   TYR A 109     -14.260  -5.904  -0.503  1.00 94.01           C  
ATOM   1690  CB  TYR A 109     -14.952  -4.440  -2.450  1.00 94.01           C  
ATOM   1691  HB2 TYR A 109     -14.882  -5.212  -3.216  1.00 94.01           H  
ATOM   1692  HB3 TYR A 109     -14.744  -3.481  -2.925  1.00 94.01           H  
ATOM   1693  O   TYR A 109     -14.061  -7.056  -0.890  1.00 94.01           O  
ATOM   1694  CG  TYR A 109     -16.364  -4.426  -1.898  1.00 94.01           C  
ATOM   1695  CD1 TYR A 109     -17.157  -5.587  -1.973  1.00 94.01           C  
ATOM   1696  HD1 TYR A 109     -16.772  -6.470  -2.461  1.00 94.01           H  
ATOM   1697  CD2 TYR A 109     -16.855  -3.277  -1.250  1.00 94.01           C  
ATOM   1698  HD2 TYR A 109     -16.231  -2.398  -1.176  1.00 94.01           H  
ATOM   1699  CE1 TYR A 109     -18.447  -5.598  -1.411  1.00 94.01           C  
ATOM   1700  HE1 TYR A 109     -19.067  -6.480  -1.473  1.00 94.01           H  
ATOM   1701  CE2 TYR A 109     -18.146  -3.281  -0.688  1.00 94.01           C  
ATOM   1702  HE2 TYR A 109     -18.513  -2.397  -0.189  1.00 94.01           H  
ATOM   1703  OH  TYR A 109     -20.189  -4.454  -0.229  1.00 94.01           O  
ATOM   1704  HH  TYR A 109     -20.415  -3.594   0.131  1.00 94.01           H  
ATOM   1705  CZ  TYR A 109     -18.943  -4.444  -0.772  1.00 94.01           C  
ATOM   1706  N   THR A 110     -14.845  -5.642   0.667  1.00 93.24           N  
ATOM   1707  H   THR A 110     -14.983  -4.676   0.927  1.00 93.24           H  
ATOM   1708  CA  THR A 110     -15.403  -6.693   1.527  1.00 93.24           C  
ATOM   1709  HA  THR A 110     -15.791  -7.481   0.881  1.00 93.24           H  
ATOM   1710  C   THR A 110     -16.562  -6.189   2.378  1.00 93.24           C  
ATOM   1711  CB  THR A 110     -14.309  -7.323   2.403  1.00 93.24           C  
ATOM   1712  HB  THR A 110     -13.515  -7.675   1.744  1.00 93.24           H  
ATOM   1713  O   THR A 110     -16.616  -5.024   2.772  1.00 93.24           O  
ATOM   1714  CG2 THR A 110     -13.707  -6.364   3.426  1.00 93.24           C  
ATOM   1715 HG21 THR A 110     -14.459  -6.028   4.140  1.00 93.24           H  
ATOM   1716 HG22 THR A 110     -13.279  -5.500   2.917  1.00 93.24           H  
ATOM   1717 HG23 THR A 110     -12.908  -6.873   3.964  1.00 93.24           H  
ATOM   1718  OG1 THR A 110     -14.789  -8.440   3.123  1.00 93.24           O  
ATOM   1719  HG1 THR A 110     -15.214  -8.104   3.916  1.00 93.24           H  
ATOM   1720  N   ALA A 111     -17.475  -7.095   2.723  1.00 90.98           N  
ATOM   1721  H   ALA A 111     -17.362  -8.040   2.383  1.00 90.98           H  
ATOM   1722  CA  ALA A 111     -18.550  -6.831   3.672  1.00 90.98           C  
ATOM   1723  HA  ALA A 111     -18.979  -5.854   3.445  1.00 90.98           H  
ATOM   1724  C   ALA A 111     -18.043  -6.802   5.127  1.00 90.98           C  
ATOM   1725  CB  ALA A 111     -19.648  -7.881   3.473  1.00 90.98           C  
ATOM   1726  HB1 ALA A 111     -20.490  -7.661   4.129  1.00 90.98           H  
ATOM   1727  HB2 ALA A 111     -19.264  -8.875   3.703  1.00 90.98           H  
ATOM   1728  HB3 ALA A 111     -19.997  -7.858   2.440  1.00 90.98           H  
ATOM   1729  O   ALA A 111     -17.094  -7.510   5.478  1.00 90.98           O  
ATOM   1730  N   ALA A 112     -18.736  -6.044   5.982  1.00 88.25           N  
ATOM   1731  H   ALA A 112     -19.498  -5.493   5.614  1.00 88.25           H  
ATOM   1732  CA  ALA A 112     -18.487  -5.954   7.424  1.00 88.25           C  
ATOM   1733  HA  ALA A 112     -17.428  -5.754   7.586  1.00 88.25           H  
ATOM   1734  C   ALA A 112     -18.793  -7.259   8.176  1.00 88.25           C  
ATOM   1735  CB  ALA A 112     -19.278  -4.768   7.989  1.00 88.25           C  
ATOM   1736  HB1 ALA A 112     -18.973  -3.847   7.493  1.00 88.25           H  
ATOM   1737  HB2 ALA A 112     -19.069  -4.670   9.055  1.00 88.25           H  
ATOM   1738  HB3 ALA A 112     -20.347  -4.925   7.851  1.00 88.25           H  
ATOM   1739  O   ALA A 112     -18.209  -7.526   9.222  1.00 88.25           O  
ATOM   1740  N   ALA A 113     -19.634  -8.123   7.595  1.00 82.83           N  
ATOM   1741  H   ALA A 113     -20.132  -7.817   6.771  1.00 82.83           H  
ATOM   1742  CA  ALA A 113     -19.914  -9.457   8.123  1.00 82.83           C  
ATOM   1743  HA  ALA A 113     -20.334  -9.355   9.124  1.00 82.83           H  
ATOM   1744  C   ALA A 113     -18.650 -10.333   8.240  1.00 82.83           C  
ATOM   1745  CB  ALA A 113     -20.958 -10.115   7.213  1.00 82.83           C  
ATOM   1746  HB1 ALA A 113     -20.563 -10.227   6.203  1.00 82.83           H  
ATOM   1747  HB2 ALA A 113     -21.861  -9.506   7.187  1.00 82.83           H  
ATOM   1748  HB3 ALA A 113     -21.213 -11.098   7.606  1.00 82.83           H  
ATOM   1749  O   ALA A 113     -18.599 -11.254   9.052  1.00 82.83           O  
ATOM   1750  N   LYS A 114     -17.606 -10.046   7.449  1.00 83.50           N  
ATOM   1751  H   LYS A 114     -17.667  -9.228   6.860  1.00 83.50           H  
ATOM   1752  CA  LYS A 114     -16.321 -10.739   7.529  1.00 83.50           C  
ATOM   1753  HA  LYS A 114     -16.491 -11.740   7.926  1.00 83.50           H  
ATOM   1754  C   LYS A 114     -15.403 -10.007   8.511  1.00 83.50           C  
ATOM   1755  CB  LYS A 114     -15.747 -10.890   6.112  1.00 83.50           C  
ATOM   1756  HB2 LYS A 114     -16.535 -11.249   5.449  1.00 83.50           H  
ATOM   1757  HB3 LYS A 114     -15.403  -9.924   5.742  1.00 83.50           H  
ATOM   1758  O   LYS A 114     -14.603  -9.174   8.095  1.00 83.50           O  
ATOM   1759  CG  LYS A 114     -14.598 -11.904   6.092  1.00 83.50           C  
ATOM   1760  HG2 LYS A 114     -13.804 -11.548   6.749  1.00 83.50           H  
ATOM   1761  HG3 LYS A 114     -14.958 -12.866   6.458  1.00 83.50           H  
ATOM   1762  CD  LYS A 114     -14.042 -12.076   4.675  1.00 83.50           C  
ATOM   1763  HD2 LYS A 114     -13.658 -11.118   4.324  1.00 83.50           H  
ATOM   1764  HD3 LYS A 114     -14.848 -12.396   4.015  1.00 83.50           H  
ATOM   1765  CE  LYS A 114     -12.922 -13.122   4.664  1.00 83.50           C  
ATOM   1766  HE2 LYS A 114     -13.312 -14.054   5.074  1.00 83.50           H  
ATOM   1767  HE3 LYS A 114     -12.124 -12.779   5.323  1.00 83.50           H  
ATOM   1768  NZ  LYS A 114     -12.407 -13.345   3.287  1.00 83.50           N  
ATOM   1769  HZ1 LYS A 114     -13.141 -13.684   2.682  1.00 83.50           H  
ATOM   1770  HZ2 LYS A 114     -11.657 -14.022   3.285  1.00 83.50           H  
ATOM   1771  HZ3 LYS A 114     -12.057 -12.485   2.888  1.00 83.50           H  
ATOM   1772  N   LYS A 115     -15.511 -10.351   9.802  1.00 88.52           N  
ATOM   1773  H   LYS A 115     -16.282 -10.963  10.028  1.00 88.52           H  
ATOM   1774  CA  LYS A 115     -14.791  -9.726  10.935  1.00 88.52           C  
ATOM   1775  HA  LYS A 115     -15.279  -8.779  11.166  1.00 88.52           H  
ATOM   1776  C   LYS A 115     -13.323  -9.406  10.636  1.00 88.52           C  
ATOM   1777  CB  LYS A 115     -14.908 -10.660  12.157  1.00 88.52           C  
ATOM   1778  HB2 LYS A 115     -14.466 -11.625  11.909  1.00 88.52           H  
ATOM   1779  HB3 LYS A 115     -15.963 -10.831  12.369  1.00 88.52           H  
ATOM   1780  O   LYS A 115     -12.891  -8.277  10.844  1.00 88.52           O  
ATOM   1781  CG  LYS A 115     -14.237 -10.149  13.442  1.00 88.52           C  
ATOM   1782  HG2 LYS A 115     -13.178  -9.961  13.269  1.00 88.52           H  
ATOM   1783  HG3 LYS A 115     -14.318 -10.938  14.190  1.00 88.52           H  
ATOM   1784  CD  LYS A 115     -14.900  -8.885  14.000  1.00 88.52           C  
ATOM   1785  HD2 LYS A 115     -14.714  -8.047  13.329  1.00 88.52           H  
ATOM   1786  HD3 LYS A 115     -15.974  -9.045  14.095  1.00 88.52           H  
ATOM   1787  CE  LYS A 115     -14.304  -8.598  15.379  1.00 88.52           C  
ATOM   1788  HE2 LYS A 115     -13.221  -8.515  15.289  1.00 88.52           H  
ATOM   1789  HE3 LYS A 115     -14.533  -9.439  16.034  1.00 88.52           H  
ATOM   1790  NZ  LYS A 115     -14.850  -7.353  15.949  1.00 88.52           N  
ATOM   1791  HZ1 LYS A 115     -14.537  -7.206  16.897  1.00 88.52           H  
ATOM   1792  HZ2 LYS A 115     -15.859  -7.339  15.906  1.00 88.52           H  
ATOM   1793  HZ3 LYS A 115     -14.528  -6.584  15.380  1.00 88.52           H  
ATOM   1794  N   ARG A 116     -12.580 -10.389  10.121  1.00 93.19           N  
ATOM   1795  H   ARG A 116     -13.045 -11.266   9.937  1.00 93.19           H  
ATOM   1796  CA  ARG A 116     -11.189 -10.242   9.682  1.00 93.19           C  
ATOM   1797  HA  ARG A 116     -10.895  -9.199   9.793  1.00 93.19           H  
ATOM   1798  C   ARG A 116     -11.055 -10.599   8.212  1.00 93.19           C  
ATOM   1799  CB  ARG A 116     -10.260 -11.087  10.564  1.00 93.19           C  
ATOM   1800  HB2 ARG A 116     -10.427 -10.804  11.603  1.00 93.19           H  
ATOM   1801  HB3 ARG A 116     -10.508 -12.142  10.445  1.00 93.19           H  
ATOM   1802  O   ARG A 116     -11.570 -11.624   7.761  1.00 93.19           O  
ATOM   1803  CG  ARG A 116      -8.776 -10.868  10.212  1.00 93.19           C  
ATOM   1804  HG2 ARG A 116      -8.523  -9.814  10.334  1.00 93.19           H  
ATOM   1805  HG3 ARG A 116      -8.592 -11.152   9.176  1.00 93.19           H  
ATOM   1806  CD  ARG A 116      -7.856 -11.710  11.096  1.00 93.19           C  
ATOM   1807  HD2 ARG A 116      -6.829 -11.565  10.761  1.00 93.19           H  
ATOM   1808  HD3 ARG A 116      -8.121 -12.760  10.971  1.00 93.19           H  
ATOM   1809  NE  ARG A 116      -7.957 -11.309  12.510  1.00 93.19           N  
ATOM   1810  HE  ARG A 116      -8.134 -10.336  12.719  1.00 93.19           H  
ATOM   1811  NH1 ARG A 116      -7.456 -13.320  13.499  1.00 93.19           N  
ATOM   1812 HH11 ARG A 116      -7.348 -13.725  12.580  1.00 93.19           H  
ATOM   1813 HH12 ARG A 116      -7.287 -13.837  14.350  1.00 93.19           H  
ATOM   1814  NH2 ARG A 116      -7.907 -11.495  14.739  1.00 93.19           N  
ATOM   1815 HH21 ARG A 116      -8.126 -10.509  14.747  1.00 93.19           H  
ATOM   1816 HH22 ARG A 116      -7.715 -11.955  15.617  1.00 93.19           H  
ATOM   1817  CZ  ARG A 116      -7.769 -12.052  13.575  1.00 93.19           C  
ATOM   1818  N   PHE A 117     -10.299  -9.797   7.483  1.00 93.98           N  
ATOM   1819  H   PHE A 117      -9.888  -8.986   7.922  1.00 93.98           H  
ATOM   1820  CA  PHE A 117      -9.963 -10.050   6.092  1.00 93.98           C  
ATOM   1821  HA  PHE A 117     -10.120 -11.106   5.872  1.00 93.98           H  
ATOM   1822  C   PHE A 117      -8.489  -9.763   5.833  1.00 93.98           C  
ATOM   1823  CB  PHE A 117     -10.893  -9.237   5.185  1.00 93.98           C  
ATOM   1824  HB2 PHE A 117     -10.673  -9.479   4.145  1.00 93.98           H  
ATOM   1825  HB3 PHE A 117     -11.922  -9.543   5.374  1.00 93.98           H  
ATOM   1826  O   PHE A 117      -7.836  -9.033   6.571  1.00 93.98           O  
ATOM   1827  CG  PHE A 117     -10.796  -7.736   5.369  1.00 93.98           C  
ATOM   1828  CD1 PHE A 117     -11.598  -7.085   6.328  1.00 93.98           C  
ATOM   1829  HD1 PHE A 117     -12.256  -7.654   6.968  1.00 93.98           H  
ATOM   1830  CD2 PHE A 117      -9.928  -6.983   4.557  1.00 93.98           C  
ATOM   1831  HD2 PHE A 117      -9.294  -7.473   3.833  1.00 93.98           H  
ATOM   1832  CE1 PHE A 117     -11.557  -5.686   6.447  1.00 93.98           C  
ATOM   1833  HE1 PHE A 117     -12.171  -5.187   7.183  1.00 93.98           H  
ATOM   1834  CE2 PHE A 117      -9.894  -5.584   4.677  1.00 93.98           C  
ATOM   1835  HE2 PHE A 117      -9.236  -4.996   4.054  1.00 93.98           H  
ATOM   1836  CZ  PHE A 117     -10.720  -4.934   5.608  1.00 93.98           C  
ATOM   1837  HZ  PHE A 117     -10.693  -3.857   5.694  1.00 93.98           H  
ATOM   1838  N   GLN A 118      -7.967 -10.362   4.773  1.00 94.33           N  
ATOM   1839  H   GLN A 118      -8.549 -10.935   4.179  1.00 94.33           H  
ATOM   1840  CA  GLN A 118      -6.631 -10.096   4.274  1.00 94.33           C  
ATOM   1841  HA  GLN A 118      -6.341  -9.088   4.571  1.00 94.33           H  
ATOM   1842  C   GLN A 118      -6.682 -10.165   2.754  1.00 94.33           C  
ATOM   1843  CB  GLN A 118      -5.634 -11.099   4.870  1.00 94.33           C  
ATOM   1844  HB2 GLN A 118      -5.920 -12.110   4.582  1.00 94.33           H  
ATOM   1845  HB3 GLN A 118      -5.671 -11.026   5.957  1.00 94.33           H  
ATOM   1846  O   GLN A 118      -7.371 -11.026   2.202  1.00 94.33           O  
ATOM   1847  CG  GLN A 118      -4.193 -10.836   4.412  1.00 94.33           C  
ATOM   1848  HG2 GLN A 118      -4.111 -10.952   3.331  1.00 94.33           H  
ATOM   1849  HG3 GLN A 118      -3.905  -9.818   4.676  1.00 94.33           H  
ATOM   1850  CD  GLN A 118      -3.229 -11.809   5.068  1.00 94.33           C  
ATOM   1851  NE2 GLN A 118      -2.696 -11.477   6.223  1.00 94.33           N  
ATOM   1852 HE21 GLN A 118      -2.039 -12.126   6.631  1.00 94.33           H  
ATOM   1853 HE22 GLN A 118      -2.900 -10.580   6.640  1.00 94.33           H  
ATOM   1854  OE1 GLN A 118      -2.972 -12.892   4.567  1.00 94.33           O  
ATOM   1855  N   PHE A 119      -5.966  -9.267   2.095  1.00 91.51           N  
ATOM   1856  H   PHE A 119      -5.436  -8.582   2.615  1.00 91.51           H  
ATOM   1857  CA  PHE A 119      -5.800  -9.276   0.651  1.00 91.51           C  
ATOM   1858  HA  PHE A 119      -5.955 -10.292   0.287  1.00 91.51           H  
ATOM   1859  C   PHE A 119      -4.374  -8.880   0.279  1.00 91.51           C  
ATOM   1860  CB  PHE A 119      -6.859  -8.386  -0.009  1.00 91.51           C  
ATOM   1861  HB2 PHE A 119      -6.806  -8.520  -1.089  1.00 91.51           H  
ATOM   1862  HB3 PHE A 119      -7.844  -8.732   0.304  1.00 91.51           H  
ATOM   1863  O   PHE A 119      -3.639  -8.298   1.081  1.00 91.51           O  
ATOM   1864  CG  PHE A 119      -6.745  -6.907   0.302  1.00 91.51           C  
ATOM   1865  CD1 PHE A 119      -7.354  -6.375   1.454  1.00 91.51           C  
ATOM   1866  HD1 PHE A 119      -7.874  -7.030   2.138  1.00 91.51           H  
ATOM   1867  CD2 PHE A 119      -6.059  -6.054  -0.582  1.00 91.51           C  
ATOM   1868  HD2 PHE A 119      -5.591  -6.449  -1.471  1.00 91.51           H  
ATOM   1869  CE1 PHE A 119      -7.302  -4.993   1.705  1.00 91.51           C  
ATOM   1870  HE1 PHE A 119      -7.757  -4.572   2.590  1.00 91.51           H  
ATOM   1871  CE2 PHE A 119      -6.004  -4.673  -0.326  1.00 91.51           C  
ATOM   1872  HE2 PHE A 119      -5.491  -4.015  -1.011  1.00 91.51           H  
ATOM   1873  CZ  PHE A 119      -6.633  -4.142   0.811  1.00 91.51           C  
ATOM   1874  HZ  PHE A 119      -6.587  -3.080   1.000  1.00 91.51           H  
ATOM   1875  N   LYS A 120      -3.976  -9.248  -0.937  1.00 89.37           N  
ATOM   1876  H   LYS A 120      -4.660  -9.637  -1.571  1.00 89.37           H  
ATOM   1877  CA  LYS A 120      -2.652  -8.971  -1.488  1.00 89.37           C  
ATOM   1878  HA  LYS A 120      -2.047  -8.462  -0.737  1.00 89.37           H  
ATOM   1879  C   LYS A 120      -2.800  -8.031  -2.674  1.00 89.37           C  
ATOM   1880  CB  LYS A 120      -1.931 -10.270  -1.884  1.00 89.37           C  
ATOM   1881  HB2 LYS A 120      -0.947 -10.016  -2.278  1.00 89.37           H  
ATOM   1882  HB3 LYS A 120      -2.498 -10.762  -2.674  1.00 89.37           H  
ATOM   1883  O   LYS A 120      -3.719  -8.195  -3.473  1.00 89.37           O  
ATOM   1884  CG  LYS A 120      -1.759 -11.240  -0.704  1.00 89.37           C  
ATOM   1885  HG2 LYS A 120      -1.179 -10.756   0.082  1.00 89.37           H  
ATOM   1886  HG3 LYS A 120      -2.738 -11.502  -0.302  1.00 89.37           H  
ATOM   1887  CD  LYS A 120      -1.058 -12.530  -1.146  1.00 89.37           C  
ATOM   1888  HD2 LYS A 120      -0.051 -12.304  -1.498  1.00 89.37           H  
ATOM   1889  HD3 LYS A 120      -1.621 -12.974  -1.967  1.00 89.37           H  
ATOM   1890  CE  LYS A 120      -0.991 -13.522   0.021  1.00 89.37           C  
ATOM   1891  HE2 LYS A 120      -0.335 -13.116   0.791  1.00 89.37           H  
ATOM   1892  HE3 LYS A 120      -1.988 -13.632   0.445  1.00 89.37           H  
ATOM   1893  NZ  LYS A 120      -0.487 -14.841  -0.426  1.00 89.37           N  
ATOM   1894  HZ1 LYS A 120      -0.426 -15.527   0.312  1.00 89.37           H  
ATOM   1895  HZ2 LYS A 120       0.473 -14.782  -0.735  1.00 89.37           H  
ATOM   1896  HZ3 LYS A 120      -1.000 -15.232  -1.204  1.00 89.37           H  
ATOM   1897  N   VAL A 121      -1.886  -7.081  -2.787  1.00 86.75           N  
ATOM   1898  H   VAL A 121      -1.172  -7.029  -2.074  1.00 86.75           H  
ATOM   1899  CA  VAL A 121      -1.715  -6.224  -3.959  1.00 86.75           C  
ATOM   1900  HA  VAL A 121      -2.394  -6.548  -4.748  1.00 86.75           H  
ATOM   1901  C   VAL A 121      -0.287  -6.426  -4.447  1.00 86.75           C  
ATOM   1902  CB  VAL A 121      -2.022  -4.744  -3.648  1.00 86.75           C  
ATOM   1903  HB  VAL A 121      -1.264  -4.351  -2.971  1.00 86.75           H  
ATOM   1904  O   VAL A 121       0.637  -6.525  -3.640  1.00 86.75           O  
ATOM   1905  CG1 VAL A 121      -2.022  -3.894  -4.923  1.00 86.75           C  
ATOM   1906 HG11 VAL A 121      -2.790  -4.242  -5.613  1.00 86.75           H  
ATOM   1907 HG12 VAL A 121      -2.218  -2.851  -4.677  1.00 86.75           H  
ATOM   1908 HG13 VAL A 121      -1.055  -3.943  -5.423  1.00 86.75           H  
ATOM   1909  CG2 VAL A 121      -3.395  -4.574  -2.982  1.00 86.75           C  
ATOM   1910 HG21 VAL A 121      -3.610  -3.515  -2.846  1.00 86.75           H  
ATOM   1911 HG22 VAL A 121      -4.171  -5.021  -3.604  1.00 86.75           H  
ATOM   1912 HG23 VAL A 121      -3.395  -5.050  -2.001  1.00 86.75           H  
ATOM   1913  N   VAL A 122      -0.102  -6.500  -5.760  1.00 87.07           N  
ATOM   1914  H   VAL A 122      -0.898  -6.400  -6.373  1.00 87.07           H  
ATOM   1915  CA  VAL A 122       1.211  -6.678  -6.392  1.00 87.07           C  
ATOM   1916  HA  VAL A 122       2.006  -6.653  -5.647  1.00 87.07           H  
ATOM   1917  C   VAL A 122       1.432  -5.493  -7.338  1.00 87.07           C  
ATOM   1918  CB  VAL A 122       1.288  -8.055  -7.094  1.00 87.07           C  
ATOM   1919  HB  VAL A 122       0.542  -8.099  -7.888  1.00 87.07           H  
ATOM   1920  O   VAL A 122       1.182  -5.629  -8.533  1.00 87.07           O  
ATOM   1921  CG1 VAL A 122       2.667  -8.328  -7.700  1.00 87.07           C  
ATOM   1922 HG11 VAL A 122       2.911  -7.565  -8.439  1.00 87.07           H  
ATOM   1923 HG12 VAL A 122       3.431  -8.345  -6.923  1.00 87.07           H  
ATOM   1924 HG13 VAL A 122       2.664  -9.294  -8.206  1.00 87.07           H  
ATOM   1925  CG2 VAL A 122       0.996  -9.201  -6.111  1.00 87.07           C  
ATOM   1926 HG21 VAL A 122       1.127 -10.159  -6.614  1.00 87.07           H  
ATOM   1927 HG22 VAL A 122      -0.031  -9.144  -5.752  1.00 87.07           H  
ATOM   1928 HG23 VAL A 122       1.683  -9.148  -5.266  1.00 87.07           H  
ATOM   1929  N   PRO A 123       1.822  -4.303  -6.826  1.00 84.92           N  
ATOM   1930  CA  PRO A 123       2.029  -3.128  -7.674  1.00 84.92           C  
ATOM   1931  HA  PRO A 123       1.122  -2.937  -8.247  1.00 84.92           H  
ATOM   1932  C   PRO A 123       3.200  -3.315  -8.646  1.00 84.92           C  
ATOM   1933  CB  PRO A 123       2.279  -1.957  -6.713  1.00 84.92           C  
ATOM   1934  HB2 PRO A 123       1.826  -1.036  -7.077  1.00 84.92           H  
ATOM   1935  HB3 PRO A 123       3.348  -1.819  -6.549  1.00 84.92           H  
ATOM   1936  O   PRO A 123       3.126  -2.882  -9.789  1.00 84.92           O  
ATOM   1937  CG  PRO A 123       1.642  -2.423  -5.409  1.00 84.92           C  
ATOM   1938  HG2 PRO A 123       2.072  -1.931  -4.537  1.00 84.92           H  
ATOM   1939  HG3 PRO A 123       0.565  -2.257  -5.448  1.00 84.92           H  
ATOM   1940  CD  PRO A 123       1.949  -3.916  -5.426  1.00 84.92           C  
ATOM   1941  HD2 PRO A 123       1.243  -4.428  -4.772  1.00 84.92           H  
ATOM   1942  HD3 PRO A 123       2.970  -4.093  -5.089  1.00 84.92           H  
ATOM   1943  N   ASN A 124       4.274  -3.968  -8.183  1.00 81.70           N  
ATOM   1944  H   ASN A 124       4.281  -4.220  -7.205  1.00 81.70           H  
ATOM   1945  CA  ASN A 124       5.460  -4.341  -8.957  1.00 81.70           C  
ATOM   1946  HA  ASN A 124       6.232  -4.592  -8.230  1.00 81.70           H  
ATOM   1947  C   ASN A 124       6.053  -3.195  -9.797  1.00 81.70           C  
ATOM   1948  CB  ASN A 124       5.161  -5.617  -9.754  1.00 81.70           C  
ATOM   1949  HB2 ASN A 124       4.473  -5.377 -10.565  1.00 81.70           H  
ATOM   1950  HB3 ASN A 124       4.691  -6.352  -9.101  1.00 81.70           H  
ATOM   1951  O   ASN A 124       6.329  -3.342 -10.989  1.00 81.70           O  
ATOM   1952  CG  ASN A 124       6.417  -6.255 -10.317  1.00 81.70           C  
ATOM   1953  ND2 ASN A 124       6.305  -6.926 -11.439  1.00 81.70           N  
ATOM   1954 HD21 ASN A 124       7.139  -7.379 -11.783  1.00 81.70           H  
ATOM   1955 HD22 ASN A 124       5.417  -6.944 -11.919  1.00 81.70           H  
ATOM   1956  OD1 ASN A 124       7.498  -6.203  -9.747  1.00 81.70           O  
ATOM   1957  N   TYR A 125       6.261  -2.042  -9.161  1.00 85.56           N  
ATOM   1958  H   TYR A 125       6.047  -1.992  -8.175  1.00 85.56           H  
ATOM   1959  CA  TYR A 125       6.919  -0.892  -9.776  1.00 85.56           C  
ATOM   1960  HA  TYR A 125       7.448  -1.235 -10.665  1.00 85.56           H  
ATOM   1961  C   TYR A 125       7.960  -0.287  -8.840  1.00 85.56           C  
ATOM   1962  CB  TYR A 125       5.895   0.156 -10.232  1.00 85.56           C  
ATOM   1963  HB2 TYR A 125       5.033  -0.345 -10.671  1.00 85.56           H  
ATOM   1964  HB3 TYR A 125       6.349   0.758 -11.019  1.00 85.56           H  
ATOM   1965  O   TYR A 125       7.978  -0.534  -7.632  1.00 85.56           O  
ATOM   1966  CG  TYR A 125       5.428   1.079  -9.127  1.00 85.56           C  
ATOM   1967  CD1 TYR A 125       4.521   0.602  -8.165  1.00 85.56           C  
ATOM   1968  HD1 TYR A 125       4.146  -0.407  -8.247  1.00 85.56           H  
ATOM   1969  CD2 TYR A 125       5.903   2.403  -9.055  1.00 85.56           C  
ATOM   1970  HD2 TYR A 125       6.596   2.777  -9.794  1.00 85.56           H  
ATOM   1971  CE1 TYR A 125       4.088   1.442  -7.123  1.00 85.56           C  
ATOM   1972  HE1 TYR A 125       3.383   1.086  -6.387  1.00 85.56           H  
ATOM   1973  CE2 TYR A 125       5.418   3.258  -8.050  1.00 85.56           C  
ATOM   1974  HE2 TYR A 125       5.710   4.298  -8.022  1.00 85.56           H  
ATOM   1975  OH  TYR A 125       4.026   3.619  -6.136  1.00 85.56           O  
ATOM   1976  HH  TYR A 125       3.998   4.525  -6.454  1.00 85.56           H  
ATOM   1977  CZ  TYR A 125       4.516   2.782  -7.082  1.00 85.56           C  
ATOM   1978  N   ALA A 126       8.835   0.517  -9.431  1.00 88.40           N  
ATOM   1979  H   ALA A 126       8.696   0.738 -10.407  1.00 88.40           H  
ATOM   1980  CA  ALA A 126       9.986   1.098  -8.774  1.00 88.40           C  
ATOM   1981  HA  ALA A 126      10.074   0.701  -7.763  1.00 88.40           H  
ATOM   1982  C   ALA A 126       9.896   2.616  -8.694  1.00 88.40           C  
ATOM   1983  CB  ALA A 126      11.208   0.684  -9.571  1.00 88.40           C  
ATOM   1984  HB1 ALA A 126      11.164   1.181 -10.540  1.00 88.40           H  
ATOM   1985  HB2 ALA A 126      11.183  -0.393  -9.739  1.00 88.40           H  
ATOM   1986  HB3 ALA A 126      12.116   0.983  -9.048  1.00 88.40           H  
ATOM   1987  O   ALA A 126       9.469   3.274  -9.644  1.00 88.40           O  
ATOM   1988  N   ILE A 127      10.391   3.169  -7.592  1.00 93.62           N  
ATOM   1989  H   ILE A 127      10.712   2.556  -6.856  1.00 93.62           H  
ATOM   1990  CA  ILE A 127      10.565   4.609  -7.399  1.00 93.62           C  
ATOM   1991  HA  ILE A 127      10.438   5.111  -8.358  1.00 93.62           H  
ATOM   1992  C   ILE A 127      11.984   4.908  -6.938  1.00 93.62           C  
ATOM   1993  CB  ILE A 127       9.502   5.179  -6.439  1.00 93.62           C  
ATOM   1994  HB  ILE A 127       9.623   6.262  -6.409  1.00 93.62           H  
ATOM   1995  O   ILE A 127      12.687   4.023  -6.445  1.00 93.62           O  
ATOM   1996  CG1 ILE A 127       9.632   4.637  -5.004  1.00 93.62           C  
ATOM   1997 HG12 ILE A 127      10.635   4.849  -4.633  1.00 93.62           H  
ATOM   1998 HG13 ILE A 127       9.484   3.557  -5.000  1.00 93.62           H  
ATOM   1999  CG2 ILE A 127       8.111   4.871  -6.998  1.00 93.62           C  
ATOM   2000 HG21 ILE A 127       7.887   3.811  -6.878  1.00 93.62           H  
ATOM   2001 HG22 ILE A 127       7.358   5.439  -6.453  1.00 93.62           H  
ATOM   2002 HG23 ILE A 127       8.072   5.121  -8.058  1.00 93.62           H  
ATOM   2003  CD1 ILE A 127       8.634   5.275  -4.035  1.00 93.62           C  
ATOM   2004 HD11 ILE A 127       8.858   4.943  -3.021  1.00 93.62           H  
ATOM   2005 HD12 ILE A 127       7.617   4.966  -4.275  1.00 93.62           H  
ATOM   2006 HD13 ILE A 127       8.710   6.361  -4.080  1.00 93.62           H  
ATOM   2007  N   THR A 128      12.420   6.155  -7.096  1.00 93.33           N  
ATOM   2008  H   THR A 128      11.787   6.868  -7.427  1.00 93.33           H  
ATOM   2009  CA  THR A 128      13.694   6.600  -6.524  1.00 93.33           C  
ATOM   2010  HA  THR A 128      14.480   5.904  -6.815  1.00 93.33           H  
ATOM   2011  C   THR A 128      13.598   6.599  -5.001  1.00 93.33           C  
ATOM   2012  CB  THR A 128      14.094   7.995  -7.023  1.00 93.33           C  
ATOM   2013  HB  THR A 128      15.065   8.257  -6.603  1.00 93.33           H  
ATOM   2014  O   THR A 128      12.529   6.824  -4.427  1.00 93.33           O  
ATOM   2015  CG2 THR A 128      14.190   8.059  -8.547  1.00 93.33           C  
ATOM   2016 HG21 THR A 128      13.217   7.881  -9.004  1.00 93.33           H  
ATOM   2017 HG22 THR A 128      14.554   9.041  -8.848  1.00 93.33           H  
ATOM   2018 HG23 THR A 128      14.900   7.308  -8.894  1.00 93.33           H  
ATOM   2019  OG1 THR A 128      13.147   8.950  -6.609  1.00 93.33           O  
ATOM   2020  HG1 THR A 128      13.166   9.689  -7.221  1.00 93.33           H  
ATOM   2021  N   THR A 129      14.718   6.377  -4.318  1.00 92.76           N  
ATOM   2022  H   THR A 129      15.582   6.175  -4.801  1.00 92.76           H  
ATOM   2023  CA  THR A 129      14.740   6.439  -2.849  1.00 92.76           C  
ATOM   2024  HA  THR A 129      13.956   5.785  -2.467  1.00 92.76           H  
ATOM   2025  C   THR A 129      14.413   7.841  -2.333  1.00 92.76           C  
ATOM   2026  CB  THR A 129      16.073   5.934  -2.287  1.00 92.76           C  
ATOM   2027  HB  THR A 129      16.123   6.148  -1.219  1.00 92.76           H  
ATOM   2028  O   THR A 129      13.760   7.967  -1.302  1.00 92.76           O  
ATOM   2029  CG2 THR A 129      16.164   4.416  -2.484  1.00 92.76           C  
ATOM   2030 HG21 THR A 129      15.821   4.138  -3.480  1.00 92.76           H  
ATOM   2031 HG22 THR A 129      17.184   4.056  -2.354  1.00 92.76           H  
ATOM   2032 HG23 THR A 129      15.524   3.921  -1.753  1.00 92.76           H  
ATOM   2033  OG1 THR A 129      17.171   6.544  -2.921  1.00 92.76           O  
ATOM   2034  HG1 THR A 129      17.948   6.198  -2.477  1.00 92.76           H  
ATOM   2035  N   GLN A 130      14.747   8.891  -3.091  1.00 94.20           N  
ATOM   2036  H   GLN A 130      15.294   8.716  -3.922  1.00 94.20           H  
ATOM   2037  CA  GLN A 130      14.349  10.269  -2.783  1.00 94.20           C  
ATOM   2038  HA  GLN A 130      14.686  10.521  -1.777  1.00 94.20           H  
ATOM   2039  C   GLN A 130      12.832  10.484  -2.820  1.00 94.20           C  
ATOM   2040  CB  GLN A 130      14.992  11.235  -3.783  1.00 94.20           C  
ATOM   2041  HB2 GLN A 130      14.547  12.220  -3.642  1.00 94.20           H  
ATOM   2042  HB3 GLN A 130      14.776  10.906  -4.799  1.00 94.20           H  
ATOM   2043  O   GLN A 130      12.298  11.205  -1.979  1.00 94.20           O  
ATOM   2044  CG  GLN A 130      16.507  11.372  -3.593  1.00 94.20           C  
ATOM   2045  HG2 GLN A 130      16.997  10.422  -3.805  1.00 94.20           H  
ATOM   2046  HG3 GLN A 130      16.713  11.644  -2.558  1.00 94.20           H  
ATOM   2047  CD  GLN A 130      17.101  12.443  -4.504  1.00 94.20           C  
ATOM   2048  NE2 GLN A 130      18.326  12.853  -4.266  1.00 94.20           N  
ATOM   2049 HE21 GLN A 130      18.697  13.549  -4.898  1.00 94.20           H  
ATOM   2050 HE22 GLN A 130      18.868  12.467  -3.506  1.00 94.20           H  
ATOM   2051  OE1 GLN A 130      16.485  12.929  -5.440  1.00 94.20           O  
ATOM   2052  N   ASP A 131      12.123   9.881  -3.776  1.00 95.42           N  
ATOM   2053  H   ASP A 131      12.589   9.317  -4.473  1.00 95.42           H  
ATOM   2054  CA  ASP A 131      10.660   9.943  -3.799  1.00 95.42           C  
ATOM   2055  HA  ASP A 131      10.336  10.966  -3.613  1.00 95.42           H  
ATOM   2056  C   ASP A 131      10.058   9.098  -2.683  1.00 95.42           C  
ATOM   2057  CB  ASP A 131      10.116   9.491  -5.157  1.00 95.42           C  
ATOM   2058  HB2 ASP A 131      10.662   8.613  -5.503  1.00 95.42           H  
ATOM   2059  HB3 ASP A 131       9.075   9.195  -5.031  1.00 95.42           H  
ATOM   2060  O   ASP A 131       9.138   9.546  -2.006  1.00 95.42           O  
ATOM   2061  CG  ASP A 131      10.148  10.583  -6.225  1.00 95.42           C  
ATOM   2062  OD1 ASP A 131      10.456  11.764  -5.895  1.00 95.42           O  
ATOM   2063  OD2 ASP A 131       9.763  10.216  -7.360  1.00 95.42           O  
ATOM   2064  N   ALA A 132      10.618   7.916  -2.431  1.00 94.23           N  
ATOM   2065  H   ALA A 132      11.367   7.603  -3.032  1.00 94.23           H  
ATOM   2066  CA  ALA A 132      10.182   7.040  -1.352  1.00 94.23           C  
ATOM   2067  HA  ALA A 132       9.158   6.722  -1.546  1.00 94.23           H  
ATOM   2068  C   ALA A 132      10.199   7.738   0.021  1.00 94.23           C  
ATOM   2069  CB  ALA A 132      11.098   5.818  -1.368  1.00 94.23           C  
ATOM   2070  HB1 ALA A 132      11.141   5.390  -2.370  1.00 94.23           H  
ATOM   2071  HB2 ALA A 132      10.702   5.075  -0.676  1.00 94.23           H  
ATOM   2072  HB3 ALA A 132      12.103   6.087  -1.045  1.00 94.23           H  
ATOM   2073  O   ALA A 132       9.263   7.583   0.805  1.00 94.23           O  
ATOM   2074  N   MET A 133      11.214   8.571   0.279  1.00 92.80           N  
ATOM   2075  H   MET A 133      11.958   8.628  -0.402  1.00 92.80           H  
ATOM   2076  CA  MET A 133      11.338   9.375   1.502  1.00 92.80           C  
ATOM   2077  HA  MET A 133      11.277   8.712   2.365  1.00 92.80           H  
ATOM   2078  C   MET A 133      10.221  10.421   1.685  1.00 92.80           C  
ATOM   2079  CB  MET A 133      12.710  10.066   1.517  1.00 92.80           C  
ATOM   2080  HB2 MET A 133      12.877  10.564   0.561  1.00 92.80           H  
ATOM   2081  HB3 MET A 133      12.725  10.825   2.300  1.00 92.80           H  
ATOM   2082  O   MET A 133      10.059  10.944   2.783  1.00 92.80           O  
ATOM   2083  CG  MET A 133      13.860   9.092   1.791  1.00 92.80           C  
ATOM   2084  HG2 MET A 133      13.809   8.256   1.094  1.00 92.80           H  
ATOM   2085  HG3 MET A 133      13.749   8.695   2.801  1.00 92.80           H  
ATOM   2086  SD  MET A 133      15.491   9.870   1.651  1.00 92.80           S  
ATOM   2087  CE  MET A 133      16.567   8.449   1.985  1.00 92.80           C  
ATOM   2088  HE1 MET A 133      17.610   8.759   1.914  1.00 92.80           H  
ATOM   2089  HE2 MET A 133      16.378   7.665   1.252  1.00 92.80           H  
ATOM   2090  HE3 MET A 133      16.375   8.070   2.988  1.00 92.80           H  
ATOM   2091  N   LYS A 134       9.421  10.718   0.651  1.00 95.36           N  
ATOM   2092  H   LYS A 134       9.586  10.240  -0.224  1.00 95.36           H  
ATOM   2093  CA  LYS A 134       8.296  11.672   0.708  1.00 95.36           C  
ATOM   2094  HA  LYS A 134       8.494  12.386   1.507  1.00 95.36           H  
ATOM   2095  C   LYS A 134       6.953  11.015   1.071  1.00 95.36           C  
ATOM   2096  CB  LYS A 134       8.195  12.459  -0.612  1.00 95.36           C  
ATOM   2097  HB2 LYS A 134       7.388  13.187  -0.532  1.00 95.36           H  
ATOM   2098  HB3 LYS A 134       7.930  11.759  -1.405  1.00 95.36           H  
ATOM   2099  O   LYS A 134       5.913  11.653   0.894  1.00 95.36           O  
ATOM   2100  CG  LYS A 134       9.474  13.216  -1.005  1.00 95.36           C  
ATOM   2101  HG2 LYS A 134       9.648  14.039  -0.313  1.00 95.36           H  
ATOM   2102  HG3 LYS A 134      10.326  12.538  -0.971  1.00 95.36           H  
ATOM   2103  CD  LYS A 134       9.332  13.750  -2.437  1.00 95.36           C  
ATOM   2104  HD2 LYS A 134       8.582  14.540  -2.469  1.00 95.36           H  
ATOM   2105  HD3 LYS A 134       9.003  12.929  -3.073  1.00 95.36           H  
ATOM   2106  CE  LYS A 134      10.671  14.267  -2.969  1.00 95.36           C  
ATOM   2107  HE2 LYS A 134      11.454  13.593  -2.621  1.00 95.36           H  
ATOM   2108  HE3 LYS A 134      10.867  15.257  -2.558  1.00 95.36           H  
ATOM   2109  NZ  LYS A 134      10.677  14.285  -4.457  1.00 95.36           N  
ATOM   2110  HZ1 LYS A 134      11.562  14.608  -4.819  1.00 95.36           H  
ATOM   2111  HZ2 LYS A 134      10.562  13.354  -4.832  1.00 95.36           H  
ATOM   2112  HZ3 LYS A 134       9.925  14.844  -4.834  1.00 95.36           H  
ATOM   2113  N   ASN A 135       6.943   9.761   1.540  1.00 92.70           N  
ATOM   2114  H   ASN A 135       7.836   9.305   1.664  1.00 92.70           H  
ATOM   2115  CA  ASN A 135       5.737   8.990   1.899  1.00 92.70           C  
ATOM   2116  HA  ASN A 135       6.041   7.952   2.038  1.00 92.70           H  
ATOM   2117  C   ASN A 135       4.679   8.980   0.785  1.00 92.70           C  
ATOM   2118  CB  ASN A 135       5.159   9.478   3.241  1.00 92.70           C  
ATOM   2119  HB2 ASN A 135       4.894  10.533   3.166  1.00 92.70           H  
ATOM   2120  HB3 ASN A 135       4.244   8.930   3.465  1.00 92.70           H  
ATOM   2121  O   ASN A 135       3.552   9.435   0.967  1.00 92.70           O  
ATOM   2122  CG  ASN A 135       6.090   9.279   4.414  1.00 92.70           C  
ATOM   2123  ND2 ASN A 135       6.009  10.153   5.388  1.00 92.70           N  
ATOM   2124 HD21 ASN A 135       5.266  10.836   5.371  1.00 92.70           H  
ATOM   2125 HD22 ASN A 135       6.626  10.026   6.177  1.00 92.70           H  
ATOM   2126  OD1 ASN A 135       6.873   8.345   4.480  1.00 92.70           O  
ATOM   2127  N   VAL A 136       5.054   8.531  -0.412  1.00 96.69           N  
ATOM   2128  H   VAL A 136       5.998   8.188  -0.522  1.00 96.69           H  
ATOM   2129  CA  VAL A 136       4.224   8.682  -1.623  1.00 96.69           C  
ATOM   2130  HA  VAL A 136       3.887   9.718  -1.670  1.00 96.69           H  
ATOM   2131  C   VAL A 136       2.951   7.837  -1.634  1.00 96.69           C  
ATOM   2132  CB  VAL A 136       5.042   8.424  -2.897  1.00 96.69           C  
ATOM   2133  HB  VAL A 136       4.388   8.511  -3.764  1.00 96.69           H  
ATOM   2134  O   VAL A 136       2.046   8.120  -2.413  1.00 96.69           O  
ATOM   2135  CG1 VAL A 136       6.132   9.493  -3.019  1.00 96.69           C  
ATOM   2136 HG11 VAL A 136       6.686   9.587  -2.085  1.00 96.69           H  
ATOM   2137 HG12 VAL A 136       6.836   9.212  -3.802  1.00 96.69           H  
ATOM   2138 HG13 VAL A 136       5.678  10.455  -3.257  1.00 96.69           H  
ATOM   2139  CG2 VAL A 136       5.683   7.032  -2.924  1.00 96.69           C  
ATOM   2140 HG21 VAL A 136       6.171   6.887  -3.887  1.00 96.69           H  
ATOM   2141 HG22 VAL A 136       6.421   6.919  -2.129  1.00 96.69           H  
ATOM   2142 HG23 VAL A 136       4.916   6.265  -2.823  1.00 96.69           H  
ATOM   2143  N   TRP A 137       2.855   6.828  -0.771  1.00 97.48           N  
ATOM   2144  H   TRP A 137       3.599   6.677  -0.105  1.00 97.48           H  
ATOM   2145  CA  TRP A 137       1.701   5.939  -0.729  1.00 97.48           C  
ATOM   2146  HA  TRP A 137       1.254   5.916  -1.723  1.00 97.48           H  
ATOM   2147  C   TRP A 137       0.633   6.425   0.240  1.00 97.48           C  
ATOM   2148  CB  TRP A 137       2.131   4.512  -0.416  1.00 97.48           C  
ATOM   2149  HB2 TRP A 137       1.247   3.874  -0.397  1.00 97.48           H  
ATOM   2150  HB3 TRP A 137       2.584   4.484   0.575  1.00 97.48           H  
ATOM   2151  O   TRP A 137       0.905   6.791   1.386  1.00 97.48           O  
ATOM   2152  CG  TRP A 137       3.092   3.958  -1.412  1.00 97.48           C  
ATOM   2153  CD1 TRP A 137       2.799   3.611  -2.684  1.00 97.48           C  
ATOM   2154  HD1 TRP A 137       1.823   3.692  -3.139  1.00 97.48           H  
ATOM   2155  CD2 TRP A 137       4.527   3.770  -1.263  1.00 97.48           C  
ATOM   2156  CE2 TRP A 137       5.038   3.237  -2.483  1.00 97.48           C  
ATOM   2157  CE3 TRP A 137       5.448   4.033  -0.229  1.00 97.48           C  
ATOM   2158  HE3 TRP A 137       5.095   4.470   0.693  1.00 97.48           H  
ATOM   2159  NE1 TRP A 137       3.946   3.186  -3.319  1.00 97.48           N  
ATOM   2160  HE1 TRP A 137       3.984   3.009  -4.313  1.00 97.48           H  
ATOM   2161  CH2 TRP A 137       7.280   3.176  -1.600  1.00 97.48           C  
ATOM   2162  HH2 TRP A 137       8.328   2.956  -1.738  1.00 97.48           H  
ATOM   2163  CZ2 TRP A 137       6.389   2.919  -2.653  1.00 97.48           C  
ATOM   2164  HZ2 TRP A 137       6.738   2.512  -3.590  1.00 97.48           H  
ATOM   2165  CZ3 TRP A 137       6.815   3.763  -0.407  1.00 97.48           C  
ATOM   2166  HZ3 TRP A 137       7.507   4.031   0.376  1.00 97.48           H  
ATOM   2167  N   GLN A 138      -0.605   6.362  -0.227  1.00 97.56           N  
ATOM   2168  H   GLN A 138      -0.740   6.067  -1.184  1.00 97.56           H  
ATOM   2169  CA  GLN A 138      -1.798   6.644   0.549  1.00 97.56           C  
ATOM   2170  HA  GLN A 138      -1.533   6.717   1.604  1.00 97.56           H  
ATOM   2171  C   GLN A 138      -2.797   5.501   0.415  1.00 97.56           C  
ATOM   2172  CB  GLN A 138      -2.409   7.979   0.104  1.00 97.56           C  
ATOM   2173  HB2 GLN A 138      -2.580   7.958  -0.972  1.00 97.56           H  
ATOM   2174  HB3 GLN A 138      -3.365   8.117   0.609  1.00 97.56           H  
ATOM   2175  O   GLN A 138      -2.759   4.714  -0.532  1.00 97.56           O  
ATOM   2176  CG  GLN A 138      -1.506   9.166   0.460  1.00 97.56           C  
ATOM   2177  HG2 GLN A 138      -1.362   9.174   1.541  1.00 97.56           H  
ATOM   2178  HG3 GLN A 138      -0.534   9.065  -0.022  1.00 97.56           H  
ATOM   2179  CD  GLN A 138      -2.109  10.496   0.036  1.00 97.56           C  
ATOM   2180  NE2 GLN A 138      -2.040  11.515   0.863  1.00 97.56           N  
ATOM   2181 HE21 GLN A 138      -1.579  11.433   1.758  1.00 97.56           H  
ATOM   2182 HE22 GLN A 138      -2.476  12.369   0.546  1.00 97.56           H  
ATOM   2183  OE1 GLN A 138      -2.637  10.654  -1.049  1.00 97.56           O  
ATOM   2184  N   VAL A 139      -3.708   5.413   1.374  1.00 97.85           N  
ATOM   2185  H   VAL A 139      -3.652   6.068   2.142  1.00 97.85           H  
ATOM   2186  CA  VAL A 139      -4.814   4.465   1.365  1.00 97.85           C  
ATOM   2187  HA  VAL A 139      -4.798   3.908   0.429  1.00 97.85           H  
ATOM   2188  C   VAL A 139      -6.109   5.250   1.433  1.00 97.85           C  
ATOM   2189  CB  VAL A 139      -4.704   3.443   2.505  1.00 97.85           C  
ATOM   2190  HB  VAL A 139      -4.779   3.952   3.466  1.00 97.85           H  
ATOM   2191  O   VAL A 139      -6.370   5.953   2.409  1.00 97.85           O  
ATOM   2192  CG1 VAL A 139      -5.821   2.399   2.399  1.00 97.85           C  
ATOM   2193 HG11 VAL A 139      -6.794   2.885   2.461  1.00 97.85           H  
ATOM   2194 HG12 VAL A 139      -5.747   1.874   1.447  1.00 97.85           H  
ATOM   2195 HG13 VAL A 139      -5.739   1.686   3.219  1.00 97.85           H  
ATOM   2196  CG2 VAL A 139      -3.364   2.704   2.440  1.00 97.85           C  
ATOM   2197 HG21 VAL A 139      -3.265   2.171   1.494  1.00 97.85           H  
ATOM   2198 HG22 VAL A 139      -3.285   2.008   3.275  1.00 97.85           H  
ATOM   2199 HG23 VAL A 139      -2.550   3.421   2.539  1.00 97.85           H  
ATOM   2200  N   LEU A 140      -6.916   5.115   0.386  1.00 97.82           N  
ATOM   2201  H   LEU A 140      -6.616   4.504  -0.361  1.00 97.82           H  
ATOM   2202  CA  LEU A 140      -8.294   5.572   0.367  1.00 97.82           C  
ATOM   2203  HA  LEU A 140      -8.382   6.462   0.990  1.00 97.82           H  
ATOM   2204  C   LEU A 140      -9.174   4.468   0.952  1.00 97.82           C  
ATOM   2205  CB  LEU A 140      -8.685   5.955  -1.068  1.00 97.82           C  
ATOM   2206  HB2 LEU A 140      -8.458   5.114  -1.724  1.00 97.82           H  
ATOM   2207  HB3 LEU A 140      -8.063   6.787  -1.398  1.00 97.82           H  
ATOM   2208  O   LEU A 140      -9.204   3.345   0.445  1.00 97.82           O  
ATOM   2209  CG  LEU A 140     -10.166   6.338  -1.240  1.00 97.82           C  
ATOM   2210  HG  LEU A 140     -10.801   5.522  -0.897  1.00 97.82           H  
ATOM   2211  CD1 LEU A 140     -10.523   7.606  -0.463  1.00 97.82           C  
ATOM   2212 HD11 LEU A 140     -11.555   7.888  -0.673  1.00 97.82           H  
ATOM   2213 HD12 LEU A 140     -10.437   7.433   0.609  1.00 97.82           H  
ATOM   2214 HD13 LEU A 140      -9.866   8.426  -0.754  1.00 97.82           H  
ATOM   2215  CD2 LEU A 140     -10.463   6.571  -2.720  1.00 97.82           C  
ATOM   2216 HD21 LEU A 140      -9.854   7.392  -3.098  1.00 97.82           H  
ATOM   2217 HD22 LEU A 140     -10.243   5.669  -3.292  1.00 97.82           H  
ATOM   2218 HD23 LEU A 140     -11.515   6.824  -2.847  1.00 97.82           H  
ATOM   2219  N   VAL A 141      -9.902   4.792   2.012  1.00 98.02           N  
ATOM   2220  H   VAL A 141      -9.822   5.732   2.372  1.00 98.02           H  
ATOM   2221  CA  VAL A 141     -10.862   3.893   2.648  1.00 98.02           C  
ATOM   2222  HA  VAL A 141     -10.861   2.937   2.124  1.00 98.02           H  
ATOM   2223  C   VAL A 141     -12.249   4.498   2.528  1.00 98.02           C  
ATOM   2224  CB  VAL A 141     -10.501   3.616   4.118  1.00 98.02           C  
ATOM   2225  HB  VAL A 141     -10.603   4.526   4.708  1.00 98.02           H  
ATOM   2226  O   VAL A 141     -12.452   5.642   2.912  1.00 98.02           O  
ATOM   2227  CG1 VAL A 141     -11.446   2.547   4.671  1.00 98.02           C  
ATOM   2228 HG11 VAL A 141     -11.159   2.284   5.690  1.00 98.02           H  
ATOM   2229 HG12 VAL A 141     -12.468   2.924   4.692  1.00 98.02           H  
ATOM   2230 HG13 VAL A 141     -11.385   1.657   4.044  1.00 98.02           H  
ATOM   2231  CG2 VAL A 141      -9.068   3.087   4.267  1.00 98.02           C  
ATOM   2232 HG21 VAL A 141      -8.360   3.863   3.974  1.00 98.02           H  
ATOM   2233 HG22 VAL A 141      -8.924   2.206   3.642  1.00 98.02           H  
ATOM   2234 HG23 VAL A 141      -8.872   2.838   5.310  1.00 98.02           H  
ATOM   2235  N   ASN A 142     -13.204   3.722   2.017  1.00 97.38           N  
ATOM   2236  H   ASN A 142     -12.930   2.812   1.675  1.00 97.38           H  
ATOM   2237  CA  ASN A 142     -14.610   4.103   1.914  1.00 97.38           C  
ATOM   2238  HA  ASN A 142     -14.766   5.044   2.442  1.00 97.38           H  
ATOM   2239  C   ASN A 142     -15.475   3.033   2.597  1.00 97.38           C  
ATOM   2240  CB  ASN A 142     -14.944   4.360   0.433  1.00 97.38           C  
ATOM   2241  HB2 ASN A 142     -14.853   3.436  -0.138  1.00 97.38           H  
ATOM   2242  HB3 ASN A 142     -14.221   5.076   0.041  1.00 97.38           H  
ATOM   2243  O   ASN A 142     -15.687   1.941   2.060  1.00 97.38           O  
ATOM   2244  CG  ASN A 142     -16.338   4.931   0.209  1.00 97.38           C  
ATOM   2245  ND2 ASN A 142     -16.502   5.871  -0.689  1.00 97.38           N  
ATOM   2246 HD21 ASN A 142     -15.685   6.392  -0.974  1.00 97.38           H  
ATOM   2247 HD22 ASN A 142     -17.291   6.478  -0.520  1.00 97.38           H  
ATOM   2248  OD1 ASN A 142     -17.333   4.506   0.770  1.00 97.38           O  
ATOM   2249  N   ILE A 143     -15.936   3.332   3.809  1.00 95.68           N  
ATOM   2250  H   ILE A 143     -15.757   4.270   4.139  1.00 95.68           H  
ATOM   2251  CA  ILE A 143     -16.866   2.530   4.599  1.00 95.68           C  
ATOM   2252  HA  ILE A 143     -16.713   1.479   4.352  1.00 95.68           H  
ATOM   2253  C   ILE A 143     -18.295   2.915   4.221  1.00 95.68           C  
ATOM   2254  CB  ILE A 143     -16.608   2.701   6.114  1.00 95.68           C  
ATOM   2255  HB  ILE A 143     -16.659   3.762   6.359  1.00 95.68           H  
ATOM   2256  O   ILE A 143     -18.699   4.074   4.289  1.00 95.68           O  
ATOM   2257  CG1 ILE A 143     -15.197   2.184   6.470  1.00 95.68           C  
ATOM   2258 HG12 ILE A 143     -15.116   1.130   6.204  1.00 95.68           H  
ATOM   2259 HG13 ILE A 143     -14.461   2.739   5.888  1.00 95.68           H  
ATOM   2260  CG2 ILE A 143     -17.690   1.968   6.932  1.00 95.68           C  
ATOM   2261 HG21 ILE A 143     -18.671   2.398   6.731  1.00 95.68           H  
ATOM   2262 HG22 ILE A 143     -17.692   0.906   6.688  1.00 95.68           H  
ATOM   2263 HG23 ILE A 143     -17.510   2.102   7.999  1.00 95.68           H  
ATOM   2264  CD1 ILE A 143     -14.814   2.348   7.943  1.00 95.68           C  
ATOM   2265 HD11 ILE A 143     -13.764   2.085   8.070  1.00 95.68           H  
ATOM   2266 HD12 ILE A 143     -14.961   3.382   8.254  1.00 95.68           H  
ATOM   2267 HD13 ILE A 143     -15.406   1.680   8.569  1.00 95.68           H  
ATOM   2268  N   ARG A 144     -19.106   1.912   3.877  1.00 94.59           N  
ATOM   2269  H   ARG A 144     -18.720   0.979   3.892  1.00 94.59           H  
ATOM   2270  CA  ARG A 144     -20.510   2.105   3.502  1.00 94.59           C  
ATOM   2271  HA  ARG A 144     -20.757   3.158   3.636  1.00 94.59           H  
ATOM   2272  C   ARG A 144     -21.439   1.315   4.399  1.00 94.59           C  
ATOM   2273  CB  ARG A 144     -20.728   1.768   2.022  1.00 94.59           C  
ATOM   2274  HB2 ARG A 144     -21.787   1.891   1.791  1.00 94.59           H  
ATOM   2275  HB3 ARG A 144     -20.444   0.733   1.831  1.00 94.59           H  
ATOM   2276  O   ARG A 144     -21.204   0.141   4.679  1.00 94.59           O  
ATOM   2277  CG  ARG A 144     -19.912   2.702   1.121  1.00 94.59           C  
ATOM   2278  HG2 ARG A 144     -20.065   3.735   1.433  1.00 94.59           H  
ATOM   2279  HG3 ARG A 144     -18.854   2.457   1.217  1.00 94.59           H  
ATOM   2280  CD  ARG A 144     -20.326   2.561  -0.344  1.00 94.59           C  
ATOM   2281  HD2 ARG A 144     -20.125   1.541  -0.673  1.00 94.59           H  
ATOM   2282  HD3 ARG A 144     -21.393   2.769  -0.429  1.00 94.59           H  
ATOM   2283  NE  ARG A 144     -19.574   3.506  -1.180  1.00 94.59           N  
ATOM   2284  HE  ARG A 144     -18.821   3.997  -0.720  1.00 94.59           H  
ATOM   2285  NH1 ARG A 144     -20.715   3.173  -3.151  1.00 94.59           N  
ATOM   2286 HH11 ARG A 144     -21.297   2.486  -2.694  1.00 94.59           H  
ATOM   2287 HH12 ARG A 144     -20.840   3.404  -4.126  1.00 94.59           H  
ATOM   2288  NH2 ARG A 144     -19.034   4.646  -3.067  1.00 94.59           N  
ATOM   2289 HH21 ARG A 144     -19.150   4.856  -4.048  1.00 94.59           H  
ATOM   2290 HH22 ARG A 144     -18.302   5.116  -2.554  1.00 94.59           H  
ATOM   2291  CZ  ARG A 144     -19.780   3.770  -2.458  1.00 94.59           C  
ATOM   2292  N   ASN A 145     -22.556   1.948   4.760  1.00 93.73           N  
ATOM   2293  H   ASN A 145     -22.640   2.920   4.500  1.00 93.73           H  
ATOM   2294  CA  ASN A 145     -23.680   1.323   5.461  1.00 93.73           C  
ATOM   2295  HA  ASN A 145     -24.373   2.124   5.716  1.00 93.73           H  
ATOM   2296  C   ASN A 145     -23.305   0.679   6.818  1.00 93.73           C  
ATOM   2297  CB  ASN A 145     -24.402   0.398   4.461  1.00 93.73           C  
ATOM   2298  HB2 ASN A 145     -23.765  -0.455   4.230  1.00 93.73           H  
ATOM   2299  HB3 ASN A 145     -24.580   0.942   3.533  1.00 93.73           H  
ATOM   2300  O   ASN A 145     -23.949  -0.275   7.250  1.00 93.73           O  
ATOM   2301  CG  ASN A 145     -25.749  -0.104   4.941  1.00 93.73           C  
ATOM   2302  ND2 ASN A 145     -26.128  -1.299   4.549  1.00 93.73           N  
ATOM   2303 HD21 ASN A 145     -25.520  -1.846   3.957  1.00 93.73           H  
ATOM   2304 HD22 ASN A 145     -27.057  -1.571   4.839  1.00 93.73           H  
ATOM   2305  OD1 ASN A 145     -26.513   0.574   5.608  1.00 93.73           O  
ATOM   2306  N   VAL A 146     -22.281   1.215   7.491  1.00 92.44           N  
ATOM   2307  H   VAL A 146     -21.789   1.992   7.074  1.00 92.44           H  
ATOM   2308  CA  VAL A 146     -21.956   0.922   8.894  1.00 92.44           C  
ATOM   2309  HA  VAL A 146     -22.398  -0.032   9.182  1.00 92.44           H  
ATOM   2310  C   VAL A 146     -22.562   2.027   9.757  1.00 92.44           C  
ATOM   2311  CB  VAL A 146     -20.432   0.814   9.102  1.00 92.44           C  
ATOM   2312  HB  VAL A 146     -19.956   1.720   8.726  1.00 92.44           H  
ATOM   2313  O   VAL A 146     -22.260   3.202   9.567  1.00 92.44           O  
ATOM   2314  CG1 VAL A 146     -20.059   0.654  10.580  1.00 92.44           C  
ATOM   2315 HG11 VAL A 146     -20.350   1.540  11.144  1.00 92.44           H  
ATOM   2316 HG12 VAL A 146     -20.542  -0.228  11.003  1.00 92.44           H  
ATOM   2317 HG13 VAL A 146     -18.977   0.554  10.671  1.00 92.44           H  
ATOM   2318  CG2 VAL A 146     -19.879  -0.394   8.333  1.00 92.44           C  
ATOM   2319 HG21 VAL A 146     -20.030  -0.259   7.262  1.00 92.44           H  
ATOM   2320 HG22 VAL A 146     -20.374  -1.308   8.659  1.00 92.44           H  
ATOM   2321 HG23 VAL A 146     -18.808  -0.487   8.517  1.00 92.44           H  
ATOM   2322  N   LYS A 147     -23.441   1.663  10.695  1.00 90.50           N  
ATOM   2323  H   LYS A 147     -23.624   0.677  10.814  1.00 90.50           H  
ATOM   2324  CA  LYS A 147     -24.072   2.609  11.628  1.00 90.50           C  
ATOM   2325  HA  LYS A 147     -23.984   3.624  11.239  1.00 90.50           H  
ATOM   2326  C   LYS A 147     -23.330   2.596  12.960  1.00 90.50           C  
ATOM   2327  CB  LYS A 147     -25.567   2.302  11.803  1.00 90.50           C  
ATOM   2328  HB2 LYS A 147     -25.697   1.259  12.091  1.00 90.50           H  
ATOM   2329  HB3 LYS A 147     -25.945   2.928  12.611  1.00 90.50           H  
ATOM   2330  O   LYS A 147     -23.691   1.841  13.858  1.00 90.50           O  
ATOM   2331  CG  LYS A 147     -26.382   2.594  10.536  1.00 90.50           C  
ATOM   2332  HG2 LYS A 147     -26.169   3.608  10.198  1.00 90.50           H  
ATOM   2333  HG3 LYS A 147     -26.108   1.891   9.750  1.00 90.50           H  
ATOM   2334  CD  LYS A 147     -27.880   2.472  10.841  1.00 90.50           C  
ATOM   2335  HD2 LYS A 147     -28.102   1.454  11.160  1.00 90.50           H  
ATOM   2336  HD3 LYS A 147     -28.130   3.159  11.650  1.00 90.50           H  
ATOM   2337  CE  LYS A 147     -28.707   2.824   9.601  1.00 90.50           C  
ATOM   2338  HE2 LYS A 147     -28.378   3.796   9.235  1.00 90.50           H  
ATOM   2339  HE3 LYS A 147     -28.502   2.091   8.822  1.00 90.50           H  
ATOM   2340  NZ  LYS A 147     -30.158   2.869   9.915  1.00 90.50           N  
ATOM   2341  HZ1 LYS A 147     -30.338   3.573  10.617  1.00 90.50           H  
ATOM   2342  HZ2 LYS A 147     -30.692   3.114   9.093  1.00 90.50           H  
ATOM   2343  HZ3 LYS A 147     -30.481   1.981  10.269  1.00 90.50           H  
ATOM   2344  N   MET A 148     -22.293   3.417  13.061  1.00 90.80           N  
ATOM   2345  H   MET A 148     -22.066   4.008  12.275  1.00 90.80           H  
ATOM   2346  CA  MET A 148     -21.537   3.641  14.292  1.00 90.80           C  
ATOM   2347  HA  MET A 148     -21.951   3.025  15.089  1.00 90.80           H  
ATOM   2348  C   MET A 148     -21.673   5.108  14.703  1.00 90.80           C  
ATOM   2349  CB  MET A 148     -20.076   3.222  14.071  1.00 90.80           C  
ATOM   2350  HB2 MET A 148     -19.565   3.964  13.458  1.00 90.80           H  
ATOM   2351  HB3 MET A 148     -20.058   2.268  13.544  1.00 90.80           H  
ATOM   2352  O   MET A 148     -21.756   5.984  13.843  1.00 90.80           O  
ATOM   2353  CG  MET A 148     -19.320   3.035  15.388  1.00 90.80           C  
ATOM   2354  HG2 MET A 148     -19.266   3.985  15.919  1.00 90.80           H  
ATOM   2355  HG3 MET A 148     -19.871   2.322  16.002  1.00 90.80           H  
ATOM   2356  SD  MET A 148     -17.641   2.402  15.150  1.00 90.80           S  
ATOM   2357  CE  MET A 148     -17.330   1.684  16.781  1.00 90.80           C  
ATOM   2358  HE1 MET A 148     -17.857   0.733  16.860  1.00 90.80           H  
ATOM   2359  HE2 MET A 148     -17.693   2.349  17.564  1.00 90.80           H  
ATOM   2360  HE3 MET A 148     -16.261   1.504  16.902  1.00 90.80           H  
ATOM   2361  N   SER A 149     -21.721   5.378  16.007  1.00 91.66           N  
ATOM   2362  H   SER A 149     -21.701   4.627  16.682  1.00 91.66           H  
ATOM   2363  CA  SER A 149     -21.671   6.752  16.512  1.00 91.66           C  
ATOM   2364  HA  SER A 149     -22.504   7.312  16.086  1.00 91.66           H  
ATOM   2365  C   SER A 149     -20.365   7.430  16.087  1.00 91.66           C  
ATOM   2366  CB  SER A 149     -21.807   6.775  18.036  1.00 91.66           C  
ATOM   2367  HB2 SER A 149     -21.770   7.806  18.388  1.00 91.66           H  
ATOM   2368  HB3 SER A 149     -20.986   6.216  18.484  1.00 91.66           H  
ATOM   2369  O   SER A 149     -19.327   6.773  15.979  1.00 91.66           O  
ATOM   2370  OG  SER A 149     -23.040   6.190  18.414  1.00 91.66           O  
ATOM   2371  HG  SER A 149     -23.146   6.285  19.364  1.00 91.66           H  
ATOM   2372  N   ALA A 150     -20.408   8.743  15.862  1.00 88.94           N  
ATOM   2373  H   ALA A 150     -21.282   9.237  15.971  1.00 88.94           H  
ATOM   2374  CA  ALA A 150     -19.229   9.515  15.480  1.00 88.94           C  
ATOM   2375  HA  ALA A 150     -18.834   9.094  14.556  1.00 88.94           H  
ATOM   2376  C   ALA A 150     -18.119   9.436  16.547  1.00 88.94           C  
ATOM   2377  CB  ALA A 150     -19.657  10.962  15.204  1.00 88.94           C  
ATOM   2378  HB1 ALA A 150     -18.797  11.542  14.870  1.00 88.94           H  
ATOM   2379  HB2 ALA A 150     -20.055  11.413  16.113  1.00 88.94           H  
ATOM   2380  HB3 ALA A 150     -20.417  10.983  14.423  1.00 88.94           H  
ATOM   2381  O   ALA A 150     -18.396   9.287  17.738  1.00 88.94           O  
ATOM   2382  N   GLY A 151     -16.861   9.543  16.112  1.00 89.47           N  
ATOM   2383  H   GLY A 151     -16.707   9.648  15.119  1.00 89.47           H  
ATOM   2384  CA  GLY A 151     -15.674   9.532  16.979  1.00 89.47           C  
ATOM   2385  HA2 GLY A 151     -14.887  10.117  16.503  1.00 89.47           H  
ATOM   2386  HA3 GLY A 151     -15.919  10.007  17.928  1.00 89.47           H  
ATOM   2387  C   GLY A 151     -15.104   8.143  17.290  1.00 89.47           C  
ATOM   2388  O   GLY A 151     -13.955   8.038  17.716  1.00 89.47           O  
ATOM   2389  N   PHE A 152     -15.843   7.065  17.028  1.00 94.71           N  
ATOM   2390  H   PHE A 152     -16.769   7.189  16.644  1.00 94.71           H  
ATOM   2391  CA  PHE A 152     -15.336   5.703  17.198  1.00 94.71           C  
ATOM   2392  HA  PHE A 152     -14.591   5.707  17.993  1.00 94.71           H  
ATOM   2393  C   PHE A 152     -14.636   5.179  15.933  1.00 94.71           C  
ATOM   2394  CB  PHE A 152     -16.466   4.785  17.656  1.00 94.71           C  
ATOM   2395  HB2 PHE A 152     -17.262   4.800  16.912  1.00 94.71           H  
ATOM   2396  HB3 PHE A 152     -16.053   3.778  17.707  1.00 94.71           H  
ATOM   2397  O   PHE A 152     -14.836   5.696  14.839  1.00 94.71           O  
ATOM   2398  CG  PHE A 152     -17.039   5.113  19.021  1.00 94.71           C  
ATOM   2399  CD1 PHE A 152     -16.458   4.561  20.178  1.00 94.71           C  
ATOM   2400  HD1 PHE A 152     -15.602   3.907  20.098  1.00 94.71           H  
ATOM   2401  CD2 PHE A 152     -18.142   5.976  19.143  1.00 94.71           C  
ATOM   2402  HD2 PHE A 152     -18.566   6.438  18.264  1.00 94.71           H  
ATOM   2403  CE1 PHE A 152     -16.981   4.867  21.446  1.00 94.71           C  
ATOM   2404  HE1 PHE A 152     -16.528   4.452  22.334  1.00 94.71           H  
ATOM   2405  CE2 PHE A 152     -18.668   6.282  20.410  1.00 94.71           C  
ATOM   2406  HE2 PHE A 152     -19.494   6.972  20.500  1.00 94.71           H  
ATOM   2407  CZ  PHE A 152     -18.089   5.725  21.562  1.00 94.71           C  
ATOM   2408  HZ  PHE A 152     -18.480   5.972  22.538  1.00 94.71           H  
ATOM   2409  N   CYS A 153     -13.800   4.147  16.084  1.00 95.11           N  
ATOM   2410  H   CYS A 153     -13.694   3.746  17.005  1.00 95.11           H  
ATOM   2411  CA  CYS A 153     -13.038   3.543  14.989  1.00 95.11           C  
ATOM   2412  HA  CYS A 153     -12.997   4.222  14.138  1.00 95.11           H  
ATOM   2413  C   CYS A 153     -13.680   2.219  14.544  1.00 95.11           C  
ATOM   2414  CB  CYS A 153     -11.592   3.349  15.464  1.00 95.11           C  
ATOM   2415  HB2 CYS A 153     -11.568   2.747  16.372  1.00 95.11           H  
ATOM   2416  HB3 CYS A 153     -11.148   4.325  15.660  1.00 95.11           H  
ATOM   2417  O   CYS A 153     -13.452   1.205  15.211  1.00 95.11           O  
ATOM   2418  SG  CYS A 153     -10.634   2.519  14.169  1.00 95.11           S  
ATOM   2419  HG  CYS A 153      -9.514   3.229  14.325  1.00 95.11           H  
ATOM   2420  N   PRO A 154     -14.469   2.176  13.452  1.00 95.22           N  
ATOM   2421  CA  PRO A 154     -15.077   0.938  12.957  1.00 95.22           C  
ATOM   2422  HA  PRO A 154     -15.627   0.452  13.763  1.00 95.22           H  
ATOM   2423  C   PRO A 154     -14.084  -0.078  12.381  1.00 95.22           C  
ATOM   2424  CB  PRO A 154     -16.066   1.384  11.870  1.00 95.22           C  
ATOM   2425  HB2 PRO A 154     -17.049   1.544  12.312  1.00 95.22           H  
ATOM   2426  HB3 PRO A 154     -16.137   0.667  11.052  1.00 95.22           H  
ATOM   2427  O   PRO A 154     -14.402  -1.268  12.360  1.00 95.22           O  
ATOM   2428  CG  PRO A 154     -15.499   2.721  11.398  1.00 95.22           C  
ATOM   2429  HG2 PRO A 154     -16.258   3.349  10.929  1.00 95.22           H  
ATOM   2430  HG3 PRO A 154     -14.652   2.561  10.731  1.00 95.22           H  
ATOM   2431  CD  PRO A 154     -15.003   3.311  12.708  1.00 95.22           C  
ATOM   2432  HD2 PRO A 154     -15.847   3.733  13.255  1.00 95.22           H  
ATOM   2433  HD3 PRO A 154     -14.282   4.107  12.522  1.00 95.22           H  
ATOM   2434  N   LEU A 155     -12.914   0.347  11.893  1.00 96.81           N  
ATOM   2435  H   LEU A 155     -12.683   1.328  11.956  1.00 96.81           H  
ATOM   2436  CA  LEU A 155     -12.003  -0.519  11.139  1.00 96.81           C  
ATOM   2437  HA  LEU A 155     -12.175  -1.556  11.426  1.00 96.81           H  
ATOM   2438  C   LEU A 155     -10.534  -0.202  11.430  1.00 96.81           C  
ATOM   2439  CB  LEU A 155     -12.334  -0.371   9.641  1.00 96.81           C  
ATOM   2440  HB2 LEU A 155     -13.366  -0.682   9.478  1.00 96.81           H  
ATOM   2441  HB3 LEU A 155     -12.266   0.686   9.384  1.00 96.81           H  
ATOM   2442  O   LEU A 155     -10.098   0.944  11.343  1.00 96.81           O  
ATOM   2443  CG  LEU A 155     -11.424  -1.155   8.678  1.00 96.81           C  
ATOM   2444  HG  LEU A 155     -10.379  -0.899   8.854  1.00 96.81           H  
ATOM   2445  CD1 LEU A 155     -11.601  -2.666   8.808  1.00 96.81           C  
ATOM   2446 HD11 LEU A 155     -10.956  -3.172   8.090  1.00 96.81           H  
ATOM   2447 HD12 LEU A 155     -11.298  -2.977   9.808  1.00 96.81           H  
ATOM   2448 HD13 LEU A 155     -12.642  -2.942   8.639  1.00 96.81           H  
ATOM   2449  CD2 LEU A 155     -11.773  -0.775   7.244  1.00 96.81           C  
ATOM   2450 HD21 LEU A 155     -11.128  -1.311   6.547  1.00 96.81           H  
ATOM   2451 HD22 LEU A 155     -12.816  -1.017   7.043  1.00 96.81           H  
ATOM   2452 HD23 LEU A 155     -11.621   0.296   7.107  1.00 96.81           H  
ATOM   2453  N   SER A 156      -9.762  -1.253  11.694  1.00 97.61           N  
ATOM   2454  H   SER A 156     -10.192  -2.165  11.750  1.00 97.61           H  
ATOM   2455  CA  SER A 156      -8.302  -1.198  11.783  1.00 97.61           C  
ATOM   2456  HA  SER A 156      -7.966  -0.162  11.825  1.00 97.61           H  
ATOM   2457  C   SER A 156      -7.692  -1.869  10.555  1.00 97.61           C  
ATOM   2458  CB  SER A 156      -7.807  -1.909  13.047  1.00 97.61           C  
ATOM   2459  HB2 SER A 156      -7.911  -2.986  12.917  1.00 97.61           H  
ATOM   2460  HB3 SER A 156      -6.750  -1.680  13.184  1.00 97.61           H  
ATOM   2461  O   SER A 156      -8.097  -2.980  10.206  1.00 97.61           O  
ATOM   2462  OG  SER A 156      -8.527  -1.526  14.207  1.00 97.61           O  
ATOM   2463  HG  SER A 156      -9.196  -2.197  14.360  1.00 97.61           H  
ATOM   2464  N   LEU A 157      -6.708  -1.231   9.923  1.00 98.27           N  
ATOM   2465  H   LEU A 157      -6.437  -0.314  10.249  1.00 98.27           H  
ATOM   2466  CA  LEU A 157      -5.941  -1.795   8.813  1.00 98.27           C  
ATOM   2467  HA  LEU A 157      -6.283  -2.809   8.606  1.00 98.27           H  
ATOM   2468  C   LEU A 157      -4.458  -1.885   9.179  1.00 98.27           C  
ATOM   2469  CB  LEU A 157      -6.134  -0.951   7.542  1.00 98.27           C  
ATOM   2470  HB2 LEU A 157      -5.488  -1.359   6.765  1.00 98.27           H  
ATOM   2471  HB3 LEU A 157      -5.803   0.065   7.758  1.00 98.27           H  
ATOM   2472  O   LEU A 157      -3.897  -0.946   9.739  1.00 98.27           O  
ATOM   2473  CG  LEU A 157      -7.567  -0.885   6.989  1.00 98.27           C  
ATOM   2474  HG  LEU A 157      -8.235  -0.469   7.744  1.00 98.27           H  
ATOM   2475  CD1 LEU A 157      -7.605   0.030   5.766  1.00 98.27           C  
ATOM   2476 HD11 LEU A 157      -7.001  -0.390   4.961  1.00 98.27           H  
ATOM   2477 HD12 LEU A 157      -7.217   1.013   6.032  1.00 98.27           H  
ATOM   2478 HD13 LEU A 157      -8.633   0.147   5.424  1.00 98.27           H  
ATOM   2479  CD2 LEU A 157      -8.084  -2.261   6.566  1.00 98.27           C  
ATOM   2480 HD21 LEU A 157      -7.344  -2.765   5.945  1.00 98.27           H  
ATOM   2481 HD22 LEU A 157      -9.014  -2.151   6.009  1.00 98.27           H  
ATOM   2482 HD23 LEU A 157      -8.280  -2.850   7.461  1.00 98.27           H  
ATOM   2483  N   GLU A 158      -3.828  -2.998   8.825  1.00 97.95           N  
ATOM   2484  H   GLU A 158      -4.367  -3.723   8.372  1.00 97.95           H  
ATOM   2485  CA  GLU A 158      -2.399  -3.253   8.981  1.00 97.95           C  
ATOM   2486  HA  GLU A 158      -1.913  -2.355   9.362  1.00 97.95           H  
ATOM   2487  C   GLU A 158      -1.767  -3.587   7.631  1.00 97.95           C  
ATOM   2488  CB  GLU A 158      -2.148  -4.385   9.986  1.00 97.95           C  
ATOM   2489  HB2 GLU A 158      -2.754  -5.250   9.718  1.00 97.95           H  
ATOM   2490  HB3 GLU A 158      -1.097  -4.668   9.934  1.00 97.95           H  
ATOM   2491  O   GLU A 158      -2.327  -4.345   6.832  1.00 97.95           O  
ATOM   2492  CG  GLU A 158      -2.473  -3.943  11.420  1.00 97.95           C  
ATOM   2493  HG2 GLU A 158      -3.535  -3.708  11.490  1.00 97.95           H  
ATOM   2494  HG3 GLU A 158      -1.915  -3.032  11.636  1.00 97.95           H  
ATOM   2495  CD  GLU A 158      -2.129  -4.995  12.486  1.00 97.95           C  
ATOM   2496  OE1 GLU A 158      -2.251  -4.627  13.681  1.00 97.95           O  
ATOM   2497  OE2 GLU A 158      -1.767  -6.138  12.122  1.00 97.95           O  
ATOM   2498  N   PHE A 159      -0.585  -3.027   7.394  1.00 97.00           N  
ATOM   2499  H   PHE A 159      -0.197  -2.425   8.106  1.00 97.00           H  
ATOM   2500  CA  PHE A 159       0.117  -3.069   6.119  1.00 97.00           C  
ATOM   2501  HA  PHE A 159      -0.424  -3.708   5.422  1.00 97.00           H  
ATOM   2502  C   PHE A 159       1.513  -3.640   6.318  1.00 97.00           C  
ATOM   2503  CB  PHE A 159       0.185  -1.658   5.516  1.00 97.00           C  
ATOM   2504  HB2 PHE A 159       0.764  -1.015   6.178  1.00 97.00           H  
ATOM   2505  HB3 PHE A 159       0.714  -1.703   4.564  1.00 97.00           H  
ATOM   2506  O   PHE A 159       2.273  -3.174   7.170  1.00 97.00           O  
ATOM   2507  CG  PHE A 159      -1.176  -1.032   5.302  1.00 97.00           C  
ATOM   2508  CD1 PHE A 159      -1.818  -1.125   4.055  1.00 97.00           C  
ATOM   2509  HD1 PHE A 159      -1.313  -1.597   3.225  1.00 97.00           H  
ATOM   2510  CD2 PHE A 159      -1.813  -0.375   6.369  1.00 97.00           C  
ATOM   2511  HD2 PHE A 159      -1.316  -0.279   7.323  1.00 97.00           H  
ATOM   2512  CE1 PHE A 159      -3.112  -0.600   3.887  1.00 97.00           C  
ATOM   2513  HE1 PHE A 159      -3.604  -0.669   2.928  1.00 97.00           H  
ATOM   2514  CE2 PHE A 159      -3.102   0.148   6.203  1.00 97.00           C  
ATOM   2515  HE2 PHE A 159      -3.583   0.645   7.033  1.00 97.00           H  
ATOM   2516  CZ  PHE A 159      -3.756   0.028   4.967  1.00 97.00           C  
ATOM   2517  HZ  PHE A 159      -4.746   0.442   4.844  1.00 97.00           H  
ATOM   2518  N   VAL A 160       1.849  -4.636   5.504  1.00 94.67           N  
ATOM   2519  H   VAL A 160       1.148  -4.997   4.873  1.00 94.67           H  
ATOM   2520  CA  VAL A 160       3.190  -5.217   5.421  1.00 94.67           C  
ATOM   2521  HA  VAL A 160       3.909  -4.568   5.921  1.00 94.67           H  
ATOM   2522  C   VAL A 160       3.568  -5.312   3.955  1.00 94.67           C  
ATOM   2523  CB  VAL A 160       3.244  -6.601   6.088  1.00 94.67           C  
ATOM   2524  HB  VAL A 160       2.512  -7.262   5.624  1.00 94.67           H  
ATOM   2525  O   VAL A 160       2.862  -5.951   3.173  1.00 94.67           O  
ATOM   2526  CG1 VAL A 160       4.632  -7.229   5.947  1.00 94.67           C  
ATOM   2527 HG11 VAL A 160       5.389  -6.559   6.354  1.00 94.67           H  
ATOM   2528 HG12 VAL A 160       4.859  -7.424   4.899  1.00 94.67           H  
ATOM   2529 HG13 VAL A 160       4.671  -8.177   6.483  1.00 94.67           H  
ATOM   2530  CG2 VAL A 160       2.933  -6.502   7.584  1.00 94.67           C  
ATOM   2531 HG21 VAL A 160       3.017  -7.485   8.048  1.00 94.67           H  
ATOM   2532 HG22 VAL A 160       3.640  -5.818   8.054  1.00 94.67           H  
ATOM   2533 HG23 VAL A 160       1.919  -6.134   7.737  1.00 94.67           H  
ATOM   2534  N   SER A 161       4.668  -4.676   3.572  1.00 91.92           N  
ATOM   2535  H   SER A 161       5.236  -4.197   4.256  1.00 91.92           H  
ATOM   2536  CA  SER A 161       5.156  -4.698   2.200  1.00 91.92           C  
ATOM   2537  HA  SER A 161       4.370  -5.082   1.549  1.00 91.92           H  
ATOM   2538  C   SER A 161       6.363  -5.620   2.045  1.00 91.92           C  
ATOM   2539  CB  SER A 161       5.464  -3.283   1.717  1.00 91.92           C  
ATOM   2540  HB2 SER A 161       5.473  -3.277   0.627  1.00 91.92           H  
ATOM   2541  HB3 SER A 161       4.705  -2.588   2.077  1.00 91.92           H  
ATOM   2542  O   SER A 161       7.154  -5.813   2.969  1.00 91.92           O  
ATOM   2543  OG  SER A 161       6.736  -2.914   2.181  1.00 91.92           O  
ATOM   2544  HG  SER A 161       6.720  -2.010   2.503  1.00 91.92           H  
ATOM   2545  N   VAL A 162       6.517  -6.161   0.842  1.00 86.83           N  
ATOM   2546  H   VAL A 162       5.828  -5.925   0.142  1.00 86.83           H  
ATOM   2547  CA  VAL A 162       7.751  -6.777   0.364  1.00 86.83           C  
ATOM   2548  HA  VAL A 162       8.450  -6.891   1.192  1.00 86.83           H  
ATOM   2549  C   VAL A 162       8.352  -5.819  -0.650  1.00 86.83           C  
ATOM   2550  CB  VAL A 162       7.506  -8.168  -0.243  1.00 86.83           C  
ATOM   2551  HB  VAL A 162       6.822  -8.084  -1.087  1.00 86.83           H  
ATOM   2552  O   VAL A 162       7.730  -5.501  -1.667  1.00 86.83           O  
ATOM   2553  CG1 VAL A 162       8.821  -8.789  -0.734  1.00 86.83           C  
ATOM   2554 HG11 VAL A 162       9.538  -8.852   0.085  1.00 86.83           H  
ATOM   2555 HG12 VAL A 162       8.633  -9.788  -1.126  1.00 86.83           H  
ATOM   2556 HG13 VAL A 162       9.245  -8.186  -1.537  1.00 86.83           H  
ATOM   2557  CG2 VAL A 162       6.889  -9.118   0.792  1.00 86.83           C  
ATOM   2558 HG21 VAL A 162       5.911  -8.750   1.101  1.00 86.83           H  
ATOM   2559 HG22 VAL A 162       6.759 -10.108   0.354  1.00 86.83           H  
ATOM   2560 HG23 VAL A 162       7.535  -9.189   1.668  1.00 86.83           H  
ATOM   2561  N   CYS A 163       9.561  -5.357  -0.362  1.00 87.13           N  
ATOM   2562  H   CYS A 163      10.022  -5.688   0.474  1.00 87.13           H  
ATOM   2563  CA  CYS A 163      10.266  -4.384  -1.174  1.00 87.13           C  
ATOM   2564  HA  CYS A 163       9.687  -4.205  -2.080  1.00 87.13           H  
ATOM   2565  C   CYS A 163      11.631  -4.908  -1.602  1.00 87.13           C  
ATOM   2566  CB  CYS A 163      10.380  -3.058  -0.417  1.00 87.13           C  
ATOM   2567  HB2 CYS A 163      10.978  -2.361  -1.004  1.00 87.13           H  
ATOM   2568  HB3 CYS A 163      10.857  -3.217   0.550  1.00 87.13           H  
ATOM   2569  O   CYS A 163      12.259  -5.712  -0.913  1.00 87.13           O  
ATOM   2570  SG  CYS A 163       8.731  -2.346  -0.186  1.00 87.13           S  
ATOM   2571  HG  CYS A 163       8.270  -3.172   0.758  1.00 87.13           H  
ATOM   2572  N   ILE A 164      12.113  -4.413  -2.736  1.00 83.33           N  
ATOM   2573  H   ILE A 164      11.540  -3.754  -3.245  1.00 83.33           H  
ATOM   2574  CA  ILE A 164      13.457  -4.705  -3.229  1.00 83.33           C  
ATOM   2575  HA  ILE A 164      13.985  -5.318  -2.498  1.00 83.33           H  
ATOM   2576  C   ILE A 164      14.201  -3.388  -3.364  1.00 83.33           C  
ATOM   2577  CB  ILE A 164      13.431  -5.480  -4.561  1.00 83.33           C  
ATOM   2578  HB  ILE A 164      13.156  -4.799  -5.367  1.00 83.33           H  
ATOM   2579  O   ILE A 164      13.742  -2.509  -4.088  1.00 83.33           O  
ATOM   2580  CG1 ILE A 164      12.418  -6.648  -4.540  1.00 83.33           C  
ATOM   2581 HG12 ILE A 164      12.655  -7.325  -3.719  1.00 83.33           H  
ATOM   2582 HG13 ILE A 164      11.419  -6.249  -4.368  1.00 83.33           H  
ATOM   2583  CG2 ILE A 164      14.849  -6.001  -4.824  1.00 83.33           C  
ATOM   2584 HG21 ILE A 164      14.927  -6.411  -5.831  1.00 83.33           H  
ATOM   2585 HG22 ILE A 164      15.065  -6.776  -4.088  1.00 83.33           H  
ATOM   2586 HG23 ILE A 164      15.594  -5.214  -4.708  1.00 83.33           H  
ATOM   2587  CD1 ILE A 164      12.352  -7.440  -5.850  1.00 83.33           C  
ATOM   2588 HD11 ILE A 164      13.268  -8.013  -5.997  1.00 83.33           H  
ATOM   2589 HD12 ILE A 164      11.512  -8.133  -5.810  1.00 83.33           H  
ATOM   2590 HD13 ILE A 164      12.203  -6.760  -6.689  1.00 83.33           H  
ATOM   2591  N   VAL A 165      15.340  -3.249  -2.690  1.00 83.82           N  
ATOM   2592  H   VAL A 165      15.681  -4.028  -2.144  1.00 83.82           H  
ATOM   2593  CA  VAL A 165      16.176  -2.046  -2.788  1.00 83.82           C  
ATOM   2594  HA  VAL A 165      15.610  -1.264  -3.294  1.00 83.82           H  
ATOM   2595  C   VAL A 165      17.392  -2.342  -3.655  1.00 83.82           C  
ATOM   2596  CB  VAL A 165      16.536  -1.482  -1.403  1.00 83.82           C  
ATOM   2597  HB  VAL A 165      17.075  -2.237  -0.830  1.00 83.82           H  
ATOM   2598  O   VAL A 165      18.063  -3.366  -3.503  1.00 83.82           O  
ATOM   2599  CG1 VAL A 165      17.398  -0.219  -1.502  1.00 83.82           C  
ATOM   2600 HG11 VAL A 165      17.586   0.169  -0.501  1.00 83.82           H  
ATOM   2601 HG12 VAL A 165      16.889   0.542  -2.093  1.00 83.82           H  
ATOM   2602 HG13 VAL A 165      18.356  -0.458  -1.965  1.00 83.82           H  
ATOM   2603  CG2 VAL A 165      15.260  -1.080  -0.650  1.00 83.82           C  
ATOM   2604 HG21 VAL A 165      14.716  -0.328  -1.222  1.00 83.82           H  
ATOM   2605 HG22 VAL A 165      15.517  -0.657   0.321  1.00 83.82           H  
ATOM   2606 HG23 VAL A 165      14.615  -1.946  -0.501  1.00 83.82           H  
ATOM   2607  N   TYR A 166      17.676  -1.443  -4.593  1.00 76.81           N  
ATOM   2608  H   TYR A 166      17.077  -0.635  -4.688  1.00 76.81           H  
ATOM   2609  CA  TYR A 166      18.790  -1.584  -5.524  1.00 76.81           C  
ATOM   2610  HA  TYR A 166      19.598  -2.114  -5.019  1.00 76.81           H  
ATOM   2611  C   TYR A 166      19.352  -0.228  -5.945  1.00 76.81           C  
ATOM   2612  CB  TYR A 166      18.370  -2.438  -6.730  1.00 76.81           C  
ATOM   2613  HB2 TYR A 166      18.373  -3.477  -6.400  1.00 76.81           H  
ATOM   2614  HB3 TYR A 166      19.112  -2.351  -7.524  1.00 76.81           H  
ATOM   2615  O   TYR A 166      18.674   0.794  -5.902  1.00 76.81           O  
ATOM   2616  CG  TYR A 166      17.000  -2.144  -7.296  1.00 76.81           C  
ATOM   2617  CD1 TYR A 166      15.919  -2.968  -6.938  1.00 76.81           C  
ATOM   2618  HD1 TYR A 166      16.085  -3.802  -6.273  1.00 76.81           H  
ATOM   2619  CD2 TYR A 166      16.799  -1.057  -8.158  1.00 76.81           C  
ATOM   2620  HD2 TYR A 166      17.621  -0.407  -8.419  1.00 76.81           H  
ATOM   2621  CE1 TYR A 166      14.634  -2.721  -7.442  1.00 76.81           C  
ATOM   2622  HE1 TYR A 166      13.817  -3.371  -7.167  1.00 76.81           H  
ATOM   2623  CE2 TYR A 166      15.511  -0.801  -8.650  1.00 76.81           C  
ATOM   2624  HE2 TYR A 166      15.309   0.050  -9.283  1.00 76.81           H  
ATOM   2625  OH  TYR A 166      13.218  -1.352  -8.806  1.00 76.81           O  
ATOM   2626  HH  TYR A 166      12.572  -2.043  -8.643  1.00 76.81           H  
ATOM   2627  CZ  TYR A 166      14.435  -1.625  -8.301  1.00 76.81           C  
ATOM   2628  N   ARG A 167      20.625  -0.213  -6.359  1.00 77.61           N  
ATOM   2629  H   ARG A 167      21.117  -1.095  -6.393  1.00 77.61           H  
ATOM   2630  CA  ARG A 167      21.290   1.012  -6.841  1.00 77.61           C  
ATOM   2631  HA  ARG A 167      20.984   1.857  -6.225  1.00 77.61           H  
ATOM   2632  C   ARG A 167      20.852   1.394  -8.255  1.00 77.61           C  
ATOM   2633  CB  ARG A 167      22.822   0.889  -6.758  1.00 77.61           C  
ATOM   2634  HB2 ARG A 167      23.148  -0.032  -7.242  1.00 77.61           H  
ATOM   2635  HB3 ARG A 167      23.256   1.728  -7.302  1.00 77.61           H  
ATOM   2636  O   ARG A 167      20.740   2.572  -8.550  1.00 77.61           O  
ATOM   2637  CG  ARG A 167      23.346   0.938  -5.312  1.00 77.61           C  
ATOM   2638  HG2 ARG A 167      22.918   1.806  -4.810  1.00 77.61           H  
ATOM   2639  HG3 ARG A 167      23.037   0.037  -4.783  1.00 77.61           H  
ATOM   2640  CD  ARG A 167      24.881   1.065  -5.282  1.00 77.61           C  
ATOM   2641  HD2 ARG A 167      25.315   0.284  -5.907  1.00 77.61           H  
ATOM   2642  HD3 ARG A 167      25.151   2.027  -5.717  1.00 77.61           H  
ATOM   2643  NE  ARG A 167      25.424   0.996  -3.903  1.00 77.61           N  
ATOM   2644  HE  ARG A 167      24.850   1.404  -3.179  1.00 77.61           H  
ATOM   2645  NH1 ARG A 167      27.579   0.342  -4.394  1.00 77.61           N  
ATOM   2646 HH11 ARG A 167      27.495   0.679  -5.343  1.00 77.61           H  
ATOM   2647 HH12 ARG A 167      28.529   0.244  -4.064  1.00 77.61           H  
ATOM   2648  NH2 ARG A 167      27.014   0.730  -2.280  1.00 77.61           N  
ATOM   2649 HH21 ARG A 167      26.401   1.107  -1.572  1.00 77.61           H  
ATOM   2650 HH22 ARG A 167      27.983   0.620  -2.021  1.00 77.61           H  
ATOM   2651  CZ  ARG A 167      26.668   0.706  -3.534  1.00 77.61           C  
ATOM   2652  N   ASN A 168      20.563   0.406  -9.104  1.00 71.11           N  
ATOM   2653  H   ASN A 168      20.579  -0.545  -8.764  1.00 71.11           H  
ATOM   2654  CA  ASN A 168      20.233   0.608 -10.514  1.00 71.11           C  
ATOM   2655  HA  ASN A 168      20.113   1.672 -10.719  1.00 71.11           H  
ATOM   2656  C   ASN A 168      18.921  -0.105 -10.857  1.00 71.11           C  
ATOM   2657  CB  ASN A 168      21.395   0.076 -11.376  1.00 71.11           C  
ATOM   2658  HB2 ASN A 168      21.135   0.169 -12.430  1.00 71.11           H  
ATOM   2659  HB3 ASN A 168      21.546  -0.982 -11.161  1.00 71.11           H  
ATOM   2660  O   ASN A 168      18.824  -1.313 -10.667  1.00 71.11           O  
ATOM   2661  CG  ASN A 168      22.698   0.826 -11.158  1.00 71.11           C  
ATOM   2662  ND2 ASN A 168      23.824   0.159 -11.244  1.00 71.11           N  
ATOM   2663 HD21 ASN A 168      23.828  -0.819 -11.497  1.00 71.11           H  
ATOM   2664 HD22 ASN A 168      24.660   0.718 -11.152  1.00 71.11           H  
ATOM   2665  OD1 ASN A 168      22.732   2.013 -10.912  1.00 71.11           O  
ATOM   2666  N   ASN A 169      17.931   0.631 -11.370  1.00 69.91           N  
ATOM   2667  H   ASN A 169      18.040   1.634 -11.395  1.00 69.91           H  
ATOM   2668  CA  ASN A 169      16.641   0.069 -11.803  1.00 69.91           C  
ATOM   2669  HA  ASN A 169      16.393  -0.797 -11.190  1.00 69.91           H  
ATOM   2670  C   ASN A 169      16.631  -0.394 -13.268  1.00 69.91           C  
ATOM   2671  CB  ASN A 169      15.572   1.157 -11.617  1.00 69.91           C  
ATOM   2672  HB2 ASN A 169      15.712   1.932 -12.370  1.00 69.91           H  
ATOM   2673  HB3 ASN A 169      15.670   1.631 -10.641  1.00 69.91           H  
ATOM   2674  O   ASN A 169      15.804  -1.198 -13.692  1.00 69.91           O  
ATOM   2675  CG  ASN A 169      14.160   0.608 -11.737  1.00 69.91           C  
ATOM   2676  ND2 ASN A 169      13.213   1.461 -12.037  1.00 69.91           N  
ATOM   2677 HD21 ASN A 169      13.409   2.444 -12.154  1.00 69.91           H  
ATOM   2678 HD22 ASN A 169      12.286   1.069 -12.123  1.00 69.91           H  
ATOM   2679  OD1 ASN A 169      13.884  -0.565 -11.571  1.00 69.91           O  
ATOM   2680  N   ILE A 170      17.528   0.161 -14.081  1.00 63.04           N  
ATOM   2681  H   ILE A 170      18.218   0.786 -13.690  1.00 63.04           H  
ATOM   2682  CA  ILE A 170      17.522  -0.063 -15.523  1.00 63.04           C  
ATOM   2683  HA  ILE A 170      16.487  -0.082 -15.865  1.00 63.04           H  
ATOM   2684  C   ILE A 170      18.136  -1.439 -15.793  1.00 63.04           C  
ATOM   2685  CB  ILE A 170      18.230   1.091 -16.269  1.00 63.04           C  
ATOM   2686  HB  ILE A 170      19.294   1.065 -16.033  1.00 63.04           H  
ATOM   2687  O   ILE A 170      19.356  -1.568 -15.852  1.00 63.04           O  
ATOM   2688  CG1 ILE A 170      17.666   2.471 -15.849  1.00 63.04           C  
ATOM   2689 HG12 ILE A 170      16.601   2.514 -16.074  1.00 63.04           H  
ATOM   2690 HG13 ILE A 170      17.789   2.602 -14.773  1.00 63.04           H  
ATOM   2691  CG2 ILE A 170      18.049   0.888 -17.783  1.00 63.04           C  
ATOM   2692 HG21 ILE A 170      18.677   1.586 -18.337  1.00 63.04           H  
ATOM   2693 HG22 ILE A 170      18.335  -0.124 -18.067  1.00 63.04           H  
ATOM   2694 HG23 ILE A 170      17.008   1.045 -18.065  1.00 63.04           H  
ATOM   2695  CD1 ILE A 170      18.363   3.662 -16.516  1.00 63.04           C  
ATOM   2696 HD11 ILE A 170      19.441   3.597 -16.364  1.00 63.04           H  
ATOM   2697 HD12 ILE A 170      17.999   4.588 -16.070  1.00 63.04           H  
ATOM   2698 HD13 ILE A 170      18.143   3.686 -17.583  1.00 63.04           H  
ATOM   2699  N   LYS A 171      17.280  -2.460 -15.935  1.00 58.84           N  
ATOM   2700  H   LYS A 171      16.315  -2.286 -15.692  1.00 58.84           H  
ATOM   2701  CA  LYS A 171      17.690  -3.823 -16.311  1.00 58.84           C  
ATOM   2702  HA  LYS A 171      18.481  -4.154 -15.639  1.00 58.84           H  
ATOM   2703  C   LYS A 171      18.323  -3.821 -17.709  1.00 58.84           C  
ATOM   2704  CB  LYS A 171      16.508  -4.809 -16.198  1.00 58.84           C  
ATOM   2705  HB2 LYS A 171      15.695  -4.483 -16.845  1.00 58.84           H  
ATOM   2706  HB3 LYS A 171      16.849  -5.783 -16.547  1.00 58.84           H  
ATOM   2707  O   LYS A 171      19.494  -4.140 -17.836  1.00 58.84           O  
ATOM   2708  CG  LYS A 171      15.985  -4.958 -14.755  1.00 58.84           C  
ATOM   2709  HG2 LYS A 171      15.550  -4.014 -14.426  1.00 58.84           H  
ATOM   2710  HG3 LYS A 171      16.818  -5.208 -14.098  1.00 58.84           H  
ATOM   2711  CD  LYS A 171      14.921  -6.064 -14.656  1.00 58.84           C  
ATOM   2712  HD2 LYS A 171      15.368  -7.006 -14.975  1.00 58.84           H  
ATOM   2713  HD3 LYS A 171      14.092  -5.824 -15.322  1.00 58.84           H  
ATOM   2714  CE  LYS A 171      14.404  -6.203 -13.217  1.00 58.84           C  
ATOM   2715  HE2 LYS A 171      13.909  -5.275 -12.933  1.00 58.84           H  
ATOM   2716  HE3 LYS A 171      15.260  -6.339 -12.556  1.00 58.84           H  
ATOM   2717  NZ  LYS A 171      13.471  -7.353 -13.075  1.00 58.84           N  
ATOM   2718  HZ1 LYS A 171      12.675  -7.253 -13.689  1.00 58.84           H  
ATOM   2719  HZ2 LYS A 171      13.941  -8.218 -13.304  1.00 58.84           H  
ATOM   2720  HZ3 LYS A 171      13.137  -7.432 -12.126  1.00 58.84           H  
ATOM   2721  N   LEU A 172      17.591  -3.278 -18.690  1.00 52.38           N  
ATOM   2722  H   LEU A 172      16.651  -3.004 -18.443  1.00 52.38           H  
ATOM   2723  CA  LEU A 172      17.954  -3.192 -20.116  1.00 52.38           C  
ATOM   2724  HA  LEU A 172      18.499  -4.096 -20.388  1.00 52.38           H  
ATOM   2725  C   LEU A 172      18.900  -2.026 -20.455  1.00 52.38           C  
ATOM   2726  CB  LEU A 172      16.664  -3.138 -20.958  1.00 52.38           C  
ATOM   2727  HB2 LEU A 172      16.931  -3.028 -22.009  1.00 52.38           H  
ATOM   2728  HB3 LEU A 172      16.105  -2.249 -20.665  1.00 52.38           H  
ATOM   2729  O   LEU A 172      18.768  -1.377 -21.495  1.00 52.38           O  
ATOM   2730  CG  LEU A 172      15.751  -4.369 -20.839  1.00 52.38           C  
ATOM   2731  HG  LEU A 172      15.537  -4.576 -19.790  1.00 52.38           H  
ATOM   2732  CD1 LEU A 172      14.426  -4.071 -21.540  1.00 52.38           C  
ATOM   2733 HD11 LEU A 172      13.761  -4.929 -21.445  1.00 52.38           H  
ATOM   2734 HD12 LEU A 172      14.599  -3.873 -22.598  1.00 52.38           H  
ATOM   2735 HD13 LEU A 172      13.947  -3.205 -21.083  1.00 52.38           H  
ATOM   2736  CD2 LEU A 172      16.358  -5.610 -21.486  1.00 52.38           C  
ATOM   2737 HD21 LEU A 172      16.625  -5.412 -22.524  1.00 52.38           H  
ATOM   2738 HD22 LEU A 172      15.652  -6.439 -21.445  1.00 52.38           H  
ATOM   2739 HD23 LEU A 172      17.253  -5.913 -20.943  1.00 52.38           H  
ATOM   2740  N   GLY A 173      19.806  -1.678 -19.542  1.00 47.73           N  
ATOM   2741  H   GLY A 173      19.943  -2.302 -18.760  1.00 47.73           H  
ATOM   2742  CA  GLY A 173      20.678  -0.520 -19.720  1.00 47.73           C  
ATOM   2743  HA2 GLY A 173      20.063   0.366 -19.876  1.00 47.73           H  
ATOM   2744  HA3 GLY A 173      21.280  -0.376 -18.823  1.00 47.73           H  
ATOM   2745  C   GLY A 173      21.607  -0.679 -20.922  1.00 47.73           C  
ATOM   2746  O   GLY A 173      21.905  -1.792 -21.351  1.00 47.73           O  
ATOM   2747  N   LEU A 174      22.146   0.441 -21.418  1.00 48.69           N  
ATOM   2748  H   LEU A 174      21.814   1.328 -21.068  1.00 48.69           H  
ATOM   2749  CA  LEU A 174      23.222   0.455 -22.418  1.00 48.69           C  
ATOM   2750  HA  LEU A 174      22.810   0.166 -23.385  1.00 48.69           H  
ATOM   2751  C   LEU A 174      24.339  -0.536 -22.052  1.00 48.69           C  
ATOM   2752  CB  LEU A 174      23.794   1.883 -22.496  1.00 48.69           C  
ATOM   2753  HB2 LEU A 174      24.471   2.030 -21.654  1.00 48.69           H  
ATOM   2754  HB3 LEU A 174      22.991   2.613 -22.394  1.00 48.69           H  
ATOM   2755  O   LEU A 174      24.872  -1.202 -22.924  1.00 48.69           O  
ATOM   2756  CG  LEU A 174      24.545   2.167 -23.812  1.00 48.69           C  
ATOM   2757  HG  LEU A 174      25.050   1.264 -24.156  1.00 48.69           H  
ATOM   2758  CD1 LEU A 174      23.564   2.640 -24.886  1.00 48.69           C  
ATOM   2759 HD11 LEU A 174      23.086   3.573 -24.586  1.00 48.69           H  
ATOM   2760 HD12 LEU A 174      24.105   2.809 -25.817  1.00 48.69           H  
ATOM   2761 HD13 LEU A 174      22.806   1.878 -25.062  1.00 48.69           H  
ATOM   2762  CD2 LEU A 174      25.592   3.258 -23.602  1.00 48.69           C  
ATOM   2763 HD21 LEU A 174      26.316   2.944 -22.850  1.00 48.69           H  
ATOM   2764 HD22 LEU A 174      26.123   3.437 -24.537  1.00 48.69           H  
ATOM   2765 HD23 LEU A 174      25.117   4.185 -23.281  1.00 48.69           H  
ATOM   2766  N   ARG A 175      24.624  -0.692 -20.750  1.00 49.03           N  
ATOM   2767  H   ARG A 175      24.127  -0.104 -20.097  1.00 49.03           H  
ATOM   2768  CA  ARG A 175      25.553  -1.694 -20.223  1.00 49.03           C  
ATOM   2769  HA  ARG A 175      26.544  -1.486 -20.626  1.00 49.03           H  
ATOM   2770  C   ARG A 175      25.209  -3.111 -20.673  1.00 49.03           C  
ATOM   2771  CB  ARG A 175      25.604  -1.602 -18.692  1.00 49.03           C  
ATOM   2772  HB2 ARG A 175      25.805  -0.569 -18.406  1.00 49.03           H  
ATOM   2773  HB3 ARG A 175      24.641  -1.898 -18.276  1.00 49.03           H  
ATOM   2774  O   ARG A 175      26.106  -3.783 -21.146  1.00 49.03           O  
ATOM   2775  CG  ARG A 175      26.712  -2.495 -18.113  1.00 49.03           C  
ATOM   2776  HG2 ARG A 175      26.541  -3.535 -18.391  1.00 49.03           H  
ATOM   2777  HG3 ARG A 175      27.675  -2.177 -18.512  1.00 49.03           H  
ATOM   2778  CD  ARG A 175      26.733  -2.395 -16.586  1.00 49.03           C  
ATOM   2779  HD2 ARG A 175      26.863  -1.352 -16.300  1.00 49.03           H  
ATOM   2780  HD3 ARG A 175      25.774  -2.751 -16.210  1.00 49.03           H  
ATOM   2781  NE  ARG A 175      27.833  -3.194 -16.017  1.00 49.03           N  
ATOM   2782  HE  ARG A 175      28.610  -3.391 -16.631  1.00 49.03           H  
ATOM   2783  NH1 ARG A 175      26.929  -3.562 -13.936  1.00 49.03           N  
ATOM   2784 HH11 ARG A 175      26.089  -3.086 -14.232  1.00 49.03           H  
ATOM   2785 HH12 ARG A 175      26.984  -4.026 -13.040  1.00 49.03           H  
ATOM   2786  NH2 ARG A 175      28.954  -4.361 -14.414  1.00 49.03           N  
ATOM   2787 HH21 ARG A 175      29.736  -4.478 -15.043  1.00 49.03           H  
ATOM   2788 HH22 ARG A 175      29.012  -4.754 -13.485  1.00 49.03           H  
ATOM   2789  CZ  ARG A 175      27.900  -3.699 -14.797  1.00 49.03           C  
ATOM   2790  N   GLU A 176      23.953  -3.543 -20.560  1.00 49.23           N  
ATOM   2791  H   GLU A 176      23.227  -2.888 -20.306  1.00 49.23           H  
ATOM   2792  CA  GLU A 176      23.528  -4.875 -21.002  1.00 49.23           C  
ATOM   2793  HA  GLU A 176      24.189  -5.619 -20.555  1.00 49.23           H  
ATOM   2794  C   GLU A 176      23.655  -5.013 -22.521  1.00 49.23           C  
ATOM   2795  CB  GLU A 176      22.097  -5.168 -20.519  1.00 49.23           C  
ATOM   2796  HB2 GLU A 176      22.053  -5.007 -19.441  1.00 49.23           H  
ATOM   2797  HB3 GLU A 176      21.400  -4.486 -21.006  1.00 49.23           H  
ATOM   2798  O   GLU A 176      24.160  -6.025 -22.992  1.00 49.23           O  
ATOM   2799  CG  GLU A 176      21.701  -6.621 -20.822  1.00 49.23           C  
ATOM   2800  HG2 GLU A 176      22.477  -7.282 -20.435  1.00 49.23           H  
ATOM   2801  HG3 GLU A 176      21.656  -6.736 -21.905  1.00 49.23           H  
ATOM   2802  CD  GLU A 176      20.342  -7.039 -20.246  1.00 49.23           C  
ATOM   2803  OE1 GLU A 176      20.125  -8.265 -20.134  1.00 49.23           O  
ATOM   2804  OE2 GLU A 176      19.508  -6.148 -19.983  1.00 49.23           O  
ATOM   2805  N   LYS A 177      23.293  -3.975 -23.291  1.00 50.89           N  
ATOM   2806  H   LYS A 177      22.892  -3.166 -22.839  1.00 50.89           H  
ATOM   2807  CA  LYS A 177      23.535  -3.961 -24.745  1.00 50.89           C  
ATOM   2808  HA  LYS A 177      23.090  -4.855 -25.182  1.00 50.89           H  
ATOM   2809  C   LYS A 177      25.023  -4.055 -25.089  1.00 50.89           C  
ATOM   2810  CB  LYS A 177      22.915  -2.722 -25.409  1.00 50.89           C  
ATOM   2811  HB2 LYS A 177      23.359  -2.616 -26.399  1.00 50.89           H  
ATOM   2812  HB3 LYS A 177      23.156  -1.828 -24.834  1.00 50.89           H  
ATOM   2813  O   LYS A 177      25.359  -4.791 -26.003  1.00 50.89           O  
ATOM   2814  CG  LYS A 177      21.395  -2.843 -25.581  1.00 50.89           C  
ATOM   2815  HG2 LYS A 177      21.170  -3.769 -26.111  1.00 50.89           H  
ATOM   2816  HG3 LYS A 177      20.912  -2.865 -24.604  1.00 50.89           H  
ATOM   2817  CD  LYS A 177      20.863  -1.655 -26.396  1.00 50.89           C  
ATOM   2818  HD2 LYS A 177      21.449  -1.563 -27.311  1.00 50.89           H  
ATOM   2819  HD3 LYS A 177      20.977  -0.743 -25.811  1.00 50.89           H  
ATOM   2820  CE  LYS A 177      19.390  -1.858 -26.764  1.00 50.89           C  
ATOM   2821  HE2 LYS A 177      18.801  -1.916 -25.848  1.00 50.89           H  
ATOM   2822  HE3 LYS A 177      19.297  -2.813 -27.281  1.00 50.89           H  
ATOM   2823  NZ  LYS A 177      18.895  -0.765 -27.640  1.00 50.89           N  
ATOM   2824  HZ1 LYS A 177      18.994   0.134 -27.191  1.00 50.89           H  
ATOM   2825  HZ2 LYS A 177      19.420  -0.740 -28.503  1.00 50.89           H  
ATOM   2826  HZ3 LYS A 177      17.924  -0.905 -27.880  1.00 50.89           H  
ATOM   2827  N   ILE A 178      25.891  -3.353 -24.358  1.00 51.30           N  
ATOM   2828  H   ILE A 178      25.512  -2.750 -23.641  1.00 51.30           H  
ATOM   2829  CA  ILE A 178      27.348  -3.358 -24.553  1.00 51.30           C  
ATOM   2830  HA  ILE A 178      27.561  -3.231 -25.614  1.00 51.30           H  
ATOM   2831  C   ILE A 178      27.947  -4.711 -24.149  1.00 51.30           C  
ATOM   2832  CB  ILE A 178      27.999  -2.177 -23.788  1.00 51.30           C  
ATOM   2833  HB  ILE A 178      27.623  -2.179 -22.764  1.00 51.30           H  
ATOM   2834  O   ILE A 178      28.813  -5.222 -24.847  1.00 51.30           O  
ATOM   2835  CG1 ILE A 178      27.636  -0.828 -24.453  1.00 51.30           C  
ATOM   2836 HG12 ILE A 178      26.582  -0.816 -24.730  1.00 51.30           H  
ATOM   2837 HG13 ILE A 178      28.206  -0.720 -25.376  1.00 51.30           H  
ATOM   2838  CG2 ILE A 178      29.534  -2.310 -23.735  1.00 51.30           C  
ATOM   2839 HG21 ILE A 178      29.936  -2.391 -24.745  1.00 51.30           H  
ATOM   2840 HG22 ILE A 178      29.990  -1.453 -23.239  1.00 51.30           H  
ATOM   2841 HG23 ILE A 178      29.824  -3.198 -23.173  1.00 51.30           H  
ATOM   2842  CD1 ILE A 178      27.902   0.394 -23.561  1.00 51.30           C  
ATOM   2843 HD11 ILE A 178      28.960   0.476 -23.312  1.00 51.30           H  
ATOM   2844 HD12 ILE A 178      27.315   0.322 -22.645  1.00 51.30           H  
ATOM   2845 HD13 ILE A 178      27.614   1.294 -24.105  1.00 51.30           H  
ATOM   2846  N   THR A 179      27.493  -5.322 -23.053  1.00 50.30           N  
ATOM   2847  H   THR A 179      26.803  -4.863 -22.476  1.00 50.30           H  
ATOM   2848  CA  THR A 179      28.032  -6.611 -22.590  1.00 50.30           C  
ATOM   2849  HA  THR A 179      29.101  -6.638 -22.801  1.00 50.30           H  
ATOM   2850  C   THR A 179      27.441  -7.814 -23.319  1.00 50.30           C  
ATOM   2851  CB  THR A 179      27.862  -6.801 -21.077  1.00 50.30           C  
ATOM   2852  HB  THR A 179      28.176  -7.811 -20.814  1.00 50.30           H  
ATOM   2853  O   THR A 179      28.096  -8.845 -23.388  1.00 50.30           O  
ATOM   2854  CG2 THR A 179      28.722  -5.820 -20.279  1.00 50.30           C  
ATOM   2855 HG21 THR A 179      28.575  -5.999 -19.214  1.00 50.30           H  
ATOM   2856 HG22 THR A 179      29.772  -5.975 -20.526  1.00 50.30           H  
ATOM   2857 HG23 THR A 179      28.445  -4.793 -20.517  1.00 50.30           H  
ATOM   2858  OG1 THR A 179      26.521  -6.628 -20.673  1.00 50.30           O  
ATOM   2859  HG1 THR A 179      25.994  -7.297 -21.115  1.00 50.30           H  
ATOM   2860  N   ASN A 180      26.228  -7.706 -23.871  1.00 49.68           N  
ATOM   2861  H   ASN A 180      25.705  -6.853 -23.732  1.00 49.68           H  
ATOM   2862  CA  ASN A 180      25.620  -8.750 -24.702  1.00 49.68           C  
ATOM   2863  HA  ASN A 180      25.988  -9.717 -24.359  1.00 49.68           H  
ATOM   2864  C   ASN A 180      26.045  -8.665 -26.174  1.00 49.68           C  
ATOM   2865  CB  ASN A 180      24.083  -8.756 -24.558  1.00 49.68           C  
ATOM   2866  HB2 ASN A 180      23.692  -7.748 -24.697  1.00 49.68           H  
ATOM   2867  HB3 ASN A 180      23.649  -9.378 -25.341  1.00 49.68           H  
ATOM   2868  O   ASN A 180      25.520  -9.435 -26.986  1.00 49.68           O  
ATOM   2869  CG  ASN A 180      23.588  -9.341 -23.249  1.00 49.68           C  
ATOM   2870  ND2 ASN A 180      22.349  -9.088 -22.901  1.00 49.68           N  
ATOM   2871 HD21 ASN A 180      21.799  -8.418 -23.420  1.00 49.68           H  
ATOM   2872 HD22 ASN A 180      22.045  -9.415 -21.995  1.00 49.68           H  
ATOM   2873  OD1 ASN A 180      24.272 -10.073 -22.554  1.00 49.68           O  
ATOM   2874  N   VAL A 181      26.988  -7.782 -26.537  1.00 47.51           N  
ATOM   2875  H   VAL A 181      27.385  -7.168 -25.840  1.00 47.51           H  
ATOM   2876  CA  VAL A 181      27.691  -7.894 -27.819  1.00 47.51           C  
ATOM   2877  HA  VAL A 181      26.953  -7.968 -28.617  1.00 47.51           H  
ATOM   2878  C   VAL A 181      28.481  -9.200 -27.770  1.00 47.51           C  
ATOM   2879  CB  VAL A 181      28.588  -6.679 -28.142  1.00 47.51           C  
ATOM   2880  HB  VAL A 181      29.397  -6.605 -27.416  1.00 47.51           H  
ATOM   2881  O   VAL A 181      29.598  -9.266 -27.269  1.00 47.51           O  
ATOM   2882  CG1 VAL A 181      29.181  -6.800 -29.553  1.00 47.51           C  
ATOM   2883 HG11 VAL A 181      28.390  -6.881 -30.298  1.00 47.51           H  
ATOM   2884 HG12 VAL A 181      29.797  -5.929 -29.776  1.00 47.51           H  
ATOM   2885 HG13 VAL A 181      29.822  -7.680 -29.615  1.00 47.51           H  
ATOM   2886  CG2 VAL A 181      27.790  -5.370 -28.119  1.00 47.51           C  
ATOM   2887 HG21 VAL A 181      28.416  -4.547 -28.463  1.00 47.51           H  
ATOM   2888 HG22 VAL A 181      27.491  -5.156 -27.093  1.00 47.51           H  
ATOM   2889 HG23 VAL A 181      26.908  -5.451 -28.753  1.00 47.51           H  
ATOM   2890  N   ARG A 182      27.832 -10.273 -28.234  1.00 44.86           N  
ATOM   2891  H   ARG A 182      26.863 -10.128 -28.477  1.00 44.86           H  
ATOM   2892  CA  ARG A 182      28.472 -11.539 -28.587  1.00 44.86           C  
ATOM   2893  HA  ARG A 182      28.870 -12.009 -27.688  1.00 44.86           H  
ATOM   2894  C   ARG A 182      29.647 -11.217 -29.506  1.00 44.86           C  
ATOM   2895  CB  ARG A 182      27.462 -12.455 -29.300  1.00 44.86           C  
ATOM   2896  HB2 ARG A 182      28.001 -13.316 -29.696  1.00 44.86           H  
ATOM   2897  HB3 ARG A 182      27.020 -11.917 -30.139  1.00 44.86           H  
ATOM   2898  O   ARG A 182      29.518 -10.297 -30.308  1.00 44.86           O  
ATOM   2899  CG  ARG A 182      26.349 -12.962 -28.369  1.00 44.86           C  
ATOM   2900  HG2 ARG A 182      26.804 -13.504 -27.539  1.00 44.86           H  
ATOM   2901  HG3 ARG A 182      25.782 -12.119 -27.974  1.00 44.86           H  
ATOM   2902  CD  ARG A 182      25.401 -13.898 -29.130  1.00 44.86           C  
ATOM   2903  HD2 ARG A 182      24.886 -13.321 -29.898  1.00 44.86           H  
ATOM   2904  HD3 ARG A 182      25.996 -14.675 -29.609  1.00 44.86           H  
ATOM   2905  NE  ARG A 182      24.417 -14.525 -28.226  1.00 44.86           N  
ATOM   2906  HE  ARG A 182      24.449 -14.228 -27.261  1.00 44.86           H  
ATOM   2907  NH1 ARG A 182      23.409 -15.886 -29.778  1.00 44.86           N  
ATOM   2908 HH11 ARG A 182      23.998 -15.478 -30.490  1.00 44.86           H  
ATOM   2909 HH12 ARG A 182      22.747 -16.611 -30.014  1.00 44.86           H  
ATOM   2910  NH2 ARG A 182      22.742 -15.958 -27.649  1.00 44.86           N  
ATOM   2911 HH21 ARG A 182      22.805 -15.633 -26.695  1.00 44.86           H  
ATOM   2912 HH22 ARG A 182      22.059 -16.656 -27.905  1.00 44.86           H  
ATOM   2913  CZ  ARG A 182      23.531 -15.450 -28.554  1.00 44.86           C  
ATOM   2914  N   ASP A 183      30.717 -12.006 -29.419  1.00 45.80           N  
ATOM   2915  H   ASP A 183      30.721 -12.670 -28.658  1.00 45.80           H  
ATOM   2916  CA  ASP A 183      32.010 -11.891 -30.126  1.00 45.80           C  
ATOM   2917  HA  ASP A 183      32.476 -10.956 -29.814  1.00 45.80           H  
ATOM   2918  C   ASP A 183      31.958 -11.858 -31.677  1.00 45.80           C  
ATOM   2919  CB  ASP A 183      32.921 -13.046 -29.661  1.00 45.80           C  
ATOM   2920  HB2 ASP A 183      32.429 -13.993 -29.881  1.00 45.80           H  
ATOM   2921  HB3 ASP A 183      33.859 -13.022 -30.216  1.00 45.80           H  
ATOM   2922  O   ASP A 183      32.922 -12.210 -32.354  1.00 45.80           O  
ATOM   2923  CG  ASP A 183      33.295 -12.984 -28.183  1.00 45.80           C  
ATOM   2924  OD1 ASP A 183      33.764 -11.912 -27.749  1.00 45.80           O  
ATOM   2925  OD2 ASP A 183      33.089 -14.015 -27.505  1.00 45.80           O  
ATOM   2926  N   GLY A 184      30.858 -11.425 -32.291  1.00 42.67           N  
ATOM   2927  H   GLY A 184      30.123 -11.069 -31.697  1.00 42.67           H  
ATOM   2928  CA  GLY A 184      30.764 -11.055 -33.698  1.00 42.67           C  
ATOM   2929  HA2 GLY A 184      29.714 -10.962 -33.977  1.00 42.67           H  
ATOM   2930  HA3 GLY A 184      31.225 -11.830 -34.309  1.00 42.67           H  
ATOM   2931  C   GLY A 184      31.459  -9.727 -33.995  1.00 42.67           C  
ATOM   2932  O   GLY A 184      30.855  -8.863 -34.615  1.00 42.67           O  
ATOM   2933  N   GLY A 185      32.707  -9.571 -33.549  1.00 41.62           N  
ATOM   2934  H   GLY A 185      33.106 -10.347 -33.041  1.00 41.62           H  
ATOM   2935  CA  GLY A 185      33.563  -8.429 -33.860  1.00 41.62           C  
ATOM   2936  HA2 GLY A 185      33.686  -8.368 -34.941  1.00 41.62           H  
ATOM   2937  HA3 GLY A 185      34.542  -8.604 -33.414  1.00 41.62           H  
ATOM   2938  C   GLY A 185      33.042  -7.068 -33.372  1.00 41.62           C  
ATOM   2939  O   GLY A 185      31.923  -6.941 -32.875  1.00 41.62           O  
ATOM   2940  N   PRO A 186      33.868  -6.017 -33.476  1.00 44.33           N  
ATOM   2941  CA  PRO A 186      33.407  -4.662 -33.236  1.00 44.33           C  
ATOM   2942  HA  PRO A 186      32.984  -4.571 -32.236  1.00 44.33           H  
ATOM   2943  C   PRO A 186      32.333  -4.343 -34.278  1.00 44.33           C  
ATOM   2944  CB  PRO A 186      34.655  -3.778 -33.351  1.00 44.33           C  
ATOM   2945  HB2 PRO A 186      35.119  -3.682 -32.370  1.00 44.33           H  
ATOM   2946  HB3 PRO A 186      34.427  -2.792 -33.757  1.00 44.33           H  
ATOM   2947  O   PRO A 186      32.634  -4.151 -35.453  1.00 44.33           O  
ATOM   2948  CG  PRO A 186      35.584  -4.570 -34.272  1.00 44.33           C  
ATOM   2949  HG2 PRO A 186      36.634  -4.367 -34.057  1.00 44.33           H  
ATOM   2950  HG3 PRO A 186      35.360  -4.327 -35.311  1.00 44.33           H  
ATOM   2951  CD  PRO A 186      35.223  -6.028 -33.999  1.00 44.33           C  
ATOM   2952  HD2 PRO A 186      35.896  -6.439 -33.246  1.00 44.33           H  
ATOM   2953  HD3 PRO A 186      35.293  -6.603 -34.923  1.00 44.33           H  
ATOM   2954  N   MET A 187      31.071  -4.283 -33.856  1.00 45.39           N  
ATOM   2955  H   MET A 187      30.852  -4.604 -32.924  1.00 45.39           H  
ATOM   2956  CA  MET A 187      30.095  -3.482 -34.580  1.00 45.39           C  
ATOM   2957  HA  MET A 187      30.102  -3.763 -35.633  1.00 45.39           H  
ATOM   2958  C   MET A 187      30.593  -2.047 -34.436  1.00 45.39           C  
ATOM   2959  CB  MET A 187      28.683  -3.708 -34.014  1.00 45.39           C  
ATOM   2960  HB2 MET A 187      28.619  -3.318 -32.998  1.00 45.39           H  
ATOM   2961  HB3 MET A 187      28.491  -4.781 -33.981  1.00 45.39           H  
ATOM   2962  O   MET A 187      30.402  -1.426 -33.389  1.00 45.39           O  
ATOM   2963  CG  MET A 187      27.603  -3.061 -34.890  1.00 45.39           C  
ATOM   2964  HG2 MET A 187      27.720  -3.436 -35.907  1.00 45.39           H  
ATOM   2965  HG3 MET A 187      27.749  -1.981 -34.912  1.00 45.39           H  
ATOM   2966  SD  MET A 187      25.904  -3.425 -34.356  1.00 45.39           S  
ATOM   2967  CE  MET A 187      25.744  -2.242 -32.995  1.00 45.39           C  
ATOM   2968  HE1 MET A 187      26.484  -2.463 -32.226  1.00 45.39           H  
ATOM   2969  HE2 MET A 187      24.743  -2.310 -32.571  1.00 45.39           H  
ATOM   2970  HE3 MET A 187      25.908  -1.233 -33.373  1.00 45.39           H  
ATOM   2971  N   GLU A 188      31.355  -1.575 -35.422  1.00 48.25           N  
ATOM   2972  H   GLU A 188      31.603  -2.187 -36.186  1.00 48.25           H  
ATOM   2973  CA  GLU A 188      31.750  -0.178 -35.507  1.00 48.25           C  
ATOM   2974  HA  GLU A 188      32.372   0.081 -34.651  1.00 48.25           H  
ATOM   2975  C   GLU A 188      30.458   0.634 -35.437  1.00 48.25           C  
ATOM   2976  CB  GLU A 188      32.548   0.107 -36.794  1.00 48.25           C  
ATOM   2977  HB2 GLU A 188      32.023  -0.319 -37.648  1.00 48.25           H  
ATOM   2978  HB3 GLU A 188      32.611   1.188 -36.925  1.00 48.25           H  
ATOM   2979  O   GLU A 188      29.626   0.600 -36.341  1.00 48.25           O  
ATOM   2980  CG  GLU A 188      33.979  -0.457 -36.722  1.00 48.25           C  
ATOM   2981  HG2 GLU A 188      33.924  -1.539 -36.601  1.00 48.25           H  
ATOM   2982  HG3 GLU A 188      34.463  -0.050 -35.834  1.00 48.25           H  
ATOM   2983  CD  GLU A 188      34.842  -0.137 -37.958  1.00 48.25           C  
ATOM   2984  OE1 GLU A 188      36.079  -0.307 -37.844  1.00 48.25           O  
ATOM   2985  OE2 GLU A 188      34.279   0.261 -39.001  1.00 48.25           O  
ATOM   2986  N   LEU A 189      30.250   1.305 -34.305  1.00 47.24           N  
ATOM   2987  H   LEU A 189      30.909   1.171 -33.551  1.00 47.24           H  
ATOM   2988  CA  LEU A 189      29.286   2.386 -34.187  1.00 47.24           C  
ATOM   2989  HA  LEU A 189      28.313   2.076 -34.569  1.00 47.24           H  
ATOM   2990  C   LEU A 189      29.817   3.503 -35.082  1.00 47.24           C  
ATOM   2991  CB  LEU A 189      29.172   2.810 -32.709  1.00 47.24           C  
ATOM   2992  HB2 LEU A 189      28.821   3.841 -32.660  1.00 47.24           H  
ATOM   2993  HB3 LEU A 189      30.169   2.792 -32.268  1.00 47.24           H  
ATOM   2994  O   LEU A 189      30.528   4.392 -34.618  1.00 47.24           O  
ATOM   2995  CG  LEU A 189      28.217   1.928 -31.889  1.00 47.24           C  
ATOM   2996  HG  LEU A 189      28.261   0.898 -32.243  1.00 47.24           H  
ATOM   2997  CD1 LEU A 189      28.614   1.943 -30.410  1.00 47.24           C  
ATOM   2998 HD11 LEU A 189      29.619   1.534 -30.305  1.00 47.24           H  
ATOM   2999 HD12 LEU A 189      27.921   1.325 -29.839  1.00 47.24           H  
ATOM   3000 HD13 LEU A 189      28.596   2.966 -30.033  1.00 47.24           H  
ATOM   3001  CD2 LEU A 189      26.778   2.441 -31.995  1.00 47.24           C  
ATOM   3002 HD21 LEU A 189      26.707   3.457 -31.606  1.00 47.24           H  
ATOM   3003 HD22 LEU A 189      26.472   2.447 -33.041  1.00 47.24           H  
ATOM   3004 HD23 LEU A 189      26.107   1.785 -31.439  1.00 47.24           H  
ATOM   3005  N   THR A 190      29.559   3.400 -36.382  1.00 53.47           N  
ATOM   3006  H   THR A 190      29.067   2.589 -36.728  1.00 53.47           H  
ATOM   3007  CA  THR A 190      29.812   4.494 -37.308  1.00 53.47           C  
ATOM   3008  HA  THR A 190      30.842   4.826 -37.180  1.00 53.47           H  
ATOM   3009  C   THR A 190      28.895   5.655 -36.931  1.00 53.47           C  
ATOM   3010  CB  THR A 190      29.633   4.070 -38.776  1.00 53.47           C  
ATOM   3011  HB  THR A 190      29.807   4.937 -39.413  1.00 53.47           H  
ATOM   3012  O   THR A 190      27.801   5.453 -36.393  1.00 53.47           O  
ATOM   3013  CG2 THR A 190      30.611   2.962 -39.174  1.00 53.47           C  
ATOM   3014 HG21 THR A 190      31.634   3.277 -38.971  1.00 53.47           H  
ATOM   3015 HG22 THR A 190      30.400   2.049 -38.618  1.00 53.47           H  
ATOM   3016 HG23 THR A 190      30.513   2.757 -40.240  1.00 53.47           H  
ATOM   3017  OG1 THR A 190      28.333   3.589 -39.011  1.00 53.47           O  
ATOM   3018  HG1 THR A 190      28.201   3.564 -39.961  1.00 53.47           H  
ATOM   3019  N   GLU A 191      29.346   6.886 -37.185  1.00 57.30           N  
ATOM   3020  H   GLU A 191      30.263   7.011 -37.588  1.00 57.30           H  
ATOM   3021  CA  GLU A 191      28.536   8.090 -36.943  1.00 57.30           C  
ATOM   3022  HA  GLU A 191      28.328   8.182 -35.877  1.00 57.30           H  
ATOM   3023  C   GLU A 191      27.171   7.991 -37.645  1.00 57.30           C  
ATOM   3024  CB  GLU A 191      29.308   9.343 -37.402  1.00 57.30           C  
ATOM   3025  HB2 GLU A 191      29.668   9.190 -38.420  1.00 57.30           H  
ATOM   3026  HB3 GLU A 191      28.625  10.193 -37.399  1.00 57.30           H  
ATOM   3027  O   GLU A 191      26.158   8.377 -37.074  1.00 57.30           O  
ATOM   3028  CG  GLU A 191      30.489   9.672 -36.469  1.00 57.30           C  
ATOM   3029  HG2 GLU A 191      31.181   8.831 -36.471  1.00 57.30           H  
ATOM   3030  HG3 GLU A 191      30.105   9.781 -35.455  1.00 57.30           H  
ATOM   3031  CD  GLU A 191      31.267  10.947 -36.856  1.00 57.30           C  
ATOM   3032  OE1 GLU A 191      31.916  11.522 -35.947  1.00 57.30           O  
ATOM   3033  OE2 GLU A 191      31.276  11.320 -38.050  1.00 57.30           O  
ATOM   3034  N   GLU A 192      27.123   7.339 -38.809  1.00 55.62           N  
ATOM   3035  H   GLU A 192      27.999   7.045 -39.216  1.00 55.62           H  
ATOM   3036  CA  GLU A 192      25.911   7.121 -39.605  1.00 55.62           C  
ATOM   3037  HA  GLU A 192      25.479   8.087 -39.868  1.00 55.62           H  
ATOM   3038  C   GLU A 192      24.821   6.333 -38.855  1.00 55.62           C  
ATOM   3039  CB  GLU A 192      26.311   6.389 -40.899  1.00 55.62           C  
ATOM   3040  HB2 GLU A 192      26.823   5.467 -40.621  1.00 55.62           H  
ATOM   3041  HB3 GLU A 192      25.412   6.130 -41.457  1.00 55.62           H  
ATOM   3042  O   GLU A 192      23.660   6.733 -38.870  1.00 55.62           O  
ATOM   3043  CG  GLU A 192      27.225   7.243 -41.802  1.00 55.62           C  
ATOM   3044  HG2 GLU A 192      26.645   8.082 -42.185  1.00 55.62           H  
ATOM   3045  HG3 GLU A 192      28.043   7.649 -41.208  1.00 55.62           H  
ATOM   3046  CD  GLU A 192      27.851   6.468 -42.975  1.00 55.62           C  
ATOM   3047  OE1 GLU A 192      28.420   7.139 -43.868  1.00 55.62           O  
ATOM   3048  OE2 GLU A 192      27.820   5.216 -42.957  1.00 55.62           O  
ATOM   3049  N   VAL A 193      25.178   5.257 -38.138  1.00 54.35           N  
ATOM   3050  H   VAL A 193      26.156   5.006 -38.111  1.00 54.35           H  
ATOM   3051  CA  VAL A 193      24.209   4.450 -37.361  1.00 54.35           C  
ATOM   3052  HA  VAL A 193      23.356   4.215 -37.998  1.00 54.35           H  
ATOM   3053  C   VAL A 193      23.676   5.234 -36.160  1.00 54.35           C  
ATOM   3054  CB  VAL A 193      24.858   3.130 -36.890  1.00 54.35           C  
ATOM   3055  HB  VAL A 193      25.763   3.360 -36.328  1.00 54.35           H  
ATOM   3056  O   VAL A 193      22.528   5.064 -35.740  1.00 54.35           O  
ATOM   3057  CG1 VAL A 193      23.939   2.287 -35.990  1.00 54.35           C  
ATOM   3058 HG11 VAL A 193      23.764   2.801 -35.045  1.00 54.35           H  
ATOM   3059 HG12 VAL A 193      22.986   2.123 -36.493  1.00 54.35           H  
ATOM   3060 HG13 VAL A 193      24.408   1.326 -35.778  1.00 54.35           H  
ATOM   3061  CG2 VAL A 193      25.239   2.246 -38.082  1.00 54.35           C  
ATOM   3062 HG21 VAL A 193      24.342   1.954 -38.629  1.00 54.35           H  
ATOM   3063 HG22 VAL A 193      25.768   1.357 -37.739  1.00 54.35           H  
ATOM   3064 HG23 VAL A 193      25.892   2.790 -38.764  1.00 54.35           H  
ATOM   3065  N   VAL A 194      24.515   6.096 -35.584  1.00 55.01           N  
ATOM   3066  H   VAL A 194      25.408   6.253 -36.030  1.00 55.01           H  
ATOM   3067  CA  VAL A 194      24.118   6.965 -34.472  1.00 55.01           C  
ATOM   3068  HA  VAL A 194      23.559   6.369 -33.751  1.00 55.01           H  
ATOM   3069  C   VAL A 194      23.173   8.060 -34.965  1.00 55.01           C  
ATOM   3070  CB  VAL A 194      25.352   7.550 -33.760  1.00 55.01           C  
ATOM   3071  HB  VAL A 194      25.945   8.135 -34.462  1.00 55.01           H  
ATOM   3072  O   VAL A 194      22.173   8.328 -34.297  1.00 55.01           O  
ATOM   3073  CG1 VAL A 194      24.948   8.459 -32.590  1.00 55.01           C  
ATOM   3074 HG11 VAL A 194      24.423   9.333 -32.975  1.00 55.01           H  
ATOM   3075 HG12 VAL A 194      25.841   8.805 -32.069  1.00 55.01           H  
ATOM   3076 HG13 VAL A 194      24.298   7.919 -31.902  1.00 55.01           H  
ATOM   3077  CG2 VAL A 194      26.237   6.430 -33.187  1.00 55.01           C  
ATOM   3078 HG21 VAL A 194      25.663   5.812 -32.497  1.00 55.01           H  
ATOM   3079 HG22 VAL A 194      27.095   6.864 -32.673  1.00 55.01           H  
ATOM   3080 HG23 VAL A 194      26.616   5.807 -33.997  1.00 55.01           H  
ATOM   3081  N   ASP A 195      23.451   8.652 -36.125  1.00 60.55           N  
ATOM   3082  H   ASP A 195      24.308   8.415 -36.604  1.00 60.55           H  
ATOM   3083  CA  ASP A 195      22.631   9.708 -36.719  1.00 60.55           C  
ATOM   3084  HA  ASP A 195      22.440  10.467 -35.960  1.00 60.55           H  
ATOM   3085  C   ASP A 195      21.255   9.187 -37.156  1.00 60.55           C  
ATOM   3086  CB  ASP A 195      23.392  10.382 -37.875  1.00 60.55           C  
ATOM   3087  HB2 ASP A 195      23.826   9.618 -38.519  1.00 60.55           H  
ATOM   3088  HB3 ASP A 195      22.677  10.951 -38.469  1.00 60.55           H  
ATOM   3089  O   ASP A 195      20.248   9.794 -36.789  1.00 60.55           O  
ATOM   3090  CG  ASP A 195      24.487  11.358 -37.411  1.00 60.55           C  
ATOM   3091  OD1 ASP A 195      24.467  11.775 -36.224  1.00 60.55           O  
ATOM   3092  OD2 ASP A 195      25.298  11.765 -38.273  1.00 60.55           O  
ATOM   3093  N   GLU A 196      21.182   8.022 -37.812  1.00 59.97           N  
ATOM   3094  H   GLU A 196      22.041   7.582 -38.109  1.00 59.97           H  
ATOM   3095  CA  GLU A 196      19.909   7.374 -38.177  1.00 59.97           C  
ATOM   3096  HA  GLU A 196      19.354   8.038 -38.840  1.00 59.97           H  
ATOM   3097  C   GLU A 196      19.036   7.127 -36.934  1.00 59.97           C  
ATOM   3098  CB  GLU A 196      20.202   6.063 -38.935  1.00 59.97           C  
ATOM   3099  HB2 GLU A 196      20.716   5.374 -38.265  1.00 59.97           H  
ATOM   3100  HB3 GLU A 196      20.864   6.290 -39.771  1.00 59.97           H  
ATOM   3101  O   GLU A 196      17.867   7.516 -36.888  1.00 59.97           O  
ATOM   3102  CG  GLU A 196      18.933   5.384 -39.489  1.00 59.97           C  
ATOM   3103  HG2 GLU A 196      18.427   6.088 -40.151  1.00 59.97           H  
ATOM   3104  HG3 GLU A 196      18.265   5.162 -38.658  1.00 59.97           H  
ATOM   3105  CD  GLU A 196      19.208   4.074 -40.259  1.00 59.97           C  
ATOM   3106  OE1 GLU A 196      18.229   3.474 -40.764  1.00 59.97           O  
ATOM   3107  OE2 GLU A 196      20.382   3.645 -40.334  1.00 59.97           O  
ATOM   3108  N   PHE A 197      19.626   6.585 -35.860  1.00 59.56           N  
ATOM   3109  H   PHE A 197      20.592   6.301 -35.942  1.00 59.56           H  
ATOM   3110  CA  PHE A 197      18.917   6.386 -34.594  1.00 59.56           C  
ATOM   3111  HA  PHE A 197      18.026   5.793 -34.797  1.00 59.56           H  
ATOM   3112  C   PHE A 197      18.450   7.709 -33.969  1.00 59.56           C  
ATOM   3113  CB  PHE A 197      19.821   5.615 -33.620  1.00 59.56           C  
ATOM   3114  HB2 PHE A 197      20.128   4.683 -34.094  1.00 59.56           H  
ATOM   3115  HB3 PHE A 197      20.724   6.197 -33.435  1.00 59.56           H  
ATOM   3116  O   PHE A 197      17.392   7.760 -33.347  1.00 59.56           O  
ATOM   3117  CG  PHE A 197      19.158   5.286 -32.292  1.00 59.56           C  
ATOM   3118  CD1 PHE A 197      19.407   6.074 -31.152  1.00 59.56           C  
ATOM   3119  HD1 PHE A 197      20.077   6.918 -31.227  1.00 59.56           H  
ATOM   3120  CD2 PHE A 197      18.261   4.206 -32.208  1.00 59.56           C  
ATOM   3121  HD2 PHE A 197      18.049   3.624 -33.092  1.00 59.56           H  
ATOM   3122  CE1 PHE A 197      18.767   5.780 -29.934  1.00 59.56           C  
ATOM   3123  HE1 PHE A 197      18.952   6.404 -29.072  1.00 59.56           H  
ATOM   3124  CE2 PHE A 197      17.618   3.910 -30.991  1.00 59.56           C  
ATOM   3125  HE2 PHE A 197      16.907   3.099 -30.952  1.00 59.56           H  
ATOM   3126  CZ  PHE A 197      17.871   4.697 -29.853  1.00 59.56           C  
ATOM   3127  HZ  PHE A 197      17.358   4.489 -28.926  1.00 59.56           H  
ATOM   3128  N   MET A 198      19.220   8.791 -34.094  1.00 58.04           N  
ATOM   3129  H   MET A 198      20.058   8.718 -34.652  1.00 58.04           H  
ATOM   3130  CA  MET A 198      18.854  10.092 -33.528  1.00 58.04           C  
ATOM   3131  HA  MET A 198      18.456   9.933 -32.526  1.00 58.04           H  
ATOM   3132  C   MET A 198      17.746  10.784 -34.328  1.00 58.04           C  
ATOM   3133  CB  MET A 198      20.103  10.978 -33.416  1.00 58.04           C  
ATOM   3134  HB2 MET A 198      20.647  10.959 -34.361  1.00 58.04           H  
ATOM   3135  HB3 MET A 198      19.810  12.007 -33.211  1.00 58.04           H  
ATOM   3136  O   MET A 198      16.878  11.424 -33.724  1.00 58.04           O  
ATOM   3137  CG  MET A 198      21.024  10.491 -32.289  1.00 58.04           C  
ATOM   3138  HG2 MET A 198      21.146   9.412 -32.380  1.00 58.04           H  
ATOM   3139  HG3 MET A 198      22.009  10.937 -32.427  1.00 58.04           H  
ATOM   3140  SD  MET A 198      20.443  10.837 -30.598  1.00 58.04           S  
ATOM   3141  CE  MET A 198      21.255  12.432 -30.343  1.00 58.04           C  
ATOM   3142  HE1 MET A 198      22.333  12.302 -30.429  1.00 58.04           H  
ATOM   3143  HE2 MET A 198      20.918  13.133 -31.107  1.00 58.04           H  
ATOM   3144  HE3 MET A 198      21.008  12.813 -29.353  1.00 58.04           H  
ATOM   3145  N   GLU A 199      17.743  10.665 -35.654  1.00 60.75           N  
ATOM   3146  H   GLU A 199      18.489  10.151 -36.100  1.00 60.75           H  
ATOM   3147  CA  GLU A 199      16.702  11.229 -36.520  1.00 60.75           C  
ATOM   3148  HA  GLU A 199      16.515  12.260 -36.222  1.00 60.75           H  
ATOM   3149  C   GLU A 199      15.362  10.497 -36.366  1.00 60.75           C  
ATOM   3150  CB  GLU A 199      17.169  11.254 -37.984  1.00 60.75           C  
ATOM   3151  HB2 GLU A 199      16.313  11.525 -38.603  1.00 60.75           H  
ATOM   3152  HB3 GLU A 199      17.522  10.267 -38.282  1.00 60.75           H  
ATOM   3153  O   GLU A 199      14.321  11.155 -36.268  1.00 60.75           O  
ATOM   3154  CG  GLU A 199      18.276  12.303 -38.194  1.00 60.75           C  
ATOM   3155  HG2 GLU A 199      17.951  13.233 -37.725  1.00 60.75           H  
ATOM   3156  HG3 GLU A 199      19.186  11.987 -37.684  1.00 60.75           H  
ATOM   3157  CD  GLU A 199      18.591  12.598 -39.670  1.00 60.75           C  
ATOM   3158  OE1 GLU A 199      19.262  13.634 -39.897  1.00 60.75           O  
ATOM   3159  OE2 GLU A 199      18.069  11.896 -40.564  1.00 60.75           O  
ATOM   3160  N   ASP A 200      15.388   9.171 -36.209  1.00 57.26           N  
ATOM   3161  H   ASP A 200      16.252   8.684 -36.397  1.00 57.26           H  
ATOM   3162  CA  ASP A 200      14.186   8.355 -35.997  1.00 57.26           C  
ATOM   3163  HA  ASP A 200      13.438   8.638 -36.737  1.00 57.26           H  
ATOM   3164  C   ASP A 200      13.525   8.572 -34.632  1.00 57.26           C  
ATOM   3165  CB  ASP A 200      14.538   6.868 -36.170  1.00 57.26           C  
ATOM   3166  HB2 ASP A 200      15.560   6.682 -35.837  1.00 57.26           H  
ATOM   3167  HB3 ASP A 200      13.886   6.277 -35.527  1.00 57.26           H  
ATOM   3168  O   ASP A 200      12.350   8.246 -34.437  1.00 57.26           O  
ATOM   3169  CG  ASP A 200      14.343   6.344 -37.595  1.00 57.26           C  
ATOM   3170  OD1 ASP A 200      13.849   7.110 -38.457  1.00 57.26           O  
ATOM   3171  OD2 ASP A 200      14.545   5.122 -37.755  1.00 57.26           O  
ATOM   3172  N   VAL A 201      14.241   9.144 -33.660  1.00 55.74           N  
ATOM   3173  H   VAL A 201      15.201   9.377 -33.870  1.00 55.74           H  
ATOM   3174  CA  VAL A 201      13.681   9.415 -32.336  1.00 55.74           C  
ATOM   3175  HA  VAL A 201      12.943   8.639 -32.130  1.00 55.74           H  
ATOM   3176  C   VAL A 201      13.005  10.793 -32.358  1.00 55.74           C  
ATOM   3177  CB  VAL A 201      14.737   9.274 -31.226  1.00 55.74           C  
ATOM   3178  HB  VAL A 201      15.526  10.012 -31.376  1.00 55.74           H  
ATOM   3179  O   VAL A 201      13.694  11.815 -32.363  1.00 55.74           O  
ATOM   3180  CG1 VAL A 201      14.090   9.482 -29.848  1.00 55.74           C  
ATOM   3181 HG11 VAL A 201      13.576  10.443 -29.826  1.00 55.74           H  
ATOM   3182 HG12 VAL A 201      13.358   8.698 -29.654  1.00 55.74           H  
ATOM   3183 HG13 VAL A 201      14.863   9.458 -29.080  1.00 55.74           H  
ATOM   3184  CG2 VAL A 201      15.349   7.869 -31.161  1.00 55.74           C  
ATOM   3185 HG21 VAL A 201      16.365   7.926 -30.771  1.00 55.74           H  
ATOM   3186 HG22 VAL A 201      15.384   7.416 -32.152  1.00 55.74           H  
ATOM   3187 HG23 VAL A 201      14.758   7.191 -30.545  1.00 55.74           H  
ATOM   3188  N   PRO A 202      11.665  10.896 -32.199  1.00 61.68           N  
ATOM   3189  CA  PRO A 202      10.936  12.177 -32.201  1.00 61.68           C  
ATOM   3190  HA  PRO A 202      11.011  12.608 -33.199  1.00 61.68           H  
ATOM   3191  C   PRO A 202      11.444  13.203 -31.169  1.00 61.68           C  
ATOM   3192  CB  PRO A 202       9.477  11.801 -31.907  1.00 61.68           C  
ATOM   3193  HB2 PRO A 202       8.782  12.457 -32.432  1.00 61.68           H  
ATOM   3194  HB3 PRO A 202       9.291  11.831 -30.834  1.00 61.68           H  
ATOM   3195  O   PRO A 202      11.128  14.397 -31.226  1.00 61.68           O  
ATOM   3196  CG  PRO A 202       9.361  10.359 -32.392  1.00 61.68           C  
ATOM   3197  HG2 PRO A 202       8.562   9.818 -31.884  1.00 61.68           H  
ATOM   3198  HG3 PRO A 202       9.213  10.343 -33.471  1.00 61.68           H  
ATOM   3199  CD  PRO A 202      10.730   9.788 -32.060  1.00 61.68           C  
ATOM   3200  HD2 PRO A 202      10.744   9.428 -31.031  1.00 61.68           H  
ATOM   3201  HD3 PRO A 202      10.940   8.962 -32.740  1.00 61.68           H  
ATOM   3202  N   MET A 203      12.231  12.742 -30.193  1.00 69.58           N  
ATOM   3203  H   MET A 203      12.516  11.776 -30.272  1.00 69.58           H  
ATOM   3204  CA  MET A 203      12.901  13.576 -29.206  1.00 69.58           C  
ATOM   3205  HA  MET A 203      12.157  14.247 -28.778  1.00 69.58           H  
ATOM   3206  C   MET A 203      13.993  14.469 -29.787  1.00 69.58           C  
ATOM   3207  CB  MET A 203      13.496  12.729 -28.072  1.00 69.58           C  
ATOM   3208  HB2 MET A 203      14.146  13.358 -27.463  1.00 69.58           H  
ATOM   3209  HB3 MET A 203      14.133  11.940 -28.472  1.00 69.58           H  
ATOM   3210  O   MET A 203      14.161  15.554 -29.238  1.00 69.58           O  
ATOM   3211  CG  MET A 203      12.406  12.143 -27.171  1.00 69.58           C  
ATOM   3212  HG2 MET A 203      12.878  11.490 -26.437  1.00 69.58           H  
ATOM   3213  HG3 MET A 203      11.737  11.530 -27.776  1.00 69.58           H  
ATOM   3214  SD  MET A 203      11.418  13.393 -26.286  1.00 69.58           S  
ATOM   3215  CE  MET A 203      12.707  14.120 -25.233  1.00 69.58           C  
ATOM   3216  HE1 MET A 203      13.423  14.674 -25.842  1.00 69.58           H  
ATOM   3217  HE2 MET A 203      12.250  14.801 -24.516  1.00 69.58           H  
ATOM   3218  HE3 MET A 203      13.226  13.330 -24.691  1.00 69.58           H  
ATOM   3219  N   SER A 204      14.695  14.103 -30.864  1.00 68.83           N  
ATOM   3220  H   SER A 204      14.489  13.237 -31.342  1.00 68.83           H  
ATOM   3221  CA  SER A 204      15.700  14.983 -31.486  1.00 68.83           C  
ATOM   3222  HA  SER A 204      16.432  15.276 -30.733  1.00 68.83           H  
ATOM   3223  C   SER A 204      15.042  16.254 -32.030  1.00 68.83           C  
ATOM   3224  CB  SER A 204      16.445  14.236 -32.596  1.00 68.83           C  
ATOM   3225  HB2 SER A 204      16.938  13.364 -32.166  1.00 68.83           H  
ATOM   3226  HB3 SER A 204      17.200  14.883 -33.043  1.00 68.83           H  
ATOM   3227  O   SER A 204      15.451  17.369 -31.698  1.00 68.83           O  
ATOM   3228  OG  SER A 204      15.525  13.832 -33.582  1.00 68.83           O  
ATOM   3229  HG  SER A 204      15.789  12.957 -33.875  1.00 68.83           H  
ATOM   3230  N   ILE A 205      13.913  16.103 -32.727  1.00 70.86           N  
ATOM   3231  H   ILE A 205      13.736  15.167 -33.064  1.00 70.86           H  
ATOM   3232  CA  ILE A 205      13.061  17.206 -33.188  1.00 70.86           C  
ATOM   3233  HA  ILE A 205      13.668  17.874 -33.799  1.00 70.86           H  
ATOM   3234  C   ILE A 205      12.526  18.010 -31.994  1.00 70.86           C  
ATOM   3235  CB  ILE A 205      11.902  16.662 -34.059  1.00 70.86           C  
ATOM   3236  HB  ILE A 205      11.319  15.962 -33.459  1.00 70.86           H  
ATOM   3237  O   ILE A 205      12.529  19.246 -32.010  1.00 70.86           O  
ATOM   3238  CG1 ILE A 205      12.447  15.900 -35.289  1.00 70.86           C  
ATOM   3239 HG12 ILE A 205      13.029  16.579 -35.913  1.00 70.86           H  
ATOM   3240 HG13 ILE A 205      13.111  15.101 -34.959  1.00 70.86           H  
ATOM   3241  CG2 ILE A 205      10.970  17.815 -34.493  1.00 70.86           C  
ATOM   3242 HG21 ILE A 205      11.533  18.525 -35.098  1.00 70.86           H  
ATOM   3243 HG22 ILE A 205      10.547  18.316 -33.622  1.00 70.86           H  
ATOM   3244 HG23 ILE A 205      10.144  17.418 -35.084  1.00 70.86           H  
ATOM   3245  CD1 ILE A 205      11.364  15.240 -36.152  1.00 70.86           C  
ATOM   3246 HD11 ILE A 205      10.777  15.992 -36.680  1.00 70.86           H  
ATOM   3247 HD12 ILE A 205      10.713  14.627 -35.530  1.00 70.86           H  
ATOM   3248 HD13 ILE A 205      11.842  14.600 -36.894  1.00 70.86           H  
ATOM   3249  N   ARG A 206      12.065  17.335 -30.931  1.00 70.84           N  
ATOM   3250  H   ARG A 206      12.066  16.326 -30.984  1.00 70.84           H  
ATOM   3251  CA  ARG A 206      11.571  18.002 -29.713  1.00 70.84           C  
ATOM   3252  HA  ARG A 206      10.805  18.718 -30.014  1.00 70.84           H  
ATOM   3253  C   ARG A 206      12.673  18.803 -29.016  1.00 70.84           C  
ATOM   3254  CB  ARG A 206      10.946  16.961 -28.772  1.00 70.84           C  
ATOM   3255  HB2 ARG A 206      11.731  16.444 -28.220  1.00 70.84           H  
ATOM   3256  HB3 ARG A 206      10.409  16.226 -29.372  1.00 70.84           H  
ATOM   3257  O   ARG A 206      12.414  19.921 -28.574  1.00 70.84           O  
ATOM   3258  CG  ARG A 206       9.948  17.589 -27.787  1.00 70.84           C  
ATOM   3259  HG2 ARG A 206      10.450  18.317 -27.149  1.00 70.84           H  
ATOM   3260  HG3 ARG A 206       9.167  18.089 -28.359  1.00 70.84           H  
ATOM   3261  CD  ARG A 206       9.318  16.491 -26.920  1.00 70.84           C  
ATOM   3262  HD2 ARG A 206      10.019  16.208 -26.134  1.00 70.84           H  
ATOM   3263  HD3 ARG A 206       9.149  15.618 -27.551  1.00 70.84           H  
ATOM   3264  NE  ARG A 206       8.032  16.916 -26.325  1.00 70.84           N  
ATOM   3265  HE  ARG A 206       7.912  17.901 -26.137  1.00 70.84           H  
ATOM   3266  NH1 ARG A 206       7.113  14.815 -26.128  1.00 70.84           N  
ATOM   3267 HH11 ARG A 206       6.351  14.211 -25.856  1.00 70.84           H  
ATOM   3268 HH12 ARG A 206       7.982  14.401 -26.433  1.00 70.84           H  
ATOM   3269  NH2 ARG A 206       5.906  16.595 -25.550  1.00 70.84           N  
ATOM   3270 HH21 ARG A 206       5.162  15.960 -25.297  1.00 70.84           H  
ATOM   3271 HH22 ARG A 206       5.789  17.585 -25.393  1.00 70.84           H  
ATOM   3272  CZ  ARG A 206       7.029  16.111 -26.006  1.00 70.84           C  
ATOM   3273  N   LEU A 207      13.891  18.268 -28.962  1.00 74.62           N  
ATOM   3274  H   LEU A 207      14.006  17.338 -29.338  1.00 74.62           H  
ATOM   3275  CA  LEU A 207      15.079  18.901 -28.396  1.00 74.62           C  
ATOM   3276  HA  LEU A 207      14.834  19.259 -27.396  1.00 74.62           H  
ATOM   3277  C   LEU A 207      15.519  20.102 -29.235  1.00 74.62           C  
ATOM   3278  CB  LEU A 207      16.201  17.851 -28.293  1.00 74.62           C  
ATOM   3279  HB2 LEU A 207      16.402  17.452 -29.287  1.00 74.62           H  
ATOM   3280  HB3 LEU A 207      15.853  17.025 -27.671  1.00 74.62           H  
ATOM   3281  O   LEU A 207      15.780  21.164 -28.673  1.00 74.62           O  
ATOM   3282  CG  LEU A 207      17.523  18.383 -27.712  1.00 74.62           C  
ATOM   3283  HG  LEU A 207      17.879  19.223 -28.309  1.00 74.62           H  
ATOM   3284  CD1 LEU A 207      17.364  18.844 -26.261  1.00 74.62           C  
ATOM   3285 HD11 LEU A 207      16.694  19.702 -26.207  1.00 74.62           H  
ATOM   3286 HD12 LEU A 207      18.335  19.133 -25.858  1.00 74.62           H  
ATOM   3287 HD13 LEU A 207      16.962  18.030 -25.658  1.00 74.62           H  
ATOM   3288  CD2 LEU A 207      18.587  17.291 -27.764  1.00 74.62           C  
ATOM   3289 HD21 LEU A 207      18.258  16.419 -27.199  1.00 74.62           H  
ATOM   3290 HD22 LEU A 207      18.756  16.988 -28.798  1.00 74.62           H  
ATOM   3291 HD23 LEU A 207      19.527  17.650 -27.344  1.00 74.62           H  
ATOM   3292  N   ALA A 208      15.541  19.970 -30.562  1.00 75.25           N  
ATOM   3293  H   ALA A 208      15.382  19.057 -30.962  1.00 75.25           H  
ATOM   3294  CA  ALA A 208      15.818  21.073 -31.477  1.00 75.25           C  
ATOM   3295  HA  ALA A 208      16.817  21.460 -31.276  1.00 75.25           H  
ATOM   3296  C   ALA A 208      14.815  22.219 -31.264  1.00 75.25           C  
ATOM   3297  CB  ALA A 208      15.787  20.536 -32.913  1.00 75.25           C  
ATOM   3298  HB1 ALA A 208      16.523  19.741 -33.027  1.00 75.25           H  
ATOM   3299  HB2 ALA A 208      14.802  20.137 -33.154  1.00 75.25           H  
ATOM   3300  HB3 ALA A 208      16.028  21.336 -33.613  1.00 75.25           H  
ATOM   3301  O   ALA A 208      15.208  23.373 -31.077  1.00 75.25           O  
ATOM   3302  N   LYS A 209      13.517  21.896 -31.161  1.00 75.23           N  
ATOM   3303  H   LYS A 209      13.261  20.938 -31.353  1.00 75.23           H  
ATOM   3304  CA  LYS A 209      12.466  22.873 -30.829  1.00 75.23           C  
ATOM   3305  HA  LYS A 209      12.516  23.685 -31.554  1.00 75.23           H  
ATOM   3306  C   LYS A 209      12.679  23.501 -29.451  1.00 75.23           C  
ATOM   3307  CB  LYS A 209      11.076  22.226 -30.927  1.00 75.23           C  
ATOM   3308  HB2 LYS A 209      10.344  22.891 -30.469  1.00 75.23           H  
ATOM   3309  HB3 LYS A 209      11.069  21.282 -30.383  1.00 75.23           H  
ATOM   3310  O   LYS A 209      12.575  24.721 -29.328  1.00 75.23           O  
ATOM   3311  CG  LYS A 209      10.661  21.990 -32.386  1.00 75.23           C  
ATOM   3312  HG2 LYS A 209      11.428  21.412 -32.901  1.00 75.23           H  
ATOM   3313  HG3 LYS A 209      10.564  22.953 -32.887  1.00 75.23           H  
ATOM   3314  CD  LYS A 209       9.326  21.238 -32.467  1.00 75.23           C  
ATOM   3315  HD2 LYS A 209       9.426  20.284 -31.948  1.00 75.23           H  
ATOM   3316  HD3 LYS A 209       8.543  21.831 -31.995  1.00 75.23           H  
ATOM   3317  CE  LYS A 209       8.977  20.982 -33.939  1.00 75.23           C  
ATOM   3318  HE2 LYS A 209       9.810  20.452 -34.400  1.00 75.23           H  
ATOM   3319  HE3 LYS A 209       8.883  21.941 -34.450  1.00 75.23           H  
ATOM   3320  NZ  LYS A 209       7.731  20.189 -34.105  1.00 75.23           N  
ATOM   3321  HZ1 LYS A 209       7.828  19.280 -33.677  1.00 75.23           H  
ATOM   3322  HZ2 LYS A 209       7.554  20.030 -35.086  1.00 75.23           H  
ATOM   3323  HZ3 LYS A 209       6.929  20.663 -33.714  1.00 75.23           H  
ATOM   3324  N   PHE A 210      13.009  22.710 -28.431  1.00 77.07           N  
ATOM   3325  H   PHE A 210      13.048  21.714 -28.591  1.00 77.07           H  
ATOM   3326  CA  PHE A 210      13.275  23.212 -27.081  1.00 77.07           C  
ATOM   3327  HA  PHE A 210      12.401  23.766 -26.740  1.00 77.07           H  
ATOM   3328  C   PHE A 210      14.461  24.188 -27.051  1.00 77.07           C  
ATOM   3329  CB  PHE A 210      13.481  22.033 -26.123  1.00 77.07           C  
ATOM   3330  HB2 PHE A 210      14.384  21.486 -26.396  1.00 77.07           H  
ATOM   3331  HB3 PHE A 210      12.641  21.344 -26.217  1.00 77.07           H  
ATOM   3332  O   PHE A 210      14.310  25.309 -26.568  1.00 77.07           O  
ATOM   3333  CG  PHE A 210      13.580  22.466 -24.676  1.00 77.07           C  
ATOM   3334  CD1 PHE A 210      14.838  22.696 -24.087  1.00 77.07           C  
ATOM   3335  HD1 PHE A 210      15.742  22.550 -24.659  1.00 77.07           H  
ATOM   3336  CD2 PHE A 210      12.408  22.660 -23.921  1.00 77.07           C  
ATOM   3337  HD2 PHE A 210      11.440  22.481 -24.366  1.00 77.07           H  
ATOM   3338  CE1 PHE A 210      14.921  23.108 -22.745  1.00 77.07           C  
ATOM   3339  HE1 PHE A 210      15.885  23.269 -22.285  1.00 77.07           H  
ATOM   3340  CE2 PHE A 210      12.492  23.071 -22.580  1.00 77.07           C  
ATOM   3341  HE2 PHE A 210      11.596  23.204 -21.992  1.00 77.07           H  
ATOM   3342  CZ  PHE A 210      13.749  23.293 -21.991  1.00 77.07           C  
ATOM   3343  HZ  PHE A 210      13.815  23.594 -20.956  1.00 77.07           H  
ATOM   3344  N   ARG A 211      15.599  23.813 -27.654  1.00 79.15           N  
ATOM   3345  H   ARG A 211      15.629  22.888 -28.060  1.00 79.15           H  
ATOM   3346  CA  ARG A 211      16.799  24.662 -27.783  1.00 79.15           C  
ATOM   3347  HA  ARG A 211      17.123  24.993 -26.797  1.00 79.15           H  
ATOM   3348  C   ARG A 211      16.512  25.942 -28.570  1.00 79.15           C  
ATOM   3349  CB  ARG A 211      17.929  23.856 -28.451  1.00 79.15           C  
ATOM   3350  HB2 ARG A 211      18.718  24.544 -28.753  1.00 79.15           H  
ATOM   3351  HB3 ARG A 211      17.544  23.370 -29.348  1.00 79.15           H  
ATOM   3352  O   ARG A 211      16.978  27.016 -28.199  1.00 79.15           O  
ATOM   3353  CG  ARG A 211      18.546  22.801 -27.516  1.00 79.15           C  
ATOM   3354  HG2 ARG A 211      17.775  22.122 -27.153  1.00 79.15           H  
ATOM   3355  HG3 ARG A 211      18.994  23.311 -26.664  1.00 79.15           H  
ATOM   3356  CD  ARG A 211      19.627  21.991 -28.248  1.00 79.15           C  
ATOM   3357  HD2 ARG A 211      19.143  21.390 -29.018  1.00 79.15           H  
ATOM   3358  HD3 ARG A 211      20.321  22.679 -28.729  1.00 79.15           H  
ATOM   3359  NE  ARG A 211      20.383  21.118 -27.326  1.00 79.15           N  
ATOM   3360  HE  ARG A 211      20.329  21.333 -26.341  1.00 79.15           H  
ATOM   3361  NH1 ARG A 211      21.337  19.733 -28.903  1.00 79.15           N  
ATOM   3362 HH11 ARG A 211      20.868  20.227 -29.648  1.00 79.15           H  
ATOM   3363 HH12 ARG A 211      21.945  18.961 -29.136  1.00 79.15           H  
ATOM   3364  NH2 ARG A 211      21.818  19.439 -26.751  1.00 79.15           N  
ATOM   3365 HH21 ARG A 211      22.423  18.678 -27.026  1.00 79.15           H  
ATOM   3366 HH22 ARG A 211      21.758  19.689 -25.775  1.00 79.15           H  
ATOM   3367  CZ  ARG A 211      21.171  20.107 -27.665  1.00 79.15           C  
ATOM   3368  N   SER A 212      15.693  25.854 -29.618  1.00 75.02           N  
ATOM   3369  H   SER A 212      15.426  24.933 -29.937  1.00 75.02           H  
ATOM   3370  CA  SER A 212      15.297  27.028 -30.405  1.00 75.02           C  
ATOM   3371  HA  SER A 212      16.205  27.569 -30.671  1.00 75.02           H  
ATOM   3372  C   SER A 212      14.413  28.014 -29.621  1.00 75.02           C  
ATOM   3373  CB  SER A 212      14.645  26.591 -31.722  1.00 75.02           C  
ATOM   3374  HB2 SER A 212      14.650  27.433 -32.414  1.00 75.02           H  
ATOM   3375  HB3 SER A 212      15.228  25.785 -32.168  1.00 75.02           H  
ATOM   3376  O   SER A 212      14.520  29.222 -29.830  1.00 75.02           O  
ATOM   3377  OG  SER A 212      13.309  26.166 -31.541  1.00 75.02           O  
ATOM   3378  HG  SER A 212      13.274  25.506 -30.845  1.00 75.02           H  
ATOM   3379  N   ARG A 213      13.583  27.533 -28.676  1.00 60.68           N  
ATOM   3380  H   ARG A 213      13.532  26.531 -28.560  1.00 60.68           H  
ATOM   3381  CA  ARG A 213      12.760  28.386 -27.793  1.00 60.68           C  
ATOM   3382  HA  ARG A 213      12.337  29.197 -28.385  1.00 60.68           H  
ATOM   3383  C   ARG A 213      13.574  29.089 -26.710  1.00 60.68           C  
ATOM   3384  CB  ARG A 213      11.610  27.585 -27.150  1.00 60.68           C  
ATOM   3385  HB2 ARG A 213      11.275  28.101 -26.250  1.00 60.68           H  
ATOM   3386  HB3 ARG A 213      11.966  26.596 -26.861  1.00 60.68           H  
ATOM   3387  O   ARG A 213      13.267  30.235 -26.400  1.00 60.68           O  
ATOM   3388  CG  ARG A 213      10.412  27.458 -28.100  1.00 60.68           C  
ATOM   3389  HG2 ARG A 213      10.754  26.960 -29.007  1.00 60.68           H  
ATOM   3390  HG3 ARG A 213      10.048  28.449 -28.374  1.00 60.68           H  
ATOM   3391  CD  ARG A 213       9.259  26.629 -27.509  1.00 60.68           C  
ATOM   3392  HD2 ARG A 213       9.672  25.749 -27.016  1.00 60.68           H  
ATOM   3393  HD3 ARG A 213       8.646  26.294 -28.346  1.00 60.68           H  
ATOM   3394  NE  ARG A 213       8.398  27.383 -26.568  1.00 60.68           N  
ATOM   3395  HE  ARG A 213       8.729  28.289 -26.270  1.00 60.68           H  
ATOM   3396  NH1 ARG A 213       6.721  25.816 -26.400  1.00 60.68           N  
ATOM   3397 HH11 ARG A 213       5.826  25.533 -26.026  1.00 60.68           H  
ATOM   3398 HH12 ARG A 213       7.243  25.202 -27.009  1.00 60.68           H  
ATOM   3399  NH2 ARG A 213       6.512  27.749 -25.321  1.00 60.68           N  
ATOM   3400 HH21 ARG A 213       6.839  28.670 -25.067  1.00 60.68           H  
ATOM   3401 HH22 ARG A 213       5.619  27.432 -24.969  1.00 60.68           H  
ATOM   3402  CZ  ARG A 213       7.222  26.983 -26.101  1.00 60.68           C  
ATOM   3403  N   THR A 214      14.591  28.446 -26.141  1.00 58.96           N  
ATOM   3404  H   THR A 214      14.780  27.484 -26.385  1.00 58.96           H  
ATOM   3405  CA  THR A 214      15.450  29.074 -25.121  1.00 58.96           C  
ATOM   3406  HA  THR A 214      14.833  29.715 -24.491  1.00 58.96           H  
ATOM   3407  C   THR A 214      16.509  30.002 -25.719  1.00 58.96           C  
ATOM   3408  CB  THR A 214      16.087  28.021 -24.201  1.00 58.96           C  
ATOM   3409  HB  THR A 214      16.950  28.450 -23.691  1.00 58.96           H  
ATOM   3410  O   THR A 214      16.933  30.938 -25.047  1.00 58.96           O  
ATOM   3411  CG2 THR A 214      15.090  27.538 -23.147  1.00 58.96           C  
ATOM   3412 HG21 THR A 214      14.234  27.068 -23.630  1.00 58.96           H  
ATOM   3413 HG22 THR A 214      15.572  26.815 -22.489  1.00 58.96           H  
ATOM   3414 HG23 THR A 214      14.750  28.382 -22.546  1.00 58.96           H  
ATOM   3415  OG1 THR A 214      16.483  26.882 -24.929  1.00 58.96           O  
ATOM   3416  HG1 THR A 214      16.808  26.240 -24.294  1.00 58.96           H  
ATOM   3417  N   GLY A 215      16.884  29.823 -26.990  1.00 55.03           N  
ATOM   3418  H   GLY A 215      16.575  28.982 -27.455  1.00 55.03           H  
ATOM   3419  CA  GLY A 215      17.939  30.609 -27.643  1.00 55.03           C  
ATOM   3420  HA2 GLY A 215      18.278  30.056 -28.520  1.00 55.03           H  
ATOM   3421  HA3 GLY A 215      18.785  30.696 -26.962  1.00 55.03           H  
ATOM   3422  C   GLY A 215      17.573  32.028 -28.109  1.00 55.03           C  
ATOM   3423  O   GLY A 215      18.462  32.759 -28.529  1.00 55.03           O  
ATOM   3424  N   LYS A 216      16.302  32.457 -28.057  1.00 48.95           N  
ATOM   3425  H   LYS A 216      15.614  31.823 -27.678  1.00 48.95           H  
ATOM   3426  CA  LYS A 216      15.843  33.715 -28.695  1.00 48.95           C  
ATOM   3427  HA  LYS A 216      16.638  34.034 -29.369  1.00 48.95           H  
ATOM   3428  C   LYS A 216      15.719  34.943 -27.776  1.00 48.95           C  
ATOM   3429  CB  LYS A 216      14.608  33.448 -29.585  1.00 48.95           C  
ATOM   3430  HB2 LYS A 216      14.131  32.513 -29.290  1.00 48.95           H  
ATOM   3431  HB3 LYS A 216      13.865  34.238 -29.472  1.00 48.95           H  
ATOM   3432  O   LYS A 216      14.965  35.860 -28.081  1.00 48.95           O  
ATOM   3433  CG  LYS A 216      15.008  33.373 -31.066  1.00 48.95           C  
ATOM   3434  HG2 LYS A 216      15.668  32.518 -31.216  1.00 48.95           H  
ATOM   3435  HG3 LYS A 216      15.539  34.284 -31.343  1.00 48.95           H  
ATOM   3436  CD  LYS A 216      13.772  33.232 -31.961  1.00 48.95           C  
ATOM   3437  HD2 LYS A 216      13.123  34.094 -31.810  1.00 48.95           H  
ATOM   3438  HD3 LYS A 216      13.236  32.324 -31.686  1.00 48.95           H  
ATOM   3439  CE  LYS A 216      14.199  33.158 -33.431  1.00 48.95           C  
ATOM   3440  HE2 LYS A 216      14.768  34.056 -33.670  1.00 48.95           H  
ATOM   3441  HE3 LYS A 216      14.863  32.302 -33.557  1.00 48.95           H  
ATOM   3442  NZ  LYS A 216      13.029  33.038 -34.335  1.00 48.95           N  
ATOM   3443  HZ1 LYS A 216      12.426  33.843 -34.234  1.00 48.95           H  
ATOM   3444  HZ2 LYS A 216      13.332  32.994 -35.297  1.00 48.95           H  
ATOM   3445  HZ3 LYS A 216      12.499  32.204 -34.125  1.00 48.95           H  
ATOM   3446  N   LYS A 217      16.474  35.011 -26.675  1.00 46.91           N  
ATOM   3447  H   LYS A 217      17.097  34.238 -26.493  1.00 46.91           H  
ATOM   3448  CA  LYS A 217      16.624  36.247 -25.875  1.00 46.91           C  
ATOM   3449  HA  LYS A 217      15.941  37.006 -26.258  1.00 46.91           H  
ATOM   3450  C   LYS A 217      18.004  36.874 -26.070  1.00 46.91           C  
ATOM   3451  CB  LYS A 217      16.255  36.029 -24.397  1.00 46.91           C  
ATOM   3452  HB2 LYS A 217      16.760  36.782 -23.791  1.00 46.91           H  
ATOM   3453  HB3 LYS A 217      16.598  35.048 -24.068  1.00 46.91           H  
ATOM   3454  O   LYS A 217      18.793  36.987 -25.142  1.00 46.91           O  
ATOM   3455  CG  LYS A 217      14.751  36.188 -24.137  1.00 46.91           C  
ATOM   3456  HG2 LYS A 217      14.205  35.384 -24.631  1.00 46.91           H  
ATOM   3457  HG3 LYS A 217      14.414  37.146 -24.534  1.00 46.91           H  
ATOM   3458  CD  LYS A 217      14.486  36.152 -22.625  1.00 46.91           C  
ATOM   3459  HD2 LYS A 217      14.773  35.173 -22.241  1.00 46.91           H  
ATOM   3460  HD3 LYS A 217      15.096  36.913 -22.139  1.00 46.91           H  
ATOM   3461  CE  LYS A 217      13.010  36.420 -22.317  1.00 46.91           C  
ATOM   3462  HE2 LYS A 217      12.742  37.392 -22.730  1.00 46.91           H  
ATOM   3463  HE3 LYS A 217      12.407  35.666 -22.821  1.00 46.91           H  
ATOM   3464  NZ  LYS A 217      12.753  36.395 -20.854  1.00 46.91           N  
ATOM   3465  HZ1 LYS A 217      11.780  36.584 -20.659  1.00 46.91           H  
ATOM   3466  HZ2 LYS A 217      12.991  35.495 -20.463  1.00 46.91           H  
ATOM   3467  HZ3 LYS A 217      13.307  37.099 -20.387  1.00 46.91           H  
ATOM   3468  N   SER A 218      18.283  37.313 -27.287  1.00 49.52           N  
ATOM   3469  H   SER A 218      17.639  37.110 -28.038  1.00 49.52           H  
ATOM   3470  CA  SER A 218      19.296  38.338 -27.524  1.00 49.52           C  
ATOM   3471  HA  SER A 218      19.291  39.030 -26.682  1.00 49.52           H  
ATOM   3472  C   SER A 218      18.884  39.141 -28.749  1.00 49.52           C  
ATOM   3473  CB  SER A 218      20.721  37.761 -27.596  1.00 49.52           C  
ATOM   3474  HB2 SER A 218      21.418  38.560 -27.848  1.00 49.52           H  
ATOM   3475  HB3 SER A 218      20.990  37.370 -26.614  1.00 49.52           H  
ATOM   3476  O   SER A 218      19.384  38.949 -29.854  1.00 49.52           O  
ATOM   3477  OG  SER A 218      20.838  36.721 -28.542  1.00 49.52           O  
ATOM   3478  HG  SER A 218      21.701  36.310 -28.454  1.00 49.52           H  
ATOM   3479  N   ASP A 219      17.940  40.064 -28.544  1.00 43.10           N  
ATOM   3480  H   ASP A 219      17.491  40.122 -27.641  1.00 43.10           H  
ATOM   3481  CA  ASP A 219      17.744  41.194 -29.451  1.00 43.10           C  
ATOM   3482  HA  ASP A 219      17.666  40.824 -30.473  1.00 43.10           H  
ATOM   3483  C   ASP A 219      18.999  42.068 -29.383  1.00 43.10           C  
ATOM   3484  CB  ASP A 219      16.462  41.980 -29.123  1.00 43.10           C  
ATOM   3485  HB2 ASP A 219      16.571  42.999 -29.494  1.00 43.10           H  
ATOM   3486  HB3 ASP A 219      16.330  42.032 -28.042  1.00 43.10           H  
ATOM   3487  O   ASP A 219      19.091  43.077 -28.680  1.00 43.10           O  
ATOM   3488  CG  ASP A 219      15.211  41.399 -29.787  1.00 43.10           C  
ATOM   3489  OD1 ASP A 219      15.329  40.912 -30.934  1.00 43.10           O  
ATOM   3490  OD2 ASP A 219      14.144  41.478 -29.142  1.00 43.10           O  
ATOM   3491  N   VAL A 220      20.021  41.617 -30.104  1.00 45.38           N  
ATOM   3492  H   VAL A 220      19.902  40.715 -30.541  1.00 45.38           H  
ATOM   3493  CA  VAL A 220      21.185  42.407 -30.449  1.00 45.38           C  
ATOM   3494  HA  VAL A 220      21.611  42.834 -29.540  1.00 45.38           H  
ATOM   3495  C   VAL A 220      20.664  43.527 -31.336  1.00 45.38           C  
ATOM   3496  CB  VAL A 220      22.263  41.545 -31.137  1.00 45.38           C  
ATOM   3497  HB  VAL A 220      21.850  41.087 -32.036  1.00 45.38           H  
ATOM   3498  O   VAL A 220      20.449  43.356 -32.535  1.00 45.38           O  
ATOM   3499  CG1 VAL A 220      23.484  42.385 -31.528  1.00 45.38           C  
ATOM   3500 HG11 VAL A 220      23.931  42.832 -30.641  1.00 45.38           H  
ATOM   3501 HG12 VAL A 220      23.181  43.177 -32.213  1.00 45.38           H  
ATOM   3502 HG13 VAL A 220      24.221  41.753 -32.025  1.00 45.38           H  
ATOM   3503  CG2 VAL A 220      22.762  40.433 -30.204  1.00 45.38           C  
ATOM   3504 HG21 VAL A 220      23.553  39.862 -30.691  1.00 45.38           H  
ATOM   3505 HG22 VAL A 220      23.141  40.857 -29.275  1.00 45.38           H  
ATOM   3506 HG23 VAL A 220      21.946  39.746 -29.977  1.00 45.38           H  
ATOM   3507  N   ARG A 221      20.475  44.697 -30.724  1.00 39.88           N  
ATOM   3508  H   ARG A 221      20.475  44.669 -29.714  1.00 39.88           H  
ATOM   3509  CA  ARG A 221      20.446  46.001 -31.387  1.00 39.88           C  
ATOM   3510  HA  ARG A 221      19.637  46.026 -32.117  1.00 39.88           H  
ATOM   3511  C   ARG A 221      21.773  46.193 -32.136  1.00 39.88           C  
ATOM   3512  CB  ARG A 221      20.239  47.111 -30.336  1.00 39.88           C  
ATOM   3513  HB2 ARG A 221      20.365  48.075 -30.829  1.00 39.88           H  
ATOM   3514  HB3 ARG A 221      21.013  47.023 -29.573  1.00 39.88           H  
ATOM   3515  O   ARG A 221      22.649  46.920 -31.684  1.00 39.88           O  
ATOM   3516  CG  ARG A 221      18.865  47.109 -29.651  1.00 39.88           C  
ATOM   3517  HG2 ARG A 221      18.696  46.153 -29.155  1.00 39.88           H  
ATOM   3518  HG3 ARG A 221      18.088  47.268 -30.398  1.00 39.88           H  
ATOM   3519  CD  ARG A 221      18.825  48.239 -28.610  1.00 39.88           C  
ATOM   3520  HD2 ARG A 221      19.585  48.041 -27.854  1.00 39.88           H  
ATOM   3521  HD3 ARG A 221      19.062  49.180 -29.106  1.00 39.88           H  
ATOM   3522  NE  ARG A 221      17.505  48.353 -27.962  1.00 39.88           N  
ATOM   3523  HE  ARG A 221      16.798  47.693 -28.254  1.00 39.88           H  
ATOM   3524  NH1 ARG A 221      18.017  50.092 -26.545  1.00 39.88           N  
ATOM   3525 HH11 ARG A 221      18.967  50.090 -26.890  1.00 39.88           H  
ATOM   3526 HH12 ARG A 221      17.741  50.741 -25.822  1.00 39.88           H  
ATOM   3527  NH2 ARG A 221      15.954  49.246 -26.551  1.00 39.88           N  
ATOM   3528 HH21 ARG A 221      15.697  49.915 -25.840  1.00 39.88           H  
ATOM   3529 HH22 ARG A 221      15.265  48.591 -26.890  1.00 39.88           H  
ATOM   3530  CZ  ARG A 221      17.168  49.226 -27.027  1.00 39.88           C  
ATOM   3531  N   LYS A 222      21.969  45.504 -33.262  1.00 41.40           N  
ATOM   3532  H   LYS A 222      21.265  44.826 -33.519  1.00 41.40           H  
ATOM   3533  CA  LYS A 222      23.118  45.712 -34.145  1.00 41.40           C  
ATOM   3534  HA  LYS A 222      23.946  46.090 -33.545  1.00 41.40           H  
ATOM   3535  C   LYS A 222      22.756  46.836 -35.102  1.00 41.40           C  
ATOM   3536  CB  LYS A 222      23.597  44.403 -34.805  1.00 41.40           C  
ATOM   3537  HB2 LYS A 222      23.567  44.493 -35.891  1.00 41.40           H  
ATOM   3538  HB3 LYS A 222      22.949  43.575 -34.518  1.00 41.40           H  
ATOM   3539  O   LYS A 222      22.198  46.630 -36.176  1.00 41.40           O  
ATOM   3540  CG  LYS A 222      25.045  44.105 -34.374  1.00 41.40           C  
ATOM   3541  HG2 LYS A 222      25.689  44.915 -34.715  1.00 41.40           H  
ATOM   3542  HG3 LYS A 222      25.098  44.060 -33.286  1.00 41.40           H  
ATOM   3543  CD  LYS A 222      25.561  42.783 -34.954  1.00 41.40           C  
ATOM   3544  HD2 LYS A 222      25.548  42.844 -36.042  1.00 41.40           H  
ATOM   3545  HD3 LYS A 222      24.906  41.972 -34.634  1.00 41.40           H  
ATOM   3546  CE  LYS A 222      26.991  42.519 -34.462  1.00 41.40           C  
ATOM   3547  HE2 LYS A 222      26.981  42.472 -33.373  1.00 41.40           H  
ATOM   3548  HE3 LYS A 222      27.618  43.363 -34.750  1.00 41.40           H  
ATOM   3549  NZ  LYS A 222      27.547  41.261 -35.023  1.00 41.40           N  
ATOM   3550  HZ1 LYS A 222      28.486  41.107 -34.685  1.00 41.40           H  
ATOM   3551  HZ2 LYS A 222      26.981  40.467 -34.758  1.00 41.40           H  
ATOM   3552  HZ3 LYS A 222      27.583  41.307 -36.031  1.00 41.40           H  
ATOM   3553  N   GLY A 223      23.023  48.050 -34.629  1.00 34.35           N  
ATOM   3554  H   GLY A 223      23.412  48.110 -33.699  1.00 34.35           H  
ATOM   3555  CA  GLY A 223      23.064  49.240 -35.457  1.00 34.35           C  
ATOM   3556  HA2 GLY A 223      23.399  50.093 -34.867  1.00 34.35           H  
ATOM   3557  HA3 GLY A 223      22.064  49.446 -35.839  1.00 34.35           H  
ATOM   3558  C   GLY A 223      24.038  49.041 -36.616  1.00 34.35           C  
ATOM   3559  O   GLY A 223      25.134  48.508 -36.451  1.00 34.35           O  
ATOM   3560  N   LYS A 224      23.555  49.449 -37.788  1.00 33.76           N  
ATOM   3561  H   LYS A 224      22.594  49.757 -37.760  1.00 33.76           H  
ATOM   3562  CA  LYS A 224      24.260  49.697 -39.045  1.00 33.76           C  
ATOM   3563  HA  LYS A 224      24.172  48.836 -39.707  1.00 33.76           H  
ATOM   3564  C   LYS A 224      25.743  50.035 -38.856  1.00 33.76           C  
ATOM   3565  CB  LYS A 224      23.588  50.934 -39.676  1.00 33.76           C  
ATOM   3566  HB2 LYS A 224      24.196  51.279 -40.512  1.00 33.76           H  
ATOM   3567  HB3 LYS A 224      23.573  51.735 -38.937  1.00 33.76           H  
ATOM   3568  O   LYS A 224      26.059  51.022 -38.208  1.00 33.76           O  
ATOM   3569  CG  LYS A 224      22.161  50.701 -40.196  1.00 33.76           C  
ATOM   3570  HG2 LYS A 224      21.581  50.129 -39.472  1.00 33.76           H  
ATOM   3571  HG3 LYS A 224      22.213  50.136 -41.127  1.00 33.76           H  
ATOM   3572  CD  LYS A 224      21.455  52.044 -40.436  1.00 33.76           C  
ATOM   3573  HD2 LYS A 224      22.089  52.677 -41.057  1.00 33.76           H  
ATOM   3574  HD3 LYS A 224      21.300  52.536 -39.476  1.00 33.76           H  
ATOM   3575  CE  LYS A 224      20.109  51.828 -41.138  1.00 33.76           C  
ATOM   3576  HE2 LYS A 224      20.299  51.420 -42.131  1.00 33.76           H  
ATOM   3577  HE3 LYS A 224      19.539  51.087 -40.578  1.00 33.76           H  
ATOM   3578  NZ  LYS A 224      19.331  53.090 -41.244  1.00 33.76           N  
ATOM   3579  HZ1 LYS A 224      19.121  53.464 -40.329  1.00 33.76           H  
ATOM   3580  HZ2 LYS A 224      19.854  53.787 -41.756  1.00 33.76           H  
ATOM   3581  HZ3 LYS A 224      18.461  52.934 -41.731  1.00 33.76           H  
ATOM   3582  N   ASN A 225      26.611  49.315 -39.556  1.00 35.38           N  
ATOM   3583  H   ASN A 225      26.315  48.413 -39.901  1.00 35.38           H  
ATOM   3584  CA  ASN A 225      27.666  49.969 -40.320  1.00 35.38           C  
ATOM   3585  HA  ASN A 225      27.274  50.933 -40.648  1.00 35.38           H  
ATOM   3586  C   ASN A 225      27.914  49.171 -41.596  1.00 35.38           C  
ATOM   3587  CB  ASN A 225      28.933  50.225 -39.480  1.00 35.38           C  
ATOM   3588  HB2 ASN A 225      29.818  50.016 -40.081  1.00 35.38           H  
ATOM   3589  HB3 ASN A 225      28.948  49.563 -38.614  1.00 35.38           H  
ATOM   3590  O   ASN A 225      28.239  47.987 -41.572  1.00 35.38           O  
ATOM   3591  CG  ASN A 225      29.040  51.673 -39.009  1.00 35.38           C  
ATOM   3592  ND2 ASN A 225      29.969  51.967 -38.131  1.00 35.38           N  
ATOM   3593 HD21 ASN A 225      30.606  51.263 -37.789  1.00 35.38           H  
ATOM   3594 HD22 ASN A 225      30.021  52.939 -37.859  1.00 35.38           H  
ATOM   3595  OD1 ASN A 225      28.334  52.567 -39.444  1.00 35.38           O  
ATOM   3596  N   SER A 226      27.651  49.842 -42.711  1.00 32.31           N  
ATOM   3597  H   SER A 226      27.436  50.826 -42.630  1.00 32.31           H  
ATOM   3598  CA  SER A 226      27.930  49.382 -44.055  1.00 32.31           C  
ATOM   3599  HA  SER A 226      27.629  48.341 -44.166  1.00 32.31           H  
ATOM   3600  C   SER A 226      29.417  49.526 -44.340  1.00 32.31           C  
ATOM   3601  CB  SER A 226      27.160  50.256 -45.055  1.00 32.31           C  
ATOM   3602  HB2 SER A 226      26.088  50.115 -44.917  1.00 32.31           H  
ATOM   3603  HB3 SER A 226      27.422  49.952 -46.068  1.00 32.31           H  
ATOM   3604  O   SER A 226      29.954  50.626 -44.242  1.00 32.31           O  
ATOM   3605  OG  SER A 226      27.483  51.624 -44.884  1.00 32.31           O  
ATOM   3606  HG  SER A 226      28.435  51.696 -44.779  1.00 32.31           H  
ATOM   3607  N   SER A 227      30.041  48.464 -44.820  1.00 38.10           N  
ATOM   3608  H   SER A 227      29.630  47.548 -44.708  1.00 38.10           H  
ATOM   3609  CA  SER A 227      31.165  48.583 -45.741  1.00 38.10           C  
ATOM   3610  HA  SER A 227      31.040  49.488 -46.336  1.00 38.10           H  
ATOM   3611  C   SER A 227      31.107  47.390 -46.682  1.00 38.10           C  
ATOM   3612  CB  SER A 227      32.506  48.735 -45.013  1.00 38.10           C  
ATOM   3613  HB2 SER A 227      33.320  48.723 -45.737  1.00 38.10           H  
ATOM   3614  HB3 SER A 227      32.518  49.693 -44.493  1.00 38.10           H  
ATOM   3615  O   SER A 227      31.358  46.251 -46.295  1.00 38.10           O  
ATOM   3616  OG  SER A 227      32.695  47.710 -44.064  1.00 38.10           O  
ATOM   3617  HG  SER A 227      32.785  46.882 -44.542  1.00 38.10           H  
ATOM   3618  N   ASN A 228      30.661  47.678 -47.904  1.00 31.31           N  
ATOM   3619  H   ASN A 228      30.466  48.651 -48.095  1.00 31.31           H  
ATOM   3620  CA  ASN A 228      30.835  46.832 -49.072  1.00 31.31           C  
ATOM   3621  HA  ASN A 228      30.251  45.915 -48.994  1.00 31.31           H  
ATOM   3622  C   ASN A 228      32.321  46.494 -49.198  1.00 31.31           C  
ATOM   3623  CB  ASN A 228      30.442  47.651 -50.326  1.00 31.31           C  
ATOM   3624  HB2 ASN A 228      30.733  48.693 -50.192  1.00 31.31           H  
ATOM   3625  HB3 ASN A 228      31.016  47.282 -51.176  1.00 31.31           H  
ATOM   3626  O   ASN A 228      33.097  47.390 -49.505  1.00 31.31           O  
ATOM   3627  CG  ASN A 228      28.997  47.572 -50.755  1.00 31.31           C  
ATOM   3628  ND2 ASN A 228      28.517  48.590 -51.431  1.00 31.31           N  
ATOM   3629 HD21 ASN A 228      29.102  49.389 -51.629  1.00 31.31           H  
ATOM   3630 HD22 ASN A 228      27.546  48.539 -51.706  1.00 31.31           H  
ATOM   3631  OD1 ASN A 228      28.302  46.592 -50.557  1.00 31.31           O  
ATOM   3632  N   ASP A 229      32.690  45.227 -49.063  1.00 34.98           N  
ATOM   3633  H   ASP A 229      32.070  44.553 -48.637  1.00 34.98           H  
ATOM   3634  CA  ASP A 229      33.852  44.729 -49.786  1.00 34.98           C  
ATOM   3635  HA  ASP A 229      34.000  45.408 -50.626  1.00 34.98           H  
ATOM   3636  C   ASP A 229      33.502  43.384 -50.410  1.00 34.98           C  
ATOM   3637  CB  ASP A 229      35.142  44.747 -48.943  1.00 34.98           C  
ATOM   3638  HB2 ASP A 229      34.910  45.050 -47.922  1.00 34.98           H  
ATOM   3639  HB3 ASP A 229      35.566  43.744 -48.902  1.00 34.98           H  
ATOM   3640  O   ASP A 229      33.427  42.334 -49.772  1.00 34.98           O  
ATOM   3641  CG  ASP A 229      36.206  45.695 -49.523  1.00 34.98           C  
ATOM   3642  OD1 ASP A 229      36.180  45.928 -50.755  1.00 34.98           O  
ATOM   3643  OD2 ASP A 229      37.063  46.138 -48.730  1.00 34.98           O  
ATOM   3644  N   ARG A 230      33.162  43.468 -51.696  1.00 30.65           N  
ATOM   3645  H   ARG A 230      33.327  44.367 -52.127  1.00 30.65           H  
ATOM   3646  CA  ARG A 230      32.942  42.334 -52.581  1.00 30.65           C  
ATOM   3647  HA  ARG A 230      32.481  41.509 -52.040  1.00 30.65           H  
ATOM   3648  C   ARG A 230      34.316  41.891 -53.069  1.00 30.65           C  
ATOM   3649  CB  ARG A 230      32.063  42.764 -53.772  1.00 30.65           C  
ATOM   3650  HB2 ARG A 230      32.096  41.972 -54.521  1.00 30.65           H  
ATOM   3651  HB3 ARG A 230      32.491  43.661 -54.219  1.00 30.65           H  
ATOM   3652  O   ARG A 230      34.828  42.459 -54.026  1.00 30.65           O  
ATOM   3653  CG  ARG A 230      30.592  43.034 -53.432  1.00 30.65           C  
ATOM   3654  HG2 ARG A 230      30.127  42.114 -53.075  1.00 30.65           H  
ATOM   3655  HG3 ARG A 230      30.523  43.798 -52.658  1.00 30.65           H  
ATOM   3656  CD  ARG A 230      29.882  43.524 -54.703  1.00 30.65           C  
ATOM   3657  HD2 ARG A 230      30.344  44.461 -55.012  1.00 30.65           H  
ATOM   3658  HD3 ARG A 230      30.028  42.785 -55.491  1.00 30.65           H  
ATOM   3659  NE  ARG A 230      28.437  43.726 -54.494  1.00 30.65           N  
ATOM   3660  HE  ARG A 230      28.058  43.406 -53.614  1.00 30.65           H  
ATOM   3661  NH1 ARG A 230      27.997  44.780 -56.490  1.00 30.65           N  
ATOM   3662 HH11 ARG A 230      27.346  45.210 -57.132  1.00 30.65           H  
ATOM   3663 HH12 ARG A 230      28.979  44.731 -56.722  1.00 30.65           H  
ATOM   3664  NH2 ARG A 230      26.328  44.371 -55.069  1.00 30.65           N  
ATOM   3665 HH21 ARG A 230      25.690  44.787 -55.732  1.00 30.65           H  
ATOM   3666 HH22 ARG A 230      25.981  44.015 -54.190  1.00 30.65           H  
ATOM   3667  CZ  ARG A 230      27.599  44.289 -55.349  1.00 30.65           C  
ATOM   3668  N   SER A 231      34.886  40.855 -52.467  1.00 35.10           N  
ATOM   3669  H   SER A 231      34.491  40.494 -51.611  1.00 35.10           H  
ATOM   3670  CA  SER A 231      35.933  40.071 -53.122  1.00 35.10           C  
ATOM   3671  HA  SER A 231      35.967  40.376 -54.168  1.00 35.10           H  
ATOM   3672  C   SER A 231      35.544  38.592 -53.128  1.00 35.10           C  
ATOM   3673  CB  SER A 231      37.337  40.383 -52.597  1.00 35.10           C  
ATOM   3674  HB2 SER A 231      38.056  39.731 -53.092  1.00 35.10           H  
ATOM   3675  HB3 SER A 231      37.585  41.417 -52.839  1.00 35.10           H  
ATOM   3676  O   SER A 231      35.088  38.009 -52.149  1.00 35.10           O  
ATOM   3677  OG  SER A 231      37.433  40.205 -51.206  1.00 35.10           O  
ATOM   3678  HG  SER A 231      37.419  41.065 -50.779  1.00 35.10           H  
ATOM   3679  N   VAL A 232      35.584  38.059 -54.342  1.00 37.52           N  
ATOM   3680  H   VAL A 232      36.052  38.619 -55.040  1.00 37.52           H  
ATOM   3681  CA  VAL A 232      35.008  36.806 -54.840  1.00 37.52           C  
ATOM   3682  HA  VAL A 232      34.008  36.695 -54.421  1.00 37.52           H  
ATOM   3683  C   VAL A 232      35.866  35.607 -54.388  1.00 37.52           C  
ATOM   3684  CB  VAL A 232      34.906  36.994 -56.374  1.00 37.52           C  
ATOM   3685  HB  VAL A 232      35.873  37.346 -56.734  1.00 37.52           H  
ATOM   3686  O   VAL A 232      37.067  35.771 -54.173  1.00 37.52           O  
ATOM   3687  CG1 VAL A 232      34.540  35.785 -57.232  1.00 37.52           C  
ATOM   3688 HG11 VAL A 232      34.607  36.059 -58.285  1.00 37.52           H  
ATOM   3689 HG12 VAL A 232      33.516  35.470 -57.030  1.00 37.52           H  
ATOM   3690 HG13 VAL A 232      35.251  34.975 -57.065  1.00 37.52           H  
ATOM   3691  CG2 VAL A 232      33.857  38.076 -56.693  1.00 37.52           C  
ATOM   3692 HG21 VAL A 232      33.797  38.229 -57.770  1.00 37.52           H  
ATOM   3693 HG22 VAL A 232      32.879  37.770 -56.322  1.00 37.52           H  
ATOM   3694 HG23 VAL A 232      34.128  39.030 -56.239  1.00 37.52           H  
ATOM   3695  N   PRO A 233      35.283  34.402 -54.210  1.00 32.81           N  
ATOM   3696  CA  PRO A 233      35.891  33.325 -53.438  1.00 32.81           C  
ATOM   3697  HA  PRO A 233      36.384  33.741 -52.559  1.00 32.81           H  
ATOM   3698  C   PRO A 233      36.919  32.544 -54.259  1.00 32.81           C  
ATOM   3699  CB  PRO A 233      34.719  32.452 -52.980  1.00 32.81           C  
ATOM   3700  HB2 PRO A 233      35.006  31.409 -52.850  1.00 32.81           H  
ATOM   3701  HB3 PRO A 233      34.324  32.851 -52.045  1.00 32.81           H  
ATOM   3702  O   PRO A 233      36.606  32.004 -55.322  1.00 32.81           O  
ATOM   3703  CG  PRO A 233      33.674  32.622 -54.077  1.00 32.81           C  
ATOM   3704  HG2 PRO A 233      32.663  32.559 -53.675  1.00 32.81           H  
ATOM   3705  HG3 PRO A 233      33.825  31.863 -54.844  1.00 32.81           H  
ATOM   3706  CD  PRO A 233      33.957  33.999 -54.658  1.00 32.81           C  
ATOM   3707  HD2 PRO A 233      33.924  33.881 -55.741  1.00 32.81           H  
ATOM   3708  HD3 PRO A 233      33.199  34.705 -54.317  1.00 32.81           H  
ATOM   3709  N   ASN A 234      38.143  32.433 -53.740  1.00 32.86           N  
ATOM   3710  H   ASN A 234      38.354  32.906 -52.873  1.00 32.86           H  
ATOM   3711  CA  ASN A 234      39.182  31.628 -54.367  1.00 32.86           C  
ATOM   3712  HA  ASN A 234      39.030  31.682 -55.444  1.00 32.86           H  
ATOM   3713  C   ASN A 234      39.030  30.158 -53.945  1.00 32.86           C  
ATOM   3714  CB  ASN A 234      40.568  32.237 -54.081  1.00 32.86           C  
ATOM   3715  HB2 ASN A 234      40.497  33.325 -54.103  1.00 32.86           H  
ATOM   3716  HB3 ASN A 234      40.916  31.933 -53.094  1.00 32.86           H  
ATOM   3717  O   ASN A 234      39.389  29.761 -52.836  1.00 32.86           O  
ATOM   3718  CG  ASN A 234      41.598  31.837 -55.125  1.00 32.86           C  
ATOM   3719  ND2 ASN A 234      42.831  32.253 -54.966  1.00 32.86           N  
ATOM   3720 HD21 ASN A 234      43.086  32.829 -54.176  1.00 32.86           H  
ATOM   3721 HD22 ASN A 234      43.475  32.011 -55.706  1.00 32.86           H  
ATOM   3722  OD1 ASN A 234      41.310  31.181 -56.109  1.00 32.86           O  
ATOM   3723  N   LYS A 235      38.451  29.357 -54.843  1.00 30.08           N  
ATOM   3724  H   LYS A 235      38.171  29.794 -55.709  1.00 30.08           H  
ATOM   3725  CA  LYS A 235      38.468  27.894 -54.795  1.00 30.08           C  
ATOM   3726  HA  LYS A 235      38.103  27.535 -53.832  1.00 30.08           H  
ATOM   3727  C   LYS A 235      39.907  27.420 -54.995  1.00 30.08           C  
ATOM   3728  CB  LYS A 235      37.613  27.331 -55.950  1.00 30.08           C  
ATOM   3729  HB2 LYS A 235      37.892  26.289 -56.105  1.00 30.08           H  
ATOM   3730  HB3 LYS A 235      37.858  27.873 -56.863  1.00 30.08           H  
ATOM   3731  O   LYS A 235      40.390  27.469 -56.117  1.00 30.08           O  
ATOM   3732  CG  LYS A 235      36.096  27.371 -55.736  1.00 30.08           C  
ATOM   3733  HG2 LYS A 235      35.782  28.387 -55.498  1.00 30.08           H  
ATOM   3734  HG3 LYS A 235      35.832  26.711 -54.909  1.00 30.08           H  
ATOM   3735  CD  LYS A 235      35.395  26.904 -57.023  1.00 30.08           C  
ATOM   3736  HD2 LYS A 235      35.613  27.618 -57.817  1.00 30.08           H  
ATOM   3737  HD3 LYS A 235      35.785  25.928 -57.310  1.00 30.08           H  
ATOM   3738  CE  LYS A 235      33.879  26.804 -56.820  1.00 30.08           C  
ATOM   3739  HE2 LYS A 235      33.681  26.058 -56.051  1.00 30.08           H  
ATOM   3740  HE3 LYS A 235      33.516  27.765 -56.454  1.00 30.08           H  
ATOM   3741  NZ  LYS A 235      33.180  26.442 -58.080  1.00 30.08           N  
ATOM   3742  HZ1 LYS A 235      32.186  26.358 -57.923  1.00 30.08           H  
ATOM   3743  HZ2 LYS A 235      33.333  27.146 -58.787  1.00 30.08           H  
ATOM   3744  HZ3 LYS A 235      33.517  25.557 -58.432  1.00 30.08           H  
ATOM   3745  N   ASN A 236      40.550  26.883 -53.963  1.00 32.48           N  
ATOM   3746  H   ASN A 236      40.164  26.983 -53.035  1.00 32.48           H  
ATOM   3747  CA  ASN A 236      41.649  25.943 -54.165  1.00 32.48           C  
ATOM   3748  HA  ASN A 236      41.522  25.506 -55.155  1.00 32.48           H  
ATOM   3749  C   ASN A 236      41.526  24.765 -53.199  1.00 32.48           C  
ATOM   3750  CB  ASN A 236      43.021  26.644 -54.163  1.00 32.48           C  
ATOM   3751  HB2 ASN A 236      43.766  25.980 -53.725  1.00 32.48           H  
ATOM   3752  HB3 ASN A 236      42.975  27.549 -53.558  1.00 32.48           H  
ATOM   3753  O   ASN A 236      41.732  24.863 -51.993  1.00 32.48           O  
ATOM   3754  CG  ASN A 236      43.503  26.983 -55.572  1.00 32.48           C  
ATOM   3755  ND2 ASN A 236      44.404  27.926 -55.706  1.00 32.48           N  
ATOM   3756 HD21 ASN A 236      44.685  28.122 -56.656  1.00 32.48           H  
ATOM   3757 HD22 ASN A 236      44.750  28.430 -54.902  1.00 32.48           H  
ATOM   3758  OD1 ASN A 236      43.133  26.381 -56.565  1.00 32.48           O  
ATOM   3759  N   TYR A 237      41.124  23.654 -53.807  1.00 28.45           N  
ATOM   3760  H   TYR A 237      40.990  23.734 -54.805  1.00 28.45           H  
ATOM   3761  CA  TYR A 237      41.203  22.295 -53.306  1.00 28.45           C  
ATOM   3762  HA  TYR A 237      40.623  22.202 -52.388  1.00 28.45           H  
ATOM   3763  C   TYR A 237      42.661  21.892 -53.032  1.00 28.45           C  
ATOM   3764  CB  TYR A 237      40.621  21.379 -54.404  1.00 28.45           C  
ATOM   3765  HB2 TYR A 237      41.220  20.470 -54.458  1.00 28.45           H  
ATOM   3766  HB3 TYR A 237      40.721  21.849 -55.382  1.00 28.45           H  
ATOM   3767  O   TYR A 237      43.572  22.351 -53.715  1.00 28.45           O  
ATOM   3768  CG  TYR A 237      39.185  20.944 -54.219  1.00 28.45           C  
ATOM   3769  CD1 TYR A 237      38.912  19.598 -53.900  1.00 28.45           C  
ATOM   3770  HD1 TYR A 237      39.718  18.892 -53.764  1.00 28.45           H  
ATOM   3771  CD2 TYR A 237      38.126  21.855 -54.398  1.00 28.45           C  
ATOM   3772  HD2 TYR A 237      38.334  22.886 -54.644  1.00 28.45           H  
ATOM   3773  CE1 TYR A 237      37.585  19.158 -53.756  1.00 28.45           C  
ATOM   3774  HE1 TYR A 237      37.375  18.129 -53.507  1.00 28.45           H  
ATOM   3775  CE2 TYR A 237      36.795  21.416 -54.255  1.00 28.45           C  
ATOM   3776  HE2 TYR A 237      35.969  22.099 -54.380  1.00 28.45           H  
ATOM   3777  OH  TYR A 237      35.236  19.658 -53.803  1.00 28.45           O  
ATOM   3778  HH  TYR A 237      35.164  18.734 -53.553  1.00 28.45           H  
ATOM   3779  CZ  TYR A 237      36.523  20.069 -53.935  1.00 28.45           C  
ATOM   3780  N   ARG A 238      42.808  20.897 -52.147  1.00 27.46           N  
ATOM   3781  H   ARG A 238      41.965  20.645 -51.652  1.00 27.46           H  
ATOM   3782  CA  ARG A 238      44.010  20.101 -51.827  1.00 27.46           C  
ATOM   3783  HA  ARG A 238      43.655  19.188 -51.350  1.00 27.46           H  
ATOM   3784  C   ARG A 238      44.970  20.725 -50.814  1.00 27.46           C  
ATOM   3785  CB  ARG A 238      44.768  19.621 -53.085  1.00 27.46           C  
ATOM   3786  HB2 ARG A 238      45.607  19.006 -52.758  1.00 27.46           H  
ATOM   3787  HB3 ARG A 238      45.189  20.473 -53.619  1.00 27.46           H  
ATOM   3788  O   ARG A 238      45.928  21.400 -51.157  1.00 27.46           O  
ATOM   3789  CG  ARG A 238      43.911  18.784 -54.040  1.00 27.46           C  
ATOM   3790  HG2 ARG A 238      43.064  19.374 -54.389  1.00 27.46           H  
ATOM   3791  HG3 ARG A 238      43.544  17.899 -53.519  1.00 27.46           H  
ATOM   3792  CD  ARG A 238      44.729  18.358 -55.260  1.00 27.46           C  
ATOM   3793  HD2 ARG A 238      45.104  19.253 -55.756  1.00 27.46           H  
ATOM   3794  HD3 ARG A 238      45.575  17.758 -54.925  1.00 27.46           H  
ATOM   3795  NE  ARG A 238      43.907  17.574 -56.202  1.00 27.46           N  
ATOM   3796  HE  ARG A 238      42.978  17.320 -55.899  1.00 27.46           H  
ATOM   3797  NH1 ARG A 238      45.471  17.399 -57.874  1.00 27.46           N  
ATOM   3798 HH11 ARG A 238      45.752  17.052 -58.779  1.00 27.46           H  
ATOM   3799 HH12 ARG A 238      46.123  17.923 -57.308  1.00 27.46           H  
ATOM   3800  NH2 ARG A 238      43.466  16.454 -58.135  1.00 27.46           N  
ATOM   3801 HH21 ARG A 238      43.767  16.114 -59.037  1.00 27.46           H  
ATOM   3802 HH22 ARG A 238      42.548  16.211 -57.794  1.00 27.46           H  
ATOM   3803  CZ  ARG A 238      44.284  17.149 -57.395  1.00 27.46           C  
ATOM   3804  N   ASN A 239      44.795  20.321 -49.561  1.00 29.23           N  
ATOM   3805  H   ASN A 239      43.863  20.036 -49.294  1.00 29.23           H  
ATOM   3806  CA  ASN A 239      45.860  19.575 -48.899  1.00 29.23           C  
ATOM   3807  HA  ASN A 239      46.338  18.940 -49.645  1.00 29.23           H  
ATOM   3808  C   ASN A 239      45.238  18.626 -47.875  1.00 29.23           C  
ATOM   3809  CB  ASN A 239      46.935  20.512 -48.313  1.00 29.23           C  
ATOM   3810  HB2 ASN A 239      47.277  20.122 -47.354  1.00 29.23           H  
ATOM   3811  HB3 ASN A 239      46.522  21.507 -48.151  1.00 29.23           H  
ATOM   3812  O   ASN A 239      44.730  19.047 -46.838  1.00 29.23           O  
ATOM   3813  CG  ASN A 239      48.158  20.589 -49.218  1.00 29.23           C  
ATOM   3814  ND2 ASN A 239      48.782  21.736 -49.339  1.00 29.23           N  
ATOM   3815 HD21 ASN A 239      48.393  22.578 -48.939  1.00 29.23           H  
ATOM   3816 HD22 ASN A 239      49.560  21.736 -49.983  1.00 29.23           H  
ATOM   3817  OD1 ASN A 239      48.577  19.617 -49.822  1.00 29.23           O  
ATOM   3818  N   VAL A 240      45.248  17.342 -48.234  1.00 31.58           N  
ATOM   3819  H   VAL A 240      45.716  17.115 -49.100  1.00 31.58           H  
ATOM   3820  CA  VAL A 240      45.088  16.214 -47.317  1.00 31.58           C  
ATOM   3821  HA  VAL A 240      44.139  16.275 -46.785  1.00 31.58           H  
ATOM   3822  C   VAL A 240      46.246  16.346 -46.336  1.00 31.58           C  
ATOM   3823  CB  VAL A 240      45.160  14.890 -48.114  1.00 31.58           C  
ATOM   3824  HB  VAL A 240      46.097  14.854 -48.670  1.00 31.58           H  
ATOM   3825  O   VAL A 240      47.394  16.129 -46.706  1.00 31.58           O  
ATOM   3826  CG1 VAL A 240      45.087  13.655 -47.213  1.00 31.58           C  
ATOM   3827 HG11 VAL A 240      44.165  13.660 -46.631  1.00 31.58           H  
ATOM   3828 HG12 VAL A 240      45.939  13.633 -46.534  1.00 31.58           H  
ATOM   3829 HG13 VAL A 240      45.123  12.749 -47.819  1.00 31.58           H  
ATOM   3830  CG2 VAL A 240      44.009  14.812 -49.129  1.00 31.58           C  
ATOM   3831 HG21 VAL A 240      44.059  13.862 -49.661  1.00 31.58           H  
ATOM   3832 HG22 VAL A 240      44.083  15.617 -49.860  1.00 31.58           H  
ATOM   3833 HG23 VAL A 240      43.052  14.874 -48.610  1.00 31.58           H  
ATOM   3834  N   LYS A 241      45.968  16.864 -45.140  1.00 31.60           N  
ATOM   3835  H   LYS A 241      45.004  17.057 -44.907  1.00 31.60           H  
ATOM   3836  CA  LYS A 241      46.979  17.018 -44.099  1.00 31.60           C  
ATOM   3837  HA  LYS A 241      47.947  17.152 -44.582  1.00 31.60           H  
ATOM   3838  C   LYS A 241      47.030  15.706 -43.337  1.00 31.60           C  
ATOM   3839  CB  LYS A 241      46.690  18.246 -43.218  1.00 31.60           C  
ATOM   3840  HB2 LYS A 241      46.357  17.927 -42.231  1.00 31.60           H  
ATOM   3841  HB3 LYS A 241      45.897  18.842 -43.668  1.00 31.60           H  
ATOM   3842  O   LYS A 241      46.031  15.299 -42.749  1.00 31.60           O  
ATOM   3843  CG  LYS A 241      47.946  19.120 -43.085  1.00 31.60           C  
ATOM   3844  HG2 LYS A 241      48.277  19.420 -44.079  1.00 31.60           H  
ATOM   3845  HG3 LYS A 241      48.738  18.545 -42.606  1.00 31.60           H  
ATOM   3846  CD  LYS A 241      47.649  20.373 -42.257  1.00 31.60           C  
ATOM   3847  HD2 LYS A 241      47.371  20.072 -41.247  1.00 31.60           H  
ATOM   3848  HD3 LYS A 241      46.818  20.912 -42.712  1.00 31.60           H  
ATOM   3849  CE  LYS A 241      48.887  21.274 -42.213  1.00 31.60           C  
ATOM   3850  HE2 LYS A 241      49.172  21.520 -43.236  1.00 31.60           H  
ATOM   3851  HE3 LYS A 241      49.707  20.710 -41.768  1.00 31.60           H  
ATOM   3852  NZ  LYS A 241      48.625  22.509 -41.436  1.00 31.60           N  
ATOM   3853  HZ1 LYS A 241      47.862  23.028 -41.846  1.00 31.60           H  
ATOM   3854  HZ2 LYS A 241      48.378  22.269 -40.486  1.00 31.60           H  
ATOM   3855  HZ3 LYS A 241      49.449  23.093 -41.415  1.00 31.60           H  
ATOM   3856  N   ASP A 242      48.186  15.067 -43.434  1.00 29.37           N  
ATOM   3857  H   ASP A 242      48.887  15.450 -44.052  1.00 29.37           H  
ATOM   3858  CA  ASP A 242      48.536  13.809 -42.799  1.00 29.37           C  
ATOM   3859  HA  ASP A 242      48.081  12.997 -43.367  1.00 29.37           H  
ATOM   3860  C   ASP A 242      48.053  13.719 -41.349  1.00 29.37           C  
ATOM   3861  CB  ASP A 242      50.060  13.641 -42.855  1.00 29.37           C  
ATOM   3862  HB2 ASP A 242      50.347  12.799 -42.226  1.00 29.37           H  
ATOM   3863  HB3 ASP A 242      50.542  14.536 -42.459  1.00 29.37           H  
ATOM   3864  O   ASP A 242      48.213  14.643 -40.545  1.00 29.37           O  
ATOM   3865  CG  ASP A 242      50.542  13.359 -44.276  1.00 29.37           C  
ATOM   3866  OD1 ASP A 242      49.999  12.405 -44.873  1.00 29.37           O  
ATOM   3867  OD2 ASP A 242      51.409  14.124 -44.752  1.00 29.37           O  
ATOM   3868  N   PHE A 243      47.487  12.553 -41.040  1.00 29.90           N  
ATOM   3869  H   PHE A 243      47.409  11.878 -41.786  1.00 29.90           H  
ATOM   3870  CA  PHE A 243      47.124  12.081 -39.711  1.00 29.90           C  
ATOM   3871  HA  PHE A 243      46.473  12.812 -39.230  1.00 29.90           H  
ATOM   3872  C   PHE A 243      48.389  11.932 -38.847  1.00 29.90           C  
ATOM   3873  CB  PHE A 243      46.352  10.756 -39.860  1.00 29.90           C  
ATOM   3874  HB2 PHE A 243      46.795  10.155 -40.654  1.00 29.90           H  
ATOM   3875  HB3 PHE A 243      46.469  10.183 -38.940  1.00 29.90           H  
ATOM   3876  O   PHE A 243      48.929  10.845 -38.658  1.00 29.90           O  
ATOM   3877  CG  PHE A 243      44.860  10.898 -40.108  1.00 29.90           C  
ATOM   3878  CD1 PHE A 243      43.965  10.690 -39.042  1.00 29.90           C  
ATOM   3879  HD1 PHE A 243      44.338  10.448 -38.058  1.00 29.90           H  
ATOM   3880  CD2 PHE A 243      44.357  11.197 -41.390  1.00 29.90           C  
ATOM   3881  HD2 PHE A 243      45.034  11.352 -42.217  1.00 29.90           H  
ATOM   3882  CE1 PHE A 243      42.578  10.774 -39.251  1.00 29.90           C  
ATOM   3883  HE1 PHE A 243      41.894  10.601 -38.434  1.00 29.90           H  
ATOM   3884  CE2 PHE A 243      42.967  11.282 -41.599  1.00 29.90           C  
ATOM   3885  HE2 PHE A 243      42.581  11.501 -42.583  1.00 29.90           H  
ATOM   3886  CZ  PHE A 243      42.078  11.068 -40.530  1.00 29.90           C  
ATOM   3887  HZ  PHE A 243      41.012  11.121 -40.694  1.00 29.90           H  
ATOM   3888  N   GLY A 244      48.887  13.051 -38.325  1.00 25.45           N  
ATOM   3889  H   GLY A 244      48.501  13.924 -38.656  1.00 25.45           H  
ATOM   3890  CA  GLY A 244      49.890  13.081 -37.267  1.00 25.45           C  
ATOM   3891  HA2 GLY A 244      50.682  12.365 -37.484  1.00 25.45           H  
ATOM   3892  HA3 GLY A 244      50.324  14.078 -37.203  1.00 25.45           H  
ATOM   3893  C   GLY A 244      49.231  12.751 -35.931  1.00 25.45           C  
ATOM   3894  O   GLY A 244      48.434  13.536 -35.420  1.00 25.45           O  
ATOM   3895  N   GLY A 245      49.549  11.577 -35.387  1.00 23.43           N  
ATOM   3896  H   GLY A 245      50.162  10.974 -35.917  1.00 23.43           H  
ATOM   3897  CA  GLY A 245      48.979  11.046 -34.155  1.00 23.43           C  
ATOM   3898  HA2 GLY A 245      47.939  10.779 -34.341  1.00 23.43           H  
ATOM   3899  HA3 GLY A 245      49.513  10.139 -33.874  1.00 23.43           H  
ATOM   3900  C   GLY A 245      49.046  12.019 -32.978  1.00 23.43           C  
ATOM   3901  O   GLY A 245      50.119  12.358 -32.485  1.00 23.43           O  
ATOM   3902  N   MET A 246      47.880  12.417 -32.472  1.00 28.63           N  
ATOM   3903  H   MET A 246      47.033  12.177 -32.967  1.00 28.63           H  
ATOM   3904  CA  MET A 246      47.757  12.975 -31.130  1.00 28.63           C  
ATOM   3905  HA  MET A 246      48.725  13.352 -30.801  1.00 28.63           H  
ATOM   3906  C   MET A 246      47.378  11.843 -30.186  1.00 28.63           C  
ATOM   3907  CB  MET A 246      46.775  14.156 -31.094  1.00 28.63           C  
ATOM   3908  HB2 MET A 246      45.968  14.004 -31.811  1.00 28.63           H  
ATOM   3909  HB3 MET A 246      46.345  14.240 -30.096  1.00 28.63           H  
ATOM   3910  O   MET A 246      46.245  11.365 -30.178  1.00 28.63           O  
ATOM   3911  CG  MET A 246      47.531  15.455 -31.405  1.00 28.63           C  
ATOM   3912  HG2 MET A 246      48.280  15.623 -30.632  1.00 28.63           H  
ATOM   3913  HG3 MET A 246      48.055  15.315 -32.350  1.00 28.63           H  
ATOM   3914  SD  MET A 246      46.522  16.955 -31.568  1.00 28.63           S  
ATOM   3915  CE  MET A 246      45.989  17.237 -29.859  1.00 28.63           C  
ATOM   3916  HE1 MET A 246      46.861  17.350 -29.215  1.00 28.63           H  
ATOM   3917  HE2 MET A 246      45.389  16.393 -29.520  1.00 28.63           H  
ATOM   3918  HE3 MET A 246      45.387  18.144 -29.816  1.00 28.63           H  
ATOM   3919  N   SER A 247      48.354  11.408 -29.388  1.00 28.37           N  
ATOM   3920  H   SER A 247      49.280  11.797 -29.500  1.00 28.37           H  
ATOM   3921  CA  SER A 247      48.107  10.527 -28.256  1.00 28.37           C  
ATOM   3922  HA  SER A 247      47.660   9.604 -28.625  1.00 28.37           H  
ATOM   3923  C   SER A 247      47.122  11.217 -27.313  1.00 28.37           C  
ATOM   3924  CB  SER A 247      49.417  10.171 -27.531  1.00 28.37           C  
ATOM   3925  HB2 SER A 247      50.161   9.837 -28.254  1.00 28.37           H  
ATOM   3926  HB3 SER A 247      49.215   9.350 -26.844  1.00 28.37           H  
ATOM   3927  O   SER A 247      47.448  12.241 -26.702  1.00 28.37           O  
ATOM   3928  OG  SER A 247      49.929  11.258 -26.785  1.00 28.37           O  
ATOM   3929  HG  SER A 247      49.189  11.840 -26.597  1.00 28.37           H  
ATOM   3930  N   PHE A 248      45.921  10.666 -27.179  1.00 34.58           N  
ATOM   3931  H   PHE A 248      45.655   9.898 -27.780  1.00 34.58           H  
ATOM   3932  CA  PHE A 248      45.010  11.071 -26.123  1.00 34.58           C  
ATOM   3933  HA  PHE A 248      44.909  12.156 -26.135  1.00 34.58           H  
ATOM   3934  C   PHE A 248      45.632  10.665 -24.788  1.00 34.58           C  
ATOM   3935  CB  PHE A 248      43.616  10.481 -26.360  1.00 34.58           C  
ATOM   3936  HB2 PHE A 248      43.698   9.453 -26.714  1.00 34.58           H  
ATOM   3937  HB3 PHE A 248      43.079  10.457 -25.412  1.00 34.58           H  
ATOM   3938  O   PHE A 248      45.727   9.485 -24.447  1.00 34.58           O  
ATOM   3939  CG  PHE A 248      42.807  11.306 -27.343  1.00 34.58           C  
ATOM   3940  CD1 PHE A 248      41.991  12.352 -26.869  1.00 34.58           C  
ATOM   3941  HD1 PHE A 248      41.918  12.544 -25.808  1.00 34.58           H  
ATOM   3942  CD2 PHE A 248      42.894  11.064 -28.728  1.00 34.58           C  
ATOM   3943  HD2 PHE A 248      43.525  10.274 -29.107  1.00 34.58           H  
ATOM   3944  CE1 PHE A 248      41.259  13.144 -27.771  1.00 34.58           C  
ATOM   3945  HE1 PHE A 248      40.624  13.937 -27.406  1.00 34.58           H  
ATOM   3946  CE2 PHE A 248      42.159  11.855 -29.629  1.00 34.58           C  
ATOM   3947  HE2 PHE A 248      42.221  11.661 -30.690  1.00 34.58           H  
ATOM   3948  CZ  PHE A 248      41.341  12.893 -29.152  1.00 34.58           C  
ATOM   3949  HZ  PHE A 248      40.772  13.492 -29.847  1.00 34.58           H  
ATOM   3950  N   LYS A 249      46.111  11.670 -24.047  1.00 32.66           N  
ATOM   3951  H   LYS A 249      46.064  12.597 -24.444  1.00 32.66           H  
ATOM   3952  CA  LYS A 249      46.467  11.528 -22.638  1.00 32.66           C  
ATOM   3953  HA  LYS A 249      47.294  10.823 -22.547  1.00 32.66           H  
ATOM   3954  C   LYS A 249      45.257  10.946 -21.914  1.00 32.66           C  
ATOM   3955  CB  LYS A 249      46.869  12.884 -22.035  1.00 32.66           C  
ATOM   3956  HB2 LYS A 249      46.676  12.858 -20.963  1.00 32.66           H  
ATOM   3957  HB3 LYS A 249      46.257  13.676 -22.466  1.00 32.66           H  
ATOM   3958  O   LYS A 249      44.173  11.520 -21.951  1.00 32.66           O  
ATOM   3959  CG  LYS A 249      48.360  13.190 -22.241  1.00 32.66           C  
ATOM   3960  HG2 LYS A 249      48.951  12.414 -21.757  1.00 32.66           H  
ATOM   3961  HG3 LYS A 249      48.587  13.195 -23.307  1.00 32.66           H  
ATOM   3962  CD  LYS A 249      48.719  14.555 -21.637  1.00 32.66           C  
ATOM   3963  HD2 LYS A 249      48.198  15.334 -22.192  1.00 32.66           H  
ATOM   3964  HD3 LYS A 249      48.393  14.582 -20.597  1.00 32.66           H  
ATOM   3965  CE  LYS A 249      50.233  14.787 -21.700  1.00 32.66           C  
ATOM   3966  HE2 LYS A 249      50.728  14.002 -21.127  1.00 32.66           H  
ATOM   3967  HE3 LYS A 249      50.556  14.693 -22.737  1.00 32.66           H  
ATOM   3968  NZ  LYS A 249      50.604  16.122 -21.166  1.00 32.66           N  
ATOM   3969  HZ1 LYS A 249      50.309  16.209 -20.204  1.00 32.66           H  
ATOM   3970  HZ2 LYS A 249      51.605  16.253 -21.205  1.00 32.66           H  
ATOM   3971  HZ3 LYS A 249      50.163  16.854 -21.704  1.00 32.66           H  
ATOM   3972  N   LYS A 250      45.480   9.786 -21.298  1.00 33.33           N  
ATOM   3973  H   LYS A 250      46.397   9.386 -21.436  1.00 33.33           H  
ATOM   3974  CA  LYS A 250      44.569   9.064 -20.409  1.00 33.33           C  
ATOM   3975  HA  LYS A 250      43.793   8.581 -21.003  1.00 33.33           H  
ATOM   3976  C   LYS A 250      43.915  10.067 -19.451  1.00 33.33           C  
ATOM   3977  CB  LYS A 250      45.413   8.002 -19.661  1.00 33.33           C  
ATOM   3978  HB2 LYS A 250      46.408   7.950 -20.102  1.00 33.33           H  
ATOM   3979  HB3 LYS A 250      45.548   8.293 -18.619  1.00 33.33           H  
ATOM   3980  O   LYS A 250      44.593  10.618 -18.588  1.00 33.33           O  
ATOM   3981  CG  LYS A 250      44.821   6.588 -19.698  1.00 33.33           C  
ATOM   3982  HG2 LYS A 250      43.882   6.572 -19.144  1.00 33.33           H  
ATOM   3983  HG3 LYS A 250      44.633   6.301 -20.732  1.00 33.33           H  
ATOM   3984  CD  LYS A 250      45.818   5.600 -19.069  1.00 33.33           C  
ATOM   3985  HD2 LYS A 250      46.753   5.634 -19.628  1.00 33.33           H  
ATOM   3986  HD3 LYS A 250      46.011   5.896 -18.038  1.00 33.33           H  
ATOM   3987  CE  LYS A 250      45.264   4.171 -19.093  1.00 33.33           C  
ATOM   3988  HE2 LYS A 250      44.343   4.150 -18.511  1.00 33.33           H  
ATOM   3989  HE3 LYS A 250      45.010   3.913 -20.121  1.00 33.33           H  
ATOM   3990  NZ  LYS A 250      46.237   3.192 -18.545  1.00 33.33           N  
ATOM   3991  HZ1 LYS A 250      45.841   2.263 -18.551  1.00 33.33           H  
ATOM   3992  HZ2 LYS A 250      47.089   3.181 -19.088  1.00 33.33           H  
ATOM   3993  HZ3 LYS A 250      46.464   3.421 -17.588  1.00 33.33           H  
ATOM   3994  N   ASN A 251      42.626  10.339 -19.647  1.00 33.29           N  
ATOM   3995  H   ASN A 251      42.150   9.915 -20.430  1.00 33.29           H  
ATOM   3996  CA  ASN A 251      41.843  11.102 -18.687  1.00 33.29           C  
ATOM   3997  HA  ASN A 251      42.355  12.041 -18.480  1.00 33.29           H  
ATOM   3998  C   ASN A 251      41.781  10.304 -17.385  1.00 33.29           C  
ATOM   3999  CB  ASN A 251      40.440  11.404 -19.247  1.00 33.29           C  
ATOM   4000  HB2 ASN A 251      39.765  11.612 -18.416  1.00 33.29           H  
ATOM   4001  HB3 ASN A 251      40.054  10.531 -19.774  1.00 33.29           H  
ATOM   4002  O   ASN A 251      41.516   9.102 -17.410  1.00 33.29           O  
ATOM   4003  CG  ASN A 251      40.403  12.621 -20.156  1.00 33.29           C  
ATOM   4004  ND2 ASN A 251      39.372  12.758 -20.956  1.00 33.29           N  
ATOM   4005 HD21 ASN A 251      38.628  12.075 -20.961  1.00 33.29           H  
ATOM   4006 HD22 ASN A 251      39.371  13.584 -21.537  1.00 33.29           H  
ATOM   4007  OD1 ASN A 251      41.267  13.480 -20.145  1.00 33.29           O  
ATOM   4008  N   ASN A 252      42.059  11.003 -16.286  1.00 31.86           N  
ATOM   4009  H   ASN A 252      42.371  11.956 -16.412  1.00 31.86           H  
ATOM   4010  CA  ASN A 252      41.935  10.552 -14.908  1.00 31.86           C  
ATOM   4011  HA  ASN A 252      42.810   9.964 -14.630  1.00 31.86           H  
ATOM   4012  C   ASN A 252      40.680   9.690 -14.736  1.00 31.86           C  
ATOM   4013  CB  ASN A 252      41.861  11.804 -14.012  1.00 31.86           C  
ATOM   4014  HB2 ASN A 252      41.632  11.487 -12.995  1.00 31.86           H  
ATOM   4015  HB3 ASN A 252      41.048  12.447 -14.349  1.00 31.86           H  
ATOM   4016  O   ASN A 252      39.557  10.197 -14.783  1.00 31.86           O  
ATOM   4017  CG  ASN A 252      43.147  12.607 -13.954  1.00 31.86           C  
ATOM   4018  ND2 ASN A 252      43.087  13.822 -13.463  1.00 31.86           N  
ATOM   4019 HD21 ASN A 252      42.234  14.144 -13.030  1.00 31.86           H  
ATOM   4020 HD22 ASN A 252      43.974  14.291 -13.346  1.00 31.86           H  
ATOM   4021  OD1 ASN A 252      44.213  12.179 -14.358  1.00 31.86           O  
ATOM   4022  N   LEU A 253      40.885   8.384 -14.565  1.00 31.62           N  
ATOM   4023  H   LEU A 253      41.839   8.054 -14.530  1.00 31.62           H  
ATOM   4024  CA  LEU A 253      39.870   7.519 -13.992  1.00 31.62           C  
ATOM   4025  HA  LEU A 253      38.935   7.638 -14.540  1.00 31.62           H  
ATOM   4026  C   LEU A 253      39.665   8.016 -12.565  1.00 31.62           C  
ATOM   4027  CB  LEU A 253      40.326   6.051 -14.056  1.00 31.62           C  
ATOM   4028  HB2 LEU A 253      41.390   6.003 -13.821  1.00 31.62           H  
ATOM   4029  HB3 LEU A 253      39.802   5.478 -13.291  1.00 31.62           H  
ATOM   4030  O   LEU A 253      40.613   8.096 -11.793  1.00 31.62           O  
ATOM   4031  CG  LEU A 253      40.054   5.414 -15.431  1.00 31.62           C  
ATOM   4032  HG  LEU A 253      40.276   6.134 -16.219  1.00 31.62           H  
ATOM   4033  CD1 LEU A 253      40.945   4.192 -15.650  1.00 31.62           C  
ATOM   4034 HD11 LEU A 253      40.750   3.454 -14.872  1.00 31.62           H  
ATOM   4035 HD12 LEU A 253      41.992   4.492 -15.601  1.00 31.62           H  
ATOM   4036 HD13 LEU A 253      40.737   3.753 -16.626  1.00 31.62           H  
ATOM   4037  CD2 LEU A 253      38.594   4.968 -15.558  1.00 31.62           C  
ATOM   4038 HD21 LEU A 253      37.930   5.824 -15.442  1.00 31.62           H  
ATOM   4039 HD22 LEU A 253      38.360   4.235 -14.785  1.00 31.62           H  
ATOM   4040 HD23 LEU A 253      38.425   4.523 -16.539  1.00 31.62           H  
ATOM   4041  N   ILE A 254      38.442   8.455 -12.302  1.00 31.52           N  
ATOM   4042  H   ILE A 254      37.754   8.380 -13.038  1.00 31.52           H  
ATOM   4043  CA  ILE A 254      37.955   8.859 -10.991  1.00 31.52           C  
ATOM   4044  HA  ILE A 254      38.523   9.716 -10.628  1.00 31.52           H  
ATOM   4045  C   ILE A 254      38.192   7.674 -10.056  1.00 31.52           C  
ATOM   4046  CB  ILE A 254      36.463   9.243 -11.139  1.00 31.52           C  
ATOM   4047  HB  ILE A 254      35.954   8.427 -11.652  1.00 31.52           H  
ATOM   4048  O   ILE A 254      37.675   6.587 -10.320  1.00 31.52           O  
ATOM   4049  CG1 ILE A 254      36.336  10.526 -12.003  1.00 31.52           C  
ATOM   4050 HG12 ILE A 254      36.665  11.386 -11.421  1.00 31.52           H  
ATOM   4051 HG13 ILE A 254      36.985  10.455 -12.877  1.00 31.52           H  
ATOM   4052  CG2 ILE A 254      35.774   9.438  -9.780  1.00 31.52           C  
ATOM   4053 HG21 ILE A 254      35.822   8.516  -9.200  1.00 31.52           H  
ATOM   4054 HG22 ILE A 254      34.722   9.690  -9.907  1.00 31.52           H  
ATOM   4055 HG23 ILE A 254      36.272  10.223  -9.211  1.00 31.52           H  
ATOM   4056  CD1 ILE A 254      34.920  10.788 -12.531  1.00 31.52           C  
ATOM   4057 HD11 ILE A 254      34.937  11.655 -13.191  1.00 31.52           H  
ATOM   4058 HD12 ILE A 254      34.567   9.922 -13.091  1.00 31.52           H  
ATOM   4059 HD13 ILE A 254      34.237  10.992 -11.706  1.00 31.52           H  
ATOM   4060  N   ASP A 255      39.021   7.889  -9.035  1.00 32.28           N  
ATOM   4061  H   ASP A 255      39.481   8.783  -8.944  1.00 32.28           H  
ATOM   4062  CA  ASP A 255      39.282   6.921  -7.978  1.00 32.28           C  
ATOM   4063  HA  ASP A 255      39.741   6.037  -8.421  1.00 32.28           H  
ATOM   4064  C   ASP A 255      37.947   6.502  -7.345  1.00 32.28           C  
ATOM   4065  CB  ASP A 255      40.267   7.504  -6.946  1.00 32.28           C  
ATOM   4066  HB2 ASP A 255      39.946   8.506  -6.663  1.00 32.28           H  
ATOM   4067  HB3 ASP A 255      40.240   6.879  -6.053  1.00 32.28           H  
ATOM   4068  O   ASP A 255      37.116   7.334  -6.969  1.00 32.28           O  
ATOM   4069  CG  ASP A 255      41.716   7.533  -7.456  1.00 32.28           C  
ATOM   4070  OD1 ASP A 255      42.174   6.489  -7.977  1.00 32.28           O  
ATOM   4071  OD2 ASP A 255      42.360   8.603  -7.349  1.00 32.28           O  
ATOM   4072  N   ASP A 256      37.723   5.191  -7.323  1.00 36.13           N  
ATOM   4073  H   ASP A 256      38.468   4.591  -7.648  1.00 36.13           H  
ATOM   4074  CA  ASP A 256      36.528   4.522  -6.813  1.00 36.13           C  
ATOM   4075  HA  ASP A 256      35.649   5.064  -7.161  1.00 36.13           H  
ATOM   4076  C   ASP A 256      36.539   4.578  -5.275  1.00 36.13           C  
ATOM   4077  CB  ASP A 256      36.489   3.099  -7.417  1.00 36.13           C  
ATOM   4078  HB2 ASP A 256      36.757   3.172  -8.470  1.00 36.13           H  
ATOM   4079  HB3 ASP A 256      37.247   2.480  -6.938  1.00 36.13           H  
ATOM   4080  O   ASP A 256      36.819   3.601  -4.583  1.00 36.13           O  
ATOM   4081  CG  ASP A 256      35.131   2.377  -7.360  1.00 36.13           C  
ATOM   4082  OD1 ASP A 256      34.102   3.013  -7.029  1.00 36.13           O  
ATOM   4083  OD2 ASP A 256      35.096   1.188  -7.761  1.00 36.13           O  
ATOM   4084  N   ASP A 257      36.298   5.769  -4.728  1.00 32.22           N  
ATOM   4085  H   ASP A 257      36.266   6.564  -5.350  1.00 32.22           H  
ATOM   4086  CA  ASP A 257      36.138   5.998  -3.296  1.00 32.22           C  
ATOM   4087  HA  ASP A 257      36.884   5.416  -2.755  1.00 32.22           H  
ATOM   4088  C   ASP A 257      34.749   5.522  -2.850  1.00 32.22           C  
ATOM   4089  CB  ASP A 257      36.331   7.490  -2.946  1.00 32.22           C  
ATOM   4090  HB2 ASP A 257      35.910   8.106  -3.740  1.00 32.22           H  
ATOM   4091  HB3 ASP A 257      35.769   7.703  -2.037  1.00 32.22           H  
ATOM   4092  O   ASP A 257      33.742   6.211  -3.030  1.00 32.22           O  
ATOM   4093  CG  ASP A 257      37.776   7.920  -2.667  1.00 32.22           C  
ATOM   4094  OD1 ASP A 257      38.601   7.048  -2.313  1.00 32.22           O  
ATOM   4095  OD2 ASP A 257      38.009   9.151  -2.695  1.00 32.22           O  
ATOM   4096  N   SER A 258      34.680   4.331  -2.251  1.00 35.63           N  
ATOM   4097  H   SER A 258      35.457   3.730  -2.489  1.00 35.63           H  
ATOM   4098  CA  SER A 258      34.072   4.085  -0.927  1.00 35.63           C  
ATOM   4099  HA  SER A 258      34.838   4.329  -0.190  1.00 35.63           H  
ATOM   4100  C   SER A 258      33.740   2.601  -0.730  1.00 35.63           C  
ATOM   4101  CB  SER A 258      32.860   4.969  -0.567  1.00 35.63           C  
ATOM   4102  HB2 SER A 258      32.396   4.589   0.344  1.00 35.63           H  
ATOM   4103  HB3 SER A 258      33.218   5.978  -0.364  1.00 35.63           H  
ATOM   4104  O   SER A 258      32.624   2.122  -0.956  1.00 35.63           O  
ATOM   4105  OG  SER A 258      31.890   5.045  -1.589  1.00 35.63           O  
ATOM   4106  HG  SER A 258      32.374   5.428  -2.324  1.00 35.63           H  
ATOM   4107  N   GLU A 259      34.725   1.867  -0.215  1.00 27.61           N  
ATOM   4108  H   GLU A 259      35.642   2.281  -0.132  1.00 27.61           H  
ATOM   4109  CA  GLU A 259      34.502   0.627   0.523  1.00 27.61           C  
ATOM   4110  HA  GLU A 259      33.970  -0.087  -0.105  1.00 27.61           H  
ATOM   4111  C   GLU A 259      33.658   0.928   1.773  1.00 27.61           C  
ATOM   4112  CB  GLU A 259      35.845   0.005   0.945  1.00 27.61           C  
ATOM   4113  HB2 GLU A 259      36.435   0.756   1.470  1.00 27.61           H  
ATOM   4114  HB3 GLU A 259      35.631  -0.811   1.634  1.00 27.61           H  
ATOM   4115  O   GLU A 259      34.168   1.316   2.820  1.00 27.61           O  
ATOM   4116  CG  GLU A 259      36.668  -0.564  -0.218  1.00 27.61           C  
ATOM   4117  HG2 GLU A 259      36.040  -1.260  -0.773  1.00 27.61           H  
ATOM   4118  HG3 GLU A 259      36.952   0.248  -0.887  1.00 27.61           H  
ATOM   4119  CD  GLU A 259      37.934  -1.293   0.272  1.00 27.61           C  
ATOM   4120  OE1 GLU A 259      38.415  -2.171  -0.478  1.00 27.61           O  
ATOM   4121  OE2 GLU A 259      38.387  -1.008   1.405  1.00 27.61           O  
ATOM   4122  N   ALA A 260      32.339   0.770   1.683  1.00 29.85           N  
ATOM   4123  H   ALA A 260      31.942   0.621   0.766  1.00 29.85           H  
ATOM   4124  CA  ALA A 260      31.482   0.707   2.862  1.00 29.85           C  
ATOM   4125  HA  ALA A 260      32.011   1.110   3.726  1.00 29.85           H  
ATOM   4126  C   ALA A 260      31.179  -0.763   3.170  1.00 29.85           C  
ATOM   4127  CB  ALA A 260      30.248   1.592   2.670  1.00 29.85           C  
ATOM   4128  HB1 ALA A 260      29.630   1.553   3.567  1.00 29.85           H  
ATOM   4129  HB2 ALA A 260      30.564   2.622   2.499  1.00 29.85           H  
ATOM   4130  HB3 ALA A 260      29.670   1.245   1.814  1.00 29.85           H  
ATOM   4131  O   ALA A 260      30.211  -1.344   2.672  1.00 29.85           O  
ATOM   4132  N   THR A 261      32.037  -1.366   3.989  1.00 25.60           N  
ATOM   4133  H   THR A 261      32.829  -0.835   4.322  1.00 25.60           H  
ATOM   4134  CA  THR A 261      31.749  -2.600   4.717  1.00 25.60           C  
ATOM   4135  HA  THR A 261      31.382  -3.356   4.023  1.00 25.60           H  
ATOM   4136  C   THR A 261      30.664  -2.304   5.752  1.00 25.60           C  
ATOM   4137  CB  THR A 261      33.025  -3.129   5.404  1.00 25.60           C  
ATOM   4138  HB  THR A 261      32.754  -3.873   6.154  1.00 25.60           H  
ATOM   4139  O   THR A 261      30.823  -1.442   6.613  1.00 25.60           O  
ATOM   4140  CG2 THR A 261      33.984  -3.773   4.405  1.00 25.60           C  
ATOM   4141 HG21 THR A 261      34.314  -3.041   3.668  1.00 25.60           H  
ATOM   4142 HG22 THR A 261      34.854  -4.169   4.930  1.00 25.60           H  
ATOM   4143 HG23 THR A 261      33.485  -4.595   3.891  1.00 25.60           H  
ATOM   4144  OG1 THR A 261      33.742  -2.082   6.014  1.00 25.60           O  
ATOM   4145  HG1 THR A 261      34.679  -2.278   5.942  1.00 25.60           H  
ATOM   4146  N   VAL A 262      29.526  -2.999   5.686  1.00 29.79           N  
ATOM   4147  H   VAL A 262      29.394  -3.664   4.938  1.00 29.79           H  
ATOM   4148  CA  VAL A 262      28.569  -3.011   6.799  1.00 29.79           C  
ATOM   4149  HA  VAL A 262      29.075  -2.608   7.677  1.00 29.79           H  
ATOM   4150  C   VAL A 262      28.223  -4.456   7.099  1.00 29.79           C  
ATOM   4151  CB  VAL A 262      27.323  -2.133   6.590  1.00 29.79           C  
ATOM   4152  HB  VAL A 262      26.644  -2.618   5.888  1.00 29.79           H  
ATOM   4153  O   VAL A 262      27.727  -5.185   6.242  1.00 29.79           O  
ATOM   4154  CG1 VAL A 262      26.605  -1.938   7.936  1.00 29.79           C  
ATOM   4155 HG11 VAL A 262      27.271  -1.452   8.649  1.00 29.79           H  
ATOM   4156 HG12 VAL A 262      26.293  -2.904   8.334  1.00 29.79           H  
ATOM   4157 HG13 VAL A 262      25.720  -1.318   7.793  1.00 29.79           H  
ATOM   4158  CG2 VAL A 262      27.660  -0.738   6.048  1.00 29.79           C  
ATOM   4159 HG21 VAL A 262      28.105  -0.820   5.056  1.00 29.79           H  
ATOM   4160 HG22 VAL A 262      26.755  -0.135   5.969  1.00 29.79           H  
ATOM   4161 HG23 VAL A 262      28.369  -0.240   6.709  1.00 29.79           H  
ATOM   4162  N   ALA A 263      28.582  -4.829   8.322  1.00 29.21           N  
ATOM   4163  H   ALA A 263      28.978  -4.113   8.914  1.00 29.21           H  
ATOM   4164  CA  ALA A 263      28.579  -6.160   8.885  1.00 29.21           C  
ATOM   4165  HA  ALA A 263      29.275  -6.771   8.310  1.00 29.21           H  
ATOM   4166  C   ALA A 263      27.211  -6.855   8.863  1.00 29.21           C  
ATOM   4167  CB  ALA A 263      29.116  -6.029  10.316  1.00 29.21           C  
ATOM   4168  HB1 ALA A 263      30.111  -5.583  10.307  1.00 29.21           H  
ATOM   4169  HB2 ALA A 263      28.442  -5.417  10.915  1.00 29.21           H  
ATOM   4170  HB3 ALA A 263      29.184  -7.018  10.770  1.00 29.21           H  
ATOM   4171  O   ALA A 263      26.148  -6.228   8.899  1.00 29.21           O  
ATOM   4172  N   GLU A 264      27.309  -8.181   8.841  1.00 25.00           N  
ATOM   4173  H   GLU A 264      28.243  -8.566   8.822  1.00 25.00           H  
ATOM   4174  CA  GLU A 264      26.262  -9.171   9.049  1.00 25.00           C  
ATOM   4175  HA  GLU A 264      25.643  -9.240   8.154  1.00 25.00           H  
ATOM   4176  C   GLU A 264      25.375  -8.814  10.251  1.00 25.00           C  
ATOM   4177  CB  GLU A 264      26.950 -10.530   9.287  1.00 25.00           C  
ATOM   4178  HB2 GLU A 264      26.194 -11.274   9.537  1.00 25.00           H  
ATOM   4179  HB3 GLU A 264      27.624 -10.423  10.137  1.00 25.00           H  
ATOM   4180  O   GLU A 264      25.849  -8.395  11.308  1.00 25.00           O  
ATOM   4181  CG  GLU A 264      27.733 -11.018   8.051  1.00 25.00           C  
ATOM   4182  HG2 GLU A 264      27.015 -11.266   7.269  1.00 25.00           H  
ATOM   4183  HG3 GLU A 264      28.358 -10.209   7.673  1.00 25.00           H  
ATOM   4184  CD  GLU A 264      28.654 -12.219   8.323  1.00 25.00           C  
ATOM   4185  OE1 GLU A 264      28.942 -12.939   7.340  1.00 25.00           O  
ATOM   4186  OE2 GLU A 264      29.131 -12.352   9.471  1.00 25.00           O  
ATOM   4187  N   SER A 265      24.065  -8.992  10.095  1.00 30.12           N  
ATOM   4188  H   SER A 265      23.733  -9.379   9.223  1.00 30.12           H  
ATOM   4189  CA  SER A 265      23.134  -8.985  11.218  1.00 30.12           C  
ATOM   4190  HA  SER A 265      23.695  -9.018  12.152  1.00 30.12           H  
ATOM   4191  C   SER A 265      22.289 -10.244  11.141  1.00 30.12           C  
ATOM   4192  CB  SER A 265      22.289  -7.710  11.237  1.00 30.12           C  
ATOM   4193  HB2 SER A 265      21.692  -7.654  10.327  1.00 30.12           H  
ATOM   4194  HB3 SER A 265      22.957  -6.849  11.273  1.00 30.12           H  
ATOM   4195  O   SER A 265      21.341 -10.327  10.363  1.00 30.12           O  
ATOM   4196  OG  SER A 265      21.432  -7.682  12.367  1.00 30.12           O  
ATOM   4197  HG  SER A 265      21.935  -7.952  13.139  1.00 30.12           H  
ATOM   4198  N   ASP A 266      22.647 -11.206  11.983  1.00 27.04           N  
ATOM   4199  H   ASP A 266      23.527 -11.126  12.472  1.00 27.04           H  
ATOM   4200  CA  ASP A 266      21.786 -12.309  12.378  1.00 27.04           C  
ATOM   4201  HA  ASP A 266      21.298 -12.739  11.503  1.00 27.04           H  
ATOM   4202  C   ASP A 266      20.718 -11.769  13.336  1.00 27.04           C  
ATOM   4203  CB  ASP A 266      22.622 -13.400  13.072  1.00 27.04           C  
ATOM   4204  HB2 ASP A 266      21.940 -14.101  13.554  1.00 27.04           H  
ATOM   4205  HB3 ASP A 266      23.236 -12.945  13.849  1.00 27.04           H  
ATOM   4206  O   ASP A 266      20.938 -11.670  14.542  1.00 27.04           O  
ATOM   4207  CG  ASP A 266      23.513 -14.204  12.128  1.00 27.04           C  
ATOM   4208  OD1 ASP A 266      23.128 -14.341  10.945  1.00 27.04           O  
ATOM   4209  OD2 ASP A 266      24.531 -14.723  12.630  1.00 27.04           O  
ATOM   4210  N   SER A 267      19.555 -11.364  12.827  1.00 31.57           N  
ATOM   4211  H   SER A 267      19.453 -11.324  11.823  1.00 31.57           H  
ATOM   4212  CA  SER A 267      18.340 -11.306  13.652  1.00 31.57           C  
ATOM   4213  HA  SER A 267      18.316 -12.227  14.233  1.00 31.57           H  
ATOM   4214  C   SER A 267      17.071 -11.285  12.799  1.00 31.57           C  
ATOM   4215  CB  SER A 267      18.357 -10.159  14.676  1.00 31.57           C  
ATOM   4216  HB2 SER A 267      17.364 -10.042  15.109  1.00 31.57           H  
ATOM   4217  HB3 SER A 267      19.046 -10.410  15.483  1.00 31.57           H  
ATOM   4218  O   SER A 267      17.011 -10.633  11.759  1.00 31.57           O  
ATOM   4219  OG  SER A 267      18.767  -8.934  14.110  1.00 31.57           O  
ATOM   4220  HG  SER A 267      19.379  -9.143  13.401  1.00 31.57           H  
ATOM   4221  N   PHE A 268      16.107 -12.081  13.267  1.00 27.97           N  
ATOM   4222  H   PHE A 268      16.296 -12.508  14.162  1.00 27.97           H  
ATOM   4223  CA  PHE A 268      14.795 -12.411  12.703  1.00 27.97           C  
ATOM   4224  HA  PHE A 268      14.927 -12.939  11.758  1.00 27.97           H  
ATOM   4225  C   PHE A 268      13.881 -11.217  12.397  1.00 27.97           C  
ATOM   4226  CB  PHE A 268      14.097 -13.332  13.719  1.00 27.97           C  
ATOM   4227  HB2 PHE A 268      14.254 -12.950  14.728  1.00 27.97           H  
ATOM   4228  HB3 PHE A 268      13.023 -13.277  13.541  1.00 27.97           H  
ATOM   4229  O   PHE A 268      13.916 -10.220  13.154  1.00 27.97           O  
ATOM   4230  CG  PHE A 268      14.497 -14.792  13.662  1.00 27.97           C  
ATOM   4231  CD1 PHE A 268      13.652 -15.703  13.004  1.00 27.97           C  
ATOM   4232  HD1 PHE A 268      12.759 -15.341  12.518  1.00 27.97           H  
ATOM   4233  CD2 PHE A 268      15.678 -15.255  14.275  1.00 27.97           C  
ATOM   4234  HD2 PHE A 268      16.336 -14.561  14.778  1.00 27.97           H  
ATOM   4235  CE1 PHE A 268      13.976 -17.071  12.962  1.00 27.97           C  
ATOM   4236  HE1 PHE A 268      13.331 -17.765  12.444  1.00 27.97           H  
ATOM   4237  CE2 PHE A 268      16.008 -16.622  14.226  1.00 27.97           C  
ATOM   4238  HE2 PHE A 268      16.923 -16.970  14.682  1.00 27.97           H  
ATOM   4239  CZ  PHE A 268      15.156 -17.530  13.573  1.00 27.97           C  
ATOM   4240  HZ  PHE A 268      15.421 -18.576  13.529  1.00 27.97           H  
ATOM   4241  OXT PHE A 268      13.058 -11.405  11.472  1.00 27.97           O  
TER    4242      PHE A 268                                                       
END   
