# Supplementary material for: Plant virus movement proteins originated from jelly-roll capsid proteins
Source: PLoS Biol. 2023 Jun 15;21(6):e3002157. doi: 10.1371/journal.pbio.3002157 (PMC10306228; doi:10.1371/journal.pbio.3002157)
Supplement: S2 Data — (ZIP) [file pbio.3002157.s007.zip › S2_Data/NP_620466_RBDV.pdb]

ATOM      1  N   MET A   1     -48.018 -25.754  10.006  1.00 36.40           N  
ATOM      2  H   MET A   1     -48.961 -26.063   9.817  1.00 36.40           H  
ATOM      3  H2  MET A   1     -47.381 -26.282   9.426  1.00 36.40           H  
ATOM      4  H3  MET A   1     -47.925 -24.778   9.766  1.00 36.40           H  
ATOM      5  CA  MET A   1     -47.665 -25.980  11.428  1.00 36.40           C  
ATOM      6  HA  MET A   1     -48.289 -25.382  12.092  1.00 36.40           H  
ATOM      7  C   MET A   1     -46.208 -25.552  11.574  1.00 36.40           C  
ATOM      8  CB  MET A   1     -47.816 -27.478  11.769  1.00 36.40           C  
ATOM      9  HB2 MET A   1     -47.261 -28.071  11.042  1.00 36.40           H  
ATOM     10  HB3 MET A   1     -47.377 -27.658  12.751  1.00 36.40           H  
ATOM     11  O   MET A   1     -45.369 -26.222  11.007  1.00 36.40           O  
ATOM     12  CG  MET A   1     -49.265 -27.985  11.800  1.00 36.40           C  
ATOM     13  HG2 MET A   1     -49.772 -27.725  10.872  1.00 36.40           H  
ATOM     14  HG3 MET A   1     -49.784 -27.506  12.630  1.00 36.40           H  
ATOM     15  SD  MET A   1     -49.353 -29.782  12.012  1.00 36.40           S  
ATOM     16  CE  MET A   1     -51.081 -30.000  12.518  1.00 36.40           C  
ATOM     17  HE1 MET A   1     -51.268 -29.458  13.445  1.00 36.40           H  
ATOM     18  HE2 MET A   1     -51.746 -29.631  11.737  1.00 36.40           H  
ATOM     19  HE3 MET A   1     -51.278 -31.060  12.680  1.00 36.40           H  
ATOM     20  N   PHE A   2     -45.814 -24.389  12.089  1.00 34.80           N  
ATOM     21  H   PHE A   2     -44.872 -24.154  11.812  1.00 34.80           H  
ATOM     22  CA  PHE A   2     -46.263 -23.604  13.237  1.00 34.80           C  
ATOM     23  HA  PHE A   2     -47.188 -24.001  13.654  1.00 34.80           H  
ATOM     24  C   PHE A   2     -46.452 -22.123  12.862  1.00 34.80           C  
ATOM     25  CB  PHE A   2     -45.146 -23.694  14.295  1.00 34.80           C  
ATOM     26  HB2 PHE A   2     -45.309 -22.906  15.031  1.00 34.80           H  
ATOM     27  HB3 PHE A   2     -44.182 -23.488  13.830  1.00 34.80           H  
ATOM     28  O   PHE A   2     -45.619 -21.548  12.171  1.00 34.80           O  
ATOM     29  CG  PHE A   2     -45.063 -25.015  15.035  1.00 34.80           C  
ATOM     30  CD1 PHE A   2     -45.626 -25.109  16.321  1.00 34.80           C  
ATOM     31  HD1 PHE A   2     -46.110 -24.254  16.769  1.00 34.80           H  
ATOM     32  CD2 PHE A   2     -44.436 -26.140  14.463  1.00 34.80           C  
ATOM     33  HD2 PHE A   2     -43.976 -26.077  13.488  1.00 34.80           H  
ATOM     34  CE1 PHE A   2     -45.573 -26.321  17.029  1.00 34.80           C  
ATOM     35  HE1 PHE A   2     -46.011 -26.397  18.014  1.00 34.80           H  
ATOM     36  CE2 PHE A   2     -44.396 -27.357  15.168  1.00 34.80           C  
ATOM     37  HE2 PHE A   2     -43.916 -28.220  14.730  1.00 34.80           H  
ATOM     38  CZ  PHE A   2     -44.963 -27.446  16.451  1.00 34.80           C  
ATOM     39  HZ  PHE A   2     -44.925 -28.380  16.992  1.00 34.80           H  
ATOM     40  N   SER A   3     -47.530 -21.519  13.363  1.00 29.27           N  
ATOM     41  H   SER A   3     -48.133 -22.062  13.965  1.00 29.27           H  
ATOM     42  CA  SER A   3     -47.712 -20.068  13.478  1.00 29.27           C  
ATOM     43  HA  SER A   3     -47.043 -19.541  12.798  1.00 29.27           H  
ATOM     44  C   SER A   3     -47.381 -19.684  14.921  1.00 29.27           C  
ATOM     45  CB  SER A   3     -49.161 -19.693  13.134  1.00 29.27           C  
ATOM     46  HB2 SER A   3     -49.332 -19.842  12.068  1.00 29.27           H  
ATOM     47  HB3 SER A   3     -49.843 -20.329  13.698  1.00 29.27           H  
ATOM     48  O   SER A   3     -47.869 -20.334  15.848  1.00 29.27           O  
ATOM     49  OG  SER A   3     -49.409 -18.348  13.474  1.00 29.27           O  
ATOM     50  HG  SER A   3     -50.323 -18.123  13.285  1.00 29.27           H  
ATOM     51  N   ARG A   4     -46.533 -18.672  15.122  1.00 36.48           N  
ATOM     52  H   ARG A   4     -46.181 -18.184  14.311  1.00 36.48           H  
ATOM     53  CA  ARG A   4     -46.316 -18.039  16.428  1.00 36.48           C  
ATOM     54  HA  ARG A   4     -47.014 -18.463  17.150  1.00 36.48           H  
ATOM     55  C   ARG A   4     -46.666 -16.564  16.315  1.00 36.48           C  
ATOM     56  CB  ARG A   4     -44.896 -18.272  16.967  1.00 36.48           C  
ATOM     57  HB2 ARG A   4     -44.169 -18.200  16.158  1.00 36.48           H  
ATOM     58  HB3 ARG A   4     -44.674 -17.493  17.697  1.00 36.48           H  
ATOM     59  O   ARG A   4     -45.969 -15.787  15.671  1.00 36.48           O  
ATOM     60  CG  ARG A   4     -44.784 -19.633  17.671  1.00 36.48           C  
ATOM     61  HG2 ARG A   4     -45.571 -19.710  18.422  1.00 36.48           H  
ATOM     62  HG3 ARG A   4     -44.911 -20.435  16.943  1.00 36.48           H  
ATOM     63  CD  ARG A   4     -43.425 -19.774  18.367  1.00 36.48           C  
ATOM     64  HD2 ARG A   4     -43.266 -18.898  18.995  1.00 36.48           H  
ATOM     65  HD3 ARG A   4     -42.644 -19.808  17.608  1.00 36.48           H  
ATOM     66  NE  ARG A   4     -43.364 -20.988  19.206  1.00 36.48           N  
ATOM     67  HE  ARG A   4     -44.160 -21.608  19.168  1.00 36.48           H  
ATOM     68  NH1 ARG A   4     -41.306 -20.591  20.148  1.00 36.48           N  
ATOM     69 HH11 ARG A   4     -40.559 -20.864  20.770  1.00 36.48           H  
ATOM     70 HH12 ARG A   4     -41.227 -19.746  19.602  1.00 36.48           H  
ATOM     71  NH2 ARG A   4     -42.450 -22.413  20.735  1.00 36.48           N  
ATOM     72 HH21 ARG A   4     -43.260 -23.014  20.672  1.00 36.48           H  
ATOM     73 HH22 ARG A   4     -41.693 -22.664  21.355  1.00 36.48           H  
ATOM     74  CZ  ARG A   4     -42.378 -21.324  20.023  1.00 36.48           C  
ATOM     75  N   SER A   5     -47.789 -16.241  16.938  1.00 34.27           N  
ATOM     76  H   SER A   5     -48.333 -16.994  17.334  1.00 34.27           H  
ATOM     77  CA  SER A   5     -48.384 -14.922  17.061  1.00 34.27           C  
ATOM     78  HA  SER A   5     -48.414 -14.461  16.074  1.00 34.27           H  
ATOM     79  C   SER A   5     -47.608 -14.017  18.023  1.00 34.27           C  
ATOM     80  CB  SER A   5     -49.825 -15.078  17.569  1.00 34.27           C  
ATOM     81  HB2 SER A   5     -49.813 -15.343  18.627  1.00 34.27           H  
ATOM     82  HB3 SER A   5     -50.351 -14.132  17.446  1.00 34.27           H  
ATOM     83  O   SER A   5     -47.121 -14.462  19.059  1.00 34.27           O  
ATOM     84  OG  SER A   5     -50.517 -16.082  16.846  1.00 34.27           O  
ATOM     85  HG  SER A   5     -51.445 -16.041  17.091  1.00 34.27           H  
ATOM     86  N   SER A   6     -47.562 -12.737  17.650  1.00 32.33           N  
ATOM     87  H   SER A   6     -47.812 -12.594  16.682  1.00 32.33           H  
ATOM     88  CA  SER A   6     -47.734 -11.530  18.473  1.00 32.33           C  
ATOM     89  HA  SER A   6     -47.115 -10.755  18.020  1.00 32.33           H  
ATOM     90  C   SER A   6     -47.393 -11.568  19.971  1.00 32.33           C  
ATOM     91  CB  SER A   6     -49.191 -11.063  18.337  1.00 32.33           C  
ATOM     92  HB2 SER A   6     -49.335 -10.140  18.899  1.00 32.33           H  
ATOM     93  HB3 SER A   6     -49.419 -10.870  17.288  1.00 32.33           H  
ATOM     94  O   SER A   6     -48.091 -12.186  20.774  1.00 32.33           O  
ATOM     95  OG  SER A   6     -50.067 -12.058  18.830  1.00 32.33           O  
ATOM     96  HG  SER A   6     -49.749 -12.302  19.703  1.00 32.33           H  
ATOM     97  N   SER A   7     -46.483 -10.677  20.364  1.00 35.79           N  
ATOM     98  H   SER A   7     -45.876 -10.269  19.668  1.00 35.79           H  
ATOM     99  CA  SER A   7     -46.490 -10.056  21.690  1.00 35.79           C  
ATOM    100  HA  SER A   7     -47.486 -10.163  22.121  1.00 35.79           H  
ATOM    101  C   SER A   7     -46.214  -8.557  21.566  1.00 35.79           C  
ATOM    102  CB  SER A   7     -45.534 -10.766  22.654  1.00 35.79           C  
ATOM    103  HB2 SER A   7     -45.941 -11.748  22.892  1.00 35.79           H  
ATOM    104  HB3 SER A   7     -45.452 -10.192  23.577  1.00 35.79           H  
ATOM    105  O   SER A   7     -45.072  -8.112  21.490  1.00 35.79           O  
ATOM    106  OG  SER A   7     -44.256 -10.939  22.084  1.00 35.79           O  
ATOM    107  HG  SER A   7     -43.942 -10.075  21.806  1.00 35.79           H  
ATOM    108  N   THR A   8     -47.299  -7.788  21.533  1.00 27.79           N  
ATOM    109  H   THR A   8     -48.199  -8.242  21.464  1.00 27.79           H  
ATOM    110  CA  THR A   8     -47.380  -6.357  21.838  1.00 27.79           C  
ATOM    111  HA  THR A   8     -46.538  -5.836  21.381  1.00 27.79           H  
ATOM    112  C   THR A   8     -47.335  -6.153  23.357  1.00 27.79           C  
ATOM    113  CB  THR A   8     -48.709  -5.768  21.299  1.00 27.79           C  
ATOM    114  HB  THR A   8     -49.137  -5.092  22.040  1.00 27.79           H  
ATOM    115  O   THR A   8     -48.161  -6.704  24.078  1.00 27.79           O  
ATOM    116  CG2 THR A   8     -48.509  -4.974  20.011  1.00 27.79           C  
ATOM    117 HG21 THR A   8     -47.837  -4.136  20.191  1.00 27.79           H  
ATOM    118 HG22 THR A   8     -49.468  -4.590  19.665  1.00 27.79           H  
ATOM    119 HG23 THR A   8     -48.085  -5.620  19.242  1.00 27.79           H  
ATOM    120  OG1 THR A   8     -49.653  -6.782  21.005  1.00 27.79           O  
ATOM    121  HG1 THR A   8     -50.392  -6.680  21.609  1.00 27.79           H  
ATOM    122  N   ARG A   9     -46.410  -5.315  23.838  1.00 32.46           N  
ATOM    123  H   ARG A   9     -45.718  -4.972  23.187  1.00 32.46           H  
ATOM    124  CA  ARG A   9     -46.491  -4.590  25.123  1.00 32.46           C  
ATOM    125  HA  ARG A   9     -47.398  -4.857  25.665  1.00 32.46           H  
ATOM    126  C   ARG A   9     -46.570  -3.102  24.754  1.00 32.46           C  
ATOM    127  CB  ARG A   9     -45.247  -4.893  25.988  1.00 32.46           C  
ATOM    128  HB2 ARG A   9     -44.360  -4.917  25.355  1.00 32.46           H  
ATOM    129  HB3 ARG A   9     -45.126  -4.071  26.694  1.00 32.46           H  
ATOM    130  O   ARG A   9     -45.612  -2.589  24.191  1.00 32.46           O  
ATOM    131  CG  ARG A   9     -45.337  -6.194  26.803  1.00 32.46           C  
ATOM    132  HG2 ARG A   9     -46.203  -6.128  27.461  1.00 32.46           H  
ATOM    133  HG3 ARG A   9     -45.462  -7.048  26.136  1.00 32.46           H  
ATOM    134  CD  ARG A   9     -44.062  -6.374  27.649  1.00 32.46           C  
ATOM    135  HD2 ARG A   9     -43.782  -5.401  28.053  1.00 32.46           H  
ATOM    136  HD3 ARG A   9     -43.257  -6.725  27.003  1.00 32.46           H  
ATOM    137  NE  ARG A   9     -44.255  -7.311  28.776  1.00 32.46           N  
ATOM    138  HE  ARG A   9     -45.128  -7.819  28.795  1.00 32.46           H  
ATOM    139  NH1 ARG A   9     -42.275  -6.883  29.866  1.00 32.46           N  
ATOM    140 HH11 ARG A   9     -42.001  -6.275  29.107  1.00 32.46           H  
ATOM    141 HH12 ARG A   9     -41.668  -7.008  30.663  1.00 32.46           H  
ATOM    142  NH2 ARG A   9     -43.761  -8.262  30.792  1.00 32.46           N  
ATOM    143 HH21 ARG A   9     -43.132  -8.387  31.572  1.00 32.46           H  
ATOM    144 HH22 ARG A   9     -44.658  -8.726  30.796  1.00 32.46           H  
ATOM    145  CZ  ARG A   9     -43.433  -7.482  29.801  1.00 32.46           C  
ATOM    146  N   SER A  10     -47.733  -2.442  24.741  1.00 33.01           N  
ATOM    147  H   SER A  10     -47.750  -1.818  23.947  1.00 33.01           H  
ATOM    148  CA  SER A  10     -48.454  -1.842  25.886  1.00 33.01           C  
ATOM    149  HA  SER A  10     -49.155  -1.130  25.451  1.00 33.01           H  
ATOM    150  C   SER A  10     -47.503  -1.036  26.792  1.00 33.01           C  
ATOM    151  CB  SER A  10     -49.328  -2.853  26.647  1.00 33.01           C  
ATOM    152  HB2 SER A  10     -50.059  -2.320  27.255  1.00 33.01           H  
ATOM    153  HB3 SER A  10     -49.870  -3.476  25.936  1.00 33.01           H  
ATOM    154  O   SER A  10     -46.728  -1.628  27.535  1.00 33.01           O  
ATOM    155  OG  SER A  10     -48.557  -3.668  27.501  1.00 33.01           O  
ATOM    156  HG  SER A  10     -47.928  -3.099  27.951  1.00 33.01           H  
ATOM    157  N   SER A  11     -47.343   0.275  26.587  1.00 28.52           N  
ATOM    158  H   SER A  11     -46.383   0.514  26.794  1.00 28.52           H  
ATOM    159  CA  SER A  11     -48.235   1.390  26.973  1.00 28.52           C  
ATOM    160  HA  SER A  11     -47.947   2.220  26.328  1.00 28.52           H  
ATOM    161  C   SER A  11     -48.043   1.867  28.414  1.00 28.52           C  
ATOM    162  CB  SER A  11     -49.734   1.172  26.714  1.00 28.52           C  
ATOM    163  HB2 SER A  11     -50.274   2.091  26.941  1.00 28.52           H  
ATOM    164  HB3 SER A  11     -49.898   0.932  25.663  1.00 28.52           H  
ATOM    165  O   SER A  11     -48.023   1.053  29.330  1.00 28.52           O  
ATOM    166  OG  SER A  11     -50.239   0.135  27.527  1.00 28.52           O  
ATOM    167  HG  SER A  11     -49.893   0.236  28.417  1.00 28.52           H  
ATOM    168  N   LEU A  12     -48.101   3.199  28.547  1.00 27.94           N  
ATOM    169  H   LEU A  12     -48.090   3.724  27.684  1.00 27.94           H  
ATOM    170  CA  LEU A  12     -48.260   4.015  29.759  1.00 27.94           C  
ATOM    171  HA  LEU A  12     -48.523   5.007  29.392  1.00 27.94           H  
ATOM    172  C   LEU A  12     -46.980   4.210  30.586  1.00 27.94           C  
ATOM    173  CB  LEU A  12     -49.435   3.486  30.619  1.00 27.94           C  
ATOM    174  HB2 LEU A  12     -49.170   2.498  30.994  1.00 27.94           H  
ATOM    175  HB3 LEU A  12     -49.521   4.094  31.520  1.00 27.94           H  
ATOM    176  O   LEU A  12     -46.203   3.286  30.755  1.00 27.94           O  
ATOM    177  CG  LEU A  12     -50.819   3.433  29.930  1.00 27.94           C  
ATOM    178  HG  LEU A  12     -50.724   3.672  28.871  1.00 27.94           H  
ATOM    179  CD1 LEU A  12     -51.430   2.040  30.050  1.00 27.94           C  
ATOM    180 HD11 LEU A  12     -52.298   1.951  29.397  1.00 27.94           H  
ATOM    181 HD12 LEU A  12     -51.732   1.853  31.080  1.00 27.94           H  
ATOM    182 HD13 LEU A  12     -50.697   1.281  29.775  1.00 27.94           H  
ATOM    183  CD2 LEU A  12     -51.843   4.383  30.559  1.00 27.94           C  
ATOM    184 HD21 LEU A  12     -52.852   4.089  30.268  1.00 27.94           H  
ATOM    185 HD22 LEU A  12     -51.779   4.361  31.647  1.00 27.94           H  
ATOM    186 HD23 LEU A  12     -51.702   5.394  30.177  1.00 27.94           H  
ATOM    187  N   VAL A  13     -46.682   5.357  31.192  1.00 27.29           N  
ATOM    188  H   VAL A  13     -45.838   5.258  31.739  1.00 27.29           H  
ATOM    189  CA  VAL A  13     -47.280   6.699  31.333  1.00 27.29           C  
ATOM    190  HA  VAL A  13     -47.443   7.166  30.362  1.00 27.29           H  
ATOM    191  C   VAL A  13     -46.220   7.484  32.111  1.00 27.29           C  
ATOM    192  CB  VAL A  13     -48.586   6.658  32.178  1.00 27.29           C  
ATOM    193  HB  VAL A  13     -48.666   5.686  32.664  1.00 27.29           H  
ATOM    194  O   VAL A  13     -45.511   6.886  32.920  1.00 27.29           O  
ATOM    195  CG1 VAL A  13     -48.790   7.709  33.282  1.00 27.29           C  
ATOM    196 HG11 VAL A  13     -48.022   7.599  34.048  1.00 27.29           H  
ATOM    197 HG12 VAL A  13     -48.764   8.720  32.876  1.00 27.29           H  
ATOM    198 HG13 VAL A  13     -49.753   7.552  33.767  1.00 27.29           H  
ATOM    199  CG2 VAL A  13     -49.790   6.878  31.266  1.00 27.29           C  
ATOM    200 HG21 VAL A  13     -49.726   6.275  30.359  1.00 27.29           H  
ATOM    201 HG22 VAL A  13     -49.839   7.920  30.953  1.00 27.29           H  
ATOM    202 HG23 VAL A  13     -50.704   6.638  31.809  1.00 27.29           H  
ATOM    203  N   GLY A  14     -46.161   8.808  31.968  1.00 29.00           N  
ATOM    204  H   GLY A  14     -46.724   9.261  31.262  1.00 29.00           H  
ATOM    205  CA  GLY A  14     -45.636   9.603  33.081  1.00 29.00           C  
ATOM    206  HA2 GLY A  14     -46.458   9.846  33.755  1.00 29.00           H  
ATOM    207  HA3 GLY A  14     -44.912   9.024  33.655  1.00 29.00           H  
ATOM    208  C   GLY A  14     -44.937  10.891  32.714  1.00 29.00           C  
ATOM    209  O   GLY A  14     -43.743  11.040  32.940  1.00 29.00           O  
ATOM    210  N   SER A  15     -45.710  11.848  32.225  1.00 25.70           N  
ATOM    211  H   SER A  15     -46.664  11.628  31.976  1.00 25.70           H  
ATOM    212  CA  SER A  15     -45.415  13.271  32.319  1.00 25.70           C  
ATOM    213  HA  SER A  15     -44.600  13.519  31.638  1.00 25.70           H  
ATOM    214  C   SER A  15     -45.044  13.655  33.760  1.00 25.70           C  
ATOM    215  CB  SER A  15     -46.685  14.049  31.921  1.00 25.70           C  
ATOM    216  HB2 SER A  15     -47.327  14.179  32.793  1.00 25.70           H  
ATOM    217  HB3 SER A  15     -46.400  15.035  31.553  1.00 25.70           H  
ATOM    218  O   SER A  15     -45.820  13.388  34.677  1.00 25.70           O  
ATOM    219  OG  SER A  15     -47.438  13.361  30.931  1.00 25.70           O  
ATOM    220  HG  SER A  15     -48.147  13.932  30.625  1.00 25.70           H  
ATOM    221  N   ARG A  16     -43.927  14.362  33.964  1.00 30.41           N  
ATOM    222  H   ARG A  16     -43.243  14.410  33.223  1.00 30.41           H  
ATOM    223  CA  ARG A  16     -43.773  15.285  35.098  1.00 30.41           C  
ATOM    224  HA  ARG A  16     -44.770  15.670  35.312  1.00 30.41           H  
ATOM    225  C   ARG A  16     -42.917  16.489  34.718  1.00 30.41           C  
ATOM    226  CB  ARG A  16     -43.272  14.586  36.379  1.00 30.41           C  
ATOM    227  HB2 ARG A  16     -42.437  15.145  36.801  1.00 30.41           H  
ATOM    228  HB3 ARG A  16     -42.925  13.579  36.148  1.00 30.41           H  
ATOM    229  O   ARG A  16     -41.781  16.378  34.277  1.00 30.41           O  
ATOM    230  CG  ARG A  16     -44.402  14.522  37.423  1.00 30.41           C  
ATOM    231  HG2 ARG A  16     -44.733  15.536  37.647  1.00 30.41           H  
ATOM    232  HG3 ARG A  16     -45.245  13.961  37.021  1.00 30.41           H  
ATOM    233  CD  ARG A  16     -43.958  13.854  38.725  1.00 30.41           C  
ATOM    234  HD2 ARG A  16     -43.616  12.843  38.501  1.00 30.41           H  
ATOM    235  HD3 ARG A  16     -43.128  14.425  39.142  1.00 30.41           H  
ATOM    236  NE  ARG A  16     -45.070  13.798  39.695  1.00 30.41           N  
ATOM    237  HE  ARG A  16     -45.986  14.040  39.345  1.00 30.41           H  
ATOM    238  NH1 ARG A  16     -43.850  13.111  41.514  1.00 30.41           N  
ATOM    239 HH11 ARG A  16     -43.801  12.838  42.485  1.00 30.41           H  
ATOM    240 HH12 ARG A  16     -43.017  13.113  40.942  1.00 30.41           H  
ATOM    241  NH2 ARG A  16     -46.041  13.453  41.731  1.00 30.41           N  
ATOM    242 HH21 ARG A  16     -46.943  13.707  41.353  1.00 30.41           H  
ATOM    243 HH22 ARG A  16     -45.960  13.214  42.709  1.00 30.41           H  
ATOM    244  CZ  ARG A  16     -44.983  13.456  40.970  1.00 30.41           C  
ATOM    245  N   SER A  17     -43.560  17.631  34.898  1.00 29.00           N  
ATOM    246  H   SER A  17     -44.482  17.541  35.301  1.00 29.00           H  
ATOM    247  CA  SER A  17     -43.079  19.002  34.886  1.00 29.00           C  
ATOM    248  HA  SER A  17     -42.979  19.356  33.859  1.00 29.00           H  
ATOM    249  C   SER A  17     -41.774  19.232  35.649  1.00 29.00           C  
ATOM    250  CB  SER A  17     -44.158  19.812  35.617  1.00 29.00           C  
ATOM    251  HB2 SER A  17     -45.074  19.821  35.026  1.00 29.00           H  
ATOM    252  HB3 SER A  17     -43.823  20.839  35.759  1.00 29.00           H  
ATOM    253  O   SER A  17     -41.616  18.752  36.770  1.00 29.00           O  
ATOM    254  OG  SER A  17     -44.419  19.209  36.879  1.00 29.00           O  
ATOM    255  HG  SER A  17     -43.581  19.125  37.340  1.00 29.00           H  
ATOM    256  N   GLY A  18     -40.947  20.116  35.101  1.00 31.54           N  
ATOM    257  H   GLY A  18     -41.102  20.385  34.140  1.00 31.54           H  
ATOM    258  CA  GLY A  18     -39.909  20.842  35.820  1.00 31.54           C  
ATOM    259  HA2 GLY A  18     -39.042  20.199  35.967  1.00 31.54           H  
ATOM    260  HA3 GLY A  18     -40.273  21.170  36.794  1.00 31.54           H  
ATOM    261  C   GLY A  18     -39.486  22.054  34.999  1.00 31.54           C  
ATOM    262  O   GLY A  18     -38.588  21.954  34.171  1.00 31.54           O  
ATOM    263  N   SER A  19     -40.177  23.181  35.177  1.00 25.10           N  
ATOM    264  H   SER A  19     -40.882  23.190  35.900  1.00 25.10           H  
ATOM    265  CA  SER A  19     -39.599  24.490  34.874  1.00 25.10           C  
ATOM    266  HA  SER A  19     -38.937  24.401  34.012  1.00 25.10           H  
ATOM    267  C   SER A  19     -38.776  24.935  36.083  1.00 25.10           C  
ATOM    268  CB  SER A  19     -40.687  25.524  34.535  1.00 25.10           C  
ATOM    269  HB2 SER A  19     -40.208  26.399  34.094  1.00 25.10           H  
ATOM    270  HB3 SER A  19     -41.371  25.099  33.800  1.00 25.10           H  
ATOM    271  O   SER A  19     -39.109  24.559  37.205  1.00 25.10           O  
ATOM    272  OG  SER A  19     -41.408  25.938  35.678  1.00 25.10           O  
ATOM    273  HG  SER A  19     -42.076  26.581  35.428  1.00 25.10           H  
ATOM    274  N   ILE A  20     -37.716  25.711  35.836  1.00 28.27           N  
ATOM    275  H   ILE A  20     -37.351  25.648  34.896  1.00 28.27           H  
ATOM    276  CA  ILE A  20     -37.259  26.898  36.587  1.00 28.27           C  
ATOM    277  HA  ILE A  20     -37.824  27.748  36.205  1.00 28.27           H  
ATOM    278  C   ILE A  20     -35.780  27.145  36.237  1.00 28.27           C  
ATOM    279  CB  ILE A  20     -37.536  26.846  38.121  1.00 28.27           C  
ATOM    280  HB  ILE A  20     -37.363  25.825  38.462  1.00 28.27           H  
ATOM    281  O   ILE A  20     -34.895  26.399  36.629  1.00 28.27           O  
ATOM    282  CG1 ILE A  20     -39.009  27.261  38.393  1.00 28.27           C  
ATOM    283 HG12 ILE A  20     -39.089  28.348  38.388  1.00 28.27           H  
ATOM    284 HG13 ILE A  20     -39.669  26.914  37.599  1.00 28.27           H  
ATOM    285  CG2 ILE A  20     -36.652  27.757  39.001  1.00 28.27           C  
ATOM    286 HG21 ILE A  20     -35.595  27.556  38.825  1.00 28.27           H  
ATOM    287 HG22 ILE A  20     -36.857  28.818  38.862  1.00 28.27           H  
ATOM    288 HG23 ILE A  20     -36.830  27.522  40.050  1.00 28.27           H  
ATOM    289  CD1 ILE A  20     -39.564  26.737  39.723  1.00 28.27           C  
ATOM    290 HD11 ILE A  20     -39.021  27.168  40.563  1.00 28.27           H  
ATOM    291 HD12 ILE A  20     -40.615  27.015  39.808  1.00 28.27           H  
ATOM    292 HD13 ILE A  20     -39.483  25.651  39.757  1.00 28.27           H  
ATOM    293  N   PHE A  21     -35.586  28.223  35.472  1.00 26.20           N  
ATOM    294  H   PHE A  21     -36.438  28.628  35.110  1.00 26.20           H  
ATOM    295  CA  PHE A  21     -34.468  29.172  35.485  1.00 26.20           C  
ATOM    296  HA  PHE A  21     -34.633  29.816  34.621  1.00 26.20           H  
ATOM    297  C   PHE A  21     -33.007  28.701  35.360  1.00 26.20           C  
ATOM    298  CB  PHE A  21     -34.632  30.089  36.705  1.00 26.20           C  
ATOM    299  HB2 PHE A  21     -34.791  29.491  37.603  1.00 26.20           H  
ATOM    300  HB3 PHE A  21     -33.702  30.635  36.860  1.00 26.20           H  
ATOM    301  O   PHE A  21     -32.443  28.076  36.248  1.00 26.20           O  
ATOM    302  CG  PHE A  21     -35.749  31.105  36.558  1.00 26.20           C  
ATOM    303  CD1 PHE A  21     -35.438  32.412  36.145  1.00 26.20           C  
ATOM    304  HD1 PHE A  21     -34.413  32.691  35.950  1.00 26.20           H  
ATOM    305  CD2 PHE A  21     -37.092  30.762  36.810  1.00 26.20           C  
ATOM    306  HD2 PHE A  21     -37.359  29.756  37.098  1.00 26.20           H  
ATOM    307  CE1 PHE A  21     -36.455  33.371  36.006  1.00 26.20           C  
ATOM    308  HE1 PHE A  21     -36.211  34.378  35.704  1.00 26.20           H  
ATOM    309  CE2 PHE A  21     -38.109  31.723  36.690  1.00 26.20           C  
ATOM    310  HE2 PHE A  21     -39.134  31.461  36.907  1.00 26.20           H  
ATOM    311  CZ  PHE A  21     -37.789  33.030  36.288  1.00 26.20           C  
ATOM    312  HZ  PHE A  21     -38.567  33.774  36.200  1.00 26.20           H  
ATOM    313  N   GLY A  22     -32.338  29.285  34.358  1.00 22.97           N  
ATOM    314  H   GLY A  22     -32.881  29.668  33.597  1.00 22.97           H  
ATOM    315  CA  GLY A  22     -30.995  29.840  34.545  1.00 22.97           C  
ATOM    316  HA2 GLY A  22     -31.060  30.927  34.507  1.00 22.97           H  
ATOM    317  HA3 GLY A  22     -30.621  29.577  35.534  1.00 22.97           H  
ATOM    318  C   GLY A  22     -29.948  29.366  33.542  1.00 22.97           C  
ATOM    319  O   GLY A  22     -29.605  28.193  33.504  1.00 22.97           O  
ATOM    320  N   GLY A  23     -29.374  30.314  32.798  1.00 24.37           N  
ATOM    321  H   GLY A  23     -29.734  31.255  32.874  1.00 24.37           H  
ATOM    322  CA  GLY A  23     -28.066  30.138  32.161  1.00 24.37           C  
ATOM    323  HA2 GLY A  23     -27.658  29.157  32.403  1.00 24.37           H  
ATOM    324  HA3 GLY A  23     -27.372  30.879  32.558  1.00 24.37           H  
ATOM    325  C   GLY A  23     -28.101  30.249  30.646  1.00 24.37           C  
ATOM    326  O   GLY A  23     -28.333  29.276  29.937  1.00 24.37           O  
ATOM    327  N   GLY A  24     -27.858  31.460  30.148  1.00 23.58           N  
ATOM    328  H   GLY A  24     -27.618  32.201  30.791  1.00 23.58           H  
ATOM    329  CA  GLY A  24     -27.759  31.734  28.726  1.00 23.58           C  
ATOM    330  HA2 GLY A  24     -27.554  32.794  28.575  1.00 23.58           H  
ATOM    331  HA3 GLY A  24     -28.716  31.501  28.260  1.00 23.58           H  
ATOM    332  C   GLY A  24     -26.656  30.935  28.030  1.00 23.58           C  
ATOM    333  O   GLY A  24     -25.525  30.850  28.490  1.00 23.58           O  
ATOM    334  N   SER A  25     -26.973  30.446  26.840  1.00 31.75           N  
ATOM    335  H   SER A  25     -27.951  30.351  26.609  1.00 31.75           H  
ATOM    336  CA  SER A  25     -26.057  30.534  25.710  1.00 31.75           C  
ATOM    337  HA  SER A  25     -25.421  31.407  25.858  1.00 31.75           H  
ATOM    338  C   SER A  25     -26.908  30.773  24.469  1.00 31.75           C  
ATOM    339  CB  SER A  25     -25.114  29.334  25.597  1.00 31.75           C  
ATOM    340  HB2 SER A  25     -24.488  29.282  26.488  1.00 31.75           H  
ATOM    341  HB3 SER A  25     -24.467  29.470  24.730  1.00 31.75           H  
ATOM    342  O   SER A  25     -27.837  30.032  24.145  1.00 31.75           O  
ATOM    343  OG  SER A  25     -25.816  28.122  25.457  1.00 31.75           O  
ATOM    344  HG  SER A  25     -26.284  27.955  26.279  1.00 31.75           H  
ATOM    345  N   VAL A  26     -26.671  31.922  23.850  1.00 31.78           N  
ATOM    346  H   VAL A  26     -25.893  32.482  24.167  1.00 31.78           H  
ATOM    347  CA  VAL A  26     -27.379  32.371  22.660  1.00 31.78           C  
ATOM    348  HA  VAL A  26     -28.450  32.322  22.855  1.00 31.78           H  
ATOM    349  C   VAL A  26     -27.045  31.417  21.518  1.00 31.78           C  
ATOM    350  CB  VAL A  26     -27.018  33.837  22.356  1.00 31.78           C  
ATOM    351  HB  VAL A  26     -25.934  33.946  22.340  1.00 31.78           H  
ATOM    352  O   VAL A  26     -25.883  31.173  21.201  1.00 31.78           O  
ATOM    353  CG1 VAL A  26     -27.570  34.320  21.012  1.00 31.78           C  
ATOM    354 HG11 VAL A  26     -27.327  35.373  20.872  1.00 31.78           H  
ATOM    355 HG12 VAL A  26     -28.653  34.197  20.980  1.00 31.78           H  
ATOM    356 HG13 VAL A  26     -27.115  33.761  20.195  1.00 31.78           H  
ATOM    357  CG2 VAL A  26     -27.592  34.745  23.456  1.00 31.78           C  
ATOM    358 HG21 VAL A  26     -27.167  34.487  24.426  1.00 31.78           H  
ATOM    359 HG22 VAL A  26     -27.336  35.783  23.244  1.00 31.78           H  
ATOM    360 HG23 VAL A  26     -28.677  34.650  23.500  1.00 31.78           H  
ATOM    361  N   LYS A  27     -28.118  30.872  20.944  1.00 28.77           N  
ATOM    362  H   LYS A  27     -28.986  31.063  21.425  1.00 28.77           H  
ATOM    363  CA  LYS A  27     -28.231  30.119  19.693  1.00 28.77           C  
ATOM    364  HA  LYS A  27     -28.290  29.054  19.916  1.00 28.77           H  
ATOM    365  C   LYS A  27     -27.052  30.348  18.736  1.00 28.77           C  
ATOM    366  CB  LYS A  27     -29.542  30.575  19.017  1.00 28.77           C  
ATOM    367  HB2 LYS A  27     -29.595  30.130  18.023  1.00 28.77           H  
ATOM    368  HB3 LYS A  27     -29.520  31.658  18.896  1.00 28.77           H  
ATOM    369  O   LYS A  27     -26.923  31.423  18.152  1.00 28.77           O  
ATOM    370  CG  LYS A  27     -30.810  30.176  19.795  1.00 28.77           C  
ATOM    371  HG2 LYS A  27     -30.895  29.089  19.796  1.00 28.77           H  
ATOM    372  HG3 LYS A  27     -30.743  30.522  20.826  1.00 28.77           H  
ATOM    373  CD  LYS A  27     -32.066  30.788  19.157  1.00 28.77           C  
ATOM    374  HD2 LYS A  27     -32.007  31.874  19.227  1.00 28.77           H  
ATOM    375  HD3 LYS A  27     -32.107  30.503  18.106  1.00 28.77           H  
ATOM    376  CE  LYS A  27     -33.328  30.287  19.873  1.00 28.77           C  
ATOM    377  HE2 LYS A  27     -33.252  30.536  20.931  1.00 28.77           H  
ATOM    378  HE3 LYS A  27     -33.363  29.201  19.790  1.00 28.77           H  
ATOM    379  NZ  LYS A  27     -34.562  30.881  19.295  1.00 28.77           N  
ATOM    380  HZ1 LYS A  27     -34.556  31.886  19.391  1.00 28.77           H  
ATOM    381  HZ2 LYS A  27     -34.640  30.656  18.314  1.00 28.77           H  
ATOM    382  HZ3 LYS A  27     -35.382  30.524  19.764  1.00 28.77           H  
ATOM    383  N   LYS A  28     -26.264  29.296  18.486  1.00 29.07           N  
ATOM    384  H   LYS A  28     -26.400  28.462  19.039  1.00 29.07           H  
ATOM    385  CA  LYS A  28     -25.466  29.193  17.257  1.00 29.07           C  
ATOM    386  HA  LYS A  28     -24.865  30.095  17.140  1.00 29.07           H  
ATOM    387  C   LYS A  28     -26.444  29.132  16.085  1.00 29.07           C  
ATOM    388  CB  LYS A  28     -24.521  27.976  17.285  1.00 29.07           C  
ATOM    389  HB2 LYS A  28     -25.047  27.106  17.677  1.00 29.07           H  
ATOM    390  HB3 LYS A  28     -24.219  27.755  16.262  1.00 29.07           H  
ATOM    391  O   LYS A  28     -27.061  28.103  15.830  1.00 29.07           O  
ATOM    392  CG  LYS A  28     -23.249  28.242  18.108  1.00 29.07           C  
ATOM    393  HG2 LYS A  28     -22.751  29.129  17.718  1.00 29.07           H  
ATOM    394  HG3 LYS A  28     -23.521  28.421  19.148  1.00 29.07           H  
ATOM    395  CD  LYS A  28     -22.278  27.052  18.034  1.00 29.07           C  
ATOM    396  HD2 LYS A  28     -22.760  26.172  18.461  1.00 29.07           H  
ATOM    397  HD3 LYS A  28     -22.042  26.851  16.989  1.00 29.07           H  
ATOM    398  CE  LYS A  28     -20.982  27.357  18.798  1.00 29.07           C  
ATOM    399  HE2 LYS A  28     -20.525  28.247  18.365  1.00 29.07           H  
ATOM    400  HE3 LYS A  28     -21.235  27.586  19.833  1.00 29.07           H  
ATOM    401  NZ  LYS A  28     -20.025  26.219  18.749  1.00 29.07           N  
ATOM    402  HZ1 LYS A  28     -19.178  26.441  19.253  1.00 29.07           H  
ATOM    403  HZ2 LYS A  28     -20.427  25.390  19.162  1.00 29.07           H  
ATOM    404  HZ3 LYS A  28     -19.770  26.005  17.795  1.00 29.07           H  
ATOM    405  N   SER A  29     -26.619  30.277  15.432  1.00 27.60           N  
ATOM    406  H   SER A  29     -26.173  31.097  15.817  1.00 27.60           H  
ATOM    407  CA  SER A  29     -27.259  30.398  14.128  1.00 27.60           C  
ATOM    408  HA  SER A  29     -28.320  30.162  14.211  1.00 27.60           H  
ATOM    409  C   SER A  29     -26.590  29.430  13.159  1.00 27.60           C  
ATOM    410  CB  SER A  29     -27.109  31.837  13.625  1.00 27.60           C  
ATOM    411  HB2 SER A  29     -26.061  32.134  13.671  1.00 27.60           H  
ATOM    412  HB3 SER A  29     -27.687  32.500  14.267  1.00 27.60           H  
ATOM    413  O   SER A  29     -25.395  29.533  12.882  1.00 27.60           O  
ATOM    414  OG  SER A  29     -27.560  31.973  12.295  1.00 27.60           O  
ATOM    415  HG  SER A  29     -26.863  31.747  11.675  1.00 27.60           H  
ATOM    416  N   SER A  30     -27.383  28.491  12.657  1.00 26.38           N  
ATOM    417  H   SER A  30     -28.341  28.458  12.974  1.00 26.38           H  
ATOM    418  CA  SER A  30     -27.083  27.656  11.507  1.00 26.38           C  
ATOM    419  HA  SER A  30     -26.137  27.135  11.659  1.00 26.38           H  
ATOM    420  C   SER A  30     -26.983  28.539  10.265  1.00 26.38           C  
ATOM    421  CB  SER A  30     -28.211  26.625  11.357  1.00 26.38           C  
ATOM    422  HB2 SER A  30     -28.049  26.031  10.457  1.00 26.38           H  
ATOM    423  HB3 SER A  30     -28.211  25.961  12.221  1.00 26.38           H  
ATOM    424  O   SER A  30     -27.970  28.757   9.566  1.00 26.38           O  
ATOM    425  OG  SER A  30     -29.462  27.286  11.274  1.00 26.38           O  
ATOM    426  HG  SER A  30     -29.414  27.867  10.511  1.00 26.38           H  
ATOM    427  N   THR A  31     -25.795  29.057   9.978  1.00 25.04           N  
ATOM    428  H   THR A  31     -25.054  28.993  10.661  1.00 25.04           H  
ATOM    429  CA  THR A  31     -25.498  29.596   8.651  1.00 25.04           C  
ATOM    430  HA  THR A  31     -26.411  29.613   8.056  1.00 25.04           H  
ATOM    431  C   THR A  31     -24.556  28.621   7.972  1.00 25.04           C  
ATOM    432  CB  THR A  31     -24.991  31.045   8.672  1.00 25.04           C  
ATOM    433  HB  THR A  31     -23.929  31.072   8.917  1.00 25.04           H  
ATOM    434  O   THR A  31     -23.340  28.794   7.968  1.00 25.04           O  
ATOM    435  CG2 THR A  31     -25.233  31.703   7.310  1.00 25.04           C  
ATOM    436 HG21 THR A  31     -24.742  31.122   6.530  1.00 25.04           H  
ATOM    437 HG22 THR A  31     -26.302  31.747   7.101  1.00 25.04           H  
ATOM    438 HG23 THR A  31     -24.822  32.713   7.311  1.00 25.04           H  
ATOM    439  OG1 THR A  31     -25.696  31.813   9.626  1.00 25.04           O  
ATOM    440  HG1 THR A  31     -25.499  32.737   9.456  1.00 25.04           H  
ATOM    441  N   VAL A  32     -25.141  27.556   7.423  1.00 26.25           N  
ATOM    442  H   VAL A  32     -26.143  27.467   7.520  1.00 26.25           H  
ATOM    443  CA  VAL A  32     -24.499  26.722   6.407  1.00 26.25           C  
ATOM    444  HA  VAL A  32     -23.525  26.387   6.763  1.00 26.25           H  
ATOM    445  C   VAL A  32     -24.301  27.627   5.191  1.00 26.25           C  
ATOM    446  CB  VAL A  32     -25.363  25.480   6.085  1.00 26.25           C  
ATOM    447  HB  VAL A  32     -26.348  25.802   5.746  1.00 26.25           H  
ATOM    448  O   VAL A  32     -25.195  27.789   4.366  1.00 26.25           O  
ATOM    449  CG1 VAL A  32     -24.732  24.604   4.996  1.00 26.25           C  
ATOM    450 HG11 VAL A  32     -24.656  25.156   4.059  1.00 26.25           H  
ATOM    451 HG12 VAL A  32     -25.356  23.727   4.818  1.00 26.25           H  
ATOM    452 HG13 VAL A  32     -23.739  24.276   5.301  1.00 26.25           H  
ATOM    453  CG2 VAL A  32     -25.553  24.607   7.335  1.00 26.25           C  
ATOM    454 HG21 VAL A  32     -26.144  23.726   7.080  1.00 26.25           H  
ATOM    455 HG22 VAL A  32     -26.083  25.159   8.111  1.00 26.25           H  
ATOM    456 HG23 VAL A  32     -24.585  24.284   7.716  1.00 26.25           H  
ATOM    457  N   ARG A  33     -23.152  28.308   5.115  1.00 23.52           N  
ATOM    458  H   ARG A  33     -22.498  28.216   5.879  1.00 23.52           H  
ATOM    459  CA  ARG A  33     -22.694  28.893   3.856  1.00 23.52           C  
ATOM    460  HA  ARG A  33     -23.529  29.367   3.341  1.00 23.52           H  
ATOM    461  C   ARG A  33     -22.242  27.728   2.994  1.00 23.52           C  
ATOM    462  CB  ARG A  33     -21.579  29.934   4.056  1.00 23.52           C  
ATOM    463  HB2 ARG A  33     -20.964  29.955   3.156  1.00 23.52           H  
ATOM    464  HB3 ARG A  33     -20.942  29.651   4.894  1.00 23.52           H  
ATOM    465  O   ARG A  33     -21.176  27.163   3.221  1.00 23.52           O  
ATOM    466  CG  ARG A  33     -22.152  31.341   4.266  1.00 23.52           C  
ATOM    467  HG2 ARG A  33     -22.847  31.573   3.458  1.00 23.52           H  
ATOM    468  HG3 ARG A  33     -22.684  31.375   5.217  1.00 23.52           H  
ATOM    469  CD  ARG A  33     -21.029  32.384   4.266  1.00 23.52           C  
ATOM    470  HD2 ARG A  33     -20.334  32.154   5.074  1.00 23.52           H  
ATOM    471  HD3 ARG A  33     -20.497  32.315   3.317  1.00 23.52           H  
ATOM    472  NE  ARG A  33     -21.557  33.752   4.440  1.00 23.52           N  
ATOM    473  HE  ARG A  33     -22.539  33.834   4.660  1.00 23.52           H  
ATOM    474  NH1 ARG A  33     -19.606  34.878   3.990  1.00 23.52           N  
ATOM    475 HH11 ARG A  33     -19.145  33.995   3.822  1.00 23.52           H  
ATOM    476 HH12 ARG A  33     -19.099  35.742   3.863  1.00 23.52           H  
ATOM    477  NH2 ARG A  33     -21.452  36.029   4.484  1.00 23.52           N  
ATOM    478 HH21 ARG A  33     -22.439  36.077   4.696  1.00 23.52           H  
ATOM    479 HH22 ARG A  33     -20.925  36.881   4.362  1.00 23.52           H  
ATOM    480  CZ  ARG A  33     -20.872  34.875   4.305  1.00 23.52           C  
ATOM    481  N   GLY A  34     -23.102  27.350   2.053  1.00 22.28           N  
ATOM    482  H   GLY A  34     -24.002  27.806   2.012  1.00 22.28           H  
ATOM    483  CA  GLY A  34     -22.741  26.439   0.982  1.00 22.28           C  
ATOM    484  HA2 GLY A  34     -23.564  26.339   0.275  1.00 22.28           H  
ATOM    485  HA3 GLY A  34     -22.504  25.458   1.394  1.00 22.28           H  
ATOM    486  C   GLY A  34     -21.530  26.999   0.249  1.00 22.28           C  
ATOM    487  O   GLY A  34     -21.592  28.092  -0.312  1.00 22.28           O  
ATOM    488  N   PHE A  35     -20.426  26.263   0.288  1.00 26.11           N  
ATOM    489  H   PHE A  35     -20.420  25.409   0.828  1.00 26.11           H  
ATOM    490  CA  PHE A  35     -19.338  26.473  -0.647  1.00 26.11           C  
ATOM    491  HA  PHE A  35     -19.200  27.539  -0.828  1.00 26.11           H  
ATOM    492  C   PHE A  35     -19.768  25.834  -1.962  1.00 26.11           C  
ATOM    493  CB  PHE A  35     -18.022  25.931  -0.079  1.00 26.11           C  
ATOM    494  HB2 PHE A  35     -18.194  24.984   0.432  1.00 26.11           H  
ATOM    495  HB3 PHE A  35     -17.342  25.732  -0.908  1.00 26.11           H  
ATOM    496  O   PHE A  35     -19.706  24.621  -2.147  1.00 26.11           O  
ATOM    497  CG  PHE A  35     -17.344  26.915   0.858  1.00 26.11           C  
ATOM    498  CD1 PHE A  35     -16.453  27.871   0.335  1.00 26.11           C  
ATOM    499  HD1 PHE A  35     -16.245  27.892  -0.724  1.00 26.11           H  
ATOM    500  CD2 PHE A  35     -17.612  26.896   2.240  1.00 26.11           C  
ATOM    501  HD2 PHE A  35     -18.303  26.172   2.647  1.00 26.11           H  
ATOM    502  CE1 PHE A  35     -15.817  28.790   1.189  1.00 26.11           C  
ATOM    503  HE1 PHE A  35     -15.117  29.505   0.782  1.00 26.11           H  
ATOM    504  CE2 PHE A  35     -16.974  27.813   3.096  1.00 26.11           C  
ATOM    505  HE2 PHE A  35     -17.165  27.778   4.158  1.00 26.11           H  
ATOM    506  CZ  PHE A  35     -16.073  28.757   2.571  1.00 26.11           C  
ATOM    507  HZ  PHE A  35     -15.566  29.447   3.229  1.00 26.11           H  
ATOM    508  N   SER A  36     -20.286  26.671  -2.856  1.00 25.65           N  
ATOM    509  H   SER A  36     -20.372  27.648  -2.616  1.00 25.65           H  
ATOM    510  CA  SER A  36     -20.330  26.364  -4.275  1.00 25.65           C  
ATOM    511  HA  SER A  36     -20.901  25.448  -4.425  1.00 25.65           H  
ATOM    512  C   SER A  36     -18.898  26.137  -4.762  1.00 25.65           C  
ATOM    513  CB  SER A  36     -21.019  27.504  -5.043  1.00 25.65           C  
ATOM    514  HB2 SER A  36     -22.099  27.391  -4.941  1.00 25.65           H  
ATOM    515  HB3 SER A  36     -20.762  27.438  -6.100  1.00 25.65           H  
ATOM    516  O   SER A  36     -17.997  26.924  -4.469  1.00 25.65           O  
ATOM    517  OG  SER A  36     -20.657  28.778  -4.534  1.00 25.65           O  
ATOM    518  HG  SER A  36     -20.776  29.438  -5.221  1.00 25.65           H  
ATOM    519  N   ALA A  37     -18.695  25.051  -5.511  1.00 27.61           N  
ATOM    520  H   ALA A  37     -19.462  24.406  -5.634  1.00 27.61           H  
ATOM    521  CA  ALA A  37     -17.485  24.784  -6.281  1.00 27.61           C  
ATOM    522  HA  ALA A  37     -16.616  24.917  -5.637  1.00 27.61           H  
ATOM    523  C   ALA A  37     -17.387  25.805  -7.431  1.00 27.61           C  
ATOM    524  CB  ALA A  37     -17.520  23.320  -6.746  1.00 27.61           C  
ATOM    525  HB1 ALA A  37     -17.570  22.656  -5.883  1.00 27.61           H  
ATOM    526  HB2 ALA A  37     -16.615  23.095  -7.309  1.00 27.61           H  
ATOM    527  HB3 ALA A  37     -18.385  23.146  -7.387  1.00 27.61           H  
ATOM    528  O   ALA A  37     -17.671  25.509  -8.588  1.00 27.61           O  
ATOM    529  N   GLY A  38     -17.085  27.052  -7.079  1.00 24.25           N  
ATOM    530  H   GLY A  38     -16.973  27.238  -6.092  1.00 24.25           H  
ATOM    531  CA  GLY A  38     -16.826  28.153  -7.991  1.00 24.25           C  
ATOM    532  HA2 GLY A  38     -17.247  29.073  -7.586  1.00 24.25           H  
ATOM    533  HA3 GLY A  38     -17.273  27.965  -8.968  1.00 24.25           H  
ATOM    534  C   GLY A  38     -15.325  28.331  -8.125  1.00 24.25           C  
ATOM    535  O   GLY A  38     -14.671  28.862  -7.232  1.00 24.25           O  
ATOM    536  N   LEU A  39     -14.797  27.846  -9.241  1.00 29.07           N  
ATOM    537  H   LEU A  39     -15.438  27.390  -9.875  1.00 29.07           H  
ATOM    538  CA  LEU A  39     -13.418  27.961  -9.692  1.00 29.07           C  
ATOM    539  HA  LEU A  39     -12.761  27.616  -8.894  1.00 29.07           H  
ATOM    540  C   LEU A  39     -13.080  29.439 -10.009  1.00 29.07           C  
ATOM    541  CB  LEU A  39     -13.303  27.014 -10.914  1.00 29.07           C  
ATOM    542  HB2 LEU A  39     -13.628  27.544 -11.809  1.00 29.07           H  
ATOM    543  HB3 LEU A  39     -14.007  26.189 -10.801  1.00 29.07           H  
ATOM    544  O   LEU A  39     -12.887  29.805 -11.165  1.00 29.07           O  
ATOM    545  CG  LEU A  39     -11.907  26.407 -11.140  1.00 29.07           C  
ATOM    546  HG  LEU A  39     -11.158  26.992 -10.605  1.00 29.07           H  
ATOM    547  CD1 LEU A  39     -11.875  24.960 -10.640  1.00 29.07           C  
ATOM    548 HD11 LEU A  39     -10.872  24.551 -10.761  1.00 29.07           H  
ATOM    549 HD12 LEU A  39     -12.136  24.931  -9.582  1.00 29.07           H  
ATOM    550 HD13 LEU A  39     -12.578  24.345 -11.202  1.00 29.07           H  
ATOM    551  CD2 LEU A  39     -11.544  26.400 -12.625  1.00 29.07           C  
ATOM    552 HD21 LEU A  39     -12.275  25.819 -13.188  1.00 29.07           H  
ATOM    553 HD22 LEU A  39     -11.528  27.423 -13.000  1.00 29.07           H  
ATOM    554 HD23 LEU A  39     -10.556  25.960 -12.759  1.00 29.07           H  
ATOM    555  N   GLU A  40     -13.048  30.323  -9.008  1.00 24.91           N  
ATOM    556  H   GLU A  40     -13.322  30.015  -8.086  1.00 24.91           H  
ATOM    557  CA  GLU A  40     -12.673  31.732  -9.191  1.00 24.91           C  
ATOM    558  HA  GLU A  40     -12.714  31.961 -10.256  1.00 24.91           H  
ATOM    559  C   GLU A  40     -11.216  31.993  -8.790  1.00 24.91           C  
ATOM    560  CB  GLU A  40     -13.671  32.719  -8.570  1.00 24.91           C  
ATOM    561  HB2 GLU A  40     -13.204  33.703  -8.600  1.00 24.91           H  
ATOM    562  HB3 GLU A  40     -13.875  32.456  -7.532  1.00 24.91           H  
ATOM    563  O   GLU A  40     -10.858  32.215  -7.637  1.00 24.91           O  
ATOM    564  CG  GLU A  40     -14.982  32.771  -9.381  1.00 24.91           C  
ATOM    565  HG2 GLU A  40     -15.606  31.925  -9.095  1.00 24.91           H  
ATOM    566  HG3 GLU A  40     -14.747  32.663 -10.440  1.00 24.91           H  
ATOM    567  CD  GLU A  40     -15.770  34.083  -9.209  1.00 24.91           C  
ATOM    568  OE1 GLU A  40     -16.669  34.314 -10.050  1.00 24.91           O  
ATOM    569  OE2 GLU A  40     -15.468  34.855  -8.271  1.00 24.91           O  
ATOM    570  N   ARG A  41     -10.377  31.926  -9.826  1.00 24.20           N  
ATOM    571  H   ARG A  41     -10.790  31.467 -10.625  1.00 24.20           H  
ATOM    572  CA  ARG A  41      -9.224  32.786 -10.134  1.00 24.20           C  
ATOM    573  HA  ARG A  41      -8.414  32.138 -10.469  1.00 24.20           H  
ATOM    574  C   ARG A  41      -8.650  33.652  -8.992  1.00 24.20           C  
ATOM    575  CB  ARG A  41      -9.621  33.682 -11.326  1.00 24.20           C  
ATOM    576  HB2 ARG A  41      -8.821  34.397 -11.514  1.00 24.20           H  
ATOM    577  HB3 ARG A  41     -10.522  34.242 -11.073  1.00 24.20           H  
ATOM    578  O   ARG A  41      -9.203  34.680  -8.614  1.00 24.20           O  
ATOM    579  CG  ARG A  41      -9.854  32.882 -12.618  1.00 24.20           C  
ATOM    580  HG2 ARG A  41     -10.685  32.191 -12.479  1.00 24.20           H  
ATOM    581  HG3 ARG A  41      -8.955  32.313 -12.854  1.00 24.20           H  
ATOM    582  CD  ARG A  41     -10.179  33.815 -13.788  1.00 24.20           C  
ATOM    583  HD2 ARG A  41      -9.340  34.498 -13.924  1.00 24.20           H  
ATOM    584  HD3 ARG A  41     -11.068  34.395 -13.541  1.00 24.20           H  
ATOM    585  NE  ARG A  41     -10.424  33.048 -15.026  1.00 24.20           N  
ATOM    586  HE  ARG A  41     -10.743  32.098 -14.907  1.00 24.20           H  
ATOM    587  NH1 ARG A  41      -9.927  34.707 -16.538  1.00 24.20           N  
ATOM    588 HH11 ARG A  41      -9.832  35.021 -17.493  1.00 24.20           H  
ATOM    589 HH12 ARG A  41      -9.760  35.341 -15.771  1.00 24.20           H  
ATOM    590  NH2 ARG A  41     -10.524  32.687 -17.272  1.00 24.20           N  
ATOM    591 HH21 ARG A  41     -10.415  33.017 -18.221  1.00 24.20           H  
ATOM    592 HH22 ARG A  41     -10.811  31.732 -17.106  1.00 24.20           H  
ATOM    593  CZ  ARG A  41     -10.291  33.484 -16.268  1.00 24.20           C  
ATOM    594  N   SER A  42      -7.402  33.319  -8.649  1.00 28.51           N  
ATOM    595  H   SER A  42      -7.133  32.381  -8.911  1.00 28.51           H  
ATOM    596  CA  SER A  42      -6.284  34.238  -8.366  1.00 28.51           C  
ATOM    597  HA  SER A  42      -5.458  33.620  -8.016  1.00 28.51           H  
ATOM    598  C   SER A  42      -6.485  35.323  -7.299  1.00 28.51           C  
ATOM    599  CB  SER A  42      -5.798  34.883  -9.680  1.00 28.51           C  
ATOM    600  HB2 SER A  42      -5.421  34.106 -10.345  1.00 28.51           H  
ATOM    601  HB3 SER A  42      -4.983  35.575  -9.465  1.00 28.51           H  
ATOM    602  O   SER A  42      -6.927  36.425  -7.620  1.00 28.51           O  
ATOM    603  OG  SER A  42      -6.842  35.577 -10.336  1.00 28.51           O  
ATOM    604  HG  SER A  42      -7.324  36.060  -9.661  1.00 28.51           H  
ATOM    605  N   ARG A  43      -5.966  35.092  -6.083  1.00 26.45           N  
ATOM    606  H   ARG A  43      -5.728  34.141  -5.839  1.00 26.45           H  
ATOM    607  CA  ARG A  43      -5.438  36.164  -5.218  1.00 26.45           C  
ATOM    608  HA  ARG A  43      -5.078  36.970  -5.858  1.00 26.45           H  
ATOM    609  C   ARG A  43      -4.238  35.702  -4.383  1.00 26.45           C  
ATOM    610  CB  ARG A  43      -6.526  36.766  -4.302  1.00 26.45           C  
ATOM    611  HB2 ARG A  43      -6.030  37.338  -3.518  1.00 26.45           H  
ATOM    612  HB3 ARG A  43      -7.103  35.972  -3.829  1.00 26.45           H  
ATOM    613  O   ARG A  43      -4.401  34.988  -3.405  1.00 26.45           O  
ATOM    614  CG  ARG A  43      -7.463  37.720  -5.059  1.00 26.45           C  
ATOM    615  HG2 ARG A  43      -6.870  38.362  -5.710  1.00 26.45           H  
ATOM    616  HG3 ARG A  43      -8.161  37.135  -5.658  1.00 26.45           H  
ATOM    617  CD  ARG A  43      -8.293  38.606  -4.134  1.00 26.45           C  
ATOM    618  HD2 ARG A  43      -8.979  37.973  -3.572  1.00 26.45           H  
ATOM    619  HD3 ARG A  43      -7.627  39.119  -3.440  1.00 26.45           H  
ATOM    620  NE  ARG A  43      -9.041  39.601  -4.924  1.00 26.45           N  
ATOM    621  HE  ARG A  43      -8.831  39.633  -5.912  1.00 26.45           H  
ATOM    622  NH1 ARG A  43     -10.376  40.387  -3.237  1.00 26.45           N  
ATOM    623 HH11 ARG A  43      -9.966  39.701  -2.620  1.00 26.45           H  
ATOM    624 HH12 ARG A  43     -11.111  41.000  -2.914  1.00 26.45           H  
ATOM    625  NH2 ARG A  43     -10.535  41.281  -5.278  1.00 26.45           N  
ATOM    626 HH21 ARG A  43     -11.270  41.888  -4.944  1.00 26.45           H  
ATOM    627 HH22 ARG A  43     -10.274  41.303  -6.254  1.00 26.45           H  
ATOM    628  CZ  ARG A  43      -9.978  40.416  -4.478  1.00 26.45           C  
ATOM    629  N   GLY A  44      -3.066  36.222  -4.750  1.00 23.39           N  
ATOM    630  H   GLY A  44      -3.034  36.642  -5.668  1.00 23.39           H  
ATOM    631  CA  GLY A  44      -2.094  36.753  -3.792  1.00 23.39           C  
ATOM    632  HA2 GLY A  44      -1.523  37.544  -4.280  1.00 23.39           H  
ATOM    633  HA3 GLY A  44      -2.636  37.211  -2.964  1.00 23.39           H  
ATOM    634  C   GLY A  44      -1.090  35.781  -3.181  1.00 23.39           C  
ATOM    635  O   GLY A  44      -1.173  35.500  -1.992  1.00 23.39           O  
ATOM    636  N   LEU A  45      -0.067  35.391  -3.945  1.00 28.29           N  
ATOM    637  H   LEU A  45      -0.065  35.657  -4.919  1.00 28.29           H  
ATOM    638  CA  LEU A  45       1.253  35.167  -3.348  1.00 28.29           C  
ATOM    639  HA  LEU A  45       1.115  34.887  -2.303  1.00 28.29           H  
ATOM    640  C   LEU A  45       2.030  36.496  -3.398  1.00 28.29           C  
ATOM    641  CB  LEU A  45       1.979  34.005  -4.041  1.00 28.29           C  
ATOM    642  HB2 LEU A  45       1.759  34.036  -5.108  1.00 28.29           H  
ATOM    643  HB3 LEU A  45       3.056  34.124  -3.924  1.00 28.29           H  
ATOM    644  O   LEU A  45       2.002  37.167  -4.434  1.00 28.29           O  
ATOM    645  CG  LEU A  45       1.564  32.642  -3.452  1.00 28.29           C  
ATOM    646  HG  LEU A  45       0.490  32.634  -3.268  1.00 28.29           H  
ATOM    647  CD1 LEU A  45       1.878  31.523  -4.441  1.00 28.29           C  
ATOM    648 HD11 LEU A  45       1.578  30.563  -4.020  1.00 28.29           H  
ATOM    649 HD12 LEU A  45       2.947  31.498  -4.651  1.00 28.29           H  
ATOM    650 HD13 LEU A  45       1.331  31.682  -5.370  1.00 28.29           H  
ATOM    651  CD2 LEU A  45       2.302  32.345  -2.143  1.00 28.29           C  
ATOM    652 HD21 LEU A  45       3.380  32.352  -2.307  1.00 28.29           H  
ATOM    653 HD22 LEU A  45       2.045  33.084  -1.384  1.00 28.29           H  
ATOM    654 HD23 LEU A  45       2.009  31.362  -1.774  1.00 28.29           H  
ATOM    655  N   PRO A  46       2.643  36.931  -2.283  1.00 25.48           N  
ATOM    656  CA  PRO A  46       3.268  38.241  -2.183  1.00 25.48           C  
ATOM    657  HA  PRO A  46       2.577  38.997  -2.557  1.00 25.48           H  
ATOM    658  C   PRO A  46       4.561  38.320  -3.002  1.00 25.48           C  
ATOM    659  CB  PRO A  46       3.494  38.481  -0.687  1.00 25.48           C  
ATOM    660  HB2 PRO A  46       2.606  38.942  -0.256  1.00 25.48           H  
ATOM    661  HB3 PRO A  46       4.373  39.094  -0.493  1.00 25.48           H  
ATOM    662  O   PRO A  46       5.293  37.346  -3.155  1.00 25.48           O  
ATOM    663  CG  PRO A  46       3.653  37.069  -0.126  1.00 25.48           C  
ATOM    664  HG2 PRO A  46       3.355  37.012   0.921  1.00 25.48           H  
ATOM    665  HG3 PRO A  46       4.688  36.747  -0.245  1.00 25.48           H  
ATOM    666  CD  PRO A  46       2.753  36.220  -1.019  1.00 25.48           C  
ATOM    667  HD2 PRO A  46       1.767  36.133  -0.562  1.00 25.48           H  
ATOM    668  HD3 PRO A  46       3.194  35.233  -1.160  1.00 25.48           H  
ATOM    669  N   SER A  47       4.830  39.526  -3.499  1.00 24.70           N  
ATOM    670  H   SER A  47       4.155  40.254  -3.312  1.00 24.70           H  
ATOM    671  CA  SER A  47       6.063  39.932  -4.175  1.00 24.70           C  
ATOM    672  HA  SER A  47       6.183  39.367  -5.099  1.00 24.70           H  
ATOM    673  C   SER A  47       7.281  39.682  -3.279  1.00 24.70           C  
ATOM    674  CB  SER A  47       5.921  41.427  -4.521  1.00 24.70           C  
ATOM    675  HB2 SER A  47       5.306  41.532  -5.414  1.00 24.70           H  
ATOM    676  HB3 SER A  47       5.421  41.938  -3.698  1.00 24.70           H  
ATOM    677  O   SER A  47       7.587  40.502  -2.414  1.00 24.70           O  
ATOM    678  OG  SER A  47       7.160  42.069  -4.725  1.00 24.70           O  
ATOM    679  HG  SER A  47       7.638  42.043  -3.893  1.00 24.70           H  
ATOM    680  N   ALA A  48       8.005  38.587  -3.508  1.00 31.33           N  
ATOM    681  H   ALA A  48       7.647  37.887  -4.141  1.00 31.33           H  
ATOM    682  CA  ALA A  48       9.367  38.427  -3.010  1.00 31.33           C  
ATOM    683  HA  ALA A  48       9.436  38.856  -2.010  1.00 31.33           H  
ATOM    684  C   ALA A  48      10.308  39.221  -3.926  1.00 31.33           C  
ATOM    685  CB  ALA A  48       9.711  36.942  -2.882  1.00 31.33           C  
ATOM    686  HB1 ALA A  48       9.016  36.457  -2.197  1.00 31.33           H  
ATOM    687  HB2 ALA A  48      10.724  36.836  -2.493  1.00 31.33           H  
ATOM    688  HB3 ALA A  48       9.655  36.458  -3.857  1.00 31.33           H  
ATOM    689  O   ALA A  48      10.888  38.718  -4.886  1.00 31.33           O  
ATOM    690  N   SER A  49      10.380  40.517  -3.646  1.00 26.34           N  
ATOM    691  H   SER A  49       9.835  40.855  -2.866  1.00 26.34           H  
ATOM    692  CA  SER A  49      11.418  41.406  -4.134  1.00 26.34           C  
ATOM    693  HA  SER A  49      11.408  41.415  -5.224  1.00 26.34           H  
ATOM    694  C   SER A  49      12.786  40.943  -3.631  1.00 26.34           C  
ATOM    695  CB  SER A  49      11.139  42.822  -3.617  1.00 26.34           C  
ATOM    696  HB2 SER A  49      10.266  43.226  -4.130  1.00 26.34           H  
ATOM    697  HB3 SER A  49      11.996  43.464  -3.819  1.00 26.34           H  
ATOM    698  O   SER A  49      12.973  40.795  -2.430  1.00 26.34           O  
ATOM    699  OG  SER A  49      10.880  42.787  -2.224  1.00 26.34           O  
ATOM    700  HG  SER A  49      11.603  42.315  -1.807  1.00 26.34           H  
ATOM    701  N   ALA A  50      13.711  40.801  -4.578  1.00 28.99           N  
ATOM    702  H   ALA A  50      13.352  40.738  -5.520  1.00 28.99           H  
ATOM    703  CA  ALA A  50      15.130  41.131  -4.483  1.00 28.99           C  
ATOM    704  HA  ALA A  50      15.605  40.677  -5.352  1.00 28.99           H  
ATOM    705  C   ALA A  50      15.919  40.641  -3.253  1.00 28.99           C  
ATOM    706  CB  ALA A  50      15.265  42.649  -4.676  1.00 28.99           C  
ATOM    707  HB1 ALA A  50      14.796  43.172  -3.842  1.00 28.99           H  
ATOM    708  HB2 ALA A  50      14.794  42.957  -5.610  1.00 28.99           H  
ATOM    709  HB3 ALA A  50      16.320  42.920  -4.705  1.00 28.99           H  
ATOM    710  O   ALA A  50      15.920  41.271  -2.201  1.00 28.99           O  
ATOM    711  N   GLY A  51      16.766  39.641  -3.508  1.00 24.83           N  
ATOM    712  H   GLY A  51      16.633  39.115  -4.360  1.00 24.83           H  
ATOM    713  CA  GLY A  51      18.064  39.530  -2.852  1.00 24.83           C  
ATOM    714  HA2 GLY A  51      18.311  40.472  -2.361  1.00 24.83           H  
ATOM    715  HA3 GLY A  51      18.831  39.342  -3.604  1.00 24.83           H  
ATOM    716  C   GLY A  51      18.146  38.441  -1.801  1.00 24.83           C  
ATOM    717  O   GLY A  51      18.004  38.719  -0.624  1.00 24.83           O  
ATOM    718  N   GLU A  52      18.448  37.223  -2.235  1.00 24.70           N  
ATOM    719  H   GLU A  52      18.202  36.993  -3.187  1.00 24.70           H  
ATOM    720  CA  GLU A  52      19.571  36.449  -1.703  1.00 24.70           C  
ATOM    721  HA  GLU A  52      20.475  37.039  -1.854  1.00 24.70           H  
ATOM    722  C   GLU A  52      19.723  35.181  -2.540  1.00 24.70           C  
ATOM    723  CB  GLU A  52      19.463  36.144  -0.196  1.00 24.70           C  
ATOM    724  HB2 GLU A  52      19.803  35.127  -0.003  1.00 24.70           H  
ATOM    725  HB3 GLU A  52      18.429  36.229   0.136  1.00 24.70           H  
ATOM    726  O   GLU A  52      18.750  34.549  -2.945  1.00 24.70           O  
ATOM    727  CG  GLU A  52      20.379  37.117   0.578  1.00 24.70           C  
ATOM    728  HG2 GLU A  52      20.256  38.134   0.206  1.00 24.70           H  
ATOM    729  HG3 GLU A  52      21.411  36.837   0.367  1.00 24.70           H  
ATOM    730  CD  GLU A  52      20.168  37.111   2.098  1.00 24.70           C  
ATOM    731  OE1 GLU A  52      20.698  38.044   2.744  1.00 24.70           O  
ATOM    732  OE2 GLU A  52      19.555  36.147   2.610  1.00 24.70           O  
ATOM    733  N   ASN A  53      20.972  34.883  -2.880  1.00 25.54           N  
ATOM    734  H   ASN A  53      21.698  35.465  -2.486  1.00 25.54           H  
ATOM    735  CA  ASN A  53      21.407  33.791  -3.734  1.00 25.54           C  
ATOM    736  HA  ASN A  53      21.197  34.031  -4.776  1.00 25.54           H  
ATOM    737  C   ASN A  53      20.705  32.469  -3.384  1.00 25.54           C  
ATOM    738  CB  ASN A  53      22.930  33.665  -3.535  1.00 25.54           C  
ATOM    739  HB2 ASN A  53      23.290  32.789  -4.075  1.00 25.54           H  
ATOM    740  HB3 ASN A  53      23.145  33.513  -2.477  1.00 25.54           H  
ATOM    741  O   ASN A  53      21.147  31.747  -2.491  1.00 25.54           O  
ATOM    742  CG  ASN A  53      23.705  34.863  -4.046  1.00 25.54           C  
ATOM    743  ND2 ASN A  53      24.700  35.316  -3.321  1.00 25.54           N  
ATOM    744 HD21 ASN A  53      25.194  36.115  -3.692  1.00 25.54           H  
ATOM    745 HD22 ASN A  53      24.944  34.875  -2.446  1.00 25.54           H  
ATOM    746  OD1 ASN A  53      23.426  35.410  -5.096  1.00 25.54           O  
ATOM    747  N   GLN A  54      19.662  32.101  -4.134  1.00 26.05           N  
ATOM    748  H   GLN A  54      19.243  32.774  -4.760  1.00 26.05           H  
ATOM    749  CA  GLN A  54      19.256  30.705  -4.218  1.00 26.05           C  
ATOM    750  HA  GLN A  54      19.270  30.268  -3.219  1.00 26.05           H  
ATOM    751  C   GLN A  54      20.324  29.996  -5.038  1.00 26.05           C  
ATOM    752  CB  GLN A  54      17.836  30.529  -4.768  1.00 26.05           C  
ATOM    753  HB2 GLN A  54      17.707  29.484  -5.049  1.00 26.05           H  
ATOM    754  HB3 GLN A  54      17.690  31.150  -5.652  1.00 26.05           H  
ATOM    755  O   GLN A  54      20.293  29.952  -6.267  1.00 26.05           O  
ATOM    756  CG  GLN A  54      16.797  30.876  -3.690  1.00 26.05           C  
ATOM    757  HG2 GLN A  54      17.037  30.340  -2.772  1.00 26.05           H  
ATOM    758  HG3 GLN A  54      16.838  31.944  -3.479  1.00 26.05           H  
ATOM    759  CD  GLN A  54      15.371  30.507  -4.085  1.00 26.05           C  
ATOM    760  NE2 GLN A  54      14.409  30.742  -3.222  1.00 26.05           N  
ATOM    761 HE21 GLN A  54      13.482  30.469  -3.516  1.00 26.05           H  
ATOM    762 HE22 GLN A  54      14.615  31.140  -2.317  1.00 26.05           H  
ATOM    763  OE1 GLN A  54      15.084  30.005  -5.158  1.00 26.05           O  
ATOM    764  N   ILE A  55      21.328  29.516  -4.307  1.00 24.33           N  
ATOM    765  H   ILE A  55      21.320  29.750  -3.325  1.00 24.33           H  
ATOM    766  CA  ILE A  55      22.274  28.508  -4.750  1.00 24.33           C  
ATOM    767  HA  ILE A  55      22.911  28.917  -5.533  1.00 24.33           H  
ATOM    768  C   ILE A  55      21.417  27.382  -5.319  1.00 24.33           C  
ATOM    769  CB  ILE A  55      23.151  28.052  -3.559  1.00 24.33           C  
ATOM    770  HB  ILE A  55      22.499  27.668  -2.775  1.00 24.33           H  
ATOM    771  O   ILE A  55      20.755  26.649  -4.586  1.00 24.33           O  
ATOM    772  CG1 ILE A  55      23.944  29.254  -2.987  1.00 24.33           C  
ATOM    773 HG12 ILE A  55      23.256  30.063  -2.742  1.00 24.33           H  
ATOM    774 HG13 ILE A  55      24.639  29.625  -3.740  1.00 24.33           H  
ATOM    775  CG2 ILE A  55      24.098  26.917  -3.993  1.00 24.33           C  
ATOM    776 HG21 ILE A  55      24.681  26.562  -3.144  1.00 24.33           H  
ATOM    777 HG22 ILE A  55      24.773  27.268  -4.774  1.00 24.33           H  
ATOM    778 HG23 ILE A  55      23.528  26.068  -4.370  1.00 24.33           H  
ATOM    779  CD1 ILE A  55      24.717  28.949  -1.699  1.00 24.33           C  
ATOM    780 HD11 ILE A  55      25.527  28.246  -1.896  1.00 24.33           H  
ATOM    781 HD12 ILE A  55      24.045  28.532  -0.950  1.00 24.33           H  
ATOM    782 HD13 ILE A  55      25.149  29.872  -1.313  1.00 24.33           H  
ATOM    783  N   SER A  56      21.381  27.309  -6.645  1.00 25.45           N  
ATOM    784  H   SER A  56      21.905  27.989  -7.176  1.00 25.45           H  
ATOM    785  CA  SER A  56      20.830  26.186  -7.383  1.00 25.45           C  
ATOM    786  HA  SER A  56      19.820  25.973  -7.035  1.00 25.45           H  
ATOM    787  C   SER A  56      21.718  24.997  -7.047  1.00 25.45           C  
ATOM    788  CB  SER A  56      20.771  26.486  -8.891  1.00 25.45           C  
ATOM    789  HB2 SER A  56      19.783  26.883  -9.125  1.00 25.45           H  
ATOM    790  HB3 SER A  56      20.903  25.559  -9.450  1.00 25.45           H  
ATOM    791  O   SER A  56      22.765  24.781  -7.654  1.00 25.45           O  
ATOM    792  OG  SER A  56      21.741  27.437  -9.307  1.00 25.45           O  
ATOM    793  HG  SER A  56      21.359  28.311  -9.198  1.00 25.45           H  
ATOM    794  N   LEU A  57      21.348  24.277  -5.987  1.00 24.56           N  
ATOM    795  H   LEU A  57      20.562  24.596  -5.438  1.00 24.56           H  
ATOM    796  CA  LEU A  57      21.980  23.012  -5.656  1.00 24.56           C  
ATOM    797  HA  LEU A  57      23.033  23.214  -5.464  1.00 24.56           H  
ATOM    798  C   LEU A  57      21.855  22.101  -6.886  1.00 24.56           C  
ATOM    799  CB  LEU A  57      21.335  22.399  -4.402  1.00 24.56           C  
ATOM    800  HB2 LEU A  57      21.593  21.342  -4.344  1.00 24.56           H  
ATOM    801  HB3 LEU A  57      20.252  22.466  -4.503  1.00 24.56           H  
ATOM    802  O   LEU A  57      20.818  22.130  -7.555  1.00 24.56           O  
ATOM    803  CG  LEU A  57      21.776  23.086  -3.096  1.00 24.56           C  
ATOM    804  HG  LEU A  57      21.721  24.168  -3.211  1.00 24.56           H  
ATOM    805  CD1 LEU A  57      20.845  22.678  -1.956  1.00 24.56           C  
ATOM    806 HD11 LEU A  57      19.825  22.982  -2.189  1.00 24.56           H  
ATOM    807 HD12 LEU A  57      20.873  21.598  -1.812  1.00 24.56           H  
ATOM    808 HD13 LEU A  57      21.150  23.173  -1.034  1.00 24.56           H  
ATOM    809  CD2 LEU A  57      23.206  22.695  -2.705  1.00 24.56           C  
ATOM    810 HD21 LEU A  57      23.912  23.034  -3.462  1.00 24.56           H  
ATOM    811 HD22 LEU A  57      23.465  23.170  -1.758  1.00 24.56           H  
ATOM    812 HD23 LEU A  57      23.282  21.613  -2.591  1.00 24.56           H  
ATOM    813  N   PRO A  58      22.905  21.335  -7.222  1.00 23.51           N  
ATOM    814  CA  PRO A  58      22.967  20.547  -8.444  1.00 23.51           C  
ATOM    815  HA  PRO A  58      22.660  21.156  -9.294  1.00 23.51           H  
ATOM    816  C   PRO A  58      22.010  19.350  -8.334  1.00 23.51           C  
ATOM    817  CB  PRO A  58      24.448  20.180  -8.601  1.00 23.51           C  
ATOM    818  HB2 PRO A  58      24.593  19.235  -9.124  1.00 23.51           H  
ATOM    819  HB3 PRO A  58      24.963  20.984  -9.128  1.00 23.51           H  
ATOM    820  O   PRO A  58      22.408  18.237  -8.011  1.00 23.51           O  
ATOM    821  CG  PRO A  58      24.954  20.120  -7.160  1.00 23.51           C  
ATOM    822  HG2 PRO A  58      26.023  20.326  -7.096  1.00 23.51           H  
ATOM    823  HG3 PRO A  58      24.728  19.143  -6.732  1.00 23.51           H  
ATOM    824  CD  PRO A  58      24.129  21.189  -6.452  1.00 23.51           C  
ATOM    825  HD2 PRO A  58      23.920  20.885  -5.426  1.00 23.51           H  
ATOM    826  HD3 PRO A  58      24.678  22.130  -6.464  1.00 23.51           H  
ATOM    827  N   GLY A  59      20.724  19.607  -8.560  1.00 24.16           N  
ATOM    828  H   GLY A  59      20.470  20.577  -8.683  1.00 24.16           H  
ATOM    829  CA  GLY A  59      19.648  18.631  -8.654  1.00 24.16           C  
ATOM    830  HA2 GLY A  59      18.762  19.014  -8.146  1.00 24.16           H  
ATOM    831  HA3 GLY A  59      19.944  17.698  -8.173  1.00 24.16           H  
ATOM    832  C   GLY A  59      19.294  18.378 -10.117  1.00 24.16           C  
ATOM    833  O   GLY A  59      19.178  19.311 -10.908  1.00 24.16           O  
ATOM    834  N   LEU A  60      19.199  17.096 -10.460  1.00 25.40           N  
ATOM    835  H   LEU A  60      19.304  16.446  -9.694  1.00 25.40           H  
ATOM    836  CA  LEU A  60      18.977  16.476 -11.770  1.00 25.40           C  
ATOM    837  HA  LEU A  60      19.952  16.244 -12.198  1.00 25.40           H  
ATOM    838  C   LEU A  60      18.184  17.273 -12.834  1.00 25.40           C  
ATOM    839  CB  LEU A  60      18.223  15.157 -11.514  1.00 25.40           C  
ATOM    840  HB2 LEU A  60      17.487  15.290 -10.721  1.00 25.40           H  
ATOM    841  HB3 LEU A  60      17.656  14.930 -12.417  1.00 25.40           H  
ATOM    842  O   LEU A  60      17.124  17.835 -12.578  1.00 25.40           O  
ATOM    843  CG  LEU A  60      19.098  13.928 -11.219  1.00 25.40           C  
ATOM    844  HG  LEU A  60      19.930  13.902 -11.922  1.00 25.40           H  
ATOM    845  CD1 LEU A  60      19.649  13.884  -9.793  1.00 25.40           C  
ATOM    846 HD11 LEU A  60      20.185  12.949  -9.634  1.00 25.40           H  
ATOM    847 HD12 LEU A  60      20.348  14.705  -9.634  1.00 25.40           H  
ATOM    848 HD13 LEU A  60      18.834  13.950  -9.071  1.00 25.40           H  
ATOM    849  CD2 LEU A  60      18.246  12.681 -11.447  1.00 25.40           C  
ATOM    850 HD21 LEU A  60      17.387  12.687 -10.775  1.00 25.40           H  
ATOM    851 HD22 LEU A  60      18.840  11.787 -11.255  1.00 25.40           H  
ATOM    852 HD23 LEU A  60      17.895  12.647 -12.478  1.00 25.40           H  
ATOM    853  N   ARG A  61      18.643  17.165 -14.093  1.00 21.40           N  
ATOM    854  H   ARG A  61      19.470  16.600 -14.219  1.00 21.40           H  
ATOM    855  CA  ARG A  61      17.922  17.578 -15.315  1.00 21.40           C  
ATOM    856  HA  ARG A  61      17.280  18.422 -15.063  1.00 21.40           H  
ATOM    857  C   ARG A  61      17.009  16.446 -15.824  1.00 21.40           C  
ATOM    858  CB  ARG A  61      18.924  18.011 -16.403  1.00 21.40           C  
ATOM    859  HB2 ARG A  61      19.646  17.211 -16.566  1.00 21.40           H  
ATOM    860  HB3 ARG A  61      18.373  18.163 -17.331  1.00 21.40           H  
ATOM    861  O   ARG A  61      17.456  15.307 -15.933  1.00 21.40           O  
ATOM    862  CG  ARG A  61      19.668  19.315 -16.066  1.00 21.40           C  
ATOM    863  HG2 ARG A  61      18.939  20.104 -15.882  1.00 21.40           H  
ATOM    864  HG3 ARG A  61      20.270  19.174 -15.168  1.00 21.40           H  
ATOM    865  CD  ARG A  61      20.580  19.728 -17.231  1.00 21.40           C  
ATOM    866  HD2 ARG A  61      19.974  19.812 -18.133  1.00 21.40           H  
ATOM    867  HD3 ARG A  61      21.328  18.949 -17.381  1.00 21.40           H  
ATOM    868  NE  ARG A  61      21.253  21.018 -16.974  1.00 21.40           N  
ATOM    869  HE  ARG A  61      21.064  21.452 -16.083  1.00 21.40           H  
ATOM    870  NH1 ARG A  61      22.388  21.178 -18.968  1.00 21.40           N  
ATOM    871 HH11 ARG A  61      23.019  21.677 -19.579  1.00 21.40           H  
ATOM    872 HH12 ARG A  61      22.003  20.287 -19.249  1.00 21.40           H  
ATOM    873  NH2 ARG A  61      22.590  22.801 -17.452  1.00 21.40           N  
ATOM    874 HH21 ARG A  61      23.216  23.287 -18.079  1.00 21.40           H  
ATOM    875 HH22 ARG A  61      22.376  23.204 -16.551  1.00 21.40           H  
ATOM    876  CZ  ARG A  61      22.070  21.656 -17.796  1.00 21.40           C  
ATOM    877  N   ILE A  62      15.756  16.773 -16.163  1.00 32.10           N  
ATOM    878  H   ILE A  62      15.498  17.746 -16.076  1.00 32.10           H  
ATOM    879  CA  ILE A  62      14.641  15.833 -16.415  1.00 32.10           C  
ATOM    880  HA  ILE A  62      14.962  14.818 -16.178  1.00 32.10           H  
ATOM    881  C   ILE A  62      14.164  15.892 -17.882  1.00 32.10           C  
ATOM    882  CB  ILE A  62      13.444  16.183 -15.485  1.00 32.10           C  
ATOM    883  HB  ILE A  62      13.121  17.195 -15.730  1.00 32.10           H  
ATOM    884  O   ILE A  62      13.908  16.988 -18.382  1.00 32.10           O  
ATOM    885  CG1 ILE A  62      13.832  16.170 -13.986  1.00 32.10           C  
ATOM    886 HG12 ILE A  62      14.760  16.721 -13.834  1.00 32.10           H  
ATOM    887 HG13 ILE A  62      13.999  15.143 -13.660  1.00 32.10           H  
ATOM    888  CG2 ILE A  62      12.248  15.237 -15.726  1.00 32.10           C  
ATOM    889 HG21 ILE A  62      11.423  15.481 -15.056  1.00 32.10           H  
ATOM    890 HG22 ILE A  62      11.865  15.343 -16.742  1.00 32.10           H  
ATOM    891 HG23 ILE A  62      12.544  14.202 -15.557  1.00 32.10           H  
ATOM    892  CD1 ILE A  62      12.788  16.828 -13.072  1.00 32.10           C  
ATOM    893 HD11 ILE A  62      12.557  17.832 -13.428  1.00 32.10           H  
ATOM    894 HD12 ILE A  62      13.193  16.898 -12.062  1.00 32.10           H  
ATOM    895 HD13 ILE A  62      11.876  16.233 -13.031  1.00 32.10           H  
ATOM    896  N   PRO A  63      13.928  14.746 -18.553  1.00 27.00           N  
ATOM    897  CA  PRO A  63      13.056  14.657 -19.725  1.00 27.00           C  
ATOM    898  HA  PRO A  63      12.933  15.647 -20.164  1.00 27.00           H  
ATOM    899  C   PRO A  63      11.654  14.102 -19.394  1.00 27.00           C  
ATOM    900  CB  PRO A  63      13.801  13.784 -20.737  1.00 27.00           C  
ATOM    901  HB2 PRO A  63      14.193  14.402 -21.545  1.00 27.00           H  
ATOM    902  HB3 PRO A  63      13.148  13.012 -21.145  1.00 27.00           H  
ATOM    903  O   PRO A  63      11.501  13.120 -18.672  1.00 27.00           O  
ATOM    904  CG  PRO A  63      14.964  13.153 -19.960  1.00 27.00           C  
ATOM    905  HG2 PRO A  63      14.953  12.067 -20.051  1.00 27.00           H  
ATOM    906  HG3 PRO A  63      15.908  13.550 -20.331  1.00 27.00           H  
ATOM    907  CD  PRO A  63      14.771  13.569 -18.500  1.00 27.00           C  
ATOM    908  HD2 PRO A  63      14.255  12.782 -17.951  1.00 27.00           H  
ATOM    909  HD3 PRO A  63      15.736  13.780 -18.039  1.00 27.00           H  
ATOM    910  N   VAL A  64      10.629  14.730 -19.982  1.00 26.47           N  
ATOM    911  H   VAL A  64      10.868  15.497 -20.595  1.00 26.47           H  
ATOM    912  CA  VAL A  64       9.189  14.518 -19.745  1.00 26.47           C  
ATOM    913  HA  VAL A  64       9.039  14.199 -18.714  1.00 26.47           H  
ATOM    914  C   VAL A  64       8.614  13.449 -20.687  1.00 26.47           C  
ATOM    915  CB  VAL A  64       8.440  15.860 -19.967  1.00 26.47           C  
ATOM    916  HB  VAL A  64       8.574  16.169 -21.003  1.00 26.47           H  
ATOM    917  O   VAL A  64       8.621  13.642 -21.903  1.00 26.47           O  
ATOM    918  CG1 VAL A  64       6.931  15.760 -19.701  1.00 26.47           C  
ATOM    919 HG11 VAL A  64       6.469  15.055 -20.392  1.00 26.47           H  
ATOM    920 HG12 VAL A  64       6.755  15.431 -18.677  1.00 26.47           H  
ATOM    921 HG13 VAL A  64       6.464  16.735 -19.842  1.00 26.47           H  
ATOM    922  CG2 VAL A  64       8.996  16.985 -19.082  1.00 26.47           C  
ATOM    923 HG21 VAL A  64      10.039  17.191 -19.322  1.00 26.47           H  
ATOM    924 HG22 VAL A  64       8.429  17.902 -19.240  1.00 26.47           H  
ATOM    925 HG23 VAL A  64       8.923  16.703 -18.031  1.00 26.47           H  
ATOM    926  N   LYS A  65       8.009  12.377 -20.157  1.00 26.97           N  
ATOM    927  H   LYS A  65       8.110  12.212 -19.166  1.00 26.97           H  
ATOM    928  CA  LYS A  65       6.923  11.655 -20.850  1.00 26.97           C  
ATOM    929  HA  LYS A  65       6.483  12.337 -21.578  1.00 26.97           H  
ATOM    930  C   LYS A  65       5.802  11.301 -19.874  1.00 26.97           C  
ATOM    931  CB  LYS A  65       7.416  10.408 -21.612  1.00 26.97           C  
ATOM    932  HB2 LYS A  65       6.594   9.695 -21.671  1.00 26.97           H  
ATOM    933  HB3 LYS A  65       8.233   9.935 -21.068  1.00 26.97           H  
ATOM    934  O   LYS A  65       6.054  10.785 -18.794  1.00 26.97           O  
ATOM    935  CG  LYS A  65       7.853  10.746 -23.048  1.00 26.97           C  
ATOM    936  HG2 LYS A  65       8.789  11.304 -23.018  1.00 26.97           H  
ATOM    937  HG3 LYS A  65       7.089  11.363 -23.522  1.00 26.97           H  
ATOM    938  CD  LYS A  65       8.054   9.485 -23.898  1.00 26.97           C  
ATOM    939  HD2 LYS A  65       7.127   8.912 -23.915  1.00 26.97           H  
ATOM    940  HD3 LYS A  65       8.841   8.878 -23.451  1.00 26.97           H  
ATOM    941  CE  LYS A  65       8.445   9.878 -25.329  1.00 26.97           C  
ATOM    942  HE2 LYS A  65       9.355  10.477 -25.285  1.00 26.97           H  
ATOM    943  HE3 LYS A  65       7.656  10.506 -25.744  1.00 26.97           H  
ATOM    944  NZ  LYS A  65       8.658   8.687 -26.191  1.00 26.97           N  
ATOM    945  HZ1 LYS A  65       9.397   8.107 -25.818  1.00 26.97           H  
ATOM    946  HZ2 LYS A  65       7.815   8.132 -26.247  1.00 26.97           H  
ATOM    947  HZ3 LYS A  65       8.918   8.966 -27.126  1.00 26.97           H  
ATOM    948  N   ALA A  66       4.573  11.597 -20.290  1.00 28.27           N  
ATOM    949  H   ALA A  66       4.466  11.967 -21.223  1.00 28.27           H  
ATOM    950  CA  ALA A  66       3.348  11.403 -19.523  1.00 28.27           C  
ATOM    951  HA  ALA A  66       3.529  11.668 -18.482  1.00 28.27           H  
ATOM    952  C   ALA A  66       2.870   9.942 -19.580  1.00 28.27           C  
ATOM    953  CB  ALA A  66       2.290  12.358 -20.099  1.00 28.27           C  
ATOM    954  HB1 ALA A  66       2.079  12.105 -21.138  1.00 28.27           H  
ATOM    955  HB2 ALA A  66       1.372  12.269 -19.519  1.00 28.27           H  
ATOM    956  HB3 ALA A  66       2.643  13.387 -20.033  1.00 28.27           H  
ATOM    957  O   ALA A  66       2.842   9.349 -20.661  1.00 28.27           O  
ATOM    958  N   SER A  67       2.434   9.379 -18.449  1.00 36.73           N  
ATOM    959  H   SER A  67       2.495   9.893 -17.582  1.00 36.73           H  
ATOM    960  CA  SER A  67       1.638   8.147 -18.440  1.00 36.73           C  
ATOM    961  HA  SER A  67       1.933   7.525 -19.285  1.00 36.73           H  
ATOM    962  C   SER A  67       0.161   8.510 -18.600  1.00 36.73           C  
ATOM    963  CB  SER A  67       1.885   7.316 -17.174  1.00 36.73           C  
ATOM    964  HB2 SER A  67       1.386   6.353 -17.286  1.00 36.73           H  
ATOM    965  HB3 SER A  67       2.953   7.138 -17.055  1.00 36.73           H  
ATOM    966  O   SER A  67      -0.470   9.012 -17.676  1.00 36.73           O  
ATOM    967  OG  SER A  67       1.383   7.945 -16.016  1.00 36.73           O  
ATOM    968  HG  SER A  67       0.576   8.415 -16.241  1.00 36.73           H  
ATOM    969  N   SER A  68      -0.399   8.290 -19.784  1.00 28.52           N  
ATOM    970  H   SER A  68       0.176   7.942 -20.537  1.00 28.52           H  
ATOM    971  CA  SER A  68      -1.772   8.665 -20.122  1.00 28.52           C  
ATOM    972  HA  SER A  68      -2.118   9.448 -19.447  1.00 28.52           H  
ATOM    973  C   SER A  68      -2.741   7.485 -19.999  1.00 28.52           C  
ATOM    974  CB  SER A  68      -1.770   9.241 -21.549  1.00 28.52           C  
ATOM    975  HB2 SER A  68      -2.784   9.522 -21.834  1.00 28.52           H  
ATOM    976  HB3 SER A  68      -1.139  10.130 -21.578  1.00 28.52           H  
ATOM    977  O   SER A  68      -3.203   7.019 -21.033  1.00 28.52           O  
ATOM    978  OG  SER A  68      -1.264   8.277 -22.459  1.00 28.52           O  
ATOM    979  HG  SER A  68      -1.871   7.534 -22.409  1.00 28.52           H  
ATOM    980  N   GLN A  69      -3.056   6.959 -18.807  1.00 35.34           N  
ATOM    981  H   GLN A  69      -2.643   7.334 -17.965  1.00 35.34           H  
ATOM    982  CA  GLN A  69      -4.163   5.988 -18.671  1.00 35.34           C  
ATOM    983  HA  GLN A  69      -4.898   6.237 -19.436  1.00 35.34           H  
ATOM    984  C   GLN A  69      -4.858   6.043 -17.293  1.00 35.34           C  
ATOM    985  CB  GLN A  69      -3.708   4.543 -18.958  1.00 35.34           C  
ATOM    986  HB2 GLN A  69      -4.505   3.873 -18.634  1.00 35.34           H  
ATOM    987  HB3 GLN A  69      -2.812   4.310 -18.383  1.00 35.34           H  
ATOM    988  O   GLN A  69      -4.158   5.962 -16.291  1.00 35.34           O  
ATOM    989  CG  GLN A  69      -3.455   4.284 -20.455  1.00 35.34           C  
ATOM    990  HG2 GLN A  69      -4.253   4.747 -21.037  1.00 35.34           H  
ATOM    991  HG3 GLN A  69      -2.493   4.707 -20.743  1.00 35.34           H  
ATOM    992  CD  GLN A  69      -3.424   2.822 -20.839  1.00 35.34           C  
ATOM    993  NE2 GLN A  69      -3.608   2.501 -22.101  1.00 35.34           N  
ATOM    994 HE21 GLN A  69      -3.804   3.202 -22.801  1.00 35.34           H  
ATOM    995 HE22 GLN A  69      -3.645   1.507 -22.276  1.00 35.34           H  
ATOM    996  OE1 GLN A  69      -3.217   1.950 -20.021  1.00 35.34           O  
ATOM    997  N   PRO A  70      -6.210   6.133 -17.237  1.00 37.62           N  
ATOM    998  CA  PRO A  70      -6.978   6.263 -15.999  1.00 37.62           C  
ATOM    999  HA  PRO A  70      -6.406   6.871 -15.297  1.00 37.62           H  
ATOM   1000  C   PRO A  70      -7.337   4.919 -15.325  1.00 37.62           C  
ATOM   1001  CB  PRO A  70      -8.219   7.073 -16.385  1.00 37.62           C  
ATOM   1002  HB2 PRO A  70      -9.072   6.863 -15.739  1.00 37.62           H  
ATOM   1003  HB3 PRO A  70      -7.974   8.134 -16.351  1.00 37.62           H  
ATOM   1004  O   PRO A  70      -8.345   4.292 -15.629  1.00 37.62           O  
ATOM   1005  CG  PRO A  70      -8.474   6.661 -17.829  1.00 37.62           C  
ATOM   1006  HG2 PRO A  70      -9.080   5.755 -17.835  1.00 37.62           H  
ATOM   1007  HG3 PRO A  70      -8.971   7.452 -18.391  1.00 37.62           H  
ATOM   1008  CD  PRO A  70      -7.082   6.365 -18.380  1.00 37.62           C  
ATOM   1009  HD2 PRO A  70      -7.113   5.488 -19.027  1.00 37.62           H  
ATOM   1010  HD3 PRO A  70      -6.734   7.234 -18.938  1.00 37.62           H  
ATOM   1011  N   GLY A  71      -6.588   4.497 -14.324  1.00 48.57           N  
ATOM   1012  H   GLY A  71      -5.688   4.947 -14.233  1.00 48.57           H  
ATOM   1013  CA  GLY A  71      -7.135   4.151 -13.022  1.00 48.57           C  
ATOM   1014  HA2 GLY A  71      -6.290   4.355 -12.365  1.00 48.57           H  
ATOM   1015  HA3 GLY A  71      -7.982   4.801 -12.802  1.00 48.57           H  
ATOM   1016  C   GLY A  71      -7.493   2.741 -12.619  1.00 48.57           C  
ATOM   1017  O   GLY A  71      -6.832   2.161 -11.761  1.00 48.57           O  
ATOM   1018  N   ASN A  72      -8.545   2.169 -13.202  1.00 49.24           N  
ATOM   1019  H   ASN A  72      -9.040   2.681 -13.918  1.00 49.24           H  
ATOM   1020  CA  ASN A  72      -8.879   0.766 -12.922  1.00 49.24           C  
ATOM   1021  HA  ASN A  72      -8.435   0.489 -11.966  1.00 49.24           H  
ATOM   1022  C   ASN A  72      -8.295  -0.192 -13.961  1.00 49.24           C  
ATOM   1023  CB  ASN A  72     -10.398   0.545 -12.809  1.00 49.24           C  
ATOM   1024  HB2 ASN A  72     -10.794   0.230 -13.774  1.00 49.24           H  
ATOM   1025  HB3 ASN A  72     -10.914   1.470 -12.552  1.00 49.24           H  
ATOM   1026  O   ASN A  72      -8.439  -1.405 -13.829  1.00 49.24           O  
ATOM   1027  CG  ASN A  72     -10.741  -0.540 -11.789  1.00 49.24           C  
ATOM   1028  ND2 ASN A  72     -11.993  -0.654 -11.417  1.00 49.24           N  
ATOM   1029 HD21 ASN A  72     -12.729  -0.086 -11.812  1.00 49.24           H  
ATOM   1030 HD22 ASN A  72     -12.201  -1.352 -10.717  1.00 49.24           H  
ATOM   1031  OD1 ASN A  72      -9.903  -1.288 -11.317  1.00 49.24           O  
ATOM   1032  N   TYR A  73      -7.698   0.327 -15.041  1.00 52.26           N  
ATOM   1033  H   TYR A  73      -7.599   1.329 -15.120  1.00 52.26           H  
ATOM   1034  CA  TYR A  73      -7.364  -0.512 -16.190  1.00 52.26           C  
ATOM   1035  HA  TYR A  73      -8.281  -0.989 -16.537  1.00 52.26           H  
ATOM   1036  C   TYR A  73      -6.425  -1.650 -15.822  1.00 52.26           C  
ATOM   1037  CB  TYR A  73      -6.817   0.311 -17.359  1.00 52.26           C  
ATOM   1038  HB2 TYR A  73      -6.240  -0.341 -18.015  1.00 52.26           H  
ATOM   1039  HB3 TYR A  73      -6.141   1.084 -16.993  1.00 52.26           H  
ATOM   1040  O   TYR A  73      -6.637  -2.746 -16.308  1.00 52.26           O  
ATOM   1041  CG  TYR A  73      -7.927   0.922 -18.188  1.00 52.26           C  
ATOM   1042  CD1 TYR A  73      -8.635   0.130 -19.113  1.00 52.26           C  
ATOM   1043  HD1 TYR A  73      -8.329  -0.892 -19.282  1.00 52.26           H  
ATOM   1044  CD2 TYR A  73      -8.267   2.272 -18.022  1.00 52.26           C  
ATOM   1045  HD2 TYR A  73      -7.674   2.881 -17.355  1.00 52.26           H  
ATOM   1046  CE1 TYR A  73      -9.699   0.685 -19.850  1.00 52.26           C  
ATOM   1047  HE1 TYR A  73     -10.222   0.091 -20.585  1.00 52.26           H  
ATOM   1048  CE2 TYR A  73      -9.341   2.827 -18.739  1.00 52.26           C  
ATOM   1049  HE2 TYR A  73      -9.613   3.862 -18.592  1.00 52.26           H  
ATOM   1050  OH  TYR A  73     -11.084   2.578 -20.361  1.00 52.26           O  
ATOM   1051  HH  TYR A  73     -11.159   3.521 -20.198  1.00 52.26           H  
ATOM   1052  CZ  TYR A  73     -10.057   2.035 -19.658  1.00 52.26           C  
ATOM   1053  N   TYR A  74      -5.482  -1.461 -14.898  1.00 55.54           N  
ATOM   1054  H   TYR A  74      -5.375  -0.546 -14.483  1.00 55.54           H  
ATOM   1055  CA  TYR A  74      -4.549  -2.532 -14.555  1.00 55.54           C  
ATOM   1056  HA  TYR A  74      -3.999  -2.798 -15.458  1.00 55.54           H  
ATOM   1057  C   TYR A  74      -5.244  -3.820 -14.082  1.00 55.54           C  
ATOM   1058  CB  TYR A  74      -3.545  -2.031 -13.516  1.00 55.54           C  
ATOM   1059  HB2 TYR A  74      -2.939  -1.240 -13.958  1.00 55.54           H  
ATOM   1060  HB3 TYR A  74      -4.087  -1.603 -12.672  1.00 55.54           H  
ATOM   1061  O   TYR A  74      -4.960  -4.886 -14.616  1.00 55.54           O  
ATOM   1062  CG  TYR A  74      -2.634  -3.133 -13.018  1.00 55.54           C  
ATOM   1063  CD1 TYR A  74      -2.826  -3.658 -11.726  1.00 55.54           C  
ATOM   1064  HD1 TYR A  74      -3.591  -3.252 -11.080  1.00 55.54           H  
ATOM   1065  CD2 TYR A  74      -1.654  -3.685 -13.870  1.00 55.54           C  
ATOM   1066  HD2 TYR A  74      -1.552  -3.325 -14.883  1.00 55.54           H  
ATOM   1067  CE1 TYR A  74      -2.028  -4.722 -11.276  1.00 55.54           C  
ATOM   1068  HE1 TYR A  74      -2.167  -5.140 -10.290  1.00 55.54           H  
ATOM   1069  CE2 TYR A  74      -0.854  -4.754 -13.418  1.00 55.54           C  
ATOM   1070  HE2 TYR A  74      -0.112  -5.214 -14.054  1.00 55.54           H  
ATOM   1071  OH  TYR A  74      -0.276  -6.273 -11.641  1.00 55.54           O  
ATOM   1072  HH  TYR A  74       0.209  -6.724 -12.336  1.00 55.54           H  
ATOM   1073  CZ  TYR A  74      -1.043  -5.268 -12.117  1.00 55.54           C  
ATOM   1074  N   LEU A  75      -6.173  -3.748 -13.123  1.00 54.74           N  
ATOM   1075  H   LEU A  75      -6.454  -2.843 -12.772  1.00 54.74           H  
ATOM   1076  CA  LEU A  75      -6.890  -4.945 -12.669  1.00 54.74           C  
ATOM   1077  HA  LEU A  75      -6.203  -5.791 -12.647  1.00 54.74           H  
ATOM   1078  C   LEU A  75      -8.002  -5.344 -13.641  1.00 54.74           C  
ATOM   1079  CB  LEU A  75      -7.439  -4.725 -11.258  1.00 54.74           C  
ATOM   1080  HB2 LEU A  75      -8.106  -5.552 -11.015  1.00 54.74           H  
ATOM   1081  HB3 LEU A  75      -8.037  -3.813 -11.255  1.00 54.74           H  
ATOM   1082  O   LEU A  75      -8.189  -6.533 -13.906  1.00 54.74           O  
ATOM   1083  CG  LEU A  75      -6.363  -4.642 -10.165  1.00 54.74           C  
ATOM   1084  HG  LEU A  75      -5.744  -3.761 -10.328  1.00 54.74           H  
ATOM   1085  CD1 LEU A  75      -7.082  -4.495  -8.838  1.00 54.74           C  
ATOM   1086 HD11 LEU A  75      -7.577  -5.428  -8.571  1.00 54.74           H  
ATOM   1087 HD12 LEU A  75      -6.374  -4.211  -8.059  1.00 54.74           H  
ATOM   1088 HD13 LEU A  75      -7.840  -3.723  -8.970  1.00 54.74           H  
ATOM   1089  CD2 LEU A  75      -5.472  -5.882 -10.055  1.00 54.74           C  
ATOM   1090 HD21 LEU A  75      -4.840  -5.966 -10.938  1.00 54.74           H  
ATOM   1091 HD22 LEU A  75      -6.086  -6.778  -9.966  1.00 54.74           H  
ATOM   1092 HD23 LEU A  75      -4.826  -5.798  -9.181  1.00 54.74           H  
ATOM   1093  N   LYS A  76      -8.682  -4.362 -14.244  1.00 60.89           N  
ATOM   1094  H   LYS A  76      -8.485  -3.409 -13.974  1.00 60.89           H  
ATOM   1095  CA  LYS A  76      -9.763  -4.611 -15.201  1.00 60.89           C  
ATOM   1096  HA  LYS A  76     -10.477  -5.281 -14.723  1.00 60.89           H  
ATOM   1097  C   LYS A  76      -9.282  -5.318 -16.474  1.00 60.89           C  
ATOM   1098  CB  LYS A  76     -10.463  -3.282 -15.495  1.00 60.89           C  
ATOM   1099  HB2 LYS A  76     -10.721  -2.805 -14.549  1.00 60.89           H  
ATOM   1100  HB3 LYS A  76      -9.791  -2.627 -16.049  1.00 60.89           H  
ATOM   1101  O   LYS A  76      -9.924  -6.265 -16.915  1.00 60.89           O  
ATOM   1102  CG  LYS A  76     -11.747  -3.505 -16.297  1.00 60.89           C  
ATOM   1103  HG2 LYS A  76     -11.507  -3.938 -17.267  1.00 60.89           H  
ATOM   1104  HG3 LYS A  76     -12.396  -4.190 -15.750  1.00 60.89           H  
ATOM   1105  CD  LYS A  76     -12.478  -2.180 -16.509  1.00 60.89           C  
ATOM   1106  HD2 LYS A  76     -11.841  -1.498 -17.073  1.00 60.89           H  
ATOM   1107  HD3 LYS A  76     -12.712  -1.746 -15.537  1.00 60.89           H  
ATOM   1108  CE  LYS A  76     -13.769  -2.461 -17.277  1.00 60.89           C  
ATOM   1109  HE2 LYS A  76     -14.338  -3.205 -16.721  1.00 60.89           H  
ATOM   1110  HE3 LYS A  76     -13.514  -2.889 -18.247  1.00 60.89           H  
ATOM   1111  NZ  LYS A  76     -14.571  -1.228 -17.439  1.00 60.89           N  
ATOM   1112  HZ1 LYS A  76     -15.423  -1.433 -17.941  1.00 60.89           H  
ATOM   1113  HZ2 LYS A  76     -14.042  -0.525 -17.935  1.00 60.89           H  
ATOM   1114  HZ3 LYS A  76     -14.821  -0.877 -16.526  1.00 60.89           H  
ATOM   1115  N   GLU A  77      -8.140  -4.923 -17.038  1.00 60.13           N  
ATOM   1116  H   GLU A  77      -7.649  -4.145 -16.620  1.00 60.13           H  
ATOM   1117  CA  GLU A  77      -7.472  -5.598 -18.169  1.00 60.13           C  
ATOM   1118  HA  GLU A  77      -8.145  -5.644 -19.025  1.00 60.13           H  
ATOM   1119  C   GLU A  77      -7.075  -7.039 -17.829  1.00 60.13           C  
ATOM   1120  CB  GLU A  77      -6.195  -4.841 -18.578  1.00 60.13           C  
ATOM   1121  HB2 GLU A  77      -5.606  -5.483 -19.233  1.00 60.13           H  
ATOM   1122  HB3 GLU A  77      -5.598  -4.643 -17.687  1.00 60.13           H  
ATOM   1123  O   GLU A  77      -6.928  -7.875 -18.717  1.00 60.13           O  
ATOM   1124  CG  GLU A  77      -6.478  -3.540 -19.343  1.00 60.13           C  
ATOM   1125  HG2 GLU A  77      -6.991  -3.799 -20.270  1.00 60.13           H  
ATOM   1126  HG3 GLU A  77      -7.159  -2.912 -18.768  1.00 60.13           H  
ATOM   1127  CD  GLU A  77      -5.205  -2.742 -19.681  1.00 60.13           C  
ATOM   1128  OE1 GLU A  77      -5.366  -1.722 -20.388  1.00 60.13           O  
ATOM   1129  OE2 GLU A  77      -4.098  -3.135 -19.240  1.00 60.13           O  
ATOM   1130  N   ARG A  78      -6.933  -7.349 -16.537  1.00 57.44           N  
ATOM   1131  H   ARG A  78      -7.065  -6.608 -15.864  1.00 57.44           H  
ATOM   1132  CA  ARG A  78      -6.605  -8.681 -16.020  1.00 57.44           C  
ATOM   1133  HA  ARG A  78      -6.178  -9.275 -16.828  1.00 57.44           H  
ATOM   1134  C   ARG A  78      -7.841  -9.472 -15.583  1.00 57.44           C  
ATOM   1135  CB  ARG A  78      -5.554  -8.538 -14.905  1.00 57.44           C  
ATOM   1136  HB2 ARG A  78      -5.978  -7.955 -14.087  1.00 57.44           H  
ATOM   1137  HB3 ARG A  78      -5.302  -9.523 -14.511  1.00 57.44           H  
ATOM   1138  O   ARG A  78      -7.700 -10.530 -14.977  1.00 57.44           O  
ATOM   1139  CG  ARG A  78      -4.261  -7.851 -15.372  1.00 57.44           C  
ATOM   1140  HG2 ARG A  78      -3.631  -7.671 -14.501  1.00 57.44           H  
ATOM   1141  HG3 ARG A  78      -4.488  -6.892 -15.838  1.00 57.44           H  
ATOM   1142  CD  ARG A  78      -3.479  -8.681 -16.388  1.00 57.44           C  
ATOM   1143  HD2 ARG A  78      -3.280  -9.658 -15.947  1.00 57.44           H  
ATOM   1144  HD3 ARG A  78      -4.080  -8.813 -17.288  1.00 57.44           H  
ATOM   1145  NE  ARG A  78      -2.231  -7.988 -16.744  1.00 57.44           N  
ATOM   1146  HE  ARG A  78      -2.305  -6.988 -16.862  1.00 57.44           H  
ATOM   1147  NH1 ARG A  78      -0.808  -9.790 -16.653  1.00 57.44           N  
ATOM   1148 HH11 ARG A  78      -1.595 -10.356 -16.369  1.00 57.44           H  
ATOM   1149 HH12 ARG A  78       0.136 -10.137 -16.563  1.00 57.44           H  
ATOM   1150  NH2 ARG A  78       0.012  -7.747 -17.002  1.00 57.44           N  
ATOM   1151 HH21 ARG A  78      -0.132  -6.747 -17.001  1.00 57.44           H  
ATOM   1152 HH22 ARG A  78       0.937  -8.118 -16.842  1.00 57.44           H  
ATOM   1153  CZ  ARG A  78      -1.021  -8.512 -16.797  1.00 57.44           C  
ATOM   1154  N   GLY A  79      -9.040  -8.979 -15.903  1.00 60.51           N  
ATOM   1155  H   GLY A  79      -9.070  -8.095 -16.390  1.00 60.51           H  
ATOM   1156  CA  GLY A  79     -10.315  -9.635 -15.603  1.00 60.51           C  
ATOM   1157  HA2 GLY A  79     -11.086  -9.201 -16.240  1.00 60.51           H  
ATOM   1158  HA3 GLY A  79     -10.237 -10.698 -15.829  1.00 60.51           H  
ATOM   1159  C   GLY A  79     -10.776  -9.492 -14.152  1.00 60.51           C  
ATOM   1160  O   GLY A  79     -11.720 -10.165 -13.748  1.00 60.51           O  
ATOM   1161  N   ILE A  80     -10.123  -8.634 -13.366  1.00 59.47           N  
ATOM   1162  H   ILE A  80      -9.383  -8.075 -13.767  1.00 59.47           H  
ATOM   1163  CA  ILE A  80     -10.452  -8.389 -11.965  1.00 59.47           C  
ATOM   1164  HA  ILE A  80     -11.127  -9.164 -11.603  1.00 59.47           H  
ATOM   1165  C   ILE A  80     -11.178  -7.049 -11.877  1.00 59.47           C  
ATOM   1166  CB  ILE A  80      -9.178  -8.449 -11.103  1.00 59.47           C  
ATOM   1167  HB  ILE A  80      -8.472  -7.714 -11.489  1.00 59.47           H  
ATOM   1168  O   ILE A  80     -10.561  -5.985 -11.868  1.00 59.47           O  
ATOM   1169  CG1 ILE A  80      -8.496  -9.828 -11.169  1.00 59.47           C  
ATOM   1170 HG12 ILE A  80      -9.014 -10.531 -10.517  1.00 59.47           H  
ATOM   1171 HG13 ILE A  80      -8.526 -10.227 -12.183  1.00 59.47           H  
ATOM   1172  CG2 ILE A  80      -9.505  -8.103  -9.643  1.00 59.47           C  
ATOM   1173 HG21 ILE A  80      -8.881  -8.675  -8.957  1.00 59.47           H  
ATOM   1174 HG22 ILE A  80      -9.295  -7.043  -9.498  1.00 59.47           H  
ATOM   1175 HG23 ILE A  80     -10.548  -8.317  -9.411  1.00 59.47           H  
ATOM   1176  CD1 ILE A  80      -7.022  -9.734 -10.772  1.00 59.47           C  
ATOM   1177 HD11 ILE A  80      -6.897  -9.263  -9.797  1.00 59.47           H  
ATOM   1178 HD12 ILE A  80      -6.481  -9.146 -11.514  1.00 59.47           H  
ATOM   1179 HD13 ILE A  80      -6.613 -10.744 -10.760  1.00 59.47           H  
ATOM   1180  N   ASP A  81     -12.506  -7.107 -11.837  1.00 65.42           N  
ATOM   1181  H   ASP A  81     -12.963  -8.007 -11.878  1.00 65.42           H  
ATOM   1182  CA  ASP A  81     -13.341  -5.920 -11.670  1.00 65.42           C  
ATOM   1183  HA  ASP A  81     -12.802  -5.059 -12.067  1.00 65.42           H  
ATOM   1184  C   ASP A  81     -13.583  -5.672 -10.179  1.00 65.42           C  
ATOM   1185  CB  ASP A  81     -14.633  -6.052 -12.491  1.00 65.42           C  
ATOM   1186  HB2 ASP A  81     -14.376  -6.425 -13.482  1.00 65.42           H  
ATOM   1187  HB3 ASP A  81     -15.298  -6.778 -12.023  1.00 65.42           H  
ATOM   1188  O   ASP A  81     -14.449  -6.288  -9.557  1.00 65.42           O  
ATOM   1189  CG  ASP A  81     -15.365  -4.714 -12.676  1.00 65.42           C  
ATOM   1190  OD1 ASP A  81     -14.739  -3.648 -12.464  1.00 65.42           O  
ATOM   1191  OD2 ASP A  81     -16.524  -4.750 -13.143  1.00 65.42           O  
ATOM   1192  N   LEU A  82     -12.757  -4.808  -9.589  1.00 63.79           N  
ATOM   1193  H   LEU A  82     -12.067  -4.347 -10.164  1.00 63.79           H  
ATOM   1194  CA  LEU A  82     -12.953  -4.328  -8.223  1.00 63.79           C  
ATOM   1195  HA  LEU A  82     -13.688  -4.967  -7.733  1.00 63.79           H  
ATOM   1196  C   LEU A  82     -13.519  -2.909  -8.261  1.00 63.79           C  
ATOM   1197  CB  LEU A  82     -11.650  -4.395  -7.413  1.00 63.79           C  
ATOM   1198  HB2 LEU A  82     -11.855  -4.008  -6.414  1.00 63.79           H  
ATOM   1199  HB3 LEU A  82     -10.909  -3.749  -7.884  1.00 63.79           H  
ATOM   1200  O   LEU A  82     -13.018  -2.080  -9.034  1.00 63.79           O  
ATOM   1201  CG  LEU A  82     -11.062  -5.807  -7.286  1.00 63.79           C  
ATOM   1202  HG  LEU A  82     -10.717  -6.120  -8.271  1.00 63.79           H  
ATOM   1203  CD1 LEU A  82      -9.868  -5.794  -6.331  1.00 63.79           C  
ATOM   1204 HD11 LEU A  82      -9.472  -6.804  -6.224  1.00 63.79           H  
ATOM   1205 HD12 LEU A  82     -10.181  -5.424  -5.355  1.00 63.79           H  
ATOM   1206 HD13 LEU A  82      -9.083  -5.151  -6.730  1.00 63.79           H  
ATOM   1207  CD2 LEU A  82     -12.083  -6.826  -6.789  1.00 63.79           C  
ATOM   1208 HD21 LEU A  82     -12.695  -6.367  -6.013  1.00 63.79           H  
ATOM   1209 HD22 LEU A  82     -12.736  -7.109  -7.614  1.00 63.79           H  
ATOM   1210 HD23 LEU A  82     -11.589  -7.728  -6.429  1.00 63.79           H  
ATOM   1211  N   PRO A  83     -14.527  -2.589  -7.430  1.00 64.56           N  
ATOM   1212  CA  PRO A  83     -15.069  -1.246  -7.403  1.00 64.56           C  
ATOM   1213  HA  PRO A  83     -15.336  -0.938  -8.414  1.00 64.56           H  
ATOM   1214  C   PRO A  83     -14.012  -0.289  -6.845  1.00 64.56           C  
ATOM   1215  CB  PRO A  83     -16.341  -1.323  -6.557  1.00 64.56           C  
ATOM   1216  HB2 PRO A  83     -17.183  -1.599  -7.191  1.00 64.56           H  
ATOM   1217  HB3 PRO A  83     -16.545  -0.389  -6.033  1.00 64.56           H  
ATOM   1218  O   PRO A  83     -13.436  -0.501  -5.775  1.00 64.56           O  
ATOM   1219  CG  PRO A  83     -16.038  -2.461  -5.591  1.00 64.56           C  
ATOM   1220  HG2 PRO A  83     -15.474  -2.039  -4.760  1.00 64.56           H  
ATOM   1221  HG3 PRO A  83     -16.945  -2.949  -5.232  1.00 64.56           H  
ATOM   1222  CD  PRO A  83     -15.160  -3.414  -6.409  1.00 64.56           C  
ATOM   1223  HD2 PRO A  83     -14.419  -3.886  -5.764  1.00 64.56           H  
ATOM   1224  HD3 PRO A  83     -15.781  -4.171  -6.888  1.00 64.56           H  
ATOM   1225  N   ILE A  84     -13.770   0.792  -7.584  1.00 64.14           N  
ATOM   1226  H   ILE A  84     -14.255   0.894  -8.464  1.00 64.14           H  
ATOM   1227  CA  ILE A  84     -12.988   1.916  -7.081  1.00 64.14           C  
ATOM   1228  HA  ILE A  84     -12.097   1.541  -6.577  1.00 64.14           H  
ATOM   1229  C   ILE A  84     -13.842   2.641  -6.049  1.00 64.14           C  
ATOM   1230  CB  ILE A  84     -12.541   2.850  -8.221  1.00 64.14           C  
ATOM   1231  HB  ILE A  84     -13.413   3.132  -8.811  1.00 64.14           H  
ATOM   1232  O   ILE A  84     -14.873   3.220  -6.387  1.00 64.14           O  
ATOM   1233  CG1 ILE A  84     -11.520   2.137  -9.129  1.00 64.14           C  
ATOM   1234 HG12 ILE A  84     -10.597   1.984  -8.569  1.00 64.14           H  
ATOM   1235 HG13 ILE A  84     -11.899   1.156  -9.415  1.00 64.14           H  
ATOM   1236  CG2 ILE A  84     -11.902   4.123  -7.636  1.00 64.14           C  
ATOM   1237 HG21 ILE A  84     -11.679   4.832  -8.433  1.00 64.14           H  
ATOM   1238 HG22 ILE A  84     -10.994   3.868  -7.089  1.00 64.14           H  
ATOM   1239 HG23 ILE A  84     -12.591   4.642  -6.970  1.00 64.14           H  
ATOM   1240  CD1 ILE A  84     -11.191   2.913 -10.409  1.00 64.14           C  
ATOM   1241 HD11 ILE A  84     -10.267   2.511 -10.824  1.00 64.14           H  
ATOM   1242 HD12 ILE A  84     -11.008   3.971 -10.219  1.00 64.14           H  
ATOM   1243 HD13 ILE A  84     -12.016   2.824 -11.116  1.00 64.14           H  
ATOM   1244  N   VAL A  85     -13.386   2.639  -4.800  1.00 63.71           N  
ATOM   1245  H   VAL A  85     -12.548   2.112  -4.600  1.00 63.71           H  
ATOM   1246  CA  VAL A  85     -13.998   3.432  -3.723  1.00 63.71           C  
ATOM   1247  HA  VAL A  85     -15.063   3.552  -3.919  1.00 63.71           H  
ATOM   1248  C   VAL A  85     -13.411   4.828  -3.680  1.00 63.71           C  
ATOM   1249  CB  VAL A  85     -13.836   2.718  -2.375  1.00 63.71           C  
ATOM   1250  HB  VAL A  85     -12.787   2.478  -2.199  1.00 63.71           H  
ATOM   1251  O   VAL A  85     -14.107   5.793  -3.371  1.00 63.71           O  
ATOM   1252  CG1 VAL A  85     -14.358   3.535  -1.187  1.00 63.71           C  
ATOM   1253 HG11 VAL A  85     -15.397   3.818  -1.355  1.00 63.71           H  
ATOM   1254 HG12 VAL A  85     -13.755   4.432  -1.049  1.00 63.71           H  
ATOM   1255 HG13 VAL A  85     -14.289   2.945  -0.273  1.00 63.71           H  
ATOM   1256  CG2 VAL A  85     -14.651   1.433  -2.449  1.00 63.71           C  
ATOM   1257 HG21 VAL A  85     -14.835   1.070  -1.438  1.00 63.71           H  
ATOM   1258 HG22 VAL A  85     -15.623   1.618  -2.905  1.00 63.71           H  
ATOM   1259 HG23 VAL A  85     -14.118   0.685  -3.037  1.00 63.71           H  
ATOM   1260  N   GLN A  86     -12.134   4.948  -4.031  1.00 59.85           N  
ATOM   1261  H   GLN A  86     -11.619   4.119  -4.289  1.00 59.85           H  
ATOM   1262  CA  GLN A  86     -11.453   6.226  -4.069  1.00 59.85           C  
ATOM   1263  HA  GLN A  86     -12.186   7.012  -4.249  1.00 59.85           H  
ATOM   1264  C   GLN A  86     -10.441   6.241  -5.204  1.00 59.85           C  
ATOM   1265  CB  GLN A  86     -10.796   6.476  -2.708  1.00 59.85           C  
ATOM   1266  HB2 GLN A  86      -9.915   5.842  -2.606  1.00 59.85           H  
ATOM   1267  HB3 GLN A  86     -11.506   6.224  -1.920  1.00 59.85           H  
ATOM   1268  O   GLN A  86      -9.677   5.295  -5.377  1.00 59.85           O  
ATOM   1269  CG  GLN A  86     -10.360   7.929  -2.518  1.00 59.85           C  
ATOM   1270  HG2 GLN A  86      -9.602   8.187  -3.257  1.00 59.85           H  
ATOM   1271  HG3 GLN A  86     -11.220   8.586  -2.654  1.00 59.85           H  
ATOM   1272  CD  GLN A  86      -9.784   8.172  -1.126  1.00 59.85           C  
ATOM   1273  NE2 GLN A  86      -9.361   9.380  -0.833  1.00 59.85           N  
ATOM   1274 HE21 GLN A  86      -9.374  10.123  -1.517  1.00 59.85           H  
ATOM   1275 HE22 GLN A  86      -8.967   9.492   0.090  1.00 59.85           H  
ATOM   1276  OE1 GLN A  86      -9.689   7.299  -0.282  1.00 59.85           O  
ATOM   1277  N   GLN A  87     -10.432   7.336  -5.952  1.00 62.22           N  
ATOM   1278  H   GLN A  87     -11.092   8.071  -5.741  1.00 62.22           H  
ATOM   1279  CA  GLN A  87      -9.464   7.620  -6.998  1.00 62.22           C  
ATOM   1280  HA  GLN A  87      -8.639   6.908  -6.951  1.00 62.22           H  
ATOM   1281  C   GLN A  87      -8.923   9.019  -6.773  1.00 62.22           C  
ATOM   1282  CB  GLN A  87     -10.131   7.491  -8.371  1.00 62.22           C  
ATOM   1283  HB2 GLN A  87     -10.253   6.428  -8.581  1.00 62.22           H  
ATOM   1284  HB3 GLN A  87     -11.119   7.950  -8.335  1.00 62.22           H  
ATOM   1285  O   GLN A  87      -9.687   9.964  -6.572  1.00 62.22           O  
ATOM   1286  CG  GLN A  87      -9.349   8.134  -9.531  1.00 62.22           C  
ATOM   1287  HG2 GLN A  87      -9.384   9.219  -9.431  1.00 62.22           H  
ATOM   1288  HG3 GLN A  87      -8.302   7.835  -9.492  1.00 62.22           H  
ATOM   1289  CD  GLN A  87      -9.959   7.785 -10.891  1.00 62.22           C  
ATOM   1290  NE2 GLN A  87      -9.244   7.903 -11.981  1.00 62.22           N  
ATOM   1291 HE21 GLN A  87      -8.240   7.891 -11.870  1.00 62.22           H  
ATOM   1292 HE22 GLN A  87      -9.669   7.499 -12.804  1.00 62.22           H  
ATOM   1293  OE1 GLN A  87     -11.087   7.347 -11.018  1.00 62.22           O  
ATOM   1294  N   GLN A  88      -7.610   9.155  -6.867  1.00 59.40           N  
ATOM   1295  H   GLN A  88      -7.043   8.330  -6.999  1.00 59.40           H  
ATOM   1296  CA  GLN A  88      -6.951  10.444  -6.859  1.00 59.40           C  
ATOM   1297  HA  GLN A  88      -7.693  11.229  -7.004  1.00 59.40           H  
ATOM   1298  C   GLN A  88      -5.957  10.521  -8.005  1.00 59.40           C  
ATOM   1299  CB  GLN A  88      -6.292  10.664  -5.499  1.00 59.40           C  
ATOM   1300  HB2 GLN A  88      -7.050  10.573  -4.721  1.00 59.40           H  
ATOM   1301  HB3 GLN A  88      -5.514   9.920  -5.331  1.00 59.40           H  
ATOM   1302  O   GLN A  88      -5.207   9.580  -8.237  1.00 59.40           O  
ATOM   1303  CG  GLN A  88      -5.687  12.067  -5.455  1.00 59.40           C  
ATOM   1304  HG2 GLN A  88      -6.432  12.799  -5.768  1.00 59.40           H  
ATOM   1305  HG3 GLN A  88      -4.838  12.123  -6.136  1.00 59.40           H  
ATOM   1306  CD  GLN A  88      -5.198  12.461  -4.079  1.00 59.40           C  
ATOM   1307  NE2 GLN A  88      -4.646  13.641  -3.985  1.00 59.40           N  
ATOM   1308 HE21 GLN A  88      -4.510  14.221  -4.801  1.00 59.40           H  
ATOM   1309 HE22 GLN A  88      -4.291  13.891  -3.072  1.00 59.40           H  
ATOM   1310  OE1 GLN A  88      -5.306  11.752  -3.094  1.00 59.40           O  
ATOM   1311  N   LYS A  89      -5.946  11.657  -8.700  1.00 57.68           N  
ATOM   1312  H   LYS A  89      -6.557  12.405  -8.407  1.00 57.68           H  
ATOM   1313  CA  LYS A  89      -4.992  11.952  -9.767  1.00 57.68           C  
ATOM   1314  HA  LYS A  89      -4.454  11.047 -10.048  1.00 57.68           H  
ATOM   1315  C   LYS A  89      -3.961  12.955  -9.274  1.00 57.68           C  
ATOM   1316  CB  LYS A  89      -5.726  12.455 -11.012  1.00 57.68           C  
ATOM   1317  HB2 LYS A  89      -4.983  12.728 -11.762  1.00 57.68           H  
ATOM   1318  HB3 LYS A  89      -6.312  13.340 -10.765  1.00 57.68           H  
ATOM   1319  O   LYS A  89      -4.309  13.927  -8.605  1.00 57.68           O  
ATOM   1320  CG  LYS A  89      -6.640  11.367 -11.593  1.00 57.68           C  
ATOM   1321  HG2 LYS A  89      -6.032  10.494 -11.831  1.00 57.68           H  
ATOM   1322  HG3 LYS A  89      -7.406  11.080 -10.873  1.00 57.68           H  
ATOM   1323  CD  LYS A  89      -7.313  11.884 -12.863  1.00 57.68           C  
ATOM   1324  HD2 LYS A  89      -6.549  12.348 -13.486  1.00 57.68           H  
ATOM   1325  HD3 LYS A  89      -8.066  12.633 -12.615  1.00 57.68           H  
ATOM   1326  CE  LYS A  89      -7.952  10.716 -13.613  1.00 57.68           C  
ATOM   1327  HE2 LYS A  89      -7.465   9.798 -13.283  1.00 57.68           H  
ATOM   1328  HE3 LYS A  89      -9.015  10.651 -13.380  1.00 57.68           H  
ATOM   1329  NZ  LYS A  89      -7.701  10.862 -15.060  1.00 57.68           N  
ATOM   1330  HZ1 LYS A  89      -8.008  11.749 -15.433  1.00 57.68           H  
ATOM   1331  HZ2 LYS A  89      -8.040  10.076 -15.595  1.00 57.68           H  
ATOM   1332  HZ3 LYS A  89      -6.700  10.855 -15.194  1.00 57.68           H  
ATOM   1333  N   PHE A  90      -2.708  12.717  -9.620  1.00 51.12           N  
ATOM   1334  H   PHE A  90      -2.526  11.907 -10.195  1.00 51.12           H  
ATOM   1335  CA  PHE A  90      -1.601  13.632  -9.407  1.00 51.12           C  
ATOM   1336  HA  PHE A  90      -1.824  14.284  -8.562  1.00 51.12           H  
ATOM   1337  C   PHE A  90      -1.432  14.488 -10.655  1.00 51.12           C  
ATOM   1338  CB  PHE A  90      -0.327  12.845  -9.086  1.00 51.12           C  
ATOM   1339  HB2 PHE A  90       0.446  13.567  -8.823  1.00 51.12           H  
ATOM   1340  HB3 PHE A  90      -0.000  12.319  -9.983  1.00 51.12           H  
ATOM   1341  O   PHE A  90      -1.417  13.958 -11.766  1.00 51.12           O  
ATOM   1342  CG  PHE A  90      -0.477  11.848  -7.950  1.00 51.12           C  
ATOM   1343  CD1 PHE A  90      -0.864  12.282  -6.668  1.00 51.12           C  
ATOM   1344  HD1 PHE A  90      -1.016  13.333  -6.472  1.00 51.12           H  
ATOM   1345  CD2 PHE A  90      -0.240  10.480  -8.173  1.00 51.12           C  
ATOM   1346  HD2 PHE A  90       0.143  10.150  -9.127  1.00 51.12           H  
ATOM   1347  CE1 PHE A  90      -1.042  11.348  -5.632  1.00 51.12           C  
ATOM   1348  HE1 PHE A  90      -1.319  11.683  -4.644  1.00 51.12           H  
ATOM   1349  CE2 PHE A  90      -0.445   9.541  -7.148  1.00 51.12           C  
ATOM   1350  HE2 PHE A  90      -0.244   8.494  -7.324  1.00 51.12           H  
ATOM   1351  CZ  PHE A  90      -0.847   9.977  -5.875  1.00 51.12           C  
ATOM   1352  HZ  PHE A  90      -0.966   9.266  -5.071  1.00 51.12           H  
ATOM   1353  N   LEU A  91      -1.311  15.802 -10.478  1.00 47.43           N  
ATOM   1354  H   LEU A  91      -1.244  16.170  -9.540  1.00 47.43           H  
ATOM   1355  CA  LEU A  91      -1.127  16.749 -11.573  1.00 47.43           C  
ATOM   1356  HA  LEU A  91      -1.130  16.206 -12.518  1.00 47.43           H  
ATOM   1357  C   LEU A  91       0.232  17.438 -11.440  1.00 47.43           C  
ATOM   1358  CB  LEU A  91      -2.279  17.771 -11.617  1.00 47.43           C  
ATOM   1359  HB2 LEU A  91      -2.233  18.373 -10.709  1.00 47.43           H  
ATOM   1360  HB3 LEU A  91      -2.105  18.437 -12.461  1.00 47.43           H  
ATOM   1361  O   LEU A  91       0.654  17.772 -10.335  1.00 47.43           O  
ATOM   1362  CG  LEU A  91      -3.699  17.183 -11.740  1.00 47.43           C  
ATOM   1363  HG  LEU A  91      -3.909  16.555 -10.874  1.00 47.43           H  
ATOM   1364  CD1 LEU A  91      -4.722  18.319 -11.754  1.00 47.43           C  
ATOM   1365 HD11 LEU A  91      -5.731  17.907 -11.780  1.00 47.43           H  
ATOM   1366 HD12 LEU A  91      -4.564  18.946 -12.632  1.00 47.43           H  
ATOM   1367 HD13 LEU A  91      -4.610  18.924 -10.854  1.00 47.43           H  
ATOM   1368  CD2 LEU A  91      -3.899  16.350 -13.006  1.00 47.43           C  
ATOM   1369 HD21 LEU A  91      -4.949  16.075 -13.113  1.00 47.43           H  
ATOM   1370 HD22 LEU A  91      -3.581  16.914 -13.883  1.00 47.43           H  
ATOM   1371 HD23 LEU A  91      -3.315  15.434 -12.927  1.00 47.43           H  
ATOM   1372  N   ALA A  92       0.901  17.667 -12.564  1.00 43.65           N  
ATOM   1373  H   ALA A  92       0.500  17.336 -13.430  1.00 43.65           H  
ATOM   1374  CA  ALA A  92       2.064  18.537 -12.652  1.00 43.65           C  
ATOM   1375  HA  ALA A  92       2.769  18.276 -11.863  1.00 43.65           H  
ATOM   1376  C   ALA A  92       1.667  20.006 -12.459  1.00 43.65           C  
ATOM   1377  CB  ALA A  92       2.739  18.321 -14.011  1.00 43.65           C  
ATOM   1378  HB1 ALA A  92       3.389  17.448 -13.958  1.00 43.65           H  
ATOM   1379  HB2 ALA A  92       1.990  18.167 -14.787  1.00 43.65           H  
ATOM   1380  HB3 ALA A  92       3.362  19.174 -14.281  1.00 43.65           H  
ATOM   1381  O   ALA A  92       0.492  20.372 -12.542  1.00 43.65           O  
ATOM   1382  N   ALA A  93       2.671  20.869 -12.283  1.00 39.31           N  
ATOM   1383  H   ALA A  93       3.609  20.508 -12.190  1.00 39.31           H  
ATOM   1384  CA  ALA A  93       2.484  22.319 -12.222  1.00 39.31           C  
ATOM   1385  HA  ALA A  93       1.852  22.554 -11.365  1.00 39.31           H  
ATOM   1386  C   ALA A  93       1.794  22.898 -13.476  1.00 39.31           C  
ATOM   1387  CB  ALA A  93       3.860  22.961 -12.010  1.00 39.31           C  
ATOM   1388  HB1 ALA A  93       3.747  24.042 -11.921  1.00 39.31           H  
ATOM   1389  HB2 ALA A  93       4.513  22.741 -12.854  1.00 39.31           H  
ATOM   1390  HB3 ALA A  93       4.312  22.581 -11.094  1.00 39.31           H  
ATOM   1391  O   ALA A  93       1.118  23.919 -13.391  1.00 39.31           O  
ATOM   1392  N   ASP A  94       1.926  22.237 -14.632  1.00 60.87           N  
ATOM   1393  H   ASP A  94       2.435  21.364 -14.634  1.00 60.87           H  
ATOM   1394  CA  ASP A  94       1.249  22.600 -15.883  1.00 60.87           C  
ATOM   1395  HA  ASP A  94       1.121  23.683 -15.888  1.00 60.87           H  
ATOM   1396  C   ASP A  94      -0.171  22.007 -16.015  1.00 60.87           C  
ATOM   1397  CB  ASP A  94       2.155  22.252 -17.082  1.00 60.87           C  
ATOM   1398  HB2 ASP A  94       3.147  22.668 -16.908  1.00 60.87           H  
ATOM   1399  HB3 ASP A  94       1.750  22.742 -17.968  1.00 60.87           H  
ATOM   1400  O   ASP A  94      -0.834  22.206 -17.033  1.00 60.87           O  
ATOM   1401  CG  ASP A  94       2.291  20.753 -17.384  1.00 60.87           C  
ATOM   1402  OD1 ASP A  94       1.852  19.932 -16.551  1.00 60.87           O  
ATOM   1403  OD2 ASP A  94       2.819  20.423 -18.479  1.00 60.87           O  
ATOM   1404  N   GLY A  95      -0.651  21.287 -14.996  1.00 45.45           N  
ATOM   1405  H   GLY A  95      -0.058  21.165 -14.187  1.00 45.45           H  
ATOM   1406  CA  GLY A  95      -1.965  20.648 -14.957  1.00 45.45           C  
ATOM   1407  HA2 GLY A  95      -2.698  21.309 -15.420  1.00 45.45           H  
ATOM   1408  HA3 GLY A  95      -2.244  20.502 -13.914  1.00 45.45           H  
ATOM   1409  C   GLY A  95      -2.047  19.289 -15.657  1.00 45.45           C  
ATOM   1410  O   GLY A  95      -3.136  18.716 -15.709  1.00 45.45           O  
ATOM   1411  N   LYS A  96      -0.944  18.744 -16.192  1.00 49.25           N  
ATOM   1412  H   LYS A  96      -0.071  19.249 -16.134  1.00 49.25           H  
ATOM   1413  CA  LYS A  96      -0.944  17.405 -16.808  1.00 49.25           C  
ATOM   1414  HA  LYS A  96      -1.845  17.306 -17.415  1.00 49.25           H  
ATOM   1415  C   LYS A  96      -0.986  16.298 -15.761  1.00 49.25           C  
ATOM   1416  CB  LYS A  96       0.279  17.218 -17.705  1.00 49.25           C  
ATOM   1417  HB2 LYS A  96       0.323  16.177 -18.026  1.00 49.25           H  
ATOM   1418  HB3 LYS A  96       1.184  17.436 -17.137  1.00 49.25           H  
ATOM   1419  O   LYS A  96      -0.367  16.413 -14.712  1.00 49.25           O  
ATOM   1420  CG  LYS A  96       0.209  18.110 -18.948  1.00 49.25           C  
ATOM   1421  HG2 LYS A  96       0.219  19.158 -18.650  1.00 49.25           H  
ATOM   1422  HG3 LYS A  96      -0.709  17.905 -19.499  1.00 49.25           H  
ATOM   1423  CD  LYS A  96       1.414  17.812 -19.838  1.00 49.25           C  
ATOM   1424  HD2 LYS A  96       1.342  16.798 -20.231  1.00 49.25           H  
ATOM   1425  HD3 LYS A  96       2.313  17.883 -19.225  1.00 49.25           H  
ATOM   1426  CE  LYS A  96       1.468  18.814 -20.992  1.00 49.25           C  
ATOM   1427  HE2 LYS A  96       1.232  18.310 -21.929  1.00 49.25           H  
ATOM   1428  HE3 LYS A  96       0.717  19.583 -20.810  1.00 49.25           H  
ATOM   1429  NZ  LYS A  96       2.801  19.445 -21.035  1.00 49.25           N  
ATOM   1430  HZ1 LYS A  96       2.854  20.187 -21.717  1.00 49.25           H  
ATOM   1431  HZ2 LYS A  96       3.539  18.766 -21.157  1.00 49.25           H  
ATOM   1432  HZ3 LYS A  96       2.948  19.865 -20.128  1.00 49.25           H  
ATOM   1433  N   GLU A  97      -1.675  15.202 -16.067  1.00 50.77           N  
ATOM   1434  H   GLU A  97      -2.139  15.155 -16.963  1.00 50.77           H  
ATOM   1435  CA  GLU A  97      -1.733  14.017 -15.206  1.00 50.77           C  
ATOM   1436  HA  GLU A  97      -1.977  14.343 -14.195  1.00 50.77           H  
ATOM   1437  C   GLU A  97      -0.367  13.313 -15.145  1.00 50.77           C  
ATOM   1438  CB  GLU A  97      -2.876  13.107 -15.685  1.00 50.77           C  
ATOM   1439  HB2 GLU A  97      -2.653  12.741 -16.688  1.00 50.77           H  
ATOM   1440  HB3 GLU A  97      -3.773  13.723 -15.741  1.00 50.77           H  
ATOM   1441  O   GLU A  97       0.194  12.923 -16.168  1.00 50.77           O  
ATOM   1442  CG  GLU A  97      -3.172  11.911 -14.765  1.00 50.77           C  
ATOM   1443  HG2 GLU A  97      -2.341  11.207 -14.815  1.00 50.77           H  
ATOM   1444  HG3 GLU A  97      -3.247  12.276 -13.740  1.00 50.77           H  
ATOM   1445  CD  GLU A  97      -4.487  11.191 -15.132  1.00 50.77           C  
ATOM   1446  OE1 GLU A  97      -4.928  10.295 -14.388  1.00 50.77           O  
ATOM   1447  OE2 GLU A  97      -5.219  11.598 -16.066  1.00 50.77           O  
ATOM   1448  N   MET A  98       0.164  13.187 -13.930  1.00 44.66           N  
ATOM   1449  H   MET A  98      -0.366  13.567 -13.159  1.00 44.66           H  
ATOM   1450  CA  MET A  98       1.484  12.626 -13.616  1.00 44.66           C  
ATOM   1451  HA  MET A  98       2.098  12.594 -14.516  1.00 44.66           H  
ATOM   1452  C   MET A  98       1.394  11.201 -13.077  1.00 44.66           C  
ATOM   1453  CB  MET A  98       2.162  13.525 -12.569  1.00 44.66           C  
ATOM   1454  HB2 MET A  98       3.083  13.060 -12.218  1.00 44.66           H  
ATOM   1455  HB3 MET A  98       1.498  13.654 -11.714  1.00 44.66           H  
ATOM   1456  O   MET A  98       2.343  10.429 -13.163  1.00 44.66           O  
ATOM   1457  CG  MET A  98       2.489  14.896 -13.159  1.00 44.66           C  
ATOM   1458  HG2 MET A  98       2.816  15.556 -12.356  1.00 44.66           H  
ATOM   1459  HG3 MET A  98       1.580  15.318 -13.587  1.00 44.66           H  
ATOM   1460  SD  MET A  98       3.757  14.871 -14.452  1.00 44.66           S  
ATOM   1461  CE  MET A  98       5.194  15.187 -13.397  1.00 44.66           C  
ATOM   1462  HE1 MET A  98       6.117  15.019 -13.952  1.00 44.66           H  
ATOM   1463  HE2 MET A  98       5.165  14.545 -12.516  1.00 44.66           H  
ATOM   1464  HE3 MET A  98       5.178  16.222 -13.055  1.00 44.66           H  
ATOM   1465  N   GLY A  99       0.246  10.855 -12.511  1.00 52.73           N  
ATOM   1466  H   GLY A  99      -0.507  11.528 -12.492  1.00 52.73           H  
ATOM   1467  CA  GLY A  99      -0.010   9.557 -11.927  1.00 52.73           C  
ATOM   1468  HA2 GLY A  99       0.798   9.291 -11.246  1.00 52.73           H  
ATOM   1469  HA3 GLY A  99      -0.067   8.807 -12.715  1.00 52.73           H  
ATOM   1470  C   GLY A  99      -1.324   9.576 -11.174  1.00 52.73           C  
ATOM   1471  O   GLY A  99      -2.080  10.545 -11.210  1.00 52.73           O  
ATOM   1472  N   GLU A 100      -1.592   8.491 -10.472  1.00 55.92           N  
ATOM   1473  H   GLU A 100      -0.923   7.734 -10.461  1.00 55.92           H  
ATOM   1474  CA  GLU A 100      -2.894   8.264  -9.868  1.00 55.92           C  
ATOM   1475  HA  GLU A 100      -3.215   9.193  -9.395  1.00 55.92           H  
ATOM   1476  C   GLU A 100      -2.813   7.192  -8.771  1.00 55.92           C  
ATOM   1477  CB  GLU A 100      -3.899   7.904 -10.978  1.00 55.92           C  
ATOM   1478  HB2 GLU A 100      -4.796   7.524 -10.491  1.00 55.92           H  
ATOM   1479  HB3 GLU A 100      -4.172   8.804 -11.529  1.00 55.92           H  
ATOM   1480  O   GLU A 100      -1.926   6.335  -8.787  1.00 55.92           O  
ATOM   1481  CG  GLU A 100      -3.295   6.882 -11.963  1.00 55.92           C  
ATOM   1482  HG2 GLU A 100      -2.811   6.104 -11.373  1.00 55.92           H  
ATOM   1483  HG3 GLU A 100      -2.534   7.365 -12.576  1.00 55.92           H  
ATOM   1484  CD  GLU A 100      -4.274   6.197 -12.893  1.00 55.92           C  
ATOM   1485  OE1 GLU A 100      -5.236   6.804 -13.370  1.00 55.92           O  
ATOM   1486  OE2 GLU A 100      -4.174   4.977 -13.031  1.00 55.92           O  
ATOM   1487  N   CYS A 101      -3.726   7.247  -7.807  1.00 57.17           N  
ATOM   1488  H   CYS A 101      -4.422   7.976  -7.867  1.00 57.17           H  
ATOM   1489  CA  CYS A 101      -3.851   6.301  -6.705  1.00 57.17           C  
ATOM   1490  HA  CYS A 101      -3.224   5.431  -6.897  1.00 57.17           H  
ATOM   1491  C   CYS A 101      -5.298   5.829  -6.590  1.00 57.17           C  
ATOM   1492  CB  CYS A 101      -3.367   6.972  -5.413  1.00 57.17           C  
ATOM   1493  HB2 CYS A 101      -2.327   7.272  -5.538  1.00 57.17           H  
ATOM   1494  HB3 CYS A 101      -3.968   7.860  -5.215  1.00 57.17           H  
ATOM   1495  O   CYS A 101      -6.228   6.629  -6.724  1.00 57.17           O  
ATOM   1496  SG  CYS A 101      -3.492   5.825  -4.006  1.00 57.17           S  
ATOM   1497  HG  CYS A 101      -4.823   5.708  -3.995  1.00 57.17           H  
ATOM   1498  N   TYR A 102      -5.471   4.540  -6.293  1.00 58.31           N  
ATOM   1499  H   TYR A 102      -4.652   3.964  -6.159  1.00 58.31           H  
ATOM   1500  CA  TYR A 102      -6.778   3.897  -6.183  1.00 58.31           C  
ATOM   1501  HA  TYR A 102      -7.547   4.669  -6.178  1.00 58.31           H  
ATOM   1502  C   TYR A 102      -6.888   3.104  -4.901  1.00 58.31           C  
ATOM   1503  CB  TYR A 102      -7.055   2.979  -7.376  1.00 58.31           C  
ATOM   1504  HB2 TYR A 102      -8.028   2.503  -7.259  1.00 58.31           H  
ATOM   1505  HB3 TYR A 102      -6.297   2.197  -7.423  1.00 58.31           H  
ATOM   1506  O   TYR A 102      -5.993   2.324  -4.564  1.00 58.31           O  
ATOM   1507  CG  TYR A 102      -7.025   3.778  -8.636  1.00 58.31           C  
ATOM   1508  CD1 TYR A 102      -8.198   4.377  -9.101  1.00 58.31           C  
ATOM   1509  HD1 TYR A 102      -9.151   4.117  -8.664  1.00 58.31           H  
ATOM   1510  CD2 TYR A 102      -5.790   4.047  -9.235  1.00 58.31           C  
ATOM   1511  HD2 TYR A 102      -4.895   3.545  -8.897  1.00 58.31           H  
ATOM   1512  CE1 TYR A 102      -8.118   5.292 -10.145  1.00 58.31           C  
ATOM   1513  HE1 TYR A 102      -9.037   5.619 -10.610  1.00 58.31           H  
ATOM   1514  CE2 TYR A 102      -5.702   5.063 -10.183  1.00 58.31           C  
ATOM   1515  HE2 TYR A 102      -4.726   5.287 -10.587  1.00 58.31           H  
ATOM   1516  OH  TYR A 102      -6.879   6.712 -11.542  1.00 58.31           O  
ATOM   1517  HH  TYR A 102      -6.134   6.717 -12.147  1.00 58.31           H  
ATOM   1518  CZ  TYR A 102      -6.869   5.740 -10.600  1.00 58.31           C  
ATOM   1519  N   LEU A 103      -8.023   3.284  -4.236  1.00 62.31           N  
ATOM   1520  H   LEU A 103      -8.682   3.952  -4.609  1.00 62.31           H  
ATOM   1521  CA  LEU A 103      -8.501   2.394  -3.199  1.00 62.31           C  
ATOM   1522  HA  LEU A 103      -7.667   1.792  -2.839  1.00 62.31           H  
ATOM   1523  C   LEU A 103      -9.562   1.476  -3.788  1.00 62.31           C  
ATOM   1524  CB  LEU A 103      -9.074   3.203  -2.034  1.00 62.31           C  
ATOM   1525  HB2 LEU A 103      -9.984   3.697  -2.378  1.00 62.31           H  
ATOM   1526  HB3 LEU A 103      -8.356   3.964  -1.728  1.00 62.31           H  
ATOM   1527  O   LEU A 103     -10.570   1.936  -4.335  1.00 62.31           O  
ATOM   1528  CG  LEU A 103      -9.443   2.333  -0.823  1.00 62.31           C  
ATOM   1529  HG  LEU A 103     -10.155   1.561  -1.113  1.00 62.31           H  
ATOM   1530  CD1 LEU A 103      -8.196   1.674  -0.234  1.00 62.31           C  
ATOM   1531 HD11 LEU A 103      -7.381   2.396  -0.221  1.00 62.31           H  
ATOM   1532 HD12 LEU A 103      -7.908   0.807  -0.828  1.00 62.31           H  
ATOM   1533 HD13 LEU A 103      -8.387   1.358   0.792  1.00 62.31           H  
ATOM   1534  CD2 LEU A 103     -10.100   3.214   0.234  1.00 62.31           C  
ATOM   1535 HD21 LEU A 103      -9.413   3.993   0.564  1.00 62.31           H  
ATOM   1536 HD22 LEU A 103     -10.384   2.610   1.096  1.00 62.31           H  
ATOM   1537 HD23 LEU A 103     -10.998   3.679  -0.173  1.00 62.31           H  
ATOM   1538  N   LEU A 104      -9.331   0.183  -3.622  1.00 63.56           N  
ATOM   1539  H   LEU A 104      -8.472  -0.101  -3.172  1.00 63.56           H  
ATOM   1540  CA  LEU A 104     -10.255  -0.864  -4.019  1.00 63.56           C  
ATOM   1541  HA  LEU A 104     -11.099  -0.440  -4.564  1.00 63.56           H  
ATOM   1542  C   LEU A 104     -10.791  -1.538  -2.757  1.00 63.56           C  
ATOM   1543  CB  LEU A 104      -9.521  -1.839  -4.945  1.00 63.56           C  
ATOM   1544  HB2 LEU A 104      -8.752  -2.345  -4.361  1.00 63.56           H  
ATOM   1545  HB3 LEU A 104     -10.230  -2.591  -5.293  1.00 63.56           H  
ATOM   1546  O   LEU A 104     -10.007  -1.997  -1.921  1.00 63.56           O  
ATOM   1547  CG  LEU A 104      -8.853  -1.161  -6.157  1.00 63.56           C  
ATOM   1548  HG  LEU A 104      -8.172  -0.373  -5.836  1.00 63.56           H  
ATOM   1549  CD1 LEU A 104      -8.026  -2.206  -6.870  1.00 63.56           C  
ATOM   1550 HD11 LEU A 104      -7.261  -2.599  -6.200  1.00 63.56           H  
ATOM   1551 HD12 LEU A 104      -7.546  -1.758  -7.740  1.00 63.56           H  
ATOM   1552 HD13 LEU A 104      -8.700  -3.006  -7.177  1.00 63.56           H  
ATOM   1553  CD2 LEU A 104      -9.860  -0.577  -7.146  1.00 63.56           C  
ATOM   1554 HD21 LEU A 104     -10.385   0.252  -6.671  1.00 63.56           H  
ATOM   1555 HD22 LEU A 104      -9.343  -0.203  -8.029  1.00 63.56           H  
ATOM   1556 HD23 LEU A 104     -10.584  -1.333  -7.449  1.00 63.56           H  
ATOM   1557  N   ASP A 105     -12.115  -1.585  -2.634  1.00 63.25           N  
ATOM   1558  H   ASP A 105     -12.680  -1.234  -3.394  1.00 63.25           H  
ATOM   1559  CA  ASP A 105     -12.836  -2.253  -1.543  1.00 63.25           C  
ATOM   1560  HA  ASP A 105     -12.139  -2.612  -0.787  1.00 63.25           H  
ATOM   1561  C   ASP A 105     -13.606  -3.439  -2.121  1.00 63.25           C  
ATOM   1562  CB  ASP A 105     -13.804  -1.269  -0.877  1.00 63.25           C  
ATOM   1563  HB2 ASP A 105     -14.571  -1.042  -1.617  1.00 63.25           H  
ATOM   1564  HB3 ASP A 105     -13.255  -0.366  -0.608  1.00 63.25           H  
ATOM   1565  O   ASP A 105     -14.300  -3.307  -3.125  1.00 63.25           O  
ATOM   1566  CG  ASP A 105     -14.540  -1.782   0.365  1.00 63.25           C  
ATOM   1567  OD1 ASP A 105     -14.304  -2.941   0.771  1.00 63.25           O  
ATOM   1568  OD2 ASP A 105     -15.376  -1.008   0.887  1.00 63.25           O  
ATOM   1569  N   THR A 106     -13.485  -4.612  -1.512  1.00 61.51           N  
ATOM   1570  H   THR A 106     -13.040  -4.609  -0.606  1.00 61.51           H  
ATOM   1571  CA  THR A 106     -14.341  -5.757  -1.836  1.00 61.51           C  
ATOM   1572  HA  THR A 106     -15.370  -5.401  -1.884  1.00 61.51           H  
ATOM   1573  C   THR A 106     -14.274  -6.789  -0.705  1.00 61.51           C  
ATOM   1574  CB  THR A 106     -14.009  -6.348  -3.230  1.00 61.51           C  
ATOM   1575  HB  THR A 106     -14.044  -5.564  -3.987  1.00 61.51           H  
ATOM   1576  O   THR A 106     -13.700  -6.565   0.366  1.00 61.51           O  
ATOM   1577  CG2 THR A 106     -12.657  -7.019  -3.303  1.00 61.51           C  
ATOM   1578 HG21 THR A 106     -12.615  -7.785  -2.529  1.00 61.51           H  
ATOM   1579 HG22 THR A 106     -12.524  -7.528  -4.258  1.00 61.51           H  
ATOM   1580 HG23 THR A 106     -11.885  -6.258  -3.191  1.00 61.51           H  
ATOM   1581  OG1 THR A 106     -14.961  -7.323  -3.589  1.00 61.51           O  
ATOM   1582  HG1 THR A 106     -14.726  -7.689  -4.445  1.00 61.51           H  
ATOM   1583  N   SER A 107     -14.872  -7.959  -0.916  1.00 61.33           N  
ATOM   1584  H   SER A 107     -15.227  -8.121  -1.848  1.00 61.33           H  
ATOM   1585  CA  SER A 107     -14.747  -9.084  -0.006  1.00 61.33           C  
ATOM   1586  HA  SER A 107     -15.126  -8.752   0.961  1.00 61.33           H  
ATOM   1587  C   SER A 107     -13.278  -9.502   0.180  1.00 61.33           C  
ATOM   1588  CB  SER A 107     -15.628 -10.247  -0.479  1.00 61.33           C  
ATOM   1589  HB2 SER A 107     -16.530  -9.869  -0.961  1.00 61.33           H  
ATOM   1590  HB3 SER A 107     -15.924 -10.829   0.394  1.00 61.33           H  
ATOM   1591  O   SER A 107     -12.441  -9.415  -0.719  1.00 61.33           O  
ATOM   1592  OG  SER A 107     -14.941 -11.108  -1.357  1.00 61.33           O  
ATOM   1593  HG  SER A 107     -15.183 -10.895  -2.261  1.00 61.33           H  
ATOM   1594  N   ARG A 108     -12.943 -10.018   1.368  1.00 56.01           N  
ATOM   1595  H   ARG A 108     -13.652 -10.038   2.087  1.00 56.01           H  
ATOM   1596  CA  ARG A 108     -11.590 -10.519   1.670  1.00 56.01           C  
ATOM   1597  HA  ARG A 108     -10.889  -9.690   1.576  1.00 56.01           H  
ATOM   1598  C   ARG A 108     -11.115 -11.583   0.670  1.00 56.01           C  
ATOM   1599  CB  ARG A 108     -11.578 -11.048   3.113  1.00 56.01           C  
ATOM   1600  HB2 ARG A 108     -12.344 -11.817   3.218  1.00 56.01           H  
ATOM   1601  HB3 ARG A 108     -11.821 -10.224   3.784  1.00 56.01           H  
ATOM   1602  O   ARG A 108      -9.916 -11.661   0.412  1.00 56.01           O  
ATOM   1603  CG  ARG A 108     -10.224 -11.643   3.523  1.00 56.01           C  
ATOM   1604  HG2 ARG A 108     -10.019 -12.531   2.925  1.00 56.01           H  
ATOM   1605  HG3 ARG A 108      -9.437 -10.908   3.355  1.00 56.01           H  
ATOM   1606  CD  ARG A 108     -10.233 -12.043   4.998  1.00 56.01           C  
ATOM   1607  HD2 ARG A 108     -11.078 -12.709   5.176  1.00 56.01           H  
ATOM   1608  HD3 ARG A 108     -10.355 -11.144   5.603  1.00 56.01           H  
ATOM   1609  NE  ARG A 108      -8.983 -12.729   5.367  1.00 56.01           N  
ATOM   1610  HE  ARG A 108      -8.320 -12.892   4.623  1.00 56.01           H  
ATOM   1611  NH1 ARG A 108      -9.470 -13.015   7.591  1.00 56.01           N  
ATOM   1612 HH11 ARG A 108      -9.220 -13.356   8.508  1.00 56.01           H  
ATOM   1613 HH12 ARG A 108     -10.234 -12.362   7.493  1.00 56.01           H  
ATOM   1614  NH2 ARG A 108      -7.577 -13.855   6.762  1.00 56.01           N  
ATOM   1615 HH21 ARG A 108      -6.932 -14.000   5.998  1.00 56.01           H  
ATOM   1616 HH22 ARG A 108      -7.368 -14.230   7.676  1.00 56.01           H  
ATOM   1617  CZ  ARG A 108      -8.684 -13.194   6.567  1.00 56.01           C  
ATOM   1618  N   THR A 109     -12.026 -12.408   0.153  1.00 59.21           N  
ATOM   1619  H   THR A 109     -13.001 -12.253   0.367  1.00 59.21           H  
ATOM   1620  CA  THR A 109     -11.717 -13.476  -0.808  1.00 59.21           C  
ATOM   1621  HA  THR A 109     -10.877 -14.063  -0.438  1.00 59.21           H  
ATOM   1622  C   THR A 109     -11.312 -12.887  -2.152  1.00 59.21           C  
ATOM   1623  CB  THR A 109     -12.915 -14.418  -0.990  1.00 59.21           C  
ATOM   1624  HB  THR A 109     -13.716 -13.899  -1.518  1.00 59.21           H  
ATOM   1625  O   THR A 109     -10.227 -13.194  -2.641  1.00 59.21           O  
ATOM   1626  CG2 THR A 109     -12.540 -15.687  -1.751  1.00 59.21           C  
ATOM   1627 HG21 THR A 109     -12.191 -15.430  -2.752  1.00 59.21           H  
ATOM   1628 HG22 THR A 109     -11.748 -16.224  -1.229  1.00 59.21           H  
ATOM   1629 HG23 THR A 109     -13.414 -16.329  -1.855  1.00 59.21           H  
ATOM   1630  OG1 THR A 109     -13.392 -14.826   0.277  1.00 59.21           O  
ATOM   1631  HG1 THR A 109     -14.134 -15.408   0.098  1.00 59.21           H  
ATOM   1632  N   ASP A 110     -12.111 -11.959  -2.676  1.00 61.92           N  
ATOM   1633  H   ASP A 110     -12.992 -11.746  -2.231  1.00 61.92           H  
ATOM   1634  CA  ASP A 110     -11.841 -11.319  -3.965  1.00 61.92           C  
ATOM   1635  HA  ASP A 110     -11.723 -12.090  -4.726  1.00 61.92           H  
ATOM   1636  C   ASP A 110     -10.542 -10.500  -3.911  1.00 61.92           C  
ATOM   1637  CB  ASP A 110     -13.028 -10.432  -4.363  1.00 61.92           C  
ATOM   1638  HB2 ASP A 110     -13.115  -9.641  -3.620  1.00 61.92           H  
ATOM   1639  HB3 ASP A 110     -12.833  -9.981  -5.336  1.00 61.92           H  
ATOM   1640  O   ASP A 110      -9.748 -10.545  -4.844  1.00 61.92           O  
ATOM   1641  CG  ASP A 110     -14.362 -11.176  -4.411  1.00 61.92           C  
ATOM   1642  OD1 ASP A 110     -14.382 -12.343  -4.847  1.00 61.92           O  
ATOM   1643  OD2 ASP A 110     -15.339 -10.604  -3.872  1.00 61.92           O  
ATOM   1644  N   LEU A 111     -10.250  -9.831  -2.784  1.00 61.15           N  
ATOM   1645  H   LEU A 111     -10.964  -9.774  -2.072  1.00 61.15           H  
ATOM   1646  CA  LEU A 111      -8.965  -9.140  -2.587  1.00 61.15           C  
ATOM   1647  HA  LEU A 111      -8.790  -8.470  -3.429  1.00 61.15           H  
ATOM   1648  C   LEU A 111      -7.784 -10.101  -2.521  1.00 61.15           C  
ATOM   1649  CB  LEU A 111      -8.957  -8.342  -1.279  1.00 61.15           C  
ATOM   1650  HB2 LEU A 111      -9.246  -9.009  -0.467  1.00 61.15           H  
ATOM   1651  HB3 LEU A 111      -7.946  -7.985  -1.083  1.00 61.15           H  
ATOM   1652  O   LEU A 111      -6.710  -9.793  -3.030  1.00 61.15           O  
ATOM   1653  CG  LEU A 111      -9.887  -7.137  -1.294  1.00 61.15           C  
ATOM   1654  HG  LEU A 111     -10.881  -7.488  -1.572  1.00 61.15           H  
ATOM   1655  CD1 LEU A 111     -10.012  -6.601   0.106  1.00 61.15           C  
ATOM   1656 HD11 LEU A 111      -9.036  -6.240   0.433  1.00 61.15           H  
ATOM   1657 HD12 LEU A 111     -10.390  -7.379   0.769  1.00 61.15           H  
ATOM   1658 HD13 LEU A 111     -10.743  -5.793   0.084  1.00 61.15           H  
ATOM   1659  CD2 LEU A 111      -9.438  -5.997  -2.208  1.00 61.15           C  
ATOM   1660 HD21 LEU A 111     -10.163  -5.184  -2.162  1.00 61.15           H  
ATOM   1661 HD22 LEU A 111      -9.371  -6.341  -3.240  1.00 61.15           H  
ATOM   1662 HD23 LEU A 111      -8.482  -5.599  -1.870  1.00 61.15           H  
ATOM   1663  N   LEU A 112      -7.940 -11.249  -1.860  1.00 60.18           N  
ATOM   1664  H   LEU A 112      -8.854 -11.470  -1.491  1.00 60.18           H  
ATOM   1665  CA  LEU A 112      -6.879 -12.250  -1.792  1.00 60.18           C  
ATOM   1666  HA  LEU A 112      -5.974 -11.771  -1.420  1.00 60.18           H  
ATOM   1667  C   LEU A 112      -6.547 -12.784  -3.180  1.00 60.18           C  
ATOM   1668  CB  LEU A 112      -7.304 -13.403  -0.868  1.00 60.18           C  
ATOM   1669  HB2 LEU A 112      -6.817 -14.323  -1.191  1.00 60.18           H  
ATOM   1670  HB3 LEU A 112      -8.378 -13.564  -0.969  1.00 60.18           H  
ATOM   1671  O   LEU A 112      -5.369 -12.964  -3.488  1.00 60.18           O  
ATOM   1672  CG  LEU A 112      -6.968 -13.162   0.607  1.00 60.18           C  
ATOM   1673  HG  LEU A 112      -7.288 -12.167   0.916  1.00 60.18           H  
ATOM   1674  CD1 LEU A 112      -7.662 -14.207   1.481  1.00 60.18           C  
ATOM   1675 HD11 LEU A 112      -7.361 -15.211   1.182  1.00 60.18           H  
ATOM   1676 HD12 LEU A 112      -8.740 -14.112   1.352  1.00 60.18           H  
ATOM   1677 HD13 LEU A 112      -7.415 -14.040   2.530  1.00 60.18           H  
ATOM   1678  CD2 LEU A 112      -5.462 -13.315   0.835  1.00 60.18           C  
ATOM   1679 HD21 LEU A 112      -5.228 -13.235   1.897  1.00 60.18           H  
ATOM   1680 HD22 LEU A 112      -4.939 -12.528   0.292  1.00 60.18           H  
ATOM   1681 HD23 LEU A 112      -5.125 -14.285   0.469  1.00 60.18           H  
ATOM   1682  N   ASP A 113      -7.560 -13.038  -3.996  1.00 63.80           N  
ATOM   1683  H   ASP A 113      -8.506 -12.899  -3.670  1.00 63.80           H  
ATOM   1684  CA  ASP A 113      -7.376 -13.550  -5.347  1.00 63.80           C  
ATOM   1685  HA  ASP A 113      -6.595 -14.311  -5.329  1.00 63.80           H  
ATOM   1686  C   ASP A 113      -6.860 -12.462  -6.291  1.00 63.80           C  
ATOM   1687  CB  ASP A 113      -8.664 -14.241  -5.802  1.00 63.80           C  
ATOM   1688  HB2 ASP A 113      -9.501 -13.549  -5.712  1.00 63.80           H  
ATOM   1689  HB3 ASP A 113      -8.559 -14.525  -6.849  1.00 63.80           H  
ATOM   1690  O   ASP A 113      -5.911 -12.724  -7.028  1.00 63.80           O  
ATOM   1691  CG  ASP A 113      -8.938 -15.514  -4.978  1.00 63.80           C  
ATOM   1692  OD1 ASP A 113      -7.973 -16.086  -4.381  1.00 63.80           O  
ATOM   1693  OD2 ASP A 113     -10.105 -15.947  -4.947  1.00 63.80           O  
ATOM   1694  N   ALA A 114      -7.342 -11.223  -6.167  1.00 60.20           N  
ATOM   1695  H   ALA A 114      -8.155 -11.076  -5.586  1.00 60.20           H  
ATOM   1696  CA  ALA A 114      -6.797 -10.068  -6.876  1.00 60.20           C  
ATOM   1697  HA  ALA A 114      -6.872 -10.264  -7.946  1.00 60.20           H  
ATOM   1698  C   ALA A 114      -5.320  -9.825  -6.539  1.00 60.20           C  
ATOM   1699  CB  ALA A 114      -7.636  -8.835  -6.529  1.00 60.20           C  
ATOM   1700  HB1 ALA A 114      -7.541  -8.598  -5.469  1.00 60.20           H  
ATOM   1701  HB2 ALA A 114      -8.686  -9.030  -6.748  1.00 60.20           H  
ATOM   1702  HB3 ALA A 114      -7.299  -7.982  -7.118  1.00 60.20           H  
ATOM   1703  O   ALA A 114      -4.488  -9.655  -7.431  1.00 60.20           O  
ATOM   1704  N   ALA A 115      -4.969  -9.876  -5.250  1.00 59.64           N  
ATOM   1705  H   ALA A 115      -5.700  -9.977  -4.561  1.00 59.64           H  
ATOM   1706  CA  ALA A 115      -3.593  -9.747  -4.798  1.00 59.64           C  
ATOM   1707  HA  ALA A 115      -3.189  -8.814  -5.191  1.00 59.64           H  
ATOM   1708  C   ALA A 115      -2.730 -10.887  -5.350  1.00 59.64           C  
ATOM   1709  CB  ALA A 115      -3.556  -9.686  -3.266  1.00 59.64           C  
ATOM   1710  HB1 ALA A 115      -4.139  -8.830  -2.924  1.00 59.64           H  
ATOM   1711  HB2 ALA A 115      -2.526  -9.567  -2.929  1.00 59.64           H  
ATOM   1712  HB3 ALA A 115      -3.978 -10.597  -2.842  1.00 59.64           H  
ATOM   1713  O   ALA A 115      -1.681 -10.619  -5.924  1.00 59.64           O  
ATOM   1714  N   LYS A 116      -3.151 -12.155  -5.214  1.00 63.32           N  
ATOM   1715  H   LYS A 116      -4.054 -12.310  -4.788  1.00 63.32           H  
ATOM   1716  CA  LYS A 116      -2.411 -13.308  -5.767  1.00 63.32           C  
ATOM   1717  HA  LYS A 116      -1.415 -13.366  -5.329  1.00 63.32           H  
ATOM   1718  C   LYS A 116      -2.211 -13.184  -7.277  1.00 63.32           C  
ATOM   1719  CB  LYS A 116      -3.173 -14.613  -5.529  1.00 63.32           C  
ATOM   1720  HB2 LYS A 116      -2.753 -15.383  -6.175  1.00 63.32           H  
ATOM   1721  HB3 LYS A 116      -4.201 -14.444  -5.853  1.00 63.32           H  
ATOM   1722  O   LYS A 116      -1.119 -13.467  -7.750  1.00 63.32           O  
ATOM   1723  CG  LYS A 116      -3.157 -15.160  -4.095  1.00 63.32           C  
ATOM   1724  HG2 LYS A 116      -3.418 -14.378  -3.381  1.00 63.32           H  
ATOM   1725  HG3 LYS A 116      -2.166 -15.541  -3.848  1.00 63.32           H  
ATOM   1726  CD  LYS A 116      -4.188 -16.298  -4.056  1.00 63.32           C  
ATOM   1727  HD2 LYS A 116      -5.048 -15.999  -4.656  1.00 63.32           H  
ATOM   1728  HD3 LYS A 116      -3.766 -17.191  -4.518  1.00 63.32           H  
ATOM   1729  CE  LYS A 116      -4.725 -16.624  -2.667  1.00 63.32           C  
ATOM   1730  HE2 LYS A 116      -4.878 -15.683  -2.139  1.00 63.32           H  
ATOM   1731  HE3 LYS A 116      -4.009 -17.241  -2.125  1.00 63.32           H  
ATOM   1732  NZ  LYS A 116      -6.037 -17.308  -2.820  1.00 63.32           N  
ATOM   1733  HZ1 LYS A 116      -5.988 -18.154  -3.370  1.00 63.32           H  
ATOM   1734  HZ2 LYS A 116      -6.670 -16.734  -3.360  1.00 63.32           H  
ATOM   1735  HZ3 LYS A 116      -6.532 -17.470  -1.955  1.00 63.32           H  
ATOM   1736  N   ALA A 117      -3.251 -12.796  -8.011  1.00 61.75           N  
ATOM   1737  H   ALA A 117      -4.132 -12.607  -7.555  1.00 61.75           H  
ATOM   1738  CA  ALA A 117      -3.202 -12.648  -9.457  1.00 61.75           C  
ATOM   1739  HA  ALA A 117      -2.870 -13.586  -9.904  1.00 61.75           H  
ATOM   1740  C   ALA A 117      -2.207 -11.564  -9.874  1.00 61.75           C  
ATOM   1741  CB  ALA A 117      -4.612 -12.347  -9.958  1.00 61.75           C  
ATOM   1742  HB1 ALA A 117      -4.982 -11.448  -9.464  1.00 61.75           H  
ATOM   1743  HB2 ALA A 117      -5.278 -13.179  -9.729  1.00 61.75           H  
ATOM   1744  HB3 ALA A 117      -4.595 -12.188 -11.036  1.00 61.75           H  
ATOM   1745  O   ALA A 117      -1.365 -11.839 -10.723  1.00 61.75           O  
ATOM   1746  N   ALA A 118      -2.233 -10.396  -9.219  1.00 56.12           N  
ATOM   1747  H   ALA A 118      -2.980 -10.209  -8.565  1.00 56.12           H  
ATOM   1748  CA  ALA A 118      -1.211  -9.375  -9.422  1.00 56.12           C  
ATOM   1749  HA  ALA A 118      -1.208  -9.079 -10.471  1.00 56.12           H  
ATOM   1750  C   ALA A 118       0.183  -9.948  -9.101  1.00 56.12           C  
ATOM   1751  CB  ALA A 118      -1.565  -8.147  -8.572  1.00 56.12           C  
ATOM   1752  HB1 ALA A 118      -2.558  -7.787  -8.844  1.00 56.12           H  
ATOM   1753  HB2 ALA A 118      -0.840  -7.362  -8.783  1.00 56.12           H  
ATOM   1754  HB3 ALA A 118      -1.545  -8.393  -7.511  1.00 56.12           H  
ATOM   1755  O   ALA A 118       1.084  -9.939  -9.924  1.00 56.12           O  
ATOM   1756  N   LEU A 119       0.364 -10.563  -7.935  1.00 55.77           N  
ATOM   1757  H   LEU A 119      -0.425 -10.611  -7.305  1.00 55.77           H  
ATOM   1758  CA  LEU A 119       1.667 -11.058  -7.473  1.00 55.77           C  
ATOM   1759  HA  LEU A 119       2.385 -10.239  -7.508  1.00 55.77           H  
ATOM   1760  C   LEU A 119       2.283 -12.189  -8.310  1.00 55.77           C  
ATOM   1761  CB  LEU A 119       1.491 -11.533  -6.032  1.00 55.77           C  
ATOM   1762  HB2 LEU A 119       2.376 -12.089  -5.722  1.00 55.77           H  
ATOM   1763  HB3 LEU A 119       0.643 -12.217  -6.000  1.00 55.77           H  
ATOM   1764  O   LEU A 119       3.487 -12.401  -8.221  1.00 55.77           O  
ATOM   1765  CG  LEU A 119       1.263 -10.365  -5.064  1.00 55.77           C  
ATOM   1766  HG  LEU A 119       0.609  -9.603  -5.489  1.00 55.77           H  
ATOM   1767  CD1 LEU A 119       0.624 -10.902  -3.791  1.00 55.77           C  
ATOM   1768 HD11 LEU A 119      -0.434 -11.107  -3.955  1.00 55.77           H  
ATOM   1769 HD12 LEU A 119       1.100 -11.856  -3.562  1.00 55.77           H  
ATOM   1770 HD13 LEU A 119       0.703 -10.154  -3.003  1.00 55.77           H  
ATOM   1771  CD2 LEU A 119       2.583  -9.706  -4.693  1.00 55.77           C  
ATOM   1772 HD21 LEU A 119       3.035  -9.290  -5.594  1.00 55.77           H  
ATOM   1773 HD22 LEU A 119       2.397  -8.897  -3.987  1.00 55.77           H  
ATOM   1774 HD23 LEU A 119       3.274 -10.432  -4.265  1.00 55.77           H  
ATOM   1775  N   ASN A 120       1.488 -12.919  -9.090  1.00 58.96           N  
ATOM   1776  H   ASN A 120       0.504 -12.689  -9.112  1.00 58.96           H  
ATOM   1777  CA  ASN A 120       1.969 -13.991  -9.963  1.00 58.96           C  
ATOM   1778  HA  ASN A 120       2.791 -14.504  -9.462  1.00 58.96           H  
ATOM   1779  C   ASN A 120       2.557 -13.473 -11.297  1.00 58.96           C  
ATOM   1780  CB  ASN A 120       0.828 -15.002 -10.178  1.00 58.96           C  
ATOM   1781  HB2 ASN A 120       1.096 -15.675 -10.992  1.00 58.96           H  
ATOM   1782  HB3 ASN A 120      -0.069 -14.461 -10.478  1.00 58.96           H  
ATOM   1783  O   ASN A 120       2.886 -14.278 -12.168  1.00 58.96           O  
ATOM   1784  CG  ASN A 120       0.513 -15.879  -8.976  1.00 58.96           C  
ATOM   1785  ND2 ASN A 120      -0.656 -16.478  -8.968  1.00 58.96           N  
ATOM   1786 HD21 ASN A 120      -1.311 -16.284  -9.713  1.00 58.96           H  
ATOM   1787 HD22 ASN A 120      -0.842 -17.086  -8.184  1.00 58.96           H  
ATOM   1788  OD1 ASN A 120       1.293 -16.109  -8.063  1.00 58.96           O  
ATOM   1789  N   GLU A 121       2.674 -12.157 -11.499  1.00 55.81           N  
ATOM   1790  H   GLU A 121       2.358 -11.524 -10.778  1.00 55.81           H  
ATOM   1791  CA  GLU A 121       3.242 -11.573 -12.719  1.00 55.81           C  
ATOM   1792  HA  GLU A 121       2.841 -12.121 -13.572  1.00 55.81           H  
ATOM   1793  C   GLU A 121       4.774 -11.682 -12.790  1.00 55.81           C  
ATOM   1794  CB  GLU A 121       2.821 -10.104 -12.863  1.00 55.81           C  
ATOM   1795  HB2 GLU A 121       3.084  -9.563 -11.955  1.00 55.81           H  
ATOM   1796  HB3 GLU A 121       3.375  -9.666 -13.694  1.00 55.81           H  
ATOM   1797  O   GLU A 121       5.474 -11.542 -11.793  1.00 55.81           O  
ATOM   1798  CG  GLU A 121       1.323  -9.948 -13.152  1.00 55.81           C  
ATOM   1799  HG2 GLU A 121       1.109 -10.462 -14.089  1.00 55.81           H  
ATOM   1800  HG3 GLU A 121       0.735 -10.435 -12.374  1.00 55.81           H  
ATOM   1801  CD  GLU A 121       0.883  -8.486 -13.291  1.00 55.81           C  
ATOM   1802  OE1 GLU A 121      -0.314  -8.268 -13.565  1.00 55.81           O  
ATOM   1803  OE2 GLU A 121       1.716  -7.552 -13.245  1.00 55.81           O  
ATOM   1804  N   SER A 122       5.315 -11.826 -14.007  1.00 53.98           N  
ATOM   1805  H   SER A 122       4.705 -11.887 -14.809  1.00 53.98           H  
ATOM   1806  CA  SER A 122       6.765 -11.927 -14.265  1.00 53.98           C  
ATOM   1807  HA  SER A 122       7.157 -12.793 -13.734  1.00 53.98           H  
ATOM   1808  C   SER A 122       7.572 -10.707 -13.809  1.00 53.98           C  
ATOM   1809  CB  SER A 122       6.995 -12.122 -15.769  1.00 53.98           C  
ATOM   1810  HB2 SER A 122       8.062 -12.227 -15.967  1.00 53.98           H  
ATOM   1811  HB3 SER A 122       6.491 -13.033 -16.089  1.00 53.98           H  
ATOM   1812  O   SER A 122       8.775 -10.809 -13.588  1.00 53.98           O  
ATOM   1813  OG  SER A 122       6.480 -11.022 -16.505  1.00 53.98           O  
ATOM   1814  HG  SER A 122       7.150 -10.334 -16.521  1.00 53.98           H  
ATOM   1815  N   ASN A 123       6.908  -9.556 -13.694  1.00 55.11           N  
ATOM   1816  H   ASN A 123       5.914  -9.583 -13.871  1.00 55.11           H  
ATOM   1817  CA  ASN A 123       7.521  -8.265 -13.400  1.00 55.11           C  
ATOM   1818  HA  ASN A 123       8.606  -8.349 -13.459  1.00 55.11           H  
ATOM   1819  C   ASN A 123       7.189  -7.747 -11.992  1.00 55.11           C  
ATOM   1820  CB  ASN A 123       7.044  -7.268 -14.459  1.00 55.11           C  
ATOM   1821  HB2 ASN A 123       5.957  -7.203 -14.440  1.00 55.11           H  
ATOM   1822  HB3 ASN A 123       7.446  -6.293 -14.185  1.00 55.11           H  
ATOM   1823  O   ASN A 123       7.629  -6.656 -11.620  1.00 55.11           O  
ATOM   1824  CG  ASN A 123       7.500  -7.555 -15.876  1.00 55.11           C  
ATOM   1825  ND2 ASN A 123       6.996  -6.807 -16.827  1.00 55.11           N  
ATOM   1826 HD21 ASN A 123       7.310  -7.006 -17.766  1.00 55.11           H  
ATOM   1827 HD22 ASN A 123       6.398  -6.030 -16.585  1.00 55.11           H  
ATOM   1828  OD1 ASN A 123       8.268  -8.456 -16.172  1.00 55.11           O  
ATOM   1829  N   LEU A 124       6.373  -8.484 -11.232  1.00 52.27           N  
ATOM   1830  H   LEU A 124       6.121  -9.412 -11.538  1.00 52.27           H  
ATOM   1831  CA  LEU A 124       6.046  -8.132  -9.859  1.00 52.27           C  
ATOM   1832  HA  LEU A 124       6.237  -7.067  -9.725  1.00 52.27           H  
ATOM   1833  C   LEU A 124       6.991  -8.855  -8.917  1.00 52.27           C  
ATOM   1834  CB  LEU A 124       4.558  -8.387  -9.552  1.00 52.27           C  
ATOM   1835  HB2 LEU A 124       4.201  -9.233 -10.139  1.00 52.27           H  
ATOM   1836  HB3 LEU A 124       4.436  -8.650  -8.501  1.00 52.27           H  
ATOM   1837  O   LEU A 124       7.103 -10.078  -8.911  1.00 52.27           O  
ATOM   1838  CG  LEU A 124       3.733  -7.121  -9.849  1.00 52.27           C  
ATOM   1839  HG  LEU A 124       4.072  -6.660 -10.777  1.00 52.27           H  
ATOM   1840  CD1 LEU A 124       2.243  -7.343  -9.921  1.00 52.27           C  
ATOM   1841 HD11 LEU A 124       1.730  -6.391 -10.054  1.00 52.27           H  
ATOM   1842 HD12 LEU A 124       1.886  -7.819  -9.008  1.00 52.27           H  
ATOM   1843 HD13 LEU A 124       2.023  -7.951 -10.799  1.00 52.27           H  
ATOM   1844  CD2 LEU A 124       3.856  -6.121  -8.703  1.00 52.27           C  
ATOM   1845 HD21 LEU A 124       3.337  -6.491  -7.819  1.00 52.27           H  
ATOM   1846 HD22 LEU A 124       4.905  -6.007  -8.428  1.00 52.27           H  
ATOM   1847 HD23 LEU A 124       3.437  -5.157  -8.992  1.00 52.27           H  
ATOM   1848  N   LEU A 125       7.674  -8.069  -8.099  1.00 53.92           N  
ATOM   1849  H   LEU A 125       7.549  -7.068  -8.164  1.00 53.92           H  
ATOM   1850  CA  LEU A 125       8.547  -8.602  -7.075  1.00 53.92           C  
ATOM   1851  HA  LEU A 125       8.802  -9.638  -7.297  1.00 53.92           H  
ATOM   1852  C   LEU A 125       7.812  -8.567  -5.755  1.00 53.92           C  
ATOM   1853  CB  LEU A 125       9.833  -7.802  -7.045  1.00 53.92           C  
ATOM   1854  HB2 LEU A 125      10.425  -8.073  -6.171  1.00 53.92           H  
ATOM   1855  HB3 LEU A 125       9.563  -6.750  -6.961  1.00 53.92           H  
ATOM   1856  O   LEU A 125       7.431  -7.509  -5.252  1.00 53.92           O  
ATOM   1857  CG  LEU A 125      10.639  -8.055  -8.322  1.00 53.92           C  
ATOM   1858  HG  LEU A 125       9.989  -8.177  -9.189  1.00 53.92           H  
ATOM   1859  CD1 LEU A 125      11.414  -6.783  -8.537  1.00 53.92           C  
ATOM   1860 HD11 LEU A 125      12.174  -6.980  -9.294  1.00 53.92           H  
ATOM   1861 HD12 LEU A 125      11.821  -6.399  -7.602  1.00 53.92           H  
ATOM   1862 HD13 LEU A 125      10.709  -6.022  -8.873  1.00 53.92           H  
ATOM   1863  CD2 LEU A 125      11.524  -9.302  -8.231  1.00 53.92           C  
ATOM   1864 HD21 LEU A 125      12.144  -9.268  -7.335  1.00 53.92           H  
ATOM   1865 HD22 LEU A 125      12.159  -9.368  -9.114  1.00 53.92           H  
ATOM   1866 HD23 LEU A 125      10.893 -10.190  -8.192  1.00 53.92           H  
ATOM   1867  N   GLU A 126       7.612  -9.751  -5.195  1.00 50.05           N  
ATOM   1868  H   GLU A 126       7.899 -10.576  -5.702  1.00 50.05           H  
ATOM   1869  CA  GLU A 126       7.159  -9.904  -3.826  1.00 50.05           C  
ATOM   1870  HA  GLU A 126       6.374  -9.174  -3.626  1.00 50.05           H  
ATOM   1871  C   GLU A 126       8.335  -9.629  -2.886  1.00 50.05           C  
ATOM   1872  CB  GLU A 126       6.565 -11.307  -3.647  1.00 50.05           C  
ATOM   1873  HB2 GLU A 126       5.741 -11.417  -4.352  1.00 50.05           H  
ATOM   1874  HB3 GLU A 126       7.319 -12.061  -3.872  1.00 50.05           H  
ATOM   1875  O   GLU A 126       9.294 -10.399  -2.834  1.00 50.05           O  
ATOM   1876  CG  GLU A 126       6.037 -11.528  -2.222  1.00 50.05           C  
ATOM   1877  HG2 GLU A 126       6.865 -11.474  -1.516  1.00 50.05           H  
ATOM   1878  HG3 GLU A 126       5.338 -10.726  -1.985  1.00 50.05           H  
ATOM   1879  CD  GLU A 126       5.317 -12.873  -2.042  1.00 50.05           C  
ATOM   1880  OE1 GLU A 126       4.997 -13.246  -0.889  1.00 50.05           O  
ATOM   1881  OE2 GLU A 126       4.805 -13.463  -3.015  1.00 50.05           O  
ATOM   1882  N   PHE A 127       8.255  -8.539  -2.125  1.00 51.14           N  
ATOM   1883  H   PHE A 127       7.485  -7.900  -2.264  1.00 51.14           H  
ATOM   1884  CA  PHE A 127       9.291  -8.192  -1.150  1.00 51.14           C  
ATOM   1885  HA  PHE A 127      10.262  -8.523  -1.519  1.00 51.14           H  
ATOM   1886  C   PHE A 127       9.067  -8.888   0.188  1.00 51.14           C  
ATOM   1887  CB  PHE A 127       9.351  -6.676  -0.979  1.00 51.14           C  
ATOM   1888  HB2 PHE A 127       8.380  -6.290  -0.670  1.00 51.14           H  
ATOM   1889  HB3 PHE A 127      10.077  -6.472  -0.192  1.00 51.14           H  
ATOM   1890  O   PHE A 127      10.017  -9.149   0.917  1.00 51.14           O  
ATOM   1891  CG  PHE A 127       9.811  -5.977  -2.234  1.00 51.14           C  
ATOM   1892  CD1 PHE A 127      11.170  -5.712  -2.423  1.00 51.14           C  
ATOM   1893  HD1 PHE A 127      11.862  -5.989  -1.642  1.00 51.14           H  
ATOM   1894  CD2 PHE A 127       8.916  -5.720  -3.275  1.00 51.14           C  
ATOM   1895  HD2 PHE A 127       7.873  -5.977  -3.159  1.00 51.14           H  
ATOM   1896  CE1 PHE A 127      11.631  -5.100  -3.598  1.00 51.14           C  
ATOM   1897  HE1 PHE A 127      12.674  -4.837  -3.696  1.00 51.14           H  
ATOM   1898  CE2 PHE A 127       9.402  -5.268  -4.510  1.00 51.14           C  
ATOM   1899  HE2 PHE A 127       8.741  -5.230  -5.363  1.00 51.14           H  
ATOM   1900  CZ  PHE A 127      10.742  -4.886  -4.659  1.00 51.14           C  
ATOM   1901  HZ  PHE A 127      11.097  -4.484  -5.597  1.00 51.14           H  
ATOM   1902  N   ASN A 128       7.809  -9.215   0.500  1.00 46.30           N  
ATOM   1903  H   ASN A 128       7.084  -8.989  -0.165  1.00 46.30           H  
ATOM   1904  CA  ASN A 128       7.423  -9.895   1.725  1.00 46.30           C  
ATOM   1905  HA  ASN A 128       8.243 -10.540   2.043  1.00 46.30           H  
ATOM   1906  C   ASN A 128       6.191 -10.785   1.502  1.00 46.30           C  
ATOM   1907  CB  ASN A 128       7.181  -8.832   2.815  1.00 46.30           C  
ATOM   1908  HB2 ASN A 128       6.552  -9.253   3.599  1.00 46.30           H  
ATOM   1909  HB3 ASN A 128       6.666  -7.968   2.394  1.00 46.30           H  
ATOM   1910  O   ASN A 128       5.191 -10.358   0.916  1.00 46.30           O  
ATOM   1911  CG  ASN A 128       8.480  -8.403   3.477  1.00 46.30           C  
ATOM   1912  ND2 ASN A 128       8.799  -7.132   3.535  1.00 46.30           N  
ATOM   1913 HD21 ASN A 128       9.733  -6.953   3.876  1.00 46.30           H  
ATOM   1914 HD22 ASN A 128       8.370  -6.459   2.917  1.00 46.30           H  
ATOM   1915  OD1 ASN A 128       9.193  -9.227   4.012  1.00 46.30           O  
ATOM   1916  N   LYS A 129       6.232 -12.003   2.063  1.00 50.75           N  
ATOM   1917  H   LYS A 129       7.092 -12.261   2.525  1.00 50.75           H  
ATOM   1918  CA  LYS A 129       5.024 -12.811   2.306  1.00 50.75           C  
ATOM   1919  HA  LYS A 129       4.516 -12.968   1.354  1.00 50.75           H  
ATOM   1920  C   LYS A 129       4.067 -12.027   3.198  1.00 50.75           C  
ATOM   1921  CB  LYS A 129       5.391 -14.173   2.925  1.00 50.75           C  
ATOM   1922  HB2 LYS A 129       4.480 -14.678   3.245  1.00 50.75           H  
ATOM   1923  HB3 LYS A 129       6.020 -14.012   3.800  1.00 50.75           H  
ATOM   1924  O   LYS A 129       4.495 -11.095   3.871  1.00 50.75           O  
ATOM   1925  CG  LYS A 129       6.120 -15.076   1.918  1.00 50.75           C  
ATOM   1926  HG2 LYS A 129       5.477 -15.240   1.053  1.00 50.75           H  
ATOM   1927  HG3 LYS A 129       7.032 -14.581   1.584  1.00 50.75           H  
ATOM   1928  CD  LYS A 129       6.488 -16.433   2.535  1.00 50.75           C  
ATOM   1929  HD2 LYS A 129       7.119 -16.263   3.408  1.00 50.75           H  
ATOM   1930  HD3 LYS A 129       5.580 -16.954   2.839  1.00 50.75           H  
ATOM   1931  CE  LYS A 129       7.253 -17.266   1.498  1.00 50.75           C  
ATOM   1932  HE2 LYS A 129       8.095 -16.674   1.142  1.00 50.75           H  
ATOM   1933  HE3 LYS A 129       6.602 -17.447   0.643  1.00 50.75           H  
ATOM   1934  NZ  LYS A 129       7.745 -18.550   2.062  1.00 50.75           N  
ATOM   1935  HZ1 LYS A 129       6.980 -19.122   2.391  1.00 50.75           H  
ATOM   1936  HZ2 LYS A 129       8.257 -19.063   1.359  1.00 50.75           H  
ATOM   1937  HZ3 LYS A 129       8.377 -18.374   2.830  1.00 50.75           H  
ATOM   1938  N   PHE A 130       2.790 -12.429   3.234  1.00 48.03           N  
ATOM   1939  H   PHE A 130       2.518 -13.201   2.642  1.00 48.03           H  
ATOM   1940  CA  PHE A 130       1.817 -11.888   4.190  1.00 48.03           C  
ATOM   1941  HA  PHE A 130       1.534 -10.881   3.884  1.00 48.03           H  
ATOM   1942  C   PHE A 130       2.451 -11.806   5.583  1.00 48.03           C  
ATOM   1943  CB  PHE A 130       0.560 -12.771   4.238  1.00 48.03           C  
ATOM   1944  HB2 PHE A 130       0.845 -13.823   4.233  1.00 48.03           H  
ATOM   1945  HB3 PHE A 130       0.042 -12.587   5.179  1.00 48.03           H  
ATOM   1946  O   PHE A 130       2.637 -12.829   6.247  1.00 48.03           O  
ATOM   1947  CG  PHE A 130      -0.450 -12.492   3.154  1.00 48.03           C  
ATOM   1948  CD1 PHE A 130      -1.233 -11.325   3.220  1.00 48.03           C  
ATOM   1949  HD1 PHE A 130      -1.091 -10.614   4.020  1.00 48.03           H  
ATOM   1950  CD2 PHE A 130      -0.601 -13.382   2.075  1.00 48.03           C  
ATOM   1951  HD2 PHE A 130       0.013 -14.268   2.018  1.00 48.03           H  
ATOM   1952  CE1 PHE A 130      -2.150 -11.033   2.199  1.00 48.03           C  
ATOM   1953  HE1 PHE A 130      -2.711 -10.111   2.226  1.00 48.03           H  
ATOM   1954  CE2 PHE A 130      -1.521 -13.089   1.052  1.00 48.03           C  
ATOM   1955  HE2 PHE A 130      -1.623 -13.740   0.196  1.00 48.03           H  
ATOM   1956  CZ  PHE A 130      -2.284 -11.909   1.111  1.00 48.03           C  
ATOM   1957  HZ  PHE A 130      -2.945 -11.648   0.299  1.00 48.03           H  
ATOM   1958  N   LYS A 131       2.819 -10.594   6.000  1.00 57.17           N  
ATOM   1959  H   LYS A 131       2.692  -9.808   5.379  1.00 57.17           H  
ATOM   1960  CA  LYS A 131       3.413 -10.363   7.304  1.00 57.17           C  
ATOM   1961  HA  LYS A 131       4.018 -11.231   7.566  1.00 57.17           H  
ATOM   1962  C   LYS A 131       2.255 -10.262   8.274  1.00 57.17           C  
ATOM   1963  CB  LYS A 131       4.342  -9.139   7.271  1.00 57.17           C  
ATOM   1964  HB2 LYS A 131       4.995  -9.233   6.403  1.00 57.17           H  
ATOM   1965  HB3 LYS A 131       3.753  -8.228   7.157  1.00 57.17           H  
ATOM   1966  O   LYS A 131       1.455  -9.330   8.217  1.00 57.17           O  
ATOM   1967  CG  LYS A 131       5.216  -9.044   8.535  1.00 57.17           C  
ATOM   1968  HG2 LYS A 131       5.714 -10.000   8.700  1.00 57.17           H  
ATOM   1969  HG3 LYS A 131       4.591  -8.816   9.398  1.00 57.17           H  
ATOM   1970  CD  LYS A 131       6.284  -7.953   8.364  1.00 57.17           C  
ATOM   1971  HD2 LYS A 131       5.790  -6.990   8.232  1.00 57.17           H  
ATOM   1972  HD3 LYS A 131       6.859  -8.169   7.464  1.00 57.17           H  
ATOM   1973  CE  LYS A 131       7.243  -7.877   9.560  1.00 57.17           C  
ATOM   1974  HE2 LYS A 131       6.680  -7.574  10.442  1.00 57.17           H  
ATOM   1975  HE3 LYS A 131       7.656  -8.870   9.735  1.00 57.17           H  
ATOM   1976  NZ  LYS A 131       8.346  -6.915   9.290  1.00 57.17           N  
ATOM   1977  HZ1 LYS A 131       7.983  -5.993   9.095  1.00 57.17           H  
ATOM   1978  HZ2 LYS A 131       8.993  -6.852  10.063  1.00 57.17           H  
ATOM   1979  HZ3 LYS A 131       8.873  -7.200   8.477  1.00 57.17           H  
ATOM   1980  N   GLU A 132       2.145 -11.270   9.127  1.00 53.93           N  
ATOM   1981  H   GLU A 132       2.765 -12.060   9.028  1.00 53.93           H  
ATOM   1982  CA  GLU A 132       1.328 -11.175  10.327  1.00 53.93           C  
ATOM   1983  HA  GLU A 132       0.336 -10.805  10.065  1.00 53.93           H  
ATOM   1984  C   GLU A 132       2.022 -10.190  11.270  1.00 53.93           C  
ATOM   1985  CB  GLU A 132       1.198 -12.559  10.979  1.00 53.93           C  
ATOM   1986  HB2 GLU A 132       1.129 -13.326  10.208  1.00 53.93           H  
ATOM   1987  HB3 GLU A 132       2.092 -12.779  11.563  1.00 53.93           H  
ATOM   1988  O   GLU A 132       3.173 -10.407  11.665  1.00 53.93           O  
ATOM   1989  CG  GLU A 132      -0.034 -12.623  11.887  1.00 53.93           C  
ATOM   1990  HG2 GLU A 132      -0.919 -12.349  11.312  1.00 53.93           H  
ATOM   1991  HG3 GLU A 132       0.107 -11.883  12.676  1.00 53.93           H  
ATOM   1992  CD  GLU A 132      -0.250 -13.997  12.537  1.00 53.93           C  
ATOM   1993  OE1 GLU A 132      -1.171 -14.078  13.382  1.00 53.93           O  
ATOM   1994  OE2 GLU A 132       0.542 -14.929  12.257  1.00 53.93           O  
ATOM   1995  N   PHE A 133       1.362  -9.093  11.640  1.00 55.06           N  
ATOM   1996  H   PHE A 133       0.430  -8.942  11.282  1.00 55.06           H  
ATOM   1997  CA  PHE A 133       1.899  -8.172  12.648  1.00 55.06           C  
ATOM   1998  HA  PHE A 133       2.943  -7.963  12.414  1.00 55.06           H  
ATOM   1999  C   PHE A 133       1.839  -8.862  14.002  1.00 55.06           C  
ATOM   2000  CB  PHE A 133       1.156  -6.827  12.673  1.00 55.06           C  
ATOM   2001  HB2 PHE A 133       1.528  -6.237  13.511  1.00 55.06           H  
ATOM   2002  HB3 PHE A 133       0.086  -6.970  12.827  1.00 55.06           H  
ATOM   2003  O   PHE A 133       0.824  -8.794  14.688  1.00 55.06           O  
ATOM   2004  CG  PHE A 133       1.363  -6.047  11.409  1.00 55.06           C  
ATOM   2005  CD1 PHE A 133       2.336  -5.037  11.335  1.00 55.06           C  
ATOM   2006  HD1 PHE A 133       2.887  -4.742  12.216  1.00 55.06           H  
ATOM   2007  CD2 PHE A 133       0.647  -6.415  10.269  1.00 55.06           C  
ATOM   2008  HD2 PHE A 133      -0.076  -7.216  10.315  1.00 55.06           H  
ATOM   2009  CE1 PHE A 133       2.595  -4.406  10.108  1.00 55.06           C  
ATOM   2010  HE1 PHE A 133       3.335  -3.621  10.051  1.00 55.06           H  
ATOM   2011  CE2 PHE A 133       0.934  -5.821   9.044  1.00 55.06           C  
ATOM   2012  HE2 PHE A 133       0.435  -6.210   8.169  1.00 55.06           H  
ATOM   2013  CZ  PHE A 133       1.908  -4.814   8.954  1.00 55.06           C  
ATOM   2014  HZ  PHE A 133       2.147  -4.368   7.999  1.00 55.06           H  
ATOM   2015  N   LYS A 134       2.900  -9.578  14.377  1.00 47.74           N  
ATOM   2016  H   LYS A 134       3.613  -9.709  13.674  1.00 47.74           H  
ATOM   2017  CA  LYS A 134       2.829 -10.535  15.487  1.00 47.74           C  
ATOM   2018  HA  LYS A 134       1.949 -11.155  15.314  1.00 47.74           H  
ATOM   2019  C   LYS A 134       2.548  -9.935  16.862  1.00 47.74           C  
ATOM   2020  CB  LYS A 134       4.057 -11.464  15.493  1.00 47.74           C  
ATOM   2021  HB2 LYS A 134       4.961 -10.905  15.251  1.00 47.74           H  
ATOM   2022  HB3 LYS A 134       4.176 -11.899  16.485  1.00 47.74           H  
ATOM   2023  O   LYS A 134       2.279 -10.714  17.765  1.00 47.74           O  
ATOM   2024  CG  LYS A 134       3.853 -12.613  14.496  1.00 47.74           C  
ATOM   2025  HG2 LYS A 134       2.885 -13.077  14.684  1.00 47.74           H  
ATOM   2026  HG3 LYS A 134       3.854 -12.218  13.480  1.00 47.74           H  
ATOM   2027  CD  LYS A 134       4.933 -13.694  14.618  1.00 47.74           C  
ATOM   2028  HD2 LYS A 134       4.967 -14.058  15.645  1.00 47.74           H  
ATOM   2029  HD3 LYS A 134       5.901 -13.274  14.343  1.00 47.74           H  
ATOM   2030  CE  LYS A 134       4.570 -14.849  13.674  1.00 47.74           C  
ATOM   2031  HE2 LYS A 134       4.520 -14.464  12.656  1.00 47.74           H  
ATOM   2032  HE3 LYS A 134       3.568 -15.201  13.923  1.00 47.74           H  
ATOM   2033  NZ  LYS A 134       5.538 -15.974  13.752  1.00 47.74           N  
ATOM   2034  HZ1 LYS A 134       6.464 -15.676  13.481  1.00 47.74           H  
ATOM   2035  HZ2 LYS A 134       5.249 -16.709  13.121  1.00 47.74           H  
ATOM   2036  HZ3 LYS A 134       5.565 -16.363  14.683  1.00 47.74           H  
ATOM   2037  N   LYS A 135       2.592  -8.616  17.076  1.00 49.09           N  
ATOM   2038  H   LYS A 135       2.767  -8.010  16.287  1.00 49.09           H  
ATOM   2039  CA  LYS A 135       2.217  -8.020  18.370  1.00 49.09           C  
ATOM   2040  HA  LYS A 135       1.415  -8.615  18.806  1.00 49.09           H  
ATOM   2041  C   LYS A 135       1.666  -6.609  18.186  1.00 49.09           C  
ATOM   2042  CB  LYS A 135       3.423  -8.024  19.348  1.00 49.09           C  
ATOM   2043  HB2 LYS A 135       3.117  -7.527  20.268  1.00 49.09           H  
ATOM   2044  HB3 LYS A 135       4.247  -7.459  18.912  1.00 49.09           H  
ATOM   2045  O   LYS A 135       2.446  -5.667  18.103  1.00 49.09           O  
ATOM   2046  CG  LYS A 135       3.916  -9.439  19.700  1.00 49.09           C  
ATOM   2047  HG2 LYS A 135       4.326  -9.889  18.797  1.00 49.09           H  
ATOM   2048  HG3 LYS A 135       3.067 -10.024  20.056  1.00 49.09           H  
ATOM   2049  CD  LYS A 135       5.026  -9.545  20.742  1.00 49.09           C  
ATOM   2050  HD2 LYS A 135       5.900  -8.993  20.393  1.00 49.09           H  
ATOM   2051  HD3 LYS A 135       4.681  -9.143  21.695  1.00 49.09           H  
ATOM   2052  CE  LYS A 135       5.348 -11.044  20.869  1.00 49.09           C  
ATOM   2053  HE2 LYS A 135       5.521 -11.439  19.868  1.00 49.09           H  
ATOM   2054  HE3 LYS A 135       4.471 -11.555  21.265  1.00 49.09           H  
ATOM   2055  NZ  LYS A 135       6.534 -11.316  21.720  1.00 49.09           N  
ATOM   2056  HZ1 LYS A 135       6.718 -12.308  21.747  1.00 49.09           H  
ATOM   2057  HZ2 LYS A 135       6.381 -11.004  22.668  1.00 49.09           H  
ATOM   2058  HZ3 LYS A 135       7.355 -10.864  21.343  1.00 49.09           H  
ATOM   2059  N   TYR A 136       0.343  -6.443  18.224  1.00 46.82           N  
ATOM   2060  H   TYR A 136      -0.277  -7.239  18.194  1.00 46.82           H  
ATOM   2061  CA  TYR A 136      -0.222  -5.146  18.589  1.00 46.82           C  
ATOM   2062  HA  TYR A 136       0.165  -4.386  17.910  1.00 46.82           H  
ATOM   2063  C   TYR A 136       0.234  -4.822  20.021  1.00 46.82           C  
ATOM   2064  CB  TYR A 136      -1.751  -5.174  18.460  1.00 46.82           C  
ATOM   2065  HB2 TYR A 136      -2.010  -5.482  17.447  1.00 46.82           H  
ATOM   2066  HB3 TYR A 136      -2.161  -5.918  19.143  1.00 46.82           H  
ATOM   2067  O   TYR A 136      -0.142  -5.510  20.970  1.00 46.82           O  
ATOM   2068  CG  TYR A 136      -2.409  -3.832  18.719  1.00 46.82           C  
ATOM   2069  CD1 TYR A 136      -3.168  -3.622  19.888  1.00 46.82           C  
ATOM   2070  HD1 TYR A 136      -3.290  -4.415  20.610  1.00 46.82           H  
ATOM   2071  CD2 TYR A 136      -2.245  -2.786  17.791  1.00 46.82           C  
ATOM   2072  HD2 TYR A 136      -1.658  -2.934  16.897  1.00 46.82           H  
ATOM   2073  CE1 TYR A 136      -3.803  -2.384  20.106  1.00 46.82           C  
ATOM   2074  HE1 TYR A 136      -4.413  -2.241  20.985  1.00 46.82           H  
ATOM   2075  CE2 TYR A 136      -2.833  -1.532  18.039  1.00 46.82           C  
ATOM   2076  HE2 TYR A 136      -2.658  -0.697  17.377  1.00 46.82           H  
ATOM   2077  OH  TYR A 136      -4.261  -0.145  19.365  1.00 46.82           O  
ATOM   2078  HH  TYR A 136      -4.810  -0.135  20.153  1.00 46.82           H  
ATOM   2079  CZ  TYR A 136      -3.649  -1.339  19.171  1.00 46.82           C  
ATOM   2080  N   LYS A 137       1.127  -3.841  20.165  1.00 51.77           N  
ATOM   2081  H   LYS A 137       1.502  -3.438  19.317  1.00 51.77           H  
ATOM   2082  CA  LYS A 137       1.534  -3.253  21.451  1.00 51.77           C  
ATOM   2083  HA  LYS A 137       0.839  -3.578  22.226  1.00 51.77           H  
ATOM   2084  C   LYS A 137       1.373  -1.734  21.402  1.00 51.77           C  
ATOM   2085  CB  LYS A 137       2.967  -3.688  21.856  1.00 51.77           C  
ATOM   2086  HB2 LYS A 137       3.594  -3.777  20.969  1.00 51.77           H  
ATOM   2087  HB3 LYS A 137       3.410  -2.922  22.493  1.00 51.77           H  
ATOM   2088  O   LYS A 137       2.308  -1.031  21.750  1.00 51.77           O  
ATOM   2089  CG  LYS A 137       3.024  -4.983  22.677  1.00 51.77           C  
ATOM   2090  HG2 LYS A 137       2.913  -5.844  22.018  1.00 51.77           H  
ATOM   2091  HG3 LYS A 137       2.211  -4.984  23.403  1.00 51.77           H  
ATOM   2092  CD  LYS A 137       4.361  -5.050  23.436  1.00 51.77           C  
ATOM   2093  HD2 LYS A 137       4.462  -4.148  24.040  1.00 51.77           H  
ATOM   2094  HD3 LYS A 137       5.183  -5.095  22.722  1.00 51.77           H  
ATOM   2095  CE  LYS A 137       4.400  -6.267  24.364  1.00 51.77           C  
ATOM   2096  HE2 LYS A 137       3.464  -6.292  24.923  1.00 51.77           H  
ATOM   2097  HE3 LYS A 137       4.448  -7.172  23.759  1.00 51.77           H  
ATOM   2098  NZ  LYS A 137       5.541  -6.193  25.313  1.00 51.77           N  
ATOM   2099  HZ1 LYS A 137       6.426  -6.146  24.828  1.00 51.77           H  
ATOM   2100  HZ2 LYS A 137       5.539  -6.988  25.937  1.00 51.77           H  
ATOM   2101  HZ3 LYS A 137       5.449  -5.369  25.889  1.00 51.77           H  
ATOM   2102  N   GLY A 138       0.246  -1.224  20.894  1.00 51.62           N  
ATOM   2103  H   GLY A 138      -0.486  -1.862  20.617  1.00 51.62           H  
ATOM   2104  CA  GLY A 138      -0.075   0.216  20.910  1.00 51.62           C  
ATOM   2105  HA2 GLY A 138      -0.332   0.511  21.927  1.00 51.62           H  
ATOM   2106  HA3 GLY A 138      -0.949   0.383  20.281  1.00 51.62           H  
ATOM   2107  C   GLY A 138       1.034   1.163  20.414  1.00 51.62           C  
ATOM   2108  O   GLY A 138       1.060   2.322  20.807  1.00 51.62           O  
ATOM   2109  N   LYS A 139       1.981   0.667  19.612  1.00 54.78           N  
ATOM   2110  H   LYS A 139       1.852  -0.277  19.275  1.00 54.78           H  
ATOM   2111  CA  LYS A 139       3.134   1.392  19.076  1.00 54.78           C  
ATOM   2112  HA  LYS A 139       3.100   2.432  19.400  1.00 54.78           H  
ATOM   2113  C   LYS A 139       3.021   1.385  17.559  1.00 54.78           C  
ATOM   2114  CB  LYS A 139       4.461   0.749  19.531  1.00 54.78           C  
ATOM   2115  HB2 LYS A 139       4.401  -0.332  19.406  1.00 54.78           H  
ATOM   2116  HB3 LYS A 139       5.258   1.117  18.884  1.00 54.78           H  
ATOM   2117  O   LYS A 139       2.547   0.390  17.004  1.00 54.78           O  
ATOM   2118  CG  LYS A 139       4.833   1.088  20.983  1.00 54.78           C  
ATOM   2119  HG2 LYS A 139       4.874   2.172  21.090  1.00 54.78           H  
ATOM   2120  HG3 LYS A 139       4.072   0.708  21.665  1.00 54.78           H  
ATOM   2121  CD  LYS A 139       6.200   0.499  21.360  1.00 54.78           C  
ATOM   2122  HD2 LYS A 139       6.951   0.924  20.693  1.00 54.78           H  
ATOM   2123  HD3 LYS A 139       6.178  -0.583  21.231  1.00 54.78           H  
ATOM   2124  CE  LYS A 139       6.534   0.850  22.815  1.00 54.78           C  
ATOM   2125  HE2 LYS A 139       5.870   0.289  23.472  1.00 54.78           H  
ATOM   2126  HE3 LYS A 139       6.323   1.909  22.961  1.00 54.78           H  
ATOM   2127  NZ  LYS A 139       7.960   0.579  23.131  1.00 54.78           N  
ATOM   2128  HZ1 LYS A 139       8.166   0.833  24.086  1.00 54.78           H  
ATOM   2129  HZ2 LYS A 139       8.191  -0.392  22.974  1.00 54.78           H  
ATOM   2130  HZ3 LYS A 139       8.548   1.143  22.534  1.00 54.78           H  
ATOM   2131  N   ASN A 140       3.490   2.465  16.935  1.00 59.63           N  
ATOM   2132  H   ASN A 140       3.719   3.287  17.475  1.00 59.63           H  
ATOM   2133  CA  ASN A 140       3.656   2.562  15.489  1.00 59.63           C  
ATOM   2134  HA  ASN A 140       2.672   2.613  15.023  1.00 59.63           H  
ATOM   2135  C   ASN A 140       4.368   1.314  14.968  1.00 59.63           C  
ATOM   2136  CB  ASN A 140       4.455   3.829  15.126  1.00 59.63           C  
ATOM   2137  HB2 ASN A 140       4.696   3.781  14.064  1.00 59.63           H  
ATOM   2138  HB3 ASN A 140       5.395   3.852  15.678  1.00 59.63           H  
ATOM   2139  O   ASN A 140       5.454   0.967  15.446  1.00 59.63           O  
ATOM   2140  CG  ASN A 140       3.711   5.131  15.360  1.00 59.63           C  
ATOM   2141  ND2 ASN A 140       4.253   6.234  14.902  1.00 59.63           N  
ATOM   2142 HD21 ASN A 140       3.698   7.068  15.027  1.00 59.63           H  
ATOM   2143 HD22 ASN A 140       5.072   6.192  14.313  1.00 59.63           H  
ATOM   2144  OD1 ASN A 140       2.705   5.209  16.038  1.00 59.63           O  
ATOM   2145  N   ASN A 141       3.741   0.619  14.019  1.00 67.27           N  
ATOM   2146  H   ASN A 141       2.899   1.011  13.622  1.00 67.27           H  
ATOM   2147  CA  ASN A 141       4.330  -0.558  13.391  1.00 67.27           C  
ATOM   2148  HA  ASN A 141       5.096  -0.973  14.045  1.00 67.27           H  
ATOM   2149  C   ASN A 141       5.022  -0.112  12.111  1.00 67.27           C  
ATOM   2150  CB  ASN A 141       3.288  -1.663  13.157  1.00 67.27           C  
ATOM   2151  HB2 ASN A 141       2.539  -1.318  12.444  1.00 67.27           H  
ATOM   2152  HB3 ASN A 141       3.786  -2.532  12.727  1.00 67.27           H  
ATOM   2153  O   ASN A 141       4.483  -0.280  11.020  1.00 67.27           O  
ATOM   2154  CG  ASN A 141       2.611  -2.086  14.438  1.00 67.27           C  
ATOM   2155  ND2 ASN A 141       1.418  -1.594  14.665  1.00 67.27           N  
ATOM   2156 HD21 ASN A 141       1.099  -0.876  14.031  1.00 67.27           H  
ATOM   2157 HD22 ASN A 141       1.144  -1.568  15.637  1.00 67.27           H  
ATOM   2158  OD1 ASN A 141       3.142  -2.843  15.239  1.00 67.27           O  
ATOM   2159  N   GLU A 142       6.207   0.472  12.257  1.00 72.43           N  
ATOM   2160  H   GLU A 142       6.564   0.628  13.189  1.00 72.43           H  
ATOM   2161  CA  GLU A 142       7.061   0.821  11.128  1.00 72.43           C  
ATOM   2162  HA  GLU A 142       6.424   1.127  10.298  1.00 72.43           H  
ATOM   2163  C   GLU A 142       7.882  -0.397  10.679  1.00 72.43           C  
ATOM   2164  CB  GLU A 142       7.929   2.030  11.490  1.00 72.43           C  
ATOM   2165  HB2 GLU A 142       7.296   2.798  11.934  1.00 72.43           H  
ATOM   2166  HB3 GLU A 142       8.679   1.725  12.220  1.00 72.43           H  
ATOM   2167  O   GLU A 142       8.445  -1.125  11.501  1.00 72.43           O  
ATOM   2168  CG  GLU A 142       8.606   2.618  10.246  1.00 72.43           C  
ATOM   2169  HG2 GLU A 142       7.835   2.869   9.518  1.00 72.43           H  
ATOM   2170  HG3 GLU A 142       9.254   1.860   9.805  1.00 72.43           H  
ATOM   2171  CD  GLU A 142       9.440   3.869  10.559  1.00 72.43           C  
ATOM   2172  OE1 GLU A 142       9.617   4.689   9.631  1.00 72.43           O  
ATOM   2173  OE2 GLU A 142       9.959   3.971  11.690  1.00 72.43           O  
ATOM   2174  N   PHE A 143       7.950  -0.648   9.373  1.00 68.87           N  
ATOM   2175  H   PHE A 143       7.390  -0.093   8.741  1.00 68.87           H  
ATOM   2176  CA  PHE A 143       8.774  -1.711   8.808  1.00 68.87           C  
ATOM   2177  HA  PHE A 143       9.636  -1.856   9.459  1.00 68.87           H  
ATOM   2178  C   PHE A 143       9.309  -1.358   7.427  1.00 68.87           C  
ATOM   2179  CB  PHE A 143       7.986  -3.028   8.753  1.00 68.87           C  
ATOM   2180  HB2 PHE A 143       7.702  -3.299   9.770  1.00 68.87           H  
ATOM   2181  HB3 PHE A 143       8.654  -3.808   8.389  1.00 68.87           H  
ATOM   2182  O   PHE A 143       8.606  -0.749   6.623  1.00 68.87           O  
ATOM   2183  CG  PHE A 143       6.734  -3.021   7.891  1.00 68.87           C  
ATOM   2184  CD1 PHE A 143       5.513  -2.573   8.427  1.00 68.87           C  
ATOM   2185  HD1 PHE A 143       5.479  -2.152   9.421  1.00 68.87           H  
ATOM   2186  CD2 PHE A 143       6.778  -3.491   6.564  1.00 68.87           C  
ATOM   2187  HD2 PHE A 143       7.717  -3.798   6.126  1.00 68.87           H  
ATOM   2188  CE1 PHE A 143       4.339  -2.626   7.656  1.00 68.87           C  
ATOM   2189  HE1 PHE A 143       3.418  -2.234   8.060  1.00 68.87           H  
ATOM   2190  CE2 PHE A 143       5.601  -3.565   5.801  1.00 68.87           C  
ATOM   2191  HE2 PHE A 143       5.644  -3.936   4.788  1.00 68.87           H  
ATOM   2192  CZ  PHE A 143       4.376  -3.150   6.353  1.00 68.87           C  
ATOM   2193  HZ  PHE A 143       3.477  -3.177   5.756  1.00 68.87           H  
ATOM   2194  N   SER A 144      10.524  -1.819   7.135  1.00 67.71           N  
ATOM   2195  H   SER A 144      11.101  -2.228   7.857  1.00 67.71           H  
ATOM   2196  CA  SER A 144      11.106  -1.716   5.802  1.00 67.71           C  
ATOM   2197  HA  SER A 144      11.007  -0.677   5.489  1.00 67.71           H  
ATOM   2198  C   SER A 144      10.350  -2.607   4.815  1.00 67.71           C  
ATOM   2199  CB  SER A 144      12.603  -2.032   5.814  1.00 67.71           C  
ATOM   2200  HB2 SER A 144      13.013  -1.916   4.810  1.00 67.71           H  
ATOM   2201  HB3 SER A 144      12.759  -3.059   6.144  1.00 67.71           H  
ATOM   2202  O   SER A 144      10.090  -3.785   5.075  1.00 67.71           O  
ATOM   2203  OG  SER A 144      13.257  -1.140   6.699  1.00 67.71           O  
ATOM   2204  HG  SER A 144      13.648  -0.434   6.180  1.00 67.71           H  
ATOM   2205  N   LEU A 145       9.978  -2.023   3.682  1.00 61.15           N  
ATOM   2206  H   LEU A 145      10.218  -1.047   3.576  1.00 61.15           H  
ATOM   2207  CA  LEU A 145       9.305  -2.682   2.568  1.00 61.15           C  
ATOM   2208  HA  LEU A 145       8.444  -3.234   2.946  1.00 61.15           H  
ATOM   2209  C   LEU A 145      10.216  -3.687   1.883  1.00 61.15           C  
ATOM   2210  CB  LEU A 145       8.856  -1.594   1.577  1.00 61.15           C  
ATOM   2211  HB2 LEU A 145       9.321  -0.652   1.866  1.00 61.15           H  
ATOM   2212  HB3 LEU A 145       9.186  -1.825   0.564  1.00 61.15           H  
ATOM   2213  O   LEU A 145       9.731  -4.728   1.448  1.00 61.15           O  
ATOM   2214  CG  LEU A 145       7.345  -1.392   1.594  1.00 61.15           C  
ATOM   2215  HG  LEU A 145       6.988  -1.567   2.609  1.00 61.15           H  
ATOM   2216  CD1 LEU A 145       6.967   0.020   1.151  1.00 61.15           C  
ATOM   2217 HD11 LEU A 145       5.884   0.113   1.073  1.00 61.15           H  
ATOM   2218 HD12 LEU A 145       7.313   0.740   1.892  1.00 61.15           H  
ATOM   2219 HD13 LEU A 145       7.408   0.240   0.179  1.00 61.15           H  
ATOM   2220  CD2 LEU A 145       6.668  -2.391   0.672  1.00 61.15           C  
ATOM   2221 HD21 LEU A 145       6.900  -3.406   0.996  1.00 61.15           H  
ATOM   2222 HD22 LEU A 145       5.591  -2.228   0.694  1.00 61.15           H  
ATOM   2223 HD23 LEU A 145       7.022  -2.255  -0.350  1.00 61.15           H  
ATOM   2224  N   VAL A 146      11.515  -3.389   1.833  1.00 56.44           N  
ATOM   2225  H   VAL A 146      11.833  -2.531   2.260  1.00 56.44           H  
ATOM   2226  CA  VAL A 146      12.518  -4.248   1.221  1.00 56.44           C  
ATOM   2227  HA  VAL A 146      12.013  -5.141   0.853  1.00 56.44           H  
ATOM   2228  C   VAL A 146      13.551  -4.691   2.246  1.00 56.44           C  
ATOM   2229  CB  VAL A 146      13.206  -3.572   0.025  1.00 56.44           C  
ATOM   2230  HB  VAL A 146      13.921  -2.833   0.386  1.00 56.44           H  
ATOM   2231  O   VAL A 146      14.125  -3.867   2.955  1.00 56.44           O  
ATOM   2232  CG1 VAL A 146      13.971  -4.692  -0.700  1.00 56.44           C  
ATOM   2233 HG11 VAL A 146      13.520  -5.674  -0.556  1.00 56.44           H  
ATOM   2234 HG12 VAL A 146      14.053  -4.503  -1.771  1.00 56.44           H  
ATOM   2235 HG13 VAL A 146      14.961  -4.791  -0.255  1.00 56.44           H  
ATOM   2236  CG2 VAL A 146      12.220  -2.836  -0.901  1.00 56.44           C  
ATOM   2237 HG21 VAL A 146      11.894  -1.911  -0.425  1.00 56.44           H  
ATOM   2238 HG22 VAL A 146      12.703  -2.581  -1.844  1.00 56.44           H  
ATOM   2239 HG23 VAL A 146      11.346  -3.457  -1.098  1.00 56.44           H  
ATOM   2240  N   GLU A 147      13.811  -5.995   2.310  1.00 53.45           N  
ATOM   2241  H   GLU A 147      13.303  -6.628   1.709  1.00 53.45           H  
ATOM   2242  CA  GLU A 147      15.015  -6.509   2.957  1.00 53.45           C  
ATOM   2243  HA  GLU A 147      15.241  -5.897   3.831  1.00 53.45           H  
ATOM   2244  C   GLU A 147      16.200  -6.410   1.990  1.00 53.45           C  
ATOM   2245  CB  GLU A 147      14.829  -7.956   3.434  1.00 53.45           C  
ATOM   2246  HB2 GLU A 147      15.801  -8.324   3.764  1.00 53.45           H  
ATOM   2247  HB3 GLU A 147      14.484  -8.573   2.604  1.00 53.45           H  
ATOM   2248  O   GLU A 147      16.100  -6.818   0.830  1.00 53.45           O  
ATOM   2249  CG  GLU A 147      13.843  -8.068   4.608  1.00 53.45           C  
ATOM   2250  HG2 GLU A 147      12.848  -7.784   4.263  1.00 53.45           H  
ATOM   2251  HG3 GLU A 147      14.144  -7.358   5.378  1.00 53.45           H  
ATOM   2252  CD  GLU A 147      13.781  -9.476   5.229  1.00 53.45           C  
ATOM   2253  OE1 GLU A 147      13.090  -9.606   6.269  1.00 53.45           O  
ATOM   2254  OE2 GLU A 147      14.433 -10.406   4.696  1.00 53.45           O  
ATOM   2255  N   ALA A 148      17.340  -5.919   2.489  1.00 46.10           N  
ATOM   2256  H   ALA A 148      17.329  -5.559   3.432  1.00 46.10           H  
ATOM   2257  CA  ALA A 148      18.573  -5.743   1.720  1.00 46.10           C  
ATOM   2258  HA  ALA A 148      18.432  -4.893   1.053  1.00 46.10           H  
ATOM   2259  C   ALA A 148      18.972  -6.994   0.898  1.00 46.10           C  
ATOM   2260  CB  ALA A 148      19.688  -5.347   2.694  1.00 46.10           C  
ATOM   2261  HB1 ALA A 148      19.856  -6.143   3.419  1.00 46.10           H  
ATOM   2262  HB2 ALA A 148      20.610  -5.173   2.139  1.00 46.10           H  
ATOM   2263  HB3 ALA A 148      19.418  -4.430   3.217  1.00 46.10           H  
ATOM   2264  O   ALA A 148      19.484  -6.885  -0.213  1.00 46.10           O  
ATOM   2265  N   SER A 149      18.686  -8.183   1.438  1.00 46.89           N  
ATOM   2266  H   SER A 149      18.161  -8.183   2.301  1.00 46.89           H  
ATOM   2267  CA  SER A 149      18.999  -9.505   0.881  1.00 46.89           C  
ATOM   2268  HA  SER A 149      20.059  -9.545   0.627  1.00 46.89           H  
ATOM   2269  C   SER A 149      18.209  -9.878  -0.381  1.00 46.89           C  
ATOM   2270  CB  SER A 149      18.707 -10.550   1.966  1.00 46.89           C  
ATOM   2271  HB2 SER A 149      19.371 -10.384   2.815  1.00 46.89           H  
ATOM   2272  HB3 SER A 149      18.874 -11.552   1.571  1.00 46.89           H  
ATOM   2273  O   SER A 149      18.661 -10.713  -1.162  1.00 46.89           O  
ATOM   2274  OG  SER A 149      17.357 -10.410   2.386  1.00 46.89           O  
ATOM   2275  HG  SER A 149      17.161 -10.950   3.155  1.00 46.89           H  
ATOM   2276  N   VAL A 150      17.031  -9.286  -0.606  1.00 49.62           N  
ATOM   2277  H   VAL A 150      16.705  -8.606   0.066  1.00 49.62           H  
ATOM   2278  CA  VAL A 150      16.191  -9.574  -1.784  1.00 49.62           C  
ATOM   2279  HA  VAL A 150      16.330 -10.620  -2.054  1.00 49.62           H  
ATOM   2280  C   VAL A 150      16.648  -8.751  -2.998  1.00 49.62           C  
ATOM   2281  CB  VAL A 150      14.692  -9.383  -1.453  1.00 49.62           C  
ATOM   2282  HB  VAL A 150      14.505  -8.333  -1.227  1.00 49.62           H  
ATOM   2283  O   VAL A 150      16.384  -9.142  -4.137  1.00 49.62           O  
ATOM   2284  CG1 VAL A 150      13.769  -9.809  -2.606  1.00 49.62           C  
ATOM   2285 HG11 VAL A 150      13.909  -9.148  -3.461  1.00 49.62           H  
ATOM   2286 HG12 VAL A 150      13.983 -10.836  -2.902  1.00 49.62           H  
ATOM   2287 HG13 VAL A 150      12.727  -9.732  -2.297  1.00 49.62           H  
ATOM   2288  CG2 VAL A 150      14.282 -10.227  -0.234  1.00 49.62           C  
ATOM   2289 HG21 VAL A 150      13.223 -10.086  -0.021  1.00 49.62           H  
ATOM   2290 HG22 VAL A 150      14.478 -11.283  -0.420  1.00 49.62           H  
ATOM   2291 HG23 VAL A 150      14.839  -9.915   0.650  1.00 49.62           H  
ATOM   2292  N   PHE A 151      17.403  -7.663  -2.779  1.00 49.36           N  
ATOM   2293  H   PHE A 151      17.632  -7.419  -1.826  1.00 49.36           H  
ATOM   2294  CA  PHE A 151      17.856  -6.764  -3.845  1.00 49.36           C  
ATOM   2295  HA  PHE A 151      16.978  -6.433  -4.400  1.00 49.36           H  
ATOM   2296  C   PHE A 151      18.809  -7.390  -4.850  1.00 49.36           C  
ATOM   2297  CB  PHE A 151      18.513  -5.502  -3.301  1.00 49.36           C  
ATOM   2298  HB2 PHE A 151      19.220  -5.756  -2.511  1.00 49.36           H  
ATOM   2299  HB3 PHE A 151      19.077  -5.041  -4.111  1.00 49.36           H  
ATOM   2300  O   PHE A 151      18.793  -6.972  -6.001  1.00 49.36           O  
ATOM   2301  CG  PHE A 151      17.524  -4.468  -2.840  1.00 49.36           C  
ATOM   2302  CD1 PHE A 151      16.687  -3.827  -3.764  1.00 49.36           C  
ATOM   2303  HD1 PHE A 151      16.794  -4.042  -4.817  1.00 49.36           H  
ATOM   2304  CD2 PHE A 151      17.479  -4.115  -1.493  1.00 49.36           C  
ATOM   2305  HD2 PHE A 151      18.191  -4.571  -0.822  1.00 49.36           H  
ATOM   2306  CE1 PHE A 151      15.712  -2.924  -3.311  1.00 49.36           C  
ATOM   2307  HE1 PHE A 151      15.010  -2.482  -4.003  1.00 49.36           H  
ATOM   2308  CE2 PHE A 151      16.591  -3.129  -1.049  1.00 49.36           C  
ATOM   2309  HE2 PHE A 151      16.581  -2.824  -0.013  1.00 49.36           H  
ATOM   2310  CZ  PHE A 151      15.680  -2.571  -1.953  1.00 49.36           C  
ATOM   2311  HZ  PHE A 151      14.950  -1.870  -1.577  1.00 49.36           H  
ATOM   2312  N   ASP A 152      19.610  -8.386  -4.471  1.00 50.00           N  
ATOM   2313  H   ASP A 152      19.627  -8.665  -3.500  1.00 50.00           H  
ATOM   2314  CA  ASP A 152      20.542  -9.030  -5.408  1.00 50.00           C  
ATOM   2315  HA  ASP A 152      21.215  -8.276  -5.817  1.00 50.00           H  
ATOM   2316  C   ASP A 152      19.822  -9.652  -6.616  1.00 50.00           C  
ATOM   2317  CB  ASP A 152      21.404 -10.061  -4.666  1.00 50.00           C  
ATOM   2318  HB2 ASP A 152      20.753 -10.760  -4.141  1.00 50.00           H  
ATOM   2319  HB3 ASP A 152      21.982 -10.625  -5.399  1.00 50.00           H  
ATOM   2320  O   ASP A 152      20.404  -9.792  -7.688  1.00 50.00           O  
ATOM   2321  CG  ASP A 152      22.389  -9.425  -3.677  1.00 50.00           C  
ATOM   2322  OD1 ASP A 152      22.710  -8.222  -3.841  1.00 50.00           O  
ATOM   2323  OD2 ASP A 152      22.814 -10.141  -2.751  1.00 50.00           O  
ATOM   2324  N   LYS A 153      18.522  -9.953  -6.475  1.00 49.00           N  
ATOM   2325  H   LYS A 153      18.100  -9.753  -5.580  1.00 49.00           H  
ATOM   2326  CA  LYS A 153      17.658 -10.452  -7.556  1.00 49.00           C  
ATOM   2327  HA  LYS A 153      18.263 -11.042  -8.244  1.00 49.00           H  
ATOM   2328  C   LYS A 153      17.024  -9.348  -8.413  1.00 49.00           C  
ATOM   2329  CB  LYS A 153      16.568 -11.350  -6.957  1.00 49.00           C  
ATOM   2330  HB2 LYS A 153      15.950 -10.761  -6.278  1.00 49.00           H  
ATOM   2331  HB3 LYS A 153      15.933 -11.713  -7.765  1.00 49.00           H  
ATOM   2332  O   LYS A 153      16.404  -9.666  -9.422  1.00 49.00           O  
ATOM   2333  CG  LYS A 153      17.149 -12.556  -6.208  1.00 49.00           C  
ATOM   2334  HG2 LYS A 153      17.746 -12.217  -5.361  1.00 49.00           H  
ATOM   2335  HG3 LYS A 153      17.783 -13.130  -6.885  1.00 49.00           H  
ATOM   2336  CD  LYS A 153      16.018 -13.445  -5.692  1.00 49.00           C  
ATOM   2337  HD2 LYS A 153      15.425 -13.799  -6.535  1.00 49.00           H  
ATOM   2338  HD3 LYS A 153      15.385 -12.860  -5.024  1.00 49.00           H  
ATOM   2339  CE  LYS A 153      16.618 -14.631  -4.936  1.00 49.00           C  
ATOM   2340  HE2 LYS A 153      17.272 -15.180  -5.614  1.00 49.00           H  
ATOM   2341  HE3 LYS A 153      17.232 -14.244  -4.123  1.00 49.00           H  
ATOM   2342  NZ  LYS A 153      15.555 -15.514  -4.407  1.00 49.00           N  
ATOM   2343  HZ1 LYS A 153      15.965 -16.290  -3.907  1.00 49.00           H  
ATOM   2344  HZ2 LYS A 153      14.990 -15.867  -5.166  1.00 49.00           H  
ATOM   2345  HZ3 LYS A 153      14.963 -14.991  -3.776  1.00 49.00           H  
ATOM   2346  N   LEU A 154      17.135  -8.081  -8.007  1.00 49.66           N  
ATOM   2347  H   LEU A 154      17.704  -7.902  -7.193  1.00 49.66           H  
ATOM   2348  CA  LEU A 154      16.506  -6.917  -8.655  1.00 49.66           C  
ATOM   2349  HA  LEU A 154      15.642  -7.253  -9.229  1.00 49.66           H  
ATOM   2350  C   LEU A 154      17.421  -6.204  -9.651  1.00 49.66           C  
ATOM   2351  CB  LEU A 154      16.043  -5.907  -7.586  1.00 49.66           C  
ATOM   2352  HB2 LEU A 154      16.917  -5.440  -7.133  1.00 49.66           H  
ATOM   2353  HB3 LEU A 154      15.476  -5.130  -8.099  1.00 49.66           H  
ATOM   2354  O   LEU A 154      17.000  -5.279 -10.341  1.00 49.66           O  
ATOM   2355  CG  LEU A 154      15.165  -6.482  -6.468  1.00 49.66           C  
ATOM   2356  HG  LEU A 154      15.773  -7.107  -5.814  1.00 49.66           H  
ATOM   2357  CD1 LEU A 154      14.507  -5.370  -5.652  1.00 49.66           C  
ATOM   2358 HD11 LEU A 154      14.571  -5.621  -4.593  1.00 49.66           H  
ATOM   2359 HD12 LEU A 154      13.464  -5.244  -5.942  1.00 49.66           H  
ATOM   2360 HD13 LEU A 154      14.995  -4.413  -5.842  1.00 49.66           H  
ATOM   2361  CD2 LEU A 154      14.097  -7.379  -7.034  1.00 49.66           C  
ATOM   2362 HD21 LEU A 154      13.268  -7.481  -6.334  1.00 49.66           H  
ATOM   2363 HD22 LEU A 154      13.811  -6.951  -7.995  1.00 49.66           H  
ATOM   2364 HD23 LEU A 154      14.510  -8.370  -7.223  1.00 49.66           H  
ATOM   2365  N   ILE A 155      18.684  -6.614  -9.684  1.00 47.87           N  
ATOM   2366  H   ILE A 155      18.937  -7.406  -9.111  1.00 47.87           H  
ATOM   2367  CA  ILE A 155      19.759  -5.942 -10.396  1.00 47.87           C  
ATOM   2368  HA  ILE A 155      19.585  -4.866 -10.388  1.00 47.87           H  
ATOM   2369  C   ILE A 155      19.750  -6.429 -11.840  1.00 47.87           C  
ATOM   2370  CB  ILE A 155      21.089  -6.219  -9.660  1.00 47.87           C  
ATOM   2371  HB  ILE A 155      21.208  -7.300  -9.591  1.00 47.87           H  
ATOM   2372  O   ILE A 155      19.962  -7.611 -12.124  1.00 47.87           O  
ATOM   2373  CG1 ILE A 155      21.044  -5.634  -8.242  1.00 47.87           C  
ATOM   2374 HG12 ILE A 155      20.092  -5.867  -7.765  1.00 47.87           H  
ATOM   2375 HG13 ILE A 155      21.135  -4.549  -8.282  1.00 47.87           H  
ATOM   2376  CG2 ILE A 155      22.334  -5.646 -10.340  1.00 47.87           C  
ATOM   2377 HG21 ILE A 155      23.210  -5.671  -9.691  1.00 47.87           H  
ATOM   2378 HG22 ILE A 155      22.172  -4.607 -10.626  1.00 47.87           H  
ATOM   2379 HG23 ILE A 155      22.586  -6.270 -11.197  1.00 47.87           H  
ATOM   2380  CD1 ILE A 155      22.152  -6.225  -7.370  1.00 47.87           C  
ATOM   2381 HD11 ILE A 155      22.418  -7.231  -7.695  1.00 47.87           H  
ATOM   2382 HD12 ILE A 155      23.035  -5.587  -7.390  1.00 47.87           H  
ATOM   2383 HD13 ILE A 155      21.756  -6.302  -6.357  1.00 47.87           H  
ATOM   2384  N   ARG A 156      19.570  -5.499 -12.778  1.00 50.85           N  
ATOM   2385  H   ARG A 156      19.404  -4.554 -12.461  1.00 50.85           H  
ATOM   2386  CA  ARG A 156      20.213  -5.667 -14.081  1.00 50.85           C  
ATOM   2387  HA  ARG A 156      19.880  -6.586 -14.563  1.00 50.85           H  
ATOM   2388  C   ARG A 156      21.706  -5.743 -13.794  1.00 50.85           C  
ATOM   2389  CB  ARG A 156      19.931  -4.450 -14.960  1.00 50.85           C  
ATOM   2390  HB2 ARG A 156      20.152  -3.550 -14.386  1.00 50.85           H  
ATOM   2391  HB3 ARG A 156      20.591  -4.487 -15.827  1.00 50.85           H  
ATOM   2392  O   ARG A 156      22.197  -4.883 -13.082  1.00 50.85           O  
ATOM   2393  CG  ARG A 156      18.489  -4.372 -15.456  1.00 50.85           C  
ATOM   2394  HG2 ARG A 156      17.800  -4.348 -14.612  1.00 50.85           H  
ATOM   2395  HG3 ARG A 156      18.271  -5.230 -16.091  1.00 50.85           H  
ATOM   2396  CD  ARG A 156      18.363  -3.079 -16.258  1.00 50.85           C  
ATOM   2397  HD2 ARG A 156      18.532  -2.249 -15.571  1.00 50.85           H  
ATOM   2398  HD3 ARG A 156      19.128  -3.057 -17.034  1.00 50.85           H  
ATOM   2399  NE  ARG A 156      17.032  -2.917 -16.858  1.00 50.85           N  
ATOM   2400  HE  ARG A 156      16.373  -3.674 -16.739  1.00 50.85           H  
ATOM   2401  NH1 ARG A 156      17.436  -0.808 -17.652  1.00 50.85           N  
ATOM   2402 HH11 ARG A 156      18.362  -0.866 -17.253  1.00 50.85           H  
ATOM   2403 HH12 ARG A 156      17.120   0.070 -18.039  1.00 50.85           H  
ATOM   2404  NH2 ARG A 156      15.413  -1.725 -17.923  1.00 50.85           N  
ATOM   2405 HH21 ARG A 156      14.772  -2.496 -17.803  1.00 50.85           H  
ATOM   2406 HH22 ARG A 156      15.131  -0.874 -18.388  1.00 50.85           H  
ATOM   2407  CZ  ARG A 156      16.634  -1.822 -17.476  1.00 50.85           C  
ATOM   2408  N   LYS A 157      22.416  -6.753 -14.306  1.00 56.42           N  
ATOM   2409  H   LYS A 157      21.907  -7.423 -14.865  1.00 56.42           H  
ATOM   2410  CA  LYS A 157      23.846  -7.030 -14.017  1.00 56.42           C  
ATOM   2411  HA  LYS A 157      23.941  -7.370 -12.985  1.00 56.42           H  
ATOM   2412  C   LYS A 157      24.801  -5.816 -14.128  1.00 56.42           C  
ATOM   2413  CB  LYS A 157      24.348  -8.134 -14.969  1.00 56.42           C  
ATOM   2414  HB2 LYS A 157      24.178  -7.812 -15.997  1.00 56.42           H  
ATOM   2415  HB3 LYS A 157      25.424  -8.239 -14.832  1.00 56.42           H  
ATOM   2416  O   LYS A 157      25.962  -5.949 -13.769  1.00 56.42           O  
ATOM   2417  CG  LYS A 157      23.719  -9.522 -14.758  1.00 56.42           C  
ATOM   2418  HG2 LYS A 157      23.905  -9.849 -13.735  1.00 56.42           H  
ATOM   2419  HG3 LYS A 157      22.643  -9.471 -14.928  1.00 56.42           H  
ATOM   2420  CD  LYS A 157      24.346 -10.524 -15.742  1.00 56.42           C  
ATOM   2421  HD2 LYS A 157      25.425 -10.540 -15.587  1.00 56.42           H  
ATOM   2422  HD3 LYS A 157      24.146 -10.188 -16.760  1.00 56.42           H  
ATOM   2423  CE  LYS A 157      23.788 -11.939 -15.550  1.00 56.42           C  
ATOM   2424  HE2 LYS A 157      22.706 -11.905 -15.675  1.00 56.42           H  
ATOM   2425  HE3 LYS A 157      23.996 -12.257 -14.529  1.00 56.42           H  
ATOM   2426  NZ  LYS A 157      24.386 -12.896 -16.519  1.00 56.42           N  
ATOM   2427  HZ1 LYS A 157      25.389 -12.938 -16.403  1.00 56.42           H  
ATOM   2428  HZ2 LYS A 157      24.013 -13.825 -16.388  1.00 56.42           H  
ATOM   2429  HZ3 LYS A 157      24.193 -12.610 -17.469  1.00 56.42           H  
ATOM   2430  N   ASP A 158      24.332  -4.692 -14.662  1.00 61.87           N  
ATOM   2431  H   ASP A 158      23.329  -4.613 -14.752  1.00 61.87           H  
ATOM   2432  CA  ASP A 158      25.024  -3.428 -14.898  1.00 61.87           C  
ATOM   2433  HA  ASP A 158      26.091  -3.629 -14.990  1.00 61.87           H  
ATOM   2434  C   ASP A 158      24.877  -2.376 -13.773  1.00 61.87           C  
ATOM   2435  CB  ASP A 158      24.520  -2.876 -16.250  1.00 61.87           C  
ATOM   2436  HB2 ASP A 158      24.696  -3.629 -17.018  1.00 61.87           H  
ATOM   2437  HB3 ASP A 158      25.113  -2.001 -16.516  1.00 61.87           H  
ATOM   2438  O   ASP A 158      25.314  -1.245 -13.969  1.00 61.87           O  
ATOM   2439  CG  ASP A 158      23.029  -2.486 -16.280  1.00 61.87           C  
ATOM   2440  OD1 ASP A 158      22.320  -2.633 -15.257  1.00 61.87           O  
ATOM   2441  OD2 ASP A 158      22.538  -2.089 -17.356  1.00 61.87           O  
ATOM   2442  N   ASP A 159      24.261  -2.704 -12.627  1.00 56.54           N  
ATOM   2443  H   ASP A 159      23.877  -3.635 -12.552  1.00 56.54           H  
ATOM   2444  CA  ASP A 159      24.017  -1.778 -11.498  1.00 56.54           C  
ATOM   2445  HA  ASP A 159      23.375  -2.312 -10.798  1.00 56.54           H  
ATOM   2446  C   ASP A 159      23.198  -0.518 -11.863  1.00 56.54           C  
ATOM   2447  CB  ASP A 159      25.324  -1.454 -10.739  1.00 56.54           C  
ATOM   2448  HB2 ASP A 159      26.092  -1.133 -11.443  1.00 56.54           H  
ATOM   2449  HB3 ASP A 159      25.146  -0.624 -10.054  1.00 56.54           H  
ATOM   2450  O   ASP A 159      23.205   0.490 -11.148  1.00 56.54           O  
ATOM   2451  CG  ASP A 159      25.853  -2.607  -9.881  1.00 56.54           C  
ATOM   2452  OD1 ASP A 159      25.022  -3.376  -9.336  1.00 56.54           O  
ATOM   2453  OD2 ASP A 159      27.090  -2.672  -9.700  1.00 56.54           O  
ATOM   2454  N   SER A 160      22.446  -0.562 -12.967  1.00 56.09           N  
ATOM   2455  H   SER A 160      22.491  -1.391 -13.542  1.00 56.09           H  
ATOM   2456  CA  SER A 160      21.588   0.551 -13.379  1.00 56.09           C  
ATOM   2457  HA  SER A 160      22.234   1.429 -13.395  1.00 56.09           H  
ATOM   2458  C   SER A 160      20.443   0.829 -12.380  1.00 56.09           C  
ATOM   2459  CB  SER A 160      21.077   0.351 -14.811  1.00 56.09           C  
ATOM   2460  HB2 SER A 160      20.412   1.173 -15.074  1.00 56.09           H  
ATOM   2461  HB3 SER A 160      21.928   0.369 -15.492  1.00 56.09           H  
ATOM   2462  O   SER A 160      20.009  -0.074 -11.654  1.00 56.09           O  
ATOM   2463  OG  SER A 160      20.393  -0.870 -14.983  1.00 56.09           O  
ATOM   2464  HG  SER A 160      21.074  -1.540 -15.078  1.00 56.09           H  
ATOM   2465  N   PRO A 161      19.922   2.077 -12.319  1.00 52.65           N  
ATOM   2466  CA  PRO A 161      18.816   2.433 -11.432  1.00 52.65           C  
ATOM   2467  HA  PRO A 161      19.168   2.360 -10.403  1.00 52.65           H  
ATOM   2468  C   PRO A 161      17.598   1.525 -11.620  1.00 52.65           C  
ATOM   2469  CB  PRO A 161      18.470   3.894 -11.743  1.00 52.65           C  
ATOM   2470  HB2 PRO A 161      17.709   3.946 -12.521  1.00 52.65           H  
ATOM   2471  HB3 PRO A 161      18.142   4.428 -10.851  1.00 52.65           H  
ATOM   2472  O   PRO A 161      17.170   1.255 -12.745  1.00 52.65           O  
ATOM   2473  CG  PRO A 161      19.782   4.453 -12.287  1.00 52.65           C  
ATOM   2474  HG2 PRO A 161      20.430   4.735 -11.456  1.00 52.65           H  
ATOM   2475  HG3 PRO A 161      19.619   5.301 -12.951  1.00 52.65           H  
ATOM   2476  CD  PRO A 161      20.391   3.262 -13.025  1.00 52.65           C  
ATOM   2477  HD2 PRO A 161      20.027   3.240 -14.052  1.00 52.65           H  
ATOM   2478  HD3 PRO A 161      21.478   3.343 -13.008  1.00 52.65           H  
ATOM   2479  N   ILE A 162      16.997   1.096 -10.509  1.00 57.20           N  
ATOM   2480  H   ILE A 162      17.365   1.384  -9.613  1.00 57.20           H  
ATOM   2481  CA  ILE A 162      15.785   0.277 -10.536  1.00 57.20           C  
ATOM   2482  HA  ILE A 162      15.806  -0.342 -11.433  1.00 57.20           H  
ATOM   2483  C   ILE A 162      14.578   1.214 -10.627  1.00 57.20           C  
ATOM   2484  CB  ILE A 162      15.724  -0.682  -9.326  1.00 57.20           C  
ATOM   2485  HB  ILE A 162      15.735  -0.087  -8.413  1.00 57.20           H  
ATOM   2486  O   ILE A 162      14.384   2.077  -9.769  1.00 57.20           O  
ATOM   2487  CG1 ILE A 162      16.941  -1.642  -9.319  1.00 57.20           C  
ATOM   2488 HG12 ILE A 162      16.839  -2.364 -10.129  1.00 57.20           H  
ATOM   2489 HG13 ILE A 162      17.860  -1.082  -9.492  1.00 57.20           H  
ATOM   2490  CG2 ILE A 162      14.418  -1.503  -9.369  1.00 57.20           C  
ATOM   2491 HG21 ILE A 162      14.335  -2.132  -8.483  1.00 57.20           H  
ATOM   2492 HG22 ILE A 162      14.401  -2.135 -10.256  1.00 57.20           H  
ATOM   2493 HG23 ILE A 162      13.550  -0.844  -9.381  1.00 57.20           H  
ATOM   2494  CD1 ILE A 162      17.128  -2.395  -7.996  1.00 57.20           C  
ATOM   2495 HD11 ILE A 162      17.314  -1.683  -7.192  1.00 57.20           H  
ATOM   2496 HD12 ILE A 162      17.986  -3.063  -8.080  1.00 57.20           H  
ATOM   2497 HD13 ILE A 162      16.245  -2.985  -7.754  1.00 57.20           H  
ATOM   2498  N   HIS A 163      13.761   1.036 -11.667  1.00 55.97           N  
ATOM   2499  H   HIS A 163      14.016   0.345 -12.358  1.00 55.97           H  
ATOM   2500  CA  HIS A 163      12.514   1.776 -11.860  1.00 55.97           C  
ATOM   2501  HA  HIS A 163      12.640   2.792 -11.486  1.00 55.97           H  
ATOM   2502  C   HIS A 163      11.384   1.110 -11.065  1.00 55.97           C  
ATOM   2503  CB  HIS A 163      12.182   1.867 -13.358  1.00 55.97           C  
ATOM   2504  HB2 HIS A 163      12.033   0.863 -13.756  1.00 55.97           H  
ATOM   2505  HB3 HIS A 163      11.244   2.409 -13.474  1.00 55.97           H  
ATOM   2506  O   HIS A 163      10.882   0.050 -11.448  1.00 55.97           O  
ATOM   2507  CG  HIS A 163      13.234   2.566 -14.186  1.00 55.97           C  
ATOM   2508  CD2 HIS A 163      14.119   2.002 -15.062  1.00 55.97           C  
ATOM   2509  HD2 HIS A 163      14.196   0.948 -15.287  1.00 55.97           H  
ATOM   2510  ND1 HIS A 163      13.496   3.909 -14.192  1.00 55.97           N  
ATOM   2511  HD1 HIS A 163      13.117   4.581 -13.541  1.00 55.97           H  
ATOM   2512  CE1 HIS A 163      14.525   4.154 -15.011  1.00 55.97           C  
ATOM   2513  HE1 HIS A 163      14.984   5.119 -15.162  1.00 55.97           H  
ATOM   2514  NE2 HIS A 163      14.922   3.017 -15.597  1.00 55.97           N  
ATOM   2515  N   LEU A 164      10.991   1.727  -9.950  1.00 60.82           N  
ATOM   2516  H   LEU A 164      11.408   2.617  -9.717  1.00 60.82           H  
ATOM   2517  CA  LEU A 164       9.889   1.267  -9.110  1.00 60.82           C  
ATOM   2518  HA  LEU A 164       9.643   0.233  -9.354  1.00 60.82           H  
ATOM   2519  C   LEU A 164       8.644   2.090  -9.452  1.00 60.82           C  
ATOM   2520  CB  LEU A 164      10.314   1.316  -7.629  1.00 60.82           C  
ATOM   2521  HB2 LEU A 164      10.615   2.345  -7.431  1.00 60.82           H  
ATOM   2522  HB3 LEU A 164       9.452   1.076  -7.007  1.00 60.82           H  
ATOM   2523  O   LEU A 164       8.436   3.203  -8.971  1.00 60.82           O  
ATOM   2524  CG  LEU A 164      11.488   0.377  -7.248  1.00 60.82           C  
ATOM   2525  HG  LEU A 164      12.394   0.707  -7.758  1.00 60.82           H  
ATOM   2526  CD1 LEU A 164      11.797   0.251  -5.755  1.00 60.82           C  
ATOM   2527 HD11 LEU A 164      10.898  -0.026  -5.204  1.00 60.82           H  
ATOM   2528 HD12 LEU A 164      12.556  -0.513  -5.588  1.00 60.82           H  
ATOM   2529 HD13 LEU A 164      12.220   1.175  -5.360  1.00 60.82           H  
ATOM   2530  CD2 LEU A 164      11.204  -1.067  -7.652  1.00 60.82           C  
ATOM   2531 HD21 LEU A 164      10.276  -1.406  -7.191  1.00 60.82           H  
ATOM   2532 HD22 LEU A 164      11.133  -1.131  -8.737  1.00 60.82           H  
ATOM   2533 HD23 LEU A 164      12.020  -1.722  -7.348  1.00 60.82           H  
ATOM   2534  N   ASN A 165       7.812   1.530 -10.331  1.00 57.92           N  
ATOM   2535  H   ASN A 165       8.064   0.633 -10.721  1.00 57.92           H  
ATOM   2536  CA  ASN A 165       6.685   2.266 -10.901  1.00 57.92           C  
ATOM   2537  HA  ASN A 165       6.960   3.315 -11.008  1.00 57.92           H  
ATOM   2538  C   ASN A 165       5.455   2.225 -10.005  1.00 57.92           C  
ATOM   2539  CB  ASN A 165       6.357   1.710 -12.289  1.00 57.92           C  
ATOM   2540  HB2 ASN A 165       5.413   2.134 -12.630  1.00 57.92           H  
ATOM   2541  HB3 ASN A 165       6.259   0.625 -12.244  1.00 57.92           H  
ATOM   2542  O   ASN A 165       4.872   3.267  -9.713  1.00 57.92           O  
ATOM   2543  CG  ASN A 165       7.407   2.071 -13.310  1.00 57.92           C  
ATOM   2544  ND2 ASN A 165       7.288   1.506 -14.475  1.00 57.92           N  
ATOM   2545 HD21 ASN A 165       8.106   1.594 -15.061  1.00 57.92           H  
ATOM   2546 HD22 ASN A 165       6.534   0.862 -14.666  1.00 57.92           H  
ATOM   2547  OD1 ASN A 165       8.327   2.833 -13.089  1.00 57.92           O  
ATOM   2548  N   ARG A 166       5.052   1.023  -9.579  1.00 61.97           N  
ATOM   2549  H   ARG A 166       5.626   0.225  -9.812  1.00 61.97           H  
ATOM   2550  CA  ARG A 166       3.831   0.809  -8.794  1.00 61.97           C  
ATOM   2551  HA  ARG A 166       3.437   1.772  -8.470  1.00 61.97           H  
ATOM   2552  C   ARG A 166       4.124   0.004  -7.551  1.00 61.97           C  
ATOM   2553  CB  ARG A 166       2.743   0.109  -9.620  1.00 61.97           C  
ATOM   2554  HB2 ARG A 166       3.133  -0.811 -10.054  1.00 61.97           H  
ATOM   2555  HB3 ARG A 166       1.913  -0.153  -8.963  1.00 61.97           H  
ATOM   2556  O   ARG A 166       4.729  -1.057  -7.650  1.00 61.97           O  
ATOM   2557  CG  ARG A 166       2.209   1.019 -10.720  1.00 61.97           C  
ATOM   2558  HG2 ARG A 166       3.028   1.406 -11.326  1.00 61.97           H  
ATOM   2559  HG3 ARG A 166       1.695   1.842 -10.222  1.00 61.97           H  
ATOM   2560  CD  ARG A 166       1.223   0.284 -11.628  1.00 61.97           C  
ATOM   2561  HD2 ARG A 166       1.721  -0.595 -12.036  1.00 61.97           H  
ATOM   2562  HD3 ARG A 166       0.364  -0.035 -11.038  1.00 61.97           H  
ATOM   2563  NE  ARG A 166       0.774   1.164 -12.719  1.00 61.97           N  
ATOM   2564  HE  ARG A 166       0.832   2.155 -12.532  1.00 61.97           H  
ATOM   2565  NH1 ARG A 166       0.134  -0.481 -14.196  1.00 61.97           N  
ATOM   2566 HH11 ARG A 166       0.332  -1.184 -13.499  1.00 61.97           H  
ATOM   2567 HH12 ARG A 166      -0.270  -0.743 -15.085  1.00 61.97           H  
ATOM   2568  NH2 ARG A 166      -0.067   1.662 -14.777  1.00 61.97           N  
ATOM   2569 HH21 ARG A 166      -0.024   2.643 -14.543  1.00 61.97           H  
ATOM   2570 HH22 ARG A 166      -0.499   1.378 -15.644  1.00 61.97           H  
ATOM   2571  CZ  ARG A 166       0.287   0.779 -13.887  1.00 61.97           C  
ATOM   2572  N   LEU A 167       3.638   0.487  -6.420  1.00 67.80           N  
ATOM   2573  H   LEU A 167       3.146   1.368  -6.465  1.00 67.80           H  
ATOM   2574  CA  LEU A 167       3.579  -0.226  -5.159  1.00 67.80           C  
ATOM   2575  HA  LEU A 167       4.261  -1.076  -5.186  1.00 67.80           H  
ATOM   2576  C   LEU A 167       2.153  -0.736  -4.956  1.00 67.80           C  
ATOM   2577  CB  LEU A 167       4.040   0.729  -4.055  1.00 67.80           C  
ATOM   2578  HB2 LEU A 167       3.438   1.637  -4.102  1.00 67.80           H  
ATOM   2579  HB3 LEU A 167       5.072   1.010  -4.263  1.00 67.80           H  
ATOM   2580  O   LEU A 167       1.208   0.045  -4.849  1.00 67.80           O  
ATOM   2581  CG  LEU A 167       3.961   0.174  -2.627  1.00 67.80           C  
ATOM   2582  HG  LEU A 167       2.916   0.008  -2.363  1.00 67.80           H  
ATOM   2583  CD1 LEU A 167       4.738  -1.129  -2.440  1.00 67.80           C  
ATOM   2584 HD11 LEU A 167       4.255  -1.934  -2.994  1.00 67.80           H  
ATOM   2585 HD12 LEU A 167       5.763  -1.012  -2.794  1.00 67.80           H  
ATOM   2586 HD13 LEU A 167       4.746  -1.398  -1.384  1.00 67.80           H  
ATOM   2587  CD2 LEU A 167       4.538   1.229  -1.688  1.00 67.80           C  
ATOM   2588 HD21 LEU A 167       3.965   2.151  -1.784  1.00 67.80           H  
ATOM   2589 HD22 LEU A 167       5.578   1.430  -1.946  1.00 67.80           H  
ATOM   2590 HD23 LEU A 167       4.498   0.885  -0.655  1.00 67.80           H  
ATOM   2591  N   LEU A 168       2.011  -2.054  -4.903  1.00 68.83           N  
ATOM   2592  H   LEU A 168       2.842  -2.621  -4.997  1.00 68.83           H  
ATOM   2593  CA  LEU A 168       0.783  -2.728  -4.513  1.00 68.83           C  
ATOM   2594  HA  LEU A 168      -0.067  -2.058  -4.639  1.00 68.83           H  
ATOM   2595  C   LEU A 168       0.883  -3.104  -3.042  1.00 68.83           C  
ATOM   2596  CB  LEU A 168       0.573  -3.976  -5.383  1.00 68.83           C  
ATOM   2597  HB2 LEU A 168      -0.261  -4.548  -4.976  1.00 68.83           H  
ATOM   2598  HB3 LEU A 168       1.466  -4.597  -5.316  1.00 68.83           H  
ATOM   2599  O   LEU A 168       1.834  -3.776  -2.647  1.00 68.83           O  
ATOM   2600  CG  LEU A 168       0.286  -3.678  -6.863  1.00 68.83           C  
ATOM   2601  HG  LEU A 168       1.084  -3.066  -7.284  1.00 68.83           H  
ATOM   2602  CD1 LEU A 168       0.229  -4.996  -7.628  1.00 68.83           C  
ATOM   2603 HD11 LEU A 168      -0.580  -5.615  -7.241  1.00 68.83           H  
ATOM   2604 HD12 LEU A 168       1.174  -5.529  -7.521  1.00 68.83           H  
ATOM   2605 HD13 LEU A 168       0.060  -4.805  -8.687  1.00 68.83           H  
ATOM   2606  CD2 LEU A 168      -1.054  -2.966  -7.055  1.00 68.83           C  
ATOM   2607 HD21 LEU A 168      -1.256  -2.845  -8.119  1.00 68.83           H  
ATOM   2608 HD22 LEU A 168      -1.861  -3.539  -6.599  1.00 68.83           H  
ATOM   2609 HD23 LEU A 168      -1.010  -1.974  -6.604  1.00 68.83           H  
ATOM   2610  N   ILE A 169      -0.104  -2.712  -2.240  1.00 71.57           N  
ATOM   2611  H   ILE A 169      -0.823  -2.121  -2.630  1.00 71.57           H  
ATOM   2612  CA  ILE A 169      -0.222  -3.119  -0.839  1.00 71.57           C  
ATOM   2613  HA  ILE A 169       0.508  -3.901  -0.630  1.00 71.57           H  
ATOM   2614  C   ILE A 169      -1.606  -3.699  -0.618  1.00 71.57           C  
ATOM   2615  CB  ILE A 169       0.077  -1.951   0.118  1.00 71.57           C  
ATOM   2616  HB  ILE A 169      -0.556  -1.106  -0.151  1.00 71.57           H  
ATOM   2617  O   ILE A 169      -2.607  -3.010  -0.766  1.00 71.57           O  
ATOM   2618  CG1 ILE A 169       1.555  -1.546  -0.008  1.00 71.57           C  
ATOM   2619 HG12 ILE A 169       1.874  -1.548  -1.050  1.00 71.57           H  
ATOM   2620 HG13 ILE A 169       2.183  -2.250   0.537  1.00 71.57           H  
ATOM   2621  CG2 ILE A 169      -0.210  -2.343   1.581  1.00 71.57           C  
ATOM   2622 HG21 ILE A 169       0.401  -3.202   1.857  1.00 71.57           H  
ATOM   2623 HG22 ILE A 169       0.002  -1.514   2.256  1.00 71.57           H  
ATOM   2624 HG23 ILE A 169      -1.264  -2.595   1.703  1.00 71.57           H  
ATOM   2625  CD1 ILE A 169       1.786  -0.146   0.523  1.00 71.57           C  
ATOM   2626 HD11 ILE A 169       1.442  -0.044   1.552  1.00 71.57           H  
ATOM   2627 HD12 ILE A 169       2.854   0.070   0.499  1.00 71.57           H  
ATOM   2628 HD13 ILE A 169       1.248   0.541  -0.130  1.00 71.57           H  
ATOM   2629  N   ALA A 170      -1.663  -4.959  -0.212  1.00 69.78           N  
ATOM   2630  H   ALA A 170      -0.790  -5.450  -0.080  1.00 69.78           H  
ATOM   2631  CA  ALA A 170      -2.878  -5.589   0.272  1.00 69.78           C  
ATOM   2632  HA  ALA A 170      -3.748  -5.029  -0.071  1.00 69.78           H  
ATOM   2633  C   ALA A 170      -2.865  -5.583   1.801  1.00 69.78           C  
ATOM   2634  CB  ALA A 170      -2.979  -7.001  -0.312  1.00 69.78           C  
ATOM   2635  HB1 ALA A 170      -2.136  -7.606   0.023  1.00 69.78           H  
ATOM   2636  HB2 ALA A 170      -2.974  -6.947  -1.401  1.00 69.78           H  
ATOM   2637  HB3 ALA A 170      -3.911  -7.463   0.014  1.00 69.78           H  
ATOM   2638  O   ALA A 170      -1.942  -6.123   2.415  1.00 69.78           O  
ATOM   2639  N   VAL A 171      -3.898  -5.008   2.408  1.00 71.00           N  
ATOM   2640  H   VAL A 171      -4.606  -4.578   1.829  1.00 71.00           H  
ATOM   2641  CA  VAL A 171      -4.121  -5.006   3.854  1.00 71.00           C  
ATOM   2642  HA  VAL A 171      -3.295  -5.516   4.350  1.00 71.00           H  
ATOM   2643  C   VAL A 171      -5.389  -5.775   4.148  1.00 71.00           C  
ATOM   2644  CB  VAL A 171      -4.173  -3.578   4.414  1.00 71.00           C  
ATOM   2645  HB  VAL A 171      -4.956  -3.009   3.911  1.00 71.00           H  
ATOM   2646  O   VAL A 171      -6.467  -5.399   3.707  1.00 71.00           O  
ATOM   2647  CG1 VAL A 171      -4.482  -3.596   5.917  1.00 71.00           C  
ATOM   2648 HG11 VAL A 171      -5.519  -3.890   6.079  1.00 71.00           H  
ATOM   2649 HG12 VAL A 171      -4.348  -2.602   6.344  1.00 71.00           H  
ATOM   2650 HG13 VAL A 171      -3.824  -4.307   6.416  1.00 71.00           H  
ATOM   2651  CG2 VAL A 171      -2.814  -2.913   4.148  1.00 71.00           C  
ATOM   2652 HG21 VAL A 171      -2.441  -2.403   5.036  1.00 71.00           H  
ATOM   2653 HG22 VAL A 171      -2.902  -2.207   3.322  1.00 71.00           H  
ATOM   2654 HG23 VAL A 171      -2.068  -3.644   3.838  1.00 71.00           H  
ATOM   2655  N   LEU A 172      -5.263  -6.870   4.888  1.00 68.73           N  
ATOM   2656  H   LEU A 172      -4.340  -7.116   5.217  1.00 68.73           H  
ATOM   2657  CA  LEU A 172      -6.381  -7.738   5.226  1.00 68.73           C  
ATOM   2658  HA  LEU A 172      -7.287  -7.374   4.741  1.00 68.73           H  
ATOM   2659  C   LEU A 172      -6.570  -7.757   6.732  1.00 68.73           C  
ATOM   2660  CB  LEU A 172      -6.136  -9.165   4.730  1.00 68.73           C  
ATOM   2661  HB2 LEU A 172      -5.290  -9.581   5.277  1.00 68.73           H  
ATOM   2662  HB3 LEU A 172      -7.012  -9.768   4.969  1.00 68.73           H  
ATOM   2663  O   LEU A 172      -5.695  -8.260   7.431  1.00 68.73           O  
ATOM   2664  CG  LEU A 172      -5.842  -9.283   3.234  1.00 68.73           C  
ATOM   2665  HG  LEU A 172      -4.979  -8.673   2.966  1.00 68.73           H  
ATOM   2666  CD1 LEU A 172      -5.497 -10.737   2.947  1.00 68.73           C  
ATOM   2667 HD11 LEU A 172      -5.207 -10.809   1.899  1.00 68.73           H  
ATOM   2668 HD12 LEU A 172      -6.364 -11.370   3.133  1.00 68.73           H  
ATOM   2669 HD13 LEU A 172      -4.661 -11.055   3.569  1.00 68.73           H  
ATOM   2670  CD2 LEU A 172      -7.038  -8.878   2.375  1.00 68.73           C  
ATOM   2671 HD21 LEU A 172      -7.932  -9.435   2.657  1.00 68.73           H  
ATOM   2672 HD22 LEU A 172      -7.228  -7.810   2.485  1.00 68.73           H  
ATOM   2673 HD23 LEU A 172      -6.819  -9.065   1.323  1.00 68.73           H  
ATOM   2674  N   PRO A 173      -7.704  -7.311   7.265  1.00 68.41           N  
ATOM   2675  CA  PRO A 173      -7.971  -7.477   8.676  1.00 68.41           C  
ATOM   2676  HA  PRO A 173      -7.160  -7.034   9.254  1.00 68.41           H  
ATOM   2677  C   PRO A 173      -8.060  -8.949   9.079  1.00 68.41           C  
ATOM   2678  CB  PRO A 173      -9.229  -6.673   8.943  1.00 68.41           C  
ATOM   2679  HB2 PRO A 173      -9.866  -7.143   9.692  1.00 68.41           H  
ATOM   2680  HB3 PRO A 173      -8.929  -5.667   9.236  1.00 68.41           H  
ATOM   2681  O   PRO A 173      -8.721  -9.778   8.451  1.00 68.41           O  
ATOM   2682  CG  PRO A 173      -9.939  -6.617   7.598  1.00 68.41           C  
ATOM   2683  HG2 PRO A 173     -10.550  -7.511   7.469  1.00 68.41           H  
ATOM   2684  HG3 PRO A 173     -10.551  -5.719   7.514  1.00 68.41           H  
ATOM   2685  CD  PRO A 173      -8.794  -6.629   6.596  1.00 68.41           C  
ATOM   2686  HD2 PRO A 173      -9.114  -7.152   5.695  1.00 68.41           H  
ATOM   2687  HD3 PRO A 173      -8.487  -5.609   6.366  1.00 68.41           H  
ATOM   2688  N   ALA A 174      -7.373  -9.264  10.171  1.00 67.53           N  
ATOM   2689  H   ALA A 174      -6.855  -8.512  10.603  1.00 67.53           H  
ATOM   2690  CA  ALA A 174      -7.487 -10.487  10.952  1.00 67.53           C  
ATOM   2691  HA  ALA A 174      -7.819 -11.293  10.298  1.00 67.53           H  
ATOM   2692  C   ALA A 174      -8.534 -10.344  12.077  1.00 67.53           C  
ATOM   2693  CB  ALA A 174      -6.097 -10.837  11.490  1.00 67.53           C  
ATOM   2694  HB1 ALA A 174      -5.364 -10.837  10.682  1.00 67.53           H  
ATOM   2695  HB2 ALA A 174      -6.113 -11.813  11.975  1.00 67.53           H  
ATOM   2696  HB3 ALA A 174      -5.799 -10.083  12.219  1.00 67.53           H  
ATOM   2697  O   ALA A 174      -8.549 -11.124  13.028  1.00 67.53           O  
ATOM   2698  N   VAL A 175      -9.405  -9.340  11.975  1.00 68.33           N  
ATOM   2699  H   VAL A 175      -9.343  -8.744  11.162  1.00 68.33           H  
ATOM   2700  CA  VAL A 175     -10.554  -9.128  12.856  1.00 68.33           C  
ATOM   2701  HA  VAL A 175     -10.489  -9.820  13.696  1.00 68.33           H  
ATOM   2702  C   VAL A 175     -11.855  -9.449  12.124  1.00 68.33           C  
ATOM   2703  CB  VAL A 175     -10.563  -7.709  13.449  1.00 68.33           C  
ATOM   2704  HB  VAL A 175     -11.428  -7.631  14.108  1.00 68.33           H  
ATOM   2705  O   VAL A 175     -11.880  -9.611  10.903  1.00 68.33           O  
ATOM   2706  CG1 VAL A 175      -9.324  -7.458  14.308  1.00 68.33           C  
ATOM   2707 HG11 VAL A 175      -9.222  -8.245  15.055  1.00 68.33           H  
ATOM   2708 HG12 VAL A 175      -9.445  -6.501  14.814  1.00 68.33           H  
ATOM   2709 HG13 VAL A 175      -8.429  -7.430  13.687  1.00 68.33           H  
ATOM   2710  CG2 VAL A 175     -10.642  -6.614  12.390  1.00 68.33           C  
ATOM   2711 HG21 VAL A 175     -11.507  -6.757  11.741  1.00 68.33           H  
ATOM   2712 HG22 VAL A 175     -10.727  -5.638  12.867  1.00 68.33           H  
ATOM   2713 HG23 VAL A 175      -9.729  -6.629  11.794  1.00 68.33           H  
ATOM   2714  N   GLY A 176     -12.951  -9.574  12.871  1.00 62.00           N  
ATOM   2715  H   GLY A 176     -12.898  -9.350  13.854  1.00 62.00           H  
ATOM   2716  CA  GLY A 176     -14.270  -9.752  12.268  1.00 62.00           C  
ATOM   2717  HA2 GLY A 176     -15.004  -9.983  13.039  1.00 62.00           H  
ATOM   2718  HA3 GLY A 176     -14.235 -10.584  11.564  1.00 62.00           H  
ATOM   2719  C   GLY A 176     -14.717  -8.484  11.534  1.00 62.00           C  
ATOM   2720  O   GLY A 176     -14.401  -7.370  11.955  1.00 62.00           O  
ATOM   2721  N   LYS A 177     -15.497  -8.631  10.460  1.00 63.89           N  
ATOM   2722  H   LYS A 177     -15.673  -9.566  10.120  1.00 63.89           H  
ATOM   2723  CA  LYS A 177     -16.162  -7.489   9.809  1.00 63.89           C  
ATOM   2724  HA  LYS A 177     -15.393  -6.848   9.376  1.00 63.89           H  
ATOM   2725  C   LYS A 177     -16.961  -6.688  10.840  1.00 63.89           C  
ATOM   2726  CB  LYS A 177     -17.097  -7.977   8.697  1.00 63.89           C  
ATOM   2727  HB2 LYS A 177     -18.002  -8.355   9.173  1.00 63.89           H  
ATOM   2728  HB3 LYS A 177     -16.607  -8.768   8.130  1.00 63.89           H  
ATOM   2729  O   LYS A 177     -17.638  -7.286  11.672  1.00 63.89           O  
ATOM   2730  CG  LYS A 177     -17.561  -6.887   7.728  1.00 63.89           C  
ATOM   2731  HG2 LYS A 177     -16.697  -6.457   7.221  1.00 63.89           H  
ATOM   2732  HG3 LYS A 177     -18.079  -6.101   8.277  1.00 63.89           H  
ATOM   2733  CD  LYS A 177     -18.515  -7.488   6.686  1.00 63.89           C  
ATOM   2734  HD2 LYS A 177     -17.986  -8.252   6.115  1.00 63.89           H  
ATOM   2735  HD3 LYS A 177     -19.372  -7.938   7.188  1.00 63.89           H  
ATOM   2736  CE  LYS A 177     -18.996  -6.380   5.743  1.00 63.89           C  
ATOM   2737  HE2 LYS A 177     -19.549  -5.642   6.324  1.00 63.89           H  
ATOM   2738  HE3 LYS A 177     -18.121  -5.876   5.331  1.00 63.89           H  
ATOM   2739  NZ  LYS A 177     -19.839  -6.901   4.637  1.00 63.89           N  
ATOM   2740  HZ1 LYS A 177     -19.314  -7.548   4.066  1.00 63.89           H  
ATOM   2741  HZ2 LYS A 177     -20.119  -6.140   4.035  1.00 63.89           H  
ATOM   2742  HZ3 LYS A 177     -20.667  -7.359   4.990  1.00 63.89           H  
ATOM   2743  N   GLY A 178     -16.887  -5.366  10.737  1.00 65.14           N  
ATOM   2744  H   GLY A 178     -16.288  -5.005  10.009  1.00 65.14           H  
ATOM   2745  CA  GLY A 178     -17.533  -4.372  11.594  1.00 65.14           C  
ATOM   2746  HA2 GLY A 178     -17.491  -3.409  11.084  1.00 65.14           H  
ATOM   2747  HA3 GLY A 178     -18.585  -4.625  11.719  1.00 65.14           H  
ATOM   2748  C   GLY A 178     -16.860  -4.183  12.956  1.00 65.14           C  
ATOM   2749  O   GLY A 178     -17.415  -3.520  13.831  1.00 65.14           O  
ATOM   2750  N   THR A 179     -15.663  -4.748  13.139  1.00 71.48           N  
ATOM   2751  H   THR A 179     -15.257  -5.282  12.385  1.00 71.48           H  
ATOM   2752  CA  THR A 179     -14.808  -4.398  14.275  1.00 71.48           C  
ATOM   2753  HA  THR A 179     -15.312  -4.716  15.187  1.00 71.48           H  
ATOM   2754  C   THR A 179     -14.596  -2.884  14.274  1.00 71.48           C  
ATOM   2755  CB  THR A 179     -13.460  -5.119  14.196  1.00 71.48           C  
ATOM   2756  HB  THR A 179     -12.973  -4.902  13.246  1.00 71.48           H  
ATOM   2757  O   THR A 179     -14.167  -2.344  13.252  1.00 71.48           O  
ATOM   2758  CG2 THR A 179     -12.524  -4.771  15.344  1.00 71.48           C  
ATOM   2759 HG21 THR A 179     -11.614  -5.367  15.269  1.00 71.48           H  
ATOM   2760 HG22 THR A 179     -13.017  -4.980  16.294  1.00 71.48           H  
ATOM   2761 HG23 THR A 179     -12.250  -3.718  15.285  1.00 71.48           H  
ATOM   2762  OG1 THR A 179     -13.690  -6.502  14.314  1.00 71.48           O  
ATOM   2763  HG1 THR A 179     -14.008  -6.788  13.455  1.00 71.48           H  
ATOM   2764  N   PRO A 180     -14.907  -2.186  15.381  1.00 74.00           N  
ATOM   2765  CA  PRO A 180     -14.687  -0.755  15.448  1.00 74.00           C  
ATOM   2766  HA  PRO A 180     -15.180  -0.269  14.606  1.00 74.00           H  
ATOM   2767  C   PRO A 180     -13.192  -0.454  15.391  1.00 74.00           C  
ATOM   2768  CB  PRO A 180     -15.335  -0.292  16.755  1.00 74.00           C  
ATOM   2769  HB2 PRO A 180     -14.812   0.555  17.199  1.00 74.00           H  
ATOM   2770  HB3 PRO A 180     -16.379  -0.041  16.570  1.00 74.00           H  
ATOM   2771  O   PRO A 180     -12.364  -1.250  15.835  1.00 74.00           O  
ATOM   2772  CG  PRO A 180     -15.261  -1.533  17.641  1.00 74.00           C  
ATOM   2773  HG2 PRO A 180     -16.046  -1.538  18.398  1.00 74.00           H  
ATOM   2774  HG3 PRO A 180     -14.278  -1.585  18.110  1.00 74.00           H  
ATOM   2775  CD  PRO A 180     -15.424  -2.684  16.648  1.00 74.00           C  
ATOM   2776  HD2 PRO A 180     -16.481  -2.927  16.533  1.00 74.00           H  
ATOM   2777  HD3 PRO A 180     -14.869  -3.555  16.997  1.00 74.00           H  
ATOM   2778  N   GLY A 181     -12.872   0.716  14.853  1.00 78.78           N  
ATOM   2779  H   GLY A 181     -13.602   1.262  14.419  1.00 78.78           H  
ATOM   2780  CA  GLY A 181     -11.513   1.217  14.757  1.00 78.78           C  
ATOM   2781  HA2 GLY A 181     -11.461   2.173  15.278  1.00 78.78           H  
ATOM   2782  HA3 GLY A 181     -10.816   0.536  15.244  1.00 78.78           H  
ATOM   2783  C   GLY A 181     -11.046   1.432  13.325  1.00 78.78           C  
ATOM   2784  O   GLY A 181     -11.711   1.064  12.351  1.00 78.78           O  
ATOM   2785  N   THR A 182      -9.881   2.050  13.220  1.00 81.16           N  
ATOM   2786  H   THR A 182      -9.395   2.320  14.063  1.00 81.16           H  
ATOM   2787  CA  THR A 182      -9.249   2.407  11.954  1.00 81.16           C  
ATOM   2788  HA  THR A 182      -9.808   1.946  11.140  1.00 81.16           H  
ATOM   2789  C   THR A 182      -7.835   1.851  11.881  1.00 81.16           C  
ATOM   2790  CB  THR A 182      -9.275   3.924  11.707  1.00 81.16           C  
ATOM   2791  HB  THR A 182      -8.765   4.128  10.766  1.00 81.16           H  
ATOM   2792  O   THR A 182      -7.166   1.653  12.897  1.00 81.16           O  
ATOM   2793  CG2 THR A 182     -10.707   4.452  11.614  1.00 81.16           C  
ATOM   2794 HG21 THR A 182     -11.216   4.349  12.572  1.00 81.16           H  
ATOM   2795 HG22 THR A 182     -11.251   3.904  10.844  1.00 81.16           H  
ATOM   2796 HG23 THR A 182     -10.680   5.507  11.339  1.00 81.16           H  
ATOM   2797  OG1 THR A 182      -8.638   4.630  12.742  1.00 81.16           O  
ATOM   2798  HG1 THR A 182      -8.576   5.540  12.443  1.00 81.16           H  
ATOM   2799  N   ALA A 183      -7.409   1.546  10.660  1.00 76.81           N  
ATOM   2800  H   ALA A 183      -8.040   1.728   9.893  1.00 76.81           H  
ATOM   2801  CA  ALA A 183      -6.041   1.266  10.283  1.00 76.81           C  
ATOM   2802  HA  ALA A 183      -5.414   1.182  11.171  1.00 76.81           H  
ATOM   2803  C   ALA A 183      -5.570   2.453   9.449  1.00 76.81           C  
ATOM   2804  CB  ALA A 183      -5.961  -0.054   9.505  1.00 76.81           C  
ATOM   2805  HB1 ALA A 183      -6.661  -0.039   8.669  1.00 76.81           H  
ATOM   2806  HB2 ALA A 183      -6.191  -0.891  10.164  1.00 76.81           H  
ATOM   2807  HB3 ALA A 183      -4.950  -0.184   9.119  1.00 76.81           H  
ATOM   2808  O   ALA A 183      -6.071   2.696   8.349  1.00 76.81           O  
ATOM   2809  N   ARG A 184      -4.604   3.190   9.981  1.00 80.78           N  
ATOM   2810  H   ARG A 184      -4.231   2.912  10.877  1.00 80.78           H  
ATOM   2811  CA  ARG A 184      -3.884   4.207   9.234  1.00 80.78           C  
ATOM   2812  HA  ARG A 184      -4.496   4.538   8.395  1.00 80.78           H  
ATOM   2813  C   ARG A 184      -2.622   3.585   8.676  1.00 80.78           C  
ATOM   2814  CB  ARG A 184      -3.621   5.418  10.123  1.00 80.78           C  
ATOM   2815  HB2 ARG A 184      -2.983   5.125  10.956  1.00 80.78           H  
ATOM   2816  HB3 ARG A 184      -4.572   5.775  10.518  1.00 80.78           H  
ATOM   2817  O   ARG A 184      -1.795   3.088   9.429  1.00 80.78           O  
ATOM   2818  CG  ARG A 184      -2.943   6.537   9.323  1.00 80.78           C  
ATOM   2819  HG2 ARG A 184      -3.580   6.841   8.492  1.00 80.78           H  
ATOM   2820  HG3 ARG A 184      -1.994   6.181   8.923  1.00 80.78           H  
ATOM   2821  CD  ARG A 184      -2.660   7.738  10.220  1.00 80.78           C  
ATOM   2822  HD2 ARG A 184      -2.080   7.403  11.080  1.00 80.78           H  
ATOM   2823  HD3 ARG A 184      -2.064   8.450   9.648  1.00 80.78           H  
ATOM   2824  NE  ARG A 184      -3.901   8.400  10.667  1.00 80.78           N  
ATOM   2825  HE  ARG A 184      -4.787   8.065  10.316  1.00 80.78           H  
ATOM   2826  NH1 ARG A 184      -2.926   9.981  12.005  1.00 80.78           N  
ATOM   2827 HH11 ARG A 184      -2.053   9.481  11.917  1.00 80.78           H  
ATOM   2828 HH12 ARG A 184      -3.031  10.764  12.634  1.00 80.78           H  
ATOM   2829  NH2 ARG A 184      -5.146   9.966  11.711  1.00 80.78           N  
ATOM   2830 HH21 ARG A 184      -5.279  10.769  12.308  1.00 80.78           H  
ATOM   2831 HH22 ARG A 184      -5.956   9.506  11.320  1.00 80.78           H  
ATOM   2832  CZ  ARG A 184      -3.984   9.447  11.457  1.00 80.78           C  
ATOM   2833  N   ILE A 185      -2.475   3.630   7.364  1.00 76.55           N  
ATOM   2834  H   ILE A 185      -3.194   4.090   6.825  1.00 76.55           H  
ATOM   2835  CA  ILE A 185      -1.285   3.181   6.657  1.00 76.55           C  
ATOM   2836  HA  ILE A 185      -0.621   2.650   7.339  1.00 76.55           H  
ATOM   2837  C   ILE A 185      -0.581   4.418   6.146  1.00 76.55           C  
ATOM   2838  CB  ILE A 185      -1.648   2.233   5.508  1.00 76.55           C  
ATOM   2839  HB  ILE A 185      -2.318   2.765   4.833  1.00 76.55           H  
ATOM   2840  O   ILE A 185      -1.179   5.227   5.442  1.00 76.55           O  
ATOM   2841  CG1 ILE A 185      -2.376   0.993   6.069  1.00 76.55           C  
ATOM   2842 HG12 ILE A 185      -3.146   1.284   6.784  1.00 76.55           H  
ATOM   2843 HG13 ILE A 185      -1.673   0.329   6.572  1.00 76.55           H  
ATOM   2844  CG2 ILE A 185      -0.388   1.817   4.720  1.00 76.55           C  
ATOM   2845 HG21 ILE A 185       0.099   2.692   4.290  1.00 76.55           H  
ATOM   2846 HG22 ILE A 185       0.312   1.305   5.379  1.00 76.55           H  
ATOM   2847 HG23 ILE A 185      -0.651   1.162   3.889  1.00 76.55           H  
ATOM   2848  CD1 ILE A 185      -3.083   0.251   4.951  1.00 76.55           C  
ATOM   2849 HD11 ILE A 185      -3.681   0.973   4.397  1.00 76.55           H  
ATOM   2850 HD12 ILE A 185      -3.742  -0.508   5.373  1.00 76.55           H  
ATOM   2851 HD13 ILE A 185      -2.354  -0.202   4.278  1.00 76.55           H  
ATOM   2852  N   LYS A 186       0.695   4.531   6.477  1.00 77.11           N  
ATOM   2853  H   LYS A 186       1.091   3.815   7.069  1.00 77.11           H  
ATOM   2854  CA  LYS A 186       1.608   5.515   5.922  1.00 77.11           C  
ATOM   2855  HA  LYS A 186       1.080   6.137   5.199  1.00 77.11           H  
ATOM   2856  C   LYS A 186       2.729   4.800   5.204  1.00 77.11           C  
ATOM   2857  CB  LYS A 186       2.167   6.416   7.015  1.00 77.11           C  
ATOM   2858  HB2 LYS A 186       2.891   7.089   6.554  1.00 77.11           H  
ATOM   2859  HB3 LYS A 186       2.682   5.806   7.757  1.00 77.11           H  
ATOM   2860  O   LYS A 186       3.241   3.799   5.693  1.00 77.11           O  
ATOM   2861  CG  LYS A 186       1.080   7.242   7.702  1.00 77.11           C  
ATOM   2862  HG2 LYS A 186       0.388   6.597   8.243  1.00 77.11           H  
ATOM   2863  HG3 LYS A 186       0.538   7.804   6.941  1.00 77.11           H  
ATOM   2864  CD  LYS A 186       1.755   8.206   8.676  1.00 77.11           C  
ATOM   2865  HD2 LYS A 186       2.610   8.655   8.171  1.00 77.11           H  
ATOM   2866  HD3 LYS A 186       2.110   7.667   9.554  1.00 77.11           H  
ATOM   2867  CE  LYS A 186       0.782   9.307   9.087  1.00 77.11           C  
ATOM   2868  HE2 LYS A 186      -0.012   9.356   8.341  1.00 77.11           H  
ATOM   2869  HE3 LYS A 186       0.349   9.067  10.058  1.00 77.11           H  
ATOM   2870  NZ  LYS A 186       1.494  10.606   9.107  1.00 77.11           N  
ATOM   2871  HZ1 LYS A 186       1.909  10.770   8.201  1.00 77.11           H  
ATOM   2872  HZ2 LYS A 186       2.269  10.622   9.754  1.00 77.11           H  
ATOM   2873  HZ3 LYS A 186       0.878  11.395   9.247  1.00 77.11           H  
ATOM   2874  N   ILE A 187       3.130   5.324   4.064  1.00 73.61           N  
ATOM   2875  H   ILE A 187       2.671   6.163   3.738  1.00 73.61           H  
ATOM   2876  CA  ILE A 187       4.257   4.828   3.291  1.00 73.61           C  
ATOM   2877  HA  ILE A 187       4.776   4.042   3.840  1.00 73.61           H  
ATOM   2878  C   ILE A 187       5.182   6.000   3.109  1.00 73.61           C  
ATOM   2879  CB  ILE A 187       3.815   4.259   1.943  1.00 73.61           C  
ATOM   2880  HB  ILE A 187       3.364   5.077   1.380  1.00 73.61           H  
ATOM   2881  O   ILE A 187       4.756   7.072   2.675  1.00 73.61           O  
ATOM   2882  CG1 ILE A 187       2.776   3.144   2.172  1.00 73.61           C  
ATOM   2883 HG12 ILE A 187       3.263   2.219   2.478  1.00 73.61           H  
ATOM   2884 HG13 ILE A 187       2.052   3.417   2.940  1.00 73.61           H  
ATOM   2885  CG2 ILE A 187       5.017   3.744   1.131  1.00 73.61           C  
ATOM   2886 HG21 ILE A 187       5.523   2.943   1.670  1.00 73.61           H  
ATOM   2887 HG22 ILE A 187       4.683   3.375   0.161  1.00 73.61           H  
ATOM   2888 HG23 ILE A 187       5.726   4.550   0.941  1.00 73.61           H  
ATOM   2889  CD1 ILE A 187       1.971   2.897   0.924  1.00 73.61           C  
ATOM   2890 HD11 ILE A 187       1.617   3.864   0.566  1.00 73.61           H  
ATOM   2891 HD12 ILE A 187       1.093   2.303   1.176  1.00 73.61           H  
ATOM   2892 HD13 ILE A 187       2.585   2.425   0.157  1.00 73.61           H  
ATOM   2893  N   ARG A 188       6.444   5.783   3.448  1.00 70.70           N  
ATOM   2894  H   ARG A 188       6.712   4.868   3.781  1.00 70.70           H  
ATOM   2895  CA  ARG A 188       7.476   6.789   3.306  1.00 70.70           C  
ATOM   2896  HA  ARG A 188       7.068   7.564   2.657  1.00 70.70           H  
ATOM   2897  C   ARG A 188       8.704   6.257   2.597  1.00 70.70           C  
ATOM   2898  CB  ARG A 188       7.814   7.429   4.663  1.00 70.70           C  
ATOM   2899  HB2 ARG A 188       6.903   7.815   5.120  1.00 70.70           H  
ATOM   2900  HB3 ARG A 188       8.488   8.268   4.490  1.00 70.70           H  
ATOM   2901  O   ARG A 188       9.047   5.083   2.734  1.00 70.70           O  
ATOM   2902  CG  ARG A 188       8.489   6.434   5.622  1.00 70.70           C  
ATOM   2903  HG2 ARG A 188       9.365   5.988   5.151  1.00 70.70           H  
ATOM   2904  HG3 ARG A 188       7.781   5.642   5.865  1.00 70.70           H  
ATOM   2905  CD  ARG A 188       8.944   7.090   6.922  1.00 70.70           C  
ATOM   2906  HD2 ARG A 188       8.096   7.618   7.360  1.00 70.70           H  
ATOM   2907  HD3 ARG A 188       9.252   6.304   7.611  1.00 70.70           H  
ATOM   2908  NE  ARG A 188      10.077   8.022   6.725  1.00 70.70           N  
ATOM   2909  HE  ARG A 188      10.506   8.090   5.813  1.00 70.70           H  
ATOM   2910  NH1 ARG A 188       9.950   8.911   8.814  1.00 70.70           N  
ATOM   2911 HH11 ARG A 188      10.261   9.649   9.430  1.00 70.70           H  
ATOM   2912 HH12 ARG A 188       9.360   8.156   9.132  1.00 70.70           H  
ATOM   2913  NH2 ARG A 188      11.442   9.744   7.434  1.00 70.70           N  
ATOM   2914 HH21 ARG A 188      11.596  10.415   8.173  1.00 70.70           H  
ATOM   2915 HH22 ARG A 188      11.903   9.900   6.550  1.00 70.70           H  
ATOM   2916  CZ  ARG A 188      10.495   8.879   7.637  1.00 70.70           C  
ATOM   2917  N   ASP A 189       9.382   7.157   1.910  1.00 66.41           N  
ATOM   2918  H   ASP A 189       8.984   8.083   1.848  1.00 66.41           H  
ATOM   2919  CA  ASP A 189      10.813   7.065   1.679  1.00 66.41           C  
ATOM   2920  HA  ASP A 189      11.088   6.039   1.435  1.00 66.41           H  
ATOM   2921  C   ASP A 189      11.526   7.491   2.970  1.00 66.41           C  
ATOM   2922  CB  ASP A 189      11.174   7.962   0.494  1.00 66.41           C  
ATOM   2923  HB2 ASP A 189      11.108   9.010   0.786  1.00 66.41           H  
ATOM   2924  HB3 ASP A 189      10.456   7.790  -0.308  1.00 66.41           H  
ATOM   2925  O   ASP A 189      11.319   8.591   3.485  1.00 66.41           O  
ATOM   2926  CG  ASP A 189      12.572   7.670  -0.042  1.00 66.41           C  
ATOM   2927  OD1 ASP A 189      13.467   7.279   0.738  1.00 66.41           O  
ATOM   2928  OD2 ASP A 189      12.753   7.816  -1.268  1.00 66.41           O  
ATOM   2929  N   ALA A 190      12.298   6.591   3.562  1.00 70.21           N  
ATOM   2930  H   ALA A 190      12.489   5.725   3.078  1.00 70.21           H  
ATOM   2931  CA  ALA A 190      13.015   6.841   4.803  1.00 70.21           C  
ATOM   2932  HA  ALA A 190      12.449   7.554   5.402  1.00 70.21           H  
ATOM   2933  C   ALA A 190      14.385   7.498   4.595  1.00 70.21           C  
ATOM   2934  CB  ALA A 190      13.071   5.539   5.592  1.00 70.21           C  
ATOM   2935  HB1 ALA A 190      13.518   4.760   4.975  1.00 70.21           H  
ATOM   2936  HB2 ALA A 190      12.054   5.246   5.855  1.00 70.21           H  
ATOM   2937  HB3 ALA A 190      13.669   5.679   6.493  1.00 70.21           H  
ATOM   2938  O   ALA A 190      15.004   7.889   5.581  1.00 70.21           O  
ATOM   2939  N   ARG A 191      14.824   7.702   3.345  1.00 60.95           N  
ATOM   2940  H   ARG A 191      14.283   7.349   2.569  1.00 60.95           H  
ATOM   2941  CA  ARG A 191      15.982   8.560   3.054  1.00 60.95           C  
ATOM   2942  HA  ARG A 191      16.826   8.288   3.689  1.00 60.95           H  
ATOM   2943  C   ARG A 191      15.704  10.037   3.280  1.00 60.95           C  
ATOM   2944  CB  ARG A 191      16.363   8.442   1.589  1.00 60.95           C  
ATOM   2945  HB2 ARG A 191      15.522   8.771   0.979  1.00 60.95           H  
ATOM   2946  HB3 ARG A 191      17.190   9.127   1.406  1.00 60.95           H  
ATOM   2947  O   ARG A 191      16.631  10.808   3.501  1.00 60.95           O  
ATOM   2948  CG  ARG A 191      16.800   7.044   1.170  1.00 60.95           C  
ATOM   2949  HG2 ARG A 191      17.689   6.752   1.730  1.00 60.95           H  
ATOM   2950  HG3 ARG A 191      16.011   6.306   1.314  1.00 60.95           H  
ATOM   2951  CD  ARG A 191      17.142   7.182  -0.305  1.00 60.95           C  
ATOM   2952  HD2 ARG A 191      17.701   8.104  -0.466  1.00 60.95           H  
ATOM   2953  HD3 ARG A 191      17.826   6.380  -0.581  1.00 60.95           H  
ATOM   2954  NE  ARG A 191      15.930   7.195  -1.137  1.00 60.95           N  
ATOM   2955  HE  ARG A 191      15.038   7.167  -0.664  1.00 60.95           H  
ATOM   2956  NH1 ARG A 191      17.013   7.512  -3.145  1.00 60.95           N  
ATOM   2957 HH11 ARG A 191      17.001   7.834  -4.101  1.00 60.95           H  
ATOM   2958 HH12 ARG A 191      17.929   7.365  -2.743  1.00 60.95           H  
ATOM   2959  NH2 ARG A 191      14.795   7.735  -3.003  1.00 60.95           N  
ATOM   2960 HH21 ARG A 191      13.971   7.755  -2.419  1.00 60.95           H  
ATOM   2961 HH22 ARG A 191      14.742   7.961  -3.986  1.00 60.95           H  
ATOM   2962  CZ  ARG A 191      15.923   7.461  -2.423  1.00 60.95           C  
ATOM   2963  N   LEU A 192      14.444  10.432   3.125  1.00 58.75           N  
ATOM   2964  H   LEU A 192      13.744   9.720   2.973  1.00 58.75           H  
ATOM   2965  CA  LEU A 192      14.009  11.812   3.258  1.00 58.75           C  
ATOM   2966  HA  LEU A 192      14.849  12.475   3.051  1.00 58.75           H  
ATOM   2967  C   LEU A 192      13.567  12.082   4.699  1.00 58.75           C  
ATOM   2968  CB  LEU A 192      12.895  12.101   2.238  1.00 58.75           C  
ATOM   2969  HB2 LEU A 192      12.548  13.124   2.380  1.00 58.75           H  
ATOM   2970  HB3 LEU A 192      12.068  11.427   2.461  1.00 58.75           H  
ATOM   2971  O   LEU A 192      12.985  11.211   5.361  1.00 58.75           O  
ATOM   2972  CG  LEU A 192      13.286  11.907   0.759  1.00 58.75           C  
ATOM   2973  HG  LEU A 192      13.605  10.878   0.595  1.00 58.75           H  
ATOM   2974  CD1 LEU A 192      12.075  12.175  -0.135  1.00 58.75           C  
ATOM   2975 HD11 LEU A 192      11.274  11.475   0.105  1.00 58.75           H  
ATOM   2976 HD12 LEU A 192      12.348  12.034  -1.180  1.00 58.75           H  
ATOM   2977 HD13 LEU A 192      11.714  13.194   0.009  1.00 58.75           H  
ATOM   2978  CD2 LEU A 192      14.413  12.846   0.324  1.00 58.75           C  
ATOM   2979 HD21 LEU A 192      14.134  13.882   0.518  1.00 58.75           H  
ATOM   2980 HD22 LEU A 192      14.610  12.718  -0.740  1.00 58.75           H  
ATOM   2981 HD23 LEU A 192      15.327  12.608   0.869  1.00 58.75           H  
ATOM   2982  N   ASP A 193      13.814  13.312   5.149  1.00 57.08           N  
ATOM   2983  H   ASP A 193      14.361  13.940   4.578  1.00 57.08           H  
ATOM   2984  CA  ASP A 193      13.386  13.796   6.458  1.00 57.08           C  
ATOM   2985  HA  ASP A 193      13.859  13.177   7.221  1.00 57.08           H  
ATOM   2986  C   ASP A 193      11.864  13.676   6.643  1.00 57.08           C  
ATOM   2987  CB  ASP A 193      13.838  15.252   6.674  1.00 57.08           C  
ATOM   2988  HB2 ASP A 193      13.336  15.648   7.557  1.00 57.08           H  
ATOM   2989  HB3 ASP A 193      13.525  15.852   5.820  1.00 57.08           H  
ATOM   2990  O   ASP A 193      11.073  13.672   5.687  1.00 57.08           O  
ATOM   2991  CG  ASP A 193      15.347  15.411   6.896  1.00 57.08           C  
ATOM   2992  OD1 ASP A 193      15.954  14.487   7.482  1.00 57.08           O  
ATOM   2993  OD2 ASP A 193      15.867  16.480   6.509  1.00 57.08           O  
ATOM   2994  N   ASP A 194      11.454  13.585   7.909  1.00 53.83           N  
ATOM   2995  H   ASP A 194      12.156  13.613   8.635  1.00 53.83           H  
ATOM   2996  CA  ASP A 194      10.055  13.475   8.317  1.00 53.83           C  
ATOM   2997  HA  ASP A 194       9.660  12.535   7.934  1.00 53.83           H  
ATOM   2998  C   ASP A 194       9.224  14.625   7.715  1.00 53.83           C  
ATOM   2999  CB  ASP A 194       9.957  13.445   9.857  1.00 53.83           C  
ATOM   3000  HB2 ASP A 194      10.487  14.303  10.269  1.00 53.83           H  
ATOM   3001  HB3 ASP A 194       8.906  13.539  10.132  1.00 53.83           H  
ATOM   3002  O   ASP A 194       9.444  15.798   8.007  1.00 53.83           O  
ATOM   3003  CG  ASP A 194      10.495  12.159  10.502  1.00 53.83           C  
ATOM   3004  OD1 ASP A 194      10.856  11.217   9.759  1.00 53.83           O  
ATOM   3005  OD2 ASP A 194      10.479  12.074  11.746  1.00 53.83           O  
ATOM   3006  N   GLY A 195       8.269  14.278   6.845  1.00 55.57           N  
ATOM   3007  H   GLY A 195       8.198  13.299   6.607  1.00 55.57           H  
ATOM   3008  CA  GLY A 195       7.412  15.219   6.113  1.00 55.57           C  
ATOM   3009  HA2 GLY A 195       6.369  15.021   6.362  1.00 55.57           H  
ATOM   3010  HA3 GLY A 195       7.643  16.243   6.409  1.00 55.57           H  
ATOM   3011  C   GLY A 195       7.570  15.131   4.593  1.00 55.57           C  
ATOM   3012  O   GLY A 195       6.571  14.957   3.904  1.00 55.57           O  
ATOM   3013  N   TYR A 196       8.805  15.163   4.076  1.00 53.22           N  
ATOM   3014  H   TYR A 196       9.588  15.248   4.708  1.00 53.22           H  
ATOM   3015  CA  TYR A 196       9.084  15.032   2.633  1.00 53.22           C  
ATOM   3016  HA  TYR A 196       8.314  15.555   2.065  1.00 53.22           H  
ATOM   3017  C   TYR A 196       9.082  13.580   2.162  1.00 53.22           C  
ATOM   3018  CB  TYR A 196      10.443  15.656   2.303  1.00 53.22           C  
ATOM   3019  HB2 TYR A 196      10.702  15.414   1.272  1.00 53.22           H  
ATOM   3020  HB3 TYR A 196      11.208  15.217   2.942  1.00 53.22           H  
ATOM   3021  O   TYR A 196       8.797  13.295   1.001  1.00 53.22           O  
ATOM   3022  CG  TYR A 196      10.461  17.159   2.444  1.00 53.22           C  
ATOM   3023  CD1 TYR A 196       9.901  17.961   1.431  1.00 53.22           C  
ATOM   3024  HD1 TYR A 196       9.469  17.501   0.555  1.00 53.22           H  
ATOM   3025  CD2 TYR A 196      11.024  17.752   3.590  1.00 53.22           C  
ATOM   3026  HD2 TYR A 196      11.458  17.135   4.363  1.00 53.22           H  
ATOM   3027  CE1 TYR A 196       9.906  19.362   1.562  1.00 53.22           C  
ATOM   3028  HE1 TYR A 196       9.483  19.989   0.790  1.00 53.22           H  
ATOM   3029  CE2 TYR A 196      11.030  19.152   3.723  1.00 53.22           C  
ATOM   3030  HE2 TYR A 196      11.471  19.603   4.600  1.00 53.22           H  
ATOM   3031  OH  TYR A 196      10.479  21.311   2.834  1.00 53.22           O  
ATOM   3032  HH  TYR A 196      10.932  21.579   3.637  1.00 53.22           H  
ATOM   3033  CZ  TYR A 196      10.471  19.958   2.707  1.00 53.22           C  
ATOM   3034  N   GLY A 197       9.401  12.660   3.072  1.00 57.16           N  
ATOM   3035  H   GLY A 197       9.745  12.973   3.969  1.00 57.16           H  
ATOM   3036  CA  GLY A 197       9.396  11.235   2.780  1.00 57.16           C  
ATOM   3037  HA2 GLY A 197       9.926  11.052   1.845  1.00 57.16           H  
ATOM   3038  HA3 GLY A 197       9.921  10.716   3.582  1.00 57.16           H  
ATOM   3039  C   GLY A 197       8.007  10.625   2.648  1.00 57.16           C  
ATOM   3040  O   GLY A 197       7.912   9.534   2.108  1.00 57.16           O  
ATOM   3041  N   GLU A 198       6.935  11.260   3.136  1.00 64.60           N  
ATOM   3042  H   GLU A 198       7.027  12.226   3.417  1.00 64.60           H  
ATOM   3043  CA  GLU A 198       5.595  10.655   3.139  1.00 64.60           C  
ATOM   3044  HA  GLU A 198       5.700   9.626   3.481  1.00 64.60           H  
ATOM   3045  C   GLU A 198       5.015  10.602   1.715  1.00 64.60           C  
ATOM   3046  CB  GLU A 198       4.667  11.365   4.150  1.00 64.60           C  
ATOM   3047  HB2 GLU A 198       4.395  12.354   3.780  1.00 64.60           H  
ATOM   3048  HB3 GLU A 198       5.207  11.487   5.088  1.00 64.60           H  
ATOM   3049  O   GLU A 198       4.559  11.599   1.167  1.00 64.60           O  
ATOM   3050  CG  GLU A 198       3.392  10.547   4.432  1.00 64.60           C  
ATOM   3051  HG2 GLU A 198       2.826  10.435   3.507  1.00 64.60           H  
ATOM   3052  HG3 GLU A 198       3.687   9.548   4.753  1.00 64.60           H  
ATOM   3053  CD  GLU A 198       2.487  11.160   5.524  1.00 64.60           C  
ATOM   3054  OE1 GLU A 198       1.355  11.583   5.206  1.00 64.60           O  
ATOM   3055  OE2 GLU A 198       2.840  11.106   6.733  1.00 64.60           O  
ATOM   3056  N   LEU A 199       5.025   9.410   1.119  1.00 62.70           N  
ATOM   3057  H   LEU A 199       5.402   8.628   1.637  1.00 62.70           H  
ATOM   3058  CA  LEU A 199       4.526   9.159  -0.233  1.00 62.70           C  
ATOM   3059  HA  LEU A 199       4.737  10.017  -0.871  1.00 62.70           H  
ATOM   3060  C   LEU A 199       3.016   8.932  -0.261  1.00 62.70           C  
ATOM   3061  CB  LEU A 199       5.214   7.905  -0.787  1.00 62.70           C  
ATOM   3062  HB2 LEU A 199       4.983   7.064  -0.133  1.00 62.70           H  
ATOM   3063  HB3 LEU A 199       4.782   7.696  -1.765  1.00 62.70           H  
ATOM   3064  O   LEU A 199       2.352   9.200  -1.259  1.00 62.70           O  
ATOM   3065  CG  LEU A 199       6.737   8.002  -0.940  1.00 62.70           C  
ATOM   3066  HG  LEU A 199       7.201   8.202   0.026  1.00 62.70           H  
ATOM   3067  CD1 LEU A 199       7.234   6.643  -1.428  1.00 62.70           C  
ATOM   3068 HD11 LEU A 199       8.065   6.790  -2.118  1.00 62.70           H  
ATOM   3069 HD12 LEU A 199       7.546   6.049  -0.569  1.00 62.70           H  
ATOM   3070 HD13 LEU A 199       6.444   6.109  -1.957  1.00 62.70           H  
ATOM   3071  CD2 LEU A 199       7.158   9.095  -1.922  1.00 62.70           C  
ATOM   3072 HD21 LEU A 199       6.696   8.931  -2.896  1.00 62.70           H  
ATOM   3073 HD22 LEU A 199       6.863  10.071  -1.538  1.00 62.70           H  
ATOM   3074 HD23 LEU A 199       8.243   9.099  -2.028  1.00 62.70           H  
ATOM   3075  N   PHE A 200       2.483   8.359   0.815  1.00 67.74           N  
ATOM   3076  H   PHE A 200       3.091   8.164   1.597  1.00 67.74           H  
ATOM   3077  CA  PHE A 200       1.084   7.977   0.911  1.00 67.74           C  
ATOM   3078  HA  PHE A 200       0.467   8.733   0.426  1.00 67.74           H  
ATOM   3079  C   PHE A 200       0.673   7.870   2.375  1.00 67.74           C  
ATOM   3080  CB  PHE A 200       0.902   6.643   0.181  1.00 67.74           C  
ATOM   3081  HB2 PHE A 200       1.676   5.962   0.535  1.00 67.74           H  
ATOM   3082  HB3 PHE A 200       1.075   6.796  -0.884  1.00 67.74           H  
ATOM   3083  O   PHE A 200       1.400   7.306   3.191  1.00 67.74           O  
ATOM   3084  CG  PHE A 200      -0.446   5.983   0.363  1.00 67.74           C  
ATOM   3085  CD1 PHE A 200      -0.662   5.065   1.411  1.00 67.74           C  
ATOM   3086  HD1 PHE A 200       0.129   4.847   2.113  1.00 67.74           H  
ATOM   3087  CD2 PHE A 200      -1.489   6.300  -0.522  1.00 67.74           C  
ATOM   3088  HD2 PHE A 200      -1.327   7.007  -1.323  1.00 67.74           H  
ATOM   3089  CE1 PHE A 200      -1.916   4.452   1.560  1.00 67.74           C  
ATOM   3090  HE1 PHE A 200      -2.090   3.755   2.367  1.00 67.74           H  
ATOM   3091  CE2 PHE A 200      -2.748   5.705  -0.360  1.00 67.74           C  
ATOM   3092  HE2 PHE A 200      -3.558   5.966  -1.025  1.00 67.74           H  
ATOM   3093  CZ  PHE A 200      -2.955   4.782   0.676  1.00 67.74           C  
ATOM   3094  HZ  PHE A 200      -3.939   4.363   0.820  1.00 67.74           H  
ATOM   3095  N   SER A 201      -0.519   8.361   2.694  1.00 74.02           N  
ATOM   3096  H   SER A 201      -1.068   8.811   1.975  1.00 74.02           H  
ATOM   3097  CA  SER A 201      -1.162   8.182   3.990  1.00 74.02           C  
ATOM   3098  HA  SER A 201      -0.749   7.299   4.478  1.00 74.02           H  
ATOM   3099  C   SER A 201      -2.650   7.981   3.759  1.00 74.02           C  
ATOM   3100  CB  SER A 201      -0.885   9.382   4.894  1.00 74.02           C  
ATOM   3101  HB2 SER A 201      -1.187  10.296   4.383  1.00 74.02           H  
ATOM   3102  HB3 SER A 201       0.187   9.426   5.088  1.00 74.02           H  
ATOM   3103  O   SER A 201      -3.286   8.752   3.045  1.00 74.02           O  
ATOM   3104  OG  SER A 201      -1.579   9.286   6.130  1.00 74.02           O  
ATOM   3105  HG  SER A 201      -2.037  10.125   6.213  1.00 74.02           H  
ATOM   3106  N   SER A 202      -3.212   6.930   4.338  1.00 71.81           N  
ATOM   3107  H   SER A 202      -2.631   6.311   4.885  1.00 71.81           H  
ATOM   3108  CA  SER A 202      -4.636   6.641   4.236  1.00 71.81           C  
ATOM   3109  HA  SER A 202      -5.180   7.573   4.081  1.00 71.81           H  
ATOM   3110  C   SER A 202      -5.125   6.015   5.525  1.00 71.81           C  
ATOM   3111  CB  SER A 202      -4.894   5.737   3.036  1.00 71.81           C  
ATOM   3112  HB2 SER A 202      -4.410   4.774   3.200  1.00 71.81           H  
ATOM   3113  HB3 SER A 202      -4.470   6.215   2.153  1.00 71.81           H  
ATOM   3114  O   SER A 202      -4.446   5.180   6.120  1.00 71.81           O  
ATOM   3115  OG  SER A 202      -6.273   5.541   2.814  1.00 71.81           O  
ATOM   3116  HG  SER A 202      -6.635   6.312   2.370  1.00 71.81           H  
ATOM   3117  N   GLU A 203      -6.299   6.441   5.970  1.00 79.99           N  
ATOM   3118  H   GLU A 203      -6.838   7.073   5.396  1.00 79.99           H  
ATOM   3119  CA  GLU A 203      -6.965   5.898   7.141  1.00 79.99           C  
ATOM   3120  HA  GLU A 203      -6.340   5.132   7.600  1.00 79.99           H  
ATOM   3121  C   GLU A 203      -8.256   5.227   6.705  1.00 79.99           C  
ATOM   3122  CB  GLU A 203      -7.176   6.999   8.181  1.00 79.99           C  
ATOM   3123  HB2 GLU A 203      -7.820   7.782   7.781  1.00 79.99           H  
ATOM   3124  HB3 GLU A 203      -6.199   7.426   8.412  1.00 79.99           H  
ATOM   3125  O   GLU A 203      -9.169   5.874   6.201  1.00 79.99           O  
ATOM   3126  CG  GLU A 203      -7.792   6.421   9.462  1.00 79.99           C  
ATOM   3127  HG2 GLU A 203      -7.214   5.545   9.755  1.00 79.99           H  
ATOM   3128  HG3 GLU A 203      -8.813   6.100   9.256  1.00 79.99           H  
ATOM   3129  CD  GLU A 203      -7.795   7.407  10.634  1.00 79.99           C  
ATOM   3130  OE1 GLU A 203      -8.428   7.065  11.659  1.00 79.99           O  
ATOM   3131  OE2 GLU A 203      -7.067   8.429  10.575  1.00 79.99           O  
ATOM   3132  N   ASN A 204      -8.311   3.916   6.908  1.00 74.52           N  
ATOM   3133  H   ASN A 204      -7.530   3.458   7.355  1.00 74.52           H  
ATOM   3134  CA  ASN A 204      -9.445   3.094   6.527  1.00 74.52           C  
ATOM   3135  HA  ASN A 204     -10.256   3.733   6.177  1.00 74.52           H  
ATOM   3136  C   ASN A 204      -9.967   2.345   7.741  1.00 74.52           C  
ATOM   3137  CB  ASN A 204      -9.046   2.183   5.362  1.00 74.52           C  
ATOM   3138  HB2 ASN A 204      -9.893   1.550   5.097  1.00 74.52           H  
ATOM   3139  HB3 ASN A 204      -8.197   1.555   5.633  1.00 74.52           H  
ATOM   3140  O   ASN A 204      -9.289   2.220   8.762  1.00 74.52           O  
ATOM   3141  CG  ASN A 204      -8.722   3.034   4.157  1.00 74.52           C  
ATOM   3142  ND2 ASN A 204      -7.468   3.217   3.854  1.00 74.52           N  
ATOM   3143 HD21 ASN A 204      -7.264   3.962   3.204  1.00 74.52           H  
ATOM   3144 HD22 ASN A 204      -6.751   2.613   4.230  1.00 74.52           H  
ATOM   3145  OD1 ASN A 204      -9.586   3.626   3.542  1.00 74.52           O  
ATOM   3146  N   ARG A 205     -11.194   1.845   7.662  1.00 72.02           N  
ATOM   3147  H   ARG A 205     -11.655   1.848   6.763  1.00 72.02           H  
ATOM   3148  CA  ARG A 205     -11.739   1.012   8.736  1.00 72.02           C  
ATOM   3149  HA  ARG A 205     -11.590   1.510   9.694  1.00 72.02           H  
ATOM   3150  C   ARG A 205     -10.979  -0.311   8.800  1.00 72.02           C  
ATOM   3151  CB  ARG A 205     -13.234   0.807   8.510  1.00 72.02           C  
ATOM   3152  HB2 ARG A 205     -13.602   0.072   9.225  1.00 72.02           H  
ATOM   3153  HB3 ARG A 205     -13.398   0.435   7.499  1.00 72.02           H  
ATOM   3154  O   ARG A 205     -10.396  -0.751   7.823  1.00 72.02           O  
ATOM   3155  CG  ARG A 205     -14.003   2.117   8.706  1.00 72.02           C  
ATOM   3156  HG2 ARG A 205     -13.796   2.518   9.698  1.00 72.02           H  
ATOM   3157  HG3 ARG A 205     -13.705   2.843   7.950  1.00 72.02           H  
ATOM   3158  CD  ARG A 205     -15.497   1.832   8.575  1.00 72.02           C  
ATOM   3159  HD2 ARG A 205     -15.677   1.412   7.585  1.00 72.02           H  
ATOM   3160  HD3 ARG A 205     -15.784   1.088   9.318  1.00 72.02           H  
ATOM   3161  NE  ARG A 205     -16.297   3.058   8.760  1.00 72.02           N  
ATOM   3162  HE  ARG A 205     -15.799   3.896   9.024  1.00 72.02           H  
ATOM   3163  NH1 ARG A 205     -18.269   2.131   8.079  1.00 72.02           N  
ATOM   3164 HH11 ARG A 205     -17.787   1.246   8.007  1.00 72.02           H  
ATOM   3165 HH12 ARG A 205     -19.141   2.260   7.585  1.00 72.02           H  
ATOM   3166  NH2 ARG A 205     -18.185   4.318   8.513  1.00 72.02           N  
ATOM   3167 HH21 ARG A 205     -17.662   5.157   8.718  1.00 72.02           H  
ATOM   3168 HH22 ARG A 205     -19.113   4.391   8.121  1.00 72.02           H  
ATOM   3169  CZ  ARG A 205     -17.577   3.166   8.463  1.00 72.02           C  
ATOM   3170  N   VAL A 206     -10.975  -0.976   9.951  1.00 73.55           N  
ATOM   3171  H   VAL A 206     -11.425  -0.558  10.753  1.00 73.55           H  
ATOM   3172  CA  VAL A 206     -10.344  -2.312  10.073  1.00 73.55           C  
ATOM   3173  HA  VAL A 206      -9.553  -2.383   9.326  1.00 73.55           H  
ATOM   3174  C   VAL A 206     -11.332  -3.433   9.725  1.00 73.55           C  
ATOM   3175  CB  VAL A 206      -9.656  -2.501  11.444  1.00 73.55           C  
ATOM   3176  HB  VAL A 206     -10.403  -2.655  12.223  1.00 73.55           H  
ATOM   3177  O   VAL A 206     -11.056  -4.607   9.924  1.00 73.55           O  
ATOM   3178  CG1 VAL A 206      -8.635  -3.647  11.483  1.00 73.55           C  
ATOM   3179 HG11 VAL A 206      -8.164  -3.699  12.465  1.00 73.55           H  
ATOM   3180 HG12 VAL A 206      -9.117  -4.607  11.300  1.00 73.55           H  
ATOM   3181 HG13 VAL A 206      -7.870  -3.490  10.723  1.00 73.55           H  
ATOM   3182  CG2 VAL A 206      -8.836  -1.255  11.774  1.00 73.55           C  
ATOM   3183 HG21 VAL A 206      -8.120  -1.441  12.574  1.00 73.55           H  
ATOM   3184 HG22 VAL A 206      -9.506  -0.457  12.091  1.00 73.55           H  
ATOM   3185 HG23 VAL A 206      -8.293  -0.941  10.882  1.00 73.55           H  
ATOM   3186  N   ASP A 207     -12.523  -3.111   9.231  1.00 66.38           N  
ATOM   3187  H   ASP A 207     -12.695  -2.161   8.934  1.00 66.38           H  
ATOM   3188  CA  ASP A 207     -13.586  -4.088   8.989  1.00 66.38           C  
ATOM   3189  HA  ASP A 207     -13.510  -4.873   9.742  1.00 66.38           H  
ATOM   3190  C   ASP A 207     -13.512  -4.795   7.631  1.00 66.38           C  
ATOM   3191  CB  ASP A 207     -14.954  -3.420   9.165  1.00 66.38           C  
ATOM   3192  HB2 ASP A 207     -15.085  -3.153  10.214  1.00 66.38           H  
ATOM   3193  HB3 ASP A 207     -15.711  -4.149   8.877  1.00 66.38           H  
ATOM   3194  O   ASP A 207     -14.165  -5.826   7.447  1.00 66.38           O  
ATOM   3195  CG  ASP A 207     -15.231  -2.195   8.295  1.00 66.38           C  
ATOM   3196  OD1 ASP A 207     -14.404  -1.890   7.412  1.00 66.38           O  
ATOM   3197  OD2 ASP A 207     -16.300  -1.586   8.526  1.00 66.38           O  
ATOM   3198  N   SER A 208     -12.737  -4.262   6.697  1.00 67.74           N  
ATOM   3199  H   SER A 208     -12.265  -3.393   6.906  1.00 67.74           H  
ATOM   3200  CA  SER A 208     -12.635  -4.728   5.319  1.00 67.74           C  
ATOM   3201  HA  SER A 208     -13.023  -5.745   5.254  1.00 67.74           H  
ATOM   3202  C   SER A 208     -11.180  -4.776   4.879  1.00 67.74           C  
ATOM   3203  CB  SER A 208     -13.490  -3.858   4.389  1.00 67.74           C  
ATOM   3204  HB2 SER A 208     -13.204  -4.021   3.350  1.00 67.74           H  
ATOM   3205  HB3 SER A 208     -14.539  -4.129   4.507  1.00 67.74           H  
ATOM   3206  O   SER A 208     -10.299  -4.138   5.460  1.00 67.74           O  
ATOM   3207  OG  SER A 208     -13.344  -2.497   4.709  1.00 67.74           O  
ATOM   3208  HG  SER A 208     -13.733  -2.296   5.563  1.00 67.74           H  
ATOM   3209  N   GLY A 209     -10.909  -5.649   3.910  1.00 69.44           N  
ATOM   3210  H   GLY A 209     -11.686  -5.989   3.363  1.00 69.44           H  
ATOM   3211  CA  GLY A 209      -9.605  -5.646   3.273  1.00 69.44           C  
ATOM   3212  HA2 GLY A 209      -8.832  -5.524   4.031  1.00 69.44           H  
ATOM   3213  HA3 GLY A 209      -9.433  -6.582   2.742  1.00 69.44           H  
ATOM   3214  C   GLY A 209      -9.520  -4.479   2.300  1.00 69.44           C  
ATOM   3215  O   GLY A 209     -10.528  -4.059   1.746  1.00 69.44           O  
ATOM   3216  N   TYR A 210      -8.307  -4.013   2.050  1.00 70.79           N  
ATOM   3217  H   TYR A 210      -7.521  -4.408   2.547  1.00 70.79           H  
ATOM   3218  CA  TYR A 210      -8.044  -2.968   1.074  1.00 70.79           C  
ATOM   3219  HA  TYR A 210      -8.905  -2.847   0.416  1.00 70.79           H  
ATOM   3220  C   TYR A 210      -6.848  -3.352   0.220  1.00 70.79           C  
ATOM   3221  CB  TYR A 210      -7.807  -1.641   1.793  1.00 70.79           C  
ATOM   3222  HB2 TYR A 210      -7.528  -0.887   1.057  1.00 70.79           H  
ATOM   3223  HB3 TYR A 210      -6.973  -1.756   2.485  1.00 70.79           H  
ATOM   3224  O   TYR A 210      -5.855  -3.877   0.732  1.00 70.79           O  
ATOM   3225  CG  TYR A 210      -9.021  -1.155   2.552  1.00 70.79           C  
ATOM   3226  CD1 TYR A 210     -10.061  -0.493   1.873  1.00 70.79           C  
ATOM   3227  HD1 TYR A 210     -10.002  -0.342   0.805  1.00 70.79           H  
ATOM   3228  CD2 TYR A 210      -9.151  -1.443   3.922  1.00 70.79           C  
ATOM   3229  HD2 TYR A 210      -8.404  -2.028   4.438  1.00 70.79           H  
ATOM   3230  CE1 TYR A 210     -11.196  -0.043   2.573  1.00 70.79           C  
ATOM   3231  HE1 TYR A 210     -11.984   0.478   2.050  1.00 70.79           H  
ATOM   3232  CE2 TYR A 210     -10.301  -1.027   4.609  1.00 70.79           C  
ATOM   3233  HE2 TYR A 210     -10.452  -1.319   5.638  1.00 70.79           H  
ATOM   3234  OH  TYR A 210     -12.362   0.208   4.656  1.00 70.79           O  
ATOM   3235  HH  TYR A 210     -13.075   0.403   4.044  1.00 70.79           H  
ATOM   3236  CZ  TYR A 210     -11.307  -0.290   3.955  1.00 70.79           C  
ATOM   3237  N   ILE A 211      -6.934  -3.062  -1.075  1.00 67.63           N  
ATOM   3238  H   ILE A 211      -7.789  -2.645  -1.414  1.00 67.63           H  
ATOM   3239  CA  ILE A 211      -5.761  -3.001  -1.944  1.00 67.63           C  
ATOM   3240  HA  ILE A 211      -4.894  -3.371  -1.398  1.00 67.63           H  
ATOM   3241  C   ILE A 211      -5.499  -1.538  -2.270  1.00 67.63           C  
ATOM   3242  CB  ILE A 211      -5.903  -3.894  -3.192  1.00 67.63           C  
ATOM   3243  HB  ILE A 211      -6.873  -3.704  -3.651  1.00 67.63           H  
ATOM   3244  O   ILE A 211      -6.370  -0.829  -2.774  1.00 67.63           O  
ATOM   3245  CG1 ILE A 211      -5.805  -5.379  -2.783  1.00 67.63           C  
ATOM   3246 HG12 ILE A 211      -4.769  -5.623  -2.548  1.00 67.63           H  
ATOM   3247 HG13 ILE A 211      -6.379  -5.560  -1.875  1.00 67.63           H  
ATOM   3248  CG2 ILE A 211      -4.795  -3.593  -4.223  1.00 67.63           C  
ATOM   3249 HG21 ILE A 211      -4.897  -2.576  -4.601  1.00 67.63           H  
ATOM   3250 HG22 ILE A 211      -4.880  -4.258  -5.082  1.00 67.63           H  
ATOM   3251 HG23 ILE A 211      -3.810  -3.710  -3.772  1.00 67.63           H  
ATOM   3252  CD1 ILE A 211      -6.300  -6.333  -3.877  1.00 67.63           C  
ATOM   3253 HD11 ILE A 211      -6.376  -7.338  -3.461  1.00 67.63           H  
ATOM   3254 HD12 ILE A 211      -7.280  -6.020  -4.239  1.00 67.63           H  
ATOM   3255 HD13 ILE A 211      -5.600  -6.358  -4.712  1.00 67.63           H  
ATOM   3256  N   TYR A 212      -4.270  -1.123  -1.996  1.00 68.71           N  
ATOM   3257  H   TYR A 212      -3.638  -1.779  -1.562  1.00 68.71           H  
ATOM   3258  CA  TYR A 212      -3.718   0.157  -2.393  1.00 68.71           C  
ATOM   3259  HA  TYR A 212      -4.523   0.837  -2.669  1.00 68.71           H  
ATOM   3260  C   TYR A 212      -2.823  -0.080  -3.598  1.00 68.71           C  
ATOM   3261  CB  TYR A 212      -2.939   0.782  -1.230  1.00 68.71           C  
ATOM   3262  HB2 TYR A 212      -2.635   1.790  -1.511  1.00 68.71           H  
ATOM   3263  HB3 TYR A 212      -2.031   0.206  -1.054  1.00 68.71           H  
ATOM   3264  O   TYR A 212      -1.875  -0.866  -3.526  1.00 68.71           O  
ATOM   3265  CG  TYR A 212      -3.736   0.842   0.053  1.00 68.71           C  
ATOM   3266  CD1 TYR A 212      -4.572   1.941   0.303  1.00 68.71           C  
ATOM   3267  HD1 TYR A 212      -4.640   2.735  -0.427  1.00 68.71           H  
ATOM   3268  CD2 TYR A 212      -3.711  -0.241   0.950  1.00 68.71           C  
ATOM   3269  HD2 TYR A 212      -3.098  -1.104   0.738  1.00 68.71           H  
ATOM   3270  CE1 TYR A 212      -5.329   1.999   1.488  1.00 68.71           C  
ATOM   3271  HE1 TYR A 212      -5.961   2.850   1.695  1.00 68.71           H  
ATOM   3272  CE2 TYR A 212      -4.540  -0.228   2.081  1.00 68.71           C  
ATOM   3273  HE2 TYR A 212      -4.587  -1.085   2.736  1.00 68.71           H  
ATOM   3274  OH  TYR A 212      -6.073   0.888   3.501  1.00 68.71           O  
ATOM   3275  HH  TYR A 212      -6.090   0.022   3.914  1.00 68.71           H  
ATOM   3276  CZ  TYR A 212      -5.327   0.899   2.368  1.00 68.71           C  
ATOM   3277  N   CYS A 213      -3.123   0.600  -4.698  1.00 63.45           N  
ATOM   3278  H   CYS A 213      -3.939   1.196  -4.690  1.00 63.45           H  
ATOM   3279  CA  CYS A 213      -2.218   0.702  -5.831  1.00 63.45           C  
ATOM   3280  HA  CYS A 213      -1.362   0.043  -5.688  1.00 63.45           H  
ATOM   3281  C   CYS A 213      -1.695   2.130  -5.896  1.00 63.45           C  
ATOM   3282  CB  CYS A 213      -2.930   0.269  -7.114  1.00 63.45           C  
ATOM   3283  HB2 CYS A 213      -3.782   0.922  -7.308  1.00 63.45           H  
ATOM   3284  HB3 CYS A 213      -3.286  -0.755  -7.004  1.00 63.45           H  
ATOM   3285  O   CYS A 213      -2.445   3.062  -6.187  1.00 63.45           O  
ATOM   3286  SG  CYS A 213      -1.756   0.357  -8.499  1.00 63.45           S  
ATOM   3287  HG  CYS A 213      -1.727   1.690  -8.584  1.00 63.45           H  
ATOM   3288  N   ILE A 214      -0.407   2.285  -5.616  1.00 63.06           N  
ATOM   3289  H   ILE A 214       0.140   1.470  -5.379  1.00 63.06           H  
ATOM   3290  CA  ILE A 214       0.255   3.581  -5.545  1.00 63.06           C  
ATOM   3291  HA  ILE A 214      -0.472   4.383  -5.670  1.00 63.06           H  
ATOM   3292  C   ILE A 214       1.246   3.639  -6.690  1.00 63.06           C  
ATOM   3293  CB  ILE A 214       0.926   3.766  -4.173  1.00 63.06           C  
ATOM   3294  HB  ILE A 214       1.672   2.982  -4.050  1.00 63.06           H  
ATOM   3295  O   ILE A 214       2.210   2.873  -6.725  1.00 63.06           O  
ATOM   3296  CG1 ILE A 214      -0.129   3.629  -3.054  1.00 63.06           C  
ATOM   3297 HG12 ILE A 214      -0.747   4.525  -3.011  1.00 63.06           H  
ATOM   3298 HG13 ILE A 214      -0.784   2.774  -3.221  1.00 63.06           H  
ATOM   3299  CG2 ILE A 214       1.629   5.137  -4.091  1.00 63.06           C  
ATOM   3300 HG21 ILE A 214       2.344   5.261  -4.905  1.00 63.06           H  
ATOM   3301 HG22 ILE A 214       2.183   5.234  -3.157  1.00 63.06           H  
ATOM   3302 HG23 ILE A 214       0.897   5.942  -4.151  1.00 63.06           H  
ATOM   3303  CD1 ILE A 214       0.529   3.397  -1.711  1.00 63.06           C  
ATOM   3304 HD11 ILE A 214      -0.243   3.274  -0.952  1.00 63.06           H  
ATOM   3305 HD12 ILE A 214       1.151   4.259  -1.468  1.00 63.06           H  
ATOM   3306 HD13 ILE A 214       1.139   2.495  -1.757  1.00 63.06           H  
ATOM   3307  N   ASN A 215       1.019   4.546  -7.635  1.00 58.35           N  
ATOM   3308  H   ASN A 215       0.209   5.145  -7.562  1.00 58.35           H  
ATOM   3309  CA  ASN A 215       2.071   4.918  -8.568  1.00 58.35           C  
ATOM   3310  HA  ASN A 215       2.549   4.023  -8.967  1.00 58.35           H  
ATOM   3311  C   ASN A 215       3.107   5.724  -7.790  1.00 58.35           C  
ATOM   3312  CB  ASN A 215       1.492   5.718  -9.736  1.00 58.35           C  
ATOM   3313  HB2 ASN A 215       0.883   6.536  -9.353  1.00 58.35           H  
ATOM   3314  HB3 ASN A 215       2.310   6.155 -10.308  1.00 58.35           H  
ATOM   3315  O   ASN A 215       2.796   6.798  -7.286  1.00 58.35           O  
ATOM   3316  CG  ASN A 215       0.685   4.863 -10.694  1.00 58.35           C  
ATOM   3317  ND2 ASN A 215      -0.554   5.197 -10.914  1.00 58.35           N  
ATOM   3318 HD21 ASN A 215      -1.098   4.655 -11.570  1.00 58.35           H  
ATOM   3319 HD22 ASN A 215      -1.030   5.793 -10.252  1.00 58.35           H  
ATOM   3320  OD1 ASN A 215       1.139   3.888 -11.271  1.00 58.35           O  
ATOM   3321  N   VAL A 216       4.314   5.183  -7.667  1.00 58.23           N  
ATOM   3322  H   VAL A 216       4.499   4.303  -8.125  1.00 58.23           H  
ATOM   3323  CA  VAL A 216       5.397   5.868  -6.961  1.00 58.23           C  
ATOM   3324  HA  VAL A 216       4.967   6.691  -6.391  1.00 58.23           H  
ATOM   3325  C   VAL A 216       6.373   6.514  -7.935  1.00 58.23           C  
ATOM   3326  CB  VAL A 216       6.123   4.951  -5.973  1.00 58.23           C  
ATOM   3327  HB  VAL A 216       6.996   4.544  -6.483  1.00 58.23           H  
ATOM   3328  O   VAL A 216       6.964   7.534  -7.605  1.00 58.23           O  
ATOM   3329  CG1 VAL A 216       6.491   5.808  -4.750  1.00 58.23           C  
ATOM   3330 HG11 VAL A 216       7.057   5.249  -4.005  1.00 58.23           H  
ATOM   3331 HG12 VAL A 216       7.038   6.707  -5.033  1.00 58.23           H  
ATOM   3332 HG13 VAL A 216       5.574   6.146  -4.267  1.00 58.23           H  
ATOM   3333  CG2 VAL A 216       5.323   3.758  -5.433  1.00 58.23           C  
ATOM   3334 HG21 VAL A 216       4.366   4.099  -5.038  1.00 58.23           H  
ATOM   3335 HG22 VAL A 216       5.878   3.272  -4.631  1.00 58.23           H  
ATOM   3336 HG23 VAL A 216       5.148   3.039  -6.233  1.00 58.23           H  
ATOM   3337  N   GLY A 217       6.502   5.946  -9.141  1.00 49.99           N  
ATOM   3338  H   GLY A 217       5.997   5.089  -9.315  1.00 49.99           H  
ATOM   3339  CA  GLY A 217       7.152   6.594 -10.277  1.00 49.99           C  
ATOM   3340  HA2 GLY A 217       7.236   5.875 -11.092  1.00 49.99           H  
ATOM   3341  HA3 GLY A 217       6.533   7.428 -10.608  1.00 49.99           H  
ATOM   3342  C   GLY A 217       8.550   7.133  -9.982  1.00 49.99           C  
ATOM   3343  O   GLY A 217       8.857   8.216 -10.462  1.00 49.99           O  
ATOM   3344  N   TYR A 218       9.380   6.419  -9.211  1.00 52.05           N  
ATOM   3345  H   TYR A 218       9.068   5.519  -8.874  1.00 52.05           H  
ATOM   3346  CA  TYR A 218      10.742   6.841  -8.856  1.00 52.05           C  
ATOM   3347  HA  TYR A 218      10.952   7.791  -9.348  1.00 52.05           H  
ATOM   3348  C   TYR A 218      11.793   5.839  -9.343  1.00 52.05           C  
ATOM   3349  CB  TYR A 218      10.866   7.095  -7.348  1.00 52.05           C  
ATOM   3350  HB2 TYR A 218      10.110   7.821  -7.048  1.00 52.05           H  
ATOM   3351  HB3 TYR A 218      11.839   7.539  -7.139  1.00 52.05           H  
ATOM   3352  O   TYR A 218      11.516   4.677  -9.649  1.00 52.05           O  
ATOM   3353  CG  TYR A 218      10.718   5.840  -6.521  1.00 52.05           C  
ATOM   3354  CD1 TYR A 218       9.460   5.489  -6.028  1.00 52.05           C  
ATOM   3355  HD1 TYR A 218       8.639   6.159  -6.235  1.00 52.05           H  
ATOM   3356  CD2 TYR A 218      11.809   4.989  -6.308  1.00 52.05           C  
ATOM   3357  HD2 TYR A 218      12.779   5.249  -6.706  1.00 52.05           H  
ATOM   3358  CE1 TYR A 218       9.284   4.281  -5.328  1.00 52.05           C  
ATOM   3359  HE1 TYR A 218       8.327   3.954  -4.948  1.00 52.05           H  
ATOM   3360  CE2 TYR A 218      11.637   3.790  -5.602  1.00 52.05           C  
ATOM   3361  HE2 TYR A 218      12.490   3.161  -5.391  1.00 52.05           H  
ATOM   3362  OH  TYR A 218      10.141   2.269  -4.466  1.00 52.05           O  
ATOM   3363  HH  TYR A 218       9.241   2.195  -4.139  1.00 52.05           H  
ATOM   3364  CZ  TYR A 218      10.363   3.428  -5.124  1.00 52.05           C  
ATOM   3365  N   SER A 219      13.038   6.298  -9.444  1.00 49.86           N  
ATOM   3366  H   SER A 219      13.230   7.251  -9.171  1.00 49.86           H  
ATOM   3367  CA  SER A 219      14.190   5.452  -9.767  1.00 49.86           C  
ATOM   3368  HA  SER A 219      13.916   4.406  -9.635  1.00 49.86           H  
ATOM   3369  C   SER A 219      15.316   5.754  -8.819  1.00 49.86           C  
ATOM   3370  CB  SER A 219      14.646   5.643 -11.202  1.00 49.86           C  
ATOM   3371  HB2 SER A 219      14.993   6.664 -11.362  1.00 49.86           H  
ATOM   3372  HB3 SER A 219      15.433   4.930 -11.449  1.00 49.86           H  
ATOM   3373  O   SER A 219      15.643   6.914  -8.585  1.00 49.86           O  
ATOM   3374  OG  SER A 219      13.497   5.389 -11.963  1.00 49.86           O  
ATOM   3375  HG  SER A 219      12.801   5.189 -11.333  1.00 49.86           H  
ATOM   3376  N   VAL A 220      15.862   4.700  -8.239  1.00 52.83           N  
ATOM   3377  H   VAL A 220      15.549   3.776  -8.499  1.00 52.83           H  
ATOM   3378  CA  VAL A 220      16.793   4.801  -7.123  1.00 52.83           C  
ATOM   3379  HA  VAL A 220      17.224   5.802  -7.118  1.00 52.83           H  
ATOM   3380  C   VAL A 220      17.909   3.787  -7.309  1.00 52.83           C  
ATOM   3381  CB  VAL A 220      16.083   4.606  -5.774  1.00 52.83           C  
ATOM   3382  HB  VAL A 220      16.825   4.434  -4.994  1.00 52.83           H  
ATOM   3383  O   VAL A 220      17.645   2.662  -7.753  1.00 52.83           O  
ATOM   3384  CG1 VAL A 220      15.299   5.867  -5.424  1.00 52.83           C  
ATOM   3385 HG11 VAL A 220      14.590   6.126  -6.210  1.00 52.83           H  
ATOM   3386 HG12 VAL A 220      14.759   5.694  -4.493  1.00 52.83           H  
ATOM   3387 HG13 VAL A 220      15.997   6.700  -5.336  1.00 52.83           H  
ATOM   3388  CG2 VAL A 220      15.094   3.441  -5.797  1.00 52.83           C  
ATOM   3389 HG21 VAL A 220      15.612   2.529  -6.096  1.00 52.83           H  
ATOM   3390 HG22 VAL A 220      14.305   3.616  -6.529  1.00 52.83           H  
ATOM   3391 HG23 VAL A 220      14.650   3.318  -4.809  1.00 52.83           H  
ATOM   3392  N   PRO A 221      19.159   4.161  -6.994  1.00 53.77           N  
ATOM   3393  CA  PRO A 221      20.232   3.192  -6.866  1.00 53.77           C  
ATOM   3394  HA  PRO A 221      20.401   2.716  -7.832  1.00 53.77           H  
ATOM   3395  C   PRO A 221      19.866   2.142  -5.814  1.00 53.77           C  
ATOM   3396  CB  PRO A 221      21.475   3.994  -6.462  1.00 53.77           C  
ATOM   3397  HB2 PRO A 221      22.378   3.608  -6.936  1.00 53.77           H  
ATOM   3398  HB3 PRO A 221      21.589   3.996  -5.378  1.00 53.77           H  
ATOM   3399  O   PRO A 221      19.286   2.468  -4.779  1.00 53.77           O  
ATOM   3400  CG  PRO A 221      21.161   5.416  -6.927  1.00 53.77           C  
ATOM   3401  HG2 PRO A 221      21.697   6.164  -6.343  1.00 53.77           H  
ATOM   3402  HG3 PRO A 221      21.393   5.516  -7.987  1.00 53.77           H  
ATOM   3403  CD  PRO A 221      19.654   5.505  -6.720  1.00 53.77           C  
ATOM   3404  HD2 PRO A 221      19.436   5.776  -5.687  1.00 53.77           H  
ATOM   3405  HD3 PRO A 221      19.240   6.245  -7.405  1.00 53.77           H  
ATOM   3406  N   LYS A 222      20.241   0.880  -6.047  1.00 52.04           N  
ATOM   3407  H   LYS A 222      20.692   0.684  -6.930  1.00 52.04           H  
ATOM   3408  CA  LYS A 222      20.022  -0.239  -5.111  1.00 52.04           C  
ATOM   3409  HA  LYS A 222      18.964  -0.500  -5.089  1.00 52.04           H  
ATOM   3410  C   LYS A 222      20.427   0.097  -3.672  1.00 52.04           C  
ATOM   3411  CB  LYS A 222      20.839  -1.440  -5.611  1.00 52.04           C  
ATOM   3412  HB2 LYS A 222      21.860  -1.112  -5.806  1.00 52.04           H  
ATOM   3413  HB3 LYS A 222      20.412  -1.794  -6.550  1.00 52.04           H  
ATOM   3414  O   LYS A 222      19.721  -0.262  -2.735  1.00 52.04           O  
ATOM   3415  CG  LYS A 222      20.883  -2.604  -4.606  1.00 52.04           C  
ATOM   3416  HG2 LYS A 222      21.254  -2.269  -3.637  1.00 52.04           H  
ATOM   3417  HG3 LYS A 222      19.880  -3.011  -4.483  1.00 52.04           H  
ATOM   3418  CD  LYS A 222      21.847  -3.678  -5.098  1.00 52.04           C  
ATOM   3419  HD2 LYS A 222      21.464  -4.058  -6.045  1.00 52.04           H  
ATOM   3420  HD3 LYS A 222      22.824  -3.227  -5.269  1.00 52.04           H  
ATOM   3421  CE  LYS A 222      21.980  -4.818  -4.079  1.00 52.04           C  
ATOM   3422  HE2 LYS A 222      22.075  -4.398  -3.077  1.00 52.04           H  
ATOM   3423  HE3 LYS A 222      21.074  -5.423  -4.106  1.00 52.04           H  
ATOM   3424  NZ  LYS A 222      23.150  -5.678  -4.372  1.00 52.04           N  
ATOM   3425  HZ1 LYS A 222      23.166  -5.955  -5.343  1.00 52.04           H  
ATOM   3426  HZ2 LYS A 222      23.083  -6.555  -3.875  1.00 52.04           H  
ATOM   3427  HZ3 LYS A 222      24.029  -5.236  -4.146  1.00 52.04           H  
ATOM   3428  N   SER A 223      21.573   0.756  -3.507  1.00 54.24           N  
ATOM   3429  H   SER A 223      22.071   1.074  -4.326  1.00 54.24           H  
ATOM   3430  CA  SER A 223      22.147   1.115  -2.205  1.00 54.24           C  
ATOM   3431  HA  SER A 223      22.252   0.215  -1.599  1.00 54.24           H  
ATOM   3432  C   SER A 223      21.294   2.096  -1.403  1.00 54.24           C  
ATOM   3433  CB  SER A 223      23.538   1.723  -2.423  1.00 54.24           C  
ATOM   3434  HB2 SER A 223      23.924   2.127  -1.487  1.00 54.24           H  
ATOM   3435  HB3 SER A 223      24.211   0.937  -2.765  1.00 54.24           H  
ATOM   3436  O   SER A 223      21.536   2.275  -0.215  1.00 54.24           O  
ATOM   3437  OG  SER A 223      23.493   2.737  -3.412  1.00 54.24           O  
ATOM   3438  HG  SER A 223      23.276   3.579  -3.005  1.00 54.24           H  
ATOM   3439  N   GLU A 224      20.320   2.737  -2.043  1.00 58.20           N  
ATOM   3440  H   GLU A 224      20.166   2.536  -3.021  1.00 58.20           H  
ATOM   3441  CA  GLU A 224      19.534   3.828  -1.479  1.00 58.20           C  
ATOM   3442  HA  GLU A 224      19.954   4.141  -0.523  1.00 58.20           H  
ATOM   3443  C   GLU A 224      18.075   3.445  -1.202  1.00 58.20           C  
ATOM   3444  CB  GLU A 224      19.620   5.005  -2.453  1.00 58.20           C  
ATOM   3445  HB2 GLU A 224      19.355   4.678  -3.459  1.00 58.20           H  
ATOM   3446  HB3 GLU A 224      18.888   5.756  -2.156  1.00 58.20           H  
ATOM   3447  O   GLU A 224      17.307   4.243  -0.682  1.00 58.20           O  
ATOM   3448  CG  GLU A 224      21.007   5.659  -2.473  1.00 58.20           C  
ATOM   3449  HG2 GLU A 224      21.738   4.941  -2.844  1.00 58.20           H  
ATOM   3450  HG3 GLU A 224      21.283   5.936  -1.456  1.00 58.20           H  
ATOM   3451  CD  GLU A 224      21.016   6.912  -3.355  1.00 58.20           C  
ATOM   3452  OE1 GLU A 224      22.108   7.234  -3.869  1.00 58.20           O  
ATOM   3453  OE2 GLU A 224      19.926   7.516  -3.529  1.00 58.20           O  
ATOM   3454  N   ILE A 225      17.636   2.238  -1.541  1.00 59.75           N  
ATOM   3455  H   ILE A 225      18.289   1.563  -1.913  1.00 59.75           H  
ATOM   3456  CA  ILE A 225      16.217   1.895  -1.435  1.00 59.75           C  
ATOM   3457  HA  ILE A 225      15.634   2.750  -1.778  1.00 59.75           H  
ATOM   3458  C   ILE A 225      15.836   1.640   0.033  1.00 59.75           C  
ATOM   3459  CB  ILE A 225      15.882   0.714  -2.368  1.00 59.75           C  
ATOM   3460  HB  ILE A 225      16.391  -0.168  -1.979  1.00 59.75           H  
ATOM   3461  O   ILE A 225      15.987   0.525   0.528  1.00 59.75           O  
ATOM   3462  CG1 ILE A 225      16.435   0.980  -3.783  1.00 59.75           C  
ATOM   3463 HG12 ILE A 225      16.226   2.021  -4.031  1.00 59.75           H  
ATOM   3464 HG13 ILE A 225      17.520   0.890  -3.739  1.00 59.75           H  
ATOM   3465  CG2 ILE A 225      14.359   0.496  -2.378  1.00 59.75           C  
ATOM   3466 HG21 ILE A 225      13.888   1.370  -2.828  1.00 59.75           H  
ATOM   3467 HG22 ILE A 225      14.095  -0.376  -2.975  1.00 59.75           H  
ATOM   3468 HG23 ILE A 225      13.987   0.349  -1.364  1.00 59.75           H  
ATOM   3469  CD1 ILE A 225      15.984   0.071  -4.934  1.00 59.75           C  
ATOM   3470 HD11 ILE A 225      16.372  -0.935  -4.778  1.00 59.75           H  
ATOM   3471 HD12 ILE A 225      16.421   0.436  -5.863  1.00 59.75           H  
ATOM   3472 HD13 ILE A 225      14.899   0.066  -5.040  1.00 59.75           H  
ATOM   3473  N   ASP A 226      15.292   2.652   0.715  1.00 65.38           N  
ATOM   3474  H   ASP A 226      15.347   3.573   0.303  1.00 65.38           H  
ATOM   3475  CA  ASP A 226      14.762   2.540   2.082  1.00 65.38           C  
ATOM   3476  HA  ASP A 226      14.775   1.489   2.373  1.00 65.38           H  
ATOM   3477  C   ASP A 226      13.296   2.988   2.141  1.00 65.38           C  
ATOM   3478  CB  ASP A 226      15.660   3.275   3.097  1.00 65.38           C  
ATOM   3479  HB2 ASP A 226      15.591   4.351   2.937  1.00 65.38           H  
ATOM   3480  HB3 ASP A 226      16.694   2.974   2.928  1.00 65.38           H  
ATOM   3481  O   ASP A 226      12.970   4.121   2.488  1.00 65.38           O  
ATOM   3482  CG  ASP A 226      15.298   2.942   4.560  1.00 65.38           C  
ATOM   3483  OD1 ASP A 226      14.513   1.990   4.805  1.00 65.38           O  
ATOM   3484  OD2 ASP A 226      15.789   3.642   5.475  1.00 65.38           O  
ATOM   3485  N   TYR A 227      12.382   2.089   1.774  1.00 69.90           N  
ATOM   3486  H   TYR A 227      12.707   1.172   1.504  1.00 69.90           H  
ATOM   3487  CA  TYR A 227      10.948   2.322   1.942  1.00 69.90           C  
ATOM   3488  HA  TYR A 227      10.758   3.395   1.928  1.00 69.90           H  
ATOM   3489  C   TYR A 227      10.476   1.791   3.275  1.00 69.90           C  
ATOM   3490  CB  TYR A 227      10.141   1.693   0.807  1.00 69.90           C  
ATOM   3491  HB2 TYR A 227      10.476   0.671   0.628  1.00 69.90           H  
ATOM   3492  HB3 TYR A 227       9.086   1.702   1.080  1.00 69.90           H  
ATOM   3493  O   TYR A 227      10.762   0.641   3.608  1.00 69.90           O  
ATOM   3494  CG  TYR A 227      10.293   2.492  -0.440  1.00 69.90           C  
ATOM   3495  CD1 TYR A 227       9.636   3.731  -0.523  1.00 69.90           C  
ATOM   3496  HD1 TYR A 227       8.924   4.026   0.234  1.00 69.90           H  
ATOM   3497  CD2 TYR A 227      11.278   2.124  -1.368  1.00 69.90           C  
ATOM   3498  HD2 TYR A 227      11.792   1.177  -1.286  1.00 69.90           H  
ATOM   3499  CE1 TYR A 227      10.048   4.658  -1.486  1.00 69.90           C  
ATOM   3500  HE1 TYR A 227       9.676   5.671  -1.472  1.00 69.90           H  
ATOM   3501  CE2 TYR A 227      11.693   3.067  -2.317  1.00 69.90           C  
ATOM   3502  HE2 TYR A 227      12.494   2.867  -3.013  1.00 69.90           H  
ATOM   3503  OH  TYR A 227      11.570   5.285  -3.198  1.00 69.90           O  
ATOM   3504  HH  TYR A 227      11.252   6.164  -2.980  1.00 69.90           H  
ATOM   3505  CZ  TYR A 227      11.091   4.337  -2.363  1.00 69.90           C  
ATOM   3506  N   LYS A 228       9.659   2.570   3.982  1.00 75.49           N  
ATOM   3507  H   LYS A 228       9.462   3.496   3.630  1.00 75.49           H  
ATOM   3508  CA  LYS A 228       9.004   2.124   5.209  1.00 75.49           C  
ATOM   3509  HA  LYS A 228       9.221   1.064   5.339  1.00 75.49           H  
ATOM   3510  C   LYS A 228       7.496   2.248   5.106  1.00 75.49           C  
ATOM   3511  CB  LYS A 228       9.575   2.844   6.434  1.00 75.49           C  
ATOM   3512  HB2 LYS A 228       9.448   3.921   6.319  1.00 75.49           H  
ATOM   3513  HB3 LYS A 228       9.024   2.523   7.318  1.00 75.49           H  
ATOM   3514  O   LYS A 228       6.970   3.250   4.631  1.00 75.49           O  
ATOM   3515  CG  LYS A 228      11.065   2.522   6.632  1.00 75.49           C  
ATOM   3516  HG2 LYS A 228      11.200   1.446   6.743  1.00 75.49           H  
ATOM   3517  HG3 LYS A 228      11.637   2.863   5.769  1.00 75.49           H  
ATOM   3518  CD  LYS A 228      11.581   3.229   7.881  1.00 75.49           C  
ATOM   3519  HD2 LYS A 228      11.108   2.783   8.757  1.00 75.49           H  
ATOM   3520  HD3 LYS A 228      11.315   4.284   7.821  1.00 75.49           H  
ATOM   3521  CE  LYS A 228      13.092   3.105   8.036  1.00 75.49           C  
ATOM   3522  HE2 LYS A 228      13.350   2.069   8.255  1.00 75.49           H  
ATOM   3523  HE3 LYS A 228      13.574   3.365   7.094  1.00 75.49           H  
ATOM   3524  NZ  LYS A 228      13.552   4.012   9.112  1.00 75.49           N  
ATOM   3525  HZ1 LYS A 228      14.553   3.935   9.220  1.00 75.49           H  
ATOM   3526  HZ2 LYS A 228      13.065   3.827   9.977  1.00 75.49           H  
ATOM   3527  HZ3 LYS A 228      13.349   4.965   8.843  1.00 75.49           H  
ATOM   3528  N   ILE A 229       6.801   1.223   5.581  1.00 73.70           N  
ATOM   3529  H   ILE A 229       7.319   0.447   5.966  1.00 73.70           H  
ATOM   3530  CA  ILE A 229       5.367   1.282   5.845  1.00 73.70           C  
ATOM   3531  HA  ILE A 229       4.939   2.156   5.353  1.00 73.70           H  
ATOM   3532  C   ILE A 229       5.209   1.426   7.348  1.00 73.70           C  
ATOM   3533  CB  ILE A 229       4.625   0.040   5.324  1.00 73.70           C  
ATOM   3534  HB  ILE A 229       5.060  -0.820   5.833  1.00 73.70           H  
ATOM   3535  O   ILE A 229       5.723   0.604   8.102  1.00 73.70           O  
ATOM   3536  CG1 ILE A 229       4.827  -0.136   3.815  1.00 73.70           C  
ATOM   3537 HG12 ILE A 229       5.899  -0.122   3.620  1.00 73.70           H  
ATOM   3538 HG13 ILE A 229       4.404   0.728   3.302  1.00 73.70           H  
ATOM   3539  CG2 ILE A 229       3.120   0.146   5.634  1.00 73.70           C  
ATOM   3540 HG21 ILE A 229       2.965   0.351   6.693  1.00 73.70           H  
ATOM   3541 HG22 ILE A 229       2.603  -0.785   5.402  1.00 73.70           H  
ATOM   3542 HG23 ILE A 229       2.683   0.963   5.060  1.00 73.70           H  
ATOM   3543  CD1 ILE A 229       4.228  -1.409   3.197  1.00 73.70           C  
ATOM   3544 HD11 ILE A 229       4.801  -2.284   3.501  1.00 73.70           H  
ATOM   3545 HD12 ILE A 229       4.258  -1.317   2.111  1.00 73.70           H  
ATOM   3546 HD13 ILE A 229       3.181  -1.537   3.472  1.00 73.70           H  
ATOM   3547  N   ASN A 230       4.477   2.443   7.778  1.00 78.73           N  
ATOM   3548  H   ASN A 230       4.064   3.050   7.085  1.00 78.73           H  
ATOM   3549  CA  ASN A 230       3.961   2.529   9.130  1.00 78.73           C  
ATOM   3550  HA  ASN A 230       4.455   1.785   9.754  1.00 78.73           H  
ATOM   3551  C   ASN A 230       2.470   2.190   9.125  1.00 78.73           C  
ATOM   3552  CB  ASN A 230       4.286   3.903   9.732  1.00 78.73           C  
ATOM   3553  HB2 ASN A 230       5.364   4.064   9.714  1.00 78.73           H  
ATOM   3554  HB3 ASN A 230       3.804   4.685   9.145  1.00 78.73           H  
ATOM   3555  O   ASN A 230       1.719   2.699   8.294  1.00 78.73           O  
ATOM   3556  CG  ASN A 230       3.811   4.008  11.169  1.00 78.73           C  
ATOM   3557  ND2 ASN A 230       3.810   5.178  11.749  1.00 78.73           N  
ATOM   3558 HD21 ASN A 230       3.196   5.212  12.550  1.00 78.73           H  
ATOM   3559 HD22 ASN A 230       4.065   6.007  11.231  1.00 78.73           H  
ATOM   3560  OD1 ASN A 230       3.441   3.037  11.801  1.00 78.73           O  
ATOM   3561  N   ILE A 231       2.048   1.328  10.047  1.00 74.47           N  
ATOM   3562  H   ILE A 231       2.718   1.005  10.730  1.00 74.47           H  
ATOM   3563  CA  ILE A 231       0.637   1.032  10.261  1.00 74.47           C  
ATOM   3564  HA  ILE A 231       0.065   1.749   9.671  1.00 74.47           H  
ATOM   3565  C   ILE A 231       0.262   1.253  11.717  1.00 74.47           C  
ATOM   3566  CB  ILE A 231       0.229  -0.356   9.751  1.00 74.47           C  
ATOM   3567  HB  ILE A 231       0.668  -1.123  10.388  1.00 74.47           H  
ATOM   3568  O   ILE A 231       0.728   0.546  12.621  1.00 74.47           O  
ATOM   3569  CG1 ILE A 231       0.757  -0.538   8.315  1.00 74.47           C  
ATOM   3570 HG12 ILE A 231       0.425   0.287   7.683  1.00 74.47           H  
ATOM   3571 HG13 ILE A 231       1.846  -0.538   8.352  1.00 74.47           H  
ATOM   3572  CG2 ILE A 231      -1.307  -0.456   9.821  1.00 74.47           C  
ATOM   3573 HG21 ILE A 231      -1.651  -0.367  10.851  1.00 74.47           H  
ATOM   3574 HG22 ILE A 231      -1.652  -1.413   9.429  1.00 74.47           H  
ATOM   3575 HG23 ILE A 231      -1.760   0.342   9.233  1.00 74.47           H  
ATOM   3576  CD1 ILE A 231       0.360  -1.849   7.672  1.00 74.47           C  
ATOM   3577 HD11 ILE A 231      -0.695  -1.837   7.398  1.00 74.47           H  
ATOM   3578 HD12 ILE A 231       0.955  -2.003   6.772  1.00 74.47           H  
ATOM   3579 HD13 ILE A 231       0.551  -2.648   8.388  1.00 74.47           H  
ATOM   3580  N   ASP A 232      -0.651   2.197  11.901  1.00 79.43           N  
ATOM   3581  H   ASP A 232      -1.006   2.672  11.083  1.00 79.43           H  
ATOM   3582  CA  ASP A 232      -1.215   2.574  13.183  1.00 79.43           C  
ATOM   3583  HA  ASP A 232      -0.641   2.100  13.980  1.00 79.43           H  
ATOM   3584  C   ASP A 232      -2.658   2.085  13.265  1.00 79.43           C  
ATOM   3585  CB  ASP A 232      -1.120   4.093  13.390  1.00 79.43           C  
ATOM   3586  HB2 ASP A 232      -1.544   4.340  14.363  1.00 79.43           H  
ATOM   3587  HB3 ASP A 232      -1.714   4.597  12.627  1.00 79.43           H  
ATOM   3588  O   ASP A 232      -3.414   2.162  12.296  1.00 79.43           O  
ATOM   3589  CG  ASP A 232       0.317   4.623  13.338  1.00 79.43           C  
ATOM   3590  OD1 ASP A 232       1.224   3.882  13.770  1.00 79.43           O  
ATOM   3591  OD2 ASP A 232       0.504   5.773  12.873  1.00 79.43           O  
ATOM   3592  N   PHE A 233      -3.057   1.602  14.440  1.00 75.10           N  
ATOM   3593  H   PHE A 233      -2.423   1.650  15.225  1.00 75.10           H  
ATOM   3594  CA  PHE A 233      -4.446   1.240  14.699  1.00 75.10           C  
ATOM   3595  HA  PHE A 233      -5.031   1.417  13.796  1.00 75.10           H  
ATOM   3596  C   PHE A 233      -5.010   2.113  15.799  1.00 75.10           C  
ATOM   3597  CB  PHE A 233      -4.614  -0.237  15.054  1.00 75.10           C  
ATOM   3598  HB2 PHE A 233      -5.681  -0.453  15.094  1.00 75.10           H  
ATOM   3599  HB3 PHE A 233      -4.224  -0.419  16.056  1.00 75.10           H  
ATOM   3600  O   PHE A 233      -4.384   2.282  16.845  1.00 75.10           O  
ATOM   3601  CG  PHE A 233      -3.971  -1.178  14.075  1.00 75.10           C  
ATOM   3602  CD1 PHE A 233      -4.685  -1.592  12.938  1.00 75.10           C  
ATOM   3603  HD1 PHE A 233      -5.697  -1.253  12.777  1.00 75.10           H  
ATOM   3604  CD2 PHE A 233      -2.627  -1.548  14.256  1.00 75.10           C  
ATOM   3605  HD2 PHE A 233      -2.071  -1.177  15.104  1.00 75.10           H  
ATOM   3606  CE1 PHE A 233      -4.036  -2.366  11.967  1.00 75.10           C  
ATOM   3607  HE1 PHE A 233      -4.551  -2.609  11.050  1.00 75.10           H  
ATOM   3608  CE2 PHE A 233      -1.985  -2.333  13.295  1.00 75.10           C  
ATOM   3609  HE2 PHE A 233      -0.937  -2.575  13.398  1.00 75.10           H  
ATOM   3610  CZ  PHE A 233      -2.691  -2.731  12.159  1.00 75.10           C  
ATOM   3611  HZ  PHE A 233      -2.124  -3.257  11.405  1.00 75.10           H  
ATOM   3612  N   ALA A 234      -6.223   2.607  15.587  1.00 80.49           N  
ATOM   3613  H   ALA A 234      -6.664   2.441  14.694  1.00 80.49           H  
ATOM   3614  CA  ALA A 234      -6.967   3.348  16.590  1.00 80.49           C  
ATOM   3615  HA  ALA A 234      -6.395   3.386  17.517  1.00 80.49           H  
ATOM   3616  C   ALA A 234      -8.289   2.639  16.882  1.00 80.49           C  
ATOM   3617  CB  ALA A 234      -7.156   4.788  16.112  1.00 80.49           C  
ATOM   3618  HB1 ALA A 234      -7.740   4.802  15.192  1.00 80.49           H  
ATOM   3619  HB2 ALA A 234      -7.681   5.368  16.872  1.00 80.49           H  
ATOM   3620  HB3 ALA A 234      -6.186   5.246  15.922  1.00 80.49           H  
ATOM   3621  O   ALA A 234      -8.993   2.211  15.973  1.00 80.49           O  
ATOM   3622  N   GLY A 235      -8.635   2.502  18.164  1.00 76.92           N  
ATOM   3623  H   GLY A 235      -8.013   2.875  18.867  1.00 76.92           H  
ATOM   3624  CA  GLY A 235      -9.949   2.005  18.585  1.00 76.92           C  
ATOM   3625  HA2 GLY A 235     -10.051   2.153  19.660  1.00 76.92           H  
ATOM   3626  HA3 GLY A 235     -10.720   2.595  18.089  1.00 76.92           H  
ATOM   3627  C   GLY A 235     -10.245   0.528  18.292  1.00 76.92           C  
ATOM   3628  O   GLY A 235     -11.390   0.118  18.456  1.00 76.92           O  
ATOM   3629  N   VAL A 236      -9.252  -0.274  17.887  1.00 72.80           N  
ATOM   3630  H   VAL A 236      -8.340   0.131  17.731  1.00 72.80           H  
ATOM   3631  CA  VAL A 236      -9.459  -1.692  17.558  1.00 72.80           C  
ATOM   3632  HA  VAL A 236     -10.450  -1.760  17.109  1.00 72.80           H  
ATOM   3633  C   VAL A 236      -9.410  -2.556  18.830  1.00 72.80           C  
ATOM   3634  CB  VAL A 236      -8.478  -2.208  16.491  1.00 72.80           C  
ATOM   3635  HB  VAL A 236      -7.514  -2.434  16.947  1.00 72.80           H  
ATOM   3636  O   VAL A 236      -8.376  -2.574  19.503  1.00 72.80           O  
ATOM   3637  CG1 VAL A 236      -9.050  -3.465  15.831  1.00 72.80           C  
ATOM   3638 HG11 VAL A 236      -8.333  -3.865  15.113  1.00 72.80           H  
ATOM   3639 HG12 VAL A 236      -9.958  -3.207  15.286  1.00 72.80           H  
ATOM   3640 HG13 VAL A 236      -9.309  -4.213  16.580  1.00 72.80           H  
ATOM   3641  CG2 VAL A 236      -8.259  -1.224  15.341  1.00 72.80           C  
ATOM   3642 HG21 VAL A 236      -7.544  -1.656  14.642  1.00 72.80           H  
ATOM   3643 HG22 VAL A 236      -9.199  -1.022  14.827  1.00 72.80           H  
ATOM   3644 HG23 VAL A 236      -7.851  -0.281  15.705  1.00 72.80           H  
ATOM   3645  N   PRO A 237     -10.480  -3.297  19.185  1.00 69.73           N  
ATOM   3646  CA  PRO A 237     -10.562  -4.100  20.408  1.00 69.73           C  
ATOM   3647  HA  PRO A 237     -10.138  -3.540  21.241  1.00 69.73           H  
ATOM   3648  C   PRO A 237      -9.788  -5.423  20.280  1.00 69.73           C  
ATOM   3649  CB  PRO A 237     -12.066  -4.285  20.651  1.00 69.73           C  
ATOM   3650  HB2 PRO A 237     -12.460  -3.405  21.160  1.00 69.73           H  
ATOM   3651  HB3 PRO A 237     -12.301  -5.182  21.224  1.00 69.73           H  
ATOM   3652  O   PRO A 237     -10.358  -6.516  20.284  1.00 69.73           O  
ATOM   3653  CG  PRO A 237     -12.628  -4.341  19.233  1.00 69.73           C  
ATOM   3654  HG2 PRO A 237     -12.464  -5.330  18.804  1.00 69.73           H  
ATOM   3655  HG3 PRO A 237     -13.685  -4.076  19.203  1.00 69.73           H  
ATOM   3656  CD  PRO A 237     -11.767  -3.310  18.507  1.00 69.73           C  
ATOM   3657  HD2 PRO A 237     -11.647  -3.577  17.457  1.00 69.73           H  
ATOM   3658  HD3 PRO A 237     -12.224  -2.324  18.591  1.00 69.73           H  
ATOM   3659  N   ILE A 238      -8.467  -5.340  20.142  1.00 63.85           N  
ATOM   3660  H   ILE A 238      -8.054  -4.418  20.140  1.00 63.85           H  
ATOM   3661  CA  ILE A 238      -7.585  -6.498  19.978  1.00 63.85           C  
ATOM   3662  HA  ILE A 238      -8.190  -7.379  19.763  1.00 63.85           H  
ATOM   3663  C   ILE A 238      -6.843  -6.771  21.278  1.00 63.85           C  
ATOM   3664  CB  ILE A 238      -6.656  -6.287  18.774  1.00 63.85           C  
ATOM   3665  HB  ILE A 238      -6.195  -5.302  18.850  1.00 63.85           H  
ATOM   3666  O   ILE A 238      -6.298  -5.867  21.903  1.00 63.85           O  
ATOM   3667  CG1 ILE A 238      -7.534  -6.369  17.517  1.00 63.85           C  
ATOM   3668 HG12 ILE A 238      -7.827  -7.402  17.329  1.00 63.85           H  
ATOM   3669 HG13 ILE A 238      -8.445  -5.786  17.645  1.00 63.85           H  
ATOM   3670  CG2 ILE A 238      -5.551  -7.351  18.685  1.00 63.85           C  
ATOM   3671 HG21 ILE A 238      -4.890  -7.169  17.838  1.00 63.85           H  
ATOM   3672 HG22 ILE A 238      -4.913  -7.292  19.567  1.00 63.85           H  
ATOM   3673 HG23 ILE A 238      -6.005  -8.338  18.592  1.00 63.85           H  
ATOM   3674  CD1 ILE A 238      -6.785  -5.837  16.318  1.00 63.85           C  
ATOM   3675 HD11 ILE A 238      -7.431  -5.870  15.441  1.00 63.85           H  
ATOM   3676 HD12 ILE A 238      -5.929  -6.487  16.136  1.00 63.85           H  
ATOM   3677 HD13 ILE A 238      -6.462  -4.813  16.501  1.00 63.85           H  
ATOM   3678  N   LYS A 239      -6.806  -8.047  21.677  1.00 63.55           N  
ATOM   3679  H   LYS A 239      -7.254  -8.731  21.085  1.00 63.55           H  
ATOM   3680  CA  LYS A 239      -5.993  -8.494  22.813  1.00 63.55           C  
ATOM   3681  HA  LYS A 239      -6.236  -7.878  23.679  1.00 63.55           H  
ATOM   3682  C   LYS A 239      -4.511  -8.280  22.511  1.00 63.55           C  
ATOM   3683  CB  LYS A 239      -6.249  -9.973  23.138  1.00 63.55           C  
ATOM   3684  HB2 LYS A 239      -6.067 -10.578  22.250  1.00 63.55           H  
ATOM   3685  HB3 LYS A 239      -5.535 -10.277  23.904  1.00 63.55           H  
ATOM   3686  O   LYS A 239      -4.061  -8.630  21.419  1.00 63.55           O  
ATOM   3687  CG  LYS A 239      -7.668 -10.232  23.663  1.00 63.55           C  
ATOM   3688  HG2 LYS A 239      -7.866  -9.557  24.496  1.00 63.55           H  
ATOM   3689  HG3 LYS A 239      -8.392 -10.036  22.871  1.00 63.55           H  
ATOM   3690  CD  LYS A 239      -7.820 -11.682  24.147  1.00 63.55           C  
ATOM   3691  HD2 LYS A 239      -7.645 -12.364  23.315  1.00 63.55           H  
ATOM   3692  HD3 LYS A 239      -7.080 -11.869  24.925  1.00 63.55           H  
ATOM   3693  CE  LYS A 239      -9.228 -11.896  24.719  1.00 63.55           C  
ATOM   3694  HE2 LYS A 239      -9.409 -11.125  25.468  1.00 63.55           H  
ATOM   3695  HE3 LYS A 239      -9.960 -11.751  23.924  1.00 63.55           H  
ATOM   3696  NZ  LYS A 239      -9.388 -13.238  25.338  1.00 63.55           N  
ATOM   3697  HZ1 LYS A 239      -9.248 -13.981  24.668  1.00 63.55           H  
ATOM   3698  HZ2 LYS A 239     -10.313 -13.332  25.731  1.00 63.55           H  
ATOM   3699  HZ3 LYS A 239      -8.728 -13.354  26.095  1.00 63.55           H  
ATOM   3700  N   ASP A 240      -3.762  -7.808  23.501  1.00 61.16           N  
ATOM   3701  H   ASP A 240      -4.211  -7.416  24.316  1.00 61.16           H  
ATOM   3702  CA  ASP A 240      -2.306  -7.683  23.421  1.00 61.16           C  
ATOM   3703  HA  ASP A 240      -2.065  -6.843  22.770  1.00 61.16           H  
ATOM   3704  C   ASP A 240      -1.662  -8.944  22.834  1.00 61.16           C  
ATOM   3705  CB  ASP A 240      -1.712  -7.414  24.811  1.00 61.16           C  
ATOM   3706  HB2 ASP A 240      -2.134  -8.118  25.528  1.00 61.16           H  
ATOM   3707  HB3 ASP A 240      -0.637  -7.590  24.766  1.00 61.16           H  
ATOM   3708  O   ASP A 240      -1.960 -10.074  23.231  1.00 61.16           O  
ATOM   3709  CG  ASP A 240      -1.918  -5.983  25.310  1.00 61.16           C  
ATOM   3710  OD1 ASP A 240      -2.299  -5.123  24.490  1.00 61.16           O  
ATOM   3711  OD2 ASP A 240      -1.639  -5.772  26.508  1.00 61.16           O  
ATOM   3712  N   GLY A 241      -0.775  -8.743  21.859  1.00 57.31           N  
ATOM   3713  H   GLY A 241      -0.610  -7.792  21.564  1.00 57.31           H  
ATOM   3714  CA  GLY A 241      -0.065  -9.836  21.194  1.00 57.31           C  
ATOM   3715  HA2 GLY A 241       0.876  -9.450  20.801  1.00 57.31           H  
ATOM   3716  HA3 GLY A 241       0.168 -10.607  21.928  1.00 57.31           H  
ATOM   3717  C   GLY A 241      -0.812 -10.513  20.041  1.00 57.31           C  
ATOM   3718  O   GLY A 241      -0.230 -11.391  19.413  1.00 57.31           O  
ATOM   3719  N   LYS A 242      -2.049 -10.117  19.714  1.00 60.63           N  
ATOM   3720  H   LYS A 242      -2.502  -9.421  20.289  1.00 60.63           H  
ATOM   3721  CA  LYS A 242      -2.697 -10.521  18.457  1.00 60.63           C  
ATOM   3722  HA  LYS A 242      -2.280 -11.477  18.139  1.00 60.63           H  
ATOM   3723  C   LYS A 242      -2.393  -9.538  17.329  1.00 60.63           C  
ATOM   3724  CB  LYS A 242      -4.204 -10.708  18.650  1.00 60.63           C  
ATOM   3725  HB2 LYS A 242      -4.678 -10.767  17.671  1.00 60.63           H  
ATOM   3726  HB3 LYS A 242      -4.605  -9.848  19.186  1.00 60.63           H  
ATOM   3727  O   LYS A 242      -2.156  -8.353  17.566  1.00 60.63           O  
ATOM   3728  CG  LYS A 242      -4.532 -11.976  19.445  1.00 60.63           C  
ATOM   3729  HG2 LYS A 242      -3.977 -12.815  19.025  1.00 60.63           H  
ATOM   3730  HG3 LYS A 242      -4.244 -11.843  20.488  1.00 60.63           H  
ATOM   3731  CD  LYS A 242      -6.031 -12.275  19.347  1.00 60.63           C  
ATOM   3732  HD2 LYS A 242      -6.598 -11.464  19.804  1.00 60.63           H  
ATOM   3733  HD3 LYS A 242      -6.299 -12.345  18.293  1.00 60.63           H  
ATOM   3734  CE  LYS A 242      -6.344 -13.602  20.041  1.00 60.63           C  
ATOM   3735  HE2 LYS A 242      -5.590 -14.329  19.736  1.00 60.63           H  
ATOM   3736  HE3 LYS A 242      -6.258 -13.468  21.119  1.00 60.63           H  
ATOM   3737  NZ  LYS A 242      -7.690 -14.095  19.658  1.00 60.63           N  
ATOM   3738  HZ1 LYS A 242      -7.721 -14.236  18.658  1.00 60.63           H  
ATOM   3739  HZ2 LYS A 242      -7.890 -14.985  20.090  1.00 60.63           H  
ATOM   3740  HZ3 LYS A 242      -8.409 -13.423  19.889  1.00 60.63           H  
ATOM   3741  N   SER A 243      -2.421 -10.050  16.102  1.00 61.15           N  
ATOM   3742  H   SER A 243      -2.618 -11.034  15.984  1.00 61.15           H  
ATOM   3743  CA  SER A 243      -2.311  -9.239  14.898  1.00 61.15           C  
ATOM   3744  HA  SER A 243      -1.637  -8.408  15.107  1.00 61.15           H  
ATOM   3745  C   SER A 243      -3.680  -8.728  14.447  1.00 61.15           C  
ATOM   3746  CB  SER A 243      -1.700 -10.054  13.769  1.00 61.15           C  
ATOM   3747  HB2 SER A 243      -2.437 -10.720  13.321  1.00 61.15           H  
ATOM   3748  HB3 SER A 243      -0.862 -10.639  14.149  1.00 61.15           H  
ATOM   3749  O   SER A 243      -4.584  -9.549  14.297  1.00 61.15           O  
ATOM   3750  OG  SER A 243      -1.244  -9.117  12.836  1.00 61.15           O  
ATOM   3751  HG  SER A 243      -0.476  -8.711  13.244  1.00 61.15           H  
ATOM   3752  N   PRO A 244      -3.861  -7.416  14.212  1.00 66.22           N  
ATOM   3753  CA  PRO A 244      -5.092  -6.878  13.637  1.00 66.22           C  
ATOM   3754  HA  PRO A 244      -5.961  -7.273  14.164  1.00 66.22           H  
ATOM   3755  C   PRO A 244      -5.255  -7.174  12.158  1.00 66.22           C  
ATOM   3756  CB  PRO A 244      -4.988  -5.353  13.795  1.00 66.22           C  
ATOM   3757  HB2 PRO A 244      -5.928  -4.874  14.068  1.00 66.22           H  
ATOM   3758  HB3 PRO A 244      -4.645  -4.907  12.861  1.00 66.22           H  
ATOM   3759  O   PRO A 244      -6.380  -7.205  11.672  1.00 66.22           O  
ATOM   3760  CG  PRO A 244      -3.873  -5.120  14.806  1.00 66.22           C  
ATOM   3761  HG2 PRO A 244      -3.339  -4.190  14.613  1.00 66.22           H  
ATOM   3762  HG3 PRO A 244      -4.247  -5.113  15.830  1.00 66.22           H  
ATOM   3763  CD  PRO A 244      -2.974  -6.329  14.599  1.00 66.22           C  
ATOM   3764  HD2 PRO A 244      -2.268  -6.132  13.791  1.00 66.22           H  
ATOM   3765  HD3 PRO A 244      -2.441  -6.545  15.524  1.00 66.22           H  
ATOM   3766  N   ILE A 245      -4.145  -7.313  11.434  1.00 65.34           N  
ATOM   3767  H   ILE A 245      -3.253  -7.366  11.904  1.00 65.34           H  
ATOM   3768  CA  ILE A 245      -4.125  -7.313   9.976  1.00 65.34           C  
ATOM   3769  HA  ILE A 245      -5.067  -7.738   9.629  1.00 65.34           H  
ATOM   3770  C   ILE A 245      -3.002  -8.202   9.446  1.00 65.34           C  
ATOM   3771  CB  ILE A 245      -3.991  -5.884   9.382  1.00 65.34           C  
ATOM   3772  HB  ILE A 245      -4.020  -5.984   8.297  1.00 65.34           H  
ATOM   3773  O   ILE A 245      -2.021  -8.497  10.120  1.00 65.34           O  
ATOM   3774  CG1 ILE A 245      -2.621  -5.287   9.744  1.00 65.34           C  
ATOM   3775 HG12 ILE A 245      -2.534  -5.208  10.827  1.00 65.34           H  
ATOM   3776 HG13 ILE A 245      -1.842  -5.964   9.396  1.00 65.34           H  
ATOM   3777  CG2 ILE A 245      -5.152  -4.941   9.749  1.00 65.34           C  
ATOM   3778 HG21 ILE A 245      -6.108  -5.365   9.444  1.00 65.34           H  
ATOM   3779 HG22 ILE A 245      -5.183  -4.745  10.821  1.00 65.34           H  
ATOM   3780 HG23 ILE A 245      -5.061  -3.998   9.210  1.00 65.34           H  
ATOM   3781  CD1 ILE A 245      -2.317  -3.950   9.066  1.00 65.34           C  
ATOM   3782 HD11 ILE A 245      -2.362  -4.058   7.983  1.00 65.34           H  
ATOM   3783 HD12 ILE A 245      -1.306  -3.648   9.340  1.00 65.34           H  
ATOM   3784 HD13 ILE A 245      -3.029  -3.180   9.364  1.00 65.34           H  
ATOM   3785  N   TRP A 246      -3.116  -8.541   8.179  1.00 67.55           N  
ATOM   3786  H   TRP A 246      -3.966  -8.268   7.706  1.00 67.55           H  
ATOM   3787  CA  TRP A 246      -2.069  -9.088   7.346  1.00 67.55           C  
ATOM   3788  HA  TRP A 246      -1.183  -9.315   7.939  1.00 67.55           H  
ATOM   3789  C   TRP A 246      -1.731  -8.057   6.293  1.00 67.55           C  
ATOM   3790  CB  TRP A 246      -2.576 -10.359   6.682  1.00 67.55           C  
ATOM   3791  HB2 TRP A 246      -1.772 -10.756   6.062  1.00 67.55           H  
ATOM   3792  HB3 TRP A 246      -3.414 -10.127   6.025  1.00 67.55           H  
ATOM   3793  O   TRP A 246      -2.638  -7.491   5.685  1.00 67.55           O  
ATOM   3794  CG  TRP A 246      -2.980 -11.428   7.628  1.00 67.55           C  
ATOM   3795  CD1 TRP A 246      -4.162 -11.543   8.274  1.00 67.55           C  
ATOM   3796  HD1 TRP A 246      -4.976 -10.839   8.188  1.00 67.55           H  
ATOM   3797  CD2 TRP A 246      -2.157 -12.531   8.080  1.00 67.55           C  
ATOM   3798  CE2 TRP A 246      -2.911 -13.309   9.001  1.00 67.55           C  
ATOM   3799  CE3 TRP A 246      -0.834 -12.929   7.812  1.00 67.55           C  
ATOM   3800  HE3 TRP A 246      -0.202 -12.295   7.208  1.00 67.55           H  
ATOM   3801  NE1 TRP A 246      -4.116 -12.647   9.106  1.00 67.55           N  
ATOM   3802  HE1 TRP A 246      -4.825 -12.862   9.792  1.00 67.55           H  
ATOM   3803  CH2 TRP A 246      -1.079 -14.863   9.272  1.00 67.55           C  
ATOM   3804  HH2 TRP A 246      -0.646 -15.724   9.758  1.00 67.55           H  
ATOM   3805  CZ2 TRP A 246      -2.379 -14.452   9.611  1.00 67.55           C  
ATOM   3806  HZ2 TRP A 246      -2.947 -15.000  10.348  1.00 67.55           H  
ATOM   3807  CZ3 TRP A 246      -0.317 -14.115   8.355  1.00 67.55           C  
ATOM   3808  HZ3 TRP A 246       0.698 -14.412   8.134  1.00 67.55           H  
ATOM   3809  N   VAL A 247      -0.444  -7.841   6.050  1.00 68.05           N  
ATOM   3810  H   VAL A 247       0.257  -8.311   6.605  1.00 68.05           H  
ATOM   3811  CA  VAL A 247      -0.006  -6.951   4.972  1.00 68.05           C  
ATOM   3812  HA  VAL A 247      -0.878  -6.615   4.411  1.00 68.05           H  
ATOM   3813  C   VAL A 247       0.871  -7.712   4.013  1.00 68.05           C  
ATOM   3814  CB  VAL A 247       0.667  -5.683   5.497  1.00 68.05           C  
ATOM   3815  HB  VAL A 247       1.474  -5.957   6.177  1.00 68.05           H  
ATOM   3816  O   VAL A 247       1.759  -8.460   4.422  1.00 68.05           O  
ATOM   3817  CG1 VAL A 247       1.234  -4.791   4.389  1.00 68.05           C  
ATOM   3818 HG11 VAL A 247       1.520  -3.822   4.798  1.00 68.05           H  
ATOM   3819 HG12 VAL A 247       0.479  -4.636   3.619  1.00 68.05           H  
ATOM   3820 HG13 VAL A 247       2.116  -5.254   3.944  1.00 68.05           H  
ATOM   3821  CG2 VAL A 247      -0.388  -4.860   6.233  1.00 68.05           C  
ATOM   3822 HG21 VAL A 247      -0.985  -4.279   5.530  1.00 68.05           H  
ATOM   3823 HG22 VAL A 247       0.128  -4.179   6.910  1.00 68.05           H  
ATOM   3824 HG23 VAL A 247      -1.068  -5.479   6.819  1.00 68.05           H  
ATOM   3825  N   LYS A 248       0.608  -7.516   2.729  1.00 65.86           N  
ATOM   3826  H   LYS A 248      -0.160  -6.905   2.490  1.00 65.86           H  
ATOM   3827  CA  LYS A 248       1.463  -7.981   1.649  1.00 65.86           C  
ATOM   3828  HA  LYS A 248       2.411  -8.323   2.064  1.00 65.86           H  
ATOM   3829  C   LYS A 248       1.761  -6.811   0.730  1.00 65.86           C  
ATOM   3830  CB  LYS A 248       0.784  -9.157   0.942  1.00 65.86           C  
ATOM   3831  HB2 LYS A 248       0.549  -9.913   1.691  1.00 65.86           H  
ATOM   3832  HB3 LYS A 248      -0.139  -8.836   0.458  1.00 65.86           H  
ATOM   3833  O   LYS A 248       0.848  -6.058   0.408  1.00 65.86           O  
ATOM   3834  CG  LYS A 248       1.734  -9.760  -0.088  1.00 65.86           C  
ATOM   3835  HG2 LYS A 248       1.761  -9.125  -0.974  1.00 65.86           H  
ATOM   3836  HG3 LYS A 248       2.734  -9.793   0.343  1.00 65.86           H  
ATOM   3837  CD  LYS A 248       1.343 -11.187  -0.483  1.00 65.86           C  
ATOM   3838  HD2 LYS A 248       1.292 -11.813   0.407  1.00 65.86           H  
ATOM   3839  HD3 LYS A 248       0.383 -11.193  -1.000  1.00 65.86           H  
ATOM   3840  CE  LYS A 248       2.483 -11.665  -1.386  1.00 65.86           C  
ATOM   3841  HE2 LYS A 248       3.414 -11.579  -0.826  1.00 65.86           H  
ATOM   3842  HE3 LYS A 248       2.578 -10.984  -2.232  1.00 65.86           H  
ATOM   3843  NZ  LYS A 248       2.349 -13.059  -1.879  1.00 65.86           N  
ATOM   3844  HZ1 LYS A 248       3.146 -13.239  -2.473  1.00 65.86           H  
ATOM   3845  HZ2 LYS A 248       1.518 -13.218  -2.430  1.00 65.86           H  
ATOM   3846  HZ3 LYS A 248       2.504 -13.722  -1.132  1.00 65.86           H  
ATOM   3847  N   ALA A 249       3.016  -6.670   0.325  1.00 68.79           N  
ATOM   3848  H   ALA A 249       3.711  -7.357   0.581  1.00 68.79           H  
ATOM   3849  CA  ALA A 249       3.440  -5.588  -0.546  1.00 68.79           C  
ATOM   3850  HA  ALA A 249       2.549  -5.151  -0.998  1.00 68.79           H  
ATOM   3851  C   ALA A 249       4.336  -6.089  -1.681  1.00 68.79           C  
ATOM   3852  CB  ALA A 249       4.112  -4.502   0.287  1.00 68.79           C  
ATOM   3853  HB1 ALA A 249       4.314  -3.654  -0.369  1.00 68.79           H  
ATOM   3854  HB2 ALA A 249       3.452  -4.180   1.092  1.00 68.79           H  
ATOM   3855  HB3 ALA A 249       5.045  -4.879   0.705  1.00 68.79           H  
ATOM   3856  O   ALA A 249       5.140  -7.006  -1.486  1.00 68.79           O  
ATOM   3857  N   ALA A 250       4.185  -5.483  -2.855  1.00 63.29           N  
ATOM   3858  H   ALA A 250       3.499  -4.746  -2.935  1.00 63.29           H  
ATOM   3859  CA  ALA A 250       4.974  -5.780  -4.042  1.00 63.29           C  
ATOM   3860  HA  ALA A 250       5.950  -6.155  -3.734  1.00 63.29           H  
ATOM   3861  C   ALA A 250       5.199  -4.536  -4.898  1.00 63.29           C  
ATOM   3862  CB  ALA A 250       4.292  -6.884  -4.842  1.00 63.29           C  
ATOM   3863  HB1 ALA A 250       4.360  -7.805  -4.264  1.00 63.29           H  
ATOM   3864  HB2 ALA A 250       4.812  -7.035  -5.788  1.00 63.29           H  
ATOM   3865  HB3 ALA A 250       3.252  -6.626  -5.041  1.00 63.29           H  
ATOM   3866  O   ALA A 250       4.330  -3.668  -4.967  1.00 63.29           O  
ATOM   3867  N   PHE A 251       6.341  -4.484  -5.582  1.00 61.33           N  
ATOM   3868  H   PHE A 251       6.953  -5.287  -5.544  1.00 61.33           H  
ATOM   3869  CA  PHE A 251       6.610  -3.469  -6.600  1.00 61.33           C  
ATOM   3870  HA  PHE A 251       5.838  -2.703  -6.522  1.00 61.33           H  
ATOM   3871  C   PHE A 251       6.529  -4.069  -7.995  1.00 61.33           C  
ATOM   3872  CB  PHE A 251       7.950  -2.742  -6.427  1.00 61.33           C  
ATOM   3873  HB2 PHE A 251       8.115  -2.176  -7.344  1.00 61.33           H  
ATOM   3874  HB3 PHE A 251       8.787  -3.439  -6.375  1.00 61.33           H  
ATOM   3875  O   PHE A 251       7.124  -5.115  -8.261  1.00 61.33           O  
ATOM   3876  CG  PHE A 251       8.010  -1.742  -5.291  1.00 61.33           C  
ATOM   3877  CD1 PHE A 251       7.553  -0.435  -5.524  1.00 61.33           C  
ATOM   3878  HD1 PHE A 251       7.138  -0.169  -6.485  1.00 61.33           H  
ATOM   3879  CD2 PHE A 251       8.563  -2.060  -4.035  1.00 61.33           C  
ATOM   3880  HD2 PHE A 251       8.941  -3.049  -3.823  1.00 61.33           H  
ATOM   3881  CE1 PHE A 251       7.659   0.537  -4.518  1.00 61.33           C  
ATOM   3882  HE1 PHE A 251       7.324   1.544  -4.719  1.00 61.33           H  
ATOM   3883  CE2 PHE A 251       8.665  -1.091  -3.026  1.00 61.33           C  
ATOM   3884  HE2 PHE A 251       9.111  -1.344  -2.076  1.00 61.33           H  
ATOM   3885  CZ  PHE A 251       8.211   0.213  -3.267  1.00 61.33           C  
ATOM   3886  HZ  PHE A 251       8.304   0.965  -2.497  1.00 61.33           H  
ATOM   3887  N   SER A 252       5.829  -3.376  -8.892  1.00 58.40           N  
ATOM   3888  H   SER A 252       5.386  -2.524  -8.580  1.00 58.40           H  
ATOM   3889  CA  SER A 252       5.918  -3.631 -10.326  1.00 58.40           C  
ATOM   3890  HA  SER A 252       5.996  -4.704 -10.499  1.00 58.40           H  
ATOM   3891  C   SER A 252       7.160  -2.947 -10.884  1.00 58.40           C  
ATOM   3892  CB  SER A 252       4.676  -3.122 -11.056  1.00 58.40           C  
ATOM   3893  HB2 SER A 252       3.791  -3.654 -10.707  1.00 58.40           H  
ATOM   3894  HB3 SER A 252       4.570  -2.057 -10.851  1.00 58.40           H  
ATOM   3895  O   SER A 252       7.302  -1.721 -10.787  1.00 58.40           O  
ATOM   3896  OG  SER A 252       4.800  -3.295 -12.452  1.00 58.40           O  
ATOM   3897  HG  SER A 252       4.889  -4.231 -12.645  1.00 58.40           H  
ATOM   3898  N   LEU A 253       8.018  -3.744 -11.516  1.00 54.33           N  
ATOM   3899  H   LEU A 253       7.853  -4.741 -11.503  1.00 54.33           H  
ATOM   3900  CA  LEU A 253       9.037  -3.252 -12.431  1.00 54.33           C  
ATOM   3901  HA  LEU A 253       9.404  -2.281 -12.097  1.00 54.33           H  
ATOM   3902  C   LEU A 253       8.405  -3.096 -13.811  1.00 54.33           C  
ATOM   3903  CB  LEU A 253      10.214  -4.234 -12.511  1.00 54.33           C  
ATOM   3904  HB2 LEU A 253       9.874  -5.158 -12.979  1.00 54.33           H  
ATOM   3905  HB3 LEU A 253      10.969  -3.789 -13.159  1.00 54.33           H  
ATOM   3906  O   LEU A 253       7.956  -4.068 -14.408  1.00 54.33           O  
ATOM   3907  CG  LEU A 253      10.855  -4.600 -11.173  1.00 54.33           C  
ATOM   3908  HG  LEU A 253      10.108  -5.149 -10.600  1.00 54.33           H  
ATOM   3909  CD1 LEU A 253      12.063  -5.495 -11.456  1.00 54.33           C  
ATOM   3910 HD11 LEU A 253      12.761  -5.478 -10.618  1.00 54.33           H  
ATOM   3911 HD12 LEU A 253      11.728  -6.513 -11.655  1.00 54.33           H  
ATOM   3912 HD13 LEU A 253      12.615  -5.126 -12.320  1.00 54.33           H  
ATOM   3913  CD2 LEU A 253      11.312  -3.385 -10.370  1.00 54.33           C  
ATOM   3914 HD21 LEU A 253      11.796  -3.705  -9.447  1.00 54.33           H  
ATOM   3915 HD22 LEU A 253      10.446  -2.776 -10.112  1.00 54.33           H  
ATOM   3916 HD23 LEU A 253      12.007  -2.786 -10.959  1.00 54.33           H  
ATOM   3917  N   ALA A 254       8.379  -1.896 -14.371  1.00 50.03           N  
ATOM   3918  H   ALA A 254       8.771  -1.107 -13.878  1.00 50.03           H  
ATOM   3919  CA  ALA A 254       8.069  -1.751 -15.790  1.00 50.03           C  
ATOM   3920  HA  ALA A 254       8.354  -2.671 -16.300  1.00 50.03           H  
ATOM   3921  C   ALA A 254       8.929  -0.650 -16.411  1.00 50.03           C  
ATOM   3922  CB  ALA A 254       6.556  -1.581 -15.998  1.00 50.03           C  
ATOM   3923  HB1 ALA A 254       6.189  -0.706 -15.462  1.00 50.03           H  
ATOM   3924  HB2 ALA A 254       6.338  -1.471 -17.060  1.00 50.03           H  
ATOM   3925  HB3 ALA A 254       6.035  -2.462 -15.622  1.00 50.03           H  
ATOM   3926  O   ALA A 254       9.319   0.310 -15.755  1.00 50.03           O  
ATOM   3927  N   GLY A 255       9.269  -0.818 -17.687  1.00 37.54           N  
ATOM   3928  H   GLY A 255       8.890  -1.615 -18.176  1.00 37.54           H  
ATOM   3929  CA  GLY A 255      10.238   0.011 -18.410  1.00 37.54           C  
ATOM   3930  HA2 GLY A 255      10.600  -0.539 -19.278  1.00 37.54           H  
ATOM   3931  HA3 GLY A 255      11.087   0.216 -17.758  1.00 37.54           H  
ATOM   3932  C   GLY A 255       9.690   1.353 -18.895  1.00 37.54           C  
ATOM   3933  O   GLY A 255       9.728   1.620 -20.091  1.00 37.54           O  
ATOM   3934  N   GLY A 256       9.183   2.188 -17.989  1.00 34.42           N  
ATOM   3935  H   GLY A 256       9.255   1.919 -17.018  1.00 34.42           H  
ATOM   3936  CA  GLY A 256       8.839   3.587 -18.257  1.00 34.42           C  
ATOM   3937  HA2 GLY A 256       7.777   3.749 -18.068  1.00 34.42           H  
ATOM   3938  HA3 GLY A 256       9.045   3.830 -19.299  1.00 34.42           H  
ATOM   3939  C   GLY A 256       9.637   4.513 -17.335  1.00 34.42           C  
ATOM   3940  O   GLY A 256       9.876   4.131 -16.189  1.00 34.42           O  
ATOM   3941  N   PRO A 257      10.095   5.690 -17.804  1.00 26.17           N  
ATOM   3942  CA  PRO A 257      10.848   6.604 -16.960  1.00 26.17           C  
ATOM   3943  HA  PRO A 257      11.694   6.051 -16.553  1.00 26.17           H  
ATOM   3944  C   PRO A 257       9.971   7.147 -15.814  1.00 26.17           C  
ATOM   3945  CB  PRO A 257      11.372   7.709 -17.882  1.00 26.17           C  
ATOM   3946  HB2 PRO A 257      12.357   7.430 -18.257  1.00 26.17           H  
ATOM   3947  HB3 PRO A 257      11.414   8.677 -17.384  1.00 26.17           H  
ATOM   3948  O   PRO A 257       8.783   7.403 -16.025  1.00 26.17           O  
ATOM   3949  CG  PRO A 257      10.369   7.708 -19.035  1.00 26.17           C  
ATOM   3950  HG2 PRO A 257       9.515   8.331 -18.769  1.00 26.17           H  
ATOM   3951  HG3 PRO A 257      10.820   8.057 -19.964  1.00 26.17           H  
ATOM   3952  CD  PRO A 257       9.920   6.249 -19.133  1.00 26.17           C  
ATOM   3953  HD2 PRO A 257      10.558   5.713 -19.836  1.00 26.17           H  
ATOM   3954  HD3 PRO A 257       8.878   6.199 -19.450  1.00 26.17           H  
ATOM   3955  N   PRO A 258      10.549   7.323 -14.615  1.00 28.31           N  
ATOM   3956  CA  PRO A 258       9.881   7.894 -13.449  1.00 28.31           C  
ATOM   3957  HA  PRO A 258       9.051   7.258 -13.143  1.00 28.31           H  
ATOM   3958  C   PRO A 258       9.359   9.309 -13.729  1.00 28.31           C  
ATOM   3959  CB  PRO A 258      10.955   7.912 -12.355  1.00 28.31           C  
ATOM   3960  HB2 PRO A 258      10.948   6.965 -11.815  1.00 28.31           H  
ATOM   3961  HB3 PRO A 258      10.860   8.763 -11.681  1.00 28.31           H  
ATOM   3962  O   PRO A 258       9.963  10.070 -14.487  1.00 28.31           O  
ATOM   3963  CG  PRO A 258      12.243   8.041 -13.143  1.00 28.31           C  
ATOM   3964  HG2 PRO A 258      12.358   9.067 -13.492  1.00 28.31           H  
ATOM   3965  HG3 PRO A 258      13.125   7.752 -12.571  1.00 28.31           H  
ATOM   3966  CD  PRO A 258      11.960   7.136 -14.327  1.00 28.31           C  
ATOM   3967  HD2 PRO A 258      12.598   7.429 -15.160  1.00 28.31           H  
ATOM   3968  HD3 PRO A 258      12.128   6.094 -14.056  1.00 28.31           H  
ATOM   3969  N   VAL A 259       8.252   9.666 -13.082  1.00 27.52           N  
ATOM   3970  H   VAL A 259       7.923   9.055 -12.348  1.00 27.52           H  
ATOM   3971  CA  VAL A 259       7.582  10.962 -13.209  1.00 27.52           C  
ATOM   3972  HA  VAL A 259       8.123  11.587 -13.921  1.00 27.52           H  
ATOM   3973  C   VAL A 259       7.625  11.646 -11.841  1.00 27.52           C  
ATOM   3974  CB  VAL A 259       6.150  10.768 -13.746  1.00 27.52           C  
ATOM   3975  HB  VAL A 259       5.606  10.082 -13.097  1.00 27.52           H  
ATOM   3976  O   VAL A 259       7.070  11.138 -10.871  1.00 27.52           O  
ATOM   3977  CG1 VAL A 259       5.407  12.089 -13.798  1.00 27.52           C  
ATOM   3978 HG11 VAL A 259       5.277  12.455 -12.779  1.00 27.52           H  
ATOM   3979 HG12 VAL A 259       5.967  12.799 -14.407  1.00 27.52           H  
ATOM   3980 HG13 VAL A 259       4.419  11.936 -14.232  1.00 27.52           H  
ATOM   3981  CG2 VAL A 259       6.140  10.209 -15.176  1.00 27.52           C  
ATOM   3982 HG21 VAL A 259       6.627   9.233 -15.198  1.00 27.52           H  
ATOM   3983 HG22 VAL A 259       6.671  10.880 -15.851  1.00 27.52           H  
ATOM   3984 HG23 VAL A 259       5.113  10.084 -15.518  1.00 27.52           H  
ATOM   3985  N   PHE A 260       8.314  12.784 -11.760  1.00 30.46           N  
ATOM   3986  H   PHE A 260       8.730  13.147 -12.606  1.00 30.46           H  
ATOM   3987  CA  PHE A 260       8.620  13.495 -10.513  1.00 30.46           C  
ATOM   3988  HA  PHE A 260       8.623  12.779  -9.691  1.00 30.46           H  
ATOM   3989  C   PHE A 260       7.583  14.581 -10.201  1.00 30.46           C  
ATOM   3990  CB  PHE A 260      10.023  14.116 -10.616  1.00 30.46           C  
ATOM   3991  HB2 PHE A 260      10.014  14.883 -11.391  1.00 30.46           H  
ATOM   3992  HB3 PHE A 260      10.252  14.616  -9.675  1.00 30.46           H  
ATOM   3993  O   PHE A 260       7.136  15.284 -11.107  1.00 30.46           O  
ATOM   3994  CG  PHE A 260      11.134  13.127 -10.922  1.00 30.46           C  
ATOM   3995  CD1 PHE A 260      11.784  12.453  -9.872  1.00 30.46           C  
ATOM   3996  HD1 PHE A 260      11.500  12.647  -8.848  1.00 30.46           H  
ATOM   3997  CD2 PHE A 260      11.513  12.871 -12.254  1.00 30.46           C  
ATOM   3998  HD2 PHE A 260      11.018  13.383 -13.067  1.00 30.46           H  
ATOM   3999  CE1 PHE A 260      12.806  11.528 -10.151  1.00 30.46           C  
ATOM   4000  HE1 PHE A 260      13.306  11.019  -9.341  1.00 30.46           H  
ATOM   4001  CE2 PHE A 260      12.527  11.939 -12.535  1.00 30.46           C  
ATOM   4002  HE2 PHE A 260      12.800  11.734 -13.559  1.00 30.46           H  
ATOM   4003  CZ  PHE A 260      13.176  11.269 -11.483  1.00 30.46           C  
ATOM   4004  HZ  PHE A 260      13.960  10.557 -11.696  1.00 30.46           H  
ATOM   4005  N   LEU A 261       7.254  14.773  -8.923  1.00 25.07           N  
ATOM   4006  H   LEU A 261       7.684  14.191  -8.217  1.00 25.07           H  
ATOM   4007  CA  LEU A 261       6.508  15.938  -8.440  1.00 25.07           C  
ATOM   4008  HA  LEU A 261       6.189  16.558  -9.278  1.00 25.07           H  
ATOM   4009  C   LEU A 261       7.420  16.789  -7.556  1.00 25.07           C  
ATOM   4010  CB  LEU A 261       5.261  15.489  -7.656  1.00 25.07           C  
ATOM   4011  HB2 LEU A 261       5.587  14.794  -6.882  1.00 25.07           H  
ATOM   4012  HB3 LEU A 261       4.829  16.355  -7.154  1.00 25.07           H  
ATOM   4013  O   LEU A 261       7.948  16.292  -6.563  1.00 25.07           O  
ATOM   4014  CG  LEU A 261       4.171  14.820  -8.510  1.00 25.07           C  
ATOM   4015  HG  LEU A 261       4.620  14.050  -9.138  1.00 25.07           H  
ATOM   4016  CD1 LEU A 261       3.150  14.143  -7.597  1.00 25.07           C  
ATOM   4017 HD11 LEU A 261       3.664  13.494  -6.888  1.00 25.07           H  
ATOM   4018 HD12 LEU A 261       2.495  13.516  -8.201  1.00 25.07           H  
ATOM   4019 HD13 LEU A 261       2.573  14.890  -7.051  1.00 25.07           H  
ATOM   4020  CD2 LEU A 261       3.434  15.824  -9.403  1.00 25.07           C  
ATOM   4021 HD21 LEU A 261       4.124  16.235 -10.142  1.00 25.07           H  
ATOM   4022 HD22 LEU A 261       2.620  15.324  -9.927  1.00 25.07           H  
ATOM   4023 HD23 LEU A 261       3.025  16.636  -8.802  1.00 25.07           H  
ATOM   4024  N   ASP A 262       7.553  18.074  -7.882  1.00 24.90           N  
ATOM   4025  H   ASP A 262       7.111  18.418  -8.722  1.00 24.90           H  
ATOM   4026  CA  ASP A 262       7.976  19.070  -6.898  1.00 24.90           C  
ATOM   4027  HA  ASP A 262       8.848  18.700  -6.359  1.00 24.90           H  
ATOM   4028  C   ASP A 262       6.841  19.268  -5.885  1.00 24.90           C  
ATOM   4029  CB  ASP A 262       8.328  20.412  -7.573  1.00 24.90           C  
ATOM   4030  HB2 ASP A 262       7.683  20.566  -8.438  1.00 24.90           H  
ATOM   4031  HB3 ASP A 262       8.120  21.217  -6.868  1.00 24.90           H  
ATOM   4032  O   ASP A 262       5.688  19.482  -6.266  1.00 24.90           O  
ATOM   4033  CG  ASP A 262       9.798  20.557  -7.985  1.00 24.90           C  
ATOM   4034  OD1 ASP A 262      10.650  19.857  -7.396  1.00 24.90           O  
ATOM   4035  OD2 ASP A 262      10.055  21.410  -8.863  1.00 24.90           O  
ATOM   4036  N   GLY A 263       7.161  19.213  -4.591  1.00 26.58           N  
ATOM   4037  H   GLY A 263       8.119  19.003  -4.350  1.00 26.58           H  
ATOM   4038  CA  GLY A 263       6.215  19.548  -3.524  1.00 26.58           C  
ATOM   4039  HA2 GLY A 263       5.743  20.503  -3.756  1.00 26.58           H  
ATOM   4040  HA3 GLY A 263       6.767  19.657  -2.591  1.00 26.58           H  
ATOM   4041  C   GLY A 263       5.108  18.517  -3.294  1.00 26.58           C  
ATOM   4042  O   GLY A 263       3.951  18.906  -3.142  1.00 26.58           O  
ATOM   4043  N   THR A 264       5.446  17.223  -3.245  1.00 28.89           N  
ATOM   4044  H   THR A 264       6.402  16.955  -3.432  1.00 28.89           H  
ATOM   4045  CA  THR A 264       4.540  16.132  -2.844  1.00 28.89           C  
ATOM   4046  HA  THR A 264       3.790  16.021  -3.628  1.00 28.89           H  
ATOM   4047  C   THR A 264       3.813  16.488  -1.540  1.00 28.89           C  
ATOM   4048  CB  THR A 264       5.286  14.781  -2.689  1.00 28.89           C  
ATOM   4049  HB  THR A 264       5.256  14.447  -1.652  1.00 28.89           H  
ATOM   4050  O   THR A 264       4.356  16.383  -0.443  1.00 28.89           O  
ATOM   4051  CG2 THR A 264       4.659  13.696  -3.564  1.00 28.89           C  
ATOM   4052 HG21 THR A 264       5.192  12.756  -3.419  1.00 28.89           H  
ATOM   4053 HG22 THR A 264       4.718  13.986  -4.613  1.00 28.89           H  
ATOM   4054 HG23 THR A 264       3.616  13.554  -3.280  1.00 28.89           H  
ATOM   4055  OG1 THR A 264       6.641  14.873  -3.079  1.00 28.89           O  
ATOM   4056  HG1 THR A 264       7.117  14.167  -2.637  1.00 28.89           H  
ATOM   4057  N   MET A 265       2.577  16.971  -1.666  1.00 25.95           N  
ATOM   4058  H   MET A 265       2.253  17.185  -2.598  1.00 25.95           H  
ATOM   4059  CA  MET A 265       1.694  17.261  -0.543  1.00 25.95           C  
ATOM   4060  HA  MET A 265       2.255  17.790   0.228  1.00 25.95           H  
ATOM   4061  C   MET A 265       1.173  15.952   0.053  1.00 25.95           C  
ATOM   4062  CB  MET A 265       0.506  18.130  -0.994  1.00 25.95           C  
ATOM   4063  HB2 MET A 265      -0.368  17.811  -0.427  1.00 25.95           H  
ATOM   4064  HB3 MET A 265       0.296  17.963  -2.050  1.00 25.95           H  
ATOM   4065  O   MET A 265       0.583  15.133  -0.654  1.00 25.95           O  
ATOM   4066  CG  MET A 265       0.704  19.628  -0.737  1.00 25.95           C  
ATOM   4067  HG2 MET A 265       1.602  19.958  -1.259  1.00 25.95           H  
ATOM   4068  HG3 MET A 265       0.863  19.772   0.332  1.00 25.95           H  
ATOM   4069  SD  MET A 265      -0.687  20.687  -1.254  1.00 25.95           S  
ATOM   4070  CE  MET A 265      -2.116  19.787  -0.584  1.00 25.95           C  
ATOM   4071  HE1 MET A 265      -3.012  20.398  -0.699  1.00 25.95           H  
ATOM   4072  HE2 MET A 265      -1.955  19.576   0.473  1.00 25.95           H  
ATOM   4073  HE3 MET A 265      -2.254  18.852  -1.127  1.00 25.95           H  
ATOM   4074  N   SER A 266       1.302  15.809   1.371  1.00 25.85           N  
ATOM   4075  H   SER A 266       1.818  16.509   1.885  1.00 25.85           H  
ATOM   4076  CA  SER A 266       0.508  14.877   2.168  1.00 25.85           C  
ATOM   4077  HA  SER A 266       0.559  13.891   1.704  1.00 25.85           H  
ATOM   4078  C   SER A 266      -0.958  15.333   2.193  1.00 25.85           C  
ATOM   4079  CB  SER A 266       1.098  14.767   3.580  1.00 25.85           C  
ATOM   4080  HB2 SER A 266       2.090  14.323   3.508  1.00 25.85           H  
ATOM   4081  HB3 SER A 266       0.473  14.114   4.189  1.00 25.85           H  
ATOM   4082  O   SER A 266      -1.256  16.524   2.310  1.00 25.85           O  
ATOM   4083  OG  SER A 266       1.206  16.040   4.199  1.00 25.85           O  
ATOM   4084  HG  SER A 266       1.899  15.980   4.861  1.00 25.85           H  
ATOM   4085  N   LEU A 267      -1.900  14.396   2.064  1.00 30.38           N  
ATOM   4086  H   LEU A 267      -1.614  13.432   1.971  1.00 30.38           H  
ATOM   4087  CA  LEU A 267      -3.336  14.679   2.135  1.00 30.38           C  
ATOM   4088  HA  LEU A 267      -3.476  15.731   2.385  1.00 30.38           H  
ATOM   4089  C   LEU A 267      -4.003  13.885   3.258  1.00 30.38           C  
ATOM   4090  CB  LEU A 267      -4.001  14.433   0.769  1.00 30.38           C  
ATOM   4091  HB2 LEU A 267      -5.033  14.113   0.914  1.00 30.38           H  
ATOM   4092  HB3 LEU A 267      -3.477  13.621   0.266  1.00 30.38           H  
ATOM   4093  O   LEU A 267      -3.813  12.679   3.391  1.00 30.38           O  
ATOM   4094  CG  LEU A 267      -3.996  15.696  -0.111  1.00 30.38           C  
ATOM   4095  HG  LEU A 267      -3.042  16.215  -0.021  1.00 30.38           H  
ATOM   4096  CD1 LEU A 267      -4.185  15.297  -1.563  1.00 30.38           C  
ATOM   4097 HD11 LEU A 267      -4.202  16.187  -2.193  1.00 30.38           H  
ATOM   4098 HD12 LEU A 267      -3.335  14.678  -1.850  1.00 30.38           H  
ATOM   4099 HD13 LEU A 267      -5.124  14.752  -1.658  1.00 30.38           H  
ATOM   4100  CD2 LEU A 267      -5.134  16.655   0.253  1.00 30.38           C  
ATOM   4101 HD21 LEU A 267      -5.106  17.526  -0.403  1.00 30.38           H  
ATOM   4102 HD22 LEU A 267      -5.016  16.995   1.281  1.00 30.38           H  
ATOM   4103 HD23 LEU A 267      -6.098  16.155   0.151  1.00 30.38           H  
ATOM   4104  N   GLY A 268      -4.816  14.600   4.040  1.00 23.08           N  
ATOM   4105  H   GLY A 268      -4.899  15.582   3.815  1.00 23.08           H  
ATOM   4106  CA  GLY A 268      -5.848  14.061   4.923  1.00 23.08           C  
ATOM   4107  HA2 GLY A 268      -5.807  14.570   5.886  1.00 23.08           H  
ATOM   4108  HA3 GLY A 268      -5.673  12.998   5.089  1.00 23.08           H  
ATOM   4109  C   GLY A 268      -7.253  14.241   4.332  1.00 23.08           C  
ATOM   4110  O   GLY A 268      -7.436  15.027   3.405  1.00 23.08           O  
ATOM   4111  N   ALA A 269      -8.247  13.533   4.886  1.00 25.09           N  
ATOM   4112  H   ALA A 269      -8.021  12.841   5.587  1.00 25.09           H  
ATOM   4113  CA  ALA A 269      -9.679  13.805   4.698  1.00 25.09           C  
ATOM   4114  HA  ALA A 269      -9.826  14.885   4.714  1.00 25.09           H  
ATOM   4115  C   ALA A 269     -10.541  13.194   5.833  1.00 25.09           C  
ATOM   4116  CB  ALA A 269     -10.136  13.287   3.326  1.00 25.09           C  
ATOM   4117  HB1 ALA A 269      -9.977  12.210   3.267  1.00 25.09           H  
ATOM   4118  HB2 ALA A 269      -9.575  13.776   2.530  1.00 25.09           H  
ATOM   4119  HB3 ALA A 269     -11.196  13.497   3.188  1.00 25.09           H  
ATOM   4120  O   ALA A 269     -10.193  12.156   6.391  1.00 25.09           O  
ATOM   4121  N   GLU A 270     -11.663  13.854   6.149  1.00 20.83           N  
ATOM   4122  H   GLU A 270     -11.895  14.644   5.564  1.00 20.83           H  
ATOM   4123  CA  GLU A 270     -12.658  13.590   7.213  1.00 20.83           C  
ATOM   4124  HA  GLU A 270     -12.271  12.854   7.918  1.00 20.83           H  
ATOM   4125  C   GLU A 270     -13.987  13.073   6.604  1.00 20.83           C  
ATOM   4126  CB  GLU A 270     -12.880  14.941   7.935  1.00 20.83           C  
ATOM   4127  HB2 GLU A 270     -11.919  15.288   8.314  1.00 20.83           H  
ATOM   4128  HB3 GLU A 270     -13.222  15.658   7.189  1.00 20.83           H  
ATOM   4129  O   GLU A 270     -14.385  13.579   5.554  1.00 20.83           O  
ATOM   4130  CG  GLU A 270     -13.881  14.944   9.105  1.00 20.83           C  
ATOM   4131  HG2 GLU A 270     -14.828  14.529   8.761  1.00 20.83           H  
ATOM   4132  HG3 GLU A 270     -13.496  14.290   9.887  1.00 20.83           H  
ATOM   4133  CD  GLU A 270     -14.151  16.351   9.686  1.00 20.83           C  
ATOM   4134  OE1 GLU A 270     -14.785  16.411  10.765  1.00 20.83           O  
ATOM   4135  OE2 GLU A 270     -13.755  17.359   9.057  1.00 20.83           O  
ATOM   4136  N   ILE A 271     -14.701  12.109   7.228  1.00 25.69           N  
ATOM   4137  H   ILE A 271     -14.351  11.737   8.099  1.00 25.69           H  
ATOM   4138  CA  ILE A 271     -16.039  11.627   6.777  1.00 25.69           C  
ATOM   4139  HA  ILE A 271     -16.509  12.454   6.244  1.00 25.69           H  
ATOM   4140  C   ILE A 271     -16.981  11.275   7.960  1.00 25.69           C  
ATOM   4141  CB  ILE A 271     -15.931  10.447   5.764  1.00 25.69           C  
ATOM   4142  HB  ILE A 271     -15.458   9.605   6.270  1.00 25.69           H  
ATOM   4143  O   ILE A 271     -16.556  10.715   8.970  1.00 25.69           O  
ATOM   4144  CG1 ILE A 271     -15.064  10.819   4.533  1.00 25.69           C  
ATOM   4145 HG12 ILE A 271     -14.051  11.033   4.873  1.00 25.69           H  
ATOM   4146 HG13 ILE A 271     -15.468  11.717   4.066  1.00 25.69           H  
ATOM   4147  CG2 ILE A 271     -17.330   9.994   5.287  1.00 25.69           C  
ATOM   4148 HG21 ILE A 271     -17.929   9.627   6.120  1.00 25.69           H  
ATOM   4149 HG22 ILE A 271     -17.244   9.156   4.594  1.00 25.69           H  
ATOM   4150 HG23 ILE A 271     -17.845  10.815   4.788  1.00 25.69           H  
ATOM   4151  CD1 ILE A 271     -14.924   9.743   3.450  1.00 25.69           C  
ATOM   4152 HD11 ILE A 271     -15.860   9.623   2.903  1.00 25.69           H  
ATOM   4153 HD12 ILE A 271     -14.153  10.047   2.742  1.00 25.69           H  
ATOM   4154 HD13 ILE A 271     -14.633   8.795   3.902  1.00 25.69           H  
ATOM   4155  N   LEU A 272     -18.276  11.598   7.796  1.00 23.22           N  
ATOM   4156  H   LEU A 272     -18.513  11.957   6.881  1.00 23.22           H  
ATOM   4157  CA  LEU A 272     -19.375  11.609   8.783  1.00 23.22           C  
ATOM   4158  HA  LEU A 272     -18.930  11.959   9.714  1.00 23.22           H  
ATOM   4159  C   LEU A 272     -20.082  10.241   9.061  1.00 23.22           C  
ATOM   4160  CB  LEU A 272     -20.415  12.641   8.288  1.00 23.22           C  
ATOM   4161  HB2 LEU A 272     -21.366  12.479   8.795  1.00 23.22           H  
ATOM   4162  HB3 LEU A 272     -20.597  12.449   7.230  1.00 23.22           H  
ATOM   4163  O   LEU A 272     -20.026   9.345   8.218  1.00 23.22           O  
ATOM   4164  CG  LEU A 272     -20.000  14.114   8.482  1.00 23.22           C  
ATOM   4165  HG  LEU A 272     -18.915  14.207   8.421  1.00 23.22           H  
ATOM   4166  CD1 LEU A 272     -20.609  14.992   7.388  1.00 23.22           C  
ATOM   4167 HD11 LEU A 272     -21.697  14.926   7.411  1.00 23.22           H  
ATOM   4168 HD12 LEU A 272     -20.245  14.664   6.414  1.00 23.22           H  
ATOM   4169 HD13 LEU A 272     -20.300  16.027   7.536  1.00 23.22           H  
ATOM   4170  CD2 LEU A 272     -20.472  14.642   9.839  1.00 23.22           C  
ATOM   4171 HD21 LEU A 272     -21.552  14.529   9.939  1.00 23.22           H  
ATOM   4172 HD22 LEU A 272     -19.968  14.098  10.637  1.00 23.22           H  
ATOM   4173 HD23 LEU A 272     -20.209  15.696   9.930  1.00 23.22           H  
ATOM   4174  N   PRO A 273     -20.787  10.082  10.213  1.00 25.63           N  
ATOM   4175  CA  PRO A 273     -21.367   8.814  10.716  1.00 25.63           C  
ATOM   4176  HA  PRO A 273     -20.695   8.002  10.438  1.00 25.63           H  
ATOM   4177  C   PRO A 273     -22.799   8.452  10.227  1.00 25.63           C  
ATOM   4178  CB  PRO A 273     -21.368   8.950  12.255  1.00 25.63           C  
ATOM   4179  HB2 PRO A 273     -20.867   8.105  12.727  1.00 25.63           H  
ATOM   4180  HB3 PRO A 273     -22.390   9.023  12.627  1.00 25.63           H  
ATOM   4181  O   PRO A 273     -23.546   9.332   9.816  1.00 25.63           O  
ATOM   4182  CG  PRO A 273     -20.640  10.259  12.559  1.00 25.63           C  
ATOM   4183  HG2 PRO A 273     -21.051  10.760  13.436  1.00 25.63           H  
ATOM   4184  HG3 PRO A 273     -19.574  10.070  12.682  1.00 25.63           H  
ATOM   4185  CD  PRO A 273     -20.873  11.059  11.290  1.00 25.63           C  
ATOM   4186  HD2 PRO A 273     -21.876  11.486  11.304  1.00 25.63           H  
ATOM   4187  HD3 PRO A 273     -20.137  11.862  11.242  1.00 25.63           H  
ATOM   4188  N   ASP A 274     -23.176   7.162  10.404  1.00 26.81           N  
ATOM   4189  H   ASP A 274     -22.449   6.581  10.796  1.00 26.81           H  
ATOM   4190  CA  ASP A 274     -24.549   6.575  10.522  1.00 26.81           C  
ATOM   4191  HA  ASP A 274     -24.376   5.773  11.240  1.00 26.81           H  
ATOM   4192  C   ASP A 274     -25.226   5.726   9.400  1.00 26.81           C  
ATOM   4193  CB  ASP A 274     -25.545   7.496  11.281  1.00 26.81           C  
ATOM   4194  HB2 ASP A 274     -26.535   7.042  11.289  1.00 26.81           H  
ATOM   4195  HB3 ASP A 274     -25.649   8.454  10.772  1.00 26.81           H  
ATOM   4196  O   ASP A 274     -26.452   5.710   9.317  1.00 26.81           O  
ATOM   4197  CG  ASP A 274     -25.205   7.706  12.756  1.00 26.81           C  
ATOM   4198  OD1 ASP A 274     -24.538   6.816  13.339  1.00 26.81           O  
ATOM   4199  OD2 ASP A 274     -25.696   8.702  13.330  1.00 26.81           O  
ATOM   4200  N   SER A 275     -24.532   4.876   8.619  1.00 30.21           N  
ATOM   4201  H   SER A 275     -23.526   4.961   8.571  1.00 30.21           H  
ATOM   4202  CA  SER A 275     -25.217   3.996   7.622  1.00 30.21           C  
ATOM   4203  HA  SER A 275     -26.291   4.168   7.688  1.00 30.21           H  
ATOM   4204  C   SER A 275     -25.133   2.457   7.775  1.00 30.21           C  
ATOM   4205  CB  SER A 275     -24.878   4.451   6.199  1.00 30.21           C  
ATOM   4206  HB2 SER A 275     -25.151   5.500   6.088  1.00 30.21           H  
ATOM   4207  HB3 SER A 275     -25.442   3.865   5.473  1.00 30.21           H  
ATOM   4208  O   SER A 275     -25.581   1.753   6.875  1.00 30.21           O  
ATOM   4209  OG  SER A 275     -23.497   4.303   5.964  1.00 30.21           O  
ATOM   4210  HG  SER A 275     -23.288   4.650   5.094  1.00 30.21           H  
ATOM   4211  N   HIS A 276     -24.639   1.863   8.878  1.00 31.21           N  
ATOM   4212  H   HIS A 276     -24.292   2.460   9.615  1.00 31.21           H  
ATOM   4213  CA  HIS A 276     -24.231   0.430   8.846  1.00 31.21           C  
ATOM   4214  HA  HIS A 276     -24.569  -0.007   7.907  1.00 31.21           H  
ATOM   4215  C   HIS A 276     -24.813  -0.541   9.902  1.00 31.21           C  
ATOM   4216  CB  HIS A 276     -22.702   0.352   8.788  1.00 31.21           C  
ATOM   4217  HB2 HIS A 276     -22.291   0.702   9.735  1.00 31.21           H  
ATOM   4218  HB3 HIS A 276     -22.395  -0.686   8.655  1.00 31.21           H  
ATOM   4219  O   HIS A 276     -24.261  -1.624  10.096  1.00 31.21           O  
ATOM   4220  CG  HIS A 276     -22.098   1.148   7.662  1.00 31.21           C  
ATOM   4221  CD2 HIS A 276     -21.373   2.295   7.802  1.00 31.21           C  
ATOM   4222  HD2 HIS A 276     -21.163   2.794   8.736  1.00 31.21           H  
ATOM   4223  ND1 HIS A 276     -22.124   0.843   6.319  1.00 31.21           N  
ATOM   4224  HD1 HIS A 276     -22.655   0.106   5.877  1.00 31.21           H  
ATOM   4225  CE1 HIS A 276     -21.395   1.769   5.672  1.00 31.21           C  
ATOM   4226  HE1 HIS A 276     -21.234   1.799   4.605  1.00 31.21           H  
ATOM   4227  NE2 HIS A 276     -20.880   2.653   6.547  1.00 31.21           N  
ATOM   4228  N   LYS A 277     -25.924  -0.225  10.583  1.00 25.90           N  
ATOM   4229  H   LYS A 277     -26.394   0.636  10.343  1.00 25.90           H  
ATOM   4230  CA  LYS A 277     -26.429  -1.036  11.719  1.00 25.90           C  
ATOM   4231  HA  LYS A 277     -25.587  -1.183  12.395  1.00 25.90           H  
ATOM   4232  C   LYS A 277     -26.870  -2.487  11.420  1.00 25.90           C  
ATOM   4233  CB  LYS A 277     -27.523  -0.266  12.492  1.00 25.90           C  
ATOM   4234  HB2 LYS A 277     -28.295  -0.962  12.820  1.00 25.90           H  
ATOM   4235  HB3 LYS A 277     -27.998   0.467  11.840  1.00 25.90           H  
ATOM   4236  O   LYS A 277     -27.006  -3.238  12.378  1.00 25.90           O  
ATOM   4237  CG  LYS A 277     -26.950   0.431  13.738  1.00 25.90           C  
ATOM   4238  HG2 LYS A 277     -26.178   1.136  13.431  1.00 25.90           H  
ATOM   4239  HG3 LYS A 277     -26.503  -0.319  14.391  1.00 25.90           H  
ATOM   4240  CD  LYS A 277     -28.041   1.182  14.514  1.00 25.90           C  
ATOM   4241  HD2 LYS A 277     -28.465   1.949  13.865  1.00 25.90           H  
ATOM   4242  HD3 LYS A 277     -28.828   0.483  14.799  1.00 25.90           H  
ATOM   4243  CE  LYS A 277     -27.446   1.834  15.769  1.00 25.90           C  
ATOM   4244  HE2 LYS A 277     -26.590   2.437  15.467  1.00 25.90           H  
ATOM   4245  HE3 LYS A 277     -27.084   1.049  16.432  1.00 25.90           H  
ATOM   4246  NZ  LYS A 277     -28.439   2.690  16.463  1.00 25.90           N  
ATOM   4247  HZ1 LYS A 277     -29.249   2.152  16.738  1.00 25.90           H  
ATOM   4248  HZ2 LYS A 277     -28.737   3.432  15.846  1.00 25.90           H  
ATOM   4249  HZ3 LYS A 277     -28.026   3.119  17.278  1.00 25.90           H  
ATOM   4250  N   GLU A 278     -27.054  -2.930  10.173  1.00 27.49           N  
ATOM   4251  H   GLU A 278     -26.957  -2.278   9.408  1.00 27.49           H  
ATOM   4252  CA  GLU A 278     -27.675  -4.250   9.904  1.00 27.49           C  
ATOM   4253  HA  GLU A 278     -28.092  -4.635  10.834  1.00 27.49           H  
ATOM   4254  C   GLU A 278     -26.741  -5.399   9.462  1.00 27.49           C  
ATOM   4255  CB  GLU A 278     -28.884  -4.082   8.965  1.00 27.49           C  
ATOM   4256  HB2 GLU A 278     -29.146  -5.051   8.541  1.00 27.49           H  
ATOM   4257  HB3 GLU A 278     -28.626  -3.404   8.152  1.00 27.49           H  
ATOM   4258  O   GLU A 278     -27.180  -6.544   9.420  1.00 27.49           O  
ATOM   4259  CG  GLU A 278     -30.105  -3.559   9.742  1.00 27.49           C  
ATOM   4260  HG2 GLU A 278     -29.893  -2.550  10.097  1.00 27.49           H  
ATOM   4261  HG3 GLU A 278     -30.260  -4.193  10.616  1.00 27.49           H  
ATOM   4262  CD  GLU A 278     -31.394  -3.541   8.907  1.00 27.49           C  
ATOM   4263  OE1 GLU A 278     -32.475  -3.615   9.534  1.00 27.49           O  
ATOM   4264  OE2 GLU A 278     -31.286  -3.427   7.667  1.00 27.49           O  
ATOM   4265  N   LEU A 279     -25.445  -5.183   9.198  1.00 30.31           N  
ATOM   4266  H   LEU A 279     -25.095  -4.240   9.288  1.00 30.31           H  
ATOM   4267  CA  LEU A 279     -24.594  -6.209   8.542  1.00 30.31           C  
ATOM   4268  HA  LEU A 279     -25.248  -6.993   8.160  1.00 30.31           H  
ATOM   4269  C   LEU A 279     -23.626  -6.993   9.454  1.00 30.31           C  
ATOM   4270  CB  LEU A 279     -23.915  -5.566   7.317  1.00 30.31           C  
ATOM   4271  HB2 LEU A 279     -22.880  -5.899   7.234  1.00 30.31           H  
ATOM   4272  HB3 LEU A 279     -23.888  -4.484   7.450  1.00 30.31           H  
ATOM   4273  O   LEU A 279     -22.882  -7.851   8.980  1.00 30.31           O  
ATOM   4274  CG  LEU A 279     -24.667  -5.909   6.015  1.00 30.31           C  
ATOM   4275  HG  LEU A 279     -25.733  -6.012   6.216  1.00 30.31           H  
ATOM   4276  CD1 LEU A 279     -24.494  -4.798   4.984  1.00 30.31           C  
ATOM   4277 HD11 LEU A 279     -23.438  -4.634   4.766  1.00 30.31           H  
ATOM   4278 HD12 LEU A 279     -24.932  -3.875   5.366  1.00 30.31           H  
ATOM   4279 HD13 LEU A 279     -25.018  -5.064   4.066  1.00 30.31           H  
ATOM   4280  CD2 LEU A 279     -24.135  -7.215   5.415  1.00 30.31           C  
ATOM   4281 HD21 LEU A 279     -24.238  -8.019   6.144  1.00 30.31           H  
ATOM   4282 HD22 LEU A 279     -24.724  -7.470   4.533  1.00 30.31           H  
ATOM   4283 HD23 LEU A 279     -23.088  -7.105   5.133  1.00 30.31           H  
ATOM   4284  N   LEU A 280     -23.635  -6.734  10.761  1.00 28.60           N  
ATOM   4285  H   LEU A 280     -24.313  -6.058  11.085  1.00 28.60           H  
ATOM   4286  CA  LEU A 280     -22.662  -7.260  11.733  1.00 28.60           C  
ATOM   4287  HA  LEU A 280     -21.677  -7.234  11.267  1.00 28.60           H  
ATOM   4288  C   LEU A 280     -22.857  -8.737  12.152  1.00 28.60           C  
ATOM   4289  CB  LEU A 280     -22.652  -6.296  12.940  1.00 28.60           C  
ATOM   4290  HB2 LEU A 280     -23.619  -5.796  13.009  1.00 28.60           H  
ATOM   4291  HB3 LEU A 280     -22.535  -6.858  13.866  1.00 28.60           H  
ATOM   4292  O   LEU A 280     -22.052  -9.260  12.916  1.00 28.60           O  
ATOM   4293  CG  LEU A 280     -21.536  -5.238  12.849  1.00 28.60           C  
ATOM   4294  HG  LEU A 280     -21.431  -4.887  11.823  1.00 28.60           H  
ATOM   4295  CD1 LEU A 280     -21.850  -4.035  13.737  1.00 28.60           C  
ATOM   4296 HD11 LEU A 280     -22.779  -3.570  13.409  1.00 28.60           H  
ATOM   4297 HD12 LEU A 280     -21.946  -4.352  14.775  1.00 28.60           H  
ATOM   4298 HD13 LEU A 280     -21.047  -3.302  13.657  1.00 28.60           H  
ATOM   4299  CD2 LEU A 280     -20.222  -5.852  13.323  1.00 28.60           C  
ATOM   4300 HD21 LEU A 280     -20.370  -6.396  14.256  1.00 28.60           H  
ATOM   4301 HD22 LEU A 280     -19.489  -5.071  13.526  1.00 28.60           H  
ATOM   4302 HD23 LEU A 280     -19.846  -6.547  12.572  1.00 28.60           H  
ATOM   4303  N   GLY A 281     -23.888  -9.435  11.666  1.00 25.74           N  
ATOM   4304  H   GLY A 281     -24.514  -8.974  11.022  1.00 25.74           H  
ATOM   4305  CA  GLY A 281     -24.208 -10.799  12.119  1.00 25.74           C  
ATOM   4306  HA2 GLY A 281     -25.254 -10.998  11.887  1.00 25.74           H  
ATOM   4307  HA3 GLY A 281     -24.092 -10.852  13.201  1.00 25.74           H  
ATOM   4308  C   GLY A 281     -23.378 -11.939  11.504  1.00 25.74           C  
ATOM   4309  O   GLY A 281     -23.250 -12.994  12.117  1.00 25.74           O  
ATOM   4310  N   THR A 282     -22.806 -11.773  10.309  1.00 27.43           N  
ATOM   4311  H   THR A 282     -22.978 -10.909   9.816  1.00 27.43           H  
ATOM   4312  CA  THR A 282     -22.350 -12.919   9.488  1.00 27.43           C  
ATOM   4313  HA  THR A 282     -22.738 -13.833   9.938  1.00 27.43           H  
ATOM   4314  C   THR A 282     -20.835 -13.148   9.442  1.00 27.43           C  
ATOM   4315  CB  THR A 282     -22.939 -12.849   8.061  1.00 27.43           C  
ATOM   4316  HB  THR A 282     -22.167 -13.074   7.326  1.00 27.43           H  
ATOM   4317  O   THR A 282     -20.384 -14.172   8.934  1.00 27.43           O  
ATOM   4318  CG2 THR A 282     -24.077 -13.851   7.881  1.00 27.43           C  
ATOM   4319 HG21 THR A 282     -23.700 -14.862   8.033  1.00 27.43           H  
ATOM   4320 HG22 THR A 282     -24.478 -13.782   6.870  1.00 27.43           H  
ATOM   4321 HG23 THR A 282     -24.870 -13.651   8.602  1.00 27.43           H  
ATOM   4322  OG1 THR A 282     -23.478 -11.572   7.777  1.00 27.43           O  
ATOM   4323  HG1 THR A 282     -24.017 -11.655   6.986  1.00 27.43           H  
ATOM   4324  N   SER A 283     -20.014 -12.249   9.990  1.00 28.40           N  
ATOM   4325  H   SER A 283     -20.413 -11.459  10.477  1.00 28.40           H  
ATOM   4326  CA  SER A 283     -18.552 -12.281   9.810  1.00 28.40           C  
ATOM   4327  HA  SER A 283     -18.347 -12.597   8.786  1.00 28.40           H  
ATOM   4328  C   SER A 283     -17.784 -13.254  10.709  1.00 28.40           C  
ATOM   4329  CB  SER A 283     -18.012 -10.868   9.953  1.00 28.40           C  
ATOM   4330  HB2 SER A 283     -16.931 -10.871   9.808  1.00 28.40           H  
ATOM   4331  HB3 SER A 283     -18.489 -10.291   9.160  1.00 28.40           H  
ATOM   4332  O   SER A 283     -16.629 -13.565  10.418  1.00 28.40           O  
ATOM   4333  OG  SER A 283     -18.346 -10.316  11.216  1.00 28.40           O  
ATOM   4334  HG  SER A 283     -18.174  -9.372  11.255  1.00 28.40           H  
ATOM   4335  N   ALA A 284     -18.411 -13.788  11.759  1.00 27.04           N  
ATOM   4336  H   ALA A 284     -19.351 -13.479  11.961  1.00 27.04           H  
ATOM   4337  CA  ALA A 284     -17.771 -14.740  12.669  1.00 27.04           C  
ATOM   4338  HA  ALA A 284     -16.790 -14.351  12.941  1.00 27.04           H  
ATOM   4339  C   ALA A 284     -17.539 -16.134  12.047  1.00 27.04           C  
ATOM   4340  CB  ALA A 284     -18.617 -14.818  13.945  1.00 27.04           C  
ATOM   4341  HB1 ALA A 284     -19.609 -15.207  13.715  1.00 27.04           H  
ATOM   4342  HB2 ALA A 284     -18.134 -15.482  14.662  1.00 27.04           H  
ATOM   4343  HB3 ALA A 284     -18.713 -13.828  14.391  1.00 27.04           H  
ATOM   4344  O   ALA A 284     -16.671 -16.869  12.509  1.00 27.04           O  
ATOM   4345  N   LEU A 285     -18.280 -16.498  10.994  1.00 23.95           N  
ATOM   4346  H   LEU A 285     -18.960 -15.842  10.639  1.00 23.95           H  
ATOM   4347  CA  LEU A 285     -18.240 -17.841  10.401  1.00 23.95           C  
ATOM   4348  HA  LEU A 285     -18.111 -18.568  11.202  1.00 23.95           H  
ATOM   4349  C   LEU A 285     -17.039 -18.075   9.462  1.00 23.95           C  
ATOM   4350  CB  LEU A 285     -19.604 -18.104   9.723  1.00 23.95           C  
ATOM   4351  HB2 LEU A 285     -20.074 -17.155   9.467  1.00 23.95           H  
ATOM   4352  HB3 LEU A 285     -19.450 -18.637   8.784  1.00 23.95           H  
ATOM   4353  O   LEU A 285     -16.494 -19.173   9.435  1.00 23.95           O  
ATOM   4354  CG  LEU A 285     -20.548 -18.934  10.620  1.00 23.95           C  
ATOM   4355  HG  LEU A 285     -20.315 -18.746  11.668  1.00 23.95           H  
ATOM   4356  CD1 LEU A 285     -22.013 -18.557  10.404  1.00 23.95           C  
ATOM   4357 HD11 LEU A 285     -22.289 -18.726   9.363  1.00 23.95           H  
ATOM   4358 HD12 LEU A 285     -22.648 -19.166  11.047  1.00 23.95           H  
ATOM   4359 HD13 LEU A 285     -22.164 -17.506  10.651  1.00 23.95           H  
ATOM   4360  CD2 LEU A 285     -20.384 -20.426  10.331  1.00 23.95           C  
ATOM   4361 HD21 LEU A 285     -21.009 -21.007  11.009  1.00 23.95           H  
ATOM   4362 HD22 LEU A 285     -19.343 -20.718  10.474  1.00 23.95           H  
ATOM   4363 HD23 LEU A 285     -20.671 -20.647   9.303  1.00 23.95           H  
ATOM   4364  N   LEU A 286     -16.569 -17.049   8.742  1.00 27.40           N  
ATOM   4365  H   LEU A 286     -17.034 -16.158   8.840  1.00 27.40           H  
ATOM   4366  CA  LEU A 286     -15.603 -17.216   7.638  1.00 27.40           C  
ATOM   4367  HA  LEU A 286     -15.819 -18.156   7.130  1.00 27.40           H  
ATOM   4368  C   LEU A 286     -14.130 -17.318   8.072  1.00 27.40           C  
ATOM   4369  CB  LEU A 286     -15.808 -16.063   6.637  1.00 27.40           C  
ATOM   4370  HB2 LEU A 286     -15.859 -15.126   7.191  1.00 27.40           H  
ATOM   4371  HB3 LEU A 286     -14.945 -16.006   5.973  1.00 27.40           H  
ATOM   4372  O   LEU A 286     -13.299 -17.848   7.337  1.00 27.40           O  
ATOM   4373  CG  LEU A 286     -17.072 -16.228   5.772  1.00 27.40           C  
ATOM   4374  HG  LEU A 286     -17.911 -16.530   6.399  1.00 27.40           H  
ATOM   4375  CD1 LEU A 286     -17.428 -14.893   5.117  1.00 27.40           C  
ATOM   4376 HD11 LEU A 286     -17.627 -14.145   5.884  1.00 27.40           H  
ATOM   4377 HD12 LEU A 286     -18.323 -15.017   4.508  1.00 27.40           H  
ATOM   4378 HD13 LEU A 286     -16.608 -14.561   4.480  1.00 27.40           H  
ATOM   4379  CD2 LEU A 286     -16.868 -17.266   4.667  1.00 27.40           C  
ATOM   4380 HD21 LEU A 286     -17.771 -17.348   4.062  1.00 27.40           H  
ATOM   4381 HD22 LEU A 286     -16.035 -16.985   4.023  1.00 27.40           H  
ATOM   4382 HD23 LEU A 286     -16.666 -18.249   5.091  1.00 27.40           H  
ATOM   4383  N   LEU A 287     -13.781 -16.847   9.273  1.00 32.16           N  
ATOM   4384  H   LEU A 287     -14.510 -16.462   9.858  1.00 32.16           H  
ATOM   4385  CA  LEU A 287     -12.404 -16.908   9.790  1.00 32.16           C  
ATOM   4386  HA  LEU A 287     -11.736 -16.526   9.018  1.00 32.16           H  
ATOM   4387  C   LEU A 287     -11.918 -18.345  10.065  1.00 32.16           C  
ATOM   4388  CB  LEU A 287     -12.294 -16.002  11.036  1.00 32.16           C  
ATOM   4389  HB2 LEU A 287     -11.648 -16.472  11.778  1.00 32.16           H  
ATOM   4390  HB3 LEU A 287     -13.278 -15.907  11.495  1.00 32.16           H  
ATOM   4391  O   LEU A 287     -10.710 -18.563  10.123  1.00 32.16           O  
ATOM   4392  CG  LEU A 287     -11.734 -14.603  10.707  1.00 32.16           C  
ATOM   4393  HG  LEU A 287     -12.071 -14.298   9.716  1.00 32.16           H  
ATOM   4394  CD1 LEU A 287     -12.230 -13.559  11.707  1.00 32.16           C  
ATOM   4395 HD11 LEU A 287     -11.832 -12.578  11.449  1.00 32.16           H  
ATOM   4396 HD12 LEU A 287     -13.318 -13.510  11.673  1.00 32.16           H  
ATOM   4397 HD13 LEU A 287     -11.912 -13.826  12.715  1.00 32.16           H  
ATOM   4398  CD2 LEU A 287     -10.201 -14.598  10.736  1.00 32.16           C  
ATOM   4399 HD21 LEU A 287      -9.819 -15.307  10.002  1.00 32.16           H  
ATOM   4400 HD22 LEU A 287      -9.851 -14.893  11.725  1.00 32.16           H  
ATOM   4401 HD23 LEU A 287      -9.832 -13.595  10.521  1.00 32.16           H  
ATOM   4402  N   ASN A 288     -12.826 -19.319  10.193  1.00 25.45           N  
ATOM   4403  H   ASN A 288     -13.804 -19.086  10.091  1.00 25.45           H  
ATOM   4404  CA  ASN A 288     -12.468 -20.715  10.455  1.00 25.45           C  
ATOM   4405  HA  ASN A 288     -11.570 -20.734  11.072  1.00 25.45           H  
ATOM   4406  C   ASN A 288     -12.084 -21.510   9.196  1.00 25.45           C  
ATOM   4407  CB  ASN A 288     -13.612 -21.395  11.234  1.00 25.45           C  
ATOM   4408  HB2 ASN A 288     -14.573 -20.971  10.944  1.00 25.45           H  
ATOM   4409  HB3 ASN A 288     -13.633 -22.454  10.977  1.00 25.45           H  
ATOM   4410  O   ASN A 288     -11.249 -22.406   9.293  1.00 25.45           O  
ATOM   4411  CG  ASN A 288     -13.449 -21.325  12.744  1.00 25.45           C  
ATOM   4412  ND2 ASN A 288     -14.485 -21.651  13.479  1.00 25.45           N  
ATOM   4413 HD21 ASN A 288     -14.350 -21.629  14.480  1.00 25.45           H  
ATOM   4414 HD22 ASN A 288     -15.351 -21.926  13.039  1.00 25.45           H  
ATOM   4415  OD1 ASN A 288     -12.408 -21.008  13.295  1.00 25.45           O  
ATOM   4416  N   GLU A 289     -12.631 -21.195   8.019  1.00 25.83           N  
ATOM   4417  H   GLU A 289     -13.312 -20.451   7.965  1.00 25.83           H  
ATOM   4418  CA  GLU A 289     -12.411 -22.025   6.821  1.00 25.83           C  
ATOM   4419  HA  GLU A 289     -12.392 -23.075   7.114  1.00 25.83           H  
ATOM   4420  C   GLU A 289     -11.061 -21.767   6.132  1.00 25.83           C  
ATOM   4421  CB  GLU A 289     -13.573 -21.852   5.833  1.00 25.83           C  
ATOM   4422  HB2 GLU A 289     -13.779 -20.790   5.700  1.00 25.83           H  
ATOM   4423  HB3 GLU A 289     -13.278 -22.274   4.873  1.00 25.83           H  
ATOM   4424  O   GLU A 289     -10.462 -22.686   5.578  1.00 25.83           O  
ATOM   4425  CG  GLU A 289     -14.833 -22.589   6.313  1.00 25.83           C  
ATOM   4426  HG2 GLU A 289     -14.569 -23.625   6.528  1.00 25.83           H  
ATOM   4427  HG3 GLU A 289     -15.180 -22.131   7.240  1.00 25.83           H  
ATOM   4428  CD  GLU A 289     -15.967 -22.557   5.277  1.00 25.83           C  
ATOM   4429  OE1 GLU A 289     -16.794 -23.495   5.311  1.00 25.83           O  
ATOM   4430  OE2 GLU A 289     -16.008 -21.588   4.487  1.00 25.83           O  
ATOM   4431  N   ALA A 290     -10.519 -20.547   6.206  1.00 29.01           N  
ATOM   4432  H   ALA A 290     -11.049 -19.823   6.669  1.00 29.01           H  
ATOM   4433  CA  ALA A 290      -9.296 -20.187   5.479  1.00 29.01           C  
ATOM   4434  HA  ALA A 290      -9.391 -20.566   4.462  1.00 29.01           H  
ATOM   4435  C   ALA A 290      -7.995 -20.800   6.052  1.00 29.01           C  
ATOM   4436  CB  ALA A 290      -9.221 -18.657   5.401  1.00 29.01           C  
ATOM   4437  HB1 ALA A 290      -9.122 -18.240   6.403  1.00 29.01           H  
ATOM   4438  HB2 ALA A 290      -8.358 -18.365   4.802  1.00 29.01           H  
ATOM   4439  HB3 ALA A 290     -10.125 -18.268   4.933  1.00 29.01           H  
ATOM   4440  O   ALA A 290      -6.964 -20.783   5.377  1.00 29.01           O  
ATOM   4441  N   ASN A 291      -8.020 -21.342   7.276  1.00 28.72           N  
ATOM   4442  H   ASN A 291      -8.909 -21.385   7.753  1.00 28.72           H  
ATOM   4443  CA  ASN A 291      -6.825 -21.844   7.966  1.00 28.72           C  
ATOM   4444  HA  ASN A 291      -5.959 -21.288   7.606  1.00 28.72           H  
ATOM   4445  C   ASN A 291      -6.477 -23.315   7.674  1.00 28.72           C  
ATOM   4446  CB  ASN A 291      -6.962 -21.573   9.479  1.00 28.72           C  
ATOM   4447  HB2 ASN A 291      -6.302 -22.245  10.027  1.00 28.72           H  
ATOM   4448  HB3 ASN A 291      -7.983 -21.778   9.800  1.00 28.72           H  
ATOM   4449  O   ASN A 291      -5.408 -23.760   8.084  1.00 28.72           O  
ATOM   4450  CG  ASN A 291      -6.567 -20.162   9.884  1.00 28.72           C  
ATOM   4451  ND2 ASN A 291      -6.994 -19.723  11.044  1.00 28.72           N  
ATOM   4452 HD21 ASN A 291      -7.631 -20.282  11.593  1.00 28.72           H  
ATOM   4453 HD22 ASN A 291      -6.729 -18.780  11.289  1.00 28.72           H  
ATOM   4454  OD1 ASN A 291      -5.863 -19.439   9.198  1.00 28.72           O  
ATOM   4455  N   SER A 292      -7.316 -24.085   6.974  1.00 26.20           N  
ATOM   4456  H   SER A 292      -8.188 -23.705   6.634  1.00 26.20           H  
ATOM   4457  CA  SER A 292      -7.100 -25.537   6.837  1.00 26.20           C  
ATOM   4458  HA  SER A 292      -6.579 -25.890   7.727  1.00 26.20           H  
ATOM   4459  C   SER A 292      -6.225 -25.973   5.650  1.00 26.20           C  
ATOM   4460  CB  SER A 292      -8.447 -26.264   6.826  1.00 26.20           C  
ATOM   4461  HB2 SER A 292      -8.976 -26.056   7.756  1.00 26.20           H  
ATOM   4462  HB3 SER A 292      -8.285 -27.339   6.741  1.00 26.20           H  
ATOM   4463  O   SER A 292      -5.727 -27.094   5.665  1.00 26.20           O  
ATOM   4464  OG  SER A 292      -9.219 -25.810   5.735  1.00 26.20           O  
ATOM   4465  HG  SER A 292     -10.127 -26.108   5.837  1.00 26.20           H  
ATOM   4466  N   ASN A 293      -5.971 -25.123   4.643  1.00 26.56           N  
ATOM   4467  H   ASN A 293      -6.404 -24.212   4.697  1.00 26.56           H  
ATOM   4468  CA  ASN A 293      -5.468 -25.591   3.335  1.00 26.56           C  
ATOM   4469  HA  ASN A 293      -5.241 -26.654   3.419  1.00 26.56           H  
ATOM   4470  C   ASN A 293      -4.120 -25.010   2.851  1.00 26.56           C  
ATOM   4471  CB  ASN A 293      -6.612 -25.476   2.302  1.00 26.56           C  
ATOM   4472  HB2 ASN A 293      -6.220 -25.520   1.286  1.00 26.56           H  
ATOM   4473  HB3 ASN A 293      -7.125 -24.522   2.423  1.00 26.56           H  
ATOM   4474  O   ASN A 293      -3.917 -24.846   1.647  1.00 26.56           O  
ATOM   4475  CG  ASN A 293      -7.618 -26.611   2.398  1.00 26.56           C  
ATOM   4476  ND2 ASN A 293      -8.797 -26.429   1.856  1.00 26.56           N  
ATOM   4477 HD21 ASN A 293      -9.451 -27.190   1.968  1.00 26.56           H  
ATOM   4478 HD22 ASN A 293      -9.067 -25.533   1.476  1.00 26.56           H  
ATOM   4479  OD1 ASN A 293      -7.353 -27.688   2.898  1.00 26.56           O  
ATOM   4480  N   ARG A 294      -3.146 -24.728   3.729  1.00 27.82           N  
ATOM   4481  H   ARG A 294      -3.319 -24.900   4.709  1.00 27.82           H  
ATOM   4482  CA  ARG A 294      -1.786 -24.340   3.286  1.00 27.82           C  
ATOM   4483  HA  ARG A 294      -1.740 -24.369   2.198  1.00 27.82           H  
ATOM   4484  C   ARG A 294      -0.713 -25.335   3.727  1.00 27.82           C  
ATOM   4485  CB  ARG A 294      -1.471 -22.888   3.683  1.00 27.82           C  
ATOM   4486  HB2 ARG A 294      -0.390 -22.751   3.679  1.00 27.82           H  
ATOM   4487  HB3 ARG A 294      -1.842 -22.682   4.687  1.00 27.82           H  
ATOM   4488  O   ARG A 294      -0.287 -25.325   4.874  1.00 27.82           O  
ATOM   4489  CG  ARG A 294      -2.087 -21.910   2.668  1.00 27.82           C  
ATOM   4490  HG2 ARG A 294      -3.174 -21.989   2.687  1.00 27.82           H  
ATOM   4491  HG3 ARG A 294      -1.733 -22.177   1.673  1.00 27.82           H  
ATOM   4492  CD  ARG A 294      -1.675 -20.464   2.964  1.00 27.82           C  
ATOM   4493  HD2 ARG A 294      -0.615 -20.446   3.215  1.00 27.82           H  
ATOM   4494  HD3 ARG A 294      -2.246 -20.109   3.823  1.00 27.82           H  
ATOM   4495  NE  ARG A 294      -1.904 -19.592   1.795  1.00 27.82           N  
ATOM   4496  HE  ARG A 294      -2.256 -20.047   0.965  1.00 27.82           H  
ATOM   4497  NH1 ARG A 294      -1.276 -17.613   2.773  1.00 27.82           N  
ATOM   4498 HH11 ARG A 294      -1.207 -16.606   2.752  1.00 27.82           H  
ATOM   4499 HH12 ARG A 294      -1.164 -18.106   3.648  1.00 27.82           H  
ATOM   4500  NH2 ARG A 294      -1.866 -17.640   0.620  1.00 27.82           N  
ATOM   4501 HH21 ARG A 294      -1.692 -16.645   0.582  1.00 27.82           H  
ATOM   4502 HH22 ARG A 294      -2.116 -18.150  -0.215  1.00 27.82           H  
ATOM   4503  CZ  ARG A 294      -1.683 -18.290   1.735  1.00 27.82           C  
ATOM   4504  N   LYS A 295      -0.240 -26.144   2.769  1.00 25.08           N  
ATOM   4505  H   LYS A 295      -0.677 -26.079   1.861  1.00 25.08           H  
ATOM   4506  CA  LYS A 295       1.004 -26.926   2.865  1.00 25.08           C  
ATOM   4507  HA  LYS A 295       1.017 -27.462   3.814  1.00 25.08           H  
ATOM   4508  C   LYS A 295       2.197 -25.959   2.862  1.00 25.08           C  
ATOM   4509  CB  LYS A 295       1.094 -27.947   1.712  1.00 25.08           C  
ATOM   4510  HB2 LYS A 295       2.086 -28.399   1.737  1.00 25.08           H  
ATOM   4511  HB3 LYS A 295       0.981 -27.431   0.758  1.00 25.08           H  
ATOM   4512  O   LYS A 295       2.362 -25.178   1.925  1.00 25.08           O  
ATOM   4513  CG  LYS A 295       0.044 -29.069   1.821  1.00 25.08           C  
ATOM   4514  HG2 LYS A 295      -0.956 -28.641   1.753  1.00 25.08           H  
ATOM   4515  HG3 LYS A 295       0.149 -29.555   2.791  1.00 25.08           H  
ATOM   4516  CD  LYS A 295       0.217 -30.122   0.713  1.00 25.08           C  
ATOM   4517  HD2 LYS A 295       0.070 -29.647  -0.257  1.00 25.08           H  
ATOM   4518  HD3 LYS A 295       1.229 -30.523   0.764  1.00 25.08           H  
ATOM   4519  CE  LYS A 295      -0.797 -31.261   0.898  1.00 25.08           C  
ATOM   4520  HE2 LYS A 295      -0.662 -31.683   1.894  1.00 25.08           H  
ATOM   4521  HE3 LYS A 295      -1.803 -30.843   0.852  1.00 25.08           H  
ATOM   4522  NZ  LYS A 295      -0.635 -32.323  -0.129  1.00 25.08           N  
ATOM   4523  HZ1 LYS A 295       0.290 -32.725  -0.077  1.00 25.08           H  
ATOM   4524  HZ2 LYS A 295      -1.308 -33.061   0.021  1.00 25.08           H  
ATOM   4525  HZ3 LYS A 295      -0.774 -31.948  -1.056  1.00 25.08           H  
ATOM   4526  N   SER A 296       2.969 -25.964   3.940  1.00 27.65           N  
ATOM   4527  H   SER A 296       2.791 -26.649   4.661  1.00 27.65           H  
ATOM   4528  CA  SER A 296       4.186 -25.178   4.152  1.00 27.65           C  
ATOM   4529  HA  SER A 296       3.953 -24.122   4.012  1.00 27.65           H  
ATOM   4530  C   SER A 296       5.292 -25.574   3.160  1.00 27.65           C  
ATOM   4531  CB  SER A 296       4.660 -25.381   5.607  1.00 27.65           C  
ATOM   4532  HB2 SER A 296       4.098 -24.719   6.266  1.00 27.65           H  
ATOM   4533  HB3 SER A 296       5.721 -25.142   5.687  1.00 27.65           H  
ATOM   4534  O   SER A 296       5.520 -26.749   2.900  1.00 27.65           O  
ATOM   4535  OG  SER A 296       4.436 -26.719   6.018  1.00 27.65           O  
ATOM   4536  HG  SER A 296       5.067 -26.991   6.689  1.00 27.65           H  
ATOM   4537  N   PHE A 297       5.988 -24.576   2.596  1.00 33.15           N  
ATOM   4538  H   PHE A 297       5.687 -23.632   2.790  1.00 33.15           H  
ATOM   4539  CA  PHE A 297       7.241 -24.751   1.831  1.00 33.15           C  
ATOM   4540  HA  PHE A 297       7.274 -25.765   1.432  1.00 33.15           H  
ATOM   4541  C   PHE A 297       8.496 -24.606   2.706  1.00 33.15           C  
ATOM   4542  CB  PHE A 297       7.291 -23.772   0.649  1.00 33.15           C  
ATOM   4543  HB2 PHE A 297       6.966 -22.785   0.978  1.00 33.15           H  
ATOM   4544  HB3 PHE A 297       8.321 -23.667   0.308  1.00 33.15           H  
ATOM   4545  O   PHE A 297       9.617 -24.689   2.213  1.00 33.15           O  
ATOM   4546  CG  PHE A 297       6.480 -24.207  -0.551  1.00 33.15           C  
ATOM   4547  CD1 PHE A 297       7.028 -25.121  -1.470  1.00 33.15           C  
ATOM   4548  HD1 PHE A 297       8.018 -25.522  -1.310  1.00 33.15           H  
ATOM   4549  CD2 PHE A 297       5.189 -23.689  -0.762  1.00 33.15           C  
ATOM   4550  HD2 PHE A 297       4.754 -23.002  -0.051  1.00 33.15           H  
ATOM   4551  CE1 PHE A 297       6.292 -25.508  -2.603  1.00 33.15           C  
ATOM   4552  HE1 PHE A 297       6.716 -26.204  -3.312  1.00 33.15           H  
ATOM   4553  CE2 PHE A 297       4.455 -24.074  -1.897  1.00 33.15           C  
ATOM   4554  HE2 PHE A 297       3.464 -23.678  -2.061  1.00 33.15           H  
ATOM   4555  CZ  PHE A 297       5.007 -24.980  -2.819  1.00 33.15           C  
ATOM   4556  HZ  PHE A 297       4.445 -25.273  -3.693  1.00 33.15           H  
ATOM   4557  N   SER A 298       8.320 -24.367   4.002  1.00 28.61           N  
ATOM   4558  H   SER A 298       7.377 -24.352   4.363  1.00 28.61           H  
ATOM   4559  CA  SER A 298       9.334 -24.690   4.994  1.00 28.61           C  
ATOM   4560  HA  SER A 298      10.335 -24.521   4.598  1.00 28.61           H  
ATOM   4561  C   SER A 298       9.166 -26.172   5.317  1.00 28.61           C  
ATOM   4562  CB  SER A 298       9.142 -23.807   6.237  1.00 28.61           C  
ATOM   4563  HB2 SER A 298       9.819 -24.134   7.026  1.00 28.61           H  
ATOM   4564  HB3 SER A 298       9.386 -22.777   5.977  1.00 28.61           H  
ATOM   4565  O   SER A 298       8.043 -26.587   5.608  1.00 28.61           O  
ATOM   4566  OG  SER A 298       7.803 -23.859   6.704  1.00 28.61           O  
ATOM   4567  HG  SER A 298       7.703 -24.720   7.118  1.00 28.61           H  
ATOM   4568  N   GLY A 299      10.249 -26.957   5.307  1.00 26.41           N  
ATOM   4569  H   GLY A 299      11.145 -26.550   5.079  1.00 26.41           H  
ATOM   4570  CA  GLY A 299      10.263 -28.148   6.163  1.00 26.41           C  
ATOM   4571  HA2 GLY A 299      11.264 -28.576   6.216  1.00 26.41           H  
ATOM   4572  HA3 GLY A 299       9.563 -28.893   5.784  1.00 26.41           H  
ATOM   4573  C   GLY A 299       9.840 -27.724   7.573  1.00 26.41           C  
ATOM   4574  O   GLY A 299      10.014 -26.553   7.926  1.00 26.41           O  
ATOM   4575  N   ASP A 300       9.205 -28.606   8.339  1.00 42.33           N  
ATOM   4576  H   ASP A 300       9.079 -29.553   8.010  1.00 42.33           H  
ATOM   4577  CA  ASP A 300       8.576 -28.253   9.625  1.00 42.33           C  
ATOM   4578  HA  ASP A 300       7.833 -27.479   9.433  1.00 42.33           H  
ATOM   4579  C   ASP A 300       9.542 -27.627  10.663  1.00 42.33           C  
ATOM   4580  CB  ASP A 300       7.841 -29.486  10.182  1.00 42.33           C  
ATOM   4581  HB2 ASP A 300       7.606 -29.311  11.232  1.00 42.33           H  
ATOM   4582  HB3 ASP A 300       8.498 -30.354  10.130  1.00 42.33           H  
ATOM   4583  O   ASP A 300       9.110 -27.117  11.692  1.00 42.33           O  
ATOM   4584  CG  ASP A 300       6.516 -29.783   9.463  1.00 42.33           C  
ATOM   4585  OD1 ASP A 300       5.869 -28.824   8.976  1.00 42.33           O  
ATOM   4586  OD2 ASP A 300       6.149 -30.978   9.404  1.00 42.33           O  
ATOM   4587  N   ASP A 301      10.836 -27.582  10.366  1.00 37.95           N  
ATOM   4588  H   ASP A 301      11.138 -28.084   9.543  1.00 37.95           H  
ATOM   4589  CA  ASP A 301      11.936 -27.001  11.130  1.00 37.95           C  
ATOM   4590  HA  ASP A 301      11.542 -26.654  12.085  1.00 37.95           H  
ATOM   4591  C   ASP A 301      12.607 -25.759  10.491  1.00 37.95           C  
ATOM   4592  CB  ASP A 301      12.931 -28.129  11.446  1.00 37.95           C  
ATOM   4593  HB2 ASP A 301      13.838 -27.703  11.876  1.00 37.95           H  
ATOM   4594  HB3 ASP A 301      12.480 -28.756  12.215  1.00 37.95           H  
ATOM   4595  O   ASP A 301      13.539 -25.197  11.060  1.00 37.95           O  
ATOM   4596  CG  ASP A 301      13.312 -29.046  10.267  1.00 37.95           C  
ATOM   4597  OD1 ASP A 301      12.839 -28.835   9.118  1.00 37.95           O  
ATOM   4598  OD2 ASP A 301      14.056 -30.009  10.543  1.00 37.95           O  
ATOM   4599  N   GLY A 302      12.101 -25.236   9.370  1.00 29.31           N  
ATOM   4600  H   GLY A 302      11.343 -25.741   8.934  1.00 29.31           H  
ATOM   4601  CA  GLY A 302      12.450 -23.891   8.887  1.00 29.31           C  
ATOM   4602  HA2 GLY A 302      11.634 -23.531   8.259  1.00 29.31           H  
ATOM   4603  HA3 GLY A 302      12.529 -23.225   9.746  1.00 29.31           H  
ATOM   4604  C   GLY A 302      13.748 -23.748   8.082  1.00 29.31           C  
ATOM   4605  O   GLY A 302      14.077 -22.624   7.699  1.00 29.31           O  
ATOM   4606  N   GLU A 303      14.456 -24.829   7.746  1.00 26.18           N  
ATOM   4607  H   GLU A 303      14.191 -25.727   8.124  1.00 26.18           H  
ATOM   4608  CA  GLU A 303      15.630 -24.742   6.865  1.00 26.18           C  
ATOM   4609  HA  GLU A 303      16.100 -23.774   7.035  1.00 26.18           H  
ATOM   4610  C   GLU A 303      15.259 -24.781   5.366  1.00 26.18           C  
ATOM   4611  CB  GLU A 303      16.705 -25.778   7.227  1.00 26.18           C  
ATOM   4612  HB2 GLU A 303      17.445 -25.742   6.428  1.00 26.18           H  
ATOM   4613  HB3 GLU A 303      16.268 -26.776   7.232  1.00 26.18           H  
ATOM   4614  O   GLU A 303      14.483 -25.617   4.893  1.00 26.18           O  
ATOM   4615  CG  GLU A 303      17.370 -25.491   8.596  1.00 26.18           C  
ATOM   4616  HG2 GLU A 303      17.001 -26.220   9.317  1.00 26.18           H  
ATOM   4617  HG3 GLU A 303      17.054 -24.508   8.945  1.00 26.18           H  
ATOM   4618  CD  GLU A 303      18.914 -25.517   8.588  1.00 26.18           C  
ATOM   4619  OE1 GLU A 303      19.504 -24.950   9.535  1.00 26.18           O  
ATOM   4620  OE2 GLU A 303      19.518 -26.033   7.616  1.00 26.18           O  
ATOM   4621  N   LEU A 304      15.831 -23.849   4.592  1.00 32.51           N  
ATOM   4622  H   LEU A 304      16.482 -23.219   5.038  1.00 32.51           H  
ATOM   4623  CA  LEU A 304      15.692 -23.768   3.135  1.00 32.51           C  
ATOM   4624  HA  LEU A 304      14.645 -23.913   2.868  1.00 32.51           H  
ATOM   4625  C   LEU A 304      16.517 -24.887   2.476  1.00 32.51           C  
ATOM   4626  CB  LEU A 304      16.156 -22.373   2.656  1.00 32.51           C  
ATOM   4627  HB2 LEU A 304      17.110 -22.153   3.134  1.00 32.51           H  
ATOM   4628  HB3 LEU A 304      16.339 -22.409   1.582  1.00 32.51           H  
ATOM   4629  O   LEU A 304      17.746 -24.872   2.544  1.00 32.51           O  
ATOM   4630  CG  LEU A 304      15.167 -21.227   2.946  1.00 32.51           C  
ATOM   4631  HG  LEU A 304      14.760 -21.337   3.952  1.00 32.51           H  
ATOM   4632  CD1 LEU A 304      15.875 -19.874   2.861  1.00 32.51           C  
ATOM   4633 HD11 LEU A 304      15.169 -19.070   3.073  1.00 32.51           H  
ATOM   4634 HD12 LEU A 304      16.672 -19.834   3.603  1.00 32.51           H  
ATOM   4635 HD13 LEU A 304      16.303 -19.733   1.869  1.00 32.51           H  
ATOM   4636  CD2 LEU A 304      14.014 -21.215   1.936  1.00 32.51           C  
ATOM   4637 HD21 LEU A 304      13.458 -22.150   2.002  1.00 32.51           H  
ATOM   4638 HD22 LEU A 304      13.340 -20.389   2.164  1.00 32.51           H  
ATOM   4639 HD23 LEU A 304      14.404 -21.097   0.925  1.00 32.51           H  
ATOM   4640  N   ARG A 305      15.852 -25.844   1.809  1.00 26.96           N  
ATOM   4641  H   ARG A 305      14.843 -25.824   1.858  1.00 26.96           H  
ATOM   4642  CA  ARG A 305      16.513 -26.917   1.040  1.00 26.96           C  
ATOM   4643  HA  ARG A 305      17.093 -27.530   1.730  1.00 26.96           H  
ATOM   4644  C   ARG A 305      17.495 -26.317   0.023  1.00 26.96           C  
ATOM   4645  CB  ARG A 305      15.478 -27.804   0.320  1.00 26.96           C  
ATOM   4646  HB2 ARG A 305      15.998 -28.361  -0.459  1.00 26.96           H  
ATOM   4647  HB3 ARG A 305      14.726 -27.178  -0.161  1.00 26.96           H  
ATOM   4648  O   ARG A 305      17.070 -25.650  -0.918  1.00 26.96           O  
ATOM   4649  CG  ARG A 305      14.799 -28.819   1.251  1.00 26.96           C  
ATOM   4650  HG2 ARG A 305      15.569 -29.392   1.767  1.00 26.96           H  
ATOM   4651  HG3 ARG A 305      14.189 -28.299   1.989  1.00 26.96           H  
ATOM   4652  CD  ARG A 305      13.923 -29.782   0.434  1.00 26.96           C  
ATOM   4653  HD2 ARG A 305      13.073 -29.231   0.031  1.00 26.96           H  
ATOM   4654  HD3 ARG A 305      14.519 -30.167  -0.394  1.00 26.96           H  
ATOM   4655  NE  ARG A 305      13.447 -30.915   1.251  1.00 26.96           N  
ATOM   4656  HE  ARG A 305      13.613 -30.854   2.245  1.00 26.96           H  
ATOM   4657  NH1 ARG A 305      12.626 -32.205  -0.465  1.00 26.96           N  
ATOM   4658 HH11 ARG A 305      12.919 -31.494  -1.119  1.00 26.96           H  
ATOM   4659 HH12 ARG A 305      12.236 -33.077  -0.792  1.00 26.96           H  
ATOM   4660  NH2 ARG A 305      12.561 -32.979   1.628  1.00 26.96           N  
ATOM   4661 HH21 ARG A 305      12.761 -32.879   2.613  1.00 26.96           H  
ATOM   4662 HH22 ARG A 305      12.153 -33.839   1.290  1.00 26.96           H  
ATOM   4663  CZ  ARG A 305      12.881 -32.023   0.802  1.00 26.96           C  
ATOM   4664  N   ARG A 306      18.796 -26.578   0.208  1.00 34.62           N  
ATOM   4665  H   ARG A 306      19.049 -27.099   1.036  1.00 34.62           H  
ATOM   4666  CA  ARG A 306      19.889 -26.067  -0.644  1.00 34.62           C  
ATOM   4667  HA  ARG A 306      19.692 -25.018  -0.866  1.00 34.62           H  
ATOM   4668  C   ARG A 306      19.989 -26.738  -2.019  1.00 34.62           C  
ATOM   4669  CB  ARG A 306      21.239 -26.156   0.094  1.00 34.62           C  
ATOM   4670  HB2 ARG A 306      22.030 -25.892  -0.608  1.00 34.62           H  
ATOM   4671  HB3 ARG A 306      21.410 -27.183   0.417  1.00 34.62           H  
ATOM   4672  O   ARG A 306      20.700 -26.232  -2.878  1.00 34.62           O  
ATOM   4673  CG  ARG A 306      21.336 -25.206   1.297  1.00 34.62           C  
ATOM   4674  HG2 ARG A 306      21.044 -24.199   1.000  1.00 34.62           H  
ATOM   4675  HG3 ARG A 306      20.663 -25.554   2.081  1.00 34.62           H  
ATOM   4676  CD  ARG A 306      22.775 -25.177   1.830  1.00 34.62           C  
ATOM   4677  HD2 ARG A 306      23.406 -24.661   1.107  1.00 34.62           H  
ATOM   4678  HD3 ARG A 306      23.127 -26.203   1.934  1.00 34.62           H  
ATOM   4679  NE  ARG A 306      22.855 -24.511   3.144  1.00 34.62           N  
ATOM   4680  HE  ARG A 306      21.977 -24.284   3.589  1.00 34.62           H  
ATOM   4681  NH1 ARG A 306      25.136 -24.596   3.394  1.00 34.62           N  
ATOM   4682 HH11 ARG A 306      25.960 -24.444   3.958  1.00 34.62           H  
ATOM   4683 HH12 ARG A 306      25.206 -25.010   2.475  1.00 34.62           H  
ATOM   4684  NH2 ARG A 306      23.868 -23.803   5.054  1.00 34.62           N  
ATOM   4685 HH21 ARG A 306      24.695 -23.683   5.621  1.00 34.62           H  
ATOM   4686 HH22 ARG A 306      22.962 -23.679   5.484  1.00 34.62           H  
ATOM   4687  CZ  ARG A 306      23.950 -24.303   3.853  1.00 34.62           C  
ATOM   4688  N   ASP A 307      19.245 -27.811  -2.267  1.00 30.17           N  
ATOM   4689  H   ASP A 307      18.729 -28.210  -1.497  1.00 30.17           H  
ATOM   4690  CA  ASP A 307      19.441 -28.651  -3.456  1.00 30.17           C  
ATOM   4691  HA  ASP A 307      20.437 -28.453  -3.853  1.00 30.17           H  
ATOM   4692  C   ASP A 307      18.468 -28.338  -4.605  1.00 30.17           C  
ATOM   4693  CB  ASP A 307      19.440 -30.132  -3.053  1.00 30.17           C  
ATOM   4694  HB2 ASP A 307      19.643 -30.743  -3.932  1.00 30.17           H  
ATOM   4695  HB3 ASP A 307      18.453 -30.394  -2.672  1.00 30.17           H  
ATOM   4696  O   ASP A 307      17.870 -29.246  -5.183  1.00 30.17           O  
ATOM   4697  CG  ASP A 307      20.498 -30.455  -1.997  1.00 30.17           C  
ATOM   4698  OD1 ASP A 307      21.590 -29.847  -2.049  1.00 30.17           O  
ATOM   4699  OD2 ASP A 307      20.169 -31.275  -1.115  1.00 30.17           O  
ATOM   4700  N   TYR A 308      18.292 -27.059  -4.961  1.00 31.83           N  
ATOM   4701  H   TYR A 308      18.840 -26.356  -4.485  1.00 31.83           H  
ATOM   4702  CA  TYR A 308      17.663 -26.716  -6.245  1.00 31.83           C  
ATOM   4703  HA  TYR A 308      17.004 -27.542  -6.514  1.00 31.83           H  
ATOM   4704  C   TYR A 308      18.759 -26.591  -7.322  1.00 31.83           C  
ATOM   4705  CB  TYR A 308      16.734 -25.497  -6.139  1.00 31.83           C  
ATOM   4706  HB2 TYR A 308      16.679 -25.164  -5.103  1.00 31.83           H  
ATOM   4707  HB3 TYR A 308      17.138 -24.670  -6.723  1.00 31.83           H  
ATOM   4708  O   TYR A 308      19.604 -25.698  -7.232  1.00 31.83           O  
ATOM   4709  CG  TYR A 308      15.326 -25.816  -6.622  1.00 31.83           C  
ATOM   4710  CD1 TYR A 308      14.974 -25.632  -7.974  1.00 31.83           C  
ATOM   4711  HD1 TYR A 308      15.696 -25.231  -8.670  1.00 31.83           H  
ATOM   4712  CD2 TYR A 308      14.387 -26.358  -5.722  1.00 31.83           C  
ATOM   4713  HD2 TYR A 308      14.670 -26.519  -4.693  1.00 31.83           H  
ATOM   4714  CE1 TYR A 308      13.682 -25.973  -8.420  1.00 31.83           C  
ATOM   4715  HE1 TYR A 308      13.402 -25.832  -9.454  1.00 31.83           H  
ATOM   4716  CE2 TYR A 308      13.093 -26.699  -6.164  1.00 31.83           C  
ATOM   4717  HE2 TYR A 308      12.377 -27.113  -5.469  1.00 31.83           H  
ATOM   4718  OH  TYR A 308      11.492 -26.828  -7.951  1.00 31.83           O  
ATOM   4719  HH  TYR A 308      10.943 -27.182  -7.247  1.00 31.83           H  
ATOM   4720  CZ  TYR A 308      12.738 -26.504  -7.517  1.00 31.83           C  
ATOM   4721  N   PRO A 309      18.817 -27.502  -8.314  1.00 30.07           N  
ATOM   4722  CA  PRO A 309      19.994 -27.680  -9.158  1.00 30.07           C  
ATOM   4723  HA  PRO A 309      20.880 -27.723  -8.524  1.00 30.07           H  
ATOM   4724  C   PRO A 309      20.167 -26.529 -10.160  1.00 30.07           C  
ATOM   4725  CB  PRO A 309      19.820 -29.050  -9.824  1.00 30.07           C  
ATOM   4726  HB2 PRO A 309      20.255 -29.085 -10.823  1.00 30.07           H  
ATOM   4727  HB3 PRO A 309      20.266 -29.817  -9.191  1.00 30.07           H  
ATOM   4728  O   PRO A 309      19.418 -26.388 -11.123  1.00 30.07           O  
ATOM   4729  CG  PRO A 309      18.305 -29.244  -9.857  1.00 30.07           C  
ATOM   4730  HG2 PRO A 309      17.891 -28.745 -10.732  1.00 30.07           H  
ATOM   4731  HG3 PRO A 309      18.031 -30.299  -9.853  1.00 30.07           H  
ATOM   4732  CD  PRO A 309      17.832 -28.533  -8.594  1.00 30.07           C  
ATOM   4733  HD2 PRO A 309      17.806 -29.247  -7.771  1.00 30.07           H  
ATOM   4734  HD3 PRO A 309      16.843 -28.103  -8.752  1.00 30.07           H  
ATOM   4735  N   TYR A 310      21.232 -25.755  -9.955  1.00 29.80           N  
ATOM   4736  H   TYR A 310      21.714 -25.898  -9.079  1.00 29.80           H  
ATOM   4737  CA  TYR A 310      21.734 -24.648 -10.782  1.00 29.80           C  
ATOM   4738  HA  TYR A 310      20.886 -24.013 -11.037  1.00 29.80           H  
ATOM   4739  C   TYR A 310      22.359 -25.090 -12.129  1.00 29.80           C  
ATOM   4740  CB  TYR A 310      22.708 -23.817  -9.911  1.00 29.80           C  
ATOM   4741  HB2 TYR A 310      22.989 -24.383  -9.023  1.00 29.80           H  
ATOM   4742  HB3 TYR A 310      23.649 -23.623 -10.425  1.00 29.80           H  
ATOM   4743  O   TYR A 310      23.369 -24.546 -12.565  1.00 29.80           O  
ATOM   4744  CG  TYR A 310      22.161 -22.480  -9.470  1.00 29.80           C  
ATOM   4745  CD1 TYR A 310      22.352 -21.344 -10.281  1.00 29.80           C  
ATOM   4746  HD1 TYR A 310      22.868 -21.436 -11.225  1.00 29.80           H  
ATOM   4747  CD2 TYR A 310      21.503 -22.365  -8.232  1.00 29.80           C  
ATOM   4748  HD2 TYR A 310      21.350 -23.237  -7.613  1.00 29.80           H  
ATOM   4749  CE1 TYR A 310      21.900 -20.083  -9.845  1.00 29.80           C  
ATOM   4750  HE1 TYR A 310      22.062 -19.211 -10.461  1.00 29.80           H  
ATOM   4751  CE2 TYR A 310      21.053 -21.106  -7.793  1.00 29.80           C  
ATOM   4752  HE2 TYR A 310      20.558 -21.002  -6.838  1.00 29.80           H  
ATOM   4753  OH  TYR A 310      20.830 -18.749  -8.157  1.00 29.80           O  
ATOM   4754  HH  TYR A 310      21.074 -18.051  -8.769  1.00 29.80           H  
ATOM   4755  CZ  TYR A 310      21.256 -19.963  -8.594  1.00 29.80           C  
ATOM   4756  N   LYS A 311      21.797 -26.085 -12.824  1.00 29.31           N  
ATOM   4757  H   LYS A 311      20.930 -26.469 -12.476  1.00 29.31           H  
ATOM   4758  CA  LYS A 311      22.324 -26.541 -14.126  1.00 29.31           C  
ATOM   4759  HA  LYS A 311      23.082 -25.848 -14.490  1.00 29.31           H  
ATOM   4760  C   LYS A 311      21.237 -26.549 -15.194  1.00 29.31           C  
ATOM   4761  CB  LYS A 311      23.001 -27.922 -13.995  1.00 29.31           C  
ATOM   4762  HB2 LYS A 311      23.087 -28.352 -14.993  1.00 29.31           H  
ATOM   4763  HB3 LYS A 311      22.379 -28.585 -13.394  1.00 29.31           H  
ATOM   4764  O   LYS A 311      20.619 -27.592 -15.379  1.00 29.31           O  
ATOM   4765  CG  LYS A 311      24.416 -27.848 -13.404  1.00 29.31           C  
ATOM   4766  HG2 LYS A 311      24.362 -27.542 -12.359  1.00 29.31           H  
ATOM   4767  HG3 LYS A 311      24.994 -27.108 -13.958  1.00 29.31           H  
ATOM   4768  CD  LYS A 311      25.117 -29.210 -13.513  1.00 29.31           C  
ATOM   4769  HD2 LYS A 311      24.585 -29.940 -12.902  1.00 29.31           H  
ATOM   4770  HD3 LYS A 311      25.103 -29.534 -14.554  1.00 29.31           H  
ATOM   4771  CE  LYS A 311      26.571 -29.091 -13.043  1.00 29.31           C  
ATOM   4772  HE2 LYS A 311      27.048 -28.291 -13.610  1.00 29.31           H  
ATOM   4773  HE3 LYS A 311      26.578 -28.795 -11.993  1.00 29.31           H  
ATOM   4774  NZ  LYS A 311      27.321 -30.358 -13.232  1.00 29.31           N  
ATOM   4775  HZ1 LYS A 311      28.278 -30.240 -12.934  1.00 29.31           H  
ATOM   4776  HZ2 LYS A 311      27.333 -30.610 -14.211  1.00 29.31           H  
ATOM   4777  HZ3 LYS A 311      26.902 -31.108 -12.701  1.00 29.31           H  
ATOM   4778  N   ARG A 312      21.028 -25.408 -15.881  1.00 28.01           N  
ATOM   4779  H   ARG A 312      21.504 -24.596 -15.516  1.00 28.01           H  
ATOM   4780  CA  ARG A 312      20.548 -25.344 -17.291  1.00 28.01           C  
ATOM   4781  HA  ARG A 312      21.339 -25.782 -17.900  1.00 28.01           H  
ATOM   4782  C   ARG A 312      20.391 -23.947 -17.932  1.00 28.01           C  
ATOM   4783  CB  ARG A 312      19.268 -26.197 -17.508  1.00 28.01           C  
ATOM   4784  HB2 ARG A 312      18.499 -25.669 -18.071  1.00 28.01           H  
ATOM   4785  HB3 ARG A 312      18.801 -26.450 -16.556  1.00 28.01           H  
ATOM   4786  O   ARG A 312      19.660 -23.829 -18.905  1.00 28.01           O  
ATOM   4787  CG  ARG A 312      19.639 -27.469 -18.289  1.00 28.01           C  
ATOM   4788  HG2 ARG A 312      20.042 -27.193 -19.264  1.00 28.01           H  
ATOM   4789  HG3 ARG A 312      20.399 -28.038 -17.756  1.00 28.01           H  
ATOM   4790  CD  ARG A 312      18.403 -28.338 -18.497  1.00 28.01           C  
ATOM   4791  HD2 ARG A 312      17.831 -28.365 -17.570  1.00 28.01           H  
ATOM   4792  HD3 ARG A 312      17.793 -27.880 -19.276  1.00 28.01           H  
ATOM   4793  NE  ARG A 312      18.773 -29.716 -18.861  1.00 28.01           N  
ATOM   4794  HE  ARG A 312      19.731 -29.985 -18.688  1.00 28.01           H  
ATOM   4795  NH1 ARG A 312      16.737 -30.337 -19.710  1.00 28.01           N  
ATOM   4796 HH11 ARG A 312      16.146 -31.022 -20.159  1.00 28.01           H  
ATOM   4797 HH12 ARG A 312      16.434 -29.377 -19.632  1.00 28.01           H  
ATOM   4798  NH2 ARG A 312      18.376 -31.845 -19.560  1.00 28.01           N  
ATOM   4799 HH21 ARG A 312      19.340 -32.082 -19.372  1.00 28.01           H  
ATOM   4800 HH22 ARG A 312      17.768 -32.520 -20.002  1.00 28.01           H  
ATOM   4801  CZ  ARG A 312      17.964 -30.623 -19.373  1.00 28.01           C  
ATOM   4802  N   PHE A 313      21.078 -22.901 -17.469  1.00 32.27           N  
ATOM   4803  H   PHE A 313      21.723 -23.012 -16.700  1.00 32.27           H  
ATOM   4804  CA  PHE A 313      20.989 -21.572 -18.114  1.00 32.27           C  
ATOM   4805  HA  PHE A 313      20.421 -21.662 -19.040  1.00 32.27           H  
ATOM   4806  C   PHE A 313      22.334 -21.017 -18.612  1.00 32.27           C  
ATOM   4807  CB  PHE A 313      20.182 -20.598 -17.239  1.00 32.27           C  
ATOM   4808  HB2 PHE A 313      20.612 -20.571 -16.238  1.00 32.27           H  
ATOM   4809  HB3 PHE A 313      20.260 -19.592 -17.653  1.00 32.27           H  
ATOM   4810  O   PHE A 313      22.533 -19.808 -18.613  1.00 32.27           O  
ATOM   4811  CG  PHE A 313      18.700 -20.919 -17.165  1.00 32.27           C  
ATOM   4812  CD1 PHE A 313      17.873 -20.684 -18.281  1.00 32.27           C  
ATOM   4813  HD1 PHE A 313      18.294 -20.291 -19.194  1.00 32.27           H  
ATOM   4814  CD2 PHE A 313      18.141 -21.432 -15.979  1.00 32.27           C  
ATOM   4815  HD2 PHE A 313      18.767 -21.606 -15.117  1.00 32.27           H  
ATOM   4816  CE1 PHE A 313      16.495 -20.956 -18.210  1.00 32.27           C  
ATOM   4817  HE1 PHE A 313      15.867 -20.773 -19.070  1.00 32.27           H  
ATOM   4818  CE2 PHE A 313      16.762 -21.703 -15.909  1.00 32.27           C  
ATOM   4819  HE2 PHE A 313      16.333 -22.088 -14.996  1.00 32.27           H  
ATOM   4820  CZ  PHE A 313      15.939 -21.464 -17.024  1.00 32.27           C  
ATOM   4821  HZ  PHE A 313      14.880 -21.668 -16.971  1.00 32.27           H  
ATOM   4822  N   GLU A 314      23.247 -21.883 -19.064  1.00 33.29           N  
ATOM   4823  H   GLU A 314      23.045 -22.873 -19.060  1.00 33.29           H  
ATOM   4824  CA  GLU A 314      24.466 -21.457 -19.782  1.00 33.29           C  
ATOM   4825  HA  GLU A 314      24.672 -20.416 -19.533  1.00 33.29           H  
ATOM   4826  C   GLU A 314      24.315 -21.426 -21.318  1.00 33.29           C  
ATOM   4827  CB  GLU A 314      25.701 -22.257 -19.312  1.00 33.29           C  
ATOM   4828  HB2 GLU A 314      26.494 -22.179 -20.056  1.00 33.29           H  
ATOM   4829  HB3 GLU A 314      25.436 -23.308 -19.198  1.00 33.29           H  
ATOM   4830  O   GLU A 314      25.284 -21.134 -22.004  1.00 33.29           O  
ATOM   4831  CG  GLU A 314      26.250 -21.696 -17.989  1.00 33.29           C  
ATOM   4832  HG2 GLU A 314      26.396 -20.621 -18.101  1.00 33.29           H  
ATOM   4833  HG3 GLU A 314      25.502 -21.849 -17.210  1.00 33.29           H  
ATOM   4834  CD  GLU A 314      27.579 -22.331 -17.543  1.00 33.29           C  
ATOM   4835  OE1 GLU A 314      28.235 -21.715 -16.672  1.00 33.29           O  
ATOM   4836  OE2 GLU A 314      27.892 -23.455 -17.996  1.00 33.29           O  
ATOM   4837  N   GLU A 315      23.120 -21.636 -21.887  1.00 32.20           N  
ATOM   4838  H   GLU A 315      22.333 -21.886 -21.306  1.00 32.20           H  
ATOM   4839  CA  GLU A 315      22.962 -21.734 -23.357  1.00 32.20           C  
ATOM   4840  HA  GLU A 315      23.893 -21.433 -23.836  1.00 32.20           H  
ATOM   4841  C   GLU A 315      21.934 -20.782 -23.991  1.00 32.20           C  
ATOM   4842  CB  GLU A 315      22.744 -23.197 -23.777  1.00 32.20           C  
ATOM   4843  HB2 GLU A 315      22.477 -23.240 -24.833  1.00 32.20           H  
ATOM   4844  HB3 GLU A 315      21.928 -23.622 -23.192  1.00 32.20           H  
ATOM   4845  O   GLU A 315      21.511 -21.008 -25.117  1.00 32.20           O  
ATOM   4846  CG  GLU A 315      24.017 -24.037 -23.599  1.00 32.20           C  
ATOM   4847  HG2 GLU A 315      24.270 -24.077 -22.540  1.00 32.20           H  
ATOM   4848  HG3 GLU A 315      24.836 -23.549 -24.129  1.00 32.20           H  
ATOM   4849  CD  GLU A 315      23.865 -25.472 -24.126  1.00 32.20           C  
ATOM   4850  OE1 GLU A 315      24.886 -26.197 -24.114  1.00 32.20           O  
ATOM   4851  OE2 GLU A 315      22.729 -25.878 -24.464  1.00 32.20           O  
ATOM   4852  N   ILE A 316      21.552 -19.678 -23.341  1.00 26.85           N  
ATOM   4853  H   ILE A 316      21.972 -19.470 -22.447  1.00 26.85           H  
ATOM   4854  CA  ILE A 316      20.782 -18.630 -24.041  1.00 26.85           C  
ATOM   4855  HA  ILE A 316      20.412 -19.019 -24.990  1.00 26.85           H  
ATOM   4856  C   ILE A 316      21.739 -17.496 -24.407  1.00 26.85           C  
ATOM   4857  CB  ILE A 316      19.508 -18.202 -23.282  1.00 26.85           C  
ATOM   4858  HB  ILE A 316      19.796 -17.671 -22.374  1.00 26.85           H  
ATOM   4859  O   ILE A 316      21.951 -16.561 -23.633  1.00 26.85           O  
ATOM   4860  CG1 ILE A 316      18.665 -19.442 -22.891  1.00 26.85           C  
ATOM   4861 HG12 ILE A 316      18.370 -19.979 -23.792  1.00 26.85           H  
ATOM   4862 HG13 ILE A 316      19.271 -20.115 -22.284  1.00 26.85           H  
ATOM   4863  CG2 ILE A 316      18.689 -17.259 -24.187  1.00 26.85           C  
ATOM   4864 HG21 ILE A 316      18.358 -17.787 -25.081  1.00 26.85           H  
ATOM   4865 HG22 ILE A 316      19.291 -16.404 -24.493  1.00 26.85           H  
ATOM   4866 HG23 ILE A 316      17.819 -16.875 -23.655  1.00 26.85           H  
ATOM   4867  CD1 ILE A 316      17.411 -19.123 -22.069  1.00 26.85           C  
ATOM   4868 HD11 ILE A 316      16.683 -18.587 -22.677  1.00 26.85           H  
ATOM   4869 HD12 ILE A 316      17.679 -18.522 -21.200  1.00 26.85           H  
ATOM   4870 HD13 ILE A 316      16.958 -20.055 -21.730  1.00 26.85           H  
ATOM   4871  N   SER A 317      22.364 -17.618 -25.579  1.00 29.33           N  
ATOM   4872  H   SER A 317      22.119 -18.409 -26.158  1.00 29.33           H  
ATOM   4873  CA  SER A 317      23.150 -16.539 -26.177  1.00 29.33           C  
ATOM   4874  HA  SER A 317      23.821 -16.163 -25.404  1.00 29.33           H  
ATOM   4875  C   SER A 317      22.199 -15.435 -26.679  1.00 29.33           C  
ATOM   4876  CB  SER A 317      24.018 -17.075 -27.316  1.00 29.33           C  
ATOM   4877  HB2 SER A 317      23.381 -17.383 -28.146  1.00 29.33           H  
ATOM   4878  HB3 SER A 317      24.581 -17.939 -26.963  1.00 29.33           H  
ATOM   4879  O   SER A 317      21.198 -15.758 -27.318  1.00 29.33           O  
ATOM   4880  OG  SER A 317      24.923 -16.075 -27.746  1.00 29.33           O  
ATOM   4881  HG  SER A 317      25.409 -16.432 -28.493  1.00 29.33           H  
ATOM   4882  N   PRO A 318      22.461 -14.133 -26.440  1.00 33.16           N  
ATOM   4883  CA  PRO A 318      21.500 -13.046 -26.698  1.00 33.16           C  
ATOM   4884  HA  PRO A 318      20.574 -13.280 -26.172  1.00 33.16           H  
ATOM   4885  C   PRO A 318      21.157 -12.799 -28.177  1.00 33.16           C  
ATOM   4886  CB  PRO A 318      22.122 -11.783 -26.089  1.00 33.16           C  
ATOM   4887  HB2 PRO A 318      22.597 -11.186 -26.867  1.00 33.16           H  
ATOM   4888  HB3 PRO A 318      21.377 -11.185 -25.563  1.00 33.16           H  
ATOM   4889  O   PRO A 318      20.334 -11.937 -28.477  1.00 33.16           O  
ATOM   4890  CG  PRO A 318      23.198 -12.300 -25.141  1.00 33.16           C  
ATOM   4891  HG2 PRO A 318      24.022 -11.594 -25.037  1.00 33.16           H  
ATOM   4892  HG3 PRO A 318      22.754 -12.517 -24.170  1.00 33.16           H  
ATOM   4893  CD  PRO A 318      23.647 -13.599 -25.793  1.00 33.16           C  
ATOM   4894  HD2 PRO A 318      24.409 -13.396 -26.545  1.00 33.16           H  
ATOM   4895  HD3 PRO A 318      24.047 -14.251 -25.017  1.00 33.16           H  
ATOM   4896  N   LEU A 319      21.801 -13.515 -29.099  1.00 33.73           N  
ATOM   4897  H   LEU A 319      22.404 -14.259 -28.779  1.00 33.73           H  
ATOM   4898  CA  LEU A 319      21.591 -13.385 -30.541  1.00 33.73           C  
ATOM   4899  HA  LEU A 319      21.399 -12.338 -30.777  1.00 33.73           H  
ATOM   4900  C   LEU A 319      20.355 -14.148 -31.044  1.00 33.73           C  
ATOM   4901  CB  LEU A 319      22.887 -13.808 -31.254  1.00 33.73           C  
ATOM   4902  HB2 LEU A 319      22.673 -14.029 -32.299  1.00 33.73           H  
ATOM   4903  HB3 LEU A 319      23.251 -14.730 -30.798  1.00 33.73           H  
ATOM   4904  O   LEU A 319      19.863 -13.817 -32.118  1.00 33.73           O  
ATOM   4905  CG  LEU A 319      23.968 -12.709 -31.179  1.00 33.73           C  
ATOM   4906  HG  LEU A 319      23.851 -12.135 -30.260  1.00 33.73           H  
ATOM   4907  CD1 LEU A 319      25.370 -13.316 -31.163  1.00 33.73           C  
ATOM   4908 HD11 LEU A 319      26.115 -12.521 -31.117  1.00 33.73           H  
ATOM   4909 HD12 LEU A 319      25.480 -13.955 -30.287  1.00 33.73           H  
ATOM   4910 HD13 LEU A 319      25.526 -13.908 -32.065  1.00 33.73           H  
ATOM   4911  CD2 LEU A 319      23.865 -11.754 -32.371  1.00 33.73           C  
ATOM   4912 HD21 LEU A 319      24.028 -12.297 -33.302  1.00 33.73           H  
ATOM   4913 HD22 LEU A 319      22.872 -11.306 -32.395  1.00 33.73           H  
ATOM   4914 HD23 LEU A 319      24.608 -10.962 -32.278  1.00 33.73           H  
ATOM   4915  N   ASP A 320      19.793 -15.081 -30.267  1.00 31.32           N  
ATOM   4916  H   ASP A 320      20.250 -15.361 -29.411  1.00 31.32           H  
ATOM   4917  CA  ASP A 320      18.605 -15.842 -30.695  1.00 31.32           C  
ATOM   4918  HA  ASP A 320      18.732 -16.118 -31.742  1.00 31.32           H  
ATOM   4919  C   ASP A 320      17.298 -15.028 -30.647  1.00 31.32           C  
ATOM   4920  CB  ASP A 320      18.484 -17.143 -29.882  1.00 31.32           C  
ATOM   4921  HB2 ASP A 320      17.479 -17.545 -30.009  1.00 31.32           H  
ATOM   4922  HB3 ASP A 320      18.621 -16.919 -28.824  1.00 31.32           H  
ATOM   4923  O   ASP A 320      16.317 -15.391 -31.294  1.00 31.32           O  
ATOM   4924  CG  ASP A 320      19.472 -18.232 -30.321  1.00 31.32           C  
ATOM   4925  OD1 ASP A 320      19.939 -18.189 -31.481  1.00 31.32           O  
ATOM   4926  OD2 ASP A 320      19.753 -19.112 -29.478  1.00 31.32           O  
ATOM   4927  N   SER A 321      17.271 -13.890 -29.946  1.00 31.71           N  
ATOM   4928  H   SER A 321      18.101 -13.634 -29.430  1.00 31.71           H  
ATOM   4929  CA  SER A 321      16.064 -13.050 -29.840  1.00 31.71           C  
ATOM   4930  HA  SER A 321      15.191 -13.677 -30.024  1.00 31.71           H  
ATOM   4931  C   SER A 321      15.988 -11.918 -30.870  1.00 31.71           C  
ATOM   4932  CB  SER A 321      15.904 -12.503 -28.422  1.00 31.71           C  
ATOM   4933  HB2 SER A 321      15.020 -11.866 -28.375  1.00 31.71           H  
ATOM   4934  HB3 SER A 321      16.782 -11.911 -28.162  1.00 31.71           H  
ATOM   4935  O   SER A 321      15.028 -11.151 -30.851  1.00 31.71           O  
ATOM   4936  OG  SER A 321      15.750 -13.564 -27.497  1.00 31.71           O  
ATOM   4937  HG  SER A 321      15.714 -13.200 -26.609  1.00 31.71           H  
ATOM   4938  N   ILE A 322      16.970 -11.789 -31.770  1.00 27.02           N
[truncated: 42,858 more chars]
