# Supplementary material for: Plant virus movement proteins originated from jelly-roll capsid proteins
Source: PLoS Biol. 2023 Jun 15;21(6):e3002157. doi: 10.1371/journal.pbio.3002157 (PMC10306228; doi:10.1371/journal.pbio.3002157)
Supplement: S2 Data — (ZIP) [file pbio.3002157.s007.zip › S2_Data/NP_620519_RSV.pdb]

ATOM      1  N   MET A   1     -10.430 -44.498   3.570  1.00 40.07           N  
ATOM      2  H   MET A   1      -9.749 -44.395   4.309  1.00 40.07           H  
ATOM      3  H2  MET A   1     -10.584 -45.486   3.427  1.00 40.07           H  
ATOM      4  H3  MET A   1     -10.063 -44.114   2.711  1.00 40.07           H  
ATOM      5  CA  MET A   1     -11.711 -43.842   3.936  1.00 40.07           C  
ATOM      6  HA  MET A   1     -12.421 -44.022   3.129  1.00 40.07           H  
ATOM      7  C   MET A   1     -11.651 -42.309   4.042  1.00 40.07           C  
ATOM      8  CB  MET A   1     -12.330 -44.459   5.203  1.00 40.07           C  
ATOM      9  HB2 MET A   1     -13.035 -43.748   5.633  1.00 40.07           H  
ATOM     10  HB3 MET A   1     -11.563 -44.672   5.948  1.00 40.07           H  
ATOM     11  O   MET A   1     -12.706 -41.696   3.965  1.00 40.07           O  
ATOM     12  CG  MET A   1     -13.114 -45.732   4.862  1.00 40.07           C  
ATOM     13  HG2 MET A   1     -13.680 -45.549   3.949  1.00 40.07           H  
ATOM     14  HG3 MET A   1     -12.428 -46.559   4.676  1.00 40.07           H  
ATOM     15  SD  MET A   1     -14.313 -46.209   6.130  1.00 40.07           S  
ATOM     16  CE  MET A   1     -13.323 -47.312   7.176  1.00 40.07           C  
ATOM     17  HE1 MET A   1     -13.939 -47.680   7.996  1.00 40.07           H  
ATOM     18  HE2 MET A   1     -12.973 -48.161   6.589  1.00 40.07           H  
ATOM     19  HE3 MET A   1     -12.469 -46.772   7.586  1.00 40.07           H  
ATOM     20  N   ALA A   2     -10.484 -41.662   4.190  1.00 42.34           N  
ATOM     21  H   ALA A   2      -9.618 -42.160   4.339  1.00 42.34           H  
ATOM     22  CA  ALA A   2     -10.410 -40.198   4.350  1.00 42.34           C  
ATOM     23  HA  ALA A   2     -11.245 -39.870   4.969  1.00 42.34           H  
ATOM     24  C   ALA A   2     -10.506 -39.397   3.029  1.00 42.34           C  
ATOM     25  CB  ALA A   2      -9.124 -39.876   5.118  1.00 42.34           C  
ATOM     26  HB1 ALA A   2      -8.247 -40.173   4.543  1.00 42.34           H  
ATOM     27  HB2 ALA A   2      -9.119 -40.388   6.081  1.00 42.34           H  
ATOM     28  HB3 ALA A   2      -9.070 -38.802   5.301  1.00 42.34           H  
ATOM     29  O   ALA A   2     -11.150 -38.352   2.991  1.00 42.34           O  
ATOM     30  N   LEU A   3      -9.933 -39.906   1.931  1.00 32.63           N  
ATOM     31  H   LEU A   3      -9.349 -40.725   2.024  1.00 32.63           H  
ATOM     32  CA  LEU A   3      -9.893 -39.190   0.645  1.00 32.63           C  
ATOM     33  HA  LEU A   3      -9.571 -38.165   0.827  1.00 32.63           H  
ATOM     34  C   LEU A   3     -11.260 -39.057  -0.044  1.00 32.63           C  
ATOM     35  CB  LEU A   3      -8.862 -39.872  -0.277  1.00 32.63           C  
ATOM     36  HB2 LEU A   3      -8.809 -40.937  -0.053  1.00 32.63           H  
ATOM     37  HB3 LEU A   3      -9.206 -39.795  -1.308  1.00 32.63           H  
ATOM     38  O   LEU A   3     -11.534 -38.028  -0.659  1.00 32.63           O  
ATOM     39  CG  LEU A   3      -7.462 -39.224  -0.174  1.00 32.63           C  
ATOM     40  HG  LEU A   3      -7.438 -38.516   0.655  1.00 32.63           H  
ATOM     41  CD1 LEU A   3      -6.384 -40.272   0.090  1.00 32.63           C  
ATOM     42 HD11 LEU A   3      -5.411 -39.784   0.151  1.00 32.63           H  
ATOM     43 HD12 LEU A   3      -6.575 -40.783   1.034  1.00 32.63           H  
ATOM     44 HD13 LEU A   3      -6.356 -40.996  -0.725  1.00 32.63           H  
ATOM     45  CD2 LEU A   3      -7.127 -38.476  -1.462  1.00 32.63           C  
ATOM     46 HD21 LEU A   3      -6.156 -37.990  -1.364  1.00 32.63           H  
ATOM     47 HD22 LEU A   3      -7.087 -39.165  -2.306  1.00 32.63           H  
ATOM     48 HD23 LEU A   3      -7.878 -37.711  -1.658  1.00 32.63           H  
ATOM     49  N   SER A   4     -12.156 -40.035   0.113  1.00 35.18           N  
ATOM     50  H   SER A   4     -11.924 -40.849   0.664  1.00 35.18           H  
ATOM     51  CA  SER A   4     -13.491 -39.971  -0.498  1.00 35.18           C  
ATOM     52  HA  SER A   4     -13.372 -39.728  -1.554  1.00 35.18           H  
ATOM     53  C   SER A   4     -14.375 -38.872   0.101  1.00 35.18           C  
ATOM     54  CB  SER A   4     -14.195 -41.328  -0.421  1.00 35.18           C  
ATOM     55  HB2 SER A   4     -13.653 -42.048  -1.035  1.00 35.18           H  
ATOM     56  HB3 SER A   4     -15.205 -41.228  -0.819  1.00 35.18           H  
ATOM     57  O   SER A   4     -15.266 -38.373  -0.581  1.00 35.18           O  
ATOM     58  OG  SER A   4     -14.253 -41.804   0.913  1.00 35.18           O  
ATOM     59  HG  SER A   4     -14.980 -42.430   0.958  1.00 35.18           H  
ATOM     60  N   ARG A   5     -14.116 -38.428   1.342  1.00 32.38           N  
ATOM     61  H   ARG A   5     -13.349 -38.845   1.850  1.00 32.38           H  
ATOM     62  CA  ARG A   5     -14.855 -37.302   1.938  1.00 32.38           C  
ATOM     63  HA  ARG A   5     -15.898 -37.372   1.627  1.00 32.38           H  
ATOM     64  C   ARG A   5     -14.404 -35.944   1.398  1.00 32.38           C  
ATOM     65  CB  ARG A   5     -14.814 -37.363   3.473  1.00 32.38           C  
ATOM     66  HB2 ARG A   5     -15.108 -36.390   3.865  1.00 32.38           H  
ATOM     67  HB3 ARG A   5     -13.802 -37.581   3.814  1.00 32.38           H  
ATOM     68  O   ARG A   5     -15.251 -35.075   1.219  1.00 32.38           O  
ATOM     69  CG  ARG A   5     -15.799 -38.414   4.009  1.00 32.38           C  
ATOM     70  HG2 ARG A   5     -15.479 -39.408   3.696  1.00 32.38           H  
ATOM     71  HG3 ARG A   5     -16.789 -38.216   3.598  1.00 32.38           H  
ATOM     72  CD  ARG A   5     -15.882 -38.361   5.539  1.00 32.38           C  
ATOM     73  HD2 ARG A   5     -14.904 -38.615   5.949  1.00 32.38           H  
ATOM     74  HD3 ARG A   5     -16.136 -37.345   5.839  1.00 32.38           H  
ATOM     75  NE  ARG A   5     -16.901 -39.294   6.061  1.00 32.38           N  
ATOM     76  HE  ARG A   5     -17.418 -39.829   5.378  1.00 32.38           H  
ATOM     77  NH1 ARG A   5     -16.615 -38.839   8.296  1.00 32.38           N  
ATOM     78 HH11 ARG A   5     -15.899 -38.166   8.062  1.00 32.38           H  
ATOM     79 HH12 ARG A   5     -16.869 -38.998   9.261  1.00 32.38           H  
ATOM     80  NH2 ARG A   5     -18.139 -40.340   7.666  1.00 32.38           N  
ATOM     81 HH21 ARG A   5     -18.373 -40.488   8.637  1.00 32.38           H  
ATOM     82 HH22 ARG A   5     -18.635 -40.860   6.956  1.00 32.38           H  
ATOM     83  CZ  ARG A   5     -17.213 -39.486   7.333  1.00 32.38           C  
ATOM     84  N   LEU A   6     -13.124 -35.772   1.069  1.00 33.93           N  
ATOM     85  H   LEU A   6     -12.488 -36.549   1.183  1.00 33.93           H  
ATOM     86  CA  LEU A   6     -12.585 -34.494   0.581  1.00 33.93           C  
ATOM     87  HA  LEU A   6     -13.007 -33.687   1.180  1.00 33.93           H  
ATOM     88  C   LEU A   6     -12.997 -34.170  -0.863  1.00 33.93           C  
ATOM     89  CB  LEU A   6     -11.055 -34.504   0.773  1.00 33.93           C  
ATOM     90  HB2 LEU A   6     -10.699 -35.534   0.802  1.00 33.93           H  
ATOM     91  HB3 LEU A   6     -10.571 -34.029  -0.081  1.00 33.93           H  
ATOM     92  O   LEU A   6     -13.237 -33.009  -1.191  1.00 33.93           O  
ATOM     93  CG  LEU A   6     -10.645 -33.763   2.061  1.00 33.93           C  
ATOM     94  HG  LEU A   6     -11.453 -33.818   2.791  1.00 33.93           H  
ATOM     95  CD1 LEU A   6      -9.414 -34.400   2.699  1.00 33.93           C  
ATOM     96 HD11 LEU A   6      -9.143 -33.853   3.601  1.00 33.93           H  
ATOM     97 HD12 LEU A   6      -8.577 -34.372   2.001  1.00 33.93           H  
ATOM     98 HD13 LEU A   6      -9.630 -35.435   2.965  1.00 33.93           H  
ATOM     99  CD2 LEU A   6     -10.345 -32.294   1.759  1.00 33.93           C  
ATOM    100 HD21 LEU A   6     -10.104 -31.768   2.682  1.00 33.93           H  
ATOM    101 HD22 LEU A   6      -9.500 -32.213   1.074  1.00 33.93           H  
ATOM    102 HD23 LEU A   6     -11.218 -31.824   1.305  1.00 33.93           H  
ATOM    103  N   LEU A   7     -13.167 -35.185  -1.713  1.00 33.87           N  
ATOM    104  H   LEU A   7     -12.907 -36.114  -1.416  1.00 33.87           H  
ATOM    105  CA  LEU A   7     -13.595 -34.980  -3.103  1.00 33.87           C  
ATOM    106  HA  LEU A   7     -13.089 -34.098  -3.494  1.00 33.87           H  
ATOM    107  C   LEU A   7     -15.098 -34.674  -3.241  1.00 33.87           C  
ATOM    108  CB  LEU A   7     -13.155 -36.192  -3.939  1.00 33.87           C  
ATOM    109  HB2 LEU A   7     -13.675 -36.181  -4.897  1.00 33.87           H  
ATOM    110  HB3 LEU A   7     -13.447 -37.102  -3.415  1.00 33.87           H  
ATOM    111  O   LEU A   7     -15.510 -34.108  -4.248  1.00 33.87           O  
ATOM    112  CG  LEU A   7     -11.635 -36.207  -4.205  1.00 33.87           C  
ATOM    113  HG  LEU A   7     -11.098 -35.957  -3.290  1.00 33.87           H  
ATOM    114  CD1 LEU A   7     -11.191 -37.603  -4.635  1.00 33.87           C  
ATOM    115 HD11 LEU A   7     -11.705 -37.892  -5.551  1.00 33.87           H  
ATOM    116 HD12 LEU A   7     -11.417 -38.322  -3.847  1.00 33.87           H  
ATOM    117 HD13 LEU A   7     -10.116 -37.608  -4.814  1.00 33.87           H  
ATOM    118  CD2 LEU A   7     -11.239 -35.214  -5.300  1.00 33.87           C  
ATOM    119 HD21 LEU A   7     -11.432 -34.194  -4.969  1.00 33.87           H  
ATOM    120 HD22 LEU A   7     -10.173 -35.303  -5.510  1.00 33.87           H  
ATOM    121 HD23 LEU A   7     -11.797 -35.414  -6.215  1.00 33.87           H  
ATOM    122  N   SER A   8     -15.913 -34.960  -2.217  1.00 33.58           N  
ATOM    123  H   SER A   8     -15.520 -35.426  -1.412  1.00 33.58           H  
ATOM    124  CA  SER A   8     -17.361 -34.683  -2.246  1.00 33.58           C  
ATOM    125  HA  SER A   8     -17.737 -35.002  -3.218  1.00 33.58           H  
ATOM    126  C   SER A   8     -17.728 -33.196  -2.116  1.00 33.58           C  
ATOM    127  CB  SER A   8     -18.086 -35.527  -1.193  1.00 33.58           C  
ATOM    128  HB2 SER A   8     -17.772 -36.566  -1.286  1.00 33.58           H  
ATOM    129  HB3 SER A   8     -19.158 -35.476  -1.384  1.00 33.58           H  
ATOM    130  O   SER A   8     -18.869 -32.812  -2.366  1.00 33.58           O  
ATOM    131  OG  SER A   8     -17.843 -35.077   0.131  1.00 33.58           O  
ATOM    132  HG  SER A   8     -16.903 -35.049   0.326  1.00 33.58           H  
ATOM    133  N   THR A   9     -16.769 -32.339  -1.756  1.00 38.30           N  
ATOM    134  H   THR A   9     -15.871 -32.715  -1.487  1.00 38.30           H  
ATOM    135  CA  THR A   9     -16.967 -30.884  -1.630  1.00 38.30           C  
ATOM    136  HA  THR A   9     -18.033 -30.701  -1.493  1.00 38.30           H  
ATOM    137  C   THR A   9     -16.608 -30.085  -2.881  1.00 38.30           C  
ATOM    138  CB  THR A   9     -16.248 -30.319  -0.394  1.00 38.30           C  
ATOM    139  HB  THR A   9     -15.957 -29.283  -0.564  1.00 38.30           H  
ATOM    140  O   THR A   9     -16.866 -28.879  -2.928  1.00 38.30           O  
ATOM    141  CG2 THR A   9     -17.183 -30.365   0.815  1.00 38.30           C  
ATOM    142 HG21 THR A   9     -17.498 -31.393   0.998  1.00 38.30           H  
ATOM    143 HG22 THR A   9     -18.058 -29.741   0.632  1.00 38.30           H  
ATOM    144 HG23 THR A   9     -16.656 -29.991   1.693  1.00 38.30           H  
ATOM    145  OG1 THR A   9     -15.110 -31.071  -0.028  1.00 38.30           O  
ATOM    146  HG1 THR A   9     -14.476 -31.118  -0.748  1.00 38.30           H  
ATOM    147  N   LEU A  10     -16.072 -30.729  -3.922  1.00 34.76           N  
ATOM    148  H   LEU A  10     -15.943 -31.729  -3.864  1.00 34.76           H  
ATOM    149  CA  LEU A  10     -15.989 -30.109  -5.241  1.00 34.76           C  
ATOM    150  HA  LEU A  10     -15.545 -29.118  -5.145  1.00 34.76           H  
ATOM    151  C   LEU A  10     -17.420 -29.951  -5.759  1.00 34.76           C  
ATOM    152  CB  LEU A  10     -15.104 -30.959  -6.167  1.00 34.76           C  
ATOM    153  HB2 LEU A  10     -15.379 -32.007  -6.044  1.00 34.76           H  
ATOM    154  HB3 LEU A  10     -15.296 -30.691  -7.206  1.00 34.76           H  
ATOM    155  O   LEU A  10     -18.124 -30.941  -5.934  1.00 34.76           O  
ATOM    156  CG  LEU A  10     -13.603 -30.773  -5.872  1.00 34.76           C  
ATOM    157  HG  LEU A  10     -13.443 -30.721  -4.795  1.00 34.76           H  
ATOM    158  CD1 LEU A  10     -12.809 -31.959  -6.407  1.00 34.76           C  
ATOM    159 HD11 LEU A  10     -13.177 -32.879  -5.953  1.00 34.76           H  
ATOM    160 HD12 LEU A  10     -11.753 -31.841  -6.162  1.00 34.76           H  
ATOM    161 HD13 LEU A  10     -12.920 -32.030  -7.489  1.00 34.76           H  
ATOM    162  CD2 LEU A  10     -13.062 -29.495  -6.522  1.00 34.76           C  
ATOM    163 HD21 LEU A  10     -13.576 -28.619  -6.128  1.00 34.76           H  
ATOM    164 HD22 LEU A  10     -13.191 -29.539  -7.604  1.00 34.76           H  
ATOM    165 HD23 LEU A  10     -11.998 -29.399  -6.302  1.00 34.76           H  
ATOM    166  N   LYS A  11     -17.847 -28.691  -5.923  1.00 36.47           N  
ATOM    167  H   LYS A  11     -17.172 -27.981  -5.680  1.00 36.47           H  
ATOM    168  CA  LYS A  11     -19.177 -28.225  -6.352  1.00 36.47           C  
ATOM    169  HA  LYS A  11     -19.920 -28.535  -5.617  1.00 36.47           H  
ATOM    170  C   LYS A  11     -19.601 -28.837  -7.697  1.00 36.47           C  
ATOM    171  CB  LYS A  11     -19.164 -26.686  -6.464  1.00 36.47           C  
ATOM    172  HB2 LYS A  11     -20.086 -26.372  -6.955  1.00 36.47           H  
ATOM    173  HB3 LYS A  11     -18.334 -26.398  -7.109  1.00 36.47           H  
ATOM    174  O   LYS A  11     -19.682 -28.143  -8.706  1.00 36.47           O  
ATOM    175  CG  LYS A  11     -19.077 -25.902  -5.149  1.00 36.47           C  
ATOM    176  HG2 LYS A  11     -18.210 -26.231  -4.575  1.00 36.47           H  
ATOM    177  HG3 LYS A  11     -19.982 -26.068  -4.565  1.00 36.47           H  
ATOM    178  CD  LYS A  11     -18.932 -24.408  -5.487  1.00 36.47           C  
ATOM    179  HD2 LYS A  11     -19.751 -24.106  -6.139  1.00 36.47           H  
ATOM    180  HD3 LYS A  11     -17.992 -24.267  -6.020  1.00 36.47           H  
ATOM    181  CE  LYS A  11     -18.940 -23.532  -4.231  1.00 36.47           C  
ATOM    182  HE2 LYS A  11     -19.922 -23.598  -3.763  1.00 36.47           H  
ATOM    183  HE3 LYS A  11     -18.208 -23.931  -3.529  1.00 36.47           H  
ATOM    184  NZ  LYS A  11     -18.607 -22.122  -4.559  1.00 36.47           N  
ATOM    185  HZ1 LYS A  11     -18.602 -21.549  -3.727  1.00 36.47           H  
ATOM    186  HZ2 LYS A  11     -17.685 -22.070  -4.969  1.00 36.47           H  
ATOM    187  HZ3 LYS A  11     -19.265 -21.737  -5.221  1.00 36.47           H  
ATOM    188  N   SER A  12     -19.893 -30.127  -7.724  1.00 31.09           N  
ATOM    189  H   SER A  12     -19.717 -30.673  -6.894  1.00 31.09           H  
ATOM    190  CA  SER A  12     -20.640 -30.742  -8.804  1.00 31.09           C  
ATOM    191  HA  SER A  12     -20.297 -30.327  -9.751  1.00 31.09           H  
ATOM    192  C   SER A  12     -22.101 -30.352  -8.605  1.00 31.09           C  
ATOM    193  CB  SER A  12     -20.405 -32.256  -8.878  1.00 31.09           C  
ATOM    194  HB2 SER A  12     -21.062 -32.680  -9.637  1.00 31.09           H  
ATOM    195  HB3 SER A  12     -19.372 -32.447  -9.170  1.00 31.09           H  
ATOM    196  O   SER A  12     -22.669 -30.455  -7.515  1.00 31.09           O  
ATOM    197  OG  SER A  12     -20.658 -32.889  -7.643  1.00 31.09           O  
ATOM    198  HG  SER A  12     -19.847 -32.920  -7.131  1.00 31.09           H  
ATOM    199  N   LYS A  13     -22.705 -29.808  -9.660  1.00 33.02           N  
ATOM    200  H   LYS A  13     -22.163 -29.722 -10.508  1.00 33.02           H  
ATOM    201  CA  LYS A  13     -24.155 -29.666  -9.765  1.00 33.02           C  
ATOM    202  HA  LYS A  13     -24.552 -29.162  -8.884  1.00 33.02           H  
ATOM    203  C   LYS A  13     -24.691 -31.097  -9.797  1.00 33.02           C  
ATOM    204  CB  LYS A  13     -24.483 -28.868 -11.049  1.00 33.02           C  
ATOM    205  HB2 LYS A  13     -23.557 -28.549 -11.528  1.00 33.02           H  
ATOM    206  HB3 LYS A  13     -25.001 -29.503 -11.767  1.00 33.02           H  
ATOM    207  O   LYS A  13     -24.697 -31.716 -10.854  1.00 33.02           O  
ATOM    208  CG  LYS A  13     -25.349 -27.625 -10.815  1.00 33.02           C  
ATOM    209  HG2 LYS A  13     -26.301 -27.919 -10.373  1.00 33.02           H  
ATOM    210  HG3 LYS A  13     -24.832 -26.935 -10.148  1.00 33.02           H  
ATOM    211  CD  LYS A  13     -25.590 -26.956 -12.177  1.00 33.02           C  
ATOM    212  HD2 LYS A  13     -26.079 -27.675 -12.834  1.00 33.02           H  
ATOM    213  HD3 LYS A  13     -24.629 -26.686 -12.615  1.00 33.02           H  
ATOM    214  CE  LYS A  13     -26.465 -25.706 -12.069  1.00 33.02           C  
ATOM    215  HE2 LYS A  13     -27.403 -25.983 -11.588  1.00 33.02           H  
ATOM    216  HE3 LYS A  13     -25.959 -24.974 -11.439  1.00 33.02           H  
ATOM    217  NZ  LYS A  13     -26.732 -25.142 -13.418  1.00 33.02           N  
ATOM    218  HZ1 LYS A  13     -25.870 -24.893 -13.882  1.00 33.02           H  
ATOM    219  HZ2 LYS A  13     -27.198 -25.829 -13.993  1.00 33.02           H  
ATOM    220  HZ3 LYS A  13     -27.326 -24.327 -13.366  1.00 33.02           H  
ATOM    221  N   VAL A  14     -25.015 -31.666  -8.638  1.00 33.23           N  
ATOM    222  H   VAL A  14     -24.807 -31.187  -7.773  1.00 33.23           H  
ATOM    223  CA  VAL A  14     -25.564 -33.021  -8.603  1.00 33.23           C  
ATOM    224  HA  VAL A  14     -24.986 -33.629  -9.299  1.00 33.23           H  
ATOM    225  C   VAL A  14     -26.992 -32.937  -9.126  1.00 33.23           C  
ATOM    226  CB  VAL A  14     -25.470 -33.710  -7.232  1.00 33.23           C  
ATOM    227  HB  VAL A  14     -26.208 -33.296  -6.545  1.00 33.23           H  
ATOM    228  O   VAL A  14     -27.884 -32.424  -8.451  1.00 33.23           O  
ATOM    229  CG1 VAL A  14     -25.724 -35.203  -7.455  1.00 33.23           C  
ATOM    230 HG11 VAL A  14     -25.084 -35.585  -8.250  1.00 33.23           H  
ATOM    231 HG12 VAL A  14     -26.762 -35.378  -7.740  1.00 33.23           H  
ATOM    232 HG13 VAL A  14     -25.485 -35.773  -6.557  1.00 33.23           H  
ATOM    233  CG2 VAL A  14     -24.083 -33.572  -6.589  1.00 33.23           C  
ATOM    234 HG21 VAL A  14     -24.037 -34.160  -5.672  1.00 33.23           H  
ATOM    235 HG22 VAL A  14     -23.316 -33.929  -7.276  1.00 33.23           H  
ATOM    236 HG23 VAL A  14     -23.881 -32.530  -6.340  1.00 33.23           H  
ATOM    237  N   LEU A  15     -27.160 -33.347 -10.379  1.00 32.64           N  
ATOM    238  H   LEU A  15     -26.351 -33.693 -10.876  1.00 32.64           H  
ATOM    239  CA  LEU A  15     -28.451 -33.602 -10.997  1.00 32.64           C  
ATOM    240  HA  LEU A  15     -29.185 -32.860 -10.683  1.00 32.64           H  
ATOM    241  C   LEU A  15     -28.885 -34.977 -10.484  1.00 32.64           C  
ATOM    242  CB  LEU A  15     -28.290 -33.561 -12.532  1.00 32.64           C  
ATOM    243  HB2 LEU A  15     -29.220 -33.891 -12.992  1.00 32.64           H  
ATOM    244  HB3 LEU A  15     -27.522 -34.281 -12.813  1.00 32.64           H  
ATOM    245  O   LEU A  15     -28.261 -35.980 -10.814  1.00 32.64           O  
ATOM    246  CG  LEU A  15     -27.909 -32.181 -13.105  1.00 32.64           C  
ATOM    247  HG  LEU A  15     -27.085 -31.756 -12.531  1.00 32.64           H  
ATOM    248  CD1 LEU A  15     -27.443 -32.310 -14.555  1.00 32.64           C  
ATOM    249 HD11 LEU A  15     -27.168 -31.334 -14.956  1.00 32.64           H  
ATOM    250 HD12 LEU A  15     -26.577 -32.970 -14.602  1.00 32.64           H  
ATOM    251 HD13 LEU A  15     -28.240 -32.741 -15.160  1.00 32.64           H  
ATOM    252  CD2 LEU A  15     -29.082 -31.198 -13.066  1.00 32.64           C  
ATOM    253 HD21 LEU A  15     -29.395 -31.033 -12.035  1.00 32.64           H  
ATOM    254 HD22 LEU A  15     -29.921 -31.613 -13.626  1.00 32.64           H  
ATOM    255 HD23 LEU A  15     -28.789 -30.248 -13.512  1.00 32.64           H  
ATOM    256  N   TYR A  16     -29.867 -35.010  -9.589  1.00 38.12           N  
ATOM    257  H   TYR A  16     -30.354 -34.152  -9.373  1.00 38.12           H  
ATOM    258  CA  TYR A  16     -30.524 -36.252  -9.191  1.00 38.12           C  
ATOM    259  HA  TYR A  16     -29.901 -37.115  -9.425  1.00 38.12           H  
ATOM    260  C   TYR A  16     -31.815 -36.340 -10.006  1.00 38.12           C  
ATOM    261  CB  TYR A  16     -30.809 -36.245  -7.682  1.00 38.12           C  
ATOM    262  HB2 TYR A  16     -31.413 -37.122  -7.449  1.00 38.12           H  
ATOM    263  HB3 TYR A  16     -31.416 -35.368  -7.458  1.00 38.12           H  
ATOM    264  O   TYR A  16     -32.661 -35.459  -9.857  1.00 38.12           O  
ATOM    265  CG  TYR A  16     -29.599 -36.246  -6.764  1.00 38.12           C  
ATOM    266  CD1 TYR A  16     -28.965 -37.460  -6.438  1.00 38.12           C  
ATOM    267  HD1 TYR A  16     -29.316 -38.381  -6.881  1.00 38.12           H  
ATOM    268  CD2 TYR A  16     -29.141 -35.042  -6.191  1.00 38.12           C  
ATOM    269  HD2 TYR A  16     -29.620 -34.112  -6.459  1.00 38.12           H  
ATOM    270  CE1 TYR A  16     -27.879 -37.477  -5.542  1.00 38.12           C  
ATOM    271  HE1 TYR A  16     -27.382 -38.406  -5.305  1.00 38.12           H  
ATOM    272  CE2 TYR A  16     -28.065 -35.054  -5.282  1.00 38.12           C  
ATOM    273  HE2 TYR A  16     -27.718 -34.127  -4.851  1.00 38.12           H  
ATOM    274  OH  TYR A  16     -26.358 -36.283  -4.122  1.00 38.12           O  
ATOM    275  HH  TYR A  16     -26.107 -35.391  -3.870  1.00 38.12           H  
ATOM    276  CZ  TYR A  16     -27.431 -36.276  -4.959  1.00 38.12           C  
ATOM    277  N   ASP A  17     -31.943 -37.351 -10.866  1.00 45.32           N  
ATOM    278  H   ASP A  17     -31.171 -37.982 -11.026  1.00 45.32           H  
ATOM    279  CA  ASP A  17     -33.104 -37.481 -11.763  1.00 45.32           C  
ATOM    280  HA  ASP A  17     -33.347 -36.494 -12.158  1.00 45.32           H  
ATOM    281  C   ASP A  17     -34.386 -37.930 -11.035  1.00 45.32           C  
ATOM    282  CB  ASP A  17     -32.757 -38.389 -12.963  1.00 45.32           C  
ATOM    283  HB2 ASP A  17     -33.686 -38.762 -13.395  1.00 45.32           H  
ATOM    284  HB3 ASP A  17     -32.187 -39.249 -12.613  1.00 45.32           H  
ATOM    285  O   ASP A  17     -35.474 -37.562 -11.460  1.00 45.32           O  
ATOM    286  CG  ASP A  17     -31.991 -37.665 -14.086  1.00 45.32           C  
ATOM    287  OD1 ASP A  17     -32.134 -36.426 -14.213  1.00 45.32           O  
ATOM    288  OD2 ASP A  17     -31.230 -38.351 -14.805  1.00 45.32           O  
ATOM    289  N   ASP A  18     -34.282 -38.600  -9.880  1.00 47.49           N  
ATOM    290  H   ASP A  18     -33.358 -38.897  -9.598  1.00 47.49           H  
ATOM    291  CA  ASP A  18     -35.440 -39.172  -9.170  1.00 47.49           C  
ATOM    292  HA  ASP A  18     -36.358 -38.862  -9.669  1.00 47.49           H  
ATOM    293  C   ASP A  18     -35.568 -38.675  -7.719  1.00 47.49           C  
ATOM    294  CB  ASP A  18     -35.394 -40.706  -9.246  1.00 47.49           C  
ATOM    295  HB2 ASP A  18     -34.413 -41.053  -8.921  1.00 47.49           H  
ATOM    296  HB3 ASP A  18     -36.138 -41.116  -8.562  1.00 47.49           H  
ATOM    297  O   ASP A  18     -35.477 -39.435  -6.751  1.00 47.49           O  
ATOM    298  CG  ASP A  18     -35.717 -41.272 -10.630  1.00 47.49           C  
ATOM    299  OD1 ASP A  18     -36.575 -40.688 -11.324  1.00 47.49           O  
ATOM    300  OD2 ASP A  18     -35.147 -42.342 -10.936  1.00 47.49           O  
ATOM    301  N   LEU A  19     -35.772 -37.371  -7.526  1.00 49.51           N  
ATOM    302  H   LEU A  19     -35.861 -36.786  -8.345  1.00 49.51           H  
ATOM    303  CA  LEU A  19     -36.128 -36.828  -6.211  1.00 49.51           C  
ATOM    304  HA  LEU A  19     -35.780 -37.515  -5.439  1.00 49.51           H  
ATOM    305  C   LEU A  19     -37.648 -36.734  -6.056  1.00 49.51           C  
ATOM    306  CB  LEU A  19     -35.432 -35.478  -5.985  1.00 49.51           C  
ATOM    307  HB2 LEU A  19     -35.548 -34.912  -6.910  1.00 49.51           H  
ATOM    308  HB3 LEU A  19     -35.934 -34.930  -5.188  1.00 49.51           H  
ATOM    309  O   LEU A  19     -38.352 -36.232  -6.929  1.00 49.51           O  
ATOM    310  CG  LEU A  19     -33.933 -35.595  -5.652  1.00 49.51           C  
ATOM    311  HG  LEU A  19     -33.458 -36.282  -6.352  1.00 49.51           H  
ATOM    312  CD1 LEU A  19     -33.245 -34.233  -5.755  1.00 49.51           C  
ATOM    313 HD11 LEU A  19     -32.211 -34.306  -5.419  1.00 49.51           H  
ATOM    314 HD12 LEU A  19     -33.247 -33.925  -6.800  1.00 49.51           H  
ATOM    315 HD13 LEU A  19     -33.786 -33.491  -5.168  1.00 49.51           H  
ATOM    316  CD2 LEU A  19     -33.674 -36.091  -4.224  1.00 49.51           C  
ATOM    317 HD21 LEU A  19     -32.613 -36.316  -4.119  1.00 49.51           H  
ATOM    318 HD22 LEU A  19     -34.232 -37.008  -4.033  1.00 49.51           H  
ATOM    319 HD23 LEU A  19     -33.952 -35.319  -3.507  1.00 49.51           H  
ATOM    320  N   SER A  20     -38.156 -37.142  -4.889  1.00 70.99           N  
ATOM    321  H   SER A  20     -37.541 -37.585  -4.222  1.00 70.99           H  
ATOM    322  CA  SER A  20     -39.537 -36.839  -4.498  1.00 70.99           C  
ATOM    323  HA  SER A  20     -40.200 -37.288  -5.237  1.00 70.99           H  
ATOM    324  C   SER A  20     -39.782 -35.325  -4.502  1.00 70.99           C  
ATOM    325  CB  SER A  20     -39.865 -37.444  -3.126  1.00 70.99           C  
ATOM    326  HB2 SER A  20     -40.934 -37.327  -2.946  1.00 70.99           H  
ATOM    327  HB3 SER A  20     -39.641 -38.511  -3.149  1.00 70.99           H  
ATOM    328  O   SER A  20     -38.860 -34.553  -4.223  1.00 70.99           O  
ATOM    329  OG  SER A  20     -39.155 -36.836  -2.051  1.00 70.99           O  
ATOM    330  HG  SER A  20     -39.523 -37.206  -1.245  1.00 70.99           H  
ATOM    331  N   GLU A  21     -41.018 -34.876  -4.753  1.00 72.95           N  
ATOM    332  H   GLU A  21     -41.723 -35.530  -5.061  1.00 72.95           H  
ATOM    333  CA  GLU A  21     -41.351 -33.438  -4.806  1.00 72.95           C  
ATOM    334  HA  GLU A  21     -40.876 -32.987  -5.677  1.00 72.95           H  
ATOM    335  C   GLU A  21     -40.877 -32.658  -3.566  1.00 72.95           C  
ATOM    336  CB  GLU A  21     -42.869 -33.235  -4.904  1.00 72.95           C  
ATOM    337  HB2 GLU A  21     -43.076 -32.201  -4.628  1.00 72.95           H  
ATOM    338  HB3 GLU A  21     -43.365 -33.881  -4.180  1.00 72.95           H  
ATOM    339  O   GLU A  21     -40.392 -31.528  -3.676  1.00 72.95           O  
ATOM    340  CG  GLU A  21     -43.464 -33.458  -6.299  1.00 72.95           C  
ATOM    341  HG2 GLU A  21     -43.429 -34.521  -6.535  1.00 72.95           H  
ATOM    342  HG3 GLU A  21     -42.855 -32.919  -7.025  1.00 72.95           H  
ATOM    343  CD  GLU A  21     -44.915 -32.947  -6.368  1.00 72.95           C  
ATOM    344  OE1 GLU A  21     -45.351 -32.591  -7.483  1.00 72.95           O  
ATOM    345  OE2 GLU A  21     -45.549 -32.827  -5.292  1.00 72.95           O  
ATOM    346  N   GLU A  22     -40.974 -33.256  -2.373  1.00 74.27           N  
ATOM    347  H   GLU A  22     -41.393 -34.174  -2.331  1.00 74.27           H  
ATOM    348  CA  GLU A  22     -40.473 -32.638  -1.140  1.00 74.27           C  
ATOM    349  HA  GLU A  22     -40.903 -31.641  -1.037  1.00 74.27           H  
ATOM    350  C   GLU A  22     -38.951 -32.480  -1.141  1.00 74.27           C  
ATOM    351  CB  GLU A  22     -40.854 -33.472   0.085  1.00 74.27           C  
ATOM    352  HB2 GLU A  22     -40.619 -34.522  -0.095  1.00 74.27           H  
ATOM    353  HB3 GLU A  22     -40.245 -33.124   0.920  1.00 74.27           H  
ATOM    354  O   GLU A  22     -38.421 -31.458  -0.690  1.00 74.27           O  
ATOM    355  CG  GLU A  22     -42.324 -33.320   0.485  1.00 74.27           C  
ATOM    356  HG2 GLU A  22     -42.586 -32.263   0.440  1.00 74.27           H  
ATOM    357  HG3 GLU A  22     -42.948 -33.861  -0.226  1.00 74.27           H  
ATOM    358  CD  GLU A  22     -42.563 -33.843   1.908  1.00 74.27           C  
ATOM    359  OE1 GLU A  22     -43.427 -33.252   2.590  1.00 74.27           O  
ATOM    360  OE2 GLU A  22     -41.804 -34.741   2.342  1.00 74.27           O  
ATOM    361  N   SER A  23     -38.238 -33.480  -1.652  1.00 66.93           N  
ATOM    362  H   SER A  23     -38.732 -34.231  -2.114  1.00 66.93           H  
ATOM    363  CA  SER A  23     -36.779 -33.479  -1.703  1.00 66.93           C  
ATOM    364  HA  SER A  23     -36.400 -33.146  -0.737  1.00 66.93           H  
ATOM    365  C   SER A  23     -36.271 -32.502  -2.763  1.00 66.93           C  
ATOM    366  CB  SER A  23     -36.246 -34.892  -1.937  1.00 66.93           C  
ATOM    367  HB2 SER A  23     -36.520 -35.247  -2.930  1.00 66.93           H  
ATOM    368  HB3 SER A  23     -35.161 -34.871  -1.838  1.00 66.93           H  
ATOM    369  O   SER A  23     -35.342 -31.739  -2.485  1.00 66.93           O  
ATOM    370  OG  SER A  23     -36.765 -35.770  -0.959  1.00 66.93           O  
ATOM    371  HG  SER A  23     -37.553 -36.171  -1.333  1.00 66.93           H  
ATOM    372  N   GLN A  24     -36.951 -32.422  -3.911  1.00 67.44           N  
ATOM    373  H   GLN A  24     -37.686 -33.093  -4.082  1.00 67.44           H  
ATOM    374  CA  GLN A  24     -36.681 -31.430  -4.951  1.00 67.44           C  
ATOM    375  HA  GLN A  24     -35.640 -31.540  -5.254  1.00 67.44           H  
ATOM    376  C   GLN A  24     -36.867 -30.004  -4.414  1.00 67.44           C  
ATOM    377  CB  GLN A  24     -37.588 -31.701  -6.166  1.00 67.44           C  
ATOM    378  HB2 GLN A  24     -38.599 -31.354  -5.952  1.00 67.44           H  
ATOM    379  HB3 GLN A  24     -37.643 -32.774  -6.352  1.00 67.44           H  
ATOM    380  O   GLN A  24     -35.956 -29.179  -4.506  1.00 67.44           O  
ATOM    381  CG  GLN A  24     -37.079 -31.010  -7.444  1.00 67.44           C  
ATOM    382  HG2 GLN A  24     -37.839 -31.107  -8.219  1.00 67.44           H  
ATOM    383  HG3 GLN A  24     -36.926 -29.947  -7.259  1.00 67.44           H  
ATOM    384  CD  GLN A  24     -35.785 -31.620  -7.981  1.00 67.44           C  
ATOM    385  NE2 GLN A  24     -35.172 -31.051  -8.989  1.00 67.44           N  
ATOM    386 HE21 GLN A  24     -35.563 -30.228  -9.425  1.00 67.44           H  
ATOM    387 HE22 GLN A  24     -34.410 -31.585  -9.382  1.00 67.44           H  
ATOM    388  OE1 GLN A  24     -35.277 -32.604  -7.487  1.00 67.44           O  
ATOM    389  N   LYS A  25     -37.979 -29.733  -3.709  1.00 72.87           N  
ATOM    390  H   LYS A  25     -38.702 -30.438  -3.683  1.00 72.87           H  
ATOM    391  CA  LYS A  25     -38.211 -28.438  -3.041  1.00 72.87           C  
ATOM    392  HA  LYS A  25     -38.201 -27.656  -3.800  1.00 72.87           H  
ATOM    393  C   LYS A  25     -37.109 -28.077  -2.044  1.00 72.87           C  
ATOM    394  CB  LYS A  25     -39.573 -28.440  -2.325  1.00 72.87           C  
ATOM    395  HB2 LYS A  25     -39.548 -27.713  -1.513  1.00 72.87           H  
ATOM    396  HB3 LYS A  25     -39.760 -29.422  -1.892  1.00 72.87           H  
ATOM    397  O   LYS A  25     -36.738 -26.904  -1.941  1.00 72.87           O  
ATOM    398  CG  LYS A  25     -40.723 -28.050  -3.260  1.00 72.87           C  
ATOM    399  HG2 LYS A  25     -40.752 -28.737  -4.106  1.00 72.87           H  
ATOM    400  HG3 LYS A  25     -40.558 -27.038  -3.631  1.00 72.87           H  
ATOM    401  CD  LYS A  25     -42.064 -28.108  -2.514  1.00 72.87           C  
ATOM    402  HD2 LYS A  25     -42.225 -29.134  -2.183  1.00 72.87           H  
ATOM    403  HD3 LYS A  25     -42.037 -27.451  -1.645  1.00 72.87           H  
ATOM    404  CE  LYS A  25     -43.206 -27.689  -3.447  1.00 72.87           C  
ATOM    405  HE2 LYS A  25     -43.127 -26.623  -3.660  1.00 72.87           H  
ATOM    406  HE3 LYS A  25     -43.082 -28.224  -4.389  1.00 72.87           H  
ATOM    407  NZ  LYS A  25     -44.539 -28.020  -2.880  1.00 72.87           N  
ATOM    408  HZ1 LYS A  25     -44.613 -29.018  -2.745  1.00 72.87           H  
ATOM    409  HZ2 LYS A  25     -44.708 -27.562  -1.995  1.00 72.87           H  
ATOM    410  HZ3 LYS A  25     -45.273 -27.781  -3.531  1.00 72.87           H  
ATOM    411  N   ARG A  26     -36.571 -29.046  -1.291  1.00 73.37           N  
ATOM    412  H   ARG A  26     -36.933 -29.981  -1.409  1.00 73.37           H  
ATOM    413  CA  ARG A  26     -35.453 -28.801  -0.358  1.00 73.37           C  
ATOM    414  HA  ARG A  26     -35.701 -27.946   0.271  1.00 73.37           H  
ATOM    415  C   ARG A  26     -34.174 -28.412  -1.100  1.00 73.37           C  
ATOM    416  CB  ARG A  26     -35.207 -30.022   0.542  1.00 73.37           C  
ATOM    417  HB2 ARG A  26     -34.241 -29.906   1.034  1.00 73.37           H  
ATOM    418  HB3 ARG A  26     -35.167 -30.925  -0.067  1.00 73.37           H  
ATOM    419  O   ARG A  26     -33.500 -27.472  -0.669  1.00 73.37           O  
ATOM    420  CG  ARG A  26     -36.277 -30.185   1.630  1.00 73.37           C  
ATOM    421  HG2 ARG A  26     -36.270 -29.312   2.283  1.00 73.37           H  
ATOM    422  HG3 ARG A  26     -37.263 -30.268   1.172  1.00 73.37           H  
ATOM    423  CD  ARG A  26     -35.991 -31.443   2.458  1.00 73.37           C  
ATOM    424  HD2 ARG A  26     -35.927 -32.295   1.781  1.00 73.37           H  
ATOM    425  HD3 ARG A  26     -35.034 -31.323   2.966  1.00 73.37           H  
ATOM    426  NE  ARG A  26     -37.055 -31.704   3.445  1.00 73.37           N  
ATOM    427  HE  ARG A  26     -37.933 -31.224   3.307  1.00 73.37           H  
ATOM    428  NH1 ARG A  26     -36.027 -33.437   4.553  1.00 73.37           N  
ATOM    429 HH11 ARG A  26     -35.264 -33.399   3.893  1.00 73.37           H  
ATOM    430 HH12 ARG A  26     -36.101 -34.210   5.200  1.00 73.37           H  
ATOM    431  NH2 ARG A  26     -38.106 -32.852   5.109  1.00 73.37           N  
ATOM    432 HH21 ARG A  26     -38.981 -32.406   4.875  1.00 73.37           H  
ATOM    433 HH22 ARG A  26     -38.149 -33.644   5.734  1.00 73.37           H  
ATOM    434  CZ  ARG A  26     -37.055 -32.654   4.366  1.00 73.37           C  
ATOM    435  N   VAL A  27     -33.856 -29.091  -2.202  1.00 69.49           N  
ATOM    436  H   VAL A  27     -34.470 -29.836  -2.499  1.00 69.49           H  
ATOM    437  CA  VAL A  27     -32.683 -28.789  -3.038  1.00 69.49           C  
ATOM    438  HA  VAL A  27     -31.800 -28.747  -2.401  1.00 69.49           H  
ATOM    439  C   VAL A  27     -32.820 -27.413  -3.690  1.00 69.49           C  
ATOM    440  CB  VAL A  27     -32.451 -29.901  -4.082  1.00 69.49           C  
ATOM    441  HB  VAL A  27     -33.367 -30.071  -4.648  1.00 69.49           H  
ATOM    442  O   VAL A  27     -31.909 -26.592  -3.569  1.00 69.49           O  
ATOM    443  CG1 VAL A  27     -31.327 -29.539  -5.062  1.00 69.49           C  
ATOM    444 HG11 VAL A  27     -30.417 -29.274  -4.524  1.00 69.49           H  
ATOM    445 HG12 VAL A  27     -31.642 -28.709  -5.695  1.00 69.49           H  
ATOM    446 HG13 VAL A  27     -31.129 -30.389  -5.716  1.00 69.49           H  
ATOM    447  CG2 VAL A  27     -32.045 -31.205  -3.382  1.00 69.49           C  
ATOM    448 HG21 VAL A  27     -32.824 -31.528  -2.691  1.00 69.49           H  
ATOM    449 HG22 VAL A  27     -31.919 -31.990  -4.127  1.00 69.49           H  
ATOM    450 HG23 VAL A  27     -31.109 -31.073  -2.839  1.00 69.49           H  
ATOM    451  N   ASP A  28     -33.978 -27.101  -4.268  1.00 71.72           N  
ATOM    452  H   ASP A  28     -34.661 -27.832  -4.406  1.00 71.72           H  
ATOM    453  CA  ASP A  28     -34.242 -25.805  -4.898  1.00 71.72           C  
ATOM    454  HA  ASP A  28     -33.483 -25.616  -5.657  1.00 71.72           H  
ATOM    455  C   ASP A  28     -34.177 -24.648  -3.902  1.00 71.72           C  
ATOM    456  CB  ASP A  28     -35.617 -25.825  -5.575  1.00 71.72           C  
ATOM    457  HB2 ASP A  28     -36.359 -26.223  -4.882  1.00 71.72           H  
ATOM    458  HB3 ASP A  28     -35.901 -24.801  -5.819  1.00 71.72           H  
ATOM    459  O   ASP A  28     -33.578 -23.608  -4.188  1.00 71.72           O  
ATOM    460  CG  ASP A  28     -35.625 -26.631  -6.873  1.00 71.72           C  
ATOM    461  OD1 ASP A  28     -34.526 -26.797  -7.453  1.00 71.72           O  
ATOM    462  OD2 ASP A  28     -36.744 -26.988  -7.291  1.00 71.72           O  
ATOM    463  N   ASN A  29     -34.713 -24.830  -2.691  1.00 73.07           N  
ATOM    464  H   ASN A  29     -35.244 -25.674  -2.527  1.00 73.07           H  
ATOM    465  CA  ASN A  29     -34.580 -23.835  -1.629  1.00 73.07           C  
ATOM    466  HA  ASN A  29     -34.896 -22.870  -2.024  1.00 73.07           H  
ATOM    467  C   ASN A  29     -33.124 -23.645  -1.191  1.00 73.07           C  
ATOM    468  CB  ASN A  29     -35.469 -24.219  -0.433  1.00 73.07           C  
ATOM    469  HB2 ASN A  29     -35.011 -23.858   0.488  1.00 73.07           H  
ATOM    470  HB3 ASN A  29     -35.554 -25.303  -0.356  1.00 73.07           H  
ATOM    471  O   ASN A  29     -32.707 -22.515  -0.923  1.00 73.07           O  
ATOM    472  CG  ASN A  29     -36.850 -23.592  -0.496  1.00 73.07           C  
ATOM    473  ND2 ASN A  29     -37.770 -24.069   0.307  1.00 73.07           N  
ATOM    474 HD21 ASN A  29     -37.620 -24.945   0.785  1.00 73.07           H  
ATOM    475 HD22 ASN A  29     -38.690 -23.661   0.214  1.00 73.07           H  
ATOM    476  OD1 ASN A  29     -37.101 -22.618  -1.187  1.00 73.07           O  
ATOM    477  N   LYS A  30     -32.330 -24.719  -1.130  1.00 68.36           N  
ATOM    478  H   LYS A  30     -32.725 -25.617  -1.370  1.00 68.36           H  
ATOM    479  CA  LYS A  30     -30.901 -24.636  -0.805  1.00 68.36           C  
ATOM    480  HA  LYS A  30     -30.789 -24.053   0.109  1.00 68.36           H  
ATOM    481  C   LYS A  30     -30.131 -23.895  -1.903  1.00 68.36           C  
ATOM    482  CB  LYS A  30     -30.367 -26.055  -0.557  1.00 68.36           C  
ATOM    483  HB2 LYS A  30     -30.251 -26.575  -1.508  1.00 68.36           H  
ATOM    484  HB3 LYS A  30     -31.093 -26.603   0.044  1.00 68.36           H  
ATOM    485  O   LYS A  30     -29.343 -23.001  -1.590  1.00 68.36           O  
ATOM    486  CG  LYS A  30     -29.032 -26.056   0.200  1.00 68.36           C  
ATOM    487  HG2 LYS A  30     -28.282 -25.516  -0.378  1.00 68.36           H  
ATOM    488  HG3 LYS A  30     -29.164 -25.565   1.164  1.00 68.36           H  
ATOM    489  CD  LYS A  30     -28.560 -27.500   0.422  1.00 68.36           C  
ATOM    490  HD2 LYS A  30     -28.403 -27.969  -0.550  1.00 68.36           H  
ATOM    491  HD3 LYS A  30     -29.333 -28.053   0.955  1.00 68.36           H  
ATOM    492  CE  LYS A  30     -27.256 -27.538   1.227  1.00 68.36           C  
ATOM    493  HE2 LYS A  30     -26.515 -26.925   0.714  1.00 68.36           H  
ATOM    494  HE3 LYS A  30     -27.435 -27.098   2.208  1.00 68.36           H  
ATOM    495  NZ  LYS A  30     -26.748 -28.928   1.372  1.00 68.36           N  
ATOM    496  HZ1 LYS A  30     -26.561 -29.334   0.467  1.00 68.36           H  
ATOM    497  HZ2 LYS A  30     -27.424 -29.516   1.839  1.00 68.36           H  
ATOM    498  HZ3 LYS A  30     -25.888 -28.948   1.902  1.00 68.36           H  
ATOM    499  N   ASN A  31     -30.430 -24.184  -3.169  1.00 60.60           N  
ATOM    500  H   ASN A  31     -31.063 -24.952  -3.338  1.00 60.60           H  
ATOM    501  CA  ASN A  31     -29.851 -23.506  -4.327  1.00 60.60           C  
ATOM    502  HA  ASN A  31     -28.764 -23.534  -4.245  1.00 60.60           H  
ATOM    503  C   ASN A  31     -30.246 -22.027  -4.371  1.00 60.60           C  
ATOM    504  CB  ASN A  31     -30.262 -24.253  -5.608  1.00 60.60           C  
ATOM    505  HB2 ASN A  31     -31.335 -24.447  -5.601  1.00 60.60           H  
ATOM    506  HB3 ASN A  31     -30.034 -23.638  -6.479  1.00 60.60           H  
ATOM    507  O   ASN A  31     -29.369 -21.177  -4.496  1.00 60.60           O  
ATOM    508  CG  ASN A  31     -29.519 -25.566  -5.785  1.00 60.60           C  
ATOM    509  ND2 ASN A  31     -30.026 -26.453  -6.609  1.00 60.60           N  
ATOM    510 HD21 ASN A  31     -29.554 -27.344  -6.673  1.00 60.60           H  
ATOM    511 HD22 ASN A  31     -30.943 -26.331  -7.013  1.00 60.60           H  
ATOM    512  OD1 ASN A  31     -28.464 -25.789  -5.211  1.00 60.60           O  
ATOM    513  N   ARG A  32     -31.527 -21.690  -4.168  1.00 63.57           N  
ATOM    514  H   ARG A  32     -32.206 -22.436  -4.109  1.00 63.57           H  
ATOM    515  CA  ARG A  32     -31.995 -20.297  -4.062  1.00 63.57           C  
ATOM    516  HA  ARG A  32     -31.716 -19.761  -4.969  1.00 63.57           H  
ATOM    517  C   ARG A  32     -31.318 -19.550  -2.922  1.00 63.57           C  
ATOM    518  CB  ARG A  32     -33.520 -20.230  -3.883  1.00 63.57           C  
ATOM    519  HB2 ARG A  32     -33.770 -19.300  -3.372  1.00 63.57           H  
ATOM    520  HB3 ARG A  32     -33.862 -21.056  -3.259  1.00 63.57           H  
ATOM    521  O   ARG A  32     -30.883 -18.423  -3.135  1.00 63.57           O  
ATOM    522  CG  ARG A  32     -34.265 -20.233  -5.222  1.00 63.57           C  
ATOM    523  HG2 ARG A  32     -33.908 -19.407  -5.836  1.00 63.57           H  
ATOM    524  HG3 ARG A  32     -34.082 -21.174  -5.742  1.00 63.57           H  
ATOM    525  CD  ARG A  32     -35.769 -20.066  -4.975  1.00 63.57           C  
ATOM    526  HD2 ARG A  32     -36.132 -20.943  -4.438  1.00 63.57           H  
ATOM    527  HD3 ARG A  32     -35.930 -19.183  -4.357  1.00 63.57           H  
ATOM    528  NE  ARG A  32     -36.519 -19.914  -6.236  1.00 63.57           N  
ATOM    529  HE  ARG A  32     -36.004 -20.034  -7.097  1.00 63.57           H  
ATOM    530  NH1 ARG A  32     -38.606 -19.660  -5.307  1.00 63.57           N  
ATOM    531 HH11 ARG A  32     -39.602 -19.547  -5.425  1.00 63.57           H  
ATOM    532 HH12 ARG A  32     -38.221 -19.847  -4.392  1.00 63.57           H  
ATOM    533  NH2 ARG A  32     -38.375 -19.597  -7.523  1.00 63.57           N  
ATOM    534 HH21 ARG A  32     -39.376 -19.495  -7.608  1.00 63.57           H  
ATOM    535 HH22 ARG A  32     -37.827 -19.705  -8.365  1.00 63.57           H  
ATOM    536  CZ  ARG A  32     -37.823 -19.723  -6.349  1.00 63.57           C  
ATOM    537  N   LYS A  33     -31.176 -20.161  -1.739  1.00 62.98           N  
ATOM    538  H   LYS A  33     -31.591 -21.075  -1.623  1.00 62.98           H  
ATOM    539  CA  LYS A  33     -30.435 -19.556  -0.620  1.00 62.98           C  
ATOM    540  HA  LYS A  33     -30.849 -18.569  -0.414  1.00 62.98           H  
ATOM    541  C   LYS A  33     -28.974 -19.316  -0.983  1.00 62.98           C  
ATOM    542  CB  LYS A  33     -30.536 -20.414   0.650  1.00 62.98           C  
ATOM    543  HB2 LYS A  33     -30.432 -21.469   0.396  1.00 62.98           H  
ATOM    544  HB3 LYS A  33     -29.717 -20.144   1.316  1.00 62.98           H  
ATOM    545  O   LYS A  33     -28.475 -18.227  -0.725  1.00 62.98           O  
ATOM    546  CG  LYS A  33     -31.852 -20.179   1.402  1.00 62.98           C  
ATOM    547  HG2 LYS A  33     -32.694 -20.474   0.776  1.00 62.98           H  
ATOM    548  HG3 LYS A  33     -31.945 -19.118   1.635  1.00 62.98           H  
ATOM    549  CD  LYS A  33     -31.876 -20.982   2.711  1.00 62.98           C  
ATOM    550  HD2 LYS A  33     -31.801 -22.044   2.477  1.00 62.98           H  
ATOM    551  HD3 LYS A  33     -31.024 -20.689   3.324  1.00 62.98           H  
ATOM    552  CE  LYS A  33     -33.178 -20.712   3.475  1.00 62.98           C  
ATOM    553  HE2 LYS A  33     -34.015 -21.023   2.851  1.00 62.98           H  
ATOM    554  HE3 LYS A  33     -33.271 -19.637   3.635  1.00 62.98           H  
ATOM    555  NZ  LYS A  33     -33.220 -21.423   4.780  1.00 62.98           N  
ATOM    556  HZ1 LYS A  33     -34.089 -21.230   5.257  1.00 62.98           H  
ATOM    557  HZ2 LYS A  33     -33.156 -22.422   4.648  1.00 62.98           H  
ATOM    558  HZ3 LYS A  33     -32.465 -21.125   5.380  1.00 62.98           H  
ATOM    559  N   SER A  34     -28.305 -20.282  -1.614  1.00 57.99           N  
ATOM    560  H   SER A  34     -28.766 -21.166  -1.776  1.00 57.99           H  
ATOM    561  CA  SER A  34     -26.920 -20.114  -2.066  1.00 57.99           C  
ATOM    562  HA  SER A  34     -26.304 -19.843  -1.208  1.00 57.99           H  
ATOM    563  C   SER A  34     -26.785 -19.004  -3.111  1.00 57.99           C  
ATOM    564  CB  SER A  34     -26.375 -21.421  -2.641  1.00 57.99           C  
ATOM    565  HB2 SER A  34     -26.481 -22.219  -1.906  1.00 57.99           H  
ATOM    566  HB3 SER A  34     -26.928 -21.694  -3.540  1.00 57.99           H  
ATOM    567  O   SER A  34     -25.844 -18.221  -3.032  1.00 57.99           O  
ATOM    568  OG  SER A  34     -25.006 -21.254  -2.954  1.00 57.99           O  
ATOM    569  HG  SER A  34     -24.844 -20.345  -3.216  1.00 57.99           H  
ATOM    570  N   LEU A  35     -27.723 -18.913  -4.058  1.00 57.76           N  
ATOM    571  H   LEU A  35     -28.426 -19.636  -4.107  1.00 57.76           H  
ATOM    572  CA  LEU A  35     -27.736 -17.878  -5.094  1.00 57.76           C  
ATOM    573  HA  LEU A  35     -26.741 -17.841  -5.538  1.00 57.76           H  
ATOM    574  C   LEU A  35     -28.040 -16.493  -4.508  1.00 57.76           C  
ATOM    575  CB  LEU A  35     -28.778 -18.245  -6.173  1.00 57.76           C  
ATOM    576  HB2 LEU A  35     -29.671 -17.637  -6.022  1.00 57.76           H  
ATOM    577  HB3 LEU A  35     -29.100 -19.279  -6.055  1.00 57.76           H  
ATOM    578  O   LEU A  35     -27.458 -15.494  -4.914  1.00 57.76           O  
ATOM    579  CG  LEU A  35     -28.249 -18.059  -7.608  1.00 57.76           C  
ATOM    580  HG  LEU A  35     -27.325 -17.480  -7.600  1.00 57.76           H  
ATOM    581  CD1 LEU A  35     -27.981 -19.419  -8.255  1.00 57.76           C  
ATOM    582 HD11 LEU A  35     -27.569 -19.277  -9.255  1.00 57.76           H  
ATOM    583 HD12 LEU A  35     -27.256 -19.970  -7.656  1.00 57.76           H  
ATOM    584 HD13 LEU A  35     -28.902 -19.998  -8.326  1.00 57.76           H  
ATOM    585  CD2 LEU A  35     -29.260 -17.302  -8.470  1.00 57.76           C  
ATOM    586 HD21 LEU A  35     -30.183 -17.877  -8.544  1.00 57.76           H  
ATOM    587 HD22 LEU A  35     -29.469 -16.335  -8.013  1.00 57.76           H  
ATOM    588 HD23 LEU A  35     -28.847 -17.158  -9.468  1.00 57.76           H  
ATOM    589  N   ALA A  36     -28.949 -16.417  -3.536  1.00 56.23           N  
ATOM    590  H   ALA A  36     -29.457 -17.253  -3.284  1.00 56.23           H  
ATOM    591  CA  ALA A  36     -29.257 -15.184  -2.820  1.00 56.23           C  
ATOM    592  HA  ALA A  36     -29.462 -14.394  -3.543  1.00 56.23           H  
ATOM    593  C   ALA A  36     -28.070 -14.730  -1.960  1.00 56.23           C  
ATOM    594  CB  ALA A  36     -30.515 -15.406  -1.975  1.00 56.23           C  
ATOM    595  HB1 ALA A  36     -31.346 -15.695  -2.619  1.00 56.23           H  
ATOM    596  HB2 ALA A  36     -30.341 -16.190  -1.238  1.00 56.23           H  
ATOM    597  HB3 ALA A  36     -30.775 -14.481  -1.459  1.00 56.23           H  
ATOM    598  O   ALA A  36     -27.762 -13.543  -1.920  1.00 56.23           O  
ATOM    599  N   LEU A  37     -27.371 -15.670  -1.317  1.00 52.83           N  
ATOM    600  H   LEU A  37     -27.700 -16.624  -1.359  1.00 52.83           H  
ATOM    601  CA  LEU A  37     -26.137 -15.401  -0.582  1.00 52.83           C  
ATOM    602  HA  LEU A  37     -26.321 -14.595   0.128  1.00 52.83           H  
ATOM    603  C   LEU A  37     -25.033 -14.908  -1.520  1.00 52.83           C  
ATOM    604  CB  LEU A  37     -25.696 -16.661   0.187  1.00 52.83           C  
ATOM    605  HB2 LEU A  37     -25.796 -17.524  -0.471  1.00 52.83           H  
ATOM    606  HB3 LEU A  37     -24.640 -16.574   0.443  1.00 52.83           H  
ATOM    607  O   LEU A  37     -24.385 -13.922  -1.189  1.00 52.83           O  
ATOM    608  CG  LEU A  37     -26.493 -16.904   1.482  1.00 52.83           C  
ATOM    609  HG  LEU A  37     -27.552 -16.710   1.310  1.00 52.83           H  
ATOM    610  CD1 LEU A  37     -26.337 -18.354   1.940  1.00 52.83           C  
ATOM    611 HD11 LEU A  37     -25.287 -18.575   2.128  1.00 52.83           H  
ATOM    612 HD12 LEU A  37     -26.907 -18.516   2.855  1.00 52.83           H  
ATOM    613 HD13 LEU A  37     -26.711 -19.027   1.169  1.00 52.83           H  
ATOM    614  CD2 LEU A  37     -26.005 -15.995   2.615  1.00 52.83           C  
ATOM    615 HD21 LEU A  37     -24.950 -16.181   2.815  1.00 52.83           H  
ATOM    616 HD22 LEU A  37     -26.141 -14.951   2.336  1.00 52.83           H  
ATOM    617 HD23 LEU A  37     -26.579 -16.197   3.519  1.00 52.83           H  
ATOM    618  N   SER A  38     -24.840 -15.516  -2.695  1.00 47.23           N  
ATOM    619  H   SER A  38     -25.373 -16.343  -2.924  1.00 47.23           H  
ATOM    620  CA  SER A  38     -23.833 -15.050  -3.662  1.00 47.23           C  
ATOM    621  HA  SER A  38     -22.889 -14.914  -3.136  1.00 47.23           H  
ATOM    622  C   SER A  38     -24.188 -13.697  -4.287  1.00 47.23           C  
ATOM    623  CB  SER A  38     -23.594 -16.098  -4.754  1.00 47.23           C  
ATOM    624  HB2 SER A  38     -22.716 -15.813  -5.334  1.00 47.23           H  
ATOM    625  HB3 SER A  38     -23.396 -17.062  -4.285  1.00 47.23           H  
ATOM    626  O   SER A  38     -23.294 -12.947  -4.656  1.00 47.23           O  
ATOM    627  OG  SER A  38     -24.700 -16.224  -5.626  1.00 47.23           O  
ATOM    628  HG  SER A  38     -24.676 -15.496  -6.252  1.00 47.23           H  
ATOM    629  N   LYS A  39     -25.483 -13.369  -4.388  1.00 42.54           N  
ATOM    630  H   LYS A  39     -26.159 -14.084  -4.159  1.00 42.54           H  
ATOM    631  CA  LYS A  39     -25.983 -12.068  -4.859  1.00 42.54           C  
ATOM    632  HA  LYS A  39     -25.297 -11.673  -5.608  1.00 42.54           H  
ATOM    633  C   LYS A  39     -26.033 -10.987  -3.776  1.00 42.54           C  
ATOM    634  CB  LYS A  39     -27.370 -12.234  -5.498  1.00 42.54           C  
ATOM    635  HB2 LYS A  39     -28.011 -12.812  -4.832  1.00 42.54           H  
ATOM    636  HB3 LYS A  39     -27.824 -11.251  -5.627  1.00 42.54           H  
ATOM    637  O   LYS A  39     -26.380  -9.853  -4.095  1.00 42.54           O  
ATOM    638  CG  LYS A  39     -27.312 -12.896  -6.880  1.00 42.54           C  
ATOM    639  HG2 LYS A  39     -26.883 -13.895  -6.809  1.00 42.54           H  
ATOM    640  HG3 LYS A  39     -26.681 -12.294  -7.534  1.00 42.54           H  
ATOM    641  CD  LYS A  39     -28.723 -12.974  -7.475  1.00 42.54           C  
ATOM    642  HD2 LYS A  39     -29.139 -11.968  -7.526  1.00 42.54           H  
ATOM    643  HD3 LYS A  39     -29.352 -13.590  -6.832  1.00 42.54           H  
ATOM    644  CE  LYS A  39     -28.670 -13.578  -8.882  1.00 42.54           C  
ATOM    645  HE2 LYS A  39     -28.334 -14.613  -8.809  1.00 42.54           H  
ATOM    646  HE3 LYS A  39     -27.924 -13.031  -9.458  1.00 42.54           H  
ATOM    647  NZ  LYS A  39     -29.985 -13.497  -9.568  1.00 42.54           N  
ATOM    648  HZ1 LYS A  39     -29.921 -13.880 -10.500  1.00 42.54           H  
ATOM    649  HZ2 LYS A  39     -30.274 -12.533  -9.656  1.00 42.54           H  
ATOM    650  HZ3 LYS A  39     -30.696 -14.001  -9.057  1.00 42.54           H  
ATOM    651  N   ARG A  40     -25.723 -11.291  -2.507  1.00 41.15           N  
ATOM    652  H   ARG A  40     -25.421 -12.231  -2.294  1.00 41.15           H  
ATOM    653  CA  ARG A  40     -25.595 -10.233  -1.495  1.00 41.15           C  
ATOM    654  HA  ARG A  40     -26.547  -9.704  -1.453  1.00 41.15           H  
ATOM    655  C   ARG A  40     -24.509  -9.254  -1.960  1.00 41.15           C  
ATOM    656  CB  ARG A  40     -25.262 -10.791  -0.103  1.00 41.15           C  
ATOM    657  HB2 ARG A  40     -24.878  -9.975   0.510  1.00 41.15           H  
ATOM    658  HB3 ARG A  40     -24.482 -11.549  -0.178  1.00 41.15           H  
ATOM    659  O   ARG A  40     -23.450  -9.726  -2.366  1.00 41.15           O  
ATOM    660  CG  ARG A  40     -26.504 -11.357   0.594  1.00 41.15           C  
ATOM    661  HG2 ARG A  40     -26.901 -12.196   0.023  1.00 41.15           H  
ATOM    662  HG3 ARG A  40     -27.262 -10.576   0.649  1.00 41.15           H  
ATOM    663  CD  ARG A  40     -26.164 -11.829   2.012  1.00 41.15           C  
ATOM    664  HD2 ARG A  40     -25.602 -11.044   2.517  1.00 41.15           H  
ATOM    665  HD3 ARG A  40     -25.535 -12.716   1.942  1.00 41.15           H  
ATOM    666  NE  ARG A  40     -27.386 -12.117   2.790  1.00 41.15           N  
ATOM    667  HE  ARG A  40     -28.264 -11.876   2.354  1.00 41.15           H  
ATOM    668  NH1 ARG A  40     -26.358 -12.937   4.674  1.00 41.15           N  
ATOM    669 HH11 ARG A  40     -26.399 -13.243   5.636  1.00 41.15           H  
ATOM    670 HH12 ARG A  40     -25.459 -12.832   4.227  1.00 41.15           H  
ATOM    671  NH2 ARG A  40     -28.575 -12.682   4.650  1.00 41.15           N  
ATOM    672 HH21 ARG A  40     -29.425 -12.357   4.212  1.00 41.15           H  
ATOM    673 HH22 ARG A  40     -28.593 -12.981   5.614  1.00 41.15           H  
ATOM    674  CZ  ARG A  40     -27.434 -12.579   4.028  1.00 41.15           C  
ATOM    675  N   PRO A  41     -24.709  -7.930  -1.824  1.00 38.02           N  
ATOM    676  CA  PRO A  41     -23.670  -6.940  -2.124  1.00 38.02           C  
ATOM    677  HA  PRO A  41     -23.498  -6.913  -3.200  1.00 38.02           H  
ATOM    678  C   PRO A  41     -22.347  -7.249  -1.410  1.00 38.02           C  
ATOM    679  CB  PRO A  41     -24.247  -5.598  -1.661  1.00 38.02           C  
ATOM    680  HB2 PRO A  41     -23.969  -5.403  -0.625  1.00 38.02           H  
ATOM    681  HB3 PRO A  41     -23.915  -4.780  -2.300  1.00 38.02           H  
ATOM    682  O   PRO A  41     -21.281  -7.033  -1.960  1.00 38.02           O  
ATOM    683  CG  PRO A  41     -25.758  -5.801  -1.744  1.00 38.02           C  
ATOM    684  HG2 PRO A  41     -26.293  -5.159  -1.045  1.00 38.02           H  
ATOM    685  HG3 PRO A  41     -26.091  -5.615  -2.765  1.00 38.02           H  
ATOM    686  CD  PRO A  41     -25.941  -7.278  -1.413  1.00 38.02           C  
ATOM    687  HD2 PRO A  41     -26.800  -7.664  -1.963  1.00 38.02           H  
ATOM    688  HD3 PRO A  41     -26.084  -7.403  -0.340  1.00 38.02           H  
ATOM    689  N   LEU A  42     -22.427  -7.853  -0.217  1.00 37.96           N  
ATOM    690  H   LEU A  42     -23.350  -7.984   0.170  1.00 37.96           H  
ATOM    691  CA  LEU A  42     -21.284  -8.338   0.564  1.00 37.96           C  
ATOM    692  HA  LEU A  42     -20.615  -7.502   0.767  1.00 37.96           H  
ATOM    693  C   LEU A  42     -20.422  -9.402  -0.141  1.00 37.96           C  
ATOM    694  CB  LEU A  42     -21.820  -8.915   1.890  1.00 37.96           C  
ATOM    695  HB2 LEU A  42     -21.049  -9.530   2.354  1.00 37.96           H  
ATOM    696  HB3 LEU A  42     -22.658  -9.575   1.665  1.00 37.96           H  
ATOM    697  O   LEU A  42     -19.288  -9.584   0.269  1.00 37.96           O  
ATOM    698  CG  LEU A  42     -22.255  -7.843   2.905  1.00 37.96           C  
ATOM    699  HG  LEU A  42     -22.762  -7.029   2.386  1.00 37.96           H  
ATOM    700  CD1 LEU A  42     -23.238  -8.437   3.914  1.00 37.96           C  
ATOM    701 HD11 LEU A  42     -23.534  -7.672   4.632  1.00 37.96           H  
ATOM    702 HD12 LEU A  42     -24.127  -8.800   3.397  1.00 37.96           H  
ATOM    703 HD13 LEU A  42     -22.761  -9.258   4.449  1.00 37.96           H  
ATOM    704  CD2 LEU A  42     -21.054  -7.281   3.668  1.00 37.96           C  
ATOM    705 HD21 LEU A  42     -21.386  -6.519   4.374  1.00 37.96           H  
ATOM    706 HD22 LEU A  42     -20.557  -8.080   4.217  1.00 37.96           H  
ATOM    707 HD23 LEU A  42     -20.344  -6.847   2.964  1.00 37.96           H  
ATOM    708  N   ASN A  43     -20.930 -10.122  -1.145  1.00 37.27           N  
ATOM    709  H   ASN A  43     -21.851  -9.888  -1.486  1.00 37.27           H  
ATOM    710  CA  ASN A  43     -20.193 -11.178  -1.853  1.00 37.27           C  
ATOM    711  HA  ASN A  43     -19.224 -11.333  -1.380  1.00 37.27           H  
ATOM    712  C   ASN A  43     -19.874 -10.824  -3.314  1.00 37.27           C  
ATOM    713  CB  ASN A  43     -20.991 -12.490  -1.755  1.00 37.27           C  
ATOM    714  HB2 ASN A  43     -20.581 -13.208  -2.466  1.00 37.27           H  
ATOM    715  HB3 ASN A  43     -22.031 -12.306  -2.025  1.00 37.27           H  
ATOM    716  O   ASN A  43     -19.109 -11.542  -3.956  1.00 37.27           O  
ATOM    717  CG  ASN A  43     -20.920 -13.141  -0.386  1.00 37.27           C  
ATOM    718  ND2 ASN A  43     -21.841 -14.014  -0.068  1.00 37.27           N  
ATOM    719 HD21 ASN A  43     -21.722 -14.441   0.840  1.00 37.27           H  
ATOM    720 HD22 ASN A  43     -22.659 -14.112  -0.652  1.00 37.27           H  
ATOM    721  OD1 ASN A  43     -20.052 -12.909   0.431  1.00 37.27           O  
ATOM    722  N   GLN A  44     -20.434  -9.740  -3.855  1.00 39.23           N  
ATOM    723  H   GLN A  44     -20.960  -9.114  -3.262  1.00 39.23           H  
ATOM    724  CA  GLN A  44     -20.053  -9.251  -5.179  1.00 39.23           C  
ATOM    725  HA  GLN A  44     -19.900 -10.099  -5.847  1.00 39.23           H  
ATOM    726  C   GLN A  44     -18.722  -8.497  -5.066  1.00 39.23           C  
ATOM    727  CB  GLN A  44     -21.169  -8.375  -5.772  1.00 39.23           C  
ATOM    728  HB2 GLN A  44     -20.762  -7.832  -6.626  1.00 39.23           H  
ATOM    729  HB3 GLN A  44     -21.503  -7.648  -5.032  1.00 39.23           H  
ATOM    730  O   GLN A  44     -18.636  -7.495  -4.370  1.00 39.23           O  
ATOM    731  CG  GLN A  44     -22.359  -9.216  -6.261  1.00 39.23           C  
ATOM    732  HG2 GLN A  44     -22.832  -9.710  -5.413  1.00 39.23           H  
ATOM    733  HG3 GLN A  44     -21.991  -9.983  -6.943  1.00 39.23           H  
ATOM    734  CD  GLN A  44     -23.414  -8.385  -6.989  1.00 39.23           C  
ATOM    735  NE2 GLN A  44     -24.214  -8.988  -7.841  1.00 39.23           N  
ATOM    736 HE21 GLN A  44     -24.053  -9.952  -8.092  1.00 39.23           H  
ATOM    737 HE22 GLN A  44     -24.832  -8.363  -8.338  1.00 39.23           H  
ATOM    738  OE1 GLN A  44     -23.560  -7.190  -6.816  1.00 39.23           O  
ATOM    739  N   GLY A  45     -17.676  -8.995  -5.729  1.00 44.61           N  
ATOM    740  H   GLY A  45     -17.792  -9.856  -6.244  1.00 44.61           H  
ATOM    741  CA  GLY A  45     -16.367  -8.328  -5.790  1.00 44.61           C  
ATOM    742  HA2 GLY A  45     -15.879  -8.597  -6.727  1.00 44.61           H  
ATOM    743  HA3 GLY A  45     -16.512  -7.247  -5.794  1.00 44.61           H  
ATOM    744  C   GLY A  45     -15.392  -8.657  -4.654  1.00 44.61           C  
ATOM    745  O   GLY A  45     -14.285  -8.126  -4.642  1.00 44.61           O  
ATOM    746  N   ARG A  46     -15.747  -9.554  -3.722  1.00 46.07           N  
ATOM    747  H   ARG A  46     -16.665  -9.972  -3.781  1.00 46.07           H  
ATOM    748  CA  ARG A  46     -14.782 -10.081  -2.746  1.00 46.07           C  
ATOM    749  HA  ARG A  46     -14.107  -9.281  -2.444  1.00 46.07           H  
ATOM    750  C   ARG A  46     -13.918 -11.150  -3.395  1.00 46.07           C  
ATOM    751  CB  ARG A  46     -15.459 -10.602  -1.478  1.00 46.07           C  
ATOM    752  HB2 ARG A  46     -14.695 -11.074  -0.861  1.00 46.07           H  
ATOM    753  HB3 ARG A  46     -16.216 -11.346  -1.727  1.00 46.07           H  
ATOM    754  O   ARG A  46     -14.323 -12.303  -3.516  1.00 46.07           O  
ATOM    755  CG  ARG A  46     -16.090  -9.448  -0.699  1.00 46.07           C  
ATOM    756  HG2 ARG A  46     -17.041  -9.168  -1.152  1.00 46.07           H  
ATOM    757  HG3 ARG A  46     -15.425  -8.586  -0.737  1.00 46.07           H  
ATOM    758  CD  ARG A  46     -16.303  -9.862   0.756  1.00 46.07           C  
ATOM    759  HD2 ARG A  46     -17.020 -10.683   0.782  1.00 46.07           H  
ATOM    760  HD3 ARG A  46     -15.353 -10.201   1.170  1.00 46.07           H  
ATOM    761  NE  ARG A  46     -16.787  -8.733   1.559  1.00 46.07           N  
ATOM    762  HE  ARG A  46     -16.686  -7.808   1.167  1.00 46.07           H  
ATOM    763  NH1 ARG A  46     -17.546  -9.934   3.377  1.00 46.07           N  
ATOM    764 HH11 ARG A  46     -17.366 -10.797   2.884  1.00 46.07           H  
ATOM    765 HH12 ARG A  46     -17.876  -9.966   4.331  1.00 46.07           H  
ATOM    766  NH2 ARG A  46     -17.578  -7.697   3.371  1.00 46.07           N  
ATOM    767 HH21 ARG A  46     -17.270  -6.868   2.882  1.00 46.07           H  
ATOM    768 HH22 ARG A  46     -17.791  -7.747   4.357  1.00 46.07           H  
ATOM    769  CZ  ARG A  46     -17.315  -8.808   2.760  1.00 46.07           C  
ATOM    770  N   VAL A  47     -12.743 -10.727  -3.823  1.00 48.63           N  
ATOM    771  H   VAL A  47     -12.536  -9.742  -3.741  1.00 48.63           H  
ATOM    772  CA  VAL A  47     -11.673 -11.597  -4.296  1.00 48.63           C  
ATOM    773  HA  VAL A  47     -12.096 -12.504  -4.726  1.00 48.63           H  
ATOM    774  C   VAL A  47     -10.836 -11.978  -3.068  1.00 48.63           C  
ATOM    775  CB  VAL A  47     -10.896 -10.850  -5.400  1.00 48.63           C  
ATOM    776  HB  VAL A  47     -10.384  -9.989  -4.970  1.00 48.63           H  
ATOM    777  O   VAL A  47     -10.519 -11.114  -2.251  1.00 48.63           O  
ATOM    778  CG1 VAL A  47      -9.881 -11.738  -6.079  1.00 48.63           C  
ATOM    779 HG11 VAL A  47      -9.320 -11.170  -6.821  1.00 48.63           H  
ATOM    780 HG12 VAL A  47      -9.181 -12.088  -5.320  1.00 48.63           H  
ATOM    781 HG13 VAL A  47     -10.398 -12.563  -6.569  1.00 48.63           H  
ATOM    782  CG2 VAL A  47     -11.821 -10.366  -6.529  1.00 48.63           C  
ATOM    783 HG21 VAL A  47     -11.227  -9.919  -7.327  1.00 48.63           H  
ATOM    784 HG22 VAL A  47     -12.392 -11.202  -6.933  1.00 48.63           H  
ATOM    785 HG23 VAL A  47     -12.502  -9.599  -6.161  1.00 48.63           H  
ATOM    786  N   THR A  48     -10.526 -13.260  -2.858  1.00 51.44           N  
ATOM    787  H   THR A  48     -10.782 -13.947  -3.553  1.00 51.44           H  
ATOM    788  CA  THR A  48      -9.537 -13.619  -1.821  1.00 51.44           C  
ATOM    789  HA  THR A  48      -9.819 -13.126  -0.891  1.00 51.44           H  
ATOM    790  C   THR A  48      -8.166 -13.077  -2.223  1.00 51.44           C  
ATOM    791  CB  THR A  48      -9.450 -15.128  -1.541  1.00 51.44           C  
ATOM    792  HB  THR A  48      -8.747 -15.282  -0.723  1.00 51.44           H  
ATOM    793  O   THR A  48      -7.933 -12.813  -3.398  1.00 51.44           O  
ATOM    794  CG2 THR A  48     -10.799 -15.720  -1.134  1.00 51.44           C  
ATOM    795 HG21 THR A  48     -11.195 -15.173  -0.278  1.00 51.44           H  
ATOM    796 HG22 THR A  48     -10.666 -16.766  -0.860  1.00 51.44           H  
ATOM    797 HG23 THR A  48     -11.501 -15.652  -1.965  1.00 51.44           H  
ATOM    798  OG1 THR A  48      -8.987 -15.846  -2.658  1.00 51.44           O  
ATOM    799  HG1 THR A  48      -8.424 -16.555  -2.340  1.00 51.44           H  
ATOM    800  N   ILE A  49      -7.231 -12.923  -1.286  1.00 47.90           N  
ATOM    801  H   ILE A  49      -7.436 -13.129  -0.319  1.00 47.90           H  
ATOM    802  CA  ILE A  49      -5.875 -12.465  -1.644  1.00 47.90           C  
ATOM    803  HA  ILE A  49      -5.957 -11.491  -2.127  1.00 47.90           H  
ATOM    804  C   ILE A  49      -5.234 -13.372  -2.677  1.00 47.90           C  
ATOM    805  CB  ILE A  49      -4.997 -12.330  -0.391  1.00 47.90           C  
ATOM    806  HB  ILE A  49      -5.177 -13.164   0.287  1.00 47.90           H  
ATOM    807  O   ILE A  49      -4.633 -12.867  -3.618  1.00 47.90           O  
ATOM    808  CG1 ILE A  49      -5.466 -11.015   0.210  1.00 47.90           C  
ATOM    809 HG12 ILE A  49      -5.096 -10.240  -0.461  1.00 47.90           H  
ATOM    810 HG13 ILE A  49      -6.555 -10.995   0.242  1.00 47.90           H  
ATOM    811  CG2 ILE A  49      -3.492 -12.223  -0.697  1.00 47.90           C  
ATOM    812 HG21 ILE A  49      -3.159 -13.095  -1.261  1.00 47.90           H  
ATOM    813 HG22 ILE A  49      -2.911 -12.184   0.224  1.00 47.90           H  
ATOM    814 HG23 ILE A  49      -3.274 -11.348  -1.309  1.00 47.90           H  
ATOM    815  CD1 ILE A  49      -4.989 -10.704   1.601  1.00 47.90           C  
ATOM    816 HD11 ILE A  49      -5.450 -11.462   2.234  1.00 47.90           H  
ATOM    817 HD12 ILE A  49      -5.348  -9.719   1.900  1.00 47.90           H  
ATOM    818 HD13 ILE A  49      -3.900 -10.705   1.649  1.00 47.90           H  
ATOM    819  N   ASP A  50      -5.437 -14.681  -2.545  1.00 47.42           N  
ATOM    820  H   ASP A  50      -5.783 -15.036  -1.665  1.00 47.42           H  
ATOM    821  CA  ASP A  50      -4.947 -15.650  -3.520  1.00 47.42           C  
ATOM    822  HA  ASP A  50      -3.861 -15.576  -3.579  1.00 47.42           H  
ATOM    823  C   ASP A  50      -5.520 -15.354  -4.903  1.00 47.42           C  
ATOM    824  CB  ASP A  50      -5.310 -17.075  -3.083  1.00 47.42           C  
ATOM    825  HB2 ASP A  50      -6.390 -17.205  -3.152  1.00 47.42           H  
ATOM    826  HB3 ASP A  50      -4.840 -17.784  -3.766  1.00 47.42           H  
ATOM    827  O   ASP A  50      -4.765 -15.163  -5.843  1.00 47.42           O  
ATOM    828  CG  ASP A  50      -4.863 -17.390  -1.657  1.00 47.42           C  
ATOM    829  OD1 ASP A  50      -3.794 -16.896  -1.244  1.00 47.42           O  
ATOM    830  OD2 ASP A  50      -5.674 -18.033  -0.952  1.00 47.42           O  
ATOM    831  N   GLN A  51      -6.844 -15.194  -5.014  1.00 53.15           N  
ATOM    832  H   GLN A  51      -7.409 -15.247  -4.179  1.00 53.15           H  
ATOM    833  CA  GLN A  51      -7.488 -14.861  -6.283  1.00 53.15           C  
ATOM    834  HA  GLN A  51      -7.222 -15.614  -7.026  1.00 53.15           H  
ATOM    835  C   GLN A  51      -7.027 -13.498  -6.829  1.00 53.15           C  
ATOM    836  CB  GLN A  51      -9.006 -14.850  -6.089  1.00 53.15           C  
ATOM    837  HB2 GLN A  51      -9.227 -14.218  -5.228  1.00 53.15           H  
ATOM    838  HB3 GLN A  51      -9.457 -14.434  -6.990  1.00 53.15           H  
ATOM    839  O   GLN A  51      -6.919 -13.336  -8.040  1.00 53.15           O  
ATOM    840  CG  GLN A  51      -9.672 -16.202  -5.846  1.00 53.15           C  
ATOM    841  HG2 GLN A  51      -9.139 -16.754  -5.072  1.00 53.15           H  
ATOM    842  HG3 GLN A  51      -9.622 -16.785  -6.766  1.00 53.15           H  
ATOM    843  CD  GLN A  51     -11.135 -16.047  -5.424  1.00 53.15           C  
ATOM    844  NE2 GLN A  51     -11.911 -17.105  -5.497  1.00 53.15           N  
ATOM    845 HE21 GLN A  51     -11.527 -17.978  -5.827  1.00 53.15           H  
ATOM    846 HE22 GLN A  51     -12.869 -16.953  -5.216  1.00 53.15           H  
ATOM    847  OE1 GLN A  51     -11.632 -15.006  -5.018  1.00 53.15           O  
ATOM    848  N   ALA A  52      -6.744 -12.520  -5.964  1.00 50.74           N  
ATOM    849  H   ALA A  52      -6.852 -12.708  -4.977  1.00 50.74           H  
ATOM    850  CA  ALA A  52      -6.257 -11.205  -6.368  1.00 50.74           C  
ATOM    851  HA  ALA A  52      -6.884 -10.828  -7.176  1.00 50.74           H  
ATOM    852  C   ALA A  52      -4.824 -11.299  -6.909  1.00 50.74           C  
ATOM    853  CB  ALA A  52      -6.364 -10.242  -5.178  1.00 50.74           C  
ATOM    854  HB1 ALA A  52      -5.775 -10.616  -4.339  1.00 50.74           H  
ATOM    855  HB2 ALA A  52      -7.405 -10.145  -4.869  1.00 50.74           H  
ATOM    856  HB3 ALA A  52      -5.978  -9.264  -5.465  1.00 50.74           H  
ATOM    857  O   ALA A  52      -4.519 -10.698  -7.937  1.00 50.74           O  
ATOM    858  N   ALA A  53      -3.975 -12.105  -6.267  1.00 47.91           N  
ATOM    859  H   ALA A  53      -4.291 -12.579  -5.433  1.00 47.91           H  
ATOM    860  CA  ALA A  53      -2.645 -12.432  -6.759  1.00 47.91           C  
ATOM    861  HA  ALA A  53      -2.105 -11.501  -6.935  1.00 47.91           H  
ATOM    862  C   ALA A  53      -2.721 -13.178  -8.104  1.00 47.91           C  
ATOM    863  CB  ALA A  53      -1.895 -13.223  -5.679  1.00 47.91           C  
ATOM    864  HB1 ALA A  53      -0.880 -13.431  -6.018  1.00 47.91           H  
ATOM    865  HB2 ALA A  53      -1.850 -12.644  -4.758  1.00 47.91           H  
ATOM    866  HB3 ALA A  53      -2.399 -14.169  -5.482  1.00 47.91           H  
ATOM    867  O   ALA A  53      -2.034 -12.789  -9.044  1.00 47.91           O  
ATOM    868  N   THR A  54      -3.617 -14.161  -8.254  1.00 50.04           N  
ATOM    869  H   THR A  54      -4.104 -14.509  -7.441  1.00 50.04           H  
ATOM    870  CA  THR A  54      -3.875 -14.840  -9.537  1.00 50.04           C  
ATOM    871  HA  THR A  54      -2.972 -15.354  -9.868  1.00 50.04           H  
ATOM    872  C   THR A  54      -4.268 -13.859 -10.635  1.00 50.04           C  
ATOM    873  CB  THR A  54      -5.026 -15.856  -9.434  1.00 50.04           C  
ATOM    874  HB  THR A  54      -5.965 -15.304  -9.398  1.00 50.04           H  
ATOM    875  O   THR A  54      -3.718 -13.903 -11.731  1.00 50.04           O  
ATOM    876  CG2 THR A  54      -5.097 -16.780 -10.649  1.00 50.04           C  
ATOM    877 HG21 THR A  54      -4.108 -17.171 -10.890  1.00 50.04           H  
ATOM    878 HG22 THR A  54      -5.769 -17.613 -10.441  1.00 50.04           H  
ATOM    879 HG23 THR A  54      -5.470 -16.229 -11.512  1.00 50.04           H  
ATOM    880  OG1 THR A  54      -5.006 -16.626  -8.264  1.00 50.04           O  
ATOM    881  HG1 THR A  54      -4.409 -17.369  -8.375  1.00 50.04           H  
ATOM    882  N   MET A  55      -5.218 -12.962 -10.353  1.00 50.96           N  
ATOM    883  H   MET A  55      -5.636 -12.987  -9.433  1.00 50.96           H  
ATOM    884  CA  MET A  55      -5.727 -11.987 -11.323  1.00 50.96           C  
ATOM    885  HA  MET A  55      -6.077 -12.513 -12.211  1.00 50.96           H  
ATOM    886  C   MET A  55      -4.650 -11.006 -11.787  1.00 50.96           C  
ATOM    887  CB  MET A  55      -6.893 -11.201 -10.712  1.00 50.96           C  
ATOM    888  HB2 MET A  55      -7.075 -10.315 -11.320  1.00 50.96           H  
ATOM    889  HB3 MET A  55      -6.631 -10.875  -9.705  1.00 50.96           H  
ATOM    890  O   MET A  55      -4.663 -10.600 -12.944  1.00 50.96           O  
ATOM    891  CG  MET A  55      -8.182 -12.025 -10.668  1.00 50.96           C  
ATOM    892  HG2 MET A  55      -8.481 -12.260 -11.689  1.00 50.96           H  
ATOM    893  HG3 MET A  55      -7.988 -12.971 -10.162  1.00 50.96           H  
ATOM    894  SD  MET A  55      -9.569 -11.205  -9.831  1.00 50.96           S  
ATOM    895  CE  MET A  55      -9.920  -9.886 -11.022  1.00 50.96           C  
ATOM    896  HE1 MET A  55     -10.101 -10.317 -12.007  1.00 50.96           H  
ATOM    897  HE2 MET A  55     -10.803  -9.333 -10.699  1.00 50.96           H  
ATOM    898  HE3 MET A  55      -9.074  -9.201 -11.075  1.00 50.96           H  
ATOM    899  N   LEU A  56      -3.718 -10.654 -10.902  1.00 49.15           N  
ATOM    900  H   LEU A  56      -3.793 -11.007  -9.959  1.00 49.15           H  
ATOM    901  CA  LEU A  56      -2.559  -9.823 -11.226  1.00 49.15           C  
ATOM    902  HA  LEU A  56      -2.862  -9.044 -11.926  1.00 49.15           H  
ATOM    903  C   LEU A  56      -1.437 -10.598 -11.938  1.00 49.15           C  
ATOM    904  CB  LEU A  56      -2.055  -9.171  -9.927  1.00 49.15           C  
ATOM    905  HB2 LEU A  56      -1.084  -8.715 -10.118  1.00 49.15           H  
ATOM    906  HB3 LEU A  56      -1.929  -9.950  -9.175  1.00 49.15           H  
ATOM    907  O   LEU A  56      -0.378 -10.032 -12.191  1.00 49.15           O  
ATOM    908  CG  LEU A  56      -2.959  -8.071  -9.365  1.00 49.15           C  
ATOM    909  HG  LEU A  56      -3.983  -8.435  -9.278  1.00 49.15           H  
ATOM    910  CD1 LEU A  56      -2.469  -7.648  -7.980  1.00 49.15           C  
ATOM    911 HD11 LEU A  56      -3.085  -6.833  -7.598  1.00 49.15           H  
ATOM    912 HD12 LEU A  56      -1.436  -7.308  -8.042  1.00 49.15           H  
ATOM    913 HD13 LEU A  56      -2.540  -8.496  -7.299  1.00 49.15           H  
ATOM    914  CD2 LEU A  56      -2.917  -6.842 -10.270  1.00 49.15           C  
ATOM    915 HD21 LEU A  56      -3.415  -7.048 -11.217  1.00 49.15           H  
ATOM    916 HD22 LEU A  56      -3.409  -5.999  -9.783  1.00 49.15           H  
ATOM    917 HD23 LEU A  56      -1.880  -6.563 -10.455  1.00 49.15           H  
ATOM    918  N   GLY A  57      -1.621 -11.894 -12.220  1.00 46.70           N  
ATOM    919  H   GLY A  57      -2.511 -12.324 -12.009  1.00 46.70           H  
ATOM    920  CA  GLY A  57      -0.555 -12.744 -12.752  1.00 46.70           C  
ATOM    921  HA2 GLY A  57      -0.188 -12.323 -13.688  1.00 46.70           H  
ATOM    922  HA3 GLY A  57      -0.956 -13.739 -12.941  1.00 46.70           H  
ATOM    923  C   GLY A  57       0.627 -12.879 -11.789  1.00 46.70           C  
ATOM    924  O   GLY A  57       1.734 -13.194 -12.210  1.00 46.70           O  
ATOM    925  N   LEU A  58       0.397 -12.626 -10.499  1.00 46.92           N  
ATOM    926  H   LEU A  58      -0.549 -12.405 -10.221  1.00 46.92           H  
ATOM    927  CA  LEU A  58       1.399 -12.748  -9.449  1.00 46.92           C  
ATOM    928  HA  LEU A  58       2.366 -12.451  -9.855  1.00 46.92           H  
ATOM    929  C   LEU A  58       1.576 -14.213  -9.011  1.00 46.92           C  
ATOM    930  CB  LEU A  58       1.039 -11.791  -8.290  1.00 46.92           C  
ATOM    931  HB2 LEU A  58       0.039 -12.034  -7.931  1.00 46.92           H  
ATOM    932  HB3 LEU A  58       1.712 -11.967  -7.450  1.00 46.92           H  
ATOM    933  O   LEU A  58       2.415 -14.493  -8.172  1.00 46.92           O  
ATOM    934  CG  LEU A  58       1.093 -10.292  -8.638  1.00 46.92           C  
ATOM    935  HG  LEU A  58       0.433 -10.110  -9.487  1.00 46.92           H  
ATOM    936  CD1 LEU A  58       0.611  -9.464  -7.442  1.00 46.92           C  
ATOM    937 HD11 LEU A  58       0.625  -8.406  -7.703  1.00 46.92           H  
ATOM    938 HD12 LEU A  58       1.271  -9.631  -6.591  1.00 46.92           H  
ATOM    939 HD13 LEU A  58      -0.404  -9.757  -7.177  1.00 46.92           H  
ATOM    940  CD2 LEU A  58       2.486  -9.790  -9.016  1.00 46.92           C  
ATOM    941 HD21 LEU A  58       2.835 -10.305  -9.912  1.00 46.92           H  
ATOM    942 HD22 LEU A  58       3.183  -9.962  -8.196  1.00 46.92           H  
ATOM    943 HD23 LEU A  58       2.444  -8.723  -9.235  1.00 46.92           H  
ATOM    944  N   GLU A  59       0.825 -15.171  -9.559  1.00 42.46           N  
ATOM    945  H   GLU A  59       0.206 -14.912 -10.314  1.00 42.46           H  
ATOM    946  CA  GLU A  59       0.956 -16.591  -9.218  1.00 42.46           C  
ATOM    947  HA  GLU A  59       0.919 -16.643  -8.130  1.00 42.46           H  
ATOM    948  C   GLU A  59       2.268 -17.252  -9.703  1.00 42.46           C  
ATOM    949  CB  GLU A  59      -0.224 -17.395  -9.780  1.00 42.46           C  
ATOM    950  HB2 GLU A  59      -0.583 -16.942 -10.705  1.00 42.46           H  
ATOM    951  HB3 GLU A  59       0.123 -18.403 -10.005  1.00 42.46           H  
ATOM    952  O   GLU A  59       2.671 -17.037 -10.845  1.00 42.46           O  
ATOM    953  CG  GLU A  59      -1.371 -17.515  -8.773  1.00 42.46           C  
ATOM    954  HG2 GLU A  59      -1.781 -16.527  -8.567  1.00 42.46           H  
ATOM    955  HG3 GLU A  59      -0.964 -17.899  -7.838  1.00 42.46           H  
ATOM    956  CD  GLU A  59      -2.472 -18.480  -9.242  1.00 42.46           C  
ATOM    957  OE1 GLU A  59      -3.475 -18.607  -8.508  1.00 42.46           O  
ATOM    958  OE2 GLU A  59      -2.334 -19.131 -10.298  1.00 42.46           O  
ATOM    959  N   PRO A  60       2.870 -18.160  -8.906  1.00 41.43           N  
ATOM    960  CA  PRO A  60       2.627 -18.383  -7.485  1.00 41.43           C  
ATOM    961  HA  PRO A  60       1.567 -18.353  -7.233  1.00 41.43           H  
ATOM    962  C   PRO A  60       3.391 -17.310  -6.702  1.00 41.43           C  
ATOM    963  CB  PRO A  60       3.147 -19.799  -7.218  1.00 41.43           C  
ATOM    964  HB2 PRO A  60       3.485 -19.926  -6.190  1.00 41.43           H  
ATOM    965  HB3 PRO A  60       2.360 -20.517  -7.449  1.00 41.43           H  
ATOM    966  O   PRO A  60       4.619 -17.299  -6.710  1.00 41.43           O  
ATOM    967  CG  PRO A  60       4.294 -19.969  -8.217  1.00 41.43           C  
ATOM    968  HG2 PRO A  60       4.369 -21.000  -8.564  1.00 41.43           H  
ATOM    969  HG3 PRO A  60       5.234 -19.664  -7.756  1.00 41.43           H  
ATOM    970  CD  PRO A  60       3.956 -19.014  -9.365  1.00 41.43           C  
ATOM    971  HD2 PRO A  60       4.829 -18.414  -9.623  1.00 41.43           H  
ATOM    972  HD3 PRO A  60       3.629 -19.583 -10.236  1.00 41.43           H  
ATOM    973  N   PHE A  61       2.694 -16.393  -6.026  1.00 33.64           N  
ATOM    974  H   PHE A  61       1.685 -16.381  -6.077  1.00 33.64           H  
ATOM    975  CA  PHE A  61       3.366 -15.327  -5.279  1.00 33.64           C  
ATOM    976  HA  PHE A  61       4.242 -15.035  -5.858  1.00 33.64           H  
ATOM    977  C   PHE A  61       3.883 -15.881  -3.949  1.00 33.64           C  
ATOM    978  CB  PHE A  61       2.503 -14.059  -5.133  1.00 33.64           C  
ATOM    979  HB2 PHE A  61       1.791 -13.972  -5.954  1.00 33.64           H  
ATOM    980  HB3 PHE A  61       1.892 -14.119  -4.233  1.00 33.64           H  
ATOM    981  O   PHE A  61       3.426 -15.516  -2.868  1.00 33.64           O  
ATOM    982  CG  PHE A  61       3.356 -12.801  -5.101  1.00 33.64           C  
ATOM    983  CD1 PHE A  61       3.654 -12.195  -3.871  1.00 33.64           C  
ATOM    984  HD1 PHE A  61       3.243 -12.620  -2.967  1.00 33.64           H  
ATOM    985  CD2 PHE A  61       3.925 -12.281  -6.281  1.00 33.64           C  
ATOM    986  HD2 PHE A  61       3.765 -12.769  -7.230  1.00 33.64           H  
ATOM    987  CE1 PHE A  61       4.514 -11.085  -3.813  1.00 33.64           C  
ATOM    988  HE1 PHE A  61       4.773 -10.649  -2.860  1.00 33.64           H  
ATOM    989  CE2 PHE A  61       4.758 -11.153  -6.233  1.00 33.64           C  
ATOM    990  HE2 PHE A  61       5.209 -10.769  -7.136  1.00 33.64           H  
ATOM    991  CZ  PHE A  61       5.077 -10.578  -4.995  1.00 33.64           C  
ATOM    992  HZ  PHE A  61       5.785  -9.764  -4.953  1.00 33.64           H  
ATOM    993  N   SER A  62       4.817 -16.823  -4.017  1.00 35.14           N  
ATOM    994  H   SER A  62       5.140 -17.105  -4.932  1.00 35.14           H  
ATOM    995  CA  SER A  62       5.569 -17.237  -2.854  1.00 35.14           C  
ATOM    996  HA  SER A  62       4.918 -17.240  -1.980  1.00 35.14           H  
ATOM    997  C   SER A  62       6.687 -16.230  -2.653  1.00 35.14           C  
ATOM    998  CB  SER A  62       6.135 -18.642  -3.017  1.00 35.14           C  
ATOM    999  HB2 SER A  62       5.339 -19.348  -3.255  1.00 35.14           H  
ATOM   1000  HB3 SER A  62       6.896 -18.660  -3.796  1.00 35.14           H  
ATOM   1001  O   SER A  62       7.535 -16.054  -3.527  1.00 35.14           O  
ATOM   1002  OG  SER A  62       6.695 -18.946  -1.759  1.00 35.14           O  
ATOM   1003  HG  SER A  62       7.399 -19.588  -1.877  1.00 35.14           H  
ATOM   1004  N   PHE A  63       6.768 -15.615  -1.474  1.00 29.55           N  
ATOM   1005  H   PHE A  63       6.044 -15.765  -0.787  1.00 29.55           H  
ATOM   1006  CA  PHE A  63       7.968 -14.853  -1.128  1.00 29.55           C  
ATOM   1007  HA  PHE A  63       8.111 -14.093  -1.895  1.00 29.55           H  
ATOM   1008  C   PHE A  63       9.244 -15.718  -1.172  1.00 29.55           C  
ATOM   1009  CB  PHE A  63       7.791 -14.164   0.231  1.00 29.55           C  
ATOM   1010  HB2 PHE A  63       8.778 -13.997   0.662  1.00 29.55           H  
ATOM   1011  HB3 PHE A  63       7.259 -14.833   0.908  1.00 29.55           H  
ATOM   1012  O   PHE A  63      10.339 -15.170  -1.244  1.00 29.55           O  
ATOM   1013  CG  PHE A  63       7.105 -12.807   0.194  1.00 29.55           C  
ATOM   1014  CD1 PHE A  63       7.520 -11.809  -0.710  1.00 29.55           C  
ATOM   1015  HD1 PHE A  63       8.280 -12.026  -1.447  1.00 29.55           H  
ATOM   1016  CD2 PHE A  63       6.165 -12.471   1.178  1.00 29.55           C  
ATOM   1017  HD2 PHE A  63       5.862 -13.206   1.909  1.00 29.55           H  
ATOM   1018  CE1 PHE A  63       7.003 -10.504  -0.639  1.00 29.55           C  
ATOM   1019  HE1 PHE A  63       7.334  -9.759  -1.348  1.00 29.55           H  
ATOM   1020  CE2 PHE A  63       5.689 -11.151   1.277  1.00 29.55           C  
ATOM   1021  HE2 PHE A  63       5.046 -10.875   2.100  1.00 29.55           H  
ATOM   1022  CZ  PHE A  63       6.068 -10.174   0.348  1.00 29.55           C  
ATOM   1023  HZ  PHE A  63       5.681  -9.167   0.416  1.00 29.55           H  
ATOM   1024  N   SER A  64       9.129 -17.054  -1.194  1.00 31.52           N  
ATOM   1025  H   SER A  64       8.209 -17.469  -1.181  1.00 31.52           H  
ATOM   1026  CA  SER A  64      10.275 -17.939  -1.430  1.00 31.52           C  
ATOM   1027  HA  SER A  64      11.120 -17.554  -0.858  1.00 31.52           H  
ATOM   1028  C   SER A  64      10.736 -18.007  -2.891  1.00 31.52           C  
ATOM   1029  CB  SER A  64       9.992 -19.355  -0.918  1.00 31.52           C  
ATOM   1030  HB2 SER A  64      10.928 -19.914  -0.901  1.00 31.52           H  
ATOM   1031  HB3 SER A  64       9.610 -19.296   0.101  1.00 31.52           H  
ATOM   1032  O   SER A  64      11.896 -18.332  -3.123  1.00 31.52           O  
ATOM   1033  OG  SER A  64       9.063 -20.055  -1.727  1.00 31.52           O  
ATOM   1034  HG  SER A  64       9.454 -20.248  -2.582  1.00 31.52           H  
ATOM   1035  N   ASP A  65       9.871 -17.708  -3.867  1.00 29.91           N  
ATOM   1036  H   ASP A  65       8.945 -17.384  -3.627  1.00 29.91           H  
ATOM   1037  CA  ASP A  65      10.191 -17.801  -5.306  1.00 29.91           C  
ATOM   1038  HA  ASP A  65      10.979 -18.544  -5.434  1.00 29.91           H  
ATOM   1039  C   ASP A  65      10.777 -16.506  -5.872  1.00 29.91           C  
ATOM   1040  CB  ASP A  65       8.976 -18.293  -6.105  1.00 29.91           C  
ATOM   1041  HB2 ASP A  65       9.189 -18.211  -7.171  1.00 29.91           H  
ATOM   1042  HB3 ASP A  65       8.116 -17.662  -5.880  1.00 29.91           H  
ATOM   1043  O   ASP A  65      11.122 -16.414  -7.053  1.00 29.91           O  
ATOM   1044  CG  ASP A  65       8.643 -19.758  -5.810  1.00 29.91           C  
ATOM   1045  OD1 ASP A  65       9.549 -20.497  -5.353  1.00 29.91           O  
ATOM   1046  OD2 ASP A  65       7.472 -20.135  -6.020  1.00 29.91           O  
ATOM   1047  N   VAL A  66      10.987 -15.528  -4.992  1.00 30.26           N  
ATOM   1048  H   VAL A  66      10.654 -15.695  -4.054  1.00 30.26           H  
ATOM   1049  CA  VAL A  66      11.761 -14.316  -5.220  1.00 30.26           C  
ATOM   1050  HA  VAL A  66      11.441 -13.875  -6.165  1.00 30.26           H  
ATOM   1051  C   VAL A  66      13.246 -14.692  -5.351  1.00 30.26           C  
ATOM   1052  CB  VAL A  66      11.447 -13.312  -4.099  1.00 30.26           C  
ATOM   1053  HB  VAL A  66      11.789 -13.706  -3.142  1.00 30.26           H  
ATOM   1054  O   VAL A  66      14.087 -14.450  -4.484  1.00 30.26           O  
ATOM   1055  CG1 VAL A  66      12.113 -11.980  -4.360  1.00 30.26           C  
ATOM   1056 HG11 VAL A  66      13.195 -12.113  -4.379  1.00 30.26           H  
ATOM   1057 HG12 VAL A  66      11.751 -11.574  -5.305  1.00 30.26           H  
ATOM   1058 HG13 VAL A  66      11.850 -11.300  -3.550  1.00 30.26           H  
ATOM   1059  CG2 VAL A  66       9.947 -12.996  -4.007  1.00 30.26           C  
ATOM   1060 HG21 VAL A  66       9.584 -12.599  -4.956  1.00 30.26           H  
ATOM   1061 HG22 VAL A  66       9.382 -13.898  -3.771  1.00 30.26           H  
ATOM   1062 HG23 VAL A  66       9.768 -12.265  -3.219  1.00 30.26           H  
ATOM   1063  N   LYS A  67      13.587 -15.344  -6.465  1.00 26.41           N  
ATOM   1064  H   LYS A  67      12.830 -15.605  -7.082  1.00 26.41           H  
ATOM   1065  CA  LYS A  67      14.965 -15.587  -6.878  1.00 26.41           C  
ATOM   1066  HA  LYS A  67      15.521 -15.971  -6.023  1.00 26.41           H  
ATOM   1067  C   LYS A  67      15.587 -14.252  -7.277  1.00 26.41           C  
ATOM   1068  CB  LYS A  67      15.037 -16.628  -8.006  1.00 26.41           C  
ATOM   1069  HB2 LYS A  67      14.293 -16.400  -8.770  1.00 26.41           H  
ATOM   1070  HB3 LYS A  67      16.025 -16.568  -8.463  1.00 26.41           H  
ATOM   1071  O   LYS A  67      15.317 -13.713  -8.343  1.00 26.41           O  
ATOM   1072  CG  LYS A  67      14.830 -18.057  -7.478  1.00 26.41           C  
ATOM   1073  HG2 LYS A  67      15.523 -18.238  -6.656  1.00 26.41           H  
ATOM   1074  HG3 LYS A  67      13.810 -18.163  -7.110  1.00 26.41           H  
ATOM   1075  CD  LYS A  67      15.088 -19.090  -8.583  1.00 26.41           C  
ATOM   1076  HD2 LYS A  67      14.376 -18.923  -9.392  1.00 26.41           H  
ATOM   1077  HD3 LYS A  67      16.101 -18.964  -8.965  1.00 26.41           H  
ATOM   1078  CE  LYS A  67      14.917 -20.506  -8.023  1.00 26.41           C  
ATOM   1079  HE2 LYS A  67      13.915 -20.587  -7.603  1.00 26.41           H  
ATOM   1080  HE3 LYS A  67      15.627 -20.650  -7.209  1.00 26.41           H  
ATOM   1081  NZ  LYS A  67      15.112 -21.536  -9.073  1.00 26.41           N  
ATOM   1082  HZ1 LYS A  67      14.434 -21.402  -9.810  1.00 26.41           H  
ATOM   1083  HZ2 LYS A  67      14.968 -22.458  -8.687  1.00 26.41           H  
ATOM   1084  HZ3 LYS A  67      16.040 -21.479  -9.468  1.00 26.41           H  
ATOM   1085  N   VAL A  68      16.404 -13.734  -6.359  1.00 29.87           N  
ATOM   1086  H   VAL A  68      16.291 -14.143  -5.442  1.00 29.87           H  
ATOM   1087  CA  VAL A  68      17.617 -12.924  -6.558  1.00 29.87           C  
ATOM   1088  HA  VAL A  68      17.531 -12.038  -5.929  1.00 29.87           H  
ATOM   1089  C   VAL A  68      17.803 -12.464  -8.011  1.00 29.87           C  
ATOM   1090  CB  VAL A  68      18.842 -13.733  -6.072  1.00 29.87           C  
ATOM   1091  HB  VAL A  68      18.988 -14.601  -6.714  1.00 29.87           H  
ATOM   1092  O   VAL A  68      18.269 -13.208  -8.866  1.00 29.87           O  
ATOM   1093  CG1 VAL A  68      20.124 -12.890  -6.085  1.00 29.87           C  
ATOM   1094 HG11 VAL A  68      20.380 -12.620  -7.109  1.00 29.87           H  
ATOM   1095 HG12 VAL A  68      20.953 -13.473  -5.682  1.00 29.87           H  
ATOM   1096 HG13 VAL A  68      19.992 -11.989  -5.487  1.00 29.87           H  
ATOM   1097  CG2 VAL A  68      18.643 -14.240  -4.633  1.00 29.87           C  
ATOM   1098 HG21 VAL A  68      17.841 -14.976  -4.588  1.00 29.87           H  
ATOM   1099 HG22 VAL A  68      19.552 -14.728  -4.283  1.00 29.87           H  
ATOM   1100 HG23 VAL A  68      18.408 -13.408  -3.968  1.00 29.87           H  
ATOM   1101  N   ASN A  69      17.490 -11.202  -8.286  1.00 35.00           N  
ATOM   1102  H   ASN A  69      16.772 -11.120  -8.992  1.00 35.00           H  
ATOM   1103  CA  ASN A  69      18.595 -10.257  -8.463  1.00 35.00           C  
ATOM   1104  HA  ASN A  69      19.505 -10.803  -8.215  1.00 35.00           H  
ATOM   1105  C   ASN A  69      18.651  -9.109  -7.443  1.00 35.00           C  
ATOM   1106  CB  ASN A  69      18.707  -9.832  -9.944  1.00 35.00           C  
ATOM   1107  HB2 ASN A  69      17.800 -10.107 -10.483  1.00 35.00           H  
ATOM   1108  HB3 ASN A  69      18.808  -8.750 -10.022  1.00 35.00           H  
ATOM   1109  O   ASN A  69      19.410  -8.172  -7.658  1.00 35.00           O  
ATOM   1110  CG  ASN A  69      19.901 -10.453 -10.658  1.00 35.00           C  
ATOM   1111  ND2 ASN A  69      19.940 -10.351 -11.965  1.00 35.00           N  
ATOM   1112 HD21 ASN A  69      19.190  -9.893 -12.462  1.00 35.00           H  
ATOM   1113 HD22 ASN A  69      20.731 -10.785 -12.419  1.00 35.00           H  
ATOM   1114  OD1 ASN A  69      20.822 -11.008 -10.081  1.00 35.00           O  
ATOM   1115  N   LYS A  70      17.967  -9.272  -6.296  1.00 42.40           N  
ATOM   1116  H   LYS A  70      17.312 -10.041  -6.319  1.00 42.40           H  
ATOM   1117  CA  LYS A  70      18.034  -8.499  -5.024  1.00 42.40           C  
ATOM   1118  HA  LYS A  70      18.192  -9.211  -4.215  1.00 42.40           H  
ATOM   1119  C   LYS A  70      16.720  -7.816  -4.691  1.00 42.40           C  
ATOM   1120  CB  LYS A  70      19.183  -7.485  -4.927  1.00 42.40           C  
ATOM   1121  HB2 LYS A  70      19.076  -6.919  -4.002  1.00 42.40           H  
ATOM   1122  HB3 LYS A  70      19.111  -6.763  -5.740  1.00 42.40           H  
ATOM   1123  O   LYS A  70      16.607  -6.593  -4.707  1.00 42.40           O  
ATOM   1124  CG  LYS A  70      20.553  -8.169  -4.876  1.00 42.40           C  
ATOM   1125  HG2 LYS A  70      20.751  -8.506  -3.859  1.00 42.40           H  
ATOM   1126  HG3 LYS A  70      20.601  -9.032  -5.541  1.00 42.40           H  
ATOM   1127  CD  LYS A  70      21.592  -7.154  -5.301  1.00 42.40           C  
ATOM   1128  HD2 LYS A  70      21.359  -6.901  -6.336  1.00 42.40           H  
ATOM   1129  HD3 LYS A  70      21.495  -6.287  -4.647  1.00 42.40           H  
ATOM   1130  CE  LYS A  70      23.018  -7.714  -5.227  1.00 42.40           C  
ATOM   1131  HE2 LYS A  70      23.052  -8.612  -5.845  1.00 42.40           H  
ATOM   1132  HE3 LYS A  70      23.217  -8.011  -4.198  1.00 42.40           H  
ATOM   1133  NZ  LYS A  70      24.055  -6.760  -5.694  1.00 42.40           N  
ATOM   1134  HZ1 LYS A  70      23.876  -6.537  -6.663  1.00 42.40           H  
ATOM   1135  HZ2 LYS A  70      24.036  -5.891  -5.179  1.00 42.40           H  
ATOM   1136  HZ3 LYS A  70      24.991  -7.140  -5.672  1.00 42.40           H  
ATOM   1137  N   TYR A  71      15.748  -8.644  -4.349  1.00 48.84           N  
ATOM   1138  H   TYR A  71      15.915  -9.640  -4.332  1.00 48.84           H  
ATOM   1139  CA  TYR A  71      14.540  -8.164  -3.718  1.00 48.84           C  
ATOM   1140  HA  TYR A  71      14.301  -7.172  -4.103  1.00 48.84           H  
ATOM   1141  C   TYR A  71      14.759  -8.057  -2.220  1.00 48.84           C  
ATOM   1142  CB  TYR A  71      13.389  -9.072  -4.082  1.00 48.84           C  
ATOM   1143  HB2 TYR A  71      12.498  -8.763  -3.536  1.00 48.84           H  
ATOM   1144  HB3 TYR A  71      13.676 -10.070  -3.750  1.00 48.84           H  
ATOM   1145  O   TYR A  71      14.825  -9.067  -1.523  1.00 48.84           O  
ATOM   1146  CG  TYR A  71      13.092  -9.063  -5.565  1.00 48.84           C  
ATOM   1147  CD1 TYR A  71      12.346  -8.003  -6.104  1.00 48.84           C  
ATOM   1148  HD1 TYR A  71      11.975  -7.216  -5.465  1.00 48.84           H  
ATOM   1149  CD2 TYR A  71      13.574 -10.084  -6.410  1.00 48.84           C  
ATOM   1150  HD2 TYR A  71      14.162 -10.895  -6.006  1.00 48.84           H  
ATOM   1151  CE1 TYR A  71      12.053  -7.989  -7.475  1.00 48.84           C  
ATOM   1152  HE1 TYR A  71      11.433  -7.202  -7.879  1.00 48.84           H  
ATOM   1153  CE2 TYR A  71      13.237 -10.092  -7.774  1.00 48.84           C  
ATOM   1154  HE2 TYR A  71      13.535 -10.908  -8.416  1.00 48.84           H  
ATOM   1155  OH  TYR A  71      12.084  -9.121  -9.616  1.00 48.84           O  
ATOM   1156  HH  TYR A  71      11.212  -8.745  -9.759  1.00 48.84           H  
ATOM   1157  CZ  TYR A  71      12.450  -9.056  -8.309  1.00 48.84           C  
ATOM   1158  N   ASP A  72      14.869  -6.828  -1.734  1.00 55.00           N  
ATOM   1159  H   ASP A  72      14.827  -6.049  -2.376  1.00 55.00           H  
ATOM   1160  CA  ASP A  72      14.659  -6.574  -0.319  1.00 55.00           C  
ATOM   1161  HA  ASP A  72      15.052  -7.405   0.268  1.00 55.00           H  
ATOM   1162  C   ASP A  72      13.143  -6.487  -0.102  1.00 55.00           C  
ATOM   1163  CB  ASP A  72      15.388  -5.309   0.137  1.00 55.00           C  
ATOM   1164  HB2 ASP A  72      15.062  -5.109   1.158  1.00 55.00           H  
ATOM   1165  HB3 ASP A  72      15.096  -4.485  -0.515  1.00 55.00           H  
ATOM   1166  O   ASP A  72      12.449  -5.673  -0.723  1.00 55.00           O  
ATOM   1167  CG  ASP A  72      16.915  -5.393   0.163  1.00 55.00           C  
ATOM   1168  OD1 ASP A  72      17.448  -6.478   0.470  1.00 55.00           O  
ATOM   1169  OD2 ASP A  72      17.550  -4.329  -0.063  1.00 55.00           O  
ATOM   1170  N   MET A  73      12.618  -7.368   0.745  1.00 50.71           N  
ATOM   1171  H   MET A  73      13.231  -8.040   1.183  1.00 50.71           H  
ATOM   1172  CA  MET A  73      11.242  -7.273   1.210  1.00 50.71           C  
ATOM   1173  HA  MET A  73      10.613  -6.863   0.420  1.00 50.71           H  
ATOM   1174  C   MET A  73      11.170  -6.371   2.432  1.00 50.71           C  
ATOM   1175  CB  MET A  73      10.694  -8.631   1.606  1.00 50.71           C  
ATOM   1176  HB2 MET A  73      11.413  -9.135   2.251  1.00 50.71           H  
ATOM   1177  HB3 MET A  73       9.783  -8.451   2.177  1.00 50.71           H  
ATOM   1178  O   MET A  73      11.833  -6.618   3.441  1.00 50.71           O  
ATOM   1179  CG  MET A  73      10.349  -9.535   0.430  1.00 50.71           C  
ATOM   1180  HG2 MET A  73       9.506  -9.113  -0.117  1.00 50.71           H  
ATOM   1181  HG3 MET A  73      11.205  -9.611  -0.241  1.00 50.71           H  
ATOM   1182  SD  MET A  73       9.925 -11.188   1.021  1.00 50.71           S  
ATOM   1183  CE  MET A  73       8.751 -10.808   2.354  1.00 50.71           C  
ATOM   1184  HE1 MET A  73       8.234 -11.722   2.648  1.00 50.71           H  
ATOM   1185  HE2 MET A  73       9.293 -10.427   3.219  1.00 50.71           H  
ATOM   1186  HE3 MET A  73       8.032 -10.061   2.019  1.00 50.71           H  
ATOM   1187  N   PHE A  74      10.280  -5.389   2.380  1.00 61.30           N  
ATOM   1188  H   PHE A  74       9.794  -5.230   1.509  1.00 61.30           H  
ATOM   1189  CA  PHE A  74      10.042  -4.483   3.494  1.00 61.30           C  
ATOM   1190  HA  PHE A  74      10.733  -4.717   4.304  1.00 61.30           H  
ATOM   1191  C   PHE A  74       8.632  -4.653   4.027  1.00 61.30           C  
ATOM   1192  CB  PHE A  74      10.342  -3.047   3.072  1.00 61.30           C  
ATOM   1193  HB2 PHE A  74       9.674  -2.757   2.262  1.00 61.30           H  
ATOM   1194  HB3 PHE A  74      10.162  -2.379   3.913  1.00 61.30           H  
ATOM   1195  O   PHE A  74       7.653  -4.528   3.290  1.00 61.30           O  
ATOM   1196  CG  PHE A  74      11.775  -2.893   2.624  1.00 61.30           C  
ATOM   1197  CD1 PHE A  74      12.802  -2.825   3.580  1.00 61.30           C  
ATOM   1198  HD1 PHE A  74      12.573  -2.853   4.635  1.00 61.30           H  
ATOM   1199  CD2 PHE A  74      12.090  -2.918   1.255  1.00 61.30           C  
ATOM   1200  HD2 PHE A  74      11.308  -3.031   0.519  1.00 61.30           H  
ATOM   1201  CE1 PHE A  74      14.138  -2.755   3.163  1.00 61.30           C  
ATOM   1202  HE1 PHE A  74      14.922  -2.749   3.906  1.00 61.30           H  
ATOM   1203  CE2 PHE A  74      13.426  -2.808   0.844  1.00 61.30           C  
ATOM   1204  HE2 PHE A  74      13.668  -2.838  -0.208  1.00 61.30           H  
ATOM   1205  CZ  PHE A  74      14.451  -2.701   1.796  1.00 61.30           C  
ATOM   1206  HZ  PHE A  74      15.480  -2.632   1.478  1.00 61.30           H  
ATOM   1207  N   ILE A  75       8.539  -4.905   5.332  1.00 54.12           N  
ATOM   1208  H   ILE A  75       9.395  -4.994   5.861  1.00 54.12           H  
ATOM   1209  CA  ILE A  75       7.280  -4.898   6.069  1.00 54.12           C  
ATOM   1210  HA  ILE A  75       6.449  -4.818   5.368  1.00 54.12           H  
ATOM   1211  C   ILE A  75       7.288  -3.658   6.950  1.00 54.12           C  
ATOM   1212  CB  ILE A  75       7.075  -6.194   6.882  1.00 54.12           C  
ATOM   1213  HB  ILE A  75       7.849  -6.258   7.647  1.00 54.12           H  
ATOM   1214  O   ILE A  75       8.036  -3.582   7.924  1.00 54.12           O  
ATOM   1215  CG1 ILE A  75       7.196  -7.438   5.972  1.00 54.12           C  
ATOM   1216 HG12 ILE A  75       8.170  -7.434   5.483  1.00 54.12           H  
ATOM   1217 HG13 ILE A  75       6.438  -7.388   5.190  1.00 54.12           H  
ATOM   1218  CG2 ILE A  75       5.698  -6.124   7.579  1.00 54.12           C  
ATOM   1219 HG21 ILE A  75       5.523  -7.025   8.167  1.00 54.12           H  
ATOM   1220 HG22 ILE A  75       4.914  -6.018   6.830  1.00 54.12           H  
ATOM   1221 HG23 ILE A  75       5.661  -5.270   8.255  1.00 54.12           H  
ATOM   1222  CD1 ILE A  75       7.086  -8.780   6.705  1.00 54.12           C  
ATOM   1223 HD11 ILE A  75       7.831  -8.828   7.499  1.00 54.12           H  
ATOM   1224 HD12 ILE A  75       7.272  -9.588   5.998  1.00 54.12           H  
ATOM   1225 HD13 ILE A  75       6.091  -8.915   7.130  1.00 54.12           H  
ATOM   1226  N   ALA A  76       6.431  -2.696   6.626  1.00 58.72           N  
ATOM   1227  H   ALA A  76       5.825  -2.841   5.831  1.00 58.72           H  
ATOM   1228  CA  ALA A  76       6.244  -1.497   7.427  1.00 58.72           C  
ATOM   1229  HA  ALA A  76       6.928  -1.521   8.275  1.00 58.72           H  
ATOM   1230  C   ALA A  76       4.824  -1.455   7.995  1.00 58.72           C  
ATOM   1231  CB  ALA A  76       6.615  -0.259   6.607  1.00 58.72           C  
ATOM   1232  HB1 ALA A  76       7.657  -0.323   6.295  1.00 58.72           H  
ATOM   1233  HB2 ALA A  76       6.481   0.641   7.207  1.00 58.72           H  
ATOM   1234  HB3 ALA A  76       5.982  -0.195   5.722  1.00 58.72           H  
ATOM   1235  O   ALA A  76       3.840  -1.831   7.349  1.00 58.72           O  
ATOM   1236  N   LYS A  77       4.721  -0.987   9.239  1.00 61.44           N  
ATOM   1237  H   LYS A  77       5.556  -0.643   9.689  1.00 61.44           H  
ATOM   1238  CA  LYS A  77       3.447  -0.772   9.920  1.00 61.44           C  
ATOM   1239  HA  LYS A  77       2.633  -0.958   9.219  1.00 61.44           H  
ATOM   1240  C   LYS A  77       3.370   0.678  10.327  1.00 61.44           C  
ATOM   1241  CB  LYS A  77       3.289  -1.680  11.151  1.00 61.44           C  
ATOM   1242  HB2 LYS A  77       2.251  -1.633  11.480  1.00 61.44           H  
ATOM   1243  HB3 LYS A  77       3.909  -1.299  11.963  1.00 61.44           H  
ATOM   1244  O   LYS A  77       4.283   1.163  10.988  1.00 61.44           O  
ATOM   1245  CG  LYS A  77       3.694  -3.139  10.901  1.00 61.44           C  
ATOM   1246  HG2 LYS A  77       3.300  -3.491   9.947  1.00 61.44           H  
ATOM   1247  HG3 LYS A  77       4.781  -3.195  10.838  1.00 61.44           H  
ATOM   1248  CD  LYS A  77       3.229  -4.040  12.049  1.00 61.44           C  
ATOM   1249  HD2 LYS A  77       3.755  -3.742  12.956  1.00 61.44           H  
ATOM   1250  HD3 LYS A  77       2.157  -3.933  12.214  1.00 61.44           H  
ATOM   1251  CE  LYS A  77       3.555  -5.496  11.710  1.00 61.44           C  
ATOM   1252  HE2 LYS A  77       2.904  -5.827  10.901  1.00 61.44           H  
ATOM   1253  HE3 LYS A  77       4.583  -5.542  11.352  1.00 61.44           H  
ATOM   1254  NZ  LYS A  77       3.404  -6.368  12.897  1.00 61.44           N  
ATOM   1255  HZ1 LYS A  77       2.445  -6.385  13.215  1.00 61.44           H  
ATOM   1256  HZ2 LYS A  77       3.983  -6.048  13.660  1.00 61.44           H  
ATOM   1257  HZ3 LYS A  77       3.662  -7.320  12.679  1.00 61.44           H  
ATOM   1258  N   GLN A  78       2.278   1.339   9.973  1.00 61.81           N  
ATOM   1259  H   GLN A  78       1.583   0.900   9.386  1.00 61.81           H  
ATOM   1260  CA  GLN A  78       2.088   2.726  10.345  1.00 61.81           C  
ATOM   1261  HA  GLN A  78       2.812   2.996  11.113  1.00 61.81           H  
ATOM   1262  C   GLN A  78       0.700   2.920  10.934  1.00 61.81           C  
ATOM   1263  CB  GLN A  78       2.371   3.599   9.125  1.00 61.81           C  
ATOM   1264  HB2 GLN A  78       3.325   3.308   8.686  1.00 61.81           H  
ATOM   1265  HB3 GLN A  78       1.593   3.450   8.376  1.00 61.81           H  
ATOM   1266  O   GLN A  78      -0.313   2.886  10.230  1.00 61.81           O  
ATOM   1267  CG  GLN A  78       2.441   5.077   9.492  1.00 61.81           C  
ATOM   1268  HG2 GLN A  78       2.625   5.590   8.548  1.00 61.81           H  
ATOM   1269  HG3 GLN A  78       1.486   5.413   9.895  1.00 61.81           H  
ATOM   1270  CD  GLN A  78       3.575   5.433  10.451  1.00 61.81           C  
ATOM   1271  NE2 GLN A  78       3.280   6.011  11.597  1.00 61.81           N  
ATOM   1272 HE21 GLN A  78       4.063   6.203  12.205  1.00 61.81           H  
ATOM   1273 HE22 GLN A  78       2.320   6.144  11.882  1.00 61.81           H  
ATOM   1274  OE1 GLN A  78       4.738   5.181  10.200  1.00 61.81           O  
ATOM   1275  N   ASP A  79       0.680   3.122  12.248  1.00 64.70           N  
ATOM   1276  H   ASP A  79       1.554   3.114  12.753  1.00 64.70           H  
ATOM   1277  CA  ASP A  79      -0.482   3.656  12.942  1.00 64.70           C  
ATOM   1278  HA  ASP A  79      -1.384   3.148  12.602  1.00 64.70           H  
ATOM   1279  C   ASP A  79      -0.621   5.136  12.633  1.00 64.70           C  
ATOM   1280  CB  ASP A  79      -0.345   3.481  14.457  1.00 64.70           C  
ATOM   1281  HB2 ASP A  79       0.622   3.861  14.786  1.00 64.70           H  
ATOM   1282  HB3 ASP A  79      -1.127   4.054  14.955  1.00 64.70           H  
ATOM   1283  O   ASP A  79       0.366   5.881  12.621  1.00 64.70           O  
ATOM   1284  CG  ASP A  79      -0.500   2.031  14.860  1.00 64.70           C  
ATOM   1285  OD1 ASP A  79      -1.369   1.356  14.279  1.00 64.70           O  
ATOM   1286  OD2 ASP A  79       0.245   1.549  15.735  1.00 64.70           O  
ATOM   1287  N   TYR A  80      -1.856   5.572  12.417  1.00 64.50           N  
ATOM   1288  H   TYR A  80      -2.622   4.915  12.377  1.00 64.50           H  
ATOM   1289  CA  TYR A  80      -2.156   6.984  12.301  1.00 64.50           C  
ATOM   1290  HA  TYR A  80      -1.489   7.522  12.974  1.00 64.50           H  
ATOM   1291  C   TYR A  80      -3.581   7.306  12.737  1.00 64.50           C  
ATOM   1292  CB  TYR A  80      -1.860   7.473  10.880  1.00 64.50           C  
ATOM   1293  HB2 TYR A  80      -2.112   8.530  10.799  1.00 64.50           H  
ATOM   1294  HB3 TYR A  80      -0.785   7.388  10.724  1.00 64.50           H  
ATOM   1295  O   TYR A  80      -4.507   6.497  12.706  1.00 64.50           O  
ATOM   1296  CG  TYR A  80      -2.581   6.710   9.791  1.00 64.50           C  
ATOM   1297  CD1 TYR A  80      -1.933   5.662   9.117  1.00 64.50           C  
ATOM   1298  HD1 TYR A  80      -0.914   5.403   9.364  1.00 64.50           H  
ATOM   1299  CD2 TYR A  80      -3.919   7.018   9.489  1.00 64.50           C  
ATOM   1300  HD2 TYR A  80      -4.446   7.757  10.073  1.00 64.50           H  
ATOM   1301  CE1 TYR A  80      -2.631   4.916   8.157  1.00 64.50           C  
ATOM   1302  HE1 TYR A  80      -2.130   4.093   7.669  1.00 64.50           H  
ATOM   1303  CE2 TYR A  80      -4.609   6.300   8.501  1.00 64.50           C  
ATOM   1304  HE2 TYR A  80      -5.644   6.518   8.283  1.00 64.50           H  
ATOM   1305  OH  TYR A  80      -4.709   4.425   7.049  1.00 64.50           O  
ATOM   1306  HH  TYR A  80      -4.139   3.756   6.663  1.00 64.50           H  
ATOM   1307  CZ  TYR A  80      -3.978   5.217   7.868  1.00 64.50           C  
ATOM   1308  N   SER A  81      -3.743   8.560  13.136  1.00 65.19           N  
ATOM   1309  H   SER A  81      -2.939   9.169  13.109  1.00 65.19           H  
ATOM   1310  CA  SER A  81      -5.023   9.164  13.463  1.00 65.19           C  
ATOM   1311  HA  SER A  81      -5.824   8.426  13.418  1.00 65.19           H  
ATOM   1312  C   SER A  81      -5.279  10.256  12.433  1.00 65.19           C  
ATOM   1313  CB  SER A  81      -4.937   9.693  14.892  1.00 65.19           C  
ATOM   1314  HB2 SER A  81      -4.729   8.861  15.564  1.00 65.19           H  
ATOM   1315  HB3 SER A  81      -4.119  10.410  14.961  1.00 65.19           H  
ATOM   1316  O   SER A  81      -4.590  11.276  12.425  1.00 65.19           O  
ATOM   1317  OG  SER A  81      -6.132  10.320  15.296  1.00 65.19           O  
ATOM   1318  HG  SER A  81      -5.968  10.686  16.168  1.00 65.19           H  
ATOM   1319  N   VAL A  82      -6.225  10.032  11.521  1.00 65.54           N  
ATOM   1320  H   VAL A  82      -6.767   9.182  11.591  1.00 65.54           H  
ATOM   1321  CA  VAL A  82      -6.567  11.004  10.472  1.00 65.54           C  
ATOM   1322  HA  VAL A  82      -5.813  11.791  10.451  1.00 65.54           H  
ATOM   1323  C   VAL A  82      -7.891  11.663  10.837  1.00 65.54           C  
ATOM   1324  CB  VAL A  82      -6.546  10.368   9.068  1.00 65.54           C  
ATOM   1325  HB  VAL A  82      -7.124   9.444   9.078  1.00 65.54           H  
ATOM   1326  O   VAL A  82      -8.918  11.002  10.990  1.00 65.54           O  
ATOM   1327  CG1 VAL A  82      -7.102  11.304   7.990  1.00 65.54           C  
ATOM   1328 HG11 VAL A  82      -6.962  10.863   7.004  1.00 65.54           H  
ATOM   1329 HG12 VAL A  82      -6.602  12.272   8.023  1.00 65.54           H  
ATOM   1330 HG13 VAL A  82      -8.171  11.451   8.143  1.00 65.54           H  
ATOM   1331  CG2 VAL A  82      -5.103  10.067   8.642  1.00 65.54           C  
ATOM   1332 HG21 VAL A  82      -4.502   9.744   9.492  1.00 65.54           H  
ATOM   1333 HG22 VAL A  82      -5.097   9.304   7.864  1.00 65.54           H  
ATOM   1334 HG23 VAL A  82      -4.632  10.968   8.249  1.00 65.54           H  
ATOM   1335  N   LYS A  83      -7.864  12.985  11.026  1.00 68.42           N  
ATOM   1336  H   LYS A  83      -6.984  13.456  10.867  1.00 68.42           H  
ATOM   1337  CA  LYS A  83      -9.084  13.798  11.137  1.00 68.42           C  
ATOM   1338  HA  LYS A  83      -9.806  13.285  11.773  1.00 68.42           H  
ATOM   1339  C   LYS A  83      -9.739  13.926   9.759  1.00 68.42           C  
ATOM   1340  CB  LYS A  83      -8.776  15.176  11.748  1.00 68.42           C  
ATOM   1341  HB2 LYS A  83      -8.007  15.668  11.152  1.00 68.42           H  
ATOM   1342  HB3 LYS A  83      -9.680  15.782  11.703  1.00 68.42           H  
ATOM   1343  O   LYS A  83      -9.036  13.887   8.750  1.00 68.42           O  
ATOM   1344  CG  LYS A  83      -8.314  15.093  13.214  1.00 68.42           C  
ATOM   1345  HG2 LYS A  83      -7.369  14.553  13.270  1.00 68.42           H  
ATOM   1346  HG3 LYS A  83      -9.063  14.551  13.791  1.00 68.42           H  
ATOM   1347  CD  LYS A  83      -8.133  16.495  13.820  1.00 68.42           C  
ATOM   1348  HD2 LYS A  83      -7.381  17.038  13.247  1.00 68.42           H  
ATOM   1349  HD3 LYS A  83      -9.081  17.029  13.759  1.00 68.42           H  
ATOM   1350  CE  LYS A  83      -7.694  16.398  15.289  1.00 68.42           C  
ATOM   1351  HE2 LYS A  83      -8.421  15.787  15.825  1.00 68.42           H  
ATOM   1352  HE3 LYS A  83      -6.734  15.883  15.334  1.00 68.42           H  
ATOM   1353  NZ  LYS A  83      -7.591  17.733  15.937  1.00 68.42           N  
ATOM   1354  HZ1 LYS A  83      -7.317  17.637  16.904  1.00 68.42           H  
ATOM   1355  HZ2 LYS A  83      -6.905  18.313  15.475  1.00 68.42           H  
ATOM   1356  HZ3 LYS A  83      -8.482  18.207  15.920  1.00 68.42           H  
ATOM   1357  N   ALA A  84     -11.057  14.114   9.723  1.00 69.56           N  
ATOM   1358  H   ALA A  84     -11.592  14.144  10.579  1.00 69.56           H  
ATOM   1359  CA  ALA A  84     -11.771  14.392   8.480  1.00 69.56           C  
ATOM   1360  HA  ALA A  84     -11.739  13.504   7.848  1.00 69.56           H  
ATOM   1361  C   ALA A  84     -11.122  15.554   7.709  1.00 69.56           C  
ATOM   1362  CB  ALA A  84     -13.234  14.695   8.802  1.00 69.56           C  
ATOM   1363  HB1 ALA A  84     -13.763  14.961   7.887  1.00 69.56           H  
ATOM   1364  HB2 ALA A  84     -13.711  13.812   9.228  1.00 69.56           H  
ATOM   1365  HB3 ALA A  84     -13.312  15.526   9.503  1.00 69.56           H  
ATOM   1366  O   ALA A  84     -10.647  16.525   8.308  1.00 69.56           O  
ATOM   1367  N   HIS A  85     -11.055  15.416   6.385  1.00 68.65           N  
ATOM   1368  H   HIS A  85     -11.431  14.571   5.978  1.00 68.65           H  
ATOM   1369  CA  HIS A  85     -10.430  16.362   5.454  1.00 68.65           C  
ATOM   1370  HA  HIS A  85     -10.454  15.880   4.477  1.00 68.65           H  
ATOM   1371  C   HIS A  85      -8.945  16.653   5.738  1.00 68.65           C  
ATOM   1372  CB  HIS A  85     -11.277  17.636   5.333  1.00 68.65           C  
ATOM   1373  HB2 HIS A  85     -11.111  18.258   6.212  1.00 68.65           H  
ATOM   1374  HB3 HIS A  85     -10.948  18.200   4.460  1.00 68.65           H  
ATOM   1375  O   HIS A  85      -8.386  17.651   5.279  1.00 68.65           O  
ATOM   1376  CG  HIS A  85     -12.757  17.376   5.204  1.00 68.65           C  
ATOM   1377  CD2 HIS A  85     -13.706  17.677   6.144  1.00 68.65           C  
ATOM   1378  HD2 HIS A  85     -13.526  18.145   7.100  1.00 68.65           H  
ATOM   1379  ND1 HIS A  85     -13.417  16.776   4.151  1.00 68.65           N  
ATOM   1380  HD1 HIS A  85     -13.057  16.378   3.296  1.00 68.65           H  
ATOM   1381  CE1 HIS A  85     -14.722  16.733   4.448  1.00 68.65           C  
ATOM   1382  HE1 HIS A  85     -15.479  16.304   3.808  1.00 68.65           H  
ATOM   1383  NE2 HIS A  85     -14.948  17.267   5.658  1.00 68.65           N  
ATOM   1384  N   ARG A  86      -8.268  15.784   6.496  1.00 73.81           N  
ATOM   1385  H   ARG A  86      -8.776  14.996   6.872  1.00 73.81           H  
ATOM   1386  CA  ARG A  86      -6.810  15.789   6.641  1.00 73.81           C  
ATOM   1387  HA  ARG A  86      -6.409  16.659   6.122  1.00 73.81           H  
ATOM   1388  C   ARG A  86      -6.223  14.582   5.922  1.00 73.81           C  
ATOM   1389  CB  ARG A  86      -6.399  15.869   8.122  1.00 73.81           C  
ATOM   1390  HB2 ARG A  86      -5.312  15.834   8.193  1.00 73.81           H  
ATOM   1391  HB3 ARG A  86      -6.782  14.994   8.647  1.00 73.81           H  
ATOM   1392  O   ARG A  86      -6.905  13.598   5.638  1.00 73.81           O  
ATOM   1393  CG  ARG A  86      -6.890  17.137   8.844  1.00 73.81           C  
ATOM   1394  HG2 ARG A  86      -7.976  17.209   8.775  1.00 73.81           H  
ATOM   1395  HG3 ARG A  86      -6.620  17.052   9.897  1.00 73.81           H  
ATOM   1396  CD  ARG A  86      -6.250  18.417   8.289  1.00 73.81           C  
ATOM   1397  HD2 ARG A  86      -5.166  18.302   8.323  1.00 73.81           H  
ATOM   1398  HD3 ARG A  86      -6.560  18.547   7.253  1.00 73.81           H  
ATOM   1399  NE  ARG A  86      -6.660  19.609   9.059  1.00 73.81           N  
ATOM   1400  HE  ARG A  86      -7.589  19.580   9.456  1.00 73.81           H  
ATOM   1401  NH1 ARG A  86      -4.867  20.961   8.549  1.00 73.81           N  
ATOM   1402 HH11 ARG A  86      -4.409  21.859   8.602  1.00 73.81           H  
ATOM   1403 HH12 ARG A  86      -4.482  20.229   7.969  1.00 73.81           H  
ATOM   1404  NH2 ARG A  86      -6.514  21.754   9.819  1.00 73.81           N  
ATOM   1405 HH21 ARG A  86      -6.038  22.645   9.837  1.00 73.81           H  
ATOM   1406 HH22 ARG A  86      -7.442  21.687  10.211  1.00 73.81           H  
ATOM   1407  CZ  ARG A  86      -6.013  20.761   9.140  1.00 73.81           C  
ATOM   1408  N   LYS A  87      -4.930  14.679   5.630  1.00 79.48           N  
ATOM   1409  H   LYS A  87      -4.429  15.499   5.941  1.00 79.48           H  
ATOM   1410  CA  LYS A  87      -4.141  13.589   5.068  1.00 79.48           C  
ATOM   1411  HA  LYS A  87      -4.766  12.697   5.027  1.00 79.48           H  
ATOM   1412  C   LYS A  87      -2.978  13.261   5.990  1.00 79.48           C  
ATOM   1413  CB  LYS A  87      -3.712  13.901   3.625  1.00 79.48           C  
ATOM   1414  HB2 LYS A  87      -3.255  13.005   3.203  1.00 79.48           H  
ATOM   1415  HB3 LYS A  87      -4.603  14.127   3.040  1.00 79.48           H  
ATOM   1416  O   LYS A  87      -2.385  14.166   6.574  1.00 79.48           O  
ATOM   1417  CG  LYS A  87      -2.720  15.071   3.497  1.00 79.48           C  
ATOM   1418  HG2 LYS A  87      -3.154  15.970   3.934  1.00 79.48           H  
ATOM   1419  HG3 LYS A  87      -1.798  14.827   4.025  1.00 79.48           H  
ATOM   1420  CD  LYS A  87      -2.387  15.337   2.024  1.00 79.48           C  
ATOM   1421  HD2 LYS A  87      -1.958  14.435   1.589  1.00 79.48           H  
ATOM   1422  HD3 LYS A  87      -3.303  15.588   1.490  1.00 79.48           H  
ATOM   1423  CE  LYS A  87      -1.384  16.491   1.905  1.00 79.48           C  
ATOM   1424  HE2 LYS A  87      -0.476  16.212   2.440  1.00 79.48           H  
ATOM   1425  HE3 LYS A  87      -1.803  17.372   2.391  1.00 79.48           H  
ATOM   1426  NZ  LYS A  87      -1.068  16.791   0.485  1.00 79.48           N  
ATOM   1427  HZ1 LYS A  87      -1.902  17.055  -0.022  1.00 79.48           H  
ATOM   1428  HZ2 LYS A  87      -0.404  17.549   0.414  1.00 79.48           H  
ATOM   1429  HZ3 LYS A  87      -0.671  15.980   0.034  1.00 79.48           H  
ATOM   1430  N   ALA A  88      -2.663  11.981   6.091  1.00 79.98           N  
ATOM   1431  H   ALA A  88      -3.227  11.322   5.574  1.00 79.98           H  
ATOM   1432  CA  ALA A  88      -1.384  11.500   6.572  1.00 79.98           C  
ATOM   1433  HA  ALA A  88      -0.868  12.300   7.104  1.00 79.98           H  
ATOM   1434  C   ALA A  88      -0.524  11.105   5.366  1.00 79.98           C  
ATOM   1435  CB  ALA A  88      -1.614  10.357   7.561  1.00 79.98           C  
ATOM   1436  HB1 ALA A  88      -0.652  10.072   7.988  1.00 79.98           H  
ATOM   1437  HB2 ALA A  88      -2.064   9.502   7.058  1.00 79.98           H  
ATOM   1438  HB3 ALA A  88      -2.259  10.691   8.373  1.00 79.98           H  
ATOM   1439  O   ALA A  88      -1.049  10.690   4.328  1.00 79.98           O  
ATOM   1440  N   THR A  89       0.788  11.269   5.489  1.00 83.38           N  
ATOM   1441  H   THR A  89       1.174  11.558   6.376  1.00 83.38           H  
ATOM   1442  CA  THR A  89       1.748  10.945   4.434  1.00 83.38           C  
ATOM   1443  HA  THR A  89       1.299  10.225   3.750  1.00 83.38           H  
ATOM   1444  C   THR A  89       2.967  10.297   5.061  1.00 83.38           C  
ATOM   1445  CB  THR A  89       2.160  12.187   3.628  1.00 83.38           C  
ATOM   1446  HB  THR A  89       2.663  12.898   4.283  1.00 83.38           H  
ATOM   1447  O   THR A  89       3.438  10.757   6.101  1.00 83.38           O  
ATOM   1448  CG2 THR A  89       3.079  11.837   2.461  1.00 83.38           C  
ATOM   1449 HG21 THR A  89       2.657  11.021   1.874  1.00 83.38           H  
ATOM   1450 HG22 THR A  89       3.206  12.710   1.821  1.00 83.38           H  
ATOM   1451 HG23 THR A  89       4.061  11.543   2.830  1.00 83.38           H  
ATOM   1452  OG1 THR A  89       1.029  12.815   3.054  1.00 83.38           O  
ATOM   1453  HG1 THR A  89       0.685  12.203   2.399  1.00 83.38           H  
ATOM   1454  N   PHE A  90       3.463   9.242   4.426  1.00 81.26           N  
ATOM   1455  H   PHE A  90       3.011   8.914   3.585  1.00 81.26           H  
ATOM   1456  CA  PHE A  90       4.594   8.462   4.909  1.00 81.26           C  
ATOM   1457  HA  PHE A  90       5.157   9.052   5.632  1.00 81.26           H  
ATOM   1458  C   PHE A  90       5.516   8.124   3.742  1.00 81.26           C  
ATOM   1459  CB  PHE A  90       4.090   7.193   5.607  1.00 81.26           C  
ATOM   1460  HB2 PHE A  90       4.892   6.797   6.230  1.00 81.26           H  
ATOM   1461  HB3 PHE A  90       3.883   6.433   4.854  1.00 81.26           H  
ATOM   1462  O   PHE A  90       5.038   7.884   2.634  1.00 81.26           O  
ATOM   1463  CG  PHE A  90       2.854   7.397   6.467  1.00 81.26           C  
ATOM   1464  CD1 PHE A  90       2.994   7.914   7.766  1.00 81.26           C  
ATOM   1465  HD1 PHE A  90       3.975   8.152   8.150  1.00 81.26           H  
ATOM   1466  CD2 PHE A  90       1.563   7.141   5.959  1.00 81.26           C  
ATOM   1467  HD2 PHE A  90       1.421   6.850   4.929  1.00 81.26           H  
ATOM   1468  CE1 PHE A  90       1.858   8.100   8.574  1.00 81.26           C  
ATOM   1469  HE1 PHE A  90       1.971   8.481   9.578  1.00 81.26           H  
ATOM   1470  CE2 PHE A  90       0.432   7.299   6.769  1.00 81.26           C  
ATOM   1471  HE2 PHE A  90      -0.552   7.082   6.381  1.00 81.26           H  
ATOM   1472  CZ  PHE A  90       0.586   7.765   8.081  1.00 81.26           C  
ATOM   1473  HZ  PHE A  90      -0.290   7.907   8.696  1.00 81.26           H  
ATOM   1474  N   ASN A  91       6.821   8.103   3.990  1.00 79.34           N  
ATOM   1475  H   ASN A  91       7.146   8.246   4.936  1.00 79.34           H  
ATOM   1476  CA  ASN A  91       7.802   7.707   2.983  1.00 79.34           C  
ATOM   1477  HA  ASN A  91       7.482   8.058   2.002  1.00 79.34           H  
ATOM   1478  C   ASN A  91       7.896   6.181   2.926  1.00 79.34           C  
ATOM   1479  CB  ASN A  91       9.161   8.349   3.298  1.00 79.34           C  
ATOM   1480  HB2 ASN A  91       9.891   7.996   2.570  1.00 79.34           H  
ATOM   1481  HB3 ASN A  91       9.488   8.033   4.289  1.00 79.34           H  
ATOM   1482  O   ASN A  91       7.814   5.516   3.962  1.00 79.34           O  
ATOM   1483  CG  ASN A  91       9.146   9.867   3.231  1.00 79.34           C  
ATOM   1484  ND2 ASN A  91      10.116  10.513   3.832  1.00 79.34           N  
ATOM   1485 HD21 ASN A  91      10.859  10.013   4.299  1.00 79.34           H  
ATOM   1486 HD22 ASN A  91      10.117  11.517   3.717  1.00 79.34           H  
ATOM   1487  OD1 ASN A  91       8.268  10.505   2.679  1.00 79.34           O  
ATOM   1488  N   ILE A  92       8.106   5.633   1.731  1.00 72.34           N  
ATOM   1489  H   ILE A  92       8.194   6.225   0.918  1.00 72.34           H  
ATOM   1490  CA  ILE A  92       8.385   4.206   1.573  1.00 72.34           C  
ATOM   1491  HA  ILE A  92       7.737   3.654   2.254  1.00 72.34           H  
ATOM   1492  C   ILE A  92       9.833   3.949   1.995  1.00 72.34           C  
ATOM   1493  CB  ILE A  92       8.058   3.721   0.144  1.00 72.34           C  
ATOM   1494  HB  ILE A  92       8.699   4.242  -0.567  1.00 72.34           H  
ATOM   1495  O   ILE A  92      10.764   4.590   1.510  1.00 72.34           O  
ATOM   1496  CG1 ILE A  92       6.581   4.069  -0.174  1.00 72.34           C  
ATOM   1497 HG12 ILE A  92       5.953   3.803   0.676  1.00 72.34           H  
ATOM   1498 HG13 ILE A  92       6.499   5.145  -0.329  1.00 72.34           H  
ATOM   1499  CG2 ILE A  92       8.335   2.209   0.027  1.00 72.34           C  
ATOM   1500 HG21 ILE A  92       9.373   1.984   0.272  1.00 72.34           H  
ATOM   1501 HG22 ILE A  92       7.678   1.647   0.691  1.00 72.34           H  
ATOM   1502 HG23 ILE A  92       8.174   1.870  -0.997  1.00 72.34           H  
ATOM   1503  CD1 ILE A  92       6.003   3.379  -1.410  1.00 72.34           C  
ATOM   1504 HD11 ILE A  92       5.759   2.349  -1.154  1.00 72.34           H  
ATOM   1505 HD12 ILE A  92       5.099   3.889  -1.741  1.00 72.34           H  
ATOM   1506 HD13 ILE A  92       6.733   3.362  -2.219  1.00 72.34           H  
ATOM   1507  N   LEU A  93      10.027   3.021   2.934  1.00 69.34           N  
ATOM   1508  H   LEU A  93       9.229   2.506   3.278  1.00 69.34           H  
ATOM   1509  CA  LEU A  93      11.361   2.569   3.313  1.00 69.34           C  
ATOM   1510  HA  LEU A  93      12.032   3.427   3.364  1.00 69.34           H  
ATOM   1511  C   LEU A  93      11.883   1.631   2.230  1.00 69.34           C  
ATOM   1512  CB  LEU A  93      11.339   1.870   4.681  1.00 69.34           C  
ATOM   1513  HB2 LEU A  93      10.626   1.047   4.637  1.00 69.34           H  
ATOM   1514  HB3 LEU A  93      12.324   1.440   4.862  1.00 69.34           H  
ATOM   1515  O   LEU A  93      11.276   0.596   1.969  1.00 69.34           O  
ATOM   1516  CG  LEU A  93      10.979   2.783   5.864  1.00 69.34           C  
ATOM   1517  HG  LEU A  93       9.995   3.223   5.700  1.00 69.34           H  
ATOM   1518  CD1 LEU A  93      10.921   1.944   7.141  1.00 69.34           C  
ATOM   1519 HD11 LEU A  93      11.897   1.502   7.341  1.00 69.34           H  
ATOM   1520 HD12 LEU A  93      10.631   2.574   7.982  1.00 69.34           H  
ATOM   1521 HD13 LEU A  93      10.184   1.150   7.025  1.00 69.34           H  
ATOM   1522  CD2 LEU A  93      11.998   3.907   6.072  1.00 69.34           C  
ATOM   1523 HD21 LEU A  93      11.750   4.465   6.974  1.00 69.34           H  
ATOM   1524 HD22 LEU A  93      11.970   4.596   5.227  1.00 69.34           H  
ATOM   1525 HD23 LEU A  93      13.000   3.491   6.169  1.00 69.34           H  
ATOM   1526  N   VAL A  94      13.003   2.008   1.622  1.00 67.66           N  
ATOM   1527  H   VAL A  94      13.366   2.931   1.813  1.00 67.66           H  
ATOM   1528  CA  VAL A  94      13.650   1.212   0.570  1.00 67.66           C  
ATOM   1529  HA  VAL A  94      13.083   0.292   0.432  1.00 67.66           H  
ATOM   1530  C   VAL A  94      15.056   0.775   0.940  1.00 67.66           C  
ATOM   1531  CB  VAL A  94      13.667   1.953  -0.779  1.00 67.66           C  
ATOM   1532  HB  VAL A  94      13.938   1.243  -1.561  1.00 67.66           H  
ATOM   1533  O   VAL A  94      15.655   0.011   0.191  1.00 67.66           O  
ATOM   1534  CG1 VAL A  94      12.297   2.546  -1.128  1.00 67.66           C  
ATOM   1535 HG11 VAL A  94      12.053   3.375  -0.463  1.00 67.66           H  
ATOM   1536 HG12 VAL A  94      12.318   2.930  -2.148  1.00 67.66           H  
ATOM   1537 HG13 VAL A  94      11.519   1.787  -1.046  1.00 67.66           H  
ATOM   1538  CG2 VAL A  94      14.692   3.084  -0.793  1.00 67.66           C  
ATOM   1539 HG21 VAL A  94      14.649   3.568  -1.769  1.00 67.66           H  
ATOM   1540 HG22 VAL A  94      14.471   3.789   0.008  1.00 67.66           H  
ATOM   1541 HG23 VAL A  94      15.704   2.698  -0.666  1.00 67.66           H  
ATOM   1542  N   ASP A  95      15.606   1.286   2.043  1.00 66.86           N  
ATOM   1543  H   ASP A  95      15.031   1.838   2.662  1.00 66.86           H  
ATOM   1544  CA  ASP A  95      16.955   0.946   2.482  1.00 66.86           C  
ATOM   1545  HA  ASP A  95      17.609   0.977   1.611  1.00 66.86           H  
ATOM   1546  C   ASP A  95      16.965  -0.450   3.099  1.00 66.86           C  
ATOM   1547  CB  ASP A  95      17.477   1.955   3.507  1.00 66.86           C  
ATOM   1548  HB2 ASP A  95      16.759   2.053   4.322  1.00 66.86           H  
ATOM   1549  HB3 ASP A  95      18.416   1.587   3.921  1.00 66.86           H  
ATOM   1550  O   ASP A  95      16.129  -0.716   3.965  1.00 66.86           O  
ATOM   1551  CG  ASP A  95      17.738   3.314   2.881  1.00 66.86           C  
ATOM   1552  OD1 ASP A  95      18.335   3.387   1.783  1.00 66.86           O  
ATOM   1553  OD2 ASP A  95      17.361   4.339   3.493  1.00 66.86           O  
ATOM   1554  N   PRO A  96      17.918  -1.322   2.721  1.00 57.62           N  
ATOM   1555  CA  PRO A  96      18.034  -2.630   3.342  1.00 57.62           C  
ATOM   1556  HA  PRO A  96      17.125  -3.207   3.171  1.00 57.62           H  
ATOM   1557  C   PRO A  96      18.278  -2.479   4.840  1.00 57.62           C  
ATOM   1558  CB  PRO A  96      19.218  -3.345   2.688  1.00 57.62           C  
ATOM   1559  HB2 PRO A  96      19.918  -3.719   3.435  1.00 57.62           H  
ATOM   1560  HB3 PRO A  96      18.870  -4.181   2.083  1.00 57.62           H  
ATOM   1561  O   PRO A  96      18.950  -1.545   5.292  1.00 57.62           O  
ATOM   1562  CG  PRO A  96      19.901  -2.297   1.814  1.00 57.62           C  
ATOM   1563  HG2 PRO A  96      20.933  -2.140   2.129  1.00 57.62           H  
ATOM   1564  HG3 PRO A  96      19.875  -2.636   0.778  1.00 57.62           H  
ATOM   1565  CD  PRO A  96      19.111  -1.001   1.960  1.00 57.62           C  
ATOM   1566  HD2 PRO A  96      19.705  -0.280   2.522  1.00 57.62           H  
ATOM   1567  HD3 PRO A  96      18.872  -0.589   0.980  1.00 57.62           H  
ATOM   1568  N   TYR A  97      17.817  -3.462   5.611  1.00 55.86           N  
ATOM   1569  H   TYR A  97      17.281  -4.205   5.187  1.00 55.86           H  
ATOM   1570  CA  TYR A  97      18.301  -3.617   6.977  1.00 55.86           C  
ATOM   1571  HA  TYR A  97      18.047  -2.713   7.531  1.00 55.86           H  
ATOM   1572  C   TYR A  97      19.828  -3.761   6.970  1.00 55.86           C  
ATOM   1573  CB  TYR A  97      17.627  -4.813   7.655  1.00 55.86           C  
ATOM   1574  HB2 TYR A  97      18.118  -4.979   8.614  1.00 55.86           H  
ATOM   1575  HB3 TYR A  97      17.776  -5.707   7.050  1.00 55.86           H  
ATOM   1576  O   TYR A  97      20.404  -4.343   6.054  1.00 55.86           O  
ATOM   1577  CG  TYR A  97      16.149  -4.605   7.917  1.00 55.86           C  
ATOM   1578  CD1 TYR A  97      15.739  -3.805   9.003  1.00 55.86           C  
ATOM   1579  HD1 TYR A  97      16.478  -3.350   9.646  1.00 55.86           H  
ATOM   1580  CD2 TYR A  97      15.186  -5.188   7.070  1.00 55.86           C  
ATOM   1581  HD2 TYR A  97      15.491  -5.797   6.233  1.00 55.86           H  
ATOM   1582  CE1 TYR A  97      14.369  -3.585   9.243  1.00 55.86           C  
ATOM   1583  HE1 TYR A  97      14.058  -2.965  10.071  1.00 55.86           H  
ATOM   1584  CE2 TYR A  97      13.816  -4.971   7.308  1.00 55.86           C  
ATOM   1585  HE2 TYR A  97      13.075  -5.410   6.657  1.00 55.86           H  
ATOM   1586  OH  TYR A  97      12.081  -3.961   8.616  1.00 55.86           O  
ATOM   1587  HH  TYR A  97      11.929  -3.360   9.350  1.00 55.86           H  
ATOM   1588  CZ  TYR A  97      13.405  -4.170   8.393  1.00 55.86           C  
ATOM   1589  N   TRP A  98      20.491  -3.253   8.009  1.00 51.96           N  
ATOM   1590  H   TRP A  98      19.966  -2.735   8.698  1.00 51.96           H  
ATOM   1591  CA  TRP A  98      21.954  -3.239   8.123  1.00 51.96           C  
ATOM   1592  HA  TRP A  98      22.352  -2.574   7.356  1.00 51.96           H  
ATOM   1593  C   TRP A  98      22.626  -4.611   7.898  1.00 51.96           C  
ATOM   1594  CB  TRP A  98      22.320  -2.651   9.492  1.00 51.96           C  
ATOM   1595  HB2 TRP A  98      21.915  -1.641   9.559  1.00 51.96           H  
ATOM   1596  HB3 TRP A  98      23.405  -2.560   9.543  1.00 51.96           H  
ATOM   1597  O   TRP A  98      23.721  -4.661   7.352  1.00 51.96           O  
ATOM   1598  CG  TRP A  98      21.852  -3.427  10.690  1.00 51.96           C  
ATOM   1599  CD1 TRP A  98      20.576  -3.532  11.133  1.00 51.96           C  
ATOM   1600  HD1 TRP A  98      19.719  -3.053  10.682  1.00 51.96           H  
ATOM   1601  CD2 TRP A  98      22.662  -4.188  11.639  1.00 51.96           C  
ATOM   1602  CE2 TRP A  98      21.794  -4.759  12.618  1.00 51.96           C  
ATOM   1603  CE3 TRP A  98      24.043  -4.443  11.779  1.00 51.96           C  
ATOM   1604  HE3 TRP A  98      24.733  -4.029  11.059  1.00 51.96           H  
ATOM   1605  NE1 TRP A  98      20.538  -4.319  12.266  1.00 51.96           N  
ATOM   1606  HE1 TRP A  98      19.696  -4.520  12.787  1.00 51.96           H  
ATOM   1607  CH2 TRP A  98      23.644  -5.794  13.778  1.00 51.96           C  
ATOM   1608  HH2 TRP A  98      24.029  -6.404  14.581  1.00 51.96           H  
ATOM   1609  CZ2 TRP A  98      22.263  -5.560  13.667  1.00 51.96           C  
ATOM   1610  HZ2 TRP A  98      21.577  -5.982  14.386  1.00 51.96           H  
ATOM   1611  CZ3 TRP A  98      24.529  -5.230  12.840  1.00 51.96           C  
ATOM   1612  HZ3 TRP A  98      25.589  -5.414  12.929  1.00 51.96           H  
ATOM   1613  N   PHE A  99      21.958  -5.719   8.237  1.00 53.89           N  
ATOM   1614  H   PHE A  99      21.056  -5.611   8.676  1.00 53.89           H  
ATOM   1615  CA  PHE A  99      22.440  -7.094   8.015  1.00 53.89           C  
ATOM   1616  HA  PHE A  99      23.529  -7.092   8.071  1.00 53.89           H  
ATOM   1617  C   PHE A  99      22.095  -7.688   6.634  1.00 53.89           C  
ATOM   1618  CB  PHE A  99      21.924  -7.991   9.149  1.00 53.89           C  
ATOM   1619  HB2 PHE A  99      22.244  -9.017   8.967  1.00 53.89           H  
ATOM   1620  HB3 PHE A  99      22.400  -7.674  10.077  1.00 53.89           H  
ATOM   1621  O   PHE A  99      22.571  -8.767   6.296  1.00 53.89           O  
ATOM   1622  CG  PHE A  99      20.418  -7.969   9.350  1.00 53.89           C  
ATOM   1623  CD1 PHE A  99      19.850  -6.999  10.192  1.00 53.89           C  
ATOM   1624  HD1 PHE A  99      20.502  -6.291  10.682  1.00 53.89           H  
ATOM   1625  CD2 PHE A  99      19.587  -8.927   8.745  1.00 53.89           C  
ATOM   1626  HD2 PHE A  99      20.006  -9.693   8.110  1.00 53.89           H  
ATOM   1627  CE1 PHE A  99      18.463  -6.955  10.411  1.00 53.89           C  
ATOM   1628  HE1 PHE A  99      18.035  -6.203  11.057  1.00 53.89           H  
ATOM   1629  CE2 PHE A  99      18.203  -8.911   9.004  1.00 53.89           C  
ATOM   1630  HE2 PHE A  99      17.565  -9.683   8.601  1.00 53.89           H  
ATOM   1631  CZ  PHE A  99      17.634  -7.911   9.806  1.00 53.89           C  
ATOM   1632  HZ  PHE A  99      16.569  -7.903   9.981  1.00 53.89           H  
ATOM   1633  N   HIS A 100      21.293  -6.992   5.828  1.00 52.55           N  
ATOM   1634  H   HIS A 100      20.964  -6.094   6.152  1.00 52.55           H  
ATOM   1635  CA  HIS A 100      20.923  -7.362   4.458  1.00 52.55           C  
ATOM   1636  HA  HIS A 100      21.391  -8.314   4.206  1.00 52.55           H  
ATOM   1637  C   HIS A 100      21.458  -6.365   3.422  1.00 52.55           C  
ATOM   1638  CB  HIS A 100      19.400  -7.544   4.358  1.00 52.55           C  
ATOM   1639  HB2 HIS A 100      18.901  -6.668   4.772  1.00 52.55           H  
ATOM   1640  HB3 HIS A 100      19.108  -7.625   3.311  1.00 52.55           H  
ATOM   1641  O   HIS A 100      20.960  -6.308   2.301  1.00 52.55           O  
ATOM   1642  CG  HIS A 100      18.904  -8.787   5.040  1.00 52.55           C  
ATOM   1643  CD2 HIS A 100      17.853  -8.881   5.907  1.00 52.55           C  
ATOM   1644  HD2 HIS A 100      17.242  -8.062   6.256  1.00 52.55           H  
ATOM   1645  ND1 HIS A 100      19.364 -10.066   4.823  1.00 52.55           N  
ATOM   1646  HD1 HIS A 100      20.122 -10.325   4.208  1.00 52.55           H  
ATOM   1647  CE1 HIS A 100      18.614 -10.910   5.547  1.00 52.55           C  
ATOM   1648  HE1 HIS A 100      18.733 -11.983   5.571  1.00 52.55           H  
ATOM   1649  NE2 HIS A 100      17.677 -10.234   6.223  1.00 52.55           N  
ATOM   1650  N   GLN A 101      22.471  -5.562   3.766  1.00 56.66           N  
ATOM   1651  H   GLN A 101      22.883  -5.641   4.685  1.00 56.66           H  
ATOM   1652  CA  GLN A 101      23.054  -4.644   2.794  1.00 56.66           C  
ATOM   1653  HA  GLN A 101      22.247  -3.998   2.450  1.00 56.66           H  
ATOM   1654  C   GLN A 101      23.617  -5.425   1.595  1.00 56.66           C  
ATOM   1655  CB  GLN A 101      24.129  -3.753   3.421  1.00 56.66           C  
ATOM   1656  HB2 GLN A 101      24.688  -3.273   2.619  1.00 56.66           H  
ATOM   1657  HB3 GLN A 101      24.818  -4.355   4.014  1.00 56.66           H  
ATOM   1658  O   GLN A 101      24.453  -6.315   1.774  1.00 56.66           O  
ATOM   1659  CG  GLN A 101      23.498  -2.658   4.290  1.00 56.66           C  
ATOM   1660  HG2 GLN A 101      23.032  -3.109   5.166  1.00 56.66           H  
ATOM   1661  HG3 GLN A 101      22.724  -2.146   3.719  1.00 56.66           H  
ATOM   1662  CD  GLN A 101      24.512  -1.617   4.749  1.00 56.66           C  
ATOM   1663  NE2 GLN A 101      24.059  -0.474   5.215  1.00 56.66           N  
ATOM   1664 HE21 GLN A 101      24.768   0.187   5.499  1.00 56.66           H  
ATOM   1665 HE22 GLN A 101      23.067  -0.292   5.269  1.00 56.66           H  
ATOM   1666  OE1 GLN A 101      25.717  -1.781   4.685  1.00 56.66           O  
ATOM   1667  N   PRO A 102      23.178  -5.122   0.363  1.00 56.93           N  
ATOM   1668  CA  PRO A 102      23.683  -5.817  -0.804  1.00 56.93           C  
ATOM   1669  HA  PRO A 102      23.596  -6.893  -0.654  1.00 56.93           H  
ATOM   1670  C   PRO A 102      25.153  -5.452  -1.030  1.00 56.93           C  
ATOM   1671  CB  PRO A 102      22.772  -5.391  -1.956  1.00 56.93           C  
ATOM   1672  HB2 PRO A 102      21.922  -6.071  -2.010  1.00 56.93           H  
ATOM   1673  HB3 PRO A 102      23.297  -5.364  -2.911  1.00 56.93           H  
ATOM   1674  O   PRO A 102      25.529  -4.285  -0.962  1.00 56.93           O  
ATOM   1675  CG  PRO A 102      22.279  -4.010  -1.532  1.00 56.93           C  
ATOM   1676  HG2 PRO A 102      21.313  -3.790  -1.988  1.00 56.93           H  
ATOM   1677  HG3 PRO A 102      23.017  -3.254  -1.799  1.00 56.93           H  
ATOM   1678  CD  PRO A 102      22.186  -4.129  -0.013  1.00 56.93           C  
ATOM   1679  HD2 PRO A 102      22.395  -3.163   0.446  1.00 56.93           H  
ATOM   1680  HD3 PRO A 102      21.197  -4.491   0.270  1.00 56.93           H  
ATOM   1681  N   LEU A 103      25.967  -6.448  -1.398  1.00 51.81           N  
ATOM   1682  H   LEU A 103      25.620  -7.391  -1.307  1.00 51.81           H  
ATOM   1683  CA  LEU A 103      27.389  -6.267  -1.746  1.00 51.81           C  
ATOM   1684  HA  LEU A 103      27.921  -5.862  -0.885  1.00 51.81           H  
ATOM   1685  C   LEU A 103      27.616  -5.284  -2.909  1.00 51.81           C  
ATOM   1686  CB  LEU A 103      27.984  -7.634  -2.137  1.00 51.81           C  
ATOM   1687  HB2 LEU A 103      27.385  -8.050  -2.947  1.00 51.81           H  
ATOM   1688  HB3 LEU A 103      28.990  -7.475  -2.526  1.00 51.81           H  
ATOM   1689  O   LEU A 103      28.708  -4.752  -3.075  1.00 51.81           O  
ATOM   1690  CG  LEU A 103      28.074  -8.668  -1.001  1.00 51.81           C  
ATOM   1691  HG  LEU A 103      27.095  -8.786  -0.536  1.00 51.81           H  
ATOM   1692  CD1 LEU A 103      28.493 -10.019  -1.583  1.00 51.81           C  
ATOM   1693 HD11 LEU A 103      28.542 -10.761  -0.786  1.00 51.81           H  
ATOM   1694 HD12 LEU A 103      29.473  -9.938  -2.053  1.00 51.81           H  
ATOM   1695 HD13 LEU A 103      27.764 -10.352  -2.322  1.00 51.81           H  
ATOM   1696  CD2 LEU A 103      29.092  -8.261   0.063  1.00 51.81           C  
ATOM   1697 HD21 LEU A 103      28.772  -7.345   0.559  1.00 51.81           H  
ATOM   1698 HD22 LEU A 103      30.072  -8.104  -0.389  1.00 51.81           H  
ATOM   1699 HD23 LEU A 103      29.168  -9.044   0.818  1.00 51.81           H  
ATOM   1700  N   THR A 104      26.588  -5.058  -3.730  1.00 57.47           N  
ATOM   1701  H   THR A 104      25.694  -5.422  -3.432  1.00 57.47           H  
ATOM   1702  CA  THR A 104      26.607  -4.100  -4.842  1.00 57.47           C  
ATOM   1703  HA  THR A 104      27.556  -3.564  -4.838  1.00 57.47           H  
ATOM   1704  C   THR A 104      25.486  -3.102  -4.636  1.00 57.47           C  
ATOM   1705  CB  THR A 104      26.427  -4.752  -6.224  1.00 57.47           C  
ATOM   1706  HB  THR A 104      25.365  -4.770  -6.469  1.00 57.47           H  
ATOM   1707  O   THR A 104      24.336  -3.508  -4.432  1.00 57.47           O  
ATOM   1708  CG2 THR A 104      27.121  -3.976  -7.334  1.00 57.47           C  
ATOM   1709 HG21 THR A 104      26.698  -2.975  -7.408  1.00 57.47           H  
ATOM   1710 HG22 THR A 104      26.964  -4.481  -8.287  1.00 57.47           H  
ATOM   1711 HG23 THR A 104      28.191  -3.902  -7.137  1.00 57.47           H  
ATOM   1712  OG1 THR A 104      26.888  -6.088  -6.231  1.00 57.47           O  
ATOM   1713  HG1 THR A 104      27.846  -6.049  -6.271  1.00 57.47           H  
ATOM   1714  N   HIS A 105      25.827  -1.821  -4.724  1.00 67.04           N  
ATOM   1715  H   HIS A 105      26.787  -1.584  -4.928  1.00 67.04           H  
ATOM   1716  CA  HIS A 105      24.873  -0.728  -4.687  1.00 67.04           C  
ATOM   1717  HA  HIS A 105      24.071  -0.972  -3.990  1.00 67.04           H  
ATOM   1718  C   HIS A 105      24.282  -0.511  -6.080  1.00 67.04           C  
ATOM   1719  CB  HIS A 105      25.596   0.521  -4.180  1.00 67.04           C  
ATOM   1720  HB2 HIS A 105      26.157   0.270  -3.280  1.00 67.04           H  
ATOM   1721  HB3 HIS A 105      26.305   0.871  -4.931  1.00 67.04           H  
ATOM   1722  O   HIS A 105      25.034  -0.289  -7.026  1.00 67.04           O  
ATOM   1723  CG  HIS A 105      24.648   1.630  -3.836  1.00 67.04           C  
ATOM   1724  CD2 HIS A 105      24.365   2.737  -4.588  1.00 67.04           C  
ATOM   1725  HD2 HIS A 105      24.762   2.964  -5.566  1.00 67.04           H  
ATOM   1726  ND1 HIS A 105      23.951   1.739  -2.656  1.00 67.04           N  
ATOM   1727  HD1 HIS A 105      24.007   1.113  -1.866  1.00 67.04           H  
ATOM   1728  CE1 HIS A 105      23.292   2.905  -2.680  1.00 67.04           C  
ATOM   1729  HE1 HIS A 105      22.689   3.295  -1.873  1.00 67.04           H  
ATOM   1730  NE2 HIS A 105      23.508   3.544  -3.839  1.00 67.04           N  
ATOM   1731  N   TYR A 106      22.955  -0.558  -6.195  1.00 71.61           N  
ATOM   1732  H   TYR A 106      22.391  -0.660  -5.363  1.00 71.61           H  
ATOM   1733  CA  TYR A 106      22.266  -0.233  -7.442  1.00 71.61           C  
ATOM   1734  HA  TYR A 106      22.965  -0.363  -8.268  1.00 71.61           H  
ATOM   1735  C   TYR A 106      21.738   1.192  -7.384  1.00 71.61           C  
ATOM   1736  CB  TYR A 106      21.089  -1.155  -7.710  1.00 71.61           C  
ATOM   1737  HB2 TYR A 106      20.417  -1.095  -6.854  1.00 71.61           H  
ATOM   1738  HB3 TYR A 106      20.545  -0.805  -8.587  1.00 71.61           H  
ATOM   1739  O   TYR A 106      21.104   1.555  -6.390  1.00 71.61           O  
ATOM   1740  CG  TYR A 106      21.529  -2.565  -7.940  1.00 71.61           C  
ATOM   1741  CD1 TYR A 106      21.986  -3.004  -9.194  1.00 71.61           C  
ATOM   1742  HD1 TYR A 106      21.998  -2.318 -10.028  1.00 71.61           H  
ATOM   1743  CD2 TYR A 106      21.653  -3.380  -6.824  1.00 71.61           C  
ATOM   1744  HD2 TYR A 106      21.381  -3.016  -5.845  1.00 71.61           H  
ATOM   1745  CE1 TYR A 106      22.508  -4.299  -9.362  1.00 71.61           C  
ATOM   1746  HE1 TYR A 106      22.871  -4.606 -10.331  1.00 71.61           H  
ATOM   1747  CE2 TYR A 106      22.272  -4.608  -6.971  1.00 71.61           C  
ATOM   1748  HE2 TYR A 106      22.491  -5.081  -6.025  1.00 71.61           H  
ATOM   1749  OH  TYR A 106      23.212  -6.356  -8.355  1.00 71.61           O  
ATOM   1750  HH  TYR A 106      23.339  -6.552  -9.286  1.00 71.61           H  
ATOM   1751  CZ  TYR A 106      22.646  -5.124  -8.233  1.00 71.61           C  
ATOM   1752  N   PRO A 107      21.934   1.980  -8.447  1.00 71.73           N  
ATOM   1753  CA  PRO A 107      21.447   3.347  -8.510  1.00 71.73           C  
ATOM   1754  HA  PRO A 107      21.717   3.877  -7.596  1.00 71.73           H  
ATOM   1755  C   PRO A 107      19.928   3.451  -8.678  1.00 71.73           C  
ATOM   1756  CB  PRO A 107      22.194   3.973  -9.690  1.00 71.73           C  
ATOM   1757  HB2 PRO A 107      21.597   4.725 -10.206  1.00 71.73           H  
ATOM   1758  HB3 PRO A 107      23.124   4.414  -9.330  1.00 71.73           H  
ATOM   1759  O   PRO A 107      19.392   4.520  -8.405  1.00 71.73           O  
ATOM   1760  CG  PRO A 107      22.520   2.787 -10.600  1.00 71.73           C  
ATOM   1761  HG2 PRO A 107      21.671   2.559 -11.245  1.00 71.73           H  
ATOM   1762  HG3 PRO A 107      23.414   2.964 -11.198  1.00 71.73           H  
ATOM   1763  CD  PRO A 107      22.715   1.639  -9.624  1.00 71.73           C  
ATOM   1764  HD2 PRO A 107      22.369   0.702 -10.060  1.00 71.73           H  
ATOM   1765  HD3 PRO A 107      23.768   1.558  -9.355  1.00 71.73           H  
ATOM   1766  N   PHE A 108      19.229   2.394  -9.109  1.00 74.81           N  
ATOM   1767  H   PHE A 108      19.711   1.536  -9.337  1.00 74.81           H  
ATOM   1768  CA  PHE A 108      17.783   2.430  -9.337  1.00 74.81           C  
ATOM   1769  HA  PHE A 108      17.396   3.372  -8.948  1.00 74.81           H  
ATOM   1770  C   PHE A 108      17.047   1.314  -8.604  1.00 74.81           C  
ATOM   1771  CB  PHE A 108      17.463   2.393 -10.837  1.00 74.81           C  
ATOM   1772  HB2 PHE A 108      16.387   2.515 -10.965  1.00 74.81           H  
ATOM   1773  HB3 PHE A 108      17.730   1.415 -11.236  1.00 74.81           H  
ATOM   1774  O   PHE A 108      17.554   0.199  -8.455  1.00 74.81           O  
ATOM   1775  CG  PHE A 108      18.166   3.466 -11.639  1.00 74.81           C  
ATOM   1776  CD1 PHE A 108      17.653   4.773 -11.682  1.00 74.81           C  
ATOM   1777  HD1 PHE A 108      16.734   5.010 -11.166  1.00 74.81           H  
ATOM   1778  CD2 PHE A 108      19.363   3.164 -12.308  1.00 74.81           C  
ATOM   1779  HD2 PHE A 108      19.746   2.154 -12.283  1.00 74.81           H  
ATOM   1780  CE1 PHE A 108      18.347   5.780 -12.376  1.00 74.81           C  
ATOM   1781  HE1 PHE A 108      17.957   6.787 -12.386  1.00 74.81           H  
ATOM   1782  CE2 PHE A 108      20.068   4.170 -12.991  1.00 74.81           C  
ATOM   1783  HE2 PHE A 108      20.992   3.922 -13.493  1.00 74.81           H  
ATOM   1784  CZ  PHE A 108      19.558   5.480 -13.026  1.00 74.81           C  
ATOM   1785  HZ  PHE A 108      20.091   6.261 -13.548  1.00 74.81           H  
ATOM   1786  N   PHE A 109      15.816   1.608  -8.198  1.00 78.01           N  
ATOM   1787  H   PHE A 109      15.460   2.538  -8.367  1.00 78.01           H  
ATOM   1788  CA  PHE A 109      14.900   0.652  -7.595  1.00 78.01           C  
ATOM   1789  HA  PHE A 109      15.249  -0.349  -7.851  1.00 78.01           H  
ATOM   1790  C   PHE A 109      13.485   0.805  -8.156  1.00 78.01           C  
ATOM   1791  CB  PHE A 109      14.922   0.794  -6.069  1.00 78.01           C  
ATOM   1792  HB2 PHE A 109      15.952   0.898  -5.727  1.00 78.01           H  
ATOM   1793  HB3 PHE A 109      14.539  -0.134  -5.644  1.00 78.01           H  
ATOM   1794  O   PHE A 109      13.120   1.861  -8.658  1.00 78.01           O  
ATOM   1795  CG  PHE A 109      14.095   1.946  -5.532  1.00 78.01           C  
ATOM   1796  CD1 PHE A 109      14.646   3.238  -5.472  1.00 78.01           C  
ATOM   1797  HD1 PHE A 109      15.658   3.407  -5.810  1.00 78.01           H  
ATOM   1798  CD2 PHE A 109      12.756   1.741  -5.146  1.00 78.01           C  
ATOM   1799  HD2 PHE A 109      12.311   0.759  -5.213  1.00 78.01           H  
ATOM   1800  CE1 PHE A 109      13.872   4.316  -5.009  1.00 78.01           C  
ATOM   1801  HE1 PHE A 109      14.290   5.311  -4.984  1.00 78.01           H  
ATOM   1802  CE2 PHE A 109      11.974   2.822  -4.709  1.00 78.01           C  
ATOM   1803  HE2 PHE A 109      10.941   2.667  -4.433  1.00 78.01           H  
ATOM   1804  CZ  PHE A 109      12.535   4.109  -4.630  1.00 78.01           C  
ATOM   1805  HZ  PHE A 109      11.931   4.942  -4.302  1.00 78.01           H  
ATOM   1806  N   ARG A 110      12.673  -0.241  -8.060  1.00 75.59           N  
ATOM   1807  H   ARG A 110      13.057  -1.098  -7.689  1.00 75.59           H  
ATOM   1808  CA  ARG A 110      11.253  -0.231  -8.415  1.00 75.59           C  
ATOM   1809  HA  ARG A 110      10.878   0.793  -8.418  1.00 75.59           H  
ATOM   1810  C   ARG A 110      10.479  -1.022  -7.383  1.00 75.59           C  
ATOM   1811  CB  ARG A 110      11.085  -0.819  -9.819  1.00 75.59           C  
ATOM   1812  HB2 ARG A 110      11.568  -0.140 -10.522  1.00 75.59           H  
ATOM   1813  HB3 ARG A 110      11.588  -1.785  -9.867  1.00 75.59           H  
ATOM   1814  O   ARG A 110      10.938  -2.066  -6.930  1.00 75.59           O  
ATOM   1815  CG  ARG A 110       9.627  -0.999 -10.256  1.00 75.59           C  
ATOM   1816  HG2 ARG A 110       9.143  -1.779  -9.669  1.00 75.59           H  
ATOM   1817  HG3 ARG A 110       9.079  -0.068 -10.118  1.00 75.59           H  
ATOM   1818  CD  ARG A 110       9.589  -1.394 -11.729  1.00 75.59           C  
ATOM   1819  HD2 ARG A 110       8.577  -1.225 -12.099  1.00 75.59           H  
ATOM   1820  HD3 ARG A 110      10.254  -0.745 -12.299  1.00 75.59           H  
ATOM   1821  NE  ARG A 110       9.959  -2.808 -11.938  1.00 75.59           N  
ATOM   1822  HE  ARG A 110      10.561  -3.265 -11.268  1.00 75.59           H  
ATOM   1823  NH1 ARG A 110       8.880  -3.049 -13.941  1.00 75.59           N  
ATOM   1824 HH11 ARG A 110       8.379  -3.690 -14.539  1.00 75.59           H  
ATOM   1825 HH12 ARG A 110       8.539  -2.107 -13.813  1.00 75.59           H  
ATOM   1826  NH2 ARG A 110       9.938  -4.789 -13.042  1.00 75.59           N  
ATOM   1827 HH21 ARG A 110      10.607  -5.115 -12.360  1.00 75.59           H  
ATOM   1828 HH22 ARG A 110       9.816  -5.336 -13.883  1.00 75.59           H  
ATOM   1829  CZ  ARG A 110       9.592  -3.542 -12.964  1.00 75.59           C  
ATOM   1830  N   VAL A 111       9.286  -0.554  -7.046  1.00 77.28           N  
ATOM   1831  H   VAL A 111       8.958   0.293  -7.488  1.00 77.28           H  
ATOM   1832  CA  VAL A 111       8.327  -1.364  -6.293  1.00 77.28           C  
ATOM   1833  HA  VAL A 111       8.832  -1.894  -5.486  1.00 77.28           H  
ATOM   1834  C   VAL A 111       7.742  -2.391  -7.251  1.00 77.28           C  
ATOM   1835  CB  VAL A 111       7.239  -0.479  -5.684  1.00 77.28           C  
ATOM   1836  HB  VAL A 111       6.793   0.118  -6.479  1.00 77.28           H  
ATOM   1837  O   VAL A 111       6.828  -2.094  -8.015  1.00 77.28           O  
ATOM   1838  CG1 VAL A 111       6.139  -1.315  -5.034  1.00 77.28           C  
ATOM   1839 HG11 VAL A 111       5.641  -1.950  -5.767  1.00 77.28           H  
ATOM   1840 HG12 VAL A 111       6.555  -1.950  -4.252  1.00 77.28           H  
ATOM   1841 HG13 VAL A 111       5.379  -0.638  -4.643  1.00 77.28           H  
ATOM   1842  CG2 VAL A 111       7.832   0.473  -4.638  1.00 77.28           C  
ATOM   1843 HG21 VAL A 111       8.323  -0.096  -3.849  1.00 77.28           H  
ATOM   1844 HG22 VAL A 111       8.555   1.143  -5.104  1.00 77.28           H  
ATOM   1845 HG23 VAL A 111       7.035   1.075  -4.201  1.00 77.28           H  
ATOM   1846  N   GLU A 112       8.291  -3.597  -7.243  1.00 70.66           N  
ATOM   1847  H   GLU A 112       9.010  -3.810  -6.567  1.00 70.66           H  
ATOM   1848  CA  GLU A 112       7.792  -4.673  -8.093  1.00 70.66           C  
ATOM   1849  HA  GLU A 112       7.613  -4.290  -9.098  1.00 70.66           H  
ATOM   1850  C   GLU A 112       6.486  -5.239  -7.560  1.00 70.66           C  
ATOM   1851  CB  GLU A 112       8.817  -5.798  -8.154  1.00 70.66           C  
ATOM   1852  HB2 GLU A 112       8.823  -6.322  -7.199  1.00 70.66           H  
ATOM   1853  HB3 GLU A 112       9.806  -5.379  -8.338  1.00 70.66           H  
ATOM   1854  O   GLU A 112       5.615  -5.643  -8.321  1.00 70.66           O  
ATOM   1855  CG  GLU A 112       8.446  -6.738  -9.309  1.00 70.66           C  
ATOM   1856  HG2 GLU A 112       8.656  -6.228 -10.249  1.00 70.66           H  
ATOM   1857  HG3 GLU A 112       7.384  -6.982  -9.305  1.00 70.66           H  
ATOM   1858  CD  GLU A 112       9.188  -8.057  -9.263  1.00 70.66           C  
ATOM   1859  OE1 GLU A 112       9.446  -8.597 -10.361  1.00 70.66           O  
ATOM   1860  OE2 GLU A 112       9.458  -8.554  -8.163  1.00 70.66           O  
ATOM   1861  N   THR A 113       6.326  -5.280  -6.245  1.00 66.61           N  
ATOM   1862  H   THR A 113       7.080  -4.977  -5.646  1.00 66.61           H  
ATOM   1863  CA  THR A 113       5.048  -5.651  -5.657  1.00 66.61           C  
ATOM   1864  HA  THR A 113       4.264  -5.415  -6.377  1.00 66.61           H  
ATOM   1865  C   THR A 113       4.801  -4.829  -4.424  1.00 66.61           C  
ATOM   1866  CB  THR A 113       4.948  -7.148  -5.365  1.00 66.61           C  
ATOM   1867  HB  THR A 113       5.686  -7.431  -4.615  1.00 66.61           H  
ATOM   1868  O   THR A 113       5.715  -4.582  -3.639  1.00 66.61           O  
ATOM   1869  CG2 THR A 113       3.546  -7.539  -4.883  1.00 66.61           C  
ATOM   1870 HG21 THR A 113       3.384  -7.187  -3.864  1.00 66.61           H  
ATOM   1871 HG22 THR A 113       2.792  -7.111  -5.544  1.00 66.61           H  
ATOM   1872 HG23 THR A 113       3.424  -8.622  -4.898  1.00 66.61           H  
ATOM   1873  OG1 THR A 113       5.200  -7.855  -6.554  1.00 66.61           O  
ATOM   1874  HG1 THR A 113       5.269  -7.217  -7.268  1.00 66.61           H  
ATOM   1875  N   PHE A 114       3.557  -4.425  -4.238  1.00 74.64           N  
ATOM   1876  H   PHE A 114       2.868  -4.629  -4.949  1.00 74.64           H  
ATOM   1877  CA  PHE A 114       3.098  -3.834  -3.010  1.00 74.64           C  
ATOM   1878  HA  PHE A 114       3.873  -4.031  -2.270  1.00 74.64           H  
ATOM   1879  C   PHE A 114       1.814  -4.478  -2.516  1.00 74.64           C  
ATOM   1880  CB  PHE A 114       2.979  -2.322  -3.149  1.00 74.64           C  
ATOM   1881  HB2 PHE A 114       3.935  -1.943  -3.511  1.00 74.64           H  
ATOM   1882  HB3 PHE A 114       2.807  -1.911  -2.155  1.00 74.64           H  
ATOM   1883  O   PHE A 114       0.988  -4.942  -3.298  1.00 74.64           O  
ATOM   1884  CG  PHE A 114       1.881  -1.836  -4.066  1.00 74.64           C  
ATOM   1885  CD1 PHE A 114       2.152  -1.538  -5.415  1.00 74.64           C  
ATOM   1886  HD1 PHE A 114       3.147  -1.665  -5.815  1.00 74.64           H  
ATOM   1887  CD2 PHE A 114       0.579  -1.682  -3.559  1.00 74.64           C  
ATOM   1888  HD2 PHE A 114       0.366  -1.921  -2.527  1.00 74.64           H  
ATOM   1889  CE1 PHE A 114       1.116  -1.093  -6.255  1.00 74.64           C  
ATOM   1890  HE1 PHE A 114       1.313  -0.875  -7.295  1.00 74.64           H  
ATOM   1891  CE2 PHE A 114      -0.454  -1.244  -4.398  1.00 74.64           C  
ATOM   1892  HE2 PHE A 114      -1.457  -1.141  -4.010  1.00 74.64           H  
ATOM   1893  CZ  PHE A 114      -0.185  -0.952  -5.745  1.00 74.64           C  
ATOM   1894  HZ  PHE A 114      -0.985  -0.621  -6.390  1.00 74.64           H  
ATOM   1895  N   ALA A 115       1.633  -4.448  -1.201  1.00 67.83           N  
ATOM   1896  H   ALA A 115       2.397  -4.099  -0.639  1.00 67.83           H  
ATOM   1897  CA  ALA A 115       0.351  -4.671  -0.559  1.00 67.83           C  
ATOM   1898  HA  ALA A 115      -0.428  -4.662  -1.322  1.00 67.83           H  
ATOM   1899  C   ALA A 115       0.102  -3.538   0.434  1.00 67.83           C  
ATOM   1900  CB  ALA A 115       0.321  -6.046   0.119  1.00 67.83           C  
ATOM   1901  HB1 ALA A 115       0.871  -6.019   1.060  1.00 67.83           H  
ATOM   1902  HB2 ALA A 115      -0.712  -6.324   0.329  1.00 67.83           H  
ATOM   1903  HB3 ALA A 115       0.777  -6.797  -0.526  1.00 67.83           H  
ATOM   1904  O   ALA A 115       0.890  -3.362   1.359  1.00 67.83           O  
ATOM   1905  N   MET A 116      -0.984  -2.790   0.270  1.00 74.68           N  
ATOM   1906  H   MET A 116      -1.574  -2.995  -0.523  1.00 74.68           H  
ATOM   1907  CA  MET A 116      -1.454  -1.802   1.238  1.00 74.68           C  
ATOM   1908  HA  MET A 116      -0.717  -1.671   2.030  1.00 74.68           H  
ATOM   1909  C   MET A 116      -2.751  -2.296   1.851  1.00 74.68           C  
ATOM   1910  CB  MET A 116      -1.686  -0.441   0.583  1.00 74.68           C  
ATOM   1911  HB2 MET A 116      -2.150   0.221   1.315  1.00 74.68           H  
ATOM   1912  HB3 MET A 116      -2.372  -0.561  -0.256  1.00 74.68           H  
ATOM   1913  O   MET A 116      -3.730  -2.519   1.149  1.00 74.68           O  
ATOM   1914  CG  MET A 116      -0.395   0.218   0.099  1.00 74.68           C  
ATOM   1915  HG2 MET A 116       0.317   0.248   0.924  1.00 74.68           H  
ATOM   1916  HG3 MET A 116       0.040  -0.377  -0.705  1.00 74.68           H  
ATOM   1917  SD  MET A 116      -0.650   1.913  -0.492  1.00 74.68           S  
ATOM   1918  CE  MET A 116      -1.694   1.612  -1.947  1.00 74.68           C  
ATOM   1919  HE1 MET A 116      -1.869   2.554  -2.467  1.00 74.68           H  
ATOM   1920  HE2 MET A 116      -1.187   0.924  -2.624  1.00 74.68           H  
ATOM   1921  HE3 MET A 116      -2.653   1.191  -1.647  1.00 74.68           H  
ATOM   1922  N   VAL A 117      -2.777  -2.442   3.166  1.00 69.96           N  
ATOM   1923  H   VAL A 117      -1.919  -2.278   3.673  1.00 69.96           H  
ATOM   1924  CA  VAL A 117      -3.941  -2.935   3.898  1.00 69.96           C  
ATOM   1925  HA  VAL A 117      -4.722  -3.247   3.204  1.00 69.96           H  
ATOM   1926  C   VAL A 117      -4.483  -1.807   4.749  1.00 69.96           C  
ATOM   1927  CB  VAL A 117      -3.562  -4.145   4.762  1.00 69.96           C  
ATOM   1928  HB  VAL A 117      -2.908  -3.801   5.563  1.00 69.96           H  
ATOM   1929  O   VAL A 117      -3.751  -1.279   5.582  1.00 69.96           O  
ATOM   1930  CG1 VAL A 117      -4.799  -4.758   5.413  1.00 69.96           C  
ATOM   1931 HG11 VAL A 117      -4.510  -5.547   6.106  1.00 69.96           H  
ATOM   1932 HG12 VAL A 117      -5.437  -5.185   4.639  1.00 69.96           H  
ATOM   1933 HG13 VAL A 117      -5.354  -3.999   5.964  1.00 69.96           H  
ATOM   1934  CG2 VAL A 117      -2.816  -5.227   3.966  1.00 69.96           C  
ATOM   1935 HG21 VAL A 117      -3.388  -5.523   3.087  1.00 69.96           H  
ATOM   1936 HG22 VAL A 117      -1.846  -4.852   3.640  1.00 69.96           H  
ATOM   1937 HG23 VAL A 117      -2.642  -6.107   4.585  1.00 69.96           H  
ATOM   1938  N   TRP A 118      -5.748  -1.449   4.565  1.00 74.84           N  
ATOM   1939  H   TRP A 118      -6.303  -1.948   3.885  1.00 74.84           H  
ATOM   1940  CA  TRP A 118      -6.442  -0.467   5.386  1.00 74.84           C  
ATOM   1941  HA  TRP A 118      -5.715   0.110   5.957  1.00 74.84           H  
ATOM   1942  C   TRP A 118      -7.363  -1.170   6.382  1.00 74.84           C  
ATOM   1943  CB  TRP A 118      -7.188   0.514   4.482  1.00 74.84           C  
ATOM   1944  HB2 TRP A 118      -6.468   0.966   3.800  1.00 74.84           H  
ATOM   1945  HB3 TRP A 118      -7.919  -0.034   3.888  1.00 74.84           H  
ATOM   1946  O   TRP A 118      -8.212  -1.985   6.009  1.00 74.84           O  
ATOM   1947  CG  TRP A 118      -7.886   1.610   5.217  1.00 74.84           C  
ATOM   1948  CD1 TRP A 118      -7.362   2.811   5.549  1.00 74.84           C  
ATOM   1949  HD1 TRP A 118      -6.371   3.148   5.280  1.00 74.84           H  
ATOM   1950  CD2 TRP A 118      -9.214   1.581   5.806  1.00 74.84           C  
ATOM   1951  CE2 TRP A 118      -9.427   2.808   6.496  1.00 74.84           C  
ATOM   1952  CE3 TRP A 118     -10.224   0.610   5.885  1.00 74.84           C  
ATOM   1953  HE3 TRP A 118     -10.098  -0.318   5.347  1.00 74.84           H  
ATOM   1954  NE1 TRP A 118      -8.284   3.536   6.276  1.00 74.84           N  
ATOM   1955  HE1 TRP A 118      -8.116   4.471   6.618  1.00 74.84           H  
ATOM   1956  CH2 TRP A 118     -11.485   2.011   7.414  1.00 74.84           C  
ATOM   1957  HH2 TRP A 118     -12.254   2.092   8.168  1.00 74.84           H  
ATOM   1958  CZ2 TRP A 118     -10.568   3.054   7.258  1.00 74.84           C  
ATOM   1959  HZ2 TRP A 118     -10.674   3.975   7.811  1.00 74.84           H  
ATOM   1960  CZ3 TRP A 118     -11.334   0.807   6.721  1.00 74.84           C  
ATOM   1961  HZ3 TRP A 118     -12.047   0.014   6.889  1.00 74.84           H  
ATOM   1962  N   ILE A 119      -7.178  -0.850   7.664  1.00 67.99           N  
ATOM   1963  H   ILE A 119      -6.438  -0.205   7.900  1.00 67.99           H  
ATOM   1964  CA  ILE A 119      -8.005  -1.354   8.759  1.00 67.99           C  
ATOM   1965  HA  ILE A 119      -8.907  -1.806   8.346  1.00 67.99           H  
ATOM   1966  C   ILE A 119      -8.414  -0.162   9.615  1.00 67.99           C  
ATOM   1967  CB  ILE A 119      -7.263  -2.428   9.591  1.00 67.99           C  
ATOM   1968  HB  ILE A 119      -6.398  -1.965  10.066  1.00 67.99           H  
ATOM   1969  O   ILE A 119      -7.587   0.386  10.346  1.00 67.99           O  
ATOM   1970  CG1 ILE A 119      -6.765  -3.590   8.700  1.00 67.99           C  
ATOM   1971 HG12 ILE A 119      -7.625  -4.101   8.266  1.00 67.99           H  
ATOM   1972 HG13 ILE A 119      -6.170  -3.181   7.883  1.00 67.99           H  
ATOM   1973  CG2 ILE A 119      -8.209  -2.966  10.684  1.00 67.99           C  
ATOM   1974 HG21 ILE A 119      -9.046  -3.491  10.223  1.00 67.99           H  
ATOM   1975 HG22 ILE A 119      -8.602  -2.146  11.287  1.00 67.99           H  
ATOM   1976 HG23 ILE A 119      -7.680  -3.645  11.352  1.00 67.99           H  
ATOM   1977  CD1 ILE A 119      -5.870  -4.621   9.396  1.00 67.99           C  
ATOM   1978 HD11 ILE A 119      -4.961  -4.137   9.752  1.00 67.99           H  
ATOM   1979 HD12 ILE A 119      -5.589  -5.390   8.677  1.00 67.99           H  
ATOM   1980 HD13 ILE A 119      -6.396  -5.100  10.222  1.00 67.99           H  
ATOM   1981  N   GLY A 120      -9.685   0.227   9.552  1.00 64.48           N  
ATOM   1982  H   GLY A 120     -10.317  -0.269   8.940  1.00 64.48           H  
ATOM   1983  CA  GLY A 120     -10.204   1.330  10.355  1.00 64.48           C  
ATOM   1984  HA2 GLY A 120     -10.709   2.067   9.730  1.00 64.48           H  
ATOM   1985  HA3 GLY A 120      -9.383   1.860  10.838  1.00 64.48           H  
ATOM   1986  C   GLY A 120     -11.182   0.882  11.428  1.00 64.48           C  
ATOM   1987  O   GLY A 120     -12.026   0.009  11.228  1.00 64.48           O  
ATOM   1988  N   ILE A 121     -11.107   1.548  12.578  1.00 58.42           N  
ATOM   1989  H   ILE A 121     -10.365   2.224  12.694  1.00 58.42           H  
ATOM   1990  CA  ILE A 121     -12.067   1.382  13.668  1.00 58.42           C  
ATOM   1991  HA  ILE A 121     -12.562   0.416  13.568  1.00 58.42           H  
ATOM   1992  C   ILE A 121     -13.131   2.477  13.535  1.00 58.42           C  
ATOM   1993  CB  ILE A 121     -11.365   1.396  15.047  1.00 58.42           C  
ATOM   1994  HB  ILE A 121     -10.952   2.391  15.214  1.00 58.42           H  
ATOM   1995  O   ILE A 121     -13.062   3.503  14.210  1.00 58.42           O  
ATOM   1996  CG1 ILE A 121     -10.207   0.377  15.151  1.00 58.42           C  
ATOM   1997 HG12 ILE A 121     -10.608  -0.634  15.206  1.00 58.42           H  
ATOM   1998 HG13 ILE A 121      -9.564   0.441  14.273  1.00 58.42           H  
ATOM   1999  CG2 ILE A 121     -12.411   1.093  16.144  1.00 58.42           C  
ATOM   2000 HG21 ILE A 121     -11.969   1.178  17.137  1.00 58.42           H  
ATOM   2001 HG22 ILE A 121     -12.803   0.083  16.022  1.00 58.42           H  
ATOM   2002 HG23 ILE A 121     -13.237   1.804  16.109  1.00 58.42           H  
ATOM   2003  CD1 ILE A 121      -9.319   0.645  16.376  1.00 58.42           C  
ATOM   2004 HD11 ILE A 121      -8.574  -0.143  16.480  1.00 58.42           H  
ATOM   2005 HD12 ILE A 121      -8.806   1.599  16.257  1.00 58.42           H  
ATOM   2006 HD13 ILE A 121      -9.898   0.658  17.300  1.00 58.42           H  
ATOM   2007  N   LYS A 122     -14.107   2.309  12.632  1.00 56.97           N  
ATOM   2008  H   LYS A 122     -14.015   1.531  11.994  1.00 56.97           H  
ATOM   2009  CA  LYS A 122     -15.355   3.105  12.641  1.00 56.97           C  
ATOM   2010  HA  LYS A 122     -15.764   3.046  13.650  1.00 56.97           H  
ATOM   2011  C   LYS A 122     -16.413   2.512  11.705  1.00 56.97           C  
ATOM   2012  CB  LYS A 122     -15.061   4.599  12.334  1.00 56.97           C  
ATOM   2013  HB2 LYS A 122     -14.003   4.728  12.103  1.00 56.97           H  
ATOM   2014  HB3 LYS A 122     -15.609   4.953  11.461  1.00 56.97           H  
ATOM   2015  O   LYS A 122     -16.617   2.970  10.589  1.00 56.97           O  
ATOM   2016  CG  LYS A 122     -15.437   5.502  13.525  1.00 56.97           C  
ATOM   2017  HG2 LYS A 122     -16.522   5.540  13.618  1.00 56.97           H  
ATOM   2018  HG3 LYS A 122     -15.020   5.104  14.450  1.00 56.97           H  
ATOM   2019  CD  LYS A 122     -14.887   6.914  13.304  1.00 56.97           C  
ATOM   2020  HD2 LYS A 122     -15.299   7.325  12.382  1.00 56.97           H  
ATOM   2021  HD3 LYS A 122     -13.804   6.846  13.203  1.00 56.97           H  
ATOM   2022  CE  LYS A 122     -15.220   7.842  14.475  1.00 56.97           C  
ATOM   2023  HE2 LYS A 122     -16.296   8.010  14.493  1.00 56.97           H  
ATOM   2024  HE3 LYS A 122     -14.932   7.348  15.403  1.00 56.97           H  
ATOM   2025  NZ  LYS A 122     -14.491   9.128  14.341  1.00 56.97           N  
ATOM   2026  HZ1 LYS A 122     -14.641   9.559  13.440  1.00 56.97           H  
ATOM   2027  HZ2 LYS A 122     -13.494   8.991  14.420  1.00 56.97           H  
ATOM   2028  HZ3 LYS A 122     -14.755   9.785  15.062  1.00 56.97           H  
ATOM   2029  N   GLY A 123     -17.156   1.518  12.192  1.00 51.82           N  
ATOM   2030  H   GLY A 123     -16.914   1.141  13.097  1.00 51.82           H  
ATOM   2031  CA  GLY A 123     -18.163   0.808  11.387  1.00 51.82           C  
ATOM   2032  HA2 GLY A 123     -18.547  -0.034  11.964  1.00 51.82           H  
ATOM   2033  HA3 GLY A 123     -17.676   0.405  10.499  1.00 51.82           H  
ATOM   2034  C   GLY A 123     -19.368   1.638  10.911  1.00 51.82           C  
ATOM   2035  O   GLY A 123     -20.181   1.116  10.159  1.00 51.82           O  
ATOM   2036  N   ARG A 124     -19.519   2.903  11.337  1.00 60.47           N  
ATOM   2037  H   ARG A 124     -18.776   3.299  11.895  1.00 60.47           H  
ATOM   2038  CA  ARG A 124     -20.671   3.758  10.977  1.00 60.47           C  
ATOM   2039  HA  ARG A 124     -21.333   3.201  10.314  1.00 60.47           H  
ATOM   2040  C   ARG A 124     -20.325   5.006  10.157  1.00 60.47           C  
ATOM   2041  CB  ARG A 124     -21.487   4.130  12.229  1.00 60.47           C  
ATOM   2042  HB2 ARG A 124     -22.308   4.780  11.928  1.00 60.47           H  
ATOM   2043  HB3 ARG A 124     -20.853   4.687  12.920  1.00 60.47           H  
ATOM   2044  O   ARG A 124     -21.238   5.750   9.826  1.00 60.47           O  
ATOM   2045  CG  ARG A 124     -22.089   2.916  12.951  1.00 60.47           C  
ATOM   2046  HG2 ARG A 124     -21.290   2.315  13.384  1.00 60.47           H  
ATOM   2047  HG3 ARG A 124     -22.647   2.308  12.238  1.00 60.47           H  
ATOM   2048  CD  ARG A 124     -23.034   3.391  14.062  1.00 60.47           C  
ATOM   2049  HD2 ARG A 124     -22.492   4.085  14.705  1.00 60.47           H  
ATOM   2050  HD3 ARG A 124     -23.871   3.919  13.605  1.00 60.47           H  
ATOM   2051  NE  ARG A 124     -23.539   2.268  14.875  1.00 60.47           N  
ATOM   2052  HE  ARG A 124     -23.278   1.338  14.580  1.00 60.47           H  
ATOM   2053  NH1 ARG A 124     -24.746   3.518  16.381  1.00 60.47           N  
ATOM   2054 HH11 ARG A 124     -25.344   3.575  17.192  1.00 60.47           H  
ATOM   2055 HH12 ARG A 124     -24.519   4.355  15.862  1.00 60.47           H  
ATOM   2056  NH2 ARG A 124     -24.661   1.301  16.609  1.00 60.47           N  
ATOM   2057 HH21 ARG A 124     -25.255   1.385  17.422  1.00 60.47           H  
ATOM   2058 HH22 ARG A 124     -24.353   0.387  16.310  1.00 60.47           H  
ATOM   2059  CZ  ARG A 124     -24.310   2.367  15.946  1.00 60.47           C  
ATOM   2060  N   ALA A 125     -19.050   5.256   9.852  1.00 66.97           N  
ATOM   2061  H   ALA A 125     -18.354   4.543  10.021  1.00 66.97           H  
ATOM   2062  CA  ALA A 125     -18.669   6.387   9.001  1.00 66.97           C  
ATOM   2063  HA  ALA A 125     -19.206   7.279   9.324  1.00 66.97           H  
ATOM   2064  C   ALA A 125     -19.063   6.106   7.540  1.00 66.97           C  
ATOM   2065  CB  ALA A 125     -17.170   6.652   9.166  1.00 66.97           C  
ATOM   2066  HB1 ALA A 125     -16.605   5.764   8.884  1.00 66.97           H  
ATOM   2067  HB2 ALA A 125     -16.876   7.475   8.514  1.00 66.97           H  
ATOM   2068  HB3 ALA A 125     -16.949   6.918  10.199  1.00 66.97           H  
ATOM   2069  O   ALA A 125     -18.854   4.994   7.048  1.00 66.97           O  
ATOM   2070  N   SER A 126     -19.652   7.093   6.864  1.00 69.62           N  
ATOM   2071  H   SER A 126     -19.739   8.000   7.300  1.00 69.62           H  
ATOM   2072  CA  SER A 126     -20.194   6.949   5.503  1.00 69.62           C  
ATOM   2073  HA  SER A 126     -20.321   5.890   5.281  1.00 69.62           H  
ATOM   2074  C   SER A 126     -19.290   7.503   4.404  1.00 69.62           C  
ATOM   2075  CB  SER A 126     -21.582   7.592   5.411  1.00 69.62           C  
ATOM   2076  HB2 SER A 126     -22.275   7.015   6.024  1.00 69.62           H  
ATOM   2077  HB3 SER A 126     -21.935   7.568   4.380  1.00 69.62           H  
ATOM   2078  O   SER A 126     -19.601   7.342   3.228  1.00 69.62           O  
ATOM   2079  OG  SER A 126     -21.575   8.927   5.882  1.00 69.62           O  
ATOM   2080  HG  SER A 126     -20.921   9.446   5.407  1.00 69.62           H  
ATOM   2081  N   GLY A 127     -18.201   8.175   4.757  1.00 75.36           N  
ATOM   2082  H   GLY A 127     -18.040   8.365   5.736  1.00 75.36           H  
ATOM   2083  CA  GLY A 127     -17.317   8.808   3.791  1.00 75.36           C  
ATOM   2084  HA2 GLY A 127     -17.906   9.227   2.976  1.00 75.36           H  
ATOM   2085  HA3 GLY A 127     -16.794   9.643   4.258  1.00 75.36           H  
ATOM   2086  C   GLY A 127     -16.289   7.865   3.187  1.00 75.36           C  
ATOM   2087  O   GLY A 127     -16.361   6.638   3.310  1.00 75.36           O  
ATOM   2088  N   ILE A 128     -15.313   8.469   2.518  1.00 82.20           N  
ATOM   2089  H   ILE A 128     -15.273   9.477   2.557  1.00 82.20           H  
ATOM   2090  CA  ILE A 128     -14.363   7.781   1.650  1.00 82.20           C  
ATOM   2091  HA  ILE A 128     -14.594   6.716   1.631  1.00 82.20           H  
ATOM   2092  C   ILE A 128     -12.944   7.923   2.195  1.00 82.20           C  
ATOM   2093  CB  ILE A 128     -14.504   8.316   0.209  1.00 82.20           C  
ATOM   2094  HB  ILE A 128     -14.320   9.390   0.230  1.00 82.20           H  
ATOM   2095  O   ILE A 128     -12.446   9.025   2.423  1.00 82.20           O  
ATOM   2096  CG1 ILE A 128     -15.923   8.108  -0.375  1.00 82.20           C  
ATOM   2097 HG12 ILE A 128     -15.950   8.539  -1.376  1.00 82.20           H  
ATOM   2098 HG13 ILE A 128     -16.644   8.665   0.223  1.00 82.20           H  
ATOM   2099  CG2 ILE A 128     -13.459   7.695  -0.733  1.00 82.20           C  
ATOM   2100 HG21 ILE A 128     -13.666   7.998  -1.760  1.00 82.20           H  
ATOM   2101 HG22 ILE A 128     -13.485   6.607  -0.667  1.00 82.20           H  
ATOM   2102 HG23 ILE A 128     -12.459   8.038  -0.467  1.00 82.20           H  
ATOM   2103  CD1 ILE A 128     -16.402   6.651  -0.472  1.00 82.20           C  
ATOM   2104 HD11 ILE A 128     -16.503   6.220   0.525  1.00 82.20           H  
ATOM   2105 HD12 ILE A 128     -17.380   6.629  -0.953  1.00 82.20           H  
ATOM   2106 HD13 ILE A 128     -15.710   6.053  -1.064  1.00 82.20           H  
ATOM   2107  N   THR A 129     -12.266   6.794   2.347  1.00 79.10           N  
ATOM   2108  H   THR A 129     -12.730   5.927   2.118  1.00 79.10           H  
ATOM   2109  CA  THR A 129     -10.816   6.732   2.497  1.00 79.10           C  
ATOM   2110  HA  THR A 129     -10.469   7.590   3.072  1.00 79.10           H  
ATOM   2111  C   THR A 129     -10.190   6.752   1.109  1.00 79.10           C  
ATOM   2112  CB  THR A 129     -10.386   5.457   3.228  1.00 79.10           C  
ATOM   2113  HB  THR A 129     -10.707   4.587   2.656  1.00 79.10           H  
ATOM   2114  O   THR A 129     -10.600   6.002   0.226  1.00 79.10           O  
ATOM   2115  CG2 THR A 129      -8.873   5.402   3.432  1.00 79.10           C  
ATOM   2116 HG21 THR A 129      -8.346   5.473   2.481  1.00 79.10           H  
ATOM   2117 HG22 THR A 129      -8.550   6.207   4.091  1.00 79.10           H  
ATOM   2118 HG23 THR A 129      -8.615   4.433   3.860  1.00 79.10           H  
ATOM   2119  OG1 THR A 129     -10.958   5.401   4.515  1.00 79.10           O  
ATOM   2120  HG1 THR A 129     -10.973   4.475   4.770  1.00 79.10           H  
ATOM   2121  N   THR A 130      -9.167   7.578   0.921  1.00 84.32           N  
ATOM   2122  H   THR A 130      -8.873   8.161   1.692  1.00 84.32           H  
ATOM   2123  CA  THR A 130      -8.327   7.562  -0.278  1.00 84.32           C  
ATOM   2124  HA  THR A 130      -8.715   6.830  -0.986  1.00 84.32           H  
ATOM   2125  C   THR A 130      -6.910   7.157   0.109  1.00 84.32           C  
ATOM   2126  CB  THR A 130      -8.351   8.917  -0.989  1.00 84.32           C  
ATOM   2127  HB  THR A 130      -7.874   9.659  -0.348  1.00 84.32           H  
ATOM   2128  O   THR A 130      -6.288   7.818   0.940  1.00 84.32           O  
ATOM   2129  CG2 THR A 130      -7.615   8.890  -2.324  1.00 84.32           C  
ATOM   2130 HG21 THR A 130      -7.959   8.054  -2.933  1.00 84.32           H  
ATOM   2131 HG22 THR A 130      -6.547   8.772  -2.138  1.00 84.32           H  
ATOM   2132 HG23 THR A 130      -7.782   9.824  -2.860  1.00 84.32           H  
ATOM   2133  OG1 THR A 130      -9.688   9.316  -1.214  1.00 84.32           O  
ATOM   2134  HG1 THR A 130     -10.108   9.313  -0.351  1.00 84.32           H  
ATOM   2135  N   LEU A 131      -6.405   6.078  -0.486  1.00 81.12           N  
ATOM   2136  H   LEU A 131      -6.981   5.612  -1.173  1.00 81.12           H  
ATOM   2137  CA  LEU A 131      -4.997   5.692  -0.443  1.00 81.12           C  
ATOM   2138  HA  LEU A 131      -4.491   6.210   0.372  1.00 81.12           H  
ATOM   2139  C   LEU A 131      -4.342   6.108  -1.755  1.00 81.12           C  
ATOM   2140  CB  LEU A 131      -4.837   4.175  -0.244  1.00 81.12           C  
ATOM   2141  HB2 LEU A 131      -5.276   3.672  -1.105  1.00 81.12           H  
ATOM   2142  HB3 LEU A 131      -3.772   3.943  -0.239  1.00 81.12           H  
ATOM   2143  O   LEU A 131      -4.888   5.843  -2.824  1.00 81.12           O  
ATOM   2144  CG  LEU A 131      -5.470   3.590   1.025  1.00 81.12           C  
ATOM   2145  HG  LEU A 131      -6.548   3.753   1.002  1.00 81.12           H  
ATOM   2146  CD1 LEU A 131      -5.193   2.089   1.070  1.00 81.12           C  
ATOM   2147 HD11 LEU A 131      -5.485   1.632   0.125  1.00 81.12           H  
ATOM   2148 HD12 LEU A 131      -4.131   1.902   1.227  1.00 81.12           H  
ATOM   2149 HD13 LEU A 131      -5.772   1.626   1.869  1.00 81.12           H  
ATOM   2150  CD2 LEU A 131      -4.901   4.195   2.302  1.00 81.12           C  
ATOM   2151 HD21 LEU A 131      -5.395   3.755   3.168  1.00 81.12           H  
ATOM   2152 HD22 LEU A 131      -3.829   4.003   2.349  1.00 81.12           H  
ATOM   2153 HD23 LEU A 131      -5.089   5.269   2.293  1.00 81.12           H  
ATOM   2154  N   ARG A 132      -3.170   6.733  -1.680  1.00 85.31           N  
ATOM   2155  H   ARG A 132      -2.797   6.941  -0.765  1.00 85.31           H  
ATOM   2156  CA  ARG A 132      -2.365   7.080  -2.853  1.00 85.31           C  
ATOM   2157  HA  ARG A 132      -2.772   6.558  -3.718  1.00 85.31           H  
ATOM   2158  C   ARG A 132      -0.935   6.624  -2.683  1.00 85.31           C  
ATOM   2159  CB  ARG A 132      -2.394   8.588  -3.129  1.00 85.31           C  
ATOM   2160  HB2 ARG A 132      -1.657   8.819  -3.897  1.00 85.31           H  
ATOM   2161  HB3 ARG A 132      -2.131   9.128  -2.219  1.00 85.31           H  
ATOM   2162  O   ARG A 132      -0.390   6.842  -1.607  1.00 85.31           O  
ATOM   2163  CG  ARG A 132      -3.762   9.046  -3.632  1.00 85.31           C  
ATOM   2164  HG2 ARG A 132      -3.974   8.556  -4.583  1.00 85.31           H  
ATOM   2165  HG3 ARG A 132      -4.528   8.772  -2.907  1.00 85.31           H  
ATOM   2166  CD  ARG A 132      -3.774  10.563  -3.824  1.00 85.31           C  
ATOM   2167  HD2 ARG A 132      -3.629  11.044  -2.857  1.00 85.31           H  
ATOM   2168  HD3 ARG A 132      -2.958  10.837  -4.493  1.00 85.31           H  
ATOM   2169  NE  ARG A 132      -5.043  10.991  -4.420  1.00 85.31           N  
ATOM   2170  HE  ARG A 132      -5.500  10.329  -5.030  1.00 85.31           H  
ATOM   2171  NH1 ARG A 132      -4.892  13.254  -4.119  1.00 85.31           N  
ATOM   2172 HH11 ARG A 132      -3.942  13.102  -3.810  1.00 85.31           H  
ATOM   2173 HH12 ARG A 132      -5.226  14.168  -4.390  1.00 85.31           H  
ATOM   2174  NH2 ARG A 132      -6.644  12.369  -5.197  1.00 85.31           N  
ATOM   2175 HH21 ARG A 132      -6.918  11.568  -5.748  1.00 85.31           H  
ATOM   2176 HH22 ARG A 132      -6.994  13.276  -5.469  1.00 85.31           H  
ATOM   2177  CZ  ARG A 132      -5.525  12.204  -4.560  1.00 85.31           C  
ATOM   2178  N   ILE A 133      -0.327   6.104  -3.741  1.00 86.35           N  
ATOM   2179  H   ILE A 133      -0.873   6.012  -4.586  1.00 86.35           H  
ATOM   2180  CA  ILE A 133       1.130   6.066  -3.901  1.00 86.35           C  
ATOM   2181  HA  ILE A 133       1.606   6.182  -2.927  1.00 86.35           H  
ATOM   2182  C   ILE A 133       1.501   7.274  -4.761  1.00 86.35           C  
ATOM   2183  CB  ILE A 133       1.622   4.735  -4.507  1.00 86.35           C  
ATOM   2184  HB  ILE A 133       1.234   4.649  -5.522  1.00 86.35           H  
ATOM   2185  O   ILE A 133       0.910   7.489  -5.817  1.00 86.35           O  
ATOM   2186  CG1 ILE A 133       1.120   3.522  -3.682  1.00 86.35           C  
ATOM   2187 HG12 ILE A 133       1.498   3.580  -2.662  1.00 86.35           H  
ATOM   2188 HG13 ILE A 133       0.031   3.546  -3.634  1.00 86.35           H  
ATOM   2189  CG2 ILE A 133       3.159   4.767  -4.578  1.00 86.35           C  
ATOM   2190 HG21 ILE A 133       3.527   3.859  -5.057  1.00 86.35           H  
ATOM   2191 HG22 ILE A 133       3.503   5.600  -5.191  1.00 86.35           H  
ATOM   2192 HG23 ILE A 133       3.591   4.851  -3.581  1.00 86.35           H  
ATOM   2193  CD1 ILE A 133       1.509   2.152  -4.244  1.00 86.35           C  
ATOM   2194 HD11 ILE A 133       1.071   1.369  -3.625  1.00 86.35           H  
ATOM   2195 HD12 ILE A 133       1.137   2.048  -5.263  1.00 86.35           H  
ATOM   2196 HD13 ILE A 133       2.592   2.028  -4.243  1.00 86.35           H  
ATOM   2197  N   ILE A 134       2.418   8.094  -4.262  1.00 88.09           N  
ATOM   2198  H   ILE A 134       2.917   7.800  -3.435  1.00 88.09           H  
ATOM   2199  CA  ILE A 134       2.819   9.369  -4.844  1.00 88.09           C  
ATOM   2200  HA  ILE A 134       2.305   9.492  -5.797  1.00 88.09           H  
ATOM   2201  C   ILE A 134       4.322   9.328  -5.087  1.00 88.09           C  
ATOM   2202  CB  ILE A 134       2.432  10.557  -3.932  1.00 88.09           C  
ATOM   2203  HB  ILE A 134       2.974  10.458  -2.991  1.00 88.09           H  
ATOM   2204  O   ILE A 134       5.081   9.168  -4.135  1.00 88.09           O  
ATOM   2205  CG1 ILE A 134       0.916  10.552  -3.621  1.00 88.09           C  
ATOM   2206 HG12 ILE A 134       0.356  10.625  -4.553  1.00 88.09           H  
ATOM   2207 HG13 ILE A 134       0.655   9.608  -3.144  1.00 88.09           H  
ATOM   2208  CG2 ILE A 134       2.840  11.892  -4.586  1.00 88.09           C  
ATOM   2209 HG21 ILE A 134       2.690  12.726  -3.900  1.00 88.09           H  
ATOM   2210 HG22 ILE A 134       2.246  12.050  -5.486  1.00 88.09           H  
ATOM   2211 HG23 ILE A 134       3.893  11.883  -4.864  1.00 88.09           H  
ATOM   2212  CD1 ILE A 134       0.457  11.667  -2.672  1.00 88.09           C  
ATOM   2213 HD11 ILE A 134       0.534  12.638  -3.161  1.00 88.09           H  
ATOM   2214 HD12 ILE A 134       1.068  11.658  -1.769  1.00 88.09           H  
ATOM   2215 HD13 ILE A 134      -0.585  11.498  -2.402  1.00 88.09           H  
ATOM   2216  N   ASP A 135       4.747   9.535  -6.324  1.00 87.57           N  
ATOM   2217  H   ASP A 135       4.064   9.647  -7.060  1.00 87.57           H  
ATOM   2218  CA  ASP A 135       6.135   9.792  -6.680  1.00 87.57           C  
ATOM   2219  HA  ASP A 135       6.786   9.489  -5.861  1.00 87.57           H  
ATOM   2220  C   ASP A 135       6.338  11.294  -6.918  1.00 87.57           C  
ATOM   2221  CB  ASP A 135       6.534   8.949  -7.896  1.00 87.57           C  
ATOM   2222  HB2 ASP A 135       6.358   7.898  -7.667  1.00 87.57           H  
ATOM   2223  HB3 ASP A 135       5.914   9.225  -8.748  1.00 87.57           H  
ATOM   2224  O   ASP A 135       5.934  11.856  -7.933  1.00 87.57           O  
ATOM   2225  CG  ASP A 135       8.015   9.132  -8.246  1.00 87.57           C  
ATOM   2226  OD1 ASP A 135       8.712   9.886  -7.518  1.00 87.57           O  
ATOM   2227  OD2 ASP A 135       8.479   8.494  -9.208  1.00 87.57           O  
ATOM   2228  N   LYS A 136       6.976  11.973  -5.962  1.00 88.46           N  
ATOM   2229  H   LYS A 136       7.302  11.447  -5.164  1.00 88.46           H  
ATOM   2230  CA  LYS A 136       7.286  13.408  -6.064  1.00 88.46           C  
ATOM   2231  HA  LYS A 136       6.431  13.913  -6.514  1.00 88.46           H  
ATOM   2232  C   LYS A 136       8.447  13.738  -7.001  1.00 88.46           C  
ATOM   2233  CB  LYS A 136       7.525  13.991  -4.673  1.00 88.46           C  
ATOM   2234  HB2 LYS A 136       8.226  13.364  -4.121  1.00 88.46           H  
ATOM   2235  HB3 LYS A 136       7.958  14.987  -4.769  1.00 88.46           H  
ATOM   2236  O   LYS A 136       8.788  14.912  -7.124  1.00 88.46           O  
ATOM   2237  CG  LYS A 136       6.208  14.113  -3.913  1.00 88.46           C  
ATOM   2238  HG2 LYS A 136       5.513  14.724  -4.490  1.00 88.46           H  
ATOM   2239  HG3 LYS A 136       5.774  13.128  -3.744  1.00 88.46           H  
ATOM   2240  CD  LYS A 136       6.495  14.783  -2.576  1.00 88.46           C  
ATOM   2241  HD2 LYS A 136       7.072  15.695  -2.733  1.00 88.46           H  
ATOM   2242  HD3 LYS A 136       7.074  14.092  -1.964  1.00 88.46           H  
ATOM   2243  CE  LYS A 136       5.177  15.127  -1.901  1.00 88.46           C  
ATOM   2244  HE2 LYS A 136       4.526  14.254  -1.951  1.00 88.46           H  
ATOM   2245  HE3 LYS A 136       4.709  15.943  -2.452  1.00 88.46           H  
ATOM   2246  NZ  LYS A 136       5.430  15.491  -0.494  1.00 88.46           N  
ATOM   2247  HZ1 LYS A 136       4.605  15.880  -0.060  1.00 88.46           H  
ATOM   2248  HZ2 LYS A 136       6.213  16.126  -0.434  1.00 88.46           H  
ATOM   2249  HZ3 LYS A 136       5.663  14.636  -0.010  1.00 88.46           H  
ATOM   2250  N   SER A 137       9.042  12.744  -7.655  1.00 84.14           N  
ATOM   2251  H   SER A 137       8.741  11.793  -7.499  1.00 84.14           H  
ATOM   2252  CA  SER A 137      10.108  12.966  -8.635  1.00 84.14           C  
ATOM   2253  HA  SER A 137      10.851  13.634  -8.199  1.00 84.14           H  
ATOM   2254  C   SER A 137       9.572  13.642  -9.905  1.00 84.14           C  
ATOM   2255  CB  SER A 137      10.814  11.645  -8.967  1.00 84.14           C  
ATOM   2256  HB2 SER A 137      11.742  11.859  -9.498  1.00 84.14           H  
ATOM   2257  HB3 SER A 137      10.175  11.034  -9.604  1.00 84.14           H  
ATOM   2258  O   SER A 137      10.313  14.341 -10.596  1.00 84.14           O  
ATOM   2259  OG  SER A 137      11.100  10.930  -7.778  1.00 84.14           O  
ATOM   2260  HG  SER A 137      10.329  10.376  -7.639  1.00 84.14           H  
ATOM   2261  N   TYR A 138       8.271  13.508 -10.195  1.00 81.55           N  
ATOM   2262  H   TYR A 138       7.708  12.897  -9.620  1.00 81.55           H  
ATOM   2263  CA  TYR A 138       7.615  14.230 -11.286  1.00 81.55           C  
ATOM   2264  HA  TYR A 138       8.306  14.257 -12.129  1.00 81.55           H  
ATOM   2265  C   TYR A 138       7.283  15.675 -10.894  1.00 81.55           C  
ATOM   2266  CB  TYR A 138       6.359  13.486 -11.755  1.00 81.55           C  
ATOM   2267  HB2 TYR A 138       5.918  14.029 -12.591  1.00 81.55           H  
ATOM   2268  HB3 TYR A 138       5.624  13.477 -10.951  1.00 81.55           H  
ATOM   2269  O   TYR A 138       6.746  15.943  -9.819  1.00 81.55           O  
ATOM   2270  CG  TYR A 138       6.625  12.062 -12.193  1.00 81.55           C  
ATOM   2271  CD1 TYR A 138       7.139  11.789 -13.478  1.00 81.55           C  
ATOM   2272  HD1 TYR A 138       7.332  12.598 -14.167  1.00 81.55           H  
ATOM   2273  CD2 TYR A 138       6.361  11.007 -11.304  1.00 81.55           C  
ATOM   2274  HD2 TYR A 138       5.954  11.202 -10.322  1.00 81.55           H  
ATOM   2275  CE1 TYR A 138       7.378  10.455 -13.869  1.00 81.55           C  
ATOM   2276  HE1 TYR A 138       7.753  10.223 -14.855  1.00 81.55           H  
ATOM   2277  CE2 TYR A 138       6.595   9.680 -11.692  1.00 81.55           C  
ATOM   2278  HE2 TYR A 138       6.379   8.870 -11.012  1.00 81.55           H  
ATOM   2279  OH  TYR A 138       7.268   8.102 -13.332  1.00 81.55           O  
ATOM   2280  HH  TYR A 138       6.901   7.567 -12.624  1.00 81.55           H  
ATOM   2281  CZ  TYR A 138       7.095   9.399 -12.974  1.00 81.55           C  
ATOM   2282  N   VAL A 139       7.541  16.621 -11.802  1.00 82.26           N  
ATOM   2283  H   VAL A 139       8.028  16.342 -12.642  1.00 82.26           H  
ATOM   2284  CA  VAL A 139       7.264  18.055 -11.586  1.00 82.26           C  
ATOM   2285  HA  VAL A 139       7.665  18.346 -10.615  1.00 82.26           H  
ATOM   2286  C   VAL A 139       5.761  18.342 -11.561  1.00 82.26           C  
ATOM   2287  CB  VAL A 139       7.947  18.910 -12.675  1.00 82.26           C  
ATOM   2288  HB  VAL A 139       7.569  18.608 -13.652  1.00 82.26           H  
ATOM   2289  O   VAL A 139       5.292  19.152 -10.764  1.00 82.26           O  
ATOM   2290  CG1 VAL A 139       7.681  20.413 -12.502  1.00 82.26           C  
ATOM   2291 HG11 VAL A 139       8.235  20.977 -13.251  1.00 82.26           H  
ATOM   2292 HG12 VAL A 139       7.991  20.734 -11.507  1.00 82.26           H  
ATOM   2293 HG13 VAL A 139       6.621  20.630 -12.634  1.00 82.26           H  
ATOM   2294  CG2 VAL A 139       9.468  18.706 -12.665  1.00 82.26           C  
ATOM   2295 HG21 VAL A 139       9.874  18.972 -11.689  1.00 82.26           H  
ATOM   2296 HG22 VAL A 139       9.718  17.666 -12.877  1.00 82.26           H  
ATOM   2297 HG23 VAL A 139       9.933  19.329 -13.429  1.00 82.26           H  
ATOM   2298  N   ASN A 140       5.002  17.685 -12.439  1.00 82.98           N  
ATOM   2299  H   ASN A 140       5.425  16.965 -13.007  1.00 82.98           H  
ATOM   2300  CA  ASN A 140       3.571  17.909 -12.585  1.00 82.98           C  
ATOM   2301  HA  ASN A 140       3.367  18.971 -12.454  1.00 82.98           H  
ATOM   2302  C   ASN A 140       2.776  17.083 -11.552  1.00 82.98           C  
ATOM   2303  CB  ASN A 140       3.183  17.559 -14.022  1.00 82.98           C  
ATOM   2304  HB2 ASN A 140       3.735  18.185 -14.724  1.00 82.98           H  
ATOM   2305  HB3 ASN A 140       3.447  16.519 -14.210  1.00 82.98           H  
ATOM   2306  O   ASN A 140       2.849  15.855 -11.592  1.00 82.98           O  
ATOM   2307  CG  ASN A 140       1.703  17.740 -14.291  1.00 82.98           C  
ATOM   2308  ND2 ASN A 140       1.245  17.216 -15.395  1.00 82.98           N  
ATOM   2309 HD21 ASN A 140       1.815  16.503 -15.826  1.00 82.98           H  
ATOM   2310 HD22 ASN A 140       0.244  17.077 -15.409  1.00 82.98           H  
ATOM   2311  OD1 ASN A 140       0.961  18.325 -13.511  1.00 82.98           O  
ATOM   2312  N   PRO A 141       1.971  17.706 -10.667  1.00 79.72           N  
ATOM   2313  CA  PRO A 141       1.223  16.998  -9.628  1.00 79.72           C  
ATOM   2314  HA  PRO A 141       1.937  16.532  -8.949  1.00 79.72           H  
ATOM   2315  C   PRO A 141       0.254  15.917 -10.124  1.00 79.72           C  
ATOM   2316  CB  PRO A 141       0.455  18.084  -8.870  1.00 79.72           C  
ATOM   2317  HB2 PRO A 141       0.341  17.831  -7.816  1.00 79.72           H  
ATOM   2318  HB3 PRO A 141      -0.520  18.247  -9.331  1.00 79.72           H  
ATOM   2319  O   PRO A 141      -0.027  14.990  -9.366  1.00 79.72           O  
ATOM   2320  CG  PRO A 141       1.315  19.328  -9.064  1.00 79.72           C  
ATOM   2321  HG2 PRO A 141       0.735  20.246  -8.965  1.00 79.72           H  
ATOM   2322  HG3 PRO A 141       2.145  19.315  -8.357  1.00 79.72           H  
ATOM   2323  CD  PRO A 141       1.847  19.146 -10.479  1.00 79.72           C  
ATOM   2324  HD2 PRO A 141       2.805  19.658 -10.567  1.00 79.72           H  
ATOM   2325  HD3 PRO A 141       1.134  19.549 -11.199  1.00 79.72           H  
ATOM   2326  N   SER A 142      -0.271  16.016 -11.353  1.00 78.81           N  
ATOM   2327  H   SER A 142       0.018  16.766 -11.966  1.00 78.81           H  
ATOM   2328  CA  SER A 142      -1.141  14.966 -11.913  1.00 78.81           C  
ATOM   2329  HA  SER A 142      -1.920  14.730 -11.189  1.00 78.81           H  
ATOM   2330  C   SER A 142      -0.386  13.673 -12.193  1.00 78.81           C  
ATOM   2331  CB  SER A 142      -1.821  15.421 -13.208  1.00 78.81           C  
ATOM   2332  HB2 SER A 142      -2.434  16.297 -12.995  1.00 78.81           H  
ATOM   2333  HB3 SER A 142      -2.472  14.626 -13.569  1.00 78.81           H  
ATOM   2334  O   SER A 142      -0.958  12.597 -12.062  1.00 78.81           O  
ATOM   2335  OG  SER A 142      -0.890  15.751 -14.222  1.00 78.81           O  
ATOM   2336  HG  SER A 142      -0.452  14.965 -14.556  1.00 78.81           H  
ATOM   2337  N   ASP A 143       0.896  13.790 -12.532  1.00 79.81           N  
ATOM   2338  H   ASP A 143       1.303  14.713 -12.588  1.00 79.81           H  
ATOM   2339  CA  ASP A 143       1.741  12.669 -12.944  1.00 79.81           C  
ATOM   2340  HA  ASP A 143       1.118  11.906 -13.410  1.00 79.81           H  
ATOM   2341  C   ASP A 143       2.422  12.023 -11.730  1.00 79.81           C  
ATOM   2342  CB  ASP A 143       2.755  13.153 -13.998  1.00 79.81           C  
ATOM   2343  HB2 ASP A 143       3.297  12.292 -14.388  1.00 79.81           H  
ATOM   2344  HB3 ASP A 143       3.475  13.810 -13.510  1.00 79.81           H  
ATOM   2345  O   ASP A 143       2.971  10.933 -11.826  1.00 79.81           O  
ATOM   2346  CG  ASP A 143       2.115  13.910 -15.177  1.00 79.81           C  
ATOM   2347  OD1 ASP A 143       0.895  13.756 -15.424  1.00 79.81           O  
ATOM   2348  OD2 ASP A 143       2.815  14.759 -15.777  1.00 79.81           O  
ATOM   2349  N   GLN A 144       2.350  12.674 -10.563  1.00 85.71           N  
ATOM   2350  H   GLN A 144       1.897  13.577 -10.560  1.00 85.71           H  
ATOM   2351  CA  GLN A 144       2.894  12.147  -9.313  1.00 85.71           C  
ATOM   2352  HA  GLN A 144       3.899  11.770  -9.502  1.00 85.71           H  
ATOM   2353  C   GLN A 144       2.076  10.978  -8.755  1.00 85.71           C  
ATOM   2354  CB  GLN A 144       2.968  13.256  -8.249  1.00 85.71           C  
ATOM   2355  HB2 GLN A 144       1.972  13.667  -8.081  1.00 85.71           H  
ATOM   2356  HB3 GLN A 144       3.319  12.809  -7.319  1.00 85.71           H  
ATOM   2357  O   GLN A 144       2.583  10.239  -7.920  1.00 85.71           O  
ATOM   2358  CG  GLN A 144       3.939  14.387  -8.602  1.00 85.71           C  
ATOM   2359  HG2 GLN A 144       4.930  13.971  -8.784  1.00 85.71           H  
ATOM   2360  HG3 GLN A 144       3.616  14.873  -9.522  1.00 85.71           H  
ATOM   2361  CD  GLN A 144       4.065  15.453  -7.518  1.00 85.71           C  
ATOM   2362  NE2 GLN A 144       4.984  16.373  -7.687  1.00 85.71           N  
ATOM   2363 HE21 GLN A 144       5.616  16.289  -8.470  1.00 85.71           H  
ATOM   2364 HE22 GLN A 144       5.098  17.089  -6.985  1.00 85.71           H  
ATOM   2365  OE1 GLN A 144       3.359  15.506  -6.515  1.00 85.71           O  
ATOM   2366  N   VAL A 145       0.799  10.825  -9.121  1.00 81.34           N  
ATOM   2367  H   VAL A 145       0.451  11.373  -9.895  1.00 81.34           H  
ATOM   2368  CA  VAL A 145      -0.062   9.785  -8.538  1.00 81.34           C  
ATOM   2369  HA  VAL A 145       0.264   9.594  -7.516  1.00 81.34           H  
ATOM   2370  C   VAL A 145       0.108   8.480  -9.311  1.00 81.34           C  
ATOM   2371  CB  VAL A 145      -1.534  10.229  -8.453  1.00 81.34           C  
ATOM   2372  HB  VAL A 145      -1.934  10.396  -9.452  1.00 81.34           H  
ATOM   2373  O   VAL A 145      -0.526   8.266 -10.337  1.00 81.34           O  
ATOM   2374  CG1 VAL A 145      -2.383   9.168  -7.738  1.00 81.34           C  
ATOM   2375 HG11 VAL A 145      -3.405   9.532  -7.635  1.00 81.34           H  
ATOM   2376 HG12 VAL A 145      -2.409   8.254  -8.332  1.00 81.34           H  
ATOM   2377 HG13 VAL A 145      -1.967   8.941  -6.756  1.00 81.34           H  
ATOM   2378  CG2 VAL A 145      -1.676  11.531  -7.647  1.00 81.34           C  
ATOM   2379 HG21 VAL A 145      -1.238  11.406  -6.657  1.00 81.34           H  
ATOM   2380 HG22 VAL A 145      -2.730  11.795  -7.561  1.00 81.34           H  
ATOM   2381 HG23 VAL A 145      -1.165  12.340  -8.168  1.00 81.34           H  
ATOM   2382  N   GLU A 146       0.940   7.590  -8.779  1.00 82.02           N  
ATOM   2383  H   GLU A 146       1.460   7.862  -7.957  1.00 82.02           H  
ATOM   2384  CA  GLU A 146       1.217   6.272  -9.362  1.00 82.02           C  
ATOM   2385  HA  GLU A 146       1.371   6.359 -10.438  1.00 82.02           H  
ATOM   2386  C   GLU A 146       0.049   5.293  -9.144  1.00 82.02           C  
ATOM   2387  CB  GLU A 146       2.503   5.728  -8.717  1.00 82.02           C  
ATOM   2388  HB2 GLU A 146       2.428   5.845  -7.636  1.00 82.02           H  
ATOM   2389  HB3 GLU A 146       2.577   4.658  -8.913  1.00 82.02           H  
ATOM   2390  O   GLU A 146      -0.285   4.485 -10.011  1.00 82.02           O  
ATOM   2391  CG  GLU A 146       3.796   6.423  -9.197  1.00 82.02           C  
ATOM   2392  HG2 GLU A 146       4.591   6.146  -8.506  1.00 82.02           H  
ATOM   2393  HG3 GLU A 146       3.671   7.504  -9.131  1.00 82.02           H  
ATOM   2394  CD  GLU A 146       4.239   6.026 -10.625  1.00 82.02           C  
ATOM   2395  OE1 GLU A 146       5.174   6.651 -11.179  1.00 82.02           O  
ATOM   2396  OE2 GLU A 146       3.705   5.029 -11.163  1.00 82.02           O  
ATOM   2397  N   VAL A 147      -0.600   5.367  -7.976  1.00 82.24           N  
ATOM   2398  H   VAL A 147      -0.299   6.084  -7.331  1.00 82.24           H  
ATOM   2399  CA  VAL A 147      -1.771   4.547  -7.625  1.00 82.24           C  
ATOM   2400  HA  VAL A 147      -2.280   4.247  -8.540  1.00 82.24           H  
ATOM   2401  C   VAL A 147      -2.731   5.385  -6.794  1.00 82.24           C  
ATOM   2402  CB  VAL A 147      -1.362   3.271  -6.854  1.00 82.24           C  
ATOM   2403  HB  VAL A 147      -0.825   3.563  -5.951  1.00 82.24           H  
ATOM   2404  O   VAL A 147      -2.307   6.042  -5.846  1.00 82.24           O  
ATOM   2405  CG1 VAL A 147      -2.571   2.428  -6.421  1.00 82.24           C  
ATOM   2406 HG11 VAL A 147      -3.175   2.170  -7.291  1.00 82.24           H  
ATOM   2407 HG12 VAL A 147      -3.181   2.978  -5.705  1.00 82.24           H  
ATOM   2408 HG13 VAL A 147      -2.230   1.511  -5.941  1.00 82.24           H  
ATOM   2409  CG2 VAL A 147      -0.446   2.369  -7.689  1.00 82.24           C  
ATOM   2410 HG21 VAL A 147      -0.201   1.457  -7.145  1.00 82.24           H  
ATOM   2411 HG22 VAL A 147      -0.931   2.105  -8.629  1.00 82.24           H  
ATOM   2412 HG23 VAL A 147       0.489   2.884  -7.912  1.00 82.24           H  
ATOM   2413  N   GLU A 148      -4.027   5.318  -7.092  1.00 84.64           N  
ATOM   2414  H   GLU A 148      -4.312   4.775  -7.895  1.00 84.64           H  
ATOM   2415  CA  GLU A 148      -5.091   5.895  -6.269  1.00 84.64           C  
ATOM   2416  HA  GLU A 148      -4.683   6.150  -5.292  1.00 84.64           H  
ATOM   2417  C   GLU A 148      -6.209   4.878  -6.057  1.00 84.64           C  
ATOM   2418  CB  GLU A 148      -5.637   7.190  -6.893  1.00 84.64           C  
ATOM   2419  HB2 GLU A 148      -6.005   6.992  -7.900  1.00 84.64           H  
ATOM   2420  HB3 GLU A 148      -4.820   7.909  -6.949  1.00 84.64           H  
ATOM   2421  O   GLU A 148      -6.764   4.333  -7.007  1.00 84.64           O  
ATOM   2422  CG  GLU A 148      -6.773   7.785  -6.043  1.00 84.64           C  
ATOM   2423  HG2 GLU A 148      -6.434   7.860  -5.010  1.00 84.64           H  
ATOM   2424  HG3 GLU A 148      -7.631   7.113  -6.062  1.00 84.64           H  
ATOM   2425  CD  GLU A 148      -7.217   9.175  -6.506  1.00 84.64           C  
ATOM   2426  OE1 GLU A 148      -8.437   9.436  -6.556  1.00 84.64           O  
ATOM   2427  OE2 GLU A 148      -6.351  10.071  -6.595  1.00 84.64           O  
ATOM   2428  N   VAL A 149      -6.580   4.666  -4.796  1.00 82.05           N  
ATOM   2429  H   VAL A 149      -6.068   5.132  -4.061  1.00 82.05           H  
ATOM   2430  CA  VAL A 149      -7.713   3.823  -4.421  1.00 82.05           C  
ATOM   2431  HA  VAL A 149      -8.283   3.574  -5.316  1.00 82.05           H  
ATOM   2432  C   VAL A 149      -8.628   4.599  -3.494  1.00 82.05           C  
ATOM   2433  CB  VAL A 149      -7.244   2.500  -3.798  1.00 82.05           C  
ATOM   2434  HB  VAL A 149      -6.624   2.696  -2.923  1.00 82.05           H  
ATOM   2435  O   VAL A 149      -8.201   5.081  -2.445  1.00 82.05           O  
ATOM   2436  CG1 VAL A 149      -8.442   1.648  -3.366  1.00 82.05           C  
ATOM   2437 HG11 VAL A 149      -8.099   0.683  -2.995  1.00 82.05           H  
ATOM   2438 HG12 VAL A 149      -9.104   1.481  -4.216  1.00 82.05           H  
ATOM   2439 HG13 VAL A 149      -8.996   2.135  -2.563  1.00 82.05           H  
ATOM   2440  CG2 VAL A 149      -6.426   1.707  -4.825  1.00 82.05           C  
ATOM   2441 HG21 VAL A 149      -6.277   0.680  -4.493  1.00 82.05           H  
ATOM   2442 HG22 VAL A 149      -5.454   2.176  -4.975  1.00 82.05           H  
ATOM   2443 HG23 VAL A 149      -6.951   1.676  -5.780  1.00 82.05           H  
ATOM   2444  N   ARG A 150      -9.901   4.701  -3.876  1.00 82.33           N  
ATOM   2445  H   ARG A 150     -10.166   4.248  -4.739  1.00 82.33           H  
ATOM   2446  CA  ARG A 150     -10.961   5.348  -3.099  1.00 82.33           C  
ATOM   2447  HA  ARG A 150     -10.535   5.809  -2.208  1.00 82.33           H  
ATOM   2448  C   ARG A 150     -11.960   4.295  -2.651  1.00 82.33           C  
ATOM   2449  CB  ARG A 150     -11.636   6.443  -3.935  1.00 82.33           C  
ATOM   2450  HB2 ARG A 150     -12.466   6.858  -3.363  1.00 82.33           H  
ATOM   2451  HB3 ARG A 150     -12.038   6.009  -4.851  1.00 82.33           H  
ATOM   2452  O   ARG A 150     -12.550   3.621  -3.492  1.00 82.33           O  
ATOM   2453  CG  ARG A 150     -10.658   7.569  -4.298  1.00 82.33           C  
ATOM   2454  HG2 ARG A 150      -9.871   7.172  -4.940  1.00 82.33           H  
ATOM   2455  HG3 ARG A 150     -10.200   7.959  -3.389  1.00 82.33           H  
ATOM   2456  CD  ARG A 150     -11.346   8.712  -5.046  1.00 82.33           C  
ATOM   2457  HD2 ARG A 150     -11.925   8.297  -5.871  1.00 82.33           H  
ATOM   2458  HD3 ARG A 150     -10.572   9.357  -5.462  1.00 82.33           H  
ATOM   2459  NE  ARG A 150     -12.205   9.523  -4.160  1.00 82.33           N  
ATOM   2460  HE  ARG A 150     -12.101   9.368  -3.167  1.00 82.33           H  
ATOM   2461  NH1 ARG A 150     -13.075  10.850  -5.809  1.00 82.33           N  
ATOM   2462 HH11 ARG A 150     -12.486  10.363  -6.469  1.00 82.33           H  
ATOM   2463 HH12 ARG A 150     -13.658  11.619  -6.108  1.00 82.33           H  
ATOM   2464  NH2 ARG A 150     -13.669  11.209  -3.683  1.00 82.33           N  
ATOM   2465 HH21 ARG A 150     -13.578  11.025  -2.694  1.00 82.33           H  
ATOM   2466 HH22 ARG A 150     -14.235  11.990  -3.981  1.00 82.33           H  
ATOM   2467  CZ  ARG A 150     -12.981  10.518  -4.551  1.00 82.33           C  
ATOM   2468  N   TYR A 151     -12.162   4.162  -1.345  1.00 79.58           N  
ATOM   2469  H   TYR A 151     -11.635   4.736  -0.702  1.00 79.58           H  
ATOM   2470  CA  TYR A 151     -13.057   3.150  -0.794  1.00 79.58           C  
ATOM   2471  HA  TYR A 151     -13.820   2.955  -1.548  1.00 79.58           H  
ATOM   2472  C   TYR A 151     -13.772   3.622   0.478  1.00 79.58           C  
ATOM   2473  CB  TYR A 151     -12.268   1.854  -0.545  1.00 79.58           C  
ATOM   2474  HB2 TYR A 151     -11.882   1.854   0.474  1.00 79.58           H  
ATOM   2475  HB3 TYR A 151     -11.416   1.799  -1.222  1.00 79.58           H  
ATOM   2476  O   TYR A 151     -13.231   4.471   1.188  1.00 79.58           O  
ATOM   2477  CG  TYR A 151     -13.118   0.631  -0.790  1.00 79.58           C  
ATOM   2478  CD1 TYR A 151     -13.470  -0.241   0.259  1.00 79.58           C  
ATOM   2479  HD1 TYR A 151     -13.081  -0.078   1.253  1.00 79.58           H  
ATOM   2480  CD2 TYR A 151     -13.627   0.423  -2.084  1.00 79.58           C  
ATOM   2481  HD2 TYR A 151     -13.336   1.084  -2.888  1.00 79.58           H  
ATOM   2482  CE1 TYR A 151     -14.355  -1.310   0.005  1.00 79.58           C  
ATOM   2483  HE1 TYR A 151     -14.644  -1.985   0.797  1.00 79.58           H  
ATOM   2484  CE2 TYR A 151     -14.509  -0.638  -2.335  1.00 79.58           C  
ATOM   2485  HE2 TYR A 151     -14.916  -0.797  -3.323  1.00 79.58           H  
ATOM   2486  OH  TYR A 151     -15.768  -2.480  -1.581  1.00 79.58           O  
ATOM   2487  HH  TYR A 151     -16.069  -2.944  -0.796  1.00 79.58           H  
ATOM   2488  CZ  TYR A 151     -14.876  -1.503  -1.295  1.00 79.58           C  
ATOM   2489  N   PRO A 152     -14.979   3.119   0.799  1.00 75.42           N  
ATOM   2490  CA  PRO A 152     -15.691   3.528   2.007  1.00 75.42           C  
ATOM   2491  HA  PRO A 152     -15.917   4.591   1.921  1.00 75.42           H  
ATOM   2492  C   PRO A 152     -14.900   3.288   3.300  1.00 75.42           C  
ATOM   2493  CB  PRO A 152     -17.005   2.742   1.995  1.00 75.42           C  
ATOM   2494  HB2 PRO A 152     -16.876   1.787   2.503  1.00 75.42           H  
ATOM   2495  HB3 PRO A 152     -17.817   3.311   2.449  1.00 75.42           H  
ATOM   2496  O   PRO A 152     -14.375   2.199   3.522  1.00 75.42           O  
ATOM   2497  CG  PRO A 152     -17.248   2.491   0.508  1.00 75.42           C  
ATOM   2498  HG2 PRO A 152     -17.678   3.381   0.049  1.00 75.42           H  
ATOM   2499  HG3 PRO A 152     -17.881   1.620   0.340  1.00 75.42           H  
ATOM   2500  CD  PRO A 152     -15.837   2.270  -0.022  1.00 75.42           C  
ATOM   2501  HD2 PRO A 152     -15.796   2.531  -1.079  1.00 75.42           H  
ATOM   2502  HD3 PRO A 152     -15.571   1.223   0.123  1.00 75.42           H  
ATOM   2503  N   ILE A 153     -14.904   4.273   4.205  1.00 73.23           N  
ATOM   2504  H   ILE A 153     -15.365   5.135   3.952  1.00 73.23           H  
ATOM   2505  CA  ILE A 153     -14.254   4.195   5.533  1.00 73.23           C  
ATOM   2506  HA  ILE A 153     -13.193   3.985   5.398  1.00 73.23           H  
ATOM   2507  C   ILE A 153     -14.851   3.070   6.385  1.00 73.23           C  
ATOM   2508  CB  ILE A 153     -14.419   5.529   6.304  1.00 73.23           C  
ATOM   2509  HB  ILE A 153     -15.489   5.680   6.444  1.00 73.23           H  
ATOM   2510  O   ILE A 153     -14.235   2.586   7.317  1.00 73.23           O  
ATOM   2511  CG1 ILE A 153     -13.856   6.738   5.536  1.00 73.23           C  
ATOM   2512 HG12 ILE A 153     -12.781   6.828   5.697  1.00 73.23           H  
ATOM   2513 HG13 ILE A 153     -14.023   6.621   4.465  1.00 73.23           H  
ATOM   2514  CG2 ILE A 153     -13.756   5.511   7.700  1.00 73.23           C  
ATOM   2515 HG21 ILE A 153     -12.711   5.215   7.604  1.00 73.23           H  
ATOM   2516 HG22 ILE A 153     -13.808   6.495   8.166  1.00 73.23           H  
ATOM   2517 HG23 ILE A 153     -14.270   4.816   8.363  1.00 73.23           H  
ATOM   2518  CD1 ILE A 153     -14.552   8.028   5.973  1.00 73.23           C  
ATOM   2519 HD11 ILE A 153     -14.302   8.819   5.266  1.00 73.23           H  
ATOM   2520 HD12 ILE A 153     -15.634   7.893   5.966  1.00 73.23           H  
ATOM   2521 HD13 ILE A 153     -14.248   8.321   6.978  1.00 73.23           H  
ATOM   2522  N   SER A 154     -16.075   2.626   6.128  1.00 70.82           N  
ATOM   2523  H   SER A 154     -16.589   3.019   5.353  1.00 70.82           H  
ATOM   2524  CA  SER A 154     -16.681   1.546   6.917  1.00 70.82           C  
ATOM   2525  HA  SER A 154     -16.437   1.706   7.967  1.00 70.82           H  
ATOM   2526  C   SER A 154     -16.155   0.147   6.563  1.00 70.82           C  
ATOM   2527  CB  SER A 154     -18.203   1.608   6.804  1.00 70.82           C  
ATOM   2528  HB2 SER A 154     -18.562   2.498   7.319  1.00 70.82           H  
ATOM   2529  HB3 SER A 154     -18.643   0.737   7.289  1.00 70.82           H  
ATOM   2530  O   SER A 154     -16.556  -0.826   7.205  1.00 70.82           O  
ATOM   2531  OG  SER A 154     -18.610   1.656   5.448  1.00 70.82           O  
ATOM   2532  HG  SER A 154     -18.948   2.541   5.291  1.00 70.82           H  
ATOM   2533  N   LYS A 155     -15.294   0.012   5.544  1.00 72.33           N  
ATOM   2534  H   LYS A 155     -14.942   0.844   5.093  1.00 72.33           H  
ATOM   2535  CA  LYS A 155     -14.882  -1.277   4.976  1.00 72.33           C  
ATOM   2536  HA  LYS A 155     -15.371  -2.097   5.502  1.00 72.33           H  
ATOM   2537  C   LYS A 155     -13.389  -1.493   5.098  1.00 72.33           C  
ATOM   2538  CB  LYS A 155     -15.256  -1.318   3.488  1.00 72.33           C  
ATOM   2539  HB2 LYS A 155     -14.875  -2.243   3.056  1.00 72.33           H  
ATOM   2540  HB3 LYS A 155     -14.769  -0.487   2.977  1.00 72.33           H  
ATOM   2541  O   LYS A 155     -12.628  -0.671   4.619  1.00 72.33           O  
ATOM   2542  CG  LYS A 155     -16.757  -1.228   3.211  1.00 72.33           C  
ATOM   2543  HG2 LYS A 155     -17.169  -0.314   3.639  1.00 72.33           H  
ATOM   2544  HG3 LYS A 155     -16.901  -1.199   2.131  1.00 72.33           H  
ATOM   2545  CD  LYS A 155     -17.488  -2.442   3.781  1.00 72.33           C  
ATOM   2546  HD2 LYS A 155     -17.015  -3.346   3.397  1.00 72.33           H  
ATOM   2547  HD3 LYS A 155     -17.445  -2.431   4.870  1.00 72.33           H  
ATOM   2548  CE  LYS A 155     -18.939  -2.392   3.327  1.00 72.33           C  
ATOM   2549  HE2 LYS A 155     -19.422  -1.525   3.779  1.00 72.33           H  
ATOM   2550  HE3 LYS A 155     -18.945  -2.267   2.245  1.00 72.33           H  
ATOM   2551  NZ  LYS A 155     -19.622  -3.648   3.694  1.00 72.33           N  
ATOM   2552  HZ1 LYS A 155     -19.151  -4.404   3.217  1.00 72.33           H  
ATOM   2553  HZ2 LYS A 155     -19.568  -3.795   4.692  1.00 72.33           H  
ATOM   2554  HZ3 LYS A 155     -20.584  -3.622   3.389  1.00 72.33           H  
ATOM   2555  N   ASN A 156     -12.976  -2.630   5.650  1.00 72.47           N  
ATOM   2556  H   ASN A 156     -13.662  -3.303   5.961  1.00 72.47           H  
ATOM   2557  CA  ASN A 156     -11.579  -3.048   5.582  1.00 72.47           C  
ATOM   2558  HA  ASN A 156     -10.940  -2.180   5.740  1.00 72.47           H  
ATOM   2559  C   ASN A 156     -11.277  -3.600   4.189  1.00 72.47           C  
ATOM   2560  CB  ASN A 156     -11.263  -4.046   6.695  1.00 72.47           C  
ATOM   2561  HB2 ASN A 156     -10.230  -4.376   6.592  1.00 72.47           H  
ATOM   2562  HB3 ASN A 156     -11.913  -4.916   6.598  1.00 72.47           H  
ATOM   2563  O   ASN A 156     -12.032  -4.413   3.649  1.00 72.47           O  
ATOM   2564  CG  ASN A 156     -11.418  -3.436   8.073  1.00 72.47           C  
ATOM   2565  ND2 ASN A 156     -11.709  -4.240   9.058  1.00 72.47           N  
ATOM   2566 HD21 ASN A 156     -11.792  -5.232   8.889  1.00 72.47           H  
ATOM   2567 HD22 ASN A 156     -11.830  -3.799   9.959  1.00 72.47           H  
ATOM   2568  OD1 ASN A 156     -11.280  -2.250   8.313  1.00 72.47           O  
ATOM   2569  N   PHE A 157     -10.183  -3.134   3.605  1.00 70.94           N  
ATOM   2570  H   PHE A 157      -9.562  -2.526   4.119  1.00 70.94           H  
ATOM   2571  CA  PHE A 157      -9.797  -3.487   2.248  1.00 70.94           C  
ATOM   2572  HA  PHE A 157     -10.145  -4.496   2.028  1.00 70.94           H  
ATOM   2573  C   PHE A 157      -8.285  -3.493   2.120  1.00 70.94           C  
ATOM   2574  CB  PHE A 157     -10.431  -2.525   1.231  1.00 70.94           C  
ATOM   2575  HB2 PHE A 157     -11.507  -2.484   1.401  1.00 70.94           H  
ATOM   2576  HB3 PHE A 157     -10.289  -2.933   0.230  1.00 70.94           H  
ATOM   2577  O   PHE A 157      -7.561  -2.901   2.926  1.00 70.94           O  
ATOM   2578  CG  PHE A 157      -9.868  -1.115   1.255  1.00 70.94           C  
ATOM   2579  CD1 PHE A 157     -10.387  -0.166   2.150  1.00 70.94           C  
ATOM   2580  HD1 PHE A 157     -11.192  -0.446   2.814  1.00 70.94           H  
ATOM   2581  CD2 PHE A 157      -8.832  -0.743   0.378  1.00 70.94           C  
ATOM   2582  HD2 PHE A 157      -8.434  -1.459  -0.325  1.00 70.94           H  
ATOM   2583  CE1 PHE A 157      -9.887   1.145   2.179  1.00 70.94           C  
ATOM   2584  HE1 PHE A 157     -10.306   1.863   2.869  1.00 70.94           H  
ATOM   2585  CE2 PHE A 157      -8.338   0.573   0.393  1.00 70.94           C  
ATOM   2586  HE2 PHE A 157      -7.574   0.863  -0.312  1.00 70.94           H  
ATOM   2587  CZ  PHE A 157      -8.863   1.518   1.294  1.00 70.94           C  
ATOM   2588  HZ  PHE A 157      -8.496   2.533   1.292  1.00 70.94           H  
ATOM   2589  N   ALA A 158      -7.805  -4.188   1.103  1.00 67.32           N  
ATOM   2590  H   ALA A 158      -8.443  -4.658   0.477  1.00 67.32           H  
ATOM   2591  CA  ALA A 158      -6.406  -4.182   0.746  1.00 67.32           C  
ATOM   2592  HA  ALA A 158      -5.943  -3.303   1.195  1.00 67.32           H  
ATOM   2593  C   ALA A 158      -6.239  -4.022  -0.758  1.00 67.32           C  
ATOM   2594  CB  ALA A 158      -5.725  -5.420   1.328  1.00 67.32           C  
ATOM   2595  HB1 ALA A 158      -4.815  -5.655   0.776  1.00 67.32           H  
ATOM   2596  HB2 ALA A 158      -5.473  -5.225   2.371  1.00 67.32           H  
ATOM   2597  HB3 ALA A 158      -6.422  -6.257   1.311  1.00 67.32           H  
ATOM   2598  O   ALA A 158      -7.124  -4.343  -1.550  1.00 67.32           O  
ATOM   2599  N   VAL A 159      -5.094  -3.462  -1.119  1.00 70.02           N  
ATOM   2600  H   VAL A 159      -4.442  -3.218  -0.387  1.00 70.02           H  
ATOM   2601  CA  VAL A 159      -4.689  -3.171  -2.485  1.00 70.02           C  
ATOM   2602  HA  VAL A 159      -5.431  -3.555  -3.184  1.00 70.02           H  
ATOM   2603  C   VAL A 159      -3.375  -3.884  -2.713  1.00 70.02           C  
ATOM   2604  CB  VAL A 159      -4.527  -1.660  -2.723  1.00 70.02           C  
ATOM   2605  HB  VAL A 159      -3.652  -1.300  -2.183  1.00 70.02           H  
ATOM   2606  O   VAL A 159      -2.418  -3.648  -1.978  1.00 70.02           O  
ATOM   2607  CG1 VAL A 159      -4.328  -1.383  -4.218  1.00 70.02           C  
ATOM   2608 HG11 VAL A 159      -3.497  -1.968  -4.614  1.00 70.02           H  
ATOM   2609 HG12 VAL A 159      -4.108  -0.328  -4.376  1.00 70.02           H  
ATOM   2610 HG13 VAL A 159      -5.226  -1.653  -4.774  1.00 70.02           H  
ATOM   2611  CG2 VAL A 159      -5.742  -0.865  -2.227  1.00 70.02           C  
ATOM   2612 HG21 VAL A 159      -6.640  -1.201  -2.746  1.00 70.02           H  
ATOM   2613 HG22 VAL A 159      -5.578   0.197  -2.410  1.00 70.02           H  
ATOM   2614 HG23 VAL A 159      -5.872  -0.997  -1.153  1.00 70.02           H  
ATOM   2615  N   LEU A 160      -3.346  -4.754  -3.709  1.00 65.17           N  
ATOM   2616  H   LEU A 160      -4.172  -4.848  -4.282  1.00 65.17           H  
ATOM   2617  CA  LEU A 160      -2.156  -5.435  -4.194  1.00 65.17           C  
ATOM   2618  HA  LEU A 160      -1.318  -5.245  -3.523  1.00 65.17           H  
ATOM   2619  C   LEU A 160      -1.811  -4.875  -5.567  1.00 65.17           C  
ATOM   2620  CB  LEU A 160      -2.422  -6.945  -4.267  1.00 65.17           C  
ATOM   2621  HB2 LEU A 160      -3.340  -7.097  -4.834  1.00 65.17           H  
ATOM   2622  HB3 LEU A 160      -1.615  -7.432  -4.815  1.00 65.17           H  
ATOM   2623  O   LEU A 160      -2.713  -4.544  -6.335  1.00 65.17           O  
ATOM   2624  CG  LEU A 160      -2.553  -7.597  -2.884  1.00 65.17           C  
ATOM   2625  HG  LEU A 160      -3.094  -6.934  -2.209  1.00 65.17           H  
ATOM   2626  CD1 LEU A 160      -3.317  -8.913  -2.990  1.00 65.17           C  
ATOM   2627 HD11 LEU A 160      -3.526  -9.284  -1.987  1.00 65.17           H  
ATOM   2628 HD12 LEU A 160      -2.732  -9.650  -3.539  1.00 65.17           H  
ATOM   2629 HD13 LEU A 160      -4.259  -8.764  -3.518  1.00 65.17           H  
ATOM   2630  CD2 LEU A 160      -1.189  -7.896  -2.273  1.00 65.17           C  
ATOM   2631 HD21 LEU A 160      -0.675  -8.655  -2.862  1.00 65.17           H  
ATOM   2632 HD22 LEU A 160      -0.583  -6.990  -2.292  1.00 65.17           H  
ATOM   2633 HD23 LEU A 160      -1.308  -8.253  -1.251  1.00 65.17           H  
ATOM   2634  N   GLY A 161      -0.533  -4.779  -5.893  1.00 70.23           N  
ATOM   2635  H   GLY A 161       0.186  -5.007  -5.221  1.00 70.23           H  
ATOM   2636  CA  GLY A 161      -0.143  -4.350  -7.227  1.00 70.23           C  
ATOM   2637  HA2 GLY A 161      -0.521  -5.065  -7.958  1.00 70.23           H  
ATOM   2638  HA3 GLY A 161      -0.593  -3.379  -7.435  1.00 70.23           H  
ATOM   2639  C   GLY A 161       1.351  -4.225  -7.424  1.00 70.23           C  
ATOM   2640  O   GLY A 161       2.124  -4.660  -6.579  1.00 70.23           O  
ATOM   2641  N   SER A 162       1.748  -3.613  -8.533  1.00 71.55           N  
ATOM   2642  H   SER A 162       1.038  -3.298  -9.178  1.00 71.55           H  
ATOM   2643  CA  SER A 162       3.139  -3.332  -8.896  1.00 71.55           C  
ATOM   2644  HA  SER A 162       3.773  -3.399  -8.012  1.00 71.55           H  
ATOM   2645  C   SER A 162       3.266  -1.925  -9.472  1.00 71.55           C  
ATOM   2646  CB  SER A 162       3.631  -4.366  -9.912  1.00 71.55           C  
ATOM   2647  HB2 SER A 162       3.501  -5.368  -9.504  1.00 71.55           H  
ATOM   2648  HB3 SER A 162       4.690  -4.190 -10.103  1.00 71.55           H  
ATOM   2649  O   SER A 162       2.328  -1.428 -10.082  1.00 71.55           O  
ATOM   2650  OG  SER A 162       2.949  -4.288 -11.144  1.00 71.55           O  
ATOM   2651  HG  SER A 162       2.134  -4.793 -11.102  1.00 71.55           H  
ATOM   2652  N   LEU A 163       4.411  -1.264  -9.295  1.00 78.56           N  
ATOM   2653  H   LEU A 163       5.185  -1.728  -8.843  1.00 78.56           H  
ATOM   2654  CA  LEU A 163       4.693  -0.005  -9.988  1.00 78.56           C  
ATOM   2655  HA  LEU A 163       3.757   0.450 -10.310  1.00 78.56           H  
ATOM   2656  C   LEU A 163       5.508  -0.287 -11.249  1.00 78.56           C  
ATOM   2657  CB  LEU A 163       5.397   1.001  -9.063  1.00 78.56           C  
ATOM   2658  HB2 LEU A 163       5.561   1.920  -9.626  1.00 78.56           H  
ATOM   2659  HB3 LEU A 163       6.373   0.600  -8.790  1.00 78.56           H  
ATOM   2660  O   LEU A 163       6.435  -1.096 -11.240  1.00 78.56           O  
ATOM   2661  CG  LEU A 163       4.624   1.352  -7.778  1.00 78.56           C  
ATOM   2662  HG  LEU A 163       4.588   0.478  -7.129  1.00 78.56           H  
ATOM   2663  CD1 LEU A 163       5.356   2.475  -7.039  1.00 78.56           C  
ATOM   2664 HD11 LEU A 163       6.429   2.281  -7.010  1.00 78.56           H  
ATOM   2665 HD12 LEU A 163       5.195   3.425  -7.549  1.00 78.56           H  
ATOM   2666 HD13 LEU A 163       4.986   2.536  -6.015  1.00 78.56           H  
ATOM   2667  CD2 LEU A 163       3.192   1.809  -8.049  1.00 78.56           C  
ATOM   2668 HD21 LEU A 163       3.193   2.568  -8.832  1.00 78.56           H  
ATOM   2669 HD22 LEU A 163       2.750   2.218  -7.140  1.00 78.56           H  
ATOM   2670 HD23 LEU A 163       2.587   0.967  -8.385  1.00 78.56           H  
ATOM   2671  N   ALA A 164       5.197   0.407 -12.343  1.00 71.86           N  
ATOM   2672  H   ALA A 164       4.420   1.051 -12.301  1.00 71.86           H  
ATOM   2673  CA  ALA A 164       5.873   0.194 -13.624  1.00 71.86           C  
ATOM   2674  HA  ALA A 164       5.960  -0.877 -13.804  1.00 71.86           H  
ATOM   2675  C   ALA A 164       7.285   0.803 -13.660  1.00 71.86           C  
ATOM   2676  CB  ALA A 164       4.998   0.793 -14.729  1.00 71.86           C  
ATOM   2677  HB1 ALA A 164       4.866   1.863 -14.572  1.00 71.86           H  
ATOM   2678  HB2 ALA A 164       4.024   0.305 -14.731  1.00 71.86           H  
ATOM   2679  HB3 ALA A 164       5.468   0.631 -15.700  1.00 71.86           H  
ATOM   2680  O   ALA A 164       8.183   0.270 -14.329  1.00 71.86           O  
ATOM   2681  N   ASN A 165       7.476   1.921 -12.959  1.00 78.14           N  
ATOM   2682  H   ASN A 165       6.719   2.250 -12.376  1.00 78.14           H  
ATOM   2683  CA  ASN A 165       8.625   2.804 -13.114  1.00 78.14           C  
ATOM   2684  HA  ASN A 165       9.070   2.613 -14.091  1.00 78.14           H  
ATOM   2685  C   ASN A 165       9.714   2.542 -12.074  1.00 78.14           C  
ATOM   2686  CB  ASN A 165       8.142   4.262 -13.117  1.00 78.14           C  
ATOM   2687  HB2 ASN A 165       7.590   4.471 -12.200  1.00 78.14           H  
ATOM   2688  HB3 ASN A 165       8.992   4.943 -13.151  1.00 78.14           H  
ATOM   2689  O   ASN A 165       9.445   2.265 -10.908  1.00 78.14           O  
ATOM   2690  CG  ASN A 165       7.265   4.554 -14.320  1.00 78.14           C  
ATOM   2691  ND2 ASN A 165       6.144   5.207 -14.119  1.00 78.14           N  
ATOM   2692 HD21 ASN A 165       5.575   5.457 -14.915  1.00 78.14           H  
ATOM   2693 HD22 ASN A 165       5.870   5.519 -13.198  1.00 78.14           H  
ATOM   2694  OD1 ASN A 165       7.583   4.156 -15.438  1.00 78.14           O  
ATOM   2695  N   PHE A 166      10.961   2.645 -12.528  1.00 76.63           N  
ATOM   2696  H   PHE A 166      11.090   3.002 -13.464  1.00 76.63           H  
ATOM   2697  CA  PHE A 166      12.121   2.690 -11.648  1.00 76.63           C  
ATOM   2698  HA  PHE A 166      11.928   2.088 -10.760  1.00 76.63           H  
ATOM   2699  C   PHE A 166      12.366   4.129 -11.199  1.00 76.63           C  
ATOM   2700  CB  PHE A 166      13.359   2.136 -12.363  1.00 76.63           C  
ATOM   2701  HB2 PHE A 166      14.246   2.483 -11.834  1.00 76.63           H  
ATOM   2702  HB3 PHE A 166      13.400   2.546 -13.372  1.00 76.63           H  
ATOM   2703  O   PHE A 166      12.292   5.045 -12.016  1.00 76.63           O  
ATOM   2704  CG  PHE A 166      13.414   0.626 -12.431  1.00 76.63           C  
ATOM   2705  CD1 PHE A 166      14.086  -0.092 -11.425  1.00 76.63           C  
ATOM   2706  HD1 PHE A 166      14.585   0.437 -10.626  1.00 76.63           H  
ATOM   2707  CD2 PHE A 166      12.765  -0.068 -13.469  1.00 76.63           C  
ATOM   2708  HD2 PHE A 166      12.230   0.472 -14.235  1.00 76.63           H  
ATOM   2709  CE1 PHE A 166      14.086  -1.498 -11.437  1.00 76.63           C  
ATOM   2710  HE1 PHE A 166      14.576  -2.052 -10.649  1.00 76.63           H  
ATOM   2711  CE2 PHE A 166      12.791  -1.474 -13.492  1.00 76.63           C  
ATOM   2712  HE2 PHE A 166      12.281  -2.023 -14.270  1.00 76.63           H  
ATOM   2713  CZ  PHE A 166      13.455  -2.188 -12.484  1.00 76.63           C  
ATOM   2714  HZ  PHE A 166      13.469  -3.267 -12.507  1.00 76.63           H  
ATOM   2715  N   LEU A 167      12.729   4.289  -9.934  1.00 77.90           N  
ATOM   2716  H   LEU A 167      12.777   3.465  -9.351  1.00 77.90           H  
ATOM   2717  CA  LEU A 167      13.194   5.526  -9.328  1.00 77.90           C  
ATOM   2718  HA  LEU A 167      13.036   6.360 -10.011  1.00 77.90           H  
ATOM   2719  C   LEU A 167      14.690   5.418  -9.041  1.00 77.90           C  
ATOM   2720  CB  LEU A 167      12.423   5.806  -8.030  1.00 77.90           C  
ATOM   2721  HB2 LEU A 167      12.410   4.907  -7.413  1.00 77.90           H  
ATOM   2722  HB3 LEU A 167      12.980   6.568  -7.484  1.00 77.90           H  
ATOM   2723  O   LEU A 167      15.215   4.327  -8.795  1.00 77.90           O  
ATOM   2724  CG  LEU A 167      10.987   6.327  -8.219  1.00 77.90           C  
ATOM   2725  HG  LEU A 167      10.977   7.112  -8.975  1.00 77.90           H  
ATOM   2726  CD1 LEU A 167       9.985   5.230  -8.598  1.00 77.90           C  
ATOM   2727 HD11 LEU A 167      10.033   4.403  -7.889  1.00 77.90           H  
ATOM   2728 HD12 LEU A 167      10.183   4.873  -9.608  1.00 77.90           H  
ATOM   2729 HD13 LEU A 167       8.982   5.655  -8.602  1.00 77.90           H  
ATOM   2730  CD2 LEU A 167      10.545   6.919  -6.883  1.00 77.90           C  
ATOM   2731 HD21 LEU A 167      10.636   6.165  -6.101  1.00 77.90           H  
ATOM   2732 HD22 LEU A 167       9.510   7.254  -6.957  1.00 77.90           H  
ATOM   2733 HD23 LEU A 167      11.161   7.784  -6.642  1.00 77.90           H  
ATOM   2734  N   ALA A 168      15.385   6.552  -9.048  1.00 80.67           N  
ATOM   2735  H   ALA A 168      14.902   7.429  -9.178  1.00 80.67           H  
ATOM   2736  CA  ALA A 168      16.745   6.599  -8.538  1.00 80.67           C  
ATOM   2737  HA  ALA A 168      17.315   5.787  -8.988  1.00 80.67           H  
ATOM   2738  C   ALA A 168      16.729   6.392  -7.017  1.00 80.67           C  
ATOM   2739  CB  ALA A 168      17.401   7.916  -8.959  1.00 80.67           C  
ATOM   2740  HB1 ALA A 168      18.460   7.898  -8.701  1.00 80.67           H  
ATOM   2741  HB2 ALA A 168      16.924   8.754  -8.451  1.00 80.67           H  
ATOM   2742  HB3 ALA A 168      17.308   8.056 -10.036  1.00 80.67           H  
ATOM   2743  O   ALA A 168      15.848   6.883  -6.314  1.00 80.67           O  
ATOM   2744  N   LEU A 169      17.707   5.663  -6.483  1.00 79.53           N  
ATOM   2745  H   LEU A 169      18.406   5.272  -7.098  1.00 79.53           H  
ATOM   2746  CA  LEU A 169      17.779   5.379  -5.049  1.00 79.53           C  
ATOM   2747  HA  LEU A 169      16.817   4.973  -4.740  1.00 79.53           H  
ATOM   2748  C   LEU A 169      18.005   6.652  -4.216  1.00 79.53           C  
ATOM   2749  CB  LEU A 169      18.874   4.329  -4.818  1.00 79.53           C  
ATOM   2750  HB2 LEU A 169      18.746   3.511  -5.527  1.00 79.53           H  
ATOM   2751  HB3 LEU A 169      19.840   4.793  -5.016  1.00 79.53           H  
ATOM   2752  O   LEU A 169      17.556   6.725  -3.074  1.00 79.53           O  
ATOM   2753  CG  LEU A 169      18.866   3.750  -3.392  1.00 79.53           C  
ATOM   2754  HG  LEU A 169      18.897   4.553  -2.655  1.00 79.53           H  
ATOM   2755  CD1 LEU A 169      17.651   2.862  -3.117  1.00 79.53           C  
ATOM   2756 HD11 LEU A 169      17.733   2.426  -2.122  1.00 79.53           H  
ATOM   2757 HD12 LEU A 169      17.595   2.066  -3.860  1.00 79.53           H  
ATOM   2758 HD13 LEU A 169      16.739   3.457  -3.157  1.00 79.53           H  
ATOM   2759  CD2 LEU A 169      20.109   2.902  -3.201  1.00 79.53           C  
ATOM   2760 HD21 LEU A 169      20.162   2.536  -2.175  1.00 79.53           H  
ATOM   2761 HD22 LEU A 169      20.962   3.548  -3.411  1.00 79.53           H  
ATOM   2762 HD23 LEU A 169      20.115   2.068  -3.903  1.00 79.53           H  
ATOM   2763  N   GLU A 170      18.648   7.669  -4.792  1.00 80.84           N  
ATOM   2764  H   GLU A 170      18.968   7.558  -5.744  1.00 80.84           H  
ATOM   2765  CA  GLU A 170      18.775   9.003  -4.187  1.00 80.84           C  
ATOM   2766  HA  GLU A 170      19.186   8.886  -3.184  1.00 80.84           H  
ATOM   2767  C   GLU A 170      17.417   9.705  -4.006  1.00 80.84           C  
ATOM   2768  CB  GLU A 170      19.782   9.846  -4.992  1.00 80.84           C  
ATOM   2769  HB2 GLU A 170      20.734   9.315  -4.969  1.00 80.84           H  
ATOM   2770  HB3 GLU A 170      19.920  10.801  -4.485  1.00 80.84           H  
ATOM   2771  O   GLU A 170      17.219  10.417  -3.022  1.00 80.84           O  
ATOM   2772  CG  GLU A 170      19.399  10.113  -6.463  1.00 80.84           C  
ATOM   2773  HG2 GLU A 170      18.519  10.755  -6.488  1.00 80.84           H  
ATOM   2774  HG3 GLU A 170      19.139   9.161  -6.927  1.00 80.84           H  
ATOM   2775  CD  GLU A 170      20.534  10.759  -7.290  1.00 80.84           C  
ATOM   2776  OE1 GLU A 170      20.344  10.946  -8.514  1.00 80.84           O  
ATOM   2777  OE2 GLU A 170      21.634  10.994  -6.735  1.00 80.84           O  
ATOM   2778  N   ASP A 171      16.445   9.397  -4.868  1.00 83.46           N  
ATOM   2779  H   ASP A 171      16.664   8.774  -5.633  1.00 83.46           H  
ATOM   2780  CA  ASP A 171      15.082   9.932  -4.845  1.00 83.46           C  
ATOM   2781  HA  ASP A 171      15.104  10.921  -4.388  1.00 83.46           H  
ATOM   2782  C   ASP A 171      14.114   9.089  -4.003  1.00 83.46           C  
ATOM   2783  CB  ASP A 171      14.574  10.096  -6.286  1.00 83.46           C  
ATOM   2784  HB2 ASP A 171      14.697   9.157  -6.826  1.00 83.46           H  
ATOM   2785  HB3 ASP A 171      13.508  10.322  -6.277  1.00 83.46           H  
ATOM   2786  O   ASP A 171      12.906   9.323  -3.999  1.00 83.46           O  
ATOM   2787  CG  ASP A 171      15.283  11.222  -7.035  1.00 83.46           C  
ATOM   2788  OD1 ASP A 171      15.507  12.284  -6.408  1.00 83.46           O  
ATOM   2789  OD2 ASP A 171      15.545  11.018  -8.240  1.00 83.46           O  
ATOM   2790  N   LYS A 172      14.605   8.116  -3.225  1.00 80.69           N  
ATOM   2791  H   LYS A 172      15.598   7.942  -3.283  1.00 80.69           H  
ATOM   2792  CA  LYS A 172      13.755   7.222  -2.417  1.00 80.69           C  
ATOM   2793  HA  LYS A 172      13.163   6.614  -3.101  1.00 80.69           H  
ATOM   2794  C   LYS A 172      12.748   7.933  -1.507  1.00 80.69           C  
ATOM   2795  CB  LYS A 172      14.635   6.295  -1.582  1.00 80.69           C  
ATOM   2796  HB2 LYS A 172      13.961   5.628  -1.045  1.00 80.69           H  
ATOM   2797  HB3 LYS A 172      15.261   5.712  -2.258  1.00 80.69           H  
ATOM   2798  O   LYS A 172      11.679   7.399  -1.231  1.00 80.69           O  
ATOM   2799  CG  LYS A 172      15.519   7.021  -0.556  1.00 80.69           C  
ATOM   2800  HG2 LYS A 172      14.891   7.501   0.195  1.00 80.69           H  
ATOM   2801  HG3 LYS A 172      16.104   7.790  -1.060  1.00 80.69           H  
ATOM   2802  CD  LYS A 172      16.473   6.062   0.157  1.00 80.69           C  
ATOM   2803  HD2 LYS A 172      17.024   5.476  -0.580  1.00 80.69           H  
ATOM   2804  HD3 LYS A 172      15.917   5.395   0.815  1.00 80.69           H  
ATOM   2805  CE  LYS A 172      17.452   6.903   0.972  1.00 80.69           C  
ATOM   2806  HE2 LYS A 172      16.894   7.530   1.668  1.00 80.69           H  
ATOM   2807  HE3 LYS A 172      17.988   7.560   0.288  1.00 80.69           H  
ATOM   2808  NZ  LYS A 172      18.401   6.052   1.711  1.00 80.69           N  
ATOM   2809  HZ1 LYS A 172      17.929   5.561   2.458  1.00 80.69           H  
ATOM   2810  HZ2 LYS A 172      19.179   6.564   2.101  1.00 80.69           H  
ATOM   2811  HZ3 LYS A 172      18.720   5.267   1.160  1.00 80.69           H  
ATOM   2812  N   HIS A 173      13.074   9.136  -1.034  1.00 83.37           N  
ATOM   2813  H   HIS A 173      13.949   9.529  -1.349  1.00 83.37           H  
ATOM   2814  CA  HIS A 173      12.205   9.933  -0.164  1.00 83.37           C  
ATOM   2815  HA  HIS A 173      11.755   9.269   0.574  1.00 83.37           H  
ATOM   2816  C   HIS A 173      11.039  10.607  -0.912  1.00 83.37           C  
ATOM   2817  CB  HIS A 173      13.067  10.968   0.570  1.00 83.37           C  
ATOM   2818  HB2 HIS A 173      12.433  11.543   1.245  1.00 83.37           H  
ATOM   2819  HB3 HIS A 173      13.491  11.657  -0.160  1.00 83.37           H  
ATOM   2820  O   HIS A 173      10.092  11.084  -0.274  1.00 83.37           O  
ATOM   2821  CG  HIS A 173      14.186  10.354   1.376  1.00 83.37           C  
ATOM   2822  CD2 HIS A 173      15.527  10.606   1.246  1.00 83.37           C  
ATOM   2823  HD2 HIS A 173      15.982  11.287   0.541  1.00 83.37           H  
ATOM   2824  ND1 HIS A 173      14.047   9.403   2.362  1.00 83.37           N  
ATOM   2825  HD1 HIS A 173      13.187   8.939   2.620  1.00 83.37           H  
ATOM   2826  CE1 HIS A 173      15.268   9.106   2.832  1.00 83.37           C  
ATOM   2827  HE1 HIS A 173      15.478   8.379   3.602  1.00 83.37           H  
ATOM   2828  NE2 HIS A 173      16.204   9.808   2.177  1.00 83.37           N  
ATOM   2829  N   ASN A 174      11.097  10.636  -2.246  1.00 86.93           N  
ATOM   2830  H   ASN A 174      11.899  10.238  -2.712  1.00 86.93           H  
ATOM   2831  CA  ASN A 174      10.042  11.161  -3.107  1.00 86.93           C  
ATOM   2832  HA  ASN A 174       9.639  12.071  -2.662  1.00 86.93           H  
ATOM   2833  C   ASN A 174       8.888  10.175  -3.257  1.00 86.93           C  
ATOM   2834  CB  ASN A 174      10.615  11.509  -4.488  1.00 86.93           C  
ATOM   2835  HB2 ASN A 174       9.812  11.854  -5.139  1.00 86.93           H  
ATOM   2836  HB3 ASN A 174      11.030  10.616  -4.957  1.00 86.93           H  
ATOM   2837  O   ASN A 174       7.765  10.614  -3.508  1.00 86.93           O  
ATOM   2838  CG  ASN A 174      11.673  12.592  -4.454  1.00 86.93           C  
ATOM   2839  ND2 ASN A 174      12.462  12.669  -5.498  1.00 86.93           N  
ATOM   2840 HD21 ASN A 174      13.304  13.226  -5.463  1.00 86.93           H  
ATOM   2841 HD22 ASN A 174      12.334  12.024  -6.264  1.00 86.93           H  
ATOM   2842  OD1 ASN A 174      11.772  13.361  -3.505  1.00 86.93           O  
ATOM   2843  N   LEU A 175       9.143   8.878  -3.054  1.00 85.89           N  
ATOM   2844  H   LEU A 175      10.093   8.593  -2.865  1.00 85.89           H  
ATOM   2845  CA  LEU A 175       8.108   7.859  -3.062  1.00 85.89           C  
ATOM   2846  HA  LEU A 175       7.383   8.156  -3.819  1.00 85.89           H  
ATOM   2847  C   LEU A 175       7.406   7.823  -1.705  1.00 85.89           C  
ATOM   2848  CB  LEU A 175       8.694   6.510  -3.487  1.00 85.89           C  
ATOM   2849  HB2 LEU A 175       9.283   6.102  -2.666  1.00 85.89           H  
ATOM   2850  HB3 LEU A 175       9.362   6.672  -4.334  1.00 85.89           H  
ATOM   2851  O   LEU A 175       7.940   7.388  -0.679  1.00 85.89           O  
ATOM   2852  CG  LEU A 175       7.612   5.501  -3.905  1.00 85.89           C  
ATOM   2853  HG  LEU A 175       6.903   5.387  -3.085  1.00 85.89           H  
ATOM   2854  CD1 LEU A 175       6.833   5.911  -5.158  1.00 85.89           C  
ATOM   2855 HD11 LEU A 175       6.218   6.790  -4.965  1.00 85.89           H  
ATOM   2856 HD12 LEU A 175       6.171   5.104  -5.469  1.00 85.89           H  
ATOM   2857 HD13 LEU A 175       7.521   6.132  -5.975  1.00 85.89           H  
ATOM   2858  CD2 LEU A 175       8.278   4.157  -4.197  1.00 85.89           C  
ATOM   2859 HD21 LEU A 175       8.976   4.267  -5.027  1.00 85.89           H  
ATOM   2860 HD22 LEU A 175       8.817   3.808  -3.316  1.00 85.89           H  
ATOM   2861 HD23 LEU A 175       7.518   3.426  -4.471  1.00 85.89           H  
ATOM   2862  N   GLN A 176       6.186   8.330  -1.710  1.00 87.44           N  
ATOM   2863  H   GLN A 176       5.820   8.647  -2.596  1.00 87.44           H  
ATOM   2864  CA  GLN A 176       5.362   8.516  -0.534  1.00 87.44           C  
ATOM   2865  HA  GLN A 176       5.860   8.069   0.326  1.00 87.44           H  
ATOM   2866  C   GLN A 176       4.045   7.802  -0.727  1.00 87.44           C  
ATOM   2867  CB  GLN A 176       5.141  10.012  -0.247  1.00 87.44           C  
ATOM   2868  HB2 GLN A 176       4.610  10.111   0.700  1.00 87.44           H  
ATOM   2869  HB3 GLN A 176       4.543  10.458  -1.041  1.00 87.44           H  
ATOM   2870  O   GLN A 176       3.579   7.570  -1.834  1.00 87.44           O  
ATOM   2871  CG  GLN A 176       6.481  10.745  -0.149  1.00 87.44           C  
ATOM   2872  HG2 GLN A 176       7.139  10.175   0.507  1.00 87.44           H  
ATOM   2873  HG3 GLN A 176       6.952  10.769  -1.132  1.00 87.44           H  
ATOM   2874  CD  GLN A 176       6.420  12.182   0.345  1.00 87.44           C  
ATOM   2875  NE2 GLN A 176       7.573  12.741   0.634  1.00 87.44           N  
ATOM   2876 HE21 GLN A 176       8.391  12.159   0.527  1.00 87.44           H  
ATOM   2877 HE22 GLN A 176       7.615  13.575   1.202  1.00 87.44           H  
ATOM   2878  OE1 GLN A 176       5.395  12.856   0.435  1.00 87.44           O  
ATOM   2879  N   VAL A 177       3.382   7.521   0.373  1.00 84.68           N  
ATOM   2880  H   VAL A 177       3.831   7.679   1.264  1.00 84.68           H  
ATOM   2881  CA  VAL A 177       2.001   7.074   0.341  1.00 84.68           C  
ATOM   2882  HA  VAL A 177       1.619   7.158  -0.676  1.00 84.68           H  
ATOM   2883  C   VAL A 177       1.208   7.976   1.245  1.00 84.68           C  
ATOM   2884  CB  VAL A 177       1.908   5.630   0.764  1.00 84.68           C  
ATOM   2885  HB  VAL A 177       2.542   5.729   1.646  1.00 84.68           H  
ATOM   2886  O   VAL A 177       1.628   8.342   2.348  1.00 84.68           O  
ATOM   2887  CG1 VAL A 177       0.508   5.102   1.131  1.00 84.68           C  
ATOM   2888 HG11 VAL A 177       0.058   5.697   1.925  1.00 84.68           H  
ATOM   2889 HG12 VAL A 177       0.588   4.072   1.478  1.00 84.68           H  
ATOM   2890 HG13 VAL A 177      -0.131   5.112   0.248  1.00 84.68           H  
ATOM   2891  CG2 VAL A 177       2.643   4.657  -0.147  1.00 84.68           C  
ATOM   2892 HG21 VAL A 177       3.714   4.856  -0.111  1.00 84.68           H  
ATOM   2893 HG22 VAL A 177       2.466   3.626   0.159  1.00 84.68           H  
ATOM   2894 HG23 VAL A 177       2.299   4.810  -1.171  1.00 84.68           H  
ATOM   2895  N   SER A 178       0.047   8.361   0.747  1.00 86.70           N  
ATOM   2896  H   SER A 178      -0.246   7.944  -0.125  1.00 86.70           H  
ATOM   2897  CA  SER A 178      -0.850   9.260   1.432  1.00 86.70           C  
ATOM   2898  HA  SER A 178      -0.397   9.530   2.386  1.00 86.70           H  
ATOM   2899  C   SER A 178      -2.164   8.569   1.719  1.00 86.70           C  
ATOM   2900  CB  SER A 178      -1.035  10.542   0.629  1.00 86.70           C  
ATOM   2901  HB2 SER A 178      -1.653  10.350  -0.248  1.00 86.70           H  
ATOM   2902  HB3 SER A 178      -0.059  10.901   0.304  1.00 86.70           H  
ATOM   2903  O   SER A 178      -2.721   7.887   0.865  1.00 86.70           O  
ATOM   2904  OG  SER A 178      -1.637  11.533   1.445  1.00 86.70           O  
ATOM   2905  HG  SER A 178      -1.541  11.270   2.363  1.00 86.70           H  
ATOM   2906  N   VAL A 179      -2.667   8.792   2.928  1.00 83.90           N  
ATOM   2907  H   VAL A 179      -2.131   9.349   3.577  1.00 83.90           H  
ATOM   2908  CA  VAL A 179      -4.008   8.392   3.329  1.00 83.90           C  
ATOM   2909  HA  VAL A 179      -4.493   7.885   2.495  1.00 83.90           H  
ATOM   2910  C   VAL A 179      -4.795   9.640   3.664  1.00 83.90           C  
ATOM   2911  CB  VAL A 179      -3.997   7.420   4.517  1.00 83.90           C  
ATOM   2912  HB  VAL A 179      -3.662   7.937   5.417  1.00 83.90           H  
ATOM   2913  O   VAL A 179      -4.389  10.404   4.539  1.00 83.90           O  
ATOM   2914  CG1 VAL A 179      -5.437   6.939   4.752  1.00 83.90           C  
ATOM   2915 HG11 VAL A 179      -5.894   6.609   3.820  1.00 83.90           H  
ATOM   2916 HG12 VAL A 179      -5.455   6.113   5.463  1.00 83.90           H  
ATOM   2917 HG13 VAL A 179      -6.038   7.750   5.164  1.00 83.90           H  
ATOM   2918  CG2 VAL A 179      -3.025   6.260   4.265  1.00 83.90           C  
ATOM   2919 HG21 VAL A 179      -3.089   5.931   3.228  1.00 83.90           H  
ATOM   2920 HG22 VAL A 179      -3.236   5.426   4.935  1.00 83.90           H  
ATOM   2921 HG23 VAL A 179      -2.003   6.596   4.443  1.00 83.90           H  
ATOM   2922  N   SER A 180      -5.925   9.847   3.004  1.00 83.86           N  
ATOM   2923  H   SER A 180      -6.191   9.200   2.276  1.00 83.86           H  
ATOM   2924  CA  SER A 180      -6.881  10.887   3.370  1.00 83.86           C  
ATOM   2925  HA  SER A 180      -6.563  11.353   4.303  1.00 83.86           H  
ATOM   2926  C   SER A 180      -8.250  10.291   3.639  1.00 83.86           C  
ATOM   2927  CB  SER A 180      -6.941  12.001   2.324  1.00 83.86           C  
ATOM   2928  HB2 SER A 180      -5.946  12.429   2.197  1.00 83.86           H  
ATOM   2929  HB3 SER A 180      -7.618  12.781   2.674  1.00 83.86           H  
ATOM   2930  O   SER A 180      -8.608   9.233   3.124  1.00 83.86           O  
ATOM   2931  OG  SER A 180      -7.395  11.513   1.084  1.00 83.86           O  
ATOM   2932  HG  SER A 180      -7.790  12.223   0.574  1.00 83.86           H  
ATOM   2933  N   VAL A 181      -9.008  10.979   4.483  1.00 78.23           N  
ATOM   2934  H   VAL A 181      -8.652  11.843   4.867  1.00 78.23           H  
ATOM   2935  CA  VAL A 181     -10.378  10.611   4.825  1.00 78.23           C  
ATOM   2936  HA  VAL A 181     -10.710   9.775   4.208  1.00 78.23           H  
ATOM   2937  C   VAL A 181     -11.266  11.803   4.516  1.00 78.23           C  
ATOM   2938  CB  VAL A 181     -10.469  10.177   6.296  1.00 78.23           C  
ATOM   2939  HB  VAL A 181     -10.086  10.967   6.941  1.00 78.23           H  
ATOM   2940  O   VAL A 181     -11.082  12.878   5.089  1.00 78.23           O  
ATOM   2941  CG1 VAL A 181     -11.913   9.891   6.681  1.00 78.23           C  
ATOM   2942 HG11 VAL A 181     -12.273   9.129   5.990  1.00 78.23           H  
ATOM   2943 HG12 VAL A 181     -12.529  10.786   6.599  1.00 78.23           H  
ATOM   2944 HG13 VAL A 181     -11.969   9.523   7.706  1.00 78.23           H  
ATOM   2945  CG2 VAL A 181      -9.670   8.886   6.543  1.00 78.23           C  
ATOM   2946 HG21 VAL A 181     -10.045   8.088   5.903  1.00 78.23           H  
ATOM   2947 HG22 VAL A 181      -9.766   8.584   7.586  1.00 78.23           H  
ATOM   2948 HG23 VAL A 181      -8.615   9.047   6.324  1.00 78.23           H  
ATOM   2949  N   ASP A 182     -12.212  11.607   3.608  1.00 79.02           N  
ATOM   2950  H   ASP A 182     -12.301  10.696   3.182  1.00 79.02           H  
ATOM   2951  CA  ASP A 182     -13.201  12.604   3.223  1.00 79.02           C  
ATOM   2952  HA  ASP A 182     -12.948  13.559   3.684  1.00 79.02           H  
ATOM   2953  C   ASP A 182     -14.576  12.181   3.740  1.00 79.02           C  
ATOM   2954  CB  ASP A 182     -13.164  12.799   1.703  1.00 79.02           C  
ATOM   2955  HB2 ASP A 182     -12.129  12.949   1.394  1.00 79.02           H  
ATOM   2956  HB3 ASP A 182     -13.539  11.905   1.205  1.00 79.02           H  
ATOM   2957  O   ASP A 182     -15.214  11.278   3.194  1.00 79.02           O  
ATOM   2958  CG  ASP A 182     -13.969  14.021   1.258  1.00 79.02           C  
ATOM   2959  OD1 ASP A 182     -14.201  14.906   2.114  1.00 79.02           O  
ATOM   2960  OD2 ASP A 182     -14.262  14.093   0.046  1.00 79.02           O  
ATOM   2961  N   ASP A 183     -14.994  12.780   4.854  1.00 71.33           N  
ATOM   2962  H   ASP A 183     -14.438  13.530   5.239  1.00 71.33           H  
ATOM   2963  CA  ASP A 183     -16.297  12.528   5.462  1.00 71.33           C  
ATOM   2964  HA  ASP A 183     -17.037  12.409   4.671  1.00 71.33           H  
ATOM   2965  C   ASP A 183     -16.709  13.694   6.363  1.00 71.33           C  
ATOM   2966  CB  ASP A 183     -16.251  11.236   6.292  1.00 71.33           C  
ATOM   2967  HB2 ASP A 183     -15.683  11.401   7.208  1.00 71.33           H  
ATOM   2968  HB3 ASP A 183     -15.704  10.471   5.741  1.00 71.33           H  
ATOM   2969  O   ASP A 183     -16.126  13.898   7.430  1.00 71.33           O  
ATOM   2970  CG  ASP A 183     -17.647  10.713   6.640  1.00 71.33           C  
ATOM   2971  OD1 ASP A 183     -18.640  11.464   6.514  1.00 71.33           O  
ATOM   2972  OD2 ASP A 183     -17.755   9.542   7.063  1.00 71.33           O  
ATOM   2973  N   SER A 184     -17.753  14.423   5.973  1.00 66.97           N  
ATOM   2974  H   SER A 184     -18.241  14.176   5.124  1.00 66.97           H  
ATOM   2975  CA  SER A 184     -18.323  15.492   6.796  1.00 66.97           C  
ATOM   2976  HA  SER A 184     -17.512  16.142   7.125  1.00 66.97           H  
ATOM   2977  C   SER A 184     -19.025  14.968   8.058  1.00 66.97           C  
ATOM   2978  CB  SER A 184     -19.285  16.333   5.953  1.00 66.97           C  
ATOM   2979  HB2 SER A 184     -19.755  17.089   6.582  1.00 66.97           H  
ATOM   2980  HB3 SER A 184     -18.719  16.834   5.168  1.00 66.97           H  
ATOM   2981  O   SER A 184     -19.196  15.719   9.018  1.00 66.97           O  
ATOM   2982  OG  SER A 184     -20.278  15.514   5.361  1.00 66.97           O  
ATOM   2983  HG  SER A 184     -20.828  16.059   4.793  1.00 66.97           H  
ATOM   2984  N   SER A 185     -19.399  13.681   8.106  1.00 65.97           N  
ATOM   2985  H   SER A 185     -19.206  13.097   7.304  1.00 65.97           H  
ATOM   2986  CA  SER A 185     -20.025  13.054   9.281  1.00 65.97           C  
ATOM   2987  HA  SER A 185     -20.709  13.777   9.725  1.00 65.97           H  
ATOM   2988  C   SER A 185     -19.015  12.670  10.371  1.00 65.97           C  
ATOM   2989  CB  SER A 185     -20.860  11.838   8.860  1.00 65.97           C  
ATOM   2990  HB2 SER A 185     -21.457  12.083   7.982  1.00 65.97           H  
ATOM   2991  HB3 SER A 185     -21.539  11.587   9.675  1.00 65.97           H  
ATOM   2992  O   SER A 185     -19.377  12.449  11.532  1.00 65.97           O  
ATOM   2993  OG  SER A 185     -20.057  10.709   8.588  1.00 65.97           O  
ATOM   2994  HG  SER A 185     -19.565  10.876   7.781  1.00 65.97           H  
ATOM   2995  N   VAL A 186     -17.724  12.615  10.036  1.00 63.33           N  
ATOM   2996  H   VAL A 186     -17.471  12.873   9.093  1.00 63.33           H  
ATOM   2997  CA  VAL A 186     -16.659  12.203  10.953  1.00 63.33           C  
ATOM   2998  HA  VAL A 186     -17.080  11.514  11.685  1.00 63.33           H  
ATOM   2999  C   VAL A 186     -16.153  13.422  11.724  1.00 63.33           C  
ATOM   3000  CB  VAL A 186     -15.584  11.423  10.176  1.00 63.33           C  
ATOM   3001  HB  VAL A 186     -15.284  11.992   9.297  1.00 63.33           H  
ATOM   3002  O   VAL A 186     -15.166  14.057  11.373  1.00 63.33           O  
ATOM   3003  CG1 VAL A 186     -14.339  11.084  10.985  1.00 63.33           C  
ATOM   3004 HG11 VAL A 186     -13.695  10.447  10.379  1.00 63.33           H  
ATOM   3005 HG12 VAL A 186     -14.619  10.574  11.907  1.00 63.33           H  
ATOM   3006 HG13 VAL A 186     -13.783  11.998  11.196  1.00 63.33           H  
ATOM   3007  CG2 VAL A 186     -16.141  10.057   9.757  1.00 63.33           C  
ATOM   3008 HG21 VAL A 186     -15.492   9.601   9.010  1.00 63.33           H  
ATOM   3009 HG22 VAL A 186     -16.242   9.394  10.616  1.00 63.33           H  
ATOM   3010 HG23 VAL A 186     -17.133  10.179   9.321  1.00 63.33           H  
ATOM   3011  N   GLN A 187     -16.825  13.736  12.834  1.00 60.16           N  
ATOM   3012  H   GLN A 187     -17.731  13.309  12.962  1.00 60.16           H  
ATOM   3013  CA  GLN A 187     -16.426  14.849  13.715  1.00 60.16           C  
ATOM   3014  HA  GLN A 187     -16.314  15.752  13.116  1.00 60.16           H  
ATOM   3015  C   GLN A 187     -15.078  14.604  14.423  1.00 60.16           C  
ATOM   3016  CB  GLN A 187     -17.520  15.085  14.765  1.00 60.16           C  
ATOM   3017  HB2 GLN A 187     -17.706  14.160  15.311  1.00 60.16           H  
ATOM   3018  HB3 GLN A 187     -17.159  15.832  15.473  1.00 60.16           H  
ATOM   3019  O   GLN A 187     -14.306  15.530  14.661  1.00 60.16           O  
ATOM   3020  CG  GLN A 187     -18.836  15.598  14.159  1.00 60.16           C  
ATOM   3021  HG2 GLN A 187     -19.260  14.846  13.493  1.00 60.16           H  
ATOM   3022  HG3 GLN A 187     -18.633  16.495  13.575  1.00 60.16           H  
ATOM   3023  CD  GLN A 187     -19.873  15.939  15.226  1.00 60.16           C  
ATOM   3024  NE2 GLN A 187     -20.938  16.620  14.869  1.00 60.16           N  
ATOM   3025 HE21 GLN A 187     -21.596  16.836  15.604  1.00 60.16           H  
ATOM   3026 HE22 GLN A 187     -21.069  16.916  13.912  1.00 60.16           H  
ATOM   3027  OE1 GLN A 187     -19.754  15.595  16.391  1.00 60.16           O  
ATOM   3028  N   ASN A 188     -14.785  13.340  14.746  1.00 62.15           N  
ATOM   3029  H   ASN A 188     -15.443  12.642  14.428  1.00 62.15           H  
ATOM   3030  CA  ASN A 188     -13.581  12.913  15.470  1.00 62.15           C  
ATOM   3031  HA  ASN A 188     -13.062  13.792  15.853  1.00 62.15           H  
ATOM   3032  C   ASN A 188     -12.602  12.180  14.556  1.00 62.15           C  
ATOM   3033  CB  ASN A 188     -13.998  12.030  16.661  1.00 62.15           C  
ATOM   3034  HB2 ASN A 188     -13.120  11.560  17.104  1.00 62.15           H  
ATOM   3035  HB3 ASN A 188     -14.682  11.251  16.325  1.00 62.15           H  
ATOM   3036  O   ASN A 188     -13.004  11.651  13.526  1.00 62.15           O  
ATOM   3037  CG  ASN A 188     -14.666  12.836  17.756  1.00 62.15           C  
ATOM   3038  ND2 ASN A 188     -15.594  12.261  18.483  1.00 62.15           N  
ATOM   3039 HD21 ASN A 188     -16.013  12.858  19.182  1.00 62.15           H  
ATOM   3040 HD22 ASN A 188     -15.874  11.299  18.360  1.00 62.15           H  
ATOM   3041  OD1 ASN A 188     -14.346  13.984  17.984  1.00 62.15           O  
ATOM   3042  N   CYS A 189     -11.344  12.033  14.972  1.00 60.88           N  
ATOM   3043  H   CYS A 189     -11.076  12.376  15.883  1.00 60.88           H  
ATOM   3044  CA  CYS A 189     -10.365  11.262  14.209  1.00 60.88           C  
ATOM   3045  HA  CYS A 189     -10.240  11.749  13.242  1.00 60.88           H  
ATOM   3046  C   CYS A 189     -10.819   9.820  13.905  1.00 60.88           C  
ATOM   3047  CB  CYS A 189      -9.011  11.290  14.921  1.00 60.88           C  
ATOM   3048  HB2 CYS A 189      -8.626  12.308  14.968  1.00 60.88           H  
ATOM   3049  HB3 CYS A 189      -8.319  10.687  14.332  1.00 60.88           H  
ATOM   3050  O   CYS A 189     -11.585   9.197  14.652  1.00 60.88           O  
ATOM   3051  SG  CYS A 189      -9.131  10.602  16.599  1.00 60.88           S  
ATOM   3052  HG  CYS A 189      -7.969   9.944  16.569  1.00 60.88           H  
ATOM   3053  N   VAL A 190     -10.358   9.301  12.769  1.00 63.11           N  
ATOM   3054  H   VAL A 190      -9.805   9.888  12.161  1.00 63.11           H  
ATOM   3055  CA  VAL A 190     -10.360   7.873  12.454  1.00 63.11           C  
ATOM   3056  HA  VAL A 190     -11.143   7.367  13.018  1.00 63.11           H  
ATOM   3057  C   VAL A 190      -9.008   7.330  12.890  1.00 63.11           C  
ATOM   3058  CB  VAL A 190     -10.608   7.613  10.954  1.00 63.11           C  
ATOM   3059  HB  VAL A 190      -9.795   8.040  10.367  1.00 63.11           H  
ATOM   3060  O   VAL A 190      -7.974   7.764  12.378  1.00 63.11           O  
ATOM   3061  CG1 VAL A 190     -10.692   6.111  10.660  1.00 63.11           C  
ATOM   3062 HG11 VAL A 190     -11.499   5.654  11.232  1.00 63.11           H  
ATOM   3063 HG12 VAL A 190     -10.877   5.955   9.598  1.00 63.11           H  
ATOM   3064 HG13 VAL A 190      -9.752   5.621  10.912  1.00 63.11           H  
ATOM   3065  CG2 VAL A 190     -11.920   8.258  10.501  1.00 63.11           C  
ATOM   3066 HG21 VAL A 190     -12.135   7.971   9.472  1.00 63.11           H  
ATOM   3067 HG22 VAL A 190     -12.746   7.944  11.139  1.00 63.11           H  
ATOM   3068 HG23 VAL A 190     -11.808   9.342  10.532  1.00 63.11           H  
ATOM   3069  N   ILE A 191      -9.020   6.408  13.851  1.00 62.99           N  
ATOM   3070  H   ILE A 191      -9.908   6.091  14.213  1.00 62.99           H  
ATOM   3071  CA  ILE A 191      -7.839   5.619  14.197  1.00 62.99           C  
ATOM   3072  HA  ILE A 191      -6.946   6.231  14.065  1.00 62.99           H  
ATOM   3073  C   ILE A 191      -7.785   4.470  13.201  1.00 62.99           C  
ATOM   3074  CB  ILE A 191      -7.860   5.133  15.661  1.00 62.99           C  
ATOM   3075  HB  ILE A 191      -8.742   4.510  15.810  1.00 62.99           H  
ATOM   3076  O   ILE A 191      -8.741   3.699  13.068  1.00 62.99           O  
ATOM   3077  CG1 ILE A 191      -7.938   6.346  16.618  1.00 62.99           C  
ATOM   3078 HG12 ILE A 191      -8.803   6.958  16.360  1.00 62.99           H  
ATOM   3079 HG13 ILE A 191      -7.046   6.960  16.500  1.00 62.99           H  
ATOM   3080  CG2 ILE A 191      -6.604   4.285  15.949  1.00 62.99           C  
ATOM   3081 HG21 ILE A 191      -6.567   3.417  15.290  1.00 62.99           H  
ATOM   3082 HG22 ILE A 191      -5.702   4.878  15.803  1.00 62.99           H  
ATOM   3083 HG23 ILE A 191      -6.624   3.904  16.970  1.00 62.99           H  
ATOM   3084  CD1 ILE A 191      -8.090   5.966  18.095  1.00 62.99           C  
ATOM   3085 HD11 ILE A 191      -8.933   5.287  18.221  1.00 62.99           H  
ATOM   3086 HD12 ILE A 191      -7.181   5.494  18.466  1.00 62.99           H  
ATOM   3087 HD13 ILE A 191      -8.272   6.868  18.681  1.00 62.99           H  
ATOM   3088  N   SER A 192      -6.682   4.405  12.474  1.00 65.14           N  
ATOM   3089  H   SER A 192      -5.932   5.060  12.644  1.00 65.14           H  
ATOM   3090  CA  SER A 192      -6.453   3.404  11.450  1.00 65.14           C  
ATOM   3091  HA  SER A 192      -7.083   2.533  11.632  1.00 65.14           H  
ATOM   3092  C   SER A 192      -5.002   2.960  11.503  1.00 65.14           C  
ATOM   3093  CB  SER A 192      -6.808   3.981  10.079  1.00 65.14           C  
ATOM   3094  HB2 SER A 192      -6.183   4.855   9.897  1.00 65.14           H  
ATOM   3095  HB3 SER A 192      -7.853   4.291  10.078  1.00 65.14           H  
ATOM   3096  O   SER A 192      -4.112   3.685  11.956  1.00 65.14           O  
ATOM   3097  OG  SER A 192      -6.613   3.033   9.050  1.00 65.14           O  
ATOM   3098  HG  SER A 192      -6.191   3.458   8.300  1.00 65.14           H  
ATOM   3099  N   ARG A 193      -4.769   1.758  11.001  1.00 62.23           N  
ATOM   3100  H   ARG A 193      -5.557   1.260  10.612  1.00 62.23           H  
ATOM   3101  CA  ARG A 193      -3.435   1.301  10.653  1.00 62.23           C  
ATOM   3102  HA  ARG A 193      -2.710   2.095  10.835  1.00 62.23           H  
ATOM   3103  C   ARG A 193      -3.435   0.993   9.174  1.00 62.23           C  
ATOM   3104  CB  ARG A 193      -3.056   0.099  11.519  1.00 62.23           C  
ATOM   3105  HB2 ARG A 193      -3.101   0.393  12.568  1.00 62.23           H  
ATOM   3106  HB3 ARG A 193      -3.761  -0.714  11.347  1.00 62.23           H  
ATOM   3107  O   ARG A 193      -4.295   0.247   8.704  1.00 62.23           O  
ATOM   3108  CG  ARG A 193      -1.635  -0.370  11.196  1.00 62.23           C  
ATOM   3109  HG2 ARG A 193      -1.590  -0.688  10.155  1.00 62.23           H  
ATOM   3110  HG3 ARG A 193      -0.931   0.451  11.337  1.00 62.23           H  
ATOM   3111  CD  ARG A 193      -1.221  -1.543  12.075  1.00 62.23           C  
ATOM   3112  HD2 ARG A 193      -2.017  -2.287  12.057  1.00 62.23           H  
ATOM   3113  HD3 ARG A 193      -0.309  -1.971  11.659  1.00 62.23           H  
ATOM   3114  NE  ARG A 193      -0.933  -1.102  13.437  1.00 62.23           N  
ATOM   3115  HE  ARG A 193      -1.164  -0.144  13.658  1.00 62.23           H  
ATOM   3116  NH1 ARG A 193      -0.063  -3.006  14.318  1.00 62.23           N  
ATOM   3117 HH11 ARG A 193       0.285  -3.445  15.158  1.00 62.23           H  
ATOM   3118 HH12 ARG A 193      -0.680  -3.529  13.713  1.00 62.23           H  
ATOM   3119  NH2 ARG A 193       0.104  -1.113  15.449  1.00 62.23           N  
ATOM   3120 HH21 ARG A 193       0.573  -1.609  16.193  1.00 62.23           H  
ATOM   3121 HH22 ARG A 193      -0.007  -0.111  15.512  1.00 62.23           H  
ATOM   3122  CZ  ARG A 193      -0.296  -1.732  14.388  1.00 62.23           C  
ATOM   3123  N   THR A 194      -2.436   1.514   8.468  1.00 63.17           N  
ATOM   3124  H   THR A 194      -1.757   2.086   8.951  1.00 63.17           H  
ATOM   3125  CA  THR A 194      -2.081   0.945   7.169  1.00 63.17           C  
ATOM   3126  HA  THR A 194      -2.909   0.304   6.867  1.00 63.17           H  
ATOM   3127  C   THR A 194      -0.873   0.042   7.350  1.00 63.17           C  
ATOM   3128  CB  THR A 194      -1.960   1.966   6.030  1.00 63.17           C  
ATOM   3129  HB  THR A 194      -1.147   2.663   6.230  1.00 63.17           H  
ATOM   3130  O   THR A 194       0.113   0.420   7.992  1.00 63.17           O  
ATOM   3131  CG2 THR A 194      -1.833   1.344   4.638  1.00 63.17           C  
ATOM   3132 HG21 THR A 194      -1.588   2.119   3.911  1.00 63.17           H  
ATOM   3133 HG22 THR A 194      -2.760   0.855   4.339  1.00 63.17           H  
ATOM   3134 HG23 THR A 194      -1.050   0.586   4.609  1.00 63.17           H  
ATOM   3135  OG1 THR A 194      -3.164   2.669   5.909  1.00 63.17           O  
ATOM   3136  HG1 THR A 194      -3.625   2.235   5.187  1.00 63.17           H  
ATOM   3137  N   LEU A 195      -0.979  -1.172   6.820  1.00 60.11           N  
ATOM   3138  H   LEU A 195      -1.824  -1.383   6.308  1.00 60.11           H  
ATOM   3139  CA  LEU A 195       0.097  -2.159   6.760  1.00 60.11           C  
ATOM   3140  HA  LEU A 195       0.949  -1.816   7.345  1.00 60.11           H  
ATOM   3141  C   LEU A 195       0.573  -2.291   5.320  1.00 60.11           C  
ATOM   3142  CB  LEU A 195      -0.376  -3.500   7.332  1.00 60.11           C  
ATOM   3143  HB2 LEU A 195       0.361  -4.269   7.104  1.00 60.11           H  
ATOM   3144  HB3 LEU A 195      -1.309  -3.786   6.846  1.00 60.11           H  
ATOM   3145  O   LEU A 195      -0.244  -2.254   4.403  1.00 60.11           O  
ATOM   3146  CG  LEU A 195      -0.614  -3.450   8.846  1.00 60.11           C  
ATOM   3147  HG  LEU A 195      -1.258  -2.610   9.107  1.00 60.11           H  
ATOM   3148  CD1 LEU A 195      -1.258  -4.716   9.380  1.00 60.11           C  
ATOM   3149 HD11 LEU A 195      -2.278  -4.781   9.002  1.00 60.11           H  
ATOM   3150 HD12 LEU A 195      -1.306  -4.683  10.469  1.00 60.11           H  
ATOM   3151 HD13 LEU A 195      -0.678  -5.591   9.087  1.00 60.11           H  
ATOM   3152  CD2 LEU A 195       0.712  -3.328   9.566  1.00 60.11           C  
ATOM   3153 HD21 LEU A 195       1.070  -2.305   9.451  1.00 60.11           H  
ATOM   3154 HD22 LEU A 195       1.413  -4.035   9.123  1.00 60.11           H  
ATOM   3155 HD23 LEU A 195       0.599  -3.552  10.627  1.00 60.11           H  
ATOM   3156  N   TRP A 196       1.889  -2.368   5.149  1.00 65.90           N  
ATOM   3157  H   TRP A 196       2.506  -2.408   5.948  1.00 65.90           H  
ATOM   3158  CA  TRP A 196       2.521  -2.143   3.864  1.00 65.90           C  
ATOM   3159  HA  TRP A 196       1.771  -2.221   3.077  1.00 65.90           H  
ATOM   3160  C   TRP A 196       3.597  -3.188   3.651  1.00 65.90           C  
ATOM   3161  CB  TRP A 196       3.131  -0.747   3.745  1.00 65.90           C  
ATOM   3162  HB2 TRP A 196       3.330  -0.618   2.682  1.00 65.90           H  
ATOM   3163  HB3 TRP A 196       4.074  -0.718   4.290  1.00 65.90           H  
ATOM   3164  O   TRP A 196       4.465  -3.375   4.507  1.00 65.90           O  
ATOM   3165  CG  TRP A 196       2.326   0.432   4.174  1.00 65.90           C  
ATOM   3166  CD1 TRP A 196       1.665   0.545   5.340  1.00 65.90           C  
ATOM   3167  HD1 TRP A 196       1.672  -0.188   6.133  1.00 65.90           H  
ATOM   3168  CD2 TRP A 196       2.396   1.804   3.701  1.00 65.90           C  
ATOM   3169  CE2 TRP A 196       1.466   2.584   4.450  1.00 65.90           C  
ATOM   3170  CE3 TRP A 196       3.333   2.509   2.931  1.00 65.90           C  
ATOM   3171  HE3 TRP A 196       4.184   2.005   2.496  1.00 65.90           H  
ATOM   3172  NE1 TRP A 196       1.072   1.765   5.455  1.00 65.90           N  
ATOM   3173  HE1 TRP A 196       0.649   2.077   6.317  1.00 65.90           H  
ATOM   3174  CH2 TRP A 196       2.316   4.607   3.611  1.00 65.90           C  
ATOM   3175  HH2 TRP A 196       2.347   5.686   3.610  1.00 65.90           H  
ATOM   3176  CZ2 TRP A 196       1.330   3.957   4.337  1.00 65.90           C  
ATOM   3177  HZ2 TRP A 196       0.633   4.507   4.952  1.00 65.90           H  
ATOM   3178  CZ3 TRP A 196       3.313   3.899   2.915  1.00 65.90           C  
ATOM   3179  HZ3 TRP A 196       4.105   4.430   2.409  1.00 65.90           H  
ATOM   3180  N   PHE A 197       3.530  -3.836   2.502  1.00 60.74           N  
ATOM   3181  H   PHE A 197       2.782  -3.603   1.864  1.00 60.74           H  
ATOM   3182  CA  PHE A 197       4.503  -4.813   2.047  1.00 60.74           C  
ATOM   3183  HA  PHE A 197       5.319  -4.902   2.764  1.00 60.74           H  
ATOM   3184  C   PHE A 197       5.046  -4.307   0.734  1.00 60.74           C  
ATOM   3185  CB  PHE A 197       3.844  -6.186   1.882  1.00 60.74           C  
ATOM   3186  HB2 PHE A 197       3.053  -6.124   1.135  1.00 60.74           H  
ATOM   3187  HB3 PHE A 197       4.588  -6.888   1.506  1.00 60.74           H  
ATOM   3188  O   PHE A 197       4.249  -3.920  -0.113  1.00 60.74           O  
ATOM   3189  CG  PHE A 197       3.281  -6.702   3.184  1.00 60.74           C  
ATOM   3190  CD1 PHE A 197       4.039  -7.601   3.948  1.00 60.74           C  
ATOM   3191  HD1 PHE A 197       4.958  -8.003   3.549  1.00 60.74           H  
ATOM   3192  CD2 PHE A 197       2.068  -6.195   3.687  1.00 60.74           C  
ATOM   3193  HD2 PHE A 197       1.485  -5.493   3.108  1.00 60.74           H  
ATOM   3194  CE1 PHE A 197       3.621  -7.949   5.238  1.00 60.74           C  
ATOM   3195  HE1 PHE A 197       4.214  -8.632   5.828  1.00 60.74           H  
ATOM   3196  CE2 PHE A 197       1.666  -6.517   4.988  1.00 60.74           C  
ATOM   3197  HE2 PHE A 197       0.769  -6.064   5.384  1.00 60.74           H  
ATOM   3198  CZ  PHE A 197       2.463  -7.374   5.772  1.00 60.74           C  
ATOM   3199  HZ  PHE A 197       2.219  -7.594   6.801  1.00 60.74           H  
ATOM   3200  N   TRP A 198       6.363  -4.308   0.574  1.00 67.05           N  
ATOM   3201  H   TRP A 198       6.952  -4.583   1.347  1.00 67.05           H  
ATOM   3202  CA  TRP A 198       7.013  -3.891  -0.663  1.00 67.05           C  
ATOM   3203  HA  TRP A 198       6.273  -3.840  -1.461  1.00 67.05           H  
ATOM   3204  C   TRP A 198       8.063  -4.932  -1.029  1.00 67.05           C  
ATOM   3205  CB  TRP A 198       7.619  -2.484  -0.514  1.00 67.05           C  
ATOM   3206  HB2 TRP A 198       7.890  -2.112  -1.502  1.00 67.05           H  
ATOM   3207  HB3 TRP A 198       8.536  -2.553   0.071  1.00 67.05           H  
ATOM   3208  O   TRP A 198       8.954  -5.208  -0.227  1.00 67.05           O  
ATOM   3209  CG  TRP A 198       6.720  -1.485   0.152  1.00 67.05           C  
ATOM   3210  CD1 TRP A 198       6.661  -1.262   1.483  1.00 67.05           C  
ATOM   3211  HD1 TRP A 198       7.287  -1.756   2.211  1.00 67.05           H  
ATOM   3212  CD2 TRP A 198       5.676  -0.652  -0.433  1.00 67.05           C  
ATOM   3213  CE2 TRP A 198       4.924  -0.053   0.612  1.00 67.05           C  
ATOM   3214  CE3 TRP A 198       5.259  -0.378  -1.743  1.00 67.05           C  
ATOM   3215  HE3 TRP A 198       5.847  -0.801  -2.543  1.00 67.05           H  
ATOM   3216  NE1 TRP A 198       5.629  -0.386   1.755  1.00 67.05           N  
ATOM   3217  HE1 TRP A 198       5.378  -0.110   2.693  1.00 67.05           H  
ATOM   3218  CH2 TRP A 198       3.343   0.905  -0.971  1.00 67.05           C  
ATOM   3219  HH2 TRP A 198       2.438   1.455  -1.185  1.00 67.05           H  
ATOM   3220  CZ2 TRP A 198       3.730   0.647   0.347  1.00 67.05           C  
ATOM   3221  HZ2 TRP A 198       3.049   0.950   1.129  1.00 67.05           H  
ATOM   3222  CZ3 TRP A 198       4.129   0.414  -2.020  1.00 67.05           C  
ATOM   3223  HZ3 TRP A 198       3.843   0.600  -3.044  1.00 67.05           H  
ATOM   3224  N   GLY A 199       7.946  -5.511  -2.219  1.00 65.17           N  
ATOM   3225  H   GLY A 199       7.163  -5.234  -2.794  1.00 65.17           H  
ATOM   3226  CA  GLY A 199       9.039  -6.188  -2.902  1.00 65.17           C  
ATOM   3227  HA2 GLY A 199       9.749  -6.604  -2.187  1.00 65.17           H  
ATOM   3228  HA3 GLY A 199       8.652  -6.992  -3.528  1.00 65.17           H  
ATOM   3229  C   GLY A 199       9.732  -5.168  -3.792  1.00 65.17           C  
ATOM   3230  O   GLY A 199       9.099  -4.610  -4.692  1.00 65.17           O  
ATOM   3231  N   ILE A 200      11.000  -4.875  -3.508  1.00 71.34           N  
ATOM   3232  H   ILE A 200      11.452  -5.327  -2.726  1.00 71.34           H  
ATOM   3233  CA  ILE A 200      11.755  -3.865  -4.249  1.00 71.34           C  
ATOM   3234  HA  ILE A 200      11.068  -3.286  -4.866  1.00 71.34           H  
ATOM   3235  C   ILE A 200      12.742  -4.537  -5.184  1.00 71.34           C  
ATOM   3236  CB  ILE A 200      12.440  -2.867  -3.297  1.00 71.34           C  
ATOM   3237  HB  ILE A 200      13.083  -3.409  -2.604  1.00 71.34           H  
ATOM   3238  O   ILE A 200      13.691  -5.155  -4.727  1.00 71.34           O  
ATOM   3239  CG1 ILE A 200      11.341  -2.139  -2.492  1.00 71.34           C  
ATOM   3240 HG12 ILE A 200      10.899  -2.845  -1.789  1.00 71.34           H  
ATOM   3241 HG13 ILE A 200      10.553  -1.802  -3.166  1.00 71.34           H  
ATOM   3242  CG2 ILE A 200      13.314  -1.893  -4.107  1.00 71.34           C  
ATOM   3243 HG21 ILE A 200      12.703  -1.412  -4.871  1.00 71.34           H  
ATOM   3244 HG22 ILE A 200      13.767  -1.140  -3.462  1.00 71.34           H  
ATOM   3245 HG23 ILE A 200      14.127  -2.431  -4.596  1.00 71.34           H  
ATOM   3246  CD1 ILE A 200      11.829  -0.928  -1.700  1.00 71.34           C  
ATOM   3247 HD11 ILE A 200      12.783  -1.145  -1.220  1.00 71.34           H  
ATOM   3248 HD12 ILE A 200      11.957  -0.086  -2.381  1.00 71.34           H  
ATOM   3249 HD13 ILE A 200      11.088  -0.663  -0.946  1.00 71.34           H  
ATOM   3250  N   GLU A 201      12.564  -4.359  -6.485  1.00 71.92           N  
ATOM   3251  H   GLU A 201      11.811  -3.755  -6.783  1.00 71.92           H  
ATOM   3252  CA  GLU A 201      13.579  -4.711  -7.472  1.00 71.92           C  
ATOM   3253  HA  GLU A 201      14.032  -5.666  -7.203  1.00 71.92           H  
ATOM   3254  C   GLU A 201      14.649  -3.622  -7.513  1.00 71.92           C  
ATOM   3255  CB  GLU A 201      12.922  -4.835  -8.846  1.00 71.92           C  
ATOM   3256  HB2 GLU A 201      11.986  -5.384  -8.749  1.00 71.92           H  
ATOM   3257  HB3 GLU A 201      12.680  -3.838  -9.212  1.00 71.92           H  
ATOM   3258  O   GLU A 201      14.319  -2.436  -7.489  1.00 71.92           O  
ATOM   3259  CG  GLU A 201      13.809  -5.552  -9.872  1.00 71.92           C  
ATOM   3260  HG2 GLU A 201      14.748  -5.009  -9.972  1.00 71.92           H  
ATOM   3261  HG3 GLU A 201      14.029  -6.559  -9.515  1.00 71.92           H  
ATOM   3262  CD  GLU A 201      13.124  -5.626 -11.243  1.00 71.92           C  
ATOM   3263  OE1 GLU A 201      13.817  -5.918 -12.241  1.00 71.92           O  
ATOM   3264  OE2 GLU A 201      11.919  -5.280 -11.338  1.00 71.92           O  
ATOM   3265  N   ARG A 202      15.925  -3.994  -7.629  1.00 73.01           N  
ATOM   3266  H   ARG A 202      16.138  -4.980  -7.674  1.00 73.01           H  
ATOM   3267  CA  ARG A 202      17.030  -3.046  -7.815  1.00 73.01           C  
ATOM   3268  HA  ARG A 202      16.625  -2.048  -7.980  1.00 73.01           H  
ATOM   3269  C   ARG A 202      17.845  -3.379  -9.057  1.00 73.01           C  
ATOM   3270  CB  ARG A 202      17.899  -2.996  -6.561  1.00 73.01           C  
ATOM   3271  HB2 ARG A 202      18.756  -2.364  -6.790  1.00 73.01           H  
ATOM   3272  HB3 ARG A 202      18.262  -3.995  -6.319  1.00 73.01           H  
ATOM   3273  O   ARG A 202      18.049  -4.546  -9.369  1.00 73.01           O  
ATOM   3274  CG  ARG A 202      17.158  -2.402  -5.356  1.00 73.01           C  
ATOM   3275  HG2 ARG A 202      16.477  -3.147  -4.944  1.00 73.01           H  
ATOM   3276  HG3 ARG A 202      16.595  -1.520  -5.662  1.00 73.01           H  
ATOM   3277  CD  ARG A 202      18.192  -1.997  -4.308  1.00 73.01           C  
ATOM   3278  HD2 ARG A 202      18.824  -2.866  -4.129  1.00 73.01           H  
ATOM   3279  HD3 ARG A 202      18.804  -1.188  -4.708  1.00 73.01           H  
ATOM   3280  NE  ARG A 202      17.572  -1.559  -3.044  1.00 73.01           N  
ATOM   3281  HE  ARG A 202      16.590  -1.324  -3.052  1.00 73.01           H  
ATOM   3282  NH1 ARG A 202      19.360  -2.116  -1.734  1.00 73.01           N  
ATOM   3283 HH11 ARG A 202      19.927  -2.222  -2.563  1.00 73.01           H  
ATOM   3284 HH12 ARG A 202      19.619  -2.490  -0.832  1.00 73.01           H  
ATOM   3285  NH2 ARG A 202      17.452  -1.717  -0.769  1.00 73.01           N  
ATOM   3286 HH21 ARG A 202      16.576  -1.219  -0.700  1.00 73.01           H  
ATOM   3287 HH22 ARG A 202      17.541  -2.546  -0.198  1.00 73.01           H  
ATOM   3288  CZ  ARG A 202      18.119  -1.771  -1.867  1.00 73.01           C  
ATOM   3289  N   THR A 203      18.294  -2.349  -9.772  1.00 66.63           N  
ATOM   3290  H   THR A 203      18.132  -1.414  -9.426  1.00 66.63           H  
ATOM   3291  CA  THR A 203      18.961  -2.495 -11.075  1.00 66.63           C  
ATOM   3292  HA  THR A 203      19.545  -3.415 -11.068  1.00 66.63           H  
ATOM   3293  C   THR A 203      19.915  -1.339 -11.379  1.00 66.63           C  
ATOM   3294  CB  THR A 203      17.916  -2.615 -12.197  1.00 66.63           C  
ATOM   3295  HB  THR A 203      17.229  -3.427 -11.959  1.00 66.63           H  
ATOM   3296  O   THR A 203      19.765  -0.227 -10.869  1.00 66.63           O  
ATOM   3297  CG2 THR A 203      17.117  -1.327 -12.388  1.00 66.63           C  
ATOM   3298 HG21 THR A 203      16.299  -1.506 -13.084  1.00 66.63           H  
ATOM   3299 HG22 THR A 203      16.713  -0.999 -11.430  1.00 66.63           H  
ATOM   3300 HG23 THR A 203      17.755  -0.533 -12.777  1.00 66.63           H  
ATOM   3301  OG1 THR A 203      18.532  -2.888 -13.437  1.00 66.63           O  
ATOM   3302  HG1 THR A 203      17.822  -2.928 -14.081  1.00 66.63           H  
ATOM   3303  N   ASP A 204      20.883  -1.590 -12.259  1.00 65.68           N  
ATOM   3304  H   ASP A 204      20.953  -2.526 -12.631  1.00 65.68           H  
ATOM   3305  CA  ASP A 204      21.810  -0.576 -12.773  1.00 65.68           C  
ATOM   3306  HA  ASP A 204      22.069   0.118 -11.973  1.00 65.68           H  
ATOM   3307  C   ASP A 204      21.199   0.267 -13.900  1.00 65.68           C  
ATOM   3308  CB  ASP A 204      23.104  -1.258 -13.239  1.00 65.68           C  
ATOM   3309  HB2 ASP A 204      23.753  -0.512 -13.697  1.00 65.68           H  
ATOM   3310  HB3 ASP A 204      22.864  -2.008 -13.993  1.00 65.68           H  
ATOM   3311  O   ASP A 204      21.664   1.376 -14.171  1.00 65.68           O  
ATOM   3312  CG  ASP A 204      23.859  -1.903 -12.075  1.00 65.68           C  
ATOM   3313  OD1 ASP A 204      23.994  -1.223 -11.034  1.00 65.68           O  
ATOM   3314  OD2 ASP A 204      24.261  -3.077 -12.228  1.00 65.68           O  
ATOM   3315  N   LEU A 205      20.142  -0.236 -14.549  1.00 62.70           N  
ATOM   3316  H   LEU A 205      19.775  -1.120 -14.227  1.00 62.70           H  
ATOM   3317  CA  LEU A 205      19.490   0.403 -15.694  1.00 62.70           C  
ATOM   3318  HA  LEU A 205      19.869   1.420 -15.789  1.00 62.70           H  
ATOM   3319  C   LEU A 205      17.963   0.452 -15.496  1.00 62.70           C  
ATOM   3320  CB  LEU A 205      19.852  -0.365 -16.980  1.00 62.70           C  
ATOM   3321  HB2 LEU A 205      19.560  -1.407 -16.847  1.00 62.70           H  
ATOM   3322  HB3 LEU A 205      19.265   0.041 -17.803  1.00 62.70           H  
ATOM   3323  O   LEU A 205      17.345  -0.607 -15.380  1.00 62.70           O  
ATOM   3324  CG  LEU A 205      21.341  -0.317 -17.373  1.00 62.70           C  
ATOM   3325  HG  LEU A 205      21.959  -0.671 -16.548  1.00 62.70           H  
ATOM   3326  CD1 LEU A 205      21.577  -1.238 -18.572  1.00 62.70           C  
ATOM   3327 HD11 LEU A 205      22.635  -1.232 -18.835  1.00 62.70           H  
ATOM   3328 HD12 LEU A 205      21.296  -2.257 -18.306  1.00 62.70           H  
ATOM   3329 HD13 LEU A 205      20.986  -0.909 -19.426  1.00 62.70           H  
ATOM   3330  CD2 LEU A 205      21.789   1.094 -17.769  1.00 62.70           C  
ATOM   3331 HD21 LEU A 205      21.155   1.484 -18.565  1.00 62.70           H  
ATOM   3332 HD22 LEU A 205      21.741   1.751 -16.901  1.00 62.70           H  
ATOM   3333 HD23 LEU A 205      22.824   1.063 -18.108  1.00 62.70           H  
ATOM   3334  N   PRO A 206      17.319   1.639 -15.519  1.00 60.02           N  
ATOM   3335  CA  PRO A 206      15.891   1.798 -15.232  1.00 60.02           C  
ATOM   3336  HA  PRO A 206      15.612   1.151 -14.399  1.00 60.02           H  
ATOM   3337  C   PRO A 206      15.017   1.415 -16.441  1.00 60.02           C  
ATOM   3338  CB  PRO A 206      15.745   3.258 -14.786  1.00 60.02           C  
ATOM   3339  HB2 PRO A 206      14.749   3.664 -14.962  1.00 60.02           H  
ATOM   3340  HB3 PRO A 206      15.998   3.339 -13.729  1.00 60.02           H  
ATOM   3341  O   PRO A 206      14.327   2.241 -17.056  1.00 60.02           O  
ATOM   3342  CG  PRO A 206      16.805   3.977 -15.614  1.00 60.02           C  
ATOM   3343  HG2 PRO A 206      16.419   4.181 -16.613  1.00 60.02           H  
ATOM   3344  HG3 PRO A 206      17.135   4.899 -15.134  1.00 60.02           H  
ATOM   3345  CD  PRO A 206      17.933   2.949 -15.698  1.00 60.02           C  
ATOM   3346  HD2 PRO A 206      18.436   3.021 -16.662  1.00 60.02           H  
ATOM   3347  HD3 PRO A 206      18.645   3.125 -14.892  1.00 60.02           H  
ATOM   3348  N   VAL A 207      15.042   0.142 -16.830  1.00 55.58           N  
ATOM   3349  H   VAL A 207      15.613  -0.504 -16.304  1.00 55.58           H  
ATOM   3350  CA  VAL A 207      14.212  -0.370 -17.924  1.00 55.58           C  
ATOM   3351  HA  VAL A 207      14.051   0.448 -18.627  1.00 55.58           H  
ATOM   3352  C   VAL A 207      12.859  -0.797 -17.364  1.00 55.58           C  
ATOM   3353  CB  VAL A 207      14.903  -1.483 -18.730  1.00 55.58           C  
ATOM   3354  HB  VAL A 207      15.022  -2.372 -18.111  1.00 55.58           H  
ATOM   3355  O   VAL A 207      12.771  -1.765 -16.625  1.00 55.58           O  
ATOM   3356  CG1 VAL A 207      14.064  -1.833 -19.969  1.00 55.58           C  
ATOM   3357 HG11 VAL A 207      14.552  -2.636 -20.520  1.00 55.58           H  
ATOM   3358 HG12 VAL A 207      13.078  -2.189 -19.671  1.00 55.58           H  
ATOM   3359 HG13 VAL A 207      13.955  -0.966 -20.621  1.00 55.58           H  
ATOM   3360  CG2 VAL A 207      16.285  -1.029 -19.225  1.00 55.58           C  
ATOM   3361 HG21 VAL A 207      16.202  -0.109 -19.804  1.00 55.58           H  
ATOM   3362 HG22 VAL A 207      16.727  -1.809 -19.844  1.00 55.58           H  
ATOM   3363 HG23 VAL A 207      16.947  -0.865 -18.375  1.00 55.58           H  
ATOM   3364  N   SER A 208      11.787  -0.077 -17.708  1.00 57.31           N  
ATOM   3365  H   SER A 208      11.881   0.577 -18.472  1.00 57.31           H  
ATOM   3366  CA  SER A 208      10.437  -0.512 -17.332  1.00 57.31           C  
ATOM   3367  HA  SER A 208      10.440  -0.825 -16.288  1.00 57.31           H  
ATOM   3368  C   SER A 208      10.083  -1.705 -18.207  1.00 57.31           C  
ATOM   3369  CB  SER A 208       9.387   0.592 -17.475  1.00 57.31           C  
ATOM   3370  HB2 SER A 208       9.653   1.446 -16.853  1.00 57.31           H  
ATOM   3371  HB3 SER A 208       9.310   0.903 -18.516  1.00 57.31           H  
ATOM   3372  O   SER A 208      10.096  -1.590 -19.431  1.00 57.31           O  
ATOM   3373  OG  SER A 208       8.144   0.085 -17.061  1.00 57.31           O  
ATOM   3374  HG  SER A 208       8.045   0.188 -16.111  1.00 57.31           H  
ATOM   3375  N   MET A 209       9.848  -2.850 -17.572  1.00 52.10           N  
ATOM   3376  H   MET A 209       9.988  -2.867 -16.572  1.00 52.10           H  
ATOM   3377  CA  MET A 209       9.512  -4.106 -18.250  1.00 52.10           C  
ATOM   3378  HA  MET A 209       9.505  -3.949 -19.329  1.00 52.10           H  
ATOM   3379  C   MET A 209       8.114  -4.621 -17.891  1.00 52.10           C  
ATOM   3380  CB  MET A 209      10.573  -5.176 -17.938  1.00 52.10           C  
ATOM   3381  HB2 MET A 209      10.605  -5.357 -16.864  1.00 52.10           H  
ATOM   3382  HB3 MET A 209      10.285  -6.104 -18.433  1.00 52.10           H  
ATOM   3383  O   MET A 209       7.708  -5.655 -18.407  1.00 52.10           O  
ATOM   3384  CG  MET A 209      11.972  -4.798 -18.434  1.00 52.10           C  
ATOM   3385  HG2 MET A 209      12.388  -4.028 -17.784  1.00 52.10           H  
ATOM   3386  HG3 MET A 209      11.881  -4.384 -19.438  1.00 52.10           H  
ATOM   3387  SD  MET A 209      13.138  -6.186 -18.518  1.00 52.10           S  
ATOM   3388  CE  MET A 209      13.276  -6.634 -16.763  1.00 52.10           C  
ATOM   3389  HE1 MET A 209      14.016  -7.426 -16.645  1.00 52.10           H  
ATOM   3390  HE2 MET A 209      12.316  -6.993 -16.390  1.00 52.10           H  
ATOM   3391  HE3 MET A 209      13.589  -5.768 -16.180  1.00 52.10           H  
ATOM   3392  N   LYS A 210       7.392  -3.938 -16.991  1.00 56.95           N  
ATOM   3393  H   LYS A 210       7.672  -2.992 -16.777  1.00 56.95           H  
ATOM   3394  CA  LYS A 210       6.077  -4.374 -16.495  1.00 56.95           C  
ATOM   3395  HA  LYS A 210       5.684  -5.152 -17.150  1.00 56.95           H  
ATOM   3396  C   LYS A 210       5.081  -3.222 -16.552  1.00 56.95           C  
ATOM   3397  CB  LYS A 210       6.159  -4.966 -15.072  1.00 56.95           C  
ATOM   3398  HB2 LYS A 210       5.147  -5.230 -14.763  1.00 56.95           H  
ATOM   3399  HB3 LYS A 210       6.518  -4.210 -14.373  1.00 56.95           H  
ATOM   3400  O   LYS A 210       5.463  -2.078 -16.303  1.00 56.95           O  
ATOM   3401  CG  LYS A 210       7.034  -6.232 -14.984  1.00 56.95           C  
ATOM   3402  HG2 LYS A 210       6.685  -6.946 -15.730  1.00 56.95           H  
ATOM   3403  HG3 LYS A 210       8.071  -5.979 -15.203  1.00 56.95           H  
ATOM   3404  CD  LYS A 210       6.960  -6.891 -13.594  1.00 56.95           C  
ATOM   3405  HD2 LYS A 210       5.913  -7.052 -13.336  1.00 56.95           H  
ATOM   3406  HD3 LYS A 210       7.400  -6.229 -12.848  1.00 56.95           H  
ATOM   3407  CE  LYS A 210       7.687  -8.246 -13.588  1.00 56.95           C  
ATOM   3408  HE2 LYS A 210       8.733  -8.100 -13.859  1.00 56.95           H  
ATOM   3409  HE3 LYS A 210       7.225  -8.879 -14.347  1.00 56.95           H  
ATOM   3410  NZ  LYS A 210       7.611  -8.927 -12.269  1.00 56.95           N  
ATOM   3411  HZ1 LYS A 210       8.245  -8.525 -11.594  1.00 56.95           H  
ATOM   3412  HZ2 LYS A 210       6.682  -8.911 -11.873  1.00 56.95           H  
ATOM   3413  HZ3 LYS A 210       7.922  -9.887 -12.317  1.00 56.95           H  
ATOM   3414  N   THR A 211       3.834  -3.534 -16.887  1.00 58.97           N  
ATOM   3415  H   THR A 211       3.584  -4.506 -17.005  1.00 58.97           H  
ATOM   3416  CA  THR A 211       2.693  -2.630 -16.723  1.00 58.97           C  
ATOM   3417  HA  THR A 211       2.940  -1.659 -17.152  1.00 58.97           H  
ATOM   3418  C   THR A 211       2.410  -2.413 -15.239  1.00 58.97           C  
ATOM   3419  CB  THR A 211       1.452  -3.188 -17.445  1.00 58.97           C  
ATOM   3420  HB  THR A 211       0.550  -2.679 -17.105  1.00 58.97           H  
ATOM   3421  O   THR A 211       2.759  -3.250 -14.411  1.00 58.97           O  
ATOM   3422  CG2 THR A 211       1.614  -2.979 -18.956  1.00 58.97           C  
ATOM   3423 HG21 THR A 211       0.729  -3.366 -19.461  1.00 58.97           H  
ATOM   3424 HG22 THR A 211       1.706  -1.915 -19.175  1.00 58.97           H  
ATOM   3425 HG23 THR A 211       2.493  -3.511 -19.320  1.00 58.97           H  
ATOM   3426  OG1 THR A 211       1.329  -4.580 -17.257  1.00 58.97           O  
ATOM   3427  HG1 THR A 211       0.796  -4.762 -16.480  1.00 58.97           H  
ATOM   3428  N   ASN A 212       1.837  -1.259 -14.896  1.00 62.47           N  
ATOM   3429  H   ASN A 212       1.521  -0.634 -15.624  1.00 62.47           H  
ATOM   3430  CA  ASN A 212       1.290  -1.045 -13.560  1.00 62.47           C  
ATOM   3431  HA  ASN A 212       1.975  -1.426 -12.803  1.00 62.47           H  
ATOM   3432  C   ASN A 212      -0.015  -1.834 -13.477  1.00 62.47           C  
ATOM   3433  CB  ASN A 212       1.076   0.463 -13.328  1.00 62.47           C  
ATOM   3434  HB2 ASN A 212       0.440   0.860 -14.119  1.00 62.47           H  
ATOM   3435  HB3 ASN A 212       2.038   0.974 -13.366  1.00 62.47           H  
ATOM   3436  O   ASN A 212      -0.950  -1.535 -14.219  1.00 62.47           O  
ATOM   3437  CG  ASN A 212       0.417   0.806 -11.996  1.00 62.47           C  
ATOM   3438  ND2 ASN A 212       0.153   2.070 -11.770  1.00 62.47           N  
ATOM   3439 HD21 ASN A 212      -0.197   2.336 -10.861  1.00 62.47           H  
ATOM   3440 HD22 ASN A 212       0.444   2.794 -12.411  1.00 62.47           H  
ATOM   3441  OD1 ASN A 212       0.135  -0.021 -11.151  1.00 62.47           O  
ATOM   3442  N   ASP A 213      -0.059  -2.811 -12.580  1.00 62.96           N  
ATOM   3443  H   ASP A 213       0.748  -2.952 -11.988  1.00 62.96           H  
ATOM   3444  CA  ASP A 213      -1.234  -3.640 -12.352  1.00 62.96           C  
ATOM   3445  HA  ASP A 213      -2.060  -3.278 -12.964  1.00 62.96           H  
ATOM   3446  C   ASP A 213      -1.638  -3.515 -10.884  1.00 62.96           C  
ATOM   3447  CB  ASP A 213      -0.960  -5.092 -12.774  1.00 62.96           C  
ATOM   3448  HB2 ASP A 213      -1.859  -5.679 -12.590  1.00 62.96           H  
ATOM   3449  HB3 ASP A 213      -0.149  -5.497 -12.168  1.00 62.96           H  
ATOM   3450  O   ASP A 213      -0.805  -3.669  -9.988  1.00 62.96           O  
ATOM   3451  CG  ASP A 213      -0.616  -5.231 -14.264  1.00 62.96           C  
ATOM   3452  OD1 ASP A 213      -1.270  -4.566 -15.097  1.00 62.96           O  
ATOM   3453  OD2 ASP A 213       0.307  -6.005 -14.592  1.00 62.96           O  
ATOM   3454  N   THR A 214      -2.916  -3.225 -10.625  1.00 60.96           N  
ATOM   3455  H   THR A 214      -3.562  -3.159 -11.398  1.00 60.96           H  
ATOM   3456  CA  THR A 214      -3.453  -3.089  -9.264  1.00 60.96           C  
ATOM   3457  HA  THR A 214      -2.757  -3.570  -8.577  1.00 60.96           H  
ATOM   3458  C   THR A 214      -4.787  -3.809  -9.124  1.00 60.96           C  
ATOM   3459  CB  THR A 214      -3.586  -1.626  -8.807  1.00 60.96           C  
ATOM   3460  HB  THR A 214      -3.926  -1.622  -7.771  1.00 60.96           H  
ATOM   3461  O   THR A 214      -5.659  -3.720  -9.987  1.00 60.96           O  
ATOM   3462  CG2 THR A 214      -2.274  -0.855  -8.885  1.00 60.96           C  
ATOM   3463 HG21 THR A 214      -2.009  -0.670  -9.926  1.00 60.96           H  
ATOM   3464 HG22 THR A 214      -1.472  -1.435  -8.428  1.00 60.96           H  
ATOM   3465 HG23 THR A 214      -2.378   0.100  -8.370  1.00 60.96           H  
ATOM   3466  OG1 THR A 214      -4.508  -0.906  -9.587  1.00 60.96           O  
ATOM   3467  HG1 THR A 214      -4.147  -0.874 -10.476  1.00 60.96           H  
ATOM   3468  N   VAL A 215      -4.957  -4.534  -8.021  1.00 58.12           N  
ATOM   3469  H   VAL A 215      -4.184  -4.595  -7.373  1.00 58.12           H  
ATOM   3470  CA  VAL A 215      -6.216  -5.171  -7.634  1.00 58.12           C  
ATOM   3471  HA  VAL A 215      -7.015  -4.760  -8.251  1.00 58.12           H  
ATOM   3472  C   VAL A 215      -6.523  -4.806  -6.194  1.00 58.12           C  
ATOM   3473  CB  VAL A 215      -6.211  -6.697  -7.866  1.00 58.12           C  
ATOM   3474  HB  VAL A 215      -5.298  -7.131  -7.460  1.00 58.12           H  
ATOM   3475  O   VAL A 215      -5.705  -4.954  -5.287  1.00 58.12           O  
ATOM   3476  CG1 VAL A 215      -7.408  -7.398  -7.207  1.00 58.12           C  
ATOM   3477 HG11 VAL A 215      -7.337  -7.332  -6.122  1.00 58.12           H  
ATOM   3478 HG12 VAL A 215      -8.344  -6.947  -7.537  1.00 58.12           H  
ATOM   3479 HG13 VAL A 215      -7.409  -8.453  -7.481  1.00 58.12           H  
ATOM   3480  CG2 VAL A 215      -6.323  -7.010  -9.363  1.00 58.12           C  
ATOM   3481 HG21 VAL A 215      -7.289  -6.677  -9.745  1.00 58.12           H  
ATOM   3482 HG22 VAL A 215      -6.226  -8.082  -9.531  1.00 58.12           H  
ATOM   3483 HG23 VAL A 215      -5.551  -6.490  -9.930  1.00 58.12           H  
ATOM   3484  N   MET A 216      -7.747  -4.340  -5.986  1.00 65.24           N  
ATOM   3485  H   MET A 216      -8.372  -4.288  -6.779  1.00 65.24           H  
ATOM   3486  CA  MET A 216      -8.314  -4.086  -4.672  1.00 65.24           C  
ATOM   3487  HA  MET A 216      -7.520  -4.078  -3.925  1.00 65.24           H  
ATOM   3488  C   MET A 216      -9.301  -5.196  -4.323  1.00 65.24           C  
ATOM   3489  CB  MET A 216      -8.981  -2.710  -4.680  1.00 65.24           C  
ATOM   3490  HB2 MET A 216      -8.236  -1.950  -4.915  1.00 65.24           H  
ATOM   3491  HB3 MET A 216      -9.734  -2.704  -5.469  1.00 65.24           H  
ATOM   3492  O   MET A 216     -10.074  -5.637  -5.173  1.00 65.24           O  
ATOM   3493  CG  MET A 216      -9.635  -2.352  -3.339  1.00 65.24           C  
ATOM   3494  HG2 MET A 216      -8.849  -2.189  -2.601  1.00 65.24           H  
ATOM   3495  HG3 MET A 216     -10.259  -3.176  -2.992  1.00 65.24           H  
ATOM   3496  SD  MET A 216     -10.691  -0.887  -3.406  1.00 65.24           S  
ATOM   3497  CE  MET A 216     -12.068  -1.537  -4.394  1.00 65.24           C  
ATOM   3498  HE1 MET A 216     -12.802  -0.746  -4.548  1.00 65.24           H  
ATOM   3499  HE2 MET A 216     -11.716  -1.871  -5.370  1.00 65.24           H  
ATOM   3500  HE3 MET A 216     -12.535  -2.370  -3.869  1.00 65.24           H  
ATOM   3501  N   PHE A 217      -9.326  -5.599  -3.059  1.00 57.48           N  
ATOM   3502  H   PHE A 217      -8.640  -5.235  -2.413  1.00 57.48           H  
ATOM   3503  CA  PHE A 217     -10.319  -6.532  -2.543  1.00 57.48           C  
ATOM   3504  HA  PHE A 217     -11.220  -6.456  -3.151  1.00 57.48           H  
ATOM   3505  C   PHE A 217     -10.709  -6.177  -1.104  1.00 57.48           C  
ATOM   3506  CB  PHE A 217      -9.797  -7.970  -2.668  1.00 57.48           C  
ATOM   3507  HB2 PHE A 217      -9.609  -8.192  -3.718  1.00 57.48           H  
ATOM   3508  HB3 PHE A 217     -10.576  -8.644  -2.314  1.00 57.48           H  
ATOM   3509  O   PHE A 217      -9.919  -5.631  -0.327  1.00 57.48           O  
ATOM   3510  CG  PHE A 217      -8.529  -8.199  -1.881  1.00 57.48           C  
ATOM   3511  CD1 PHE A 217      -7.296  -7.809  -2.433  1.00 57.48           C  
ATOM   3512  HD1 PHE A 217      -7.239  -7.465  -3.454  1.00 57.48           H  
ATOM   3513  CD2 PHE A 217      -8.605  -8.635  -0.547  1.00 57.48           C  
ATOM   3514  HD2 PHE A 217      -9.554  -8.942  -0.132  1.00 57.48           H  
ATOM   3515  CE1 PHE A 217      -6.158  -7.763  -1.623  1.00 57.48           C  
ATOM   3516  HE1 PHE A 217      -5.237  -7.368  -2.023  1.00 57.48           H  
ATOM   3517  CE2 PHE A 217      -7.459  -8.601   0.259  1.00 57.48           C  
ATOM   3518  HE2 PHE A 217      -7.518  -8.904   1.294  1.00 57.48           H  
ATOM   3519  CZ  PHE A 217      -6.243  -8.144  -0.280  1.00 57.48           C  
ATOM   3520  HZ  PHE A 217      -5.358  -8.083   0.337  1.00 57.48           H  
ATOM   3521  N   GLU A 218     -11.952  -6.489  -0.738  1.00 61.58           N  
ATOM   3522  H   GLU A 218     -12.550  -6.953  -1.407  1.00 61.58           H  
ATOM   3523  CA  GLU A 218     -12.407  -6.395   0.648  1.00 61.58           C  
ATOM   3524  HA  GLU A 218     -11.936  -5.540   1.134  1.00 61.58           H  
ATOM   3525  C   GLU A 218     -12.058  -7.661   1.427  1.00 61.58           C  
ATOM   3526  CB  GLU A 218     -13.923  -6.232   0.762  1.00 61.58           C  
ATOM   3527  HB2 GLU A 218     -14.396  -7.132   0.370  1.00 61.58           H  
ATOM   3528  HB3 GLU A 218     -14.153  -6.174   1.826  1.00 61.58           H  
ATOM   3529  O   GLU A 218     -12.116  -8.771   0.896  1.00 61.58           O  
ATOM   3530  CG  GLU A 218     -14.557  -5.019   0.087  1.00 61.58           C  
ATOM   3531  HG2 GLU A 218     -14.523  -5.147  -0.995  1.00 61.58           H  
ATOM   3532  HG3 GLU A 218     -13.981  -4.136   0.363  1.00 61.58           H  
ATOM   3533  CD  GLU A 218     -16.020  -4.855   0.553  1.00 61.58           C  
ATOM   3534  OE1 GLU A 218     -16.545  -3.723   0.462  1.00 61.58           O  
ATOM   3535  OE2 GLU A 218     -16.626  -5.813   1.110  1.00 61.58           O  
ATOM   3536  N   PHE A 219     -11.835  -7.513   2.729  1.00 57.44           N  
ATOM   3537  H   PHE A 219     -11.833  -6.587   3.131  1.00 57.44           H  
ATOM   3538  CA  PHE A 219     -11.780  -8.646   3.646  1.00 57.44           C  
ATOM   3539  HA  PHE A 219     -12.319  -9.485   3.206  1.00 57.44           H  
ATOM   3540  C   PHE A 219     -12.485  -8.295   4.952  1.00 57.44           C  
ATOM   3541  CB  PHE A 219     -10.327  -9.096   3.855  1.00 57.44           C  
ATOM   3542  HB2 PHE A 219     -10.318  -9.965   4.513  1.00 57.44           H  
ATOM   3543  HB3 PHE A 219      -9.916  -9.412   2.897  1.00 57.44           H  
ATOM   3544  O   PHE A 219     -12.520  -7.139   5.383  1.00 57.44           O  
ATOM   3545  CG  PHE A 219      -9.439  -8.023   4.443  1.00 57.44           C  
ATOM   3546  CD1 PHE A 219      -8.745  -7.141   3.597  1.00 57.44           C  
ATOM   3547  HD1 PHE A 219      -8.802  -7.254   2.524  1.00 57.44           H  
ATOM   3548  CD2 PHE A 219      -9.369  -7.857   5.838  1.00 57.44           C  
ATOM   3549  HD2 PHE A 219      -9.914  -8.526   6.489  1.00 57.44           H  
ATOM   3550  CE1 PHE A 219      -7.991  -6.098   4.154  1.00 57.44           C  
ATOM   3551  HE1 PHE A 219      -7.439  -5.428   3.511  1.00 57.44           H  
ATOM   3552  CE2 PHE A 219      -8.659  -6.777   6.383  1.00 57.44           C  
ATOM   3553  HE2 PHE A 219      -8.686  -6.591   7.447  1.00 57.44           H  
ATOM   3554  CZ  PHE A 219      -7.970  -5.895   5.540  1.00 57.44           C  
ATOM   3555  HZ  PHE A 219      -7.454  -5.042   5.955  1.00 57.44           H  
ATOM   3556  N   GLU A 220     -13.062  -9.300   5.604  1.00 55.56           N  
ATOM   3557  H   GLU A 220     -12.962 -10.245   5.263  1.00 55.56           H  
ATOM   3558  CA  GLU A 220     -13.574  -9.101   6.952  1.00 55.56           C  
ATOM   3559  HA  GLU A 220     -14.018  -8.106   6.974  1.00 55.56           H  
ATOM   3560  C   GLU A 220     -12.408  -9.127   7.946  1.00 55.56           C  
ATOM   3561  CB  GLU A 220     -14.700 -10.087   7.293  1.00 55.56           C  
ATOM   3562  HB2 GLU A 220     -14.868 -10.089   8.370  1.00 55.56           H  
ATOM   3563  HB3 GLU A 220     -14.435 -11.091   6.961  1.00 55.56           H  
ATOM   3564  O   GLU A 220     -11.539 -10.001   7.853  1.00 55.56           O  
ATOM   3565  CG  GLU A 220     -15.975  -9.598   6.587  1.00 55.56           C  
ATOM   3566  HG2 GLU A 220     -15.769  -9.512   5.520  1.00 55.56           H  
ATOM   3567  HG3 GLU A 220     -16.213  -8.598   6.950  1.00 55.56           H  
ATOM   3568  CD  GLU A 220     -17.215 -10.477   6.765  1.00 55.56           C  
ATOM   3569  OE1 GLU A 220     -18.204 -10.136   6.066  1.00 55.56           O  
ATOM   3570  OE2 GLU A 220     -17.177 -11.466   7.523  1.00 55.56           O  
ATOM   3571  N   PRO A 221     -12.347  -8.164   8.885  1.00 54.19           N  
ATOM   3572  CA  PRO A 221     -11.440  -8.279  10.016  1.00 54.19           C  
ATOM   3573  HA  PRO A 221     -10.406  -8.227   9.676  1.00 54.19           H  
ATOM   3574  C   PRO A 221     -11.689  -9.628  10.705  1.00 54.19           C  
ATOM   3575  CB  PRO A 221     -11.766  -7.078  10.919  1.00 54.19           C  
ATOM   3576  HB2 PRO A 221     -11.059  -6.269  10.733  1.00 54.19           H  
ATOM   3577  HB3 PRO A 221     -11.803  -7.330  11.979  1.00 54.19           H  
ATOM   3578  O   PRO A 221     -12.839 -10.045  10.839  1.00 54.19           O  
ATOM   3579  CG  PRO A 221     -13.174  -6.657  10.533  1.00 54.19           C  
ATOM   3580  HG2 PRO A 221     -13.338  -5.587  10.659  1.00 54.19           H  
ATOM   3581  HG3 PRO A 221     -13.886  -7.211  11.144  1.00 54.19           H  
ATOM   3582  CD  PRO A 221     -13.324  -7.106   9.090  1.00 54.19           C  
ATOM   3583  HD2 PRO A 221     -14.341  -7.474   8.951  1.00 54.19           H  
ATOM   3584  HD3 PRO A 221     -13.133  -6.288   8.395  1.00 54.19           H  
ATOM   3585  N   LEU A 222     -10.626 -10.302  11.161  1.00 49.68           N  
ATOM   3586  H   LEU A 222      -9.706  -9.909  11.024  1.00 49.68           H  
ATOM   3587  CA  LEU A 222     -10.788 -11.427  12.083  1.00 49.68           C  
ATOM   3588  HA  LEU A 222     -11.338 -12.218  11.574  1.00 49.68           H  
ATOM   3589  C   LEU A 222     -11.654 -10.964  13.270  1.00 49.68           C  
ATOM   3590  CB  LEU A 222      -9.409 -11.960  12.537  1.00 49.68           C  
ATOM   3591  HB2 LEU A 222      -8.833 -11.124  12.935  1.00 49.68           H  
ATOM   3592  HB3 LEU A 222      -9.555 -12.675  13.346  1.00 49.68           H  
ATOM   3593  O   LEU A 222     -11.640  -9.792  13.647  1.00 49.68           O  
ATOM   3594  CG  LEU A 222      -8.557 -12.613  11.437  1.00 49.68           C  
ATOM   3595  HG  LEU A 222      -8.523 -11.962  10.564  1.00 49.68           H  
ATOM   3596  CD1 LEU A 222      -7.124 -12.799  11.949  1.00 49.68           C  
ATOM   3597 HD11 LEU A 222      -6.468 -13.073  11.122  1.00 49.68           H  
ATOM   3598 HD12 LEU A 222      -6.756 -11.853  12.347  1.00 49.68           H  
ATOM   3599 HD13 LEU A 222      -7.092 -13.547  12.741  1.00 49.68           H  
ATOM   3600  CD2 LEU A 222      -9.121 -13.972  11.016  1.00 49.68           C  
ATOM   3601 HD21 LEU A 222      -9.166 -14.648  11.870  1.00 49.68           H  
ATOM   3602 HD22 LEU A 222      -8.511 -14.392  10.216  1.00 49.68           H  
ATOM   3603 HD23 LEU A 222     -10.127 -13.837  10.619  1.00 49.68           H  
ATOM   3604  N   GLU A 223     -12.428 -11.860  13.869  1.00 48.48           N  
ATOM   3605  H   GLU A 223     -12.494 -12.807  13.526  1.00 48.48           H  
ATOM   3606  CA  GLU A 223     -13.098 -11.505  15.115  1.00 48.48           C  
ATOM   3607  HA  GLU A 223     -13.626 -10.560  14.986  1.00 48.48           H  
ATOM   3608  C   GLU A 223     -12.036 -11.322  16.202  1.00 48.48           C  
ATOM   3609  CB  GLU A 223     -14.124 -12.564  15.526  1.00 48.48           C  
ATOM   3610  HB2 GLU A 223     -14.454 -12.326  16.537  1.00 48.48           H  
ATOM   3611  HB3 GLU A 223     -13.652 -13.546  15.534  1.00 48.48           H  
ATOM   3612  O   GLU A 223     -11.370 -12.278  16.597  1.00 48.48           O  
ATOM   3613  CG  GLU A 223     -15.354 -12.590  14.606  1.00 48.48           C  
ATOM   3614  HG2 GLU A 223     -15.760 -11.580  14.541  1.00 48.48           H  
ATOM   3615  HG3 GLU A 223     -15.044 -12.900  13.609  1.00 48.48           H  
ATOM   3616  CD  GLU A 223     -16.452 -13.539  15.118  1.00 48.48           C  
ATOM   3617  OE1 GLU A 223     -17.522 -13.581  14.472  1.00 48.48           O  
ATOM   3618  OE2 GLU A 223     -16.241 -14.199  16.166  1.00 48.48           O  
ATOM   3619  N   ASP A 224     -11.872 -10.097  16.692  1.00 44.18           N  
ATOM   3620  H   ASP A 224     -12.333  -9.319  16.242  1.00 44.18           H  
ATOM   3621  CA  ASP A 224     -11.150  -9.842  17.932  1.00 44.18           C  
ATOM   3622  HA  ASP A 224     -10.939 -10.795  18.417  1.00 44.18           H  
ATOM   3623  C   ASP A 224     -12.050  -9.049  18.872  1.00 44.18           C  
ATOM   3624  CB  ASP A 224      -9.788  -9.209  17.661  1.00 44.18           C  
ATOM   3625  HB2 ASP A 224      -9.913  -8.223  17.213  1.00 44.18           H  
ATOM   3626  HB3 ASP A 224      -9.288  -9.868  16.952  1.00 44.18           H  
ATOM   3627  O   ASP A 224     -12.455  -7.915  18.609  1.00 44.18           O  
ATOM   3628  CG  ASP A 224      -8.899  -9.113  18.905  1.00 44.18           C  
ATOM   3629  OD1 ASP A 224      -9.427  -9.308  20.027  1.00 44.18           O  
ATOM   3630  OD2 ASP A 224      -7.691  -8.846  18.724  1.00 44.18           O  
ATOM   3631  N   LYS A 225     -12.401  -9.695  19.984  1.00 44.71           N  
ATOM   3632  H   LYS A 225     -11.944 -10.578  20.159  1.00 44.71           H  
ATOM   3633  CA  LYS A 225     -13.301  -9.141  20.997  1.00 44.71           C  
ATOM   3634  HA  LYS A 225     -14.154  -8.692  20.489  1.00 44.71           H  
ATOM   3635  C   LYS A 225     -12.650  -7.994  21.782  1.00 44.71           C  
ATOM   3636  CB  LYS A 225     -13.810 -10.274  21.909  1.00 44.71           C  
ATOM   3637  HB2 LYS A 225     -14.423  -9.836  22.697  1.00 44.71           H  
ATOM   3638  HB3 LYS A 225     -12.960 -10.774  22.373  1.00 44.71           H  
ATOM   3639  O   LYS A 225     -13.352  -7.312  22.523  1.00 44.71           O  
ATOM   3640  CG  LYS A 225     -14.661 -11.300  21.137  1.00 44.71           C  
ATOM   3641  HG2 LYS A 225     -14.051 -11.775  20.368  1.00 44.71           H  
ATOM   3642  HG3 LYS A 225     -15.489 -10.783  20.654  1.00 44.71           H  
ATOM   3643  CD  LYS A 225     -15.222 -12.390  22.061  1.00 44.71           C  
ATOM   3644  HD2 LYS A 225     -15.849 -11.926  22.823  1.00 44.71           H  
ATOM   3645  HD3 LYS A 225     -14.394 -12.911  22.542  1.00 44.71           H  
ATOM   3646  CE  LYS A 225     -16.052 -13.380  21.233  1.00 44.71           C  
ATOM   3647  HE2 LYS A 225     -16.854 -12.835  20.736  1.00 44.71           H  
ATOM   3648  HE3 LYS A 225     -15.417 -13.795  20.450  1.00 44.71           H  
ATOM   3649  NZ  LYS A 225     -16.612 -14.473  22.066  1.00 44.71           N  
ATOM   3650  HZ1 LYS A 225     -15.869 -14.993  22.509  1.00 44.71           H  
ATOM   3651  HZ2 LYS A 225     -17.228 -14.100  22.775  1.00 44.71           H  
ATOM   3652  HZ3 LYS A 225     -17.137 -15.107  21.481  1.00 44.71           H  
ATOM   3653  N   ALA A 226     -11.343  -7.757  21.623  1.00 46.20           N  
ATOM   3654  H   ALA A 226     -10.821  -8.360  21.003  1.00 46.20           H  
ATOM   3655  CA  ALA A 226     -10.564  -6.814  22.423  1.00 46.20           C  
ATOM   3656  HA  ALA A 226     -11.203  -6.427  23.216  1.00 46.20           H  
ATOM   3657  C   ALA A 226     -10.059  -5.570  21.658  1.00 46.20           C  
ATOM   3658  CB  ALA A 226      -9.437  -7.594  23.110  1.00 46.20           C  
ATOM   3659  HB1 ALA A 226      -8.736  -7.965  22.361  1.00 46.20           H  
ATOM   3660  HB2 ALA A 226      -8.908  -6.948  23.810  1.00 46.20           H  
ATOM   3661  HB3 ALA A 226      -9.850  -8.440  23.658  1.00 46.20           H  
ATOM   3662  O   ALA A 226      -9.173  -4.877  22.160  1.00 46.20           O  
ATOM   3663  N   ILE A 227     -10.630  -5.227  20.491  1.00 46.20           N  
ATOM   3664  H   ILE A 227     -11.317  -5.860  20.107  1.00 46.20           H  
ATOM   3665  CA  ILE A 227     -10.210  -4.070  19.655  1.00 46.20           C  
ATOM   3666  HA  ILE A 227      -9.151  -4.199  19.430  1.00 46.20           H  
ATOM   3667  C   ILE A 227     -10.311  -2.708  20.386  1.00 46.20           C  
ATOM   3668  CB  ILE A 227     -10.972  -4.086  18.297  1.00 46.20           C  
ATOM   3669  HB  ILE A 227     -12.040  -4.131  18.508  1.00 46.20           H  
ATOM   3670  O   ILE A 227      -9.759  -1.708  19.932  1.00 46.20           O  
ATOM   3671  CG1 ILE A 227     -10.576  -5.342  17.484  1.00 46.20           C  
ATOM   3672 HG12 ILE A 227      -9.545  -5.245  17.143  1.00 46.20           H  
ATOM   3673 HG13 ILE A 227     -10.618  -6.218  18.131  1.00 46.20           H  
ATOM   3674  CG2 ILE A 227     -10.707  -2.836  17.431  1.00 46.20           C  
ATOM   3675 HG21 ILE A 227     -11.155  -1.956  17.894  1.00 46.20           H  
ATOM   3676 HG22 ILE A 227     -11.162  -2.933  16.446  1.00 46.20           H  
ATOM   3677 HG23 ILE A 227      -9.634  -2.677  17.322  1.00 46.20           H  
ATOM   3678  CD1 ILE A 227     -11.476  -5.630  16.273  1.00 46.20           C  
ATOM   3679 HD11 ILE A 227     -12.522  -5.644  16.580  1.00 46.20           H  
ATOM   3680 HD12 ILE A 227     -11.328  -4.887  15.489  1.00 46.20           H  
ATOM   3681 HD13 ILE A 227     -11.219  -6.607  15.863  1.00 46.20           H  
ATOM   3682  N   ASN A 228     -10.933  -2.657  21.567  1.00 43.06           N  
ATOM   3683  H   ASN A 228     -11.355  -3.509  21.909  1.00 43.06           H  
ATOM   3684  CA  ASN A 228     -11.044  -1.445  22.385  1.00 43.06           C  
ATOM   3685  HA  ASN A 228     -11.449  -0.650  21.759  1.00 43.06           H  
ATOM   3686  C   ASN A 228      -9.698  -0.914  22.926  1.00 43.06           C  
ATOM   3687  CB  ASN A 228     -12.038  -1.714  23.527  1.00 43.06           C  
ATOM   3688  HB2 ASN A 228     -12.090  -0.836  24.170  1.00 43.06           H  
ATOM   3689  HB3 ASN A 228     -11.680  -2.550  24.127  1.00 43.06           H  
ATOM   3690  O   ASN A 228      -9.656   0.206  23.433  1.00 43.06           O  
ATOM   3691  CG  ASN A 228     -13.447  -2.007  23.040  1.00 43.06           C  
ATOM   3692  ND2 ASN A 228     -14.259  -2.621  23.866  1.00 43.06           N  
ATOM   3693 HD21 ASN A 228     -13.951  -2.884  24.792  1.00 43.06           H  
ATOM   3694 HD22 ASN A 228     -15.182  -2.829  23.513  1.00 43.06           H  
ATOM   3695  OD1 ASN A 228     -13.841  -1.705  21.926  1.00 43.06           O  
ATOM   3696  N   HIS A 229      -8.601  -1.669  22.810  1.00 45.97           N  
ATOM   3697  H   HIS A 229      -8.688  -2.575  22.371  1.00 45.97           H  
ATOM   3698  CA  HIS A 229      -7.261  -1.211  23.181  1.00 45.97           C  
ATOM   3699  HA  HIS A 229      -7.328  -0.204  23.594  1.00 45.97           H  
ATOM   3700  C   HIS A 229      -6.336  -1.133  21.961  1.00 45.97           C  
ATOM   3701  CB  HIS A 229      -6.691  -2.108  24.286  1.00 45.97           C  
ATOM   3702  HB2 HIS A 229      -6.630  -3.133  23.919  1.00 45.97           H  
ATOM   3703  HB3 HIS A 229      -5.682  -1.779  24.532  1.00 45.97           H  
ATOM   3704  O   HIS A 229      -6.270  -2.062  21.160  1.00 45.97           O  
ATOM   3705  CG  HIS A 229      -7.523  -2.081  25.545  1.00 45.97           C  
ATOM   3706  CD2 HIS A 229      -8.292  -3.102  26.035  1.00 45.97           C  
ATOM   3707  HD2 HIS A 229      -8.397  -4.084  25.599  1.00 45.97           H  
ATOM   3708  ND1 HIS A 229      -7.697  -1.005  26.387  1.00 45.97           N  
ATOM   3709  HD1 HIS A 229      -7.296  -0.084  26.280  1.00 45.97           H  
ATOM   3710  CE1 HIS A 229      -8.545  -1.371  27.362  1.00 45.97           C  
ATOM   3711  HE1 HIS A 229      -8.880  -0.735  28.168  1.00 45.97           H  
ATOM   3712  NE2 HIS A 229      -8.938  -2.640  27.186  1.00 45.97           N  
ATOM   3713  N   LEU A 230      -5.563  -0.045  21.848  1.00 44.11           N  
ATOM   3714  H   LEU A 230      -5.689   0.698  22.520  1.00 44.11           H  
ATOM   3715  CA  LEU A 230      -4.594   0.168  20.759  1.00 44.11           C  
ATOM   3716  HA  LEU A 230      -5.136   0.174  19.813  1.00 44.11           H  
ATOM   3717  C   LEU A 230      -3.552  -0.961  20.654  1.00 44.11           C  
ATOM   3718  CB  LEU A 230      -3.887   1.528  20.967  1.00 44.11           C  
ATOM   3719  HB2 LEU A 230      -4.050   1.877  21.987  1.00 44.11           H  
ATOM   3720  HB3 LEU A 230      -2.810   1.383  20.880  1.00 44.11           H  
ATOM   3721  O   LEU A 230      -3.166  -1.343  19.551  1.00 44.11           O  
ATOM   3722  CG  LEU A 230      -4.316   2.622  19.962  1.00 44.11           C  
ATOM   3723  HG  LEU A 230      -5.123   2.258  19.326  1.00 44.11           H  
ATOM   3724  CD1 LEU A 230      -4.822   3.867  20.692  1.00 44.11           C  
ATOM   3725 HD11 LEU A 230      -5.686   3.608  21.304  1.00 44.11           H  
ATOM   3726 HD12 LEU A 230      -4.036   4.276  21.327  1.00 44.11           H  
ATOM   3727 HD13 LEU A 230      -5.123   4.620  19.965  1.00 44.11           H  
ATOM   3728  CD2 LEU A 230      -3.145   3.033  19.068  1.00 44.11           C  
ATOM   3729 HD21 LEU A 230      -2.776   2.164  18.523  1.00 44.11           H  
ATOM   3730 HD22 LEU A 230      -2.335   3.449  19.668  1.00 44.11           H  
ATOM   3731 HD23 LEU A 230      -3.475   3.778  18.345  1.00 44.11           H  
ATOM   3732  N   SER A 231      -3.116  -1.526  21.785  1.00 47.17           N  
ATOM   3733  H   SER A 231      -3.493  -1.213  22.668  1.00 47.17           H  
ATOM   3734  CA  SER A 231      -2.196  -2.672  21.813  1.00 47.17           C  
ATOM   3735  HA  SER A 231      -1.314  -2.432  21.219  1.00 47.17           H  
ATOM   3736  C   SER A 231      -2.832  -3.926  21.205  1.00 47.17           C  
ATOM   3737  CB  SER A 231      -1.742  -2.950  23.250  1.00 47.17           C  
ATOM   3738  HB2 SER A 231      -1.167  -3.875  23.276  1.00 47.17           H  
ATOM   3739  HB3 SER A 231      -1.108  -2.131  23.592  1.00 47.17           H  
ATOM   3740  O   SER A 231      -2.219  -4.578  20.359  1.00 47.17           O  
ATOM   3741  OG  SER A 231      -2.866  -3.056  24.106  1.00 47.17           O  
ATOM   3742  HG  SER A 231      -2.584  -3.420  24.948  1.00 47.17           H  
ATOM   3743  N   SER A 232      -4.085  -4.221  21.561  1.00 50.54           N  
ATOM   3744  H   SER A 232      -4.509  -3.697  22.313  1.00 50.54           H  
ATOM   3745  CA  SER A 232      -4.869  -5.303  20.959  1.00 50.54           C  
ATOM   3746  HA  SER A 232      -4.323  -6.241  21.064  1.00 50.54           H  
ATOM   3747  C   SER A 232      -5.101  -5.058  19.472  1.00 50.54           C  
ATOM   3748  CB  SER A 232      -6.213  -5.459  21.665  1.00 50.54           C  
ATOM   3749  HB2 SER A 232      -6.754  -6.298  21.227  1.00 50.54           H  
ATOM   3750  HB3 SER A 232      -6.798  -4.549  21.531  1.00 50.54           H  
ATOM   3751  O   SER A 232      -4.866  -5.953  18.671  1.00 50.54           O  
ATOM   3752  OG  SER A 232      -6.019  -5.692  23.045  1.00 50.54           O  
ATOM   3753  HG  SER A 232      -6.866  -5.967  23.405  1.00 50.54           H  
ATOM   3754  N   PHE A 233      -5.434  -3.826  19.073  1.00 47.85           N  
ATOM   3755  H   PHE A 233      -5.635  -3.134  19.781  1.00 47.85           H  
ATOM   3756  CA  PHE A 233      -5.539  -3.432  17.666  1.00 47.85           C  
ATOM   3757  HA  PHE A 233      -6.311  -4.039  17.193  1.00 47.85           H  
ATOM   3758  C   PHE A 233      -4.224  -3.654  16.900  1.00 47.85           C  
ATOM   3759  CB  PHE A 233      -5.970  -1.965  17.588  1.00 47.85           C  
ATOM   3760  HB2 PHE A 233      -6.926  -1.851  18.100  1.00 47.85           H  
ATOM   3761  HB3 PHE A 233      -5.242  -1.344  18.109  1.00 47.85           H  
ATOM   3762  O   PHE A 233      -4.225  -4.107  15.752  1.00 47.85           O  
ATOM   3763  CG  PHE A 233      -6.120  -1.455  16.171  1.00 47.85           C  
ATOM   3764  CD1 PHE A 233      -5.222  -0.503  15.654  1.00 47.85           C  
ATOM   3765  HD1 PHE A 233      -4.402  -0.139  16.256  1.00 47.85           H  
ATOM   3766  CD2 PHE A 233      -7.177  -1.928  15.372  1.00 47.85           C  
ATOM   3767  HD2 PHE A 233      -7.865  -2.664  15.761  1.00 47.85           H  
ATOM   3768  CE1 PHE A 233      -5.410   0.007  14.358  1.00 47.85           C  
ATOM   3769  HE1 PHE A 233      -4.743   0.768  13.981  1.00 47.85           H  
ATOM   3770  CE2 PHE A 233      -7.369  -1.411  14.081  1.00 47.85           C  
ATOM   3771  HE2 PHE A 233      -8.202  -1.750  13.483  1.00 47.85           H  
ATOM   3772  CZ  PHE A 233      -6.486  -0.442  13.575  1.00 47.85           C  
ATOM   3773  HZ  PHE A 233      -6.637  -0.037  12.585  1.00 47.85           H  
ATOM   3774  N   SER A 234      -3.077  -3.408  17.538  1.00 53.85           N  
ATOM   3775  H   SER A 234      -3.120  -2.984  18.454  1.00 53.85           H  
ATOM   3776  CA  SER A 234      -1.775  -3.646  16.921  1.00 53.85           C  
ATOM   3777  HA  SER A 234      -1.794  -3.092  15.983  1.00 53.85           H  
ATOM   3778  C   SER A 234      -1.524  -5.128  16.611  1.00 53.85           C  
ATOM   3779  CB  SER A 234      -0.648  -3.104  17.806  1.00 53.85           C  
ATOM   3780  HB2 SER A 234      -0.648  -3.628  18.761  1.00 53.85           H  
ATOM   3781  HB3 SER A 234      -0.808  -2.041  17.991  1.00 53.85           H  
ATOM   3782  O   SER A 234      -1.073  -5.482  15.514  1.00 53.85           O  
ATOM   3783  OG  SER A 234       0.613  -3.301  17.180  1.00 53.85           O  
ATOM   3784  HG  SER A 234       1.242  -3.504  17.876  1.00 53.85           H  
ATOM   3785  N   ASN A 235      -1.841  -6.007  17.559  1.00 56.94           N  
ATOM   3786  H   ASN A 235      -2.192  -5.660  18.441  1.00 56.94           H  
ATOM   3787  CA  ASN A 235      -1.711  -7.452  17.375  1.00 56.94           C  
ATOM   3788  HA  ASN A 235      -0.729  -7.681  16.960  1.00 56.94           H  
ATOM   3789  C   ASN A 235      -2.750  -7.974  16.379  1.00 56.94           C  
ATOM   3790  CB  ASN A 235      -1.837  -8.131  18.746  1.00 56.94           C  
ATOM   3791  HB2 ASN A 235      -1.908  -9.210  18.608  1.00 56.94           H  
ATOM   3792  HB3 ASN A 235      -2.742  -7.790  19.248  1.00 56.94           H  
ATOM   3793  O   ASN A 235      -2.423  -8.739  15.473  1.00 56.94           O  
ATOM   3794  CG  ASN A 235      -0.636  -7.863  19.635  1.00 56.94           C  
ATOM   3795  ND2 ASN A 235      -0.757  -8.117  20.915  1.00 56.94           N  
ATOM   3796 HD21 ASN A 235       0.063  -7.956  21.482  1.00 56.94           H  
ATOM   3797 HD22 ASN A 235      -1.627  -8.466  21.292  1.00 56.94           H  
ATOM   3798  OD1 ASN A 235       0.422  -7.442  19.197  1.00 56.94           O  
ATOM   3799  N   PHE A 236      -3.977  -7.477  16.494  1.00 53.58           N  
ATOM   3800  H   PHE A 236      -4.180  -6.891  17.291  1.00 53.58           H  
ATOM   3801  CA  PHE A 236      -5.090  -7.779  15.616  1.00 53.58           C  
ATOM   3802  HA  PHE A 236      -5.363  -8.828  15.734  1.00 53.58           H  
ATOM   3803  C   PHE A 236      -4.759  -7.532  14.143  1.00 53.58           C  
ATOM   3804  CB  PHE A 236      -6.270  -6.896  16.034  1.00 53.58           C  
ATOM   3805  HB2 PHE A 236      -6.580  -7.151  17.048  1.00 53.58           H  
ATOM   3806  HB3 PHE A 236      -5.985  -5.845  16.016  1.00 53.58           H  
ATOM   3807  O   PHE A 236      -4.825  -8.438  13.315  1.00 53.58           O  
ATOM   3808  CG  PHE A 236      -7.420  -7.103  15.106  1.00 53.58           C  
ATOM   3809  CD1 PHE A 236      -7.807  -6.139  14.156  1.00 53.58           C  
ATOM   3810  HD1 PHE A 236      -7.341  -5.165  14.140  1.00 53.58           H  
ATOM   3811  CD2 PHE A 236      -7.993  -8.370  15.125  1.00 53.58           C  
ATOM   3812  HD2 PHE A 236      -7.660  -9.102  15.846  1.00 53.58           H  
ATOM   3813  CE1 PHE A 236      -8.780  -6.473  13.200  1.00 53.58           C  
ATOM   3814  HE1 PHE A 236      -9.076  -5.761  12.443  1.00 53.58           H  
ATOM   3815  CE2 PHE A 236      -8.975  -8.689  14.206  1.00 53.58           C  
ATOM   3816  HE2 PHE A 236      -9.427  -9.667  14.274  1.00 53.58           H  
ATOM   3817  CZ  PHE A 236      -9.342  -7.761  13.228  1.00 53.58           C  
ATOM   3818  HZ  PHE A 236     -10.042  -8.088  12.473  1.00 53.58           H  
ATOM   3819  N   THR A 237      -4.344  -6.306  13.827  1.00 52.81           N  
ATOM   3820  H   THR A 237      -4.327  -5.617  14.566  1.00 52.81           H  
ATOM   3821  CA  THR A 237      -3.982  -5.889  12.468  1.00 52.81           C  
ATOM   3822  HA  THR A 237      -4.839  -6.031  11.810  1.00 52.81           H  
ATOM   3823  C   THR A 237      -2.836  -6.734  11.913  1.00 52.81           C  
ATOM   3824  CB  THR A 237      -3.586  -4.407  12.450  1.00 52.81           C  
ATOM   3825  HB  THR A 237      -3.173  -4.159  11.472  1.00 52.81           H  
ATOM   3826  O   THR A 237      -2.879  -7.143  10.756  1.00 52.81           O  
ATOM   3827  CG2 THR A 237      -4.748  -3.455  12.728  1.00 52.81           C  
ATOM   3828 HG21 THR A 237      -5.380  -3.821  13.537  1.00 52.81           H  
ATOM   3829 HG22 THR A 237      -4.369  -2.468  12.993  1.00 52.81           H  
ATOM   3830 HG23 THR A 237      -5.365  -3.351  11.835  1.00 52.81           H  
ATOM   3831  OG1 THR A 237      -2.616  -4.151  13.440  1.00 52.81           O  
ATOM   3832  HG1 THR A 237      -3.112  -4.048  14.255  1.00 52.81           H  
ATOM   3833  N   THR A 238      -1.848  -7.070  12.751  1.00 54.77           N  
ATOM   3834  H   THR A 238      -1.898  -6.720  13.697  1.00 54.77           H  
ATOM   3835  CA  THR A 238      -0.747  -7.968  12.376  1.00 54.77           C  
ATOM   3836  HA  THR A 238      -0.260  -7.565  11.488  1.00 54.77           H  
ATOM   3837  C   THR A 238      -1.254  -9.364  12.013  1.00 54.77           C  
ATOM   3838  CB  THR A 238       0.297  -8.067  13.498  1.00 54.77           C  
ATOM   3839  HB  THR A 238      -0.151  -8.507  14.389  1.00 54.77           H  
ATOM   3840  O   THR A 238      -0.848  -9.892  10.983  1.00 54.77           O  
ATOM   3841  CG2 THR A 238       1.499  -8.920  13.085  1.00 54.77           C  
ATOM   3842 HG21 THR A 238       2.274  -8.862  13.849  1.00 54.77           H  
ATOM   3843 HG22 THR A 238       1.883  -8.601  12.116  1.00 54.77           H  
ATOM   3844 HG23 THR A 238       1.196  -9.965  13.010  1.00 54.77           H  
ATOM   3845  OG1 THR A 238       0.779  -6.774  13.824  1.00 54.77           O  
ATOM   3846  HG1 THR A 238       0.126  -6.385  14.410  1.00 54.77           H  
ATOM   3847  N   ASN A 239      -2.163  -9.940  12.805  1.00 56.49           N  
ATOM   3848  H   ASN A 239      -2.440  -9.456  13.647  1.00 56.49           H  
ATOM   3849  CA  ASN A 239      -2.729 -11.272  12.571  1.00 56.49           C  
ATOM   3850  HA  ASN A 239      -1.920 -11.985  12.411  1.00 56.49           H  
ATOM   3851  C   ASN A 239      -3.628 -11.324  11.337  1.00 56.49           C  
ATOM   3852  CB  ASN A 239      -3.545 -11.696  13.803  1.00 56.49           C  
ATOM   3853  HB2 ASN A 239      -4.207 -10.886  14.109  1.00 56.49           H  
ATOM   3854  HB3 ASN A 239      -4.159 -12.559  13.547  1.00 56.49           H  
ATOM   3855  O   ASN A 239      -3.533 -12.265  10.550  1.00 56.49           O  
ATOM   3856  CG  ASN A 239      -2.685 -12.105  14.979  1.00 56.49           C  
ATOM   3857  ND2 ASN A 239      -3.252 -12.164  16.159  1.00 56.49           N  
ATOM   3858 HD21 ASN A 239      -4.208 -11.867  16.297  1.00 56.49           H  
ATOM   3859 HD22 ASN A 239      -2.648 -12.443  16.919  1.00 56.49           H  
ATOM   3860  OD1 ASN A 239      -1.516 -12.413  14.859  1.00 56.49           O  
ATOM   3861  N   VAL A 240      -4.492 -10.316  11.159  1.00 52.95           N  
ATOM   3862  H   VAL A 240      -4.539  -9.596  11.866  1.00 52.95           H  
ATOM   3863  CA  VAL A 240      -5.317 -10.172   9.953  1.00 52.95           C  
ATOM   3864  HA  VAL A 240      -6.009 -11.011   9.876  1.00 52.95           H  
ATOM   3865  C   VAL A 240      -4.420 -10.217   8.735  1.00 52.95           C  
ATOM   3866  CB  VAL A 240      -6.122  -8.863   9.968  1.00 52.95           C  
ATOM   3867  HB  VAL A 240      -5.465  -8.033  10.228  1.00 52.95           H  
ATOM   3868  O   VAL A 240      -4.698 -10.970   7.821  1.00 52.95           O  
ATOM   3869  CG1 VAL A 240      -6.793  -8.551   8.627  1.00 52.95           C  
ATOM   3870 HG11 VAL A 240      -7.428  -9.379   8.310  1.00 52.95           H  
ATOM   3871 HG12 VAL A 240      -7.397  -7.652   8.748  1.00 52.95           H  
ATOM   3872 HG13 VAL A 240      -6.049  -8.351   7.855  1.00 52.95           H  
ATOM   3873  CG2 VAL A 240      -7.245  -8.948  10.999  1.00 52.95           C  
ATOM   3874 HG21 VAL A 240      -7.768  -7.992  11.036  1.00 52.95           H  
ATOM   3875 HG22 VAL A 240      -7.944  -9.735  10.714  1.00 52.95           H  
ATOM   3876 HG23 VAL A 240      -6.848  -9.164  11.991  1.00 52.95           H  
ATOM   3877  N   VAL A 241      -3.303  -9.500   8.762  1.00 53.82           N  
ATOM   3878  H   VAL A 241      -3.135  -8.905   9.560  1.00 53.82           H  
ATOM   3879  CA  VAL A 241      -2.370  -9.427   7.644  1.00 53.82           C  
ATOM   3880  HA  VAL A 241      -2.940  -9.345   6.719  1.00 53.82           H  
ATOM   3881  C   VAL A 241      -1.512 -10.672   7.476  1.00 53.82           C  
ATOM   3882  CB  VAL A 241      -1.554  -8.151   7.812  1.00 53.82           C  
ATOM   3883  HB  VAL A 241      -1.245  -8.039   8.851  1.00 53.82           H  
ATOM   3884  O   VAL A 241      -1.360 -11.142   6.359  1.00 53.82           O  
ATOM   3885  CG1 VAL A 241      -0.307  -8.082   6.963  1.00 53.82           C  
ATOM   3886 HG11 VAL A 241       0.190  -7.149   7.231  1.00 53.82           H  
ATOM   3887 HG12 VAL A 241       0.363  -8.914   7.178  1.00 53.82           H  
ATOM   3888 HG13 VAL A 241      -0.563  -8.069   5.904  1.00 53.82           H  
ATOM   3889  CG2 VAL A 241      -2.456  -6.984   7.405  1.00 53.82           C  
ATOM   3890 HG21 VAL A 241      -2.986  -7.233   6.485  1.00 53.82           H  
ATOM   3891 HG22 VAL A 241      -3.194  -6.785   8.182  1.00 53.82           H  
ATOM   3892 HG23 VAL A 241      -1.871  -6.088   7.199  1.00 53.82           H  
ATOM   3893  N   GLN A 242      -0.995 -11.273   8.542  1.00 53.78           N  
ATOM   3894  H   GLN A 242      -1.113 -10.861   9.457  1.00 53.78           H  
ATOM   3895  CA  GLN A 242      -0.309 -12.560   8.420  1.00 53.78           C  
ATOM   3896  HA  GLN A 242       0.523 -12.462   7.722  1.00 53.78           H  
ATOM   3897  C   GLN A 242      -1.230 -13.643   7.859  1.00 53.78           C  
ATOM   3898  CB  GLN A 242       0.228 -13.012   9.775  1.00 53.78           C  
ATOM   3899  HB2 GLN A 242      -0.526 -12.840  10.543  1.00 53.78           H  
ATOM   3900  HB3 GLN A 242       0.435 -14.081   9.734  1.00 53.78           H  
ATOM   3901  O   GLN A 242      -0.755 -14.518   7.155  1.00 53.78           O  
ATOM   3902  CG  GLN A 242       1.534 -12.300  10.141  1.00 53.78           C  
ATOM   3903  HG2 GLN A 242       2.274 -12.493   9.365  1.00 53.78           H  
ATOM   3904  HG3 GLN A 242       1.370 -11.224  10.207  1.00 53.78           H  
ATOM   3905  CD  GLN A 242       2.078 -12.796  11.474  1.00 53.78           C  
ATOM   3906  NE2 GLN A 242       3.352 -12.615  11.743  1.00 53.78           N  
ATOM   3907 HE21 GLN A 242       3.986 -12.276  11.034  1.00 53.78           H  
ATOM   3908 HE22 GLN A 242       3.668 -13.035  12.606  1.00 53.78           H  
ATOM   3909  OE1 GLN A 242       1.380 -13.347  12.305  1.00 53.78           O  
ATOM   3910  N   LYS A 243      -2.541 -13.594   8.112  1.00 51.50           N  
ATOM   3911  H   LYS A 243      -2.889 -12.895   8.752  1.00 51.50           H  
ATOM   3912  CA  LYS A 243      -3.480 -14.528   7.477  1.00 51.50           C  
ATOM   3913  HA  LYS A 243      -3.002 -15.501   7.364  1.00 51.50           H  
ATOM   3914  C   LYS A 243      -3.863 -14.113   6.068  1.00 51.50           C  
ATOM   3915  CB  LYS A 243      -4.731 -14.697   8.332  1.00 51.50           C  
ATOM   3916  HB2 LYS A 243      -5.473 -15.234   7.741  1.00 51.50           H  
ATOM   3917  HB3 LYS A 243      -5.141 -13.724   8.603  1.00 51.50           H  
ATOM   3918  O   LYS A 243      -3.872 -14.952   5.179  1.00 51.50           O  
ATOM   3919  CG  LYS A 243      -4.419 -15.511   9.589  1.00 51.50           C  
ATOM   3920  HG2 LYS A 243      -3.854 -14.902  10.295  1.00 51.50           H  
ATOM   3921  HG3 LYS A 243      -3.833 -16.392   9.328  1.00 51.50           H  
ATOM   3922  CD  LYS A 243      -5.734 -15.963  10.220  1.00 51.50           C  
ATOM   3923  HD2 LYS A 243      -6.240 -16.646   9.537  1.00 51.50           H  
ATOM   3924  HD3 LYS A 243      -6.370 -15.093  10.382  1.00 51.50           H  
ATOM   3925  CE  LYS A 243      -5.470 -16.666  11.548  1.00 51.50           C  
ATOM   3926  HE2 LYS A 243      -4.906 -15.991  12.191  1.00 51.50           H  
ATOM   3927  HE3 LYS A 243      -4.850 -17.543  11.360  1.00 51.50           H  
ATOM   3928  NZ  LYS A 243      -6.744 -17.057  12.197  1.00 51.50           N  
ATOM   3929  HZ1 LYS A 243      -7.315 -16.242  12.369  1.00 51.50           H  
ATOM   3930  HZ2 LYS A 243      -6.563 -17.520  13.076  1.00 51.50           H  
ATOM   3931  HZ3 LYS A 243      -7.258 -17.690  11.601  1.00 51.50           H  
ATOM   3932  N   ALA A 244      -4.182 -12.838   5.885  1.00 48.47           N  
ATOM   3933  H   ALA A 244      -4.177 -12.224   6.686  1.00 48.47           H  
ATOM   3934  CA  ALA A 244      -4.598 -12.278   4.615  1.00 48.47           C  
ATOM   3935  HA  ALA A 244      -5.466 -12.827   4.250  1.00 48.47           H  
ATOM   3936  C   ALA A 244      -3.463 -12.473   3.601  1.00 48.47           C  
ATOM   3937  CB  ALA A 244      -5.005 -10.810   4.877  1.00 48.47           C  
ATOM   3938  HB1 ALA A 244      -5.472 -10.330   4.017  1.00 48.47           H  
ATOM   3939  HB2 ALA A 244      -5.768 -10.781   5.655  1.00 48.47           H  
ATOM   3940  HB3 ALA A 244      -4.139 -10.221   5.178  1.00 48.47           H  
ATOM   3941  O   ALA A 244      -3.636 -13.125   2.580  1.00 48.47           O  
ATOM   3942  N   VAL A 245      -2.278 -11.980   3.932  1.00 46.44           N  
ATOM   3943  H   VAL A 245      -2.180 -11.511   4.822  1.00 46.44           H  
ATOM   3944  CA  VAL A 245      -1.129 -12.000   3.042  1.00 46.44           C  
ATOM   3945  HA  VAL A 245      -1.509 -12.011   2.021  1.00 46.44           H  
ATOM   3946  C   VAL A 245      -0.327 -13.301   3.201  1.00 46.44           C  
ATOM   3947  CB  VAL A 245      -0.299 -10.706   3.201  1.00 46.44           C  
ATOM   3948  HB  VAL A 245       0.487 -10.861   3.939  1.00 46.44           H  
ATOM   3949  O   VAL A 245       0.064 -13.896   2.209  1.00 46.44           O  
ATOM   3950  CG1 VAL A 245       0.283 -10.328   1.845  1.00 46.44           C  
ATOM   3951 HG11 VAL A 245      -0.447  -9.798   1.234  1.00 46.44           H  
ATOM   3952 HG12 VAL A 245       0.509 -11.229   1.274  1.00 46.44           H  
ATOM   3953 HG13 VAL A 245       1.152  -9.683   1.976  1.00 46.44           H  
ATOM   3954  CG2 VAL A 245      -1.091  -9.438   3.573  1.00 46.44           C  
ATOM   3955 HG21 VAL A 245      -1.545  -9.533   4.559  1.00 46.44           H  
ATOM   3956 HG22 VAL A 245      -0.424  -8.576   3.576  1.00 46.44           H  
ATOM   3957 HG23 VAL A 245      -1.892  -9.268   2.853  1.00 46.44           H  
ATOM   3958  N   GLY A 246      -0.164 -13.839   4.417  1.00 42.13           N  
ATOM   3959  H   GLY A 246      -0.558 -13.371   5.220  1.00 42.13           H  
ATOM   3960  CA  GLY A 246       0.548 -15.115   4.630  1.00 42.13           C  
ATOM   3961  HA2 GLY A 246       1.469 -15.099   4.047  1.00 42.13           H  
ATOM   3962  HA3 GLY A 246       0.845 -15.239   5.672  1.00 42.13           H  
ATOM   3963  C   GLY A 246      -0.176 -16.379   4.172  1.00 42.13           C  
ATOM   3964  O   GLY A 246       0.500 -17.370   3.891  1.00 42.13           O  
ATOM   3965  N   GLY A 247      -1.504 -16.339   4.005  1.00 39.63           N  
ATOM   3966  H   GLY A 247      -2.010 -15.504   4.265  1.00 39.63           H  
ATOM   3967  CA  GLY A 247      -2.244 -17.375   3.275  1.00 39.63           C  
ATOM   3968  HA2 GLY A 247      -2.122 -18.336   3.773  1.00 39.63           H  
ATOM   3969  HA3 GLY A 247      -3.301 -17.111   3.257  1.00 39.63           H  
ATOM   3970  C   GLY A 247      -1.766 -17.511   1.825  1.00 39.63           C  
ATOM   3971  O   GLY A 247      -1.562 -18.635   1.357  1.00 39.63           O  
ATOM   3972  N   ALA A 248      -1.440 -16.381   1.190  1.00 38.25           N  
ATOM   3973  H   ALA A 248      -1.637 -15.489   1.621  1.00 38.25           H  
ATOM   3974  CA  ALA A 248      -0.803 -16.357  -0.124  1.00 38.25           C  
ATOM   3975  HA  ALA A 248      -1.307 -17.082  -0.763  1.00 38.25           H  
ATOM   3976  C   ALA A 248       0.681 -16.757  -0.078  1.00 38.25           C  
ATOM   3977  CB  ALA A 248      -1.014 -14.974  -0.741  1.00 38.25           C  
ATOM   3978  HB1 ALA A 248      -0.645 -14.979  -1.767  1.00 38.25           H  
ATOM   3979  HB2 ALA A 248      -0.492 -14.200  -0.179  1.00 38.25           H  
ATOM   3980  HB3 ALA A 248      -2.087 -14.787  -0.754  1.00 38.25           H  
ATOM   3981  O   ALA A 248       1.206 -17.271  -1.058  1.00 38.25           O  
ATOM   3982  N   PHE A 249       1.357 -16.598   1.069  1.00 35.55           N  
ATOM   3983  H   PHE A 249       0.883 -16.106   1.813  1.00 35.55           H  
ATOM   3984  CA  PHE A 249       2.803 -16.840   1.193  1.00 35.55           C  
ATOM   3985  HA  PHE A 249       3.251 -16.677   0.213  1.00 35.55           H  
ATOM   3986  C   PHE A 249       3.229 -18.260   1.573  1.00 35.55           C  
ATOM   3987  CB  PHE A 249       3.432 -15.838   2.175  1.00 35.55           C  
ATOM   3988  HB2 PHE A 249       3.076 -16.056   3.182  1.00 35.55           H  
ATOM   3989  HB3 PHE A 249       4.510 -15.998   2.184  1.00 35.55           H  
ATOM   3990  O   PHE A 249       4.425 -18.535   1.560  1.00 35.55           O  
ATOM   3991  CG  PHE A 249       3.211 -14.383   1.829  1.00 35.55           C  
ATOM   3992  CD1 PHE A 249       3.386 -13.958   0.501  1.00 35.55           C  
ATOM   3993  HD1 PHE A 249       3.648 -14.655  -0.282  1.00 35.55           H  
ATOM   3994  CD2 PHE A 249       2.917 -13.433   2.823  1.00 35.55           C  
ATOM   3995  HD2 PHE A 249       2.901 -13.714   3.866  1.00 35.55           H  
ATOM   3996  CE1 PHE A 249       3.211 -12.614   0.161  1.00 35.55           C  
ATOM   3997  HE1 PHE A 249       3.365 -12.291  -0.858  1.00 35.55           H  
ATOM   3998  CE2 PHE A 249       2.726 -12.089   2.479  1.00 35.55           C  
ATOM   3999  HE2 PHE A 249       2.548 -11.353   3.249  1.00 35.55           H  
ATOM   4000  CZ  PHE A 249       2.872 -11.683   1.142  1.00 35.55           C  
ATOM   4001  HZ  PHE A 249       2.796 -10.643   0.862  1.00 35.55           H  
ATOM   4002  N   THR A 250       2.316 -19.160   1.952  1.00 30.76           N  
ATOM   4003  H   THR A 250       1.347 -18.877   1.968  1.00 30.76           H  
ATOM   4004  CA  THR A 250       2.705 -20.505   2.438  1.00 30.76           C  
ATOM   4005  HA  THR A 250       3.758 -20.670   2.212  1.00 30.76           H  
ATOM   4006  C   THR A 250       2.019 -21.674   1.736  1.00 30.76           C  
ATOM   4007  CB  THR A 250       2.576 -20.622   3.967  1.00 30.76           C  
ATOM   4008  HB  THR A 250       2.642 -21.671   4.255  1.00 30.76           H  
ATOM   4009  O   THR A 250       2.340 -22.828   2.021  1.00 30.76           O  
ATOM   4010  CG2 THR A 250       3.700 -19.878   4.688  1.00 30.76           C  
ATOM   4011 HG21 THR A 250       4.663 -20.275   4.369  1.00 30.76           H  
ATOM   4012 HG22 THR A 250       3.658 -18.814   4.454  1.00 30.76           H  
ATOM   4013 HG23 THR A 250       3.596 -20.017   5.764  1.00 30.76           H  
ATOM   4014  OG1 THR A 250       1.348 -20.103   4.436  1.00 30.76           O  
ATOM   4015  HG1 THR A 250       1.277 -19.185   4.166  1.00 30.76           H  
ATOM   4016  N   SER A 251       1.116 -21.427   0.785  1.00 24.80           N  
ATOM   4017  H   SER A 251       0.937 -20.475   0.498  1.00 24.80           H  
ATOM   4018  CA  SER A 251       0.334 -22.493   0.158  1.00 24.80           C  
ATOM   4019  HA  SER A 251       0.472 -23.408   0.734  1.00 24.80           H  
ATOM   4020  C   SER A 251       0.809 -22.842  -1.259  1.00 24.80           C  
ATOM   4021  CB  SER A 251      -1.168 -22.202   0.279  1.00 24.80           C  
ATOM   4022  HB2 SER A 251      -1.432 -22.115   1.333  1.00 24.80           H  
ATOM   4023  HB3 SER A 251      -1.717 -23.045  -0.141  1.00 24.80           H  
ATOM   4024  O   SER A 251       0.194 -22.471  -2.250  1.00 24.80           O  
ATOM   4025  OG  SER A 251      -1.574 -21.029  -0.390  1.00 24.80           O  
ATOM   4026  HG  SER A 251      -1.540 -20.258   0.181  1.00 24.80           H  
ATOM   4027  N   LYS A 252       1.866 -23.659  -1.357  1.00 27.64           N  
ATOM   4028  H   LYS A 252       2.490 -23.661  -0.563  1.00 27.64           H  
ATOM   4029  CA  LYS A 252       1.820 -24.908  -2.147  1.00 27.64           C  
ATOM   4030  HA  LYS A 252       0.977 -25.489  -1.775  1.00 27.64           H  
ATOM   4031  C   LYS A 252       3.067 -25.766  -1.937  1.00 27.64           C  
ATOM   4032  CB  LYS A 252       1.580 -24.670  -3.657  1.00 27.64           C  
ATOM   4033  HB2 LYS A 252       1.813 -23.637  -3.915  1.00 27.64           H  
ATOM   4034  HB3 LYS A 252       2.237 -25.309  -4.247  1.00 27.64           H  
ATOM   4035  O   LYS A 252       4.172 -25.431  -2.339  1.00 27.64           O  
ATOM   4036  CG  LYS A 252       0.123 -25.012  -4.034  1.00 27.64           C  
ATOM   4037  HG2 LYS A 252      -0.574 -24.530  -3.348  1.00 27.64           H  
ATOM   4038  HG3 LYS A 252      -0.020 -26.090  -3.954  1.00 27.64           H  
ATOM   4039  CD  LYS A 252      -0.202 -24.566  -5.461  1.00 27.64           C  
ATOM   4040  HD2 LYS A 252       0.032 -23.505  -5.551  1.00 27.64           H  
ATOM   4041  HD3 LYS A 252       0.418 -25.125  -6.161  1.00 27.64           H  
ATOM   4042  CE  LYS A 252      -1.686 -24.781  -5.777  1.00 27.64           C  
ATOM   4043  HE2 LYS A 252      -1.911 -25.845  -5.705  1.00 27.64           H  
ATOM   4044  HE3 LYS A 252      -2.272 -24.252  -5.025  1.00 27.64           H  
ATOM   4045  NZ  LYS A 252      -2.014 -24.264  -7.130  1.00 27.64           N  
ATOM   4046  HZ1 LYS A 252      -1.806 -23.277  -7.179  1.00 27.64           H  
ATOM   4047  HZ2 LYS A 252      -1.457 -24.720  -7.839  1.00 27.64           H  
ATOM   4048  HZ3 LYS A 252      -2.994 -24.376  -7.347  1.00 27.64           H  
ATOM   4049  N   SER A 253       2.829 -26.939  -1.360  1.00 25.74           N  
ATOM   4050  H   SER A 253       1.892 -27.107  -1.021  1.00 25.74           H  
ATOM   4051  CA  SER A 253       3.610 -28.148  -1.597  1.00 25.74           C  
ATOM   4052  HA  SER A 253       4.634 -28.011  -1.248  1.00 25.74           H  
ATOM   4053  C   SER A 253       3.604 -28.461  -3.095  1.00 25.74           C  
ATOM   4054  CB  SER A 253       2.945 -29.299  -0.829  1.00 25.74           C  
ATOM   4055  HB2 SER A 253       3.398 -30.247  -1.118  1.00 25.74           H  
ATOM   4056  HB3 SER A 253       3.088 -29.149   0.241  1.00 25.74           H  
ATOM   4057  O   SER A 253       2.525 -28.580  -3.678  1.00 25.74           O  
ATOM   4058  OG  SER A 253       1.553 -29.323  -1.115  1.00 25.74           O  
ATOM   4059  HG  SER A 253       1.476 -29.398  -2.069  1.00 25.74           H  
ATOM   4060  N   PHE A 254       4.790 -28.575  -3.688  1.00 25.03           N  
ATOM   4061  H   PHE A 254       5.611 -28.361  -3.141  1.00 25.03           H  
ATOM   4062  CA  PHE A 254       5.037 -28.912  -5.090  1.00 25.03           C  
ATOM   4063  HA  PHE A 254       4.890 -28.029  -5.712  1.00 25.03           H  
ATOM   4064  C   PHE A 254       4.138 -30.052  -5.601  1.00 25.03           C  
ATOM   4065  CB  PHE A 254       6.508 -29.356  -5.209  1.00 25.03           C  
ATOM   4066  HB2 PHE A 254       6.687 -29.675  -6.236  1.00 25.03           H  
ATOM   4067  HB3 PHE A 254       6.677 -30.225  -4.574  1.00 25.03           H  
ATOM   4068  O   PHE A 254       4.278 -31.186  -5.144  1.00 25.03           O  
ATOM   4069  CG  PHE A 254       7.533 -28.294  -4.855  1.00 25.03           C  
ATOM   4070  CD1 PHE A 254       8.031 -27.450  -5.863  1.00 25.03           C  
ATOM   4071  HD1 PHE A 254       7.687 -27.558  -6.881  1.00 25.03           H  
ATOM   4072  CD2 PHE A 254       7.991 -28.146  -3.530  1.00 25.03           C  
ATOM   4073  HD2 PHE A 254       7.636 -28.810  -2.755  1.00 25.03           H  
ATOM   4074  CE1 PHE A 254       8.968 -26.450  -5.548  1.00 25.03           C  
ATOM   4075  HE1 PHE A 254       9.332 -25.789  -6.320  1.00 25.03           H  
ATOM   4076  CE2 PHE A 254       8.921 -27.139  -3.213  1.00 25.03           C  
ATOM   4077  HE2 PHE A 254       9.264 -27.015  -2.197  1.00 25.03           H  
ATOM   4078  CZ  PHE A 254       9.406 -26.289  -4.223  1.00 25.03           C  
ATOM   4079  HZ  PHE A 254      10.109 -25.506  -3.981  1.00 25.03           H  
ATOM   4080  N   PRO A 255       3.252 -29.809  -6.578  1.00 33.11           N  
ATOM   4081  CA  PRO A 255       2.972 -30.803  -7.597  1.00 33.11           C  
ATOM   4082  HA  PRO A 255       2.861 -31.793  -7.153  1.00 33.11           H  
ATOM   4083  C   PRO A 255       4.156 -30.792  -8.572  1.00 33.11           C  
ATOM   4084  CB  PRO A 255       1.656 -30.375  -8.256  1.00 33.11           C  
ATOM   4085  HB2 PRO A 255       0.882 -31.126  -8.096  1.00 33.11           H  
ATOM   4086  HB3 PRO A 255       1.800 -30.214  -9.325  1.00 33.11           H  
ATOM   4087  O   PRO A 255       4.580 -29.721  -9.011  1.00 33.11           O  
ATOM   4088  CG  PRO A 255       1.275 -29.055  -7.570  1.00 33.11           C  
ATOM   4089  HG2 PRO A 255       0.902 -28.324  -8.287  1.00 33.11           H  
ATOM   4090  HG3 PRO A 255       0.528 -29.251  -6.800  1.00 33.11           H  
ATOM   4091  CD  PRO A 255       2.566 -28.578  -6.908  1.00 33.11           C  
ATOM   4092  HD2 PRO A 255       2.347 -27.972  -6.029  1.00 33.11           H  
ATOM   4093  HD3 PRO A 255       3.162 -28.006  -7.620  1.00 33.11           H  
ATOM   4094  N   GLU A 256       4.704 -31.966  -8.870  1.00 25.58           N  
ATOM   4095  H   GLU A 256       4.316 -32.803  -8.458  1.00 25.58           H  
ATOM   4096  CA  GLU A 256       5.716 -32.171  -9.910  1.00 25.58           C  
ATOM   4097  HA  GLU A 256       6.670 -31.761  -9.579  1.00 25.58           H  
ATOM   4098  C   GLU A 256       5.285 -31.438 -11.193  1.00 25.58           C  
ATOM   4099  CB  GLU A 256       5.883 -33.686 -10.141  1.00 25.58           C  
ATOM   4100  HB2 GLU A 256       6.490 -33.850 -11.032  1.00 25.58           H  
ATOM   4101  HB3 GLU A 256       4.896 -34.117 -10.308  1.00 25.58           H  
ATOM   4102  O   GLU A 256       4.202 -31.679 -11.728  1.00 25.58           O  
ATOM   4103  CG  GLU A 256       6.572 -34.369  -8.942  1.00 25.58           C  
ATOM   4104  HG2 GLU A 256       6.122 -34.009  -8.017  1.00 25.58           H  
ATOM   4105  HG3 GLU A 256       7.619 -34.065  -8.932  1.00 25.58           H  
ATOM   4106  CD  GLU A 256       6.470 -35.906  -8.935  1.00 25.58           C  
ATOM   4107  OE1 GLU A 256       7.355 -36.531  -8.308  1.00 25.58           O  
ATOM   4108  OE2 GLU A 256       5.474 -36.441  -9.470  1.00 25.58           O  
ATOM   4109  N   LEU A 257       6.086 -30.459 -11.624  1.00 28.23           N  
ATOM   4110  H   LEU A 257       6.955 -30.293 -11.136  1.00 28.23           H  
ATOM   4111  CA  LEU A 257       5.805 -29.664 -12.815  1.00 28.23           C  
ATOM   4112  HA  LEU A 257       4.760 -29.356 -12.787  1.00 28.23           H  
ATOM   4113  C   LEU A 257       6.000 -30.532 -14.061  1.00 28.23           C  
ATOM   4114  CB  LEU A 257       6.690 -28.401 -12.842  1.00 28.23           C  
ATOM   4115  HB2 LEU A 257       6.865 -28.108 -13.877  1.00 28.23           H  
ATOM   4116  HB3 LEU A 257       7.661 -28.647 -12.412  1.00 28.23           H  
ATOM   4117  O   LEU A 257       7.111 -30.953 -14.380  1.00 28.23           O  
ATOM   4118  CG  LEU A 257       6.071 -27.203 -12.096  1.00 28.23           C  
ATOM   4119  HG  LEU A 257       5.588 -27.550 -11.183  1.00 28.23           H  
ATOM   4120  CD1 LEU A 257       7.156 -26.197 -11.709  1.00 28.23           C  
ATOM   4121 HD11 LEU A 257       6.708 -25.355 -11.183  1.00 28.23           H  
ATOM   4122 HD12 LEU A 257       7.880 -26.677 -11.050  1.00 28.23           H  
ATOM   4123 HD13 LEU A 257       7.665 -25.837 -12.604  1.00 28.23           H  
ATOM   4124  CD2 LEU A 257       5.044 -26.473 -12.967  1.00 28.23           C  
ATOM   4125 HD21 LEU A 257       4.616 -25.638 -12.412  1.00 28.23           H  
ATOM   4126 HD22 LEU A 257       4.243 -27.158 -13.247  1.00 28.23           H  
ATOM   4127 HD23 LEU A 257       5.519 -26.098 -13.874  1.00 28.23           H  
ATOM   4128  N   ASP A 258       4.890 -30.752 -14.756  1.00 26.51           N  
ATOM   4129  H   ASP A 258       4.019 -30.469 -14.330  1.00 26.51           H  
ATOM   4130  CA  ASP A 258       4.800 -31.302 -16.104  1.00 26.51           C  
ATOM   4131  HA  ASP A 258       5.268 -32.286 -16.108  1.00 26.51           H  
ATOM   4132  C   ASP A 258       5.539 -30.369 -17.087  1.00 26.51           C  
ATOM   4133  CB  ASP A 258       3.297 -31.440 -16.421  1.00 26.51           C  
ATOM   4134  HB2 ASP A 258       2.752 -31.605 -15.492  1.00 26.51           H  
ATOM   4135  HB3 ASP A 258       2.926 -30.510 -16.851  1.00 26.51           H  
ATOM   4136  O   ASP A 258       5.306 -29.157 -17.108  1.00 26.51           O  
ATOM   4137  CG  ASP A 258       2.942 -32.603 -17.345  1.00 26.51           C  
ATOM   4138  OD1 ASP A 258       3.878 -33.228 -17.886  1.00 26.51           O  
ATOM   4139  OD2 ASP A 258       1.719 -32.841 -17.482  1.00 26.51           O  
ATOM   4140  N   THR A 259       6.489 -30.901 -17.856  1.00 28.17           N  
ATOM   4141  H   THR A 259       6.528 -31.908 -17.925  1.00 28.17           H  
ATOM   4142  CA  THR A 259       7.594 -30.138 -18.477  1.00 28.17           C  
ATOM   4143  HA  THR A 259       7.784 -29.290 -17.819  1.00 28.17           H  
ATOM   4144  C   THR A 259       7.273 -29.482 -19.829  1.00 28.17           C  
ATOM   4145  CB  THR A 259       8.909 -30.960 -18.535  1.00 28.17           C  
ATOM   4146  HB  THR A 259       9.352 -30.910 -19.530  1.00 28.17           H  
ATOM   4147  O   THR A 259       8.188 -29.051 -20.523  1.00 28.17           O  
ATOM   4148  CG2 THR A 259       9.935 -30.450 -17.522  1.00 28.17           C  
ATOM   4149 HG21 THR A 259       9.516 -30.487 -16.516  1.00 28.17           H  
ATOM   4150 HG22 THR A 259      10.202 -29.422 -17.766  1.00 28.17           H  
ATOM   4151 HG23 THR A 259      10.832 -31.068 -17.569  1.00 28.17           H  
ATOM   4152  OG1 THR A 259       8.718 -32.321 -18.217  1.00 28.17           O  
ATOM   4153  HG1 THR A 259       8.450 -32.364 -17.296  1.00 28.17           H  
ATOM   4154  N   GLU A 260       6.003 -29.328 -20.217  1.00 26.42           N  
ATOM   4155  H   GLU A 260       5.286 -29.705 -19.614  1.00 26.42           H  
ATOM   4156  CA  GLU A 260       5.651 -28.971 -21.609  1.00 26.42           C  
ATOM   4157  HA  GLU A 260       6.571 -28.792 -22.166  1.00 26.42           H  
ATOM   4158  C   GLU A 260       4.869 -27.657 -21.822  1.00 26.42           C  
ATOM   4159  CB  GLU A 260       4.994 -30.170 -22.314  1.00 26.42           C  
ATOM   4160  HB2 GLU A 260       4.663 -29.854 -23.303  1.00 26.42           H  
ATOM   4161  HB3 GLU A 260       4.125 -30.501 -21.745  1.00 26.42           H  
ATOM   4162  O   GLU A 260       4.221 -27.492 -22.856  1.00 26.42           O  
ATOM   4163  CG  GLU A 260       5.970 -31.340 -22.521  1.00 26.42           C  
ATOM   4164  HG2 GLU A 260       6.920 -30.943 -22.877  1.00 26.42           H  
ATOM   4165  HG3 GLU A 260       6.146 -31.833 -21.564  1.00 26.42           H  
ATOM   4166  CD  GLU A 260       5.448 -32.364 -23.545  1.00 26.42           C  
ATOM   4167  OE1 GLU A 260       6.288 -33.132 -24.067  1.00 26.42           O  
ATOM   4168  OE2 GLU A 260       4.227 -32.360 -23.830  1.00 26.42           O  
ATOM   4169  N   LYS A 261       4.907 -26.670 -20.909  1.00 24.02           N  
ATOM   4170  H   LYS A 261       5.458 -26.807 -20.074  1.00 24.02           H  
ATOM   4171  CA  LYS A 261       4.230 -25.371 -21.155  1.00 24.02           C  
ATOM   4172  HA  LYS A 261       3.982 -25.315 -22.215  1.00 24.02           H  
ATOM   4173  C   LYS A 261       5.117 -24.146 -20.935  1.00 24.02           C  
ATOM   4174  CB  LYS A 261       2.880 -25.303 -20.425  1.00 24.02           C  
ATOM   4175  HB2 LYS A 261       2.475 -24.297 -20.528  1.00 24.02           H  
ATOM   4176  HB3 LYS A 261       3.015 -25.524 -19.366  1.00 24.02           H  
ATOM   4177  O   LYS A 261       5.375 -23.723 -19.813  1.00 24.02           O  
ATOM   4178  CG  LYS A 261       1.901 -26.306 -21.061  1.00 24.02           C  
ATOM   4179  HG2 LYS A 261       2.251 -27.320 -20.867  1.00 24.02           H  
ATOM   4180  HG3 LYS A 261       1.874 -26.145 -22.139  1.00 24.02           H  
ATOM   4181  CD  LYS A 261       0.478 -26.179 -20.523  1.00 24.02           C  
ATOM   4182  HD2 LYS A 261       0.092 -25.183 -20.741  1.00 24.02           H  
ATOM   4183  HD3 LYS A 261       0.489 -26.346 -19.446  1.00 24.02           H  
ATOM   4184  CE  LYS A 261      -0.367 -27.249 -21.220  1.00 24.02           C  
ATOM   4185  HE2 LYS A 261       0.109 -28.216 -21.056  1.00 24.02           H  
ATOM   4186  HE3 LYS A 261      -0.353 -27.060 -22.293  1.00 24.02           H  
ATOM   4187  NZ  LYS A 261      -1.754 -27.269 -20.706  1.00 24.02           N  
ATOM   4188  HZ1 LYS A 261      -2.274 -27.997 -21.175  1.00 24.02           H  
ATOM   4189  HZ2 LYS A 261      -1.739 -27.475 -19.718  1.00 24.02           H  
ATOM   4190  HZ3 LYS A 261      -2.199 -26.376 -20.862  1.00 24.02           H  
ATOM   4191  N   GLU A 262       5.524 -23.559 -22.058  1.00 23.76           N  
ATOM   4192  H   GLU A 262       5.278 -24.019 -22.923  1.00 23.76           H  
ATOM   4193  CA  GLU A 262       6.303 -22.328 -22.204  1.00 23.76           C  
ATOM   4194  HA  GLU A 262       6.886 -22.170 -21.297  1.00 23.76           H  
ATOM   4195  C   GLU A 262       5.336 -21.135 -22.412  1.00 23.76           C  
ATOM   4196  CB  GLU A 262       7.277 -22.556 -23.382  1.00 23.76           C  
ATOM   4197  HB2 GLU A 262       7.571 -23.606 -23.391  1.00 23.76           H  
ATOM   4198  HB3 GLU A 262       6.760 -22.347 -24.318  1.00 23.76           H  
ATOM   4199  O   GLU A 262       4.550 -21.106 -23.361  1.00 23.76           O  
ATOM   4200  CG  GLU A 262       8.571 -21.735 -23.306  1.00 23.76           C  
ATOM   4201  HG2 GLU A 262       8.310 -20.677 -23.318  1.00 23.76           H  
ATOM   4202  HG3 GLU A 262       9.059 -21.948 -22.355  1.00 23.76           H  
ATOM   4203  CD  GLU A 262       9.549 -22.036 -24.462  1.00 23.76           C  
ATOM   4204  OE1 GLU A 262      10.715 -21.594 -24.349  1.00 23.76           O  
ATOM   4205  OE2 GLU A 262       9.125 -22.653 -25.466  1.00 23.76           O  
ATOM   4206  N   PHE A 263       5.319 -20.172 -21.482  1.00 27.41           N  
ATOM   4207  H   PHE A 263       5.980 -20.237 -20.722  1.00 27.41           H  
ATOM   4208  CA  PHE A 263       4.310 -19.102 -21.408  1.00 27.41           C  
ATOM   4209  HA  PHE A 263       3.380 -19.476 -21.837  1.00 27.41           H  
ATOM   4210  C   PHE A 263       4.706 -17.852 -22.209  1.00 27.41           C  
ATOM   4211  CB  PHE A 263       4.016 -18.763 -19.938  1.00 27.41           C  
ATOM   4212  HB2 PHE A 263       4.953 -18.673 -19.389  1.00 27.41           H  
ATOM   4213  HB3 PHE A 263       3.529 -17.789 -19.895  1.00 27.41           H  
ATOM   4214  O   PHE A 263       5.476 -17.014 -21.750  1.00 27.41           O  
ATOM   4215  CG  PHE A 263       3.109 -19.763 -19.247  1.00 27.41           C  
ATOM   4216  CD1 PHE A 263       1.711 -19.600 -19.312  1.00 27.41           C  
ATOM   4217  HD1 PHE A 263       1.291 -18.761 -19.847  1.00 27.41           H  
ATOM   4218  CD2 PHE A 263       3.650 -20.853 -18.540  1.00 27.41           C  
ATOM   4219  HD2 PHE A 263       4.719 -20.998 -18.494  1.00 27.41           H  
ATOM   4220  CE1 PHE A 263       0.860 -20.514 -18.665  1.00 27.41           C  
ATOM   4221  HE1 PHE A 263      -0.210 -20.373 -18.701  1.00 27.41           H  
ATOM   4222  CE2 PHE A 263       2.799 -21.767 -17.894  1.00 27.41           C  
ATOM   4223  HE2 PHE A 263       3.224 -22.601 -17.356  1.00 27.41           H  
ATOM   4224  CZ  PHE A 263       1.405 -21.595 -17.951  1.00 27.41           C  
ATOM   4225  HZ  PHE A 263       0.757 -22.291 -17.440  1.00 27.41           H  
ATOM   4226  N   GLY A 264       4.123 -17.718 -23.403  1.00 23.09           N  
ATOM   4227  H   GLY A 264       3.572 -18.506 -23.712  1.00 23.09           H  
ATOM   4228  CA  GLY A 264       4.317 -16.629 -24.364  1.00 23.09           C  
ATOM   4229  HA2 GLY A 264       3.530 -16.699 -25.115  1.00 23.09           H  
ATOM   4230  HA3 GLY A 264       5.267 -16.786 -24.873  1.00 23.09           H  
ATOM   4231  C   GLY A 264       4.287 -15.196 -23.813  1.00 23.09           C  
ATOM   4232  O   GLY A 264       3.225 -14.607 -23.619  1.00 23.09           O  
ATOM   4233  N   VAL A 265       5.471 -14.588 -23.693  1.00 22.82           N  
ATOM   4234  H   VAL A 265       6.300 -15.152 -23.811  1.00 22.82           H  
ATOM   4235  CA  VAL A 265       5.644 -13.166 -23.359  1.00 22.82           C  
ATOM   4236  HA  VAL A 265       4.720 -12.806 -22.907  1.00 22.82           H  
ATOM   4237  C   VAL A 265       5.910 -12.346 -24.624  1.00 22.82           C  
ATOM   4238  CB  VAL A 265       6.757 -12.955 -22.313  1.00 22.82           C  
ATOM   4239  HB  VAL A 265       7.720 -13.219 -22.750  1.00 22.82           H  
ATOM   4240  O   VAL A 265       6.879 -12.574 -25.350  1.00 22.82           O  
ATOM   4241  CG1 VAL A 265       6.813 -11.490 -21.858  1.00 22.82           C  
ATOM   4242 HG11 VAL A 265       7.598 -11.367 -21.112  1.00 22.82           H  
ATOM   4243 HG12 VAL A 265       5.859 -11.198 -21.418  1.00 22.82           H  
ATOM   4244 HG13 VAL A 265       7.039 -10.835 -22.700  1.00 22.82           H  
ATOM   4245  CG2 VAL A 265       6.542 -13.817 -21.064  1.00 22.82           C  
ATOM   4246 HG21 VAL A 265       5.532 -13.682 -20.676  1.00 22.82           H  
ATOM   4247 HG22 VAL A 265       7.264 -13.553 -20.291  1.00 22.82           H  
ATOM   4248 HG23 VAL A 265       6.693 -14.869 -21.309  1.00 22.82           H  
ATOM   4249  N   VAL A 266       5.065 -11.344 -24.869  1.00 24.25           N  
ATOM   4250  H   VAL A 266       4.292 -11.218 -24.231  1.00 24.25           H  
ATOM   4251  CA  VAL A 266       5.240 -10.351 -25.939  1.00 24.25           C  
ATOM   4252  HA  VAL A 266       5.612 -10.863 -26.826  1.00 24.25           H  
ATOM   4253  C   VAL A 266       6.282  -9.312 -25.504  1.00 24.25           C  
ATOM   4254  CB  VAL A 266       3.888  -9.702 -26.306  1.00 24.25           C  
ATOM   4255  HB  VAL A 266       3.462  -9.234 -25.419  1.00 24.25           H  
ATOM   4256  O   VAL A 266       6.117  -8.631 -24.494  1.00 24.25           O  
ATOM   4257  CG1 VAL A 266       4.038  -8.633 -27.397  1.00 24.25           C  
ATOM   4258 HG11 VAL A 266       4.484  -9.066 -28.292  1.00 24.25           H  
ATOM   4259 HG12 VAL A 266       3.058  -8.227 -27.648  1.00 24.25           H  
ATOM   4260 HG13 VAL A 266       4.659  -7.812 -27.041  1.00 24.25           H  
ATOM   4261  CG2 VAL A 266       2.901 -10.759 -26.824  1.00 24.25           C  
ATOM   4262 HG21 VAL A 266       2.694 -11.498 -26.051  1.00 24.25           H  
ATOM   4263 HG22 VAL A 266       3.310 -11.264 -27.699  1.00 24.25           H  
ATOM   4264 HG23 VAL A 266       1.957 -10.284 -27.094  1.00 24.25           H  
ATOM   4265  N   LYS A 267       7.368  -9.185 -26.278  1.00 25.28           N  
ATOM   4266  H   LYS A 267       7.430  -9.802 -27.075  1.00 25.28           H  
ATOM   4267  CA  LYS A 267       8.437  -8.189 -26.077  1.00 25.28           C  
ATOM   4268  HA  LYS A 267       8.829  -8.294 -25.065  1.00 25.28           H  
ATOM   4269  C   LYS A 267       7.900  -6.759 -26.221  1.00 25.28           C  
ATOM   4270  CB  LYS A 267       9.571  -8.412 -27.099  1.00 25.28           C  
ATOM   4271  HB2 LYS A 267      10.133  -7.483 -27.198  1.00 25.28           H  
ATOM   4272  HB3 LYS A 267       9.140  -8.643 -28.073  1.00 25.28           H  
ATOM   4273  O   LYS A 267       7.375  -6.406 -27.274  1.00 25.28           O  
ATOM   4274  CG  LYS A 267      10.562  -9.510 -26.688  1.00 25.28           C  
ATOM   4275  HG2 LYS A 267      11.050  -9.215 -25.759  1.00 25.28           H  
ATOM   4276  HG3 LYS A 267      10.022 -10.442 -26.522  1.00 25.28           H  
ATOM   4277  CD  LYS A 267      11.624  -9.727 -27.778  1.00 25.28           C  
ATOM   4278  HD2 LYS A 267      11.132 -10.116 -28.670  1.00 25.28           H  
ATOM   4279  HD3 LYS A 267      12.100  -8.776 -28.017  1.00 25.28           H  
ATOM   4280  CE  LYS A 267      12.681 -10.723 -27.285  1.00 25.28           C  
ATOM   4281  HE2 LYS A 267      12.164 -11.603 -26.900  1.00 25.28           H  
ATOM   4282  HE3 LYS A 267      13.222 -10.276 -26.451  1.00 25.28           H  
ATOM   4283  NZ  LYS A 267      13.619 -11.129 -28.362  1.00 25.28           N  
ATOM   4284  HZ1 LYS A 267      13.113 -11.586 -29.107  1.00 25.28           H  
ATOM   4285  HZ2 LYS A 267      14.113 -10.331 -28.736  1.00 25.28           H  
ATOM   4286  HZ3 LYS A 267      14.290 -11.793 -28.002  1.00 25.28           H  
ATOM   4287  N   GLN A 268       8.116  -5.918 -25.210  1.00 26.74           N  
ATOM   4288  H   GLN A 268       8.510  -6.282 -24.354  1.00 26.74           H  
ATOM   4289  CA  GLN A 268       7.911  -4.470 -25.319  1.00 26.74           C  
ATOM   4290  HA  GLN A 268       6.949  -4.312 -25.805  1.00 26.74           H  
ATOM   4291  C   GLN A 268       8.989  -3.789 -26.191  1.00 26.74           C  
ATOM   4292  CB  GLN A 268       7.863  -3.820 -23.927  1.00 26.74           C  
ATOM   4293  HB2 GLN A 268       8.699  -4.164 -23.318  1.00 26.74           H  
ATOM   4294  HB3 GLN A 268       7.989  -2.746 -24.067  1.00 26.74           H  
ATOM   4295  O   GLN A 268      10.117  -4.288 -26.289  1.00 26.74           O  
ATOM   4296  CG  GLN A 268       6.535  -4.093 -23.192  1.00 26.74           C  
ATOM   4297  HG2 GLN A 268       5.757  -4.339 -23.915  1.00 26.74           H  
ATOM   4298  HG3 GLN A 268       6.660  -4.956 -22.537  1.00 26.74           H  
ATOM   4299  CD  GLN A 268       6.022  -2.908 -22.369  1.00 26.74           C  
ATOM   4300  NE2 GLN A 268       4.896  -3.050 -21.709  1.00 26.74           N  
ATOM   4301 HE21 GLN A 268       4.593  -2.249 -21.173  1.00 26.74           H  
ATOM   4302 HE22 GLN A 268       4.399  -3.929 -21.695  1.00 26.74           H  
ATOM   4303  OE1 GLN A 268       6.591  -1.830 -22.326  1.00 26.74           O  
ATOM   4304  N   PRO A 269       8.673  -2.639 -26.821  1.00 28.85           N  
ATOM   4305  CA  PRO A 269       9.636  -1.859 -27.594  1.00 28.85           C  
ATOM   4306  HA  PRO A 269      10.068  -2.504 -28.359  1.00 28.85           H  
ATOM   4307  C   PRO A 269      10.783  -1.307 -26.728  1.00 28.85           C  
ATOM   4308  CB  PRO A 269       8.824  -0.760 -28.289  1.00 28.85           C  
ATOM   4309  HB2 PRO A 269       9.376   0.177 -28.365  1.00 28.85           H  
ATOM   4310  HB3 PRO A 269       8.526  -1.104 -29.279  1.00 28.85           H  
ATOM   4311  O   PRO A 269      10.608  -0.942 -25.567  1.00 28.85           O  
ATOM   4312  CG  PRO A 269       7.580  -0.610 -27.415  1.00 28.85           C  
ATOM   4313  HG2 PRO A 269       7.795   0.073 -26.593  1.00 28.85           H  
ATOM   4314  HG3 PRO A 269       6.720  -0.262 -27.987  1.00 28.85           H  
ATOM   4315  CD  PRO A 269       7.359  -2.012 -26.859  1.00 28.85           C  
ATOM   4316  HD2 PRO A 269       6.906  -1.945 -25.870  1.00 28.85           H  
ATOM   4317  HD3 PRO A 269       6.711  -2.575 -27.530  1.00 28.85           H  
ATOM   4318  N   LYS A 270      11.982  -1.248 -27.326  1.00 30.28           N  
ATOM   4319  H   LYS A 270      12.016  -1.523 -28.297  1.00 30.28           H  
ATOM   4320  CA  LYS A 270      13.227  -0.779 -26.696  1.00 30.28           C  
ATOM   4321  HA  LYS A 270      13.468  -1.435 -25.859  1.00 30.28           H  
ATOM   4322  C   LYS A 270      13.066   0.646 -26.147  1.00 30.28           C  
ATOM   4323  CB  LYS A 270      14.379  -0.803 -27.723  1.00 30.28           C  
ATOM   4324  HB2 LYS A 270      14.061  -0.279 -28.625  1.00 30.28           H  
ATOM   4325  HB3 LYS A 270      15.221  -0.253 -27.302  1.00 30.28           H  
ATOM   4326  O   LYS A 270      12.777   1.565 -26.910  1.00 30.28           O  
ATOM   4327  CG  LYS A 270      14.870  -2.212 -28.092  1.00 30.28           C  
ATOM   4328  HG2 LYS A 270      14.041  -2.796 -28.494  1.00 30.28           H  
ATOM   4329  HG3 LYS A 270      15.248  -2.704 -27.196  1.00 30.28           H  
ATOM   4330  CD  LYS A 270      15.989  -2.134 -29.145  1.00 30.28           C  
ATOM   4331  HD2 LYS A 270      16.790  -1.500 -28.763  1.00 30.28           H  
ATOM   4332  HD3 LYS A 270      15.588  -1.684 -30.052  1.00 30.28           H  
ATOM   4333  CE  LYS A 270      16.552  -3.526 -29.463  1.00 30.28           C  
ATOM   4334  HE2 LYS A 270      16.953  -3.955 -28.545  1.00 30.28           H  
ATOM   4335  HE3 LYS A 270      15.733  -4.162 -29.799  1.00 30.28           H  
ATOM   4336  NZ  LYS A 270      17.611  -3.465 -30.505  1.00 30.28           N  
ATOM   4337  HZ1 LYS A 270      17.979  -4.385 -30.701  1.00 30.28           H  
ATOM   4338  HZ2 LYS A 270      18.375  -2.880 -30.199  1.00 30.28           H  
ATOM   4339  HZ3 LYS A 270      17.245  -3.079 -31.364  1.00 30.28           H  
ATOM   4340  N   LYS A 271      13.333   0.843 -24.850  1.00 27.68           N  
ATOM   4341  H   LYS A 271      13.504   0.032 -24.274  1.00 27.68           H  
ATOM   4342  CA  LYS A 271      13.487   2.182 -24.259  1.00 27.68           C  
ATOM   4343  HA  LYS A 271      12.582   2.751 -24.471  1.00 27.68           H  
ATOM   4344  C   LYS A 271      14.651   2.935 -24.911  1.00 27.68           C  
ATOM   4345  CB  LYS A 271      13.695   2.109 -22.735  1.00 27.68           C  
ATOM   4346  HB2 LYS A 271      14.227   1.195 -22.472  1.00 27.68           H  
ATOM   4347  HB3 LYS A 271      14.321   2.950 -22.438  1.00 27.68           H  
ATOM   4348  O   LYS A 271      15.715   2.363 -25.153  1.00 27.68           O  
ATOM   4349  CG  LYS A 271      12.381   2.205 -21.943  1.00 27.68           C  
ATOM   4350  HG2 LYS A 271      11.815   3.073 -22.281  1.00 27.68           H  
ATOM   4351  HG3 LYS A 271      11.787   1.305 -22.100  1.00 27.68           H  
ATOM   4352  CD  LYS A 271      12.701   2.372 -20.452  1.00 27.68           C  
ATOM   4353  HD2 LYS A 271      13.330   3.253 -20.325  1.00 27.68           H  
ATOM   4354  HD3 LYS A 271      13.263   1.494 -20.135  1.00 27.68           H  
ATOM   4355  CE  LYS A 271      11.444   2.528 -19.585  1.00 27.68           C  
ATOM   4356  HE2 LYS A 271      10.798   3.277 -20.042  1.00 27.68           H  
ATOM   4357  HE3 LYS A 271      10.895   1.586 -19.594  1.00 27.68           H  
ATOM   4358  NZ  LYS A 271      11.782   2.952 -18.194  1.00 27.68           N  
ATOM   4359  HZ1 LYS A 271      10.975   2.925 -17.588  1.00 27.68           H  
ATOM   4360  HZ2 LYS A 271      12.539   2.425 -17.781  1.00 27.68           H  
ATOM   4361  HZ3 LYS A 271      12.105   3.909 -18.191  1.00 27.68           H  
ATOM   4362  N   ILE A 272      14.446   4.231 -25.138  1.00 31.20           N  
ATOM   4363  H   ILE A 272      13.543   4.615 -24.898  1.00 31.20           H  
ATOM   4364  CA  ILE A 272      15.478   5.167 -25.590  1.00 31.20           C  
ATOM   4365  HA  ILE A 272      15.964   4.724 -26.459  1.00 31.20           H  
ATOM   4366  C   ILE A 272      16.491   5.363 -24.443  1.00 31.20           C  
ATOM   4367  CB  ILE A 272      14.844   6.501 -26.050  1.00 31.20           C  
ATOM   4368  HB  ILE A 272      14.292   6.926 -25.211  1.00 31.20           H  
ATOM   4369  O   ILE A 272      16.069   5.584 -23.305  1.00 31.20           O  
ATOM   4370  CG1 ILE A 272      13.855   6.246 -27.216  1.00 31.20           C  
ATOM   4371 HG12 ILE A 272      14.408   5.912 -28.094  1.00 31.20           H  
ATOM   4372 HG13 ILE A 272      13.155   5.457 -26.944  1.00 31.20           H  
ATOM   4373  CG2 ILE A 272      15.925   7.511 -26.480  1.00 31.20           C  
ATOM   4374 HG21 ILE A 272      16.608   7.720 -25.656  1.00 31.20           H  
ATOM   4375 HG22 ILE A 272      16.489   7.128 -27.330  1.00 31.20           H  
ATOM   4376 HG23 ILE A 272      15.468   8.462 -26.755  1.00 31.20           H  
ATOM   4377  CD1 ILE A 272      13.006   7.464 -27.596  1.00 31.20           C  
ATOM   4378 HD11 ILE A 272      12.490   7.848 -26.716  1.00 31.20           H  
ATOM   4379 HD12 ILE A 272      12.265   7.167 -28.338  1.00 31.20           H  
ATOM   4380 HD13 ILE A 272      13.628   8.249 -28.028  1.00 31.20           H  
ATOM   4381  N   PRO A 273      17.809   5.273 -24.703  1.00 35.02           N  
ATOM   4382  CA  PRO A 273      18.836   5.497 -23.692  1.00 35.02           C  
ATOM   4383  HA  PRO A 273      18.707   4.767 -22.893  1.00 35.02           H  
ATOM   4384  C   PRO A 273      18.756   6.916 -23.124  1.00 35.02           C  
ATOM   4385  CB  PRO A 273      20.184   5.262 -24.389  1.00 35.02           C  
ATOM   4386  HB2 PRO A 273      20.875   4.716 -23.748  1.00 35.02           H  
ATOM   4387  HB3 PRO A 273      20.627   6.210 -24.693  1.00 35.02           H  
ATOM   4388  O   PRO A 273      18.738   7.889 -23.875  1.00 35.02           O  
ATOM   4389  CG  PRO A 273      19.829   4.462 -25.639  1.00 35.02           C  
ATOM   4390  HG2 PRO A 273      19.814   3.400 -25.396  1.00 35.02           H  
ATOM   4391  HG3 PRO A 273      20.522   4.658 -26.457  1.00 35.02           H  
ATOM   4392  CD  PRO A 273      18.417   4.922 -25.974  1.00 35.02           C  
ATOM   4393  HD2 PRO A 273      17.893   4.106 -26.471  1.00 35.02           H  
ATOM   4394  HD3 PRO A 273      18.457   5.802 -26.614  1.00 35.02           H  
ATOM   4395  N   ILE A 274      18.770   7.041 -21.797  1.00 37.06           N  
ATOM   4396  H   ILE A 274      18.761   6.206 -21.229  1.00 37.06           H  
ATOM   4397  CA  ILE A 274      18.972   8.331 -21.135  1.00 37.06           C  
ATOM   4398  HA  ILE A 274      18.381   9.090 -21.647  1.00 37.06           H  
ATOM   4399  C   ILE A 274      20.455   8.680 -21.289  1.00 37.06           C  
ATOM   4400  CB  ILE A 274      18.515   8.288 -19.657  1.00 37.06           C  
ATOM   4401  HB  ILE A 274      19.117   7.548 -19.129  1.00 37.06           H  
ATOM   4402  O   ILE A 274      21.317   8.087 -20.638  1.00 37.06           O  
ATOM   4403  CG1 ILE A 274      17.027   7.872 -19.548  1.00 37.06           C  
ATOM   4404 HG12 ILE A 274      16.401   8.636 -20.011  1.00 37.06           H  
ATOM   4405 HG13 ILE A 274      16.868   6.939 -20.089  1.00 37.06           H  
ATOM   4406  CG2 ILE A 274      18.743   9.663 -18.996  1.00 37.06           C  
ATOM   4407 HG21 ILE A 274      18.481   9.626 -17.939  1.00 37.06           H  
ATOM   4408 HG22 ILE A 274      18.131  10.421 -19.486  1.00 37.06           H  
ATOM   4409 HG23 ILE A 274      19.791   9.954 -19.062  1.00 37.06           H  
ATOM   4410  CD1 ILE A 274      16.545   7.635 -18.111  1.00 37.06           C  
ATOM   4411 HD11 ILE A 274      17.203   6.925 -17.610  1.00 37.06           H  
ATOM   4412 HD12 ILE A 274      15.535   7.226 -18.134  1.00 37.06           H  
ATOM   4413 HD13 ILE A 274      16.523   8.571 -17.554  1.00 37.06           H  
ATOM   4414  N   THR A 275      20.770   9.624 -22.172  1.00 34.74           N  
ATOM   4415  H   THR A 275      20.053   9.994 -22.780  1.00 34.74           H  
ATOM   4416  CA  THR A 275      22.114  10.186 -22.322  1.00 34.74           C  
ATOM   4417  HA  THR A 275      22.821   9.363 -22.429  1.00 34.74           H  
ATOM   4418  C   THR A 275      22.468  10.954 -21.050  1.00 34.74           C  
ATOM   4419  CB  THR A 275      22.228  11.097 -23.571  1.00 34.74           C  
ATOM   4420  HB  THR A 275      22.548  12.097 -23.281  1.00 34.74           H  
ATOM   4421  O   THR A 275      22.034  12.088 -20.846  1.00 34.74           O  
ATOM   4422  CG2 THR A 275      23.245  10.548 -24.570  1.00 34.74           C  
ATOM   4423 HG21 THR A 275      23.320  11.217 -25.428  1.00 34.74           H  
ATOM   4424 HG22 THR A 275      24.224  10.478 -24.096  1.00 34.74           H  
ATOM   4425 HG23 THR A 275      22.935   9.560 -24.909  1.00 34.74           H  
ATOM   4426  OG1 THR A 275      21.003  11.203 -24.267  1.00 34.74           O  
ATOM   4427  HG1 THR A 275      21.157  11.709 -25.068  1.00 34.74           H  
ATOM   4428  N   LYS A 276      23.264  10.347 -20.161  1.00 34.68           N  
ATOM   4429  H   LYS A 276      23.504   9.379 -20.317  1.00 34.68           H  
ATOM   4430  CA  LYS A 276      23.919  11.093 -19.080  1.00 34.68           C  
ATOM   4431  HA  LYS A 276      23.165  11.626 -18.500  1.00 34.68           H  
ATOM   4432  C   LYS A 276      24.834  12.133 -19.730  1.00 34.68           C  
ATOM   4433  CB  LYS A 276      24.712  10.158 -18.143  1.00 34.68           C  
ATOM   4434  HB2 LYS A 276      25.244   9.410 -18.731  1.00 34.68           H  
ATOM   4435  HB3 LYS A 276      25.453  10.756 -17.611  1.00 34.68           H  
ATOM   4436  O   LYS A 276      25.809  11.762 -20.378  1.00 34.68           O  
ATOM   4437  CG  LYS A 276      23.822   9.469 -17.094  1.00 34.68           C  
ATOM   4438  HG2 LYS A 276      23.290  10.235 -16.528  1.00 34.68           H  
ATOM   4439  HG3 LYS A 276      23.090   8.839 -17.599  1.00 34.68           H  
ATOM   4440  CD  LYS A 276      24.646   8.611 -16.116  1.00 34.68           C  
ATOM   4441  HD2 LYS A 276      25.113   7.795 -16.669  1.00 34.68           H  
ATOM   4442  HD3 LYS A 276      25.425   9.227 -15.667  1.00 34.68           H  
ATOM   4443  CE  LYS A 276      23.741   8.043 -15.010  1.00 34.68           C  
ATOM   4444  HE2 LYS A 276      23.284   8.876 -14.476  1.00 34.68           H  
ATOM   4445  HE3 LYS A 276      22.936   7.477 -15.478  1.00 34.68           H  
ATOM   4446  NZ  LYS A 276      24.478   7.175 -14.052  1.00 34.68           N  
ATOM   4447  HZ1 LYS A 276      23.852   6.844 -13.331  1.00 34.68           H  
ATOM   4448  HZ2 LYS A 276      24.865   6.366 -14.518  1.00 34.68           H  
ATOM   4449  HZ3 LYS A 276      25.224   7.683 -13.599  1.00 34.68           H  
ATOM   4450  N   LYS A 277      24.530  13.425 -19.558  1.00 36.16           N  
ATOM   4451  H   LYS A 277      23.662  13.649 -19.093  1.00 36.16           H  
ATOM   4452  CA  LYS A 277      25.496  14.499 -19.833  1.00 36.16           C  
ATOM   4453  HA  LYS A 277      25.765  14.489 -20.890  1.00 36.16           H  
ATOM   4454  C   LYS A 277      26.757  14.193 -19.025  1.00 36.16           C  
ATOM   4455  CB  LYS A 277      24.924  15.879 -19.458  1.00 36.16           C  
ATOM   4456  HB2 LYS A 277      25.759  16.568 -19.333  1.00 36.16           H  
ATOM   4457  HB3 LYS A 277      24.398  15.815 -18.506  1.00 36.16           H  
ATOM   4458  O   LYS A 277      26.682  14.073 -17.801  1.00 36.16           O  
ATOM   4459  CG  LYS A 277      23.994  16.459 -20.537  1.00 36.16           C  
ATOM   4460  HG2 LYS A 277      24.535  16.505 -21.482  1.00 36.16           H  
ATOM   4461  HG3 LYS A 277      23.125  15.811 -20.658  1.00 36.16           H  
ATOM   4462  CD  LYS A 277      23.531  17.874 -20.154  1.00 36.16           C  
ATOM   4463  HD2 LYS A 277      22.922  17.818 -19.251  1.00 36.16           H  
ATOM   4464  HD3 LYS A 277      24.408  18.488 -19.949  1.00 36.16           H  
ATOM   4465  CE  LYS A 277      22.722  18.517 -21.288  1.00 36.16           C  
ATOM   4466  HE2 LYS A 277      23.337  18.521 -22.189  1.00 36.16           H  
ATOM   4467  HE3 LYS A 277      21.845  17.902 -21.487  1.00 36.16           H  
ATOM   4468  NZ  LYS A 277      22.313  19.906 -20.952  1.00 36.16           N  
ATOM   4469  HZ1 LYS A 277      23.126  20.480 -20.777  1.00 36.16           H  
ATOM   4470  HZ2 LYS A 277      21.730  19.922 -20.128  1.00 36.16           H  
ATOM   4471  HZ3 LYS A 277      21.802  20.323 -21.717  1.00 36.16           H  
ATOM   4472  N   SER A 278      27.890  14.008 -19.702  1.00 35.04           N  
ATOM   4473  H   SER A 278      27.905  14.126 -20.705  1.00 35.04           H  
ATOM   4474  CA  SER A 278      29.170  13.826 -19.027  1.00 35.04           C  
ATOM   4475  HA  SER A 278      29.084  12.971 -18.356  1.00 35.04           H  
ATOM   4476  C   SER A 278      29.456  15.075 -18.198  1.00 35.04           C  
ATOM   4477  CB  SER A 278      30.304  13.523 -20.019  1.00 35.04           C  
ATOM   4478  HB2 SER A 278      30.062  12.608 -20.559  1.00 35.04           H  
ATOM   4479  HB3 SER A 278      31.232  13.363 -19.470  1.00 35.04           H  
ATOM   4480  O   SER A 278      29.454  16.194 -18.706  1.00 35.04           O  
ATOM   4481  OG  SER A 278      30.495  14.563 -20.953  1.00 35.04           O  
ATOM   4482  HG  SER A 278      31.086  15.232 -20.598  1.00 35.04           H  
ATOM   4483  N   LYS A 279      29.675  14.890 -16.895  1.00 34.32           N  
ATOM   4484  H   LYS A 279      29.601  13.949 -16.534  1.00 34.32           H  
ATOM   4485  CA  LYS A 279      30.268  15.912 -16.032  1.00 34.32           C  
ATOM   4486  HA  LYS A 279      29.757  16.866 -16.166  1.00 34.32           H  
ATOM   4487  C   LYS A 279      31.722  16.089 -16.471  1.00 34.32           C  
ATOM   4488  CB  LYS A 279      30.193  15.482 -14.555  1.00 34.32           C  
ATOM   4489  HB2 LYS A 279      30.909  16.082 -13.994  1.00 34.32           H  
ATOM   4490  HB3 LYS A 279      30.496  14.439 -14.467  1.00 34.32           H  
ATOM   4491  O   LYS A 279      32.598  15.385 -15.987  1.00 34.32           O  
ATOM   4492  CG  LYS A 279      28.818  15.677 -13.902  1.00 34.32           C  
ATOM   4493  HG2 LYS A 279      28.546  16.732 -13.950  1.00 34.32           H  
ATOM   4494  HG3 LYS A 279      28.069  15.090 -14.434  1.00 34.32           H  
ATOM   4495  CD  LYS A 279      28.878  15.228 -12.431  1.00 34.32           C  
ATOM   4496  HD2 LYS A 279      29.066  14.155 -12.397  1.00 34.32           H  
ATOM   4497  HD3 LYS A 279      29.700  15.744 -11.935  1.00 34.32           H  
ATOM   4498  CE  LYS A 279      27.570  15.550 -11.695  1.00 34.32           C  
ATOM   4499  HE2 LYS A 279      26.744  15.075 -12.226  1.00 34.32           H  
ATOM   4500  HE3 LYS A 279      27.409  16.627 -11.734  1.00 34.32           H  
ATOM   4501  NZ  LYS A 279      27.597  15.091 -10.281  1.00 34.32           N  
ATOM   4502  HZ1 LYS A 279      28.347  15.538  -9.773  1.00 34.32           H  
ATOM   4503  HZ2 LYS A 279      26.730  15.321  -9.817  1.00 34.32           H  
ATOM   4504  HZ3 LYS A 279      27.721  14.091 -10.224  1.00 34.32           H  
ATOM   4505  N   SER A 280      31.969  16.979 -17.420  1.00 35.28           N  
ATOM   4506  H   SER A 280      31.187  17.390 -17.910  1.00 35.28           H  
ATOM   4507  CA  SER A 280      33.320  17.335 -17.858  1.00 35.28           C  
ATOM   4508  HA  SER A 280      34.015  17.156 -17.038  1.00 35.28           H  
ATOM   4509  C   SER A 280      33.406  18.826 -18.164  1.00 35.28           C  
ATOM   4510  CB  SER A 280      33.779  16.457 -19.031  1.00 35.28           C  
ATOM   4511  HB2 SER A 280      33.833  15.421 -18.696  1.00 35.28           H  
ATOM   4512  HB3 SER A 280      34.772  16.765 -19.358  1.00 35.28           H  
ATOM   4513  O   SER A 280      33.819  19.209 -19.244  1.00 35.28           O  
ATOM   4514  OG  SER A 280      32.871  16.542 -20.112  1.00 35.28           O  
ATOM   4515  HG  SER A 280      32.966  17.426 -20.474  1.00 35.28           H  
ATOM   4516  N   GLU A 281      33.000  19.661 -17.210  1.00 33.75           N  
ATOM   4517  H   GLU A 281      32.572  19.278 -16.380  1.00 33.75           H  
ATOM   4518  CA  GLU A 281      33.336  21.089 -17.182  1.00 33.75           C  
ATOM   4519  HA  GLU A 281      34.268  21.254 -17.723  1.00 33.75           H  
ATOM   4520  C   GLU A 281      33.593  21.494 -15.726  1.00 33.75           C  
ATOM   4521  CB  GLU A 281      32.267  21.970 -17.853  1.00 33.75           C  
ATOM   4522  HB2 GLU A 281      31.284  21.708 -17.462  1.00 33.75           H  
ATOM   4523  HB3 GLU A 281      32.481  23.009 -17.603  1.00 33.75           H  
ATOM   4524  O   GLU A 281      32.832  22.219 -15.098  1.00 33.75           O  
ATOM   4525  CG  GLU A 281      32.269  21.850 -19.386  1.00 33.75           C  
ATOM   4526  HG2 GLU A 281      31.953  20.843 -19.657  1.00 33.75           H  
ATOM   4527  HG3 GLU A 281      33.284  22.013 -19.751  1.00 33.75           H  
ATOM   4528  CD  GLU A 281      31.319  22.835 -20.080  1.00 33.75           C  
ATOM   4529  OE1 GLU A 281      31.354  22.871 -21.330  1.00 33.75           O  
ATOM   4530  OE2 GLU A 281      30.522  23.495 -19.375  1.00 33.75           O  
ATOM   4531  N   VAL A 282      34.661  20.955 -15.142  1.00 33.70           N  
ATOM   4532  H   VAL A 282      35.210  20.294 -15.674  1.00 33.70           H  
ATOM   4533  CA  VAL A 282      35.337  21.636 -14.034  1.00 33.70           C  
ATOM   4534  HA  VAL A 282      34.893  22.621 -13.891  1.00 33.70           H  
ATOM   4535  C   VAL A 282      36.758  21.856 -14.515  1.00 33.70           C  
ATOM   4536  CB  VAL A 282      35.229  20.904 -12.682  1.00 33.70           C  
ATOM   4537  HB  VAL A 282      35.747  19.946 -12.737  1.00 33.70           H  
ATOM   4538  O   VAL A 282      37.652  21.045 -14.288  1.00 33.70           O  
ATOM   4539  CG1 VAL A 282      35.853  21.758 -11.567  1.00 33.70           C  
ATOM   4540 HG11 VAL A 282      36.912  21.921 -11.767  1.00 33.70           H  
ATOM   4541 HG12 VAL A 282      35.350  22.722 -11.503  1.00 33.70           H  
ATOM   4542 HG13 VAL A 282      35.764  21.241 -10.612  1.00 33.70           H  
ATOM   4543  CG2 VAL A 282      33.766  20.645 -12.296  1.00 33.70           C  
ATOM   4544 HG21 VAL A 282      33.216  21.585 -12.277  1.00 33.70           H  
ATOM   4545 HG22 VAL A 282      33.719  20.176 -11.313  1.00 33.70           H  
ATOM   4546 HG23 VAL A 282      33.302  19.979 -13.024  1.00 33.70           H  
ATOM   4547  N   SER A 283      36.931  22.925 -15.289  1.00 34.18           N  
ATOM   4548  H   SER A 283      36.139  23.523 -15.479  1.00 34.18           H  
ATOM   4549  CA  SER A 283      38.240  23.484 -15.592  1.00 34.18           C  
ATOM   4550  HA  SER A 283      38.874  22.725 -16.050  1.00 34.18           H  
ATOM   4551  C   SER A 283      38.857  23.936 -14.271  1.00 34.18           C  
ATOM   4552  CB  SER A 283      38.092  24.661 -16.566  1.00 34.18           C  
ATOM   4553  HB2 SER A 283      39.059  25.145 -16.704  1.00 34.18           H  
ATOM   4554  HB3 SER A 283      37.742  24.292 -17.530  1.00 34.18           H  
ATOM   4555  O   SER A 283      38.450  24.947 -13.698  1.00 34.18           O  
ATOM   4556  OG  SER A 283      37.159  25.598 -16.062  1.00 34.18           O  
ATOM   4557  HG  SER A 283      37.453  25.848 -15.183  1.00 34.18           H  
ATOM   4558  N   VAL A 284      39.806  23.157 -13.758  1.00 35.70           N  
ATOM   4559  H   VAL A 284      40.030  22.292 -14.229  1.00 35.70           H  
ATOM   4560  CA  VAL A 284      40.693  23.611 -12.691  1.00 35.70           C  
ATOM   4561  HA  VAL A 284      40.104  24.084 -11.905  1.00 35.70           H  
ATOM   4562  C   VAL A 284      41.602  24.657 -13.325  1.00 35.70           C  
ATOM   4563  CB  VAL A 284      41.474  22.442 -12.063  1.00 35.70           C  
ATOM   4564  HB  VAL A 284      42.075  21.950 -12.827  1.00 35.70           H  
ATOM   4565  O   VAL A 284      42.450  24.336 -14.154  1.00 35.70           O  
ATOM   4566  CG1 VAL A 284      42.398  22.928 -10.940  1.00 35.70           C  
ATOM   4567 HG11 VAL A 284      42.924  22.081 -10.499  1.00 35.70           H  
ATOM   4568 HG12 VAL A 284      43.143  23.616 -11.339  1.00 35.70           H  
ATOM   4569 HG13 VAL A 284      41.823  23.439 -10.168  1.00 35.70           H  
ATOM   4570  CG2 VAL A 284      40.505  21.410 -11.464  1.00 35.70           C  
ATOM   4571 HG21 VAL A 284      39.870  21.883 -10.716  1.00 35.70           H  
ATOM   4572 HG22 VAL A 284      41.072  20.604 -10.997  1.00 35.70           H  
ATOM   4573 HG23 VAL A 284      39.879  20.979 -12.246  1.00 35.70           H  
ATOM   4574  N   ILE A 285      41.332  25.918 -13.000  1.00 33.95           N  
ATOM   4575  H   ILE A 285      40.563  26.085 -12.367  1.00 33.95           H  
ATOM   4576  CA  ILE A 285      42.180  27.060 -13.328  1.00 33.95           C  
ATOM   4577  HA  ILE A 285      42.390  27.073 -14.398  1.00 33.95           H  
ATOM   4578  C   ILE A 285      43.494  26.843 -12.563  1.00 33.95           C  
ATOM   4579  CB  ILE A 285      41.446  28.369 -12.937  1.00 33.95           C  
ATOM   4580  HB  ILE A 285      41.217  28.324 -11.872  1.00 33.95           H  
ATOM   4581  O   ILE A 285      43.482  26.839 -11.331  1.00 33.95           O  
ATOM   4582  CG1 ILE A 285      40.111  28.510 -13.717  1.00 33.95           C  
ATOM   4583 HG12 ILE A 285      40.326  28.669 -14.774  1.00 33.95           H  
ATOM   4584 HG13 ILE A 285      39.534  27.589 -13.632  1.00 33.95           H  
ATOM   4585  CG2 ILE A 285      42.341  29.596 -13.179  1.00 33.95           C  
ATOM   4586 HG21 ILE A 285      41.851  30.508 -12.836  1.00 33.95           H  
ATOM   4587 HG22 ILE A 285      42.584  29.687 -14.237  1.00 33.95           H  
ATOM   4588 HG23 ILE A 285      43.274  29.499 -12.624  1.00 33.95           H  
ATOM   4589  CD1 ILE A 285      39.201  29.639 -13.216  1.00 33.95           C  
ATOM   4590 HD11 ILE A 285      39.656  30.611 -13.405  1.00 33.95           H  
ATOM   4591 HD12 ILE A 285      38.249  29.594 -13.745  1.00 33.95           H  
ATOM   4592 HD13 ILE A 285      39.019  29.522 -12.147  1.00 33.95           H  
ATOM   4593  N   MET A 286      44.576  26.572 -13.298  1.00 30.40           N  
ATOM   4594  H   MET A 286      44.466  26.611 -14.301  1.00 30.40           H  
ATOM   4595  CA  MET A 286      45.957  26.705 -12.816  1.00 30.40           C  
ATOM   4596  HA  MET A 286      46.006  26.482 -11.751  1.00 30.40           H  
ATOM   4597  C   MET A 286      46.402  28.158 -12.939  1.00 30.40           C  
ATOM   4598  CB  MET A 286      46.924  25.783 -13.585  1.00 30.40           C  
ATOM   4599  HB2 MET A 286      47.900  26.266 -13.624  1.00 30.40           H  
ATOM   4600  HB3 MET A 286      46.581  25.640 -14.610  1.00 30.40           H  
ATOM   4601  O   MET A 286      46.011  28.796 -13.944  1.00 30.40           O  
ATOM   4602  CG  MET A 286      47.117  24.432 -12.891  1.00 30.40           C  
ATOM   4603  HG2 MET A 286      47.337  24.627 -11.842  1.00 30.40           H  
ATOM   4604  HG3 MET A 286      46.188  23.864 -12.940  1.00 30.40           H  
ATOM   4605  SD  MET A 286      48.485  23.431 -13.553  1.00 30.40           S  
ATOM   4606  CE  MET A 286      47.667  22.632 -14.955  1.00 30.40           C  
ATOM   4607  HE1 MET A 286      47.266  23.393 -15.625  1.00 30.40           H  
ATOM   4608  HE2 MET A 286      48.388  22.018 -15.495  1.00 30.40           H  
ATOM   4609  HE3 MET A 286      46.853  22.004 -14.592  1.00 30.40           H  
ATOM   4610  OXT MET A 286      47.136  28.572 -12.021  1.00 30.40           O  
TER    4611      MET A 286                                                       
END   
