# Supplementary material for: Plant virus movement proteins originated from jelly-roll capsid proteins
Source: PLoS Biol. 2023 Jun 15;21(6):e3002157. doi: 10.1371/journal.pbio.3002157 (PMC10306228; doi:10.1371/journal.pbio.3002157)
Supplement: S2 Data — (ZIP) [file pbio.3002157.s007.zip › S2_Data/NP_624334_CLBV.pdb]

ATOM      1  N   MET A   1      27.196  -6.041  -1.663  1.00 37.80           N  
ATOM      2  H   MET A   1      26.676  -6.668  -2.260  1.00 37.80           H  
ATOM      3  H2  MET A   1      27.154  -5.107  -2.046  1.00 37.80           H  
ATOM      4  H3  MET A   1      28.157  -6.349  -1.634  1.00 37.80           H  
ATOM      5  CA  MET A   1      26.621  -6.044  -0.302  1.00 37.80           C  
ATOM      6  HA  MET A   1      26.630  -7.062   0.088  1.00 37.80           H  
ATOM      7  C   MET A   1      25.169  -5.596  -0.375  1.00 37.80           C  
ATOM      8  CB  MET A   1      27.428  -5.165   0.671  1.00 37.80           C  
ATOM      9  HB2 MET A   1      27.499  -4.142   0.301  1.00 37.80           H  
ATOM     10  HB3 MET A   1      26.897  -5.151   1.623  1.00 37.80           H  
ATOM     11  O   MET A   1      24.915  -4.489  -0.853  1.00 37.80           O  
ATOM     12  CG  MET A   1      28.836  -5.733   0.905  1.00 37.80           C  
ATOM     13  HG2 MET A   1      29.539  -5.287   0.201  1.00 37.80           H  
ATOM     14  HG3 MET A   1      28.813  -6.808   0.724  1.00 37.80           H  
ATOM     15  SD  MET A   1      29.437  -5.514   2.598  1.00 37.80           S  
ATOM     16  CE  MET A   1      30.705  -4.236   2.396  1.00 37.80           C  
ATOM     17  HE1 MET A   1      31.483  -4.591   1.720  1.00 37.80           H  
ATOM     18  HE2 MET A   1      30.256  -3.326   1.996  1.00 37.80           H  
ATOM     19  HE3 MET A   1      31.152  -4.018   3.366  1.00 37.80           H  
ATOM     20  N   ALA A   2      24.231  -6.471  -0.005  1.00 51.27           N  
ATOM     21  H   ALA A   2      24.493  -7.371   0.371  1.00 51.27           H  
ATOM     22  CA  ALA A   2      22.837  -6.093   0.218  1.00 51.27           C  
ATOM     23  HA  ALA A   2      22.432  -5.620  -0.676  1.00 51.27           H  
ATOM     24  C   ALA A   2      22.792  -5.092   1.383  1.00 51.27           C  
ATOM     25  CB  ALA A   2      22.025  -7.362   0.512  1.00 51.27           C  
ATOM     26  HB1 ALA A   2      20.981  -7.099   0.679  1.00 51.27           H  
ATOM     27  HB2 ALA A   2      22.404  -7.858   1.406  1.00 51.27           H  
ATOM     28  HB3 ALA A   2      22.078  -8.050  -0.332  1.00 51.27           H  
ATOM     29  O   ALA A   2      23.474  -5.290   2.388  1.00 51.27           O  
ATOM     30  N   SER A   3      22.078  -3.977   1.233  1.00 64.76           N  
ATOM     31  H   SER A   3      21.473  -3.864   0.432  1.00 64.76           H  
ATOM     32  CA  SER A   3      21.900  -3.042   2.344  1.00 64.76           C  
ATOM     33  HA  SER A   3      22.863  -2.847   2.816  1.00 64.76           H  
ATOM     34  C   SER A   3      20.969  -3.680   3.370  1.00 64.76           C  
ATOM     35  CB  SER A   3      21.329  -1.707   1.858  1.00 64.76           C  
ATOM     36  HB2 SER A   3      21.128  -1.065   2.715  1.00 64.76           H  
ATOM     37  HB3 SER A   3      22.055  -1.214   1.211  1.00 64.76           H  
ATOM     38  O   SER A   3      19.838  -4.023   3.027  1.00 64.76           O  
ATOM     39  OG  SER A   3      20.135  -1.914   1.137  1.00 64.76           O  
ATOM     40  HG  SER A   3      19.554  -2.459   1.672  1.00 64.76           H  
ATOM     41  N   LEU A   4      21.430  -3.830   4.610  1.00 73.44           N  
ATOM     42  H   LEU A   4      22.385  -3.576   4.819  1.00 73.44           H  
ATOM     43  CA  LEU A   4      20.574  -4.260   5.713  1.00 73.44           C  
ATOM     44  HA  LEU A   4      20.076  -5.189   5.434  1.00 73.44           H  
ATOM     45  C   LEU A   4      19.490  -3.204   5.961  1.00 73.44           C  
ATOM     46  CB  LEU A   4      21.424  -4.499   6.975  1.00 73.44           C  
ATOM     47  HB2 LEU A   4      20.757  -4.654   7.824  1.00 73.44           H  
ATOM     48  HB3 LEU A   4      22.003  -3.597   7.175  1.00 73.44           H  
ATOM     49  O   LEU A   4      19.797  -2.015   6.054  1.00 73.44           O  
ATOM     50  CG  LEU A   4      22.380  -5.704   6.880  1.00 73.44           C  
ATOM     51  HG  LEU A   4      22.973  -5.628   5.969  1.00 73.44           H  
ATOM     52  CD1 LEU A   4      23.337  -5.698   8.070  1.00 73.44           C  
ATOM     53 HD11 LEU A   4      24.036  -6.530   7.984  1.00 73.44           H  
ATOM     54 HD12 LEU A   4      23.904  -4.767   8.092  1.00 73.44           H  
ATOM     55 HD13 LEU A   4      22.778  -5.802   9.000  1.00 73.44           H  
ATOM     56  CD2 LEU A   4      21.623  -7.033   6.876  1.00 73.44           C  
ATOM     57 HD21 LEU A   4      20.996  -7.116   7.763  1.00 73.44           H  
ATOM     58 HD22 LEU A   4      21.002  -7.116   5.984  1.00 73.44           H  
ATOM     59 HD23 LEU A   4      22.333  -7.861   6.869  1.00 73.44           H  
ATOM     60  N   ILE A   5      18.240  -3.655   6.067  1.00 81.54           N  
ATOM     61  H   ILE A   5      18.084  -4.649   5.978  1.00 81.54           H  
ATOM     62  CA  ILE A   5      17.090  -2.832   6.449  1.00 81.54           C  
ATOM     63  HA  ILE A   5      17.261  -1.799   6.146  1.00 81.54           H  
ATOM     64  C   ILE A   5      16.946  -2.889   7.966  1.00 81.54           C  
ATOM     65  CB  ILE A   5      15.799  -3.339   5.765  1.00 81.54           C  
ATOM     66  HB  ILE A   5      15.694  -4.397   6.005  1.00 81.54           H  
ATOM     67  O   ILE A   5      16.879  -3.973   8.547  1.00 81.54           O  
ATOM     68  CG1 ILE A   5      15.893  -3.211   4.231  1.00 81.54           C  
ATOM     69 HG12 ILE A   5      16.809  -3.695   3.893  1.00 81.54           H  
ATOM     70 HG13 ILE A   5      15.932  -2.160   3.944  1.00 81.54           H  
ATOM     71  CG2 ILE A   5      14.544  -2.623   6.304  1.00 81.54           C  
ATOM     72 HG21 ILE A   5      14.408  -2.834   7.364  1.00 81.54           H  
ATOM     73 HG22 ILE A   5      14.622  -1.546   6.157  1.00 81.54           H  
ATOM     74 HG23 ILE A   5      13.651  -2.995   5.801  1.00 81.54           H  
ATOM     75  CD1 ILE A   5      14.721  -3.904   3.518  1.00 81.54           C  
ATOM     76 HD11 ILE A   5      13.814  -3.303   3.592  1.00 81.54           H  
ATOM     77 HD12 ILE A   5      14.541  -4.881   3.965  1.00 81.54           H  
ATOM     78 HD13 ILE A   5      14.952  -4.058   2.464  1.00 81.54           H  
ATOM     79  N   ASN A   6      16.813  -1.736   8.618  1.00 87.29           N  
ATOM     80  H   ASN A   6      16.943  -0.879   8.100  1.00 87.29           H  
ATOM     81  CA  ASN A   6      16.378  -1.702  10.012  1.00 87.29           C  
ATOM     82  HA  ASN A   6      16.838  -2.538  10.538  1.00 87.29           H  
ATOM     83  C   ASN A   6      14.851  -1.890  10.110  1.00 87.29           C  
ATOM     84  CB  ASN A   6      16.894  -0.421  10.682  1.00 87.29           C  
ATOM     85  HB2 ASN A   6      16.433   0.454  10.223  1.00 87.29           H  
ATOM     86  HB3 ASN A   6      17.971  -0.358  10.529  1.00 87.29           H  
ATOM     87  O   ASN A   6      14.088  -0.925  10.031  1.00 87.29           O  
ATOM     88  CG  ASN A   6      16.615  -0.401  12.177  1.00 87.29           C  
ATOM     89  ND2 ASN A   6      17.366   0.365  12.929  1.00 87.29           N  
ATOM     90 HD21 ASN A   6      17.221   0.296  13.926  1.00 87.29           H  
ATOM     91 HD22 ASN A   6      18.139   0.872  12.524  1.00 87.29           H  
ATOM     92  OD1 ASN A   6      15.719  -1.045  12.698  1.00 87.29           O  
ATOM     93  N   VAL A   7      14.405  -3.131  10.322  1.00 89.87           N  
ATOM     94  H   VAL A   7      15.078  -3.883  10.289  1.00 89.87           H  
ATOM     95  CA  VAL A   7      12.978  -3.481  10.467  1.00 89.87           C  
ATOM     96  HA  VAL A   7      12.458  -3.208   9.549  1.00 89.87           H  
ATOM     97  C   VAL A   7      12.314  -2.702  11.608  1.00 89.87           C  
ATOM     98  CB  VAL A   7      12.813  -5.003  10.668  1.00 89.87           C  
ATOM     99  HB  VAL A   7      13.387  -5.309  11.543  1.00 89.87           H  
ATOM    100  O   VAL A   7      11.214  -2.179  11.434  1.00 89.87           O  
ATOM    101  CG1 VAL A   7      11.350  -5.409  10.882  1.00 89.87           C  
ATOM    102 HG11 VAL A   7      10.959  -4.984  11.807  1.00 89.87           H  
ATOM    103 HG12 VAL A   7      11.275  -6.494  10.962  1.00 89.87           H  
ATOM    104 HG13 VAL A   7      10.740  -5.079  10.042  1.00 89.87           H  
ATOM    105  CG2 VAL A   7      13.338  -5.767   9.444  1.00 89.87           C  
ATOM    106 HG21 VAL A   7      12.791  -5.470   8.549  1.00 89.87           H  
ATOM    107 HG22 VAL A   7      13.204  -6.838   9.596  1.00 89.87           H  
ATOM    108 HG23 VAL A   7      14.401  -5.581   9.294  1.00 89.87           H  
ATOM    109  N   SER A   8      12.995  -2.517  12.742  1.00 91.42           N  
ATOM    110  H   SER A   8      13.896  -2.961  12.850  1.00 91.42           H  
ATOM    111  CA  SER A   8      12.472  -1.756  13.887  1.00 91.42           C  
ATOM    112  HA  SER A   8      11.538  -2.215  14.210  1.00 91.42           H  
ATOM    113  C   SER A   8      12.183  -0.293  13.540  1.00 91.42           C  
ATOM    114  CB  SER A   8      13.458  -1.811  15.059  1.00 91.42           C  
ATOM    115  HB2 SER A   8      14.386  -1.305  14.792  1.00 91.42           H  
ATOM    116  HB3 SER A   8      13.019  -1.313  15.924  1.00 91.42           H  
ATOM    117  O   SER A   8      11.206   0.278  14.026  1.00 91.42           O  
ATOM    118  OG  SER A   8      13.731  -3.158  15.380  1.00 91.42           O  
ATOM    119  HG  SER A   8      14.394  -3.212  16.073  1.00 91.42           H  
ATOM    120  N   SER A   9      12.989   0.313  12.660  1.00 92.32           N  
ATOM    121  H   SER A   9      13.752  -0.227  12.279  1.00 92.32           H  
ATOM    122  CA  SER A   9      12.732   1.658  12.128  1.00 92.32           C  
ATOM    123  HA  SER A   9      12.650   2.359  12.959  1.00 92.32           H  
ATOM    124  C   SER A   9      11.418   1.703  11.341  1.00 92.32           C  
ATOM    125  CB  SER A   9      13.901   2.102  11.242  1.00 92.32           C  
ATOM    126  HB2 SER A   9      14.831   2.013  11.802  1.00 92.32           H  
ATOM    127  HB3 SER A   9      13.957   1.468  10.357  1.00 92.32           H  
ATOM    128  O   SER A   9      10.598   2.599  11.550  1.00 92.32           O  
ATOM    129  OG  SER A   9      13.738   3.442  10.825  1.00 92.32           O  
ATOM    130  HG  SER A   9      14.489   3.667  10.270  1.00 92.32           H  
ATOM    131  N   LEU A  10      11.165   0.697  10.496  1.00 93.86           N  
ATOM    132  H   LEU A  10      11.843  -0.047  10.417  1.00 93.86           H  
ATOM    133  CA  LEU A  10       9.925   0.596   9.721  1.00 93.86           C  
ATOM    134  HA  LEU A  10       9.758   1.543   9.208  1.00 93.86           H  
ATOM    135  C   LEU A  10       8.705   0.363  10.621  1.00 93.86           C  
ATOM    136  CB  LEU A  10      10.042  -0.519   8.669  1.00 93.86           C  
ATOM    137  HB2 LEU A  10      10.136  -1.482   9.170  1.00 93.86           H  
ATOM    138  HB3 LEU A  10       9.109  -0.536   8.106  1.00 93.86           H  
ATOM    139  O   LEU A  10       7.703   1.065  10.487  1.00 93.86           O  
ATOM    140  CG  LEU A  10      11.207  -0.375   7.675  1.00 93.86           C  
ATOM    141  HG  LEU A  10      12.156  -0.519   8.191  1.00 93.86           H  
ATOM    142  CD1 LEU A  10      11.071  -1.461   6.612  1.00 93.86           C  
ATOM    143 HD11 LEU A  10      11.870  -1.368   5.876  1.00 93.86           H  
ATOM    144 HD12 LEU A  10      11.140  -2.444   7.077  1.00 93.86           H  
ATOM    145 HD13 LEU A  10      10.108  -1.371   6.110  1.00 93.86           H  
ATOM    146  CD2 LEU A  10      11.220   0.998   7.000  1.00 93.86           C  
ATOM    147 HD21 LEU A  10      10.210   1.304   6.728  1.00 93.86           H  
ATOM    148 HD22 LEU A  10      11.825   0.958   6.094  1.00 93.86           H  
ATOM    149 HD23 LEU A  10      11.652   1.733   7.679  1.00 93.86           H  
ATOM    150  N   VAL A  11       8.809  -0.549  11.591  1.00 94.47           N  
ATOM    151  H   VAL A  11       9.647  -1.112  11.619  1.00 94.47           H  
ATOM    152  CA  VAL A  11       7.751  -0.815  12.581  1.00 94.47           C  
ATOM    153  HA  VAL A  11       6.842  -1.108  12.055  1.00 94.47           H  
ATOM    154  C   VAL A  11       7.425   0.443  13.392  1.00 94.47           C  
ATOM    155  CB  VAL A  11       8.164  -1.973  13.512  1.00 94.47           C  
ATOM    156  HB  VAL A  11       9.142  -1.752  13.942  1.00 94.47           H  
ATOM    157  O   VAL A  11       6.258   0.733  13.654  1.00 94.47           O  
ATOM    158  CG1 VAL A  11       7.168  -2.179  14.661  1.00 94.47           C  
ATOM    159 HG11 VAL A  11       6.162  -2.310  14.261  1.00 94.47           H  
ATOM    160 HG12 VAL A  11       7.441  -3.071  15.224  1.00 94.47           H  
ATOM    161 HG13 VAL A  11       7.194  -1.320  15.332  1.00 94.47           H  
ATOM    162  CG2 VAL A  11       8.250  -3.295  12.746  1.00 94.47           C  
ATOM    163 HG21 VAL A  11       8.642  -4.080  13.392  1.00 94.47           H  
ATOM    164 HG22 VAL A  11       8.907  -3.210  11.880  1.00 94.47           H  
ATOM    165 HG23 VAL A  11       7.257  -3.592  12.409  1.00 94.47           H  
ATOM    166  N   ASN A  12       8.429   1.239  13.765  1.00 95.11           N  
ATOM    167  H   ASN A  12       9.377   0.949  13.571  1.00 95.11           H  
ATOM    168  CA  ASN A  12       8.203   2.503  14.466  1.00 95.11           C  
ATOM    169  HA  ASN A  12       7.550   2.319  15.320  1.00 95.11           H  
ATOM    170  C   ASN A  12       7.466   3.530  13.598  1.00 95.11           C  
ATOM    171  CB  ASN A  12       9.540   3.043  14.990  1.00 95.11           C  
ATOM    172  HB2 ASN A  12       9.412   4.082  15.294  1.00 95.11           H  
ATOM    173  HB3 ASN A  12      10.287   3.008  14.198  1.00 95.11           H  
ATOM    174  O   ASN A  12       6.610   4.252  14.106  1.00 95.11           O  
ATOM    175  CG  ASN A  12      10.049   2.280  16.202  1.00 95.11           C  
ATOM    176  ND2 ASN A  12      11.313   2.433  16.516  1.00 95.11           N  
ATOM    177 HD21 ASN A  12      11.923   2.976  15.921  1.00 95.11           H  
ATOM    178 HD22 ASN A  12      11.651   1.914  17.314  1.00 95.11           H  
ATOM    179  OD1 ASN A  12       9.323   1.581  16.903  1.00 95.11           O  
ATOM    180  N   ARG A  13       7.724   3.569  12.286  1.00 95.11           N  
ATOM    181  H   ARG A  13       8.433   2.954  11.914  1.00 95.11           H  
ATOM    182  CA  ARG A  13       6.951   4.421  11.369  1.00 95.11           C  
ATOM    183  HA  ARG A  13       6.922   5.433  11.775  1.00 95.11           H  
ATOM    184  C   ARG A  13       5.497   3.981  11.281  1.00 95.11           C  
ATOM    185  CB  ARG A  13       7.598   4.469   9.983  1.00 95.11           C  
ATOM    186  HB2 ARG A  13       7.778   3.461   9.610  1.00 95.11           H  
ATOM    187  HB3 ARG A  13       6.921   4.972   9.294  1.00 95.11           H  
ATOM    188  O   ARG A  13       4.624   4.840  11.371  1.00 95.11           O  
ATOM    189  CG  ARG A  13       8.916   5.246  10.054  1.00 95.11           C  
ATOM    190  HG2 ARG A  13       9.619   4.716  10.697  1.00 95.11           H  
ATOM    191  HG3 ARG A  13       8.740   6.229  10.491  1.00 95.11           H  
ATOM    192  CD  ARG A  13       9.551   5.404   8.675  1.00 95.11           C  
ATOM    193  HD2 ARG A  13      10.579   5.744   8.801  1.00 95.11           H  
ATOM    194  HD3 ARG A  13       9.581   4.425   8.198  1.00 95.11           H  
ATOM    195  NE  ARG A  13       8.819   6.355   7.816  1.00 95.11           N  
ATOM    196  HE  ARG A  13       8.260   5.960   7.073  1.00 95.11           H  
ATOM    197  NH1 ARG A  13       9.533   8.337   8.714  1.00 95.11           N  
ATOM    198 HH11 ARG A  13       9.415   9.340   8.739  1.00 95.11           H  
ATOM    199 HH12 ARG A  13       9.770   7.848   9.565  1.00 95.11           H  
ATOM    200  NH2 ARG A  13       8.310   8.360   6.855  1.00 95.11           N  
ATOM    201 HH21 ARG A  13       7.844   7.826   6.136  1.00 95.11           H  
ATOM    202 HH22 ARG A  13       8.509   9.329   6.653  1.00 95.11           H  
ATOM    203  CZ  ARG A  13       8.895   7.675   7.800  1.00 95.11           C  
ATOM    204  N   VAL A  14       5.239   2.671  11.218  1.00 94.71           N  
ATOM    205  H   VAL A  14       6.018   2.035  11.118  1.00 94.71           H  
ATOM    206  CA  VAL A  14       3.875   2.124  11.302  1.00 94.71           C  
ATOM    207  HA  VAL A  14       3.294   2.509  10.464  1.00 94.71           H  
ATOM    208  C   VAL A  14       3.211   2.612  12.581  1.00 94.71           C  
ATOM    209  CB  VAL A  14       3.843   0.585  11.235  1.00 94.71           C  
ATOM    210  HB  VAL A  14       4.451   0.164  12.036  1.00 94.71           H  
ATOM    211  O   VAL A  14       2.183   3.279  12.498  1.00 94.71           O  
ATOM    212  CG1 VAL A  14       2.415   0.040  11.373  1.00 94.71           C  
ATOM    213 HG11 VAL A  14       2.006   0.274  12.356  1.00 94.71           H  
ATOM    214 HG12 VAL A  14       1.767   0.465  10.605  1.00 94.71           H  
ATOM    215 HG13 VAL A  14       2.425  -1.044  11.264  1.00 94.71           H  
ATOM    216  CG2 VAL A  14       4.387   0.089   9.900  1.00 94.71           C  
ATOM    217 HG21 VAL A  14       3.665   0.336   9.122  1.00 94.71           H  
ATOM    218 HG22 VAL A  14       4.521  -0.992   9.941  1.00 94.71           H  
ATOM    219 HG23 VAL A  14       5.350   0.542   9.666  1.00 94.71           H  
ATOM    220  N   LYS A  15       3.832   2.392  13.750  1.00 93.44           N  
ATOM    221  H   LYS A  15       4.685   1.852  13.721  1.00 93.44           H  
ATOM    222  CA  LYS A  15       3.329   2.840  15.064  1.00 93.44           C  
ATOM    223  HA  LYS A  15       2.419   2.291  15.306  1.00 93.44           H  
ATOM    224  C   LYS A  15       2.966   4.327  15.099  1.00 93.44           C  
ATOM    225  CB  LYS A  15       4.376   2.559  16.153  1.00 93.44           C  
ATOM    226  HB2 LYS A  15       5.352   2.912  15.819  1.00 93.44           H  
ATOM    227  HB3 LYS A  15       4.111   3.117  17.052  1.00 93.44           H  
ATOM    228  O   LYS A  15       1.963   4.675  15.709  1.00 93.44           O  
ATOM    229  CG  LYS A  15       4.463   1.077  16.530  1.00 93.44           C  
ATOM    230  HG2 LYS A  15       3.540   0.801  17.041  1.00 93.44           H  
ATOM    231  HG3 LYS A  15       4.579   0.465  15.636  1.00 93.44           H  
ATOM    232  CD  LYS A  15       5.646   0.834  17.474  1.00 93.44           C  
ATOM    233  HD2 LYS A  15       6.558   1.170  16.981  1.00 93.44           H  
ATOM    234  HD3 LYS A  15       5.507   1.412  18.387  1.00 93.44           H  
ATOM    235  CE  LYS A  15       5.786  -0.652  17.815  1.00 93.44           C  
ATOM    236  HE2 LYS A  15       4.923  -0.968  18.401  1.00 93.44           H  
ATOM    237  HE3 LYS A  15       5.784  -1.220  16.885  1.00 93.44           H  
ATOM    238  NZ  LYS A  15       7.047  -0.901  18.558  1.00 93.44           N  
ATOM    239  HZ1 LYS A  15       7.829  -0.530  18.039  1.00 93.44           H  
ATOM    240  HZ2 LYS A  15       7.035  -0.445  19.459  1.00 93.44           H  
ATOM    241  HZ3 LYS A  15       7.201  -1.890  18.689  1.00 93.44           H  
ATOM    242  N   LEU A  16       3.732   5.174  14.414  1.00 93.20           N  
ATOM    243  H   LEU A  16       4.548   4.794  13.956  1.00 93.20           H  
ATOM    244  CA  LEU A  16       3.548   6.629  14.376  1.00 93.20           C  
ATOM    245  HA  LEU A  16       3.006   6.933  15.271  1.00 93.20           H  
ATOM    246  C   LEU A  16       2.688   7.143  13.201  1.00 93.20           C  
ATOM    247  CB  LEU A  16       4.938   7.297  14.405  1.00 93.20           C  
ATOM    248  HB2 LEU A  16       5.503   6.939  13.544  1.00 93.20           H  
ATOM    249  HB3 LEU A  16       4.814   8.374  14.298  1.00 93.20           H  
ATOM    250  O   LEU A  16       2.622   8.353  13.004  1.00 93.20           O  
ATOM    251  CG  LEU A  16       5.764   7.045  15.680  1.00 93.20           C  
ATOM    252  HG  LEU A  16       5.891   5.975  15.843  1.00 93.20           H  
ATOM    253  CD1 LEU A  16       7.148   7.674  15.506  1.00 93.20           C  
ATOM    254 HD11 LEU A  16       7.055   8.753  15.376  1.00 93.20           H  
ATOM    255 HD12 LEU A  16       7.755   7.468  16.388  1.00 93.20           H  
ATOM    256 HD13 LEU A  16       7.638   7.240  14.635  1.00 93.20           H  
ATOM    257  CD2 LEU A  16       5.114   7.642  16.929  1.00 93.20           C  
ATOM    258 HD21 LEU A  16       4.172   7.134  17.140  1.00 93.20           H  
ATOM    259 HD22 LEU A  16       5.771   7.508  17.788  1.00 93.20           H  
ATOM    260 HD23 LEU A  16       4.924   8.705  16.784  1.00 93.20           H  
ATOM    261  N   ASP A  17       2.058   6.267  12.407  1.00 90.78           N  
ATOM    262  H   ASP A  17       2.254   5.287  12.558  1.00 90.78           H  
ATOM    263  CA  ASP A  17       1.285   6.642  11.199  1.00 90.78           C  
ATOM    264  HA  ASP A  17       0.983   5.705  10.730  1.00 90.78           H  
ATOM    265  C   ASP A  17       2.114   7.362  10.113  1.00 90.78           C  
ATOM    266  CB  ASP A  17      -0.005   7.403  11.582  1.00 90.78           C  
ATOM    267  HB2 ASP A  17       0.226   8.458  11.730  1.00 90.78           H  
ATOM    268  HB3 ASP A  17      -0.387   7.019  12.527  1.00 90.78           H  
ATOM    269  O   ASP A  17       1.603   8.121   9.282  1.00 90.78           O  
ATOM    270  CG  ASP A  17      -1.111   7.262  10.527  1.00 90.78           C  
ATOM    271  OD1 ASP A  17      -1.419   6.104  10.176  1.00 90.78           O  
ATOM    272  OD2 ASP A  17      -1.719   8.275  10.105  1.00 90.78           O  
ATOM    273  N   GLN A  18       3.425   7.117  10.103  1.00 93.17           N  
ATOM    274  H   GLN A  18       3.770   6.415  10.741  1.00 93.17           H  
ATOM    275  CA  GLN A  18       4.363   7.698   9.148  1.00 93.17           C  
ATOM    276  HA  GLN A  18       3.973   8.661   8.820  1.00 93.17           H  
ATOM    277  C   GLN A  18       4.519   6.809   7.909  1.00 93.17           C  
ATOM    278  CB  GLN A  18       5.718   7.948   9.821  1.00 93.17           C  
ATOM    279  HB2 GLN A  18       6.104   7.004  10.207  1.00 93.17           H  
ATOM    280  HB3 GLN A  18       6.413   8.326   9.071  1.00 93.17           H  
ATOM    281  O   GLN A  18       4.468   5.584   7.987  1.00 93.17           O  
ATOM    282  CG  GLN A  18       5.641   8.967  10.966  1.00 93.17           C  
ATOM    283  HG2 GLN A  18       4.952   8.608  11.731  1.00 93.17           H  
ATOM    284  HG3 GLN A  18       5.255   9.911  10.581  1.00 93.17           H  
ATOM    285  CD  GLN A  18       6.992   9.219  11.628  1.00 93.17           C  
ATOM    286  NE2 GLN A  18       7.067  10.157  12.544  1.00 93.17           N  
ATOM    287 HE21 GLN A  18       6.228  10.629  12.850  1.00 93.17           H  
ATOM    288 HE22 GLN A  18       7.948  10.252  13.029  1.00 93.17           H  
ATOM    289  OE1 GLN A  18       8.009   8.609  11.324  1.00 93.17           O  
ATOM    290  N   SER A  19       4.770   7.431   6.754  1.00 94.33           N  
ATOM    291  H   SER A  19       4.793   8.441   6.745  1.00 94.33           H  
ATOM    292  CA  SER A  19       4.920   6.726   5.473  1.00 94.33           C  
ATOM    293  HA  SER A  19       4.015   6.154   5.271  1.00 94.33           H  
ATOM    294  C   SER A  19       6.116   5.768   5.467  1.00 94.33           C  
ATOM    295  CB  SER A  19       5.102   7.747   4.348  1.00 94.33           C  
ATOM    296  HB2 SER A  19       5.915   8.431   4.594  1.00 94.33           H  
ATOM    297  HB3 SER A  19       4.184   8.316   4.205  1.00 94.33           H  
ATOM    298  O   SER A  19       7.253   6.211   5.617  1.00 94.33           O  
ATOM    299  OG  SER A  19       5.424   7.058   3.165  1.00 94.33           O  
ATOM    300  HG  SER A  19       4.629   6.584   2.910  1.00 94.33           H  
ATOM    301  N   ILE A  20       5.920   4.472   5.226  1.00 94.81           N  
ATOM    302  H   ILE A  20       4.975   4.146   5.087  1.00 94.81           H  
ATOM    303  CA  ILE A  20       7.036   3.507   5.161  1.00 94.81           C  
ATOM    304  HA  ILE A  20       7.640   3.618   6.061  1.00 94.81           H  
ATOM    305  C   ILE A  20       7.959   3.808   3.966  1.00 94.81           C  
ATOM    306  CB  ILE A  20       6.506   2.058   5.140  1.00 94.81           C  
ATOM    307  HB  ILE A  20       5.840   1.955   4.284  1.00 94.81           H  
ATOM    308  O   ILE A  20       9.182   3.820   4.134  1.00 94.81           O  
ATOM    309  CG1 ILE A  20       5.691   1.766   6.422  1.00 94.81           C  
ATOM    310 HG12 ILE A  20       4.818   2.418   6.443  1.00 94.81           H  
ATOM    311 HG13 ILE A  20       6.293   1.980   7.306  1.00 94.81           H  
ATOM    312  CG2 ILE A  20       7.655   1.043   4.983  1.00 94.81           C  
ATOM    313 HG21 ILE A  20       8.236   1.230   4.079  1.00 94.81           H  
ATOM    314 HG22 ILE A  20       7.269   0.027   4.906  1.00 94.81           H  
ATOM    315 HG23 ILE A  20       8.304   1.090   5.858  1.00 94.81           H  
ATOM    316  CD1 ILE A  20       5.186   0.320   6.510  1.00 94.81           C  
ATOM    317 HD11 ILE A  20       4.282   0.281   7.117  1.00 94.81           H  
ATOM    318 HD12 ILE A  20       4.925  -0.064   5.524  1.00 94.81           H  
ATOM    319 HD13 ILE A  20       5.953  -0.316   6.952  1.00 94.81           H  
ATOM    320  N   ILE A  21       7.402   4.147   2.793  1.00 92.96           N  
ATOM    321  H   ILE A  21       6.395   4.160   2.720  1.00 92.96           H  
ATOM    322  CA  ILE A  21       8.192   4.515   1.598  1.00 92.96           C  
ATOM    323  HA  ILE A  21       8.931   3.732   1.429  1.00 92.96           H  
ATOM    324  C   ILE A  21       8.997   5.807   1.782  1.00 92.96           C  
ATOM    325  CB  ILE A  21       7.334   4.591   0.316  1.00 92.96           C  
ATOM    326  HB  ILE A  21       8.000   4.903  -0.488  1.00 92.96           H  
ATOM    327  O   ILE A  21      10.023   6.006   1.129  1.00 92.96           O  
ATOM    328  CG1 ILE A  21       6.185   5.615   0.397  1.00 92.96           C  
ATOM    329 HG12 ILE A  21       5.515   5.357   1.217  1.00 92.96           H  
ATOM    330 HG13 ILE A  21       6.601   6.607   0.575  1.00 92.96           H  
ATOM    331  CG2 ILE A  21       6.784   3.217  -0.076  1.00 92.96           C  
ATOM    332 HG21 ILE A  21       6.636   3.171  -1.155  1.00 92.96           H  
ATOM    333 HG22 ILE A  21       7.470   2.418   0.206  1.00 92.96           H  
ATOM    334 HG23 ILE A  21       5.805   3.079   0.383  1.00 92.96           H  
ATOM    335  CD1 ILE A  21       5.356   5.659  -0.891  1.00 92.96           C  
ATOM    336 HD11 ILE A  21       6.007   5.716  -1.764  1.00 92.96           H  
ATOM    337 HD12 ILE A  21       4.690   6.522  -0.884  1.00 92.96           H  
ATOM    338 HD13 ILE A  21       4.738   4.765  -0.974  1.00 92.96           H  
ATOM    339  N   GLY A  22       8.579   6.678   2.701  1.00 90.80           N  
ATOM    340  H   GLY A  22       7.682   6.513   3.135  1.00 90.80           H  
ATOM    341  CA  GLY A  22       9.324   7.871   3.100  1.00 90.80           C  
ATOM    342  HA2 GLY A  22       9.613   8.441   2.217  1.00 90.80           H  
ATOM    343  HA3 GLY A  22       8.658   8.492   3.700  1.00 90.80           H  
ATOM    344  C   GLY A  22      10.581   7.597   3.935  1.00 90.80           C  
ATOM    345  O   GLY A  22      11.354   8.517   4.189  1.00 90.80           O  
ATOM    346  N   SER A  23      10.805   6.354   4.371  1.00 89.63           N  
ATOM    347  H   SER A  23      10.176   5.617   4.084  1.00 89.63           H  
ATOM    348  CA  SER A  23      11.950   6.002   5.213  1.00 89.63           C  
ATOM    349  HA  SER A  23      12.021   6.753   6.001  1.00 89.63           H  
ATOM    350  C   SER A  23      13.286   6.003   4.461  1.00 89.63           C  
ATOM    351  CB  SER A  23      11.731   4.651   5.897  1.00 89.63           C  
ATOM    352  HB2 SER A  23      10.750   4.635   6.371  1.00 89.63           H  
ATOM    353  HB3 SER A  23      12.498   4.506   6.658  1.00 89.63           H  
ATOM    354  O   SER A  23      13.362   5.730   3.259  1.00 89.63           O  
ATOM    355  OG  SER A  23      11.806   3.598   4.970  1.00 89.63           O  
ATOM    356  HG  SER A  23      10.941   3.507   4.564  1.00 89.63           H  
ATOM    357  N   ASP A  24      14.366   6.242   5.207  1.00 85.49           N  
ATOM    358  H   ASP A  24      14.255   6.564   6.157  1.00 85.49           H  
ATOM    359  CA  ASP A  24      15.731   6.117   4.689  1.00 85.49           C  
ATOM    360  HA  ASP A  24      15.820   6.706   3.776  1.00 85.49           H  
ATOM    361  C   ASP A  24      16.082   4.674   4.320  1.00 85.49           C  
ATOM    362  CB  ASP A  24      16.734   6.658   5.716  1.00 85.49           C  
ATOM    363  HB2 ASP A  24      17.744   6.420   5.382  1.00 85.49           H  
ATOM    364  HB3 ASP A  24      16.572   6.165   6.675  1.00 85.49           H  
ATOM    365  O   ASP A  24      16.884   4.454   3.419  1.00 85.49           O  
ATOM    366  CG  ASP A  24      16.640   8.176   5.883  1.00 85.49           C  
ATOM    367  OD1 ASP A  24      16.273   8.852   4.894  1.00 85.49           O  
ATOM    368  OD2 ASP A  24      16.946   8.642   7.000  1.00 85.49           O  
ATOM    369  N   GLU A  25      15.454   3.690   4.965  1.00 86.63           N  
ATOM    370  H   GLU A  25      14.777   3.933   5.674  1.00 86.63           H  
ATOM    371  CA  GLU A  25      15.655   2.274   4.657  1.00 86.63           C  
ATOM    372  HA  GLU A  25      16.714   2.029   4.730  1.00 86.63           H  
ATOM    373  C   GLU A  25      15.231   1.944   3.220  1.00 86.63           C  
ATOM    374  CB  GLU A  25      14.894   1.412   5.670  1.00 86.63           C  
ATOM    375  HB2 GLU A  25      13.827   1.600   5.555  1.00 86.63           H  
ATOM    376  HB3 GLU A  25      15.089   0.369   5.416  1.00 86.63           H  
ATOM    377  O   GLU A  25      15.996   1.325   2.485  1.00 86.63           O  
ATOM    378  CG  GLU A  25      15.284   1.659   7.140  1.00 86.63           C  
ATOM    379  HG2 GLU A  25      14.919   2.640   7.443  1.00 86.63           H  
ATOM    380  HG3 GLU A  25      14.786   0.917   7.765  1.00 86.63           H  
ATOM    381  CD  GLU A  25      16.800   1.578   7.365  1.00 86.63           C  
ATOM    382  OE1 GLU A  25      17.393   2.521   7.940  1.00 86.63           O  
ATOM    383  OE2 GLU A  25      17.416   0.595   6.916  1.00 86.63           O  
ATOM    384  N   ILE A  26      14.079   2.453   2.769  1.00 86.88           N  
ATOM    385  H   ILE A  26      13.499   2.978   3.408  1.00 86.88           H  
ATOM    386  CA  ILE A  26      13.621   2.268   1.382  1.00 86.88           C  
ATOM    387  HA  ILE A  26      13.697   1.209   1.134  1.00 86.88           H  
ATOM    388  C   ILE A  26      14.537   2.996   0.385  1.00 86.88           C  
ATOM    389  CB  ILE A  26      12.140   2.689   1.250  1.00 86.88           C  
ATOM    390  HB  ILE A  26      12.047   3.722   1.584  1.00 86.88           H  
ATOM    391  O   ILE A  26      14.835   2.468  -0.685  1.00 86.88           O  
ATOM    392  CG1 ILE A  26      11.211   1.827   2.140  1.00 86.88           C  
ATOM    393 HG12 ILE A  26      10.189   2.194   2.052  1.00 86.88           H  
ATOM    394 HG13 ILE A  26      11.502   1.938   3.185  1.00 86.88           H  
ATOM    395  CG2 ILE A  26      11.659   2.632  -0.209  1.00 86.88           C  
ATOM    396 HG21 ILE A  26      12.148   3.405  -0.801  1.00 86.88           H  
ATOM    397 HG22 ILE A  26      11.889   1.660  -0.647  1.00 86.88           H  
ATOM    398 HG23 ILE A  26      10.582   2.793  -0.251  1.00 86.88           H  
ATOM    399  CD1 ILE A  26      11.187   0.325   1.849  1.00 86.88           C  
ATOM    400 HD11 ILE A  26      10.460  -0.144   2.512  1.00 86.88           H  
ATOM    401 HD12 ILE A  26      10.894   0.133   0.817  1.00 86.88           H  
ATOM    402 HD13 ILE A  26      12.164  -0.118   2.046  1.00 86.88           H  
ATOM    403  N   ASN A  27      15.052   4.179   0.737  1.00 83.81           N  
ATOM    404  H   ASN A  27      14.801   4.557   1.640  1.00 83.81           H  
ATOM    405  CA  ASN A  27      16.008   4.898  -0.116  1.00 83.81           C  
ATOM    406  HA  ASN A  27      15.583   5.007  -1.114  1.00 83.81           H  
ATOM    407  C   ASN A  27      17.334   4.138  -0.276  1.00 83.81           C  
ATOM    408  CB  ASN A  27      16.283   6.293   0.469  1.00 83.81           C  
ATOM    409  HB2 ASN A  27      16.627   6.193   1.499  1.00 83.81           H  
ATOM    410  HB3 ASN A  27      17.081   6.767  -0.103  1.00 83.81           H  
ATOM    411  O   ASN A  27      17.897   4.099  -1.370  1.00 83.81           O  
ATOM    412  CG  ASN A  27      15.092   7.222   0.425  1.00 83.81           C  
ATOM    413  ND2 ASN A  27      14.955   8.087   1.406  1.00 83.81           N  
ATOM    414 HD21 ASN A  27      15.596   8.078   2.186  1.00 83.81           H  
ATOM    415 HD22 ASN A  27      14.135   8.674   1.462  1.00 83.81           H  
ATOM    416  OD1 ASN A  27      14.289   7.212  -0.495  1.00 83.81           O  
ATOM    417  N   LYS A  28      17.840   3.529   0.806  1.00 83.48           N  
ATOM    418  H   LYS A  28      17.333   3.606   1.676  1.00 83.48           H  
ATOM    419  CA  LYS A  28      19.087   2.748   0.788  1.00 83.48           C  
ATOM    420  HA  LYS A  28      19.901   3.366   0.409  1.00 83.48           H  
ATOM    421  C   LYS A  28      18.993   1.540  -0.145  1.00 83.48           C  
ATOM    422  CB  LYS A  28      19.429   2.269   2.205  1.00 83.48           C  
ATOM    423  HB2 LYS A  28      20.208   1.509   2.144  1.00 83.48           H  
ATOM    424  HB3 LYS A  28      18.543   1.793   2.627  1.00 83.48           H  
ATOM    425  O   LYS A  28      19.988   1.221  -0.792  1.00 83.48           O  
ATOM    426  CG  LYS A  28      19.926   3.380   3.145  1.00 83.48           C  
ATOM    427  HG2 LYS A  28      20.945   3.660   2.877  1.00 83.48           H  
ATOM    428  HG3 LYS A  28      19.295   4.265   3.062  1.00 83.48           H  
ATOM    429  CD  LYS A  28      19.892   2.849   4.585  1.00 83.48           C  
ATOM    430  HD2 LYS A  28      18.911   2.412   4.770  1.00 83.48           H  
ATOM    431  HD3 LYS A  28      20.635   2.059   4.696  1.00 83.48           H  
ATOM    432  CE  LYS A  28      20.123   3.930   5.641  1.00 83.48           C  
ATOM    433  HE2 LYS A  28      21.150   4.290   5.570  1.00 83.48           H  
ATOM    434  HE3 LYS A  28      19.447   4.761   5.439  1.00 83.48           H  
ATOM    435  NZ  LYS A  28      19.845   3.379   6.994  1.00 83.48           N  
ATOM    436  HZ1 LYS A  28      19.989   4.056   7.729  1.00 83.48           H  
ATOM    437  HZ2 LYS A  28      18.884   3.082   7.090  1.00 83.48           H  
ATOM    438  HZ3 LYS A  28      20.375   2.540   7.179  1.00 83.48           H  
ATOM    439  N   LEU A  29      17.815   0.919  -0.246  1.00 83.33           N  
ATOM    440  H   LEU A  29      17.062   1.226   0.353  1.00 83.33           H  
ATOM    441  CA  LEU A  29      17.599  -0.271  -1.074  1.00 83.33           C  
ATOM    442  HA  LEU A  29      18.357  -1.012  -0.820  1.00 83.33           H  
ATOM    443  C   LEU A  29      17.755  -0.005  -2.573  1.00 83.33           C  
ATOM    444  CB  LEU A  29      16.203  -0.841  -0.793  1.00 83.33           C  
ATOM    445  HB2 LEU A  29      15.470  -0.044  -0.913  1.00 83.33           H  
ATOM    446  HB3 LEU A  29      15.999  -1.603  -1.545  1.00 83.33           H  
ATOM    447  O   LEU A  29      18.326  -0.830  -3.280  1.00 83.33           O  
ATOM    448  CG  LEU A  29      16.060  -1.484   0.593  1.00 83.33           C  
ATOM    449  HG  LEU A  29      16.520  -0.832   1.336  1.00 83.33           H  
ATOM    450  CD1 LEU A  29      14.585  -1.671   0.960  1.00 83.33           C  
ATOM    451 HD11 LEU A  29      14.224  -2.646   0.632  1.00 83.33           H  
ATOM    452 HD12 LEU A  29      14.473  -1.591   2.041  1.00 83.33           H  
ATOM    453 HD13 LEU A  29      13.968  -0.902   0.496  1.00 83.33           H  
ATOM    454  CD2 LEU A  29      16.785  -2.834   0.630  1.00 83.33           C  
ATOM    455 HD21 LEU A  29      17.800  -2.747   0.244  1.00 83.33           H  
ATOM    456 HD22 LEU A  29      16.249  -3.566   0.026  1.00 83.33           H  
ATOM    457 HD23 LEU A  29      16.851  -3.192   1.658  1.00 83.33           H  
ATOM    458  N   TYR A  30      17.309   1.158  -3.050  1.00 81.75           N  
ATOM    459  H   TYR A  30      16.811   1.776  -2.425  1.00 81.75           H  
ATOM    460  CA  TYR A  30      17.539   1.581  -4.435  1.00 81.75           C  
ATOM    461  HA  TYR A  30      17.292   0.760  -5.107  1.00 81.75           H  
ATOM    462  C   TYR A  30      19.001   1.956  -4.716  1.00 81.75           C  
ATOM    463  CB  TYR A  30      16.627   2.768  -4.742  1.00 81.75           C  
ATOM    464  HB2 TYR A  30      17.068   3.343  -5.556  1.00 81.75           H  
ATOM    465  HB3 TYR A  30      16.581   3.434  -3.881  1.00 81.75           H  
ATOM    466  O   TYR A  30      19.474   1.843  -5.848  1.00 81.75           O  
ATOM    467  CG  TYR A  30      15.233   2.361  -5.163  1.00 81.75           C  
ATOM    468  CD1 TYR A  30      15.033   1.794  -6.436  1.00 81.75           C  
ATOM    469  HD1 TYR A  30      15.879   1.606  -7.081  1.00 81.75           H  
ATOM    470  CD2 TYR A  30      14.143   2.556  -4.298  1.00 81.75           C  
ATOM    471  HD2 TYR A  30      14.299   2.955  -3.307  1.00 81.75           H  
ATOM    472  CE1 TYR A  30      13.737   1.475  -6.877  1.00 81.75           C  
ATOM    473  HE1 TYR A  30      13.583   1.064  -7.864  1.00 81.75           H  
ATOM    474  CE2 TYR A  30      12.846   2.233  -4.733  1.00 81.75           C  
ATOM    475  HE2 TYR A  30      12.011   2.396  -4.068  1.00 81.75           H  
ATOM    476  OH  TYR A  30      11.388   1.455  -6.492  1.00 81.75           O  
ATOM    477  HH  TYR A  30      11.415   1.126  -7.393  1.00 81.75           H  
ATOM    478  CZ  TYR A  30      12.638   1.714  -6.032  1.00 81.75           C  
ATOM    479  N   GLY A  31      19.730   2.415  -3.696  1.00 78.41           N  
ATOM    480  H   GLY A  31      19.285   2.491  -2.793  1.00 78.41           H  
ATOM    481  CA  GLY A  31      21.133   2.794  -3.822  1.00 78.41           C  
ATOM    482  HA2 GLY A  31      21.702   1.910  -4.110  1.00 78.41           H  
ATOM    483  HA3 GLY A  31      21.498   3.139  -2.855  1.00 78.41           H  
ATOM    484  C   GLY A  31      21.368   3.901  -4.858  1.00 78.41           C  
ATOM    485  O   GLY A  31      20.675   4.916  -4.885  1.00 78.41           O  
ATOM    486  N   SER A  32      22.402   3.739  -5.685  1.00 77.12           N  
ATOM    487  H   SER A  32      22.939   2.885  -5.633  1.00 77.12           H  
ATOM    488  CA  SER A  32      22.737   4.656  -6.786  1.00 77.12           C  
ATOM    489  HA  SER A  32      22.392   5.660  -6.538  1.00 77.12           H  
ATOM    490  C   SER A  32      22.080   4.294  -8.118  1.00 77.12           C  
ATOM    491  CB  SER A  32      24.257   4.705  -6.973  1.00 77.12           C  
ATOM    492  HB2 SER A  32      24.508   5.258  -7.879  1.00 77.12           H  
ATOM    493  HB3 SER A  32      24.698   5.221  -6.120  1.00 77.12           H  
ATOM    494  O   SER A  32      22.181   5.075  -9.060  1.00 77.12           O  
ATOM    495  OG  SER A  32      24.807   3.402  -7.037  1.00 77.12           O  
ATOM    496  HG  SER A  32      24.534   2.968  -7.849  1.00 77.12           H  
ATOM    497  N   ASP A  33      21.442   3.126  -8.212  1.00 76.90           N  
ATOM    498  H   ASP A  33      21.332   2.549  -7.391  1.00 76.90           H  
ATOM    499  CA  ASP A  33      20.988   2.560  -9.487  1.00 76.90           C  
ATOM    500  HA  ASP A  33      21.753   2.746 -10.241  1.00 76.90           H  
ATOM    501  C   ASP A  33      19.702   3.227 -10.000  1.00 76.90           C  
ATOM    502  CB  ASP A  33      20.845   1.035  -9.334  1.00 76.90           C  
ATOM    503  HB2 ASP A  33      20.118   0.816  -8.552  1.00 76.90           H  
ATOM    504  HB3 ASP A  33      20.474   0.618 -10.270  1.00 76.90           H  
ATOM    505  O   ASP A  33      19.448   3.237 -11.205  1.00 76.90           O  
ATOM    506  CG  ASP A  33      22.190   0.368  -9.002  1.00 76.90           C  
ATOM    507  OD1 ASP A  33      23.201   0.779  -9.617  1.00 76.90           O  
ATOM    508  OD2 ASP A  33      22.230  -0.500  -8.099  1.00 76.90           O  
ATOM    509  N   ALA A  34      18.933   3.848  -9.101  1.00 82.24           N  
ATOM    510  H   ALA A  34      19.211   3.779  -8.132  1.00 82.24           H  
ATOM    511  CA  ALA A  34      17.706   4.577  -9.401  1.00 82.24           C  
ATOM    512  HA  ALA A  34      17.464   4.466 -10.458  1.00 82.24           H  
ATOM    513  C   ALA A  34      17.855   6.075  -9.061  1.00 82.24           C  
ATOM    514  CB  ALA A  34      16.569   3.915  -8.625  1.00 82.24           C  
ATOM    515  HB1 ALA A  34      16.719   4.059  -7.554  1.00 82.24           H  
ATOM    516  HB2 ALA A  34      16.546   2.847  -8.842  1.00 82.24           H  
ATOM    517  HB3 ALA A  34      15.615   4.366  -8.900  1.00 82.24           H  
ATOM    518  O   ALA A  34      17.601   6.481  -7.924  1.00 82.24           O  
ATOM    519  N   PRO A  35      18.257   6.932 -10.019  1.00 76.16           N  
ATOM    520  CA  PRO A  35      18.460   8.361  -9.757  1.00 76.16           C  
ATOM    521  HA  PRO A  35      19.128   8.491  -8.906  1.00 76.16           H  
ATOM    522  C   PRO A  35      17.152   9.106  -9.455  1.00 76.16           C  
ATOM    523  CB  PRO A  35      19.136   8.901 -11.023  1.00 76.16           C  
ATOM    524  HB2 PRO A  35      20.217   8.816 -10.917  1.00 76.16           H  
ATOM    525  HB3 PRO A  35      18.860   9.935 -11.232  1.00 76.16           H  
ATOM    526  O   PRO A  35      17.167  10.141  -8.789  1.00 76.16           O  
ATOM    527  CG  PRO A  35      18.661   7.953 -12.125  1.00 76.16           C  
ATOM    528  HG2 PRO A  35      19.362   7.918 -12.959  1.00 76.16           H  
ATOM    529  HG3 PRO A  35      17.671   8.253 -12.468  1.00 76.16           H  
ATOM    530  CD  PRO A  35      18.570   6.609 -11.405  1.00 76.16           C  
ATOM    531  HD2 PRO A  35      19.530   6.095 -11.449  1.00 76.16           H  
ATOM    532  HD3 PRO A  35      17.794   5.999 -11.866  1.00 76.16           H  
ATOM    533  N   LEU A  36      16.024   8.585  -9.942  1.00 86.43           N  
ATOM    534  H   LEU A  36      16.083   7.711 -10.445  1.00 86.43           H  
ATOM    535  CA  LEU A  36      14.699   9.153  -9.747  1.00 86.43           C  
ATOM    536  HA  LEU A  36      14.756   9.928  -8.983  1.00 86.43           H  
ATOM    537  C   LEU A  36      13.745   8.065  -9.257  1.00 86.43           C  
ATOM    538  CB  LEU A  36      14.247   9.797 -11.067  1.00 86.43           C  
ATOM    539  HB2 LEU A  36      14.191   9.025 -11.834  1.00 86.43           H  
ATOM    540  HB3 LEU A  36      14.998  10.524 -11.376  1.00 86.43           H  
ATOM    541  O   LEU A  36      13.414   7.137  -9.991  1.00 86.43           O  
ATOM    542  CG  LEU A  36      12.884  10.503 -10.981  1.00 86.43           C  
ATOM    543  HG  LEU A  36      12.115   9.780 -10.710  1.00 86.43           H  
ATOM    544  CD1 LEU A  36      12.872  11.645  -9.962  1.00 86.43           C  
ATOM    545 HD11 LEU A  36      12.948  11.243  -8.952  1.00 86.43           H  
ATOM    546 HD12 LEU A  36      11.926  12.181 -10.030  1.00 86.43           H  
ATOM    547 HD13 LEU A  36      13.695  12.334 -10.156  1.00 86.43           H  
ATOM    548  CD2 LEU A  36      12.549  11.088 -12.349  1.00 86.43           C  
ATOM    549 HD21 LEU A  36      13.310  11.807 -12.652  1.00 86.43           H  
ATOM    550 HD22 LEU A  36      12.491  10.290 -13.089  1.00 86.43           H  
ATOM    551 HD23 LEU A  36      11.584  11.592 -12.296  1.00 86.43           H  
ATOM    552  N   VAL A  37      13.299   8.191  -8.011  1.00 90.38           N  
ATOM    553  H   VAL A  37      13.618   8.975  -7.459  1.00 90.38           H  
ATOM    554  CA  VAL A  37      12.324   7.286  -7.398  1.00 90.38           C  
ATOM    555  HA  VAL A  37      12.047   6.499  -8.099  1.00 90.38           H  
ATOM    556  C   VAL A  37      11.075   8.091  -7.082  1.00 90.38           C  
ATOM    557  CB  VAL A  37      12.888   6.596  -6.142  1.00 90.38           C  
ATOM    558  HB  VAL A  37      13.112   7.351  -5.388  1.00 90.38           H  
ATOM    559  O   VAL A  37      11.107   9.013  -6.265  1.00 90.38           O  
ATOM    560  CG1 VAL A  37      11.870   5.607  -5.561  1.00 90.38           C  
ATOM    561 HG11 VAL A  37      10.961   6.125  -5.254  1.00 90.38           H  
ATOM    562 HG12 VAL A  37      11.618   4.854  -6.307  1.00 90.38           H  
ATOM    563 HG13 VAL A  37      12.296   5.110  -4.689  1.00 90.38           H  
ATOM    564  CG2 VAL A  37      14.179   5.821  -6.438  1.00 90.38           C  
ATOM    565 HG21 VAL A  37      14.949   6.480  -6.837  1.00 90.38           H  
ATOM    566 HG22 VAL A  37      14.558   5.372  -5.519  1.00 90.38           H  
ATOM    567 HG23 VAL A  37      13.981   5.021  -7.152  1.00 90.38           H  
ATOM    568  N   PHE A  38       9.978   7.740  -7.738  1.00 92.88           N  
ATOM    569  H   PHE A  38      10.023   6.942  -8.356  1.00 92.88           H  
ATOM    570  CA  PHE A  38       8.653   8.226  -7.401  1.00 92.88           C  
ATOM    571  HA  PHE A  38       8.726   9.266  -7.083  1.00 92.88           H  
ATOM    572  C   PHE A  38       8.104   7.403  -6.248  1.00 92.88           C  
ATOM    573  CB  PHE A  38       7.737   8.168  -8.619  1.00 92.88           C  
ATOM    574  HB2 PHE A  38       6.718   8.411  -8.316  1.00 92.88           H  
ATOM    575  HB3 PHE A  38       7.730   7.152  -9.015  1.00 92.88           H  
ATOM    576  O   PHE A  38       8.274   6.185  -6.194  1.00 92.88           O  
ATOM    577  CG  PHE A  38       8.166   9.120  -9.708  1.00 92.88           C  
ATOM    578  CD1 PHE A  38       7.665  10.433  -9.731  1.00 92.88           C  
ATOM    579  HD1 PHE A  38       6.976  10.758  -8.966  1.00 92.88           H  
ATOM    580  CD2 PHE A  38       9.078   8.701 -10.689  1.00 92.88           C  
ATOM    581  HD2 PHE A  38       9.474   7.697 -10.654  1.00 92.88           H  
ATOM    582  CE1 PHE A  38       8.039  11.317 -10.753  1.00 92.88           C  
ATOM    583  HE1 PHE A  38       7.637  12.319 -10.787  1.00 92.88           H  
ATOM    584  CE2 PHE A  38       9.463   9.590 -11.706  1.00 92.88           C  
ATOM    585  HE2 PHE A  38      10.164   9.281 -12.467  1.00 92.88           H  
ATOM    586  CZ  PHE A  38       8.935  10.890 -11.741  1.00 92.88           C  
ATOM    587  HZ  PHE A  38       9.219  11.569 -12.531  1.00 92.88           H  
ATOM    588  N   LYS A  39       7.473   8.097  -5.307  1.00 94.65           N  
ATOM    589  H   LYS A  39       7.372   9.094  -5.433  1.00 94.65           H  
ATOM    590  CA  LYS A  39       6.898   7.518  -4.102  1.00 94.65           C  
ATOM    591  HA  LYS A  39       6.936   6.430  -4.141  1.00 94.65           H  
ATOM    592  C   LYS A  39       5.449   7.938  -4.030  1.00 94.65           C  
ATOM    593  CB  LYS A  39       7.670   8.011  -2.883  1.00 94.65           C  
ATOM    594  HB2 LYS A  39       7.182   7.630  -1.986  1.00 94.65           H  
ATOM    595  HB3 LYS A  39       7.637   9.100  -2.855  1.00 94.65           H  
ATOM    596  O   LYS A  39       5.158   9.119  -3.826  1.00 94.65           O  
ATOM    597  CG  LYS A  39       9.135   7.571  -2.895  1.00 94.65           C  
ATOM    598  HG2 LYS A  39       9.201   6.487  -2.982  1.00 94.65           H  
ATOM    599  HG3 LYS A  39       9.666   8.040  -3.723  1.00 94.65           H  
ATOM    600  CD  LYS A  39       9.746   8.024  -1.578  1.00 94.65           C  
ATOM    601  HD2 LYS A  39       9.638   9.104  -1.476  1.00 94.65           H  
ATOM    602  HD3 LYS A  39       9.210   7.534  -0.765  1.00 94.65           H  
ATOM    603  CE  LYS A  39      11.216   7.650  -1.505  1.00 94.65           C  
ATOM    604  HE2 LYS A  39      11.331   6.595  -1.754  1.00 94.65           H  
ATOM    605  HE3 LYS A  39      11.778   8.242  -2.228  1.00 94.65           H  
ATOM    606  NZ  LYS A  39      11.696   7.895  -0.135  1.00 94.65           N  
ATOM    607  HZ1 LYS A  39      11.205   7.279   0.497  1.00 94.65           H  
ATOM    608  HZ2 LYS A  39      12.676   7.658  -0.085  1.00 94.65           H  
ATOM    609  HZ3 LYS A  39      11.540   8.857   0.132  1.00 94.65           H  
ATOM    610  N   ASP A  40       4.572   6.973  -4.215  1.00 94.59           N  
ATOM    611  H   ASP A  40       4.896   6.033  -4.396  1.00 94.59           H  
ATOM    612  CA  ASP A  40       3.138   7.184  -4.248  1.00 94.59           C  
ATOM    613  HA  ASP A  40       2.906   8.228  -4.037  1.00 94.59           H  
ATOM    614  C   ASP A  40       2.490   6.354  -3.154  1.00 94.59           C  
ATOM    615  CB  ASP A  40       2.624   6.872  -5.653  1.00 94.59           C  
ATOM    616  HB2 ASP A  40       1.545   6.722  -5.617  1.00 94.59           H  
ATOM    617  HB3 ASP A  40       3.087   5.965  -6.042  1.00 94.59           H  
ATOM    618  O   ASP A  40       2.815   5.186  -2.976  1.00 94.59           O  
ATOM    619  CG  ASP A  40       2.928   8.064  -6.557  1.00 94.59           C  
ATOM    620  OD1 ASP A  40       2.066   8.968  -6.618  1.00 94.59           O  
ATOM    621  OD2 ASP A  40       4.028   8.184  -7.147  1.00 94.59           O  
ATOM    622  N   GLU A  41       1.615   6.980  -2.384  1.00 95.24           N  
ATOM    623  H   GLU A  41       1.410   7.952  -2.569  1.00 95.24           H  
ATOM    624  CA  GLU A  41       0.951   6.369  -1.246  1.00 95.24           C  
ATOM    625  HA  GLU A  41       1.056   5.287  -1.316  1.00 95.24           H  
ATOM    626  C   GLU A  41      -0.538   6.691  -1.275  1.00 95.24           C  
ATOM    627  CB  GLU A  41       1.616   6.836   0.058  1.00 95.24           C  
ATOM    628  HB2 GLU A  41       2.689   6.940  -0.105  1.00 95.24           H  
ATOM    629  HB3 GLU A  41       1.226   7.813   0.341  1.00 95.24           H  
ATOM    630  O   GLU A  41      -0.964   7.760  -1.718  1.00 95.24           O  
ATOM    631  CG  GLU A  41       1.415   5.838   1.202  1.00 95.24           C  
ATOM    632  HG2 GLU A  41       1.787   4.861   0.893  1.00 95.24           H  
ATOM    633  HG3 GLU A  41       0.353   5.761   1.437  1.00 95.24           H  
ATOM    634  CD  GLU A  41       2.182   6.293   2.437  1.00 95.24           C  
ATOM    635  OE1 GLU A  41       1.749   7.280   3.056  1.00 95.24           O  
ATOM    636  OE2 GLU A  41       3.245   5.732   2.789  1.00 95.24           O  
ATOM    637  N   VAL A  42      -1.335   5.767  -0.768  1.00 94.37           N  
ATOM    638  H   VAL A  42      -0.921   4.907  -0.438  1.00 94.37           H  
ATOM    639  CA  VAL A  42      -2.775   5.886  -0.634  1.00 94.37           C  
ATOM    640  HA  VAL A  42      -3.080   6.908  -0.861  1.00 94.37           H  
ATOM    641  C   VAL A  42      -3.117   5.570   0.803  1.00 94.37           C  
ATOM    642  CB  VAL A  42      -3.519   4.946  -1.591  1.00 94.37           C  
ATOM    643  HB  VAL A  42      -3.404   3.911  -1.267  1.00 94.37           H  
ATOM    644  O   VAL A  42      -2.741   4.523   1.324  1.00 94.37           O  
ATOM    645  CG1 VAL A  42      -5.008   5.303  -1.627  1.00 94.37           C  
ATOM    646 HG11 VAL A  42      -5.439   5.237  -0.627  1.00 94.37           H  
ATOM    647 HG12 VAL A  42      -5.144   6.314  -2.012  1.00 94.37           H  
ATOM    648 HG13 VAL A  42      -5.536   4.602  -2.273  1.00 94.37           H  
ATOM    649  CG2 VAL A  42      -2.969   5.081  -3.007  1.00 94.37           C  
ATOM    650 HG21 VAL A  42      -3.609   4.508  -3.678  1.00 94.37           H  
ATOM    651 HG22 VAL A  42      -1.962   4.669  -3.065  1.00 94.37           H  
ATOM    652 HG23 VAL A  42      -2.954   6.132  -3.299  1.00 94.37           H  
ATOM    653  N   LYS A  43      -3.823   6.495   1.445  1.00 94.45           N  
ATOM    654  H   LYS A  43      -4.097   7.313   0.921  1.00 94.45           H  
ATOM    655  CA  LYS A  43      -4.416   6.312   2.761  1.00 94.45           C  
ATOM    656  HA  LYS A  43      -4.102   5.351   3.168  1.00 94.45           H  
ATOM    657  C   LYS A  43      -5.925   6.284   2.593  1.00 94.45           C  
ATOM    658  CB  LYS A  43      -3.928   7.414   3.709  1.00 94.45           C  
ATOM    659  HB2 LYS A  43      -4.176   8.389   3.291  1.00 94.45           H  
ATOM    660  HB3 LYS A  43      -2.844   7.338   3.794  1.00 94.45           H  
ATOM    661  O   LYS A  43      -6.511   7.243   2.096  1.00 94.45           O  
ATOM    662  CG  LYS A  43      -4.561   7.282   5.104  1.00 94.45           C  
ATOM    663  HG2 LYS A  43      -5.618   7.541   5.045  1.00 94.45           H  
ATOM    664  HG3 LYS A  43      -4.480   6.250   5.445  1.00 94.45           H  
ATOM    665  CD  LYS A  43      -3.875   8.203   6.121  1.00 94.45           C  
ATOM    666  HD2 LYS A  43      -3.993   9.240   5.806  1.00 94.45           H  
ATOM    667  HD3 LYS A  43      -2.814   7.958   6.170  1.00 94.45           H  
ATOM    668  CE  LYS A  43      -4.512   8.001   7.501  1.00 94.45           C  
ATOM    669  HE2 LYS A  43      -4.455   6.944   7.759  1.00 94.45           H  
ATOM    670  HE3 LYS A  43      -5.566   8.272   7.432  1.00 94.45           H  
ATOM    671  NZ  LYS A  43      -3.849   8.804   8.560  1.00 94.45           N  
ATOM    672  HZ1 LYS A  43      -3.759   9.778   8.311  1.00 94.45           H  
ATOM    673  HZ2 LYS A  43      -4.344   8.733   9.437  1.00 94.45           H  
ATOM    674  HZ3 LYS A  43      -2.934   8.450   8.801  1.00 94.45           H  
ATOM    675  N   MET A  44      -6.547   5.200   3.028  1.00 92.04           N  
ATOM    676  H   MET A  44      -5.994   4.443   3.403  1.00 92.04           H  
ATOM    677  CA  MET A  44      -7.995   5.043   3.005  1.00 92.04           C  
ATOM    678  HA  MET A  44      -8.468   5.954   2.639  1.00 92.04           H  
ATOM    679  C   MET A  44      -8.501   4.775   4.406  1.00 92.04           C  
ATOM    680  CB  MET A  44      -8.416   3.899   2.088  1.00 92.04           C  
ATOM    681  HB2 MET A  44      -9.504   3.846   2.107  1.00 92.04           H  
ATOM    682  HB3 MET A  44      -8.014   2.957   2.462  1.00 92.04           H  
ATOM    683  O   MET A  44      -7.944   3.948   5.126  1.00 92.04           O  
ATOM    684  CG  MET A  44      -7.937   4.111   0.657  1.00 92.04           C  
ATOM    685  HG2 MET A  44      -6.848   4.159   0.659  1.00 92.04           H  
ATOM    686  HG3 MET A  44      -8.319   5.063   0.291  1.00 92.04           H  
ATOM    687  SD  MET A  44      -8.404   2.807  -0.493  1.00 92.04           S  
ATOM    688  CE  MET A  44     -10.196   2.690  -0.304  1.00 92.04           C  
ATOM    689  HE1 MET A  44     -10.526   1.814  -0.864  1.00 92.04           H  
ATOM    690  HE2 MET A  44     -10.672   3.591  -0.690  1.00 92.04           H  
ATOM    691  HE3 MET A  44     -10.468   2.530   0.740  1.00 92.04           H  
ATOM    692  N   VAL A  45      -9.574   5.465   4.775  1.00 91.48           N  
ATOM    693  H   VAL A  45      -9.999   6.092   4.107  1.00 91.48           H  
ATOM    694  CA  VAL A  45     -10.324   5.171   5.993  1.00 91.48           C  
ATOM    695  HA  VAL A  45      -9.664   4.695   6.718  1.00 91.48           H  
ATOM    696  C   VAL A  45     -11.429   4.182   5.646  1.00 91.48           C  
ATOM    697  CB  VAL A  45     -10.862   6.455   6.636  1.00 91.48           C  
ATOM    698  HB  VAL A  45     -11.521   6.971   5.938  1.00 91.48           H  
ATOM    699  O   VAL A  45     -12.151   4.365   4.670  1.00 91.48           O  
ATOM    700  CG1 VAL A  45     -11.638   6.133   7.911  1.00 91.48           C  
ATOM    701 HG11 VAL A  45     -11.023   5.540   8.588  1.00 91.48           H  
ATOM    702 HG12 VAL A  45     -12.545   5.580   7.670  1.00 91.48           H  
ATOM    703 HG13 VAL A  45     -11.931   7.060   8.405  1.00 91.48           H  
ATOM    704  CG2 VAL A  45      -9.706   7.393   7.017  1.00 91.48           C  
ATOM    705 HG21 VAL A  45      -9.166   7.706   6.123  1.00 91.48           H  
ATOM    706 HG22 VAL A  45      -9.022   6.885   7.697  1.00 91.48           H  
ATOM    707 HG23 VAL A  45     -10.103   8.284   7.504  1.00 91.48           H  
ATOM    708  N   ILE A  46     -11.529   3.126   6.441  1.00 89.86           N  
ATOM    709  H   ILE A  46     -10.923   3.079   7.248  1.00 89.86           H  
ATOM    710  CA  ILE A  46     -12.444   2.008   6.254  1.00 89.86           C  
ATOM    711  HA  ILE A  46     -12.731   1.968   5.203  1.00 89.86           H  
ATOM    712  C   ILE A  46     -13.664   2.263   7.143  1.00 89.86           C  
ATOM    713  CB  ILE A  46     -11.754   0.667   6.585  1.00 89.86           C  
ATOM    714  HB  ILE A  46     -11.538   0.639   7.653  1.00 89.86           H  
ATOM    715  O   ILE A  46     -13.506   2.364   8.367  1.00 89.86           O  
ATOM    716  CG1 ILE A  46     -10.416   0.552   5.815  1.00 89.86           C  
ATOM    717 HG12 ILE A  46     -10.611   0.625   4.745  1.00 89.86           H  
ATOM    718 HG13 ILE A  46      -9.765   1.386   6.079  1.00 89.86           H  
ATOM    719  CG2 ILE A  46     -12.716  -0.489   6.256  1.00 89.86           C  
ATOM    720 HG21 ILE A  46     -12.279  -1.448   6.535  1.00 89.86           H  
ATOM    721 HG22 ILE A  46     -12.948  -0.503   5.191  1.00 89.86           H  
ATOM    722 HG23 ILE A  46     -13.644  -0.390   6.819  1.00 89.86           H  
ATOM    723  CD1 ILE A  46      -9.602  -0.711   6.100  1.00 89.86           C  
ATOM    724 HD11 ILE A  46     -10.170  -1.607   5.853  1.00 89.86           H  
ATOM    725 HD12 ILE A  46      -8.694  -0.686   5.497  1.00 89.86           H  
ATOM    726 HD13 ILE A  46      -9.308  -0.741   7.150  1.00 89.86           H  
ATOM    727  N   PRO A  47     -14.865   2.407   6.566  1.00 86.45           N  
ATOM    728  CA  PRO A  47     -16.098   2.500   7.323  1.00 86.45           C  
ATOM    729  HA  PRO A  47     -15.977   3.131   8.203  1.00 86.45           H  
ATOM    730  C   PRO A  47     -16.511   1.089   7.751  1.00 86.45           C  
ATOM    731  CB  PRO A  47     -17.094   3.146   6.362  1.00 86.45           C  
ATOM    732  HB2 PRO A  47     -16.935   4.224   6.334  1.00 86.45           H  
ATOM    733  HB3 PRO A  47     -18.127   2.913   6.619  1.00 86.45           H  
ATOM    734  O   PRO A  47     -16.311   0.126   7.014  1.00 86.45           O  
ATOM    735  CG  PRO A  47     -16.680   2.528   5.029  1.00 86.45           C  
ATOM    736  HG2 PRO A  47     -17.158   1.551   4.956  1.00 86.45           H  
ATOM    737  HG3 PRO A  47     -16.948   3.161   4.183  1.00 86.45           H  
ATOM    738  CD  PRO A  47     -15.169   2.317   5.149  1.00 86.45           C  
ATOM    739  HD2 PRO A  47     -14.605   3.082   4.616  1.00 86.45           H  
ATOM    740  HD3 PRO A  47     -14.902   1.332   4.766  1.00 86.45           H  
ATOM    741  N   GLY A  48     -17.057   0.960   8.951  1.00 83.28           N  
ATOM    742  H   GLY A  48     -17.212   1.786   9.511  1.00 83.28           H  
ATOM    743  CA  GLY A  48     -17.684  -0.274   9.396  1.00 83.28           C  
ATOM    744  HA2 GLY A  48     -17.581  -0.392  10.474  1.00 83.28           H  
ATOM    745  HA3 GLY A  48     -17.194  -1.125   8.922  1.00 83.28           H  
ATOM    746  C   GLY A  48     -19.159  -0.304   9.027  1.00 83.28           C  
ATOM    747  O   GLY A  48     -19.803   0.745   8.978  1.00 83.28           O  
ATOM    748  N   ASN A  49     -19.679  -1.505   8.798  1.00 76.95           N  
ATOM    749  H   ASN A  49     -19.100  -2.322   8.924  1.00 76.95           H  
ATOM    750  CA  ASN A  49     -21.110  -1.756   8.682  1.00 76.95           C  
ATOM    751  HA  ASN A  49     -21.604  -0.845   8.344  1.00 76.95           H  
ATOM    752  C   ASN A  49     -21.686  -2.089  10.073  1.00 76.95           C  
ATOM    753  CB  ASN A  49     -21.350  -2.834   7.598  1.00 76.95           C  
ATOM    754  HB2 ASN A  49     -21.027  -2.435   6.636  1.00 76.95           H  
ATOM    755  HB3 ASN A  49     -22.414  -3.055   7.522  1.00 76.95           H  
ATOM    756  O   ASN A  49     -20.983  -2.584  10.953  1.00 76.95           O  
ATOM    757  CG  ASN A  49     -20.613  -4.142   7.849  1.00 76.95           C  
ATOM    758  ND2 ASN A  49     -20.161  -4.821   6.828  1.00 76.95           N  
ATOM    759 HD21 ASN A  49     -19.661  -5.666   7.065  1.00 76.95           H  
ATOM    760 HD22 ASN A  49     -20.465  -4.640   5.882  1.00 76.95           H  
ATOM    761  OD1 ASN A  49     -20.407  -4.550   8.974  1.00 76.95           O  
ATOM    762  N   ALA A  50     -22.964  -1.781  10.295  1.00 73.59           N  
ATOM    763  H   ALA A  50     -23.496  -1.319   9.571  1.00 73.59           H  
ATOM    764  CA  ALA A  50     -23.667  -2.196  11.515  1.00 73.59           C  
ATOM    765  HA  ALA A  50     -22.996  -2.103  12.370  1.00 73.59           H  
ATOM    766  C   ALA A  50     -24.111  -3.673  11.460  1.00 73.59           C  
ATOM    767  CB  ALA A  50     -24.847  -1.244  11.734  1.00 73.59           C  
ATOM    768  HB1 ALA A  50     -25.348  -1.502  12.667  1.00 73.59           H  
ATOM    769  HB2 ALA A  50     -25.557  -1.332  10.912  1.00 73.59           H  
ATOM    770  HB3 ALA A  50     -24.489  -0.217  11.799  1.00 73.59           H  
ATOM    771  O   ALA A  50     -24.469  -4.259  12.477  1.00 73.59           O  
ATOM    772  N   GLU A  51     -24.095  -4.274  10.268  1.00 73.87           N  
ATOM    773  H   GLU A  51     -23.817  -3.731   9.463  1.00 73.87           H  
ATOM    774  CA  GLU A  51     -24.569  -5.639  10.011  1.00 73.87           C  
ATOM    775  HA  GLU A  51     -25.449  -5.830  10.627  1.00 73.87           H  
ATOM    776  C   GLU A  51     -23.539  -6.714  10.401  1.00 73.87           C  
ATOM    777  CB  GLU A  51     -24.998  -5.747   8.535  1.00 73.87           C  
ATOM    778  HB2 GLU A  51     -25.304  -6.772   8.326  1.00 73.87           H  
ATOM    779  HB3 GLU A  51     -24.147  -5.495   7.902  1.00 73.87           H  
ATOM    780  O   GLU A  51     -23.895  -7.883  10.530  1.00 73.87           O  
ATOM    781  CG  GLU A  51     -26.181  -4.803   8.228  1.00 73.87           C  
ATOM    782  HG2 GLU A  51     -25.896  -3.780   8.473  1.00 73.87           H  
ATOM    783  HG3 GLU A  51     -27.013  -5.077   8.877  1.00 73.87           H  
ATOM    784  CD  GLU A  51     -26.655  -4.818   6.766  1.00 73.87           C  
ATOM    785  OE1 GLU A  51     -27.760  -4.276   6.523  1.00 73.87           O  
ATOM    786  OE2 GLU A  51     -25.898  -5.293   5.899  1.00 73.87           O  
ATOM    787  N   GLY A  52     -22.277  -6.329  10.635  1.00 75.01           N  
ATOM    788  H   GLY A  52     -22.029  -5.361  10.492  1.00 75.01           H  
ATOM    789  CA  GLY A  52     -21.196  -7.242  11.020  1.00 75.01           C  
ATOM    790  HA2 GLY A  52     -20.360  -6.648  11.388  1.00 75.01           H  
ATOM    791  HA3 GLY A  52     -21.541  -7.898  11.819  1.00 75.01           H  
ATOM    792  C   GLY A  52     -20.672  -8.113   9.874  1.00 75.01           C  
ATOM    793  O   GLY A  52     -19.878  -9.025  10.111  1.00 75.01           O  
ATOM    794  N   GLU A  53     -21.111  -7.853   8.640  1.00 84.61           N  
ATOM    795  H   GLU A  53     -21.776  -7.102   8.523  1.00 84.61           H  
ATOM    796  CA  GLU A  53     -20.601  -8.519   7.443  1.00 84.61           C  
ATOM    797  HA  GLU A  53     -20.643  -9.596   7.606  1.00 84.61           H  
ATOM    798  C   GLU A  53     -19.139  -8.142   7.174  1.00 84.61           C  
ATOM    799  CB  GLU A  53     -21.460  -8.191   6.212  1.00 84.61           C  
ATOM    800  HB2 GLU A  53     -21.021  -8.699   5.353  1.00 84.61           H  
ATOM    801  HB3 GLU A  53     -21.431  -7.117   6.027  1.00 84.61           H  
ATOM    802  O   GLU A  53     -18.647  -7.095   7.608  1.00 84.61           O  
ATOM    803  CG  GLU A  53     -22.923  -8.642   6.343  1.00 84.61           C  
ATOM    804  HG2 GLU A  53     -23.415  -8.036   7.104  1.00 84.61           H  
ATOM    805  HG3 GLU A  53     -22.932  -9.679   6.677  1.00 84.61           H  
ATOM    806  CD  GLU A  53     -23.697  -8.530   5.016  1.00 84.61           C  
ATOM    807  OE1 GLU A  53     -24.721  -9.244   4.896  1.00 84.61           O  
ATOM    808  OE2 GLU A  53     -23.229  -7.796   4.112  1.00 84.61           O  
ATOM    809  N   ALA A  54     -18.441  -8.978   6.405  1.00 88.49           N  
ATOM    810  H   ALA A  54     -18.910  -9.770   5.992  1.00 88.49           H  
ATOM    811  CA  ALA A  54     -17.077  -8.691   5.985  1.00 88.49           C  
ATOM    812  HA  ALA A  54     -16.462  -8.578   6.879  1.00 88.49           H  
ATOM    813  C   ALA A  54     -17.015  -7.387   5.174  1.00 88.49           C  
ATOM    814  CB  ALA A  54     -16.546  -9.875   5.177  1.00 88.49           C  
ATOM    815  HB1 ALA A  54     -17.070  -9.943   4.224  1.00 88.49           H  
ATOM    816  HB2 ALA A  54     -16.703 -10.803   5.728  1.00 88.49           H  
ATOM    817  HB3 ALA A  54     -15.481  -9.744   4.986  1.00 88.49           H  
ATOM    818  O   ALA A  54     -17.773  -7.181   4.226  1.00 88.49           O  
ATOM    819  N   ILE A  55     -16.086  -6.502   5.524  1.00 89.93           N  
ATOM    820  H   ILE A  55     -15.469  -6.740   6.288  1.00 89.93           H  
ATOM    821  CA  ILE A  55     -15.882  -5.251   4.794  1.00 89.93           C  
ATOM    822  HA  ILE A  55     -16.817  -4.961   4.315  1.00 89.93           H  
ATOM    823  C   ILE A  55     -14.839  -5.509   3.716  1.00 89.93           C  
ATOM    824  CB  ILE A  55     -15.472  -4.104   5.732  1.00 89.93           C  
ATOM    825  HB  ILE A  55     -14.525  -4.374   6.199  1.00 89.93           H  
ATOM    826  O   ILE A  55     -13.673  -5.746   4.027  1.00 89.93           O  
ATOM    827  CG1 ILE A  55     -16.518  -3.862   6.842  1.00 89.93           C  
ATOM    828 HG12 ILE A  55     -16.966  -4.803   7.163  1.00 89.93           H  
ATOM    829 HG13 ILE A  55     -17.321  -3.224   6.474  1.00 89.93           H  
ATOM    830  CG2 ILE A  55     -15.260  -2.810   4.922  1.00 89.93           C  
ATOM    831 HG21 ILE A  55     -15.060  -1.977   5.596  1.00 89.93           H  
ATOM    832 HG22 ILE A  55     -14.415  -2.920   4.241  1.00 89.93           H  
ATOM    833 HG23 ILE A  55     -16.161  -2.585   4.352  1.00 89.93           H  
ATOM    834  CD1 ILE A  55     -15.883  -3.236   8.085  1.00 89.93           C  
ATOM    835 HD11 ILE A  55     -15.478  -2.249   7.862  1.00 89.93           H  
ATOM    836 HD12 ILE A  55     -16.636  -3.169   8.870  1.00 89.93           H  
ATOM    837 HD13 ILE A  55     -15.083  -3.884   8.446  1.00 89.93           H  
ATOM    838  N   LYS A  56     -15.253  -5.423   2.453  1.00 91.67           N  
ATOM    839  H   LYS A  56     -16.242  -5.295   2.290  1.00 91.67           H  
ATOM    840  CA  LYS A  56     -14.380  -5.599   1.289  1.00 91.67           C  
ATOM    841  HA  LYS A  56     -13.432  -6.031   1.612  1.00 91.67           H  
ATOM    842  C   LYS A  56     -14.079  -4.258   0.644  1.00 91.67           C  
ATOM    843  CB  LYS A  56     -15.013  -6.586   0.304  1.00 91.67           C  
ATOM    844  HB2 LYS A  56     -14.407  -6.636  -0.601  1.00 91.67           H  
ATOM    845  HB3 LYS A  56     -16.012  -6.234   0.047  1.00 91.67           H  
ATOM    846  O   LYS A  56     -14.975  -3.436   0.430  1.00 91.67           O  
ATOM    847  CG  LYS A  56     -15.105  -7.990   0.912  1.00 91.67           C  
ATOM    848  HG2 LYS A  56     -14.105  -8.412   1.008  1.00 91.67           H  
ATOM    849  HG3 LYS A  56     -15.560  -7.937   1.901  1.00 91.67           H  
ATOM    850  CD  LYS A  56     -15.967  -8.904   0.043  1.00 91.67           C  
ATOM    851  HD2 LYS A  56     -15.475  -9.102  -0.909  1.00 91.67           H  
ATOM    852  HD3 LYS A  56     -16.924  -8.412  -0.132  1.00 91.67           H  
ATOM    853  CE  LYS A  56     -16.201 -10.209   0.806  1.00 91.67           C  
ATOM    854  HE2 LYS A  56     -15.280 -10.789   0.845  1.00 91.67           H  
ATOM    855  HE3 LYS A  56     -16.460  -9.967   1.837  1.00 91.67           H  
ATOM    856  NZ  LYS A  56     -17.298 -10.998   0.213  1.00 91.67           N  
ATOM    857  HZ1 LYS A  56     -17.529 -11.778   0.812  1.00 91.67           H  
ATOM    858  HZ2 LYS A  56     -18.127 -10.429   0.124  1.00 91.67           H  
ATOM    859  HZ3 LYS A  56     -17.065 -11.307  -0.720  1.00 91.67           H  
ATOM    860  N   LEU A  57     -12.818  -4.019   0.318  1.00 91.46           N  
ATOM    861  H   LEU A  57     -12.128  -4.721   0.541  1.00 91.46           H  
ATOM    862  CA  LEU A  57     -12.380  -2.793  -0.337  1.00 91.46           C  
ATOM    863  HA  LEU A  57     -13.206  -2.418  -0.941  1.00 91.46           H  
ATOM    864  C   LEU A  57     -11.223  -3.041  -1.289  1.00 91.46           C  
ATOM    865  CB  LEU A  57     -12.054  -1.724   0.718  1.00 91.46           C  
ATOM    866  HB2 LEU A  57     -11.950  -0.757   0.226  1.00 91.46           H  
ATOM    867  HB3 LEU A  57     -12.920  -1.653   1.376  1.00 91.46           H  
ATOM    868  O   LEU A  57     -10.470  -4.003  -1.154  1.00 91.46           O  
ATOM    869  CG  LEU A  57     -10.794  -2.006   1.558  1.00 91.46           C  
ATOM    870  HG  LEU A  57     -10.668  -3.079   1.701  1.00 91.46           H  
ATOM    871  CD1 LEU A  57      -9.519  -1.393   0.955  1.00 91.46           C  
ATOM    872 HD11 LEU A  57      -9.262  -1.892   0.020  1.00 91.46           H  
ATOM    873 HD12 LEU A  57      -9.656  -0.328   0.770  1.00 91.46           H  
ATOM    874 HD13 LEU A  57      -8.681  -1.536   1.638  1.00 91.46           H  
ATOM    875  CD2 LEU A  57     -11.003  -1.370   2.926  1.00 91.46           C  
ATOM    876 HD21 LEU A  57     -10.087  -1.444   3.512  1.00 91.46           H  
ATOM    877 HD22 LEU A  57     -11.283  -0.323   2.805  1.00 91.46           H  
ATOM    878 HD23 LEU A  57     -11.793  -1.907   3.449  1.00 91.46           H  
ATOM    879  N   GLN A  58     -11.054  -2.097  -2.206  1.00 92.28           N  
ATOM    880  H   GLN A  58     -11.720  -1.338  -2.245  1.00 92.28           H  
ATOM    881  CA  GLN A  58      -9.944  -2.083  -3.146  1.00 92.28           C  
ATOM    882  HA  GLN A  58      -9.184  -2.766  -2.768  1.00 92.28           H  
ATOM    883  C   GLN A  58      -9.298  -0.699  -3.245  1.00 92.28           C  
ATOM    884  CB  GLN A  58     -10.393  -2.636  -4.503  1.00 92.28           C  
ATOM    885  HB2 GLN A  58      -9.558  -2.587  -5.201  1.00 92.28           H  
ATOM    886  HB3 GLN A  58     -10.674  -3.681  -4.371  1.00 92.28           H  
ATOM    887  O   GLN A  58      -9.950   0.332  -3.062  1.00 92.28           O  
ATOM    888  CG  GLN A  58     -11.600  -1.896  -5.088  1.00 92.28           C  
ATOM    889  HG2 GLN A  58     -12.447  -1.989  -4.408  1.00 92.28           H  
ATOM    890  HG3 GLN A  58     -11.362  -0.836  -5.182  1.00 92.28           H  
ATOM    891  CD  GLN A  58     -12.034  -2.453  -6.440  1.00 92.28           C  
ATOM    892  NE2 GLN A  58     -13.213  -2.114  -6.913  1.00 92.28           N  
ATOM    893 HE21 GLN A  58     -13.834  -1.541  -6.360  1.00 92.28           H  
ATOM    894 HE22 GLN A  58     -13.516  -2.610  -7.739  1.00 92.28           H  
ATOM    895  OE1 GLN A  58     -11.364  -3.219  -7.099  1.00 92.28           O  
ATOM    896  N   ALA A  59      -8.001  -0.671  -3.531  1.00 88.95           N  
ATOM    897  H   ALA A  59      -7.519  -1.556  -3.597  1.00 88.95           H  
ATOM    898  CA  ALA A  59      -7.220   0.551  -3.654  1.00 88.95           C  
ATOM    899  HA  ALA A  59      -7.879   1.392  -3.867  1.00 88.95           H  
ATOM    900  C   ALA A  59      -6.203   0.424  -4.788  1.00 88.95           C  
ATOM    901  CB  ALA A  59      -6.511   0.806  -2.318  1.00 88.95           C  
ATOM    902  HB1 ALA A  59      -6.123   1.824  -2.292  1.00 88.95           H  
ATOM    903  HB2 ALA A  59      -7.205   0.642  -1.494  1.00 88.95           H  
ATOM    904  HB3 ALA A  59      -5.686   0.106  -2.191  1.00 88.95           H  
ATOM    905  O   ALA A  59      -5.269  -0.370  -4.704  1.00 88.95           O  
ATOM    906  N   ASN A  60      -6.327   1.244  -5.826  1.00 88.28           N  
ATOM    907  H   ASN A  60      -7.068   1.930  -5.830  1.00 88.28           H  
ATOM    908  CA  ASN A  60      -5.263   1.429  -6.808  1.00 88.28           C  
ATOM    909  HA  ASN A  60      -4.825   0.459  -7.043  1.00 88.28           H  
ATOM    910  C   ASN A  60      -4.153   2.293  -6.207  1.00 88.28           C  
ATOM    911  CB  ASN A  60      -5.824   2.041  -8.106  1.00 88.28           C  
ATOM    912  HB2 ASN A  60      -6.582   1.381  -8.528  1.00 88.28           H  
ATOM    913  HB3 ASN A  60      -5.016   2.130  -8.832  1.00 88.28           H  
ATOM    914  O   ASN A  60      -4.403   3.357  -5.642  1.00 88.28           O  
ATOM    915  CG  ASN A  60      -6.445   3.409  -7.879  1.00 88.28           C  
ATOM    916  ND2 ASN A  60      -6.384   4.305  -8.829  1.00 88.28           N  
ATOM    917 HD21 ASN A  60      -6.841   5.166  -8.563  1.00 88.28           H  
ATOM    918 HD22 ASN A  60      -6.013   4.085  -9.742  1.00 88.28           H  
ATOM    919  OD1 ASN A  60      -6.979   3.699  -6.829  1.00 88.28           O  
ATOM    920  N   ILE A  61      -2.900   1.871  -6.354  1.00 90.63           N  
ATOM    921  H   ILE A  61      -2.735   0.974  -6.789  1.00 90.63           H  
ATOM    922  CA  ILE A  61      -1.784   2.609  -5.755  1.00 90.63           C  
ATOM    923  HA  ILE A  61      -2.122   3.023  -4.805  1.00 90.63           H  
ATOM    924  C   ILE A  61      -1.379   3.791  -6.646  1.00 90.63           C  
ATOM    925  CB  ILE A  61      -0.611   1.666  -5.431  1.00 90.63           C  
ATOM    926  HB  ILE A  61      -0.173   1.304  -6.362  1.00 90.63           H  
ATOM    927  O   ILE A  61      -1.187   4.913  -6.163  1.00 90.63           O  
ATOM    928  CG1 ILE A  61      -1.072   0.446  -4.592  1.00 90.63           C  
ATOM    929 HG12 ILE A  61      -1.469   0.788  -3.637  1.00 90.63           H  
ATOM    930 HG13 ILE A  61      -1.869  -0.081  -5.116  1.00 90.63           H  
ATOM    931  CG2 ILE A  61       0.437   2.485  -4.664  1.00 90.63           C  
ATOM    932 HG21 ILE A  61       0.859   3.270  -5.291  1.00 90.63           H  
ATOM    933 HG22 ILE A  61      -0.012   2.932  -3.776  1.00 90.63           H  
ATOM    934 HG23 ILE A  61       1.245   1.827  -4.344  1.00 90.63           H  
ATOM    935  CD1 ILE A  61       0.029  -0.590  -4.334  1.00 90.63           C  
ATOM    936 HD11 ILE A  61       0.501  -0.876  -5.273  1.00 90.63           H  
ATOM    937 HD12 ILE A  61       0.778  -0.195  -3.648  1.00 90.63           H  
ATOM    938 HD13 ILE A  61      -0.411  -1.477  -3.877  1.00 90.63           H  
ATOM    939  N   LEU A  62      -1.324   3.567  -7.962  1.00 89.78           N  
ATOM    940  H   LEU A  62      -1.586   2.651  -8.298  1.00 89.78           H  
ATOM    941  CA  LEU A  62      -0.889   4.546  -8.954  1.00 89.78           C  
ATOM    942  HA  LEU A  62      -0.545   5.425  -8.410  1.00 89.78           H  
ATOM    943  C   LEU A  62      -2.061   4.988  -9.849  1.00 89.78           C  
ATOM    944  CB  LEU A  62       0.312   3.941  -9.712  1.00 89.78           C  
ATOM    945  HB2 LEU A  62       0.968   3.463  -8.984  1.00 89.78           H  
ATOM    946  HB3 LEU A  62      -0.065   3.155 -10.368  1.00 89.78           H  
ATOM    947  O   LEU A  62      -2.854   4.173 -10.311  1.00 89.78           O  
ATOM    948  CG  LEU A  62       1.174   4.929 -10.522  1.00 89.78           C  
ATOM    949  HG  LEU A  62       0.592   5.333 -11.350  1.00 89.78           H  
ATOM    950  CD1 LEU A  62       1.649   6.074  -9.634  1.00 89.78           C  
ATOM    951 HD11 LEU A  62       0.815   6.737  -9.402  1.00 89.78           H  
ATOM    952 HD12 LEU A  62       2.432   6.631 -10.150  1.00 89.78           H  
ATOM    953 HD13 LEU A  62       2.066   5.681  -8.707  1.00 89.78           H  
ATOM    954  CD2 LEU A  62       2.473   4.305 -11.058  1.00 89.78           C  
ATOM    955 HD21 LEU A  62       2.764   4.791 -11.988  1.00 89.78           H  
ATOM    956 HD22 LEU A  62       2.380   3.229 -11.205  1.00 89.78           H  
ATOM    957 HD23 LEU A  62       3.285   4.419 -10.339  1.00 89.78           H  
ATOM    958  N   THR A  63      -2.179   6.296 -10.091  1.00 86.54           N  
ATOM    959  H   THR A  63      -1.488   6.926  -9.708  1.00 86.54           H  
ATOM    960  CA  THR A  63      -3.258   6.885 -10.905  1.00 86.54           C  
ATOM    961  HA  THR A  63      -4.064   6.157 -10.994  1.00 86.54           H  
ATOM    962  C   THR A  63      -2.788   7.208 -12.319  1.00 86.54           C  
ATOM    963  CB  THR A  63      -3.867   8.142 -10.259  1.00 86.54           C  
ATOM    964  HB  THR A  63      -4.674   8.506 -10.895  1.00 86.54           H  
ATOM    965  O   THR A  63      -1.597   7.411 -12.561  1.00 86.54           O  
ATOM    966  CG2 THR A  63      -4.435   7.847  -8.882  1.00 86.54           C  
ATOM    967 HG21 THR A  63      -4.939   8.729  -8.487  1.00 86.54           H  
ATOM    968 HG22 THR A  63      -3.624   7.552  -8.217  1.00 86.54           H  
ATOM    969 HG23 THR A  63      -5.159   7.034  -8.947  1.00 86.54           H  
ATOM    970  OG1 THR A  63      -2.918   9.180 -10.096  1.00 86.54           O  
ATOM    971  HG1 THR A  63      -3.425   9.959  -9.857  1.00 86.54           H  
ATOM    972  N   ALA A  64      -3.728   7.325 -13.261  1.00 85.79           N  
ATOM    973  H   ALA A  64      -4.686   7.102 -13.029  1.00 85.79           H  
ATOM    974  CA  ALA A  64      -3.421   7.693 -14.644  1.00 85.79           C  
ATOM    975  HA  ALA A  64      -2.736   6.953 -15.056  1.00 85.79           H  
ATOM    976  C   ALA A  64      -2.735   9.070 -14.760  1.00 85.79           C  
ATOM    977  CB  ALA A  64      -4.724   7.650 -15.449  1.00 85.79           C  
ATOM    978  HB1 ALA A  64      -4.516   7.894 -16.491  1.00 85.79           H  
ATOM    979  HB2 ALA A  64      -5.158   6.651 -15.401  1.00 85.79           H  
ATOM    980  HB3 ALA A  64      -5.439   8.372 -15.053  1.00 85.79           H  
ATOM    981  O   ALA A  64      -1.765   9.214 -15.503  1.00 85.79           O  
ATOM    982  N   ASP A  65      -3.192  10.062 -13.989  1.00 87.19           N  
ATOM    983  H   ASP A  65      -4.014   9.901 -13.425  1.00 87.19           H  
ATOM    984  CA  ASP A  65      -2.568  11.392 -13.922  1.00 87.19           C  
ATOM    985  HA  ASP A  65      -2.547  11.849 -14.911  1.00 87.19           H  
ATOM    986  C   ASP A  65      -1.119  11.319 -13.414  1.00 87.19           C  
ATOM    987  CB  ASP A  65      -3.421  12.273 -13.000  1.00 87.19           C  
ATOM    988  HB2 ASP A  65      -4.380  12.475 -13.479  1.00 87.19           H  
ATOM    989  HB3 ASP A  65      -3.609  11.740 -12.068  1.00 87.19           H  
ATOM    990  O   ASP A  65      -0.182  11.891 -13.982  1.00 87.19           O  
ATOM    991  CG  ASP A  65      -2.713  13.593 -12.699  1.00 87.19           C  
ATOM    992  OD1 ASP A  65      -2.243  14.222 -13.670  1.00 87.19           O  
ATOM    993  OD2 ASP A  65      -2.576  13.887 -11.495  1.00 87.19           O  
ATOM    994  N   ARG A  66      -0.891  10.501 -12.386  1.00 88.75           N  
ATOM    995  H   ARG A  66      -1.669  10.007 -11.973  1.00 88.75           H  
ATOM    996  CA  ARG A  66       0.457  10.303 -11.872  1.00 88.75           C  
ATOM    997  HA  ARG A  66       0.871  11.289 -11.659  1.00 88.75           H  
ATOM    998  C   ARG A  66       1.368   9.630 -12.870  1.00 88.75           C  
ATOM    999  CB  ARG A  66       0.386   9.471 -10.615  1.00 88.75           C  
ATOM   1000  HB2 ARG A  66       0.003   8.475 -10.838  1.00 88.75           H  
ATOM   1001  HB3 ARG A  66      -0.333   9.976  -9.971  1.00 88.75           H  
ATOM   1002  O   ARG A  66       2.507  10.059 -13.030  1.00 88.75           O  
ATOM   1003  CG  ARG A  66       1.758   9.345  -9.950  1.00 88.75           C  
ATOM   1004  HG2 ARG A  66       1.621   8.824  -9.002  1.00 88.75           H  
ATOM   1005  HG3 ARG A  66       2.405   8.733 -10.578  1.00 88.75           H  
ATOM   1006  CD  ARG A  66       2.476  10.671  -9.717  1.00 88.75           C  
ATOM   1007  HD2 ARG A  66       1.769  11.427  -9.376  1.00 88.75           H  
ATOM   1008  HD3 ARG A  66       2.922  11.007 -10.653  1.00 88.75           H  
ATOM   1009  NE  ARG A  66       3.522  10.482  -8.721  1.00 88.75           N  
ATOM   1010  HE  ARG A  66       3.537   9.593  -8.241  1.00 88.75           H  
ATOM   1011  NH1 ARG A  66       4.385  12.598  -8.739  1.00 88.75           N  
ATOM   1012 HH11 ARG A  66       5.053  13.272  -8.395  1.00 88.75           H  
ATOM   1013 HH12 ARG A  66       3.733  12.837  -9.473  1.00 88.75           H  
ATOM   1014  NH2 ARG A  66       5.122  11.027  -7.283  1.00 88.75           N  
ATOM   1015 HH21 ARG A  66       5.655  11.698  -6.749  1.00 88.75           H  
ATOM   1016 HH22 ARG A  66       4.964  10.089  -6.942  1.00 88.75           H  
ATOM   1017  CZ  ARG A  66       4.345  11.383  -8.260  1.00 88.75           C  
ATOM   1018  N   LEU A  67       0.871   8.600 -13.543  1.00 90.40           N  
ATOM   1019  H   LEU A  67      -0.065   8.288 -13.330  1.00 90.40           H  
ATOM   1020  CA  LEU A  67       1.614   7.941 -14.600  1.00 90.40           C  
ATOM   1021  HA  LEU A  67       2.531   7.537 -14.170  1.00 90.40           H  
ATOM   1022  C   LEU A  67       2.008   8.939 -15.695  1.00 90.40           C  
ATOM   1023  CB  LEU A  67       0.762   6.789 -15.137  1.00 90.40           C  
ATOM   1024  HB2 LEU A  67       0.523   6.121 -14.309  1.00 90.40           H  
ATOM   1025  HB3 LEU A  67      -0.173   7.186 -15.531  1.00 90.40           H  
ATOM   1026  O   LEU A  67       3.139   8.896 -16.168  1.00 90.40           O  
ATOM   1027  CG  LEU A  67       1.459   5.990 -16.246  1.00 90.40           C  
ATOM   1028  HG  LEU A  67       1.639   6.645 -17.099  1.00 90.40           H  
ATOM   1029  CD1 LEU A  67       2.800   5.411 -15.793  1.00 90.40           C  
ATOM   1030 HD11 LEU A  67       3.152   4.674 -16.515  1.00 90.40           H  
ATOM   1031 HD12 LEU A  67       2.698   4.946 -14.812  1.00 90.40           H  
ATOM   1032 HD13 LEU A  67       3.547   6.203 -15.733  1.00 90.40           H  
ATOM   1033  CD2 LEU A  67       0.506   4.888 -16.694  1.00 90.40           C  
ATOM   1034 HD21 LEU A  67      -0.327   5.321 -17.248  1.00 90.40           H  
ATOM   1035 HD22 LEU A  67       0.104   4.379 -15.818  1.00 90.40           H  
ATOM   1036 HD23 LEU A  67       1.024   4.159 -17.318  1.00 90.40           H  
ATOM   1037  N   GLN A  68       1.133   9.888 -16.038  1.00 90.57           N  
ATOM   1038  H   GLN A  68       0.210   9.877 -15.629  1.00 90.57           H  
ATOM   1039  CA  GLN A  68       1.466  10.956 -16.981  1.00 90.57           C  
ATOM   1040  HA  GLN A  68       1.817  10.481 -17.897  1.00 90.57           H  
ATOM   1041  C   GLN A  68       2.607  11.850 -16.474  1.00 90.57           C  
ATOM   1042  CB  GLN A  68       0.201  11.771 -17.300  1.00 90.57           C  
ATOM   1043  HB2 GLN A  68      -0.082  12.377 -16.440  1.00 90.57           H  
ATOM   1044  HB3 GLN A  68      -0.621  11.091 -17.523  1.00 90.57           H  
ATOM   1045  O   GLN A  68       3.537  12.148 -17.223  1.00 90.57           O  
ATOM   1046  CG  GLN A  68       0.414  12.701 -18.501  1.00 90.57           C  
ATOM   1047  HG2 GLN A  68       1.194  13.425 -18.266  1.00 90.57           H  
ATOM   1048  HG3 GLN A  68      -0.506  13.253 -18.691  1.00 90.57           H  
ATOM   1049  CD  GLN A  68       0.786  11.937 -19.772  1.00 90.57           C  
ATOM   1050  NE2 GLN A  68       1.718  12.432 -20.556  1.00 90.57           N  
ATOM   1051 HE21 GLN A  68       2.297  13.206 -20.263  1.00 90.57           H  
ATOM   1052 HE22 GLN A  68       1.966  11.897 -21.376  1.00 90.57           H  
ATOM   1053  OE1 GLN A  68       0.282  10.856 -20.063  1.00 90.57           O  
ATOM   1054  N   SER A  69       2.587  12.224 -15.193  1.00 90.39           N  
ATOM   1055  H   SER A  69       1.774  11.984 -14.645  1.00 90.39           H  
ATOM   1056  CA  SER A  69       3.686  12.975 -14.568  1.00 90.39           C  
ATOM   1057  HA  SER A  69       3.841  13.903 -15.118  1.00 90.39           H  
ATOM   1058  C   SER A  69       5.011  12.200 -14.577  1.00 90.39           C  
ATOM   1059  CB  SER A  69       3.328  13.328 -13.125  1.00 90.39           C  
ATOM   1060  HB2 SER A  69       4.186  13.815 -12.661  1.00 90.39           H  
ATOM   1061  HB3 SER A  69       3.099  12.424 -12.561  1.00 90.39           H  
ATOM   1062  O   SER A  69       6.067  12.782 -14.820  1.00 90.39           O  
ATOM   1063  OG  SER A  69       2.230  14.213 -13.063  1.00 90.39           O  
ATOM   1064  HG  SER A  69       1.428  13.805 -13.398  1.00 90.39           H  
ATOM   1065  N   ILE A  70       4.961  10.886 -14.339  1.00 92.20           N  
ATOM   1066  H   ILE A  70       4.059  10.483 -14.131  1.00 92.20           H  
ATOM   1067  CA  ILE A  70       6.131   9.996 -14.342  1.00 92.20           C  
ATOM   1068  HA  ILE A  70       6.919  10.448 -13.741  1.00 92.20           H  
ATOM   1069  C   ILE A  70       6.694   9.836 -15.762  1.00 92.20           C  
ATOM   1070  CB  ILE A  70       5.752   8.640 -13.700  1.00 92.20           C  
ATOM   1071  HB  ILE A  70       4.866   8.253 -14.203  1.00 92.20           H  
ATOM   1072  O   ILE A  70       7.906   9.918 -15.941  1.00 92.20           O  
ATOM   1073  CG1 ILE A  70       5.441   8.826 -12.198  1.00 92.20           C  
ATOM   1074 HG12 ILE A  70       4.746   9.653 -12.050  1.00 92.20           H  
ATOM   1075 HG13 ILE A  70       6.363   9.093 -11.682  1.00 92.20           H  
ATOM   1076  CG2 ILE A  70       6.872   7.598 -13.832  1.00 92.20           C  
ATOM   1077 HG21 ILE A  70       7.195   7.488 -14.867  1.00 92.20           H  
ATOM   1078 HG22 ILE A  70       7.720   7.883 -13.209  1.00 92.20           H  
ATOM   1079 HG23 ILE A  70       6.504   6.624 -13.509  1.00 92.20           H  
ATOM   1080  CD1 ILE A  70       4.844   7.588 -11.521  1.00 92.20           C  
ATOM   1081 HD11 ILE A  70       4.624   7.821 -10.480  1.00 92.20           H  
ATOM   1082 HD12 ILE A  70       5.551   6.759 -11.539  1.00 92.20           H  
ATOM   1083 HD13 ILE A  70       3.926   7.295 -12.030  1.00 92.20           H  
ATOM   1084  N   ARG A  71       5.833   9.671 -16.776  1.00 90.61           N  
ATOM   1085  H   ARG A  71       4.853   9.591 -16.544  1.00 90.61           H  
ATOM   1086  CA  ARG A  71       6.217   9.579 -18.200  1.00 90.61           C  
ATOM   1087  HA  ARG A  71       6.866   8.719 -18.365  1.00 90.61           H  
ATOM   1088  C   ARG A  71       6.997  10.792 -18.683  1.00 90.61           C  
ATOM   1089  CB  ARG A  71       4.959   9.460 -19.069  1.00 90.61           C  
ATOM   1090  HB2 ARG A  71       4.211  10.173 -18.723  1.00 90.61           H  
ATOM   1091  HB3 ARG A  71       5.207   9.712 -20.101  1.00 90.61           H  
ATOM   1092  O   ARG A  71       7.957  10.649 -19.430  1.00 90.61           O  
ATOM   1093  CG  ARG A  71       4.382   8.050 -19.062  1.00 90.61           C  
ATOM   1094  HG2 ARG A  71       4.308   7.673 -18.042  1.00 90.61           H  
ATOM   1095  HG3 ARG A  71       5.035   7.401 -19.644  1.00 90.61           H  
ATOM   1096  CD  ARG A  71       2.998   8.075 -19.702  1.00 90.61           C  
ATOM   1097  HD2 ARG A  71       3.093   8.374 -20.746  1.00 90.61           H  
ATOM   1098  HD3 ARG A  71       2.376   8.799 -19.176  1.00 90.61           H  
ATOM   1099  NE  ARG A  71       2.382   6.753 -19.620  1.00 90.61           N  
ATOM   1100  HE  ARG A  71       2.987   5.984 -19.371  1.00 90.61           H  
ATOM   1101  NH1 ARG A  71       0.272   7.305 -20.302  1.00 90.61           N  
ATOM   1102 HH11 ARG A  71       0.543   8.278 -20.316  1.00 90.61           H  
ATOM   1103 HH12 ARG A  71      -0.686   7.022 -20.453  1.00 90.61           H  
ATOM   1104  NH2 ARG A  71       0.805   5.171 -19.854  1.00 90.61           N  
ATOM   1105 HH21 ARG A  71       0.038   4.807 -20.401  1.00 90.61           H  
ATOM   1106 HH22 ARG A  71       1.515   4.525 -19.542  1.00 90.61           H  
ATOM   1107  CZ  ARG A  71       1.152   6.421 -19.926  1.00 90.61           C  
ATOM   1108  N   ASN A  72       6.599  11.979 -18.236  1.00 91.11           N  
ATOM   1109  H   ASN A  72       5.762  12.016 -17.673  1.00 91.11           H  
ATOM   1110  CA  ASN A  72       7.246  13.227 -18.633  1.00 91.11           C  
ATOM   1111  HA  ASN A  72       7.380  13.223 -19.714  1.00 91.11           H  
ATOM   1112  C   ASN A  72       8.648  13.397 -18.012  1.00 91.11           C  
ATOM   1113  CB  ASN A  72       6.315  14.389 -18.254  1.00 91.11           C  
ATOM   1114  HB2 ASN A  72       6.089  14.334 -17.189  1.00 91.11           H  
ATOM   1115  HB3 ASN A  72       6.832  15.330 -18.443  1.00 91.11           H  
ATOM   1116  O   ASN A  72       9.394  14.298 -18.405  1.00 91.11           O  
ATOM   1117  CG  ASN A  72       5.009  14.428 -19.033  1.00 91.11           C  
ATOM   1118  ND2 ASN A  72       4.084  15.254 -18.601  1.00 91.11           N  
ATOM   1119 HD21 ASN A  72       4.234  15.790 -17.758  1.00 91.11           H  
ATOM   1120 HD22 ASN A  72       3.239  15.324 -19.149  1.00 91.11           H  
ATOM   1121  OD1 ASN A  72       4.792  13.768 -20.036  1.00 91.11           O  
ATOM   1122  N   ALA A  73       9.021  12.567 -17.033  1.00 88.91           N  
ATOM   1123  H   ALA A  73       8.420  11.794 -16.782  1.00 88.91           H  
ATOM   1124  CA  ALA A  73      10.324  12.645 -16.400  1.00 88.91           C  
ATOM   1125  HA  ALA A  73      10.576  13.699 -16.281  1.00 88.91           H  
ATOM   1126  C   ALA A  73      11.408  11.989 -17.263  1.00 88.91           C  
ATOM   1127  CB  ALA A  73      10.249  12.045 -15.001  1.00 88.91           C  
ATOM   1128  HB1 ALA A  73      10.082  10.969 -15.060  1.00 88.91           H  
ATOM   1129  HB2 ALA A  73       9.428  12.519 -14.463  1.00 88.91           H  
ATOM   1130  HB3 ALA A  73      11.189  12.238 -14.484  1.00 88.91           H  
ATOM   1131  O   ALA A  73      11.319  10.827 -17.652  1.00 88.91           O  
ATOM   1132  N   LYS A  74      12.487  12.736 -17.515  1.00 86.38           N  
ATOM   1133  H   LYS A  74      12.501  13.682 -17.162  1.00 86.38           H  
ATOM   1134  CA  LYS A  74      13.651  12.233 -18.249  1.00 86.38           C  
ATOM   1135  HA  LYS A  74      13.306  11.480 -18.959  1.00 86.38           H  
ATOM   1136  C   LYS A  74      14.630  11.541 -17.310  1.00 86.38           C  
ATOM   1137  CB  LYS A  74      14.323  13.356 -19.047  1.00 86.38           C  
ATOM   1138  HB2 LYS A  74      14.604  14.170 -18.378  1.00 86.38           H  
ATOM   1139  HB3 LYS A  74      15.225  12.955 -19.510  1.00 86.38           H  
ATOM   1140  O   LYS A  74      15.024  12.102 -16.288  1.00 86.38           O  
ATOM   1141  CG  LYS A  74      13.395  13.883 -20.150  1.00 86.38           C  
ATOM   1142  HG2 LYS A  74      13.054  13.042 -20.754  1.00 86.38           H  
ATOM   1143  HG3 LYS A  74      12.528  14.368 -19.703  1.00 86.38           H  
ATOM   1144  CD  LYS A  74      14.119  14.882 -21.058  1.00 86.38           C  
ATOM   1145  HD2 LYS A  74      15.001  14.404 -21.482  1.00 86.38           H  
ATOM   1146  HD3 LYS A  74      14.418  15.756 -20.480  1.00 86.38           H  
ATOM   1147  CE  LYS A  74      13.170  15.295 -22.187  1.00 86.38           C  
ATOM   1148  HE2 LYS A  74      12.323  15.833 -21.761  1.00 86.38           H  
ATOM   1149  HE3 LYS A  74      12.774  14.391 -22.650  1.00 86.38           H  
ATOM   1150  NZ  LYS A  74      13.851  16.119 -23.214  1.00 86.38           N  
ATOM   1151  HZ1 LYS A  74      14.184  16.988 -22.824  1.00 86.38           H  
ATOM   1152  HZ2 LYS A  74      13.205  16.323 -23.963  1.00 86.38           H  
ATOM   1153  HZ3 LYS A  74      14.625  15.605 -23.611  1.00 86.38           H  
ATOM   1154  N   VAL A  75      15.106  10.367 -17.710  1.00 83.83           N  
ATOM   1155  H   VAL A  75      14.771  10.004 -18.591  1.00 83.83           H  
ATOM   1156  CA  VAL A  75      16.156   9.619 -17.011  1.00 83.83           C  
ATOM   1157  HA  VAL A  75      16.295  10.028 -16.010  1.00 83.83           H  
ATOM   1158  C   VAL A  75      17.444   9.782 -17.798  1.00 83.83           C  
ATOM   1159  CB  VAL A  75      15.781   8.139 -16.857  1.00 83.83           C  
ATOM   1160  HB  VAL A  75      15.689   7.683 -17.843  1.00 83.83           H  
ATOM   1161  O   VAL A  75      17.532   9.361 -18.950  1.00 83.83           O  
ATOM   1162  CG1 VAL A  75      16.845   7.376 -16.054  1.00 83.83           C  
ATOM   1163 HG11 VAL A  75      16.980   7.837 -15.075  1.00 83.83           H  
ATOM   1164 HG12 VAL A  75      17.794   7.369 -16.590  1.00 83.83           H  
ATOM   1165 HG13 VAL A  75      16.521   6.345 -15.913  1.00 83.83           H  
ATOM   1166  CG2 VAL A  75      14.445   7.993 -16.133  1.00 83.83           C  
ATOM   1167 HG21 VAL A  75      13.656   8.545 -16.645  1.00 83.83           H  
ATOM   1168 HG22 VAL A  75      14.169   6.939 -16.160  1.00 83.83           H  
ATOM   1169 HG23 VAL A  75      14.518   8.333 -15.100  1.00 83.83           H  
ATOM   1170  N   ASN A  76      18.447  10.432 -17.204  1.00 83.83           N  
ATOM   1171  H   ASN A  76      18.339  10.714 -16.240  1.00 83.83           H  
ATOM   1172  CA  ASN A  76      19.714  10.747 -17.880  1.00 83.83           C  
ATOM   1173  HA  ASN A  76      20.252  11.458 -17.252  1.00 83.83           H  
ATOM   1174  C   ASN A  76      19.507  11.458 -19.237  1.00 83.83           C  
ATOM   1175  CB  ASN A  76      20.576   9.472 -17.967  1.00 83.83           C  
ATOM   1176  HB2 ASN A  76      21.538   9.717 -18.417  1.00 83.83           H  
ATOM   1177  HB3 ASN A  76      20.080   8.743 -18.607  1.00 83.83           H  
ATOM   1178  O   ASN A  76      20.181  11.160 -20.221  1.00 83.83           O  
ATOM   1179  CG  ASN A  76      20.848   8.852 -16.610  1.00 83.83           C  
ATOM   1180  ND2 ASN A  76      21.002   7.551 -16.543  1.00 83.83           N  
ATOM   1181 HD21 ASN A  76      21.199   7.178 -15.625  1.00 83.83           H  
ATOM   1182 HD22 ASN A  76      20.956   6.983 -17.376  1.00 83.83           H  
ATOM   1183  OD1 ASN A  76      20.917   9.519 -15.593  1.00 83.83           O  
ATOM   1184  N   GLY A  77      18.522  12.361 -19.305  1.00 84.59           N  
ATOM   1185  H   GLY A  77      17.985  12.533 -18.467  1.00 84.59           H  
ATOM   1186  CA  GLY A  77      18.187  13.131 -20.509  1.00 84.59           C  
ATOM   1187  HA2 GLY A  77      17.624  14.017 -20.214  1.00 84.59           H  
ATOM   1188  HA3 GLY A  77      19.111  13.463 -20.983  1.00 84.59           H  
ATOM   1189  C   GLY A  77      17.367  12.386 -21.570  1.00 84.59           C  
ATOM   1190  O   GLY A  77      16.983  13.008 -22.559  1.00 84.59           O  
ATOM   1191  N   LYS A  78      17.058  11.100 -21.368  1.00 89.25           N  
ATOM   1192  H   LYS A  78      17.368  10.654 -20.517  1.00 89.25           H  
ATOM   1193  CA  LYS A  78      16.273  10.278 -22.300  1.00 89.25           C  
ATOM   1194  HA  LYS A  78      16.113  10.831 -23.225  1.00 89.25           H  
ATOM   1195  C   LYS A  78      14.891   9.961 -21.741  1.00 89.25           C  
ATOM   1196  CB  LYS A  78      17.035   8.989 -22.643  1.00 89.25           C  
ATOM   1197  HB2 LYS A  78      16.423   8.388 -23.316  1.00 89.25           H  
ATOM   1198  HB3 LYS A  78      17.204   8.416 -21.731  1.00 89.25           H  
ATOM   1199  O   LYS A  78      14.687   9.949 -20.527  1.00 89.25           O  
ATOM   1200  CG  LYS A  78      18.381   9.283 -23.323  1.00 89.25           C  
ATOM   1201  HG2 LYS A  78      19.038   9.801 -22.624  1.00 89.25           H  
ATOM   1202  HG3 LYS A  78      18.213   9.924 -24.189  1.00 89.25           H  
ATOM   1203  CD  LYS A  78      19.065   7.991 -23.780  1.00 89.25           C  
ATOM   1204  HD2 LYS A  78      19.220   7.342 -22.918  1.00 89.25           H  
ATOM   1205  HD3 LYS A  78      18.422   7.485 -24.500  1.00 89.25           H  
ATOM   1206  CE  LYS A  78      20.412   8.328 -24.428  1.00 89.25           C  
ATOM   1207  HE2 LYS A  78      21.040   8.823 -23.688  1.00 89.25           H  
ATOM   1208  HE3 LYS A  78      20.236   9.036 -25.238  1.00 89.25           H  
ATOM   1209  NZ  LYS A  78      21.088   7.115 -24.954  1.00 89.25           N  
ATOM   1210  HZ1 LYS A  78      21.975   7.358 -25.373  1.00 89.25           H  
ATOM   1211  HZ2 LYS A  78      21.251   6.444 -24.216  1.00 89.25           H  
ATOM   1212  HZ3 LYS A  78      20.519   6.678 -25.664  1.00 89.25           H  
ATOM   1213  N   GLU A  79      13.961   9.688 -22.644  1.00 91.02           N  
ATOM   1214  H   GLU A  79      14.197   9.707 -23.626  1.00 91.02           H  
ATOM   1215  CA  GLU A  79      12.678   9.084 -22.294  1.00 91.02           C  
ATOM   1216  HA  GLU A  79      12.232   9.641 -21.470  1.00 91.02           H  
ATOM   1217  C   GLU A  79      12.904   7.645 -21.814  1.00 91.02           C  
ATOM   1218  CB  GLU A  79      11.713   9.159 -23.485  1.00 91.02           C  
ATOM   1219  HB2 GLU A  79      10.798   8.619 -23.237  1.00 91.02           H  
ATOM   1220  HB3 GLU A  79      12.180   8.694 -24.353  1.00 91.02           H  
ATOM   1221  O   GLU A  79      13.840   6.958 -22.245  1.00 91.02           O  
ATOM   1222  CG  GLU A  79      11.365  10.626 -23.792  1.00 91.02           C  
ATOM   1223  HG2 GLU A  79      12.284  11.182 -23.977  1.00 91.02           H  
ATOM   1224  HG3 GLU A  79      10.894  11.061 -22.910  1.00 91.02           H  
ATOM   1225  CD  GLU A  79      10.446  10.818 -25.004  1.00 91.02           C  
ATOM   1226  OE1 GLU A  79      10.069  11.993 -25.216  1.00 91.02           O  
ATOM   1227  OE2 GLU A  79      10.202   9.832 -25.731  1.00 91.02           O  
ATOM   1228  N   ALA A  80      12.083   7.224 -20.858  1.00 92.21           N  
ATOM   1229  H   ALA A  80      11.298   7.804 -20.601  1.00 92.21           H  
ATOM   1230  CA  ALA A  80      12.085   5.861 -20.356  1.00 92.21           C  
ATOM   1231  HA  ALA A  80      13.083   5.434 -20.454  1.00 92.21           H  
ATOM   1232  C   ALA A  80      11.112   5.004 -21.170  1.00 92.21           C  
ATOM   1233  CB  ALA A  80      11.728   5.887 -18.870  1.00 92.21           C  
ATOM   1234  HB1 ALA A  80      10.766   6.379 -18.731  1.00 92.21           H  
ATOM   1235  HB2 ALA A  80      12.500   6.422 -18.316  1.00 92.21           H  
ATOM   1236  HB3 ALA A  80      11.651   4.864 -18.503  1.00 92.21           H  
ATOM   1237  O   ALA A  80      10.020   5.458 -21.498  1.00 92.21           O  
ATOM   1238  N   ALA A  81      11.493   3.763 -21.457  1.00 91.79           N  
ATOM   1239  H   ALA A  81      12.452   3.503 -21.276  1.00 91.79           H  
ATOM   1240  CA  ALA A  81      10.623   2.766 -22.076  1.00 91.79           C  
ATOM   1241  HA  ALA A  81       9.921   3.259 -22.749  1.00 91.79           H  
ATOM   1242  C   ALA A  81       9.795   1.992 -21.037  1.00 91.79           C  
ATOM   1243  CB  ALA A  81      11.507   1.826 -22.903  1.00 91.79           C  
ATOM   1244  HB1 ALA A  81      12.238   1.337 -22.259  1.00 91.79           H  
ATOM   1245  HB2 ALA A  81      12.027   2.393 -23.675  1.00 91.79           H  
ATOM   1246  HB3 ALA A  81      10.884   1.067 -23.377  1.00 91.79           H  
ATOM   1247  O   ALA A  81       8.696   1.531 -21.334  1.00 91.79           O  
ATOM   1248  N   TYR A  82      10.304   1.867 -19.809  1.00 92.79           N  
ATOM   1249  H   TYR A  82      11.207   2.273 -19.609  1.00 92.79           H  
ATOM   1250  CA  TYR A  82       9.694   1.055 -18.764  1.00 92.79           C  
ATOM   1251  HA  TYR A  82       8.703   0.742 -19.094  1.00 92.79           H  
ATOM   1252  C   TYR A  82       9.515   1.827 -17.463  1.00 92.79           C  
ATOM   1253  CB  TYR A  82      10.518  -0.216 -18.521  1.00 92.79           C  
ATOM   1254  HB2 TYR A  82       9.925  -0.879 -17.890  1.00 92.79           H  
ATOM   1255  HB3 TYR A  82      11.425   0.045 -17.976  1.00 92.79           H  
ATOM   1256  O   TYR A  82      10.212   2.803 -17.178  1.00 92.79           O  
ATOM   1257  CG  TYR A  82      10.894  -0.962 -19.782  1.00 92.79           C  
ATOM   1258  CD1 TYR A  82       9.900  -1.638 -20.511  1.00 92.79           C  
ATOM   1259  HD1 TYR A  82       8.887  -1.677 -20.139  1.00 92.79           H  
ATOM   1260  CD2 TYR A  82      12.215  -0.904 -20.267  1.00 92.79           C  
ATOM   1261  HD2 TYR A  82      12.970  -0.387 -19.693  1.00 92.79           H  
ATOM   1262  CE1 TYR A  82      10.213  -2.212 -21.756  1.00 92.79           C  
ATOM   1263  HE1 TYR A  82       9.448  -2.703 -22.340  1.00 92.79           H  
ATOM   1264  CE2 TYR A  82      12.535  -1.480 -21.511  1.00 92.79           C  
ATOM   1265  HE2 TYR A  82      13.543  -1.419 -21.894  1.00 92.79           H  
ATOM   1266  OH  TYR A  82      11.808  -2.621 -23.495  1.00 92.79           O  
ATOM   1267  HH  TYR A  82      12.714  -2.443 -23.760  1.00 92.79           H  
ATOM   1268  CZ  TYR A  82      11.522  -2.108 -22.269  1.00 92.79           C  
ATOM   1269  N   LEU A  83       8.601   1.334 -16.639  1.00 93.00           N  
ATOM   1270  H   LEU A  83       8.049   0.556 -16.971  1.00 93.00           H  
ATOM   1271  CA  LEU A  83       8.435   1.712 -15.249  1.00 93.00           C  
ATOM   1272  HA  LEU A  83       9.109   2.536 -15.015  1.00 93.00           H  
ATOM   1273  C   LEU A  83       8.802   0.513 -14.378  1.00 93.00           C  
ATOM   1274  CB  LEU A  83       6.984   2.172 -15.046  1.00 93.00           C  
ATOM   1275  HB2 LEU A  83       6.756   2.945 -15.780  1.00 93.00           H  
ATOM   1276  HB3 LEU A  83       6.319   1.330 -15.236  1.00 93.00           H  
ATOM   1277  O   LEU A  83       8.113  -0.503 -14.392  1.00 93.00           O  
ATOM   1278  CG  LEU A  83       6.701   2.720 -13.640  1.00 93.00           C  
ATOM   1279  HG  LEU A  83       6.944   1.967 -12.891  1.00 93.00           H  
ATOM   1280  CD1 LEU A  83       7.525   3.981 -13.371  1.00 93.00           C  
ATOM   1281 HD11 LEU A  83       7.463   4.655 -14.225  1.00 93.00           H  
ATOM   1282 HD12 LEU A  83       8.565   3.702 -13.200  1.00 93.00           H  
ATOM   1283 HD13 LEU A  83       7.156   4.486 -12.478  1.00 93.00           H  
ATOM   1284  CD2 LEU A  83       5.221   3.066 -13.513  1.00 93.00           C  
ATOM   1285 HD21 LEU A  83       4.943   3.820 -14.249  1.00 93.00           H  
ATOM   1286 HD22 LEU A  83       4.633   2.163 -13.675  1.00 93.00           H  
ATOM   1287 HD23 LEU A  83       5.014   3.437 -12.509  1.00 93.00           H  
ATOM   1288  N   HIS A  84       9.891   0.624 -13.620  1.00 92.59           N  
ATOM   1289  H   HIS A  84      10.413   1.488 -13.639  1.00 92.59           H  
ATOM   1290  CA  HIS A  84      10.221  -0.357 -12.590  1.00 92.59           C  
ATOM   1291  HA  HIS A  84      10.074  -1.362 -12.985  1.00 92.59           H  
ATOM   1292  C   HIS A  84       9.282  -0.177 -11.401  1.00 92.59           C  
ATOM   1293  CB  HIS A  84      11.690  -0.220 -12.175  1.00 92.59           C  
ATOM   1294  HB2 HIS A  84      12.322  -0.431 -13.038  1.00 92.59           H  
ATOM   1295  HB3 HIS A  84      11.881   0.802 -11.849  1.00 92.59           H  
ATOM   1296  O   HIS A  84       9.184   0.923 -10.853  1.00 92.59           O  
ATOM   1297  CG  HIS A  84      12.083  -1.155 -11.060  1.00 92.59           C  
ATOM   1298  CD2 HIS A  84      12.390  -2.478 -11.199  1.00 92.59           C  
ATOM   1299  HD2 HIS A  84      12.372  -3.049 -12.116  1.00 92.59           H  
ATOM   1300  ND1 HIS A  84      12.160  -0.807  -9.708  1.00 92.59           N  
ATOM   1301  CE1 HIS A  84      12.493  -1.939  -9.067  1.00 92.59           C  
ATOM   1302  HE1 HIS A  84      12.610  -2.027  -7.997  1.00 92.59           H  
ATOM   1303  NE2 HIS A  84      12.666  -2.951  -9.935  1.00 92.59           N  
ATOM   1304  HE2 HIS A  84      12.907  -3.901  -9.691  1.00 92.59           H  
ATOM   1305  N   LEU A  85       8.609  -1.255 -11.015  1.00 93.06           N  
ATOM   1306  H   LEU A  85       8.746  -2.104 -11.544  1.00 93.06           H  
ATOM   1307  CA  LEU A  85       7.776  -1.374  -9.830  1.00 93.06           C  
ATOM   1308  HA  LEU A  85       7.411  -0.390  -9.534  1.00 93.06           H  
ATOM   1309  C   LEU A  85       8.633  -1.947  -8.697  1.00 93.06           C  
ATOM   1310  CB  LEU A  85       6.571  -2.283 -10.136  1.00 93.06           C  
ATOM   1311  HB2 LEU A  85       5.920  -2.276  -9.262  1.00 93.06           H  
ATOM   1312  HB3 LEU A  85       6.934  -3.302 -10.275  1.00 93.06           H  
ATOM   1313  O   LEU A  85       9.139  -3.066  -8.786  1.00 93.06           O  
ATOM   1314  CG  LEU A  85       5.728  -1.918 -11.373  1.00 93.06           C  
ATOM   1315  HG  LEU A  85       6.342  -1.983 -12.271  1.00 93.06           H  
ATOM   1316  CD1 LEU A  85       4.575  -2.912 -11.499  1.00 93.06           C  
ATOM   1317 HD11 LEU A  85       4.970  -3.915 -11.662  1.00 93.06           H  
ATOM   1318 HD12 LEU A  85       3.968  -2.911 -10.594  1.00 93.06           H  
ATOM   1319 HD13 LEU A  85       3.945  -2.650 -12.350  1.00 93.06           H  
ATOM   1320  CD2 LEU A  85       5.130  -0.515 -11.284  1.00 93.06           C  
ATOM   1321 HD21 LEU A  85       5.919   0.230 -11.176  1.00 93.06           H  
ATOM   1322 HD22 LEU A  85       4.443  -0.475 -10.438  1.00 93.06           H  
ATOM   1323 HD23 LEU A  85       4.575  -0.304 -12.198  1.00 93.06           H  
ATOM   1324  N   GLY A  86       8.830  -1.168  -7.640  1.00 92.56           N  
ATOM   1325  H   GLY A  86       8.373  -0.267  -7.608  1.00 92.56           H  
ATOM   1326  CA  GLY A  86       9.698  -1.527  -6.526  1.00 92.56           C  
ATOM   1327  HA2 GLY A  86      10.308  -0.665  -6.256  1.00 92.56           H  
ATOM   1328  HA3 GLY A  86      10.378  -2.329  -6.813  1.00 92.56           H  
ATOM   1329  C   GLY A  86       8.931  -1.988  -5.298  1.00 92.56           C  
ATOM   1330  O   GLY A  86       8.221  -2.991  -5.327  1.00 92.56           O  
ATOM   1331  N   PHE A  87       9.147  -1.272  -4.200  1.00 93.91           N  
ATOM   1332  H   PHE A  87       9.649  -0.400  -4.282  1.00 93.91           H  
ATOM   1333  CA  PHE A  87       8.663  -1.611  -2.874  1.00 93.91           C  
ATOM   1334  HA  PHE A  87       8.745  -2.690  -2.743  1.00 93.91           H  
ATOM   1335  C   PHE A  87       7.205  -1.210  -2.691  1.00 93.91           C  
ATOM   1336  CB  PHE A  87       9.548  -0.937  -1.820  1.00 93.91           C  
ATOM   1337  HB2 PHE A  87       9.527   0.143  -1.962  1.00 93.91           H  
ATOM   1338  HB3 PHE A  87       9.131  -1.145  -0.834  1.00 93.91           H  
ATOM   1339  O   PHE A  87       6.821  -0.077  -2.992  1.00 93.91           O  
ATOM   1340  CG  PHE A  87      10.978  -1.428  -1.861  1.00 93.91           C  
ATOM   1341  CD1 PHE A  87      11.310  -2.651  -1.254  1.00 93.91           C  
ATOM   1342  HD1 PHE A  87      10.561  -3.217  -0.719  1.00 93.91           H  
ATOM   1343  CD2 PHE A  87      11.951  -0.716  -2.587  1.00 93.91           C  
ATOM   1344  HD2 PHE A  87      11.693   0.219  -3.062  1.00 93.91           H  
ATOM   1345  CE1 PHE A  87      12.599  -3.181  -1.412  1.00 93.91           C  
ATOM   1346  HE1 PHE A  87      12.837  -4.147  -0.992  1.00 93.91           H  
ATOM   1347  CE2 PHE A  87      13.242  -1.248  -2.747  1.00 93.91           C  
ATOM   1348  HE2 PHE A  87      13.976  -0.722  -3.339  1.00 93.91           H  
ATOM   1349  CZ  PHE A  87      13.554  -2.496  -2.179  1.00 93.91           C  
ATOM   1350  HZ  PHE A  87      14.517  -2.952  -2.353  1.00 93.91           H  
ATOM   1351  N   VAL A  88       6.432  -2.128  -2.121  1.00 95.61           N  
ATOM   1352  H   VAL A  88       6.841  -3.029  -1.921  1.00 95.61           H  
ATOM   1353  CA  VAL A  88       5.027  -1.954  -1.773  1.00 95.61           C  
ATOM   1354  HA  VAL A  88       4.741  -0.922  -1.977  1.00 95.61           H  
ATOM   1355  C   VAL A  88       4.857  -2.223  -0.281  1.00 95.61           C  
ATOM   1356  CB  VAL A  88       4.116  -2.847  -2.637  1.00 95.61           C  
ATOM   1357  HB  VAL A  88       4.379  -3.895  -2.492  1.00 95.61           H  
ATOM   1358  O   VAL A  88       4.787  -3.379   0.141  1.00 95.61           O  
ATOM   1359  CG1 VAL A  88       2.635  -2.667  -2.277  1.00 95.61           C  
ATOM   1360 HG11 VAL A  88       2.451  -2.986  -1.251  1.00 95.61           H  
ATOM   1361 HG12 VAL A  88       2.017  -3.278  -2.935  1.00 95.61           H  
ATOM   1362 HG13 VAL A  88       2.327  -1.629  -2.394  1.00 95.61           H  
ATOM   1363  CG2 VAL A  88       4.291  -2.527  -4.124  1.00 95.61           C  
ATOM   1364 HG21 VAL A  88       3.589  -3.124  -4.707  1.00 95.61           H  
ATOM   1365 HG22 VAL A  88       4.087  -1.469  -4.293  1.00 95.61           H  
ATOM   1366 HG23 VAL A  88       5.303  -2.766  -4.451  1.00 95.61           H  
ATOM   1367  N   PRO A  89       4.848  -1.182   0.566  1.00 96.55           N  
ATOM   1368  CA  PRO A  89       4.380  -1.337   1.928  1.00 96.55           C  
ATOM   1369  HA  PRO A  89       4.782  -2.249   2.368  1.00 96.55           H  
ATOM   1370  C   PRO A  89       2.858  -1.385   1.972  1.00 96.55           C  
ATOM   1371  CB  PRO A  89       4.911  -0.140   2.692  1.00 96.55           C  
ATOM   1372  HB2 PRO A  89       4.230   0.166   3.486  1.00 96.55           H  
ATOM   1373  HB3 PRO A  89       5.899  -0.379   3.083  1.00 96.55           H  
ATOM   1374  O   PRO A  89       2.173  -0.649   1.260  1.00 96.55           O  
ATOM   1375  CG  PRO A  89       5.025   0.938   1.629  1.00 96.55           C  
ATOM   1376  HG2 PRO A  89       4.081   1.475   1.540  1.00 96.55           H  
ATOM   1377  HG3 PRO A  89       5.838   1.611   1.902  1.00 96.55           H  
ATOM   1378  CD  PRO A  89       5.313   0.176   0.332  1.00 96.55           C  
ATOM   1379  HD2 PRO A  89       6.386   0.159   0.139  1.00 96.55           H  
ATOM   1380  HD3 PRO A  89       4.791   0.650  -0.500  1.00 96.55           H  
ATOM   1381  N   ILE A  90       2.344  -2.203   2.879  1.00 97.28           N  
ATOM   1382  H   ILE A  90       2.970  -2.822   3.374  1.00 97.28           H  
ATOM   1383  CA  ILE A  90       0.935  -2.265   3.240  1.00 97.28           C  
ATOM   1384  HA  ILE A  90       0.413  -1.394   2.843  1.00 97.28           H  
ATOM   1385  C   ILE A  90       0.872  -2.215   4.762  1.00 97.28           C  
ATOM   1386  CB  ILE A  90       0.272  -3.535   2.662  1.00 97.28           C  
ATOM   1387  HB  ILE A  90       0.757  -4.415   3.085  1.00 97.28           H  
ATOM   1388  O   ILE A  90       1.438  -3.072   5.434  1.00 97.28           O  
ATOM   1389  CG1 ILE A  90       0.408  -3.589   1.120  1.00 97.28           C  
ATOM   1390 HG12 ILE A  90       1.451  -3.447   0.838  1.00 97.28           H  
ATOM   1391 HG13 ILE A  90      -0.177  -2.780   0.681  1.00 97.28           H  
ATOM   1392  CG2 ILE A  90      -1.209  -3.529   3.071  1.00 97.28           C  
ATOM   1393 HG21 ILE A  90      -1.714  -4.390   2.632  1.00 97.28           H  
ATOM   1394 HG22 ILE A  90      -1.693  -2.621   2.713  1.00 97.28           H  
ATOM   1395 HG23 ILE A  90      -1.314  -3.602   4.154  1.00 97.28           H  
ATOM   1396  CD1 ILE A  90      -0.022  -4.907   0.471  1.00 97.28           C  
ATOM   1397 HD11 ILE A  90      -1.082  -5.101   0.634  1.00 97.28           H  
ATOM   1398 HD12 ILE A  90       0.577  -5.724   0.875  1.00 97.28           H  
ATOM   1399 HD13 ILE A  90       0.154  -4.848  -0.603  1.00 97.28           H  
ATOM   1400  N   ALA A  91       0.219  -1.195   5.306  1.00 97.54           N  
ATOM   1401  H   ALA A  91      -0.176  -0.497   4.693  1.00 97.54           H  
ATOM   1402  CA  ALA A  91      -0.006  -1.023   6.732  1.00 97.54           C  
ATOM   1403  HA  ALA A  91       0.324  -1.916   7.263  1.00 97.54           H  
ATOM   1404  C   ALA A  91      -1.501  -0.842   6.988  1.00 97.54           C  
ATOM   1405  CB  ALA A  91       0.820   0.164   7.240  1.00 97.54           C  
ATOM   1406  HB1 ALA A  91       0.648   0.296   8.308  1.00 97.54           H  
ATOM   1407  HB2 ALA A  91       0.528   1.071   6.710  1.00 97.54           H  
ATOM   1408  HB3 ALA A  91       1.879  -0.032   7.067  1.00 97.54           H  
ATOM   1409  O   ALA A  91      -2.135   0.028   6.399  1.00 97.54           O  
ATOM   1410  N   ILE A  92      -2.059  -1.649   7.879  1.00 96.89           N  
ATOM   1411  H   ILE A  92      -1.471  -2.324   8.347  1.00 96.89           H  
ATOM   1412  CA  ILE A  92      -3.476  -1.643   8.234  1.00 96.89           C  
ATOM   1413  HA  ILE A  92      -3.981  -0.838   7.699  1.00 96.89           H  
ATOM   1414  C   ILE A  92      -3.556  -1.363   9.727  1.00 96.89           C  
ATOM   1415  CB  ILE A  92      -4.171  -2.969   7.852  1.00 96.89           C  
ATOM   1416  HB  ILE A  92      -3.852  -3.740   8.553  1.00 96.89           H  
ATOM   1417  O   ILE A  92      -2.830  -1.963  10.513  1.00 96.89           O  
ATOM   1418  CG1 ILE A  92      -3.799  -3.422   6.418  1.00 96.89           C  
ATOM   1419 HG12 ILE A  92      -4.200  -2.713   5.694  1.00 96.89           H  
ATOM   1420 HG13 ILE A  92      -2.716  -3.454   6.299  1.00 96.89           H  
ATOM   1421  CG2 ILE A  92      -5.699  -2.791   7.957  1.00 96.89           C  
ATOM   1422 HG21 ILE A  92      -6.187  -3.766   7.955  1.00 96.89           H  
ATOM   1423 HG22 ILE A  92      -6.069  -2.214   7.109  1.00 96.89           H  
ATOM   1424 HG23 ILE A  92      -5.986  -2.266   8.869  1.00 96.89           H  
ATOM   1425  CD1 ILE A  92      -4.291  -4.825   6.073  1.00 96.89           C  
ATOM   1426 HD11 ILE A  92      -5.380  -4.861   6.104  1.00 96.89           H  
ATOM   1427 HD12 ILE A  92      -3.960  -5.088   5.068  1.00 96.89           H  
ATOM   1428 HD13 ILE A  92      -3.878  -5.543   6.781  1.00 96.89           H  
ATOM   1429  N   ARG A  93      -4.403  -0.427  10.135  1.00 96.01           N  
ATOM   1430  H   ARG A  93      -4.949   0.046   9.430  1.00 96.01           H  
ATOM   1431  CA  ARG A  93      -4.544   0.008  11.525  1.00 96.01           C  
ATOM   1432  HA  ARG A  93      -4.048  -0.695  12.194  1.00 96.01           H  
ATOM   1433  C   ARG A  93      -6.008   0.021  11.915  1.00 96.01           C  
ATOM   1434  CB  ARG A  93      -3.876   1.385  11.678  1.00 96.01           C  
ATOM   1435  HB2 ARG A  93      -4.124   2.003  10.815  1.00 96.01           H  
ATOM   1436  HB3 ARG A  93      -2.795   1.245  11.698  1.00 96.01           H  
ATOM   1437  O   ARG A  93      -6.815   0.595  11.195  1.00 96.01           O  
ATOM   1438  CG  ARG A  93      -4.335   2.125  12.941  1.00 96.01           C  
ATOM   1439  HG2 ARG A  93      -4.231   1.482  13.815  1.00 96.01           H  
ATOM   1440  HG3 ARG A  93      -5.383   2.396  12.815  1.00 96.01           H  
ATOM   1441  CD  ARG A  93      -3.575   3.427  13.163  1.00 96.01           C  
ATOM   1442  HD2 ARG A  93      -3.515   3.976  12.223  1.00 96.01           H  
ATOM   1443  HD3 ARG A  93      -4.135   4.030  13.878  1.00 96.01           H  
ATOM   1444  NE  ARG A  93      -2.252   3.150  13.719  1.00 96.01           N  
ATOM   1445  HE  ARG A  93      -2.235   2.520  14.508  1.00 96.01           H  
ATOM   1446  NH1 ARG A  93      -0.926   4.407  12.296  1.00 96.01           N  
ATOM   1447 HH11 ARG A  93       0.009   4.690  12.041  1.00 96.01           H  
ATOM   1448 HH12 ARG A  93      -1.672   4.723  11.694  1.00 96.01           H  
ATOM   1449  NH2 ARG A  93      -0.044   3.256  13.957  1.00 96.01           N  
ATOM   1450 HH21 ARG A  93       0.858   3.503  13.576  1.00 96.01           H  
ATOM   1451 HH22 ARG A  93      -0.114   2.719  14.810  1.00 96.01           H  
ATOM   1452  CZ  ARG A  93      -1.098   3.615  13.308  1.00 96.01           C  
ATOM   1453  N   SER A  94      -6.327  -0.502  13.090  1.00 95.87           N  
ATOM   1454  H   SER A  94      -5.599  -0.926  13.647  1.00 95.87           H  
ATOM   1455  CA  SER A  94      -7.619  -0.255  13.720  1.00 95.87           C  
ATOM   1456  HA  SER A  94      -8.404  -0.393  12.977  1.00 95.87           H  
ATOM   1457  C   SER A  94      -7.704   1.173  14.262  1.00 95.87           C  
ATOM   1458  CB  SER A  94      -7.882  -1.256  14.835  1.00 95.87           C  
ATOM   1459  HB2 SER A  94      -7.932  -2.265  14.425  1.00 95.87           H  
ATOM   1460  HB3 SER A  94      -7.084  -1.203  15.576  1.00 95.87           H  
ATOM   1461  O   SER A  94      -6.753   1.712  14.833  1.00 95.87           O  
ATOM   1462  OG  SER A  94      -9.112  -0.951  15.443  1.00 95.87           O  
ATOM   1463  HG  SER A  94      -9.187  -1.516  16.215  1.00 95.87           H  
ATOM   1464  N   LEU A  95      -8.873   1.777  14.087  1.00 94.96           N  
ATOM   1465  H   LEU A  95      -9.596   1.229  13.643  1.00 94.96           H  
ATOM   1466  CA  LEU A  95      -9.280   3.054  14.669  1.00 94.96           C  
ATOM   1467  HA  LEU A  95      -8.402   3.568  15.060  1.00 94.96           H  
ATOM   1468  C   LEU A  95     -10.224   2.853  15.868  1.00 94.96           C  
ATOM   1469  CB  LEU A  95      -9.919   3.926  13.572  1.00 94.96           C  
ATOM   1470  HB2 LEU A  95     -10.834   3.438  13.235  1.00 94.96           H  
ATOM   1471  HB3 LEU A  95     -10.201   4.883  14.012  1.00 94.96           H  
ATOM   1472  O   LEU A  95     -10.744   3.829  16.415  1.00 94.96           O  
ATOM   1473  CG  LEU A  95      -9.024   4.195  12.349  1.00 94.96           C  
ATOM   1474  HG  LEU A  95      -8.754   3.253  11.871  1.00 94.96           H  
ATOM   1475  CD1 LEU A  95      -9.801   5.033  11.335  1.00 94.96           C  
ATOM   1476 HD11 LEU A  95     -10.689   4.483  11.023  1.00 94.96           H  
ATOM   1477 HD12 LEU A  95     -10.097   5.985  11.775  1.00 94.96           H  
ATOM   1478 HD13 LEU A  95      -9.187   5.212  10.453  1.00 94.96           H  
ATOM   1479  CD2 LEU A  95      -7.733   4.935  12.710  1.00 94.96           C  
ATOM   1480 HD21 LEU A  95      -7.970   5.868  13.221  1.00 94.96           H  
ATOM   1481 HD22 LEU A  95      -7.169   5.146  11.802  1.00 94.96           H  
ATOM   1482 HD23 LEU A  95      -7.121   4.308  13.358  1.00 94.96           H  
ATOM   1483  N   LEU A  96     -10.460   1.601  16.274  1.00 93.89           N  
ATOM   1484  H   LEU A  96      -9.993   0.842  15.799  1.00 93.89           H  
ATOM   1485  CA  LEU A  96     -11.292   1.258  17.419  1.00 93.89           C  
ATOM   1486  HA  LEU A  96     -12.047   2.039  17.509  1.00 93.89           H  
ATOM   1487  C   LEU A  96     -10.465   1.223  18.719  1.00 93.89           C  
ATOM   1488  CB  LEU A  96     -12.035  -0.069  17.181  1.00 93.89           C  
ATOM   1489  HB2 LEU A  96     -12.628  -0.298  18.066  1.00 93.89           H  
ATOM   1490  HB3 LEU A  96     -11.301  -0.867  17.066  1.00 93.89           H  
ATOM   1491  O   LEU A  96      -9.364   0.661  18.755  1.00 93.89           O  
ATOM   1492  CG  LEU A  96     -12.973  -0.081  15.957  1.00 93.89           C  
ATOM   1493  HG  LEU A  96     -12.381   0.081  15.056  1.00 93.89           H  
ATOM   1494  CD1 LEU A  96     -13.675  -1.435  15.830  1.00 93.89           C  
ATOM   1495 HD11 LEU A  96     -14.725  -1.373  16.116  1.00 93.89           H  
ATOM   1496 HD12 LEU A  96     -13.208  -2.175  16.480  1.00 93.89           H  
ATOM   1497 HD13 LEU A  96     -13.615  -1.786  14.799  1.00 93.89           H  
ATOM   1498  CD2 LEU A  96     -14.041   1.017  16.046  1.00 93.89           C  
ATOM   1499 HD21 LEU A  96     -14.764   0.882  15.241  1.00 93.89           H  
ATOM   1500 HD22 LEU A  96     -14.565   0.946  16.999  1.00 93.89           H  
ATOM   1501 HD23 LEU A  96     -13.581   1.998  15.933  1.00 93.89           H  
ATOM   1502  N   PRO A  97     -10.990   1.790  19.821  1.00 93.90           N  
ATOM   1503  CA  PRO A  97     -10.301   1.792  21.112  1.00 93.90           C  
ATOM   1504  HA  PRO A  97      -9.259   2.086  20.980  1.00 93.90           H  
ATOM   1505  C   PRO A  97     -10.321   0.423  21.816  1.00 93.90           C  
ATOM   1506  CB  PRO A  97     -11.029   2.862  21.931  1.00 93.90           C  
ATOM   1507  HB2 PRO A  97     -10.592   3.838  21.720  1.00 93.90           H  
ATOM   1508  HB3 PRO A  97     -10.997   2.659  23.001  1.00 93.90           H  
ATOM   1509  O   PRO A  97      -9.533   0.188  22.730  1.00 93.90           O  
ATOM   1510  CG  PRO A  97     -12.458   2.818  21.388  1.00 93.90           C  
ATOM   1511  HG2 PRO A  97     -13.003   1.998  21.855  1.00 93.90           H  
ATOM   1512  HG3 PRO A  97     -12.980   3.762  21.541  1.00 93.90           H  
ATOM   1513  CD  PRO A  97     -12.250   2.519  19.907  1.00 93.90           C  
ATOM   1514  HD2 PRO A  97     -12.164   3.453  19.351  1.00 93.90           H  
ATOM   1515  HD3 PRO A  97     -13.080   1.925  19.526  1.00 93.90           H  
ATOM   1516  N   SER A  98     -11.212  -0.483  21.411  1.00 94.28           N  
ATOM   1517  H   SER A  98     -11.805  -0.256  20.626  1.00 94.28           H  
ATOM   1518  CA  SER A  98     -11.417  -1.808  22.006  1.00 94.28           C  
ATOM   1519  HA  SER A  98     -10.482  -2.152  22.449  1.00 94.28           H  
ATOM   1520  C   SER A  98     -11.834  -2.821  20.940  1.00 94.28           C  
ATOM   1521  CB  SER A  98     -12.477  -1.725  23.110  1.00 94.28           C  
ATOM   1522  HB2 SER A  98     -12.627  -2.707  23.559  1.00 94.28           H  
ATOM   1523  HB3 SER A  98     -12.122  -1.047  23.886  1.00 94.28           H  
ATOM   1524  O   SER A  98     -12.083  -2.446  19.800  1.00 94.28           O  
ATOM   1525  OG  SER A  98     -13.710  -1.239  22.613  1.00 94.28           O  
ATOM   1526  HG  SER A  98     -14.108  -1.873  22.012  1.00 94.28           H  
ATOM   1527  N   GLY A  99     -11.892  -4.106  21.299  1.00 92.92           N  
ATOM   1528  H   GLY A  99     -11.722  -4.364  22.261  1.00 92.92           H  
ATOM   1529  CA  GLY A  99     -12.317  -5.171  20.378  1.00 92.92           C  
ATOM   1530  HA2 GLY A  99     -12.589  -6.060  20.946  1.00 92.92           H  
ATOM   1531  HA3 GLY A  99     -13.203  -4.844  19.832  1.00 92.92           H  
ATOM   1532  C   GLY A  99     -11.265  -5.575  19.341  1.00 92.92           C  
ATOM   1533  O   GLY A  99     -11.482  -6.519  18.599  1.00 92.92           O  
ATOM   1534  N   ASN A 100     -10.092  -4.930  19.330  1.00 95.41           N  
ATOM   1535  H   ASN A 100     -10.038  -4.085  19.882  1.00 95.41           H  
ATOM   1536  CA  ASN A 100      -9.045  -5.164  18.330  1.00 95.41           C  
ATOM   1537  HA  ASN A 100      -9.437  -4.878  17.354  1.00 95.41           H  
ATOM   1538  C   ASN A 100      -8.630  -6.638  18.195  1.00 95.41           C  
ATOM   1539  CB  ASN A 100      -7.837  -4.266  18.667  1.00 95.41           C  
ATOM   1540  HB2 ASN A 100      -7.499  -4.464  19.685  1.00 95.41           H  
ATOM   1541  HB3 ASN A 100      -7.019  -4.492  17.983  1.00 95.41           H  
ATOM   1542  O   ASN A 100      -8.328  -7.076  17.100  1.00 95.41           O  
ATOM   1543  CG  ASN A 100      -8.185  -2.799  18.502  1.00 95.41           C  
ATOM   1544  ND2 ASN A 100      -7.796  -1.923  19.396  1.00 95.41           N  
ATOM   1545 HD21 ASN A 100      -8.138  -0.986  19.239  1.00 95.41           H  
ATOM   1546 HD22 ASN A 100      -7.229  -2.181  20.192  1.00 95.41           H  
ATOM   1547  OD1 ASN A 100      -8.846  -2.413  17.561  1.00 95.41           O  
ATOM   1548  N   GLU A 101      -8.666  -7.424  19.270  1.00 95.43           N  
ATOM   1549  H   GLU A 101      -9.003  -7.040  20.142  1.00 95.43           H  
ATOM   1550  CA  GLU A 101      -8.319  -8.856  19.235  1.00 95.43           C  
ATOM   1551  HA  GLU A 101      -7.362  -8.980  18.728  1.00 95.43           H  
ATOM   1552  C   GLU A 101      -9.325  -9.724  18.462  1.00 95.43           C  
ATOM   1553  CB  GLU A 101      -8.185  -9.374  20.675  1.00 95.43           C  
ATOM   1554  HB2 GLU A 101      -9.120  -9.186  21.203  1.00 95.43           H  
ATOM   1555  HB3 GLU A 101      -7.998 -10.447  20.663  1.00 95.43           H  
ATOM   1556  O   GLU A 101      -9.019 -10.875  18.159  1.00 95.43           O  
ATOM   1557  CG  GLU A 101      -7.023  -8.684  21.402  1.00 95.43           C  
ATOM   1558  HG2 GLU A 101      -7.146  -7.602  21.344  1.00 95.43           H  
ATOM   1559  HG3 GLU A 101      -6.095  -8.936  20.889  1.00 95.43           H  
ATOM   1560  CD  GLU A 101      -6.905  -9.054  22.884  1.00 95.43           C  
ATOM   1561  OE1 GLU A 101      -5.753  -8.983  23.376  1.00 95.43           O  
ATOM   1562  OE2 GLU A 101      -7.948  -9.218  23.553  1.00 95.43           O  
ATOM   1563  N   GLN A 102     -10.511  -9.197  18.151  1.00 93.93           N  
ATOM   1564  H   GLN A 102     -10.708  -8.242  18.414  1.00 93.93           H  
ATOM   1565  CA  GLN A 102     -11.507  -9.859  17.306  1.00 93.93           C  
ATOM   1566  HA  GLN A 102     -11.375 -10.939  17.360  1.00 93.93           H  
ATOM   1567  C   GLN A 102     -11.353  -9.484  15.833  1.00 93.93           C  
ATOM   1568  CB  GLN A 102     -12.924  -9.518  17.797  1.00 93.93           C  
ATOM   1569  HB2 GLN A 102     -13.646 -10.057  17.183  1.00 93.93           H  
ATOM   1570  HB3 GLN A 102     -13.110  -8.452  17.663  1.00 93.93           H  
ATOM   1571  O   GLN A 102     -11.864 -10.193  14.974  1.00 93.93           O  
ATOM   1572  CG  GLN A 102     -13.160  -9.885  19.271  1.00 93.93           C  
ATOM   1573  HG2 GLN A 102     -14.201  -9.679  19.521  1.00 93.93           H  
ATOM   1574  HG3 GLN A 102     -12.538  -9.253  19.904  1.00 93.93           H  
ATOM   1575  CD  GLN A 102     -12.873 -11.353  19.578  1.00 93.93           C  
ATOM   1576  NE2 GLN A 102     -12.424 -11.677  20.770  1.00 93.93           N  
ATOM   1577 HE21 GLN A 102     -12.278 -12.666  20.909  1.00 93.93           H  
ATOM   1578 HE22 GLN A 102     -12.279 -10.975  21.482  1.00 93.93           H  
ATOM   1579  OE1 GLN A 102     -13.027 -12.248  18.768  1.00 93.93           O  
ATOM   1580  N   ILE A 103     -10.623  -8.406  15.534  1.00 94.78           N  
ATOM   1581  H   ILE A 103     -10.138  -7.924  16.277  1.00 94.78           H  
ATOM   1582  CA  ILE A 103     -10.460  -7.907  14.174  1.00 94.78           C  
ATOM   1583  HA  ILE A 103     -11.379  -8.120  13.627  1.00 94.78           H  
ATOM   1584  C   ILE A 103      -9.314  -8.645  13.493  1.00 94.78           C  
ATOM   1585  CB  ILE A 103     -10.261  -6.382  14.144  1.00 94.78           C  
ATOM   1586  HB  ILE A 103      -9.348  -6.153  14.695  1.00 94.78           H  
ATOM   1587  O   ILE A 103      -8.158  -8.613  13.934  1.00 94.78           O  
ATOM   1588  CG1 ILE A 103     -11.436  -5.651  14.824  1.00 94.78           C  
ATOM   1589 HG12 ILE A 103     -12.355  -5.837  14.267  1.00 94.78           H  
ATOM   1590 HG13 ILE A 103     -11.572  -6.038  15.834  1.00 94.78           H  
ATOM   1591  CG2 ILE A 103     -10.102  -5.901  12.690  1.00 94.78           C  
ATOM   1592 HG21 ILE A 103      -9.966  -4.820  12.650  1.00 94.78           H  
ATOM   1593 HG22 ILE A 103     -10.990  -6.169  12.117  1.00 94.78           H  
ATOM   1594 HG23 ILE A 103      -9.230  -6.362  12.226  1.00 94.78           H  
ATOM   1595  CD1 ILE A 103     -11.223  -4.139  14.947  1.00 94.78           C  
ATOM   1596 HD11 ILE A 103     -11.959  -3.747  15.649  1.00 94.78           H  
ATOM   1597 HD12 ILE A 103     -11.364  -3.650  13.983  1.00 94.78           H  
ATOM   1598 HD13 ILE A 103     -10.225  -3.926  15.329  1.00 94.78           H  
ATOM   1599  N   TRP A 104      -9.644  -9.260  12.371  1.00 95.10           N  
ATOM   1600  H   TRP A 104     -10.601  -9.201  12.054  1.00 95.10           H  
ATOM   1601  CA  TRP A 104      -8.710  -9.927  11.480  1.00 95.10           C  
ATOM   1602  HA  TRP A 104      -7.713  -9.506  11.607  1.00 95.10           H  
ATOM   1603  C   TRP A 104      -9.123  -9.668  10.036  1.00 95.10           C  
ATOM   1604  CB  TRP A 104      -8.659 -11.422  11.818  1.00 95.10           C  
ATOM   1605  HB2 TRP A 104      -8.368 -11.537  12.862  1.00 95.10           H  
ATOM   1606  HB3 TRP A 104      -7.883 -11.894  11.215  1.00 95.10           H  
ATOM   1607  O   TRP A 104     -10.196  -9.121   9.772  1.00 95.10           O  
ATOM   1608  CG  TRP A 104      -9.935 -12.170  11.595  1.00 95.10           C  
ATOM   1609  CD1 TRP A 104     -10.964 -12.265  12.467  1.00 95.10           C  
ATOM   1610  HD1 TRP A 104     -10.992 -11.805  13.444  1.00 95.10           H  
ATOM   1611  CD2 TRP A 104     -10.340 -12.923  10.413  1.00 95.10           C  
ATOM   1612  CE2 TRP A 104     -11.640 -13.463  10.650  1.00 95.10           C  
ATOM   1613  CE3 TRP A 104      -9.738 -13.210   9.169  1.00 95.10           C  
ATOM   1614  HE3 TRP A 104      -8.739 -12.859   8.956  1.00 95.10           H  
ATOM   1615  NE1 TRP A 104     -11.969 -13.033  11.917  1.00 95.10           N  
ATOM   1616  HE1 TRP A 104     -12.831 -13.259  12.393  1.00 95.10           H  
ATOM   1617  CH2 TRP A 104     -11.691 -14.504   8.472  1.00 95.10           C  
ATOM   1618  HH2 TRP A 104     -12.181 -15.112   7.727  1.00 95.10           H  
ATOM   1619  CZ2 TRP A 104     -12.318 -14.238   9.700  1.00 95.10           C  
ATOM   1620  HZ2 TRP A 104     -13.300 -14.639   9.905  1.00 95.10           H  
ATOM   1621  CZ3 TRP A 104     -10.407 -13.993   8.211  1.00 95.10           C  
ATOM   1622  HZ3 TRP A 104      -9.926 -14.233   7.275  1.00 95.10           H  
ATOM   1623  N   GLY A 105      -8.258 -10.006   9.096  1.00 94.81           N  
ATOM   1624  H   GLY A 105      -7.376 -10.430   9.343  1.00 94.81           H  
ATOM   1625  CA  GLY A 105      -8.573  -9.826   7.694  1.00 94.81           C  
ATOM   1626  HA2 GLY A 105      -9.543 -10.275   7.476  1.00 94.81           H  
ATOM   1627  HA3 GLY A 105      -8.635  -8.760   7.477  1.00 94.81           H  
ATOM   1628  C   GLY A 105      -7.552 -10.445   6.768  1.00 94.81           C  
ATOM   1629  O   GLY A 105      -6.495 -10.914   7.192  1.00 94.81           O  
ATOM   1630  N   ARG A 106      -7.879 -10.380   5.485  1.00 95.35           N  
ATOM   1631  H   ARG A 106      -8.755  -9.930   5.259  1.00 95.35           H  
ATOM   1632  CA  ARG A 106      -7.069 -10.865   4.376  1.00 95.35           C  
ATOM   1633  HA  ARG A 106      -6.138 -11.289   4.753  1.00 95.35           H  
ATOM   1634  C   ARG A 106      -6.740  -9.700   3.464  1.00 95.35           C  
ATOM   1635  CB  ARG A 106      -7.848 -11.980   3.676  1.00 95.35           C  
ATOM   1636  HB2 ARG A 106      -8.775 -11.574   3.272  1.00 95.35           H  
ATOM   1637  HB3 ARG A 106      -8.106 -12.732   4.422  1.00 95.35           H  
ATOM   1638  O   ARG A 106      -7.598  -8.877   3.153  1.00 95.35           O  
ATOM   1639  CG  ARG A 106      -7.068 -12.666   2.550  1.00 95.35           C  
ATOM   1640  HG2 ARG A 106      -6.123 -13.055   2.929  1.00 95.35           H  
ATOM   1641  HG3 ARG A 106      -6.882 -11.966   1.735  1.00 95.35           H  
ATOM   1642  CD  ARG A 106      -7.936 -13.823   2.052  1.00 95.35           C  
ATOM   1643  HD2 ARG A 106      -8.084 -14.520   2.876  1.00 95.35           H  
ATOM   1644  HD3 ARG A 106      -8.909 -13.439   1.748  1.00 95.35           H  
ATOM   1645  NE  ARG A 106      -7.327 -14.537   0.926  1.00 95.35           N  
ATOM   1646  HE  ARG A 106      -6.375 -14.322   0.665  1.00 95.35           H  
ATOM   1647  NH1 ARG A 106      -8.812 -16.255   0.831  1.00 95.35           N  
ATOM   1648 HH11 ARG A 106      -9.182 -17.099   0.417  1.00 95.35           H  
ATOM   1649 HH12 ARG A 106      -9.219 -15.961   1.707  1.00 95.35           H  
ATOM   1650  NH2 ARG A 106      -7.134 -16.230  -0.609  1.00 95.35           N  
ATOM   1651 HH21 ARG A 106      -6.201 -15.876  -0.763  1.00 95.35           H  
ATOM   1652 HH22 ARG A 106      -7.326 -17.198  -0.825  1.00 95.35           H  
ATOM   1653  CZ  ARG A 106      -7.751 -15.663   0.386  1.00 95.35           C  
ATOM   1654  N   CYS A 107      -5.485  -9.600   3.058  1.00 96.23           N  
ATOM   1655  H   CYS A 107      -4.831 -10.321   3.328  1.00 96.23           H  
ATOM   1656  CA  CYS A 107      -5.003  -8.531   2.205  1.00 96.23           C  
ATOM   1657  HA  CYS A 107      -5.852  -8.008   1.765  1.00 96.23           H  
ATOM   1658  C   CYS A 107      -4.164  -9.113   1.073  1.00 96.23           C  
ATOM   1659  CB  CYS A 107      -4.224  -7.543   3.068  1.00 96.23           C  
ATOM   1660  HB2 CYS A 107      -3.308  -8.031   3.400  1.00 96.23           H  
ATOM   1661  HB3 CYS A 107      -4.827  -7.279   3.937  1.00 96.23           H  
ATOM   1662  O   CYS A 107      -3.293  -9.954   1.298  1.00 96.23           O  
ATOM   1663  SG  CYS A 107      -3.845  -6.048   2.116  1.00 96.23           S  
ATOM   1664  HG  CYS A 107      -3.252  -5.398   3.122  1.00 96.23           H  
ATOM   1665  N   ALA A 108      -4.414  -8.643  -0.142  1.00 95.78           N  
ATOM   1666  H   ALA A 108      -5.133  -7.942  -0.251  1.00 95.78           H  
ATOM   1667  CA  ALA A 108      -3.715  -9.096  -1.329  1.00 95.78           C  
ATOM   1668  HA  ALA A 108      -2.834  -9.667  -1.037  1.00 95.78           H  
ATOM   1669  C   ALA A 108      -3.256  -7.910  -2.165  1.00 95.78           C  
ATOM   1670  CB  ALA A 108      -4.632 -10.021  -2.128  1.00 95.78           C  
ATOM   1671  HB1 ALA A 108      -5.044 -10.785  -1.468  1.00 95.78           H  
ATOM   1672  HB2 ALA A 108      -5.449  -9.448  -2.565  1.00 95.78           H  
ATOM   1673  HB3 ALA A 108      -4.063 -10.505  -2.922  1.00 95.78           H  
ATOM   1674  O   ALA A 108      -4.012  -6.965  -2.388  1.00 95.78           O  
ATOM   1675  N   LEU A 109      -2.031  -7.986  -2.674  1.00 95.98           N  
ATOM   1676  H   LEU A 109      -1.514  -8.834  -2.489  1.00 95.98           H  
ATOM   1677  CA  LEU A 109      -1.591  -7.170  -3.793  1.00 95.98           C  
ATOM   1678  HA  LEU A 109      -2.173  -6.248  -3.818  1.00 95.98           H  
ATOM   1679  C   LEU A 109      -1.853  -7.955  -5.076  1.00 95.98           C  
ATOM   1680  CB  LEU A 109      -0.109  -6.819  -3.627  1.00 95.98           C  
ATOM   1681  HB2 LEU A 109       0.471  -7.741  -3.659  1.00 95.98           H  
ATOM   1682  HB3 LEU A 109       0.050  -6.353  -2.654  1.00 95.98           H  
ATOM   1683  O   LEU A 109      -1.320  -9.051  -5.254  1.00 95.98           O  
ATOM   1684  CG  LEU A 109       0.374  -5.871  -4.736  1.00 95.98           C  
ATOM   1685  HG  LEU A 109       0.085  -6.254  -5.714  1.00 95.98           H  
ATOM   1686  CD1 LEU A 109      -0.186  -4.457  -4.572  1.00 95.98           C  
ATOM   1687 HD11 LEU A 109       0.309  -3.776  -5.264  1.00 95.98           H  
ATOM   1688 HD12 LEU A 109      -0.043  -4.108  -3.549  1.00 95.98           H  
ATOM   1689 HD13 LEU A 109      -1.252  -4.457  -4.799  1.00 95.98           H  
ATOM   1690  CD2 LEU A 109       1.891  -5.780  -4.707  1.00 95.98           C  
ATOM   1691 HD21 LEU A 109       2.213  -5.338  -3.764  1.00 95.98           H  
ATOM   1692 HD22 LEU A 109       2.225  -5.165  -5.543  1.00 95.98           H  
ATOM   1693 HD23 LEU A 109       2.312  -6.779  -4.822  1.00 95.98           H  
ATOM   1694  N   VAL A 110      -2.650  -7.385  -5.972  1.00 95.41           N  
ATOM   1695  H   VAL A 110      -3.036  -6.473  -5.774  1.00 95.41           H  
ATOM   1696  CA  VAL A 110      -3.095  -8.051  -7.196  1.00 95.41           C  
ATOM   1697  HA  VAL A 110      -2.505  -8.958  -7.330  1.00 95.41           H  
ATOM   1698  C   VAL A 110      -2.857  -7.190  -8.429  1.00 95.41           C  
ATOM   1699  CB  VAL A 110      -4.571  -8.488  -7.109  1.00 95.41           C  
ATOM   1700  HB  VAL A 110      -4.810  -9.046  -8.015  1.00 95.41           H  
ATOM   1701  O   VAL A 110      -2.843  -5.961  -8.362  1.00 95.41           O  
ATOM   1702  CG1 VAL A 110      -4.833  -9.414  -5.915  1.00 95.41           C  
ATOM   1703 HG11 VAL A 110      -4.722  -8.868  -4.978  1.00 95.41           H  
ATOM   1704 HG12 VAL A 110      -4.129 -10.246  -5.930  1.00 95.41           H  
ATOM   1705 HG13 VAL A 110      -5.846  -9.812  -5.975  1.00 95.41           H  
ATOM   1706  CG2 VAL A 110      -5.535  -7.302  -7.016  1.00 95.41           C  
ATOM   1707 HG21 VAL A 110      -6.564  -7.663  -7.008  1.00 95.41           H  
ATOM   1708 HG22 VAL A 110      -5.341  -6.729  -6.109  1.00 95.41           H  
ATOM   1709 HG23 VAL A 110      -5.411  -6.648  -7.879  1.00 95.41           H  
ATOM   1710  N   ASP A 111      -2.719  -7.853  -9.570  1.00 93.92           N  
ATOM   1711  H   ASP A 111      -2.629  -8.858  -9.516  1.00 93.92           H  
ATOM   1712  CA  ASP A 111      -2.819  -7.270 -10.901  1.00 93.92           C  
ATOM   1713  HA  ASP A 111      -2.665  -6.193 -10.842  1.00 93.92           H  
ATOM   1714  C   ASP A 111      -4.224  -7.524 -11.476  1.00 93.92           C  
ATOM   1715  CB  ASP A 111      -1.702  -7.847 -11.783  1.00 93.92           C  
ATOM   1716  HB2 ASP A 111      -0.739  -7.603 -11.335  1.00 93.92           H  
ATOM   1717  HB3 ASP A 111      -1.794  -8.933 -11.816  1.00 93.92           H  
ATOM   1718  O   ASP A 111      -4.515  -8.590 -12.020  1.00 93.92           O  
ATOM   1719  CG  ASP A 111      -1.724  -7.304 -13.215  1.00 93.92           C  
ATOM   1720  OD1 ASP A 111      -2.532  -6.395 -13.530  1.00 93.92           O  
ATOM   1721  OD2 ASP A 111      -0.944  -7.802 -14.049  1.00 93.92           O  
ATOM   1722  N   THR A 112      -5.105  -6.527 -11.385  1.00 92.33           N  
ATOM   1723  H   THR A 112      -4.807  -5.669 -10.944  1.00 92.33           H  
ATOM   1724  CA  THR A 112      -6.496  -6.597 -11.871  1.00 92.33           C  
ATOM   1725  HA  THR A 112      -6.918  -7.545 -11.539  1.00 92.33           H  
ATOM   1726  C   THR A 112      -6.621  -6.598 -13.398  1.00 92.33           C  
ATOM   1727  CB  THR A 112      -7.375  -5.482 -11.278  1.00 92.33           C  
ATOM   1728  HB  THR A 112      -8.401  -5.619 -11.619  1.00 92.33           H  
ATOM   1729  O   THR A 112      -7.728  -6.685 -13.923  1.00 92.33           O  
ATOM   1730  CG2 THR A 112      -7.380  -5.485  -9.752  1.00 92.33           C  
ATOM   1731 HG21 THR A 112      -7.622  -6.485  -9.391  1.00 92.33           H  
ATOM   1732 HG22 THR A 112      -6.405  -5.184  -9.367  1.00 92.33           H  
ATOM   1733 HG23 THR A 112      -8.144  -4.800  -9.384  1.00 92.33           H  
ATOM   1734  OG1 THR A 112      -6.934  -4.199 -11.662  1.00 92.33           O  
ATOM   1735  HG1 THR A 112      -7.257  -3.612 -10.975  1.00 92.33           H  
ATOM   1736  N   SER A 113      -5.511  -6.528 -14.146  1.00 90.89           N  
ATOM   1737  H   SER A 113      -4.617  -6.484 -13.678  1.00 90.89           H  
ATOM   1738  CA  SER A 113      -5.526  -6.744 -15.600  1.00 90.89           C  
ATOM   1739  HA  SER A 113      -6.400  -6.244 -16.015  1.00 90.89           H  
ATOM   1740  C   SER A 113      -5.642  -8.227 -15.964  1.00 90.89           C  
ATOM   1741  CB  SER A 113      -4.285  -6.137 -16.259  1.00 90.89           C  
ATOM   1742  HB2 SER A 113      -4.119  -5.129 -15.879  1.00 90.89           H  
ATOM   1743  HB3 SER A 113      -4.468  -6.071 -17.332  1.00 90.89           H  
ATOM   1744  O   SER A 113      -5.984  -8.576 -17.096  1.00 90.89           O  
ATOM   1745  OG  SER A 113      -3.124  -6.916 -16.062  1.00 90.89           O  
ATOM   1746  HG  SER A 113      -2.790  -6.785 -15.172  1.00 90.89           H  
ATOM   1747  N   ARG A 114      -5.359  -9.112 -15.004  1.00 93.03           N  
ATOM   1748  H   ARG A 114      -5.122  -8.747 -14.092  1.00 93.03           H  
ATOM   1749  CA  ARG A 114      -5.451 -10.563 -15.142  1.00 93.03           C  
ATOM   1750  HA  ARG A 114      -5.163 -10.838 -16.156  1.00 93.03           H  
ATOM   1751  C   ARG A 114      -6.894 -11.013 -14.916  1.00 93.03           C  
ATOM   1752  CB  ARG A 114      -4.494 -11.210 -14.127  1.00 93.03           C  
ATOM   1753  HB2 ARG A 114      -4.551 -12.296 -14.204  1.00 93.03           H  
ATOM   1754  HB3 ARG A 114      -4.842 -10.930 -13.133  1.00 93.03           H  
ATOM   1755  O   ARG A 114      -7.604 -10.475 -14.082  1.00 93.03           O  
ATOM   1756  CG  ARG A 114      -3.028 -10.750 -14.245  1.00 93.03           C  
ATOM   1757  HG2 ARG A 114      -2.975  -9.662 -14.192  1.00 93.03           H  
ATOM   1758  HG3 ARG A 114      -2.463 -11.136 -13.397  1.00 93.03           H  
ATOM   1759  CD  ARG A 114      -2.332 -11.212 -15.523  1.00 93.03           C  
ATOM   1760  HD2 ARG A 114      -2.895 -10.861 -16.388  1.00 93.03           H  
ATOM   1761  HD3 ARG A 114      -1.343 -10.754 -15.542  1.00 93.03           H  
ATOM   1762  NE  ARG A 114      -2.198 -12.680 -15.542  1.00 93.03           N  
ATOM   1763  HE  ARG A 114      -2.501 -13.166 -14.709  1.00 93.03           H  
ATOM   1764  NH1 ARG A 114      -1.082 -12.866 -17.530  1.00 93.03           N  
ATOM   1765 HH11 ARG A 114      -0.609 -13.429 -18.223  1.00 93.03           H  
ATOM   1766 HH12 ARG A 114      -1.062 -11.857 -17.567  1.00 93.03           H  
ATOM   1767  NH2 ARG A 114      -1.613 -14.701 -16.358  1.00 93.03           N  
ATOM   1768 HH21 ARG A 114      -1.136 -15.288 -17.028  1.00 93.03           H  
ATOM   1769 HH22 ARG A 114      -2.107 -15.092 -15.569  1.00 93.03           H  
ATOM   1770  CZ  ARG A 114      -1.626 -13.406 -16.476  1.00 93.03           C  
ATOM   1771  N   THR A 115      -7.322 -12.051 -15.629  1.00 90.43           N  
ATOM   1772  H   THR A 115      -6.753 -12.365 -16.402  1.00 90.43           H  
ATOM   1773  CA  THR A 115      -8.689 -12.600 -15.503  1.00 90.43           C  
ATOM   1774  HA  THR A 115      -9.386 -11.791 -15.289  1.00 90.43           H  
ATOM   1775  C   THR A 115      -8.826 -13.617 -14.369  1.00 90.43           C  
ATOM   1776  CB  THR A 115      -9.099 -13.266 -16.826  1.00 90.43           C  
ATOM   1777  HB  THR A 115      -8.542 -14.196 -16.941  1.00 90.43           H  
ATOM   1778  O   THR A 115      -9.930 -13.942 -13.954  1.00 90.43           O  
ATOM   1779  CG2 THR A 115     -10.590 -13.571 -16.946  1.00 90.43           C  
ATOM   1780 HG21 THR A 115     -10.862 -14.386 -16.275  1.00 90.43           H  
ATOM   1781 HG22 THR A 115     -10.822 -13.877 -17.966  1.00 90.43           H  
ATOM   1782 HG23 THR A 115     -11.177 -12.689 -16.689  1.00 90.43           H  
ATOM   1783  OG1 THR A 115      -8.761 -12.427 -17.907  1.00 90.43           O  
ATOM   1784  HG1 THR A 115      -9.245 -11.605 -17.795  1.00 90.43           H  
ATOM   1785  N   ARG A 116      -7.707 -14.171 -13.897  1.00 92.82           N  
ATOM   1786  H   ARG A 116      -6.828 -13.769 -14.188  1.00 92.82           H  
ATOM   1787  CA  ARG A 116      -7.665 -15.305 -12.971  1.00 92.82           C  
ATOM   1788  HA  ARG A 116      -8.671 -15.585 -12.658  1.00 92.82           H  
ATOM   1789  C   ARG A 116      -6.886 -14.945 -11.721  1.00 92.82           C  
ATOM   1790  CB  ARG A 116      -7.005 -16.494 -13.674  1.00 92.82           C  
ATOM   1791  HB2 ARG A 116      -6.134 -16.156 -14.236  1.00 92.82           H  
ATOM   1792  HB3 ARG A 116      -6.642 -17.187 -12.915  1.00 92.82           H  
ATOM   1793  O   ARG A 116      -5.710 -14.593 -11.854  1.00 92.82           O  
ATOM   1794  CG  ARG A 116      -7.972 -17.219 -14.614  1.00 92.82           C  
ATOM   1795  HG2 ARG A 116      -8.898 -17.449 -14.088  1.00 92.82           H  
ATOM   1796  HG3 ARG A 116      -8.202 -16.577 -15.464  1.00 92.82           H  
ATOM   1797  CD  ARG A 116      -7.344 -18.521 -15.116  1.00 92.82           C  
ATOM   1798  HD2 ARG A 116      -6.375 -18.302 -15.564  1.00 92.82           H  
ATOM   1799  HD3 ARG A 116      -8.002 -18.941 -15.878  1.00 92.82           H  
ATOM   1800  NE  ARG A 116      -7.186 -19.497 -14.021  1.00 92.82           N  
ATOM   1801  HE  ARG A 116      -7.363 -19.186 -13.077  1.00 92.82           H  
ATOM   1802  NH1 ARG A 116      -6.438 -21.264 -15.274  1.00 92.82           N  
ATOM   1803 HH11 ARG A 116      -6.429 -20.664 -16.087  1.00 92.82           H  
ATOM   1804 HH12 ARG A 116      -6.180 -22.239 -15.319  1.00 92.82           H  
ATOM   1805  NH2 ARG A 116      -6.862 -21.528 -13.087  1.00 92.82           N  
ATOM   1806 HH21 ARG A 116      -7.170 -21.148 -12.204  1.00 92.82           H  
ATOM   1807 HH22 ARG A 116      -6.604 -22.504 -13.107  1.00 92.82           H  
ATOM   1808  CZ  ARG A 116      -6.829 -20.758 -14.133  1.00 92.82           C  
ATOM   1809  N   ALA A 117      -7.513 -15.105 -10.556  1.00 92.09           N  
ATOM   1810  H   ALA A 117      -8.468 -15.435 -10.562  1.00 92.09           H  
ATOM   1811  CA  ALA A 117      -6.925 -14.802  -9.254  1.00 92.09           C  
ATOM   1812  HA  ALA A 117      -6.778 -13.725  -9.174  1.00 92.09           H  
ATOM   1813  C   ALA A 117      -5.561 -15.485  -9.069  1.00 92.09           C  
ATOM   1814  CB  ALA A 117      -7.917 -15.230  -8.165  1.00 92.09           C  
ATOM   1815  HB1 ALA A 117      -8.103 -16.302  -8.223  1.00 92.09           H  
ATOM   1816  HB2 ALA A 117      -7.503 -15.000  -7.183  1.00 92.09           H  
ATOM   1817  HB3 ALA A 117      -8.858 -14.693  -8.281  1.00 92.09           H  
ATOM   1818  O   ALA A 117      -4.598 -14.832  -8.677  1.00 92.09           O  
ATOM   1819  N   GLU A 118      -5.422 -16.747  -9.489  1.00 91.19           N  
ATOM   1820  H   GLU A 118      -6.223 -17.223  -9.879  1.00 91.19           H  
ATOM   1821  CA  GLU A 118      -4.193 -17.534  -9.299  1.00 91.19           C  
ATOM   1822  HA  GLU A 118      -3.939 -17.529  -8.239  1.00 91.19           H  
ATOM   1823  C   GLU A 118      -2.984 -16.966 -10.055  1.00 91.19           C  
ATOM   1824  CB  GLU A 118      -4.401 -18.993  -9.741  1.00 91.19           C  
ATOM   1825  HB2 GLU A 118      -4.360 -19.062 -10.828  1.00 91.19           H  
ATOM   1826  HB3 GLU A 118      -3.563 -19.573  -9.355  1.00 91.19           H  
ATOM   1827  O   GLU A 118      -1.843 -17.279  -9.736  1.00 91.19           O  
ATOM   1828  CG  GLU A 118      -5.701 -19.640  -9.230  1.00 91.19           C  
ATOM   1829  HG2 GLU A 118      -6.026 -19.161  -8.307  1.00 91.19           H  
ATOM   1830  HG3 GLU A 118      -5.484 -20.682  -8.996  1.00 91.19           H  
ATOM   1831  CD  GLU A 118      -6.820 -19.596 -10.283  1.00 91.19           C  
ATOM   1832  OE1 GLU A 118      -7.459 -20.644 -10.499  1.00 91.19           O  
ATOM   1833  OE2 GLU A 118      -6.927 -18.611 -11.051  1.00 91.19           O  
ATOM   1834  N   THR A 119      -3.226 -16.136 -11.073  1.00 93.46           N  
ATOM   1835  H   THR A 119      -4.191 -15.882 -11.228  1.00 93.46           H  
ATOM   1836  CA  THR A 119      -2.165 -15.444 -11.821  1.00 93.46           C  
ATOM   1837  HA  THR A 119      -1.194 -15.792 -11.469  1.00 93.46           H  
ATOM   1838  C   THR A 119      -2.158 -13.934 -11.607  1.00 93.46           C  
ATOM   1839  CB  THR A 119      -2.238 -15.744 -13.319  1.00 93.46           C  
ATOM   1840  HB  THR A 119      -1.341 -15.334 -13.782  1.00 93.46           H  
ATOM   1841  O   THR A 119      -1.319 -13.250 -12.184  1.00 93.46           O  
ATOM   1842  CG2 THR A 119      -2.281 -17.234 -13.653  1.00 93.46           C  
ATOM   1843 HG21 THR A 119      -3.209 -17.677 -13.292  1.00 93.46           H  
ATOM   1844 HG22 THR A 119      -2.210 -17.377 -14.731  1.00 93.46           H  
ATOM   1845 HG23 THR A 119      -1.442 -17.736 -13.170  1.00 93.46           H  
ATOM   1846  OG1 THR A 119      -3.368 -15.143 -13.930  1.00 93.46           O  
ATOM   1847  HG1 THR A 119      -4.058 -15.120 -13.263  1.00 93.46           H  
ATOM   1848  N   ALA A 120      -3.132 -13.416 -10.861  1.00 94.52           N  
ATOM   1849  H   ALA A 120      -3.770 -14.048 -10.400  1.00 94.52           H  
ATOM   1850  CA  ALA A 120      -3.271 -12.003 -10.541  1.00 94.52           C  
ATOM   1851  HA  ALA A 120      -2.818 -11.388 -11.319  1.00 94.52           H  
ATOM   1852  C   ALA A 120      -2.589 -11.655  -9.222  1.00 94.52           C  
ATOM   1853  CB  ALA A 120      -4.761 -11.678 -10.458  1.00 94.52           C  
ATOM   1854  HB1 ALA A 120      -5.193 -12.131  -9.565  1.00 94.52           H  
ATOM   1855  HB2 ALA A 120      -4.882 -10.597 -10.395  1.00 94.52           H  
ATOM   1856  HB3 ALA A 120      -5.291 -12.055 -11.332  1.00 94.52           H  
ATOM   1857  O   ALA A 120      -2.080 -10.548  -9.074  1.00 94.52           O  
ATOM   1858  N   VAL A 121      -2.592 -12.583  -8.264  1.00 94.80           N  
ATOM   1859  H   VAL A 121      -3.057 -13.462  -8.439  1.00 94.80           H  
ATOM   1860  CA  VAL A 121      -2.000 -12.386  -6.942  1.00 94.80           C  
ATOM   1861  HA  VAL A 121      -2.369 -11.448  -6.527  1.00 94.80           H  
ATOM   1862  C   VAL A 121      -0.481 -12.276  -7.058  1.00 94.80           C  
ATOM   1863  CB  VAL A 121      -2.431 -13.515  -5.989  1.00 94.80           C  
ATOM   1864  HB  VAL A 121      -2.205 -14.480  -6.445  1.00 94.80           H  
ATOM   1865  O   VAL A 121       0.199 -13.204  -7.486  1.00 94.80           O  
ATOM   1866  CG1 VAL A 121      -1.723 -13.426  -4.635  1.00 94.80           C  
ATOM   1867 HG11 VAL A 121      -0.651 -13.584  -4.750  1.00 94.80           H  
ATOM   1868 HG12 VAL A 121      -2.107 -14.215  -3.987  1.00 94.80           H  
ATOM   1869 HG13 VAL A 121      -1.908 -12.460  -4.167  1.00 94.80           H  
ATOM   1870  CG2 VAL A 121      -3.936 -13.435  -5.706  1.00 94.80           C  
ATOM   1871 HG21 VAL A 121      -4.517 -13.428  -6.628  1.00 94.80           H  
ATOM   1872 HG22 VAL A 121      -4.157 -12.530  -5.139  1.00 94.80           H  
ATOM   1873 HG23 VAL A 121      -4.236 -14.296  -5.108  1.00 94.80           H  
ATOM   1874  N   ILE A 122       0.046 -11.122  -6.652  1.00 93.94           N  
ATOM   1875  H   ILE A 122      -0.590 -10.406  -6.332  1.00 93.94           H  
ATOM   1876  CA  ILE A 122       1.484 -10.873  -6.496  1.00 93.94           C  
ATOM   1877  HA  ILE A 122       2.043 -11.468  -7.219  1.00 93.94           H  
ATOM   1878  C   ILE A 122       1.921 -11.305  -5.096  1.00 93.94           C  
ATOM   1879  CB  ILE A 122       1.784  -9.375  -6.732  1.00 93.94           C  
ATOM   1880  HB  ILE A 122       1.160  -8.784  -6.062  1.00 93.94           H  
ATOM   1881  O   ILE A 122       2.952 -11.953  -4.904  1.00 93.94           O  
ATOM   1882  CG1 ILE A 122       1.452  -8.974  -8.187  1.00 93.94           C  
ATOM   1883 HG12 ILE A 122       2.191  -9.413  -8.858  1.00 93.94           H  
ATOM   1884 HG13 ILE A 122       0.477  -9.371  -8.469  1.00 93.94           H  
ATOM   1885  CG2 ILE A 122       3.258  -9.061  -6.408  1.00 93.94           C  
ATOM   1886 HG21 ILE A 122       3.913  -9.703  -6.997  1.00 93.94           H  
ATOM   1887 HG22 ILE A 122       3.483  -8.019  -6.631  1.00 93.94           H  
ATOM   1888 HG23 ILE A 122       3.461  -9.222  -5.349  1.00 93.94           H  
ATOM   1889  CD1 ILE A 122       1.394  -7.463  -8.428  1.00 93.94           C  
ATOM   1890 HD11 ILE A 122       0.604  -7.020  -7.821  1.00 93.94           H  
ATOM   1891 HD12 ILE A 122       2.348  -6.985  -8.205  1.00 93.94           H  
ATOM   1892 HD13 ILE A 122       1.160  -7.299  -9.480  1.00 93.94           H  
ATOM   1893  N   ASP A 123       1.133 -10.920  -4.097  1.00 94.92           N  
ATOM   1894  H   ASP A 123       0.276 -10.431  -4.312  1.00 94.92           H  
ATOM   1895  CA  ASP A 123       1.336 -11.322  -2.718  1.00 94.92           C  
ATOM   1896  HA  ASP A 123       1.720 -12.342  -2.706  1.00 94.92           H  
ATOM   1897  C   ASP A 123       0.019 -11.315  -1.963  1.00 94.92           C  
ATOM   1898  CB  ASP A 123       2.347 -10.395  -2.037  1.00 94.92           C  
ATOM   1899  HB2 ASP A 123       1.936  -9.387  -1.981  1.00 94.92           H  
ATOM   1900  HB3 ASP A 123       3.258 -10.369  -2.635  1.00 94.92           H  
ATOM   1901  O   ASP A 123      -0.887 -10.540  -2.265  1.00 94.92           O  
ATOM   1902  CG  ASP A 123       2.718 -10.884  -0.640  1.00 94.92           C  
ATOM   1903  OD1 ASP A 123       2.970 -12.097  -0.471  1.00 94.92           O  
ATOM   1904  OD2 ASP A 123       2.851 -10.062   0.287  1.00 94.92           O  
ATOM   1905  N   GLU A 124      -0.044 -12.165  -0.954  1.00 95.08           N  
ATOM   1906  H   GLU A 124       0.764 -12.720  -0.712  1.00 95.08           H  
ATOM   1907  CA  GLU A 124      -1.230 -12.392  -0.165  1.00 95.08           C  
ATOM   1908  HA  GLU A 124      -1.863 -11.504  -0.190  1.00 95.08           H  
ATOM   1909  C   GLU A 124      -0.840 -12.679   1.278  1.00 95.08           C  
ATOM   1910  CB  GLU A 124      -1.977 -13.573  -0.766  1.00 95.08           C  
ATOM   1911  HB2 GLU A 124      -1.640 -14.503  -0.309  1.00 95.08           H  
ATOM   1912  HB3 GLU A 124      -1.799 -13.625  -1.840  1.00 95.08           H  
ATOM   1913  O   GLU A 124       0.219 -13.257   1.542  1.00 95.08           O  
ATOM   1914  CG  GLU A 124      -3.454 -13.363  -0.541  1.00 95.08           C  
ATOM   1915  HG2 GLU A 124      -3.634 -13.081   0.496  1.00 95.08           H  
ATOM   1916  HG3 GLU A 124      -3.802 -12.557  -1.186  1.00 95.08           H  
ATOM   1917  CD  GLU A 124      -4.190 -14.634  -0.871  1.00 95.08           C  
ATOM   1918  OE1 GLU A 124      -4.926 -15.025   0.034  1.00 95.08           O  
ATOM   1919  OE2 GLU A 124      -4.087 -15.190  -1.980  1.00 95.08           O  
ATOM   1920  N   PHE A 125      -1.650 -12.211   2.218  1.00 95.69           N  
ATOM   1921  H   PHE A 125      -2.469 -11.681   1.955  1.00 95.69           H  
ATOM   1922  CA  PHE A 125      -1.458 -12.498   3.627  1.00 95.69           C  
ATOM   1923  HA  PHE A 125      -1.184 -13.547   3.738  1.00 95.69           H  
ATOM   1924  C   PHE A 125      -2.731 -12.268   4.424  1.00 95.69           C  
ATOM   1925  CB  PHE A 125      -0.329 -11.631   4.201  1.00 95.69           C  
ATOM   1926  HB2 PHE A 125       0.605 -11.889   3.702  1.00 95.69           H  
ATOM   1927  HB3 PHE A 125      -0.201 -11.905   5.249  1.00 95.69           H  
ATOM   1928  O   PHE A 125      -3.575 -11.436   4.084  1.00 95.69           O  
ATOM   1929  CG  PHE A 125      -0.541 -10.130   4.104  1.00 95.69           C  
ATOM   1930  CD1 PHE A 125      -0.178  -9.431   2.938  1.00 95.69           C  
ATOM   1931  HD1 PHE A 125       0.204  -9.967   2.082  1.00 95.69           H  
ATOM   1932  CD2 PHE A 125      -1.104  -9.428   5.185  1.00 95.69           C  
ATOM   1933  HD2 PHE A 125      -1.420  -9.966   6.067  1.00 95.69           H  
ATOM   1934  CE1 PHE A 125      -0.337  -8.037   2.875  1.00 95.69           C  
ATOM   1935  HE1 PHE A 125      -0.080  -7.520   1.962  1.00 95.69           H  
ATOM   1936  CE2 PHE A 125      -1.260  -8.032   5.125  1.00 95.69           C  
ATOM   1937  HE2 PHE A 125      -1.700  -7.507   5.960  1.00 95.69           H  
ATOM   1938  CZ  PHE A 125      -0.857  -7.333   3.975  1.00 95.69           C  
ATOM   1939  HZ  PHE A 125      -0.986  -6.262   3.920  1.00 95.69           H  
ATOM   1940  N   GLU A 126      -2.795 -12.941   5.559  1.00 96.60           N  
ATOM   1941  H   GLU A 126      -2.062 -13.598   5.789  1.00 96.60           H  
ATOM   1942  CA  GLU A 126      -3.752 -12.642   6.605  1.00 96.60           C  
ATOM   1943  HA  GLU A 126      -4.583 -12.069   6.193  1.00 96.60           H  
ATOM   1944  C   GLU A 126      -3.101 -11.785   7.688  1.00 96.60           C  
ATOM   1945  CB  GLU A 126      -4.335 -13.939   7.157  1.00 96.60           C  
ATOM   1946  HB2 GLU A 126      -4.889 -13.720   8.070  1.00 96.60           H  
ATOM   1947  HB3 GLU A 126      -3.521 -14.627   7.386  1.00 96.60           H  
ATOM   1948  O   GLU A 126      -1.876 -11.688   7.823  1.00 96.60           O  
ATOM   1949  CG  GLU A 126      -5.284 -14.584   6.138  1.00 96.60           C  
ATOM   1950  HG2 GLU A 126      -6.130 -13.917   5.973  1.00 96.60           H  
ATOM   1951  HG3 GLU A 126      -4.764 -14.709   5.188  1.00 96.60           H  
ATOM   1952  CD  GLU A 126      -5.789 -15.950   6.609  1.00 96.60           C  
ATOM   1953  OE1 GLU A 126      -6.364 -16.651   5.748  1.00 96.60           O  
ATOM   1954  OE2 GLU A 126      -5.558 -16.276   7.795  1.00 96.60           O  
ATOM   1955  N   PHE A 127      -3.930 -11.110   8.468  1.00 97.06           N  
ATOM   1956  H   PHE A 127      -4.922 -11.186   8.295  1.00 97.06           H  
ATOM   1957  CA  PHE A 127      -3.482 -10.355   9.621  1.00 97.06           C  
ATOM   1958  HA  PHE A 127      -2.570 -10.814  10.003  1.00 97.06           H  
ATOM   1959  C   PHE A 127      -4.521 -10.413  10.726  1.00 97.06           C  
ATOM   1960  CB  PHE A 127      -3.162  -8.905   9.230  1.00 97.06           C  
ATOM   1961  HB2 PHE A 127      -2.439  -8.904   8.415  1.00 97.06           H  
ATOM   1962  HB3 PHE A 127      -2.691  -8.423  10.087  1.00 97.06           H  
ATOM   1963  O   PHE A 127      -5.723 -10.525  10.487  1.00 97.06           O  
ATOM   1964  CG  PHE A 127      -4.368  -8.083   8.833  1.00 97.06           C  
ATOM   1965  CD1 PHE A 127      -4.852  -8.151   7.515  1.00 97.06           C  
ATOM   1966  HD1 PHE A 127      -4.363  -8.783   6.788  1.00 97.06           H  
ATOM   1967  CD2 PHE A 127      -5.047  -7.310   9.795  1.00 97.06           C  
ATOM   1968  HD2 PHE A 127      -4.700  -7.287  10.817  1.00 97.06           H  
ATOM   1969  CE1 PHE A 127      -6.020  -7.460   7.163  1.00 97.06           C  
ATOM   1970  HE1 PHE A 127      -6.423  -7.568   6.167  1.00 97.06           H  
ATOM   1971  CE2 PHE A 127      -6.215  -6.614   9.441  1.00 97.06           C  
ATOM   1972  HE2 PHE A 127      -6.768  -6.063  10.187  1.00 97.06           H  
ATOM   1973  CZ  PHE A 127      -6.699  -6.693   8.124  1.00 97.06           C  
ATOM   1974  HZ  PHE A 127      -7.624  -6.205   7.855  1.00 97.06           H  
ATOM   1975  N   LYS A 128      -4.047 -10.260  11.958  1.00 96.04           N  
ATOM   1976  H   LYS A 128      -3.048 -10.174  12.077  1.00 96.04           H  
ATOM   1977  CA  LYS A 128      -4.910 -10.146  13.128  1.00 96.04           C  
ATOM   1978  HA  LYS A 128      -5.898  -9.813  12.811  1.00 96.04           H  
ATOM   1979  C   LYS A 128      -4.362  -9.105  14.077  1.00 96.04           C  
ATOM   1980  CB  LYS A 128      -5.067 -11.521  13.781  1.00 96.04           C  
ATOM   1981  HB2 LYS A 128      -4.099 -11.895  14.113  1.00 96.04           H  
ATOM   1982  HB3 LYS A 128      -5.476 -12.210  13.042  1.00 96.04           H  
ATOM   1983  O   LYS A 128      -3.183  -9.127  14.425  1.00 96.04           O  
ATOM   1984  CG  LYS A 128      -6.024 -11.424  14.970  1.00 96.04           C  
ATOM   1985  HG2 LYS A 128      -5.532 -10.902  15.791  1.00 96.04           H  
ATOM   1986  HG3 LYS A 128      -6.912 -10.864  14.675  1.00 96.04           H  
ATOM   1987  CD  LYS A 128      -6.455 -12.804  15.449  1.00 96.04           C  
ATOM   1988  HD2 LYS A 128      -6.921 -13.330  14.616  1.00 96.04           H  
ATOM   1989  HD3 LYS A 128      -5.586 -13.353  15.813  1.00 96.04           H  
ATOM   1990  CE  LYS A 128      -7.470 -12.599  16.572  1.00 96.04           C  
ATOM   1991  HE2 LYS A 128      -6.973 -12.129  17.421  1.00 96.04           H  
ATOM   1992  HE3 LYS A 128      -8.215 -11.886  16.217  1.00 96.04           H  
ATOM   1993  NZ  LYS A 128      -8.169 -13.832  17.003  1.00 96.04           N  
ATOM   1994  HZ1 LYS A 128      -8.859 -13.594  17.701  1.00 96.04           H  
ATOM   1995  HZ2 LYS A 128      -8.663 -14.245  16.224  1.00 96.04           H  
ATOM   1996  HZ3 LYS A 128      -7.531 -14.521  17.375  1.00 96.04           H  
ATOM   1997  N   PHE A 129      -5.211  -8.183  14.506  1.00 96.75           N  
ATOM   1998  H   PHE A 129      -6.189  -8.259  14.264  1.00 96.75           H  
ATOM   1999  CA  PHE A 129      -4.790  -7.184  15.473  1.00 96.75           C  
ATOM   2000  HA  PHE A 129      -3.782  -6.853  15.223  1.00 96.75           H  
ATOM   2001  C   PHE A 129      -4.696  -7.778  16.876  1.00 96.75           C  
ATOM   2002  CB  PHE A 129      -5.719  -5.973  15.413  1.00 96.75           C  
ATOM   2003  HB2 PHE A 129      -5.471  -5.289  16.224  1.00 96.75           H  
ATOM   2004  HB3 PHE A 129      -6.734  -6.336  15.576  1.00 96.75           H  
ATOM   2005  O   PHE A 129      -5.371  -8.739  17.239  1.00 96.75           O  
ATOM   2006  CG  PHE A 129      -5.742  -5.198  14.113  1.00 96.75           C  
ATOM   2007  CD1 PHE A 129      -4.620  -5.130  13.263  1.00 96.75           C  
ATOM   2008  HD1 PHE A 129      -3.698  -5.635  13.509  1.00 96.75           H  
ATOM   2009  CD2 PHE A 129      -6.936  -4.557  13.742  1.00 96.75           C  
ATOM   2010  HD2 PHE A 129      -7.803  -4.617  14.383  1.00 96.75           H  
ATOM   2011  CE1 PHE A 129      -4.707  -4.436  12.046  1.00 96.75           C  
ATOM   2012  HE1 PHE A 129      -3.871  -4.427  11.361  1.00 96.75           H  
ATOM   2013  CE2 PHE A 129      -7.020  -3.859  12.527  1.00 96.75           C  
ATOM   2014  HE2 PHE A 129      -7.950  -3.398  12.229  1.00 96.75           H  
ATOM   2015  CZ  PHE A 129      -5.902  -3.797  11.684  1.00 96.75           C  
ATOM   2016  HZ  PHE A 129      -5.977  -3.293  10.732  1.00 96.75           H  
ATOM   2017  N   THR A 130      -3.854  -7.160  17.698  1.00 95.40           N  
ATOM   2018  H   THR A 130      -3.320  -6.377  17.348  1.00 95.40           H  
ATOM   2019  CA  THR A 130      -3.772  -7.467  19.126  1.00 95.40           C  
ATOM   2020  HA  THR A 130      -4.500  -8.239  19.374  1.00 95.40           H  
ATOM   2021  C   THR A 130      -4.133  -6.231  19.934  1.00 95.40           C  
ATOM   2022  CB  THR A 130      -2.394  -8.014  19.526  1.00 95.40           C  
ATOM   2023  HB  THR A 130      -2.457  -8.379  20.551  1.00 95.40           H  
ATOM   2024  O   THR A 130      -4.065  -5.100  19.445  1.00 95.40           O  
ATOM   2025  CG2 THR A 130      -1.913  -9.159  18.636  1.00 95.40           C  
ATOM   2026 HG21 THR A 130      -0.986  -9.576  19.031  1.00 95.40           H  
ATOM   2027 HG22 THR A 130      -1.743  -8.819  17.615  1.00 95.40           H  
ATOM   2028 HG23 THR A 130      -2.665  -9.947  18.617  1.00 95.40           H  
ATOM   2029  OG1 THR A 130      -1.407  -7.011  19.476  1.00 95.40           O  
ATOM   2030  HG1 THR A 130      -0.785  -7.337  18.821  1.00 95.40           H  
ATOM   2031  N   LYS A 131      -4.463  -6.410  21.217  1.00 93.47           N  
ATOM   2032  H   LYS A 131      -4.600  -7.348  21.564  1.00 93.47           H  
ATOM   2033  CA  LYS A 131      -4.744  -5.279  22.112  1.00 93.47           C  
ATOM   2034  HA  LYS A 131      -5.583  -4.715  21.705  1.00 93.47           H  
ATOM   2035  C   LYS A 131      -3.572  -4.299  22.223  1.00 93.47           C  
ATOM   2036  CB  LYS A 131      -5.148  -5.855  23.472  1.00 93.47           C  
ATOM   2037  HB2 LYS A 131      -4.345  -6.483  23.858  1.00 93.47           H  
ATOM   2038  HB3 LYS A 131      -6.031  -6.474  23.316  1.00 93.47           H  
ATOM   2039  O   LYS A 131      -3.791  -3.097  22.341  1.00 93.47           O  
ATOM   2040  CG  LYS A 131      -5.511  -4.790  24.510  1.00 93.47           C  
ATOM   2041  HG2 LYS A 131      -4.637  -4.184  24.751  1.00 93.47           H  
ATOM   2042  HG3 LYS A 131      -6.299  -4.150  24.113  1.00 93.47           H  
ATOM   2043  CD  LYS A 131      -6.006  -5.489  25.779  1.00 93.47           C  
ATOM   2044  HD2 LYS A 131      -6.846  -6.134  25.521  1.00 93.47           H  
ATOM   2045  HD3 LYS A 131      -5.206  -6.108  26.185  1.00 93.47           H  
ATOM   2046  CE  LYS A 131      -6.452  -4.459  26.818  1.00 93.47           C  
ATOM   2047  HE2 LYS A 131      -5.601  -3.833  27.087  1.00 93.47           H  
ATOM   2048  HE3 LYS A 131      -7.212  -3.821  26.366  1.00 93.47           H  
ATOM   2049  NZ  LYS A 131      -7.005  -5.137  28.016  1.00 93.47           N  
ATOM   2050  HZ1 LYS A 131      -6.311  -5.733  28.444  1.00 93.47           H  
ATOM   2051  HZ2 LYS A 131      -7.779  -5.726  27.746  1.00 93.47           H  
ATOM   2052  HZ3 LYS A 131      -7.337  -4.467  28.695  1.00 93.47           H  
ATOM   2053  N   LYS A 132      -2.330  -4.798  22.192  1.00 93.50           N  
ATOM   2054  H   LYS A 132      -2.244  -5.792  22.035  1.00 93.50           H  
ATOM   2055  CA  LYS A 132      -1.110  -3.975  22.301  1.00 93.50           C  
ATOM   2056  HA  LYS A 132      -1.314  -3.112  22.936  1.00 93.50           H  
ATOM   2057  C   LYS A 132      -0.657  -3.396  20.960  1.00 93.50           C  
ATOM   2058  CB  LYS A 132       0.028  -4.793  22.930  1.00 93.50           C  
ATOM   2059  HB2 LYS A 132       0.181  -5.701  22.346  1.00 93.50           H  
ATOM   2060  HB3 LYS A 132       0.943  -4.203  22.882  1.00 93.50           H  
ATOM   2061  O   LYS A 132       0.004  -2.360  20.939  1.00 93.50           O  
ATOM   2062  CG  LYS A 132      -0.230  -5.162  24.400  1.00 93.50           C  
ATOM   2063  HG2 LYS A 132      -0.391  -4.253  24.979  1.00 93.50           H  
ATOM   2064  HG3 LYS A 132      -1.117  -5.792  24.470  1.00 93.50           H  
ATOM   2065  CD  LYS A 132       0.978  -5.923  24.967  1.00 93.50           C  
ATOM   2066  HD2 LYS A 132       1.138  -6.818  24.366  1.00 93.50           H  
ATOM   2067  HD3 LYS A 132       1.864  -5.293  24.897  1.00 93.50           H  
ATOM   2068  CE  LYS A 132       0.754  -6.329  26.429  1.00 93.50           C  
ATOM   2069  HE2 LYS A 132      -0.174  -6.898  26.489  1.00 93.50           H  
ATOM   2070  HE3 LYS A 132       0.638  -5.428  27.031  1.00 93.50           H  
ATOM   2071  NZ  LYS A 132       1.881  -7.153  26.940  1.00 93.50           N  
ATOM   2072  HZ1 LYS A 132       1.722  -7.439  27.896  1.00 93.50           H  
ATOM   2073  HZ2 LYS A 132       1.985  -7.992  26.388  1.00 93.50           H  
ATOM   2074  HZ3 LYS A 132       2.756  -6.650  26.897  1.00 93.50           H  
ATOM   2075  N   GLN A 133      -0.976  -4.066  19.857  1.00 94.25           N  
ATOM   2076  H   GLN A 133      -1.506  -4.921  19.943  1.00 94.25           H  
ATOM   2077  CA  GLN A 133      -0.607  -3.658  18.506  1.00 94.25           C  
ATOM   2078  HA  GLN A 133      -0.241  -2.631  18.508  1.00 94.25           H  
ATOM   2079  C   GLN A 133      -1.859  -3.705  17.619  1.00 94.25           C  
ATOM   2080  CB  GLN A 133       0.537  -4.541  17.983  1.00 94.25           C  
ATOM   2081  HB2 GLN A 133       0.734  -4.273  16.945  1.00 94.25           H  
ATOM   2082  HB3 GLN A 133       0.236  -5.587  18.020  1.00 94.25           H  
ATOM   2083  O   GLN A 133      -2.083  -4.689  16.916  1.00 94.25           O  
ATOM   2084  CG  GLN A 133       1.838  -4.372  18.785  1.00 94.25           C  
ATOM   2085  HG2 GLN A 133       2.137  -3.324  18.760  1.00 94.25           H  
ATOM   2086  HG3 GLN A 133       1.676  -4.663  19.822  1.00 94.25           H  
ATOM   2087  CD  GLN A 133       2.976  -5.223  18.233  1.00 94.25           C  
ATOM   2088  NE2 GLN A 133       4.206  -4.974  18.623  1.00 94.25           N  
ATOM   2089 HE21 GLN A 133       4.375  -4.380  19.423  1.00 94.25           H  
ATOM   2090 HE22 GLN A 133       4.868  -5.657  18.286  1.00 94.25           H  
ATOM   2091  OE1 GLN A 133       2.803  -6.137  17.458  1.00 94.25           O  
ATOM   2092  N   PRO A 134      -2.695  -2.650  17.639  1.00 96.52           N  
ATOM   2093  CA  PRO A 134      -3.904  -2.560  16.819  1.00 96.52           C  
ATOM   2094  HA  PRO A 134      -4.407  -3.527  16.801  1.00 96.52           H  
ATOM   2095  C   PRO A 134      -3.574  -2.168  15.368  1.00 96.52           C  
ATOM   2096  CB  PRO A 134      -4.788  -1.560  17.566  1.00 96.52           C  
ATOM   2097  HB2 PRO A 134      -5.514  -1.054  16.930  1.00 96.52           H  
ATOM   2098  HB3 PRO A 134      -5.291  -2.077  18.383  1.00 96.52           H  
ATOM   2099  O   PRO A 134      -4.188  -1.278  14.784  1.00 96.52           O  
ATOM   2100  CG  PRO A 134      -3.772  -0.581  18.142  1.00 96.52           C  
ATOM   2101  HG2 PRO A 134      -4.172  -0.045  19.003  1.00 96.52           H  
ATOM   2102  HG3 PRO A 134      -3.450   0.115  17.368  1.00 96.52           H  
ATOM   2103  CD  PRO A 134      -2.616  -1.499  18.533  1.00 96.52           C  
ATOM   2104  HD2 PRO A 134      -1.668  -0.971  18.430  1.00 96.52           H  
ATOM   2105  HD3 PRO A 134      -2.753  -1.833  19.562  1.00 96.52           H  
ATOM   2106  N   PHE A 135      -2.519  -2.759  14.814  1.00 97.26           N  
ATOM   2107  H   PHE A 135      -2.092  -3.527  15.313  1.00 97.26           H  
ATOM   2108  CA  PHE A 135      -2.037  -2.523  13.463  1.00 97.26           C  
ATOM   2109  HA  PHE A 135      -2.907  -2.405  12.817  1.00 97.26           H  
ATOM   2110  C   PHE A 135      -1.258  -3.740  12.964  1.00 97.26           C  
ATOM   2111  CB  PHE A 135      -1.180  -1.243  13.407  1.00 97.26           C  
ATOM   2112  HB2 PHE A 135      -0.795  -1.121  12.394  1.00 97.26           H  
ATOM   2113  HB3 PHE A 135      -1.826  -0.386  13.603  1.00 97.26           H  
ATOM   2114  O   PHE A 135      -0.683  -4.478  13.760  1.00 97.26           O  
ATOM   2115  CG  PHE A 135      -0.018  -1.213  14.385  1.00 97.26           C  
ATOM   2116  CD1 PHE A 135      -0.171  -0.614  15.650  1.00 97.26           C  
ATOM   2117  HD1 PHE A 135      -1.114  -0.162  15.917  1.00 97.26           H  
ATOM   2118  CD2 PHE A 135       1.199  -1.835  14.053  1.00 97.26           C  
ATOM   2119  HD2 PHE A 135       1.308  -2.322  13.095  1.00 97.26           H  
ATOM   2120  CE1 PHE A 135       0.880  -0.658  16.584  1.00 97.26           C  
ATOM   2121  HE1 PHE A 135       0.745  -0.232  17.568  1.00 97.26           H  
ATOM   2122  CE2 PHE A 135       2.250  -1.880  14.984  1.00 97.26           C  
ATOM   2123  HE2 PHE A 135       3.161  -2.401  14.731  1.00 97.26           H  
ATOM   2124  CZ  PHE A 135       2.082  -1.309  16.255  1.00 97.26           C  
ATOM   2125  HZ  PHE A 135       2.868  -1.401  16.990  1.00 97.26           H  
ATOM   2126  N   ALA A 136      -1.222  -3.923  11.654  1.00 97.57           N  
ATOM   2127  H   ALA A 136      -1.717  -3.263  11.071  1.00 97.57           H  
ATOM   2128  CA  ALA A 136      -0.454  -4.936  10.956  1.00 97.57           C  
ATOM   2129  HA  ALA A 136       0.292  -5.355  11.632  1.00 97.57           H  
ATOM   2130  C   ALA A 136       0.276  -4.280   9.788  1.00 97.57           C  
ATOM   2131  CB  ALA A 136      -1.393  -6.051  10.495  1.00 97.57           C  
ATOM   2132  HB1 ALA A 136      -2.118  -5.668   9.777  1.00 97.57           H  
ATOM   2133  HB2 ALA A 136      -0.811  -6.845  10.027  1.00 97.57           H  
ATOM   2134  HB3 ALA A 136      -1.920  -6.472  11.352  1.00 97.57           H  
ATOM   2135  O   ALA A 136      -0.218  -3.305   9.216  1.00 97.57           O  
ATOM   2136  N   ALA A 137       1.464  -4.771   9.447  1.00 97.63           N  
ATOM   2137  H   ALA A 137       1.801  -5.603   9.908  1.00 97.63           H  
ATOM   2138  CA  ALA A 137       2.198  -4.229   8.315  1.00 97.63           C  
ATOM   2139  HA  ALA A 137       1.458  -3.940   7.569  1.00 97.63           H  
ATOM   2140  C   ALA A 137       3.120  -5.248   7.656  1.00 97.63           C  
ATOM   2141  CB  ALA A 137       2.966  -2.972   8.742  1.00 97.63           C  
ATOM   2142  HB1 ALA A 137       3.466  -2.542   7.874  1.00 97.63           H  
ATOM   2143  HB2 ALA A 137       2.271  -2.233   9.140  1.00 97.63           H  
ATOM   2144  HB3 ALA A 137       3.703  -3.227   9.505  1.00 97.63           H  
ATOM   2145  O   ALA A 137       3.815  -6.009   8.333  1.00 97.63           O  
ATOM   2146  N   LYS A 138       3.174  -5.182   6.327  1.00 96.77           N  
ATOM   2147  H   LYS A 138       2.570  -4.511   5.873  1.00 96.77           H  
ATOM   2148  CA  LYS A 138       4.055  -5.964   5.463  1.00 96.77           C  
ATOM   2149  HA  LYS A 138       4.800  -6.473   6.075  1.00 96.77           H  
ATOM   2150  C   LYS A 138       4.781  -5.020   4.509  1.00 96.77           C  
ATOM   2151  CB  LYS A 138       3.222  -7.032   4.727  1.00 96.77           C  
ATOM   2152  HB2 LYS A 138       2.499  -7.452   5.427  1.00 96.77           H  
ATOM   2153  HB3 LYS A 138       2.664  -6.567   3.914  1.00 96.77           H  
ATOM   2154  O   LYS A 138       4.217  -4.024   4.054  1.00 96.77           O  
ATOM   2155  CG  LYS A 138       4.066  -8.195   4.173  1.00 96.77           C  
ATOM   2156  HG2 LYS A 138       4.635  -8.637   4.991  1.00 96.77           H  
ATOM   2157  HG3 LYS A 138       4.760  -7.827   3.417  1.00 96.77           H  
ATOM   2158  CD  LYS A 138       3.163  -9.277   3.557  1.00 96.77           C  
ATOM   2159  HD2 LYS A 138       2.703  -8.876   2.654  1.00 96.77           H  
ATOM   2160  HD3 LYS A 138       2.373  -9.529   4.264  1.00 96.77           H  
ATOM   2161  CE  LYS A 138       3.930 -10.564   3.212  1.00 96.77           C  
ATOM   2162  HE2 LYS A 138       4.762 -10.308   2.556  1.00 96.77           H  
ATOM   2163  HE3 LYS A 138       4.331 -10.992   4.131  1.00 96.77           H  
ATOM   2164  NZ  LYS A 138       3.064 -11.562   2.526  1.00 96.77           N  
ATOM   2165  HZ1 LYS A 138       3.527 -12.446   2.369  1.00 96.77           H  
ATOM   2166  HZ2 LYS A 138       2.202 -11.752   3.017  1.00 96.77           H  
ATOM   2167  HZ3 LYS A 138       2.808 -11.218   1.612  1.00 96.77           H  
ATOM   2168  N   LEU A 139       6.039  -5.317   4.219  1.00 95.46           N  
ATOM   2169  H   LEU A 139       6.436  -6.139   4.650  1.00 95.46           H  
ATOM   2170  CA  LEU A 139       6.795  -4.695   3.138  1.00 95.46           C  
ATOM   2171  HA  LEU A 139       6.185  -3.945   2.634  1.00 95.46           H  
ATOM   2172  C   LEU A 139       7.132  -5.784   2.132  1.00 95.46           C  
ATOM   2173  CB  LEU A 139       8.055  -4.022   3.712  1.00 95.46           C  
ATOM   2174  HB2 LEU A 139       8.602  -4.764   4.293  1.00 95.46           H  
ATOM   2175  HB3 LEU A 139       7.753  -3.223   4.390  1.00 95.46           H  
ATOM   2176  O   LEU A 139       7.714  -6.792   2.508  1.00 95.46           O  
ATOM   2177  CG  LEU A 139       9.001  -3.448   2.642  1.00 95.46           C  
ATOM   2178  HG  LEU A 139       9.241  -4.209   1.899  1.00 95.46           H  
ATOM   2179  CD1 LEU A 139       8.371  -2.252   1.928  1.00 95.46           C  
ATOM   2180 HD11 LEU A 139       7.513  -2.579   1.342  1.00 95.46           H  
ATOM   2181 HD12 LEU A 139       8.061  -1.499   2.652  1.00 95.46           H  
ATOM   2182 HD13 LEU A 139       9.107  -1.822   1.248  1.00 95.46           H  
ATOM   2183  CD2 LEU A 139      10.310  -2.993   3.286  1.00 95.46           C  
ATOM   2184 HD21 LEU A 139      10.124  -2.162   3.965  1.00 95.46           H  
ATOM   2185 HD22 LEU A 139      10.757  -3.823   3.833  1.00 95.46           H  
ATOM   2186 HD23 LEU A 139      11.009  -2.685   2.508  1.00 95.46           H  
ATOM   2187  N   LEU A 140       6.816  -5.575   0.864  1.00 93.62           N  
ATOM   2188  H   LEU A 140       6.279  -4.760   0.604  1.00 93.62           H  
ATOM   2189  CA  LEU A 140       7.224  -6.486  -0.199  1.00 93.62           C  
ATOM   2190  HA  LEU A 140       8.014  -7.142   0.167  1.00 93.62           H  
ATOM   2191  C   LEU A 140       7.830  -5.721  -1.375  1.00 93.62           C  
ATOM   2192  CB  LEU A 140       6.037  -7.380  -0.589  1.00 93.62           C  
ATOM   2193  HB2 LEU A 140       5.684  -7.919   0.290  1.00 93.62           H  
ATOM   2194  HB3 LEU A 140       6.409  -8.129  -1.288  1.00 93.62           H  
ATOM   2195  O   LEU A 140       7.738  -4.495  -1.442  1.00 93.62           O  
ATOM   2196  CG  LEU A 140       4.871  -6.606  -1.230  1.00 93.62           C  
ATOM   2197  HG  LEU A 140       5.200  -5.596  -1.479  1.00 93.62           H  
ATOM   2198  CD1 LEU A 140       4.474  -7.291  -2.529  1.00 93.62           C  
ATOM   2199 HD11 LEU A 140       4.145  -8.310  -2.323  1.00 93.62           H  
ATOM   2200 HD12 LEU A 140       5.318  -7.314  -3.219  1.00 93.62           H  
ATOM   2201 HD13 LEU A 140       3.655  -6.739  -2.989  1.00 93.62           H  
ATOM   2202  CD2 LEU A 140       3.656  -6.497  -0.309  1.00 93.62           C  
ATOM   2203 HD21 LEU A 140       3.937  -6.015   0.627  1.00 93.62           H  
ATOM   2204 HD22 LEU A 140       2.883  -5.902  -0.795  1.00 93.62           H  
ATOM   2205 HD23 LEU A 140       3.256  -7.490  -0.101  1.00 93.62           H  
ATOM   2206  N   THR A 141       8.454  -6.442  -2.300  1.00 91.75           N  
ATOM   2207  H   THR A 141       8.530  -7.439  -2.161  1.00 91.75           H  
ATOM   2208  CA  THR A 141       8.991  -5.881  -3.547  1.00 91.75           C  
ATOM   2209  HA  THR A 141       8.745  -4.821  -3.617  1.00 91.75           H  
ATOM   2210  C   THR A 141       8.376  -6.603  -4.734  1.00 91.75           C  
ATOM   2211  CB  THR A 141      10.517  -6.019  -3.613  1.00 91.75           C  
ATOM   2212  HB  THR A 141      10.774  -7.044  -3.880  1.00 91.75           H  
ATOM   2213  O   THR A 141       8.357  -7.827  -4.735  1.00 91.75           O  
ATOM   2214  CG2 THR A 141      11.136  -5.066  -4.631  1.00 91.75           C  
ATOM   2215 HG21 THR A 141      10.664  -5.200  -5.604  1.00 91.75           H  
ATOM   2216 HG22 THR A 141      10.993  -4.036  -4.305  1.00 91.75           H  
ATOM   2217 HG23 THR A 141      12.203  -5.271  -4.718  1.00 91.75           H  
ATOM   2218  OG1 THR A 141      11.075  -5.717  -2.358  1.00 91.75           O  
ATOM   2219  HG1 THR A 141      10.733  -6.387  -1.762  1.00 91.75           H  
ATOM   2220  N   ILE A 142       7.913  -5.867  -5.747  1.00 91.91           N  
ATOM   2221  H   ILE A 142       7.902  -4.862  -5.651  1.00 91.91           H  
ATOM   2222  CA  ILE A 142       7.490  -6.458  -7.030  1.00 91.91           C  
ATOM   2223  HA  ILE A 142       6.990  -7.408  -6.842  1.00 91.91           H  
ATOM   2224  C   ILE A 142       8.719  -6.754  -7.898  1.00 91.91           C  
ATOM   2225  CB  ILE A 142       6.500  -5.523  -7.764  1.00 91.91           C  
ATOM   2226  HB  ILE A 142       6.999  -4.571  -7.945  1.00 91.91           H  
ATOM   2227  O   ILE A 142       8.825  -7.813  -8.499  1.00 91.91           O  
ATOM   2228  CG1 ILE A 142       5.237  -5.253  -6.914  1.00 91.91           C  
ATOM   2229 HG12 ILE A 142       5.527  -4.903  -5.923  1.00 91.91           H  
ATOM   2230 HG13 ILE A 142       4.679  -6.180  -6.790  1.00 91.91           H  
ATOM   2231  CG2 ILE A 142       6.101  -6.129  -9.124  1.00 91.91           C  
ATOM   2232 HG21 ILE A 142       5.571  -7.069  -8.972  1.00 91.91           H  
ATOM   2233 HG22 ILE A 142       6.982  -6.325  -9.735  1.00 91.91           H  
ATOM   2234 HG23 ILE A 142       5.465  -5.446  -9.687  1.00 91.91           H  
ATOM   2235  CD1 ILE A 142       4.311  -4.188  -7.516  1.00 91.91           C  
ATOM   2236 HD11 ILE A 142       3.907  -4.508  -8.476  1.00 91.91           H  
ATOM   2237 HD12 ILE A 142       3.471  -4.002  -6.846  1.00 91.91           H  
ATOM   2238 HD13 ILE A 142       4.857  -3.251  -7.628  1.00 91.91           H  
ATOM   2239  N   ASN A 143       9.651  -5.800  -7.961  1.00 90.07           N  
ATOM   2240  H   ASN A 143       9.425  -4.910  -7.539  1.00 90.07           H  
ATOM   2241  CA  ASN A 143      10.894  -5.880  -8.726  1.00 90.07           C  
ATOM   2242  HA  ASN A 143      11.294  -4.867  -8.730  1.00 90.07           H  
ATOM   2243  C   ASN A 143      10.709  -6.250 -10.214  1.00 90.07           C  
ATOM   2244  CB  ASN A 143      11.898  -6.771  -7.985  1.00 90.07           C  
ATOM   2245  HB2 ASN A 143      11.589  -7.810  -8.096  1.00 90.07           H  
ATOM   2246  HB3 ASN A 143      11.919  -6.545  -6.919  1.00 90.07           H  
ATOM   2247  O   ASN A 143      11.529  -6.947 -10.806  1.00 90.07           O  
ATOM   2248  CG  ASN A 143      13.303  -6.618  -8.519  1.00 90.07           C  
ATOM   2249  ND2 ASN A 143      14.090  -7.627  -8.266  1.00 90.07           N  
ATOM   2250 HD21 ASN A 143      13.714  -8.427  -7.778  1.00 90.07           H  
ATOM   2251 HD22 ASN A 143      14.939  -7.752  -8.799  1.00 90.07           H  
ATOM   2252  OD1 ASN A 143      13.690  -5.592  -9.087  1.00 90.07           O  
ATOM   2253  N   ALA A 144       9.646  -5.739 -10.833  1.00 90.27           N  
ATOM   2254  H   ALA A 144       9.028  -5.142 -10.302  1.00 90.27           H  
ATOM   2255  CA  ALA A 144       9.334  -5.973 -12.240  1.00 90.27           C  
ATOM   2256  HA  ALA A 144      10.114  -6.587 -12.688  1.00 90.27           H  
ATOM   2257  C   ALA A 144       9.281  -4.654 -13.015  1.00 90.27           C  
ATOM   2258  CB  ALA A 144       8.022  -6.756 -12.347  1.00 90.27           C  
ATOM   2259  HB1 ALA A 144       8.075  -7.654 -11.732  1.00 90.27           H  
ATOM   2260  HB2 ALA A 144       7.853  -7.051 -13.383  1.00 90.27           H  
ATOM   2261  HB3 ALA A 144       7.186  -6.137 -12.020  1.00 90.27           H  
ATOM   2262  O   ALA A 144       8.950  -3.606 -12.460  1.00 90.27           O  
ATOM   2263  N   ALA A 145       9.593  -4.700 -14.306  1.00 90.69           N  
ATOM   2264  H   ALA A 145       9.836  -5.592 -14.715  1.00 90.69           H  
ATOM   2265  CA  ALA A 145       9.415  -3.577 -15.216  1.00 90.69           C  
ATOM   2266  HA  ALA A 145       9.305  -2.656 -14.644  1.00 90.69           H  
ATOM   2267  C   ALA A 145       8.141  -3.765 -16.045  1.00 90.69           C  
ATOM   2268  CB  ALA A 145      10.670  -3.432 -16.078  1.00 90.69           C  
ATOM   2269  HB1 ALA A 145      10.867  -4.366 -16.606  1.00 90.69           H  
ATOM   2270  HB2 ALA A 145      10.529  -2.641 -16.814  1.00 90.69           H  
ATOM   2271  HB3 ALA A 145      11.522  -3.181 -15.447  1.00 90.69           H  
ATOM   2272  O   ALA A 145       7.917  -4.830 -16.616  1.00 90.69           O  
ATOM   2273  N   VAL A 146       7.329  -2.715 -16.138  1.00 92.07           N  
ATOM   2274  H   VAL A 146       7.554  -1.885 -15.609  1.00 92.07           H  
ATOM   2275  CA  VAL A 146       6.155  -2.665 -17.019  1.00 92.07           C  
ATOM   2276  HA  VAL A 146       6.056  -3.622 -17.531  1.00 92.07           H  
ATOM   2277  C   VAL A 146       6.351  -1.613 -18.101  1.00 92.07           C  
ATOM   2278  CB  VAL A 146       4.849  -2.445 -16.235  1.00 92.07           C  
ATOM   2279  HB  VAL A 146       4.037  -2.453 -16.963  1.00 92.07           H  
ATOM   2280  O   VAL A 146       7.096  -0.654 -17.903  1.00 92.07           O  
ATOM   2281  CG1 VAL A 146       4.599  -3.590 -15.249  1.00 92.07           C  
ATOM   2282 HG11 VAL A 146       3.614  -3.481 -14.796  1.00 92.07           H  
ATOM   2283 HG12 VAL A 146       4.637  -4.546 -15.771  1.00 92.07           H  
ATOM   2284 HG13 VAL A 146       5.353  -3.587 -14.461  1.00 92.07           H  
ATOM   2285  CG2 VAL A 146       4.783  -1.114 -15.476  1.00 92.07           C  
ATOM   2286 HG21 VAL A 146       3.819  -1.031 -14.975  1.00 92.07           H  
ATOM   2287 HG22 VAL A 146       4.882  -0.284 -16.175  1.00 92.07           H  
ATOM   2288 HG23 VAL A 146       5.574  -1.067 -14.727  1.00 92.07           H  
ATOM   2289  N   ASP A 147       5.686  -1.766 -19.246  1.00 91.90           N  
ATOM   2290  H   ASP A 147       5.098  -2.577 -19.379  1.00 91.90           H  
ATOM   2291  CA  ASP A 147       5.654  -0.713 -20.265  1.00 91.90           C  
ATOM   2292  HA  ASP A 147       6.673  -0.490 -20.583  1.00 91.90           H  
ATOM   2293  C   ASP A 147       5.049   0.562 -19.667  1.00 91.90           C  
ATOM   2294  CB  ASP A 147       4.874  -1.181 -21.502  1.00 91.90           C  
ATOM   2295  HB2 ASP A 147       3.888  -1.522 -21.188  1.00 91.90           H  
ATOM   2296  HB3 ASP A 147       5.399  -2.026 -21.948  1.00 91.90           H  
ATOM   2297  O   ASP A 147       3.895   0.579 -19.230  1.00 91.90           O  
ATOM   2298  CG  ASP A 147       4.703  -0.085 -22.567  1.00 91.90           C  
ATOM   2299  OD1 ASP A 147       5.354   0.982 -22.471  1.00 91.90           O  
ATOM   2300  OD2 ASP A 147       3.842  -0.276 -23.447  1.00 91.90           O  
ATOM   2301  N   ILE A 148       5.835   1.639 -19.657  1.00 91.52           N  
ATOM   2302  H   ILE A 148       6.718   1.586 -20.144  1.00 91.52           H  
ATOM   2303  CA  ILE A 148       5.399   2.915 -19.096  1.00 91.52           C  
ATOM   2304  HA  ILE A 148       5.005   2.711 -18.100  1.00 91.52           H  
ATOM   2305  C   ILE A 148       4.259   3.527 -19.917  1.00 91.52           C  
ATOM   2306  CB  ILE A 148       6.605   3.862 -18.957  1.00 91.52           C  
ATOM   2307  HB  ILE A 148       7.428   3.289 -18.529  1.00 91.52           H  
ATOM   2308  O   ILE A 148       3.441   4.264 -19.366  1.00 91.52           O  
ATOM   2309  CG1 ILE A 148       6.280   5.005 -17.976  1.00 91.52           C  
ATOM   2310 HG12 ILE A 148       5.897   4.583 -17.047  1.00 91.52           H  
ATOM   2311 HG13 ILE A 148       5.491   5.628 -18.397  1.00 91.52           H  
ATOM   2312  CG2 ILE A 148       7.064   4.403 -20.321  1.00 91.52           C  
ATOM   2313 HG21 ILE A 148       6.357   5.134 -20.714  1.00 91.52           H  
ATOM   2314 HG22 ILE A 148       7.169   3.594 -21.044  1.00 91.52           H  
ATOM   2315 HG23 ILE A 148       8.036   4.883 -20.210  1.00 91.52           H  
ATOM   2316  CD1 ILE A 148       7.485   5.887 -17.636  1.00 91.52           C  
ATOM   2317 HD11 ILE A 148       7.180   6.643 -16.912  1.00 91.52           H  
ATOM   2318 HD12 ILE A 148       7.854   6.397 -18.526  1.00 91.52           H  
ATOM   2319 HD13 ILE A 148       8.279   5.275 -17.208  1.00 91.52           H  
ATOM   2320  N   ASN A 149       4.163   3.223 -21.215  1.00 90.52           N  
ATOM   2321  H   ASN A 149       4.810   2.544 -21.590  1.00 90.52           H  
ATOM   2322  CA  ASN A 149       3.155   3.763 -22.128  1.00 90.52           C  
ATOM   2323  HA  ASN A 149       2.955   4.800 -21.859  1.00 90.52           H  
ATOM   2324  C   ASN A 149       1.821   3.014 -22.044  1.00 90.52           C  
ATOM   2325  CB  ASN A 149       3.721   3.754 -23.550  1.00 90.52           C  
ATOM   2326  HB2 ASN A 149       3.990   2.737 -23.835  1.00 90.52           H  
ATOM   2327  HB3 ASN A 149       2.968   4.115 -24.251  1.00 90.52           H  
ATOM   2328  O   ASN A 149       0.767   3.586 -22.350  1.00 90.52           O  
ATOM   2329  CG  ASN A 149       4.925   4.664 -23.654  1.00 90.52           C  
ATOM   2330  ND2 ASN A 149       6.041   4.155 -24.114  1.00 90.52           N  
ATOM   2331 HD21 ASN A 149       6.101   3.155 -24.244  1.00 90.52           H  
ATOM   2332 HD22 ASN A 149       6.853   4.754 -24.115  1.00 90.52           H  
ATOM   2333  OD1 ASN A 149       4.871   5.828 -23.287  1.00 90.52           O  
ATOM   2334  N   CYS A 150       1.828   1.784 -21.531  1.00 88.56           N  
ATOM   2335  H   CYS A 150       2.713   1.359 -21.294  1.00 88.56           H  
ATOM   2336  CA  CYS A 150       0.609   1.036 -21.281  1.00 88.56           C  
ATOM   2337  HA  CYS A 150      -0.001   1.070 -22.184  1.00 88.56           H  
ATOM   2338  C   CYS A 150      -0.176   1.664 -20.120  1.00 88.56           C  
ATOM   2339  CB  CYS A 150       0.950  -0.426 -21.016  1.00 88.56           C  
ATOM   2340  HB2 CYS A 150       1.550  -0.825 -21.834  1.00 88.56           H  
ATOM   2341  HB3 CYS A 150       1.514  -0.505 -20.087  1.00 88.56           H  
ATOM   2342  O   CYS A 150       0.288   1.738 -18.984  1.00 88.56           O  
ATOM   2343  SG  CYS A 150      -0.616  -1.339 -20.891  1.00 88.56           S  
ATOM   2344  HG  CYS A 150      -0.087  -2.416 -20.303  1.00 88.56           H  
ATOM   2345  N   LYS A 151      -1.396   2.138 -20.399  1.00 80.32           N  
ATOM   2346  H   LYS A 151      -1.721   2.059 -21.352  1.00 80.32           H  
ATOM   2347  CA  LYS A 151      -2.280   2.709 -19.366  1.00 80.32           C  
ATOM   2348  HA  LYS A 151      -1.714   3.419 -18.762  1.00 80.32           H  
ATOM   2349  C   LYS A 151      -2.775   1.649 -18.375  1.00 80.32           C  
ATOM   2350  CB  LYS A 151      -3.472   3.429 -20.015  1.00 80.32           C  
ATOM   2351  HB2 LYS A 151      -4.165   3.723 -19.226  1.00 80.32           H  
ATOM   2352  HB3 LYS A 151      -3.992   2.737 -20.678  1.00 80.32           H  
ATOM   2353  O   LYS A 151      -3.006   1.976 -17.215  1.00 80.32           O  
ATOM   2354  CG  LYS A 151      -3.068   4.689 -20.797  1.00 80.32           C  
ATOM   2355  HG2 LYS A 151      -2.556   5.380 -20.127  1.00 80.32           H  
ATOM   2356  HG3 LYS A 151      -2.393   4.417 -21.609  1.00 80.32           H  
ATOM   2357  CD  LYS A 151      -4.313   5.374 -21.381  1.00 80.32           C  
ATOM   2358  HD2 LYS A 151      -4.821   4.673 -22.043  1.00 80.32           H  
ATOM   2359  HD3 LYS A 151      -4.988   5.639 -20.568  1.00 80.32           H  
ATOM   2360  CE  LYS A 151      -3.934   6.636 -22.167  1.00 80.32           C  
ATOM   2361  HE2 LYS A 151      -3.227   6.359 -22.949  1.00 80.32           H  
ATOM   2362  HE3 LYS A 151      -3.435   7.331 -21.492  1.00 80.32           H  
ATOM   2363  NZ  LYS A 151      -5.128   7.283 -22.769  1.00 80.32           N  
ATOM   2364  HZ1 LYS A 151      -5.792   7.547 -22.055  1.00 80.32           H  
ATOM   2365  HZ2 LYS A 151      -4.865   8.113 -23.281  1.00 80.32           H  
ATOM   2366  HZ3 LYS A 151      -5.588   6.653 -23.410  1.00 80.32           H  
ATOM   2367  N   VAL A 152      -2.934   0.405 -18.833  1.00 83.20           N  
ATOM   2368  H   VAL A 152      -2.660   0.204 -19.784  1.00 83.20           H  
ATOM   2369  CA  VAL A 152      -3.495  -0.695 -18.034  1.00 83.20           C  
ATOM   2370  HA  VAL A 152      -4.356  -0.320 -17.480  1.00 83.20           H  
ATOM   2371  C   VAL A 152      -2.489  -1.192 -16.999  1.00 83.20           C  
ATOM   2372  CB  VAL A 152      -3.984  -1.853 -18.926  1.00 83.20           C  
ATOM   2373  HB  VAL A 152      -3.132  -2.293 -19.444  1.00 83.20           H  
ATOM   2374  O   VAL A 152      -2.862  -1.330 -15.842  1.00 83.20           O  
ATOM   2375  CG1 VAL A 152      -4.665  -2.946 -18.097  1.00 83.20           C  
ATOM   2376 HG11 VAL A 152      -5.486  -2.527 -17.516  1.00 83.20           H  
ATOM   2377 HG12 VAL A 152      -5.051  -3.729 -18.749  1.00 83.20           H  
ATOM   2378 HG13 VAL A 152      -3.945  -3.401 -17.417  1.00 83.20           H  
ATOM   2379  CG2 VAL A 152      -4.989  -1.361 -19.980  1.00 83.20           C  
ATOM   2380 HG21 VAL A 152      -4.507  -0.673 -20.675  1.00 83.20           H  
ATOM   2381 HG22 VAL A 152      -5.358  -2.211 -20.554  1.00 83.20           H  
ATOM   2382 HG23 VAL A 152      -5.831  -0.868 -19.494  1.00 83.20           H  
ATOM   2383  N   SER A 153      -1.214  -1.356 -17.378  1.00 79.29           N  
ATOM   2384  H   SER A 153      -0.977  -1.218 -18.350  1.00 79.29           H  
ATOM   2385  CA  SER A 153      -0.170  -1.994 -16.552  1.00 79.29           C  
ATOM   2386  HA  SER A 153      -0.458  -3.027 -16.356  1.00 79.29           H  
ATOM   2387  C   SER A 153       0.095  -1.335 -15.198  1.00 79.29           C  
ATOM   2388  CB  SER A 153       1.165  -1.987 -17.302  1.00 79.29           C  
ATOM   2389  HB2 SER A 153       1.887  -2.550 -16.710  1.00 79.29           H  
ATOM   2390  HB3 SER A 153       1.522  -0.964 -17.418  1.00 79.29           H  
ATOM   2391  O   SER A 153       0.778  -1.899 -14.351  1.00 79.29           O  
ATOM   2392  OG  SER A 153       1.047  -2.590 -18.575  1.00 79.29           O  
ATOM   2393  HG  SER A 153       1.811  -3.159 -18.701  1.00 79.29           H  
ATOM   2394  N   VAL A 154      -0.374  -0.105 -15.019  1.00 73.37           N  
ATOM   2395  H   VAL A 154      -0.940   0.278 -15.762  1.00 73.37           H  
ATOM   2396  CA  VAL A 154      -0.123   0.700 -13.827  1.00 73.37           C  
ATOM   2397  HA  VAL A 154       0.611   0.209 -13.189  1.00 73.37           H  
ATOM   2398  C   VAL A 154      -1.380   0.867 -12.980  1.00 73.37           C  
ATOM   2399  CB  VAL A 154       0.458   2.036 -14.288  1.00 73.37           C  
ATOM   2400  HB  VAL A 154      -0.160   2.415 -15.102  1.00 73.37           H  
ATOM   2401  O   VAL A 154      -1.299   0.786 -11.757  1.00 73.37           O  
ATOM   2402  CG1 VAL A 154       0.453   3.051 -13.161  1.00 73.37           C  
ATOM   2403 HG11 VAL A 154       1.097   3.895 -13.409  1.00 73.37           H  
ATOM   2404 HG12 VAL A 154      -0.558   3.418 -12.986  1.00 73.37           H  
ATOM   2405 HG13 VAL A 154       0.798   2.526 -12.270  1.00 73.37           H  
ATOM   2406  CG2 VAL A 154       1.891   1.835 -14.796  1.00 73.37           C  
ATOM   2407 HG21 VAL A 154       2.326   2.784 -15.112  1.00 73.37           H  
ATOM   2408 HG22 VAL A 154       2.502   1.394 -14.009  1.00 73.37           H  
ATOM   2409 HG23 VAL A 154       1.894   1.167 -15.657  1.00 73.37           H  
ATOM   2410  N   GLY A 155      -2.538   1.079 -13.615  1.00 76.94           N  
ATOM   2411  H   GLY A 155      -2.552   1.064 -14.625  1.00 76.94           H  
ATOM   2412  CA  GLY A 155      -3.822   1.150 -12.909  1.00 76.94           C  
ATOM   2413  HA2 GLY A 155      -3.733   1.820 -12.054  1.00 76.94           H  
ATOM   2414  HA3 GLY A 155      -4.580   1.544 -13.587  1.00 76.94           H  
ATOM   2415  C   GLY A 155      -4.309  -0.210 -12.401  1.00 76.94           C  
ATOM   2416  O   GLY A 155      -5.204  -0.264 -11.556  1.00 76.94           O  
ATOM   2417  N   SER A 156      -3.717  -1.297 -12.901  1.00 88.00           N  
ATOM   2418  H   SER A 156      -3.033  -1.206 -13.639  1.00 88.00           H  
ATOM   2419  CA  SER A 156      -4.091  -2.654 -12.528  1.00 88.00           C  
ATOM   2420  HA  SER A 156      -5.172  -2.682 -12.397  1.00 88.00           H  
ATOM   2421  C   SER A 156      -3.470  -3.143 -11.222  1.00 88.00           C  
ATOM   2422  CB  SER A 156      -3.749  -3.611 -13.659  1.00 88.00           C  
ATOM   2423  HB2 SER A 156      -4.182  -4.578 -13.404  1.00 88.00           H  
ATOM   2424  HB3 SER A 156      -4.202  -3.258 -14.585  1.00 88.00           H  
ATOM   2425  O   SER A 156      -4.011  -4.060 -10.614  1.00 88.00           O  
ATOM   2426  OG  SER A 156      -2.354  -3.761 -13.829  1.00 88.00           O  
ATOM   2427  HG  SER A 156      -2.198  -4.706 -13.760  1.00 88.00           H  
ATOM   2428  N   ILE A 157      -2.379  -2.531 -10.750  1.00 92.70           N  
ATOM   2429  H   ILE A 157      -1.977  -1.773 -11.282  1.00 92.70           H  
ATOM   2430  CA  ILE A 157      -1.769  -2.913  -9.473  1.00 92.70           C  
ATOM   2431  HA  ILE A 157      -1.829  -3.997  -9.384  1.00 92.70           H  
ATOM   2432  C   ILE A 157      -2.579  -2.311  -8.328  1.00 92.70           C  
ATOM   2433  CB  ILE A 157      -0.276  -2.545  -9.405  1.00 92.70           C  
ATOM   2434  HB  ILE A 157      -0.184  -1.459  -9.433  1.00 92.70           H  
ATOM   2435  O   ILE A 157      -2.551  -1.097  -8.080  1.00 92.70           O  
ATOM   2436  CG1 ILE A 157       0.528  -3.105 -10.601  1.00 92.70           C  
ATOM   2437 HG12 ILE A 157       0.200  -2.610 -11.515  1.00 92.70           H  
ATOM   2438 HG13 ILE A 157       1.578  -2.850 -10.462  1.00 92.70           H  
ATOM   2439  CG2 ILE A 157       0.323  -3.037  -8.073  1.00 92.70           C  
ATOM   2440 HG21 ILE A 157       0.126  -4.100  -7.936  1.00 92.70           H  
ATOM   2441 HG22 ILE A 157      -0.121  -2.489  -7.242  1.00 92.70           H  
ATOM   2442 HG23 ILE A 157       1.399  -2.868  -8.062  1.00 92.70           H  
ATOM   2443  CD1 ILE A 157       0.422  -4.621 -10.814  1.00 92.70           C  
ATOM   2444 HD11 ILE A 157      -0.598  -4.899 -11.079  1.00 92.70           H  
ATOM   2445 HD12 ILE A 157       0.723  -5.145  -9.906  1.00 92.70           H  
ATOM   2446 HD13 ILE A 157       1.083  -4.917 -11.628  1.00 92.70           H  
ATOM   2447  N   GLN A 158      -3.314  -3.174  -7.635  1.00 93.80           N  
ATOM   2448  H   GLN A 158      -3.273  -4.151  -7.889  1.00 93.80           H  
ATOM   2449  CA  GLN A 158      -4.257  -2.784  -6.599  1.00 93.80           C  
ATOM   2450  HA  GLN A 158      -4.056  -1.752  -6.312  1.00 93.80           H  
ATOM   2451  C   GLN A 158      -4.099  -3.636  -5.349  1.00 93.80           C  
ATOM   2452  CB  GLN A 158      -5.701  -2.859  -7.115  1.00 93.80           C  
ATOM   2453  HB2 GLN A 158      -5.967  -3.900  -7.297  1.00 93.80           H  
ATOM   2454  HB3 GLN A 158      -6.357  -2.471  -6.335  1.00 93.80           H  
ATOM   2455  O   GLN A 158      -3.678  -4.788  -5.404  1.00 93.80           O  
ATOM   2456  CG  GLN A 158      -5.923  -2.050  -8.404  1.00 93.80           C  
ATOM   2457  HG2 GLN A 158      -5.420  -2.547  -9.234  1.00 93.80           H  
ATOM   2458  HG3 GLN A 158      -5.494  -1.053  -8.305  1.00 93.80           H  
ATOM   2459  CD  GLN A 158      -7.386  -1.907  -8.774  1.00 93.80           C  
ATOM   2460  NE2 GLN A 158      -7.687  -1.296  -9.897  1.00 93.80           N  
ATOM   2461 HE21 GLN A 158      -6.967  -0.926 -10.502  1.00 93.80           H  
ATOM   2462 HE22 GLN A 158      -8.678  -1.255 -10.085  1.00 93.80           H  
ATOM   2463  OE1 GLN A 158      -8.286  -2.323  -8.073  1.00 93.80           O  
ATOM   2464  N   VAL A 159      -4.465  -3.056  -4.212  1.00 94.95           N  
ATOM   2465  H   VAL A 159      -4.817  -2.110  -4.255  1.00 94.95           H  
ATOM   2466  CA  VAL A 159      -4.635  -3.790  -2.964  1.00 94.95           C  
ATOM   2467  HA  VAL A 159      -4.063  -4.717  -3.017  1.00 94.95           H  
ATOM   2468  C   VAL A 159      -6.103  -4.145  -2.802  1.00 94.95           C  
ATOM   2469  CB  VAL A 159      -4.101  -2.996  -1.765  1.00 94.95           C  
ATOM   2470  HB  VAL A 159      -4.574  -2.015  -1.724  1.00 94.95           H  
ATOM   2471  O   VAL A 159      -6.947  -3.256  -2.891  1.00 94.95           O  
ATOM   2472  CG1 VAL A 159      -4.372  -3.729  -0.451  1.00 94.95           C  
ATOM   2473 HG11 VAL A 159      -3.818  -3.258   0.361  1.00 94.95           H  
ATOM   2474 HG12 VAL A 159      -4.051  -4.768  -0.535  1.00 94.95           H  
ATOM   2475 HG13 VAL A 159      -5.436  -3.707  -0.213  1.00 94.95           H  
ATOM   2476  CG2 VAL A 159      -2.584  -2.810  -1.897  1.00 94.95           C  
ATOM   2477 HG21 VAL A 159      -2.359  -2.202  -2.773  1.00 94.95           H  
ATOM   2478 HG22 VAL A 159      -2.100  -3.781  -1.999  1.00 94.95           H  
ATOM   2479 HG23 VAL A 159      -2.191  -2.310  -1.013  1.00 94.95           H  
ATOM   2480  N   LEU A 160      -6.388  -5.416  -2.536  1.00 95.19           N  
ATOM   2481  H   LEU A 160      -5.617  -6.065  -2.477  1.00 95.19           H  
ATOM   2482  CA  LEU A 160      -7.685  -5.898  -2.069  1.00 95.19           C  
ATOM   2483  HA  LEU A 160      -8.442  -5.128  -2.219  1.00 95.19           H  
ATOM   2484  C   LEU A 160      -7.585  -6.182  -0.575  1.00 95.19           C  
ATOM   2485  CB  LEU A 160      -8.117  -7.159  -2.833  1.00 95.19           C  
ATOM   2486  HB2 LEU A 160      -9.117  -7.426  -2.491  1.00 95.19           H  
ATOM   2487  HB3 LEU A 160      -7.444  -7.976  -2.572  1.00 95.19           H  
ATOM   2488  O   LEU A 160      -6.608  -6.779  -0.126  1.00 95.19           O  
ATOM   2489  CG  LEU A 160      -8.143  -7.025  -4.363  1.00 95.19           C  
ATOM   2490  HG  LEU A 160      -7.126  -6.867  -4.719  1.00 95.19           H  
ATOM   2491  CD1 LEU A 160      -8.681  -8.314  -4.982  1.00 95.19           C  
ATOM   2492 HD11 LEU A 160      -8.038  -9.152  -4.709  1.00 95.19           H  
ATOM   2493 HD12 LEU A 160      -9.692  -8.508  -4.624  1.00 95.19           H  
ATOM   2494 HD13 LEU A 160      -8.703  -8.216  -6.067  1.00 95.19           H  
ATOM   2495  CD2 LEU A 160      -9.014  -5.867  -4.843  1.00 95.19           C  
ATOM   2496 HD21 LEU A 160     -10.028  -5.981  -4.460  1.00 95.19           H  
ATOM   2497 HD22 LEU A 160      -8.591  -4.923  -4.501  1.00 95.19           H  
ATOM   2498 HD23 LEU A 160      -9.037  -5.849  -5.933  1.00 95.19           H  
ATOM   2499  N   LEU A 161      -8.582  -5.755   0.189  1.00 94.87           N  
ATOM   2500  H   LEU A 161      -9.368  -5.297  -0.251  1.00 94.87           H  
ATOM   2501  CA  LEU A 161      -8.645  -5.976   1.627  1.00 94.87           C  
ATOM   2502  HA  LEU A 161      -7.959  -6.781   1.895  1.00 94.87           H  
ATOM   2503  C   LEU A 161     -10.049  -6.430   2.017  1.00 94.87           C  
ATOM   2504  CB  LEU A 161      -8.177  -4.701   2.354  1.00 94.87           C  
ATOM   2505  HB2 LEU A 161      -7.103  -4.595   2.201  1.00 94.87           H  
ATOM   2506  HB3 LEU A 161      -8.657  -3.845   1.880  1.00 94.87           H  
ATOM   2507  O   LEU A 161     -11.031  -5.757   1.711  1.00 94.87           O  
ATOM   2508  CG  LEU A 161      -8.479  -4.658   3.862  1.00 94.87           C  
ATOM   2509  HG  LEU A 161      -9.552  -4.750   4.034  1.00 94.87           H  
ATOM   2510  CD1 LEU A 161      -7.736  -5.750   4.620  1.00 94.87           C  
ATOM   2511 HD11 LEU A 161      -8.153  -6.725   4.368  1.00 94.87           H  
ATOM   2512 HD12 LEU A 161      -7.871  -5.608   5.692  1.00 94.87           H  
ATOM   2513 HD13 LEU A 161      -6.677  -5.745   4.359  1.00 94.87           H  
ATOM   2514  CD2 LEU A 161      -8.013  -3.342   4.484  1.00 94.87           C  
ATOM   2515 HD21 LEU A 161      -6.930  -3.353   4.605  1.00 94.87           H  
ATOM   2516 HD22 LEU A 161      -8.474  -3.238   5.466  1.00 94.87           H  
ATOM   2517 HD23 LEU A 161      -8.286  -2.505   3.841  1.00 94.87           H  
ATOM   2518  N   GLU A 162     -10.102  -7.534   2.746  1.00 93.88           N  
ATOM   2519  H   GLU A 162      -9.243  -8.039   2.913  1.00 93.88           H  
ATOM   2520  CA  GLU A 162     -11.276  -8.050   3.433  1.00 93.88           C  
ATOM   2521  HA  GLU A 162     -12.145  -7.443   3.177  1.00 93.88           H  
ATOM   2522  C   GLU A 162     -11.044  -7.977   4.948  1.00 93.88           C  
ATOM   2523  CB  GLU A 162     -11.543  -9.476   2.945  1.00 93.88           C  
ATOM   2524  HB2 GLU A 162     -10.733 -10.129   3.271  1.00 93.88           H  
ATOM   2525  HB3 GLU A 162     -11.574  -9.468   1.855  1.00 93.88           H  
ATOM   2526  O   GLU A 162     -10.001  -8.406   5.444  1.00 93.88           O  
ATOM   2527  CG  GLU A 162     -12.881 -10.003   3.469  1.00 93.88           C  
ATOM   2528  HG2 GLU A 162     -12.834 -10.064   4.556  1.00 93.88           H  
ATOM   2529  HG3 GLU A 162     -13.654  -9.274   3.223  1.00 93.88           H  
ATOM   2530  CD  GLU A 162     -13.266 -11.361   2.858  1.00 93.88           C  
ATOM   2531  OE1 GLU A 162     -14.488 -11.652   2.866  1.00 93.88           O  
ATOM   2532  OE2 GLU A 162     -12.387 -12.029   2.265  1.00 93.88           O  
ATOM   2533  N   LEU A 163     -11.986  -7.386   5.684  1.00 93.62           N  
ATOM   2534  H   LEU A 163     -12.804  -7.037   5.205  1.00 93.62           H  
ATOM   2535  CA  LEU A 163     -11.898  -7.168   7.128  1.00 93.62           C  
ATOM   2536  HA  LEU A 163     -10.992  -7.642   7.505  1.00 93.62           H  
ATOM   2537  C   LEU A 163     -13.095  -7.806   7.839  1.00 93.62           C  
ATOM   2538  CB  LEU A 163     -11.819  -5.653   7.392  1.00 93.62           C  
ATOM   2539  HB2 LEU A 163     -11.078  -5.212   6.726  1.00 93.62           H  
ATOM   2540  HB3 LEU A 163     -12.788  -5.224   7.137  1.00 93.62           H  
ATOM   2541  O   LEU A 163     -14.242  -7.554   7.474  1.00 93.62           O  
ATOM   2542  CG  LEU A 163     -11.482  -5.269   8.844  1.00 93.62           C  
ATOM   2543  HG  LEU A 163     -12.088  -5.845   9.544  1.00 93.62           H  
ATOM   2544  CD1 LEU A 163      -9.999  -5.496   9.132  1.00 93.62           C  
ATOM   2545 HD11 LEU A 163      -9.752  -5.134  10.130  1.00 93.62           H  
ATOM   2546 HD12 LEU A 163      -9.397  -4.962   8.396  1.00 93.62           H  
ATOM   2547 HD13 LEU A 163      -9.777  -6.563   9.084  1.00 93.62           H  
ATOM   2548  CD2 LEU A 163     -11.759  -3.780   9.075  1.00 93.62           C  
ATOM   2549 HD21 LEU A 163     -11.543  -3.524  10.112  1.00 93.62           H  
ATOM   2550 HD22 LEU A 163     -12.812  -3.577   8.879  1.00 93.62           H  
ATOM   2551 HD23 LEU A 163     -11.148  -3.178   8.403  1.00 93.62           H  
ATOM   2552  N   HIS A 164     -12.821  -8.560   8.900  1.00 93.40           N  
ATOM   2553  H   HIS A 164     -11.851  -8.701   9.145  1.00 93.40           H  
ATOM   2554  CA  HIS A 164     -13.801  -9.271   9.716  1.00 93.40           C  
ATOM   2555  HA  HIS A 164     -14.807  -9.055   9.354  1.00 93.40           H  
ATOM   2556  C   HIS A 164     -13.721  -8.852  11.189  1.00 93.40           C  
ATOM   2557  CB  HIS A 164     -13.557 -10.779   9.591  1.00 93.40           C  
ATOM   2558  HB2 HIS A 164     -12.568 -10.994   9.994  1.00 93.40           H  
ATOM   2559  HB3 HIS A 164     -14.291 -11.324  10.185  1.00 93.40           H  
ATOM   2560  O   HIS A 164     -12.780  -8.181  11.622  1.00 93.40           O  
ATOM   2561  CG  HIS A 164     -13.615 -11.299   8.182  1.00 93.40           C  
ATOM   2562  CD2 HIS A 164     -12.539 -11.503   7.366  1.00 93.40           C  
ATOM   2563  HD2 HIS A 164     -11.504 -11.322   7.619  1.00 93.40           H  
ATOM   2564  ND1 HIS A 164     -14.735 -11.709   7.491  1.00 93.40           N  
ATOM   2565  HD1 HIS A 164     -15.690 -11.705   7.820  1.00 93.40           H  
ATOM   2566  CE1 HIS A 164     -14.334 -12.150   6.284  1.00 93.40           C  
ATOM   2567  HE1 HIS A 164     -14.971 -12.532   5.500  1.00 93.40           H  
ATOM   2568  NE2 HIS A 164     -13.006 -12.036   6.171  1.00 93.40           N  
ATOM   2569  N   GLY A 165     -14.713  -9.281  11.976  1.00 92.25           N  
ATOM   2570  H   GLY A 165     -15.450  -9.832  11.561  1.00 92.25           H  
ATOM   2571  CA  GLY A 165     -14.731  -9.079  13.428  1.00 92.25           C  
ATOM   2572  HA2 GLY A 165     -13.758  -9.350  13.839  1.00 92.25           H  
ATOM   2573  HA3 GLY A 165     -15.485  -9.731  13.869  1.00 92.25           H  
ATOM   2574  C   GLY A 165     -15.040  -7.645  13.855  1.00 92.25           C  
ATOM   2575  O   GLY A 165     -14.613  -7.214  14.923  1.00 92.25           O  
ATOM   2576  N   VAL A 166     -15.748  -6.898  13.006  1.00 90.75           N  
ATOM   2577  H   VAL A 166     -16.086  -7.335  12.160  1.00 90.75           H  
ATOM   2578  CA  VAL A 166     -16.200  -5.534  13.280  1.00 90.75           C  
ATOM   2579  HA  VAL A 166     -15.618  -5.111  14.098  1.00 90.75           H  
ATOM   2580  C   VAL A 166     -17.662  -5.579  13.718  1.00 90.75           C  
ATOM   2581  CB  VAL A 166     -15.986  -4.653  12.036  1.00 90.75           C  
ATOM   2582  HB  VAL A 166     -16.461  -5.118  11.173  1.00 90.75           H  
ATOM   2583  O   VAL A 166     -18.548  -5.822  12.908  1.00 90.75           O  
ATOM   2584  CG1 VAL A 166     -16.578  -3.256  12.217  1.00 90.75           C  
ATOM   2585 HG11 VAL A 166     -17.662  -3.332  12.301  1.00 90.75           H  
ATOM   2586 HG12 VAL A 166     -16.365  -2.667  11.325  1.00 90.75           H  
ATOM   2587 HG13 VAL A 166     -16.167  -2.784  13.110  1.00 90.75           H  
ATOM   2588  CG2 VAL A 166     -14.488  -4.488  11.734  1.00 90.75           C  
ATOM   2589 HG21 VAL A 166     -13.980  -4.041  12.589  1.00 90.75           H  
ATOM   2590 HG22 VAL A 166     -14.355  -3.857  10.855  1.00 90.75           H  
ATOM   2591 HG23 VAL A 166     -14.042  -5.460  11.525  1.00 90.75           H  
ATOM   2592  N   ASP A 167     -17.913  -5.336  15.001  1.00 87.44           N  
ATOM   2593  H   ASP A 167     -17.149  -5.254  15.656  1.00 87.44           H  
ATOM   2594  CA  ASP A 167     -19.240  -5.342  15.615  1.00 87.44           C  
ATOM   2595  HA  ASP A 167     -19.970  -5.691  14.885  1.00 87.44           H  
ATOM   2596  C   ASP A 167     -19.654  -3.925  16.035  1.00 87.44           C  
ATOM   2597  CB  ASP A 167     -19.267  -6.355  16.773  1.00 87.44           C  
ATOM   2598  HB2 ASP A 167     -19.031  -7.342  16.375  1.00 87.44           H  
ATOM   2599  HB3 ASP A 167     -20.285  -6.396  17.160  1.00 87.44           H  
ATOM   2600  O   ASP A 167     -19.323  -3.418  17.108  1.00 87.44           O  
ATOM   2601  CG  ASP A 167     -18.304  -6.060  17.938  1.00 87.44           C  
ATOM   2602  OD1 ASP A 167     -17.211  -5.487  17.706  1.00 87.44           O  
ATOM   2603  OD2 ASP A 167     -18.652  -6.462  19.074  1.00 87.44           O  
ATOM   2604  N   LEU A 168     -20.384  -3.235  15.160  1.00 86.97           N  
ATOM   2605  H   LEU A 168     -20.659  -3.677  14.294  1.00 86.97           H  
ATOM   2606  CA  LEU A 168     -20.803  -1.861  15.411  1.00 86.97           C  
ATOM   2607  HA  LEU A 168     -20.271  -1.468  16.277  1.00 86.97           H  
ATOM   2608  C   LEU A 168     -22.288  -1.751  15.724  1.00 86.97           C  
ATOM   2609  CB  LEU A 168     -20.453  -0.977  14.220  1.00 86.97           C  
ATOM   2610  HB2 LEU A 168     -20.926  -1.395  13.331  1.00 86.97           H  
ATOM   2611  HB3 LEU A 168     -20.897   0.002  14.398  1.00 86.97           H  
ATOM   2612  O   LEU A 168     -23.135  -2.334  15.060  1.00 86.97           O  
ATOM   2613  CG  LEU A 168     -18.956  -0.794  13.946  1.00 86.97           C  
ATOM   2614  HG  LEU A 168     -18.503  -1.749  13.677  1.00 86.97           H  
ATOM   2615  CD1 LEU A 168     -18.877   0.154  12.754  1.00 86.97           C  
ATOM   2616 HD11 LEU A 168     -19.472   1.048  12.940  1.00 86.97           H  
ATOM   2617 HD12 LEU A 168     -17.849   0.457  12.559  1.00 86.97           H  
ATOM   2618 HD13 LEU A 168     -19.295  -0.353  11.884  1.00 86.97           H  
ATOM   2619  CD2 LEU A 168     -18.180  -0.198  15.126  1.00 86.97           C  
ATOM   2620 HD21 LEU A 168     -18.143  -0.929  15.934  1.00 86.97           H  
ATOM   2621 HD22 LEU A 168     -18.675   0.711  15.468  1.00 86.97           H  
ATOM   2622 HD23 LEU A 168     -17.156   0.016  14.818  1.00 86.97           H  
ATOM   2623  N   ARG A 169     -22.608  -0.887  16.691  1.00 85.95           N  
ATOM   2624  H   ARG A 169     -21.852  -0.487  17.228  1.00 85.95           H  
ATOM   2625  CA  ARG A 169     -23.983  -0.419  16.906  1.00 85.95           C  
ATOM   2626  HA  ARG A 169     -24.662  -1.257  16.751  1.00 85.95           H  
ATOM   2627  C   ARG A 169     -24.401   0.647  15.889  1.00 85.95           C  
ATOM   2628  CB  ARG A 169     -24.110   0.082  18.347  1.00 85.95           C  
ATOM   2629  HB2 ARG A 169     -23.764  -0.703  19.020  1.00 85.95           H  
ATOM   2630  HB3 ARG A 169     -23.483   0.963  18.485  1.00 85.95           H  
ATOM   2631  O   ARG A 169     -25.572   0.730  15.543  1.00 85.95           O  
ATOM   2632  CG  ARG A 169     -25.561   0.429  18.695  1.00 85.95           C  
ATOM   2633  HG2 ARG A 169     -25.896   1.279  18.099  1.00 85.95           H  
ATOM   2634  HG3 ARG A 169     -26.200  -0.429  18.487  1.00 85.95           H  
ATOM   2635  CD  ARG A 169     -25.665   0.793  20.174  1.00 85.95           C  
ATOM   2636  HD2 ARG A 169     -25.020   1.650  20.371  1.00 85.95           H  
ATOM   2637  HD3 ARG A 169     -25.315  -0.057  20.759  1.00 85.95           H  
ATOM   2638  NE  ARG A 169     -27.052   1.142  20.521  1.00 85.95           N  
ATOM   2639  HE  ARG A 169     -27.551   1.677  19.825  1.00 85.95           H  
ATOM   2640  NH1 ARG A 169     -27.119   0.196  22.614  1.00 85.95           N  
ATOM   2641 HH11 ARG A 169     -26.158  -0.091  22.492  1.00 85.95           H  
ATOM   2642 HH12 ARG A 169     -27.630  -0.039  23.453  1.00 85.95           H  
ATOM   2643  NH2 ARG A 169     -28.933   1.208  21.793  1.00 85.95           N  
ATOM   2644 HH21 ARG A 169     -29.388   1.721  21.052  1.00 85.95           H  
ATOM   2645 HH22 ARG A 169     -29.434   0.985  22.641  1.00 85.95           H  
ATOM   2646  CZ  ARG A 169     -27.691   0.846  21.637  1.00 85.95           C  
ATOM   2647  N   GLU A 170     -23.451   1.473  15.459  1.00 86.19           N  
ATOM   2648  H   GLU A 170     -22.496   1.282  15.726  1.00 86.19           H  
ATOM   2649  CA  GLU A 170     -23.647   2.583  14.524  1.00 86.19           C  
ATOM   2650  HA  GLU A 170     -24.553   2.422  13.939  1.00 86.19           H  
ATOM   2651  C   GLU A 170     -22.459   2.655  13.564  1.00 86.19           C  
ATOM   2652  CB  GLU A 170     -23.768   3.922  15.271  1.00 86.19           C  
ATOM   2653  HB2 GLU A 170     -23.770   4.728  14.537  1.00 86.19           H  
ATOM   2654  HB3 GLU A 170     -22.899   4.045  15.918  1.00 86.19           H  
ATOM   2655  O   GLU A 170     -21.316   2.422  13.972  1.00 86.19           O  
ATOM   2656  CG  GLU A 170     -25.049   4.030  16.113  1.00 86.19           C  
ATOM   2657  HG2 GLU A 170     -25.910   3.918  15.455  1.00 86.19           H  
ATOM   2658  HG3 GLU A 170     -25.064   3.215  16.836  1.00 86.19           H  
ATOM   2659  CD  GLU A 170     -25.170   5.352  16.888  1.00 86.19           C  
ATOM   2660  OE1 GLU A 170     -26.134   5.445  17.684  1.00 86.19           O  
ATOM   2661  OE2 GLU A 170     -24.287   6.228  16.746  1.00 86.19           O  
ATOM   2662  N   GLU A 171     -22.723   3.000  12.304  1.00 84.13           N  
ATOM   2663  H   GLU A 171     -23.674   3.203  12.032  1.00 84.13           H  
ATOM   2664  CA  GLU A 171     -21.690   3.136  11.277  1.00 84.13           C  
ATOM   2665  HA  GLU A 171     -21.189   2.176  11.158  1.00 84.13           H  
ATOM   2666  C   GLU A 171     -20.648   4.188  11.678  1.00 84.13           C  
ATOM   2667  CB  GLU A 171     -22.303   3.515   9.925  1.00 84.13           C  
ATOM   2668  HB2 GLU A 171     -21.487   3.677   9.220  1.00 84.13           H  
ATOM   2669  HB3 GLU A 171     -22.859   4.447  10.034  1.00 84.13           H  
ATOM   2670  O   GLU A 171     -20.957   5.338  11.995  1.00 84.13           O  
ATOM   2671  CG  GLU A 171     -23.230   2.430   9.359  1.00 84.13           C  
ATOM   2672  HG2 GLU A 171     -24.083   2.307  10.027  1.00 84.13           H  
ATOM   2673  HG3 GLU A 171     -22.686   1.486   9.330  1.00 84.13           H  
ATOM   2674  CD  GLU A 171     -23.740   2.770   7.948  1.00 84.13           C  
ATOM   2675  OE1 GLU A 171     -24.316   1.856   7.322  1.00 84.13           O  
ATOM   2676  OE2 GLU A 171     -23.556   3.927   7.500  1.00 84.13           O  
ATOM   2677  N   ARG A 172     -19.375   3.795  11.652  1.00 87.41           N  
ATOM   2678  H   ARG A 172     -19.186   2.846  11.362  1.00 87.41           H  
ATOM   2679  CA  ARG A 172     -18.240   4.682  11.933  1.00 87.41           C  
ATOM   2680  HA  ARG A 172     -18.492   5.671  11.550  1.00 87.41           H  
ATOM   2681  C   ARG A 172     -16.996   4.206  11.210  1.00 87.41           C  
ATOM   2682  CB  ARG A 172     -18.010   4.794  13.452  1.00 87.41           C  
ATOM   2683  HB2 ARG A 172     -18.921   5.171  13.918  1.00 87.41           H  
ATOM   2684  HB3 ARG A 172     -17.221   5.524  13.632  1.00 87.41           H  
ATOM   2685  O   ARG A 172     -16.934   3.084  10.729  1.00 87.41           O  
ATOM   2686  CG  ARG A 172     -17.634   3.459  14.118  1.00 87.41           C  
ATOM   2687  HG2 ARG A 172     -16.773   3.007  13.625  1.00 87.41           H  
ATOM   2688  HG3 ARG A 172     -18.480   2.778  14.033  1.00 87.41           H  
ATOM   2689  CD  ARG A 172     -17.323   3.639  15.605  1.00 87.41           C  
ATOM   2690  HD2 ARG A 172     -17.246   2.651  16.058  1.00 87.41           H  
ATOM   2691  HD3 ARG A 172     -18.160   4.165  16.064  1.00 87.41           H  
ATOM   2692  NE  ARG A 172     -16.054   4.367  15.820  1.00 87.41           N  
ATOM   2693  HE  ARG A 172     -15.372   4.298  15.078  1.00 87.41           H  
ATOM   2694  NH1 ARG A 172     -16.512   5.111  17.942  1.00 87.41           N  
ATOM   2695 HH11 ARG A 172     -16.265   5.645  18.762  1.00 87.41           H  
ATOM   2696 HH12 ARG A 172     -17.420   4.675  17.869  1.00 87.41           H  
ATOM   2697  NH2 ARG A 172     -14.550   5.608  16.993  1.00 87.41           N  
ATOM   2698 HH21 ARG A 172     -14.283   6.106  17.830  1.00 87.41           H  
ATOM   2699 HH22 ARG A 172     -13.889   5.487  16.239  1.00 87.41           H  
ATOM   2700  CZ  ARG A 172     -15.714   5.026  16.912  1.00 87.41           C  
ATOM   2701  N   SER A 173     -15.960   5.036  11.183  1.00 90.91           N  
ATOM   2702  H   SER A 173     -16.059   5.938  11.627  1.00 90.91           H  
ATOM   2703  CA  SER A 173     -14.630   4.597  10.747  1.00 90.91           C  
ATOM   2704  HA  SER A 173     -14.708   4.128   9.766  1.00 90.91           H  
ATOM   2705  C   SER A 173     -14.049   3.578  11.733  1.00 90.91           C  
ATOM   2706  CB  SER A 173     -13.707   5.802  10.626  1.00 90.91           C  
ATOM   2707  HB2 SER A 173     -13.606   6.283  11.600  1.00 90.91           H  
ATOM   2708  HB3 SER A 173     -12.722   5.476  10.292  1.00 90.91           H  
ATOM   2709  O   SER A 173     -13.991   3.853  12.936  1.00 90.91           O  
ATOM   2710  OG  SER A 173     -14.254   6.728   9.708  1.00 90.91           O  
ATOM   2711  HG  SER A 173     -15.148   6.457   9.487  1.00 90.91           H  
ATOM   2712  N   VAL A 174     -13.618   2.422  11.223  1.00 92.56           N  
ATOM   2713  H   VAL A 174     -13.737   2.273  10.231  1.00 92.56           H  
ATOM   2714  CA  VAL A 174     -13.141   1.282  12.031  1.00 92.56           C  
ATOM   2715  HA  VAL A 174     -13.265   1.513  13.089  1.00 92.56           H  
ATOM   2716  C   VAL A 174     -11.670   0.985  11.842  1.00 92.56           C  
ATOM   2717  CB  VAL A 174     -13.939  -0.002  11.755  1.00 92.56           C  
ATOM   2718  HB  VAL A 174     -13.552  -0.793  12.396  1.00 92.56           H  
ATOM   2719  O   VAL A 174     -11.008   0.557  12.780  1.00 92.56           O  
ATOM   2720  CG1 VAL A 174     -15.383   0.254  12.151  1.00 92.56           C  
ATOM   2721 HG11 VAL A 174     -15.936  -0.685  12.127  1.00 92.56           H  
ATOM   2722 HG12 VAL A 174     -15.846   0.953  11.454  1.00 92.56           H  
ATOM   2723 HG13 VAL A 174     -15.438   0.660  13.161  1.00 92.56           H  
ATOM   2724  CG2 VAL A 174     -13.899  -0.495  10.301  1.00 92.56           C  
ATOM   2725 HG21 VAL A 174     -12.882  -0.754  10.007  1.00 92.56           H  
ATOM   2726 HG22 VAL A 174     -14.303   0.256   9.622  1.00 92.56           H  
ATOM   2727 HG23 VAL A 174     -14.508  -1.395  10.210  1.00 92.56           H  
ATOM   2728  N   ALA A 175     -11.137   1.244  10.655  1.00 94.10           N  
ATOM   2729  H   ALA A 175     -11.728   1.609   9.922  1.00 94.10           H  
ATOM   2730  CA  ALA A 175      -9.747   0.981  10.337  1.00 94.10           C  
ATOM   2731  HA  ALA A 175      -9.149   1.122  11.238  1.00 94.10           H  
ATOM   2732  C   ALA A 175      -9.233   1.976   9.293  1.00 94.10           C  
ATOM   2733  CB  ALA A 175      -9.618  -0.490   9.908  1.00 94.10           C  
ATOM   2734  HB1 ALA A 175      -9.831  -1.138  10.758  1.00 94.10           H  
ATOM   2735  HB2 ALA A 175      -8.608  -0.702   9.559  1.00 94.10           H  
ATOM   2736  HB3 ALA A 175     -10.335  -0.720   9.120  1.00 94.10           H  
ATOM   2737  O   ALA A 175      -9.993   2.752   8.715  1.00 94.10           O  
ATOM   2738  N   ALA A 176      -7.929   1.976   9.064  1.00 94.07           N  
ATOM   2739  H   ALA A 176      -7.357   1.350   9.612  1.00 94.07           H  
ATOM   2740  CA  ALA A 176      -7.298   2.671   7.961  1.00 94.07           C  
ATOM   2741  HA  ALA A 176      -8.060   2.886   7.212  1.00 94.07           H  
ATOM   2742  C   ALA A 176      -6.250   1.766   7.322  1.00 94.07           C  
ATOM   2743  CB  ALA A 176      -6.698   3.995   8.450  1.00 94.07           C  
ATOM   2744  HB1 ALA A 176      -5.952   3.801   9.219  1.00 94.07           H  
ATOM   2745  HB2 ALA A 176      -7.489   4.626   8.857  1.00 94.07           H  
ATOM   2746  HB3 ALA A 176      -6.230   4.510   7.610  1.00 94.07           H  
ATOM   2747  O   ALA A 176      -5.484   1.111   8.029  1.00 94.07           O  
ATOM   2748  N   ILE A 177      -6.194   1.772   5.995  1.00 95.43           N  
ATOM   2749  H   ILE A 177      -6.838   2.367   5.494  1.00 95.43           H  
ATOM   2750  CA  ILE A 177      -5.121   1.148   5.229  1.00 95.43           C  
ATOM   2751  HA  ILE A 177      -4.484   0.597   5.921  1.00 95.43           H  
ATOM   2752  C   ILE A 177      -4.257   2.239   4.603  1.00 95.43           C  
ATOM   2753  CB  ILE A 177      -5.652   0.100   4.227  1.00 95.43           C  
ATOM   2754  HB  ILE A 177      -6.162  -0.670   4.805  1.00 95.43           H  
ATOM   2755  O   ILE A 177      -4.760   3.209   4.036  1.00 95.43           O  
ATOM   2756  CG1 ILE A 177      -4.467  -0.564   3.494  1.00 95.43           C  
ATOM   2757 HG12 ILE A 177      -4.010   0.149   2.808  1.00 95.43           H  
ATOM   2758 HG13 ILE A 177      -3.714  -0.856   4.227  1.00 95.43           H  
ATOM   2759  CG2 ILE A 177      -6.666   0.696   3.238  1.00 95.43           C  
ATOM   2760 HG21 ILE A 177      -7.504   1.135   3.778  1.00 95.43           H  
ATOM   2761 HG22 ILE A 177      -6.190   1.447   2.609  1.00 95.43           H  
ATOM   2762 HG23 ILE A 177      -7.068  -0.089   2.597  1.00 95.43           H  
ATOM   2763  CD1 ILE A 177      -4.847  -1.817   2.702  1.00 95.43           C  
ATOM   2764 HD11 ILE A 177      -5.512  -1.571   1.875  1.00 95.43           H  
ATOM   2765 HD12 ILE A 177      -5.320  -2.550   3.356  1.00 95.43           H  
ATOM   2766 HD13 ILE A 177      -3.935  -2.259   2.300  1.00 95.43           H  
ATOM   2767  N   ILE A 178      -2.947   2.084   4.737  1.00 95.91           N  
ATOM   2768  H   ILE A 178      -2.626   1.277   5.252  1.00 95.91           H  
ATOM   2769  CA  ILE A 178      -1.929   2.884   4.074  1.00 95.91           C  
ATOM   2770  HA  ILE A 178      -2.414   3.604   3.415  1.00 95.91           H  
ATOM   2771  C   ILE A 178      -1.106   1.923   3.234  1.00 95.91           C  
ATOM   2772  CB  ILE A 178      -1.065   3.675   5.077  1.00 95.91           C  
ATOM   2773  HB  ILE A 178      -0.570   2.974   5.748  1.00 95.91           H  
ATOM   2774  O   ILE A 178      -0.400   1.069   3.768  1.00 95.91           O  
ATOM   2775  CG1 ILE A 178      -1.950   4.624   5.912  1.00 95.91           C  
ATOM   2776 HG12 ILE A 178      -2.761   4.062   6.374  1.00 95.91           H  
ATOM   2777 HG13 ILE A 178      -2.387   5.367   5.244  1.00 95.91           H  
ATOM   2778  CG2 ILE A 178       0.003   4.482   4.313  1.00 95.91           C  
ATOM   2779 HG21 ILE A 178      -0.476   5.203   3.650  1.00 95.91           H  
ATOM   2780 HG22 ILE A 178       0.660   5.006   5.007  1.00 95.91           H  
ATOM   2781 HG23 ILE A 178       0.632   3.820   3.718  1.00 95.91           H  
ATOM   2782  CD1 ILE A 178      -1.212   5.348   7.041  1.00 95.91           C  
ATOM   2783 HD11 ILE A 178      -1.935   5.928   7.614  1.00 95.91           H  
ATOM   2784 HD12 ILE A 178      -0.735   4.622   7.699  1.00 95.91           H  
ATOM   2785 HD13 ILE A 178      -0.464   6.033   6.642  1.00 95.91           H  
ATOM   2786  N   THR A 179      -1.185   2.068   1.921  1.00 96.19           N  
ATOM   2787  H   THR A 179      -1.756   2.813   1.548  1.00 96.19           H  
ATOM   2788  CA  THR A 179      -0.343   1.322   0.988  1.00 96.19           C  
ATOM   2789  HA  THR A 179       0.422   0.802   1.565  1.00 96.19           H  
ATOM   2790  C   THR A 179       0.383   2.280   0.067  1.00 96.19           C  
ATOM   2791  CB  THR A 179      -1.131   0.259   0.217  1.00 96.19           C  
ATOM   2792  HB  THR A 179      -1.597  -0.422   0.929  1.00 96.19           H  
ATOM   2793  O   THR A 179      -0.089   3.389  -0.172  1.00 96.19           O  
ATOM   2794  CG2 THR A 179      -2.217   0.856  -0.682  1.00 96.19           C  
ATOM   2795 HG21 THR A 179      -1.780   1.544  -1.406  1.00 96.19           H  
ATOM   2796 HG22 THR A 179      -2.953   1.385  -0.078  1.00 96.19           H  
ATOM   2797 HG23 THR A 179      -2.723   0.055  -1.221  1.00 96.19           H  
ATOM   2798  OG1 THR A 179      -0.241  -0.474  -0.589  1.00 96.19           O  
ATOM   2799  HG1 THR A 179       0.399  -0.920  -0.030  1.00 96.19           H  
ATOM   2800  N   GLY A 180       1.543   1.889  -0.440  1.00 95.22           N  
ATOM   2801  H   GLY A 180       1.846   0.938  -0.289  1.00 95.22           H  
ATOM   2802  CA  GLY A 180       2.270   2.703  -1.397  1.00 95.22           C  
ATOM   2803  HA2 GLY A 180       1.564   3.302  -1.971  1.00 95.22           H  
ATOM   2804  HA3 GLY A 180       2.953   3.371  -0.871  1.00 95.22           H  
ATOM   2805  C   GLY A 180       3.049   1.875  -2.393  1.00 95.22           C  
ATOM   2806  O   GLY A 180       3.125   0.661  -2.283  1.00 95.22           O  
ATOM   2807  N   LEU A 181       3.630   2.550  -3.370  1.00 95.24           N  
ATOM   2808  H   LEU A 181       3.472   3.548  -3.403  1.00 95.24           H  
ATOM   2809  CA  LEU A 181       4.484   1.973  -4.389  1.00 95.24           C  
ATOM   2810  HA  LEU A 181       4.876   1.018  -4.038  1.00 95.24           H  
ATOM   2811  C   LEU A 181       5.641   2.933  -4.620  1.00 95.24           C  
ATOM   2812  CB  LEU A 181       3.664   1.722  -5.667  1.00 95.24           C  
ATOM   2813  HB2 LEU A 181       3.138   2.645  -5.914  1.00 95.24           H  
ATOM   2814  HB3 LEU A 181       2.928   0.944  -5.464  1.00 95.24           H  
ATOM   2815  O   LEU A 181       5.447   4.128  -4.870  1.00 95.24           O  
ATOM   2816  CG  LEU A 181       4.479   1.295  -6.897  1.00 95.24           C  
ATOM   2817  HG  LEU A 181       5.271   2.022  -7.081  1.00 95.24           H  
ATOM   2818  CD1 LEU A 181       5.102  -0.093  -6.740  1.00 95.24           C  
ATOM   2819 HD11 LEU A 181       5.776  -0.115  -5.883  1.00 95.24           H  
ATOM   2820 HD12 LEU A 181       5.673  -0.339  -7.635  1.00 95.24           H  
ATOM   2821 HD13 LEU A 181       4.320  -0.839  -6.603  1.00 95.24           H  
ATOM   2822  CD2 LEU A 181       3.568   1.293  -8.122  1.00 95.24           C  
ATOM   2823 HD21 LEU A 181       3.064   2.255  -8.214  1.00 95.24           H  
ATOM   2824 HD22 LEU A 181       2.822   0.502  -8.040  1.00 95.24           H  
ATOM   2825 HD23 LEU A 181       4.171   1.142  -9.017  1.00 95.24           H  
ATOM   2826  N   THR A 182       6.854   2.399  -4.571  1.00 93.86           N  
ATOM   2827  H   THR A 182       6.955   1.435  -4.287  1.00 93.86           H  
ATOM   2828  CA  THR A 182       7.998   3.076  -5.166  1.00 93.86           C  
ATOM   2829  HA  THR A 182       7.802   4.148  -5.163  1.00 93.86           H  
ATOM   2830  C   THR A 182       8.156   2.635  -6.611  1.00 93.86           C  
ATOM   2831  CB  THR A 182       9.286   2.880  -4.375  1.00 93.86           C  
ATOM   2832  HB  THR A 182      10.064   3.488  -4.836  1.00 93.86           H  
ATOM   2833  O   THR A 182       8.107   1.444  -6.912  1.00 93.86           O  
ATOM   2834  CG2 THR A 182       9.136   3.310  -2.920  1.00 93.86           C  
ATOM   2835 HG21 THR A 182       8.586   2.548  -2.368  1.00 93.86           H  
ATOM   2836 HG22 THR A 182       8.597   4.256  -2.865  1.00 93.86           H  
ATOM   2837 HG23 THR A 182      10.128   3.430  -2.483  1.00 93.86           H  
ATOM   2838  OG1 THR A 182       9.696   1.539  -4.372  1.00 93.86           O  
ATOM   2839  HG1 THR A 182      10.130   1.400  -5.217  1.00 93.86           H  
ATOM   2840  N   CYS A 183       8.362   3.583  -7.518  1.00 93.02           N  
ATOM   2841  H   CYS A 183       8.387   4.552  -7.234  1.00 93.02           H  
ATOM   2842  CA  CYS A 183       8.594   3.264  -8.919  1.00 93.02           C  
ATOM   2843  HA  CYS A 183       9.034   2.268  -8.958  1.00 93.02           H  
ATOM   2844  C   CYS A 183       9.623   4.192  -9.563  1.00 93.02           C  
ATOM   2845  CB  CYS A 183       7.257   3.208  -9.676  1.00 93.02           C  
ATOM   2846  HB2 CYS A 183       6.630   2.432  -9.235  1.00 93.02           H  
ATOM   2847  HB3 CYS A 183       7.443   2.931 -10.713  1.00 93.02           H  
ATOM   2848  O   CYS A 183       9.806   5.339  -9.150  1.00 93.02           O  
ATOM   2849  SG  CYS A 183       6.379   4.794  -9.611  1.00 93.02           S  
ATOM   2850  HG  CYS A 183       6.152   4.797  -8.294  1.00 93.02           H  
ATOM   2851  N   THR A 184      10.313   3.686 -10.581  1.00 92.24           N  
ATOM   2852  H   THR A 184      10.115   2.736 -10.861  1.00 92.24           H  
ATOM   2853  CA  THR A 184      11.381   4.412 -11.275  1.00 92.24           C  
ATOM   2854  HA  THR A 184      11.310   5.473 -11.037  1.00 92.24           H  
ATOM   2855  C   THR A 184      11.241   4.224 -12.782  1.00 92.24           C  
ATOM   2856  CB  THR A 184      12.760   3.944 -10.788  1.00 92.24           C  
ATOM   2857  HB  THR A 184      12.799   2.854 -10.780  1.00 92.24           H  
ATOM   2858  O   THR A 184      11.290   3.083 -13.247  1.00 92.24           O  
ATOM   2859  CG2 THR A 184      13.925   4.479 -11.622  1.00 92.24           C  
ATOM   2860 HG21 THR A 184      14.860   4.399 -11.067  1.00 92.24           H  
ATOM   2861 HG22 THR A 184      14.021   3.871 -12.522  1.00 92.24           H  
ATOM   2862 HG23 THR A 184      13.757   5.516 -11.911  1.00 92.24           H  
ATOM   2863  OG1 THR A 184      12.962   4.418  -9.482  1.00 92.24           O  
ATOM   2864  HG1 THR A 184      13.093   5.366  -9.566  1.00 92.24           H  
ATOM   2865  N   PRO A 185      11.099   5.305 -13.573  1.00 92.97           N  
ATOM   2866  CA  PRO A 185      11.237   5.204 -15.015  1.00 92.97           C  
ATOM   2867  HA  PRO A 185      10.487   4.510 -15.395  1.00 92.97           H  
ATOM   2868  C   PRO A 185      12.639   4.691 -15.351  1.00 92.97           C  
ATOM   2869  CB  PRO A 185      10.975   6.593 -15.599  1.00 92.97           C  
ATOM   2870  HB2 PRO A 185      11.869   6.992 -16.078  1.00 92.97           H  
ATOM   2871  HB3 PRO A 185      10.161   6.556 -16.323  1.00 92.97           H  
ATOM   2872  O   PRO A 185      13.630   5.108 -14.750  1.00 92.97           O  
ATOM   2873  CG  PRO A 185      10.590   7.482 -14.424  1.00 92.97           C  
ATOM   2874  HG2 PRO A 185      11.156   8.413 -14.446  1.00 92.97           H  
ATOM   2875  HG3 PRO A 185       9.524   7.700 -14.481  1.00 92.97           H  
ATOM   2876  CD  PRO A 185      10.901   6.681 -13.161  1.00 92.97           C  
ATOM   2877  HD2 PRO A 185      10.057   6.743 -12.474  1.00 92.97           H  
ATOM   2878  HD3 PRO A 185      11.808   7.063 -12.693  1.00 92.97           H  
ATOM   2879  N   THR A 186      12.737   3.763 -16.293  1.00 91.56           N  
ATOM   2880  H   THR A 186      11.894   3.434 -16.740  1.00 91.56           H  
ATOM   2881  CA  THR A 186      13.996   3.108 -16.639  1.00 91.56           C  
ATOM   2882  HA  THR A 186      14.798   3.842 -16.567  1.00 91.56           H  
ATOM   2883  C   THR A 186      13.978   2.586 -18.075  1.00 91.56           C  
ATOM   2884  CB  THR A 186      14.301   1.993 -15.622  1.00 91.56           C  
ATOM   2885  HB  THR A 186      14.354   2.432 -14.626  1.00 91.56           H  
ATOM   2886  O   THR A 186      12.930   2.347 -18.664  1.00 91.56           O  
ATOM   2887  CG2 THR A 186      13.264   0.875 -15.592  1.00 91.56           C  
ATOM   2888 HG21 THR A 186      12.298   1.271 -15.279  1.00 91.56           H  
ATOM   2889 HG22 THR A 186      13.158   0.427 -16.580  1.00 91.56           H  
ATOM   2890 HG23 THR A 186      13.569   0.103 -14.886  1.00 91.56           H  
ATOM   2891  OG1 THR A 186      15.544   1.387 -15.897  1.00 91.56           O  
ATOM   2892  HG1 THR A 186      15.520   0.562 -15.407  1.00 91.56           H  
ATOM   2893  N   ASN A 187      15.169   2.388 -18.638  1.00 90.32           N  
ATOM   2894  H   ASN A 187      15.977   2.591 -18.066  1.00 90.32           H  
ATOM   2895  CA  ASN A 187      15.381   1.657 -19.893  1.00 90.32           C  
ATOM   2896  HA  ASN A 187      14.421   1.490 -20.381  1.00 90.32           H  
ATOM   2897  C   ASN A 187      15.946   0.246 -19.649  1.00 90.32           C  
ATOM   2898  CB  ASN A 187      16.246   2.524 -20.828  1.00 90.32           C  
ATOM   2899  HB2 ASN A 187      17.140   2.865 -20.306  1.00 90.32           H  
ATOM   2900  HB3 ASN A 187      16.550   1.932 -21.692  1.00 90.32           H  
ATOM   2901  O   ASN A 187      16.312  -0.453 -20.589  1.00 90.32           O  
ATOM   2902  CG  ASN A 187      15.456   3.709 -21.356  1.00 90.32           C  
ATOM   2903  ND2 ASN A 187      16.024   4.886 -21.465  1.00 90.32           N  
ATOM   2904 HD21 ASN A 187      15.398   5.611 -21.788  1.00 90.32           H  
ATOM   2905 HD22 ASN A 187      16.977   5.053 -21.174  1.00 90.32           H  
ATOM   2906  OD1 ASN A 187      14.290   3.596 -21.663  1.00 90.32           O  
ATOM   2907  N   LYS A 188      16.045  -0.163 -18.379  1.00 86.35           N  
ATOM   2908  H   LYS A 188      15.664   0.441 -17.665  1.00 86.35           H  
ATOM   2909  CA  LYS A 188      16.492  -1.489 -17.948  1.00 86.35           C  
ATOM   2910  HA  LYS A 188      16.975  -2.005 -18.777  1.00 86.35           H  
ATOM   2911  C   LYS A 188      15.289  -2.317 -17.502  1.00 86.35           C  
ATOM   2912  CB  LYS A 188      17.483  -1.368 -16.782  1.00 86.35           C  
ATOM   2913  HB2 LYS A 188      16.965  -0.941 -15.923  1.00 86.35           H  
ATOM   2914  HB3 LYS A 188      17.792  -2.377 -16.506  1.00 86.35           H  
ATOM   2915  O   LYS A 188      14.462  -1.810 -16.752  1.00 86.35           O  
ATOM   2916  CG  LYS A 188      18.747  -0.540 -17.069  1.00 86.35           C  
ATOM   2917  HG2 LYS A 188      18.484   0.481 -17.345  1.00 86.35           H  
ATOM   2918  HG3 LYS A 188      19.307  -1.004 -17.881  1.00 86.35           H  
ATOM   2919  CD  LYS A 188      19.597  -0.522 -15.792  1.00 86.35           C  
ATOM   2920  HD2 LYS A 188      19.774  -1.551 -15.479  1.00 86.35           H  
ATOM   2921  HD3 LYS A 188      19.033  -0.025 -15.003  1.00 86.35           H  
ATOM   2922  CE  LYS A 188      20.946   0.180 -15.961  1.00 86.35           C  
ATOM   2923  HE2 LYS A 188      21.496  -0.315 -16.761  1.00 86.35           H  
ATOM   2924  HE3 LYS A 188      20.776   1.220 -16.239  1.00 86.35           H  
ATOM   2925  NZ  LYS A 188      21.707   0.101 -14.686  1.00 86.35           N  
ATOM   2926  HZ1 LYS A 188      21.232   0.602 -13.949  1.00 86.35           H  
ATOM   2927  HZ2 LYS A 188      21.763  -0.856 -14.366  1.00 86.35           H  
ATOM   2928  HZ3 LYS A 188      22.646   0.463 -14.772  1.00 86.35           H  
ATOM   2929  N   MET A 189      15.251  -3.590 -17.889  1.00 81.38           N  
ATOM   2930  H   MET A 189      15.941  -3.918 -18.549  1.00 81.38           H  
ATOM   2931  CA  MET A 189      14.199  -4.529 -17.465  1.00 81.38           C  
ATOM   2932  HA  MET A 189      13.222  -4.065 -17.604  1.00 81.38           H  
ATOM   2933  C   MET A 189      14.291  -4.914 -15.989  1.00 81.38           C  
ATOM   2934  CB  MET A 189      14.280  -5.808 -18.307  1.00 81.38           C  
ATOM   2935  HB2 MET A 189      13.584  -6.542 -17.902  1.00 81.38           H  
ATOM   2936  HB3 MET A 189      15.286  -6.224 -18.254  1.00 81.38           H  
ATOM   2937  O   MET A 189      13.278  -5.115 -15.333  1.00 81.38           O  
ATOM   2938  CG  MET A 189      13.909  -5.562 -19.765  1.00 81.38           C  
ATOM   2939  HG2 MET A 189      14.612  -4.860 -20.215  1.00 81.38           H  
ATOM   2940  HG3 MET A 189      13.984  -6.510 -20.297  1.00 81.38           H  
ATOM   2941  SD  MET A 189      12.232  -4.925 -19.965  1.00 81.38           S  
ATOM   2942  CE  MET A 189      12.142  -5.070 -21.752  1.00 81.38           C  
ATOM   2943  HE1 MET A 189      11.160  -4.748 -22.098  1.00 81.38           H  
ATOM   2944  HE2 MET A 189      12.275  -6.114 -22.034  1.00 81.38           H  
ATOM   2945  HE3 MET A 189      12.934  -4.478 -22.212  1.00 81.38           H  
ATOM   2946  N   VAL A 190      15.510  -4.987 -15.458  1.00 78.35           N  
ATOM   2947  H   VAL A 190      16.307  -4.806 -16.052  1.00 78.35           H  
ATOM   2948  CA  VAL A 190      15.774  -5.261 -14.044  1.00 78.35           C  
ATOM   2949  HA  VAL A 190      14.834  -5.301 -13.493  1.00 78.35           H  
ATOM   2950  C   VAL A 190      16.603  -4.106 -13.514  1.00 78.35           C  
ATOM   2951  CB  VAL A 190      16.478  -6.617 -13.854  1.00 78.35           C  
ATOM   2952  HB  VAL A 190      17.447  -6.592 -14.354  1.00 78.35           H  
ATOM   2953  O   VAL A 190      17.626  -3.762 -14.108  1.00 78.35           O  
ATOM   2954  CG1 VAL A 190      16.707  -6.911 -12.367  1.00 78.35           C  
ATOM   2955 HG11 VAL A 190      17.168  -7.892 -12.249  1.00 78.35           H  
ATOM   2956 HG12 VAL A 190      17.365  -6.168 -11.916  1.00 78.35           H  
ATOM   2957 HG13 VAL A 190      15.755  -6.925 -11.835  1.00 78.35           H  
ATOM   2958  CG2 VAL A 190      15.652  -7.761 -14.455  1.00 78.35           C  
ATOM   2959 HG21 VAL A 190      15.556  -7.647 -15.535  1.00 78.35           H  
ATOM   2960 HG22 VAL A 190      16.137  -8.716 -14.254  1.00 78.35           H  
ATOM   2961 HG23 VAL A 190      14.658  -7.779 -14.007  1.00 78.35           H  
ATOM   2962  N   LEU A 191      16.140  -3.474 -12.436  1.00 81.26           N  
ATOM   2963  H   LEU A 191      15.273  -3.801 -12.033  1.00 81.26           H  
ATOM   2964  CA  LEU A 191      16.827  -2.340 -11.814  1.00 81.26           C  
ATOM   2965  HA  LEU A 191      17.595  -1.978 -12.497  1.00 81.26           H  
ATOM   2966  C   LEU A 191      17.543  -2.754 -10.528  1.00 81.26           C  
ATOM   2967  CB  LEU A 191      15.804  -1.217 -11.578  1.00 81.26           C  
ATOM   2968  HB2 LEU A 191      15.222  -1.076 -12.489  1.00 81.26           H  
ATOM   2969  HB3 LEU A 191      15.118  -1.531 -10.792  1.00 81.26           H  
ATOM   2970  O   LEU A 191      18.685  -2.361 -10.304  1.00 81.26           O  
ATOM   2971  CG  LEU A 191      16.419   0.136 -11.178  1.00 81.26           C  
ATOM   2972  HG  LEU A 191      16.995   0.032 -10.258  1.00 81.26           H  
ATOM   2973  CD1 LEU A 191      17.320   0.701 -12.280  1.00 81.26           C  
ATOM   2974 HD11 LEU A 191      16.794   0.697 -13.235  1.00 81.26           H  
ATOM   2975 HD12 LEU A 191      18.232   0.108 -12.347  1.00 81.26           H  
ATOM   2976 HD13 LEU A 191      17.600   1.724 -12.031  1.00 81.26           H  
ATOM   2977  CD2 LEU A 191      15.285   1.130 -10.937  1.00 81.26           C  
ATOM   2978 HD21 LEU A 191      15.692   2.120 -10.730  1.00 81.26           H  
ATOM   2979 HD22 LEU A 191      14.685   0.804 -10.087  1.00 81.26           H  
ATOM   2980 HD23 LEU A 191      14.645   1.192 -11.816  1.00 81.26           H  
ATOM   2981  N   LEU A 192      16.899  -3.581  -9.700  1.00 80.00           N  
ATOM   2982  H   LEU A 192      15.982  -3.920  -9.954  1.00 80.00           H  
ATOM   2983  CA  LEU A 192      17.459  -4.059  -8.438  1.00 80.00           C  
ATOM   2984  HA  LEU A 192      18.182  -3.328  -8.076  1.00 80.00           H  
ATOM   2985  C   LEU A 192      18.239  -5.361  -8.652  1.00 80.00           C  
ATOM   2986  CB  LEU A 192      16.360  -4.182  -7.370  1.00 80.00           C  
ATOM   2987  HB2 LEU A 192      15.666  -4.968  -7.670  1.00 80.00           H  
ATOM   2988  HB3 LEU A 192      16.833  -4.496  -6.439  1.00 80.00           H  
ATOM   2989  O   LEU A 192      17.908  -6.404  -8.103  1.00 80.00           O  
ATOM   2990  CG  LEU A 192      15.569  -2.899  -7.075  1.00 80.00           C  
ATOM   2991  HG  LEU A 192      15.116  -2.524  -7.992  1.00 80.00           H  
ATOM   2992  CD1 LEU A 192      14.451  -3.195  -6.076  1.00 80.00           C  
ATOM   2993 HD11 LEU A 192      13.889  -2.286  -5.860  1.00 80.00           H  
ATOM   2994 HD12 LEU A 192      14.867  -3.586  -5.148  1.00 80.00           H  
ATOM   2995 HD13 LEU A 192      13.773  -3.934  -6.501  1.00 80.00           H  
ATOM   2996  CD2 LEU A 192      16.463  -1.804  -6.485  1.00 80.00           C  
ATOM   2997 HD21 LEU A 192      17.196  -1.479  -7.223  1.00 80.00           H  
ATOM   2998 HD22 LEU A 192      16.976  -2.173  -5.597  1.00 80.00           H  
ATOM   2999 HD23 LEU A 192      15.850  -0.947  -6.207  1.00 80.00           H  
ATOM   3000  N   HIS A 193      19.324  -5.287  -9.423  1.00 72.62           N  
ATOM   3001  H   HIS A 193      19.508  -4.404  -9.876  1.00 72.62           H  
ATOM   3002  CA  HIS A 193      20.147  -6.448  -9.796  1.00 72.62           C  
ATOM   3003  HA  HIS A 193      19.562  -7.099 -10.444  1.00 72.62           H  
ATOM   3004  C   HIS A 193      20.623  -7.293  -8.598  1.00 72.62           C  
ATOM   3005  CB  HIS A 193      21.377  -5.939 -10.563  1.00 72.62           C  
ATOM   3006  HB2 HIS A 193      21.918  -6.798 -10.960  1.00 72.62           H  
ATOM   3007  HB3 HIS A 193      22.040  -5.425  -9.867  1.00 72.62           H  
ATOM   3008  O   HIS A 193      20.874  -8.482  -8.743  1.00 72.62           O  
ATOM   3009  CG  HIS A 193      21.066  -4.999 -11.702  1.00 72.62           C  
ATOM   3010  CD2 HIS A 193      21.291  -3.646 -11.745  1.00 72.62           C  
ATOM   3011  HD2 HIS A 193      21.706  -3.050 -10.946  1.00 72.62           H  
ATOM   3012  ND1 HIS A 193      20.524  -5.356 -12.911  1.00 72.62           N  
ATOM   3013  HD1 HIS A 193      20.221  -6.282 -13.176  1.00 72.62           H  
ATOM   3014  CE1 HIS A 193      20.439  -4.251 -13.668  1.00 72.62           C  
ATOM   3015  HE1 HIS A 193      20.030  -4.229 -14.667  1.00 72.62           H  
ATOM   3016  NE2 HIS A 193      20.908  -3.173 -13.011  1.00 72.62           N  
ATOM   3017  N   LYS A 194      20.753  -6.683  -7.411  1.00 71.45           N  
ATOM   3018  H   LYS A 194      20.452  -5.720  -7.363  1.00 71.45           H  
ATOM   3019  CA  LYS A 194      21.221  -7.345  -6.180  1.00 71.45           C  
ATOM   3020  HA  LYS A 194      22.110  -7.933  -6.409  1.00 71.45           H  
ATOM   3021  C   LYS A 194      20.226  -8.340  -5.581  1.00 71.45           C  
ATOM   3022  CB  LYS A 194      21.547  -6.300  -5.109  1.00 71.45           C  
ATOM   3023  HB2 LYS A 194      21.842  -6.819  -4.197  1.00 71.45           H  
ATOM   3024  HB3 LYS A 194      20.647  -5.724  -4.894  1.00 71.45           H  
ATOM   3025  O   LYS A 194      20.641  -9.145  -4.758  1.00 71.45           O  
ATOM   3026  CG  LYS A 194      22.680  -5.351  -5.512  1.00 71.45           C  
ATOM   3027  HG2 LYS A 194      22.392  -4.790  -6.401  1.00 71.45           H  
ATOM   3028  HG3 LYS A 194      23.584  -5.922  -5.722  1.00 71.45           H  
ATOM   3029  CD  LYS A 194      22.936  -4.375  -4.361  1.00 71.45           C  
ATOM   3030  HD2 LYS A 194      23.278  -4.924  -3.484  1.00 71.45           H  
ATOM   3031  HD3 LYS A 194      22.001  -3.868  -4.122  1.00 71.45           H  
ATOM   3032  CE  LYS A 194      23.979  -3.339  -4.776  1.00 71.45           C  
ATOM   3033  HE2 LYS A 194      24.938  -3.832  -4.935  1.00 71.45           H  
ATOM   3034  HE3 LYS A 194      23.667  -2.904  -5.726  1.00 71.45           H  
ATOM   3035  NZ  LYS A 194      24.081  -2.273  -3.753  1.00 71.45           N  
ATOM   3036  HZ1 LYS A 194      23.180  -1.827  -3.661  1.00 71.45           H  
ATOM   3037  HZ2 LYS A 194      24.736  -1.564  -4.051  1.00 71.45           H  
ATOM   3038  HZ3 LYS A 194      24.341  -2.648  -2.852  1.00 71.45           H  
ATOM   3039  N   ILE A 195      18.949  -8.224  -5.934  1.00 72.82           N  
ATOM   3040  H   ILE A 195      18.703  -7.539  -6.634  1.00 72.82           H  
ATOM   3041  CA  ILE A 195      17.884  -9.165  -5.562  1.00 72.82           C  
ATOM   3042  HA  ILE A 195      18.304  -9.963  -4.950  1.00 72.82           H  
ATOM   3043  C   ILE A 195      17.332  -9.870  -6.812  1.00 72.82           C  
ATOM   3044  CB  ILE A 195      16.778  -8.470  -4.729  1.00 72.82           C  
ATOM   3045  HB  ILE A 195      15.999  -9.204  -4.524  1.00 72.82           H  
ATOM   3046  O   ILE A 195      16.253 -10.436  -6.769  1.00 72.82           O  
ATOM   3047  CG1 ILE A 195      16.155  -7.287  -5.495  1.00 72.82           C  
ATOM   3048 HG12 ILE A 195      15.989  -7.584  -6.531  1.00 72.82           H  
ATOM   3049 HG13 ILE A 195      16.859  -6.455  -5.490  1.00 72.82           H  
ATOM   3050  CG2 ILE A 195      17.336  -7.993  -3.374  1.00 72.82           C  
ATOM   3051 HG21 ILE A 195      18.068  -7.198  -3.518  1.00 72.82           H  
ATOM   3052 HG22 ILE A 195      16.522  -7.634  -2.743  1.00 72.82           H  
ATOM   3053 HG23 ILE A 195      17.811  -8.835  -2.871  1.00 72.82           H  
ATOM   3054  CD1 ILE A 195      14.816  -6.809  -4.925  1.00 72.82           C  
ATOM   3055 HD11 ILE A 195      14.410  -6.031  -5.571  1.00 72.82           H  
ATOM   3056 HD12 ILE A 195      14.110  -7.640  -4.901  1.00 72.82           H  
ATOM   3057 HD13 ILE A 195      14.944  -6.408  -3.920  1.00 72.82           H  
ATOM   3058  N   GLU A 196      18.041  -9.790  -7.944  1.00 70.25           N  
ATOM   3059  H   GLU A 196      18.966  -9.389  -7.895  1.00 70.25           H  
ATOM   3060  CA  GLU A 196      17.664 -10.414  -9.218  1.00 70.25           C  
ATOM   3061  HA  GLU A 196      18.264  -9.945  -9.997  1.00 70.25           H  
ATOM   3062  C   GLU A 196      16.206 -10.146  -9.631  1.00 70.25           C  
ATOM   3063  CB  GLU A 196      18.054 -11.899  -9.221  1.00 70.25           C  
ATOM   3064  HB2 GLU A 196      17.508 -12.428  -8.439  1.00 70.25           H  
ATOM   3065  HB3 GLU A 196      17.786 -12.317 -10.191  1.00 70.25           H  
ATOM   3066  O   GLU A 196      15.851  -8.982  -9.813  1.00 70.25           O  
ATOM   3067  CG  GLU A 196      19.563 -12.082  -9.014  1.00 70.25           C  
ATOM   3068  HG2 GLU A 196      19.837 -11.737  -8.017  1.00 70.25           H  
ATOM   3069  HG3 GLU A 196      20.088 -11.463  -9.741  1.00 70.25           H  
ATOM   3070  CD  GLU A 196      20.019 -13.537  -9.179  1.00 70.25           C  
ATOM   3071  OE1 GLU A 196      21.250 -13.743  -9.077  1.00 70.25           O  
ATOM   3072  OE2 GLU A 196      19.167 -14.404  -9.468  1.00 70.25           O  
ATOM   3073  N   CYS A 197      15.392 -11.192  -9.813  1.00 68.15           N  
ATOM   3074  H   CYS A 197      15.768 -12.107  -9.608  1.00 68.15           H  
ATOM   3075  CA  CYS A 197      13.939 -11.120 -10.013  1.00 68.15           C  
ATOM   3076  HA  CYS A 197      13.646 -10.083 -10.176  1.00 68.15           H  
ATOM   3077  C   CYS A 197      13.168 -11.587  -8.767  1.00 68.15           C  
ATOM   3078  CB  CYS A 197      13.531 -11.928 -11.255  1.00 68.15           C  
ATOM   3079  HB2 CYS A 197      12.447 -11.897 -11.358  1.00 68.15           H  
ATOM   3080  HB3 CYS A 197      13.832 -12.968 -11.128  1.00 68.15           H  
ATOM   3081  O   CYS A 197      11.967 -11.836  -8.854  1.00 68.15           O  
ATOM   3082  SG  CYS A 197      14.285 -11.234 -12.754  1.00 68.15           S  
ATOM   3083  HG  CYS A 197      15.544 -11.399 -12.337  1.00 68.15           H  
ATOM   3084  N   ASP A 198      13.839 -11.715  -7.620  1.00 75.48           N  
ATOM   3085  H   ASP A 198      14.818 -11.472  -7.565  1.00 75.48           H  
ATOM   3086  CA  ASP A 198      13.173 -12.090  -6.382  1.00 75.48           C  
ATOM   3087  HA  ASP A 198      12.568 -12.975  -6.581  1.00 75.48           H  
ATOM   3088  C   ASP A 198      12.234 -10.975  -5.925  1.00 75.48           C  
ATOM   3089  CB  ASP A 198      14.157 -12.442  -5.251  1.00 75.48           C  
ATOM   3090  HB2 ASP A 198      13.589 -12.521  -4.324  1.00 75.48           H  
ATOM   3091  HB3 ASP A 198      14.873 -11.632  -5.108  1.00 75.48           H  
ATOM   3092  O   ASP A 198      12.491  -9.773  -6.087  1.00 75.48           O  
ATOM   3093  CG  ASP A 198      14.889 -13.774  -5.434  1.00 75.48           C  
ATOM   3094  OD1 ASP A 198      14.385 -14.618  -6.206  1.00 75.48           O  
ATOM   3095  OD2 ASP A 198      15.905 -13.950  -4.724  1.00 75.48           O  
ATOM   3096  N   THR A 199      11.156 -11.403  -5.276  1.00 81.73           N  
ATOM   3097  H   THR A 199      10.977 -12.397  -5.282  1.00 81.73           H  
ATOM   3098  CA  THR A 199      10.182 -10.552  -4.598  1.00 81.73           C  
ATOM   3099  HA  THR A 199      10.355  -9.508  -4.859  1.00 81.73           H  
ATOM   3100  C   THR A 199      10.357 -10.709  -3.087  1.00 81.73           C  
ATOM   3101  CB  THR A 199       8.752 -10.907  -5.046  1.00 81.73           C  
ATOM   3102  HB  THR A 199       8.043 -10.302  -4.480  1.00 81.73           H  
ATOM   3103  O   THR A 199       9.549 -11.399  -2.461  1.00 81.73           O  
ATOM   3104  CG2 THR A 199       8.536 -10.651  -6.533  1.00 81.73           C  
ATOM   3105 HG21 THR A 199       9.157 -11.318  -7.131  1.00 81.73           H  
ATOM   3106 HG22 THR A 199       8.798  -9.618  -6.763  1.00 81.73           H  
ATOM   3107 HG23 THR A 199       7.488 -10.818  -6.783  1.00 81.73           H  
ATOM   3108  OG1 THR A 199       8.474 -12.266  -4.791  1.00 81.73           O  
ATOM   3109  HG1 THR A 199       8.742 -12.413  -3.881  1.00 81.73           H  
ATOM   3110  N   PRO A 200      11.419 -10.159  -2.463  1.00 86.51           N  
ATOM   3111  CA  PRO A 200      11.601 -10.285  -1.023  1.00 86.51           C  
ATOM   3112  HA  PRO A 200      11.652 -11.342  -0.759  1.00 86.51           H  
ATOM   3113  C   PRO A 200      10.430  -9.640  -0.275  1.00 86.51           C  
ATOM   3114  CB  PRO A 200      12.945  -9.629  -0.703  1.00 86.51           C  
ATOM   3115  HB2 PRO A 200      13.735 -10.378  -0.755  1.00 86.51           H  
ATOM   3116  HB3 PRO A 200      12.943  -9.146   0.274  1.00 86.51           H  
ATOM   3117  O   PRO A 200       9.933  -8.571  -0.656  1.00 86.51           O  
ATOM   3118  CG  PRO A 200      13.122  -8.627  -1.842  1.00 86.51           C  
ATOM   3119  HG2 PRO A 200      14.172  -8.396  -2.023  1.00 86.51           H  
ATOM   3120  HG3 PRO A 200      12.561  -7.720  -1.617  1.00 86.51           H  
ATOM   3121  CD  PRO A 200      12.488  -9.352  -3.028  1.00 86.51           C  
ATOM   3122  HD2 PRO A 200      13.228 -10.007  -3.488  1.00 86.51           H  
ATOM   3123  HD3 PRO A 200      12.119  -8.635  -3.763  1.00 86.51           H  
ATOM   3124  N   LYS A 201      10.006 -10.316   0.796  1.00 90.48           N  
ATOM   3125  H   LYS A 201      10.497 -11.164   1.041  1.00 90.48           H  
ATOM   3126  CA  LYS A 201       8.867  -9.958   1.645  1.00 90.48           C  
ATOM   3127  HA  LYS A 201       8.503  -8.970   1.363  1.00 90.48           H  
ATOM   3128  C   LYS A 201       9.336  -9.895   3.095  1.00 90.48           C  
ATOM   3129  CB  LYS A 201       7.714 -10.973   1.474  1.00 90.48           C  
ATOM   3130  HB2 LYS A 201       6.857 -10.634   2.056  1.00 90.48           H  
ATOM   3131  HB3 LYS A 201       8.032 -11.938   1.869  1.00 90.48           H  
ATOM   3132  O   LYS A 201      10.125 -10.724   3.537  1.00 90.48           O  
ATOM   3133  CG  LYS A 201       7.286 -11.158   0.008  1.00 90.48           C  
ATOM   3134  HG2 LYS A 201       6.950 -10.203  -0.396  1.00 90.48           H  
ATOM   3135  HG3 LYS A 201       8.155 -11.500  -0.554  1.00 90.48           H  
ATOM   3136  CD  LYS A 201       6.197 -12.216  -0.194  1.00 90.48           C  
ATOM   3137  HD2 LYS A 201       6.540 -13.170   0.205  1.00 90.48           H  
ATOM   3138  HD3 LYS A 201       5.304 -11.905   0.348  1.00 90.48           H  
ATOM   3139  CE  LYS A 201       5.893 -12.365  -1.697  1.00 90.48           C  
ATOM   3140  HE2 LYS A 201       5.587 -11.392  -2.081  1.00 90.48           H  
ATOM   3141  HE3 LYS A 201       6.805 -12.656  -2.220  1.00 90.48           H  
ATOM   3142  NZ  LYS A 201       4.814 -13.349  -1.963  1.00 90.48           N  
ATOM   3143  HZ1 LYS A 201       5.076 -14.289  -1.700  1.00 90.48           H  
ATOM   3144  HZ2 LYS A 201       4.530 -13.330  -2.932  1.00 90.48           H  
ATOM   3145  HZ3 LYS A 201       4.001 -13.095  -1.421  1.00 90.48           H  
ATOM   3146  N   TRP A 202       8.846  -8.905   3.827  1.00 92.32           N  
ATOM   3147  H   TRP A 202       8.238  -8.244   3.366  1.00 92.32           H  
ATOM   3148  CA  TRP A 202       9.127  -8.691   5.239  1.00 92.32           C  
ATOM   3149  HA  TRP A 202       9.616  -9.573   5.651  1.00 92.32           H  
ATOM   3150  C   TRP A 202       7.815  -8.477   5.987  1.00 92.32           C  
ATOM   3151  CB  TRP A 202      10.071  -7.498   5.429  1.00 92.32           C  
ATOM   3152  HB2 TRP A 202      10.216  -7.341   6.498  1.00 92.32           H  
ATOM   3153  HB3 TRP A 202       9.592  -6.603   5.031  1.00 92.32           H  
ATOM   3154  O   TRP A 202       7.163  -7.436   5.858  1.00 92.32           O  
ATOM   3155  CG  TRP A 202      11.418  -7.626   4.791  1.00 92.32           C  
ATOM   3156  CD1 TRP A 202      12.483  -8.267   5.321  1.00 92.32           C  
ATOM   3157  HD1 TRP A 202      12.479  -8.785   6.269  1.00 92.32           H  
ATOM   3158  CD2 TRP A 202      11.854  -7.143   3.484  1.00 92.32           C  
ATOM   3159  CE2 TRP A 202      13.223  -7.502   3.303  1.00 92.32           C  
ATOM   3160  CE3 TRP A 202      11.225  -6.459   2.423  1.00 92.32           C  
ATOM   3161  HE3 TRP A 202      10.174  -6.227   2.507  1.00 92.32           H  
ATOM   3162  NE1 TRP A 202      13.550  -8.197   4.447  1.00 92.32           N  
ATOM   3163  HE1 TRP A 202      14.420  -8.688   4.599  1.00 92.32           H  
ATOM   3164  CH2 TRP A 202      13.288  -6.462   1.118  1.00 92.32           C  
ATOM   3165  HH2 TRP A 202      13.817  -6.213   0.210  1.00 92.32           H  
ATOM   3166  CZ2 TRP A 202      13.939  -7.169   2.144  1.00 92.32           C  
ATOM   3167  HZ2 TRP A 202      14.970  -7.470   2.035  1.00 92.32           H  
ATOM   3168  CZ3 TRP A 202      11.931  -6.116   1.255  1.00 92.32           C  
ATOM   3169  HZ3 TRP A 202      11.421  -5.609   0.451  1.00 92.32           H  
ATOM   3170  N   SER A 203       7.457  -9.462   6.799  1.00 94.36           N  
ATOM   3171  H   SER A 203       7.975 -10.329   6.770  1.00 94.36           H  
ATOM   3172  CA  SER A 203       6.364  -9.387   7.763  1.00 94.36           C  
ATOM   3173  HA  SER A 203       5.494  -8.921   7.300  1.00 94.36           H  
ATOM   3174  C   SER A 203       6.804  -8.528   8.953  1.00 94.36           C  
ATOM   3175  CB  SER A 203       5.982 -10.823   8.144  1.00 94.36           C  
ATOM   3176  HB2 SER A 203       5.304 -10.816   8.997  1.00 94.36           H  
ATOM   3177  HB3 SER A 203       6.871 -11.400   8.400  1.00 94.36           H  
ATOM   3178  O   SER A 203       7.602  -8.957   9.781  1.00 94.36           O  
ATOM   3179  OG  SER A 203       5.338 -11.384   7.013  1.00 94.36           O  
ATOM   3180  HG  SER A 203       5.755 -12.204   6.740  1.00 94.36           H  
ATOM   3181  N   LEU A 204       6.354  -7.268   9.007  1.00 94.09           N  
ATOM   3182  H   LEU A 204       5.664  -6.972   8.331  1.00 94.09           H  
ATOM   3183  CA  LEU A 204       6.847  -6.291   9.989  1.00 94.09           C  
ATOM   3184  HA  LEU A 204       7.911  -6.465  10.150  1.00 94.09           H  
ATOM   3185  C   LEU A 204       6.161  -6.456  11.350  1.00 94.09           C  
ATOM   3186  CB  LEU A 204       6.657  -4.846   9.480  1.00 94.09           C  
ATOM   3187  HB2 LEU A 204       5.592  -4.615   9.491  1.00 94.09           H  
ATOM   3188  HB3 LEU A 204       7.138  -4.174  10.191  1.00 94.09           H  
ATOM   3189  O   LEU A 204       6.809  -6.332  12.386  1.00 94.09           O  
ATOM   3190  CG  LEU A 204       7.205  -4.523   8.080  1.00 94.09           C  
ATOM   3191  HG  LEU A 204       6.724  -5.164   7.341  1.00 94.09           H  
ATOM   3192  CD1 LEU A 204       6.883  -3.067   7.732  1.00 94.09           C  
ATOM   3193 HD11 LEU A 204       7.159  -2.876   6.695  1.00 94.09           H  
ATOM   3194 HD12 LEU A 204       5.811  -2.897   7.837  1.00 94.09           H  
ATOM   3195 HD13 LEU A 204       7.426  -2.390   8.392  1.00 94.09           H  
ATOM   3196  CD2 LEU A 204       8.722  -4.690   7.995  1.00 94.09           C  
ATOM   3197 HD21 LEU A 204       8.984  -5.728   8.200  1.00 94.09           H  
ATOM   3198 HD22 LEU A 204       9.213  -4.033   8.712  1.00 94.09           H  
ATOM   3199 HD23 LEU A 204       9.057  -4.452   6.986  1.00 94.09           H  
ATOM   3200  N   CYS A 205       4.841  -6.664  11.354  1.00 94.19           N  
ATOM   3201  H   CYS A 205       4.373  -6.762  10.464  1.00 94.19           H  
ATOM   3202  CA  CYS A 205       4.055  -6.892  12.570  1.00 94.19           C  
ATOM   3203  HA  CYS A 205       4.581  -7.623  13.184  1.00 94.19           H  
ATOM   3204  C   CYS A 205       2.670  -7.467  12.249  1.00 94.19           C  
ATOM   3205  CB  CYS A 205       3.927  -5.583  13.378  1.00 94.19           C  
ATOM   3206  HB2 CYS A 205       3.252  -5.737  14.219  1.00 94.19           H  
ATOM   3207  HB3 CYS A 205       4.911  -5.329  13.772  1.00 94.19           H  
ATOM   3208  O   CYS A 205       2.035  -7.017  11.295  1.00 94.19           O  
ATOM   3209  SG  CYS A 205       3.328  -4.201  12.356  1.00 94.19           S  
ATOM   3210  HG  CYS A 205       3.786  -4.694  11.202  1.00 94.19           H  
ATOM   3211  N   ASN A 206       2.200  -8.407  13.080  1.00 95.67           N  
ATOM   3212  H   ASN A 206       2.783  -8.704  13.849  1.00 95.67           H  
ATOM   3213  CA  ASN A 206       0.850  -8.989  13.038  1.00 95.67           C  
ATOM   3214  HA  ASN A 206       0.844  -9.852  13.705  1.00 95.67           H  
ATOM   3215  C   ASN A 206       0.415  -9.557  11.672  1.00 95.67           C  
ATOM   3216  CB  ASN A 206      -0.141  -7.968  13.610  1.00 95.67           C  
ATOM   3217  HB2 ASN A 206      -0.040  -7.025  13.073  1.00 95.67           H  
ATOM   3218  HB3 ASN A 206      -1.160  -8.320  13.448  1.00 95.67           H  
ATOM   3219  O   ASN A 206      -0.766  -9.521  11.333  1.00 95.67           O  
ATOM   3220  CG  ASN A 206       0.011  -7.720  15.092  1.00 95.67           C  
ATOM   3221  ND2 ASN A 206      -0.470  -6.596  15.542  1.00 95.67           N  
ATOM   3222 HD21 ASN A 206      -0.381  -6.406  16.530  1.00 95.67           H  
ATOM   3223 HD22 ASN A 206      -0.803  -5.905  14.885  1.00 95.67           H  
ATOM   3224  OD1 ASN A 206       0.566  -8.484  15.863  1.00 95.67           O  
ATOM   3225  N   ILE A 207       1.369 -10.070  10.894  1.00 96.09           N  
ATOM   3226  H   ILE A 207       2.303 -10.141  11.270  1.00 96.09           H  
ATOM   3227  CA  ILE A 207       1.120 -10.754   9.621  1.00 96.09           C  
ATOM   3228  HA  ILE A 207       0.132 -10.487   9.246  1.00 96.09           H  
ATOM   3229  C   ILE A 207       1.117 -12.264   9.859  1.00 96.09           C  
ATOM   3230  CB  ILE A 207       2.171 -10.341   8.567  1.00 96.09           C  
ATOM   3231  HB  ILE A 207       3.146 -10.661   8.934  1.00 96.09           H  
ATOM   3232  O   ILE A 207       1.906 -12.764  10.663  1.00 96.09           O  
ATOM   3233  CG1 ILE A 207       2.246  -8.814   8.346  1.00 96.09           C  
ATOM   3234 HG12 ILE A 207       3.013  -8.607   7.600  1.00 96.09           H  
ATOM   3235 HG13 ILE A 207       2.575  -8.338   9.270  1.00 96.09           H  
ATOM   3236  CG2 ILE A 207       1.938 -11.039   7.219  1.00 96.09           C  
ATOM   3237 HG21 ILE A 207       0.912 -10.878   6.888  1.00 96.09           H  
ATOM   3238 HG22 ILE A 207       2.116 -12.110   7.312  1.00 96.09           H  
ATOM   3239 HG23 ILE A 207       2.633 -10.657   6.471  1.00 96.09           H  
ATOM   3240  CD1 ILE A 207       0.936  -8.163   7.887  1.00 96.09           C  
ATOM   3241 HD11 ILE A 207       1.059  -7.081   7.833  1.00 96.09           H  
ATOM   3242 HD12 ILE A 207       0.688  -8.530   6.891  1.00 96.09           H  
ATOM   3243 HD13 ILE A 207       0.124  -8.390   8.578  1.00 96.09           H  
ATOM   3244  N   ILE A 208       0.237 -12.965   9.153  1.00 93.12           N  
ATOM   3245  H   ILE A 208      -0.398 -12.462   8.549  1.00 93.12           H  
ATOM   3246  CA  ILE A 208       0.151 -14.419   9.064  1.00 93.12           C  
ATOM   3247  HA  ILE A 208       0.944 -14.880   9.652  1.00 93.12           H  
ATOM   3248  C   ILE A 208       0.360 -14.763   7.582  1.00 93.12           C  
ATOM   3249  CB  ILE A 208      -1.213 -14.904   9.611  1.00 93.12           C  
ATOM   3250  HB  ILE A 208      -1.998 -14.459   8.999  1.00 93.12           H  
ATOM   3251  O   ILE A 208      -0.428 -14.365   6.726  1.00 93.12           O  
ATOM   3252  CG1 ILE A 208      -1.443 -14.457  11.077  1.00 93.12           C  
ATOM   3253 HG12 ILE A 208      -0.753 -14.990  11.731  1.00 93.12           H  
ATOM   3254 HG13 ILE A 208      -1.242 -13.390  11.176  1.00 93.12           H  
ATOM   3255  CG2 ILE A 208      -1.309 -16.434   9.491  1.00 93.12           C  
ATOM   3256 HG21 ILE A 208      -0.557 -16.923  10.111  1.00 93.12           H  
ATOM   3257 HG22 ILE A 208      -2.302 -16.774   9.787  1.00 93.12           H  
ATOM   3258 HG23 ILE A 208      -1.188 -16.743   8.453  1.00 93.12           H  
ATOM   3259  CD1 ILE A 208      -2.879 -14.672  11.574  1.00 93.12           C  
ATOM   3260 HD11 ILE A 208      -3.112 -15.736  11.626  1.00 93.12           H  
ATOM   3261 HD12 ILE A 208      -2.984 -14.245  12.572  1.00 93.12           H  
ATOM   3262 HD13 ILE A 208      -3.582 -14.180  10.902  1.00 93.12           H  
ATOM   3263  N   GLU A 209       1.478 -15.418   7.254  1.00 85.32           N  
ATOM   3264  H   GLU A 209       2.123 -15.681   7.985  1.00 85.32           H  
ATOM   3265  CA  GLU A 209       1.853 -15.688   5.853  1.00 85.32           C  
ATOM   3266  HA  GLU A 209       1.566 -14.838   5.234  1.00 85.32           H  
ATOM   3267  C   GLU A 209       1.136 -16.897   5.252  1.00 85.32           C  
ATOM   3268  CB  GLU A 209       3.371 -15.888   5.721  1.00 85.32           C  
ATOM   3269  HB2 GLU A 209       3.584 -16.184   4.693  1.00 85.32           H  
ATOM   3270  HB3 GLU A 209       3.699 -16.682   6.391  1.00 85.32           H  
ATOM   3271  O   GLU A 209       0.931 -16.946   4.042  1.00 85.32           O  
ATOM   3272  CG  GLU A 209       4.143 -14.598   6.026  1.00 85.32           C  
ATOM   3273  HG2 GLU A 209       3.684 -13.781   5.470  1.00 85.32           H  
ATOM   3274  HG3 GLU A 209       4.046 -14.371   7.088  1.00 85.32           H  
ATOM   3275  CD  GLU A 209       5.634 -14.651   5.658  1.00 85.32           C  
ATOM   3276  OE1 GLU A 209       6.276 -13.583   5.842  1.00 85.32           O  
ATOM   3277  OE2 GLU A 209       6.118 -15.694   5.171  1.00 85.32           O  
ATOM   3278  N   GLN A 210       0.760 -17.868   6.084  1.00 78.80           N  
ATOM   3279  H   GLN A 210       0.871 -17.724   7.078  1.00 78.80           H  
ATOM   3280  CA  GLN A 210      -0.050 -18.999   5.651  1.00 78.80           C  
ATOM   3281  HA  GLN A 210       0.244 -19.310   4.649  1.00 78.80           H  
ATOM   3282  C   GLN A 210      -1.502 -18.548   5.595  1.00 78.80           C  
ATOM   3283  CB  GLN A 210       0.135 -20.188   6.603  1.00 78.80           C  
ATOM   3284  HB2 GLN A 210      -0.600 -20.953   6.353  1.00 78.80           H  
ATOM   3285  HB3 GLN A 210      -0.033 -19.867   7.631  1.00 78.80           H  
ATOM   3286  O   GLN A 210      -2.164 -18.481   6.626  1.00 78.80           O  
ATOM   3287  CG  GLN A 210       1.537 -20.793   6.473  1.00 78.80           C  
ATOM   3288  HG2 GLN A 210       1.697 -21.093   5.437  1.00 78.80           H  
ATOM   3289  HG3 GLN A 210       2.285 -20.043   6.731  1.00 78.80           H  
ATOM   3290  CD  GLN A 210       1.755 -22.010   7.365  1.00 78.80           C  
ATOM   3291  NE2 GLN A 210       2.883 -22.671   7.228  1.00 78.80           N  
ATOM   3292 HE21 GLN A 210       3.553 -22.389   6.526  1.00 78.80           H  
ATOM   3293 HE22 GLN A 210       3.014 -23.450   7.857  1.00 78.80           H  
ATOM   3294  OE1 GLN A 210       0.960 -22.398   8.205  1.00 78.80           O  
ATOM   3295  N   VAL A 211      -1.961 -18.212   4.395  1.00 76.13           N  
ATOM   3296  H   VAL A 211      -1.334 -18.254   3.604  1.00 76.13           H  
ATOM   3297  CA  VAL A 211      -3.384 -18.011   4.131  1.00 76.13           C  
ATOM   3298  HA  VAL A 211      -3.796 -17.318   4.865  1.00 76.13           H  
ATOM   3299  C   VAL A 211      -4.094 -19.351   4.293  1.00 76.13           C  
ATOM   3300  CB  VAL A 211      -3.607 -17.433   2.726  1.00 76.13           C  
ATOM   3301  HB  VAL A 211      -3.239 -18.146   1.987  1.00 76.13           H  
ATOM   3302  O   VAL A 211      -3.546 -20.398   3.937  1.00 76.13           O  
ATOM   3303  CG1 VAL A 211      -5.093 -17.175   2.455  1.00 76.13           C  
ATOM   3304 HG11 VAL A 211      -5.687 -18.076   2.608  1.00 76.13           H  
ATOM   3305 HG12 VAL A 211      -5.221 -16.908   1.406  1.00 76.13           H  
ATOM   3306 HG13 VAL A 211      -5.469 -16.381   3.100  1.00 76.13           H  
ATOM   3307  CG2 VAL A 211      -2.833 -16.114   2.553  1.00 76.13           C  
ATOM   3308 HG21 VAL A 211      -3.168 -15.390   3.295  1.00 76.13           H  
ATOM   3309 HG22 VAL A 211      -1.761 -16.278   2.656  1.00 76.13           H  
ATOM   3310 HG23 VAL A 211      -3.017 -15.718   1.554  1.00 76.13           H  
ATOM   3311  N   GLU A 212      -5.303 -19.332   4.840  1.00 73.03           N  
ATOM   3312  H   GLU A 212      -5.692 -18.458   5.165  1.00 73.03           H  
ATOM   3313  CA  GLU A 212      -6.133 -20.527   4.922  1.00 73.03           C  
ATOM   3314  HA  GLU A 212      -5.590 -21.285   5.486  1.00 73.03           H  
ATOM   3315  C   GLU A 212      -6.423 -21.100   3.520  1.00 73.03           C  
ATOM   3316  CB  GLU A 212      -7.426 -20.210   5.691  1.00 73.03           C  
ATOM   3317  HB2 GLU A 212      -7.916 -19.350   5.234  1.00 73.03           H  
ATOM   3318  HB3 GLU A 212      -8.091 -21.071   5.617  1.00 73.03           H  
ATOM   3319  O   GLU A 212      -7.185 -20.533   2.737  1.00 73.03           O  
ATOM   3320  CG  GLU A 212      -7.149 -19.931   7.181  1.00 73.03           C  
ATOM   3321  HG2 GLU A 212      -6.465 -19.087   7.272  1.00 73.03           H  
ATOM   3322  HG3 GLU A 212      -6.651 -20.804   7.602  1.00 73.03           H  
ATOM   3323  CD  GLU A 212      -8.416 -19.634   8.005  1.00 73.03           C  
ATOM   3324  OE1 GLU A 212      -8.306 -19.682   9.258  1.00 73.03           O  
ATOM   3325  OE2 GLU A 212      -9.491 -19.411   7.400  1.00 73.03           O  
ATOM   3326  N   ASP A 213      -5.853 -22.274   3.222  1.00 73.08           N  
ATOM   3327  H   ASP A 213      -5.093 -22.572   3.817  1.00 73.08           H  
ATOM   3328  CA  ASP A 213      -6.085 -23.047   1.987  1.00 73.08           C  
ATOM   3329  HA  ASP A 213      -6.065 -22.354   1.146  1.00 73.08           H  
ATOM   3330  C   ASP A 213      -7.470 -23.735   1.952  1.00 73.08           C  
ATOM   3331  CB  ASP A 213      -4.952 -24.075   1.789  1.00 73.08           C  
ATOM   3332  HB2 ASP A 213      -5.239 -24.792   1.019  1.00 73.08           H  
ATOM   3333  HB3 ASP A 213      -4.813 -24.632   2.715  1.00 73.08           H  
ATOM   3334  O   ASP A 213      -7.690 -24.716   1.235  1.00 73.08           O  
ATOM   3335  CG  ASP A 213      -3.616 -23.485   1.332  1.00 73.08           C  
ATOM   3336  OD1 ASP A 213      -3.630 -22.538   0.515  1.00 73.08           O  
ATOM   3337  OD2 ASP A 213      -2.581 -24.075   1.726  1.00 73.08           O  
ATOM   3338  N   GLU A 214      -8.424 -23.262   2.752  1.00 85.47           N  
ATOM   3339  H   GLU A 214      -8.241 -22.391   3.230  1.00 85.47           H  
ATOM   3340  CA  GLU A 214      -9.782 -23.790   2.752  1.00 85.47           C  
ATOM   3341  HA  GLU A 214      -9.718 -24.878   2.727  1.00 85.47           H  
ATOM   3342  C   GLU A 214     -10.525 -23.342   1.486  1.00 85.47           C  
ATOM   3343  CB  GLU A 214     -10.536 -23.409   4.035  1.00 85.47           C  
ATOM   3344  HB2 GLU A 214     -10.595 -22.324   4.122  1.00 85.47           H  
ATOM   3345  HB3 GLU A 214     -11.546 -23.811   3.951  1.00 85.47           H  
ATOM   3346  O   GLU A 214     -10.501 -22.172   1.099  1.00 85.47           O  
ATOM   3347  CG  GLU A 214      -9.859 -23.997   5.289  1.00 85.47           C  
ATOM   3348  HG2 GLU A 214      -9.637 -25.047   5.095  1.00 85.47           H  
ATOM   3349  HG3 GLU A 214      -8.911 -23.485   5.456  1.00 85.47           H  
ATOM   3350  CD  GLU A 214     -10.712 -23.917   6.568  1.00 85.47           C  
ATOM   3351  OE1 GLU A 214     -10.233 -24.462   7.593  1.00 85.47           O  
ATOM   3352  OE2 GLU A 214     -11.868 -23.447   6.490  1.00 85.47           O  
ATOM   3353  N   GLU A 215     -11.226 -24.276   0.839  1.00 88.34           N  
ATOM   3354  H   GLU A 215     -11.151 -25.229   1.164  1.00 88.34           H  
ATOM   3355  CA  GLU A 215     -11.918 -24.038  -0.437  1.00 88.34           C  
ATOM   3356  HA  GLU A 215     -11.177 -23.799  -1.200  1.00 88.34           H  
ATOM   3357  C   GLU A 215     -12.913 -22.865  -0.360  1.00 88.34           C  
ATOM   3358  CB  GLU A 215     -12.639 -25.340  -0.829  1.00 88.34           C  
ATOM   3359  HB2 GLU A 215     -13.404 -25.551  -0.081  1.00 88.34           H  
ATOM   3360  HB3 GLU A 215     -11.927 -26.165  -0.803  1.00 88.34           H  
ATOM   3361  O   GLU A 215     -13.062 -22.096  -1.309  1.00 88.34           O  
ATOM   3362  CG  GLU A 215     -13.315 -25.316  -2.210  1.00 88.34           C  
ATOM   3363  HG2 GLU A 215     -14.064 -24.524  -2.228  1.00 88.34           H  
ATOM   3364  HG3 GLU A 215     -13.849 -26.258  -2.335  1.00 88.34           H  
ATOM   3365  CD  GLU A 215     -12.345 -25.148  -3.392  1.00 88.34           C  
ATOM   3366  OE1 GLU A 215     -12.831 -24.745  -4.473  1.00 88.34           O  
ATOM   3367  OE2 GLU A 215     -11.143 -25.471  -3.248  1.00 88.34           O  
ATOM   3368  N   GLU A 216     -13.574 -22.691   0.788  1.00 86.69           N  
ATOM   3369  H   GLU A 216     -13.360 -23.305   1.560  1.00 86.69           H  
ATOM   3370  CA  GLU A 216     -14.506 -21.585   1.017  1.00 86.69           C  
ATOM   3371  HA  GLU A 216     -15.196 -21.538   0.174  1.00 86.69           H  
ATOM   3372  C   GLU A 216     -13.789 -20.229   1.078  1.00 86.69           C  
ATOM   3373  CB  GLU A 216     -15.324 -21.871   2.284  1.00 86.69           C  
ATOM   3374  HB2 GLU A 216     -15.779 -22.855   2.172  1.00 86.69           H  
ATOM   3375  HB3 GLU A 216     -14.666 -21.885   3.152  1.00 86.69           H  
ATOM   3376  O   GLU A 216     -14.211 -19.292   0.399  1.00 86.69           O  
ATOM   3377  CG  GLU A 216     -16.439 -20.833   2.492  1.00 86.69           C  
ATOM   3378  HG2 GLU A 216     -16.981 -20.722   1.553  1.00 86.69           H  
ATOM   3379  HG3 GLU A 216     -15.988 -19.871   2.735  1.00 86.69           H  
ATOM   3380  CD  GLU A 216     -17.441 -21.215   3.595  1.00 86.69           C  
ATOM   3381  OE1 GLU A 216     -18.484 -20.524   3.671  1.00 86.69           O  
ATOM   3382  OE2 GLU A 216     -17.224 -22.227   4.298  1.00 86.69           O  
ATOM   3383  N   SER A 217     -12.670 -20.145   1.807  1.00 86.52           N  
ATOM   3384  H   SER A 217     -12.349 -20.973   2.288  1.00 86.52           H  
ATOM   3385  CA  SER A 217     -11.826 -18.944   1.880  1.00 86.52           C  
ATOM   3386  HA  SER A 217     -12.424 -18.107   2.239  1.00 86.52           H  
ATOM   3387  C   SER A 217     -11.274 -18.580   0.500  1.00 86.52           C  
ATOM   3388  CB  SER A 217     -10.677 -19.175   2.873  1.00 86.52           C  
ATOM   3389  HB2 SER A 217     -10.071 -20.024   2.555  1.00 86.52           H  
ATOM   3390  HB3 SER A 217     -11.091 -19.391   3.859  1.00 86.52           H  
ATOM   3391  O   SER A 217     -11.342 -17.427   0.063  1.00 86.52           O  
ATOM   3392  OG  SER A 217      -9.859 -18.026   2.956  1.00 86.52           O  
ATOM   3393  HG  SER A 217      -9.248 -18.171   3.682  1.00 86.52           H  
ATOM   3394  N   LYS A 218     -10.792 -19.572  -0.255  1.00 89.25           N  
ATOM   3395  H   LYS A 218     -10.735 -20.492   0.158  1.00 89.25           H  
ATOM   3396  CA  LYS A 218     -10.323 -19.372  -1.630  1.00 89.25           C  
ATOM   3397  HA  LYS A 218      -9.528 -18.625  -1.625  1.00 89.25           H  
ATOM   3398  C   LYS A 218     -11.430 -18.832  -2.538  1.00 89.25           C  
ATOM   3399  CB  LYS A 218      -9.753 -20.694  -2.144  1.00 89.25           C  
ATOM   3400  HB2 LYS A 218     -10.551 -21.433  -2.220  1.00 89.25           H  
ATOM   3401  HB3 LYS A 218      -9.007 -21.062  -1.439  1.00 89.25           H  
ATOM   3402  O   LYS A 218     -11.220 -17.844  -3.240  1.00 89.25           O  
ATOM   3403  CG  LYS A 218      -9.096 -20.497  -3.511  1.00 89.25           C  
ATOM   3404  HG2 LYS A 218      -9.823 -20.098  -4.217  1.00 89.25           H  
ATOM   3405  HG3 LYS A 218      -8.262 -19.800  -3.422  1.00 89.25           H  
ATOM   3406  CD  LYS A 218      -8.595 -21.837  -4.032  1.00 89.25           C  
ATOM   3407  HD2 LYS A 218      -7.813 -22.225  -3.380  1.00 89.25           H  
ATOM   3408  HD3 LYS A 218      -9.429 -22.538  -4.056  1.00 89.25           H  
ATOM   3409  CE  LYS A 218      -8.061 -21.619  -5.443  1.00 89.25           C  
ATOM   3410  HE2 LYS A 218      -8.796 -21.037  -5.998  1.00 89.25           H  
ATOM   3411  HE3 LYS A 218      -7.138 -21.039  -5.398  1.00 89.25           H  
ATOM   3412  NZ  LYS A 218      -7.858 -22.916  -6.111  1.00 89.25           N  
ATOM   3413  HZ1 LYS A 218      -8.737 -23.414  -6.084  1.00 89.25           H  
ATOM   3414  HZ2 LYS A 218      -7.605 -22.759  -7.075  1.00 89.25           H  
ATOM   3415  HZ3 LYS A 218      -7.161 -23.458  -5.619  1.00 89.25           H  
ATOM   3416  N   LYS A 219     -12.625 -19.422  -2.486  1.00 91.08           N  
ATOM   3417  H   LYS A 219     -12.717 -20.242  -1.902  1.00 91.08           H  
ATOM   3418  CA  LYS A 219     -13.779 -18.984  -3.281  1.00 91.08           C  
ATOM   3419  HA  LYS A 219     -13.477 -18.939  -4.327  1.00 91.08           H  
ATOM   3420  C   LYS A 219     -14.264 -17.586  -2.887  1.00 91.08           C  
ATOM   3421  CB  LYS A 219     -14.879 -20.034  -3.128  1.00 91.08           C  
ATOM   3422  HB2 LYS A 219     -14.458 -21.011  -3.368  1.00 91.08           H  
ATOM   3423  HB3 LYS A 219     -15.225 -20.052  -2.094  1.00 91.08           H  
ATOM   3424  O   LYS A 219     -14.654 -16.807  -3.757  1.00 91.08           O  
ATOM   3425  CG  LYS A 219     -16.057 -19.767  -4.067  1.00 91.08           C  
ATOM   3426  HG2 LYS A 219     -15.703 -19.741  -5.098  1.00 91.08           H  
ATOM   3427  HG3 LYS A 219     -16.526 -18.814  -3.821  1.00 91.08           H  
ATOM   3428  CD  LYS A 219     -17.081 -20.887  -3.902  1.00 91.08           C  
ATOM   3429  HD2 LYS A 219     -16.601 -21.840  -4.120  1.00 91.08           H  
ATOM   3430  HD3 LYS A 219     -17.434 -20.894  -2.870  1.00 91.08           H  
ATOM   3431  CE  LYS A 219     -18.251 -20.665  -4.857  1.00 91.08           C  
ATOM   3432  HE2 LYS A 219     -18.690 -19.689  -4.651  1.00 91.08           H  
ATOM   3433  HE3 LYS A 219     -17.865 -20.658  -5.876  1.00 91.08           H  
ATOM   3434  NZ  LYS A 219     -19.254 -21.738  -4.682  1.00 91.08           N  
ATOM   3435  HZ1 LYS A 219     -19.588 -21.739  -3.728  1.00 91.08           H  
ATOM   3436  HZ2 LYS A 219     -20.031 -21.611  -5.314  1.00 91.08           H  
ATOM   3437  HZ3 LYS A 219     -18.818 -22.632  -4.858  1.00 91.08           H  
ATOM   3438  N   ALA A 220     -14.242 -17.248  -1.598  1.00 88.59           N  
ATOM   3439  H   ALA A 220     -13.962 -17.941  -0.919  1.00 88.59           H  
ATOM   3440  CA  ALA A 220     -14.575 -15.910  -1.116  1.00 88.59           C  
ATOM   3441  HA  ALA A 220     -15.584 -15.657  -1.441  1.00 88.59           H  
ATOM   3442  C   ALA A 220     -13.621 -14.858  -1.703  1.00 88.59           C  
ATOM   3443  CB  ALA A 220     -14.552 -15.912   0.416  1.00 88.59           C  
ATOM   3444  HB1 ALA A 220     -15.264 -16.642   0.802  1.00 88.59           H  
ATOM   3445  HB2 ALA A 220     -13.557 -16.165   0.782  1.00 88.59           H  
ATOM   3446  HB3 ALA A 220     -14.815 -14.924   0.794  1.00 88.59           H  
ATOM   3447  O   ALA A 220     -14.075 -13.842  -2.239  1.00 88.59           O  
ATOM   3448  N   PHE A 221     -12.319 -15.152  -1.708  1.00 91.87           N  
ATOM   3449  H   PHE A 221     -12.006 -15.976  -1.216  1.00 91.87           H  
ATOM   3450  CA  PHE A 221     -11.320 -14.291  -2.329  1.00 91.87           C  
ATOM   3451  HA  PHE A 221     -11.440 -13.283  -1.932  1.00 91.87           H  
ATOM   3452  C   PHE A 221     -11.468 -14.202  -3.846  1.00 91.87           C  
ATOM   3453  CB  PHE A 221      -9.928 -14.778  -1.955  1.00 91.87           C  
ATOM   3454  HB2 PHE A 221      -9.803 -15.825  -2.233  1.00 91.87           H  
ATOM   3455  HB3 PHE A 221      -9.857 -14.688  -0.871  1.00 91.87           H  
ATOM   3456  O   PHE A 221     -11.409 -13.105  -4.392  1.00 91.87           O  
ATOM   3457  CG  PHE A 221      -8.828 -13.950  -2.578  1.00 91.87           C  
ATOM   3458  CD1 PHE A 221      -8.206 -14.356  -3.774  1.00 91.87           C  
ATOM   3459  HD1 PHE A 221      -8.472 -15.298  -4.229  1.00 91.87           H  
ATOM   3460  CD2 PHE A 221      -8.469 -12.734  -1.977  1.00 91.87           C  
ATOM   3461  HD2 PHE A 221      -8.928 -12.442  -1.045  1.00 91.87           H  
ATOM   3462  CE1 PHE A 221      -7.234 -13.533  -4.370  1.00 91.87           C  
ATOM   3463  HE1 PHE A 221      -6.739 -13.853  -5.275  1.00 91.87           H  
ATOM   3464  CE2 PHE A 221      -7.516 -11.902  -2.584  1.00 91.87           C  
ATOM   3465  HE2 PHE A 221      -7.260 -10.961  -2.120  1.00 91.87           H  
ATOM   3466  CZ  PHE A 221      -6.894 -12.303  -3.779  1.00 91.87           C  
ATOM   3467  HZ  PHE A 221      -6.144 -11.673  -4.234  1.00 91.87           H  
ATOM   3468  N   GLU A 222     -11.714 -15.314  -4.541  1.00 92.67           N  
ATOM   3469  H   GLU A 222     -11.683 -16.202  -4.061  1.00 92.67           H  
ATOM   3470  CA  GLU A 222     -11.977 -15.299  -5.984  1.00 92.67           C  
ATOM   3471  HA  GLU A 222     -11.118 -14.873  -6.503  1.00 92.67           H  
ATOM   3472  C   GLU A 222     -13.192 -14.429  -6.326  1.00 92.67           C  
ATOM   3473  CB  GLU A 222     -12.207 -16.724  -6.500  1.00 92.67           C  
ATOM   3474  HB2 GLU A 222     -12.661 -16.663  -7.489  1.00 92.67           H  
ATOM   3475  HB3 GLU A 222     -12.900 -17.238  -5.834  1.00 92.67           H  
ATOM   3476  O   GLU A 222     -13.144 -13.642  -7.271  1.00 92.67           O  
ATOM   3477  CG  GLU A 222     -10.902 -17.525  -6.624  1.00 92.67           C  
ATOM   3478  HG2 GLU A 222     -10.372 -17.513  -5.672  1.00 92.67           H  
ATOM   3479  HG3 GLU A 222     -10.269 -17.029  -7.360  1.00 92.67           H  
ATOM   3480  CD  GLU A 222     -11.131 -18.981  -7.063  1.00 92.67           C  
ATOM   3481  OE1 GLU A 222     -10.124 -19.728  -7.111  1.00 92.67           O  
ATOM   3482  OE2 GLU A 222     -12.291 -19.337  -7.379  1.00 92.67           O  
ATOM   3483  N   ASN A 223     -14.265 -14.503  -5.535  1.00 92.44           N  
ATOM   3484  H   ASN A 223     -14.261 -15.188  -4.793  1.00 92.44           H  
ATOM   3485  CA  ASN A 223     -15.433 -13.638  -5.701  1.00 92.44           C  
ATOM   3486  HA  ASN A 223     -15.798 -13.728  -6.724  1.00 92.44           H  
ATOM   3487  C   ASN A 223     -15.086 -12.162  -5.477  1.00 92.44           C  
ATOM   3488  CB  ASN A 223     -16.540 -14.082  -4.737  1.00 92.44           C  
ATOM   3489  HB2 ASN A 223     -16.136 -14.148  -3.726  1.00 92.44           H  
ATOM   3490  HB3 ASN A 223     -17.333 -13.334  -4.735  1.00 92.44           H  
ATOM   3491  O   ASN A 223     -15.517 -11.313  -6.258  1.00 92.44           O  
ATOM   3492  CG  ASN A 223     -17.172 -15.407  -5.106  1.00 92.44           C  
ATOM   3493  ND2 ASN A 223     -17.760 -16.076  -4.143  1.00 92.44           N  
ATOM   3494 HD21 ASN A 223     -18.094 -16.995  -4.394  1.00 92.44           H  
ATOM   3495 HD22 ASN A 223     -17.635 -15.775  -3.187  1.00 92.44           H  
ATOM   3496  OD1 ASN A 223     -17.213 -15.838  -6.247  1.00 92.44           O  
ATOM   3497  N   MET A 224     -14.290 -11.851  -4.447  1.00 91.57           N  
ATOM   3498  H   MET A 224     -13.978 -12.591  -3.834  1.00 91.57           H  
ATOM   3499  CA  MET A 224     -13.795 -10.494  -4.216  1.00 91.57           C  
ATOM   3500  HA  MET A 224     -14.650  -9.822  -4.142  1.00 91.57           H  
ATOM   3501  C   MET A 224     -12.941 -10.023  -5.399  1.00 91.57           C  
ATOM   3502  CB  MET A 224     -13.019 -10.430  -2.891  1.00 91.57           C  
ATOM   3503  HB2 MET A 224     -12.156 -11.094  -2.944  1.00 91.57           H  
ATOM   3504  HB3 MET A 224     -13.663 -10.763  -2.077  1.00 91.57           H  
ATOM   3505  O   MET A 224     -13.194  -8.957  -5.946  1.00 91.57           O  
ATOM   3506  CG  MET A 224     -12.543  -9.000  -2.596  1.00 91.57           C  
ATOM   3507  HG2 MET A 224     -13.414  -8.346  -2.568  1.00 91.57           H  
ATOM   3508  HG3 MET A 224     -11.900  -8.662  -3.408  1.00 91.57           H  
ATOM   3509  SD  MET A 224     -11.628  -8.770  -1.049  1.00 91.57           S  
ATOM   3510  CE  MET A 224     -10.233  -9.898  -1.304  1.00 91.57           C  
ATOM   3511  HE1 MET A 224     -10.597 -10.925  -1.266  1.00 91.57           H  
ATOM   3512  HE2 MET A 224      -9.766  -9.710  -2.270  1.00 91.57           H  
ATOM   3513  HE3 MET A 224      -9.504  -9.756  -0.506  1.00 91.57           H  
ATOM   3514  N   PHE A 225     -11.986 -10.827  -5.861  1.00 93.21           N  
ATOM   3515  H   PHE A 225     -11.826 -11.704  -5.386  1.00 93.21           H  
ATOM   3516  CA  PHE A 225     -11.148 -10.505  -7.012  1.00 93.21           C  
ATOM   3517  HA  PHE A 225     -10.600  -9.587  -6.799  1.00 93.21           H  
ATOM   3518  C   PHE A 225     -11.980 -10.250  -8.276  1.00 93.21           C  
ATOM   3519  CB  PHE A 225     -10.134 -11.634  -7.231  1.00 93.21           C  
ATOM   3520  HB2 PHE A 225      -9.487 -11.710  -6.357  1.00 93.21           H  
ATOM   3521  HB3 PHE A 225     -10.662 -12.582  -7.336  1.00 93.21           H  
ATOM   3522  O   PHE A 225     -11.786  -9.242  -8.949  1.00 93.21           O  
ATOM   3523  CG  PHE A 225      -9.283 -11.401  -8.460  1.00 93.21           C  
ATOM   3524  CD1 PHE A 225      -9.588 -12.051  -9.671  1.00 93.21           C  
ATOM   3525  HD1 PHE A 225     -10.408 -12.753  -9.722  1.00 93.21           H  
ATOM   3526  CD2 PHE A 225      -8.250 -10.448  -8.414  1.00 93.21           C  
ATOM   3527  HD2 PHE A 225      -8.026  -9.938  -7.488  1.00 93.21           H  
ATOM   3528  CE1 PHE A 225      -8.861 -11.745 -10.833  1.00 93.21           C  
ATOM   3529  HE1 PHE A 225      -9.122 -12.214 -11.770  1.00 93.21           H  
ATOM   3530  CE2 PHE A 225      -7.535 -10.130  -9.578  1.00 93.21           C  
ATOM   3531  HE2 PHE A 225      -6.765  -9.374  -9.551  1.00 93.21           H  
ATOM   3532  CZ  PHE A 225      -7.840 -10.780 -10.785  1.00 93.21           C  
ATOM   3533  HZ  PHE A 225      -7.297 -10.512 -11.679  1.00 93.21           H  
ATOM   3534  N   ASN A 226     -12.963 -11.099  -8.569  1.00 91.54           N  
ATOM   3535  H   ASN A 226     -13.067 -11.924  -7.995  1.00 91.54           H  
ATOM   3536  CA  ASN A 226     -13.831 -10.943  -9.738  1.00 91.54           C  
ATOM   3537  HA  ASN A 226     -13.210 -10.799 -10.622  1.00 91.54           H  
ATOM   3538  C   ASN A 226     -14.756  -9.717  -9.648  1.00 91.54           C  
ATOM   3539  CB  ASN A 226     -14.643 -12.235  -9.906  1.00 91.54           C  
ATOM   3540  HB2 ASN A 226     -15.399 -12.087 -10.677  1.00 91.54           H  
ATOM   3541  HB3 ASN A 226     -15.149 -12.469  -8.969  1.00 91.54           H  
ATOM   3542  O   ASN A 226     -15.160  -9.177 -10.675  1.00 91.54           O  
ATOM   3543  CG  ASN A 226     -13.788 -13.416 -10.334  1.00 91.54           C  
ATOM   3544  ND2 ASN A 226     -14.167 -14.614  -9.958  1.00 91.54           N  
ATOM   3545 HD21 ASN A 226     -14.875 -14.710  -9.244  1.00 91.54           H  
ATOM   3546 HD22 ASN A 226     -13.523 -15.364 -10.166  1.00 91.54           H  
ATOM   3547  OD1 ASN A 226     -12.797 -13.291 -11.033  1.00 91.54           O  
ATOM   3548  N   ALA A 227     -15.089  -9.266  -8.435  1.00 88.93           N  
ATOM   3549  H   ALA A 227     -14.786  -9.791  -7.628  1.00 88.93           H  
ATOM   3550  CA  ALA A 227     -15.830  -8.027  -8.204  1.00 88.93           C  
ATOM   3551  HA  ALA A 227     -16.564  -7.906  -9.001  1.00 88.93           H  
ATOM   3552  C   ALA A 227     -14.936  -6.771  -8.233  1.00 88.93           C  
ATOM   3553  CB  ALA A 227     -16.588  -8.168  -6.878  1.00 88.93           C  
ATOM   3554  HB1 ALA A 227     -17.164  -7.264  -6.682  1.00 88.93           H  
ATOM   3555  HB2 ALA A 227     -15.886  -8.334  -6.061  1.00 88.93           H  
ATOM   3556  HB3 ALA A 227     -17.268  -9.018  -6.934  1.00 88.93           H  
ATOM   3557  O   ALA A 227     -15.451  -5.647  -8.196  1.00 88.93           O  
ATOM   3558  N   SER A 228     -13.608  -6.937  -8.274  1.00 88.35           N  
ATOM   3559  H   SER A 228     -13.240  -7.876  -8.319  1.00 88.35           H  
ATOM   3560  CA  SER A 228     -12.665  -5.821  -8.351  1.00 88.35           C  
ATOM   3561  HA  SER A 228     -12.950  -5.112  -7.574  1.00 88.35           H  
ATOM   3562  C   SER A 228     -12.780  -5.093  -9.694  1.00 88.35           C  
ATOM   3563  CB  SER A 228     -11.226  -6.256  -8.036  1.00 88.35           C  
ATOM   3564  HB2 SER A 228     -11.224  -6.903  -7.158  1.00 88.35           H  
ATOM   3565  HB3 SER A 228     -10.622  -5.377  -7.810  1.00 88.35           H  
ATOM   3566  O   SER A 228     -13.249  -5.635 -10.694  1.00 88.35           O  
ATOM   3567  OG  SER A 228     -10.612  -6.919  -9.118  1.00 88.35           O  
ATOM   3568  HG  SER A 228     -11.020  -7.784  -9.203  1.00 88.35           H  
ATOM   3569  N   SER A 229     -12.388  -3.820  -9.719  1.00 83.14           N  
ATOM   3570  H   SER A 229     -11.876  -3.473  -8.920  1.00 83.14           H  
ATOM   3571  CA  SER A 229     -12.462  -2.989 -10.921  1.00 83.14           C  
ATOM   3572  HA  SER A 229     -12.733  -3.605 -11.778  1.00 83.14           H  
ATOM   3573  C   SER A 229     -11.111  -2.362 -11.207  1.00 83.14           C  
ATOM   3574  CB  SER A 229     -13.535  -1.909 -10.779  1.00 83.14           C  
ATOM   3575  HB2 SER A 229     -14.508  -2.384 -10.656  1.00 83.14           H  
ATOM   3576  HB3 SER A 229     -13.319  -1.307  -9.897  1.00 83.14           H  
ATOM   3577  O   SER A 229     -10.528  -1.682 -10.365  1.00 83.14           O  
ATOM   3578  OG  SER A 229     -13.560  -1.065 -11.924  1.00 83.14           O  
ATOM   3579  HG  SER A 229     -14.207  -0.375 -11.757  1.00 83.14           H  
ATOM   3580  N   SER A 230     -10.647  -2.490 -12.447  1.00 75.74           N  
ATOM   3581  H   SER A 230     -11.140  -3.082 -13.099  1.00 75.74           H  
ATOM   3582  CA  SER A 230      -9.454  -1.782 -12.916  1.00 75.74           C  
ATOM   3583  HA  SER A 230      -8.634  -1.981 -12.225  1.00 75.74           H  
ATOM   3584  C   SER A 230      -9.653  -0.258 -12.987  1.00 75.74           C  
ATOM   3585  CB  SER A 230      -9.045  -2.336 -14.281  1.00 75.74           C  
ATOM   3586  HB2 SER A 230      -8.089  -1.903 -14.577  1.00 75.74           H  
ATOM   3587  HB3 SER A 230      -8.927  -3.418 -14.208  1.00 75.74           H  
ATOM   3588  O   SER A 230      -8.679   0.489 -13.035  1.00 75.74           O  
ATOM   3589  OG  SER A 230     -10.029  -2.028 -15.255  1.00 75.74           O  
ATOM   3590  HG  SER A 230      -9.897  -1.119 -15.533  1.00 75.74           H  
ATOM   3591  N   ASN A 231     -10.905   0.218 -13.004  1.00 73.69           N  
ATOM   3592  H   ASN A 231     -11.652  -0.447 -12.864  1.00 73.69           H  
ATOM   3593  CA  ASN A 231     -11.270   1.619 -13.225  1.00 73.69           C  
ATOM   3594  HA  ASN A 231     -10.377   2.187 -13.485  1.00 73.69           H  
ATOM   3595  C   ASN A 231     -11.832   2.255 -11.946  1.00 73.69           C  
ATOM   3596  CB  ASN A 231     -12.243   1.706 -14.413  1.00 73.69           C  
ATOM   3597  HB2 ASN A 231     -12.567   2.740 -14.538  1.00 73.69           H  
ATOM   3598  HB3 ASN A 231     -13.122   1.101 -14.192  1.00 73.69           H  
ATOM   3599  O   ASN A 231     -13.010   2.614 -11.881  1.00 73.69           O  
ATOM   3600  CG  ASN A 231     -11.637   1.254 -15.727  1.00 73.69           C  
ATOM   3601  ND2 ASN A 231     -12.422   0.642 -16.580  1.00 73.69           N  
ATOM   3602 HD21 ASN A 231     -13.372   0.417 -16.323  1.00 73.69           H  
ATOM   3603 HD22 ASN A 231     -11.986   0.287 -17.419  1.00 73.69           H  
ATOM   3604  OD1 ASN A 231     -10.467   1.438 -16.018  1.00 73.69           O  
ATOM   3605  N   LEU A 232     -10.991   2.381 -10.919  1.00 74.19           N  
ATOM   3606  H   LEU A 232     -10.046   2.040 -11.021  1.00 74.19           H  
ATOM   3607  CA  LEU A 232     -11.356   3.067  -9.680  1.00 74.19           C  
ATOM   3608  HA  LEU A 232     -12.377   2.782  -9.424  1.00 74.19           H  
ATOM   3609  C   LEU A 232     -11.377   4.588  -9.856  1.00 74.19           C  
ATOM   3610  CB  LEU A 232     -10.420   2.630  -8.540  1.00 74.19           C  
ATOM   3611  HB2 LEU A 232     -10.545   3.307  -7.695  1.00 74.19           H  
ATOM   3612  HB3 LEU A 232      -9.387   2.715  -8.875  1.00 74.19           H  
ATOM   3613  O   LEU A 232     -10.486   5.174 -10.474  1.00 74.19           O  
ATOM   3614  CG  LEU A 232     -10.690   1.194  -8.062  1.00 74.19           C  
ATOM   3615  HG  LEU A 232     -10.597   0.505  -8.902  1.00 74.19           H  
ATOM   3616  CD1 LEU A 232      -9.666   0.798  -7.001  1.00 74.19           C  
ATOM   3617 HD11 LEU A 232      -9.792   1.402  -6.103  1.00 74.19           H  
ATOM   3618 HD12 LEU A 232      -8.661   0.935  -7.401  1.00 74.19           H  
ATOM   3619 HD13 LEU A 232      -9.779  -0.260  -6.764  1.00 74.19           H  
ATOM   3620  CD2 LEU A 232     -12.103   1.095  -7.480  1.00 74.19           C  
ATOM   3621 HD21 LEU A 232     -12.189   0.182  -6.891  1.00 74.19           H  
ATOM   3622 HD22 LEU A 232     -12.841   1.047  -8.281  1.00 74.19           H  
ATOM   3623 HD23 LEU A 232     -12.305   1.945  -6.828  1.00 74.19           H  
ATOM   3624  N   ILE A 233     -12.407   5.228  -9.295  1.00 68.00           N  
ATOM   3625  H   ILE A 233     -13.061   4.682  -8.752  1.00 68.00           H  
ATOM   3626  CA  ILE A 233     -12.507   6.687  -9.218  1.00 68.00           C  
ATOM   3627  HA  ILE A 233     -11.814   7.132  -9.932  1.00 68.00           H  
ATOM   3628  C   ILE A 233     -12.079   7.112  -7.821  1.00 68.00           C  
ATOM   3629  CB  ILE A 233     -13.916   7.210  -9.570  1.00 68.00           C  
ATOM   3630  HB  ILE A 233     -14.636   6.767  -8.881  1.00 68.00           H  
ATOM   3631  O   ILE A 233     -12.831   6.982  -6.855  1.00 68.00           O  
ATOM   3632  CG1 ILE A 233     -14.299   6.803 -11.010  1.00 68.00           C  
ATOM   3633 HG12 ILE A 233     -13.611   7.268 -11.716  1.00 68.00           H  
ATOM   3634 HG13 ILE A 233     -14.205   5.722 -11.116  1.00 68.00           H  
ATOM   3635  CG2 ILE A 233     -13.960   8.747  -9.412  1.00 68.00           C  
ATOM   3636 HG21 ILE A 233     -14.960   9.127  -9.626  1.00 68.00           H  
ATOM   3637 HG22 ILE A 233     -13.717   9.039  -8.390  1.00 68.00           H  
ATOM   3638 HG23 ILE A 233     -13.246   9.213 -10.090  1.00 68.00           H  
ATOM   3639  CD1 ILE A 233     -15.737   7.169 -11.399  1.00 68.00           C  
ATOM   3640 HD11 ILE A 233     -15.966   6.731 -12.370  1.00 68.00           H  
ATOM   3641 HD12 ILE A 233     -16.434   6.771 -10.661  1.00 68.00           H  
ATOM   3642 HD13 ILE A 233     -15.855   8.250 -11.475  1.00 68.00           H  
ATOM   3643  N   ASP A 234     -10.886   7.682  -7.742  1.00 74.24           N  
ATOM   3644  H   ASP A 234     -10.298   7.700  -8.563  1.00 74.24           H  
ATOM   3645  CA  ASP A 234     -10.337   8.166  -6.487  1.00 74.24           C  
ATOM   3646  HA  ASP A 234     -10.657   7.504  -5.682  1.00 74.24           H  
ATOM   3647  C   ASP A 234     -10.841   9.570  -6.179  1.00 74.24           C  
ATOM   3648  CB  ASP A 234      -8.817   8.113  -6.553  1.00 74.24           C  
ATOM   3649  HB2 ASP A 234      -8.396   8.557  -5.651  1.00 74.24           H  
ATOM   3650  HB3 ASP A 234      -8.470   8.692  -7.409  1.00 74.24           H  
ATOM   3651  O   ASP A 234     -10.503  10.537  -6.862  1.00 74.24           O  
ATOM   3652  CG  ASP A 234      -8.334   6.676  -6.673  1.00 74.24           C  
ATOM   3653  OD1 ASP A 234      -8.917   5.804  -5.998  1.00 74.24           O  
ATOM   3654  OD2 ASP A 234      -7.321   6.506  -7.391  1.00 74.24           O  
ATOM   3655  N   LEU A 235     -11.636   9.683  -5.117  1.00 70.81           N  
ATOM   3656  H   LEU A 235     -11.893   8.841  -4.623  1.00 70.81           H  
ATOM   3657  CA  LEU A 235     -11.989  10.964  -4.521  1.00 70.81           C  
ATOM   3658  HA  LEU A 235     -11.693  11.777  -5.184  1.00 70.81           H  
ATOM   3659  C   LEU A 235     -11.206  11.129  -3.227  1.00 70.81           C  
ATOM   3660  CB  LEU A 235     -13.500  11.062  -4.291  1.00 70.81           C  
ATOM   3661  HB2 LEU A 235     -13.808  10.251  -3.631  1.00 70.81           H  
ATOM   3662  HB3 LEU A 235     -13.699  12.003  -3.779  1.00 70.81           H  
ATOM   3663  O   LEU A 235     -11.329  10.330  -2.301  1.00 70.81           O  
ATOM   3664  CG  LEU A 235     -14.344  11.007  -5.575  1.00 70.81           C  
ATOM   3665  HG  LEU A 235     -14.268  10.020  -6.030  1.00 70.81           H  
ATOM   3666  CD1 LEU A 235     -15.799  11.254  -5.184  1.00 70.81           C  
ATOM   3667 HD11 LEU A 235     -16.113  10.503  -4.459  1.00 70.81           H  
ATOM   3668 HD12 LEU A 235     -15.896  12.239  -4.728  1.00 70.81           H  
ATOM   3669 HD13 LEU A 235     -16.422  11.217  -6.078  1.00 70.81           H  
ATOM   3670  CD2 LEU A 235     -13.967  12.069  -6.611  1.00 70.81           C  
ATOM   3671 HD21 LEU A 235     -13.974  13.061  -6.159  1.00 70.81           H  
ATOM   3672 HD22 LEU A 235     -14.665  12.043  -7.448  1.00 70.81           H  
ATOM   3673 HD23 LEU A 235     -12.972  11.860  -7.005  1.00 70.81           H  
ATOM   3674  N   GLY A 236     -10.380  12.164  -3.167  1.00 78.73           N  
ATOM   3675  H   GLY A 236     -10.273  12.776  -3.963  1.00 78.73           H  
ATOM   3676  CA  GLY A 236      -9.530  12.391  -2.015  1.00 78.73           C  
ATOM   3677  HA2 GLY A 236     -10.139  12.409  -1.111  1.00 78.73           H  
ATOM   3678  HA3 GLY A 236      -8.824  11.564  -1.942  1.00 78.73           H  
ATOM   3679  C   GLY A 236      -8.734  13.678  -2.098  1.00 78.73           C  
ATOM   3680  O   GLY A 236      -8.695  14.341  -3.132  1.00 78.73           O  
ATOM   3681  N   GLN A 237      -8.092  14.019  -0.986  1.00 89.68           N  
ATOM   3682  H   GLN A 237      -8.133  13.374  -0.210  1.00 89.68           H  
ATOM   3683  CA  GLN A 237      -7.145  15.128  -0.920  1.00 89.68           C  
ATOM   3684  HA  GLN A 237      -7.353  15.834  -1.724  1.00 89.68           H  
ATOM   3685  C   GLN A 237      -5.725  14.607  -1.111  1.00 89.68           C  
ATOM   3686  CB  GLN A 237      -7.279  15.876   0.410  1.00 89.68           C  
ATOM   3687  HB2 GLN A 237      -7.184  15.169   1.234  1.00 89.68           H  
ATOM   3688  HB3 GLN A 237      -6.471  16.604   0.485  1.00 89.68           H  
ATOM   3689  O   GLN A 237      -5.330  13.610  -0.498  1.00 89.68           O  
ATOM   3690  CG  GLN A 237      -8.617  16.622   0.518  1.00 89.68           C  
ATOM   3691  HG2 GLN A 237      -9.443  15.913   0.459  1.00 89.68           H  
ATOM   3692  HG3 GLN A 237      -8.703  17.319  -0.316  1.00 89.68           H  
ATOM   3693  CD  GLN A 237      -8.749  17.402   1.821  1.00 89.68           C  
ATOM   3694  NE2 GLN A 237      -9.740  18.258   1.938  1.00 89.68           N  
ATOM   3695 HE21 GLN A 237      -9.789  18.754   2.816  1.00 89.68           H  
ATOM   3696 HE22 GLN A 237     -10.388  18.409   1.178  1.00 89.68           H  
ATOM   3697  OE1 GLN A 237      -7.985  17.259   2.761  1.00 89.68           O  
ATOM   3698  N   GLU A 238      -4.943  15.299  -1.932  1.00 91.01           N  
ATOM   3699  H   GLU A 238      -5.311  16.114  -2.401  1.00 91.01           H  
ATOM   3700  CA  GLU A 238      -3.520  15.018  -2.083  1.00 91.01           C  
ATOM   3701  HA  GLU A 238      -3.351  13.955  -1.907  1.00 91.01           H  
ATOM   3702  C   GLU A 238      -2.699  15.792  -1.048  1.00 91.01           C  
ATOM   3703  CB  GLU A 238      -3.029  15.309  -3.506  1.00 91.01           C  
ATOM   3704  HB2 GLU A 238      -3.088  16.379  -3.706  1.00 91.01           H  
ATOM   3705  HB3 GLU A 238      -1.983  15.006  -3.549  1.00 91.01           H  
ATOM   3706  O   GLU A 238      -2.985  16.945  -0.728  1.00 91.01           O  
ATOM   3707  CG  GLU A 238      -3.818  14.545  -4.584  1.00 91.01           C  
ATOM   3708  HG2 GLU A 238      -4.744  15.080  -4.796  1.00 91.01           H  
ATOM   3709  HG3 GLU A 238      -4.084  13.565  -4.189  1.00 91.01           H  
ATOM   3710  CD  GLU A 238      -3.012  14.361  -5.882  1.00 91.01           C  
ATOM   3711  OE1 GLU A 238      -3.219  13.320  -6.550  1.00 91.01           O  
ATOM   3712  OE2 GLU A 238      -2.104  15.181  -6.151  1.00 91.01           O  
ATOM   3713  N   GLN A 239      -1.655  15.151  -0.535  1.00 93.19           N  
ATOM   3714  H   GLN A 239      -1.505  14.188  -0.801  1.00 93.19           H  
ATOM   3715  CA  GLN A 239      -0.691  15.745   0.376  1.00 93.19           C  
ATOM   3716  HA  GLN A 239      -0.725  16.830   0.276  1.00 93.19           H  
ATOM   3717  C   GLN A 239       0.714  15.265   0.019  1.00 93.19           C  
ATOM   3718  CB  GLN A 239      -1.057  15.370   1.820  1.00 93.19           C  
ATOM   3719  HB2 GLN A 239      -2.084  15.675   2.017  1.00 93.19           H  
ATOM   3720  HB3 GLN A 239      -0.988  14.288   1.934  1.00 93.19           H  
ATOM   3721  O   GLN A 239       0.933  14.088  -0.267  1.00 93.19           O  
ATOM   3722  CG  GLN A 239      -0.136  16.055   2.842  1.00 93.19           C  
ATOM   3723  HG2 GLN A 239      -0.229  17.135   2.732  1.00 93.19           H  
ATOM   3724  HG3 GLN A 239       0.902  15.776   2.660  1.00 93.19           H  
ATOM   3725  CD  GLN A 239      -0.451  15.678   4.282  1.00 93.19           C  
ATOM   3726  NE2 GLN A 239       0.071  16.416   5.236  1.00 93.19           N  
ATOM   3727 HE21 GLN A 239      -0.188  16.176   6.182  1.00 93.19           H  
ATOM   3728 HE22 GLN A 239       0.632  17.223   5.002  1.00 93.19           H  
ATOM   3729  OE1 GLN A 239      -1.130  14.707   4.586  1.00 93.19           O  
ATOM   3730  N   TRP A 240       1.687  16.164   0.108  1.00 92.71           N  
ATOM   3731  H   TRP A 240       1.460  17.120   0.345  1.00 92.71           H  
ATOM   3732  CA  TRP A 240       3.098  15.819   0.014  1.00 92.71           C  
ATOM   3733  HA  TRP A 240       3.207  14.864  -0.501  1.00 92.71           H  
ATOM   3734  C   TRP A 240       3.703  15.672   1.408  1.00 92.71           C  
ATOM   3735  CB  TRP A 240       3.809  16.859  -0.840  1.00 92.71           C  
ATOM   3736  HB2 TRP A 240       4.880  16.667  -0.792  1.00 92.71           H  
ATOM   3737  HB3 TRP A 240       3.622  17.850  -0.426  1.00 92.71           H  
ATOM   3738  O   TRP A 240       3.544  16.533   2.273  1.00 92.71           O  
ATOM   3739  CG  TRP A 240       3.402  16.836  -2.279  1.00 92.71           C  
ATOM   3740  CD1 TRP A 240       2.424  17.581  -2.844  1.00 92.71           C  
ATOM   3741  HD1 TRP A 240       1.818  18.301  -2.315  1.00 92.71           H  
ATOM   3742  CD2 TRP A 240       3.965  16.034  -3.356  1.00 92.71           C  
ATOM   3743  CE2 TRP A 240       3.289  16.366  -4.567  1.00 92.71           C  
ATOM   3744  CE3 TRP A 240       4.985  15.062  -3.429  1.00 92.71           C  
ATOM   3745  HE3 TRP A 240       5.482  14.768  -2.516  1.00 92.71           H  
ATOM   3746  NE1 TRP A 240       2.336  17.287  -4.191  1.00 92.71           N  
ATOM   3747  HE1 TRP A 240       1.657  17.713  -4.805  1.00 92.71           H  
ATOM   3748  CH2 TRP A 240       4.692  14.863  -5.841  1.00 92.71           C  
ATOM   3749  HH2 TRP A 240       4.993  14.442  -6.789  1.00 92.71           H  
ATOM   3750  CZ2 TRP A 240       3.637  15.791  -5.797  1.00 92.71           C  
ATOM   3751  HZ2 TRP A 240       3.107  16.080  -6.692  1.00 92.71           H  
ATOM   3752  CZ3 TRP A 240       5.358  14.489  -4.659  1.00 92.71           C  
ATOM   3753  HZ3 TRP A 240       6.152  13.759  -4.686  1.00 92.71           H  
ATOM   3754  N   LEU A 241       4.376  14.549   1.640  1.00 91.62           N  
ATOM   3755  H   LEU A 241       4.450  13.885   0.883  1.00 91.62           H  
ATOM   3756  CA  LEU A 241       5.059  14.231   2.888  1.00 91.62           C  
ATOM   3757  HA  LEU A 241       4.830  14.995   3.631  1.00 91.62           H  
ATOM   3758  C   LEU A 241       6.570  14.229   2.679  1.00 91.62           C  
ATOM   3759  CB  LEU A 241       4.598  12.870   3.431  1.00 91.62           C  
ATOM   3760  HB2 LEU A 241       5.071  12.702   4.399  1.00 91.62           H  
ATOM   3761  HB3 LEU A 241       4.963  12.098   2.754  1.00 91.62           H  
ATOM   3762  O   LEU A 241       7.064  14.044   1.567  1.00 91.62           O  
ATOM   3763  CG  LEU A 241       3.084  12.690   3.582  1.00 91.62           C  
ATOM   3764  HG  LEU A 241       2.583  12.842   2.625  1.00 91.62           H  
ATOM   3765  CD1 LEU A 241       2.811  11.266   4.047  1.00 91.62           C  
ATOM   3766 HD11 LEU A 241       3.112  10.558   3.274  1.00 91.62           H  
ATOM   3767 HD12 LEU A 241       3.341  11.055   4.975  1.00 91.62           H  
ATOM   3768 HD13 LEU A 241       1.737  11.182   4.212  1.00 91.62           H  
ATOM   3769  CD2 LEU A 241       2.496  13.648   4.617  1.00 91.62           C  
ATOM   3770 HD21 LEU A 241       2.985  13.514   5.582  1.00 91.62           H  
ATOM   3771 HD22 LEU A 241       1.427  13.463   4.723  1.00 91.62           H  
ATOM   3772 HD23 LEU A 241       2.628  14.677   4.283  1.00 91.62           H  
ATOM   3773  N   ASP A 242       7.304  14.370   3.784  1.00 84.39           N  
ATOM   3774  H   ASP A 242       6.817  14.464   4.663  1.00 84.39           H  
ATOM   3775  CA  ASP A 242       8.768  14.298   3.806  1.00 84.39           C  
ATOM   3776  HA  ASP A 242       9.074  14.582   4.813  1.00 84.39           H  
ATOM   3777  C   ASP A 242       9.459  15.341   2.896  1.00 84.39           C  
ATOM   3778  CB  ASP A 242       9.216  12.831   3.601  1.00 84.39           C  
ATOM   3779  HB2 ASP A 242      10.304  12.785   3.559  1.00 84.39           H  
ATOM   3780  HB3 ASP A 242       8.843  12.458   2.646  1.00 84.39           H  
ATOM   3781  O   ASP A 242      10.623  15.188   2.520  1.00 84.39           O  
ATOM   3782  CG  ASP A 242       8.740  11.905   4.734  1.00 84.39           C  
ATOM   3783  OD1 ASP A 242       8.790  12.333   5.911  1.00 84.39           O  
ATOM   3784  OD2 ASP A 242       8.388  10.734   4.491  1.00 84.39           O  
ATOM   3785  N   GLU A 243       8.766  16.442   2.583  1.00 78.16           N  
ATOM   3786  H   GLU A 243       7.804  16.510   2.883  1.00 78.16           H  
ATOM   3787  CA  GLU A 243       9.314  17.549   1.803  1.00 78.16           C  
ATOM   3788  HA  GLU A 243       9.647  17.147   0.846  1.00 78.16           H  
ATOM   3789  C   GLU A 243      10.524  18.194   2.493  1.00 78.16           C  
ATOM   3790  CB  GLU A 243       8.257  18.621   1.520  1.00 78.16           C  
ATOM   3791  HB2 GLU A 243       8.751  19.436   0.990  1.00 78.16           H  
ATOM   3792  HB3 GLU A 243       7.871  19.004   2.464  1.00 78.16           H  
ATOM   3793  O   GLU A 243      10.588  18.340   3.714  1.00 78.16           O  
ATOM   3794  CG  GLU A 243       7.095  18.118   0.654  1.00 78.16           C  
ATOM   3795  HG2 GLU A 243       6.467  17.449   1.242  1.00 78.16           H  
ATOM   3796  HG3 GLU A 243       7.507  17.553  -0.182  1.00 78.16           H  
ATOM   3797  CD  GLU A 243       6.260  19.287   0.113  1.00 78.16           C  
ATOM   3798  OE1 GLU A 243       5.769  19.147  -1.026  1.00 78.16           O  
ATOM   3799  OE2 GLU A 243       6.192  20.328   0.800  1.00 78.16           O  
ATOM   3800  N   GLY A 244      11.522  18.581   1.695  1.00 70.25           N  
ATOM   3801  H   GLY A 244      11.406  18.435   0.703  1.00 70.25           H  
ATOM   3802  CA  GLY A 244      12.708  19.294   2.181  1.00 70.25           C  
ATOM   3803  HA2 GLY A 244      13.234  19.730   1.331  1.00 70.25           H  
ATOM   3804  HA3 GLY A 244      12.378  20.107   2.828  1.00 70.25           H  
ATOM   3805  C   GLY A 244      13.711  18.451   2.980  1.00 70.25           C  
ATOM   3806  O   GLY A 244      14.792  18.954   3.295  1.00 70.25           O  
ATOM   3807  N   LYS A 245      13.422  17.175   3.268  1.00 69.64           N  
ATOM   3808  H   LYS A 245      12.512  16.821   3.010  1.00 69.64           H  
ATOM   3809  CA  LYS A 245      14.350  16.289   3.985  1.00 69.64           C  
ATOM   3810  HA  LYS A 245      14.672  16.814   4.885  1.00 69.64           H  
ATOM   3811  C   LYS A 245      15.618  16.014   3.165  1.00 69.64           C  
ATOM   3812  CB  LYS A 245      13.636  14.999   4.421  1.00 69.64           C  
ATOM   3813  HB2 LYS A 245      14.374  14.308   4.828  1.00 69.64           H  
ATOM   3814  HB3 LYS A 245      13.156  14.530   3.562  1.00 69.64           H  
ATOM   3815  O   LYS A 245      15.583  15.900   1.938  1.00 69.64           O  
ATOM   3816  CG  LYS A 245      12.576  15.286   5.495  1.00 69.64           C  
ATOM   3817  HG2 LYS A 245      11.762  15.866   5.060  1.00 69.64           H  
ATOM   3818  HG3 LYS A 245      13.030  15.868   6.297  1.00 69.64           H  
ATOM   3819  CD  LYS A 245      12.014  13.990   6.086  1.00 69.64           C  
ATOM   3820  HD2 LYS A 245      11.535  13.407   5.299  1.00 69.64           H  
ATOM   3821  HD3 LYS A 245      12.828  13.405   6.515  1.00 69.64           H  
ATOM   3822  CE  LYS A 245      10.996  14.338   7.175  1.00 69.64           C  
ATOM   3823  HE2 LYS A 245      11.484  14.960   7.924  1.00 69.64           H  
ATOM   3824  HE3 LYS A 245      10.190  14.917   6.725  1.00 69.64           H  
ATOM   3825  NZ  LYS A 245      10.444  13.119   7.801  1.00 69.64           N  
ATOM   3826  HZ1 LYS A 245      11.175  12.503   8.128  1.00 69.64           H  
ATOM   3827  HZ2 LYS A 245       9.799  13.353   8.543  1.00 69.64           H  
ATOM   3828  HZ3 LYS A 245       9.898  12.632   7.105  1.00 69.64           H  
ATOM   3829  N   ARG A 246      16.762  15.912   3.847  1.00 63.61           N  
ATOM   3830  H   ARG A 246      16.716  15.977   4.854  1.00 63.61           H  
ATOM   3831  CA  ARG A 246      18.069  15.572   3.259  1.00 63.61           C  
ATOM   3832  HA  ARG A 246      17.916  15.173   2.257  1.00 63.61           H  
ATOM   3833  C   ARG A 246      18.737  14.471   4.078  1.00 63.61           C  
ATOM   3834  CB  ARG A 246      18.989  16.809   3.162  1.00 63.61           C  
ATOM   3835  HB2 ARG A 246      19.976  16.474   2.844  1.00 63.61           H  
ATOM   3836  HB3 ARG A 246      19.088  17.265   4.147  1.00 63.61           H  
ATOM   3837  O   ARG A 246      18.772  14.560   5.300  1.00 63.61           O  
ATOM   3838  CG  ARG A 246      18.492  17.861   2.159  1.00 63.61           C  
ATOM   3839  HG2 ARG A 246      17.549  18.278   2.512  1.00 63.61           H  
ATOM   3840  HG3 ARG A 246      18.323  17.376   1.198  1.00 63.61           H  
ATOM   3841  CD  ARG A 246      19.504  19.001   1.954  1.00 63.61           C  
ATOM   3842  HD2 ARG A 246      20.444  18.579   1.597  1.00 63.61           H  
ATOM   3843  HD3 ARG A 246      19.679  19.499   2.908  1.00 63.61           H  
ATOM   3844  NE  ARG A 246      18.988  19.977   0.974  1.00 63.61           N  
ATOM   3845  HE  ARG A 246      18.005  19.900   0.759  1.00 63.61           H  
ATOM   3846  NH1 ARG A 246      20.897  21.218   0.564  1.00 63.61           N  
ATOM   3847 HH11 ARG A 246      21.363  21.979   0.091  1.00 63.61           H  
ATOM   3848 HH12 ARG A 246      21.473  20.680   1.196  1.00 63.61           H  
ATOM   3849  NH2 ARG A 246      19.049  21.730  -0.487  1.00 63.61           N  
ATOM   3850 HH21 ARG A 246      18.057  21.641  -0.657  1.00 63.61           H  
ATOM   3851 HH22 ARG A 246      19.568  22.480  -0.922  1.00 63.61           H  
ATOM   3852  CZ  ARG A 246      19.647  20.953   0.367  1.00 63.61           C  
ATOM   3853  N   THR A 247      19.297  13.479   3.395  1.00 60.20           N  
ATOM   3854  H   THR A 247      19.162  13.470   2.394  1.00 60.20           H  
ATOM   3855  CA  THR A 247      20.149  12.434   3.992  1.00 60.20           C  
ATOM   3856  HA  THR A 247      19.707  12.146   4.945  1.00 60.20           H  
ATOM   3857  C   THR A 247      21.559  12.989   4.225  1.00 60.20           C  
ATOM   3858  CB  THR A 247      20.259  11.176   3.101  1.00 60.20           C  
ATOM   3859  HB  THR A 247      21.309  10.970   2.891  1.00 60.20           H  
ATOM   3860  O   THR A 247      22.119  13.526   3.265  1.00 60.20           O  
ATOM   3861  CG2 THR A 247      19.676   9.953   3.802  1.00 60.20           C  
ATOM   3862 HG21 THR A 247      19.748   9.085   3.146  1.00 60.20           H  
ATOM   3863 HG22 THR A 247      20.229   9.747   4.719  1.00 60.20           H  
ATOM   3864 HG23 THR A 247      18.628  10.125   4.045  1.00 60.20           H  
ATOM   3865  OG1 THR A 247      19.589  11.308   1.860  1.00 60.20           O  
ATOM   3866  HG1 THR A 247      19.842  12.140   1.454  1.00 60.20           H  
ATOM   3867  N   PRO A 248      22.154  12.879   5.429  1.00 52.75           N  
ATOM   3868  CA  PRO A 248      23.498  13.396   5.700  1.00 52.75           C  
ATOM   3869  HA  PRO A 248      23.528  14.463   5.482  1.00 52.75           H  
ATOM   3870  C   PRO A 248      24.558  12.692   4.837  1.00 52.75           C  
ATOM   3871  CB  PRO A 248      23.729  13.192   7.203  1.00 52.75           C  
ATOM   3872  HB2 PRO A 248      24.770  12.970   7.438  1.00 52.75           H  
ATOM   3873  HB3 PRO A 248      23.405  14.081   7.744  1.00 52.75           H  
ATOM   3874  O   PRO A 248      24.461  11.496   4.572  1.00 52.75           O  
ATOM   3875  CG  PRO A 248      22.807  12.025   7.555  1.00 52.75           C  
ATOM   3876  HG2 PRO A 248      22.499  12.053   8.601  1.00 52.75           H  
ATOM   3877  HG3 PRO A 248      23.311  11.085   7.332  1.00 52.75           H  
ATOM   3878  CD  PRO A 248      21.623  12.208   6.607  1.00 52.75           C  
ATOM   3879  HD2 PRO A 248      21.197  11.235   6.359  1.00 52.75           H  
ATOM   3880  HD3 PRO A 248      20.869  12.841   7.075  1.00 52.75           H  
ATOM   3881  N   LEU A 249      25.565  13.445   4.380  1.00 49.38           N  
ATOM   3882  H   LEU A 249      25.568  14.427   4.618  1.00 49.38           H  
ATOM   3883  CA  LEU A 249      26.656  12.928   3.539  1.00 49.38           C  
ATOM   3884  HA  LEU A 249      26.237  12.239   2.806  1.00 49.38           H  
ATOM   3885  C   LEU A 249      27.694  12.107   4.325  1.00 49.38           C  
ATOM   3886  CB  LEU A 249      27.320  14.109   2.794  1.00 49.38           C  
ATOM   3887  HB2 LEU A 249      28.383  13.908   2.662  1.00 49.38           H  
ATOM   3888  HB3 LEU A 249      27.243  15.005   3.411  1.00 49.38           H  
ATOM   3889  O   LEU A 249      28.303  11.210   3.750  1.00 49.38           O  
ATOM   3890  CG  LEU A 249      26.701  14.371   1.408  1.00 49.38           C  
ATOM   3891  HG  LEU A 249      25.631  14.167   1.444  1.00 49.38           H  
ATOM   3892  CD1 LEU A 249      26.891  15.826   0.983  1.00 49.38           C  
ATOM   3893 HD11 LEU A 249      26.415  16.481   1.712  1.00 49.38           H  
ATOM   3894 HD12 LEU A 249      27.955  16.062   0.935  1.00 49.38           H  
ATOM   3895 HD13 LEU A 249      26.440  15.991   0.005  1.00 49.38           H  
ATOM   3896  CD2 LEU A 249      27.334  13.481   0.337  1.00 49.38           C  
ATOM   3897 HD21 LEU A 249      27.198  12.433   0.602  1.00 49.38           H  
ATOM   3898 HD22 LEU A 249      28.402  13.686   0.265  1.00 49.38           H  
ATOM   3899 HD23 LEU A 249      26.867  13.670  -0.630  1.00 49.38           H  
ATOM   3900  N   ILE A 250      27.911  12.405   5.612  1.00 44.71           N  
ATOM   3901  H   ILE A 250      27.361  13.137   6.038  1.00 44.71           H  
ATOM   3902  CA  ILE A 250      28.931  11.763   6.454  1.00 44.71           C  
ATOM   3903  HA  ILE A 250      29.135  10.761   6.077  1.00 44.71           H  
ATOM   3904  C   ILE A 250      28.396  11.648   7.885  1.00 44.71           C  
ATOM   3905  CB  ILE A 250      30.260  12.569   6.436  1.00 44.71           C  
ATOM   3906  HB  ILE A 250      30.066  13.563   6.838  1.00 44.71           H  
ATOM   3907  O   ILE A 250      28.267  12.656   8.575  1.00 44.71           O  
ATOM   3908  CG1 ILE A 250      30.821  12.743   5.004  1.00 44.71           C  
ATOM   3909 HG12 ILE A 250      30.071  13.232   4.381  1.00 44.71           H  
ATOM   3910 HG13 ILE A 250      31.039  11.765   4.574  1.00 44.71           H  
ATOM   3911  CG2 ILE A 250      31.308  11.882   7.338  1.00 44.71           C  
ATOM   3912 HG21 ILE A 250      31.550  10.892   6.950  1.00 44.71           H  
ATOM   3913 HG22 ILE A 250      32.220  12.477   7.383  1.00 44.71           H  
ATOM   3914 HG23 ILE A 250      30.946  11.793   8.362  1.00 44.71           H  
ATOM   3915  CD1 ILE A 250      32.070  13.625   4.906  1.00 44.71           C  
ATOM   3916 HD11 ILE A 250      32.928  13.128   5.359  1.00 44.71           H  
ATOM   3917 HD12 ILE A 250      31.891  14.579   5.401  1.00 44.71           H  
ATOM   3918 HD13 ILE A 250      32.297  13.809   3.856  1.00 44.71           H  
ATOM   3919  N   GLY A 251      28.127  10.422   8.342  1.00 44.42           N  
ATOM   3920  H   GLY A 251      28.224   9.645   7.703  1.00 44.42           H  
ATOM   3921  CA  GLY A 251      27.814  10.132   9.746  1.00 44.42           C  
ATOM   3922  HA2 GLY A 251      27.623   9.065   9.856  1.00 44.42           H  
ATOM   3923  HA3 GLY A 251      28.686  10.379  10.351  1.00 44.42           H  
ATOM   3924  C   GLY A 251      26.610  10.893  10.321  1.00 44.42           C  
ATOM   3925  O   GLY A 251      25.839  11.543   9.618  1.00 44.42           O  
ATOM   3926  N   SER A 252      26.425  10.789  11.636  1.00 48.62           N  
ATOM   3927  H   SER A 252      27.094  10.274  12.190  1.00 48.62           H  
ATOM   3928  CA  SER A 252      25.329  11.420  12.385  1.00 48.62           C  
ATOM   3929  HA  SER A 252      24.404  11.268  11.829  1.00 48.62           H  
ATOM   3930  C   SER A 252      25.474  12.940  12.567  1.00 48.62           C  
ATOM   3931  CB  SER A 252      25.176  10.719  13.742  1.00 48.62           C  
ATOM   3932  HB2 SER A 252      24.500  11.286  14.382  1.00 48.62           H  
ATOM   3933  HB3 SER A 252      24.757   9.725  13.585  1.00 48.62           H  
ATOM   3934  O   SER A 252      24.604  13.559  13.180  1.00 48.62           O  
ATOM   3935  OG  SER A 252      26.443  10.591  14.362  1.00 48.62           O  
ATOM   3936  HG  SER A 252      26.321  10.348  15.283  1.00 48.62           H  
ATOM   3937  N   LEU A 253      26.515  13.578  12.012  1.00 42.59           N  
ATOM   3938  H   LEU A 253      27.163  13.045  11.450  1.00 42.59           H  
ATOM   3939  CA  LEU A 253      26.626  15.038  11.987  1.00 42.59           C  
ATOM   3940  HA  LEU A 253      26.167  15.427  12.896  1.00 42.59           H  
ATOM   3941  C   LEU A 253      25.806  15.607  10.820  1.00 42.59           C  
ATOM   3942  CB  LEU A 253      28.099  15.507  11.978  1.00 42.59           C  
ATOM   3943  HB2 LEU A 253      28.760  14.709  11.640  1.00 42.59           H  
ATOM   3944  HB3 LEU A 253      28.194  16.317  11.255  1.00 42.59           H  
ATOM   3945  O   LEU A 253      26.293  15.829   9.712  1.00 42.59           O  
ATOM   3946  CG  LEU A 253      28.566  16.057  13.341  1.00 42.59           C  
ATOM   3947  HG  LEU A 253      27.733  16.545  13.847  1.00 42.59           H  
ATOM   3948  CD1 LEU A 253      29.111  14.948  14.239  1.00 42.59           C  
ATOM   3949 HD11 LEU A 253      29.404  15.365  15.203  1.00 42.59           H  
ATOM   3950 HD12 LEU A 253      29.978  14.479  13.776  1.00 42.59           H  
ATOM   3951 HD13 LEU A 253      28.339  14.196  14.404  1.00 42.59           H  
ATOM   3952  CD2 LEU A 253      29.653  17.113  13.144  1.00 42.59           C  
ATOM   3953 HD21 LEU A 253      29.977  17.491  14.114  1.00 42.59           H  
ATOM   3954 HD22 LEU A 253      30.508  16.678  12.628  1.00 42.59           H  
ATOM   3955 HD23 LEU A 253      29.262  17.946  12.560  1.00 42.59           H  
ATOM   3956  N   ALA A 254      24.528  15.871  11.082  1.00 40.56           N  
ATOM   3957  H   ALA A 254      24.165  15.590  11.982  1.00 40.56           H  
ATOM   3958  CA  ALA A 254      23.662  16.602  10.168  1.00 40.56           C  
ATOM   3959  HA  ALA A 254      23.767  16.173   9.172  1.00 40.56           H  
ATOM   3960  C   ALA A 254      24.083  18.083  10.089  1.00 40.56           C  
ATOM   3961  CB  ALA A 254      22.206  16.412  10.615  1.00 40.56           C  
ATOM   3962  HB1 ALA A 254      22.068  16.803  11.623  1.00 40.56           H  
ATOM   3963  HB2 ALA A 254      21.954  15.351  10.606  1.00 40.56           H  
ATOM   3964  HB3 ALA A 254      21.541  16.941   9.932  1.00 40.56           H  
ATOM   3965  O   ALA A 254      23.505  18.945  10.751  1.00 40.56           O  
ATOM   3966  N   ILE A 255      25.069  18.412   9.251  1.00 44.53           N  
ATOM   3967  H   ILE A 255      25.607  17.670   8.827  1.00 44.53           H  
ATOM   3968  CA  ILE A 255      25.276  19.801   8.825  1.00 44.53           C  
ATOM   3969  HA  ILE A 255      25.276  20.440   9.708  1.00 44.53           H  
ATOM   3970  C   ILE A 255      24.070  20.175   7.952  1.00 44.53           C  
ATOM   3971  CB  ILE A 255      26.633  20.004   8.112  1.00 44.53           C  
ATOM   3972  HB  ILE A 255      26.669  19.357   7.235  1.00 44.53           H  
ATOM   3973  O   ILE A 255      23.942  19.715   6.813  1.00 44.53           O  
ATOM   3974  CG1 ILE A 255      27.804  19.630   9.053  1.00 44.53           C  
ATOM   3975 HG12 ILE A 255      27.829  20.322   9.895  1.00 44.53           H  
ATOM   3976 HG13 ILE A 255      27.647  18.628   9.451  1.00 44.53           H  
ATOM   3977  CG2 ILE A 255      26.761  21.472   7.653  1.00 44.53           C  
ATOM   3978 HG21 ILE A 255      27.698  21.621   7.118  1.00 44.53           H  
ATOM   3979 HG22 ILE A 255      26.735  22.142   8.513  1.00 44.53           H  
ATOM   3980 HG23 ILE A 255      25.956  21.735   6.967  1.00 44.53           H  
ATOM   3981  CD1 ILE A 255      29.180  19.628   8.374  1.00 44.53           C  
ATOM   3982 HD11 ILE A 255      29.925  19.257   9.077  1.00 44.53           H  
ATOM   3983 HD12 ILE A 255      29.466  20.636   8.071  1.00 44.53           H  
ATOM   3984 HD13 ILE A 255      29.162  18.973   7.503  1.00 44.53           H  
ATOM   3985  N   LYS A 256      23.145  20.975   8.507  1.00 42.76           N  
ATOM   3986  H   LYS A 256      23.290  21.233   9.473  1.00 42.76           H  
ATOM   3987  CA  LYS A 256      21.956  21.484   7.803  1.00 42.76           C  
ATOM   3988  HA  LYS A 256      21.270  20.658   7.615  1.00 42.76           H  
ATOM   3989  C   LYS A 256      22.382  22.076   6.454  1.00 42.76           C  
ATOM   3990  CB  LYS A 256      21.239  22.564   8.641  1.00 42.76           C  
ATOM   3991  HB2 LYS A 256      20.591  23.133   7.973  1.00 42.76           H  
ATOM   3992  HB3 LYS A 256      21.978  23.254   9.047  1.00 42.76           H  
ATOM   3993  O   LYS A 256      23.037  23.108   6.412  1.00 42.76           O  
ATOM   3994  CG  LYS A 256      20.361  22.017   9.779  1.00 42.76           C  
ATOM   3995  HG2 LYS A 256      20.984  21.468  10.486  1.00 42.76           H  
ATOM   3996  HG3 LYS A 256      19.615  21.340   9.363  1.00 42.76           H  
ATOM   3997  CD  LYS A 256      19.651  23.173  10.508  1.00 42.76           C  
ATOM   3998  HD2 LYS A 256      20.407  23.821  10.952  1.00 42.76           H  
ATOM   3999  HD3 LYS A 256      19.075  23.752   9.786  1.00 42.76           H  
ATOM   4000  CE  LYS A 256      18.711  22.655  11.606  1.00 42.76           C  
ATOM   4001  HE2 LYS A 256      19.289  22.025  12.282  1.00 42.76           H  
ATOM   4002  HE3 LYS A 256      17.944  22.033  11.147  1.00 42.76           H  
ATOM   4003  NZ  LYS A 256      18.084  23.768  12.369  1.00 42.76           N  
ATOM   4004  HZ1 LYS A 256      17.526  24.355  11.765  1.00 42.76           H  
ATOM   4005  HZ2 LYS A 256      17.489  23.409  13.101  1.00 42.76           H  
ATOM   4006  HZ3 LYS A 256      18.791  24.344  12.803  1.00 42.76           H  
ATOM   4007  N   GLY A 257      22.004  21.419   5.358  1.00 44.61           N  
ATOM   4008  H   GLY A 257      21.571  20.516   5.488  1.00 44.61           H  
ATOM   4009  CA  GLY A 257      22.275  21.892   3.997  1.00 44.61           C  
ATOM   4010  HA2 GLY A 257      22.733  22.881   4.032  1.00 44.61           H  
ATOM   4011  HA3 GLY A 257      21.327  21.993   3.470  1.00 44.61           H  
ATOM   4012  C   GLY A 257      23.198  21.008   3.152  1.00 44.61           C  
ATOM   4013  O   GLY A 257      23.145  21.129   1.935  1.00 44.61           O  
ATOM   4014  N   PHE A 258      23.946  20.055   3.711  1.00 46.28           N  
ATOM   4015  H   PHE A 258      23.982  19.968   4.716  1.00 46.28           H  
ATOM   4016  CA  PHE A 258      24.767  19.131   2.910  1.00 46.28           C  
ATOM   4017  HA  PHE A 258      24.717  19.405   1.856  1.00 46.28           H  
ATOM   4018  C   PHE A 258      24.227  17.698   2.995  1.00 46.28           C  
ATOM   4019  CB  PHE A 258      26.246  19.276   3.292  1.00 46.28           C  
ATOM   4020  HB2 PHE A 258      26.340  19.452   4.363  1.00 46.28           H  
ATOM   4021  HB3 PHE A 258      26.764  18.342   3.076  1.00 46.28           H  
ATOM   4022  O   PHE A 258      24.360  17.020   4.010  1.00 46.28           O  
ATOM   4023  CG  PHE A 258      26.940  20.385   2.519  1.00 46.28           C  
ATOM   4024  CD1 PHE A 258      27.549  20.101   1.280  1.00 46.28           C  
ATOM   4025  HD1 PHE A 258      27.544  19.094   0.890  1.00 46.28           H  
ATOM   4026  CD2 PHE A 258      26.965  21.701   3.020  1.00 46.28           C  
ATOM   4027  HD2 PHE A 258      26.507  21.928   3.971  1.00 46.28           H  
ATOM   4028  CE1 PHE A 258      28.186  21.123   0.551  1.00 46.28           C  
ATOM   4029  HE1 PHE A 258      28.667  20.901  -0.390  1.00 46.28           H  
ATOM   4030  CE2 PHE A 258      27.603  22.722   2.291  1.00 46.28           C  
ATOM   4031  HE2 PHE A 258      27.635  23.727   2.684  1.00 46.28           H  
ATOM   4032  CZ  PHE A 258      28.214  22.433   1.058  1.00 46.28           C  
ATOM   4033  HZ  PHE A 258      28.714  23.216   0.507  1.00 46.28           H  
ATOM   4034  N   GLY A 259      23.577  17.239   1.921  1.00 51.53           N  
ATOM   4035  H   GLY A 259      23.487  17.834   1.109  1.00 51.53           H  
ATOM   4036  CA  GLY A 259      22.951  15.918   1.868  1.00 51.53           C  
ATOM   4037  HA2 GLY A 259      23.718  15.149   1.958  1.00 51.53           H  
ATOM   4038  HA3 GLY A 259      22.283  15.831   2.725  1.00 51.53           H  
ATOM   4039  C   GLY A 259      22.129  15.672   0.604  1.00 51.53           C  
ATOM   4040  O   GLY A 259      21.628  16.625   0.001  1.00 51.53           O  
ATOM   4041  N   ARG A 260      21.959  14.404   0.197  1.00 59.87           N  
ATOM   4042  H   ARG A 260      22.330  13.673   0.787  1.00 59.87           H  
ATOM   4043  CA  ARG A 260      21.057  14.054  -0.920  1.00 59.87           C  
ATOM   4044  HA  ARG A 260      21.313  14.670  -1.783  1.00 59.87           H  
ATOM   4045  C   ARG A 260      19.620  14.397  -0.522  1.00 59.87           C  
ATOM   4046  CB  ARG A 260      21.169  12.569  -1.321  1.00 59.87           C  
ATOM   4047  HB2 ARG A 260      21.117  11.944  -0.429  1.00 59.87           H  
ATOM   4048  HB3 ARG A 260      20.315  12.321  -1.952  1.00 59.87           H  
ATOM   4049  O   ARG A 260      19.178  13.981   0.549  1.00 59.87           O  
ATOM   4050  CG  ARG A 260      22.450  12.241  -2.106  1.00 59.87           C  
ATOM   4051  HG2 ARG A 260      22.524  12.904  -2.968  1.00 59.87           H  
ATOM   4052  HG3 ARG A 260      23.317  12.395  -1.463  1.00 59.87           H  
ATOM   4053  CD  ARG A 260      22.425  10.784  -2.593  1.00 59.87           C  
ATOM   4054  HD2 ARG A 260      21.550  10.643  -3.228  1.00 59.87           H  
ATOM   4055  HD3 ARG A 260      22.336  10.127  -1.728  1.00 59.87           H  
ATOM   4056  NE  ARG A 260      23.643  10.430  -3.351  1.00 59.87           N  
ATOM   4057  HE  ARG A 260      24.371  11.129  -3.406  1.00 59.87           H  
ATOM   4058  NH1 ARG A 260      23.023   8.291  -3.938  1.00 59.87           N  
ATOM   4059 HH11 ARG A 260      23.203   7.423  -4.422  1.00 59.87           H  
ATOM   4060 HH12 ARG A 260      22.130   8.414  -3.483  1.00 59.87           H  
ATOM   4061  NH2 ARG A 260      25.012   9.078  -4.574  1.00 59.87           N  
ATOM   4062 HH21 ARG A 260      25.716   9.802  -4.608  1.00 59.87           H  
ATOM   4063 HH22 ARG A 260      25.192   8.192  -5.023  1.00 59.87           H  
ATOM   4064  CZ  ARG A 260      23.885   9.272  -3.948  1.00 59.87           C  
ATOM   4065  N   LYS A 261      18.908  15.157  -1.362  1.00 63.45           N  
ATOM   4066  H   LYS A 261      19.345  15.438  -2.228  1.00 63.45           H  
ATOM   4067  CA  LYS A 261      17.486  15.480  -1.162  1.00 63.45           C  
ATOM   4068  HA  LYS A 261      17.356  15.935  -0.180  1.00 63.45           H  
ATOM   4069  C   LYS A 261      16.680  14.181  -1.175  1.00 63.45           C  
ATOM   4070  CB  LYS A 261      17.020  16.477  -2.243  1.00 63.45           C  
ATOM   4071  HB2 LYS A 261      17.042  15.985  -3.215  1.00 63.45           H  
ATOM   4072  HB3 LYS A 261      17.715  17.316  -2.267  1.00 63.45           H  
ATOM   4073  O   LYS A 261      16.764  13.421  -2.135  1.00 63.45           O  
ATOM   4074  CG  LYS A 261      15.604  17.027  -1.987  1.00 63.45           C  
ATOM   4075  HG2 LYS A 261      15.586  17.529  -1.019  1.00 63.45           H  
ATOM   4076  HG3 LYS A 261      14.896  16.199  -1.964  1.00 63.45           H  
ATOM   4077  CD  LYS A 261      15.170  18.017  -3.083  1.00 63.45           C  
ATOM   4078  HD2 LYS A 261      15.870  18.851  -3.118  1.00 63.45           H  
ATOM   4079  HD3 LYS A 261      15.182  17.501  -4.043  1.00 63.45           H  
ATOM   4080  CE  LYS A 261      13.751  18.539  -2.802  1.00 63.45           C  
ATOM   4081  HE2 LYS A 261      13.090  17.680  -2.693  1.00 63.45           H  
ATOM   4082  HE3 LYS A 261      13.754  19.068  -1.849  1.00 63.45           H  
ATOM   4083  NZ  LYS A 261      13.241  19.428  -3.882  1.00 63.45           N  
ATOM   4084  HZ1 LYS A 261      12.303  19.737  -3.670  1.00 63.45           H  
ATOM   4085  HZ2 LYS A 261      13.821  20.247  -4.001  1.00 63.45           H  
ATOM   4086  HZ3 LYS A 261      13.196  18.931  -4.760  1.00 63.45           H  
ATOM   4087  N   VAL A 262      15.926  13.933  -0.110  1.00 70.22           N  
ATOM   4088  H   VAL A 262      15.870  14.629   0.620  1.00 70.22           H  
ATOM   4089  CA  VAL A 262      14.977  12.821  -0.049  1.00 70.22           C  
ATOM   4090  HA  VAL A 262      15.465  11.914  -0.407  1.00 70.22           H  
ATOM   4091  C   VAL A 262      13.821  13.159  -0.985  1.00 70.22           C  
ATOM   4092  CB  VAL A 262      14.500  12.575   1.395  1.00 70.22           C  
ATOM   4093  HB  VAL A 262      14.070  13.498   1.786  1.00 70.22           H  
ATOM   4094  O   VAL A 262      13.290  14.271  -0.942  1.00 70.22           O  
ATOM   4095  CG1 VAL A 262      13.436  11.474   1.472  1.00 70.22           C  
ATOM   4096 HG11 VAL A 262      13.222  11.236   2.514  1.00 70.22           H  
ATOM   4097 HG12 VAL A 262      13.784  10.579   0.955  1.00 70.22           H  
ATOM   4098 HG13 VAL A 262      12.510  11.826   1.018  1.00 70.22           H  
ATOM   4099  CG2 VAL A 262      15.680  12.170   2.292  1.00 70.22           C  
ATOM   4100 HG21 VAL A 262      16.142  11.256   1.919  1.00 70.22           H  
ATOM   4101 HG22 VAL A 262      16.430  12.961   2.321  1.00 70.22           H  
ATOM   4102 HG23 VAL A 262      15.331  11.989   3.309  1.00 70.22           H  
ATOM   4103  N   MET A 263      13.457  12.222  -1.861  1.00 79.44           N  
ATOM   4104  H   MET A 263      13.945  11.338  -1.881  1.00 79.44           H  
ATOM   4105  CA  MET A 263      12.284  12.401  -2.714  1.00 79.44           C  
ATOM   4106  HA  MET A 263      12.373  13.377  -3.191  1.00 79.44           H  
ATOM   4107  C   MET A 263      11.024  12.379  -1.838  1.00 79.44           C  
ATOM   4108  CB  MET A 263      12.214  11.338  -3.820  1.00 79.44           C  
ATOM   4109  HB2 MET A 263      12.276  10.344  -3.379  1.00 79.44           H  
ATOM   4110  HB3 MET A 263      11.257  11.423  -4.334  1.00 79.44           H  
ATOM   4111  O   MET A 263      10.876  11.439  -1.044  1.00 79.44           O  
ATOM   4112  CG  MET A 263      13.332  11.504  -4.856  1.00 79.44           C  
ATOM   4113  HG2 MET A 263      13.239  10.695  -5.580  1.00 79.44           H  
ATOM   4114  HG3 MET A 263      14.297  11.399  -4.360  1.00 79.44           H  
ATOM   4115  SD  MET A 263      13.311  13.079  -5.764  1.00 79.44           S  
ATOM   4116  CE  MET A 263      14.724  12.804  -6.867  1.00 79.44           C  
ATOM   4117  HE1 MET A 263      15.634  12.692  -6.278  1.00 79.44           H  
ATOM   4118  HE2 MET A 263      14.831  13.650  -7.544  1.00 79.44           H  
ATOM   4119  HE3 MET A 263      14.567  11.896  -7.450  1.00 79.44           H  
ATOM   4120  N   PRO A 264      10.149  13.395  -1.951  1.00 89.69           N  
ATOM   4121  CA  PRO A 264       8.945  13.479  -1.141  1.00 89.69           C  
ATOM   4122  HA  PRO A 264       9.196  13.392  -0.084  1.00 89.69           H  
ATOM   4123  C   PRO A 264       7.970  12.360  -1.511  1.00 89.69           C  
ATOM   4124  CB  PRO A 264       8.373  14.872  -1.409  1.00 89.69           C  
ATOM   4125  HB2 PRO A 264       7.293  14.915  -1.271  1.00 89.69           H  
ATOM   4126  HB3 PRO A 264       8.860  15.589  -0.748  1.00 89.69           H  
ATOM   4127  O   PRO A 264       8.003  11.819  -2.619  1.00 89.69           O  
ATOM   4128  CG  PRO A 264       8.796  15.142  -2.852  1.00 89.69           C  
ATOM   4129  HG2 PRO A 264       8.837  16.209  -3.070  1.00 89.69           H  
ATOM   4130  HG3 PRO A 264       8.118  14.633  -3.537  1.00 89.69           H  
ATOM   4131  CD  PRO A 264      10.178  14.490  -2.915  1.00 89.69           C  
ATOM   4132  HD2 PRO A 264      10.369  14.126  -3.924  1.00 89.69           H  
ATOM   4133  HD3 PRO A 264      10.940  15.210  -2.617  1.00 89.69           H  
ATOM   4134  N   VAL A 265       7.094  12.022  -0.572  1.00 93.45           N  
ATOM   4135  H   VAL A 265       7.078  12.567   0.279  1.00 93.45           H  
ATOM   4136  CA  VAL A 265       6.044  11.024  -0.774  1.00 93.45           C  
ATOM   4137  HA  VAL A 265       6.313  10.369  -1.603  1.00 93.45           H  
ATOM   4138  C   VAL A 265       4.754  11.735  -1.141  1.00 93.45           C  
ATOM   4139  CB  VAL A 265       5.854  10.145   0.470  1.00 93.45           C  
ATOM   4140  HB  VAL A 265       5.577  10.772   1.318  1.00 93.45           H  
ATOM   4141  O   VAL A 265       4.287  12.584  -0.384  1.00 93.45           O  
ATOM   4142  CG1 VAL A 265       4.728   9.135   0.237  1.00 93.45           C  
ATOM   4143 HG11 VAL A 265       4.712   8.387   1.030  1.00 93.45           H  
ATOM   4144 HG12 VAL A 265       4.868   8.650  -0.730  1.00 93.45           H  
ATOM   4145 HG13 VAL A 265       3.763   9.640   0.237  1.00 93.45           H  
ATOM   4146  CG2 VAL A 265       7.144   9.413   0.845  1.00 93.45           C  
ATOM   4147 HG21 VAL A 265       7.453   8.769   0.022  1.00 93.45           H  
ATOM   4148 HG22 VAL A 265       7.933  10.129   1.076  1.00 93.45           H  
ATOM   4149 HG23 VAL A 265       6.961   8.811   1.735  1.00 93.45           H  
ATOM   4150  N   ARG A 266       4.154  11.376  -2.276  1.00 94.35           N  
ATOM   4151  H   ARG A 266       4.565  10.641  -2.834  1.00 94.35           H  
ATOM   4152  CA  ARG A 266       2.824  11.860  -2.646  1.00 94.35           C  
ATOM   4153  HA  ARG A 266       2.674  12.858  -2.233  1.00 94.35           H  
ATOM   4154  C   ARG A 266       1.775  10.931  -2.047  1.00 94.35           C  
ATOM   4155  CB  ARG A 266       2.713  11.949  -4.171  1.00 94.35           C  
ATOM   4156  HB2 ARG A 266       3.590  12.457  -4.572  1.00 94.35           H  
ATOM   4157  HB3 ARG A 266       2.677  10.946  -4.597  1.00 94.35           H  
ATOM   4158  O   ARG A 266       1.644   9.796  -2.495  1.00 94.35           O  
ATOM   4159  CG  ARG A 266       1.460  12.748  -4.556  1.00 94.35           C  
ATOM   4160  HG2 ARG A 266       1.559  13.766  -4.178  1.00 94.35           H  
ATOM   4161  HG3 ARG A 266       0.572  12.301  -4.109  1.00 94.35           H  
ATOM   4162  CD  ARG A 266       1.272  12.809  -6.070  1.00 94.35           C  
ATOM   4163  HD2 ARG A 266       2.186  13.172  -6.540  1.00 94.35           H  
ATOM   4164  HD3 ARG A 266       0.471  13.520  -6.272  1.00 94.35           H  
ATOM   4165  NE  ARG A 266       0.922  11.483  -6.594  1.00 94.35           N  
ATOM   4166  HE  ARG A 266       1.379  10.674  -6.200  1.00 94.35           H  
ATOM   4167  NH1 ARG A 266      -0.510  12.117  -8.259  1.00 94.35           N  
ATOM   4168 HH11 ARG A 266      -0.465  13.075  -7.943  1.00 94.35           H  
ATOM   4169 HH12 ARG A 266      -1.323  11.928  -8.827  1.00 94.35           H  
ATOM   4170  NH2 ARG A 266      -0.348   9.962  -7.603  1.00 94.35           N  
ATOM   4171 HH21 ARG A 266       0.254   9.295  -7.141  1.00 94.35           H  
ATOM   4172 HH22 ARG A 266      -1.074   9.693  -8.252  1.00 94.35           H  
ATOM   4173  CZ  ARG A 266       0.010  11.204  -7.490  1.00 94.35           C  
ATOM   4174  N   ARG A 267       1.033  11.400  -1.045  1.00 95.04           N  
ATOM   4175  H   ARG A 267       1.175  12.359  -0.763  1.00 95.04           H  
ATOM   4176  CA  ARG A 267      -0.049  10.654  -0.394  1.00 95.04           C  
ATOM   4177  HA  ARG A 267       0.040   9.603  -0.666  1.00 95.04           H  
ATOM   4178  C   ARG A 267      -1.406  11.149  -0.888  1.00 95.04           C  
ATOM   4179  CB  ARG A 267       0.094  10.743   1.137  1.00 95.04           C  
ATOM   4180  HB2 ARG A 267       1.062  10.332   1.423  1.00 95.04           H  
ATOM   4181  HB3 ARG A 267       0.061  11.790   1.439  1.00 95.04           H  
ATOM   4182  O   ARG A 267      -1.693  12.340  -0.823  1.00 95.04           O  
ATOM   4183  CG  ARG A 267      -1.017   9.970   1.876  1.00 95.04           C  
ATOM   4184  HG2 ARG A 267      -1.003   8.922   1.576  1.00 95.04           H  
ATOM   4185  HG3 ARG A 267      -1.984  10.390   1.600  1.00 95.04           H  
ATOM   4186  CD  ARG A 267      -0.903  10.066   3.405  1.00 95.04           C  
ATOM   4187  HD2 ARG A 267      -0.733  11.105   3.686  1.00 95.04           H  
ATOM   4188  HD3 ARG A 267      -1.856   9.751   3.830  1.00 95.04           H  
ATOM   4189  NE  ARG A 267       0.163   9.202   3.946  1.00 95.04           N  
ATOM   4190  HE  ARG A 267       0.651   8.600   3.298  1.00 95.04           H  
ATOM   4191  NH1 ARG A 267      -0.012   9.677   6.187  1.00 95.04           N  
ATOM   4192 HH11 ARG A 267      -0.692  10.389   5.966  1.00 95.04           H  
ATOM   4193 HH12 ARG A 267       0.266   9.478   7.138  1.00 95.04           H  
ATOM   4194  NH2 ARG A 267       1.453   8.164   5.517  1.00 95.04           N  
ATOM   4195 HH21 ARG A 267       1.600   7.887   6.477  1.00 95.04           H  
ATOM   4196 HH22 ARG A 267       1.784   7.614   4.737  1.00 95.04           H  
ATOM   4197  CZ  ARG A 267       0.529   9.021   5.204  1.00 95.04           C  
ATOM   4198  N   ARG A 268      -2.269  10.228  -1.312  1.00 92.94           N  
ATOM   4199  H   ARG A 268      -1.934   9.278  -1.384  1.00 92.94           H  
ATOM   4200  CA  ARG A 268      -3.690  10.479  -1.584  1.00 92.94           C  
ATOM   4201  HA  ARG A 268      -3.868  11.549  -1.691  1.00 92.94           H  
ATOM   4202  C   ARG A 268      -4.515   9.986  -0.401  1.00 92.94           C  
ATOM   4203  CB  ARG A 268      -4.100   9.790  -2.894  1.00 92.94           C  
ATOM   4204  HB2 ARG A 268      -5.163   9.956  -3.064  1.00 92.94           H  
ATOM   4205  HB3 ARG A 268      -3.928   8.717  -2.803  1.00 92.94           H  
ATOM   4206  O   ARG A 268      -4.433   8.814  -0.048  1.00 92.94           O  
ATOM   4207  CG  ARG A 268      -3.309  10.339  -4.094  1.00 92.94           C  
ATOM   4208  HG2 ARG A 268      -2.241  10.169  -3.951  1.00 92.94           H  
ATOM   4209  HG3 ARG A 268      -3.477  11.413  -4.169  1.00 92.94           H  
ATOM   4210  CD  ARG A 268      -3.729   9.690  -5.413  1.00 92.94           C  
ATOM   4211  HD2 ARG A 268      -3.205  10.202  -6.220  1.00 92.94           H  
ATOM   4212  HD3 ARG A 268      -4.795   9.863  -5.564  1.00 92.94           H  
ATOM   4213  NE  ARG A 268      -3.390   8.247  -5.457  1.00 92.94           N  
ATOM   4214  HE  ARG A 268      -2.421   7.989  -5.338  1.00 92.94           H  
ATOM   4215  NH1 ARG A 268      -5.499   7.426  -5.733  1.00 92.94           N  
ATOM   4216 HH11 ARG A 268      -5.895   8.352  -5.649  1.00 92.94           H  
ATOM   4217 HH12 ARG A 268      -6.079   6.713  -6.152  1.00 92.94           H  
ATOM   4218  NH2 ARG A 268      -3.792   6.041  -5.876  1.00 92.94           N  
ATOM   4219 HH21 ARG A 268      -2.813   5.798  -5.822  1.00 92.94           H  
ATOM   4220 HH22 ARG A 268      -4.450   5.276  -5.924  1.00 92.94           H  
ATOM   4221  CZ  ARG A 268      -4.225   7.245  -5.675  1.00 92.94           C  
ATOM   4222  N   ASN A 269      -5.285  10.869   0.222  1.00 92.35           N  
ATOM   4223  H   ASN A 269      -5.296  11.820  -0.118  1.00 92.35           H  
ATOM   4224  CA  ASN A 269      -6.197  10.527   1.312  1.00 92.35           C  
ATOM   4225  HA  ASN A 269      -5.898   9.585   1.772  1.00 92.35           H  
ATOM   4226  C   ASN A 269      -7.604  10.366   0.738  1.00 92.35           C  
ATOM   4227  CB  ASN A 269      -6.156  11.617   2.395  1.00 92.35           C  
ATOM   4228  HB2 ASN A 269      -6.848  11.350   3.193  1.00 92.35           H  
ATOM   4229  HB3 ASN A 269      -6.487  12.565   1.972  1.00 92.35           H  
ATOM   4230  O   ASN A 269      -8.245  11.371   0.431  1.00 92.35           O  
ATOM   4231  CG  ASN A 269      -4.784  11.797   3.010  1.00 92.35           C  
ATOM   4232  ND2 ASN A 269      -4.111  12.878   2.686  1.00 92.35           N  
ATOM   4233 HD21 ASN A 269      -3.229  13.054   3.146  1.00 92.35           H  
ATOM   4234 HD22 ASN A 269      -4.490  13.516   2.001  1.00 92.35           H  
ATOM   4235  OD1 ASN A 269      -4.301  10.979   3.780  1.00 92.35           O  
ATOM   4236  N   LEU A 270      -8.067   9.129   0.559  1.00 87.42           N  
ATOM   4237  H   LEU A 270      -7.527   8.348   0.902  1.00 87.42           H  
ATOM   4238  CA  LEU A 270      -9.363   8.870  -0.068  1.00 87.42           C  
ATOM   4239  HA  LEU A 270      -9.549   9.663  -0.792  1.00 87.42           H  
ATOM   4240  C   LEU A 270     -10.499   8.926   0.954  1.00 87.42           C  
ATOM   4241  CB  LEU A 270      -9.373   7.544  -0.847  1.00 87.42           C  
ATOM   4242  HB2 LEU A 270      -9.381   6.729  -0.123  1.00 87.42           H  
ATOM   4243  HB3 LEU A 270     -10.310   7.492  -1.400  1.00 87.42           H  
ATOM   4244  O   LEU A 270     -10.395   8.363   2.047  1.00 87.42           O  
ATOM   4245  CG  LEU A 270      -8.212   7.345  -1.840  1.00 87.42           C  
ATOM   4246  HG  LEU A 270      -7.274   7.277  -1.288  1.00 87.42           H  
ATOM   4247  CD1 LEU A 270      -8.405   6.056  -2.634  1.00 87.42           C  
ATOM   4248 HD11 LEU A 270      -8.458   5.197  -1.965  1.00 87.42           H  
ATOM   4249 HD12 LEU A 270      -9.324   6.106  -3.218  1.00 87.42           H  
ATOM   4250 HD13 LEU A 270      -7.575   5.905  -3.324  1.00 87.42           H  
ATOM   4251  CD2 LEU A 270      -8.111   8.494  -2.842  1.00 87.42           C  
ATOM   4252 HD21 LEU A 270      -9.067   8.619  -3.352  1.00 87.42           H  
ATOM   4253 HD22 LEU A 270      -7.847   9.420  -2.331  1.00 87.42           H  
ATOM   4254 HD23 LEU A 270      -7.334   8.267  -3.572  1.00 87.42           H  
ATOM   4255  N   THR A 271     -11.600   9.566   0.563  1.00 70.97           N  
ATOM   4256  H   THR A 271     -11.620   9.955  -0.369  1.00 70.97           H  
ATOM   4257  CA  THR A 271     -12.885   9.500   1.263  1.00 70.97           C  
ATOM   4258  HA  THR A 271     -12.714   9.120   2.271  1.00 70.97           H  
ATOM   4259  C   THR A 271     -13.773   8.483   0.542  1.00 70.97           C  
ATOM   4260  CB  THR A 271     -13.536  10.885   1.421  1.00 70.97           C  
ATOM   4261  HB  THR A 271     -14.521  10.761   1.871  1.00 70.97           H  
ATOM   4262  O   THR A 271     -13.850   8.441  -0.682  1.00 70.97           O  
ATOM   4263  CG2 THR A 271     -12.696  11.799   2.317  1.00 70.97           C  
ATOM   4264 HG21 THR A 271     -13.215  12.746   2.467  1.00 70.97           H  
ATOM   4265 HG22 THR A 271     -12.544  11.324   3.286  1.00 70.97           H  
ATOM   4266 HG23 THR A 271     -11.726  11.989   1.857  1.00 70.97           H  
ATOM   4267  OG1 THR A 271     -13.673  11.549   0.189  1.00 70.97           O  
ATOM   4268  HG1 THR A 271     -14.123  12.382   0.351  1.00 70.97           H  
ATOM   4269  N   THR A 272     -14.364   7.570   1.305  1.00 60.26           N  
ATOM   4270  H   THR A 272     -14.357   7.709   2.306  1.00 60.26           H  
ATOM   4271  CA  THR A 272     -14.923   6.279   0.865  1.00 60.26           C  
ATOM   4272  HA  THR A 272     -14.092   5.601   0.670  1.00 60.26           H  
ATOM   4273  C   THR A 272     -15.792   6.311  -0.403  1.00 60.26           C  
ATOM   4274  CB  THR A 272     -15.740   5.687   2.026  1.00 60.26           C  
ATOM   4275  HB  THR A 272     -16.430   4.924   1.665  1.00 60.26           H  
ATOM   4276  O   THR A 272     -16.960   6.695  -0.352  1.00 60.26           O  
ATOM   4277  CG2 THR A 272     -14.814   5.063   3.054  1.00 60.26           C  
ATOM   4278 HG21 THR A 272     -15.378   4.903   3.973  1.00 60.26           H  
ATOM   4279 HG22 THR A 272     -14.423   4.119   2.675  1.00 60.26           H  
ATOM   4280 HG23 THR A 272     -13.985   5.732   3.283  1.00 60.26           H  
ATOM   4281  OG1 THR A 272     -16.453   6.696   2.707  1.00 60.26           O  
ATOM   4282  HG1 THR A 272     -17.187   6.947   2.141  1.00 60.26           H  
ATOM   4283  N   ARG A 273     -15.238   5.797  -1.517  1.00 56.74           N  
ATOM   4284  H   ARG A 273     -14.230   5.746  -1.533  1.00 56.74           H  
ATOM   4285  CA  ARG A 273     -15.961   5.300  -2.713  1.00 56.74           C  
ATOM   4286  HA  ARG A 273     -16.995   5.109  -2.425  1.00 56.74           H  
ATOM   4287  C   ARG A 273     -15.490   3.936  -3.246  1.00 56.74           C  
ATOM   4288  CB  ARG A 273     -15.965   6.352  -3.842  1.00 56.74           C  
ATOM   4289  HB2 ARG A 273     -15.006   6.869  -3.885  1.00 56.74           H  
ATOM   4290  HB3 ARG A 273     -16.111   5.858  -4.802  1.00 56.74           H  
ATOM   4291  O   ARG A 273     -16.010   3.481  -4.256  1.00 56.74           O  
ATOM   4292  CG  ARG A 273     -17.105   7.361  -3.660  1.00 56.74           C  
ATOM   4293  HG2 ARG A 273     -16.805   8.115  -2.932  1.00 56.74           H  
ATOM   4294  HG3 ARG A 273     -17.997   6.852  -3.295  1.00 56.74           H  
ATOM   4295  CD  ARG A 273     -17.450   8.023  -4.997  1.00 56.74           C  
ATOM   4296  HD2 ARG A 273     -17.777   7.250  -5.693  1.00 56.74           H  
ATOM   4297  HD3 ARG A 273     -16.552   8.492  -5.399  1.00 56.74           H  
ATOM   4298  NE  ARG A 273     -18.527   9.016  -4.828  1.00 56.74           N  
ATOM   4299  HE  ARG A 273     -18.949   9.060  -3.912  1.00 56.74           H  
ATOM   4300  NH1 ARG A 273     -18.477   9.883  -6.951  1.00 56.74           N  
ATOM   4301 HH11 ARG A 273     -18.835  10.516  -7.652  1.00 56.74           H  
ATOM   4302 HH12 ARG A 273     -17.734   9.235  -7.175  1.00 56.74           H  
ATOM   4303  NH2 ARG A 273     -19.939  10.682  -5.464  1.00 56.74           N  
ATOM   4304 HH21 ARG A 273     -20.285  11.319  -6.168  1.00 56.74           H  
ATOM   4305 HH22 ARG A 273     -20.351  10.678  -4.542  1.00 56.74           H  
ATOM   4306  CZ  ARG A 273     -18.973   9.854  -5.745  1.00 56.74           C  
ATOM   4307  N   ASN A 274     -14.599   3.239  -2.542  1.00 61.24           N  
ATOM   4308  H   ASN A 274     -14.216   3.647  -1.701  1.00 61.24           H  
ATOM   4309  CA  ASN A 274     -14.017   1.979  -3.029  1.00 61.24           C  
ATOM   4310  HA  ASN A 274     -14.395   1.773  -4.031  1.00 61.24           H  
ATOM   4311  C   ASN A 274     -14.415   0.748  -2.190  1.00 61.24           C  
ATOM   4312  CB  ASN A 274     -12.497   2.133  -3.165  1.00 61.24           C  
ATOM   4313  HB2 ASN A 274     -12.116   1.218  -3.616  1.00 61.24           H  
ATOM   4314  HB3 ASN A 274     -12.070   2.241  -2.168  1.00 61.24           H  
ATOM   4315  O   ASN A 274     -13.703  -0.255  -2.192  1.00 61.24           O  
ATOM   4316  CG  ASN A 274     -12.013   3.276  -4.040  1.00 61.24           C  
ATOM   4317  ND2 ASN A 274     -10.756   3.637  -3.925  1.00 61.24           N  
ATOM   4318 HD21 ASN A 274     -10.121   3.039  -3.416  1.00 61.24           H  
ATOM   4319 HD22 ASN A 274     -10.404   4.306  -4.595  1.00 61.24           H  
ATOM   4320  OD1 ASN A 274     -12.751   3.855  -4.815  1.00 61.24           O  
ATOM   4321  N   LEU A 275     -15.531   0.831  -1.455  1.00 67.71           N  
ATOM   4322  H   LEU A 275     -16.105   1.656  -1.559  1.00 67.71           H  
ATOM   4323  CA  LEU A 275     -16.156  -0.349  -0.856  1.00 67.71           C  
ATOM   4324  HA  LEU A 275     -15.416  -0.914  -0.289  1.00 67.71           H  
ATOM   4325  C   LEU A 275     -16.688  -1.248  -1.970  1.00 67.71           C  
ATOM   4326  CB  LEU A 275     -17.324   0.046   0.056  1.00 67.71           C  
ATOM   4327  HB2 LEU A 275     -17.918  -0.848   0.244  1.00 67.71           H  
ATOM   4328  HB3 LEU A 275     -17.959   0.747  -0.486  1.00 67.71           H  
ATOM   4329  O   LEU A 275     -17.386  -0.783  -2.874  1.00 67.71           O  
ATOM   4330  CG  LEU A 275     -16.947   0.651   1.414  1.00 67.71           C  
ATOM   4331  HG  LEU A 275     -16.325   1.535   1.274  1.00 67.71           H  
ATOM   4332  CD1 LEU A 275     -18.264   1.069   2.068  1.00 67.71           C  
ATOM   4333 HD11 LEU A 275     -18.728   1.874   1.498  1.00 67.71           H  
ATOM   4334 HD12 LEU A 275     -18.946   0.219   2.112  1.00 67.71           H  
ATOM   4335 HD13 LEU A 275     -18.105   1.416   3.089  1.00 67.71           H  
ATOM   4336  CD2 LEU A 275     -16.210  -0.350   2.304  1.00 67.71           C  
ATOM   4337 HD21 LEU A 275     -16.075   0.056   3.307  1.00 67.71           H  
ATOM   4338 HD22 LEU A 275     -15.232  -0.591   1.887  1.00 67.71           H  
ATOM   4339 HD23 LEU A 275     -16.790  -1.270   2.381  1.00 67.71           H  
ATOM   4340  N   MET A 276     -16.379  -2.531  -1.884  1.00 62.44           N  
ATOM   4341  H   MET A 276     -15.877  -2.858  -1.071  1.00 62.44           H  
ATOM   4342  CA  MET A 276     -16.904  -3.534  -2.794  1.00 62.44           C  
ATOM   4343  HA  MET A 276     -17.064  -3.092  -3.777  1.00 62.44           H  
ATOM   4344  C   MET A 276     -18.246  -3.995  -2.236  1.00 62.44           C  
ATOM   4345  CB  MET A 276     -15.895  -4.676  -2.951  1.00 62.44           C  
ATOM   4346  HB2 MET A 276     -15.748  -5.166  -1.989  1.00 62.44           H  
ATOM   4347  HB3 MET A 276     -16.286  -5.406  -3.660  1.00 62.44           H  
ATOM   4348  O   MET A 276     -18.325  -4.449  -1.099  1.00 62.44           O  
ATOM   4349  CG  MET A 276     -14.548  -4.136  -3.449  1.00 62.44           C  
ATOM   4350  HG2 MET A 276     -14.181  -3.388  -2.747  1.00 62.44           H  
ATOM   4351  HG3 MET A 276     -14.694  -3.648  -4.412  1.00 62.44           H  
ATOM   4352  SD  MET A 276     -13.246  -5.368  -3.615  1.00 62.44           S  
ATOM   4353  CE  MET A 276     -13.925  -6.281  -5.009  1.00 62.44           C  
ATOM   4354  HE1 MET A 276     -14.553  -7.095  -4.648  1.00 62.44           H  
ATOM   4355  HE2 MET A 276     -13.085  -6.672  -5.583  1.00 62.44           H  
ATOM   4356  HE3 MET A 276     -14.506  -5.618  -5.651  1.00 62.44           H  
ATOM   4357  N   LYS A 277     -19.317  -3.833  -3.015  1.00 57.17           N  
ATOM   4358  H   LYS A 277     -19.176  -3.494  -3.956  1.00 57.17           H  
ATOM   4359  CA  LYS A 277     -20.598  -4.458  -2.683  1.00 57.17           C  
ATOM   4360  HA  LYS A 277     -20.734  -4.466  -1.602  1.00 57.17           H  
ATOM   4361  C   LYS A 277     -20.534  -5.904  -3.142  1.00 57.17           C  
ATOM   4362  CB  LYS A 277     -21.774  -3.714  -3.327  1.00 57.17           C  
ATOM   4363  HB2 LYS A 277     -21.606  -3.615  -4.399  1.00 57.17           H  
ATOM   4364  HB3 LYS A 277     -22.676  -4.307  -3.172  1.00 57.17           H  
ATOM   4365  O   LYS A 277     -20.212  -6.148  -4.305  1.00 57.17           O  
ATOM   4366  CG  LYS A 277     -21.973  -2.330  -2.695  1.00 57.17           C  
ATOM   4367  HG2 LYS A 277     -22.053  -2.441  -1.614  1.00 57.17           H  
ATOM   4368  HG3 LYS A 277     -21.117  -1.695  -2.923  1.00 57.17           H  
ATOM   4369  CD  LYS A 277     -23.251  -1.677  -3.227  1.00 57.17           C  
ATOM   4370  HD2 LYS A 277     -23.164  -1.532  -4.304  1.00 57.17           H  
ATOM   4371  HD3 LYS A 277     -24.093  -2.338  -3.020  1.00 57.17           H  
ATOM   4372  CE  LYS A 277     -23.466  -0.334  -2.526  1.00 57.17           C  
ATOM   4373  HE2 LYS A 277     -23.419  -0.503  -1.450  1.00 57.17           H  
ATOM   4374  HE3 LYS A 277     -22.651   0.338  -2.794  1.00 57.17           H  
ATOM   4375  NZ  LYS A 277     -24.779   0.252  -2.886  1.00 57.17           N  
ATOM   4376  HZ1 LYS A 277     -24.922   1.122  -2.393  1.00 57.17           H  
ATOM   4377  HZ2 LYS A 277     -24.841   0.406  -3.882  1.00 57.17           H  
ATOM   4378  HZ3 LYS A 277     -25.514  -0.383  -2.610  1.00 57.17           H  
ATOM   4379  N   ASP A 278     -20.853  -6.834  -2.252  1.00 49.56           N  
ATOM   4380  H   ASP A 278     -21.033  -6.579  -1.291  1.00 49.56           H  
ATOM   4381  CA  ASP A 278     -20.983  -8.233  -2.629  1.00 49.56           C  
ATOM   4382  HA  ASP A 278     -20.026  -8.558  -3.040  1.00 49.56           H  
ATOM   4383  C   ASP A 278     -22.002  -8.384  -3.763  1.00 49.56           C  
ATOM   4384  CB  ASP A 278     -21.324  -9.099  -1.399  1.00 49.56           C  
ATOM   4385  HB2 ASP A 278     -22.008  -8.561  -0.742  1.00 49.56           H  
ATOM   4386  HB3 ASP A 278     -21.826 -10.004  -1.740  1.00 49.56           H  
ATOM   4387  O   ASP A 278     -23.065  -7.756  -3.779  1.00 49.56           O  
ATOM   4388  CG  ASP A 278     -20.072  -9.532  -0.626  1.00 49.56           C  
ATOM   4389  OD1 ASP A 278     -18.963  -9.441  -1.195  1.00 49.56           O  
ATOM   4390  OD2 ASP A 278     -20.172 -10.088   0.481  1.00 49.56           O  
ATOM   4391  N   TYR A 279     -21.671  -9.234  -4.736  1.00 31.70           N  
ATOM   4392  H   TYR A 279     -20.772  -9.689  -4.665  1.00 31.70           H  
ATOM   4393  CA  TYR A 279     -22.466  -9.484  -5.944  1.00 31.70           C  
ATOM   4394  HA  TYR A 279     -22.686  -8.515  -6.391  1.00 31.70           H  
ATOM   4395  C   TYR A 279     -23.827 -10.165  -5.657  1.00 31.70           C  
ATOM   4396  CB  TYR A 279     -21.592 -10.276  -6.936  1.00 31.70           C  
ATOM   4397  HB2 TYR A 279     -21.600 -11.329  -6.656  1.00 31.70           H  
ATOM   4398  HB3 TYR A 279     -20.561  -9.933  -6.850  1.00 31.70           H  
ATOM   4399  O   TYR A 279     -24.521 -10.612  -6.566  1.00 31.70           O  
ATOM   4400  CG  TYR A 279     -21.988 -10.136  -8.395  1.00 31.70           C  
ATOM   4401  CD1 TYR A 279     -22.806 -11.104  -9.010  1.00 31.70           C  
ATOM   4402  HD1 TYR A 279     -23.171 -11.942  -8.435  1.00 31.70           H  
ATOM   4403  CD2 TYR A 279     -21.517  -9.040  -9.144  1.00 31.70           C  
ATOM   4404  HD2 TYR A 279     -20.875  -8.308  -8.676  1.00 31.70           H  
ATOM   4405  CE1 TYR A 279     -23.167 -10.970 -10.364  1.00 31.70           C  
ATOM   4406  HE1 TYR A 279     -23.801 -11.705 -10.838  1.00 31.70           H  
ATOM   4407  CE2 TYR A 279     -21.866  -8.906 -10.502  1.00 31.70           C  
ATOM   4408  HE2 TYR A 279     -21.492  -8.069 -11.073  1.00 31.70           H  
ATOM   4409  OH  TYR A 279     -23.041  -9.746 -12.420  1.00 31.70           O  
ATOM   4410  HH  TYR A 279     -22.611  -8.986 -12.819  1.00 31.70           H  
ATOM   4411  CZ  TYR A 279     -22.696  -9.872 -11.112  1.00 31.70           C  
ATOM   4412  N   VAL A 280     -24.266 -10.248  -4.398  1.00 30.30           N  
ATOM   4413  H   VAL A 280     -23.733  -9.778  -3.681  1.00 30.30           H  
ATOM   4414  CA  VAL A 280     -25.425 -11.060  -3.990  1.00 30.30           C  
ATOM   4415  HA  VAL A 280     -25.436 -11.940  -4.634  1.00 30.30           H  
ATOM   4416  C   VAL A 280     -26.780 -10.373  -4.247  1.00 30.30           C  
ATOM   4417  CB  VAL A 280     -25.242 -11.603  -2.552  1.00 30.30           C  
ATOM   4418  HB  VAL A 280     -25.254 -10.771  -1.848  1.00 30.30           H  
ATOM   4419  O   VAL A 280     -27.822 -10.989  -4.064  1.00 30.30           O  
ATOM   4420  CG1 VAL A 280     -26.318 -12.623  -2.148  1.00 30.30           C  
ATOM   4421 HG11 VAL A 280     -27.268 -12.120  -1.967  1.00 30.30           H  
ATOM   4422 HG12 VAL A 280     -26.038 -13.111  -1.214  1.00 30.30           H  
ATOM   4423 HG13 VAL A 280     -26.441 -13.377  -2.925  1.00 30.30           H  
ATOM   4424  CG2 VAL A 280     -23.900 -12.346  -2.420  1.00 30.30           C  
ATOM   4425 HG21 VAL A 280     -23.778 -12.707  -1.398  1.00 30.30           H  
ATOM   4426 HG22 VAL A 280     -23.866 -13.193  -3.105  1.00 30.30           H  
ATOM   4427 HG23 VAL A 280     -23.061 -11.682  -2.629  1.00 30.30           H  
ATOM   4428  N   SER A 281     -26.840  -9.148  -4.785  1.00 25.81           N  
ATOM   4429  H   SER A 281     -25.974  -8.671  -4.991  1.00 25.81           H  
ATOM   4430  CA  SER A 281     -28.142  -8.501  -5.077  1.00 25.81           C  
ATOM   4431  HA  SER A 281     -28.874  -8.938  -4.398  1.00 25.81           H  
ATOM   4432  C   SER A 281     -28.745  -8.779  -6.467  1.00 25.81           C  
ATOM   4433  CB  SER A 281     -28.158  -7.024  -4.688  1.00 25.81           C  
ATOM   4434  HB2 SER A 281     -27.964  -6.934  -3.619  1.00 25.81           H  
ATOM   4435  HB3 SER A 281     -29.145  -6.607  -4.892  1.00 25.81           H  
ATOM   4436  O   SER A 281     -29.803  -8.237  -6.795  1.00 25.81           O  
ATOM   4437  OG  SER A 281     -27.187  -6.286  -5.396  1.00 25.81           O  
ATOM   4438  HG  SER A 281     -26.330  -6.457  -5.000  1.00 25.81           H  
ATOM   4439  N   HIS A 282     -28.167  -9.684  -7.267  1.00 22.80           N  
ATOM   4440  H   HIS A 282     -27.292 -10.094  -6.973  1.00 22.80           H  
ATOM   4441  CA  HIS A 282     -28.799 -10.174  -8.503  1.00 22.80           C  
ATOM   4442  HA  HIS A 282     -29.846  -9.868  -8.494  1.00 22.80           H  
ATOM   4443  C   HIS A 282     -28.901 -11.705  -8.575  1.00 22.80           C  
ATOM   4444  CB  HIS A 282     -28.176  -9.516  -9.746  1.00 22.80           C  
ATOM   4445  HB2 HIS A 282     -27.096  -9.659  -9.722  1.00 22.80           H  
ATOM   4446  HB3 HIS A 282     -28.557 -10.006 -10.642  1.00 22.80           H  
ATOM   4447  O   HIS A 282     -28.682 -12.305  -9.623  1.00 22.80           O  
ATOM   4448  CG  HIS A 282     -28.489  -8.044  -9.893  1.00 22.80           C  
ATOM   4449  CD2 HIS A 282     -27.641  -7.079 -10.363  1.00 22.80           C  
ATOM   4450  HD2 HIS A 282     -26.623  -7.236 -10.687  1.00 22.80           H  
ATOM   4451  ND1 HIS A 282     -29.676  -7.418  -9.582  1.00 22.80           N  
ATOM   4452  HD1 HIS A 282     -30.364  -7.791  -8.943  1.00 22.80           H  
ATOM   4453  CE1 HIS A 282     -29.543  -6.112  -9.860  1.00 22.80           C  
ATOM   4454  HE1 HIS A 282     -30.276  -5.353  -9.631  1.00 22.80           H  
ATOM   4455  NE2 HIS A 282     -28.322  -5.857 -10.349  1.00 22.80           N  
ATOM   4456  N   VAL A 283     -29.331 -12.347  -7.486  1.00 26.14           N  
ATOM   4457  H   VAL A 283     -29.417 -11.835  -6.619  1.00 26.14           H  
ATOM   4458  CA  VAL A 283     -30.068 -13.617  -7.584  1.00 26.14           C  
ATOM   4459  HA  VAL A 283     -30.155 -13.891  -8.635  1.00 26.14           H  
ATOM   4460  C   VAL A 283     -31.479 -13.368  -7.063  1.00 26.14           C  
ATOM   4461  CB  VAL A 283     -29.349 -14.797  -6.910  1.00 26.14           C  
ATOM   4462  HB  VAL A 283     -29.227 -14.599  -5.846  1.00 26.14           H  
ATOM   4463  O   VAL A 283     -31.690 -12.924  -5.939  1.00 26.14           O  
ATOM   4464  CG1 VAL A 283     -30.150 -16.094  -7.098  1.00 26.14           C  
ATOM   4465 HG11 VAL A 283     -30.309 -16.298  -8.157  1.00 26.14           H  
ATOM   4466 HG12 VAL A 283     -29.606 -16.926  -6.652  1.00 26.14           H  
ATOM   4467 HG13 VAL A 283     -31.112 -16.018  -6.591  1.00 26.14           H  
ATOM   4468  CG2 VAL A 283     -27.968 -15.012  -7.548  1.00 26.14           C  
ATOM   4469 HG21 VAL A 283     -28.064 -15.169  -8.623  1.00 26.14           H  
ATOM   4470 HG22 VAL A 283     -27.335 -14.143  -7.370  1.00 26.14           H  
ATOM   4471 HG23 VAL A 283     -27.485 -15.878  -7.097  1.00 26.14           H  
ATOM   4472  N   LYS A 284     -32.441 -13.546  -7.969  1.00 24.51           N  
ATOM   4473  H   LYS A 284     -32.153 -13.968  -8.840  1.00 24.51           H  
ATOM   4474  CA  LYS A 284     -33.866 -13.265  -7.798  1.00 24.51           C  
ATOM   4475  HA  LYS A 284     -33.999 -12.194  -7.646  1.00 24.51           H  
ATOM   4476  C   LYS A 284     -34.451 -13.993  -6.586  1.00 24.51           C  
ATOM   4477  CB  LYS A 284     -34.605 -13.713  -9.069  1.00 24.51           C  
ATOM   4478  HB2 LYS A 284     -35.678 -13.709  -8.874  1.00 24.51           H  
ATOM   4479  HB3 LYS A 284     -34.316 -14.737  -9.301  1.00 24.51           H  
ATOM   4480  O   LYS A 284     -34.156 -15.159  -6.364  1.00 24.51           O  
ATOM   4481  CG  LYS A 284     -34.336 -12.804 -10.278  1.00 24.51           C  
ATOM   4482  HG2 LYS A 284     -34.814 -11.839 -10.108  1.00 24.51           H  
ATOM   4483  HG3 LYS A 284     -33.264 -12.651 -10.402  1.00 24.51           H  
ATOM   4484  CD  LYS A 284     -34.895 -13.444 -11.555  1.00 24.51           C  
ATOM   4485  HD2 LYS A 284     -35.940 -13.710 -11.395  1.00 24.51           H  
ATOM   4486  HD3 LYS A 284     -34.329 -14.350 -11.768  1.00 24.51           H  
ATOM   4487  CE  LYS A 284     -34.789 -12.472 -12.734  1.00 24.51           C  
ATOM   4488  HE2 LYS A 284     -33.758 -12.128 -12.811  1.00 24.51           H  
ATOM   4489  HE3 LYS A 284     -35.416 -11.605 -12.524  1.00 24.51           H  
ATOM   4490  NZ  LYS A 284     -35.209 -13.119 -14.001  1.00 24.51           N  
ATOM   4491  HZ1 LYS A 284     -34.601 -13.897 -14.212  1.00 24.51           H  
ATOM   4492  HZ2 LYS A 284     -36.153 -13.470 -13.921  1.00 24.51           H  
ATOM   4493  HZ3 LYS A 284     -35.169 -12.463 -14.768  1.00 24.51           H  
ATOM   4494  N   SER A 285     -35.327 -13.269  -5.890  1.00 25.29           N  
ATOM   4495  H   SER A 285     -35.369 -12.295  -6.152  1.00 25.29           H  
ATOM   4496  CA  SER A 285     -36.462 -13.737  -5.087  1.00 25.29           C  
ATOM   4497  HA  SER A 285     -36.361 -13.335  -4.079  1.00 25.29           H  
ATOM   4498  C   SER A 285     -36.640 -15.255  -4.979  1.00 25.29           C  
ATOM   4499  CB  SER A 285     -37.744 -13.156  -5.715  1.00 25.29           C  
ATOM   4500  HB2 SER A 285     -37.713 -12.068  -5.662  1.00 25.29           H  
ATOM   4501  HB3 SER A 285     -38.612 -13.507  -5.157  1.00 25.29           H  
ATOM   4502  O   SER A 285     -37.153 -15.871  -5.908  1.00 25.29           O  
ATOM   4503  OG  SER A 285     -37.861 -13.555  -7.071  1.00 25.29           O  
ATOM   4504  HG  SER A 285     -37.784 -14.512  -7.056  1.00 25.29           H  
ATOM   4505  N   GLU A 286     -36.395 -15.806  -3.797  1.00 26.56           N  
ATOM   4506  H   GLU A 286     -35.783 -15.338  -3.143  1.00 26.56           H  
ATOM   4507  CA  GLU A 286     -37.265 -16.839  -3.245  1.00 26.56           C  
ATOM   4508  HA  GLU A 286     -38.274 -16.633  -3.605  1.00 26.56           H  
ATOM   4509  C   GLU A 286     -37.308 -16.692  -1.723  1.00 26.56           C  
ATOM   4510  CB  GLU A 286     -36.903 -18.254  -3.731  1.00 26.56           C  
ATOM   4511  HB2 GLU A 286     -35.961 -18.232  -4.279  1.00 26.56           H  
ATOM   4512  HB3 GLU A 286     -36.795 -18.921  -2.876  1.00 26.56           H  
ATOM   4513  O   GLU A 286     -36.306 -16.710  -1.012  1.00 26.56           O  
ATOM   4514  CG  GLU A 286     -38.025 -18.784  -4.647  1.00 26.56           C  
ATOM   4515  HG2 GLU A 286     -38.263 -18.040  -5.408  1.00 26.56           H  
ATOM   4516  HG3 GLU A 286     -38.922 -18.921  -4.043  1.00 26.56           H  
ATOM   4517  CD  GLU A 286     -37.687 -20.106  -5.346  1.00 26.56           C  
ATOM   4518  OE1 GLU A 286     -38.269 -20.343  -6.430  1.00 26.56           O  
ATOM   4519  OE2 GLU A 286     -36.891 -20.886  -4.778  1.00 26.56           O  
ATOM   4520  N   THR A 287     -38.514 -16.435  -1.238  1.00 26.61           N  
ATOM   4521  H   THR A 287     -39.296 -16.455  -1.877  1.00 26.61           H  
ATOM   4522  CA  THR A 287     -38.882 -16.368   0.167  1.00 26.61           C  
ATOM   4523  HA  THR A 287     -38.215 -15.683   0.689  1.00 26.61           H  
ATOM   4524  C   THR A 287     -38.732 -17.767   0.759  1.00 26.61           C  
ATOM   4525  CB  THR A 287     -40.354 -15.893   0.294  1.00 26.61           C  
ATOM   4526  HB  THR A 287     -40.949 -16.646   0.812  1.00 26.61           H  
ATOM   4527  O   THR A 287     -39.525 -18.651   0.454  1.00 26.61           O  
ATOM   4528  CG2 THR A 287     -40.474 -14.586   1.071  1.00 26.61           C  
ATOM   4529 HG21 THR A 287     -40.094 -14.731   2.082  1.00 26.61           H  
ATOM   4530 HG22 THR A 287     -39.894 -13.803   0.583  1.00 26.61           H  
ATOM   4531 HG23 THR A 287     -41.520 -14.287   1.132  1.00 26.61           H  
ATOM   4532  OG1 THR A 287     -40.960 -15.634  -0.960  1.00 26.61           O  
ATOM   4533  HG1 THR A 287     -40.968 -14.682  -1.086  1.00 26.61           H  
ATOM   4534  N   ALA A 288     -37.759 -17.979   1.642  1.00 31.57           N  
ATOM   4535  H   ALA A 288     -37.012 -17.305   1.734  1.00 31.57           H  
ATOM   4536  CA  ALA A 288     -37.747 -19.158   2.500  1.00 31.57           C  
ATOM   4537  HA  ALA A 288     -38.768 -19.530   2.582  1.00 31.57           H  
ATOM   4538  C   ALA A 288     -37.279 -18.788   3.911  1.00 31.57           C  
ATOM   4539  CB  ALA A 288     -36.944 -20.288   1.857  1.00 31.57           C  
ATOM   4540  HB1 ALA A 288     -36.970 -21.171   2.495  1.00 31.57           H  
ATOM   4541  HB2 ALA A 288     -35.909 -19.974   1.721  1.00 31.57           H  
ATOM   4542  HB3 ALA A 288     -37.368 -20.537   0.884  1.00 31.57           H  
ATOM   4543  O   ALA A 288     -36.144 -18.395   4.156  1.00 31.57           O  
ATOM   4544  N   SER A 289     -38.249 -18.893   4.813  1.00 28.83           N  
ATOM   4545  H   SER A 289     -39.124 -19.230   4.437  1.00 28.83           H  
ATOM   4546  CA  SER A 289     -38.242 -18.717   6.263  1.00 28.83           C  
ATOM   4547  HA  SER A 289     -38.623 -17.720   6.485  1.00 28.83           H  
ATOM   4548  C   SER A 289     -36.914 -18.918   7.003  1.00 28.83           C  
ATOM   4549  CB  SER A 289     -39.228 -19.746   6.830  1.00 28.83           C  
ATOM   4550  HB2 SER A 289     -40.223 -19.574   6.421  1.00 28.83           H  
ATOM   4551  HB3 SER A 289     -39.272 -19.647   7.914  1.00 28.83           H  
ATOM   4552  O   SER A 289     -36.269 -19.960   6.883  1.00 28.83           O  
ATOM   4553  OG  SER A 289     -38.801 -21.055   6.497  1.00 28.83           O  
ATOM   4554  HG  SER A 289     -37.841 -21.048   6.519  1.00 28.83           H  
ATOM   4555  N   LEU A 290     -36.657 -17.973   7.915  1.00 28.83           N  
ATOM   4556  H   LEU A 290     -37.195 -17.124   7.821  1.00 28.83           H  
ATOM   4557  CA  LEU A 290     -35.892 -18.092   9.160  1.00 28.83           C  
ATOM   4558  HA  LEU A 290     -34.900 -17.663   9.019  1.00 28.83           H  
ATOM   4559  C   LEU A 290     -35.735 -19.544   9.653  1.00 28.83           C  
ATOM   4560  CB  LEU A 290     -36.660 -17.278  10.231  1.00 28.83           C  
ATOM   4561  HB2 LEU A 290     -36.291 -17.547  11.221  1.00 28.83           H  
ATOM   4562  HB3 LEU A 290     -37.707 -17.582  10.197  1.00 28.83           H  
ATOM   4563  O   LEU A 290     -36.619 -20.085  10.319  1.00 28.83           O  
ATOM   4564  CG  LEU A 290     -36.570 -15.748  10.075  1.00 28.83           C  
ATOM   4565  HG  LEU A 290     -36.454 -15.488   9.023  1.00 28.83           H  
ATOM   4566  CD1 LEU A 290     -37.842 -15.076  10.591  1.00 28.83           C  
ATOM   4567 HD11 LEU A 290     -37.999 -15.320  11.642  1.00 28.83           H  
ATOM   4568 HD12 LEU A 290     -37.753 -13.995  10.485  1.00 28.83           H  
ATOM   4569 HD13 LEU A 290     -38.701 -15.410  10.010  1.00 28.83           H  
ATOM   4570  CD2 LEU A 290     -35.380 -15.199  10.864  1.00 28.83           C  
ATOM   4571 HD21 LEU A 290     -35.307 -14.123  10.709  1.00 28.83           H  
ATOM   4572 HD22 LEU A 290     -35.502 -15.398  11.929  1.00 28.83           H  
ATOM   4573 HD23 LEU A 290     -34.458 -15.658  10.508  1.00 28.83           H  
ATOM   4574  N   LYS A 291     -34.569 -20.149   9.412  1.00 30.71           N  
ATOM   4575  H   LYS A 291     -33.931 -19.714   8.762  1.00 30.71           H  
ATOM   4576  CA  LYS A 291     -34.078 -21.260  10.231  1.00 30.71           C  
ATOM   4577  HA  LYS A 291     -34.849 -21.530  10.952  1.00 30.71           H  
ATOM   4578  C   LYS A 291     -32.886 -20.791  11.049  1.00 30.71           C  
ATOM   4579  CB  LYS A 291     -33.796 -22.524   9.410  1.00 30.71           C  
ATOM   4580  HB2 LYS A 291     -33.052 -23.123   9.936  1.00 30.71           H  
ATOM   4581  HB3 LYS A 291     -33.396 -22.259   8.431  1.00 30.71           H  
ATOM   4582  O   LYS A 291     -31.785 -20.587  10.558  1.00 30.71           O  
ATOM   4583  CG  LYS A 291     -35.078 -23.361   9.263  1.00 30.71           C  
ATOM   4584  HG2 LYS A 291     -35.510 -23.535  10.248  1.00 30.71           H  
ATOM   4585  HG3 LYS A 291     -35.798 -22.817   8.653  1.00 30.71           H  
ATOM   4586  CD  LYS A 291     -34.774 -24.717   8.620  1.00 30.71           C  
ATOM   4587  HD2 LYS A 291     -34.025 -25.238   9.218  1.00 30.71           H  
ATOM   4588  HD3 LYS A 291     -34.376 -24.551   7.619  1.00 30.71           H  
ATOM   4589  CE  LYS A 291     -36.050 -25.561   8.541  1.00 30.71           C  
ATOM   4590  HE2 LYS A 291     -36.794 -25.003   7.973  1.00 30.71           H  
ATOM   4591  HE3 LYS A 291     -36.439 -25.704   9.550  1.00 30.71           H  
ATOM   4592  NZ  LYS A 291     -35.789 -26.871   7.895  1.00 30.71           N  
ATOM   4593  HZ1 LYS A 291     -35.099 -27.395   8.414  1.00 30.71           H  
ATOM   4594  HZ2 LYS A 291     -35.438 -26.730   6.958  1.00 30.71           H  
ATOM   4595  HZ3 LYS A 291     -36.638 -27.415   7.833  1.00 30.71           H  
ATOM   4596  N   ARG A 292     -33.163 -20.629  12.338  1.00 28.93           N  
ATOM   4597  H   ARG A 292     -34.125 -20.789  12.600  1.00 28.93           H  
ATOM   4598  CA  ARG A 292     -32.199 -20.479  13.420  1.00 28.93           C  
ATOM   4599  HA  ARG A 292     -31.458 -19.727  13.151  1.00 28.93           H  
ATOM   4600  C   ARG A 292     -31.501 -21.829  13.637  1.00 28.93           C  
ATOM   4601  CB  ARG A 292     -33.020 -20.023  14.643  1.00 28.93           C  
ATOM   4602  HB2 ARG A 292     -33.644 -19.182  14.341  1.00 28.93           H  
ATOM   4603  HB3 ARG A 292     -33.685 -20.831  14.948  1.00 28.93           H  
ATOM   4604  O   ARG A 292     -32.121 -22.749  14.156  1.00 28.93           O  
ATOM   4605  CG  ARG A 292     -32.202 -19.569  15.855  1.00 28.93           C  
ATOM   4606  HG2 ARG A 292     -31.643 -18.674  15.579  1.00 28.93           H  
ATOM   4607  HG3 ARG A 292     -31.499 -20.348  16.150  1.00 28.93           H  
ATOM   4608  CD  ARG A 292     -33.155 -19.267  17.026  1.00 28.93           C  
ATOM   4609  HD2 ARG A 292     -34.164 -19.107  16.644  1.00 28.93           H  
ATOM   4610  HD3 ARG A 292     -33.177 -20.141  17.678  1.00 28.93           H  
ATOM   4611  NE  ARG A 292     -32.756 -18.056  17.770  1.00 28.93           N  
ATOM   4612  HE  ARG A 292     -32.296 -17.333  17.235  1.00 28.93           H  
ATOM   4613  NH1 ARG A 292     -33.567 -18.642  19.842  1.00 28.93           N  
ATOM   4614 HH11 ARG A 292     -33.860 -19.535  19.472  1.00 28.93           H  
ATOM   4615 HH12 ARG A 292     -33.747 -18.407  20.808  1.00 28.93           H  
ATOM   4616  NH2 ARG A 292     -32.647 -16.631  19.541  1.00 28.93           N  
ATOM   4617 HH21 ARG A 292     -32.830 -16.416  20.511  1.00 28.93           H  
ATOM   4618 HH22 ARG A 292     -32.207 -15.934  18.959  1.00 28.93           H  
ATOM   4619  CZ  ARG A 292     -32.992 -17.786  19.043  1.00 28.93           C  
ATOM   4620  N   SER A 293     -30.226 -21.933  13.283  1.00 32.89           N  
ATOM   4621  H   SER A 293     -29.839 -21.224  12.676  1.00 32.89           H  
ATOM   4622  CA  SER A 293     -29.292 -22.956  13.787  1.00 32.89           C  
ATOM   4623  HA  SER A 293     -29.684 -23.397  14.704  1.00 32.89           H  
ATOM   4624  C   SER A 293     -27.984 -22.230  14.109  1.00 32.89           C  
ATOM   4625  CB  SER A 293     -29.089 -24.086  12.763  1.00 32.89           C  
ATOM   4626  HB2 SER A 293     -30.033 -24.610  12.618  1.00 32.89           H  
ATOM   4627  HB3 SER A 293     -28.358 -24.794  13.154  1.00 32.89           H  
ATOM   4628  O   SER A 293     -27.311 -21.752  13.208  1.00 32.89           O  
ATOM   4629  OG  SER A 293     -28.641 -23.599  11.515  1.00 32.89           O  
ATOM   4630  HG  SER A 293     -27.871 -23.042  11.655  1.00 32.89           H  
ATOM   4631  N   GLN A 294     -27.695 -21.864  15.360  1.00 30.05           N  
ATOM   4632  H   GLN A 294     -27.274 -20.946  15.354  1.00 30.05           H  
ATOM   4633  CA  GLN A 294     -27.069 -22.726  16.375  1.00 30.05           C  
ATOM   4634  HA  GLN A 294     -26.504 -22.056  17.023  1.00 30.05           H  
ATOM   4635  C   GLN A 294     -25.997 -23.669  15.814  1.00 30.05           C  
ATOM   4636  CB  GLN A 294     -28.066 -23.449  17.302  1.00 30.05           C  
ATOM   4637  HB2 GLN A 294     -27.506 -24.203  17.855  1.00 30.05           H  
ATOM   4638  HB3 GLN A 294     -28.837 -23.958  16.725  1.00 30.05           H  
ATOM   4639  O   GLN A 294     -26.222 -24.863  15.691  1.00 30.05           O  
ATOM   4640  CG  GLN A 294     -28.705 -22.505  18.336  1.00 30.05           C  
ATOM   4641  HG2 GLN A 294     -29.524 -21.957  17.870  1.00 30.05           H  
ATOM   4642  HG3 GLN A 294     -27.960 -21.783  18.673  1.00 30.05           H  
ATOM   4643  CD  GLN A 294     -29.226 -23.235  19.576  1.00 30.05           C  
ATOM   4644  NE2 GLN A 294     -29.512 -22.528  20.647  1.00 30.05           N  
ATOM   4645 HE21 GLN A 294     -29.300 -21.542  20.697  1.00 30.05           H  
ATOM   4646 HE22 GLN A 294     -29.792 -23.077  21.448  1.00 30.05           H  
ATOM   4647  OE1 GLN A 294     -29.384 -24.439  19.626  1.00 30.05           O  
ATOM   4648  N   SER A 295     -24.832 -23.114  15.486  1.00 32.73           N  
ATOM   4649  H   SER A 295     -24.885 -22.168  15.137  1.00 32.73           H  
ATOM   4650  CA  SER A 295     -23.549 -23.443  16.125  1.00 32.73           C  
ATOM   4651  HA  SER A 295     -23.553 -23.057  17.144  1.00 32.73           H  
ATOM   4652  C   SER A 295     -22.458 -22.714  15.342  1.00 32.73           C  
ATOM   4653  CB  SER A 295     -23.235 -24.953  16.210  1.00 32.73           C  
ATOM   4654  HB2 SER A 295     -22.279 -25.075  16.721  1.00 32.73           H  
ATOM   4655  HB3 SER A 295     -23.996 -25.457  16.806  1.00 32.73           H  
ATOM   4656  O   SER A 295     -21.953 -23.232  14.348  1.00 32.73           O  
ATOM   4657  OG  SER A 295     -23.144 -25.576  14.947  1.00 32.73           O  
ATOM   4658  HG  SER A 295     -22.752 -24.938  14.347  1.00 32.73           H  
ATOM   4659  N   GLY A 296     -22.119 -21.495  15.766  1.00 34.29           N  
ATOM   4660  H   GLY A 296     -22.573 -21.106  16.580  1.00 34.29           H  
ATOM   4661  CA  GLY A 296     -20.866 -20.870  15.355  1.00 34.29           C  
ATOM   4662  HA2 GLY A 296     -20.796 -19.854  15.744  1.00 34.29           H  
ATOM   4663  HA3 GLY A 296     -20.779 -20.847  14.269  1.00 34.29           H  
ATOM   4664  C   GLY A 296     -19.745 -21.706  15.951  1.00 34.29           C  
ATOM   4665  O   GLY A 296     -19.409 -21.552  17.121  1.00 34.29           O  
ATOM   4666  N   ARG A 297     -19.258 -22.687  15.193  1.00 31.85           N  
ATOM   4667  H   ARG A 297     -19.634 -22.785  14.260  1.00 31.85           H  
ATOM   4668  CA  ARG A 297     -17.981 -23.316  15.498  1.00 31.85           C  
ATOM   4669  HA  ARG A 297     -17.959 -23.631  16.541  1.00 31.85           H  
ATOM   4670  C   ARG A 297     -16.937 -22.219  15.320  1.00 31.85           C  
ATOM   4671  CB  ARG A 297     -17.743 -24.522  14.586  1.00 31.85           C  
ATOM   4672  HB2 ARG A 297     -16.672 -24.710  14.512  1.00 31.85           H  
ATOM   4673  HB3 ARG A 297     -18.139 -24.272  13.601  1.00 31.85           H  
ATOM   4674  O   ARG A 297     -16.913 -21.529  14.310  1.00 31.85           O  
ATOM   4675  CG  ARG A 297     -18.448 -25.797  15.056  1.00 31.85           C  
ATOM   4676  HG2 ARG A 297     -19.525 -25.632  15.044  1.00 31.85           H  
ATOM   4677  HG3 ARG A 297     -18.130 -26.047  16.068  1.00 31.85           H  
ATOM   4678  CD  ARG A 297     -18.085 -26.948  14.110  1.00 31.85           C  
ATOM   4679  HD2 ARG A 297     -18.221 -26.615  13.081  1.00 31.85           H  
ATOM   4680  HD3 ARG A 297     -17.032 -27.190  14.255  1.00 31.85           H  
ATOM   4681  NE  ARG A 297     -18.931 -28.135  14.343  1.00 31.85           N  
ATOM   4682  HE  ARG A 297     -19.814 -27.975  14.807  1.00 31.85           H  
ATOM   4683  NH1 ARG A 297     -17.570 -29.661  13.300  1.00 31.85           N  
ATOM   4684 HH11 ARG A 297     -17.376 -30.597  12.973  1.00 31.85           H  
ATOM   4685 HH12 ARG A 297     -16.924 -28.916  13.081  1.00 31.85           H  
ATOM   4686  NH2 ARG A 297     -19.525 -30.324  14.159  1.00 31.85           N  
ATOM   4687 HH21 ARG A 297     -19.320 -31.259  13.837  1.00 31.85           H  
ATOM   4688 HH22 ARG A 297     -20.404 -30.120  14.613  1.00 31.85           H  
ATOM   4689  CZ  ARG A 297     -18.670 -29.364  13.936  1.00 31.85           C  
ATOM   4690  N   ASP A 298     -16.161 -22.003  16.361  1.00 40.25           N  
ATOM   4691  H   ASP A 298     -16.286 -22.581  17.180  1.00 40.25           H  
ATOM   4692  CA  ASP A 298     -15.119 -20.990  16.451  1.00 40.25           C  
ATOM   4693  HA  ASP A 298     -15.449 -20.068  15.972  1.00 40.25           H  
ATOM   4694  C   ASP A 298     -13.882 -21.528  15.704  1.00 40.25           C  
ATOM   4695  CB  ASP A 298     -14.950 -20.736  17.960  1.00 40.25           C  
ATOM   4696  HB2 ASP A 298     -15.941 -20.639  18.405  1.00 40.25           H  
ATOM   4697  HB3 ASP A 298     -14.475 -21.602  18.422  1.00 40.25           H  
ATOM   4698  O   ASP A 298     -12.955 -22.064  16.307  1.00 40.25           O  
ATOM   4699  CG  ASP A 298     -14.181 -19.478  18.337  1.00 40.25           C  
ATOM   4700  OD1 ASP A 298     -13.856 -18.669  17.445  1.00 40.25           O  
ATOM   4701  OD2 ASP A 298     -13.920 -19.336  19.554  1.00 40.25           O  
ATOM   4702  N   TRP A 299     -13.959 -21.547  14.365  1.00 35.78           N  
ATOM   4703  H   TRP A 299     -14.787 -21.145  13.948  1.00 35.78           H  
ATOM   4704  CA  TRP A 299     -13.103 -22.354  13.475  1.00 35.78           C  
ATOM   4705  HA  TRP A 299     -13.108 -23.385  13.830  1.00 35.78           H  
ATOM   4706  C   TRP A 299     -11.621 -21.941  13.463  1.00 35.78           C  
ATOM   4707  CB  TRP A 299     -13.693 -22.356  12.051  1.00 35.78           C  
ATOM   4708  HB2 TRP A 299     -13.990 -21.343  11.778  1.00 35.78           H  
ATOM   4709  HB3 TRP A 299     -12.904 -22.643  11.355  1.00 35.78           H  
ATOM   4710  O   TRP A 299     -10.765 -22.778  13.195  1.00 35.78           O  
ATOM   4711  CG  TRP A 299     -14.844 -23.296  11.810  1.00 35.78           C  
ATOM   4712  CD1 TRP A 299     -16.154 -22.982  11.880  1.00 35.78           C  
ATOM   4713  HD1 TRP A 299     -16.520 -21.987  12.083  1.00 35.78           H  
ATOM   4714  CD2 TRP A 299     -14.811 -24.653  11.267  1.00 35.78           C  
ATOM   4715  CE2 TRP A 299     -16.148 -25.140  11.158  1.00 35.78           C  
ATOM   4716  CE3 TRP A 299     -13.793 -25.490  10.770  1.00 35.78           C  
ATOM   4717  HE3 TRP A 299     -12.779 -25.120  10.739  1.00 35.78           H  
ATOM   4718  NE1 TRP A 299     -16.925 -24.063  11.505  1.00 35.78           N  
ATOM   4719  HE1 TRP A 299     -17.904 -23.965  11.275  1.00 35.78           H  
ATOM   4720  CH2 TRP A 299     -15.418 -27.225  10.185  1.00 35.78           C  
ATOM   4721  HH2 TRP A 299     -15.629 -28.173   9.712  1.00 35.78           H  
ATOM   4722  CZ2 TRP A 299     -16.462 -26.414  10.660  1.00 35.78           C  
ATOM   4723  HZ2 TRP A 299     -17.492 -26.712  10.531  1.00 35.78           H  
ATOM   4724  CZ3 TRP A 299     -14.093 -26.754  10.226  1.00 35.78           C  
ATOM   4725  HZ3 TRP A 299     -13.295 -27.339   9.794  1.00 35.78           H  
ATOM   4726  N   GLY A 300     -11.295 -20.700  13.834  1.00 46.93           N  
ATOM   4727  H   GLY A 300     -12.046 -20.052  14.024  1.00 46.93           H  
ATOM   4728  CA  GLY A 300      -9.916 -20.195  13.801  1.00 46.93           C  
ATOM   4729  HA2 GLY A 300      -9.945 -19.142  13.521  1.00 46.93           H  
ATOM   4730  HA3 GLY A 300      -9.353 -20.714  13.026  1.00 46.93           H  
ATOM   4731  C   GLY A 300      -9.141 -20.308  15.119  1.00 46.93           C  
ATOM   4732  O   GLY A 300      -7.917 -20.193  15.123  1.00 46.93           O  
ATOM   4733  N   ASN A 301      -9.801 -20.522  16.264  1.00 51.70           N  
ATOM   4734  H   ASN A 301     -10.796 -20.686  16.225  1.00 51.70           H  
ATOM   4735  CA  ASN A 301      -9.164 -20.253  17.561  1.00 51.70           C  
ATOM   4736  HA  ASN A 301      -8.624 -19.314  17.445  1.00 51.70           H  
ATOM   4737  C   ASN A 301      -8.066 -21.260  17.964  1.00 51.70           C  
ATOM   4738  CB  ASN A 301     -10.251 -20.059  18.647  1.00 51.70           C  
ATOM   4739  HB2 ASN A 301     -11.220 -20.392  18.276  1.00 51.70           H  
ATOM   4740  HB3 ASN A 301     -10.012 -20.671  19.517  1.00 51.70           H  
ATOM   4741  O   ASN A 301      -7.124 -20.871  18.654  1.00 51.70           O  
ATOM   4742  CG  ASN A 301     -10.391 -18.617  19.126  1.00 51.70           C  
ATOM   4743  ND2 ASN A 301     -11.431 -18.298  19.852  1.00 51.70           N  
ATOM   4744 HD21 ASN A 301     -12.254 -18.882  19.803  1.00 51.70           H  
ATOM   4745 HD22 ASN A 301     -11.593 -17.308  19.965  1.00 51.70           H  
ATOM   4746  OD1 ASN A 301      -9.557 -17.748  18.907  1.00 51.70           O  
ATOM   4747  N   ASP A 302      -8.121 -22.520  17.521  1.00 54.56           N  
ATOM   4748  H   ASP A 302      -8.918 -22.796  16.966  1.00 54.56           H  
ATOM   4749  CA  ASP A 302      -7.176 -23.558  17.978  1.00 54.56           C  
ATOM   4750  HA  ASP A 302      -6.959 -23.384  19.032  1.00 54.56           H  
ATOM   4751  C   ASP A 302      -5.802 -23.507  17.284  1.00 54.56           C  
ATOM   4752  CB  ASP A 302      -7.814 -24.955  17.849  1.00 54.56           C  
ATOM   4753  HB2 ASP A 302      -8.497 -24.970  17.000  1.00 54.56           H  
ATOM   4754  HB3 ASP A 302      -7.024 -25.676  17.641  1.00 54.56           H  
ATOM   4755  O   ASP A 302      -4.770 -23.644  17.949  1.00 54.56           O  
ATOM   4756  CG  ASP A 302      -8.544 -25.441  19.113  1.00 54.56           C  
ATOM   4757  OD1 ASP A 302      -8.541 -24.723  20.144  1.00 54.56           O  
ATOM   4758  OD2 ASP A 302      -9.065 -26.576  19.048  1.00 54.56           O  
ATOM   4759  N   ARG A 303      -5.741 -23.264  15.965  1.00 50.85           N  
ATOM   4760  H   ARG A 303      -6.611 -23.128  15.469  1.00 50.85           H  
ATOM   4761  CA  ARG A 303      -4.459 -23.028  15.261  1.00 50.85           C  
ATOM   4762  HA  ARG A 303      -3.720 -23.753  15.601  1.00 50.85           H  
ATOM   4763  C   ARG A 303      -3.867 -21.667  15.620  1.00 50.85           C  
ATOM   4764  CB  ARG A 303      -4.634 -23.148  13.735  1.00 50.85           C  
ATOM   4765  HB2 ARG A 303      -5.659 -22.912  13.452  1.00 50.85           H  
ATOM   4766  HB3 ARG A 303      -3.983 -22.421  13.249  1.00 50.85           H  
ATOM   4767  O   ARG A 303      -2.657 -21.529  15.770  1.00 50.85           O  
ATOM   4768  CG  ARG A 303      -4.246 -24.538  13.215  1.00 50.85           C  
ATOM   4769  HG2 ARG A 303      -3.219 -24.755  13.511  1.00 50.85           H  
ATOM   4770  HG3 ARG A 303      -4.913 -25.290  13.639  1.00 50.85           H  
ATOM   4771  CD  ARG A 303      -4.343 -24.566  11.684  1.00 50.85           C  
ATOM   4772  HD2 ARG A 303      -5.387 -24.445  11.396  1.00 50.85           H  
ATOM   4773  HD3 ARG A 303      -3.781 -23.723  11.283  1.00 50.85           H  
ATOM   4774  NE  ARG A 303      -3.804 -25.817  11.112  1.00 50.85           N  
ATOM   4775  HE  ARG A 303      -3.462 -26.515  11.756  1.00 50.85           H  
ATOM   4776  NH1 ARG A 303      -4.147 -25.253   8.908  1.00 50.85           N  
ATOM   4777 HH11 ARG A 303      -4.072 -25.440   7.918  1.00 50.85           H  
ATOM   4778 HH12 ARG A 303      -4.603 -24.396   9.184  1.00 50.85           H  
ATOM   4779  NH2 ARG A 303      -3.170 -27.192   9.404  1.00 50.85           N  
ATOM   4780 HH21 ARG A 303      -3.106 -27.342   8.407  1.00 50.85           H  
ATOM   4781 HH22 ARG A 303      -2.803 -27.868  10.058  1.00 50.85           H  
ATOM   4782  CZ  ARG A 303      -3.711 -26.079   9.817  1.00 50.85           C  
ATOM   4783  N   LEU A 304      -4.730 -20.681  15.824  1.00 51.37           N  
ATOM   4784  H   LEU A 304      -5.706 -20.857  15.632  1.00 51.37           H  
ATOM   4785  CA  LEU A 304      -4.350 -19.320  16.166  1.00 51.37           C  
ATOM   4786  HA  LEU A 304      -3.551 -19.003  15.494  1.00 51.37           H  
ATOM   4787  C   LEU A 304      -3.850 -19.179  17.607  1.00 51.37           C  
ATOM   4788  CB  LEU A 304      -5.592 -18.482  15.911  1.00 51.37           C  
ATOM   4789  HB2 LEU A 304      -5.931 -18.694  14.897  1.00 51.37           H  
ATOM   4790  HB3 LEU A 304      -6.365 -18.795  16.613  1.00 51.37           H  
ATOM   4791  O   LEU A 304      -2.914 -18.419  17.848  1.00 51.37           O  
ATOM   4792  CG  LEU A 304      -5.420 -16.974  16.027  1.00 51.37           C  
ATOM   4793  HG  LEU A 304      -5.072 -16.697  17.022  1.00 51.37           H  
ATOM   4794  CD1 LEU A 304      -4.464 -16.408  14.976  1.00 51.37           C  
ATOM   4795 HD11 LEU A 304      -3.459 -16.801  15.133  1.00 51.37           H  
ATOM   4796 HD12 LEU A 304      -4.418 -15.321  15.045  1.00 51.37           H  
ATOM   4797 HD13 LEU A 304      -4.799 -16.687  13.977  1.00 51.37           H  
ATOM   4798  CD2 LEU A 304      -6.815 -16.398  15.810  1.00 51.37           C  
ATOM   4799 HD21 LEU A 304      -7.448 -16.617  16.669  1.00 51.37           H  
ATOM   4800 HD22 LEU A 304      -6.720 -15.330  15.617  1.00 51.37           H  
ATOM   4801 HD23 LEU A 304      -7.264 -16.841  14.921  1.00 51.37           H  
ATOM   4802  N   ARG A 305      -4.411 -19.943  18.558  1.00 62.63           N  
ATOM   4803  H   ARG A 305      -5.236 -20.477  18.325  1.00 62.63           H  
ATOM   4804  CA  ARG A 305      -3.837 -20.087  19.905  1.00 62.63           C  
ATOM   4805  HA  ARG A 305      -3.800 -19.112  20.391  1.00 62.63           H  
ATOM   4806  C   ARG A 305      -2.391 -20.554  19.833  1.00 62.63           C  
ATOM   4807  CB  ARG A 305      -4.656 -21.062  20.765  1.00 62.63           C  
ATOM   4808  HB2 ARG A 305      -5.128 -21.818  20.138  1.00 62.63           H  
ATOM   4809  HB3 ARG A 305      -3.986 -21.574  21.456  1.00 62.63           H  
ATOM   4810  O   ARG A 305      -1.554 -19.940  20.481  1.00 62.63           O  
ATOM   4811  CG  ARG A 305      -5.703 -20.323  21.602  1.00 62.63           C  
ATOM   4812  HG2 ARG A 305      -6.383 -19.770  20.954  1.00 62.63           H  
ATOM   4813  HG3 ARG A 305      -5.196 -19.627  22.270  1.00 62.63           H  
ATOM   4814  CD  ARG A 305      -6.491 -21.339  22.429  1.00 62.63           C  
ATOM   4815  HD2 ARG A 305      -7.070 -21.955  21.742  1.00 62.63           H  
ATOM   4816  HD3 ARG A 305      -5.790 -21.980  22.965  1.00 62.63           H  
ATOM   4817  NE  ARG A 305      -7.373 -20.671  23.403  1.00 62.63           N  
ATOM   4818  HE  ARG A 305      -7.132 -19.722  23.648  1.00 62.63           H  
ATOM   4819  NH1 ARG A 305      -8.816 -22.429  23.703  1.00 62.63           N  
ATOM   4820 HH11 ARG A 305      -9.668 -22.822  24.077  1.00 62.63           H  
ATOM   4821 HH12 ARG A 305      -8.343 -22.927  22.962  1.00 62.63           H  
ATOM   4822  NH2 ARG A 305      -9.125 -20.531  24.845  1.00 62.63           N  
ATOM   4823 HH21 ARG A 305      -9.959 -20.942  25.239  1.00 62.63           H  
ATOM   4824 HH22 ARG A 305      -8.877 -19.571  25.036  1.00 62.63           H  
ATOM   4825  CZ  ARG A 305      -8.428 -21.214  23.979  1.00 62.63           C  
ATOM   4826  N   LYS A 306      -2.086 -21.545  18.986  1.00 70.93           N  
ATOM   4827  H   LYS A 306      -2.838 -21.990  18.480  1.00 70.93           H  
ATOM   4828  CA  LYS A 306      -0.704 -22.011  18.789  1.00 70.93           C  
ATOM   4829  HA  LYS A 306      -0.288 -22.276  19.761  1.00 70.93           H  
ATOM   4830  C   LYS A 306       0.215 -20.913  18.250  1.00 70.93           C  
ATOM   4831  CB  LYS A 306      -0.651 -23.248  17.887  1.00 70.93           C  
ATOM   4832  HB2 LYS A 306      -1.246 -23.094  16.987  1.00 70.93           H  
ATOM   4833  HB3 LYS A 306       0.384 -23.401  17.582  1.00 70.93           H  
ATOM   4834  O   LYS A 306       1.278 -20.708  18.821  1.00 70.93           O  
ATOM   4835  CG  LYS A 306      -1.126 -24.507  18.614  1.00 70.93           C  
ATOM   4836  HG2 LYS A 306      -0.502 -24.668  19.493  1.00 70.93           H  
ATOM   4837  HG3 LYS A 306      -2.164 -24.391  18.927  1.00 70.93           H  
ATOM   4838  CD  LYS A 306      -1.002 -25.705  17.671  1.00 70.93           C  
ATOM   4839  HD2 LYS A 306       0.015 -25.747  17.280  1.00 70.93           H  
ATOM   4840  HD3 LYS A 306      -1.703 -25.582  16.846  1.00 70.93           H  
ATOM   4841  CE  LYS A 306      -1.308 -26.989  18.440  1.00 70.93           C  
ATOM   4842  HE2 LYS A 306      -2.322 -26.923  18.835  1.00 70.93           H  
ATOM   4843  HE3 LYS A 306      -0.623 -27.050  19.285  1.00 70.93           H  
ATOM   4844  NZ  LYS A 306      -1.159 -28.172  17.563  1.00 70.93           N  
ATOM   4845  HZ1 LYS A 306      -1.823 -28.119  16.804  1.00 70.93           H  
ATOM   4846  HZ2 LYS A 306      -0.224 -28.194  17.180  1.00 70.93           H  
ATOM   4847  HZ3 LYS A 306      -1.324 -29.019  18.089  1.00 70.93           H  
ATOM   4848  N   TYR A 307      -0.200 -20.160  17.227  1.00 62.31           N  
ATOM   4849  H   TYR A 307      -1.064 -20.404  16.764  1.00 62.31           H  
ATOM   4850  CA  TYR A 307       0.619 -19.058  16.695  1.00 62.31           C  
ATOM   4851  HA  TYR A 307       1.597 -19.453  16.422  1.00 62.31           H  
ATOM   4852  C   TYR A 307       0.855 -17.939  17.726  1.00 62.31           C  
ATOM   4853  CB  TYR A 307      -0.037 -18.484  15.432  1.00 62.31           C  
ATOM   4854  HB2 TYR A 307      -1.052 -18.165  15.669  1.00 62.31           H  
ATOM   4855  HB3 TYR A 307      -0.104 -19.271  14.681  1.00 62.31           H  
ATOM   4856  O   TYR A 307       1.969 -17.434  17.870  1.00 62.31           O  
ATOM   4857  CG  TYR A 307       0.730 -17.314  14.840  1.00 62.31           C  
ATOM   4858  CD1 TYR A 307       0.223 -16.001  14.935  1.00 62.31           C  
ATOM   4859  HD1 TYR A 307      -0.728 -15.826  15.415  1.00 62.31           H  
ATOM   4860  CD2 TYR A 307       1.974 -17.541  14.221  1.00 62.31           C  
ATOM   4861  HD2 TYR A 307       2.377 -18.542  14.167  1.00 62.31           H  
ATOM   4862  CE1 TYR A 307       0.940 -14.923  14.376  1.00 62.31           C  
ATOM   4863  HE1 TYR A 307       0.541 -13.920  14.420  1.00 62.31           H  
ATOM   4864  CE2 TYR A 307       2.704 -16.464  13.685  1.00 62.31           C  
ATOM   4865  HE2 TYR A 307       3.654 -16.636  13.202  1.00 62.31           H  
ATOM   4866  OH  TYR A 307       2.873 -14.141  13.165  1.00 62.31           O  
ATOM   4867  HH  TYR A 307       2.299 -13.465  12.798  1.00 62.31           H  
ATOM   4868  CZ  TYR A 307       2.183 -15.157  13.745  1.00 62.31           C  
ATOM   4869  N   LEU A 308      -0.180 -17.556  18.484  1.00 63.60           N  
ATOM   4870  H   LEU A 308      -1.075 -17.999  18.334  1.00 63.60           H  
ATOM   4871  CA  LEU A 308      -0.057 -16.543  19.538  1.00 63.60           C  
ATOM   4872  HA  LEU A 308       0.451 -15.671  19.125  1.00 63.60           H  
ATOM   4873  C   LEU A 308       0.814 -17.025  20.706  1.00 63.60           C  
ATOM   4874  CB  LEU A 308      -1.455 -16.136  20.034  1.00 63.60           C  
ATOM   4875  HB2 LEU A 308      -1.341 -15.541  20.940  1.00 63.60           H  
ATOM   4876  HB3 LEU A 308      -2.000 -17.041  20.300  1.00 63.60           H  
ATOM   4877  O   LEU A 308       1.571 -16.230  21.264  1.00 63.60           O  
ATOM   4878  CG  LEU A 308      -2.285 -15.324  19.023  1.00 63.60           C  
ATOM   4879  HG  LEU A 308      -2.366 -15.866  18.080  1.00 63.60           H  
ATOM   4880  CD1 LEU A 308      -3.694 -15.112  19.583  1.00 63.60           C  
ATOM   4881 HD11 LEU A 308      -4.164 -16.082  19.741  1.00 63.60           H  
ATOM   4882 HD12 LEU A 308      -4.292 -14.549  18.866  1.00 63.60           H  
ATOM   4883 HD13 LEU A 308      -3.646 -14.572  20.529  1.00 63.60           H  
ATOM   4884  CD2 LEU A 308      -1.680 -13.946  18.739  1.00 63.60           C  
ATOM   4885 HD21 LEU A 308      -0.720 -14.061  18.236  1.00 63.60           H  
ATOM   4886 HD22 LEU A 308      -1.540 -13.397  19.670  1.00 63.60           H  
ATOM   4887 HD23 LEU A 308      -2.339 -13.384  18.077  1.00 63.60           H  
ATOM   4888  N   GLU A 309       0.734 -18.309  21.061  1.00 74.92           N  
ATOM   4889  H   GLU A 309       0.061 -18.903  20.598  1.00 74.92           H  
ATOM   4890  CA  GLU A 309       1.623 -18.940  22.039  1.00 74.92           C  
ATOM   4891  HA  GLU A 309       1.605 -18.362  22.963  1.00 74.92           H  
ATOM   4892  C   GLU A 309       3.075 -18.938  21.550  1.00 74.92           C  
ATOM   4893  CB  GLU A 309       1.147 -20.369  22.356  1.00 74.92           C  
ATOM   4894  HB2 GLU A 309       1.962 -20.913  22.834  1.00 74.92           H  
ATOM   4895  HB3 GLU A 309       0.892 -20.879  21.427  1.00 74.92           H  
ATOM   4896  O   GLU A 309       3.955 -18.556  22.317  1.00 74.92           O  
ATOM   4897  CG  GLU A 309      -0.057 -20.376  23.313  1.00 74.92           C  
ATOM   4898  HG2 GLU A 309       0.279 -20.017  24.286  1.00 74.92           H  
ATOM   4899  HG3 GLU A 309      -0.810 -19.674  22.956  1.00 74.92           H  
ATOM   4900  CD  GLU A 309      -0.708 -21.762  23.487  1.00 74.92           C  
ATOM   4901  OE1 GLU A 309      -1.776 -21.805  24.144  1.00 74.92           O  
ATOM   4902  OE2 GLU A 309      -0.150 -22.770  22.996  1.00 74.92           O  
ATOM   4903  N   GLU A 310       3.333 -19.264  20.280  1.00 72.17           N  
ATOM   4904  H   GLU A 310       2.574 -19.608  19.710  1.00 72.17           H  
ATOM   4905  CA  GLU A 310       4.672 -19.222  19.672  1.00 72.17           C  
ATOM   4906  HA  GLU A 310       5.349 -19.834  20.266  1.00 72.17           H  
ATOM   4907  C   GLU A 310       5.261 -17.803  19.663  1.00 72.17           C  
ATOM   4908  CB  GLU A 310       4.626 -19.804  18.248  1.00 72.17           C  
ATOM   4909  HB2 GLU A 310       5.533 -19.511  17.719  1.00 72.17           H  
ATOM   4910  HB3 GLU A 310       3.768 -19.392  17.718  1.00 72.17           H  
ATOM   4911  O   GLU A 310       6.395 -17.609  20.104  1.00 72.17           O  
ATOM   4912  CG  GLU A 310       4.552 -21.341  18.258  1.00 72.17           C  
ATOM   4913  HG2 GLU A 310       3.734 -21.659  18.904  1.00 72.17           H  
ATOM   4914  HG3 GLU A 310       5.475 -21.723  18.695  1.00 72.17           H  
ATOM   4915  CD  GLU A 310       4.359 -21.966  16.864  1.00 72.17           C  
ATOM   4916  OE1 GLU A 310       4.287 -23.218  16.812  1.00 72.17           O  
ATOM   4917  OE2 GLU A 310       4.281 -21.215  15.866  1.00 72.17           O  
ATOM   4918  N   GLN A 311       4.478 -16.792  19.269  1.00 61.41           N  
ATOM   4919  H   GLN A 311       3.572 -17.025  18.888  1.00 61.41           H  
ATOM   4920  CA  GLN A 311       4.892 -15.382  19.299  1.00 61.41           C  
ATOM   4921  HA  GLN A 311       5.832 -15.280  18.756  1.00 61.41           H  
ATOM   4922  C   GLN A 311       5.147 -14.874  20.726  1.00 61.41           C  
ATOM   4923  CB  GLN A 311       3.811 -14.521  18.617  1.00 61.41           C  
ATOM   4924  HB2 GLN A 311       3.931 -13.482  18.924  1.00 61.41           H  
ATOM   4925  HB3 GLN A 311       2.826 -14.849  18.949  1.00 61.41           H  
ATOM   4926  O   GLN A 311       6.116 -14.150  20.977  1.00 61.41           O  
ATOM   4927  CG  GLN A 311       3.875 -14.587  17.082  1.00 61.41           C  
ATOM   4928  HG2 GLN A 311       3.810 -15.625  16.758  1.00 61.41           H  
ATOM   4929  HG3 GLN A 311       3.023 -14.051  16.662  1.00 61.41           H  
ATOM   4930  CD  GLN A 311       5.155 -13.949  16.548  1.00 61.41           C  
ATOM   4931  NE2 GLN A 311       5.881 -14.631  15.692  1.00 61.41           N  
ATOM   4932 HE21 GLN A 311       6.864 -14.399  15.654  1.00 61.41           H  
ATOM   4933 HE22 GLN A 311       5.600 -15.564  15.425  1.00 61.41           H  
ATOM   4934  OE1 GLN A 311       5.531 -12.850  16.940  1.00 61.41           O  
ATOM   4935  N   ALA A 312       4.306 -15.261  21.691  1.00 68.22           N  
ATOM   4936  H   ALA A 312       3.521 -15.847  21.446  1.00 68.22           H  
ATOM   4937  CA  ALA A 312       4.532 -14.944  23.098  1.00 68.22           C  
ATOM   4938  HA  ALA A 312       4.674 -13.868  23.194  1.00 68.22           H
[truncated: 62,946 more chars]
