# Supplementary material for: Plant virus movement proteins originated from jelly-roll capsid proteins
Source: PLoS Biol. 2023 Jun 15;21(6):e3002157. doi: 10.1371/journal.pbio.3002157 (PMC10306228; doi:10.1371/journal.pbio.3002157)
Supplement: S2 Data — (ZIP) [file pbio.3002157.s007.zip › S2_Data/NP_624353_CaLCuV.pdb]

ATOM      1  N   MET A   1      12.592  24.287 -30.210  1.00 36.15           N  
ATOM      2  H   MET A   1      13.272  24.399 -30.949  1.00 36.15           H  
ATOM      3  H2  MET A   1      12.080  25.149 -30.092  1.00 36.15           H  
ATOM      4  H3  MET A   1      13.074  24.091 -29.345  1.00 36.15           H  
ATOM      5  CA  MET A   1      11.667  23.173 -30.511  1.00 36.15           C  
ATOM      6  HA  MET A   1      11.093  23.400 -31.410  1.00 36.15           H  
ATOM      7  C   MET A   1      10.704  23.057 -29.347  1.00 36.15           C  
ATOM      8  CB  MET A   1      12.413  21.844 -30.726  1.00 36.15           C  
ATOM      9  HB2 MET A   1      11.680  21.039 -30.777  1.00 36.15           H  
ATOM     10  HB3 MET A   1      13.080  21.649 -29.886  1.00 36.15           H  
ATOM     11  O   MET A   1      11.152  22.764 -28.248  1.00 36.15           O  
ATOM     12  CG  MET A   1      13.221  21.836 -32.028  1.00 36.15           C  
ATOM     13  HG2 MET A   1      12.556  22.077 -32.857  1.00 36.15           H  
ATOM     14  HG3 MET A   1      14.003  22.594 -31.976  1.00 36.15           H  
ATOM     15  SD  MET A   1      13.995  20.237 -32.370  1.00 36.15           S  
ATOM     16  CE  MET A   1      14.779  20.588 -33.969  1.00 36.15           C  
ATOM     17  HE1 MET A   1      14.021  20.856 -34.704  1.00 36.15           H  
ATOM     18  HE2 MET A   1      15.311  19.701 -34.314  1.00 36.15           H  
ATOM     19  HE3 MET A   1      15.490  21.407 -33.861  1.00 36.15           H  
ATOM     20  N   ASN A   2       9.428  23.382 -29.555  1.00 32.52           N  
ATOM     21  H   ASN A   2       9.104  23.616 -30.482  1.00 32.52           H  
ATOM     22  CA  ASN A   2       8.418  23.334 -28.499  1.00 32.52           C  
ATOM     23  HA  ASN A   2       8.742  23.935 -27.650  1.00 32.52           H  
ATOM     24  C   ASN A   2       8.259  21.885 -28.027  1.00 32.52           C  
ATOM     25  CB  ASN A   2       7.089  23.910 -29.041  1.00 32.52           C  
ATOM     26  HB2 ASN A   2       6.828  23.428 -29.983  1.00 32.52           H  
ATOM     27  HB3 ASN A   2       6.294  23.698 -28.325  1.00 32.52           H  
ATOM     28  O   ASN A   2       7.715  21.060 -28.760  1.00 32.52           O  
ATOM     29  CG  ASN A   2       7.124  25.416 -29.229  1.00 32.52           C  
ATOM     30  ND2 ASN A   2       6.242  25.967 -30.028  1.00 32.52           N  
ATOM     31 HD21 ASN A   2       5.514  25.421 -30.466  1.00 32.52           H  
ATOM     32 HD22 ASN A   2       6.268  26.975 -30.089  1.00 32.52           H  
ATOM     33  OD1 ASN A   2       7.961  26.107 -28.682  1.00 32.52           O  
ATOM     34  N   SER A   3       8.725  21.568 -26.816  1.00 37.58           N  
ATOM     35  H   SER A   3       9.224  22.259 -26.273  1.00 37.58           H  
ATOM     36  CA  SER A   3       8.302  20.355 -26.125  1.00 37.58           C  
ATOM     37  HA  SER A   3       8.366  19.508 -26.807  1.00 37.58           H  
ATOM     38  C   SER A   3       6.841  20.563 -25.743  1.00 37.58           C  
ATOM     39  CB  SER A   3       9.186  20.046 -24.907  1.00 37.58           C  
ATOM     40  HB2 SER A   3      10.219  19.909 -25.226  1.00 37.58           H  
ATOM     41  HB3 SER A   3       8.841  19.125 -24.436  1.00 37.58           H  
ATOM     42  O   SER A   3       6.524  21.061 -24.663  1.00 37.58           O  
ATOM     43  OG  SER A   3       9.121  21.087 -23.960  1.00 37.58           O  
ATOM     44  HG  SER A   3       8.194  21.228 -23.754  1.00 37.58           H  
ATOM     45  N   GLN A   4       5.937  20.237 -26.664  1.00 33.50           N  
ATOM     46  H   GLN A   4       6.260  19.956 -27.578  1.00 33.50           H  
ATOM     47  CA  GLN A   4       4.566  19.944 -26.291  1.00 33.50           C  
ATOM     48  HA  GLN A   4       4.113  20.809 -25.805  1.00 33.50           H  
ATOM     49  C   GLN A   4       4.658  18.803 -25.281  1.00 33.50           C  
ATOM     50  CB  GLN A   4       3.731  19.573 -27.524  1.00 33.50           C  
ATOM     51  HB2 GLN A   4       2.774  19.177 -27.183  1.00 33.50           H  
ATOM     52  HB3 GLN A   4       4.240  18.800 -28.099  1.00 33.50           H  
ATOM     53  O   GLN A   4       4.983  17.671 -25.640  1.00 33.50           O  
ATOM     54  CG  GLN A   4       3.461  20.802 -28.409  1.00 33.50           C  
ATOM     55  HG2 GLN A   4       2.970  21.566 -27.807  1.00 33.50           H  
ATOM     56  HG3 GLN A   4       4.404  21.208 -28.777  1.00 33.50           H  
ATOM     57  CD  GLN A   4       2.568  20.484 -29.606  1.00 33.50           C  
ATOM     58  NE2 GLN A   4       2.069  21.478 -30.308  1.00 33.50           N  
ATOM     59 HE21 GLN A   4       1.449  21.200 -31.056  1.00 33.50           H  
ATOM     60 HE22 GLN A   4       2.204  22.442 -30.038  1.00 33.50           H  
ATOM     61  OE1 GLN A   4       2.302  19.346 -29.946  1.00 33.50           O  
ATOM     62  N   LEU A   5       4.488  19.148 -24.003  1.00 35.74           N  
ATOM     63  H   LEU A   5       4.373  20.130 -23.795  1.00 35.74           H  
ATOM     64  CA  LEU A   5       4.198  18.199 -22.943  1.00 35.74           C  
ATOM     65  HA  LEU A   5       5.065  17.569 -22.744  1.00 35.74           H  
ATOM     66  C   LEU A   5       3.059  17.348 -23.485  1.00 35.74           C  
ATOM     67  CB  LEU A   5       3.791  18.967 -21.671  1.00 35.74           C  
ATOM     68  HB2 LEU A   5       3.223  18.303 -21.019  1.00 35.74           H  
ATOM     69  HB3 LEU A   5       3.124  19.782 -21.953  1.00 35.74           H  
ATOM     70  O   LEU A   5       1.945  17.841 -23.660  1.00 35.74           O  
ATOM     71  CG  LEU A   5       4.996  19.523 -20.891  1.00 35.74           C  
ATOM     72  HG  LEU A   5       5.774  19.830 -21.589  1.00 35.74           H  
ATOM     73  CD1 LEU A   5       4.595  20.744 -20.066  1.00 35.74           C  
ATOM     74 HD11 LEU A   5       4.241  21.535 -20.727  1.00 35.74           H  
ATOM     75 HD12 LEU A   5       5.459  21.115 -19.514  1.00 35.74           H  
ATOM     76 HD13 LEU A   5       3.805  20.482 -19.362  1.00 35.74           H  
ATOM     77  CD2 LEU A   5       5.566  18.462 -19.945  1.00 35.74           C  
ATOM     78 HD21 LEU A   5       5.874  17.583 -20.511  1.00 35.74           H  
ATOM     79 HD22 LEU A   5       4.818  18.172 -19.207  1.00 35.74           H  
ATOM     80 HD23 LEU A   5       6.436  18.866 -19.427  1.00 35.74           H  
ATOM     81  N   ALA A   6       3.394  16.117 -23.873  1.00 35.62           N  
ATOM     82  H   ALA A   6       4.365  15.845 -23.813  1.00 35.62           H  
ATOM     83  CA  ALA A   6       2.433  15.147 -24.350  1.00 35.62           C  
ATOM     84  HA  ALA A   6       2.090  15.442 -25.342  1.00 35.62           H  
ATOM     85  C   ALA A   6       1.259  15.163 -23.373  1.00 35.62           C  
ATOM     86  CB  ALA A   6       3.114  13.776 -24.425  1.00 35.62           C  
ATOM     87  HB1 ALA A   6       3.949  13.815 -25.125  1.00 35.62           H  
ATOM     88  HB2 ALA A   6       2.395  13.032 -24.768  1.00 35.62           H  
ATOM     89  HB3 ALA A   6       3.477  13.486 -23.439  1.00 35.62           H  
ATOM     90  O   ALA A   6       1.491  15.115 -22.163  1.00 35.62           O  
ATOM     91  N   ASN A   7       0.054  15.334 -23.927  1.00 28.46           N  
ATOM     92  H   ASN A   7       0.030  15.490 -24.925  1.00 28.46           H  
ATOM     93  CA  ASN A   7      -1.219  15.463 -23.225  1.00 28.46           C  
ATOM     94  HA  ASN A   7      -1.462  16.521 -23.124  1.00 28.46           H  
ATOM     95  C   ASN A   7      -1.169  14.836 -21.832  1.00 28.46           C  
ATOM     96  CB  ASN A   7      -2.300  14.769 -24.073  1.00 28.46           C  
ATOM     97  HB2 ASN A   7      -3.233  14.738 -23.511  1.00 28.46           H  
ATOM     98  HB3 ASN A   7      -1.997  13.743 -24.280  1.00 28.46           H  
ATOM     99  O   ASN A   7      -0.895  13.639 -21.715  1.00 28.46           O  
ATOM    100  CG  ASN A   7      -2.577  15.502 -25.370  1.00 28.46           C  
ATOM    101  ND2 ASN A   7      -2.808  14.798 -26.453  1.00 28.46           N  
ATOM    102 HD21 ASN A   7      -3.024  15.334 -27.281  1.00 28.46           H  
ATOM    103 HD22 ASN A   7      -2.852  13.790 -26.419  1.00 28.46           H  
ATOM    104  OD1 ASN A   7      -2.578  16.715 -25.433  1.00 28.46           O  
ATOM    105  N   ALA A   8      -1.422  15.648 -20.799  1.00 28.58           N  
ATOM    106  H   ALA A   8      -1.618  16.622 -20.980  1.00 28.58           H  
ATOM    107  CA  ALA A   8      -1.508  15.172 -19.427  1.00 28.58           C  
ATOM    108  HA  ALA A   8      -0.498  14.957 -19.077  1.00 28.58           H  
ATOM    109  C   ALA A   8      -2.374  13.899 -19.413  1.00 28.58           C  
ATOM    110  CB  ALA A   8      -2.115  16.278 -18.553  1.00 28.58           C  
ATOM    111  HB1 ALA A   8      -1.480  17.164 -18.578  1.00 28.58           H  
ATOM    112  HB2 ALA A   8      -3.110  16.538 -18.915  1.00 28.58           H  
ATOM    113  HB3 ALA A   8      -2.195  15.928 -17.524  1.00 28.58           H  
ATOM    114  O   ALA A   8      -3.524  13.964 -19.858  1.00 28.58           O  
ATOM    115  N   PRO A   9      -1.845  12.732 -18.997  1.00 37.71           N  
ATOM    116  CA  PRO A   9      -2.641  11.520 -18.980  1.00 37.71           C  
ATOM    117  HA  PRO A   9      -2.990  11.293 -19.987  1.00 37.71           H  
ATOM    118  C   PRO A   9      -3.834  11.787 -18.067  1.00 37.71           C  
ATOM    119  CB  PRO A   9      -1.712  10.401 -18.498  1.00 37.71           C  
ATOM    120  HB2 PRO A   9      -1.292   9.888 -19.363  1.00 37.71           H  
ATOM    121  HB3 PRO A   9      -2.224   9.691 -17.848  1.00 37.71           H  
ATOM    122  O   PRO A   9      -3.649  12.149 -16.902  1.00 37.71           O  
ATOM    123  CG  PRO A   9      -0.593  11.140 -17.763  1.00 37.71           C  
ATOM    124  HG2 PRO A   9      -0.888  11.300 -16.725  1.00 37.71           H  
ATOM    125  HG3 PRO A   9       0.352  10.600 -17.811  1.00 37.71           H  
ATOM    126  CD  PRO A   9      -0.513  12.488 -18.476  1.00 37.71           C  
ATOM    127  HD2 PRO A   9       0.191  12.430 -19.305  1.00 37.71           H  
ATOM    128  HD3 PRO A   9      -0.207  13.262 -17.771  1.00 37.71           H  
ATOM    129  N   ASN A  10      -5.035  11.676 -18.648  1.00 37.81           N  
ATOM    130  H   ASN A  10      -5.044  11.547 -19.649  1.00 37.81           H  
ATOM    131  CA  ASN A  10      -6.325  11.843 -17.987  1.00 37.81           C  
ATOM    132  HA  ASN A  10      -6.584  12.902 -17.978  1.00 37.81           H  
ATOM    133  C   ASN A  10      -6.257  11.346 -16.542  1.00 37.81           C  
ATOM    134  CB  ASN A  10      -7.393  11.046 -18.767  1.00 37.81           C  
ATOM    135  HB2 ASN A  10      -6.992  10.073 -19.049  1.00 37.81           H  
ATOM    136  HB3 ASN A  10      -8.254  10.873 -18.122  1.00 37.81           H  
ATOM    137  O   ASN A  10      -5.735  10.261 -16.278  1.00 37.81           O  
ATOM    138  CG  ASN A  10      -7.916  11.768 -19.995  1.00 37.81           C  
ATOM    139  ND2 ASN A  10      -8.401  11.050 -20.981  1.00 37.81           N  
ATOM    140 HD21 ASN A  10      -8.462  10.044 -20.920  1.00 37.81           H  
ATOM    141 HD22 ASN A  10      -8.776  11.576 -21.758  1.00 37.81           H  
ATOM    142  OD1 ASN A  10      -7.930  12.979 -20.071  1.00 37.81           O  
ATOM    143  N   ALA A  11      -6.809  12.124 -15.613  1.00 44.98           N  
ATOM    144  H   ALA A  11      -7.220  12.994 -15.920  1.00 44.98           H  
ATOM    145  CA  ALA A  11      -6.741  11.906 -14.170  1.00 44.98           C  
ATOM    146  HA  ALA A  11      -5.685  11.865 -13.904  1.00 44.98           H  
ATOM    147  C   ALA A  11      -7.366  10.579 -13.649  1.00 44.98           C  
ATOM    148  CB  ALA A  11      -7.342  13.155 -13.503  1.00 44.98           C  
ATOM    149  HB1 ALA A  11      -6.837  14.053 -13.860  1.00 44.98           H  
ATOM    150  HB2 ALA A  11      -7.219  13.093 -12.422  1.00 44.98           H  
ATOM    151  HB3 ALA A  11      -8.406  13.222 -13.730  1.00 44.98           H  
ATOM    152  O   ALA A  11      -7.600  10.465 -12.450  1.00 44.98           O  
ATOM    153  N   PHE A  12      -7.603   9.558 -14.487  1.00 52.39           N  
ATOM    154  H   PHE A  12      -7.280   9.656 -15.438  1.00 52.39           H  
ATOM    155  CA  PHE A  12      -8.419   8.381 -14.159  1.00 52.39           C  
ATOM    156  HA  PHE A  12      -8.479   8.305 -13.073  1.00 52.39           H  
ATOM    157  C   PHE A  12      -7.909   6.991 -14.581  1.00 52.39           C  
ATOM    158  CB  PHE A  12      -9.847   8.635 -14.665  1.00 52.39           C  
ATOM    159  HB2 PHE A  12     -10.417   7.706 -14.675  1.00 52.39           H  
ATOM    160  HB3 PHE A  12      -9.816   9.006 -15.690  1.00 52.39           H  
ATOM    161  O   PHE A  12      -8.636   6.026 -14.380  1.00 52.39           O  
ATOM    162  CG  PHE A  12     -10.592   9.600 -13.773  1.00 52.39           C  
ATOM    163  CD1 PHE A  12     -11.006   9.175 -12.497  1.00 52.39           C  
ATOM    164  HD1 PHE A  12     -10.821   8.159 -12.180  1.00 52.39           H  
ATOM    165  CD2 PHE A  12     -10.837  10.921 -14.189  1.00 52.39           C  
ATOM    166  HD2 PHE A  12     -10.524  11.251 -15.168  1.00 52.39           H  
ATOM    167  CE1 PHE A  12     -11.662  10.069 -11.635  1.00 52.39           C  
ATOM    168  HE1 PHE A  12     -11.983   9.741 -10.657  1.00 52.39           H  
ATOM    169  CE2 PHE A  12     -11.498  11.814 -13.327  1.00 52.39           C  
ATOM    170  HE2 PHE A  12     -11.696  12.827 -13.646  1.00 52.39           H  
ATOM    171  CZ  PHE A  12     -11.909  11.388 -12.051  1.00 52.39           C  
ATOM    172  HZ  PHE A  12     -12.420  12.075 -11.394  1.00 52.39           H  
ATOM    173  N   ASN A  13      -6.684   6.799 -15.075  1.00 74.03           N  
ATOM    174  H   ASN A  13      -6.086   7.592 -15.257  1.00 74.03           H  
ATOM    175  CA  ASN A  13      -6.267   5.447 -15.499  1.00 74.03           C  
ATOM    176  HA  ASN A  13      -7.152   4.877 -15.781  1.00 74.03           H  
ATOM    177  C   ASN A  13      -5.631   4.623 -14.365  1.00 74.03           C  
ATOM    178  CB  ASN A  13      -5.421   5.532 -16.774  1.00 74.03           C  
ATOM    179  HB2 ASN A  13      -5.029   4.542 -17.006  1.00 74.03           H  
ATOM    180  HB3 ASN A  13      -4.577   6.203 -16.611  1.00 74.03           H  
ATOM    181  O   ASN A  13      -4.462   4.248 -14.448  1.00 74.03           O  
ATOM    182  CG  ASN A  13      -6.217   5.996 -17.981  1.00 74.03           C  
ATOM    183  ND2 ASN A  13      -5.542   6.291 -19.065  1.00 74.03           N  
ATOM    184 HD21 ASN A  13      -4.541   6.162 -19.095  1.00 74.03           H  
ATOM    185 HD22 ASN A  13      -6.099   6.530 -19.873  1.00 74.03           H  
ATOM    186  OD1 ASN A  13      -7.428   6.110 -17.990  1.00 74.03           O  
ATOM    187  N   TYR A  14      -6.385   4.347 -13.298  1.00 82.62           N  
ATOM    188  H   TYR A  14      -7.354   4.629 -13.327  1.00 82.62           H  
ATOM    189  CA  TYR A  14      -6.021   3.240 -12.411  1.00 82.62           C  
ATOM    190  HA  TYR A  14      -4.940   3.227 -12.276  1.00 82.62           H  
ATOM    191  C   TYR A  14      -6.433   1.922 -13.058  1.00 82.62           C  
ATOM    192  CB  TYR A  14      -6.654   3.360 -11.022  1.00 82.62           C  
ATOM    193  HB2 TYR A  14      -6.563   2.391 -10.532  1.00 82.62           H  
ATOM    194  HB3 TYR A  14      -7.718   3.573 -11.123  1.00 82.62           H  
ATOM    195  O   TYR A  14      -7.555   1.785 -13.539  1.00 82.62           O  
ATOM    196  CG  TYR A  14      -6.000   4.407 -10.149  1.00 82.62           C  
ATOM    197  CD1 TYR A  14      -4.981   4.061  -9.237  1.00 82.62           C  
ATOM    198  HD1 TYR A  14      -4.661   3.033  -9.147  1.00 82.62           H  
ATOM    199  CD2 TYR A  14      -6.405   5.744 -10.281  1.00 82.62           C  
ATOM    200  HD2 TYR A  14      -7.189   5.997 -10.979  1.00 82.62           H  
ATOM    201  CE1 TYR A  14      -4.363   5.056  -8.457  1.00 82.62           C  
ATOM    202  HE1 TYR A  14      -3.575   4.788  -7.768  1.00 82.62           H  
ATOM    203  CE2 TYR A  14      -5.791   6.743  -9.516  1.00 82.62           C  
ATOM    204  HE2 TYR A  14      -6.109   7.769  -9.631  1.00 82.62           H  
ATOM    205  OH  TYR A  14      -4.191   7.416  -7.934  1.00 82.62           O  
ATOM    206  HH  TYR A  14      -4.665   8.237  -8.083  1.00 82.62           H  
ATOM    207  CZ  TYR A  14      -4.770   6.401  -8.614  1.00 82.62           C  
ATOM    208  N   ILE A  15      -5.538   0.942 -13.021  1.00 81.60           N  
ATOM    209  H   ILE A  15      -4.634   1.137 -12.616  1.00 81.60           H  
ATOM    210  CA  ILE A  15      -5.909  -0.460 -13.176  1.00 81.60           C  
ATOM    211  HA  ILE A  15      -6.679  -0.550 -13.942  1.00 81.60           H  
ATOM    212  C   ILE A  15      -6.483  -0.892 -11.835  1.00 81.60           C  
ATOM    213  CB  ILE A  15      -4.701  -1.320 -13.588  1.00 81.60           C  
ATOM    214  HB  ILE A  15      -3.973  -1.318 -12.777  1.00 81.60           H  
ATOM    215  O   ILE A  15      -5.837  -0.720 -10.803  1.00 81.60           O  
ATOM    216  CG1 ILE A  15      -4.034  -0.729 -14.849  1.00 81.60           C  
ATOM    217 HG12 ILE A  15      -4.755  -0.702 -15.666  1.00 81.60           H  
ATOM    218 HG13 ILE A  15      -3.705   0.291 -14.649  1.00 81.60           H  
ATOM    219  CG2 ILE A  15      -5.172  -2.765 -13.824  1.00 81.60           C  
ATOM    220 HG21 ILE A  15      -5.675  -3.146 -12.935  1.00 81.60           H  
ATOM    221 HG22 ILE A  15      -4.322  -3.420 -14.017  1.00 81.60           H  
ATOM    222 HG23 ILE A  15      -5.863  -2.813 -14.665  1.00 81.60           H  
ATOM    223  CD1 ILE A  15      -2.802  -1.506 -15.299  1.00 81.60           C  
ATOM    224 HD11 ILE A  15      -2.317  -0.963 -16.111  1.00 81.60           H  
ATOM    225 HD12 ILE A  15      -3.107  -2.486 -15.668  1.00 81.60           H  
ATOM    226 HD13 ILE A  15      -2.110  -1.624 -14.465  1.00 81.60           H  
ATOM    227  N   GLU A  16      -7.706  -1.399 -11.828  1.00 86.45           N  
ATOM    228  H   GLU A  16      -8.179  -1.573 -12.703  1.00 86.45           H  
ATOM    229  CA  GLU A  16      -8.416  -1.739 -10.603  1.00 86.45           C  
ATOM    230  HA  GLU A  16      -7.841  -1.443  -9.726  1.00 86.45           H  
ATOM    231  C   GLU A  16      -8.630  -3.247 -10.532  1.00 86.45           C  
ATOM    232  CB  GLU A  16      -9.760  -1.000 -10.558  1.00 86.45           C  
ATOM    233  HB2 GLU A  16     -10.245  -1.299  -9.629  1.00 86.45           H  
ATOM    234  HB3 GLU A  16     -10.385  -1.331 -11.388  1.00 86.45           H  
ATOM    235  O   GLU A  16      -9.200  -3.819 -11.456  1.00 86.45           O  
ATOM    236  CG  GLU A  16      -9.664   0.538 -10.594  1.00 86.45           C  
ATOM    237  HG2 GLU A  16      -8.883   0.858  -9.904  1.00 86.45           H  
ATOM    238  HG3 GLU A  16      -9.381   0.861 -11.596  1.00 86.45           H  
ATOM    239  CD  GLU A  16     -10.994   1.209 -10.199  1.00 86.45           C  
ATOM    240  OE1 GLU A  16     -10.967   2.280  -9.545  1.00 86.45           O  
ATOM    241  OE2 GLU A  16     -12.068   0.585 -10.358  1.00 86.45           O  
ATOM    242  N   SER A  17      -8.231  -3.889  -9.432  1.00 85.30           N  
ATOM    243  H   SER A  17      -7.798  -3.382  -8.674  1.00 85.30           H  
ATOM    244  CA  SER A  17      -8.615  -5.278  -9.199  1.00 85.30           C  
ATOM    245  HA  SER A  17      -8.450  -5.809 -10.136  1.00 85.30           H  
ATOM    246  C   SER A  17     -10.111  -5.417  -8.927  1.00 85.30           C  
ATOM    247  CB  SER A  17      -7.729  -5.976  -8.157  1.00 85.30           C  
ATOM    248  HB2 SER A  17      -6.690  -5.898  -8.475  1.00 85.30           H  
ATOM    249  HB3 SER A  17      -7.989  -7.034  -8.135  1.00 85.30           H  
ATOM    250  O   SER A  17     -10.812  -4.448  -8.599  1.00 85.30           O  
ATOM    251  OG  SER A  17      -7.832  -5.472  -6.844  1.00 85.30           O  
ATOM    252  HG  SER A  17      -7.373  -6.121  -6.307  1.00 85.30           H  
ATOM    253  N   HIS A  18     -10.617  -6.640  -9.099  1.00 85.20           N  
ATOM    254  H   HIS A  18     -10.001  -7.408  -9.328  1.00 85.20           H  
ATOM    255  CA  HIS A  18     -11.959  -6.968  -8.644  1.00 85.20           C  
ATOM    256  HA  HIS A  18     -12.652  -6.273  -9.118  1.00 85.20           H  
ATOM    257  C   HIS A  18     -12.043  -6.750  -7.133  1.00 85.20           C  
ATOM    258  CB  HIS A  18     -12.360  -8.387  -9.065  1.00 85.20           C  
ATOM    259  HB2 HIS A  18     -11.614  -9.099  -8.712  1.00 85.20           H  
ATOM    260  HB3 HIS A  18     -13.308  -8.645  -8.594  1.00 85.20           H  
ATOM    261  O   HIS A  18     -11.079  -6.935  -6.390  1.00 85.20           O  
ATOM    262  CG  HIS A  18     -12.523  -8.511 -10.558  1.00 85.20           C  
ATOM    263  CD2 HIS A  18     -11.696  -9.183 -11.415  1.00 85.20           C  
ATOM    264  HD2 HIS A  18     -10.827  -9.758 -11.131  1.00 85.20           H  
ATOM    265  ND1 HIS A  18     -13.512  -7.932 -11.322  1.00 85.20           N  
ATOM    266  HD1 HIS A  18     -14.318  -7.435 -10.971  1.00 85.20           H  
ATOM    267  CE1 HIS A  18     -13.274  -8.233 -12.609  1.00 85.20           C  
ATOM    268  HE1 HIS A  18     -13.890  -7.933 -13.444  1.00 85.20           H  
ATOM    269  NE2 HIS A  18     -12.165  -8.978 -12.718  1.00 85.20           N  
ATOM    270  N   ARG A  19     -13.202  -6.262  -6.688  1.00 84.18           N  
ATOM    271  H   ARG A  19     -13.978  -6.234  -7.333  1.00 84.18           H  
ATOM    272  CA  ARG A  19     -13.465  -6.115  -5.262  1.00 84.18           C  
ATOM    273  HA  ARG A  19     -12.533  -5.873  -4.751  1.00 84.18           H  
ATOM    274  C   ARG A  19     -13.919  -7.470  -4.740  1.00 84.18           C  
ATOM    275  CB  ARG A  19     -14.469  -4.988  -5.011  1.00 84.18           C  
ATOM    276  HB2 ARG A  19     -14.081  -4.065  -5.443  1.00 84.18           H  
ATOM    277  HB3 ARG A  19     -15.423  -5.226  -5.481  1.00 84.18           H  
ATOM    278  O   ARG A  19     -15.109  -7.777  -4.816  1.00 84.18           O  
ATOM    279  CG  ARG A  19     -14.661  -4.807  -3.501  1.00 84.18           C  
ATOM    280  HG2 ARG A  19     -15.069  -5.730  -3.089  1.00 84.18           H  
ATOM    281  HG3 ARG A  19     -13.701  -4.614  -3.022  1.00 84.18           H  
ATOM    282  CD  ARG A  19     -15.637  -3.679  -3.170  1.00 84.18           C  
ATOM    283  HD2 ARG A  19     -15.914  -3.771  -2.120  1.00 84.18           H  
ATOM    284  HD3 ARG A  19     -16.532  -3.811  -3.779  1.00 84.18           H  
ATOM    285  NE  ARG A  19     -15.045  -2.341  -3.383  1.00 84.18           N  
ATOM    286  HE  ARG A  19     -14.038  -2.271  -3.339  1.00 84.18           H  
ATOM    287  NH1 ARG A  19     -17.014  -1.182  -3.542  1.00 84.18           N  
ATOM    288 HH11 ARG A  19     -17.511  -2.058  -3.461  1.00 84.18           H  
ATOM    289 HH12 ARG A  19     -17.511  -0.314  -3.678  1.00 84.18           H  
ATOM    290  NH2 ARG A  19     -15.084  -0.073  -3.656  1.00 84.18           N  
ATOM    291 HH21 ARG A  19     -14.081   0.001  -3.573  1.00 84.18           H  
ATOM    292 HH22 ARG A  19     -15.583   0.797  -3.779  1.00 84.18           H  
ATOM    293  CZ  ARG A  19     -15.707  -1.209  -3.526  1.00 84.18           C  
ATOM    294  N   ASP A  20     -12.975  -8.219  -4.199  1.00 88.18           N  
ATOM    295  H   ASP A  20     -12.023  -7.881  -4.222  1.00 88.18           H  
ATOM    296  CA  ASP A  20     -13.195  -9.594  -3.763  1.00 88.18           C  
ATOM    297  HA  ASP A  20     -14.130  -9.955  -4.193  1.00 88.18           H  
ATOM    298  C   ASP A  20     -13.353  -9.681  -2.243  1.00 88.18           C  
ATOM    299  CB  ASP A  20     -12.086 -10.498  -4.321  1.00 88.18           C  
ATOM    300  HB2 ASP A  20     -12.251 -11.518  -3.974  1.00 88.18           H  
ATOM    301  HB3 ASP A  20     -11.122 -10.159  -3.944  1.00 88.18           H  
ATOM    302  O   ASP A  20     -12.913  -8.793  -1.506  1.00 88.18           O  
ATOM    303  CG  ASP A  20     -12.067 -10.500  -5.857  1.00 88.18           C  
ATOM    304  OD1 ASP A  20     -13.156 -10.360  -6.462  1.00 88.18           O  
ATOM    305  OD2 ASP A  20     -10.957 -10.594  -6.424  1.00 88.18           O  
ATOM    306  N   GLU A  21     -14.038 -10.728  -1.782  1.00 92.69           N  
ATOM    307  H   GLU A  21     -14.288 -11.456  -2.436  1.00 92.69           H  
ATOM    308  CA  GLU A  21     -14.198 -11.040  -0.360  1.00 92.69           C  
ATOM    309  HA  GLU A  21     -14.225 -10.110   0.208  1.00 92.69           H  
ATOM    310  C   GLU A  21     -13.000 -11.837   0.137  1.00 92.69           C  
ATOM    311  CB  GLU A  21     -15.511 -11.799  -0.086  1.00 92.69           C  
ATOM    312  HB2 GLU A  21     -15.523 -12.117   0.957  1.00 92.69           H  
ATOM    313  HB3 GLU A  21     -15.586 -12.673  -0.733  1.00 92.69           H  
ATOM    314  O   GLU A  21     -12.600 -12.827  -0.473  1.00 92.69           O  
ATOM    315  CG  GLU A  21     -16.690 -10.855  -0.326  1.00 92.69           C  
ATOM    316  HG2 GLU A  21     -16.496  -9.959   0.263  1.00 92.69           H  
ATOM    317  HG3 GLU A  21     -16.707 -10.573  -1.379  1.00 92.69           H  
ATOM    318  CD  GLU A  21     -18.083 -11.371   0.055  1.00 92.69           C  
ATOM    319  OE1 GLU A  21     -18.996 -10.494   0.060  1.00 92.69           O  
ATOM    320  OE2 GLU A  21     -18.249 -12.581   0.303  1.00 92.69           O  
ATOM    321  N   TYR A  22     -12.447 -11.412   1.268  1.00 94.96           N  
ATOM    322  H   TYR A  22     -12.841 -10.605   1.731  1.00 94.96           H  
ATOM    323  CA  TYR A  22     -11.267 -12.017   1.864  1.00 94.96           C  
ATOM    324  HA  TYR A  22     -10.913 -12.824   1.223  1.00 94.96           H  
ATOM    325  C   TYR A  22     -11.608 -12.631   3.216  1.00 94.96           C  
ATOM    326  CB  TYR A  22     -10.134 -10.993   1.945  1.00 94.96           C  
ATOM    327  HB2 TYR A  22     -10.514 -10.066   2.374  1.00 94.96           H  
ATOM    328  HB3 TYR A  22      -9.366 -11.369   2.621  1.00 94.96           H  
ATOM    329  O   TYR A  22     -12.354 -12.069   4.026  1.00 94.96           O  
ATOM    330  CG  TYR A  22      -9.494 -10.710   0.597  1.00 94.96           C  
ATOM    331  CD1 TYR A  22      -8.299 -11.353   0.229  1.00 94.96           C  
ATOM    332  HD1 TYR A  22      -7.853 -12.080   0.892  1.00 94.96           H  
ATOM    333  CD2 TYR A  22     -10.111  -9.827  -0.307  1.00 94.96           C  
ATOM    334  HD2 TYR A  22     -11.046  -9.361  -0.032  1.00 94.96           H  
ATOM    335  CE1 TYR A  22      -7.693 -11.072  -1.011  1.00 94.96           C  
ATOM    336  HE1 TYR A  22      -6.774 -11.566  -1.293  1.00 94.96           H  
ATOM    337  CE2 TYR A  22      -9.533  -9.572  -1.565  1.00 94.96           C  
ATOM    338  HE2 TYR A  22     -10.025  -8.906  -2.259  1.00 94.96           H  
ATOM    339  OH  TYR A  22      -7.734  -9.922  -3.120  1.00 94.96           O  
ATOM    340  HH  TYR A  22      -8.352  -9.479  -3.706  1.00 94.96           H  
ATOM    341  CZ  TYR A  22      -8.308 -10.181  -1.913  1.00 94.96           C  
ATOM    342  N   GLN A  23     -11.047 -13.813   3.449  1.00 96.79           N  
ATOM    343  H   GLN A  23     -10.420 -14.188   2.752  1.00 96.79           H  
ATOM    344  CA  GLN A  23     -11.201 -14.549   4.693  1.00 96.79           C  
ATOM    345  HA  GLN A  23     -12.223 -14.434   5.054  1.00 96.79           H  
ATOM    346  C   GLN A  23     -10.262 -14.015   5.766  1.00 96.79           C  
ATOM    347  CB  GLN A  23     -10.940 -16.034   4.449  1.00 96.79           C  
ATOM    348  HB2 GLN A  23      -9.993 -16.167   3.926  1.00 96.79           H  
ATOM    349  HB3 GLN A  23     -10.870 -16.530   5.417  1.00 96.79           H  
ATOM    350  O   GLN A  23      -9.138 -13.604   5.486  1.00 96.79           O  
ATOM    351  CG  GLN A  23     -12.076 -16.670   3.644  1.00 96.79           C  
ATOM    352  HG2 GLN A  23     -13.028 -16.452   4.127  1.00 96.79           H  
ATOM    353  HG3 GLN A  23     -12.096 -16.236   2.644  1.00 96.79           H  
ATOM    354  CD  GLN A  23     -11.947 -18.181   3.506  1.00 96.79           C  
ATOM    355  NE2 GLN A  23     -12.886 -18.795   2.825  1.00 96.79           N  
ATOM    356 HE21 GLN A  23     -13.568 -18.228   2.342  1.00 96.79           H  
ATOM    357 HE22 GLN A  23     -12.767 -19.787   2.675  1.00 96.79           H  
ATOM    358  OE1 GLN A  23     -11.027 -18.831   3.980  1.00 96.79           O  
ATOM    359  N   LEU A  24     -10.701 -14.050   7.018  1.00 97.36           N  
ATOM    360  H   LEU A  24     -11.658 -14.315   7.200  1.00 97.36           H  
ATOM    361  CA  LEU A  24      -9.852 -13.684   8.135  1.00 97.36           C  
ATOM    362  HA  LEU A  24      -9.435 -12.698   7.932  1.00 97.36           H  
ATOM    363  C   LEU A  24      -8.705 -14.687   8.230  1.00 97.36           C  
ATOM    364  CB  LEU A  24     -10.699 -13.591   9.407  1.00 97.36           C  
ATOM    365  HB2 LEU A  24     -11.571 -12.982   9.172  1.00 97.36           H  
ATOM    366  HB3 LEU A  24     -11.053 -14.578   9.708  1.00 97.36           H  
ATOM    367  O   LEU A  24      -8.940 -15.897   8.308  1.00 97.36           O  
ATOM    368  CG  LEU A  24      -9.922 -12.930  10.559  1.00 97.36           C  
ATOM    369  HG  LEU A  24      -9.221 -12.199  10.159  1.00 97.36           H  
ATOM    370  CD1 LEU A  24     -10.915 -12.204  11.451  1.00 97.36           C  
ATOM    371 HD11 LEU A  24     -11.474 -11.465  10.876  1.00 97.36           H  
ATOM    372 HD12 LEU A  24     -11.594 -12.941  11.879  1.00 97.36           H  
ATOM    373 HD13 LEU A  24     -10.393 -11.690  12.258  1.00 97.36           H  
ATOM    374  CD2 LEU A  24      -9.166 -13.935  11.426  1.00 97.36           C  
ATOM    375 HD21 LEU A  24      -8.561 -13.407  12.163  1.00 97.36           H  
ATOM    376 HD22 LEU A  24      -9.863 -14.584  11.957  1.00 97.36           H  
ATOM    377 HD23 LEU A  24      -8.486 -14.543  10.829  1.00 97.36           H  
ATOM    378  N   SER A  25      -7.484 -14.163   8.216  1.00 97.16           N  
ATOM    379  H   SER A  25      -7.378 -13.160   8.157  1.00 97.16           H  
ATOM    380  CA  SER A  25      -6.263 -14.946   8.314  1.00 97.16           C  
ATOM    381  HA  SER A  25      -6.501 -15.928   8.723  1.00 97.16           H  
ATOM    382  C   SER A  25      -5.266 -14.255   9.232  1.00 97.16           C  
ATOM    383  CB  SER A  25      -5.643 -15.150   6.932  1.00 97.16           C  
ATOM    384  HB2 SER A  25      -6.390 -15.547   6.245  1.00 97.16           H  
ATOM    385  HB3 SER A  25      -5.274 -14.198   6.550  1.00 97.16           H  
ATOM    386  O   SER A  25      -5.002 -13.062   9.079  1.00 97.16           O  
ATOM    387  OG  SER A  25      -4.579 -16.068   7.049  1.00 97.16           O  
ATOM    388  HG  SER A  25      -4.012 -15.940   6.285  1.00 97.16           H  
ATOM    389  N   HIS A  26      -4.710 -15.007  10.177  1.00 96.77           N  
ATOM    390  H   HIS A  26      -5.138 -15.894  10.403  1.00 96.77           H  
ATOM    391  CA  HIS A  26      -3.536 -14.606  10.952  1.00 96.77           C  
ATOM    392  HA  HIS A  26      -3.645 -13.564  11.255  1.00 96.77           H  
ATOM    393  C   HIS A  26      -2.225 -14.700  10.158  1.00 96.77           C  
ATOM    394  CB  HIS A  26      -3.478 -15.474  12.213  1.00 96.77           C  
ATOM    395  HB2 HIS A  26      -2.594 -15.200  12.788  1.00 96.77           H  
ATOM    396  HB3 HIS A  26      -3.383 -16.522  11.930  1.00 96.77           H  
ATOM    397  O   HIS A  26      -1.254 -14.030  10.507  1.00 96.77           O  
ATOM    398  CG  HIS A  26      -4.689 -15.293  13.089  1.00 96.77           C  
ATOM    399  CD2 HIS A  26      -5.553 -16.261  13.525  1.00 96.77           C  
ATOM    400  HD2 HIS A  26      -5.483 -17.316  13.305  1.00 96.77           H  
ATOM    401  ND1 HIS A  26      -5.151 -14.095  13.574  1.00 96.77           N  
ATOM    402  HD1 HIS A  26      -4.770 -13.186  13.356  1.00 96.77           H  
ATOM    403  CE1 HIS A  26      -6.258 -14.336  14.291  1.00 96.77           C  
ATOM    404  HE1 HIS A  26      -6.843 -13.582  14.796  1.00 96.77           H  
ATOM    405  NE2 HIS A  26      -6.546 -15.645  14.293  1.00 96.77           N  
ATOM    406  N   ASP A  27      -2.213 -15.484   9.078  1.00 96.76           N  
ATOM    407  H   ASP A  27      -3.066 -15.946   8.797  1.00 96.76           H  
ATOM    408  CA  ASP A  27      -1.055 -15.659   8.209  1.00 96.76           C  
ATOM    409  HA  ASP A  27      -0.149 -15.537   8.803  1.00 96.76           H  
ATOM    410  C   ASP A  27      -1.044 -14.614   7.091  1.00 96.76           C  
ATOM    411  CB  ASP A  27      -1.033 -17.077   7.619  1.00 96.76           C  
ATOM    412  HB2 ASP A  27      -1.919 -17.217   7.001  1.00 96.76           H  
ATOM    413  HB3 ASP A  27      -0.157 -17.179   6.978  1.00 96.76           H  
ATOM    414  O   ASP A  27      -2.095 -14.152   6.629  1.00 96.76           O  
ATOM    415  CG  ASP A  27      -0.976 -18.169   8.691  1.00 96.76           C  
ATOM    416  OD1 ASP A  27      -0.203 -17.997   9.657  1.00 96.76           O  
ATOM    417  OD2 ASP A  27      -1.723 -19.163   8.536  1.00 96.76           O  
ATOM    418  N   LEU A  28       0.157 -14.276   6.618  1.00 95.61           N  
ATOM    419  H   LEU A  28       0.969 -14.733   7.008  1.00 95.61           H  
ATOM    420  CA  LEU A  28       0.362 -13.316   5.539  1.00 95.61           C  
ATOM    421  HA  LEU A  28      -0.129 -12.388   5.833  1.00 95.61           H  
ATOM    422  C   LEU A  28      -0.298 -13.818   4.241  1.00 95.61           C  
ATOM    423  CB  LEU A  28       1.877 -13.067   5.394  1.00 95.61           C  
ATOM    424  HB2 LEU A  28       2.326 -12.956   6.381  1.00 95.61           H  
ATOM    425  HB3 LEU A  28       2.332 -13.936   4.918  1.00 95.61           H  
ATOM    426  O   LEU A  28       0.180 -14.752   3.598  1.00 95.61           O  
ATOM    427  CG  LEU A  28       2.199 -11.812   4.573  1.00 95.61           C  
ATOM    428  HG  LEU A  28       1.622 -11.867   3.650  1.00 95.61           H  
ATOM    429  CD1 LEU A  28       1.847 -10.540   5.354  1.00 95.61           C  
ATOM    430 HD11 LEU A  28       2.210  -9.665   4.817  1.00 95.61           H  
ATOM    431 HD12 LEU A  28       0.770 -10.445   5.495  1.00 95.61           H  
ATOM    432 HD13 LEU A  28       2.349 -10.543   6.321  1.00 95.61           H  
ATOM    433  CD2 LEU A  28       3.675 -11.756   4.190  1.00 95.61           C  
ATOM    434 HD21 LEU A  28       3.858 -10.873   3.578  1.00 95.61           H  
ATOM    435 HD22 LEU A  28       3.948 -12.646   3.625  1.00 95.61           H  
ATOM    436 HD23 LEU A  28       4.288 -11.684   5.089  1.00 95.61           H  
ATOM    437  N   THR A  29      -1.415 -13.200   3.866  1.00 96.37           N  
ATOM    438  H   THR A  29      -1.756 -12.454   4.456  1.00 96.37           H  
ATOM    439  CA  THR A  29      -2.283 -13.630   2.762  1.00 96.37           C  
ATOM    440  HA  THR A  29      -1.905 -14.564   2.346  1.00 96.37           H  
ATOM    441  C   THR A  29      -2.288 -12.577   1.659  1.00 96.37           C  
ATOM    442  CB  THR A  29      -3.703 -13.895   3.278  1.00 96.37           C  
ATOM    443  HB  THR A  29      -4.135 -12.959   3.631  1.00 96.37           H  
ATOM    444  O   THR A  29      -2.402 -11.389   1.938  1.00 96.37           O  
ATOM    445  CG2 THR A  29      -4.597 -14.509   2.199  1.00 96.37           C  
ATOM    446 HG21 THR A  29      -4.724 -13.817   1.366  1.00 96.37           H  
ATOM    447 HG22 THR A  29      -4.156 -15.439   1.837  1.00 96.37           H  
ATOM    448 HG23 THR A  29      -5.577 -14.723   2.626  1.00 96.37           H  
ATOM    449  OG1 THR A  29      -3.662 -14.801   4.361  1.00 96.37           O  
ATOM    450  HG1 THR A  29      -3.068 -14.423   5.014  1.00 96.37           H  
ATOM    451  N   GLU A  30      -2.130 -12.984   0.399  1.00 94.78           N  
ATOM    452  H   GLU A  30      -2.083 -13.974   0.203  1.00 94.78           H  
ATOM    453  CA  GLU A  30      -1.962 -12.054  -0.725  1.00 94.78           C  
ATOM    454  HA  GLU A  30      -1.231 -11.303  -0.426  1.00 94.78           H  
ATOM    455  C   GLU A  30      -3.267 -11.317  -1.074  1.00 94.78           C  
ATOM    456  CB  GLU A  30      -1.362 -12.810  -1.927  1.00 94.78           C  
ATOM    457  HB2 GLU A  30      -0.452 -13.302  -1.583  1.00 94.78           H  
ATOM    458  HB3 GLU A  30      -2.062 -13.578  -2.255  1.00 94.78           H  
ATOM    459  O   GLU A  30      -4.326 -11.931  -1.191  1.00 94.78           O  
ATOM    460  CG  GLU A  30      -1.001 -11.911  -3.127  1.00 94.78           C  
ATOM    461  HG2 GLU A  30      -0.455 -11.044  -2.755  1.00 94.78           H  
ATOM    462  HG3 GLU A  30      -1.920 -11.556  -3.593  1.00 94.78           H  
ATOM    463  CD  GLU A  30      -0.123 -12.609  -4.189  1.00 94.78           C  
ATOM    464  OE1 GLU A  30       0.425 -11.897  -5.063  1.00 94.78           O  
ATOM    465  OE2 GLU A  30       0.092 -13.841  -4.114  1.00 94.78           O  
ATOM    466  N   ILE A  31      -3.179 -10.000  -1.287  1.00 93.00           N  
ATOM    467  H   ILE A  31      -2.262  -9.585  -1.206  1.00 93.00           H  
ATOM    468  CA  ILE A  31      -4.228  -9.194  -1.921  1.00 93.00           C  
ATOM    469  HA  ILE A  31      -5.185  -9.706  -1.820  1.00 93.00           H  
ATOM    470  C   ILE A  31      -3.879  -9.084  -3.405  1.00 93.00           C  
ATOM    471  CB  ILE A  31      -4.372  -7.787  -1.296  1.00 93.00           C  
ATOM    472  HB  ILE A  31      -3.459  -7.229  -1.504  1.00 93.00           H  
ATOM    473  O   ILE A  31      -2.850  -8.513  -3.773  1.00 93.00           O  
ATOM    474  CG1 ILE A  31      -4.546  -7.806   0.236  1.00 93.00           C  
ATOM    475 HG12 ILE A  31      -3.770  -8.431   0.676  1.00 93.00           H  
ATOM    476 HG13 ILE A  31      -5.521  -8.220   0.494  1.00 93.00           H  
ATOM    477  CG2 ILE A  31      -5.539  -7.038  -1.976  1.00 93.00           C  
ATOM    478 HG21 ILE A  31      -5.598  -6.010  -1.620  1.00 93.00           H  
ATOM    479 HG22 ILE A  31      -5.393  -6.995  -3.056  1.00 93.00           H  
ATOM    480 HG23 ILE A  31      -6.475  -7.553  -1.764  1.00 93.00           H  
ATOM    481  CD1 ILE A  31      -4.394  -6.411   0.861  1.00 93.00           C  
ATOM    482 HD11 ILE A  31      -3.400  -6.016   0.649  1.00 93.00           H  
ATOM    483 HD12 ILE A  31      -4.523  -6.466   1.942  1.00 93.00           H  
ATOM    484 HD13 ILE A  31      -5.146  -5.723   0.476  1.00 93.00           H  
ATOM    485  N   LEU A  32      -4.752  -9.581  -4.277  1.00 88.52           N  
ATOM    486  H   LEU A  32      -5.593 -10.020  -3.931  1.00 88.52           H  
ATOM    487  CA  LEU A  32      -4.475  -9.576  -5.710  1.00 88.52           C  
ATOM    488  HA  LEU A  32      -3.453  -9.928  -5.851  1.00 88.52           H  
ATOM    489  C   LEU A  32      -4.538  -8.154  -6.289  1.00 88.52           C  
ATOM    490  CB  LEU A  32      -5.408 -10.555  -6.440  1.00 88.52           C  
ATOM    491  HB2 LEU A  32      -5.235 -10.463  -7.512  1.00 88.52           H  
ATOM    492  HB3 LEU A  32      -6.440 -10.265  -6.241  1.00 88.52           H  
ATOM    493  O   LEU A  32      -5.582  -7.491  -6.297  1.00 88.52           O  
ATOM    494  CG  LEU A  32      -5.219 -12.032  -6.039  1.00 88.52           C  
ATOM    495  HG  LEU A  32      -5.398 -12.147  -4.970  1.00 88.52           H  
ATOM    496  CD1 LEU A  32      -6.238 -12.886  -6.792  1.00 88.52           C  
ATOM    497 HD11 LEU A  32      -6.142 -13.927  -6.482  1.00 88.52           H  
ATOM    498 HD12 LEU A  32      -6.076 -12.811  -7.867  1.00 88.52           H  
ATOM    499 HD13 LEU A  32      -7.246 -12.549  -6.553  1.00 88.52           H  
ATOM    500  CD2 LEU A  32      -3.820 -12.563  -6.370  1.00 88.52           C  
ATOM    501 HD21 LEU A  32      -3.770 -13.628  -6.145  1.00 88.52           H  
ATOM    502 HD22 LEU A  32      -3.070 -12.067  -5.755  1.00 88.52           H  
ATOM    503 HD23 LEU A  32      -3.591 -12.405  -7.424  1.00 88.52           H  
ATOM    504  N   LEU A  33      -3.402  -7.702  -6.823  1.00 83.36           N  
ATOM    505  H   LEU A  33      -2.584  -8.288  -6.731  1.00 83.36           H  
ATOM    506  CA  LEU A  33      -3.293  -6.503  -7.647  1.00 83.36           C  
ATOM    507  HA  LEU A  33      -4.093  -5.812  -7.381  1.00 83.36           H  
ATOM    508  C   LEU A  33      -3.462  -6.850  -9.124  1.00 83.36           C  
ATOM    509  CB  LEU A  33      -1.925  -5.836  -7.430  1.00 83.36           C  
ATOM    510  HB2 LEU A  33      -1.680  -5.252  -8.318  1.00 83.36           H  
ATOM    511  HB3 LEU A  33      -1.187  -6.630  -7.323  1.00 83.36           H  
ATOM    512  O   LEU A  33      -2.846  -7.787  -9.630  1.00 83.36           O  
ATOM    513  CG  LEU A  33      -1.803  -4.914  -6.218  1.00 83.36           C  
ATOM    514  HG  LEU A  33      -2.041  -5.490  -5.323  1.00 83.36           H  
ATOM    515  CD1 LEU A  33      -0.369  -4.381  -6.140  1.00 83.36           C  
ATOM    516 HD11 LEU A  33      -0.109  -3.870  -7.067  1.00 83.36           H  
ATOM    517 HD12 LEU A  33      -0.272  -3.678  -5.313  1.00 83.36           H  
ATOM    518 HD13 LEU A  33       0.322  -5.210  -5.987  1.00 83.36           H  
ATOM    519  CD2 LEU A  33      -2.739  -3.711  -6.343  1.00 83.36           C  
ATOM    520 HD21 LEU A  33      -2.574  -3.005  -5.529  1.00 83.36           H  
ATOM    521 HD22 LEU A  33      -3.774  -4.052  -6.309  1.00 83.36           H  
ATOM    522 HD23 LEU A  33      -2.559  -3.198  -7.288  1.00 83.36           H  
ATOM    523  N   GLN A  34      -4.237  -6.038  -9.843  1.00 82.21           N  
ATOM    524  H   GLN A  34      -4.671  -5.247  -9.390  1.00 82.21           H  
ATOM    525  CA  GLN A  34      -4.253  -6.093 -11.300  1.00 82.21           C  
ATOM    526  HA  GLN A  34      -4.017  -7.110 -11.613  1.00 82.21           H  
ATOM    527  C   GLN A  34      -3.166  -5.188 -11.880  1.00 82.21           C  
ATOM    528  CB  GLN A  34      -5.637  -5.771 -11.865  1.00 82.21           C  
ATOM    529  HB2 GLN A  34      -6.054  -4.895 -11.367  1.00 82.21           H  
ATOM    530  HB3 GLN A  34      -5.524  -5.555 -12.927  1.00 82.21           H  
ATOM    531  O   GLN A  34      -3.050  -4.010 -11.544  1.00 82.21           O  
ATOM    532  CG  GLN A  34      -6.593  -6.964 -11.725  1.00 82.21           C  
ATOM    533  HG2 GLN A  34      -6.770  -7.174 -10.670  1.00 82.21           H  
ATOM    534  HG3 GLN A  34      -6.131  -7.848 -12.165  1.00 82.21           H  
ATOM    535  CD  GLN A  34      -7.924  -6.737 -12.439  1.00 82.21           C  
ATOM    536  NE2 GLN A  34      -8.894  -7.599 -12.221  1.00 82.21           N  
ATOM    537 HE21 GLN A  34      -8.745  -8.428 -11.665  1.00 82.21           H  
ATOM    538 HE22 GLN A  34      -9.759  -7.437 -12.717  1.00 82.21           H  
ATOM    539  OE1 GLN A  34      -8.099  -5.821 -13.220  1.00 82.21           O  
ATOM    540  N   PHE A  35      -2.388  -5.764 -12.787  1.00 78.77           N  
ATOM    541  H   PHE A  35      -2.582  -6.725 -13.026  1.00 78.77           H  
ATOM    542  CA  PHE A  35      -1.309  -5.109 -13.516  1.00 78.77           C  
ATOM    543  HA  PHE A  35      -1.174  -4.097 -13.134  1.00 78.77           H  
ATOM    544  C   PHE A  35      -1.661  -4.997 -15.007  1.00 78.77           C  
ATOM    545  CB  PHE A  35      -0.026  -5.900 -13.251  1.00 78.77           C  
ATOM    546  HB2 PHE A  35       0.726  -5.691 -14.012  1.00 78.77           H  
ATOM    547  HB3 PHE A  35      -0.254  -6.964 -13.319  1.00 78.77           H  
ATOM    548  O   PHE A  35      -2.645  -5.596 -15.450  1.00 78.77           O  
ATOM    549  CG  PHE A  35       0.574  -5.591 -11.897  1.00 78.77           C  
ATOM    550  CD1 PHE A  35       1.542  -4.576 -11.766  1.00 78.77           C  
ATOM    551  HD1 PHE A  35       1.877  -4.028 -12.634  1.00 78.77           H  
ATOM    552  CD2 PHE A  35       0.154  -6.310 -10.763  1.00 78.77           C  
ATOM    553  HD2 PHE A  35      -0.564  -7.112 -10.854  1.00 78.77           H  
ATOM    554  CE1 PHE A  35       2.066  -4.260 -10.498  1.00 78.77           C  
ATOM    555  HE1 PHE A  35       2.805  -3.480 -10.390  1.00 78.77           H  
ATOM    556  CE2 PHE A  35       0.697  -6.009  -9.505  1.00 78.77           C  
ATOM    557  HE2 PHE A  35       0.446  -6.616  -8.647  1.00 78.77           H  
ATOM    558  CZ  PHE A  35       1.633  -4.972  -9.366  1.00 78.77           C  
ATOM    559  HZ  PHE A  35       2.044  -4.761  -8.390  1.00 78.77           H  
ATOM    560  N   PRO A  36      -0.896  -4.230 -15.809  1.00 75.95           N  
ATOM    561  CA  PRO A  36      -1.176  -4.058 -17.227  1.00 75.95           C  
ATOM    562  HA  PRO A  36      -2.125  -3.536 -17.346  1.00 75.95           H  
ATOM    563  C   PRO A  36      -1.227  -5.394 -17.937  1.00 75.95           C  
ATOM    564  CB  PRO A  36      -0.048  -3.213 -17.817  1.00 75.95           C  
ATOM    565  HB2 PRO A  36       0.731  -3.841 -18.250  1.00 75.95           H  
ATOM    566  HB3 PRO A  36      -0.420  -2.498 -18.552  1.00 75.95           H  
ATOM    567  O   PRO A  36      -0.375  -6.258 -17.712  1.00 75.95           O  
ATOM    568  CG  PRO A  36       0.505  -2.507 -16.605  1.00 75.95           C  
ATOM    569  HG2 PRO A  36      -0.112  -1.618 -16.472  1.00 75.95           H  
ATOM    570  HG3 PRO A  36       1.560  -2.261 -16.731  1.00 75.95           H  
ATOM    571  CD  PRO A  36       0.302  -3.499 -15.463  1.00 75.95           C  
ATOM    572  HD2 PRO A  36       0.198  -3.004 -14.498  1.00 75.95           H  
ATOM    573  HD3 PRO A  36       1.152  -4.180 -15.445  1.00 75.95           H  
ATOM    574  N   SER A  37      -2.179  -5.512 -18.856  1.00 77.21           N  
ATOM    575  H   SER A  37      -2.830  -4.751 -18.988  1.00 77.21           H  
ATOM    576  CA  SER A  37      -2.270  -6.660 -19.745  1.00 77.21           C  
ATOM    577  HA  SER A  37      -2.418  -7.551 -19.134  1.00 77.21           H  
ATOM    578  C   SER A  37      -0.982  -6.843 -20.553  1.00 77.21           C  
ATOM    579  CB  SER A  37      -3.480  -6.505 -20.672  1.00 77.21           C  
ATOM    580  HB2 SER A  37      -3.614  -7.421 -21.248  1.00 77.21           H  
ATOM    581  HB3 SER A  37      -4.373  -6.344 -20.068  1.00 77.21           H  
ATOM    582  O   SER A  37      -0.241  -5.890 -20.819  1.00 77.21           O  
ATOM    583  OG  SER A  37      -3.307  -5.414 -21.563  1.00 77.21           O  
ATOM    584  HG  SER A  37      -4.168  -5.184 -21.921  1.00 77.21           H  
ATOM    585  N   THR A  38      -0.738  -8.069 -21.016  1.00 77.60           N  
ATOM    586  H   THR A  38      -1.305  -8.841 -20.697  1.00 77.60           H  
ATOM    587  CA  THR A  38       0.413  -8.408 -21.867  1.00 77.60           C  
ATOM    588  HA  THR A  38       1.328  -8.277 -21.289  1.00 77.60           H  
ATOM    589  C   THR A  38       0.500  -7.509 -23.105  1.00 77.60           C  
ATOM    590  CB  THR A  38       0.314  -9.875 -22.311  1.00 77.60           C  
ATOM    591  HB  THR A  38      -0.470  -9.966 -23.063  1.00 77.60           H  
ATOM    592  O   THR A  38       1.596  -7.142 -23.517  1.00 77.60           O  
ATOM    593  CG2 THR A  38       1.621 -10.418 -22.882  1.00 77.60           C  
ATOM    594 HG21 THR A  38       1.502 -11.474 -23.122  1.00 77.60           H  
ATOM    595 HG22 THR A  38       1.879  -9.883 -23.796  1.00 77.60           H  
ATOM    596 HG23 THR A  38       2.427 -10.298 -22.158  1.00 77.60           H  
ATOM    597  OG1 THR A  38      -0.040 -10.679 -21.211  1.00 77.60           O  
ATOM    598  HG1 THR A  38       0.760 -11.053 -20.835  1.00 77.60           H  
ATOM    599  N   ALA A  39      -0.641  -7.080 -23.657  1.00 77.32           N  
ATOM    600  H   ALA A  39      -1.514  -7.396 -23.258  1.00 77.32           H  
ATOM    601  CA  ALA A  39      -0.696  -6.134 -24.771  1.00 77.32           C  
ATOM    602  HA  ALA A  39      -0.065  -6.506 -25.578  1.00 77.32           H  
ATOM    603  C   ALA A  39      -0.179  -4.736 -24.387  1.00 77.32           C  
ATOM    604  CB  ALA A  39      -2.140  -6.073 -25.281  1.00 77.32           C  
ATOM    605  HB1 ALA A  39      -2.456  -7.059 -25.620  1.00 77.32           H  
ATOM    606  HB2 ALA A  39      -2.199  -5.381 -26.121  1.00 77.32           H  
ATOM    607  HB3 ALA A  39      -2.808  -5.730 -24.491  1.00 77.32           H  
ATOM    608  O   ALA A  39       0.605  -4.148 -25.129  1.00 77.32           O  
ATOM    609  N   ALA A  40      -0.560  -4.213 -23.216  1.00 75.80           N  
ATOM    610  H   ALA A  40      -1.154  -4.754 -22.605  1.00 75.80           H  
ATOM    611  CA  ALA A  40      -0.060  -2.927 -22.728  1.00 75.80           C  
ATOM    612  HA  ALA A  40      -0.230  -2.168 -23.492  1.00 75.80           H  
ATOM    613  C   ALA A  40       1.454  -2.977 -22.460  1.00 75.80           C  
ATOM    614  CB  ALA A  40      -0.855  -2.537 -21.477  1.00 75.80           C  
ATOM    615  HB1 ALA A  40      -1.909  -2.426 -21.732  1.00 75.80           H  
ATOM    616  HB2 ALA A  40      -0.483  -1.590 -21.085  1.00 75.80           H  
ATOM    617  HB3 ALA A  40      -0.755  -3.309 -20.714  1.00 75.80           H  
ATOM    618  O   ALA A  40       2.186  -2.068 -22.859  1.00 75.80           O  
ATOM    619  N   GLN A  41       1.935  -4.075 -21.868  1.00 77.77           N  
ATOM    620  H   GLN A  41       1.279  -4.780 -21.562  1.00 77.77           H  
ATOM    621  CA  GLN A  41       3.367  -4.306 -21.665  1.00 77.77           C  
ATOM    622  HA  GLN A  41       3.790  -3.460 -21.124  1.00 77.77           H  
ATOM    623  C   GLN A  41       4.115  -4.422 -23.003  1.00 77.77           C  
ATOM    624  CB  GLN A  41       3.587  -5.576 -20.832  1.00 77.77           C  
ATOM    625  HB2 GLN A  41       3.174  -6.432 -21.365  1.00 77.77           H  
ATOM    626  HB3 GLN A  41       4.662  -5.724 -20.727  1.00 77.77           H  
ATOM    627  O   GLN A  41       5.188  -3.843 -23.165  1.00 77.77           O  
ATOM    628  CG  GLN A  41       2.965  -5.514 -19.427  1.00 77.77           C  
ATOM    629  HG2 GLN A  41       3.391  -4.678 -18.872  1.00 77.77           H  
ATOM    630  HG3 GLN A  41       1.889  -5.361 -19.509  1.00 77.77           H  
ATOM    631  CD  GLN A  41       3.204  -6.795 -18.633  1.00 77.77           C  
ATOM    632  NE2 GLN A  41       2.386  -7.097 -17.651  1.00 77.77           N  
ATOM    633 HE21 GLN A  41       1.505  -6.617 -17.534  1.00 77.77           H  
ATOM    634 HE22 GLN A  41       2.593  -7.947 -17.146  1.00 77.77           H  
ATOM    635  OE1 GLN A  41       4.116  -7.558 -18.899  1.00 77.77           O  
ATOM    636  N   PHE A  42       3.545  -5.118 -23.990  1.00 79.35           N  
ATOM    637  H   PHE A  42       2.686  -5.614 -23.798  1.00 79.35           H  
ATOM    638  CA  PHE A  42       4.126  -5.252 -25.326  1.00 79.35           C  
ATOM    639  HA  PHE A  42       5.136  -5.649 -25.227  1.00 79.35           H  
ATOM    640  C   PHE A  42       4.239  -3.903 -26.045  1.00 79.35           C  
ATOM    641  CB  PHE A  42       3.304  -6.251 -26.147  1.00 79.35           C  
ATOM    642  HB2 PHE A  42       2.279  -5.893 -26.240  1.00 79.35           H  
ATOM    643  HB3 PHE A  42       3.276  -7.205 -25.620  1.00 79.35           H  
ATOM    644  O   PHE A  42       5.308  -3.574 -26.557  1.00 79.35           O  
ATOM    645  CG  PHE A  42       3.874  -6.483 -27.529  1.00 79.35           C  
ATOM    646  CD1 PHE A  42       3.385  -5.756 -28.632  1.00 79.35           C  
ATOM    647  HD1 PHE A  42       2.586  -5.042 -28.501  1.00 79.35           H  
ATOM    648  CD2 PHE A  42       4.921  -7.407 -27.707  1.00 79.35           C  
ATOM    649  HD2 PHE A  42       5.293  -7.971 -26.865  1.00 79.35           H  
ATOM    650  CE1 PHE A  42       3.939  -5.958 -29.908  1.00 79.35           C  
ATOM    651  HE1 PHE A  42       3.559  -5.405 -30.754  1.00 79.35           H  
ATOM    652  CE2 PHE A  42       5.473  -7.609 -28.984  1.00 79.35           C  
ATOM    653  HE2 PHE A  42       6.265  -8.330 -29.126  1.00 79.35           H  
ATOM    654  CZ  PHE A  42       4.981  -6.884 -30.084  1.00 79.35           C  
ATOM    655  HZ  PHE A  42       5.397  -7.046 -31.068  1.00 79.35           H  
ATOM    656  N   THR A  43       3.186  -3.083 -26.025  1.00 78.10           N  
ATOM    657  H   THR A  43       2.312  -3.425 -25.654  1.00 78.10           H  
ATOM    658  CA  THR A  43       3.202  -1.734 -26.616  1.00 78.10           C  
ATOM    659  HA  THR A  43       3.438  -1.815 -27.677  1.00 78.10           H  
ATOM    660  C   THR A  43       4.265  -0.848 -25.967  1.00 78.10           C  
ATOM    661  CB  THR A  43       1.818  -1.084 -26.484  1.00 78.10           C  
ATOM    662  HB  THR A  43       1.534  -1.037 -25.432  1.00 78.10           H  
ATOM    663  O   THR A  43       5.030  -0.178 -26.663  1.00 78.10           O  
ATOM    664  CG2 THR A  43       1.750   0.316 -27.094  1.00 78.10           C  
ATOM    665 HG21 THR A  43       2.104   0.288 -28.124  1.00 78.10           H  
ATOM    666 HG22 THR A  43       0.720   0.673 -27.079  1.00 78.10           H  
ATOM    667 HG23 THR A  43       2.364   1.008 -26.518  1.00 78.10           H  
ATOM    668  OG1 THR A  43       0.885  -1.873 -27.179  1.00 78.10           O  
ATOM    669  HG1 THR A  43       0.027  -1.771 -26.762  1.00 78.10           H  
ATOM    670  N   ALA A  44       4.379  -0.878 -24.637  1.00 77.07           N  
ATOM    671  H   ALA A  44       3.727  -1.428 -24.096  1.00 77.07           H  
ATOM    672  CA  ALA A  44       5.406  -0.122 -23.924  1.00 77.07           C  
ATOM    673  HA  ALA A  44       5.346   0.921 -24.235  1.00 77.07           H  
ATOM    674  C   ALA A  44       6.833  -0.611 -24.257  1.00 77.07           C  
ATOM    675  CB  ALA A  44       5.075  -0.178 -22.433  1.00 77.07           C  
ATOM    676  HB1 ALA A  44       5.826   0.376 -21.869  1.00 77.07           H  
ATOM    677  HB2 ALA A  44       5.033  -1.213 -22.092  1.00 77.07           H  
ATOM    678  HB3 ALA A  44       4.103   0.282 -22.255  1.00 77.07           H  
ATOM    679  O   ALA A  44       7.743   0.214 -24.414  1.00 77.07           O  
ATOM    680  N   ARG A  45       7.022  -1.926 -24.459  1.00 79.20           N  
ATOM    681  H   ARG A  45       6.241  -2.539 -24.276  1.00 79.20           H  
ATOM    682  CA  ARG A  45       8.284  -2.518 -24.946  1.00 79.20           C  
ATOM    683  HA  ARG A  45       9.102  -2.144 -24.331  1.00 79.20           H  
ATOM    684  C   ARG A  45       8.614  -2.096 -26.378  1.00 79.20           C  
ATOM    685  CB  ARG A  45       8.242  -4.055 -24.850  1.00 79.20           C  
ATOM    686  HB2 ARG A  45       7.313  -4.426 -25.283  1.00 79.20           H  
ATOM    687  HB3 ARG A  45       9.069  -4.462 -25.432  1.00 79.20           H  
ATOM    688  O   ARG A  45       9.764  -1.747 -26.638  1.00 79.20           O  
ATOM    689  CG  ARG A  45       8.372  -4.564 -23.408  1.00 79.20           C  
ATOM    690  HG2 ARG A  45       7.610  -4.093 -22.786  1.00 79.20           H  
ATOM    691  HG3 ARG A  45       9.345  -4.281 -23.008  1.00 79.20           H  
ATOM    692  CD  ARG A  45       8.199  -6.084 -23.306  1.00 79.20           C  
ATOM    693  HD2 ARG A  45       7.265  -6.370 -23.790  1.00 79.20           H  
ATOM    694  HD3 ARG A  45       8.128  -6.342 -22.250  1.00 79.20           H  
ATOM    695  NE  ARG A  45       9.334  -6.814 -23.911  1.00 79.20           N  
ATOM    696  HE  ARG A  45      10.009  -6.260 -24.418  1.00 79.20           H  
ATOM    697  NH1 ARG A  45       8.709  -8.917 -23.237  1.00 79.20           N  
ATOM    698 HH11 ARG A  45       8.895  -9.905 -23.139  1.00 79.20           H  
ATOM    699 HH12 ARG A  45       7.951  -8.513 -22.706  1.00 79.20           H  
ATOM    700  NH2 ARG A  45      10.594  -8.654 -24.394  1.00 79.20           N  
ATOM    701 HH21 ARG A  45      11.223  -8.095 -24.953  1.00 79.20           H  
ATOM    702 HH22 ARG A  45      10.719  -9.654 -24.335  1.00 79.20           H  
ATOM    703  CZ  ARG A  45       9.539  -8.118 -23.845  1.00 79.20           C  
ATOM    704  N   LEU A  46       7.638  -2.095 -27.289  1.00 81.94           N  
ATOM    705  H   LEU A  46       6.727  -2.432 -27.011  1.00 81.94           H  
ATOM    706  CA  LEU A  46       7.823  -1.663 -28.682  1.00 81.94           C  
ATOM    707  HA  LEU A  46       8.613  -2.270 -29.125  1.00 81.94           H  
ATOM    708  C   LEU A  46       8.267  -0.197 -28.752  1.00 81.94           C  
ATOM    709  CB  LEU A  46       6.513  -1.891 -29.459  1.00 81.94           C  
ATOM    710  HB2 LEU A  46       5.729  -1.283 -29.007  1.00 81.94           H  
ATOM    711  HB3 LEU A  46       6.221  -2.936 -29.363  1.00 81.94           H  
ATOM    712  O   LEU A  46       9.194   0.141 -29.486  1.00 81.94           O  
ATOM    713  CG  LEU A  46       6.602  -1.534 -30.957  1.00 81.94           C  
ATOM    714  HG  LEU A  46       6.915  -0.496 -31.071  1.00 81.94           H  
ATOM    715  CD1 LEU A  46       7.589  -2.436 -31.703  1.00 81.94           C  
ATOM    716 HD11 LEU A  46       7.326  -3.484 -31.554  1.00 81.94           H  
ATOM    717 HD12 LEU A  46       8.604  -2.254 -31.350  1.00 81.94           H  
ATOM    718 HD13 LEU A  46       7.555  -2.208 -32.768  1.00 81.94           H  
ATOM    719  CD2 LEU A  46       5.227  -1.685 -31.604  1.00 81.94           C  
ATOM    720 HD21 LEU A  46       5.282  -1.409 -32.657  1.00 81.94           H  
ATOM    721 HD22 LEU A  46       4.880  -2.714 -31.519  1.00 81.94           H  
ATOM    722 HD23 LEU A  46       4.516  -1.023 -31.111  1.00 81.94           H  
ATOM    723  N   ASN A  47       7.681   0.646 -27.902  1.00 81.01           N  
ATOM    724  H   ASN A  47       6.890   0.305 -27.374  1.00 81.01           H  
ATOM    725  CA  ASN A  47       8.040   2.057 -27.772  1.00 81.01           C  
ATOM    726  HA  ASN A  47       8.163   2.473 -28.772  1.00 81.01           H  
ATOM    727  C   ASN A  47       9.379   2.296 -27.052  1.00 81.01           C  
ATOM    728  CB  ASN A  47       6.873   2.784 -27.084  1.00 81.01           C  
ATOM    729  HB2 ASN A  47       6.624   2.276 -26.152  1.00 81.01           H  
ATOM    730  HB3 ASN A  47       7.165   3.807 -26.848  1.00 81.01           H  
ATOM    731  O   ASN A  47       9.755   3.450 -26.848  1.00 81.01           O  
ATOM    732  CG  ASN A  47       5.641   2.863 -27.966  1.00 81.01           C  
ATOM    733  ND2 ASN A  47       4.483   3.065 -27.385  1.00 81.01           N  
ATOM    734 HD21 ASN A  47       3.683   3.092 -28.002  1.00 81.01           H  
ATOM    735 HD22 ASN A  47       4.411   3.106 -26.379  1.00 81.01           H  
ATOM    736  OD1 ASN A  47       5.698   2.781 -29.179  1.00 81.01           O  
ATOM    737  N   ARG A  48      10.095   1.231 -26.654  1.00 78.81           N  
ATOM    738  H   ARG A  48       9.730   0.317 -26.883  1.00 78.81           H  
ATOM    739  CA  ARG A  48      11.352   1.287 -25.886  1.00 78.81           C  
ATOM    740  HA  ARG A  48      11.557   0.283 -25.516  1.00 78.81           H  
ATOM    741  C   ARG A  48      11.239   2.163 -24.631  1.00 78.81           C  
ATOM    742  CB  ARG A  48      12.524   1.712 -26.789  1.00 78.81           C  
ATOM    743  HB2 ARG A  48      12.368   2.741 -27.112  1.00 78.81           H  
ATOM    744  HB3 ARG A  48      13.443   1.677 -26.205  1.00 78.81           H  
ATOM    745  O   ARG A  48      12.194   2.832 -24.251  1.00 78.81           O  
ATOM    746  CG  ARG A  48      12.702   0.820 -28.023  1.00 78.81           C  
ATOM    747  HG2 ARG A  48      11.812   0.868 -28.650  1.00 78.81           H  
ATOM    748  HG3 ARG A  48      12.868  -0.211 -27.709  1.00 78.81           H  
ATOM    749  CD  ARG A  48      13.905   1.319 -28.828  1.00 78.81           C  
ATOM    750  HD2 ARG A  48      13.732   2.361 -29.097  1.00 78.81           H  
ATOM    751  HD3 ARG A  48      14.796   1.259 -28.203  1.00 78.81           H  
ATOM    752  NE  ARG A  48      14.102   0.525 -30.053  1.00 78.81           N  
ATOM    753  HE  ARG A  48      13.419  -0.197 -30.236  1.00 78.81           H  
ATOM    754  NH1 ARG A  48      15.936   1.659 -30.841  1.00 78.81           N  
ATOM    755 HH11 ARG A  48      16.653   1.786 -31.541  1.00 78.81           H  
ATOM    756 HH12 ARG A  48      15.886   2.278 -30.044  1.00 78.81           H  
ATOM    757  NH2 ARG A  48      15.124  -0.063 -32.001  1.00 78.81           N  
ATOM    758 HH21 ARG A  48      15.842   0.086 -32.695  1.00 78.81           H  
ATOM    759 HH22 ARG A  48      14.439  -0.792 -32.145  1.00 78.81           H  
ATOM    760  CZ  ARG A  48      15.049   0.709 -30.955  1.00 78.81           C  
ATOM    761  N   SER A  49      10.061   2.171 -24.014  1.00 78.66           N  
ATOM    762  H   SER A  49       9.351   1.540 -24.357  1.00 78.66           H  
ATOM    763  CA  SER A  49       9.788   2.934 -22.796  1.00 78.66           C  
ATOM    764  HA  SER A  49      10.469   3.785 -22.759  1.00 78.66           H  
ATOM    765  C   SER A  49      10.050   2.095 -21.546  1.00 78.66           C  
ATOM    766  CB  SER A  49       8.367   3.509 -22.827  1.00 78.66           C  
ATOM    767  HB2 SER A  49       8.264   4.141 -23.709  1.00 78.66           H  
ATOM    768  HB3 SER A  49       8.208   4.126 -21.943  1.00 78.66           H  
ATOM    769  O   SER A  49       9.929   0.868 -21.574  1.00 78.66           O  
ATOM    770  OG  SER A  49       7.371   2.505 -22.864  1.00 78.66           O  
ATOM    771  HG  SER A  49       7.698   1.741 -23.346  1.00 78.66           H  
ATOM    772  N   CYS A  50      10.398   2.752 -20.443  1.00 76.74           N  
ATOM    773  H   CYS A  50      10.460   3.760 -20.484  1.00 76.74           H  
ATOM    774  CA  CYS A  50      10.340   2.162 -19.110  1.00 76.74           C  
ATOM    775  HA  CYS A  50      10.473   1.084 -19.193  1.00 76.74           H  
ATOM    776  C   CYS A  50       8.954   2.397 -18.498  1.00 76.74           C  
ATOM    777  CB  CYS A  50      11.485   2.699 -18.236  1.00 76.74           C  
ATOM    778  HB2 CYS A  50      12.439   2.407 -18.676  1.00 76.74           H  
ATOM    779  HB3 CYS A  50      11.414   2.257 -17.243  1.00 76.74           H  
ATOM    780  O   CYS A  50       8.271   3.363 -18.848  1.00 76.74           O  
ATOM    781  SG  CYS A  50      11.430   4.509 -18.089  1.00 76.74           S  
ATOM    782  HG  CYS A  50      12.337   4.642 -17.117  1.00 76.74           H  
ATOM    783  N   MET A  51       8.542   1.521 -17.579  1.00 81.60           N  
ATOM    784  H   MET A  51       9.160   0.779 -17.281  1.00 81.60           H  
ATOM    785  CA  MET A  51       7.319   1.706 -16.803  1.00 81.60           C  
ATOM    786  HA  MET A  51       6.787   2.577 -17.186  1.00 81.60           H  
ATOM    787  C   MET A  51       7.646   2.029 -15.355  1.00 81.60           C  
ATOM    788  CB  MET A  51       6.364   0.512 -16.933  1.00 81.60           C  
ATOM    789  HB2 MET A  51       6.910  -0.427 -16.839  1.00 81.60           H  
ATOM    790  HB3 MET A  51       5.613   0.573 -16.146  1.00 81.60           H  
ATOM    791  O   MET A  51       8.606   1.527 -14.771  1.00 81.60           O  
ATOM    792  CG  MET A  51       5.647   0.594 -18.281  1.00 81.60           C  
ATOM    793  HG2 MET A  51       6.390   0.500 -19.073  1.00 81.60           H  
ATOM    794  HG3 MET A  51       5.215   1.592 -18.358  1.00 81.60           H  
ATOM    795  SD  MET A  51       4.299  -0.585 -18.574  1.00 81.60           S  
ATOM    796  CE  MET A  51       3.040   0.110 -17.482  1.00 81.60           C  
ATOM    797  HE1 MET A  51       3.315  -0.065 -16.442  1.00 81.60           H  
ATOM    798  HE2 MET A  51       2.955   1.183 -17.657  1.00 81.60           H  
ATOM    799  HE3 MET A  51       2.077  -0.354 -17.695  1.00 81.60           H  
ATOM    800  N   LYS A  52       6.827   2.897 -14.782  1.00 86.11           N  
ATOM    801  H   LYS A  52       6.087   3.292 -15.344  1.00 86.11           H  
ATOM    802  CA  LYS A  52       6.864   3.285 -13.384  1.00 86.11           C  
ATOM    803  HA  LYS A  52       7.658   2.754 -12.858  1.00 86.11           H  
ATOM    804  C   LYS A  52       5.538   2.898 -12.761  1.00 86.11           C  
ATOM    805  CB  LYS A  52       7.153   4.788 -13.305  1.00 86.11           C  
ATOM    806  HB2 LYS A  52       6.478   5.320 -13.975  1.00 86.11           H  
ATOM    807  HB3 LYS A  52       8.178   4.969 -13.628  1.00 86.11           H  
ATOM    808  O   LYS A  52       4.480   3.193 -13.316  1.00 86.11           O  
ATOM    809  CG  LYS A  52       6.981   5.331 -11.890  1.00 86.11           C  
ATOM    810  HG2 LYS A  52       5.934   5.215 -11.610  1.00 86.11           H  
ATOM    811  HG3 LYS A  52       7.611   4.772 -11.198  1.00 86.11           H  
ATOM    812  CD  LYS A  52       7.307   6.817 -11.793  1.00 86.11           C  
ATOM    813  HD2 LYS A  52       6.699   7.368 -12.511  1.00 86.11           H  
ATOM    814  HD3 LYS A  52       8.363   6.990 -12.003  1.00 86.11           H  
ATOM    815  CE  LYS A  52       6.949   7.236 -10.367  1.00 86.11           C  
ATOM    816  HE2 LYS A  52       7.594   6.711  -9.662  1.00 86.11           H  
ATOM    817  HE3 LYS A  52       5.925   6.916 -10.173  1.00 86.11           H  
ATOM    818  NZ  LYS A  52       7.048   8.696 -10.184  1.00 86.11           N  
ATOM    819  HZ1 LYS A  52       6.382   9.150 -10.793  1.00 86.11           H  
ATOM    820  HZ2 LYS A  52       6.844   8.921  -9.221  1.00 86.11           H  
ATOM    821  HZ3 LYS A  52       7.986   9.008 -10.391  1.00 86.11           H  
ATOM    822  N   ILE A  53       5.605   2.260 -11.599  1.00 85.86           N  
ATOM    823  H   ILE A  53       6.516   2.102 -11.193  1.00 85.86           H  
ATOM    824  CA  ILE A  53       4.457   2.226 -10.702  1.00 85.86           C  
ATOM    825  HA  ILE A  53       3.541   2.087 -11.275  1.00 85.86           H  
ATOM    826  C   ILE A  53       4.381   3.610 -10.087  1.00 85.86           C  
ATOM    827  CB  ILE A  53       4.590   1.103  -9.651  1.00 85.86           C  
ATOM    828  HB  ILE A  53       5.487   1.270  -9.055  1.00 85.86           H  
ATOM    829  O   ILE A  53       5.331   4.014  -9.451  1.00 85.86           O  
ATOM    830  CG1 ILE A  53       4.698  -0.289 -10.319  1.00 85.86           C  
ATOM    831 HG12 ILE A  53       3.748  -0.548 -10.786  1.00 85.86           H  
ATOM    832 HG13 ILE A  53       5.462  -0.252 -11.096  1.00 85.86           H  
ATOM    833  CG2 ILE A  53       3.361   1.196  -8.742  1.00 85.86           C  
ATOM    834 HG21 ILE A  53       2.457   1.323  -9.338  1.00 85.86           H  
ATOM    835 HG22 ILE A  53       3.460   2.045  -8.065  1.00 85.86           H  
ATOM    836 HG23 ILE A  53       3.272   0.292  -8.140  1.00 85.86           H  
ATOM    837  CD1 ILE A  53       5.094  -1.432  -9.380  1.00 85.86           C  
ATOM    838 HD11 ILE A  53       5.271  -2.333  -9.967  1.00 85.86           H  
ATOM    839 HD12 ILE A  53       4.291  -1.637  -8.672  1.00 85.86           H  
ATOM    840 HD13 ILE A  53       6.007  -1.175  -8.843  1.00 85.86           H  
ATOM    841  N   ASP A  54       3.336   4.390 -10.327  1.00 88.21           N  
ATOM    842  H   ASP A  54       2.560   4.034 -10.866  1.00 88.21           H  
ATOM    843  CA  ASP A  54       3.259   5.734  -9.747  1.00 88.21           C  
ATOM    844  HA  ASP A  54       4.249   6.187  -9.704  1.00 88.21           H  
ATOM    845  C   ASP A  54       2.729   5.675  -8.324  1.00 88.21           C  
ATOM    846  CB  ASP A  54       2.351   6.639 -10.583  1.00 88.21           C  
ATOM    847  HB2 ASP A  54       1.382   6.157 -10.709  1.00 88.21           H  
ATOM    848  HB3 ASP A  54       2.188   7.570 -10.039  1.00 88.21           H  
ATOM    849  O   ASP A  54       3.240   6.330  -7.417  1.00 88.21           O  
ATOM    850  CG  ASP A  54       2.933   6.993 -11.943  1.00 88.21           C  
ATOM    851  OD1 ASP A  54       4.140   7.314 -12.025  1.00 88.21           O  
ATOM    852  OD2 ASP A  54       2.135   7.035 -12.900  1.00 88.21           O  
ATOM    853  N   HIS A  55       1.652   4.918  -8.153  1.00 91.75           N  
ATOM    854  H   HIS A  55       1.321   4.358  -8.926  1.00 91.75           H  
ATOM    855  CA  HIS A  55       0.851   4.965  -6.949  1.00 91.75           C  
ATOM    856  HA  HIS A  55       1.516   4.987  -6.085  1.00 91.75           H  
ATOM    857  C   HIS A  55      -0.039   3.729  -6.861  1.00 91.75           C  
ATOM    858  CB  HIS A  55       0.044   6.265  -6.990  1.00 91.75           C  
ATOM    859  HB2 HIS A  55      -0.456   6.340  -7.955  1.00 91.75           H  
ATOM    860  HB3 HIS A  55       0.730   7.109  -6.909  1.00 91.75           H  
ATOM    861  O   HIS A  55      -0.670   3.335  -7.845  1.00 91.75           O  
ATOM    862  CG  HIS A  55      -0.992   6.416  -5.921  1.00 91.75           C  
ATOM    863  CD2 HIS A  55      -0.828   6.498  -4.564  1.00 91.75           C  
ATOM    864  HD2 HIS A  55       0.105   6.430  -4.024  1.00 91.75           H  
ATOM    865  ND1 HIS A  55      -2.304   6.668  -6.174  1.00 91.75           N  
ATOM    866  HD1 HIS A  55      -2.747   6.689  -7.081  1.00 91.75           H  
ATOM    867  CE1 HIS A  55      -2.926   6.934  -5.030  1.00 91.75           C  
ATOM    868  HE1 HIS A  55      -3.973   7.186  -4.947  1.00 91.75           H  
ATOM    869  NE2 HIS A  55      -2.070   6.837  -4.011  1.00 91.75           N  
ATOM    870  N   CYS A  56      -0.098   3.145  -5.672  1.00 92.70           N  
ATOM    871  H   CYS A  56       0.428   3.557  -4.915  1.00 92.70           H  
ATOM    872  CA  CYS A  56      -0.997   2.061  -5.319  1.00 92.70           C  
ATOM    873  HA  CYS A  56      -1.533   1.731  -6.209  1.00 92.70           H  
ATOM    874  C   CYS A  56      -2.017   2.564  -4.294  1.00 92.70           C  
ATOM    875  CB  CYS A  56      -0.171   0.876  -4.813  1.00 92.70           C  
ATOM    876  HB2 CYS A  56       0.507   0.553  -5.603  1.00 92.70           H  
ATOM    877  HB3 CYS A  56       0.399   1.176  -3.933  1.00 92.70           H  
ATOM    878  O   CYS A  56      -1.652   3.263  -3.347  1.00 92.70           O  
ATOM    879  SG  CYS A  56      -1.252  -0.513  -4.386  1.00 92.70           S  
ATOM    880  HG  CYS A  56      -0.322  -1.287  -3.820  1.00 92.70           H  
ATOM    881  N   VAL A  57      -3.286   2.206  -4.491  1.00 94.20           N  
ATOM    882  H   VAL A  57      -3.480   1.600  -5.275  1.00 94.20           H  
ATOM    883  CA  VAL A  57      -4.363   2.419  -3.521  1.00 94.20           C  
ATOM    884  HA  VAL A  57      -3.937   2.911  -2.648  1.00 94.20           H  
ATOM    885  C   VAL A  57      -4.926   1.076  -3.103  1.00 94.20           C  
ATOM    886  CB  VAL A  57      -5.499   3.318  -4.037  1.00 94.20           C  
ATOM    887  HB  VAL A  57      -6.058   2.801  -4.818  1.00 94.20           H  
ATOM    888  O   VAL A  57      -5.297   0.276  -3.957  1.00 94.20           O  
ATOM    889  CG1 VAL A  57      -6.490   3.675  -2.922  1.00 94.20           C  
ATOM    890 HG11 VAL A  57      -5.966   4.152  -2.093  1.00 94.20           H  
ATOM    891 HG12 VAL A  57      -7.256   4.353  -3.297  1.00 94.20           H  
ATOM    892 HG13 VAL A  57      -6.987   2.777  -2.555  1.00 94.20           H  
ATOM    893  CG2 VAL A  57      -4.952   4.621  -4.610  1.00 94.20           C  
ATOM    894 HG21 VAL A  57      -4.345   4.409  -5.490  1.00 94.20           H  
ATOM    895 HG22 VAL A  57      -4.335   5.085  -3.841  1.00 94.20           H  
ATOM    896 HG23 VAL A  57      -5.771   5.283  -4.894  1.00 94.20           H  
ATOM    897  N   ILE A  58      -5.047   0.851  -1.803  1.00 96.02           N  
ATOM    898  H   ILE A  58      -4.696   1.550  -1.164  1.00 96.02           H  
ATOM    899  CA  ILE A  58      -5.685  -0.337  -1.243  1.00 96.02           C  
ATOM    900  HA  ILE A  58      -5.964  -1.023  -2.043  1.00 96.02           H  
ATOM    901  C   ILE A  58      -6.957   0.132  -0.551  1.00 96.02           C  
ATOM    902  CB  ILE A  58      -4.727  -1.092  -0.297  1.00 96.02           C  
ATOM    903  HB  ILE A  58      -4.575  -0.484   0.595  1.00 96.02           H  
ATOM    904  O   ILE A  58      -6.898   0.772   0.496  1.00 96.02           O  
ATOM    905  CG1 ILE A  58      -3.350  -1.322  -0.963  1.00 96.02           C  
ATOM    906 HG12 ILE A  58      -3.467  -1.983  -1.821  1.00 96.02           H  
ATOM    907 HG13 ILE A  58      -2.950  -0.375  -1.327  1.00 96.02           H  
ATOM    908  CG2 ILE A  58      -5.382  -2.415   0.137  1.00 96.02           C  
ATOM    909 HG21 ILE A  58      -4.743  -2.935   0.851  1.00 96.02           H  
ATOM    910 HG22 ILE A  58      -6.335  -2.219   0.628  1.00 96.02           H  
ATOM    911 HG23 ILE A  58      -5.542  -3.060  -0.727  1.00 96.02           H  
ATOM    912  CD1 ILE A  58      -2.281  -1.869  -0.016  1.00 96.02           C  
ATOM    913 HD11 ILE A  58      -1.309  -1.818  -0.508  1.00 96.02           H  
ATOM    914 HD12 ILE A  58      -2.239  -1.265   0.891  1.00 96.02           H  
ATOM    915 HD13 ILE A  58      -2.494  -2.908   0.236  1.00 96.02           H  
ATOM    916  N   GLU A  59      -8.112  -0.138  -1.150  1.00 96.97           N  
ATOM    917  H   GLU A  59      -8.099  -0.667  -2.011  1.00 96.97           H  
ATOM    918  CA  GLU A  59      -9.399   0.111  -0.508  1.00 96.97           C  
ATOM    919  HA  GLU A  59      -9.336   1.009   0.106  1.00 96.97           H  
ATOM    920  C   GLU A  59      -9.749  -1.078   0.384  1.00 96.97           C  
ATOM    921  CB  GLU A  59     -10.534   0.314  -1.520  1.00 96.97           C  
ATOM    922  HB2 GLU A  59     -11.437   0.552  -0.957  1.00 96.97           H  
ATOM    923  HB3 GLU A  59     -10.707  -0.633  -2.032  1.00 96.97           H  
ATOM    924  O   GLU A  59      -9.866  -2.206  -0.100  1.00 96.97           O  
ATOM    925  CG  GLU A  59     -10.326   1.409  -2.575  1.00 96.97           C  
ATOM    926  HG2 GLU A  59     -10.105   2.350  -2.071  1.00 96.97           H  
ATOM    927  HG3 GLU A  59      -9.474   1.148  -3.204  1.00 96.97           H  
ATOM    928  CD  GLU A  59     -11.567   1.590  -3.473  1.00 96.97           C  
ATOM    929  OE1 GLU A  59     -11.621   2.581  -4.239  1.00 96.97           O  
ATOM    930  OE2 GLU A  59     -12.489   0.733  -3.481  1.00 96.97           O  
ATOM    931  N   TYR A  60      -9.983  -0.813   1.664  1.00 98.07           N  
ATOM    932  H   TYR A  60      -9.793   0.116   2.010  1.00 98.07           H  
ATOM    933  CA  TYR A  60     -10.488  -1.786   2.620  1.00 98.07           C  
ATOM    934  HA  TYR A  60     -10.510  -2.777   2.167  1.00 98.07           H  
ATOM    935  C   TYR A  60     -11.913  -1.423   3.042  1.00 98.07           C  
ATOM    936  CB  TYR A  60      -9.540  -1.857   3.814  1.00 98.07           C  
ATOM    937  HB2 TYR A  60      -8.579  -2.251   3.483  1.00 98.07           H  
ATOM    938  HB3 TYR A  60      -9.370  -0.851   4.196  1.00 98.07           H  
ATOM    939  O   TYR A  60     -12.202  -0.281   3.434  1.00 98.07           O  
ATOM    940  CG  TYR A  60     -10.074  -2.722   4.932  1.00 98.07           C  
ATOM    941  CD1 TYR A  60     -10.817  -2.142   5.971  1.00 98.07           C  
ATOM    942  HD1 TYR A  60     -10.987  -1.075   5.964  1.00 98.07           H  
ATOM    943  CD2 TYR A  60      -9.851  -4.106   4.924  1.00 98.07           C  
ATOM    944  HD2 TYR A  60      -9.328  -4.563   4.097  1.00 98.07           H  
ATOM    945  CE1 TYR A  60     -11.300  -2.933   7.029  1.00 98.07           C  
ATOM    946  HE1 TYR A  60     -11.834  -2.472   7.847  1.00 98.07           H  
ATOM    947  CE2 TYR A  60     -10.307  -4.901   5.987  1.00 98.07           C  
ATOM    948  HE2 TYR A  60     -10.105  -5.962   5.999  1.00 98.07           H  
ATOM    949  OH  TYR A  60     -11.514  -5.103   8.039  1.00 98.07           O  
ATOM    950  HH  TYR A  60     -11.949  -4.583   8.718  1.00 98.07           H  
ATOM    951  CZ  TYR A  60     -11.043  -4.320   7.038  1.00 98.07           C  
ATOM    952  N   ARG A  61     -12.823  -2.397   2.953  1.00 97.72           N  
ATOM    953  H   ARG A  61     -12.520  -3.285   2.580  1.00 97.72           H  
ATOM    954  CA  ARG A  61     -14.220  -2.264   3.378  1.00 97.72           C  
ATOM    955  HA  ARG A  61     -14.311  -1.378   4.006  1.00 97.72           H  
ATOM    956  C   ARG A  61     -14.620  -3.447   4.251  1.00 97.72           C  
ATOM    957  CB  ARG A  61     -15.142  -2.109   2.156  1.00 97.72           C  
ATOM    958  HB2 ARG A  61     -16.177  -2.074   2.496  1.00 97.72           H  
ATOM    959  HB3 ARG A  61     -15.027  -2.985   1.518  1.00 97.72           H  
ATOM    960  O   ARG A  61     -14.684  -4.575   3.778  1.00 97.72           O  
ATOM    961  CG  ARG A  61     -14.856  -0.856   1.309  1.00 97.72           C  
ATOM    962  HG2 ARG A  61     -15.506  -0.878   0.434  1.00 97.72           H  
ATOM    963  HG3 ARG A  61     -13.825  -0.875   0.956  1.00 97.72           H  
ATOM    964  CD  ARG A  61     -15.110   0.452   2.075  1.00 97.72           C  
ATOM    965  HD2 ARG A  61     -14.506   0.475   2.982  1.00 97.72           H  
ATOM    966  HD3 ARG A  61     -16.155   0.478   2.383  1.00 97.72           H  
ATOM    967  NE  ARG A  61     -14.817   1.635   1.243  1.00 97.72           N  
ATOM    968  HE  ARG A  61     -15.501   1.888   0.544  1.00 97.72           H  
ATOM    969  NH1 ARG A  61     -12.755   2.208   2.124  1.00 97.72           N  
ATOM    970 HH11 ARG A  61     -12.698   1.362   2.674  1.00 97.72           H  
ATOM    971 HH12 ARG A  61     -11.877   2.642   1.877  1.00 97.72           H  
ATOM    972  NH2 ARG A  61     -13.519   3.319   0.404  1.00 97.72           N  
ATOM    973 HH21 ARG A  61     -14.150   3.507  -0.362  1.00 97.72           H  
ATOM    974 HH22 ARG A  61     -12.575   3.676   0.368  1.00 97.72           H  
ATOM    975  CZ  ARG A  61     -13.720   2.381   1.278  1.00 97.72           C  
ATOM    976  N   GLN A  62     -14.908  -3.171   5.514  1.00 97.35           N  
ATOM    977  H   GLN A  62     -14.873  -2.204   5.804  1.00 97.35           H  
ATOM    978  CA  GLN A  62     -15.248  -4.174   6.521  1.00 97.35           C  
ATOM    979  HA  GLN A  62     -14.515  -4.978   6.461  1.00 97.35           H  
ATOM    980  C   GLN A  62     -16.644  -4.789   6.285  1.00 97.35           C  
ATOM    981  CB  GLN A  62     -15.099  -3.510   7.900  1.00 97.35           C  
ATOM    982  HB2 GLN A  62     -14.154  -2.966   7.913  1.00 97.35           H  
ATOM    983  HB3 GLN A  62     -15.027  -4.280   8.668  1.00 97.35           H  
ATOM    984  O   GLN A  62     -17.547  -4.111   5.787  1.00 97.35           O  
ATOM    985  CG  GLN A  62     -16.226  -2.508   8.234  1.00 97.35           C  
ATOM    986  HG2 GLN A  62     -16.529  -1.967   7.338  1.00 97.35           H  
ATOM    987  HG3 GLN A  62     -15.850  -1.779   8.952  1.00 97.35           H  
ATOM    988  CD  GLN A  62     -17.447  -3.172   8.854  1.00 97.35           C  
ATOM    989  NE2 GLN A  62     -18.646  -2.679   8.656  1.00 97.35           N  
ATOM    990 HE21 GLN A  62     -19.381  -3.242   9.060  1.00 97.35           H  
ATOM    991 HE22 GLN A  62     -18.807  -1.978   7.947  1.00 97.35           H  
ATOM    992  OE1 GLN A  62     -17.347  -4.159   9.544  1.00 97.35           O  
ATOM    993  N   GLN A  63     -16.832  -6.045   6.687  1.00 96.73           N  
ATOM    994  H   GLN A  63     -16.028  -6.558   7.020  1.00 96.73           H  
ATOM    995  CA  GLN A  63     -18.100  -6.795   6.644  1.00 96.73           C  
ATOM    996  HA  GLN A  63     -18.914  -6.106   6.423  1.00 96.73           H  
ATOM    997  C   GLN A  63     -18.443  -7.442   8.000  1.00 96.73           C  
ATOM    998  CB  GLN A  63     -18.054  -7.862   5.531  1.00 96.73           C  
ATOM    999  HB2 GLN A  63     -17.223  -8.542   5.717  1.00 96.73           H  
ATOM   1000  HB3 GLN A  63     -18.975  -8.445   5.558  1.00 96.73           H  
ATOM   1001  O   GLN A  63     -19.255  -8.363   8.065  1.00 96.73           O  
ATOM   1002  CG  GLN A  63     -17.927  -7.280   4.119  1.00 96.73           C  
ATOM   1003  HG2 GLN A  63     -18.759  -6.600   3.933  1.00 96.73           H  
ATOM   1004  HG3 GLN A  63     -16.997  -6.719   4.031  1.00 96.73           H  
ATOM   1005  CD  GLN A  63     -17.915  -8.386   3.068  1.00 96.73           C  
ATOM   1006  NE2 GLN A  63     -18.934  -8.513   2.242  1.00 96.73           N  
ATOM   1007 HE21 GLN A  63     -19.818  -8.102   2.508  1.00 96.73           H  
ATOM   1008 HE22 GLN A  63     -18.912  -9.357   1.688  1.00 96.73           H  
ATOM   1009  OE1 GLN A  63     -16.976  -9.144   2.958  1.00 96.73           O  
ATOM   1010  N   VAL A  64     -17.825  -6.985   9.089  1.00 96.95           N  
ATOM   1011  H   VAL A  64     -17.295  -6.128   9.030  1.00 96.95           H  
ATOM   1012  CA  VAL A  64     -17.983  -7.590  10.414  1.00 96.95           C  
ATOM   1013  HA  VAL A  64     -18.272  -8.630  10.261  1.00 96.95           H  
ATOM   1014  C   VAL A  64     -19.083  -6.927  11.250  1.00 96.95           C  
ATOM   1015  CB  VAL A  64     -16.661  -7.608  11.190  1.00 96.95           C  
ATOM   1016  HB  VAL A  64     -16.850  -8.026  12.178  1.00 96.95           H  
ATOM   1017  O   VAL A  64     -19.480  -5.786  10.991  1.00 96.95           O  
ATOM   1018  CG1 VAL A  64     -15.672  -8.546  10.499  1.00 96.95           C  
ATOM   1019 HG11 VAL A  64     -14.845  -8.765  11.173  1.00 96.95           H  
ATOM   1020 HG12 VAL A  64     -15.301  -8.091   9.581  1.00 96.95           H  
ATOM   1021 HG13 VAL A  64     -16.159  -9.491  10.257  1.00 96.95           H  
ATOM   1022  CG2 VAL A  64     -16.102  -6.196  11.378  1.00 96.95           C  
ATOM   1023 HG21 VAL A  64     -16.893  -5.517  11.697  1.00 96.95           H  
ATOM   1024 HG22 VAL A  64     -15.350  -6.194  12.167  1.00 96.95           H  
ATOM   1025 HG23 VAL A  64     -15.664  -5.837  10.446  1.00 96.95           H  
ATOM   1026  N   PRO A  65     -19.568  -7.615  12.301  1.00 96.40           N  
ATOM   1027  CA  PRO A  65     -20.454  -7.021  13.295  1.00 96.40           C  
ATOM   1028  HA  PRO A  65     -21.375  -6.719  12.796  1.00 96.40           H  
ATOM   1029  C   PRO A  65     -19.842  -5.811  14.017  1.00 96.40           C  
ATOM   1030  CB  PRO A  65     -20.763  -8.152  14.278  1.00 96.40           C  
ATOM   1031  HB2 PRO A  65     -21.764  -8.071  14.699  1.00 96.40           H  
ATOM   1032  HB3 PRO A  65     -20.008  -8.163  15.064  1.00 96.40           H  
ATOM   1033  O   PRO A  65     -18.627  -5.675  14.152  1.00 96.40           O  
ATOM   1034  CG  PRO A  65     -20.590  -9.417  13.444  1.00 96.40           C  
ATOM   1035  HG2 PRO A  65     -20.374 -10.287  14.064  1.00 96.40           H  
ATOM   1036  HG3 PRO A  65     -21.475  -9.583  12.831  1.00 96.40           H  
ATOM   1037  CD  PRO A  65     -19.407  -9.042  12.561  1.00 96.40           C  
ATOM   1038  HD2 PRO A  65     -18.478  -9.222  13.100  1.00 96.40           H  
ATOM   1039  HD3 PRO A  65     -19.440  -9.635  11.647  1.00 96.40           H  
ATOM   1040  N   ILE A  66     -20.699  -4.941  14.559  1.00 95.20           N  
ATOM   1041  H   ILE A  66     -21.687  -5.113  14.442  1.00 95.20           H  
ATOM   1042  CA  ILE A  66     -20.278  -3.705  15.244  1.00 95.20           C  
ATOM   1043  HA  ILE A  66     -19.670  -3.142  14.536  1.00 95.20           H  
ATOM   1044  C   ILE A  66     -19.396  -3.949  16.482  1.00 95.20           C  
ATOM   1045  CB  ILE A  66     -21.521  -2.854  15.588  1.00 95.20           C  
ATOM   1046  HB  ILE A  66     -22.119  -2.775  14.680  1.00 95.20           H  
ATOM   1047  O   ILE A  66     -18.576  -3.098  16.819  1.00 95.20           O  
ATOM   1048  CG1 ILE A  66     -21.103  -1.422  15.991  1.00 95.20           C  
ATOM   1049 HG12 ILE A  66     -20.407  -1.036  15.246  1.00 95.20           H  
ATOM   1050 HG13 ILE A  66     -20.594  -1.441  16.955  1.00 95.20           H  
ATOM   1051  CG2 ILE A  66     -22.393  -3.520  16.672  1.00 95.20           C  
ATOM   1052 HG21 ILE A  66     -21.892  -3.488  17.639  1.00 95.20           H  
ATOM   1053 HG22 ILE A  66     -23.345  -2.996  16.758  1.00 95.20           H  
ATOM   1054 HG23 ILE A  66     -22.607  -4.557  16.415  1.00 95.20           H  
ATOM   1055  CD1 ILE A  66     -22.277  -0.441  16.088  1.00 95.20           C  
ATOM   1056 HD11 ILE A  66     -22.945  -0.726  16.900  1.00 95.20           H  
ATOM   1057 HD12 ILE A  66     -21.893   0.559  16.289  1.00 95.20           H  
ATOM   1058 HD13 ILE A  66     -22.829  -0.427  15.148  1.00 95.20           H  
ATOM   1059  N   ASN A  67     -19.537  -5.106  17.132  1.00 96.28           N  
ATOM   1060  H   ASN A  67     -20.193  -5.782  16.766  1.00 96.28           H  
ATOM   1061  CA  ASN A  67     -18.762  -5.533  18.300  1.00 96.28           C  
ATOM   1062  HA  ASN A  67     -18.430  -4.644  18.836  1.00 96.28           H  
ATOM   1063  C   ASN A  67     -17.483  -6.314  17.938  1.00 96.28           C  
ATOM   1064  CB  ASN A  67     -19.675  -6.339  19.244  1.00 96.28           C  
ATOM   1065  HB2 ASN A  67     -20.561  -5.755  19.493  1.00 96.28           H  
ATOM   1066  HB3 ASN A  67     -19.131  -6.534  20.167  1.00 96.28           H  
ATOM   1067  O   ASN A  67     -16.815  -6.836  18.832  1.00 96.28           O  
ATOM   1068  CG  ASN A  67     -20.123  -7.665  18.648  1.00 96.28           C  
ATOM   1069  ND2 ASN A  67     -20.222  -8.707  19.437  1.00 96.28           N  
ATOM   1070 HD21 ASN A  67     -20.492  -9.577  19.003  1.00 96.28           H  
ATOM   1071 HD22 ASN A  67     -19.951  -8.648  20.409  1.00 96.28           H  
ATOM   1072  OD1 ASN A  67     -20.414  -7.772  17.469  1.00 96.28           O  
ATOM   1073  N   ALA A  68     -17.141  -6.422  16.653  1.00 97.78           N  
ATOM   1074  H   ALA A  68     -17.730  -6.018  15.939  1.00 97.78           H  
ATOM   1075  CA  ALA A  68     -15.885  -7.024  16.234  1.00 97.78           C  
ATOM   1076  HA  ALA A  68     -15.792  -7.993  16.724  1.00 97.78           H  
ATOM   1077  C   ALA A  68     -14.687  -6.152  16.645  1.00 97.78           C  
ATOM   1078  CB  ALA A  68     -15.924  -7.270  14.732  1.00 97.78           C  
ATOM   1079  HB1 ALA A  68     -14.984  -7.714  14.404  1.00 97.78           H  
ATOM   1080  HB2 ALA A  68     -16.745  -7.946  14.496  1.00 97.78           H  
ATOM   1081  HB3 ALA A  68     -16.074  -6.317  14.225  1.00 97.78           H  
ATOM   1082  O   ALA A  68     -14.694  -4.922  16.498  1.00 97.78           O  
ATOM   1083  N   THR A  69     -13.647  -6.811  17.140  1.00 97.68           N  
ATOM   1084  H   THR A  69     -13.716  -7.816  17.216  1.00 97.68           H  
ATOM   1085  CA  THR A  69     -12.373  -6.222  17.560  1.00 97.68           C  
ATOM   1086  HA  THR A  69     -12.370  -5.159  17.317  1.00 97.68           H  
ATOM   1087  C   THR A  69     -11.221  -6.862  16.791  1.00 97.68           C  
ATOM   1088  CB  THR A  69     -12.158  -6.350  19.079  1.00 97.68           C  
ATOM   1089  HB  THR A  69     -11.230  -5.847  19.348  1.00 97.68           H  
ATOM   1090  O   THR A  69     -11.392  -7.895  16.139  1.00 97.68           O  
ATOM   1091  CG2 THR A  69     -13.297  -5.708  19.874  1.00 97.68           C  
ATOM   1092 HG21 THR A  69     -13.046  -5.721  20.934  1.00 97.68           H  
ATOM   1093 HG22 THR A  69     -14.222  -6.265  19.726  1.00 97.68           H  
ATOM   1094 HG23 THR A  69     -13.438  -4.675  19.553  1.00 97.68           H  
ATOM   1095  OG1 THR A  69     -12.068  -7.700  19.472  1.00 97.68           O  
ATOM   1096  HG1 THR A  69     -11.141  -7.945  19.513  1.00 97.68           H  
ATOM   1097  N   GLY A  70     -10.052  -6.232  16.854  1.00 97.49           N  
ATOM   1098  H   GLY A  70      -9.978  -5.378  17.388  1.00 97.49           H  
ATOM   1099  CA  GLY A  70      -8.830  -6.678  16.190  1.00 97.49           C  
ATOM   1100  HA2 GLY A  70      -8.060  -6.849  16.943  1.00 97.49           H  
ATOM   1101  HA3 GLY A  70      -8.984  -7.615  15.655  1.00 97.49           H  
ATOM   1102  C   GLY A  70      -8.281  -5.654  15.211  1.00 97.49           C  
ATOM   1103  O   GLY A  70      -8.931  -4.647  14.900  1.00 97.49           O  
ATOM   1104  N   SER A  71      -7.083  -5.948  14.727  1.00 98.21           N  
ATOM   1105  H   SER A  71      -6.642  -6.805  15.030  1.00 98.21           H  
ATOM   1106  CA  SER A  71      -6.293  -5.072  13.871  1.00 98.21           C  
ATOM   1107  HA  SER A  71      -6.847  -4.155  13.667  1.00 98.21           H  
ATOM   1108  C   SER A  71      -5.997  -5.764  12.553  1.00 98.21           C  
ATOM   1109  CB  SER A  71      -4.996  -4.677  14.574  1.00 98.21           C  
ATOM   1110  HB2 SER A  71      -4.393  -4.061  13.907  1.00 98.21           H  
ATOM   1111  HB3 SER A  71      -4.435  -5.574  14.839  1.00 98.21           H  
ATOM   1112  O   SER A  71      -5.632  -6.937  12.516  1.00 98.21           O  
ATOM   1113  OG  SER A  71      -5.304  -3.941  15.743  1.00 98.21           O  
ATOM   1114  HG  SER A  71      -4.511  -3.897  16.282  1.00 98.21           H  
ATOM   1115  N   VAL A  72      -6.163  -5.034  11.460  1.00 98.36           N  
ATOM   1116  H   VAL A  72      -6.417  -4.063  11.572  1.00 98.36           H  
ATOM   1117  CA  VAL A  72      -5.763  -5.458  10.124  1.00 98.36           C  
ATOM   1118  HA  VAL A  72      -5.673  -6.543  10.087  1.00 98.36           H  
ATOM   1119  C   VAL A  72      -4.404  -4.846   9.852  1.00 98.36           C  
ATOM   1120  CB  VAL A  72      -6.794  -5.026   9.073  1.00 98.36           C  
ATOM   1121  HB  VAL A  72      -6.890  -3.940   9.094  1.00 98.36           H  
ATOM   1122  O   VAL A  72      -4.229  -3.634   9.989  1.00 98.36           O  
ATOM   1123  CG1 VAL A  72      -6.397  -5.472   7.661  1.00 98.36           C  
ATOM   1124 HG11 VAL A  72      -7.167  -5.167   6.951  1.00 98.36           H  
ATOM   1125 HG12 VAL A  72      -6.273  -6.554   7.627  1.00 98.36           H  
ATOM   1126 HG13 VAL A  72      -5.458  -4.999   7.376  1.00 98.36           H  
ATOM   1127  CG2 VAL A  72      -8.162  -5.642   9.381  1.00 98.36           C  
ATOM   1128 HG21 VAL A  72      -8.895  -5.265   8.668  1.00 98.36           H  
ATOM   1129 HG22 VAL A  72      -8.104  -6.728   9.316  1.00 98.36           H  
ATOM   1130 HG23 VAL A  72      -8.474  -5.370  10.389  1.00 98.36           H  
ATOM   1131  N   ILE A  73      -3.461  -5.696   9.467  1.00 98.33           N  
ATOM   1132  H   ILE A  73      -3.697  -6.674   9.383  1.00 98.33           H  
ATOM   1133  CA  ILE A  73      -2.139  -5.298   9.017  1.00 98.33           C  
ATOM   1134  HA  ILE A  73      -2.014  -4.237   9.231  1.00 98.33           H  
ATOM   1135  C   ILE A  73      -2.089  -5.509   7.510  1.00 98.33           C  
ATOM   1136  CB  ILE A  73      -1.014  -6.037   9.769  1.00 98.33           C  
ATOM   1137  HB  ILE A  73      -1.056  -7.099   9.527  1.00 98.33           H  
ATOM   1138  O   ILE A  73      -2.409  -6.599   7.036  1.00 98.33           O  
ATOM   1139  CG1 ILE A  73      -1.121  -5.858  11.301  1.00 98.33           C  
ATOM   1140 HG12 ILE A  73      -1.594  -4.901  11.525  1.00 98.33           H  
ATOM   1141 HG13 ILE A  73      -0.124  -5.835  11.741  1.00 98.33           H  
ATOM   1142  CG2 ILE A  73       0.344  -5.494   9.297  1.00 98.33           C  
ATOM   1143 HG21 ILE A  73       0.413  -4.425   9.497  1.00 98.33           H  
ATOM   1144 HG22 ILE A  73       0.477  -5.670   8.230  1.00 98.33           H  
ATOM   1145 HG23 ILE A  73       1.158  -6.002   9.814  1.00 98.33           H  
ATOM   1146  CD1 ILE A  73      -1.892  -6.983  12.003  1.00 98.33           C  
ATOM   1147 HD11 ILE A  73      -1.374  -7.933  11.867  1.00 98.33           H  
ATOM   1148 HD12 ILE A  73      -1.951  -6.760  13.068  1.00 98.33           H  
ATOM   1149 HD13 ILE A  73      -2.905  -7.072  11.610  1.00 98.33           H  
ATOM   1150  N   VAL A  74      -1.715  -4.474   6.764  1.00 97.99           N  
ATOM   1151  H   VAL A  74      -1.448  -3.629   7.248  1.00 97.99           H  
ATOM   1152  CA  VAL A  74      -1.529  -4.526   5.308  1.00 97.99           C  
ATOM   1153  HA  VAL A  74      -1.725  -5.539   4.956  1.00 97.99           H  
ATOM   1154  C   VAL A  74      -0.083  -4.194   4.991  1.00 97.99           C  
ATOM   1155  CB  VAL A  74      -2.490  -3.578   4.572  1.00 97.99           C  
ATOM   1156  HB  VAL A  74      -2.346  -2.561   4.939  1.00 97.99           H  
ATOM   1157  O   VAL A  74       0.427  -3.189   5.473  1.00 97.99           O  
ATOM   1158  CG1 VAL A  74      -2.258  -3.589   3.057  1.00 97.99           C  
ATOM   1159 HG11 VAL A  74      -1.281  -3.166   2.822  1.00 97.99           H  
ATOM   1160 HG12 VAL A  74      -3.022  -2.985   2.568  1.00 97.99           H  
ATOM   1161 HG13 VAL A  74      -2.309  -4.609   2.678  1.00 97.99           H  
ATOM   1162  CG2 VAL A  74      -3.950  -3.980   4.811  1.00 97.99           C  
ATOM   1163 HG21 VAL A  74      -4.173  -3.918   5.876  1.00 97.99           H  
ATOM   1164 HG22 VAL A  74      -4.114  -5.003   4.471  1.00 97.99           H  
ATOM   1165 HG23 VAL A  74      -4.614  -3.301   4.278  1.00 97.99           H  
ATOM   1166  N   GLU A  75       0.564  -5.015   4.172  1.00 96.72           N  
ATOM   1167  H   GLU A  75       0.058  -5.798   3.783  1.00 96.72           H  
ATOM   1168  CA  GLU A  75       1.989  -4.921   3.851  1.00 96.72           C  
ATOM   1169  HA  GLU A  75       2.398  -4.007   4.282  1.00 96.72           H  
ATOM   1170  C   GLU A  75       2.191  -4.838   2.330  1.00 96.72           C  
ATOM   1171  CB  GLU A  75       2.753  -6.101   4.487  1.00 96.72           C  
ATOM   1172  HB2 GLU A  75       2.309  -7.036   4.145  1.00 96.72           H  
ATOM   1173  HB3 GLU A  75       3.789  -6.058   4.149  1.00 96.72           H  
ATOM   1174  O   GLU A  75       1.550  -5.554   1.554  1.00 96.72           O  
ATOM   1175  CG  GLU A  75       2.737  -6.055   6.034  1.00 96.72           C  
ATOM   1176  HG2 GLU A  75       1.704  -5.947   6.364  1.00 96.72           H  
ATOM   1177  HG3 GLU A  75       3.277  -5.165   6.358  1.00 96.72           H  
ATOM   1178  CD  GLU A  75       3.327  -7.292   6.747  1.00 96.72           C  
ATOM   1179  OE1 GLU A  75       3.052  -7.447   7.971  1.00 96.72           O  
ATOM   1180  OE2 GLU A  75       4.018  -8.095   6.091  1.00 96.72           O  
ATOM   1181  N   ILE A  76       3.084  -3.948   1.892  1.00 95.61           N  
ATOM   1182  H   ILE A  76       3.565  -3.395   2.587  1.00 95.61           H  
ATOM   1183  CA  ILE A  76       3.538  -3.829   0.501  1.00 95.61           C  
ATOM   1184  HA  ILE A  76       2.914  -4.449  -0.142  1.00 95.61           H  
ATOM   1185  C   ILE A  76       4.961  -4.347   0.429  1.00 95.61           C  
ATOM   1186  CB  ILE A  76       3.474  -2.375  -0.017  1.00 95.61           C  
ATOM   1187  HB  ILE A  76       4.072  -1.739   0.636  1.00 95.61           H  
ATOM   1188  O   ILE A  76       5.830  -3.846   1.139  1.00 95.61           O  
ATOM   1189  CG1 ILE A  76       2.019  -1.885   0.012  1.00 95.61           C  
ATOM   1190 HG12 ILE A  76       1.436  -2.527  -0.648  1.00 95.61           H  
ATOM   1191 HG13 ILE A  76       1.605  -2.008   1.013  1.00 95.61           H  
ATOM   1192  CG2 ILE A  76       4.035  -2.275  -1.455  1.00 95.61           C  
ATOM   1193 HG21 ILE A  76       3.455  -2.901  -2.133  1.00 95.61           H  
ATOM   1194 HG22 ILE A  76       5.078  -2.590  -1.485  1.00 95.61           H  
ATOM   1195 HG23 ILE A  76       4.014  -1.242  -1.802  1.00 95.61           H  
ATOM   1196  CD1 ILE A  76       1.810  -0.448  -0.454  1.00 95.61           C  
ATOM   1197 HD11 ILE A  76       1.911  -0.383  -1.538  1.00 95.61           H  
ATOM   1198 HD12 ILE A  76       2.560   0.188   0.018  1.00 95.61           H  
ATOM   1199 HD13 ILE A  76       0.809  -0.117  -0.178  1.00 95.61           H  
ATOM   1200  N   HIS A  77       5.207  -5.291  -0.472  1.00 94.65           N  
ATOM   1201  H   HIS A  77       4.437  -5.659  -1.013  1.00 94.65           H  
ATOM   1202  CA  HIS A  77       6.530  -5.847  -0.711  1.00 94.65           C  
ATOM   1203  HA  HIS A  77       7.235  -5.371  -0.030  1.00 94.65           H  
ATOM   1204  C   HIS A  77       6.996  -5.587  -2.136  1.00 94.65           C  
ATOM   1205  CB  HIS A  77       6.545  -7.347  -0.412  1.00 94.65           C  
ATOM   1206  HB2 HIS A  77       5.759  -7.838  -0.986  1.00 94.65           H  
ATOM   1207  HB3 HIS A  77       7.505  -7.758  -0.727  1.00 94.65           H  
ATOM   1208  O   HIS A  77       6.239  -5.795  -3.085  1.00 94.65           O  
ATOM   1209  CG  HIS A  77       6.358  -7.652   1.045  1.00 94.65           C  
ATOM   1210  CD2 HIS A  77       5.203  -7.503   1.759  1.00 94.65           C  
ATOM   1211  HD2 HIS A  77       4.263  -7.120   1.388  1.00 94.65           H  
ATOM   1212  ND1 HIS A  77       7.324  -8.091   1.924  1.00 94.65           N  
ATOM   1213  HD1 HIS A  77       8.304  -8.236   1.728  1.00 94.65           H  
ATOM   1214  CE1 HIS A  77       6.755  -8.224   3.133  1.00 94.65           C  
ATOM   1215  HE1 HIS A  77       7.255  -8.539   4.036  1.00 94.65           H  
ATOM   1216  NE2 HIS A  77       5.461  -7.892   3.065  1.00 94.65           N  
ATOM   1217  N   ASP A  78       8.265  -5.221  -2.285  1.00 92.95           N  
ATOM   1218  H   ASP A  78       8.821  -5.093  -1.452  1.00 92.95           H  
ATOM   1219  CA  ASP A  78       8.973  -5.191  -3.559  1.00 92.95           C  
ATOM   1220  HA  ASP A  78       8.246  -5.216  -4.370  1.00 92.95           H  
ATOM   1221  C   ASP A  78       9.866  -6.431  -3.678  1.00 92.95           C  
ATOM   1222  CB  ASP A  78       9.755  -3.883  -3.696  1.00 92.95           C  
ATOM   1223  HB2 ASP A  78       9.112  -3.063  -3.375  1.00 92.95           H  
ATOM   1224  HB3 ASP A  78      10.645  -3.894  -3.066  1.00 92.95           H  
ATOM   1225  O   ASP A  78      10.925  -6.536  -3.062  1.00 92.95           O  
ATOM   1226  CG  ASP A  78      10.138  -3.623  -5.147  1.00 92.95           C  
ATOM   1227  OD1 ASP A  78      10.597  -4.548  -5.856  1.00 92.95           O  
ATOM   1228  OD2 ASP A  78       9.886  -2.495  -5.624  1.00 92.95           O  
ATOM   1229  N   LYS A  79       9.420  -7.402  -4.474  1.00 92.83           N  
ATOM   1230  H   LYS A  79       8.556  -7.228  -4.968  1.00 92.83           H  
ATOM   1231  CA  LYS A  79      10.050  -8.718  -4.658  1.00 92.83           C  
ATOM   1232  HA  LYS A  79      10.478  -9.024  -3.704  1.00 92.83           H  
ATOM   1233  C   LYS A  79      11.280  -8.710  -5.566  1.00 92.83           C  
ATOM   1234  CB  LYS A  79       8.983  -9.742  -5.098  1.00 92.83           C  
ATOM   1235  HB2 LYS A  79       9.472 -10.688  -5.332  1.00 92.83           H  
ATOM   1236  HB3 LYS A  79       8.498  -9.391  -6.009  1.00 92.83           H  
ATOM   1237  O   LYS A  79      11.755  -9.771  -5.960  1.00 92.83           O  
ATOM   1238  CG  LYS A  79       7.908 -10.026  -4.029  1.00 92.83           C  
ATOM   1239  HG2 LYS A  79       7.323  -9.128  -3.832  1.00 92.83           H  
ATOM   1240  HG3 LYS A  79       7.242 -10.801  -4.408  1.00 92.83           H  
ATOM   1241  CD  LYS A  79       8.561 -10.515  -2.724  1.00 92.83           C  
ATOM   1242  HD2 LYS A  79       9.300 -11.278  -2.966  1.00 92.83           H  
ATOM   1243  HD3 LYS A  79       9.083  -9.678  -2.260  1.00 92.83           H  
ATOM   1244  CE  LYS A  79       7.607 -11.089  -1.675  1.00 92.83           C  
ATOM   1245  HE2 LYS A  79       6.872 -10.332  -1.401  1.00 92.83           H  
ATOM   1246  HE3 LYS A  79       7.088 -11.951  -2.096  1.00 92.83           H  
ATOM   1247  NZ  LYS A  79       8.387 -11.504  -0.471  1.00 92.83           N  
ATOM   1248  HZ1 LYS A  79       9.157 -12.123  -0.683  1.00 92.83           H  
ATOM   1249  HZ2 LYS A  79       8.836 -10.716  -0.028  1.00 92.83           H  
ATOM   1250  HZ3 LYS A  79       7.822 -11.966   0.228  1.00 92.83           H  
ATOM   1251  N   ARG A  80      11.807  -7.530  -5.897  1.00 90.14           N  
ATOM   1252  H   ARG A  80      11.337  -6.698  -5.568  1.00 90.14           H  
ATOM   1253  CA  ARG A  80      13.159  -7.390  -6.462  1.00 90.14           C  
ATOM   1254  HA  ARG A  80      13.376  -8.229  -7.124  1.00 90.14           H  
ATOM   1255  C   ARG A  80      14.236  -7.420  -5.381  1.00 90.14           C  
ATOM   1256  CB  ARG A  80      13.258  -6.081  -7.244  1.00 90.14           C  
ATOM   1257  HB2 ARG A  80      13.050  -5.253  -6.566  1.00 90.14           H  
ATOM   1258  HB3 ARG A  80      14.274  -5.965  -7.620  1.00 90.14           H  
ATOM   1259  O   ARG A  80      15.384  -7.716  -5.696  1.00 90.14           O  
ATOM   1260  CG  ARG A  80      12.285  -6.066  -8.427  1.00 90.14           C  
ATOM   1261  HG2 ARG A  80      12.576  -6.838  -9.139  1.00 90.14           H  
ATOM   1262  HG3 ARG A  80      11.273  -6.275  -8.080  1.00 90.14           H  
ATOM   1263  CD  ARG A  80      12.305  -4.708  -9.122  1.00 90.14           C  
ATOM   1264  HD2 ARG A  80      13.333  -4.476  -9.400  1.00 90.14           H  
ATOM   1265  HD3 ARG A  80      11.704  -4.781 -10.029  1.00 90.14           H  
ATOM   1266  NE  ARG A  80      11.760  -3.644  -8.258  1.00 90.14           N  
ATOM   1267  HE  ARG A  80      11.378  -3.920  -7.365  1.00 90.14           H  
ATOM   1268  NH1 ARG A  80      12.182  -1.924  -9.681  1.00 90.14           N  
ATOM   1269 HH11 ARG A  80      12.077  -0.956  -9.949  1.00 90.14           H  
ATOM   1270 HH12 ARG A  80      12.709  -2.573 -10.247  1.00 90.14           H  
ATOM   1271  NH2 ARG A  80      11.151  -1.517  -7.752  1.00 90.14           N  
ATOM   1272 HH21 ARG A  80      10.764  -1.868  -6.888  1.00 90.14           H  
ATOM   1273 HH22 ARG A  80      11.040  -0.535  -7.960  1.00 90.14           H  
ATOM   1274  CZ  ARG A  80      11.701  -2.365  -8.554  1.00 90.14           C  
ATOM   1275  N   MET A  81      13.864  -7.089  -4.147  1.00 89.70           N  
ATOM   1276  H   MET A  81      12.889  -6.888  -3.973  1.00 89.70           H  
ATOM   1277  CA  MET A  81      14.734  -7.158  -2.976  1.00 89.70           C  
ATOM   1278  HA  MET A  81      15.757  -6.918  -3.266  1.00 89.70           H  
ATOM   1279  C   MET A  81      14.734  -8.574  -2.391  1.00 89.70           C  
ATOM   1280  CB  MET A  81      14.271  -6.128  -1.935  1.00 89.70           C  
ATOM   1281  HB2 MET A  81      14.934  -6.160  -1.071  1.00 89.70           H  
ATOM   1282  HB3 MET A  81      13.272  -6.407  -1.600  1.00 89.70           H  
ATOM   1283  O   MET A  81      13.872  -9.394  -2.727  1.00 89.70           O  
ATOM   1284  CG  MET A  81      14.220  -4.692  -2.476  1.00 89.70           C  
ATOM   1285  HG2 MET A  81      13.469  -4.640  -3.265  1.00 89.70           H  
ATOM   1286  HG3 MET A  81      13.885  -4.040  -1.669  1.00 89.70           H  
ATOM   1287  SD  MET A  81      15.785  -4.037  -3.129  1.00 89.70           S  
ATOM   1288  CE  MET A  81      16.734  -3.929  -1.580  1.00 89.70           C  
ATOM   1289  HE1 MET A  81      17.705  -3.473  -1.770  1.00 89.70           H  
ATOM   1290  HE2 MET A  81      16.192  -3.326  -0.852  1.00 89.70           H  
ATOM   1291  HE3 MET A  81      16.895  -4.923  -1.162  1.00 89.70           H  
ATOM   1292  N   THR A  82      15.689  -8.862  -1.507  1.00 90.00           N  
ATOM   1293  H   THR A  82      16.308  -8.132  -1.183  1.00 90.00           H  
ATOM   1294  CA  THR A  82      15.678 -10.090  -0.704  1.00 90.00           C  
ATOM   1295  HA  THR A  82      15.623 -10.949  -1.373  1.00 90.00           H  
ATOM   1296  C   THR A  82      14.441 -10.125   0.196  1.00 90.00           C  
ATOM   1297  CB  THR A  82      16.958 -10.212   0.134  1.00 90.00           C  
ATOM   1298  HB  THR A  82      16.892 -11.098   0.765  1.00 90.00           H  
ATOM   1299  O   THR A  82      13.838  -9.091   0.481  1.00 90.00           O  
ATOM   1300  CG2 THR A  82      18.207 -10.329  -0.741  1.00 90.00           C  
ATOM   1301 HG21 THR A  82      18.353  -9.413  -1.314  1.00 90.00           H  
ATOM   1302 HG22 THR A  82      18.108 -11.177  -1.418  1.00 90.00           H  
ATOM   1303 HG23 THR A  82      19.073 -10.481  -0.097  1.00 90.00           H  
ATOM   1304  OG1 THR A  82      17.117  -9.071   0.927  1.00 90.00           O  
ATOM   1305  HG1 THR A  82      17.041  -9.365   1.838  1.00 90.00           H  
ATOM   1306  N   ASP A  83      14.000 -11.314   0.615  1.00 88.74           N  
ATOM   1307  H   ASP A  83      14.513 -12.153   0.383  1.00 88.74           H  
ATOM   1308  CA  ASP A  83      12.721 -11.444   1.325  1.00 88.74           C  
ATOM   1309  HA  ASP A  83      11.944 -11.010   0.695  1.00 88.74           H  
ATOM   1310  C   ASP A  83      12.678 -10.654   2.644  1.00 88.74           C  
ATOM   1311  CB  ASP A  83      12.384 -12.924   1.557  1.00 88.74           C  
ATOM   1312  HB2 ASP A  83      11.664 -12.995   2.372  1.00 88.74           H  
ATOM   1313  HB3 ASP A  83      13.283 -13.462   1.861  1.00 88.74           H  
ATOM   1314  O   ASP A  83      11.639 -10.067   2.955  1.00 88.74           O  
ATOM   1315  CG  ASP A  83      11.748 -13.591   0.331  1.00 88.74           C  
ATOM   1316  OD1 ASP A  83      10.857 -12.955  -0.303  1.00 88.74           O  
ATOM   1317  OD2 ASP A  83      12.093 -14.762   0.071  1.00 88.74           O  
ATOM   1318  N   ASP A  84      13.804 -10.568   3.351  1.00 88.91           N  
ATOM   1319  H   ASP A  84      14.652 -10.940   2.949  1.00 88.91           H  
ATOM   1320  CA  ASP A  84      14.000  -9.801   4.586  1.00 88.91           C  
ATOM   1321  HA  ASP A  84      13.187 -10.041   5.271  1.00 88.91           H  
ATOM   1322  C   ASP A  84      13.962  -8.278   4.380  1.00 88.91           C  
ATOM   1323  CB  ASP A  84      15.319 -10.246   5.251  1.00 88.91           C  
ATOM   1324  HB2 ASP A  84      15.232 -11.300   5.512  1.00 88.91           H  
ATOM   1325  HB3 ASP A  84      15.437  -9.691   6.182  1.00 88.91           H  
ATOM   1326  O   ASP A  84      13.509  -7.553   5.264  1.00 88.91           O  
ATOM   1327  CG  ASP A  84      16.586 -10.069   4.395  1.00 88.91           C  
ATOM   1328  OD1 ASP A  84      16.515 -10.319   3.166  1.00 88.91           O  
ATOM   1329  OD2 ASP A  84      17.644  -9.774   4.984  1.00 88.91           O  
ATOM   1330  N   GLU A  85      14.344  -7.794   3.197  1.00 89.98           N  
ATOM   1331  H   GLU A  85      14.748  -8.441   2.536  1.00 89.98           H  
ATOM   1332  CA  GLU A  85      14.336  -6.367   2.836  1.00 89.98           C  
ATOM   1333  HA  GLU A  85      14.207  -5.771   3.740  1.00 89.98           H  
ATOM   1334  C   GLU A  85      13.175  -5.992   1.900  1.00 89.98           C  
ATOM   1335  CB  GLU A  85      15.687  -5.974   2.224  1.00 89.98           C  
ATOM   1336  HB2 GLU A  85      15.840  -6.542   1.306  1.00 89.98           H  
ATOM   1337  HB3 GLU A  85      15.657  -4.914   1.971  1.00 89.98           H  
ATOM   1338  O   GLU A  85      13.054  -4.853   1.442  1.00 89.98           O  
ATOM   1339  CG  GLU A  85      16.865  -6.205   3.182  1.00 89.98           C  
ATOM   1340  HG2 GLU A  85      16.626  -5.747   4.142  1.00 89.98           H  
ATOM   1341  HG3 GLU A  85      17.005  -7.275   3.338  1.00 89.98           H  
ATOM   1342  CD  GLU A  85      18.168  -5.599   2.636  1.00 89.98           C  
ATOM   1343  OE1 GLU A  85      18.929  -5.022   3.448  1.00 89.98           O  
ATOM   1344  OE2 GLU A  85      18.386  -5.654   1.400  1.00 89.98           O  
ATOM   1345  N   SER A  86      12.295  -6.947   1.589  1.00 93.56           N  
ATOM   1346  H   SER A  86      12.522  -7.883   1.895  1.00 93.56           H  
ATOM   1347  CA  SER A  86      11.234  -6.737   0.605  1.00 93.56           C  
ATOM   1348  HA  SER A  86      11.679  -6.244  -0.259  1.00 93.56           H  
ATOM   1349  C   SER A  86      10.141  -5.788   1.092  1.00 93.56           C  
ATOM   1350  CB  SER A  86      10.665  -8.070   0.106  1.00 93.56           C  
ATOM   1351  HB2 SER A  86      11.474  -8.675  -0.303  1.00 93.56           H  
ATOM   1352  HB3 SER A  86       9.969  -7.858  -0.707  1.00 93.56           H  
ATOM   1353  O   SER A  86       9.506  -5.140   0.261  1.00 93.56           O  
ATOM   1354  OG  SER A  86       9.983  -8.810   1.111  1.00 93.56           O  
ATOM   1355  HG  SER A  86      10.633  -9.117   1.748  1.00 93.56           H  
ATOM   1356  N   LEU A  87       9.924  -5.665   2.404  1.00 94.45           N  
ATOM   1357  H   LEU A  87      10.561  -6.135   3.032  1.00 94.45           H  
ATOM   1358  CA  LEU A  87       8.882  -4.814   2.981  1.00 94.45           C  
ATOM   1359  HA  LEU A  87       7.933  -5.096   2.524  1.00 94.45           H  
ATOM   1360  C   LEU A  87       9.145  -3.329   2.683  1.00 94.45           C  
ATOM   1361  CB  LEU A  87       8.789  -5.078   4.495  1.00 94.45           C  
ATOM   1362  HB2 LEU A  87       8.612  -6.141   4.662  1.00 94.45           H  
ATOM   1363  HB3 LEU A  87       9.749  -4.824   4.945  1.00 94.45           H  
ATOM   1364  O   LEU A  87      10.146  -2.759   3.100  1.00 94.45           O  
ATOM   1365  CG  LEU A  87       7.683  -4.272   5.204  1.00 94.45           C  
ATOM   1366  HG  LEU A  87       7.805  -3.210   4.990  1.00 94.45           H  
ATOM   1367  CD1 LEU A  87       6.282  -4.700   4.767  1.00 94.45           C  
ATOM   1368 HD11 LEU A  87       6.131  -5.759   4.976  1.00 94.45           H  
ATOM   1369 HD12 LEU A  87       6.139  -4.528   3.700  1.00 94.45           H  
ATOM   1370 HD13 LEU A  87       5.532  -4.125   5.309  1.00 94.45           H  
ATOM   1371  CD2 LEU A  87       7.787  -4.460   6.716  1.00 94.45           C  
ATOM   1372 HD21 LEU A  87       7.022  -3.866   7.217  1.00 94.45           H  
ATOM   1373 HD22 LEU A  87       8.769  -4.135   7.060  1.00 94.45           H  
ATOM   1374 HD23 LEU A  87       7.648  -5.511   6.970  1.00 94.45           H  
ATOM   1375  N   GLN A  88       8.209  -2.692   1.986  1.00 93.65           N  
ATOM   1376  H   GLN A  88       7.419  -3.234   1.666  1.00 93.65           H  
ATOM   1377  CA  GLN A  88       8.284  -1.284   1.595  1.00 93.65           C  
ATOM   1378  HA  GLN A  88       9.311  -0.929   1.680  1.00 93.65           H  
ATOM   1379  C   GLN A  88       7.418  -0.381   2.467  1.00 93.65           C  
ATOM   1380  CB  GLN A  88       7.827  -1.129   0.142  1.00 93.65           C  
ATOM   1381  HB2 GLN A  88       6.790  -1.450   0.046  1.00 93.65           H  
ATOM   1382  HB3 GLN A  88       7.877  -0.070  -0.110  1.00 93.65           H  
ATOM   1383  O   GLN A  88       7.791   0.756   2.749  1.00 93.65           O  
ATOM   1384  CG  GLN A  88       8.675  -1.895  -0.872  1.00 93.65           C  
ATOM   1385  HG2 GLN A  88       8.556  -2.967  -0.712  1.00 93.65           H  
ATOM   1386  HG3 GLN A  88       8.303  -1.655  -1.868  1.00 93.65           H  
ATOM   1387  CD  GLN A  88      10.149  -1.516  -0.804  1.00 93.65           C  
ATOM   1388  NE2 GLN A  88      11.003  -2.377  -0.296  1.00 93.65           N  
ATOM   1389 HE21 GLN A  88      10.693  -3.258   0.090  1.00 93.65           H  
ATOM   1390 HE22 GLN A  88      11.960  -2.080  -0.176  1.00 93.65           H  
ATOM   1391  OE1 GLN A  88      10.535  -0.426  -1.194  1.00 93.65           O  
ATOM   1392  N   ALA A  89       6.238  -0.858   2.856  1.00 95.33           N  
ATOM   1393  H   ALA A  89       5.987  -1.802   2.599  1.00 95.33           H  
ATOM   1394  CA  ALA A  89       5.335  -0.140   3.741  1.00 95.33           C  
ATOM   1395  HA  ALA A  89       5.928   0.344   4.517  1.00 95.33           H  
ATOM   1396  C   ALA A  89       4.381  -1.101   4.440  1.00 95.33           C  
ATOM   1397  CB  ALA A  89       4.569   0.931   2.953  1.00 95.33           C  
ATOM   1398  HB1 ALA A  89       3.867   1.436   3.616  1.00 95.33           H  
ATOM   1399  HB2 ALA A  89       5.269   1.669   2.562  1.00 95.33           H  
ATOM   1400  HB3 ALA A  89       4.026   0.467   2.129  1.00 95.33           H  
ATOM   1401  O   ALA A  89       4.006  -2.130   3.876  1.00 95.33           O  
ATOM   1402  N   SER A  90       3.973  -0.738   5.650  1.00 96.79           N  
ATOM   1403  H   SER A  90       4.312   0.134   6.029  1.00 96.79           H  
ATOM   1404  CA  SER A  90       2.992  -1.462   6.445  1.00 96.79           C  
ATOM   1405  HA  SER A  90       2.450  -2.142   5.788  1.00 96.79           H  
ATOM   1406  C   SER A  90       2.004  -0.485   7.073  1.00 96.79           C  
ATOM   1407  CB  SER A  90       3.688  -2.298   7.519  1.00 96.79           C  
ATOM   1408  HB2 SER A  90       4.157  -1.631   8.242  1.00 96.79           H  
ATOM   1409  HB3 SER A  90       4.457  -2.922   7.062  1.00 96.79           H  
ATOM   1410  O   SER A  90       2.383   0.613   7.478  1.00 96.79           O  
ATOM   1411  OG  SER A  90       2.755  -3.120   8.189  1.00 96.79           O  
ATOM   1412  HG  SER A  90       2.690  -3.958   7.726  1.00 96.79           H  
ATOM   1413  N   TRP A  91       0.739  -0.881   7.164  1.00 98.02           N  
ATOM   1414  H   TRP A  91       0.519  -1.807   6.825  1.00 98.02           H  
ATOM   1415  CA  TRP A  91      -0.303  -0.158   7.890  1.00 98.02           C  
ATOM   1416  HA  TRP A  91       0.135   0.683   8.427  1.00 98.02           H  
ATOM   1417  C   TRP A  91      -0.950  -1.086   8.892  1.00 98.02           C  
ATOM   1418  CB  TRP A  91      -1.390   0.374   6.956  1.00 98.02           C  
ATOM   1419  HB2 TRP A  91      -2.191   0.796   7.563  1.00 98.02           H  
ATOM   1420  HB3 TRP A  91      -1.810  -0.460   6.393  1.00 98.02           H  
ATOM   1421  O   TRP A  91      -1.235  -2.231   8.555  1.00 98.02           O  
ATOM   1422  CG  TRP A  91      -0.949   1.419   5.994  1.00 98.02           C  
ATOM   1423  CD1 TRP A  91      -1.096   2.752   6.147  1.00 98.02           C  
ATOM   1424  HD1 TRP A  91      -1.547   3.219   7.011  1.00 98.02           H  
ATOM   1425  CD2 TRP A  91      -0.238   1.229   4.745  1.00 98.02           C  
ATOM   1426  CE2 TRP A  91      -0.038   2.507   4.149  1.00 98.02           C  
ATOM   1427  CE3 TRP A  91       0.280   0.106   4.073  1.00 98.02           C  
ATOM   1428  HE3 TRP A  91       0.162  -0.875   4.509  1.00 98.02           H  
ATOM   1429  NE1 TRP A  91      -0.583   3.402   5.043  1.00 98.02           N  
ATOM   1430  HE1 TRP A  91      -0.538   4.408   4.961  1.00 98.02           H  
ATOM   1431  CH2 TRP A  91       1.208   1.533   2.336  1.00 98.02           C  
ATOM   1432  HH2 TRP A  91       1.845   1.645   1.471  1.00 98.02           H  
ATOM   1433  CZ2 TRP A  91       0.612   2.657   2.923  1.00 98.02           C  
ATOM   1434  HZ2 TRP A  91       0.679   3.631   2.462  1.00 98.02           H  
ATOM   1435  CZ3 TRP A  91       1.042   0.265   2.910  1.00 98.02           C  
ATOM   1436  HZ3 TRP A  91       1.549  -0.594   2.497  1.00 98.02           H  
ATOM   1437  N   THR A  92      -1.271  -0.556  10.067  1.00 98.10           N  
ATOM   1438  H   THR A  92      -1.032   0.410  10.238  1.00 98.10           H  
ATOM   1439  CA  THR A  92      -2.075  -1.237  11.080  1.00 98.10           C  
ATOM   1440  HA  THR A  92      -2.420  -2.194  10.689  1.00 98.10           H  
ATOM   1441  C   THR A  92      -3.286  -0.377  11.406  1.00 98.10           C  
ATOM   1442  CB  THR A  92      -1.252  -1.535  12.339  1.00 98.10           C  
ATOM   1443  HB  THR A  92      -0.903  -0.605  12.787  1.00 98.10           H  
ATOM   1444  O   THR A  92      -3.146   0.807  11.710  1.00 98.10           O  
ATOM   1445  CG2 THR A  92      -2.060  -2.317  13.372  1.00 98.10           C  
ATOM   1446 HG21 THR A  92      -2.522  -3.186  12.902  1.00 98.10           H  
ATOM   1447 HG22 THR A  92      -2.828  -1.677  13.805  1.00 98.10           H  
ATOM   1448 HG23 THR A  92      -1.399  -2.650  14.172  1.00 98.10           H  
ATOM   1449  OG1 THR A  92      -0.140  -2.333  12.006  1.00 98.10           O  
ATOM   1450  HG1 THR A  92       0.578  -1.740  11.773  1.00 98.10           H  
ATOM   1451  N   PHE A  93      -4.487  -0.945  11.320  1.00 98.45           N  
ATOM   1452  H   PHE A  93      -4.551  -1.902  11.004  1.00 98.45           H  
ATOM   1453  CA  PHE A  93      -5.729  -0.222  11.603  1.00 98.45           C  
ATOM   1454  HA  PHE A  93      -5.505   0.529  12.362  1.00 98.45           H  
ATOM   1455  C   PHE A  93      -6.829  -1.147  12.148  1.00 98.45           C  
ATOM   1456  CB  PHE A  93      -6.205   0.516  10.340  1.00 98.45           C  
ATOM   1457  HB2 PHE A  93      -5.476   1.291  10.106  1.00 98.45           H  
ATOM   1458  HB3 PHE A  93      -7.149   1.019  10.551  1.00 98.45           H  
ATOM   1459  O   PHE A  93      -6.816  -2.349  11.877  1.00 98.45           O  
ATOM   1460  CG  PHE A  93      -6.375  -0.354   9.112  1.00 98.45           C  
ATOM   1461  CD1 PHE A  93      -5.277  -0.582   8.263  1.00 98.45           C  
ATOM   1462  HD1 PHE A  93      -4.315  -0.147   8.493  1.00 98.45           H  
ATOM   1463  CD2 PHE A  93      -7.612  -0.960   8.828  1.00 98.45           C  
ATOM   1464  HD2 PHE A  93      -8.455  -0.813   9.486  1.00 98.45           H  
ATOM   1465  CE1 PHE A  93      -5.410  -1.419   7.144  1.00 98.45           C  
ATOM   1466  HE1 PHE A  93      -4.543  -1.632   6.538  1.00 98.45           H  
ATOM   1467  CE2 PHE A  93      -7.748  -1.785   7.699  1.00 98.45           C  
ATOM   1468  HE2 PHE A  93      -8.689  -2.278   7.507  1.00 98.45           H  
ATOM   1469  CZ  PHE A  93      -6.650  -2.012   6.853  1.00 98.45           C  
ATOM   1470  HZ  PHE A  93      -6.750  -2.670   6.002  1.00 98.45           H  
ATOM   1471  N   PRO A  94      -7.826  -0.617  12.882  1.00 98.21           N  
ATOM   1472  CA  PRO A  94      -8.915  -1.407  13.430  1.00 98.21           C  
ATOM   1473  HA  PRO A  94      -8.492  -2.149  14.107  1.00 98.21           H  
ATOM   1474  C   PRO A  94      -9.728  -2.097  12.344  1.00 98.21           C  
ATOM   1475  CB  PRO A  94      -9.792  -0.436  14.226  1.00 98.21           C  
ATOM   1476  HB2 PRO A  94     -10.227  -0.915  15.103  1.00 98.21           H  
ATOM   1477  HB3 PRO A  94     -10.573  -0.018  13.591  1.00 98.21           H  
ATOM   1478  O   PRO A  94     -10.080  -1.497  11.329  1.00 98.21           O  
ATOM   1479  CG  PRO A  94      -8.824   0.674  14.617  1.00 98.21           C  
ATOM   1480  HG2 PRO A  94      -9.331   1.630  14.752  1.00 98.21           H  
ATOM   1481  HG3 PRO A  94      -8.290   0.391  15.524  1.00 98.21           H  
ATOM   1482  CD  PRO A  94      -7.849   0.716  13.448  1.00 98.21           C  
ATOM   1483  HD2 PRO A  94      -8.163   1.448  12.704  1.00 98.21           H  
ATOM   1484  HD3 PRO A  94      -6.861   0.940  13.850  1.00 98.21           H  
ATOM   1485  N   LEU A  95     -10.153  -3.325  12.617  1.00 97.18           N  
ATOM   1486  H   LEU A  95      -9.779  -3.769  13.444  1.00 97.18           H  
ATOM   1487  CA  LEU A  95     -10.883  -4.160  11.665  1.00 97.18           C  
ATOM   1488  HA  LEU A  95     -10.246  -4.295  10.791  1.00 97.18           H  
ATOM   1489  C   LEU A  95     -12.181  -3.506  11.147  1.00 97.18           C  
ATOM   1490  CB  LEU A  95     -11.064  -5.522  12.359  1.00 97.18           C  
ATOM   1491  HB2 LEU A  95     -11.772  -5.439  13.184  1.00 97.18           H  
ATOM   1492  HB3 LEU A  95     -10.098  -5.794  12.784  1.00 97.18           H  
ATOM   1493  O   LEU A  95     -12.559  -3.689   9.993  1.00 97.18           O  
ATOM   1494  CG  LEU A  95     -11.471  -6.665  11.423  1.00 97.18           C  
ATOM   1495  HG  LEU A  95     -11.012  -6.527  10.444  1.00 97.18           H  
ATOM   1496  CD1 LEU A  95     -11.031  -8.010  11.991  1.00 97.18           C  
ATOM   1497 HD11 LEU A  95     -11.477  -8.184  12.970  1.00 97.18           H  
ATOM   1498 HD12 LEU A  95     -11.312  -8.816  11.313  1.00 97.18           H  
ATOM   1499 HD13 LEU A  95      -9.946  -8.014  12.095  1.00 97.18           H  
ATOM   1500  CD2 LEU A  95     -12.974  -6.749  11.284  1.00 97.18           C  
ATOM   1501 HD21 LEU A  95     -13.392  -5.800  10.949  1.00 97.18           H  
ATOM   1502 HD22 LEU A  95     -13.402  -7.047  12.241  1.00 97.18           H  
ATOM   1503 HD23 LEU A  95     -13.201  -7.501  10.528  1.00 97.18           H  
ATOM   1504  N   ARG A  96     -12.843  -2.666  11.950  1.00 97.79           N  
ATOM   1505  H   ARG A  96     -12.454  -2.529  12.872  1.00 97.79           H  
ATOM   1506  CA  ARG A  96     -14.070  -1.937  11.558  1.00 97.79           C  
ATOM   1507  HA  ARG A  96     -14.634  -2.570  10.873  1.00 97.79           H  
ATOM   1508  C   ARG A  96     -13.802  -0.629  10.790  1.00 97.79           C  
ATOM   1509  CB  ARG A  96     -14.938  -1.698  12.804  1.00 97.79           C  
ATOM   1510  HB2 ARG A  96     -14.367  -1.107  13.519  1.00 97.79           H  
ATOM   1511  HB3 ARG A  96     -15.826  -1.135  12.518  1.00 97.79           H  
ATOM   1512  O   ARG A  96     -14.743   0.097  10.442  1.00 97.79           O  
ATOM   1513  CG  ARG A  96     -15.393  -3.008  13.471  1.00 97.79           C  
ATOM   1514  HG2 ARG A  96     -14.527  -3.585  13.798  1.00 97.79           H  
ATOM   1515  HG3 ARG A  96     -15.943  -3.600  12.739  1.00 97.79           H  
ATOM   1516  CD  ARG A  96     -16.305  -2.772  14.680  1.00 97.79           C  
ATOM   1517  HD2 ARG A  96     -17.205  -2.247  14.359  1.00 97.79           H  
ATOM   1518  HD3 ARG A  96     -16.622  -3.746  15.052  1.00 97.79           H  
ATOM   1519  NE  ARG A  96     -15.611  -2.059  15.777  1.00 97.79           N  
ATOM   1520  HE  ARG A  96     -15.011  -2.646  16.339  1.00 97.79           H  
ATOM   1521  NH1 ARG A  96     -16.648  -0.043  15.550  1.00 97.79           N  
ATOM   1522 HH11 ARG A  96     -16.797   0.921  15.812  1.00 97.79           H  
ATOM   1523 HH12 ARG A  96     -17.365  -0.532  15.033  1.00 97.79           H  
ATOM   1524  NH2 ARG A  96     -15.006  -0.247  17.043  1.00 97.79           N  
ATOM   1525 HH21 ARG A  96     -15.145   0.718  17.305  1.00 97.79           H  
ATOM   1526 HH22 ARG A  96     -14.333  -0.812  17.540  1.00 97.79           H  
ATOM   1527  CZ  ARG A  96     -15.754  -0.791  16.125  1.00 97.79           C  
ATOM   1528  N   CYS A  97     -12.541  -0.260  10.587  1.00 98.10           N  
ATOM   1529  H   CYS A  97     -11.796  -0.892  10.843  1.00 98.10           H  
ATOM   1530  CA  CYS A  97     -12.154   1.002   9.970  1.00 98.10           C  
ATOM   1531  HA  CYS A  97     -12.871   1.775  10.245  1.00 98.10           H  
ATOM   1532  C   CYS A  97     -12.161   0.874   8.446  1.00 98.10           C  
ATOM   1533  CB  CYS A  97     -10.788   1.434  10.516  1.00 98.10           C  
ATOM   1534  HB2 CYS A  97     -10.789   1.411  11.606  1.00 98.10           H  
ATOM   1535  HB3 CYS A  97     -10.014   0.758  10.152  1.00 98.10           H  
ATOM   1536  O   CYS A  97     -11.253   0.299   7.864  1.00 98.10           O  
ATOM   1537  SG  CYS A  97     -10.434   3.119   9.947  1.00 98.10           S  
ATOM   1538  HG  CYS A  97      -9.211   3.212  10.476  1.00 98.10           H  
ATOM   1539  N   ASN A  98     -13.180   1.425   7.781  1.00 98.32           N  
ATOM   1540  H   ASN A  98     -13.888   1.930   8.295  1.00 98.32           H  
ATOM   1541  CA  ASN A  98     -13.167   1.562   6.329  1.00 98.32           C  
ATOM   1542  HA  ASN A  98     -12.881   0.613   5.875  1.00 98.32           H  
ATOM   1543  C   ASN A  98     -12.129   2.619   5.955  1.00 98.32           C  
ATOM   1544  CB  ASN A  98     -14.560   1.968   5.830  1.00 98.32           C  
ATOM   1545  HB2 ASN A  98     -14.878   2.870   6.353  1.00 98.32           H  
ATOM   1546  HB3 ASN A  98     -14.507   2.194   4.765  1.00 98.32           H  
ATOM   1547  O   ASN A  98     -12.268   3.781   6.348  1.00 98.32           O  
ATOM   1548  CG  ASN A  98     -15.593   0.881   6.019  1.00 98.32           C  
ATOM   1549  ND2 ASN A  98     -16.808   1.244   6.353  1.00 98.32           N  
ATOM   1550 HD21 ASN A  98     -17.001   2.208   6.580  1.00 98.32           H  
ATOM   1551 HD22 ASN A  98     -17.480   0.500   6.471  1.00 98.32           H  
ATOM   1552  OD1 ASN A  98     -15.346  -0.294   5.831  1.00 98.32           O  
ATOM   1553  N   ILE A  99     -11.119   2.226   5.189  1.00 98.25           N  
ATOM   1554  H   ILE A  99     -11.066   1.261   4.894  1.00 98.25           H  
ATOM   1555  CA  ILE A  99      -9.946   3.055   4.921  1.00 98.25           C  
ATOM   1556  HA  ILE A  99     -10.241   4.102   4.991  1.00 98.25           H  
ATOM   1557  C   ILE A  99      -9.438   2.820   3.500  1.00 98.25           C  
ATOM   1558  CB  ILE A  99      -8.879   2.792   6.011  1.00 98.25           C  
ATOM   1559  HB  ILE A  99      -9.389   2.862   6.972  1.00 98.25           H  
ATOM   1560  O   ILE A  99      -9.588   1.724   2.959  1.00 98.25           O  
ATOM   1561  CG1 ILE A  99      -7.796   3.888   6.011  1.00 98.25           C  
ATOM   1562 HG12 ILE A  99      -7.189   3.827   5.107  1.00 98.25           H  
ATOM   1563 HG13 ILE A  99      -8.285   4.861   6.035  1.00 98.25           H  
ATOM   1564  CG2 ILE A  99      -8.279   1.377   5.927  1.00 98.25           C  
ATOM   1565 HG21 ILE A  99      -7.601   1.201   6.762  1.00 98.25           H  
ATOM   1566 HG22 ILE A  99      -7.726   1.241   4.997  1.00 98.25           H  
ATOM   1567 HG23 ILE A  99      -9.067   0.627   5.996  1.00 98.25           H  
ATOM   1568  CD1 ILE A  99      -6.885   3.801   7.240  1.00 98.25           C  
ATOM   1569 HD11 ILE A  99      -6.170   2.987   7.131  1.00 98.25           H  
ATOM   1570 HD12 ILE A  99      -6.340   4.737   7.365  1.00 98.25           H  
ATOM   1571 HD13 ILE A  99      -7.487   3.629   8.133  1.00 98.25           H  
ATOM   1572  N   ASP A 100      -8.869   3.856   2.891  1.00 97.54           N  
ATOM   1573  H   ASP A 100      -8.843   4.742   3.375  1.00 97.54           H  
ATOM   1574  CA  ASP A 100      -8.066   3.729   1.678  1.00 97.54           C  
ATOM   1575  HA  ASP A 100      -8.122   2.703   1.317  1.00 97.54           H  
ATOM   1576  C   ASP A 100      -6.605   4.034   2.031  1.00 97.54           C  
ATOM   1577  CB  ASP A 100      -8.569   4.633   0.540  1.00 97.54           C  
ATOM   1578  HB2 ASP A 100      -7.988   4.407  -0.354  1.00 97.54           H  
ATOM   1579  HB3 ASP A 100      -8.366   5.671   0.805  1.00 97.54           H  
ATOM   1580  O   ASP A 100      -6.302   5.085   2.607  1.00 97.54           O  
ATOM   1581  CG  ASP A 100     -10.058   4.507   0.191  1.00 97.54           C  
ATOM   1582  OD1 ASP A 100     -10.750   3.527   0.563  1.00 97.54           O  
ATOM   1583  OD2 ASP A 100     -10.613   5.483  -0.366  1.00 97.54           O  
ATOM   1584  N   LEU A 101      -5.709   3.107   1.703  1.00 97.45           N  
ATOM   1585  H   LEU A 101      -6.041   2.262   1.260  1.00 97.45           H  
ATOM   1586  CA  LEU A 101      -4.272   3.217   1.947  1.00 97.45           C  
ATOM   1587  HA  LEU A 101      -4.084   3.970   2.713  1.00 97.45           H  
ATOM   1588  C   LEU A 101      -3.590   3.646   0.654  1.00 97.45           C  
ATOM   1589  CB  LEU A 101      -3.697   1.877   2.435  1.00 97.45           C  
ATOM   1590  HB2 LEU A 101      -3.615   1.209   1.578  1.00 97.45           H  
ATOM   1591  HB3 LEU A 101      -2.685   2.046   2.804  1.00 97.45           H  
ATOM   1592  O   LEU A 101      -3.833   3.044  -0.389  1.00 97.45           O  
ATOM   1593  CG  LEU A 101      -4.514   1.162   3.525  1.00 97.45           C  
ATOM   1594  HG  LEU A 101      -5.532   0.993   3.175  1.00 97.45           H  
ATOM   1595  CD1 LEU A 101      -3.900  -0.203   3.802  1.00 97.45           C  
ATOM   1596 HD11 LEU A 101      -2.894  -0.091   4.205  1.00 97.45           H  
ATOM   1597 HD12 LEU A 101      -4.525  -0.739   4.517  1.00 97.45           H  
ATOM   1598 HD13 LEU A 101      -3.855  -0.784   2.881  1.00 97.45           H  
ATOM   1599  CD2 LEU A 101      -4.568   1.967   4.821  1.00 97.45           C  
ATOM   1600 HD21 LEU A 101      -5.121   1.405   5.574  1.00 97.45           H  
ATOM   1601 HD22 LEU A 101      -3.557   2.146   5.189  1.00 97.45           H  
ATOM   1602 HD23 LEU A 101      -5.066   2.921   4.649  1.00 97.45           H  
ATOM   1603  N   HIS A 102      -2.749   4.671   0.711  1.00 95.63           N  
ATOM   1604  H   HIS A 102      -2.572   5.108   1.604  1.00 95.63           H  
ATOM   1605  CA  HIS A 102      -2.085   5.242  -0.454  1.00 95.63           C  
ATOM   1606  HA  HIS A 102      -2.410   4.743  -1.366  1.00 95.63           H  
ATOM   1607  C   HIS A 102      -0.573   5.094  -0.329  1.00 95.63           C  
ATOM   1608  CB  HIS A 102      -2.454   6.719  -0.562  1.00 95.63           C  
ATOM   1609  HB2 HIS A 102      -2.227   7.194   0.392  1.00 95.63           H  
ATOM   1610  HB3 HIS A 102      -1.817   7.185  -1.313  1.00 95.63           H  
ATOM   1611  O   HIS A 102       0.026   5.611   0.616  1.00 95.63           O  
ATOM   1612  CG  HIS A 102      -3.889   6.987  -0.918  1.00 95.63           C  
ATOM   1613  CD2 HIS A 102      -4.990   6.994  -0.104  1.00 95.63           C  
ATOM   1614  HD2 HIS A 102      -4.999   6.786   0.956  1.00 95.63           H  
ATOM   1615  ND1 HIS A 102      -4.316   7.283  -2.180  1.00 95.63           N  
ATOM   1616  HD1 HIS A 102      -3.702   7.259  -2.981  1.00 95.63           H  
ATOM   1617  CE1 HIS A 102      -5.644   7.458  -2.150  1.00 95.63           C  
ATOM   1618  HE1 HIS A 102      -6.266   7.668  -3.007  1.00 95.63           H  
ATOM   1619  NE2 HIS A 102      -6.103   7.315  -0.898  1.00 95.63           N  
ATOM   1620  N   TYR A 103       0.044   4.454  -1.317  1.00 95.46           N  
ATOM   1621  H   TYR A 103      -0.522   4.051  -2.051  1.00 95.46           H  
ATOM   1622  CA  TYR A 103       1.489   4.278  -1.400  1.00 95.46           C  
ATOM   1623  HA  TYR A 103       1.973   4.807  -0.579  1.00 95.46           H  
ATOM   1624  C   TYR A 103       2.031   4.827  -2.712  1.00 95.46           C  
ATOM   1625  CB  TYR A 103       1.827   2.799  -1.268  1.00 95.46           C  
ATOM   1626  HB2 TYR A 103       1.386   2.256  -2.104  1.00 95.46           H  
ATOM   1627  HB3 TYR A 103       1.358   2.421  -0.360  1.00 95.46           H  
ATOM   1628  O   TYR A 103       1.530   4.489  -3.785  1.00 95.46           O  
ATOM   1629  CG  TYR A 103       3.322   2.546  -1.230  1.00 95.46           C  
ATOM   1630  CD1 TYR A 103       3.956   1.988  -2.352  1.00 95.46           C  
ATOM   1631  HD1 TYR A 103       3.369   1.684  -3.206  1.00 95.46           H  
ATOM   1632  CD2 TYR A 103       4.084   2.903  -0.100  1.00 95.46           C  
ATOM   1633  HD2 TYR A 103       3.599   3.309   0.776  1.00 95.46           H  
ATOM   1634  CE1 TYR A 103       5.351   1.815  -2.358  1.00 95.46           C  
ATOM   1635  HE1 TYR A 103       5.863   1.370  -3.198  1.00 95.46           H  
ATOM   1636  CE2 TYR A 103       5.484   2.739  -0.109  1.00 95.46           C  
ATOM   1637  HE2 TYR A 103       6.078   3.024   0.747  1.00 95.46           H  
ATOM   1638  OH  TYR A 103       7.469   2.075  -1.311  1.00 95.46           O  
ATOM   1639  HH  TYR A 103       7.913   2.314  -0.495  1.00 95.46           H  
ATOM   1640  CZ  TYR A 103       6.121   2.209  -1.250  1.00 95.46           C  
ATOM   1641  N   PHE A 104       3.062   5.662  -2.636  1.00 92.90           N  
ATOM   1642  H   PHE A 104       3.506   5.811  -1.742  1.00 92.90           H  
ATOM   1643  CA  PHE A 104       3.699   6.276  -3.796  1.00 92.90           C  
ATOM   1644  HA  PHE A 104       3.079   6.135  -4.682  1.00 92.90           H  
ATOM   1645  C   PHE A 104       5.041   5.596  -4.044  1.00 92.90           C  
ATOM   1646  CB  PHE A 104       3.843   7.782  -3.563  1.00 92.90           C  
ATOM   1647  HB2 PHE A 104       4.504   7.940  -2.711  1.00 92.90           H  
ATOM   1648  HB3 PHE A 104       4.317   8.231  -4.436  1.00 92.90           H  
ATOM   1649  O   PHE A 104       5.864   5.506  -3.140  1.00 92.90           O  
ATOM   1650  CG  PHE A 104       2.520   8.476  -3.302  1.00 92.90           C  
ATOM   1651  CD1 PHE A 104       1.711   8.882  -4.379  1.00 92.90           C  
ATOM   1652  HD1 PHE A 104       2.049   8.716  -5.391  1.00 92.90           H  
ATOM   1653  CD2 PHE A 104       2.068   8.657  -1.981  1.00 92.90           C  
ATOM   1654  HD2 PHE A 104       2.684   8.341  -1.152  1.00 92.90           H  
ATOM   1655  CE1 PHE A 104       0.447   9.451  -4.135  1.00 92.90           C  
ATOM   1656  HE1 PHE A 104      -0.197   9.711  -4.962  1.00 92.90           H  
ATOM   1657  CE2 PHE A 104       0.803   9.216  -1.735  1.00 92.90           C  
ATOM   1658  HE2 PHE A 104       0.451   9.311  -0.719  1.00 92.90           H  
ATOM   1659  CZ  PHE A 104      -0.014   9.599  -2.813  1.00 92.90           C  
ATOM   1660  HZ  PHE A 104      -1.008   9.975  -2.619  1.00 92.90           H  
ATOM   1661  N   SER A 105       5.260   5.114  -5.267  1.00 89.68           N  
ATOM   1662  H   SER A 105       4.592   5.307  -5.999  1.00 89.68           H  
ATOM   1663  CA  SER A 105       6.547   4.509  -5.615  1.00 89.68           C  
ATOM   1664  HA  SER A 105       6.862   3.823  -4.828  1.00 89.68           H  
ATOM   1665  C   SER A 105       7.607   5.575  -5.845  1.00 89.68           C  
ATOM   1666  CB  SER A 105       6.468   3.770  -6.936  1.00 89.68           C  
ATOM   1667  HB2 SER A 105       6.468   4.568  -7.679  1.00 89.68           H  
ATOM   1668  HB3 SER A 105       5.549   3.190  -7.016  1.00 89.68           H  
ATOM   1669  O   SER A 105       7.336   6.605  -6.476  1.00 89.68           O  
ATOM   1670  OG  SER A 105       7.597   2.956  -7.200  1.00 89.68           O  
ATOM   1671  HG  SER A 105       7.529   2.661  -8.111  1.00 89.68           H  
ATOM   1672  N   SER A 106       8.841   5.213  -5.519  1.00 87.07           N  
ATOM   1673  H   SER A 106       8.955   4.392  -4.941  1.00 87.07           H  
ATOM   1674  CA  SER A 106      10.047   5.938  -5.920  1.00 87.07           C  
ATOM   1675  HA  SER A 106       9.752   6.863  -6.416  1.00 87.07           H  
ATOM   1676  C   SER A 106      10.897   5.160  -6.929  1.00 87.07           C  
ATOM   1677  CB  SER A 106      10.853   6.363  -4.694  1.00 87.07           C  
ATOM   1678  HB2 SER A 106      11.226   5.479  -4.175  1.00 87.07           H  
ATOM   1679  HB3 SER A 106      11.697   6.976  -5.009  1.00 87.07           H  
ATOM   1680  O   SER A 106      12.092   5.403  -7.045  1.00 87.07           O  
ATOM   1681  OG  SER A 106      10.037   7.114  -3.818  1.00 87.07           O  
ATOM   1682  HG  SER A 106      10.607   7.420  -3.108  1.00 87.07           H  
ATOM   1683  N   SER A 107      10.320   4.198  -7.662  1.00 85.08           N  
ATOM   1684  H   SER A 107       9.338   4.003  -7.525  1.00 85.08           H  
ATOM   1685  CA  SER A 107      11.094   3.340  -8.571  1.00 85.08           C  
ATOM   1686  HA  SER A 107      12.035   3.842  -8.795  1.00 85.08           H  
ATOM   1687  C   SER A 107      10.428   3.067  -9.924  1.00 85.08           C  
ATOM   1688  CB  SER A 107      11.469   2.033  -7.867  1.00 85.08           C  
ATOM   1689  HB2 SER A 107      12.224   1.516  -8.459  1.00 85.08           H  
ATOM   1690  HB3 SER A 107      11.887   2.246  -6.884  1.00 85.08           H  
ATOM   1691  O   SER A 107       9.202   2.981 -10.055  1.00 85.08           O  
ATOM   1692  OG  SER A 107      10.338   1.195  -7.738  1.00 85.08           O  
ATOM   1693  HG  SER A 107       9.784   1.541  -7.034  1.00 85.08           H  
ATOM   1694  N   PHE A 108      11.274   2.895 -10.942  1.00 84.79           N  
ATOM   1695  H   PHE A 108      12.260   2.984 -10.743  1.00 84.79           H  
ATOM   1696  CA  PHE A 108      10.913   2.290 -12.225  1.00 84.79           C  
ATOM   1697  HA  PHE A 108       9.881   2.538 -12.470  1.00 84.79           H  
ATOM   1698  C   PHE A 108      11.031   0.768 -12.139  1.00 84.79           C  
ATOM   1699  CB  PHE A 108      11.822   2.832 -13.337  1.00 84.79           C  
ATOM   1700  HB2 PHE A 108      12.865   2.719 -13.041  1.00 84.79           H  
ATOM   1701  HB3 PHE A 108      11.672   2.233 -14.236  1.00 84.79           H  
ATOM   1702  O   PHE A 108      11.815   0.249 -11.343  1.00 84.79           O  
ATOM   1703  CG  PHE A 108      11.550   4.278 -13.687  1.00 84.79           C  
ATOM   1704  CD1 PHE A 108      10.598   4.590 -14.675  1.00 84.79           C  
ATOM   1705  HD1 PHE A 108      10.081   3.798 -15.196  1.00 84.79           H  
ATOM   1706  CD2 PHE A 108      12.205   5.314 -13.000  1.00 84.79           C  
ATOM   1707  HD2 PHE A 108      12.920   5.094 -12.221  1.00 84.79           H  
ATOM   1708  CE1 PHE A 108      10.294   5.931 -14.969  1.00 84.79           C  
ATOM   1709  HE1 PHE A 108       9.547   6.163 -15.714  1.00 84.79           H  
ATOM   1710  CE2 PHE A 108      11.884   6.650 -13.288  1.00 84.79           C  
ATOM   1711  HE2 PHE A 108      12.328   7.442 -12.702  1.00 84.79           H  
ATOM   1712  CZ  PHE A 108      10.934   6.965 -14.270  1.00 84.79           C  
ATOM   1713  HZ  PHE A 108      10.683   7.996 -14.471  1.00 84.79           H  
ATOM   1714  N   PHE A 109      10.305   0.050 -12.994  1.00 82.35           N  
ATOM   1715  H   PHE A 109       9.706   0.527 -13.652  1.00 82.35           H  
ATOM   1716  CA  PHE A 109      10.470  -1.389 -13.176  1.00 82.35           C  
ATOM   1717  HA  PHE A 109      11.378  -1.700 -12.658  1.00 82.35           H  
ATOM   1718  C   PHE A 109      10.676  -1.744 -14.651  1.00 82.35           C  
ATOM   1719  CB  PHE A 109       9.315  -2.162 -12.526  1.00 82.35           C  
ATOM   1720  HB2 PHE A 109       9.178  -1.800 -11.507  1.00 82.35           H  
ATOM   1721  HB3 PHE A 109       9.603  -3.211 -12.454  1.00 82.35           H  
ATOM   1722  O   PHE A 109      10.237  -1.044 -15.571  1.00 82.35           O  
ATOM   1723  CG  PHE A 109       7.993  -2.076 -13.262  1.00 82.35           C  
ATOM   1724  CD1 PHE A 109       7.155  -0.962 -13.080  1.00 82.35           C  
ATOM   1725  HD1 PHE A 109       7.461  -0.165 -12.419  1.00 82.35           H  
ATOM   1726  CD2 PHE A 109       7.597  -3.113 -14.128  1.00 82.35           C  
ATOM   1727  HD2 PHE A 109       8.228  -3.978 -14.268  1.00 82.35           H  
ATOM   1728  CE1 PHE A 109       5.919  -0.889 -13.748  1.00 82.35           C  
ATOM   1729  HE1 PHE A 109       5.274  -0.037 -13.598  1.00 82.35           H  
ATOM   1730  CE2 PHE A 109       6.366  -3.037 -14.802  1.00 82.35           C  
ATOM   1731  HE2 PHE A 109       6.066  -3.843 -15.455  1.00 82.35           H  
ATOM   1732  CZ  PHE A 109       5.524  -1.929 -14.607  1.00 82.35           C  
ATOM   1733  HZ  PHE A 109       4.573  -1.880 -15.118  1.00 82.35           H  
ATOM   1734  N   SER A 110      11.388  -2.844 -14.872  1.00 78.12           N  
ATOM   1735  H   SER A 110      11.672  -3.404 -14.081  1.00 78.12           H  
ATOM   1736  CA  SER A 110      11.634  -3.397 -16.198  1.00 78.12           C  
ATOM   1737  HA  SER A 110      11.833  -2.592 -16.905  1.00 78.12           H  
ATOM   1738  C   SER A 110      10.420  -4.197 -16.657  1.00 78.12           C  
ATOM   1739  CB  SER A 110      12.863  -4.299 -16.125  1.00 78.12           C  
ATOM   1740  HB2 SER A 110      12.706  -4.974 -15.284  1.00 78.12           H  
ATOM   1741  HB3 SER A 110      13.754  -3.703 -15.930  1.00 78.12           H  
ATOM   1742  O   SER A 110       9.940  -5.073 -15.951  1.00 78.12           O  
ATOM   1743  OG  SER A 110      13.045  -5.076 -17.293  1.00 78.12           O  
ATOM   1744  HG  SER A 110      13.460  -5.878 -16.965  1.00 78.12           H  
ATOM   1745  N   LEU A 111       9.971  -3.962 -17.890  1.00 74.58           N  
ATOM   1746  H   LEU A 111      10.383  -3.200 -18.409  1.00 74.58           H  
ATOM   1747  CA  LEU A 111       8.923  -4.773 -18.526  1.00 74.58           C  
ATOM   1748  HA  LEU A 111       8.133  -4.949 -17.795  1.00 74.58           H  
ATOM   1749  C   LEU A 111       9.393  -6.163 -18.967  1.00 74.58           C  
ATOM   1750  CB  LEU A 111       8.376  -4.014 -19.743  1.00 74.58           C  
ATOM   1751  HB2 LEU A 111       9.212  -3.735 -20.383  1.00 74.58           H  
ATOM   1752  HB3 LEU A 111       7.716  -4.667 -20.314  1.00 74.58           H  
ATOM   1753  O   LEU A 111       8.622  -6.921 -19.556  1.00 74.58           O  
ATOM   1754  CG  LEU A 111       7.580  -2.768 -19.361  1.00 74.58           C  
ATOM   1755  HG  LEU A 111       8.166  -2.146 -18.685  1.00 74.58           H  
ATOM   1756  CD1 LEU A 111       7.319  -1.980 -20.640  1.00 74.58           C  
ATOM   1757 HD11 LEU A 111       6.745  -2.584 -21.342  1.00 74.58           H  
ATOM   1758 HD12 LEU A 111       6.748  -1.087 -20.387  1.00 74.58           H  
ATOM   1759 HD13 LEU A 111       8.260  -1.668 -21.094  1.00 74.58           H  
ATOM   1760  CD2 LEU A 111       6.258  -3.152 -18.688  1.00 74.58           C  
ATOM   1761 HD21 LEU A 111       6.091  -2.495 -17.834  1.00 74.58           H  
ATOM   1762 HD22 LEU A 111       6.268  -4.175 -18.311  1.00 74.58           H  
ATOM   1763 HD23 LEU A 111       5.429  -3.073 -19.391  1.00 74.58           H  
ATOM   1764  N   LYS A 112      10.681  -6.463 -18.790  1.00 77.80           N  
ATOM   1765  H   LYS A 112      11.253  -5.805 -18.281  1.00 77.80           H  
ATOM   1766  CA  LYS A 112      11.223  -7.808 -18.999  1.00 77.80           C  
ATOM   1767  HA  LYS A 112      10.650  -8.329 -19.767  1.00 77.80           H  
ATOM   1768  C   LYS A 112      11.101  -8.664 -17.742  1.00 77.80           C  
ATOM   1769  CB  LYS A 112      12.692  -7.731 -19.424  1.00 77.80           C  
ATOM   1770  HB2 LYS A 112      13.276  -7.300 -18.611  1.00 77.80           H  
ATOM   1771  HB3 LYS A 112      13.054  -8.748 -19.579  1.00 77.80           H  
ATOM   1772  O   LYS A 112      11.167  -9.883 -17.860  1.00 77.80           O  
ATOM   1773  CG  LYS A 112      12.917  -6.926 -20.711  1.00 77.80           C  
ATOM   1774  HG2 LYS A 112      12.383  -7.398 -21.536  1.00 77.80           H  
ATOM   1775  HG3 LYS A 112      12.560  -5.904 -20.585  1.00 77.80           H  
ATOM   1776  CD  LYS A 112      14.418  -6.898 -21.008  1.00 77.80           C  
ATOM   1777  HD2 LYS A 112      14.929  -6.434 -20.164  1.00 77.80           H  
ATOM   1778  HD3 LYS A 112      14.780  -7.920 -21.112  1.00 77.80           H  
ATOM   1779  CE  LYS A 112      14.722  -6.110 -22.283  1.00 77.80           C  
ATOM   1780  HE2 LYS A 112      14.233  -6.601 -23.125  1.00 77.80           H  
ATOM   1781  HE3 LYS A 112      14.306  -5.108 -22.176  1.00 77.80           H  
ATOM   1782  NZ  LYS A 112      16.188  -6.035 -22.503  1.00 77.80           N  
ATOM   1783  HZ1 LYS A 112      16.415  -5.513 -23.336  1.00 77.80           H  
ATOM   1784  HZ2 LYS A 112      16.584  -6.962 -22.575  1.00 77.80           H  
ATOM   1785  HZ3 LYS A 112      16.630  -5.587 -21.714  1.00 77.80           H  
ATOM   1786  N   ASP A 113      10.926  -8.029 -16.588  1.00 80.27           N  
ATOM   1787  H   ASP A 113      10.743  -7.036 -16.578  1.00 80.27           H  
ATOM   1788  CA  ASP A 113      10.933  -8.697 -15.298  1.00 80.27           C  
ATOM   1789  HA  ASP A 113      11.462  -9.645 -15.403  1.00 80.27           H  
ATOM   1790  C   ASP A 113       9.488  -8.972 -14.862  1.00 80.27           C  
ATOM   1791  CB  ASP A 113      11.705  -7.861 -14.260  1.00 80.27           C  
ATOM   1792  HB2 ASP A 113      11.163  -6.931 -14.090  1.00 80.27           H  
ATOM   1793  HB3 ASP A 113      11.731  -8.408 -13.317  1.00 80.27           H  
ATOM   1794  O   ASP A 113       8.562  -8.275 -15.301  1.00 80.27           O  
ATOM   1795  CG  ASP A 113      13.151  -7.523 -14.661  1.00 80.27           C  
ATOM   1796  OD1 ASP A 113      13.653  -8.045 -15.684  1.00 80.27           O  
ATOM   1797  OD2 ASP A 113      13.723  -6.619 -14.016  1.00 80.27           O  
ATOM   1798  N   PRO A 114       9.263  -9.977 -13.998  1.00 79.63           N  
ATOM   1799  CA  PRO A 114       7.985 -10.137 -13.335  1.00 79.63           C  
ATOM   1800  HA  PRO A 114       7.231 -10.371 -14.086  1.00 79.63           H  
ATOM   1801  C   PRO A 114       7.592  -8.864 -12.589  1.00 79.63           C  
ATOM   1802  CB  PRO A 114       8.139 -11.323 -12.377  1.00 79.63           C  
ATOM   1803  HB2 PRO A 114       7.231 -11.925 -12.330  1.00 79.63           H  
ATOM   1804  HB3 PRO A 114       8.415 -10.971 -11.383  1.00 79.63           H  
ATOM   1805  O   PRO A 114       8.428  -8.078 -12.140  1.00 79.63           O  
ATOM   1806  CG  PRO A 114       9.307 -12.104 -12.974  1.00 79.63           C  
ATOM   1807  HG2 PRO A 114       8.947 -12.748 -13.776  1.00 79.63           H  
ATOM   1808  HG3 PRO A 114       9.835 -12.686 -12.218  1.00 79.63           H  
ATOM   1809  CD  PRO A 114      10.191 -11.004 -13.558  1.00 79.63           C  
ATOM   1810  HD2 PRO A 114      10.780 -11.402 -14.384  1.00 79.63           H  
ATOM   1811  HD3 PRO A 114      10.842 -10.600 -12.783  1.00 79.63           H  
ATOM   1812  N   ILE A 115       6.287  -8.694 -12.431  1.00 77.00           N  
ATOM   1813  H   ILE A 115       5.666  -9.401 -12.797  1.00 77.00           H  
ATOM   1814  CA  ILE A 115       5.719  -7.626 -11.626  1.00 77.00           C  
ATOM   1815  HA  ILE A 115       5.920  -6.676 -12.120  1.00 77.00           H  
ATOM   1816  C   ILE A 115       6.344  -7.645 -10.219  1.00 77.00           C  
ATOM   1817  CB  ILE A 115       4.211  -7.848 -11.578  1.00 77.00           C  
ATOM   1818  HB  ILE A 115       4.022  -8.906 -11.394  1.00 77.00           H  
ATOM   1819  O   ILE A 115       6.257  -8.670  -9.538  1.00 77.00           O  
ATOM   1820  CG1 ILE A 115       3.569  -7.442 -12.923  1.00 77.00           C  
ATOM   1821 HG12 ILE A 115       3.373  -6.370 -12.932  1.00 77.00           H  
ATOM   1822 HG13 ILE A 115       4.247  -7.660 -13.748  1.00 77.00           H  
ATOM   1823  CG2 ILE A 115       3.610  -7.069 -10.424  1.00 77.00           C  
ATOM   1824 HG21 ILE A 115       2.534  -7.239 -10.475  1.00 77.00           H  
ATOM   1825 HG22 ILE A 115       3.922  -7.466  -9.458  1.00 77.00           H  
ATOM   1826 HG23 ILE A 115       3.878  -6.016 -10.499  1.00 77.00           H  
ATOM   1827  CD1 ILE A 115       2.274  -8.212 -13.191  1.00 77.00           C  
ATOM   1828 HD11 ILE A 115       1.574  -8.101 -12.363  1.00 77.00           H  
ATOM   1829 HD12 ILE A 115       1.826  -7.860 -14.120  1.00 77.00           H  
ATOM   1830 HD13 ILE A 115       2.504  -9.271 -13.303  1.00 77.00           H  
ATOM   1831  N   PRO A 116       6.944  -6.531  -9.766  1.00 86.18           N  
ATOM   1832  CA  PRO A 116       7.745  -6.548  -8.550  1.00 86.18           C  
ATOM   1833  HA  PRO A 116       8.351  -7.453  -8.507  1.00 86.18           H  
ATOM   1834  C   PRO A 116       6.899  -6.482  -7.278  1.00 86.18           C  
ATOM   1835  CB  PRO A 116       8.665  -5.336  -8.695  1.00 86.18           C  
ATOM   1836  HB2 PRO A 116       8.960  -4.920  -7.731  1.00 86.18           H  
ATOM   1837  HB3 PRO A 116       9.537  -5.626  -9.281  1.00 86.18           H  
ATOM   1838  O   PRO A 116       7.334  -6.952  -6.234  1.00 86.18           O  
ATOM   1839  CG  PRO A 116       7.847  -4.343  -9.513  1.00 86.18           C  
ATOM   1840  HG2 PRO A 116       8.484  -3.633 -10.039  1.00 86.18           H  
ATOM   1841  HG3 PRO A 116       7.138  -3.823  -8.868  1.00 86.18           H  
ATOM   1842  CD  PRO A 116       7.100  -5.264 -10.473  1.00 86.18           C  
ATOM   1843  HD2 PRO A 116       6.135  -4.832 -10.737  1.00 86.18           H  
ATOM   1844  HD3 PRO A 116       7.703  -5.422 -11.367  1.00 86.18           H  
ATOM   1845  N   TRP A 117       5.708  -5.881  -7.329  1.00 91.42           N  
ATOM   1846  H   TRP A 117       5.349  -5.569  -8.220  1.00 91.42           H  
ATOM   1847  CA  TRP A 117       4.950  -5.578  -6.119  1.00 91.42           C  
ATOM   1848  HA  TRP A 117       5.654  -5.500  -5.289  1.00 91.42           H  
ATOM   1849  C   TRP A 117       3.961  -6.670  -5.755  1.00 91.42           C  
ATOM   1850  CB  TRP A 117       4.272  -4.216  -6.219  1.00 91.42           C  
ATOM   1851  HB2 TRP A 117       3.730  -4.150  -7.163  1.00 91.42           H  
ATOM   1852  HB3 TRP A 117       3.546  -4.134  -5.410  1.00 91.42           H  
ATOM   1853  O   TRP A 117       3.146  -7.082  -6.582  1.00 91.42           O  
ATOM   1854  CG  TRP A 117       5.179  -3.035  -6.117  1.00 91.42           C  
ATOM   1855  CD1 TRP A 117       6.534  -3.046  -6.118  1.00 91.42           C  
ATOM   1856  HD1 TRP A 117       7.162  -3.923  -6.177  1.00 91.42           H  
ATOM   1857  CD2 TRP A 117       4.795  -1.647  -5.919  1.00 91.42           C  
ATOM   1858  CE2 TRP A 117       5.983  -0.859  -5.866  1.00 91.42           C  
ATOM   1859  CE3 TRP A 117       3.557  -0.985  -5.758  1.00 91.42           C  
ATOM   1860  HE3 TRP A 117       2.646  -1.565  -5.761  1.00 91.42           H  
ATOM   1861  NE1 TRP A 117       7.016  -1.767  -5.973  1.00 91.42           N  
ATOM   1862  HE1 TRP A 117       8.000  -1.587  -5.835  1.00 91.42           H  
ATOM   1863  CH2 TRP A 117       4.696   1.160  -5.541  1.00 91.42           C  
ATOM   1864  HH2 TRP A 117       4.648   2.220  -5.341  1.00 91.42           H  
ATOM   1865  CZ2 TRP A 117       5.941   0.527  -5.691  1.00 91.42           C  
ATOM   1866  HZ2 TRP A 117       6.864   1.083  -5.610  1.00 91.42           H  
ATOM   1867  CZ3 TRP A 117       3.512   0.408  -5.562  1.00 91.42           C  
ATOM   1868  HZ3 TRP A 117       2.570   0.913  -5.412  1.00 91.42           H  
ATOM   1869  N   LYS A 118       3.991  -7.060  -4.482  1.00 92.85           N  
ATOM   1870  H   LYS A 118       4.695  -6.653  -3.884  1.00 92.85           H  
ATOM   1871  CA  LYS A 118       2.989  -7.922  -3.860  1.00 92.85           C  
ATOM   1872  HA  LYS A 118       2.182  -8.109  -4.569  1.00 92.85           H  
ATOM   1873  C   LYS A 118       2.378  -7.230  -2.656  1.00 92.85           C  
ATOM   1874  CB  LYS A 118       3.597  -9.271  -3.478  1.00 92.85           C  
ATOM   1875  HB2 LYS A 118       2.843  -9.825  -2.920  1.00 92.85           H  
ATOM   1876  HB3 LYS A 118       4.468  -9.123  -2.840  1.00 92.85           H  
ATOM   1877  O   LYS A 118       3.083  -6.591  -1.878  1.00 92.85           O  
ATOM   1878  CG  LYS A 118       3.993 -10.073  -4.724  1.00 92.85           C  
ATOM   1879  HG2 LYS A 118       4.914  -9.677  -5.152  1.00 92.85           H  
ATOM   1880  HG3 LYS A 118       3.196 -10.006  -5.465  1.00 92.85           H  
ATOM   1881  CD  LYS A 118       4.175 -11.537  -4.337  1.00 92.85           C  
ATOM   1882  HD2 LYS A 118       5.008 -11.636  -3.641  1.00 92.85           H  
ATOM   1883  HD3 LYS A 118       3.255 -11.867  -3.854  1.00 92.85           H  
ATOM   1884  CE  LYS A 118       4.408 -12.405  -5.568  1.00 92.85           C  
ATOM   1885  HE2 LYS A 118       3.710 -12.084  -6.341  1.00 92.85           H  
ATOM   1886  HE3 LYS A 118       5.424 -12.255  -5.933  1.00 92.85           H  
ATOM   1887  NZ  LYS A 118       4.146 -13.823  -5.232  1.00 92.85           N  
ATOM   1888  HZ1 LYS A 118       4.734 -14.131  -4.471  1.00 92.85           H  
ATOM   1889  HZ2 LYS A 118       4.276 -14.418  -6.038  1.00 92.85           H  
ATOM   1890  HZ3 LYS A 118       3.182 -13.906  -4.944  1.00 92.85           H  
ATOM   1891  N   LEU A 119       1.064  -7.357  -2.529  1.00 95.24           N  
ATOM   1892  H   LEU A 119       0.578  -7.980  -3.159  1.00 95.24           H  
ATOM   1893  CA  LEU A 119       0.318  -6.870  -1.380  1.00 95.24           C  
ATOM   1894  HA  LEU A 119       0.922  -6.183  -0.787  1.00 95.24           H  
ATOM   1895  C   LEU A 119      -0.071  -8.044  -0.511  1.00 95.24           C  
ATOM   1896  CB  LEU A 119      -0.966  -6.175  -1.823  1.00 95.24           C  
ATOM   1897  HB2 LEU A 119      -1.511  -5.883  -0.925  1.00 95.24           H  
ATOM   1898  HB3 LEU A 119      -1.558  -6.905  -2.374  1.00 95.24           H  
ATOM   1899  O   LEU A 119      -0.518  -9.065  -1.029  1.00 95.24           O  
ATOM   1900  CG  LEU A 119      -0.811  -4.964  -2.728  1.00 95.24           C  
ATOM   1901  HG  LEU A 119      -0.425  -5.292  -3.693  1.00 95.24           H  
ATOM   1902  CD1 LEU A 119      -2.184  -4.313  -2.882  1.00 95.24           C  
ATOM   1903 HD11 LEU A 119      -2.875  -5.005  -3.363  1.00 95.24           H  
ATOM   1904 HD12 LEU A 119      -2.584  -4.079  -1.896  1.00 95.24           H  
ATOM   1905 HD13 LEU A 119      -2.103  -3.390  -3.457  1.00 95.24           H  
ATOM   1906  CD2 LEU A 119       0.128  -3.934  -2.143  1.00 95.24           C  
ATOM   1907 HD21 LEU A 119      -0.197  -3.739  -1.121  1.00 95.24           H  
ATOM   1908 HD22 LEU A 119       1.145  -4.327  -2.134  1.00 95.24           H  
ATOM   1909 HD23 LEU A 119       0.110  -3.017  -2.731  1.00 95.24           H  
ATOM   1910  N   TYR A 120       0.005  -7.860   0.792  1.00 96.78           N  
ATOM   1911  H   TYR A 120       0.396  -7.002   1.156  1.00 96.78           H  
ATOM   1912  CA  TYR A 120      -0.454  -8.854   1.737  1.00 96.78           C  
ATOM   1913  HA  TYR A 120      -1.082  -9.579   1.219  1.00 96.78           H  
ATOM   1914  C   TYR A 120      -1.300  -8.224   2.831  1.00 96.78           C  
ATOM   1915  CB  TYR A 120       0.739  -9.597   2.319  1.00 96.78           C  
ATOM   1916  HB2 TYR A 120       0.334 -10.301   3.045  1.00 96.78           H  
ATOM   1917  HB3 TYR A 120       1.375  -8.886   2.846  1.00 96.78           H  
ATOM   1918  O   TYR A 120      -1.173  -7.037   3.128  1.00 96.78           O  
ATOM   1919  CG  TYR A 120       1.576 -10.360   1.307  1.00 96.78           C  
ATOM   1920  CD1 TYR A 120       1.229 -11.675   0.951  1.00 96.78           C  
ATOM   1921  HD1 TYR A 120       0.369 -12.144   1.406  1.00 96.78           H  
ATOM   1922  CD2 TYR A 120       2.714  -9.762   0.741  1.00 96.78           C  
ATOM   1923  HD2 TYR A 120       2.968  -8.752   1.029  1.00 96.78           H  
ATOM   1924  CE1 TYR A 120       2.018 -12.393   0.035  1.00 96.78           C  
ATOM   1925  HE1 TYR A 120       1.745 -13.406  -0.219  1.00 96.78           H  
ATOM   1926  CE2 TYR A 120       3.521 -10.475  -0.166  1.00 96.78           C  
ATOM   1927  HE2 TYR A 120       4.414 -10.022  -0.569  1.00 96.78           H  
ATOM   1928  OH  TYR A 120       3.951 -12.527  -1.355  1.00 96.78           O  
ATOM   1929  HH  TYR A 120       3.587 -13.414  -1.389  1.00 96.78           H  
ATOM   1930  CZ  TYR A 120       3.171 -11.796  -0.516  1.00 96.78           C  
ATOM   1931  N   TYR A 121      -2.148  -9.037   3.445  1.00 97.99           N  
ATOM   1932  H   TYR A 121      -2.221  -9.991   3.124  1.00 97.99           H  
ATOM   1933  CA  TYR A 121      -2.802  -8.710   4.698  1.00 97.99           C  
ATOM   1934  HA  TYR A 121      -2.294  -7.840   5.113  1.00 97.99           H  
ATOM   1935  C   TYR A 121      -2.664  -9.847   5.699  1.00 97.99           C  
ATOM   1936  CB  TYR A 121      -4.279  -8.350   4.497  1.00 97.99           C  
ATOM   1937  HB2 TYR A 121      -4.371  -7.657   3.660  1.00 97.99           H  
ATOM   1938  HB3 TYR A 121      -4.625  -7.821   5.385  1.00 97.99           H  
ATOM   1939  O   TYR A 121      -2.458 -11.008   5.341  1.00 97.99           O  
ATOM   1940  CG  TYR A 121      -5.183  -9.544   4.262  1.00 97.99           C  
ATOM   1941  CD1 TYR A 121      -5.193 -10.168   3.005  1.00 97.99           C  
ATOM   1942  HD1 TYR A 121      -4.563  -9.800   2.209  1.00 97.99           H  
ATOM   1943  CD2 TYR A 121      -5.954 -10.074   5.317  1.00 97.99           C  
ATOM   1944  HD2 TYR A 121      -5.916  -9.618   6.295  1.00 97.99           H  
ATOM   1945  CE1 TYR A 121      -5.974 -11.310   2.788  1.00 97.99           C  
ATOM   1946  HE1 TYR A 121      -5.941 -11.803   1.828  1.00 97.99           H  
ATOM   1947  CE2 TYR A 121      -6.736 -11.227   5.106  1.00 97.99           C  
ATOM   1948  HE2 TYR A 121      -7.303 -11.659   5.918  1.00 97.99           H  
ATOM   1949  OH  TYR A 121      -7.493 -12.952   3.599  1.00 97.99           O  
ATOM   1950  HH  TYR A 121      -7.995 -13.218   4.373  1.00 97.99           H  
ATOM   1951  CZ  TYR A 121      -6.749 -11.843   3.834  1.00 97.99           C  
ATOM   1952  N   ARG A 122      -2.848  -9.495   6.962  1.00 97.93           N  
ATOM   1953  H   ARG A 122      -2.922  -8.507   7.158  1.00 97.93           H  
ATOM   1954  CA  ARG A 122      -3.099 -10.417   8.068  1.00 97.93           C  
ATOM   1955  HA  ARG A 122      -3.694 -11.255   7.705  1.00 97.93           H  
ATOM   1956  C   ARG A 122      -3.906  -9.699   9.140  1.00 97.93           C  
ATOM   1957  CB  ARG A 122      -1.772 -10.983   8.599  1.00 97.93           C  
ATOM   1958  HB2 ARG A 122      -1.982 -11.690   9.402  1.00 97.93           H  
ATOM   1959  HB3 ARG A 122      -1.279 -11.530   7.795  1.00 97.93           H  
ATOM   1960  O   ARG A 122      -3.984  -8.471   9.154  1.00 97.93           O  
ATOM   1961  CG  ARG A 122      -0.828  -9.894   9.119  1.00 97.93           C  
ATOM   1962  HG2 ARG A 122      -1.266  -9.432  10.004  1.00 97.93           H  
ATOM   1963  HG3 ARG A 122      -0.682  -9.132   8.353  1.00 97.93           H  
ATOM   1964  CD  ARG A 122       0.542 -10.471   9.475  1.00 97.93           C  
ATOM   1965  HD2 ARG A 122       0.435 -11.239  10.240  1.00 97.93           H  
ATOM   1966  HD3 ARG A 122       0.966 -10.939   8.586  1.00 97.93           H  
ATOM   1967  NE  ARG A 122       1.447  -9.398   9.921  1.00 97.93           N  
ATOM   1968  HE  ARG A 122       1.991  -8.935   9.206  1.00 97.93           H  
ATOM   1969  NH1 ARG A 122       0.913  -9.415  12.164  1.00 97.93           N  
ATOM   1970 HH11 ARG A 122       1.024  -9.013  13.084  1.00 97.93           H  
ATOM   1971 HH12 ARG A 122       0.319 -10.216  12.006  1.00 97.93           H  
ATOM   1972  NH2 ARG A 122       2.382  -7.929  11.339  1.00 97.93           N  
ATOM   1973 HH21 ARG A 122       2.862  -7.565  10.529  1.00 97.93           H  
ATOM   1974 HH22 ARG A 122       2.499  -7.500  12.247  1.00 97.93           H  
ATOM   1975  CZ  ARG A 122       1.573  -8.925  11.144  1.00 97.93           C  
ATOM   1976  N   VAL A 123      -4.513 -10.459  10.036  1.00 98.29           N  
ATOM   1977  H   VAL A 123      -4.442 -11.461   9.931  1.00 98.29           H  
ATOM   1978  CA  VAL A 123      -5.329  -9.933  11.132  1.00 98.29           C  
ATOM   1979  HA  VAL A 123      -5.289  -8.843  11.116  1.00 98.29           H  
ATOM   1980  C   VAL A 123      -4.747 -10.392  12.463  1.00 98.29           C  
ATOM   1981  CB  VAL A 123      -6.803 -10.344  10.963  1.00 98.29           C  
ATOM   1982  HB  VAL A 123      -6.889 -11.427  11.050  1.00 98.29           H  
ATOM   1983  O   VAL A 123      -4.426 -11.569  12.622  1.00 98.29           O  
ATOM   1984  CG1 VAL A 123      -7.682  -9.696  12.036  1.00 98.29           C  
ATOM   1985 HG11 VAL A 123      -7.352  -9.999  13.030  1.00 98.29           H  
ATOM   1986 HG12 VAL A 123      -8.715 -10.018  11.906  1.00 98.29           H  
ATOM   1987 HG13 VAL A 123      -7.625  -8.610  11.959  1.00 98.29           H  
ATOM   1988  CG2 VAL A 123      -7.350  -9.917   9.590  1.00 98.29           C  
ATOM   1989 HG21 VAL A 123      -7.140  -8.861   9.421  1.00 98.29           H  
ATOM   1990 HG22 VAL A 123      -6.879 -10.506   8.803  1.00 98.29           H  
ATOM   1991 HG23 VAL A 123      -8.427 -10.079   9.543  1.00 98.29           H  
ATOM   1992  N   SER A 124      -4.626  -9.488  13.432  1.00 97.27           N  
ATOM   1993  H   SER A 124      -4.910  -8.536  13.246  1.00 97.27           H  
ATOM   1994  CA  SER A 124      -4.210  -9.797  14.805  1.00 97.27           C  
ATOM   1995  HA  SER A 124      -4.070 -10.874  14.897  1.00 97.27           H  
ATOM   1996  C   SER A 124      -5.286  -9.408  15.820  1.00 97.27           C  
ATOM   1997  CB  SER A 124      -2.854  -9.158  15.136  1.00 97.27           C  
ATOM   1998  HB2 SER A 124      -2.446  -9.629  16.030  1.00 97.27           H  
ATOM   1999  HB3 SER A 124      -2.163  -9.332  14.311  1.00 97.27           H  
ATOM   2000  O   SER A 124      -6.182  -8.611  15.528  1.00 97.27           O  
ATOM   2001  OG  SER A 124      -2.961  -7.770  15.375  1.00 97.27           O  
ATOM   2002  HG  SER A 124      -2.963  -7.640  16.326  1.00 97.27           H  
ATOM   2003  N   ASP A 125      -5.204 -10.002  17.015  1.00 97.19           N  
ATOM   2004  H   ASP A 125      -4.390 -10.570  17.197  1.00 97.19           H  
ATOM   2005  CA  ASP A 125      -5.951  -9.588  18.217  1.00 97.19           C  
ATOM   2006  HA  ASP A 125      -5.788 -10.368  18.961  1.00 97.19           H  
ATOM   2007  C   ASP A 125      -7.475  -9.506  18.035  1.00 97.19           C  
ATOM   2008  CB  ASP A 125      -5.324  -8.312  18.798  1.00 97.19           C  
ATOM   2009  HB2 ASP A 125      -5.577  -7.463  18.163  1.00 97.19           H  
ATOM   2010  HB3 ASP A 125      -5.722  -8.132  19.796  1.00 97.19           H  
ATOM   2011  O   ASP A 125      -8.163  -8.651  18.598  1.00 97.19           O  
ATOM   2012  CG  ASP A 125      -3.808  -8.467  18.877  1.00 97.19           C  
ATOM   2013  OD1 ASP A 125      -3.373  -9.446  19.523  1.00 97.19           O  
ATOM   2014  OD2 ASP A 125      -3.115  -7.706  18.163  1.00 97.19           O  
ATOM   2015  N   THR A 126      -8.017 -10.391  17.201  1.00 97.70           N  
ATOM   2016  H   THR A 126      -7.407 -11.087  16.797  1.00 97.70           H  
ATOM   2017  CA  THR A 126      -9.422 -10.367  16.799  1.00 97.70           C  
ATOM   2018  HA  THR A 126      -9.805  -9.376  17.043  1.00 97.70           H  
ATOM   2019  C   THR A 126     -10.280 -11.360  17.571  1.00 97.70           C  
ATOM   2020  CB  THR A 126      -9.564 -10.532  15.283  1.00 97.70           C  
ATOM   2021  HB  THR A 126      -8.926  -9.794  14.797  1.00 97.70           H  
ATOM   2022  O   THR A 126      -9.839 -12.447  17.933  1.00 97.70           O  
ATOM   2023  CG2 THR A 126      -9.154 -11.924  14.810  1.00 97.70           C  
ATOM   2024 HG21 THR A 126      -8.775 -11.862  13.790  1.00 97.70           H  
ATOM   2025 HG22 THR A 126     -10.004 -12.605  14.847  1.00 97.70           H  
ATOM   2026 HG23 THR A 126      -8.368 -12.325  15.450  1.00 97.70           H  
ATOM   2027  OG1 THR A 126     -10.903 -10.291  14.906  1.00 97.70           O  
ATOM   2028  HG1 THR A 126     -11.108  -9.392  15.171  1.00 97.70           H  
ATOM   2029  N   ASN A 127     -11.541 -10.986  17.788  1.00 97.82           N  
ATOM   2030  H   ASN A 127     -11.835 -10.082  17.446  1.00 97.82           H  
ATOM   2031  CA  ASN A 127     -12.587 -11.870  18.300  1.00 97.82           C  
ATOM   2032  HA  ASN A 127     -12.115 -12.691  18.840  1.00 97.82           H  
ATOM   2033  C   ASN A 127     -13.425 -12.521  17.180  1.00 97.82           C  
ATOM   2034  CB  ASN A 127     -13.452 -11.085  19.302  1.00 97.82           C  
ATOM   2035  HB2 ASN A 127     -14.139 -11.781  19.784  1.00 97.82           H  
ATOM   2036  HB3 ASN A 127     -12.812 -10.655  20.073  1.00 97.82           H  
ATOM   2037  O   ASN A 127     -14.404 -13.208  17.469  1.00 97.82           O  
ATOM   2038  CG  ASN A 127     -14.271  -9.964  18.676  1.00 97.82           C  
ATOM   2039  ND2 ASN A 127     -15.158  -9.367  19.439  1.00 97.82           N  
ATOM   2040 HD21 ASN A 127     -15.649  -8.565  19.070  1.00 97.82           H  
ATOM   2041 HD22 ASN A 127     -15.229  -9.630  20.412  1.00 97.82           H  
ATOM   2042  OD1 ASN A 127     -14.120  -9.594  17.522  1.00 97.82           O  
ATOM   2043  N   VAL A 128     -13.081 -12.291  15.909  1.00 97.20           N  
ATOM   2044  H   VAL A 128     -12.256 -11.735  15.730  1.00 97.20           H  
ATOM   2045  CA  VAL A 128     -13.757 -12.880  14.748  1.00 97.20           C  
ATOM   2046  HA  VAL A 128     -14.799 -13.069  15.007  1.00 97.20           H  
ATOM   2047  C   VAL A 128     -13.101 -14.218  14.407  1.00 97.20           C  
ATOM   2048  CB  VAL A 128     -13.739 -11.905  13.556  1.00 97.20           C  
ATOM   2049  HB  VAL A 128     -12.704 -11.663  13.315  1.00 97.20           H  
ATOM   2050  O   VAL A 128     -11.879 -14.339  14.393  1.00 97.20           O  
ATOM   2051  CG1 VAL A 128     -14.427 -12.485  12.308  1.00 97.20           C  
ATOM   2052 HG11 VAL A 128     -15.465 -12.734  12.530  1.00 97.20           H  
ATOM   2053 HG12 VAL A 128     -14.396 -11.754  11.500  1.00 97.20           H  
ATOM   2054 HG13 VAL A 128     -13.907 -13.380  11.968  1.00 97.20           H  
ATOM   2055  CG2 VAL A 128     -14.442 -10.586  13.902  1.00 97.20           C  
ATOM   2056 HG21 VAL A 128     -14.393  -9.910  13.048  1.00 97.20           H  
ATOM   2057 HG22 VAL A 128     -15.482 -10.771  14.169  1.00 97.20           H  
ATOM   2058 HG23 VAL A 128     -13.938 -10.103  14.739  1.00 97.20           H  
ATOM   2059  N   HIS A 129     -13.905 -15.242  14.117  1.00 96.77           N  
ATOM   2060  H   HIS A 129     -14.905 -15.111  14.170  1.00 96.77           H  
ATOM   2061  CA  HIS A 129     -13.385 -16.570  13.797  1.00 96.77           C  
ATOM   2062  HA  HIS A 129     -12.750 -16.888  14.624  1.00 96.77           H  
ATOM   2063  C   HIS A 129     -12.522 -16.567  12.522  1.00 96.77           C  
ATOM   2064  CB  HIS A 129     -14.543 -17.571  13.670  1.00 96.77           C  
ATOM   2065  HB2 HIS A 129     -14.143 -18.531  13.343  1.00 96.77           H  
ATOM   2066  HB3 HIS A 129     -15.239 -17.226  12.905  1.00 96.77           H  
ATOM   2067  O   HIS A 129     -12.915 -16.006  11.494  1.00 96.77           O  
ATOM   2068  CG  HIS A 129     -15.298 -17.794  14.956  1.00 96.77           C  
ATOM   2069  CD2 HIS A 129     -16.608 -17.481  15.204  1.00 96.77           C  
ATOM   2070  HD2 HIS A 129     -17.295 -17.023  14.508  1.00 96.77           H  
ATOM   2071  ND1 HIS A 129     -14.798 -18.372  16.102  1.00 96.77           N  
ATOM   2072  HD1 HIS A 129     -13.852 -18.692  16.250  1.00 96.77           H  
ATOM   2073  CE1 HIS A 129     -15.781 -18.400  17.017  1.00 96.77           C  
ATOM   2074  HE1 HIS A 129     -15.685 -18.784  18.022  1.00 96.77           H  
ATOM   2075  NE2 HIS A 129     -16.905 -17.871  16.513  1.00 96.77           N  
ATOM   2076  N   GLN A 130     -11.385 -17.269  12.571  1.00 95.11           N  
ATOM   2077  H   GLN A 130     -11.085 -17.623  13.468  1.00 95.11           H  
ATOM   2078  CA  GLN A 130     -10.536 -17.573  11.413  1.00 95.11           C  
ATOM   2079  HA  GLN A 130     -10.040 -16.658  11.089  1.00 95.11           H  
ATOM   2080  C   GLN A 130     -11.377 -18.121  10.245  1.00 95.11           C  
ATOM   2081  CB  GLN A 130      -9.463 -18.584  11.864  1.00 95.11           C  
ATOM   2082  HB2 GLN A 130      -8.980 -18.208  12.766  1.00 95.11           H  
ATOM   2083  HB3 GLN A 130      -9.970 -19.511  12.132  1.00 95.11           H  
ATOM   2084  O   GLN A 130     -12.351 -18.847  10.454  1.00 95.11           O  
ATOM   2085  CG  GLN A 130      -8.360 -18.933  10.843  1.00 95.11           C  
ATOM   2086  HG2 GLN A 130      -7.867 -19.841  11.188  1.00 95.11           H  
ATOM   2087  HG3 GLN A 130      -8.796 -19.146   9.867  1.00 95.11           H  
ATOM   2088  CD  GLN A 130      -7.276 -17.880  10.639  1.00 95.11           C  
ATOM   2089  NE2 GLN A 130      -6.250 -18.205   9.879  1.00 95.11           N  
ATOM   2090 HE21 GLN A 130      -5.518 -17.526   9.728  1.00 95.11           H  
ATOM   2091 HE22 GLN A 130      -6.147 -19.130   9.488  1.00 95.11           H  
ATOM   2092  OE1 GLN A 130      -7.327 -16.774  11.132  1.00 95.11           O  
ATOM   2093  N   ARG A 131     -10.987 -17.799   9.007  1.00 94.48           N  
ATOM   2094  H   ARG A 131     -10.187 -17.188   8.922  1.00 94.48           H  
ATOM   2095  CA  ARG A 131     -11.671 -18.173   7.750  1.00 94.48           C  
ATOM   2096  HA  ARG A 131     -11.029 -17.811   6.947  1.00 94.48           H  
ATOM   2097  C   ARG A 131     -13.033 -17.512   7.497  1.00 94.48           C  
ATOM   2098  CB  ARG A 131     -11.748 -19.697   7.545  1.00 94.48           C  
ATOM   2099  HB2 ARG A 131     -12.487 -20.126   8.222  1.00 94.48           H  
ATOM   2100  HB3 ARG A 131     -12.082 -19.887   6.525  1.00 94.48           H  
ATOM   2101  O   ARG A 131     -13.623 -17.734   6.443  1.00 94.48           O  
ATOM   2102  CG  ARG A 131     -10.405 -20.401   7.750  1.00 94.48           C  
ATOM   2103  HG2 ARG A 131      -9.638 -19.909   7.151  1.00 94.48           H  
ATOM   2104  HG3 ARG A 131     -10.142 -20.360   8.807  1.00 94.48           H  
ATOM   2105  CD  ARG A 131     -10.496 -21.873   7.363  1.00 94.48           C  
ATOM   2106  HD2 ARG A 131     -10.791 -21.944   6.316  1.00 94.48           H  
ATOM   2107  HD3 ARG A 131     -11.257 -22.347   7.983  1.00 94.48           H  
ATOM   2108  NE  ARG A 131      -9.195 -22.542   7.552  1.00 94.48           N  
ATOM   2109  HE  ARG A 131      -8.389 -21.938   7.629  1.00 94.48           H  
ATOM   2110  NH1 ARG A 131      -9.944 -24.704   7.413  1.00 94.48           N  
ATOM   2111 HH11 ARG A 131      -9.759 -25.696   7.414  1.00 94.48           H  
ATOM   2112 HH12 ARG A 131     -10.881 -24.352   7.279  1.00 94.48           H  
ATOM   2113  NH2 ARG A 131      -7.766 -24.305   7.709  1.00 94.48           N  
ATOM   2114 HH21 ARG A 131      -6.988 -23.667   7.800  1.00 94.48           H  
ATOM   2115 HH22 ARG A 131      -7.592 -25.299   7.713  1.00 94.48           H  
ATOM   2116  CZ  ARG A 131      -8.975 -23.842   7.559  1.00 94.48           C  
ATOM   2117  N   THR A 132     -13.530 -16.670   8.401  1.00 96.94           N  
ATOM   2118  H   THR A 132     -13.043 -16.553   9.278  1.00 96.94           H  
ATOM   2119  CA  THR A 132     -14.746 -15.875   8.151  1.00 96.94           C  
ATOM   2120  HA  THR A 132     -15.532 -16.536   7.786  1.00 96.94           H  
ATOM   2121  C   THR A 132     -14.460 -14.810   7.095  1.00 96.94           C  
ATOM   2122  CB  THR A 132     -15.248 -15.198   9.433  1.00 96.94           C  
ATOM   2123  HB  THR A 132     -14.511 -14.472   9.777  1.00 96.94           H  
ATOM   2124  O   THR A 132     -13.476 -14.086   7.223  1.00 96.94           O  
ATOM   2125  CG2 THR A 132     -16.590 -14.493   9.246  1.00 96.94           C  
ATOM   2126 HG21 THR A 132     -16.485 -13.652   8.560  1.00 96.94           H  
ATOM   2127 HG22 THR A 132     -16.930 -14.108  10.207  1.00 96.94           H  
ATOM   2128 HG23 THR A 132     -17.331 -15.193   8.860  1.00 96.94           H  
ATOM   2129  OG1 THR A 132     -15.434 -16.165  10.435  1.00 96.94           O  
ATOM   2130  HG1 THR A 132     -14.578 -16.267  10.858  1.00 96.94           H  
ATOM   2131  N   HIS A 133     -15.310 -14.668   6.074  1.00 97.12           N  
ATOM   2132  H   HIS A 133     -16.104 -15.286   5.995  1.00 97.12           H  
ATOM   2133  CA  HIS A 133     -15.222 -13.532   5.149  1.00 97.12           C  
ATOM   2134  HA  HIS A 133     -14.204 -13.471   4.763  1.00 97.12           H  
ATOM   2135  C   HIS A 133     -15.529 -12.243   5.916  1.00 97.12           C  
ATOM   2136  CB  HIS A 133     -16.153 -13.715   3.945  1.00 97.12           C  
ATOM   2137  HB2 HIS A 133     -17.180 -13.833   4.290  1.00 97.12           H  
ATOM   2138  HB3 HIS A 133     -16.110 -12.817   3.329  1.00 97.12           H  
ATOM   2139  O   HIS A 133     -16.661 -12.023   6.345  1.00 97.12           O  
ATOM   2140  CG  HIS A 133     -15.774 -14.896   3.089  1.00 97.12           C  
ATOM   2141  CD2 HIS A 133     -14.853 -14.923   2.074  1.00 97.12           C  
ATOM   2142  HD2 HIS A 133     -14.262 -14.088   1.726  1.00 97.12           H  
ATOM   2143  ND1 HIS A 133     -16.293 -16.164   3.198  1.00 97.12           N  
ATOM   2144  HD1 HIS A 133     -17.068 -16.439   3.784  1.00 97.12           H  
ATOM   2145  CE1 HIS A 133     -15.705 -16.936   2.272  1.00 97.12           C  
ATOM   2146  HE1 HIS A 133     -15.946 -17.972   2.088  1.00 97.12           H  
ATOM   2147  NE2 HIS A 133     -14.795 -16.235   1.584  1.00 97.12           N  
ATOM   2148  N   PHE A 134     -14.499 -11.435   6.159  1.00 97.32           N  
ATOM   2149  H   PHE A 134     -13.603 -11.681   5.763  1.00 97.32           H  
ATOM   2150  CA  PHE A 134     -14.565 -10.317   7.107  1.00 97.32           C  
ATOM   2151  HA  PHE A 134     -15.523 -10.341   7.627  1.00 97.32           H  
ATOM   2152  C   PHE A 134     -14.470  -8.954   6.423  1.00 97.32           C  
ATOM   2153  CB  PHE A 134     -13.463 -10.476   8.166  1.00 97.32           C  
ATOM   2154  HB2 PHE A 134     -13.408 -11.518   8.480  1.00 97.32           H  
ATOM   2155  HB3 PHE A 134     -13.744  -9.898   9.046  1.00 97.32           H  
ATOM   2156  O   PHE A 134     -14.828  -7.940   7.025  1.00 97.32           O  
ATOM   2157  CG  PHE A 134     -12.091 -10.009   7.716  1.00 97.32           C  
ATOM   2158  CD1 PHE A 134     -11.328 -10.800   6.844  1.00 97.32           C  
ATOM   2159  HD1 PHE A 134     -11.723 -11.745   6.500  1.00 97.32           H  
ATOM   2160  CD2 PHE A 134     -11.596  -8.755   8.115  1.00 97.32           C  
ATOM   2161  HD2 PHE A 134     -12.193  -8.107   8.740  1.00 97.32           H  
ATOM   2162  CE1 PHE A 134     -10.073 -10.359   6.394  1.00 97.32           C  
ATOM   2163  HE1 PHE A 134      -9.507 -10.966   5.703  1.00 97.32           H  
ATOM   2164  CE2 PHE A 134     -10.334  -8.318   7.682  1.00 97.32           C  
ATOM   2165  HE2 PHE A 134      -9.962  -7.355   7.998  1.00 97.32           H  
ATOM   2166  CZ  PHE A 134      -9.566  -9.122   6.824  1.00 97.32           C  
ATOM   2167  HZ  PHE A 134      -8.599  -8.784   6.482  1.00 97.32           H  
ATOM   2168  N   ALA A 135     -13.972  -8.910   5.188  1.00 96.97           N  
ATOM   2169  H   ALA A 135     -13.710  -9.771   4.729  1.00 96.97           H  
ATOM   2170  CA  ALA A 135     -13.746  -7.671   4.470  1.00 96.97           C  
ATOM   2171  HA  ALA A 135     -14.571  -6.989   4.676  1.00 96.97           H  
ATOM   2172  C   ALA A 135     -13.669  -7.873   2.957  1.00 96.97           C  
ATOM   2173  CB  ALA A 135     -12.445  -7.044   4.977  1.00 96.97           C  
ATOM   2174  HB1 ALA A 135     -12.264  -6.099   4.464  1.00 96.97           H  
ATOM   2175  HB2 ALA A 135     -12.517  -6.853   6.047  1.00 96.97           H  
ATOM   2176  HB3 ALA A 135     -11.609  -7.718   4.790  1.00 96.97           H  
ATOM   2177  O   ALA A 135     -13.414  -8.964   2.448  1.00 96.97           O  
ATOM   2178  N   LYS A 136     -13.812  -6.752   2.254  1.00 96.55           N  
ATOM   2179  H   LYS A 136     -14.014  -5.913   2.779  1.00 96.55           H  
ATOM   2180  CA  LYS A 136     -13.511  -6.602   0.837  1.00 96.55           C  
ATOM   2181  HA  LYS A 136     -13.288  -7.586   0.425  1.00 96.55           H  
ATOM   2182  C   LYS A 136     -12.272  -5.745   0.658  1.00 96.55           C  
ATOM   2183  CB  LYS A 136     -14.721  -6.016   0.099  1.00 96.55           C  
ATOM   2184  HB2 LYS A 136     -14.404  -5.708  -0.898  1.00 96.55           H  
ATOM   2185  HB3 LYS A 136     -15.109  -5.153   0.638  1.00 96.55           H  
ATOM   2186  O   LYS A 136     -12.245  -4.606   1.135  1.00 96.55           O  
ATOM   2187  CG  LYS A 136     -15.799  -7.089  -0.031  1.00 96.55           C  
ATOM   2188  HG2 LYS A 136     -16.047  -7.459   0.964  1.00 96.55           H  
ATOM   2189  HG3 LYS A 136     -15.370  -7.913  -0.601  1.00 96.55           H  
ATOM   2190  CD  LYS A 136     -17.099  -6.640  -0.714  1.00 96.55           C  
ATOM   2191  HD2 LYS A 136     -17.635  -5.937  -0.075  1.00 96.55           H  
ATOM   2192  HD3 LYS A 136     -16.902  -6.221  -1.700  1.00 96.55           H  
ATOM   2193  CE  LYS A 136     -17.850  -7.962  -0.836  1.00 96.55           C  
ATOM   2194  HE2 LYS A 136     -17.301  -8.606  -1.523  1.00 96.55           H  
ATOM   2195  HE3 LYS A 136     -17.796  -8.452   0.137  1.00 96.55           H  
ATOM   2196  NZ  LYS A 136     -19.268  -7.927  -1.232  1.00 96.55           N  
ATOM   2197  HZ1 LYS A 136     -19.588  -8.869  -1.054  1.00 96.55           H  
ATOM   2198  HZ2 LYS A 136     -19.384  -7.733  -2.217  1.00 96.55           H  
ATOM   2199  HZ3 LYS A 136     -19.807  -7.321  -0.630  1.00 96.55           H  
ATOM   2200  N   PHE A 137     -11.303  -6.264  -0.087  1.00 95.71           N  
ATOM   2201  H   PHE A 137     -11.448  -7.179  -0.488  1.00 95.71           H  
ATOM   2202  CA  PHE A 137     -10.167  -5.485  -0.567  1.00 95.71           C  
ATOM   2203  HA  PHE A 137     -10.122  -4.547  -0.014  1.00 95.71           H  
ATOM   2204  C   PHE A 137     -10.350  -5.146  -2.044  1.00 95.71           C  
ATOM   2205  CB  PHE A 137      -8.838  -6.200  -0.310  1.00 95.71           C  
ATOM   2206  HB2 PHE A 137      -8.889  -7.221  -0.689  1.00 95.71           H  
ATOM   2207  HB3 PHE A 137      -8.060  -5.691  -0.878  1.00 95.71           H  
ATOM   2208  O   PHE A 137     -10.909  -5.924  -2.817  1.00 95.71           O  
ATOM   2209  CG  PHE A 137      -8.405  -6.220   1.142  1.00 95.71           C  
ATOM   2210  CD1 PHE A 137      -7.655  -5.150   1.661  1.00 95.71           C  
ATOM   2211  HD1 PHE A 137      -7.421  -4.300   1.037  1.00 95.71           H  
ATOM   2212  CD2 PHE A 137      -8.706  -7.322   1.963  1.00 95.71           C  
ATOM   2213  HD2 PHE A 137      -9.274  -8.151   1.569  1.00 95.71           H  
ATOM   2214  CE1 PHE A 137      -7.162  -5.207   2.977  1.00 95.71           C  
ATOM   2215  HE1 PHE A 137      -6.554  -4.403   3.363  1.00 95.71           H  
ATOM   2216  CE2 PHE A 137      -8.233  -7.371   3.285  1.00 95.71           C  
ATOM   2217  HE2 PHE A 137      -8.435  -8.238   3.897  1.00 95.71           H  
ATOM   2218  CZ  PHE A 137      -7.446  -6.321   3.787  1.00 95.71           C  
ATOM   2219  HZ  PHE A 137      -7.049  -6.377   4.790  1.00 95.71           H  
ATOM   2220  N   LYS A 138      -9.870  -3.970  -2.442  1.00 93.87           N  
ATOM   2221  H   LYS A 138      -9.526  -3.341  -1.731  1.00 93.87           H  
ATOM   2222  CA  LYS A 138      -9.713  -3.592  -3.846  1.00 93.87           C  
ATOM   2223  HA  LYS A 138      -9.674  -4.495  -4.456  1.00 93.87           H  
ATOM   2224  C   LYS A 138      -8.396  -2.852  -4.014  1.00 93.87           C  
ATOM   2225  CB  LYS A 138     -10.923  -2.764  -4.294  1.00 93.87           C  
ATOM   2226  HB2 LYS A 138     -10.987  -1.847  -3.709  1.00 93.87           H  
ATOM   2227  HB3 LYS A 138     -11.827  -3.350  -4.129  1.00 93.87           H  
ATOM   2228  O   LYS A 138      -8.208  -1.783  -3.440  1.00 93.87           O  
ATOM   2229  CG  LYS A 138     -10.830  -2.395  -5.775  1.00 93.87           C  
ATOM   2230  HG2 LYS A 138      -9.938  -1.797  -5.956  1.00 93.87           H  
ATOM   2231  HG3 LYS A 138     -10.766  -3.317  -6.353  1.00 93.87           H  
ATOM   2232  CD  LYS A 138     -12.061  -1.598  -6.211  1.00 93.87           C  
ATOM   2233  HD2 LYS A 138     -12.963  -2.178  -6.017  1.00 93.87           H  
ATOM   2234  HD3 LYS A 138     -12.100  -0.654  -5.666  1.00 93.87           H  
ATOM   2235  CE  LYS A 138     -11.929  -1.333  -7.706  1.00 93.87           C  
ATOM   2236  HE2 LYS A 138     -11.759  -2.280  -8.219  1.00 93.87           H  
ATOM   2237  HE3 LYS A 138     -11.041  -0.721  -7.865  1.00 93.87           H  
ATOM   2238  NZ  LYS A 138     -13.110  -0.653  -8.280  1.00 93.87           N  
ATOM   2239  HZ1 LYS A 138     -12.872  -0.359  -9.217  1.00 93.87           H  
ATOM   2240  HZ2 LYS A 138     -13.330   0.202  -7.789  1.00 93.87           H  
ATOM   2241  HZ3 LYS A 138     -13.903  -1.274  -8.353  1.00 93.87           H  
ATOM   2242  N   GLY A 139      -7.500  -3.416  -4.807  1.00 91.78           N  
ATOM   2243  H   GLY A 139      -7.767  -4.244  -5.320  1.00 91.78           H  
ATOM   2244  CA  GLY A 139      -6.234  -2.793  -5.156  1.00 91.78           C  
ATOM   2245  HA2 GLY A 139      -5.501  -3.582  -5.328  1.00 91.78           H  
ATOM   2246  HA3 GLY A 139      -5.877  -2.173  -4.335  1.00 91.78           H  
ATOM   2247  C   GLY A 139      -6.377  -1.952  -6.420  1.00 91.78           C  
ATOM   2248  O   GLY A 139      -7.028  -2.360  -7.381  1.00 91.78           O  
ATOM   2249  N   LYS A 140      -5.773  -0.769  -6.439  1.00 91.31           N  
ATOM   2250  H   LYS A 140      -5.313  -0.463  -5.594  1.00 91.31           H  
ATOM   2251  CA  LYS A 140      -5.716   0.100  -7.613  1.00 91.31           C  
ATOM   2252  HA  LYS A 140      -6.084  -0.452  -8.478  1.00 91.31           H  
ATOM   2253  C   LYS A 140      -4.291   0.504  -7.883  1.00 91.31           C  
ATOM   2254  CB  LYS A 140      -6.560   1.358  -7.454  1.00 91.31           C  
ATOM   2255  HB2 LYS A 140      -6.605   1.851  -8.426  1.00 91.31           H  
ATOM   2256  HB3 LYS A 140      -6.072   2.041  -6.759  1.00 91.31           H  
ATOM   2257  O   LYS A 140      -3.599   0.966  -6.985  1.00 91.31           O  
ATOM   2258  CG  LYS A 140      -7.981   1.078  -6.991  1.00 91.31           C  
ATOM   2259  HG2 LYS A 140      -7.974   0.712  -5.964  1.00 91.31           H  
ATOM   2260  HG3 LYS A 140      -8.438   0.332  -7.640  1.00 91.31           H  
ATOM   2261  CD  LYS A 140      -8.761   2.383  -7.064  1.00 91.31           C  
ATOM   2262  HD2 LYS A 140      -8.760   2.761  -8.086  1.00 91.31           H  
ATOM   2263  HD3 LYS A 140      -8.327   3.120  -6.388  1.00 91.31           H  
ATOM   2264  CE  LYS A 140     -10.171   2.043  -6.637  1.00 91.31           C  
ATOM   2265  HE2 LYS A 140     -10.533   1.212  -7.243  1.00 91.31           H  
ATOM   2266  HE3 LYS A 140     -10.137   1.728  -5.594  1.00 91.31           H  
ATOM   2267  NZ  LYS A 140     -11.064   3.198  -6.803  1.00 91.31           N  
ATOM   2268  HZ1 LYS A 140     -11.364   3.221  -7.767  1.00 91.31           H  
ATOM   2269  HZ2 LYS A 140     -10.574   4.047  -6.558  1.00 91.31           H  
ATOM   2270  HZ3 LYS A 140     -11.810   3.090  -6.132  1.00 91.31           H  
ATOM   2271  N   LEU A 141      -3.888   0.419  -9.136  1.00 89.95           N  
ATOM   2272  H   LEU A 141      -4.520   0.014  -9.812  1.00 89.95           H  
ATOM   2273  CA  LEU A 141      -2.532   0.698  -9.555  1.00 89.95           C  
ATOM   2274  HA  LEU A 141      -1.953   1.063  -8.707  1.00 89.95           H  
ATOM   2275  C   LEU A 141      -2.524   1.766 -10.640  1.00 89.95           C  
ATOM   2276  CB  LEU A 141      -1.931  -0.626 -10.026  1.00 89.95           C  
ATOM   2277  HB2 LEU A 141      -2.135  -1.403  -9.289  1.00 89.95           H  
ATOM   2278  HB3 LEU A 141      -2.418  -0.921 -10.956  1.00 89.95           H  
ATOM   2279  O   LEU A 141      -3.122   1.594 -11.701  1.00 89.95           O  
ATOM   2280  CG  LEU A 141      -0.420  -0.541 -10.241  1.00 89.95           C  
ATOM   2281  HG  LEU A 141      -0.179   0.304 -10.886  1.00 89.95           H  
ATOM   2282  CD1 LEU A 141       0.328  -0.396  -8.917  1.00 89.95           C  
ATOM   2283 HD11 LEU A 141      -0.075  -1.090  -8.179  1.00 89.95           H  
ATOM   2284 HD12 LEU A 141       0.244   0.623  -8.539  1.00 89.95           H  
ATOM   2285 HD13 LEU A 141       1.378  -0.647  -9.066  1.00 89.95           H  
ATOM   2286  CD2 LEU A 141       0.030  -1.823 -10.921  1.00 89.95           C  
ATOM   2287 HD21 LEU A 141      -0.152  -2.668 -10.257  1.00 89.95           H  
ATOM   2288 HD22 LEU A 141       1.092  -1.760 -11.156  1.00 89.95           H  
ATOM   2289 HD23 LEU A 141      -0.542  -1.984 -11.835  1.00 89.95           H  
ATOM   2290  N   LYS A 142      -1.826   2.868 -10.386  1.00 88.99           N  
ATOM   2291  H   LYS A 142      -1.366   2.940  -9.490  1.00 88.99           H  
ATOM   2292  CA  LYS A 142      -1.513   3.869 -11.402  1.00 88.99           C  
ATOM   2293  HA  LYS A 142      -2.210   3.762 -12.233  1.00 88.99           H  
ATOM   2294  C   LYS A 142      -0.112   3.617 -11.926  1.00 88.99           C  
ATOM   2295  CB  LYS A 142      -1.682   5.274 -10.829  1.00 88.99           C  
ATOM   2296  HB2 LYS A 142      -0.986   5.419 -10.003  1.00 88.99           H  
ATOM   2297  HB3 LYS A 142      -2.704   5.379 -10.463  1.00 88.99           H  
ATOM   2298  O   LYS A 142       0.824   3.436 -11.148  1.00 88.99           O  
ATOM   2299  CG  LYS A 142      -1.444   6.335 -11.906  1.00 88.99           C  
ATOM   2300  HG2 LYS A 142      -2.103   6.145 -12.753  1.00 88.99           H  
ATOM   2301  HG3 LYS A 142      -0.410   6.286 -12.248  1.00 88.99           H  
ATOM   2302  CD  LYS A 142      -1.721   7.734 -11.359  1.00 88.99           C  
ATOM   2303  HD2 LYS A 142      -1.121   7.905 -10.466  1.00 88.99           H  
ATOM   2304  HD3 LYS A 142      -2.780   7.820 -11.117  1.00 88.99           H  
ATOM   2305  CE  LYS A 142      -1.339   8.738 -12.449  1.00 88.99           C  
ATOM   2306  HE2 LYS A 142      -0.272   8.635 -12.647  1.00 88.99           H  
ATOM   2307  HE3 LYS A 142      -1.864   8.471 -13.366  1.00 88.99           H  
ATOM   2308  NZ  LYS A 142      -1.664  10.129 -12.055  1.00 88.99           N  
ATOM   2309  HZ1 LYS A 142      -1.479  10.750 -12.829  1.00 88.99           H  
ATOM   2310  HZ2 LYS A 142      -2.640  10.206 -11.806  1.00 88.99           H  
ATOM   2311  HZ3 LYS A 142      -1.088  10.411 -11.274  1.00 88.99           H  
ATOM   2312  N   LEU A 143       0.017   3.627 -13.245  1.00 85.48           N  
ATOM   2313  H   LEU A 143      -0.792   3.834 -13.813  1.00 85.48           H  
ATOM   2314  CA  LEU A 143       1.273   3.387 -13.935  1.00 85.48           C  
ATOM   2315  HA  LEU A 143       2.095   3.414 -13.220  1.00 85.48           H  
ATOM   2316  C   LEU A 143       1.510   4.478 -14.968  1.00 85.48           C  
ATOM   2317  CB  LEU A 143       1.238   2.013 -14.610  1.00 85.48           C  
ATOM   2318  HB2 LEU A 143       0.425   2.022 -15.336  1.00 85.48           H  
ATOM   2319  HB3 LEU A 143       2.170   1.856 -15.153  1.00 85.48           H  
ATOM   2320  O   LEU A 143       0.573   4.924 -15.636  1.00 85.48           O  
ATOM   2321  CG  LEU A 143       1.023   0.857 -13.623  1.00 85.48           C  
ATOM   2322  HG  LEU A 143       0.184   1.071 -12.960  1.00 85.48           H  
ATOM   2323  CD1 LEU A 143       0.643  -0.363 -14.401  1.00 85.48           C  
ATOM   2324 HD11 LEU A 143       0.406  -1.154 -13.690  1.00 85.48           H  
ATOM   2325 HD12 LEU A 143      -0.251  -0.129 -14.979  1.00 85.48           H  
ATOM   2326 HD13 LEU A 143       1.481  -0.649 -15.037  1.00 85.48           H  
ATOM   2327  CD2 LEU A 143       2.251   0.498 -12.798  1.00 85.48           C  
ATOM   2328 HD21 LEU A 143       2.430  -0.577 -12.774  1.00 85.48           H  
ATOM   2329 HD22 LEU A 143       3.139   0.990 -13.194  1.00 85.48           H  
ATOM   2330 HD23 LEU A 143       2.053   0.819 -11.775  1.00 85.48           H  
ATOM   2331  N   SER A 144       2.773   4.834 -15.148  1.00 83.81           N  
ATOM   2332  H   SER A 144       3.478   4.434 -14.546  1.00 83.81           H  
ATOM   2333  CA  SER A 144       3.221   5.730 -16.205  1.00 83.81           C  
ATOM   2334  HA  SER A 144       2.392   5.912 -16.888  1.00 83.81           H  
ATOM   2335  C   SER A 144       4.332   5.082 -17.023  1.00 83.81           C  
ATOM   2336  CB  SER A 144       3.634   7.096 -15.641  1.00 83.81           C  
ATOM   2337  HB2 SER A 144       2.769   7.579 -15.187  1.00 83.81           H  
ATOM   2338  HB3 SER A 144       3.973   7.727 -16.463  1.00 83.81           H  
ATOM   2339  O   SER A 144       5.024   4.167 -16.575  1.00 83.81           O  
ATOM   2340  OG  SER A 144       4.677   6.992 -14.695  1.00 83.81           O  
ATOM   2341  HG  SER A 144       4.300   7.052 -13.814  1.00 83.81           H  
ATOM   2342  N   THR A 145       4.482   5.543 -18.261  1.00 81.69           N  
ATOM   2343  H   THR A 145       3.860   6.269 -18.585  1.00 81.69           H  
ATOM   2344  CA  THR A 145       5.599   5.186 -19.140  1.00 81.69           C  
ATOM   2345  HA  THR A 145       6.180   4.385 -18.683  1.00 81.69           H  
ATOM   2346  C   THR A 145       6.499   6.397 -19.328  1.00 81.69           C  
ATOM   2347  CB  THR A 145       5.126   4.701 -20.517  1.00 81.69           C  
ATOM   2348  HB  THR A 145       5.993   4.592 -21.168  1.00 81.69           H  
ATOM   2349  O   THR A 145       5.992   7.493 -19.576  1.00 81.69           O  
ATOM   2350  CG2 THR A 145       4.396   3.361 -20.467  1.00 81.69           C  
ATOM   2351 HG21 THR A 145       5.123   2.572 -20.274  1.00 81.69           H  
ATOM   2352 HG22 THR A 145       3.932   3.165 -21.434  1.00 81.69           H  
ATOM   2353 HG23 THR A 145       3.629   3.365 -19.693  1.00 81.69           H  
ATOM   2354  OG1 THR A 145       4.256   5.653 -21.090  1.00 81.69           O  
ATOM   2355  HG1 THR A 145       4.635   6.520 -20.927  1.00 81.69           H  
ATOM   2356  N   ALA A 146       7.815   6.208 -19.299  1.00 79.97           N  
ATOM   2357  H   ALA A 146       8.166   5.279 -19.115  1.00 79.97           H  
ATOM   2358  CA  ALA A 146       8.786   7.248 -19.628  1.00 79.97           C  
ATOM   2359  HA  ALA A 146       8.266   8.097 -20.071  1.00 79.97           H  
ATOM   2360  C   ALA A 146       9.791   6.744 -20.673  1.00 79.97           C  
ATOM   2361  CB  ALA A 146       9.453   7.748 -18.341  1.00 79.97           C  
ATOM   2362  HB1 ALA A 146      10.126   8.576 -18.562  1.00 79.97           H  
ATOM   2363  HB2 ALA A 146       8.693   8.092 -17.639  1.00 79.97           H  
ATOM   2364  HB3 ALA A 146      10.027   6.945 -17.878  1.00 79.97           H  
ATOM   2365  O   ALA A 146      10.022   5.545 -20.810  1.00 79.97           O  
ATOM   2366  N   LYS A 147      10.394   7.659 -21.444  1.00 78.88           N  
ATOM   2367  H   LYS A 147      10.166   8.632 -21.298  1.00 78.88           H  
ATOM   2368  CA  LYS A 147      11.457   7.296 -22.403  1.00 78.88           C  
ATOM   2369  HA  LYS A 147      11.159   6.412 -22.966  1.00 78.88           H  
ATOM   2370  C   LYS A 147      12.757   6.905 -21.698  1.00 78.88           C  
ATOM   2371  CB  LYS A 147      11.730   8.445 -23.384  1.00 78.88           C  
ATOM   2372  HB2 LYS A 147      11.897   9.370 -22.832  1.00 78.88           H  
ATOM   2373  HB3 LYS A 147      12.642   8.212 -23.933  1.00 78.88           H  
ATOM   2374  O   LYS A 147      13.477   6.037 -22.175  1.00 78.88           O  
ATOM   2375  CG  LYS A 147      10.594   8.636 -24.397  1.00 78.88           C  
ATOM   2376  HG2 LYS A 147       9.690   8.957 -23.880  1.00 78.88           H  
ATOM   2377  HG3 LYS A 147      10.399   7.689 -24.901  1.00 78.88           H  
ATOM   2378  CD  LYS A 147      10.995   9.688 -25.438  1.00 78.88           C  
ATOM   2379  HD2 LYS A 147      11.912   9.367 -25.932  1.00 78.88           H  
ATOM   2380  HD3 LYS A 147      11.178  10.637 -24.935  1.00 78.88           H  
ATOM   2381  CE  LYS A 147       9.886   9.858 -26.482  1.00 78.88           C  
ATOM   2382  HE2 LYS A 147       8.973  10.168 -25.973  1.00 78.88           H  
ATOM   2383  HE3 LYS A 147       9.697   8.891 -26.947  1.00 78.88           H  
ATOM   2384  NZ  LYS A 147      10.264  10.857 -27.513  1.00 78.88           N  
ATOM   2385  HZ1 LYS A 147       9.527  10.959 -28.196  1.00 78.88           H  
ATOM   2386  HZ2 LYS A 147      10.435  11.758 -27.088  1.00 78.88           H  
ATOM   2387  HZ3 LYS A 147      11.105  10.567 -27.991  1.00 78.88           H  
ATOM   2388  N   HIS A 148      13.039   7.551 -20.571  1.00 79.14           N  
ATOM   2389  H   HIS A 148      12.358   8.199 -20.201  1.00 79.14           H  
ATOM   2390  CA  HIS A 148      14.219   7.323 -19.749  1.00 79.14           C  
ATOM   2391  HA  HIS A 148      14.649   6.350 -19.987  1.00 79.14           H  
ATOM   2392  C   HIS A 148      13.802   7.313 -18.278  1.00 79.14           C  
ATOM   2393  CB  HIS A 148      15.269   8.411 -20.033  1.00 79.14           C  
ATOM   2394  HB2 HIS A 148      16.172   8.191 -19.463  1.00 79.14           H  
ATOM   2395  HB3 HIS A 148      14.888   9.373 -19.692  1.00 79.14           H  
ATOM   2396  O   HIS A 148      12.874   8.031 -17.897  1.00 79.14           O  
ATOM   2397  CG  HIS A 148      15.632   8.518 -21.496  1.00 79.14           C  
ATOM   2398  CD2 HIS A 148      15.347   9.560 -22.337  1.00 79.14           C  
ATOM   2399  HD2 HIS A 148      14.861  10.483 -22.055  1.00 79.14           H  
ATOM   2400  ND1 HIS A 148      16.223   7.538 -22.259  1.00 79.14           N  
ATOM   2401  HD1 HIS A 148      16.494   6.619 -21.940  1.00 79.14           H  
ATOM   2402  CE1 HIS A 148      16.285   7.975 -23.527  1.00 79.14           C  
ATOM   2403  HE1 HIS A 148      16.685   7.411 -24.356  1.00 79.14           H  
ATOM   2404  NE2 HIS A 148      15.747   9.201 -23.629  1.00 79.14           N  
ATOM   2405  N   SER A 149      14.480   6.509 -17.460  1.00 81.00           N  
ATOM   2406  H   SER A 149      15.258   5.970 -17.813  1.00 81.00           H  
ATOM   2407  CA  SER A 149      14.371   6.610 -16.007  1.00 81.00           C  
ATOM   2408  HA  SER A 149      13.320   6.591 -15.721  1.00 81.00           H  
ATOM   2409  C   SER A 149      14.988   7.930 -15.551  1.00 81.00           C  
ATOM   2410  CB  SER A 149      15.077   5.434 -15.327  1.00 81.00           C  
ATOM   2411  HB2 SER A 149      14.525   4.517 -15.530  1.00 81.00           H  
ATOM   2412  HB3 SER A 149      15.105   5.595 -14.249  1.00 81.00           H  
ATOM   2413  O   SER A 149      16.116   8.248 -15.927  1.00 81.00           O  
ATOM   2414  OG  SER A 149      16.394   5.304 -15.829  1.00 81.00           O  
ATOM   2415  HG  SER A 149      16.870   6.111 -15.620  1.00 81.00           H  
ATOM   2416  N   VAL A 150      14.247   8.681 -14.751  1.00 84.16           N  
ATOM   2417  H   VAL A 150      13.362   8.311 -14.434  1.00 84.16           H  
ATOM   2418  CA  VAL A 150      14.700   9.916 -14.098  1.00 84.16           C  
ATOM   2419  HA  VAL A 150      15.743  10.107 -14.349  1.00 84.16           H  
ATOM   2420  C   VAL A 150      14.645   9.731 -12.586  1.00 84.16           C  
ATOM   2421  CB  VAL A 150      13.873  11.133 -14.558  1.00 84.16           C  
ATOM   2422  HB  VAL A 150      14.208  12.010 -14.004  1.00 84.16           H  
ATOM   2423  O   VAL A 150      14.125   8.722 -12.114  1.00 84.16           O  
ATOM   2424  CG1 VAL A 150      14.113  11.414 -16.047  1.00 84.16           C  
ATOM   2425 HG11 VAL A 150      13.600  12.332 -16.332  1.00 84.16           H  
ATOM   2426 HG12 VAL A 150      13.742  10.589 -16.655  1.00 84.16           H  
ATOM   2427 HG13 VAL A 150      15.181  11.537 -16.227  1.00 84.16           H  
ATOM   2428  CG2 VAL A 150      12.365  10.965 -14.325  1.00 84.16           C  
ATOM   2429 HG21 VAL A 150      11.971  10.151 -14.933  1.00 84.16           H  
ATOM   2430 HG22 VAL A 150      11.853  11.891 -14.588  1.00 84.16           H  
ATOM   2431 HG23 VAL A 150      12.175  10.759 -13.272  1.00 84.16           H  
ATOM   2432  N   ASP A 151      15.164  10.686 -11.825  1.00 83.19           N  
ATOM   2433  H   ASP A 151      15.572  11.516 -12.232  1.00 83.19           H  
ATOM   2434  CA  ASP A 151      14.959  10.668 -10.380  1.00 83.19           C  
ATOM   2435  HA  ASP A 151      15.299   9.702 -10.006  1.00 83.19           H  
ATOM   2436  C   ASP A 151      13.464  10.801 -10.037  1.00 83.19           C  
ATOM   2437  CB  ASP A 151      15.812  11.749  -9.712  1.00 83.19           C  
ATOM   2438  HB2 ASP A 151      16.851  11.629 -10.020  1.00 83.19           H  
ATOM   2439  HB3 ASP A 151      15.466  12.732 -10.032  1.00 83.19           H  
ATOM   2440  O   ASP A 151      12.715  11.519 -10.715  1.00 83.19           O  
ATOM   2441  CG  ASP A 151      15.732  11.630  -8.191  1.00 83.19           C  
ATOM   2442  OD1 ASP A 151      15.669  10.471  -7.723  1.00 83.19           O  
ATOM   2443  OD2 ASP A 151      15.677  12.693  -7.541  1.00 83.19           O  
ATOM   2444  N   ILE A 152      13.014  10.069  -9.017  1.00 84.43           N  
ATOM   2445  H   ILE A 152      13.709   9.659  -8.410  1.00 84.43           H  
ATOM   2446  CA  ILE A 152      11.627  10.103  -8.550  1.00 84.43           C  
ATOM   2447  HA  ILE A 152      11.065  10.782  -9.192  1.00 84.43           H  
ATOM   2448  C   ILE A 152      11.635  10.636  -7.120  1.00 84.43           C  
ATOM   2449  CB  ILE A 152      10.926   8.730  -8.630  1.00 84.43           C  
ATOM   2450  HB  ILE A 152      11.474   8.021  -8.010  1.00 84.43           H  
ATOM   2451  O   ILE A 152      12.112   9.934  -6.228  1.00 84.43           O  
ATOM   2452  CG1 ILE A 152      10.867   8.185 -10.074  1.00 84.43           C  
ATOM   2453 HG12 ILE A 152      10.123   8.739 -10.647  1.00 84.43           H  
ATOM   2454 HG13 ILE A 152      11.834   8.325 -10.559  1.00 84.43           H  
ATOM   2455  CG2 ILE A 152       9.491   8.892  -8.078  1.00 84.43           C  
ATOM   2456 HG21 ILE A 152       8.915   7.973  -8.194  1.00 84.43           H  
ATOM   2457 HG22 ILE A 152       9.532   9.090  -7.007  1.00 84.43           H  
ATOM   2458 HG23 ILE A 152       8.991   9.733  -8.557  1.00 84.43           H  
ATOM   2459  CD1 ILE A 152      10.548   6.685 -10.122  1.00 84.43           C  
ATOM   2460 HD11 ILE A 152      10.381   6.369 -11.151  1.00 84.43           H  
ATOM   2461 HD12 ILE A 152       9.659   6.441  -9.540  1.00 84.43           H  
ATOM   2462 HD13 ILE A 152      11.396   6.129  -9.722  1.00 84.43           H  
ATOM   2463  N   PRO A 153      11.049  11.821  -6.867  1.00 85.75           N  
ATOM   2464  CA  PRO A 153      10.996  12.350  -5.517  1.00 85.75           C  
ATOM   2465  HA  PRO A 153      12.006  12.434  -5.116  1.00 85.75           H  
ATOM   2466  C   PRO A 153      10.172  11.422  -4.627  1.00 85.75           C  
ATOM   2467  CB  PRO A 153      10.380  13.745  -5.638  1.00 85.75           C  
ATOM   2468  HB2 PRO A 153      11.173  14.477  -5.788  1.00 85.75           H  
ATOM   2469  HB3 PRO A 153       9.782  14.009  -4.765  1.00 85.75           H  
ATOM   2470  O   PRO A 153       9.062  11.013  -4.990  1.00 85.75           O  
ATOM   2471  CG  PRO A 153       9.529  13.648  -6.904  1.00 85.75           C  
ATOM   2472  HG2 PRO A 153       9.395  14.621  -7.376  1.00 85.75           H  
ATOM   2473  HG3 PRO A 153       8.565  13.199  -6.664  1.00 85.75           H  
ATOM   2474  CD  PRO A 153      10.336  12.697  -7.787  1.00 85.75           C  
ATOM   2475  HD2 PRO A 153       9.658  12.142  -8.435  1.00 85.75           H  
ATOM   2476  HD3 PRO A 153      11.058  13.259  -8.379  1.00 85.75           H  
ATOM   2477  N   PHE A 154      10.710  11.127  -3.445  1.00 87.52           N  
ATOM   2478  H   PHE A 154      11.645  11.448  -3.240  1.00 87.52           H  
ATOM   2479  CA  PHE A 154       9.986  10.391  -2.423  1.00 87.52           C  
ATOM   2480  HA  PHE A 154       9.679   9.434  -2.845  1.00 87.52           H  
ATOM   2481  C   PHE A 154       8.722  11.145  -2.009  1.00 87.52           C  
ATOM   2482  CB  PHE A 154      10.895  10.118  -1.219  1.00 87.52           C  
ATOM   2483  HB2 PHE A 154      11.346  11.056  -0.894  1.00 87.52           H  
ATOM   2484  HB3 PHE A 154      11.701   9.453  -1.527  1.00 87.52           H  
ATOM   2485  O   PHE A 154       8.727  12.361  -1.798  1.00 87.52           O  
ATOM   2486  CG  PHE A 154      10.164   9.494  -0.044  1.00 87.52           C  
ATOM   2487  CD1 PHE A 154       9.762  10.295   1.043  1.00 87.52           C  
ATOM   2488  HD1 PHE A 154      10.001  11.348   1.057  1.00 87.52           H  
ATOM   2489  CD2 PHE A 154       9.857   8.120  -0.049  1.00 87.52           C  
ATOM   2490  HD2 PHE A 154      10.172   7.490  -0.868  1.00 87.52           H  
ATOM   2491  CE1 PHE A 154       9.072   9.722   2.125  1.00 87.52           C  
ATOM   2492  HE1 PHE A 154       8.798  10.325   2.979  1.00 87.52           H  
ATOM   2493  CE2 PHE A 154       9.164   7.549   1.032  1.00 87.52           C  
ATOM   2494  HE2 PHE A 154       8.959   6.489   1.046  1.00 87.52           H  
ATOM   2495  CZ  PHE A 154       8.774   8.349   2.119  1.00 87.52           C  
ATOM   2496  HZ  PHE A 154       8.270   7.901   2.962  1.00 87.52           H  
ATOM   2497  N   ARG A 155       7.630  10.398  -1.858  1.00 90.53           N  
ATOM   2498  H   ARG A 155       7.708   9.405  -2.022  1.00 90.53           H  
ATOM   2499  CA  ARG A 155       6.384  10.901  -1.295  1.00 90.53           C  
ATOM   2500  HA  ARG A 155       6.578  11.861  -0.817  1.00 90.53           H  
ATOM   2501  C   ARG A 155       5.905   9.937  -0.226  1.00 90.53           C  
ATOM   2502  CB  ARG A 155       5.372  11.120  -2.423  1.00 90.53           C  
ATOM   2503  HB2 ARG A 155       5.779  11.854  -3.118  1.00 90.53           H  
ATOM   2504  HB3 ARG A 155       5.214  10.185  -2.961  1.00 90.53           H  
ATOM   2505  O   ARG A 155       5.669   8.766  -0.510  1.00 90.53           O  
ATOM   2506  CG  ARG A 155       4.038  11.629  -1.871  1.00 90.53           C  
ATOM   2507  HG2 ARG A 155       3.583  10.859  -1.247  1.00 90.53           H  
ATOM   2508  HG3 ARG A 155       4.208  12.520  -1.265  1.00 90.53           H  
ATOM   2509  CD  ARG A 155       3.090  11.974  -3.015  1.00 90.53           C  
ATOM   2510  HD2 ARG A 155       3.502  12.820  -3.564  1.00 90.53           H  
ATOM   2511  HD3 ARG A 155       3.019  11.116  -3.684  1.00 90.53           H  
ATOM   2512  NE  ARG A 155       1.758  12.309  -2.490  1.00 90.53           N  
ATOM   2513  HE  ARG A 155       1.624  12.140  -1.503  1.00 90.53           H  
ATOM   2514  NH1 ARG A 155       0.775  12.829  -4.489  1.00 90.53           N  
ATOM   2515 HH11 ARG A 155      -0.013  13.181  -5.013  1.00 90.53           H  
ATOM   2516 HH12 ARG A 155       1.653  12.597  -4.929  1.00 90.53           H  
ATOM   2517  NH2 ARG A 155      -0.409  12.981  -2.595  1.00 90.53           N  
ATOM   2518 HH21 ARG A 155      -0.472  12.852  -1.595  1.00 90.53           H  
ATOM   2519 HH22 ARG A 155      -1.210  13.309  -3.116  1.00 90.53           H  
ATOM   2520  CZ  ARG A 155       0.716  12.702  -3.191  1.00 90.53           C  
ATOM   2521  N   ALA A 156       5.718  10.465   0.980  1.00 89.27           N  
ATOM   2522  H   ALA A 156       5.985  11.425   1.144  1.00 89.27           H  
ATOM   2523  CA  ALA A 156       5.261   9.678   2.111  1.00 89.27           C  
ATOM   2524  HA  ALA A 156       6.013   8.907   2.277  1.00 89.27           H  
ATOM   2525  C   ALA A 156       3.893   9.021   1.827  1.00 89.27           C  
ATOM   2526  CB  ALA A 156       5.218  10.561   3.361  1.00 89.27           C  
ATOM   2527  HB1 ALA A 156       4.919   9.962   4.221  1.00 89.27           H  
ATOM   2528  HB2 ALA A 156       4.498  11.368   3.227  1.00 89.27           H  
ATOM   2529  HB3 ALA A 156       6.205  10.979   3.557  1.00 89.27           H  
ATOM   2530  O   ALA A 156       3.046   9.627   1.151  1.00 89.27           O  
ATOM   2531  N   PRO A 157       3.656   7.805   2.346  1.00 93.30           N  
ATOM   2532  CA  PRO A 157       2.351   7.172   2.275  1.00 93.30           C  
ATOM   2533  HA  PRO A 157       2.079   7.061   1.225  1.00 93.30           H  
ATOM   2534  C   PRO A 157       1.280   8.003   2.989  1.00 93.30           C  
ATOM   2535  CB  PRO A 157       2.516   5.786   2.899  1.00 93.30           C  
ATOM   2536  HB2 PRO A 157       2.108   5.034   2.223  1.00 93.30           H  
ATOM   2537  HB3 PRO A 157       2.048   5.741   3.882  1.00 93.30           H  
ATOM   2538  O   PRO A 157       1.561   8.740   3.932  1.00 93.30           O  
ATOM   2539  CG  PRO A 157       4.018   5.563   3.029  1.00 93.30           C  
ATOM   2540  HG2 PRO A 157       4.397   5.059   2.140  1.00 93.30           H  
ATOM   2541  HG3 PRO A 157       4.254   4.994   3.927  1.00 93.30           H  
ATOM   2542  CD  PRO A 157       4.589   6.970   3.086  1.00 93.30           C  
ATOM   2543  HD2 PRO A 157       4.624   7.317   4.119  1.00 93.30           H  
ATOM   2544  HD3 PRO A 157       5.586   6.964   2.646  1.00 93.30           H  
ATOM   2545  N   THR A 158       0.032   7.881   2.545  1.00 94.74           N  
ATOM   2546  H   THR A 158      -0.149   7.191   1.831  1.00 94.74           H  
ATOM   2547  CA  THR A 158      -1.103   8.604   3.141  1.00 94.74           C  
ATOM   2548  HA  THR A 158      -0.811   8.967   4.126  1.00 94.74           H  
ATOM   2549  C   THR A 158      -2.282   7.669   3.369  1.00 94.74           C  
ATOM   2550  CB  THR A 158      -1.518   9.840   2.315  1.00 94.74           C  
ATOM   2551  HB  THR A 158      -2.345  10.329   2.829  1.00 94.74           H  
ATOM   2552  O   THR A 158      -2.366   6.610   2.750  1.00 94.74           O  
ATOM   2553  CG2 THR A 158      -0.390  10.858   2.161  1.00 94.74           C  
ATOM   2554 HG21 THR A 158      -0.010  11.132   3.145  1.00 94.74           H  
ATOM   2555 HG22 THR A 158       0.427  10.436   1.576  1.00 94.74           H  
ATOM   2556 HG23 THR A 158      -0.768  11.752   1.664  1.00 94.74           H  
ATOM   2557  OG1 THR A 158      -1.939   9.526   1.006  1.00 94.74           O  
ATOM   2558  HG1 THR A 158      -2.378   8.673   1.040  1.00 94.74           H  
ATOM   2559  N   VAL A 159      -3.229   8.057   4.221  1.00 96.65           N  
ATOM   2560  H   VAL A 159      -3.139   8.932   4.717  1.00 96.65           H  
ATOM   2561  CA  VAL A 159      -4.461   7.288   4.435  1.00 96.65           C  
ATOM   2562  HA  VAL A 159      -4.561   6.552   3.638  1.00 96.65           H  
ATOM   2563  C   VAL A 159      -5.691   8.178   4.340  1.00 96.65           C  
ATOM   2564  CB  VAL A 159      -4.446   6.493   5.753  1.00 96.65           C  
ATOM   2565  HB  VAL A 159      -5.387   5.946   5.805  1.00 96.65           H  
ATOM   2566  O   VAL A 159      -5.643   9.373   4.632  1.00 96.65           O  
ATOM   2567  CG1 VAL A 159      -3.304   5.473   5.786  1.00 96.65           C  
ATOM   2568 HG11 VAL A 159      -3.412   4.832   6.661  1.00 96.65           H  
ATOM   2569 HG12 VAL A 159      -3.340   4.848   4.894  1.00 96.65           H  
ATOM   2570 HG13 VAL A 159      -2.338   5.975   5.835  1.00 96.65           H  
ATOM   2571  CG2 VAL A 159      -4.328   7.370   6.996  1.00 96.65           C  
ATOM   2572 HG21 VAL A 159      -4.403   6.754   7.892  1.00 96.65           H  
ATOM   2573 HG22 VAL A 159      -5.121   8.117   7.021  1.00 96.65           H  
ATOM   2574 HG23 VAL A 159      -3.354   7.861   6.989  1.00 96.65           H  
ATOM   2575  N   LYS A 160      -6.813   7.588   3.930  1.00 97.35           N  
ATOM   2576  H   LYS A 160      -6.747   6.630   3.618  1.00 97.35           H  
ATOM   2577  CA  LYS A 160      -8.123   8.238   3.915  1.00 97.35           C  
ATOM   2578  HA  LYS A 160      -8.052   9.198   4.426  1.00 97.35           H  
ATOM   2579  C   LYS A 160      -9.129   7.376   4.665  1.00 97.35           C  
ATOM   2580  CB  LYS A 160      -8.532   8.501   2.464  1.00 97.35           C  
ATOM   2581  HB2 LYS A 160      -8.627   7.551   1.937  1.00 97.35           H  
ATOM   2582  HB3 LYS A 160      -7.756   9.090   1.977  1.00 97.35           H  
ATOM   2583  O   LYS A 160      -9.544   6.329   4.177  1.00 97.35           O  
ATOM   2584  CG  LYS A 160      -9.862   9.260   2.394  1.00 97.35           C  
ATOM   2585  HG2 LYS A 160      -9.755  10.224   2.891  1.00 97.35           H  
ATOM   2586  HG3 LYS A 160     -10.645   8.686   2.889  1.00 97.35           H  
ATOM   2587  CD  LYS A 160     -10.259   9.476   0.935  1.00 97.35           C  
ATOM   2588  HD2 LYS A 160      -9.485  10.058   0.434  1.00 97.35           H  
ATOM   2589  HD3 LYS A 160     -10.353   8.507   0.445  1.00 97.35           H  
ATOM   2590  CE  LYS A 160     -11.593  10.220   0.888  1.00 97.35           C  
ATOM   2591  HE2 LYS A 160     -12.334   9.631   1.430  1.00 97.35           H  
ATOM   2592  HE3 LYS A 160     -11.482  11.172   1.408  1.00 97.35           H  
ATOM   2593  NZ  LYS A 160     -12.022  10.436  -0.513  1.00 97.35           N  
ATOM   2594  HZ1 LYS A 160     -11.352  11.020  -0.992  1.00 97.35           H  
ATOM   2595  HZ2 LYS A 160     -12.929  10.880  -0.540  1.00 97.35           H  
ATOM   2596  HZ3 LYS A 160     -12.070   9.550  -0.994  1.00 97.35           H  
ATOM   2597  N   ILE A 161      -9.532   7.834   5.845  1.00 97.79           N  
ATOM   2598  H   ILE A 161      -9.139   8.702   6.181  1.00 97.79           H  
ATOM   2599  CA  ILE A 161     -10.490   7.136   6.707  1.00 97.79           C  
ATOM   2600  HA  ILE A 161     -10.392   6.062   6.549  1.00 97.79           H  
ATOM   2601  C   ILE A 161     -11.915   7.541   6.319  1.00 97.79           C  
ATOM   2602  CB  ILE A 161     -10.176   7.412   8.193  1.00 97.79           C  
ATOM   2603  HB  ILE A 161     -10.215   8.489   8.359  1.00 97.79           H  
ATOM   2604  O   ILE A 161     -12.232   8.726   6.228  1.00 97.79           O  
ATOM   2605  CG1 ILE A 161      -8.754   6.911   8.537  1.00 97.79           C  
ATOM   2606 HG12 ILE A 161      -8.727   5.823   8.485  1.00 97.79           H  
ATOM   2607 HG13 ILE A 161      -8.032   7.301   7.819  1.00 97.79           H  
ATOM   2608  CG2 ILE A 161     -11.230   6.746   9.097  1.00 97.79           C  
ATOM   2609 HG21 ILE A 161     -12.208   7.200   8.941  1.00 97.79           H  
ATOM   2610 HG22 ILE A 161     -10.982   6.901  10.147  1.00 97.79           H  
ATOM   2611 HG23 ILE A 161     -11.279   5.676   8.897  1.00 97.79           H  
ATOM   2612  CD1 ILE A 161      -8.275   7.354   9.919  1.00 97.79           C  
ATOM   2613 HD11 ILE A 161      -8.434   8.425  10.040  1.00 97.79           H  
ATOM   2614 HD12 ILE A 161      -7.211   7.143  10.018  1.00 97.79           H  
ATOM   2615 HD13 ILE A 161      -8.811   6.808  10.696  1.00 97.79           H  
ATOM   2616  N   HIS A 162     -12.784   6.552   6.112  1.00 97.64           N  
ATOM   2617  H   HIS A 162     -12.436   5.606   6.162  1.00 97.64           H  
ATOM   2618  CA  HIS A 162     -14.202   6.750   5.774  1.00 97.64           C  
ATOM   2619  HA  HIS A 162     -14.362   7.781   5.458  1.00 97.64           H  
ATOM   2620  C   HIS A 162     -15.137   6.499   6.960  1.00 97.64           C  
ATOM   2621  CB  HIS A 162     -14.569   5.838   4.601  1.00 97.64           C  
ATOM   2622  HB2 HIS A 162     -14.430   4.797   4.892  1.00 97.64           H  
ATOM   2623  HB3 HIS A 162     -15.620   5.983   4.354  1.00 97.64           H  
ATOM   2624  O   HIS A 162     -16.282   6.951   6.966  1.00 97.64           O  
ATOM   2625  CG  HIS A 162     -13.758   6.110   3.365  1.00 97.64           C  
ATOM   2626  CD2 HIS A 162     -12.674   5.392   2.958  1.00 97.64           C  
ATOM   2627  HD2 HIS A 162     -12.225   4.553   3.468  1.00 97.64           H  
ATOM   2628  ND1 HIS A 162     -14.007   7.131   2.444  1.00 97.64           N  
ATOM   2629  CE1 HIS A 162     -13.071   6.988   1.497  1.00 97.64           C  
ATOM   2630  HE1 HIS A 162     -13.002   7.583   0.599  1.00 97.64           H  
ATOM   2631  NE2 HIS A 162     -12.262   5.965   1.782  1.00 97.64           N  
ATOM   2632  HE2 HIS A 162     -11.516   5.645   1.180  1.00 97.64           H  
ATOM   2633  N   SER A 163     -14.668   5.772   7.974  1.00 95.18           N  
ATOM   2634  H   SER A 163     -13.718   5.435   7.914  1.00 95.18           H  
ATOM   2635  CA  SER A 163     -15.434   5.486   9.186  1.00 95.18           C  
ATOM   2636  HA  SER A 163     -16.482   5.340   8.927  1.00 95.18           H  
ATOM   2637  C   SER A 163     -15.332   6.642  10.187  1.00 95.18           C  
ATOM   2638  CB  SER A 163     -14.922   4.190   9.820  1.00 95.18           C  
ATOM   2639  HB2 SER A 163     -15.325   4.108  10.830  1.00 95.18           H  
ATOM   2640  HB3 SER A 163     -13.834   4.227   9.865  1.00 95.18           H  
ATOM   2641  O   SER A 163     -14.287   6.837  10.791  1.00 95.18           O  
ATOM   2642  OG  SER A 163     -15.327   3.051   9.077  1.00 95.18           O  
ATOM   2643  HG  SER A 163     -15.265   2.266   9.627  1.00 95.18           H  
ATOM   2644  N   LYS A 164     -16.440   7.356  10.437  1.00 94.36           N  
ATOM   2645  H   LYS A 164     -17.241   7.168   9.852  1.00 94.36           H  
ATOM   2646  CA  LYS A 164     -16.498   8.531  11.341  1.00 94.36           C  
ATOM   2647  HA  LYS A 164     -15.822   9.300  10.968  1.00 94.36           H  
ATOM   2648  C   LYS A 164     -16.056   8.274  12.790  1.00 94.36           C  
ATOM   2649  CB  LYS A 164     -17.931   9.087  11.388  1.00 94.36           C  
ATOM   2650  HB2 LYS A 164     -17.959   9.897  12.116  1.00 94.36           H  
ATOM   2651  HB3 LYS A 164     -18.607   8.304  11.732  1.00 94.36           H  
ATOM   2652  O   LYS A 164     -15.720   9.214  13.494  1.00 94.36           O  
ATOM   2653  CG  LYS A 164     -18.430   9.638  10.046  1.00 94.36           C  
ATOM   2654  HG2 LYS A 164     -18.475   8.835   9.310  1.00 94.36           H  
ATOM   2655  HG3 LYS A 164     -17.742  10.406   9.694  1.00 94.36           H  
ATOM   2656  CD  LYS A 164     -19.828  10.245  10.225  1.00 94.36           C  
ATOM   2657  HD2 LYS A 164     -19.776  11.042  10.967  1.00 94.36           H  
ATOM   2658  HD3 LYS A 164     -20.510   9.473  10.582  1.00 94.36           H  
ATOM   2659  CE  LYS A 164     -20.342  10.814   8.898  1.00 94.36           C  
ATOM   2660  HE2 LYS A 164     -19.630  11.559   8.544  1.00 94.36           H  
ATOM   2661  HE3 LYS A 164     -20.376  10.010   8.163  1.00 94.36           H  
ATOM   2662  NZ  LYS A 164     -21.687  11.427   9.055  1.00 94.36           N  
ATOM   2663  HZ1 LYS A 164     -21.655  12.179   9.728  1.00 94.36           H  
ATOM   2664  HZ2 LYS A 164     -22.011  11.804   8.177  1.00 94.36           H  
ATOM   2665  HZ3 LYS A 164     -22.357  10.743   9.377  1.00 94.36           H  
ATOM   2666  N   GLN A 165     -16.123   7.022  13.238  1.00 95.78           N  
ATOM   2667  H   GLN A 165     -16.411   6.308  12.584  1.00 95.78           H  
ATOM   2668  CA  GLN A 165     -15.744   6.610  14.594  1.00 95.78           C  
ATOM   2669  HA  GLN A 165     -16.081   7.370  15.298  1.00 95.78           H  
ATOM   2670  C   GLN A 165     -14.227   6.469  14.788  1.00 95.78           C  
ATOM   2671  CB  GLN A 165     -16.466   5.295  14.929  1.00 95.78           C  
ATOM   2672  HB2 GLN A 165     -16.361   5.089  15.994  1.00 95.78           H  
ATOM   2673  HB3 GLN A 165     -17.527   5.409  14.709  1.00 95.78           H  
ATOM   2674  O   GLN A 165     -13.788   6.280  15.914  1.00 95.78           O  
ATOM   2675  CG  GLN A 165     -15.900   4.106  14.135  1.00 95.78           C  
ATOM   2676  HG2 GLN A 165     -14.925   3.846  14.547  1.00 95.78           H  
ATOM   2677  HG3 GLN A 165     -15.771   4.387  13.090  1.00 95.78           H  
ATOM   2678  CD  GLN A 165     -16.779   2.867  14.193  1.00 95.78           C  
ATOM   2679  NE2 GLN A 165     -16.751   2.029  13.179  1.00 95.78           N  
ATOM   2680 HE21 GLN A 165     -17.378   1.238  13.224  1.00 95.78           H  
ATOM   2681 HE22 GLN A 165     -16.102   2.165  12.417  1.00 95.78           H  
ATOM   2682  OE1 GLN A 165     -17.497   2.600  15.141  1.00 95.78           O  
ATOM   2683  N   PHE A 166     -13.456   6.505  13.700  1.00 97.38           N  
ATOM   2684  H   PHE A 166     -13.858   6.770  12.812  1.00 97.38           H  
ATOM   2685  CA  PHE A 166     -12.006   6.377  13.723  1.00 97.38           C  
ATOM   2686  HA  PHE A 166     -11.660   6.256  14.749  1.00 97.38           H  
ATOM   2687  C   PHE A 166     -11.362   7.645  13.181  1.00 97.38           C  
ATOM   2688  CB  PHE A 166     -11.561   5.143  12.929  1.00 97.38           C  
ATOM   2689  HB2 PHE A 166     -11.864   5.265  11.889  1.00 97.38           H  
ATOM   2690  HB3 PHE A 166     -10.472   5.088  12.948  1.00 97.38           H  
ATOM   2691  O   PHE A 166     -11.936   8.382  12.375  1.00 97.38           O  
ATOM   2692  CG  PHE A 166     -12.104   3.837  13.469  1.00 97.38           C  
ATOM   2693  CD1 PHE A 166     -11.704   3.372  14.733  1.00 97.38           C  
ATOM   2694  HD1 PHE A 166     -11.004   3.943  15.325  1.00 97.38           H  
ATOM   2695  CD2 PHE A 166     -13.011   3.082  12.709  1.00 97.38           C  
ATOM   2696  HD2 PHE A 166     -13.284   3.434  11.726  1.00 97.38           H  
ATOM   2697  CE1 PHE A 166     -12.212   2.160  15.231  1.00 97.38           C  
ATOM   2698  HE1 PHE A 166     -11.883   1.810  16.198  1.00 97.38           H  
ATOM   2699  CE2 PHE A 166     -13.523   1.872  13.205  1.00 97.38           C  
ATOM   2700  HE2 PHE A 166     -14.208   1.282  12.614  1.00 97.38           H  
ATOM   2701  CZ  PHE A 166     -13.122   1.410  14.468  1.00 97.38           C  
ATOM   2702  HZ  PHE A 166     -13.486   0.469  14.853  1.00 97.38           H  
ATOM   2703  N   SER A 167     -10.145   7.879  13.628  1.00 97.06           N  
ATOM   2704  H   SER A 167      -9.752   7.218  14.284  1.00 97.06           H  
ATOM   2705  CA  SER A 167      -9.326   9.030  13.308  1.00 97.06           C  
ATOM   2706  HA  SER A 167      -9.765   9.578  12.473  1.00 97.06           H  
ATOM   2707  C   SER A 167      -7.927   8.577  12.908  1.00 97.06           C  
ATOM   2708  CB  SER A 167      -9.285   9.944  14.534  1.00 97.06           C  
ATOM   2709  HB2 SER A 167      -8.870  10.912  14.250  1.00 97.06           H  
ATOM   2710  HB3 SER A 167     -10.295  10.098  14.912  1.00 97.06           H  
ATOM   2711  O   SER A 167      -7.567   7.408  13.018  1.00 97.06           O  
ATOM   2712  OG  SER A 167      -8.473   9.379  15.547  1.00 97.06           O  
ATOM   2713  HG  SER A 167      -8.781   8.491  15.745  1.00 97.06           H  
ATOM   2714  N   HIS A 168      -7.098   9.526  12.482  1.00 94.17           N  
ATOM   2715  H   HIS A 168      -7.435  10.475  12.405  1.00 94.17           H  
ATOM   2716  CA  HIS A 168      -5.696   9.260  12.164  1.00 94.17           C  
ATOM   2717  HA  HIS A 168      -5.656   8.490  11.394  1.00 94.17           H  
ATOM   2718  C   HIS A 168      -4.879   8.726  13.355  1.00 94.17           C  
ATOM   2719  CB  HIS A 168      -5.075  10.552  11.616  1.00 94.17           C  
ATOM   2720  HB2 HIS A 168      -4.251  10.866  12.257  1.00 94.17           H  
ATOM   2721  HB3 HIS A 168      -5.803  11.364  11.614  1.00 94.17           H  
ATOM   2722  O   HIS A 168      -3.787   8.221  13.141  1.00 94.17           O  
ATOM   2723  CG  HIS A 168      -4.547  10.386  10.224  1.00 94.17           C  
ATOM   2724  CD2 HIS A 168      -5.096  10.877   9.071  1.00 94.17           C  
ATOM   2725  HD2 HIS A 168      -6.014  11.441   8.992  1.00 94.17           H  
ATOM   2726  ND1 HIS A 168      -3.373   9.758   9.888  1.00 94.17           N  
ATOM   2727  HD1 HIS A 168      -2.765   9.257  10.520  1.00 94.17           H  
ATOM   2728  CE1 HIS A 168      -3.192   9.914   8.569  1.00 94.17           C  
ATOM   2729  HE1 HIS A 168      -2.334   9.551   8.022  1.00 94.17           H  
ATOM   2730  NE2 HIS A 168      -4.228  10.574   8.021  1.00 94.17           N  
ATOM   2731  N   ARG A 169      -5.388   8.851  14.591  1.00 96.12           N  
ATOM   2732  H   ARG A 169      -6.330   9.203  14.681  1.00 96.12           H  
ATOM   2733  CA  ARG A 169      -4.749   8.327  15.811  1.00 96.12           C  
ATOM   2734  HA  ARG A 169      -3.670   8.470  15.758  1.00 96.12           H  
ATOM   2735  C   ARG A 169      -4.949   6.826  15.994  1.00 96.12           C  
ATOM   2736  CB  ARG A 169      -5.312   9.035  17.050  1.00 96.12           C  
ATOM   2737  HB2 ARG A 169      -6.372   8.800  17.146  1.00 96.12           H  
ATOM   2738  HB3 ARG A 169      -4.802   8.643  17.930  1.00 96.12           H  
ATOM   2739  O   ARG A 169      -4.252   6.223  16.793  1.00 96.12           O  
ATOM   2740  CG  ARG A 169      -5.125  10.553  17.011  1.00 96.12           C  
ATOM   2741  HG2 ARG A 169      -4.061  10.781  16.939  1.00 96.12           H  
ATOM   2742  HG3 ARG A 169      -5.647  10.976  16.153  1.00 96.12           H  
ATOM   2743  CD  ARG A 169      -5.698  11.158  18.293  1.00 96.12           C  
ATOM   2744  HD2 ARG A 169      -5.199  10.696  19.145  1.00 96.12           H  
ATOM   2745  HD3 ARG A 169      -6.763  10.929  18.341  1.00 96.12           H  
ATOM   2746  NE  ARG A 169      -5.496  12.617  18.334  1.00 96.12           N  
ATOM   2747  HE  ARG A 169      -5.036  13.030  17.535  1.00 96.12           H  
ATOM   2748  NH1 ARG A 169      -6.368  12.954  20.426  1.00 96.12           N  
ATOM   2749 HH11 ARG A 169      -6.585  13.559  21.204  1.00 96.12           H  
ATOM   2750 HH12 ARG A 169      -6.544  11.961  20.490  1.00 96.12           H  
ATOM   2751  NH2 ARG A 169      -5.549  14.687  19.277  1.00 96.12           N  
ATOM   2752 HH21 ARG A 169      -5.076  15.065  18.470  1.00 96.12           H  
ATOM   2753 HH22 ARG A 169      -5.758  15.283  20.066  1.00 96.12           H  
ATOM   2754  CZ  ARG A 169      -5.806  13.410  19.341  1.00 96.12           C  
ATOM   2755  N   ASP A 170      -5.922   6.258  15.290  1.00 96.51           N  
ATOM   2756  H   ASP A 170      -6.466   6.829  14.659  1.00 96.51           H  
ATOM   2757  CA  ASP A 170      -6.246   4.836  15.342  1.00 96.51           C  
ATOM   2758  HA  ASP A 170      -5.932   4.426  16.302  1.00 96.51           H  
ATOM   2759  C   ASP A 170      -5.517   4.052  14.240  1.00 96.51           C  
ATOM   2760  CB  ASP A 170      -7.770   4.667  15.220  1.00 96.51           C  
ATOM   2761  HB2 ASP A 170      -8.079   4.936  14.210  1.00 96.51           H  
ATOM   2762  HB3 ASP A 170      -8.025   3.619  15.377  1.00 96.51           H  
ATOM   2763  O   ASP A 170      -5.745   2.859  14.090  1.00 96.51           O  
ATOM   2764  CG  ASP A 170      -8.545   5.517  16.230  1.00 96.51           C  
ATOM   2765  OD1 ASP A 170      -8.573   5.145  17.418  1.00 96.51           O  
ATOM   2766  OD2 ASP A 170      -9.140   6.539  15.799  1.00 96.51           O  
ATOM   2767  N   VAL A 171      -4.710   4.718  13.410  1.00 97.30           N  
ATOM   2768  H   VAL A 171      -4.462   5.670  13.639  1.00 97.30           H  
ATOM   2769  CA  VAL A 171      -4.050   4.117  12.249  1.00 97.30           C  
ATOM   2770  HA  VAL A 171      -4.197   3.037  12.264  1.00 97.30           H  
ATOM   2771  C   VAL A 171      -2.561   4.385  12.330  1.00 97.30           C  
ATOM   2772  CB  VAL A 171      -4.618   4.656  10.925  1.00 97.30           C  
ATOM   2773  HB  VAL A 171      -4.460   5.733  10.872  1.00 97.30           H  
ATOM   2774  O   VAL A 171      -2.130   5.534  12.227  1.00 97.30           O  
ATOM   2775  CG1 VAL A 171      -3.925   4.006   9.717  1.00 97.30           C  
ATOM   2776 HG11 VAL A 171      -3.949   2.920   9.807  1.00 97.30           H  
ATOM   2777 HG12 VAL A 171      -4.416   4.310   8.792  1.00 97.30           H  
ATOM   2778 HG13 VAL A 171      -2.882   4.322   9.674  1.00 97.30           H  
ATOM   2779  CG2 VAL A 171      -6.129   4.408  10.820  1.00 97.30           C  
ATOM   2780 HG21 VAL A 171      -6.647   4.936  11.621  1.00 97.30           H  
ATOM   2781 HG22 VAL A 171      -6.336   3.341  10.909  1.00 97.30           H  
ATOM   2782 HG23 VAL A 171      -6.498   4.788   9.868  1.00 97.30           H  
ATOM   2783  N   ASP A 172      -1.791   3.311  12.417  1.00 95.59           N  
ATOM   2784  H   ASP A 172      -2.229   2.402  12.456  1.00 95.59           H  
ATOM   2785  CA  ASP A 172      -0.338   3.358  12.365  1.00 95.59           C  
ATOM   2786  HA  ASP A 172      -0.002   4.371  12.582  1.00 95.59           H  
ATOM   2787  C   ASP A 172       0.150   2.992  10.966  1.00 95.59           C  
ATOM   2788  CB  ASP A 172       0.264   2.442  13.434  1.00 95.59           C  
ATOM   2789  HB2 ASP A 172      -0.114   1.429  13.294  1.00 95.59           H  
ATOM   2790  HB3 ASP A 172       1.346   2.419  13.310  1.00 95.59           H  
ATOM   2791  O   ASP A 172      -0.460   2.185  10.255  1.00 95.59           O  
ATOM   2792  CG  ASP A 172      -0.048   2.928  14.851  1.00 95.59           C  
ATOM   2793  OD1 ASP A 172       0.107   4.147  15.089  1.00 95.59           O  
ATOM   2794  OD2 ASP A 172      -0.405   2.065  15.682  1.00 95.59           O  
ATOM   2795  N   PHE A 173       1.274   3.578  10.562  1.00 93.80           N  
ATOM   2796  H   PHE A 173       1.757   4.204  11.190  1.00 93.80           H  
ATOM   2797  CA  PHE A 173       1.958   3.201   9.335  1.00 93.80           C  
ATOM   2798  HA  PHE A 173       1.700   2.164   9.119  1.00 93.80           H  
ATOM   2799  C   PHE A 173       3.472   3.257   9.517  1.00 93.80           C  
ATOM   2800  CB  PHE A 173       1.483   4.059   8.151  1.00 93.80           C  
ATOM   2801  HB2 PHE A 173       1.800   3.570   7.230  1.00 93.80           H  
ATOM   2802  HB3 PHE A 173       0.393   4.078   8.147  1.00 93.80           H  
ATOM   2803  O   PHE A 173       3.998   4.081  10.263  1.00 93.80           O  
ATOM   2804  CG  PHE A 173       1.999   5.486   8.145  1.00 93.80           C  
ATOM   2805  CD1 PHE A 173       1.337   6.482   8.888  1.00 93.80           C  
ATOM   2806  HD1 PHE A 173       0.460   6.228   9.466  1.00 93.80           H  
ATOM   2807  CD2 PHE A 173       3.167   5.810   7.427  1.00 93.80           C  
ATOM   2808  HD2 PHE A 173       3.694   5.042   6.880  1.00 93.80           H  
ATOM   2809  CE1 PHE A 173       1.841   7.794   8.914  1.00 93.80           C  
ATOM   2810  HE1 PHE A 173       1.349   8.548   9.511  1.00 93.80           H  
ATOM   2811  CE2 PHE A 173       3.672   7.122   7.457  1.00 93.80           C  
ATOM   2812  HE2 PHE A 173       4.585   7.366   6.934  1.00 93.80           H  
ATOM   2813  CZ  PHE A 173       3.008   8.114   8.199  1.00 93.80           C  
ATOM   2814  HZ  PHE A 173       3.410   9.115   8.238  1.00 93.80           H  
ATOM   2815  N   SER A 174       4.171   2.393   8.797  1.00 92.93           N  
ATOM   2816  H   SER A 174       3.666   1.724   8.232  1.00 92.93           H  
ATOM   2817  CA  SER A 174       5.619   2.412   8.647  1.00 92.93           C  
ATOM   2818  HA  SER A 174       6.002   3.368   9.004  1.00 92.93           H  
ATOM   2819  C   SER A 174       5.971   2.294   7.169  1.00 92.93           C  
ATOM   2820  CB  SER A 174       6.269   1.309   9.489  1.00 92.93           C  
ATOM   2821  HB2 SER A 174       5.959   1.426  10.527  1.00 92.93           H  
ATOM   2822  HB3 SER A 174       7.353   1.409   9.435  1.00 92.93           H  
ATOM   2823  O   SER A 174       5.218   1.730   6.373  1.00 92.93           O  
ATOM   2824  OG  SER A 174       5.899   0.024   9.029  1.00 92.93           O  
ATOM   2825  HG  SER A 174       6.211  -0.630   9.658  1.00 92.93           H  
ATOM   2826  N   HIS A 175       7.107   2.855   6.775  1.00 91.97           N  
ATOM   2827  H   HIS A 175       7.712   3.296   7.453  1.00 91.97           H  
ATOM   2828  CA  HIS A 175       7.653   2.692   5.434  1.00 91.97           C  
ATOM   2829  HA  HIS A 175       7.256   1.775   4.999  1.00 91.97           H  
ATOM   2830  C   HIS A 175       9.161   2.510   5.504  1.00 91.97           C  
ATOM   2831  CB  HIS A 175       7.241   3.857   4.523  1.00 91.97           C  
ATOM   2832  HB2 HIS A 175       7.564   3.634   3.506  1.00 91.97           H  
ATOM   2833  HB3 HIS A 175       6.153   3.917   4.518  1.00 91.97           H  
ATOM   2834  O   HIS A 175       9.804   2.925   6.469  1.00 91.97           O  
ATOM   2835  CG  HIS A 175       7.815   5.196   4.915  1.00 91.97           C  
ATOM   2836  CD2 HIS A 175       7.117   6.301   5.312  1.00 91.97           C  
ATOM   2837  HD2 HIS A 175       6.046   6.356   5.433  1.00 91.97           H  
ATOM   2838  ND1 HIS A 175       9.147   5.538   4.950  1.00 91.97           N  
ATOM   2839  HD1 HIS A 175       9.926   4.960   4.668  1.00 91.97           H  
ATOM   2840  CE1 HIS A 175       9.250   6.805   5.377  1.00 91.97           C  
ATOM   2841  HE1 HIS A 175      10.180   7.340   5.496  1.00 91.97           H  
ATOM   2842  NE2 HIS A 175       8.027   7.327   5.579  1.00 91.97           N  
ATOM   2843  N   VAL A 176       9.717   1.902   4.464  1.00 89.00           N  
ATOM   2844  H   VAL A 176       9.118   1.573   3.720  1.00 89.00           H  
ATOM   2845  CA  VAL A 176      11.159   1.792   4.281  1.00 89.00           C  
ATOM   2846  HA  VAL A 176      11.572   1.349   5.188  1.00 89.00           H  
ATOM   2847  C   VAL A 176      11.770   3.187   4.120  1.00 89.00           C  
ATOM   2848  CB  VAL A 176      11.468   0.837   3.114  1.00 89.00           C  
ATOM   2849  HB  VAL A 176      10.842  -0.046   3.243  1.00 89.00           H  
ATOM   2850  O   VAL A 176      11.150   4.085   3.544  1.00 89.00           O  
ATOM   2851  CG1 VAL A 176      11.147   1.438   1.740  1.00 89.00           C  
ATOM   2852 HG11 VAL A 176      11.807   2.279   1.532  1.00 89.00           H  
ATOM   2853 HG12 VAL A 176      11.302   0.678   0.975  1.00 89.00           H  
ATOM   2854 HG13 VAL A 176      10.110   1.773   1.706  1.00 89.00           H  
ATOM   2855  CG2 VAL A 176      12.918   0.355   3.138  1.00 89.00           C  
ATOM   2856 HG21 VAL A 176      13.159  -0.060   4.117  1.00 89.00           H  
ATOM   2857 HG22 VAL A 176      13.600   1.174   2.908  1.00 89.00           H  
ATOM   2858 HG23 VAL A 176      13.050  -0.429   2.393  1.00 89.00           H  
ATOM   2859  N   ASP A 177      12.963   3.377   4.672  1.00 82.97           N  
ATOM   2860  H   ASP A 177      13.424   2.584   5.094  1.00 82.97           H  
ATOM   2861  CA  ASP A 177      13.773   4.584   4.489  1.00 82.97           C  
ATOM   2862  HA  ASP A 177      13.136   5.402   4.155  1.00 82.97           H  
ATOM   2863  C   ASP A 177      14.828   4.341   3.396  1.00 82.97           C  
ATOM   2864  CB  ASP A 177      14.384   4.990   5.845  1.00 82.97           C  
ATOM   2865  HB2 ASP A 177      15.196   4.305   6.090  1.00 82.97           H  
ATOM   2866  HB3 ASP A 177      13.618   4.888   6.614  1.00 82.97           H  
ATOM   2867  O   ASP A 177      14.980   3.223   2.894  1.00 82.97           O  
ATOM   2868  CG  ASP A 177      14.902   6.437   5.904  1.00 82.97           C  
ATOM   2869  OD1 ASP A 177      14.751   7.173   4.899  1.00 82.97           O  
ATOM   2870  OD2 ASP A 177      15.438   6.803   6.971  1.00 82.97           O  
ATOM   2871  N   TYR A 178      15.575   5.371   3.012  1.00 80.23           N  
ATOM   2872  H   TYR A 178      15.433   6.255   3.480  1.00 80.23           H  
ATOM   2873  CA  TYR A 178      16.734   5.199   2.146  1.00 80.23           C  
ATOM   2874  HA  TYR A 178      16.382   4.838   1.180  1.00 80.23           H  
ATOM   2875  C   TYR A 178      17.689   4.152   2.734  1.00 80.23           C  
ATOM   2876  CB  TYR A 178      17.446   6.537   1.933  1.00 80.23           C  
ATOM   2877  HB2 TYR A 178      17.696   6.968   2.903  1.00 80.23           H  
ATOM   2878  HB3 TYR A 178      18.383   6.355   1.406  1.00 80.23           H  
ATOM   2879  O   TYR A 178      18.053   4.195   3.911  1.00 80.23           O  
ATOM   2880  CG  TYR A 178      16.637   7.534   1.128  1.00 80.23           C  
ATOM   2881  CD1 TYR A 178      16.587   7.429  -0.277  1.00 80.23           C  
ATOM   2882  HD1 TYR A 178      17.132   6.642  -0.778  1.00 80.23           H  
ATOM   2883  CD2 TYR A 178      15.927   8.557   1.783  1.00 80.23           C  
ATOM   2884  HD2 TYR A 178      15.939   8.614   2.862  1.00 80.23           H  
ATOM   2885  CE1 TYR A 178      15.834   8.352  -1.028  1.00 80.23           C  
ATOM   2886  HE1 TYR A 178      15.796   8.290  -2.106  1.00 80.23           H  
ATOM   2887  CE2 TYR A 178      15.184   9.490   1.036  1.00 80.23           C  
ATOM   2888  HE2 TYR A 178      14.642  10.269   1.550  1.00 80.23           H  
ATOM   2889  OH  TYR A 178      14.417  10.288  -1.089  1.00 80.23           O  
ATOM   2890  HH  TYR A 178      14.072  10.972  -0.511  1.00 80.23           H  
ATOM   2891  CZ  TYR A 178      15.137   9.387  -0.371  1.00 80.23           C  
ATOM   2892  N   GLY A 179      18.116   3.209   1.892  1.00 73.68           N  
ATOM   2893  H   GLY A 179      17.731   3.181   0.958  1.00 73.68           H  
ATOM   2894  CA  GLY A 179      19.110   2.215   2.281  1.00 73.68           C  
ATOM   2895  HA2 GLY A 179      18.702   1.605   3.087  1.00 73.68           H  
ATOM   2896  HA3 GLY A 179      19.344   1.566   1.437  1.00 73.68           H  
ATOM   2897  C   GLY A 179      20.394   2.894   2.756  1.00 73.68           C  
ATOM   2898  O   GLY A 179      20.840   3.886   2.172  1.00 73.68           O  
ATOM   2899  N   ARG A 180      21.008   2.361   3.817  1.00 72.60           N  
ATOM   2900  H   ARG A 180      20.606   1.536   4.239  1.00 72.60           H  
ATOM   2901  CA  ARG A 180      22.287   2.880   4.311  1.00 72.60           C  
ATOM   2902  HA  ARG A 180      22.170   3.945   4.511  1.00 72.60           H  
ATOM   2903  C   ARG A 180      23.341   2.724   3.218  1.00 72.60           C  
ATOM   2904  CB  ARG A 180      22.719   2.173   5.603  1.00 72.60           C  
ATOM   2905  HB2 ARG A 180      23.731   2.493   5.850  1.00 72.60           H  
ATOM   2906  HB3 ARG A 180      22.731   1.094   5.446  1.00 72.60           H  
ATOM   2907  O   ARG A 180      23.660   1.614   2.800  1.00 72.60           O  
ATOM   2908  CG  ARG A 180      21.792   2.513   6.777  1.00 72.60           C  
ATOM   2909  HG2 ARG A 180      21.738   3.596   6.893  1.00 72.60           H  
ATOM   2910  HG3 ARG A 180      20.792   2.126   6.580  1.00 72.60           H  
ATOM   2911  CD  ARG A 180      22.332   1.895   8.069  1.00 72.60           C  
ATOM   2912  HD2 ARG A 180      23.339   2.277   8.237  1.00 72.60           H  
ATOM   2913  HD3 ARG A 180      22.382   0.813   7.951  1.00 72.60           H  
ATOM   2914  NE  ARG A 180      21.467   2.224   9.218  1.00 72.60           N  
ATOM   2915  HE  ARG A 180      20.519   2.496   8.999  1.00 72.60           H  
ATOM   2916  NH1 ARG A 180      23.001   1.822  10.879  1.00 72.60           N  
ATOM   2917 HH11 ARG A 180      23.664   1.529  10.176  1.00 72.60           H  
ATOM   2918 HH12 ARG A 180      23.243   1.780  11.859  1.00 72.60           H  
ATOM   2919  NH2 ARG A 180      20.937   2.492  11.413  1.00 72.60           N  
ATOM   2920 HH21 ARG A 180      20.003   2.767  11.146  1.00 72.60           H  
ATOM   2921 HH22 ARG A 180      21.189   2.451  12.390  1.00 72.60           H  
ATOM   2922  CZ  ARG A 180      21.806   2.178  10.493  1.00 72.60           C  
ATOM   2923  N   TRP A 181      23.895   3.841   2.757  1.00 66.15           N  
ATOM   2924  H   TRP A 181      23.531   4.730   3.069  1.00 66.15           H  
ATOM   2925  CA  TRP A 181      25.017   3.815   1.829  1.00 66.15           C  
ATOM   2926  HA  TRP A 181      24.850   3.029   1.093  1.00 66.15           H  
ATOM   2927  C   TRP A 181      26.300   3.486   2.597  1.00 66.15           C  
ATOM   2928  CB  TRP A 181      25.115   5.143   1.067  1.00 66.15           C  
ATOM   2929  HB2 TRP A 181      25.256   5.957   1.779  1.00 66.15           H  
ATOM   2930  HB3 TRP A 181      24.173   5.317   0.548  1.00 66.15           H  
ATOM   2931  O   TRP A 181      26.856   4.337   3.293  1.00 66.15           O  
ATOM   2932  CG  TRP A 181      26.229   5.188   0.063  1.00 66.15           C  
ATOM   2933  CD1 TRP A 181      27.542   5.296   0.362  1.00 66.15           C  
ATOM   2934  HD1 TRP A 181      27.929   5.374   1.367  1.00 66.15           H  
ATOM   2935  CD2 TRP A 181      26.161   5.091  -1.393  1.00 66.15           C  
ATOM   2936  CE2 TRP A 181      27.491   5.130  -1.909  1.00 66.15           C  
ATOM   2937  CE3 TRP A 181      25.117   4.971  -2.333  1.00 66.15           C  
ATOM   2938  HE3 TRP A 181      24.095   4.934  -1.983  1.00 66.15           H  
ATOM   2939  NE1 TRP A 181      28.289   5.225  -0.794  1.00 66.15           N  
ATOM   2940  HE1 TRP A 181      29.297   5.160  -0.803  1.00 66.15           H  
ATOM   2941  CH2 TRP A 181      26.713   4.952  -4.188  1.00 66.15           C  
ATOM   2942  HH2 TRP A 181      26.904   4.897  -5.249  1.00 66.15           H  
ATOM   2943  CZ2 TRP A 181      27.778   5.060  -3.279  1.00 66.15           C  
ATOM   2944  HZ2 TRP A 181      28.799   5.083  -3.630  1.00 66.15           H  
ATOM   2945  CZ3 TRP A 181      25.389   4.906  -3.714  1.00 66.15           C  
ATOM   2946  HZ3 TRP A 181      24.571   4.820  -4.414  1.00 66.15           H  
ATOM   2947  N   GLU A 182      26.814   2.269   2.441  1.00 65.24           N  
ATOM   2948  H   GLU A 182      26.268   1.564   1.966  1.00 65.24           H  
ATOM   2949  CA  GLU A 182      28.150   1.920   2.924  1.00 65.24           C  
ATOM   2950  HA  GLU A 182      28.397   2.546   3.781  1.00 65.24           H  
ATOM   2951  C   GLU A 182      29.196   2.179   1.834  1.00 65.24           C  
ATOM   2952  CB  GLU A 182      28.210   0.474   3.419  1.00 65.24           C  
ATOM   2953  HB2 GLU A 182      27.854  -0.196   2.636  1.00 65.24           H  
ATOM   2954  HB3 GLU A 182      29.253   0.242   3.632  1.00 65.24           H  
ATOM   2955  O   GLU A 182      29.218   1.537   0.779  1.00 65.24           O  
ATOM   2956  CG  GLU A 182      27.387   0.270   4.700  1.00 65.24           C  
ATOM   2957  HG2 GLU A 182      26.329   0.397   4.470  1.00 65.24           H  
ATOM   2958  HG3 GLU A 182      27.673   1.035   5.421  1.00 65.24           H  
ATOM   2959  CD  GLU A 182      27.611  -1.114   5.327  1.00 65.24           C  
ATOM   2960  OE1 GLU A 182      27.116  -1.303   6.459  1.00 65.24           O  
ATOM   2961  OE2 GLU A 182      28.300  -1.952   4.691  1.00 65.24           O  
ATOM   2962  N   ARG A 183      30.116   3.118   2.086  1.00 64.73           N  
ATOM   2963  H   ARG A 183      30.077   3.594   2.976  1.00 64.73           H  
ATOM   2964  CA  ARG A 183      31.286   3.304   1.218  1.00 64.73           C  
ATOM   2965  HA  ARG A 183      30.965   3.238   0.178  1.00 64.73           H  
ATOM   2966  C   ARG A 183      32.268   2.161   1.472  1.00 64.73           C  
ATOM   2967  CB  ARG A 183      31.955   4.672   1.446  1.00 64.73           C  
ATOM   2968  HB2 ARG A 183      32.249   4.760   2.492  1.00 64.73           H  
ATOM   2969  HB3 ARG A 183      32.856   4.722   0.835  1.00 64.73           H  
ATOM   2970  O   ARG A 183      32.916   2.123   2.512  1.00 64.73           O  
ATOM   2971  CG  ARG A 183      31.044   5.852   1.083  1.00 64.73           C  
ATOM   2972  HG2 ARG A 183      30.187   5.852   1.757  1.00 64.73           H  
ATOM   2973  HG3 ARG A 183      30.697   5.736   0.056  1.00 64.73           H  
ATOM   2974  CD  ARG A 183      31.754   7.206   1.212  1.00 64.73           C  
ATOM   2975  HD2 ARG A 183      32.406   7.187   2.085  1.00 64.73           H  
ATOM   2976  HD3 ARG A 183      31.006   7.976   1.397  1.00 64.73           H  
ATOM   2977  NE  ARG A 183      32.545   7.543   0.006  1.00 64.73           N  
ATOM   2978  HE  ARG A 183      33.510   7.246   0.014  1.00 64.73           H  
ATOM   2979  NH1 ARG A 183      30.950   8.806  -1.080  1.00 64.73           N  
ATOM   2980 HH11 ARG A 183      30.673   9.409  -1.841  1.00 64.73           H  
ATOM   2981 HH12 ARG A 183      30.310   8.661  -0.313  1.00 64.73           H  
ATOM   2982  NH2 ARG A 183      32.968   8.552  -1.992  1.00 64.73           N  
ATOM   2983 HH21 ARG A 183      33.929   8.247  -1.931  1.00 64.73           H  
ATOM   2984 HH22 ARG A 183      32.675   9.172  -2.733  1.00 64.73           H  
ATOM   2985  CZ  ARG A 183      32.149   8.293  -1.011  1.00 64.73           C  
ATOM   2986  N   LYS A 184      32.426   1.253   0.508  1.00 62.48           N  
ATOM   2987  H   LYS A 184      31.795   1.283  -0.280  1.00 62.48           H  
ATOM   2988  CA  LYS A 184      33.498   0.246   0.546  1.00 62.48           C  
ATOM   2989  HA  LYS A 184      33.663  -0.038   1.586  1.00 62.48           H  
ATOM   2990  C   LYS A 184      34.802   0.857   0.040  1.00 62.48           C  
ATOM   2991  CB  LYS A 184      33.096  -1.024  -0.222  1.00 62.48           C  
ATOM   2992  HB2 LYS A 184      32.804  -0.764  -1.239  1.00 62.48           H  
ATOM   2993  HB3 LYS A 184      33.953  -1.696  -0.264  1.00 62.48           H  
ATOM   2994  O   LYS A 184      34.844   1.416  -1.057  1.00 62.48           O  
ATOM   2995  CG  LYS A 184      31.938  -1.739   0.493  1.00 62.48           C  
ATOM   2996  HG2 LYS A 184      32.233  -1.945   1.521  1.00 62.48           H  
ATOM   2997  HG3 LYS A 184      31.068  -1.083   0.511  1.00 62.48           H  
ATOM   2998  CD  LYS A 184      31.537  -3.060  -0.177  1.00 62.48           C  
ATOM   2999  HD2 LYS A 184      31.215  -2.864  -1.200  1.00 62.48           H  
ATOM   3000  HD3 LYS A 184      32.387  -3.743  -0.180  1.00 62.48           H  
ATOM   3001  CE  LYS A 184      30.379  -3.659   0.635  1.00 62.48           C  
ATOM   3002  HE2 LYS A 184      30.715  -3.824   1.659  1.00 62.48           H  
ATOM   3003  HE3 LYS A 184      29.579  -2.921   0.691  1.00 62.48           H  
ATOM   3004  NZ  LYS A 184      29.852  -4.923   0.062  1.00 62.48           N  
ATOM   3005  HZ1 LYS A 184      29.088  -5.244   0.639  1.00 62.48           H  
ATOM   3006  HZ2 LYS A 184      29.484  -4.769  -0.866  1.00 62.48           H  
ATOM   3007  HZ3 LYS A 184      30.560  -5.643   0.047  1.00 62.48           H  
ATOM   3008  N   THR A 185      35.874   0.733   0.822  1.00 59.12           N  
ATOM   3009  H   THR A 185      35.790   0.266   1.713  1.00 59.12           H  
ATOM   3010  CA  THR A 185      37.218   1.104   0.372  1.00 59.12           C  
ATOM   3011  HA  THR A 185      37.170   2.090  -0.088  1.00 59.12           H  
ATOM   3012  C   THR A 185      37.682   0.106  -0.687  1.00 59.12           C  
ATOM   3013  CB  THR A 185      38.223   1.196   1.534  1.00 59.12           C  
ATOM   3014  HB  THR A 185      39.222   1.357   1.131  1.00 59.12           H  
ATOM   3015  O   THR A 185      37.651  -1.111  -0.496  1.00 59.12           O  
ATOM   3016  CG2 THR A 185      37.892   2.345   2.486  1.00 59.12           C  
ATOM   3017 HG21 THR A 185      38.660   2.423   3.255  1.00 59.12           H  
ATOM   3018 HG22 THR A 185      37.865   3.284   1.934  1.00 59.12           H  
ATOM   3019 HG23 THR A 185      36.924   2.185   2.960  1.00 59.12           H  
ATOM   3020  OG1 THR A 185      38.218   0.023   2.312  1.00 59.12           O  
ATOM   3021  HG1 THR A 185      38.470   0.275   3.203  1.00 59.12           H  
ATOM   3022  N   LEU A 186      38.103   0.610  -1.845  1.00 56.70           N  
ATOM   3023  H   LEU A 186      38.093   1.612  -1.973  1.00 56.70           H  
ATOM   3024  CA  LEU A 186      38.733  -0.225  -2.863  1.00 56.70           C  
ATOM   3025  HA  LEU A 186      38.309  -1.229  -2.827  1.00 56.70           H  
ATOM   3026  C   LEU A 186      40.218  -0.340  -2.519  1.00 56.70           C  
ATOM   3027  CB  LEU A 186      38.474   0.353  -4.266  1.00 56.70           C  
ATOM   3028  HB2 LEU A 186      39.040  -0.230  -4.993  1.00 56.70           H  
ATOM   3029  HB3 LEU A 186      38.847   1.376  -4.297  1.00 56.70           H  
ATOM   3030  O   LEU A 186      40.897   0.680  -2.379  1.00 56.70           O  
ATOM   3031  CG  LEU A 186      36.991   0.361  -4.687  1.00 56.70           C  
ATOM   3032  HG  LEU A 186      36.412   0.945  -3.971  1.00 56.70           H  
ATOM   3033  CD1 LEU A 186      36.855   1.023  -6.058  1.00 56.70           C  
ATOM   3034 HD11 LEU A 186      35.804   1.067  -6.342  1.00 56.70           H  
ATOM   3035 HD12 LEU A 186      37.246   2.040  -6.010  1.00 56.70           H  
ATOM   3036 HD13 LEU A 186      37.408   0.457  -6.807  1.00 56.70           H  
ATOM   3037  CD2 LEU A 186      36.396  -1.046  -4.775  1.00 56.70           C  
ATOM   3038 HD21 LEU A 186      36.349  -1.494  -3.782  1.00 56.70           H  
ATOM   3039 HD22 LEU A 186      36.998  -1.670  -5.436  1.00 56.70           H  
ATOM   3040 HD23 LEU A 186      35.379  -0.990  -5.164  1.00 56.70           H  
ATOM   3041  N   ARG A 187      40.735  -1.566  -2.374  1.00 57.09           N  
ATOM   3042  H   ARG A 187      40.115  -2.357  -2.476  1.00 57.09           H  
ATOM   3043  CA  ARG A 187      42.170  -1.794  -2.154  1.00 57.09           C  
ATOM   3044  HA  ARG A 187      42.489  -1.238  -1.273  1.00 57.09           H  
ATOM   3045  C   ARG A 187      42.960  -1.253  -3.350  1.00 57.09           C  
ATOM   3046  CB  ARG A 187      42.473  -3.291  -1.942  1.00 57.09           C  
ATOM   3047  HB2 ARG A 187      41.959  -3.879  -2.702  1.00 57.09           H  
ATOM   3048  HB3 ARG A 187      43.545  -3.438  -2.074  1.00 57.09           H  
ATOM   3049  O   ARG A 187      42.920  -1.847  -4.422  1.00 57.09           O  
ATOM   3050  CG  ARG A 187      42.098  -3.805  -0.545  1.00 57.09           C  
ATOM   3051  HG2 ARG A 187      42.579  -3.183   0.209  1.00 57.09           H  
ATOM   3052  HG3 ARG A 187      41.017  -3.753  -0.412  1.00 57.09           H  
ATOM   3053  CD  ARG A 187      42.571  -5.257  -0.380  1.00 57.09           C  
ATOM   3054  HD2 ARG A 187      42.069  -5.865  -1.134  1.00 57.09           H  
ATOM   3055  HD3 ARG A 187      43.646  -5.301  -0.555  1.00 57.09           H  
ATOM   3056  NE  ARG A 187      42.282  -5.784   0.969  1.00 57.09           N  
ATOM   3057  HE  ARG A 187      42.153  -5.102   1.702  1.00 57.09           H  
ATOM   3058  NH1 ARG A 187      42.305  -8.027   0.454  1.00 57.09           N  
ATOM   3059 HH11 ARG A 187      42.209  -8.989   0.748  1.00 57.09           H  
ATOM   3060 HH12 ARG A 187      42.499  -7.804  -0.512  1.00 57.09           H  
ATOM   3061  NH2 ARG A 187      41.916  -7.383   2.551  1.00 57.09           N  
ATOM   3062 HH21 ARG A 187      41.799  -6.670   3.256  1.00 57.09           H  
ATOM   3063 HH22 ARG A 187      41.827  -8.353   2.818  1.00 57.09           H  
ATOM   3064  CZ  ARG A 187      42.170  -7.056   1.315  1.00 57.09           C  
ATOM   3065  N   SER A 188      43.701  -0.164  -3.148  1.00 53.94           N  
ATOM   3066  H   SER A 188      43.635   0.301  -2.254  1.00 53.94           H  
ATOM   3067  CA  SER A 188      44.732   0.297  -4.084  1.00 53.94           C  
ATOM   3068  HA  SER A 188      44.568  -0.173  -5.054  1.00 53.94           H  
ATOM   3069  C   SER A 188      46.113  -0.128  -3.584  1.00 53.94           C  
ATOM   3070  CB  SER A 188      44.667   1.811  -4.326  1.00 53.94           C  
ATOM   3071  HB2 SER A 188      43.730   2.065  -4.821  1.00 53.94           H  
ATOM   3072  HB3 SER A 188      44.740   2.348  -3.379  1.00 53.94           H  
ATOM   3073  O   SER A 188      46.401  -0.054  -2.388  1.00 53.94           O  
ATOM   3074  OG  SER A 188      45.761   2.155  -5.154  1.00 53.94           O  
ATOM   3075  HG  SER A 188      45.629   3.012  -5.564  1.00 53.94           H  
ATOM   3076  N   LYS A 189      46.989  -0.546  -4.506  1.00 57.18           N  
ATOM   3077  H   LYS A 189      46.696  -0.479  -5.471  1.00 57.18           H  
ATOM   3078  CA  LYS A 189      48.405  -0.828  -4.216  1.00 57.18           C  
ATOM   3079  HA  LYS A 189      48.469  -1.487  -3.350  1.00 57.18           H  
ATOM   3080  C   LYS A 189      49.180   0.441  -3.823  1.00 57.18           C  
ATOM   3081  CB  LYS A 189      49.070  -1.520  -5.420  1.00 57.18           C  
ATOM   3082  HB2 LYS A 189      50.139  -1.598  -5.222  1.00 57.18           H  
ATOM   3083  HB3 LYS A 189      48.937  -0.899  -6.307  1.00 57.18           H  
ATOM   3084  O   LYS A 189      50.225   0.330  -3.193  1.00 57.18           O  
ATOM   3085  CG  LYS A 189      48.524  -2.933  -5.691  1.00 57.18           C  
ATOM   3086  HG2 LYS A 189      48.660  -3.547  -4.801  1.00 57.18           H  
ATOM   3087  HG3 LYS A 189      47.461  -2.877  -5.924  1.00 57.18           H  
ATOM   3088  CD  LYS A 189      49.265  -3.580  -6.872  1.00 57.18           C  
ATOM   3089  HD2 LYS A 189      50.330  -3.625  -6.641  1.00 57.18           H  
ATOM   3090  HD3 LYS A 189      49.123  -2.962  -7.758  1.00 57.18           H  
ATOM   3091  CE  LYS A 189      48.739  -4.996  -7.141  1.00 57.18           C  
ATOM   3092  HE2 LYS A 189      48.889  -5.598  -6.245  1.00 57.18           H  
ATOM   3093  HE3 LYS A 189      47.667  -4.935  -7.328  1.00 57.18           H  
ATOM   3094  NZ  LYS A 189      49.425  -5.620  -8.302  1.00 57.18           N  
ATOM   3095  HZ1 LYS A 189      49.065  -6.548  -8.475  1.00 57.18           H  
ATOM   3096  HZ2 LYS A 189      49.287  -5.065  -9.134  1.00 57.18           H  
ATOM   3097  HZ3 LYS A 189      50.418  -5.691  -8.131  1.00 57.18           H  
ATOM   3098  N   SER A 190      48.661   1.630  -4.139  1.00 54.48           N  
ATOM   3099  H   SER A 190      47.818   1.664  -4.695  1.00 54.48           H  
ATOM   3100  CA  SER A 190      49.288   2.926  -3.835  1.00 54.48           C  
ATOM   3101  HA  SER A 190      50.324   2.903  -4.172  1.00 54.48           H  
ATOM   3102  C   SER A 190      49.295   3.270  -2.338  1.00 54.48           C  
ATOM   3103  CB  SER A 190      48.567   4.036  -4.612  1.00 54.48           C  
ATOM   3104  HB2 SER A 190      49.087   4.983  -4.471  1.00 54.48           H  
ATOM   3105  HB3 SER A 190      47.549   4.139  -4.236  1.00 54.48           H  
ATOM   3106  O   SER A 190      50.093   4.097  -1.903  1.00 54.48           O  
ATOM   3107  OG  SER A 190      48.520   3.723  -5.990  1.00 54.48           O  
ATOM   3108  HG  SER A 190      47.754   4.178  -6.348  1.00 54.48           H  
ATOM   3109  N   LEU A 191      48.452   2.615  -1.526  1.00 51.15           N  
ATOM   3110  H   LEU A 191      47.833   1.930  -1.934  1.00 51.15           H  
ATOM   3111  CA  LEU A 191      48.333   2.881  -0.085  1.00 51.15           C  
ATOM   3112  HA  LEU A 191      48.317   3.960   0.066  1.00 51.15           H  
ATOM   3113  C   LEU A 191      49.519   2.370   0.749  1.00 51.15           C  
ATOM   3114  CB  LEU A 191      47.013   2.283   0.437  1.00 51.15           C  
ATOM   3115  HB2 LEU A 191      46.973   1.235   0.140  1.00 51.15           H  
ATOM   3116  HB3 LEU A 191      47.014   2.315   1.526  1.00 51.15           H  
ATOM   3117  O   LEU A 191      49.640   2.741   1.911  1.00 51.15           O  
ATOM   3118  CG  LEU A 191      45.746   3.003  -0.060  1.00 51.15           C  
ATOM   3119  HG  LEU A 191      45.787   3.107  -1.145  1.00 51.15           H  
ATOM   3120  CD1 LEU A 191      44.518   2.161   0.287  1.00 51.15           C  
ATOM   3121 HD11 LEU A 191      44.612   1.170  -0.158  1.00 51.15           H  
ATOM   3122 HD12 LEU A 191      43.623   2.644  -0.106  1.00 51.15           H  
ATOM   3123 HD13 LEU A 191      44.424   2.069   1.369  1.00 51.15           H  
ATOM   3124  CD2 LEU A 191      45.602   4.390   0.570  1.00 51.15           C  
ATOM   3125 HD21 LEU A 191      46.439   5.028   0.287  1.00 51.15           H  
ATOM   3126 HD22 LEU A 191      44.686   4.862   0.216  1.00 51.15           H  
ATOM   3127 HD23 LEU A 191      45.561   4.310   1.656  1.00 51.15           H  
ATOM   3128  N   SER A 192      50.422   1.552   0.200  1.00 51.35           N  
ATOM   3129  H   SER A 192      50.329   1.280  -0.768  1.00 51.35           H  
ATOM   3130  CA  SER A 192      51.542   1.000   0.979  1.00 51.35           C  
ATOM   3131  HA  SER A 192      51.161   0.724   1.962  1.00 51.35           H  
ATOM   3132  C   SER A 192      52.688   1.988   1.228  1.00 51.35           C  
ATOM   3133  CB  SER A 192      52.065  -0.283   0.331  1.00 51.35           C  
ATOM   3134  HB2 SER A 192      52.732  -0.795   1.026  1.00 51.35           H  
ATOM   3135  HB3 SER A 192      51.225  -0.940   0.106  1.00 51.35           H  
ATOM   3136  O   SER A 192      53.670   1.616   1.862  1.00 51.35           O  
ATOM   3137  OG  SER A 192      52.768   0.009  -0.859  1.00 51.35           O  
ATOM   3138  HG  SER A 192      53.667   0.235  -0.612  1.00 51.35           H  
ATOM   3139  N   ARG A 193      52.611   3.228   0.723  1.00 52.71           N  
ATOM   3140  H   ARG A 193      51.778   3.475   0.209  1.00 52.71           H  
ATOM   3141  CA  ARG A 193      53.675   4.239   0.882  1.00 52.71           C  
ATOM   3142  HA  ARG A 193      54.532   3.737   1.332  1.00 52.71           H  
ATOM   3143  C   ARG A 193      53.343   5.328   1.910  1.00 52.71           C  
ATOM   3144  CB  ARG A 193      54.127   4.760  -0.496  1.00 52.71           C  
ATOM   3145  HB2 ARG A 193      53.690   5.740  -0.684  1.00 52.71           H  
ATOM   3146  HB3 ARG A 193      53.780   4.080  -1.275  1.00 52.71           H  
ATOM   3147  O   ARG A 193      53.898   6.423   1.848  1.00 52.71           O  
ATOM   3148  CG  ARG A 193      55.661   4.836  -0.568  1.00 52.71           C  
ATOM   3149  HG2 ARG A 193      56.079   3.833  -0.479  1.00 52.71           H  
ATOM   3150  HG3 ARG A 193      56.023   5.433   0.268  1.00 52.71           H  
ATOM   3151  CD  ARG A 193      56.166   5.481  -1.864  1.00 52.71           C  
ATOM   3152  HD2 ARG A 193      57.248   5.584  -1.782  1.00 52.71           H  
ATOM   3153  HD3 ARG A 193      55.745   6.483  -1.939  1.00 52.71           H  
ATOM   3154  NE  ARG A 193      55.795   4.707  -3.071  1.00 52.71           N  
ATOM   3155  HE  ARG A 193      54.814   4.490  -3.168  1.00 52.71           H  
ATOM   3156  NH1 ARG A 193      57.867   4.589  -4.071  1.00 52.71           N  
ATOM   3157 HH11 ARG A 193      58.447   4.330  -4.857  1.00 52.71           H  
ATOM   3158 HH12 ARG A 193      58.269   5.081  -3.285  1.00 52.71           H  
ATOM   3159  NH2 ARG A 193      56.089   3.743  -5.112  1.00 52.71           N  
ATOM   3160 HH21 ARG A 193      55.095   3.580  -5.175  1.00 52.71           H  
ATOM   3161 HH22 ARG A 193      56.686   3.508  -5.893  1.00 52.71           H  
ATOM   3162  CZ  ARG A 193      56.585   4.351  -4.071  1.00 52.71           C  
ATOM   3163  N   ILE A 194      52.441   5.016   2.847  1.00 47.95           N  
ATOM   3164  H   ILE A 194      52.046   4.087   2.817  1.00 47.95           H  
ATOM   3165  CA  ILE A 194      52.125   5.838   4.023  1.00 47.95           C  
ATOM   3166  HA  ILE A 194      51.772   6.816   3.693  1.00 47.95           H  
ATOM   3167  C   ILE A 194      53.417   6.034   4.826  1.00 47.95           C  
ATOM   3168  CB  ILE A 194      50.999   5.168   4.854  1.00 47.95           C  
ATOM   3169  HB  ILE A 194      51.271   4.126   5.018  1.00 47.95           H  
ATOM   3170  O   ILE A 194      53.908   5.107   5.463  1.00 47.95           O  
ATOM   3171  CG1 ILE A 194      49.662   5.224   4.076  1.00 47.95           C  
ATOM   3172 HG12 ILE A 194      49.249   6.231   4.132  1.00 47.95           H  
ATOM   3173 HG13 ILE A 194      49.840   5.010   3.022  1.00 47.95           H  
ATOM   3174  CG2 ILE A 194      50.812   5.838   6.230  1.00 47.95           C  
ATOM   3175 HG21 ILE A 194      50.002   5.359   6.780  1.00 47.95           H  
ATOM   3176 HG22 ILE A 194      50.583   6.898   6.113  1.00 47.95           H  
ATOM   3177 HG23 ILE A 194      51.712   5.732   6.836  1.00 47.95           H  
ATOM   3178  CD1 ILE A 194      48.611   4.224   4.579  1.00 47.95           C  
ATOM   3179 HD11 ILE A 194      49.026   3.216   4.582  1.00 47.95           H  
ATOM   3180 HD12 ILE A 194      47.747   4.248   3.915  1.00 47.95           H  
ATOM   3181 HD13 ILE A 194      48.285   4.485   5.585  1.00 47.95           H  
ATOM   3182  N   GLY A 195      53.992   7.234   4.738  1.00 47.17           N  
ATOM   3183  H   GLY A 195      53.548   7.929   4.154  1.00 47.17           H  
ATOM   3184  CA  GLY A 195      55.139   7.626   5.553  1.00 47.17           C  
ATOM   3185  HA2 GLY A 195      55.861   6.810   5.551  1.00 47.17           H  
ATOM   3186  HA3 GLY A 195      54.806   7.766   6.581  1.00 47.17           H  
ATOM   3187  C   GLY A 195      55.893   8.889   5.127  1.00 47.17           C  
ATOM   3188  O   GLY A 195      56.618   9.417   5.958  1.00 47.17           O  
ATOM   3189  N   LEU A 196      55.776   9.392   3.885  1.00 45.98           N  
ATOM   3190  H   LEU A 196      55.202   8.905   3.213  1.00 45.98           H  
ATOM   3191  CA  LEU A 196      56.777  10.369   3.395  1.00 45.98           C  
ATOM   3192  HA  LEU A 196      57.313  10.781   4.250  1.00 45.98           H  
ATOM   3193  C   LEU A 196      56.287  11.653   2.715  1.00 45.98           C  
ATOM   3194  CB  LEU A 196      57.816   9.626   2.533  1.00 45.98           C  
ATOM   3195  HB2 LEU A 196      58.384  10.341   1.937  1.00 45.98           H  
ATOM   3196  HB3 LEU A 196      57.289   8.971   1.839  1.00 45.98           H  
ATOM   3197  O   LEU A 196      57.124  12.476   2.356  1.00 45.98           O  
ATOM   3198  CG  LEU A 196      58.824   8.805   3.360  1.00 45.98           C  
ATOM   3199  HG  LEU A 196      58.294   8.135   4.037  1.00 45.98           H  
ATOM   3200  CD1 LEU A 196      59.656   7.939   2.415  1.00 45.98           C  
ATOM   3201 HD11 LEU A 196      60.236   8.572   1.743  1.00 45.98           H  
ATOM   3202 HD12 LEU A 196      58.999   7.291   1.834  1.00 45.98           H  
ATOM   3203 HD13 LEU A 196      60.334   7.317   2.997  1.00 45.98           H  
ATOM   3204  CD2 LEU A 196      59.784   9.685   4.167  1.00 45.98           C  
ATOM   3205 HD21 LEU A 196      59.246  10.197   4.965  1.00 45.98           H  
ATOM   3206 HD22 LEU A 196      60.551   9.066   4.632  1.00 45.98           H  
ATOM   3207 HD23 LEU A 196      60.259  10.423   3.520  1.00 45.98           H  
ATOM   3208  N   THR A 197      54.991  11.903   2.555  1.00 43.44           N  
ATOM   3209  H   THR A 197      54.299  11.238   2.869  1.00 43.44           H  
ATOM   3210  CA  THR A 197      54.545  13.152   1.912  1.00 43.44           C  
ATOM   3211  HA  THR A 197      55.361  13.874   1.883  1.00 43.44           H  
ATOM   3212  C   THR A 197      53.444  13.795   2.732  1.00 43.44           C  
ATOM   3213  CB  THR A 197      54.139  12.931   0.451  1.00 43.44           C  
ATOM   3214  HB  THR A 197      53.707  13.853   0.061  1.00 43.44           H  
ATOM   3215  O   THR A 197      52.361  13.229   2.849  1.00 43.44           O  
ATOM   3216  CG2 THR A 197      55.337  12.542  -0.418  1.00 43.44           C  
ATOM   3217 HG21 THR A 197      55.730  11.572  -0.113  1.00 43.44           H  
ATOM   3218 HG22 THR A 197      55.014  12.480  -1.458  1.00 43.44           H  
ATOM   3219 HG23 THR A 197      56.120  13.295  -0.334  1.00 43.44           H  
ATOM   3220  OG1 THR A 197      53.185  11.900   0.370  1.00 43.44           O  
ATOM   3221  HG1 THR A 197      52.478  12.146   0.971  1.00 43.44           H  
ATOM   3222  N   GLY A 198      53.790  14.937   3.333  1.00 47.33           N  
ATOM   3223  H   GLY A 198      54.733  15.264   3.176  1.00 47.33           H  
ATOM   3224  CA  GLY A 198      52.978  15.734   4.248  1.00 47.33           C  
ATOM   3225  HA2 GLY A 198      53.606  16.546   4.616  1.00 47.33           H  
ATOM   3226  HA3 GLY A 198      52.690  15.120   5.101  1.00 47.33           H  
ATOM   3227  C   GLY A 198      51.694  16.321   3.639  1.00 47.33           C  
ATOM   3228  O   GLY A 198      51.173  15.786   2.662  1.00 47.33           O  
ATOM   3229  N   PRO A 199      51.151  17.407   4.221  1.00 47.71           N  
ATOM   3230  CA  PRO A 199      49.834  17.949   3.888  1.00 47.71           C  
ATOM   3231  HA  PRO A 199      49.099  17.145   3.850  1.00 47.71           H  
ATOM   3232  C   PRO A 199      49.846  18.648   2.516  1.00 47.71           C  
ATOM   3233  CB  PRO A 199      49.483  18.874   5.061  1.00 47.71           C  
ATOM   3234  HB2 PRO A 199      49.032  18.288   5.862  1.00 47.71           H  
ATOM   3235  HB3 PRO A 199      48.817  19.687   4.773  1.00 47.71           H  
ATOM   3236  O   PRO A 199      49.866  19.870   2.412  1.00 47.71           O  
ATOM   3237  CG  PRO A 199      50.846  19.388   5.516  1.00 47.71           C  
ATOM   3238  HG2 PRO A 199      50.841  19.674   6.568  1.00 47.71           H  
ATOM   3239  HG3 PRO A 199      51.144  20.228   4.889  1.00 47.71           H  
ATOM   3240  CD  PRO A 199      51.778  18.208   5.262  1.00 47.71           C  
ATOM   3241  HD2 PRO A 199      51.875  17.619   6.174  1.00 47.71           H  
ATOM   3242  HD3 PRO A 199      52.754  18.575   4.944  1.00 47.71           H  
ATOM   3243  N   GLY A 200      49.885  17.857   1.448  1.00 50.70           N  
ATOM   3244  H   GLY A 200      49.952  16.864   1.619  1.00 50.70           H  
ATOM   3245  CA  GLY A 200      49.705  18.282   0.065  1.00 50.70           C  
ATOM   3246  HA2 GLY A 200      50.487  17.846  -0.556  1.00 50.70           H  
ATOM   3247  HA3 GLY A 200      49.786  19.368   0.008  1.00 50.70           H  
ATOM   3248  C   GLY A 200      48.344  17.830  -0.479  1.00 50.70           C  
ATOM   3249  O   GLY A 200      47.727  16.919   0.083  1.00 50.70           O  
ATOM   3250  N   PRO A 201      47.857  18.443  -1.574  1.00 53.27           N  
ATOM   3251  CA  PRO A 201      46.602  18.054  -2.208  1.00 53.27           C  
ATOM   3252  HA  PRO A 201      45.788  18.290  -1.522  1.00 53.27           H  
ATOM   3253  C   PRO A 201      46.554  16.562  -2.559  1.00 53.27           C  
ATOM   3254  CB  PRO A 201      46.475  18.928  -3.460  1.00 53.27           C  
ATOM   3255  HB2 PRO A 201      45.440  19.218  -3.646  1.00 53.27           H  
ATOM   3256  HB3 PRO A 201      46.881  18.402  -4.324  1.00 53.27           H  
ATOM   3257  O   PRO A 201      47.557  15.938  -2.909  1.00 53.27           O  
ATOM   3258  CG  PRO A 201      47.356  20.137  -3.154  1.00 53.27           C  
ATOM   3259  HG2 PRO A 201      46.790  20.867  -2.575  1.00 53.27           H  
ATOM   3260  HG3 PRO A 201      47.751  20.593  -4.062  1.00 53.27           H  
ATOM   3261  CD  PRO A 201      48.466  19.554  -2.285  1.00 53.27           C  
ATOM   3262  HD2 PRO A 201      48.834  20.324  -1.607  1.00 53.27           H  
ATOM   3263  HD3 PRO A 201      49.275  19.185  -2.915  1.00 53.27           H  
ATOM   3264  N   ILE A 202      45.356  15.983  -2.495  1.00 59.16           N  
ATOM   3265  H   ILE A 202      44.571  16.553  -2.213  1.00 59.16           H  
ATOM   3266  CA  ILE A 202      45.096  14.587  -2.851  1.00 59.16           C  
ATOM   3267  HA  ILE A 202      45.836  13.967  -2.345  1.00 59.16           H  
ATOM   3268  C   ILE A 202      45.282  14.409  -4.372  1.00 59.16           C  
ATOM   3269  CB  ILE A 202      43.683  14.188  -2.338  1.00 59.16           C  
ATOM   3270  HB  ILE A 202      42.983  14.928  -2.726  1.00 59.16           H  
ATOM   3271  O   ILE A 202      44.344  14.576  -5.140  1.00 59.16           O  
ATOM   3272  CG1 ILE A 202      43.636  14.245  -0.789  1.00 59.16           C  
ATOM   3273 HG12 ILE A 202      43.937  15.238  -0.453  1.00 59.16           H  
ATOM   3274 HG13 ILE A 202      44.345  13.528  -0.377  1.00 59.16           H  
ATOM   3275  CG2 ILE A 202      43.173  12.807  -2.801  1.00 59.16           C  
ATOM   3276 HG21 ILE A 202      43.480  12.030  -2.101  1.00 59.16           H  
ATOM   3277 HG22 ILE A 202      43.500  12.567  -3.813  1.00 59.16           H  
ATOM   3278 HG23 ILE A 202      42.083  12.826  -2.813  1.00 59.16           H  
ATOM   3279  CD1 ILE A 202      42.250  13.968  -0.191  1.00 59.16           C  
ATOM   3280 HD11 ILE A 202      41.511  14.628  -0.644  1.00 59.16           H  
ATOM   3281 HD12 ILE A 202      41.961  12.929  -0.351  1.00 59.16           H  
ATOM   3282 HD13 ILE A 202      42.279  14.155   0.883  1.00 59.16           H  
ATOM   3283  N   GLU A 203      46.490  14.057  -4.822  1.00 62.97           N  
ATOM   3284  H   GLU A 203      47.286  14.273  -4.237  1.00 62.97           H  
ATOM   3285  CA  GLU A 203      46.749  13.678  -6.223  1.00 62.97           C  
ATOM   3286  HA  GLU A 203      46.139  14.306  -6.872  1.00 62.97           H  
ATOM   3287  C   GLU A 203      46.381  12.203  -6.498  1.00 62.97           C  
ATOM   3288  CB  GLU A 203      48.215  13.980  -6.560  1.00 62.97           C  
ATOM   3289  HB2 GLU A 203      48.436  15.002  -6.253  1.00 62.97           H  
ATOM   3290  HB3 GLU A 203      48.860  13.300  -6.003  1.00 62.97           H  
ATOM   3291  O   GLU A 203      46.996  11.288  -5.947  1.00 62.97           O  
ATOM   3292  CG  GLU A 203      48.490  13.848  -8.066  1.00 62.97           C  
ATOM   3293  HG2 GLU A 203      47.818  14.519  -8.601  1.00 62.97           H  
ATOM   3294  HG3 GLU A 203      48.266  12.828  -8.376  1.00 62.97           H  
ATOM   3295  CD  GLU A 203      49.943  14.174  -8.444  1.00 62.97           C  
ATOM   3296  OE1 GLU A 203      50.247  14.082  -9.653  1.00 62.97           O  
ATOM   3297  OE2 GLU A 203      50.745  14.470  -7.530  1.00 62.97           O  
ATOM   3298  N   LEU A 204      45.346  11.947  -7.304  1.00 59.74           N  
ATOM   3299  H   LEU A 204      44.890  12.725  -7.759  1.00 59.74           H  
ATOM   3300  CA  LEU A 204      44.952  10.588  -7.706  1.00 59.74           C  
ATOM   3301  HA  LEU A 204      44.928   9.938  -6.832  1.00 59.74           H  
ATOM   3302  C   LEU A 204      45.970  10.000  -8.691  1.00 59.74           C  
ATOM   3303  CB  LEU A 204      43.561  10.614  -8.367  1.00 59.74           C  
ATOM   3304  HB2 LEU A 204      43.386   9.648  -8.842  1.00 59.74           H  
ATOM   3305  HB3 LEU A 204      43.575  11.365  -9.157  1.00 59.74           H  
ATOM   3306  O   LEU A 204      46.217  10.596  -9.738  1.00 59.74           O  
ATOM   3307  CG  LEU A 204      42.389  10.904  -7.420  1.00 59.74           C  
ATOM   3308  HG  LEU A 204      42.592  11.804  -6.840  1.00 59.74           H  
ATOM   3309  CD1 LEU A 204      41.131  11.130  -8.252  1.00 59.74           C  
ATOM   3310 HD11 LEU A 204      40.290  11.281  -7.575  1.00 59.74           H  
ATOM   3311 HD12 LEU A 204      40.937  10.265  -8.885  1.00 59.74           H  
ATOM   3312 HD13 LEU A 204      41.254  12.019  -8.871  1.00 59.74           H  
ATOM   3313  CD2 LEU A 204      42.115   9.740  -6.461  1.00 59.74           C  
ATOM   3314 HD21 LEU A 204      41.902   8.834  -7.029  1.00 59.74           H  
ATOM   3315 HD22 LEU A 204      41.260   9.981  -5.829  1.00 59.74           H  
ATOM   3316 HD23 LEU A 204      42.983   9.567  -5.825  1.00 59.74           H  
ATOM   3317  N   GLN A 205      46.512   8.816  -8.397  1.00 67.73           N  
ATOM   3318  H   GLN A 205      46.273   8.340  -7.539  1.00 67.73           H  
ATOM   3319  CA  GLN A 205      47.368   8.104  -9.348  1.00 67.73           C  
ATOM   3320  HA  GLN A 205      47.917   8.849  -9.924  1.00 67.73           H  
ATOM   3321  C   GLN A 205      46.532   7.277 -10.338  1.00 67.73           C  
ATOM   3322  CB  GLN A 205      48.399   7.239  -8.603  1.00 67.73           C  
ATOM   3323  HB2 GLN A 205      48.964   6.644  -9.321  1.00 67.73           H  
ATOM   3324  HB3 GLN A 205      47.888   6.535  -7.946  1.00 67.73           H  
ATOM   3325  O   GLN A 205      45.387   6.916 -10.042  1.00 67.73           O  
ATOM   3326  CG  GLN A 205      49.384   8.089  -7.782  1.00 67.73           C  
ATOM   3327  HG2 GLN A 205      48.836   8.705  -7.070  1.00 67.73           H  
ATOM   3328  HG3 GLN A 205      50.036   7.425  -7.214  1.00 67.73           H  
ATOM   3329  CD  GLN A 205      50.262   8.972  -8.667  1.00 67.73           C  
ATOM   3330  NE2 GLN A 205      50.515  10.205  -8.285  1.00 67.73           N  
ATOM   3331 HE21 GLN A 205      50.063  10.608  -7.477  1.00 67.73           H  
ATOM   3332 HE22 GLN A 205      51.003  10.801  -8.938  1.00 67.73           H  
ATOM   3333  OE1 GLN A 205      50.729   8.557  -9.716  1.00 67.73           O  
ATOM   3334  N   PRO A 206      47.080   6.926 -11.517  1.00 65.12           N  
ATOM   3335  CA  PRO A 206      46.422   6.011 -12.444  1.00 65.12           C  
ATOM   3336  HA  PRO A 206      45.530   6.501 -12.833  1.00 65.12           H  
ATOM   3337  C   PRO A 206      46.031   4.689 -11.759  1.00 65.12           C  
ATOM   3338  CB  PRO A 206      47.423   5.808 -13.589  1.00 65.12           C  
ATOM   3339  HB2 PRO A 206      48.076   4.962 -13.380  1.00 65.12           H  
ATOM   3340  HB3 PRO A 206      46.917   5.671 -14.545  1.00 65.12           H  
ATOM   3341  O   PRO A 206      46.885   3.958 -11.261  1.00 65.12           O  
ATOM   3342  CG  PRO A 206      48.253   7.093 -13.568  1.00 65.12           C  
ATOM   3343  HG2 PRO A 206      47.718   7.886 -14.090  1.00 65.12           H  
ATOM   3344  HG3 PRO A 206      49.242   6.946 -14.001  1.00 65.12           H  
ATOM   3345  CD  PRO A 206      48.330   7.420 -12.080  1.00 65.12           C  
ATOM   3346  HD2 PRO A 206      49.171   6.894 -11.629  1.00 65.12           H  
ATOM   3347  HD3 PRO A 206      48.443   8.496 -11.946  1.00 65.12           H  
ATOM   3348  N   GLY A 207      44.730   4.382 -11.739  1.00 61.24           N  
ATOM   3349  H   GLY A 207      44.083   5.070 -12.098  1.00 61.24           H  
ATOM   3350  CA  GLY A 207      44.166   3.201 -11.068  1.00 61.24           C  
ATOM   3351  HA2 GLY A 207      43.336   2.824 -11.664  1.00 61.24           H  
ATOM   3352  HA3 GLY A 207      44.923   2.420 -11.009  1.00 61.24           H  
ATOM   3353  C   GLY A 207      43.643   3.445  -9.646  1.00 61.24           C  
ATOM   3354  O   GLY A 207      43.012   2.550  -9.082  1.00 61.24           O  
ATOM   3355  N   ASP A 208      43.838   4.639  -9.079  1.00 60.21           N  
ATOM   3356  H   ASP A 208      44.371   5.344  -9.569  1.00 60.21           H  
ATOM   3357  CA  ASP A 208      43.241   5.018  -7.800  1.00 60.21           C  
ATOM   3358  HA  ASP A 208      43.257   4.147  -7.144  1.00 60.21           H  
ATOM   3359  C   ASP A 208      41.777   5.445  -7.967  1.00 60.21           C  
ATOM   3360  CB  ASP A 208      44.038   6.132  -7.103  1.00 60.21           C  
ATOM   3361  HB2 ASP A 208      43.446   6.493  -6.262  1.00 60.21           H  
ATOM   3362  HB3 ASP A 208      44.167   6.973  -7.784  1.00 60.21           H  
ATOM   3363  O   ASP A 208      41.392   6.118  -8.924  1.00 60.21           O  
ATOM   3364  CG  ASP A 208      45.395   5.699  -6.537  1.00 60.21           C  
ATOM   3365  OD1 ASP A 208      45.633   4.482  -6.334  1.00 60.21           O  
ATOM   3366  OD2 ASP A 208      46.169   6.616  -6.190  1.00 60.21           O  
ATOM   3367  N   SER A 209      40.953   5.091  -6.981  1.00 60.68           N  
ATOM   3368  H   SER A 209      41.336   4.557  -6.214  1.00 60.68           H  
ATOM   3369  CA  SER A 209      39.597   5.617  -6.832  1.00 60.68           C  
ATOM   3370  HA  SER A 209      39.309   6.152  -7.737  1.00 60.68           H  
ATOM   3371  C   SER A 209      39.541   6.598  -5.663  1.00 60.68           C  
ATOM   3372  CB  SER A 209      38.613   4.464  -6.638  1.00 60.68           C  
ATOM   3373  HB2 SER A 209      38.878   3.911  -5.737  1.00 60.68           H  
ATOM   3374  HB3 SER A 209      38.676   3.792  -7.494  1.00 60.68           H  
ATOM   3375  O   SER A 209      40.239   6.422  -4.663  1.00 60.68           O  
ATOM   3376  OG  SER A 209      37.288   4.954  -6.517  1.00 60.68           O  
ATOM   3377  HG  SER A 209      36.751   4.515  -7.180  1.00 60.68           H  
ATOM   3378  N   TRP A 210      38.641   7.583  -5.731  1.00 59.87           N  
ATOM   3379  H   TRP A 210      38.124   7.696  -6.591  1.00 59.87           H  
ATOM   3380  CA  TRP A 210      38.325   8.476  -4.609  1.00 59.87           C  
ATOM   3381  HA  TRP A 210      39.181   9.119  -4.405  1.00 59.87           H  
ATOM   3382  C   TRP A 210      38.010   7.710  -3.311  1.00 59.87           C  
ATOM   3383  CB  TRP A 210      37.129   9.356  -5.000  1.00 59.87           C  
ATOM   3384  HB2 TRP A 210      36.737   9.821  -4.096  1.00 59.87           H  
ATOM   3385  HB3 TRP A 210      36.336   8.733  -5.414  1.00 59.87           H  
ATOM   3386  O   TRP A 210      38.371   8.157  -2.226  1.00 59.87           O  
ATOM   3387  CG  TRP A 210      37.443  10.463  -5.957  1.00 59.87           C  
ATOM   3388  CD1 TRP A 210      37.215  10.470  -7.292  1.00 59.87           C  
ATOM   3389  HD1 TRP A 210      36.769   9.663  -7.853  1.00 59.87           H  
ATOM   3390  CD2 TRP A 210      38.046  11.756  -5.647  1.00 59.87           C  
ATOM   3391  CE2 TRP A 210      38.144  12.511  -6.854  1.00 59.87           C  
ATOM   3392  CE3 TRP A 210      38.522  12.363  -4.465  1.00 59.87           C  
ATOM   3393  HE3 TRP A 210      38.458  11.828  -3.529  1.00 59.87           H  
ATOM   3394  NE1 TRP A 210      37.624  11.679  -7.823  1.00 59.87           N  
ATOM   3395  HE1 TRP A 210      37.560  11.913  -8.803  1.00 59.87           H  
ATOM   3396  CH2 TRP A 210      39.177  14.368  -5.701  1.00 59.87           C  
ATOM   3397  HH2 TRP A 210      39.615  15.355  -5.711  1.00 59.87           H  
ATOM   3398  CZ2 TRP A 210      38.706  13.794  -6.893  1.00 59.87           C  
ATOM   3399  HZ2 TRP A 210      38.779  14.333  -7.826  1.00 59.87           H  
ATOM   3400  CZ3 TRP A 210      39.081  13.656  -4.491  1.00 59.87           C  
ATOM   3401  HZ3 TRP A 210      39.441  14.107  -3.579  1.00 59.87           H  
ATOM   3402  N   ALA A 211      37.397   6.525  -3.416  1.00 54.82           N  
ATOM   3403  H   ALA A 211      37.175   6.185  -4.341  1.00 54.82           H  
ATOM   3404  CA  ALA A 211      37.086   5.666  -2.270  1.00 54.82           C  
ATOM   3405  HA  ALA A 211      36.627   6.273  -1.490  1.00 54.82           H  
ATOM   3406  C   ALA A 211      38.320   4.991  -1.641  1.00 54.82           C  
ATOM   3407  CB  ALA A 211      36.070   4.614  -2.732  1.00 54.82           C  
ATOM   3408  HB1 ALA A 211      36.506   3.985  -3.508  1.00 54.82           H  
ATOM   3409  HB2 ALA A 211      35.176   5.102  -3.122  1.00 54.82           H  
ATOM   3410  HB3 ALA A 211      35.786   3.986  -1.887  1.00 54.82           H  
ATOM   3411  O   ALA A 211      38.272   4.596  -0.480  1.00 54.82           O  
ATOM   3412  N   SER A 212      39.423   4.846  -2.383  1.00 50.49           N  
ATOM   3413  H   SER A 212      39.434   5.209  -3.325  1.00 50.49           H  
ATOM   3414  CA  SER A 212      40.676   4.275  -1.870  1.00 50.49           C  
ATOM   3415  HA  SER A 212      40.453   3.382  -1.286  1.00 50.49           H  
ATOM   3416  C   SER A 212      41.423   5.243  -0.953  1.00 50.49           C  
ATOM   3417  CB  SER A 212      41.602   3.876  -3.024  1.00 50.49           C  
ATOM   3418  HB2 SER A 212      42.515   3.440  -2.619  1.00 50.49           H  
ATOM   3419  HB3 SER A 212      41.869   4.757  -3.607  1.00 50.49           H  
ATOM   3420  O   SER A 212      42.217   4.794  -0.136  1.00 50.49           O  
ATOM   3421  OG  SER A 212      40.968   2.929  -3.861  1.00 50.49           O  
ATOM   3422  HG  SER A 212      40.933   2.105  -3.368  1.00 50.49           H  
ATOM   3423  N   ARG A 213      41.186   6.557  -1.079  1.00 48.08           N  
ATOM   3424  H   ARG A 213      40.512   6.850  -1.772  1.00 48.08           H  
ATOM   3425  CA  ARG A 213      41.893   7.595  -0.308  1.00 48.08           C  
ATOM   3426  HA  ARG A 213      42.750   7.141   0.191  1.00 48.08           H  
ATOM   3427  C   ARG A 213      41.084   8.194   0.844  1.00 48.08           C  
ATOM   3428  CB  ARG A 213      42.429   8.685  -1.250  1.00 48.08           C  
ATOM   3429  HB2 ARG A 213      42.849   9.484  -0.638  1.00 48.08           H  
ATOM   3430  HB3 ARG A 213      41.613   9.104  -1.838  1.00 48.08           H  
ATOM   3431  O   ARG A 213      41.674   8.850   1.695  1.00 48.08           O  
ATOM   3432  CG  ARG A 213      43.522   8.142  -2.189  1.00 48.08           C  
ATOM   3433  HG2 ARG A 213      43.059   7.516  -2.952  1.00 48.08           H  
ATOM   3434  HG3 ARG A 213      44.222   7.527  -1.622  1.00 48.08           H  
ATOM   3435  CD  ARG A 213      44.307   9.262  -2.880  1.00 48.08           C  
ATOM   3436  HD2 ARG A 213      44.962   8.809  -3.624  1.00 48.08           H  
ATOM   3437  HD3 ARG A 213      43.608   9.922  -3.395  1.00 48.08           H  
ATOM   3438  NE  ARG A 213      45.124  10.033  -1.916  1.00 48.08           N  
ATOM   3439  HE  ARG A 213      45.056   9.773  -0.943  1.00 48.08           H  
ATOM   3440  NH1 ARG A 213      46.070  11.443  -3.431  1.00 48.08           N  
ATOM   3441 HH11 ARG A 213      45.766  10.857  -4.196  1.00 48.08           H  
ATOM   3442 HH12 ARG A 213      46.756  12.137  -3.689  1.00 48.08           H  
ATOM   3443  NH2 ARG A 213      46.537  11.722  -1.286  1.00 48.08           N  
ATOM   3444 HH21 ARG A 213      47.154  12.479  -1.543  1.00 48.08           H  
ATOM   3445 HH22 ARG A 213      46.442  11.473  -0.311  1.00 48.08           H  
ATOM   3446  CZ  ARG A 213      45.905  11.056  -2.211  1.00 48.08           C  
ATOM   3447  N   SER A 214      39.770   7.971   0.906  1.00 47.23           N  
ATOM   3448  H   SER A 214      39.323   7.449   0.166  1.00 47.23           H  
ATOM   3449  CA  SER A 214      38.957   8.353   2.066  1.00 47.23           C  
ATOM   3450  HA  SER A 214      39.335   9.290   2.475  1.00 47.23           H  
ATOM   3451  C   SER A 214      39.078   7.283   3.156  1.00 47.23           C  
ATOM   3452  CB  SER A 214      37.500   8.604   1.652  1.00 47.23           C  
ATOM   3453  HB2 SER A 214      36.931   8.909   2.531  1.00 47.23           H  
ATOM   3454  HB3 SER A 214      37.466   9.409   0.919  1.00 47.23           H  
ATOM   3455  O   SER A 214      38.399   6.258   3.105  1.00 47.23           O  
ATOM   3456  OG  SER A 214      36.911   7.439   1.099  1.00 47.23           O  
ATOM   3457  HG  SER A 214      37.160   6.716   1.679  1.00 47.23           H  
ATOM   3458  N   THR A 215      39.986   7.486   4.106  1.00 43.88           N  
ATOM   3459  H   THR A 215      40.603   8.281   4.018  1.00 43.88           H  
ATOM   3460  CA  THR A 215      40.238   6.598   5.249  1.00 43.88           C  
ATOM   3461  HA  THR A 215      40.575   5.629   4.880  1.00 43.88           H  
ATOM   3462  C   THR A 215      38.972   6.405   6.095  1.00 43.88           C  
ATOM   3463  CB  THR A 215      41.355   7.209   6.122  1.00 43.88           C  
ATOM   3464  HB  THR A 215      40.977   8.084   6.649  1.00 43.88           H  
ATOM   3465  O   THR A 215      38.625   7.275   6.882  1.00 43.88           O  
ATOM   3466  CG2 THR A 215      41.936   6.224   7.135  1.00 43.88           C  
ATOM   3467 HG21 THR A 215      41.156   5.905   7.827  1.00 43.88           H  
ATOM   3468 HG22 THR A 215      42.341   5.352   6.621  1.00 43.88           H  
ATOM   3469 HG23 THR A 215      42.727   6.706   7.709  1.00 43.88           H  
ATOM   3470  OG1 THR A 215      42.428   7.628   5.308  1.00 43.88           O  
ATOM   3471  HG1 THR A 215      43.087   8.024   5.884  1.00 43.88           H  
ATOM   3472  N   ILE A 216      38.302   5.256   5.977  1.00 40.29           N  
ATOM   3473  H   ILE A 216      38.547   4.637   5.218  1.00 40.29           H  
ATOM   3474  CA  ILE A 216      37.367   4.751   6.996  1.00 40.29           C  
ATOM   3475  HA  ILE A 216      37.271   5.479   7.801  1.00 40.29           H  
ATOM   3476  C   ILE A 216      38.028   3.501   7.579  1.00 40.29           C  
ATOM   3477  CB  ILE A 216      35.942   4.519   6.436  1.00 40.29           C  
ATOM   3478  HB  ILE A 216      36.006   3.821   5.601  1.00 40.29           H  
ATOM   3479  O   ILE A 216      37.903   2.399   7.046  1.00 40.29           O  
ATOM   3480  CG1 ILE A 216      35.347   5.851   5.917  1.00 40.29           C  
ATOM   3481 HG12 ILE A 216      35.267   6.558   6.742  1.00 40.29           H  
ATOM   3482 HG13 ILE A 216      36.024   6.278   5.177  1.00 40.29           H  
ATOM   3483  CG2 ILE A 216      35.035   3.896   7.518  1.00 40.29           C  
ATOM   3484 HG21 ILE A 216      35.434   2.940   7.856  1.00 40.29           H  
ATOM   3485 HG22 ILE A 216      34.039   3.702   7.118  1.00 40.29           H  
ATOM   3486 HG23 ILE A 216      34.945   4.564   8.375  1.00 40.29           H  
ATOM   3487  CD1 ILE A 216      33.974   5.716   5.244  1.00 40.29           C  
ATOM   3488 HD11 ILE A 216      33.211   5.463   5.980  1.00 40.29           H  
ATOM   3489 HD12 ILE A 216      33.705   6.668   4.786  1.00 40.29           H  
ATOM   3490 HD13 ILE A 216      34.011   4.947   4.473  1.00 40.29           H  
ATOM   3491  N   GLY A 217      38.848   3.704   8.610  1.00 41.18           N  
ATOM   3492  H   GLY A 217      38.918   4.642   8.977  1.00 41.18           H  
ATOM   3493  CA  GLY A 217      39.406   2.628   9.424  1.00 41.18           C  
ATOM   3494  HA2 GLY A 217      40.360   2.939   9.849  1.00 41.18           H  
ATOM   3495  HA3 GLY A 217      39.569   1.738   8.816  1.00 41.18           H  
ATOM   3496  C   GLY A 217      38.451   2.306  10.569  1.00 41.18           C  
ATOM   3497  O   GLY A 217      37.975   3.213  11.248  1.00 41.18           O  
ATOM   3498  N   PHE A 218      38.160   1.022  10.768  1.00 36.84           N  
ATOM   3499  H   PHE A 218      38.576   0.333  10.157  1.00 36.84           H  
ATOM   3500  CA  PHE A 218      37.399   0.534  11.918  1.00 36.84           C  
ATOM   3501  HA  PHE A 218      36.438   1.050  11.930  1.00 36.84           H  
ATOM   3502  C   PHE A 218      38.152   0.833  13.232  1.00 36.84           C  
ATOM   3503  CB  PHE A 218      37.148  -0.972  11.752  1.00 36.84           C  
ATOM   3504  HB2 PHE A 218      38.102  -1.484  11.625  1.00 36.84           H  
ATOM   3505  HB3 PHE A 218      36.701  -1.352  12.671  1.00 36.84           H  
ATOM   3506  O   PHE A 218      39.383   0.753  13.250  1.00 36.84           O  
ATOM   3507  CG  PHE A 218      36.229  -1.325  10.595  1.00 36.84           C  
ATOM   3508  CD1 PHE A 218      34.836  -1.359  10.799  1.00 36.84           C  
ATOM   3509  HD1 PHE A 218      34.424  -1.141  11.772  1.00 36.84           H  
ATOM   3510  CD2 PHE A 218      36.752  -1.612   9.318  1.00 36.84           C  
ATOM   3511  HD2 PHE A 218      37.820  -1.591   9.154  1.00 36.84           H  
ATOM   3512  CE1 PHE A 218      33.973  -1.677   9.736  1.00 36.84           C  
ATOM   3513  HE1 PHE A 218      32.905  -1.699   9.895  1.00 36.84           H  
ATOM   3514  CE2 PHE A 218      35.887  -1.924   8.253  1.00 36.84           C  
ATOM   3515  HE2 PHE A 218      36.288  -2.134   7.272  1.00 36.84           H  
ATOM   3516  CZ  PHE A 218      34.497  -1.958   8.463  1.00 36.84           C  
ATOM   3517  HZ  PHE A 218      33.829  -2.193   7.648  1.00 36.84           H  
ATOM   3518  N   PRO A 219      37.456   1.173  14.333  1.00 36.82           N  
ATOM   3519  CA  PRO A 219      38.101   1.545  15.588  1.00 36.82           C  
ATOM   3520  HA  PRO A 219      38.868   2.296  15.399  1.00 36.82           H  
ATOM   3521  C   PRO A 219      38.749   0.329  16.268  1.00 36.82           C  
ATOM   3522  CB  PRO A 219      36.990   2.174  16.441  1.00 36.82           C  
ATOM   3523  HB2 PRO A 219      37.136   1.995  17.506  1.00 36.82           H  
ATOM   3524  HB3 PRO A 219      36.947   3.245  16.243  1.00 36.82           H  
ATOM   3525  O   PRO A 219      38.074  -0.655  16.557  1.00 36.82           O  
ATOM   3526  CG  PRO A 219      35.712   1.512  15.924  1.00 36.82           C  
ATOM   3527  HG2 PRO A 219      35.563   0.559  16.432  1.00 36.82           H  
ATOM   3528  HG3 PRO A 219      34.842   2.155  16.058  1.00 36.82           H  
ATOM   3529  CD  PRO A 219      36.008   1.261  14.447  1.00 36.82           C  
ATOM   3530  HD2 PRO A 219      35.526   0.339  14.121  1.00 36.82           H  
ATOM   3531  HD3 PRO A 219      35.650   2.105  13.857  1.00 36.82           H  
ATOM   3532  N   ASN A 220      40.047   0.425  16.575  1.00 34.97           N  
ATOM   3533  H   ASN A 220      40.553   1.239  16.258  1.00 34.97           H  
ATOM   3534  CA  ASN A 220      40.694  -0.393  17.603  1.00 34.97           C  
ATOM   3535  HA  ASN A 220      40.023  -1.214  17.859  1.00 34.97           H  
ATOM   3536  C   ASN A 220      40.931   0.509  18.838  1.00 34.97           C  
ATOM   3537  CB  ASN A 220      41.987  -1.022  17.047  1.00 34.97           C  
ATOM   3538  HB2 ASN A 220      41.805  -1.384  16.035  1.00 34.97           H  
ATOM   3539  HB3 ASN A 220      42.775  -0.270  17.009  1.00 34.97           H  
ATOM   3540  O   ASN A 220      41.637   1.511  18.703  1.00 34.97           O  
ATOM   3541  CG  ASN A 220      42.455  -2.212  17.872  1.00 34.97           C  
ATOM   3542  ND2 ASN A 220      43.690  -2.627  17.716  1.00 34.97           N  
ATOM   3543 HD21 ASN A 220      44.329  -2.128  17.114  1.00 34.97           H  
ATOM   3544 HD22 ASN A 220      43.975  -3.393  18.309  1.00 34.97           H  
ATOM   3545  OD1 ASN A 220      41.726  -2.801  18.647  1.00 34.97           O  
ATOM   3546  N   PRO A 221      40.321   0.237  20.006  1.00 44.51           N  
ATOM   3547  CA  PRO A 221      40.154   1.224  21.084  1.00 44.51           C  
ATOM   3548  HA  PRO A 221      39.981   2.200  20.632  1.00 44.51           H  
ATOM   3549  C   PRO A 221      41.348   1.417  22.042  1.00 44.51           C  
ATOM   3550  CB  PRO A 221      38.856   0.809  21.796  1.00 44.51           C  
ATOM   3551  HB2 PRO A 221      38.812   1.103  22.845  1.00 44.51           H  
ATOM   3552  HB3 PRO A 221      38.005   1.232  21.263  1.00 44.51           H  
ATOM   3553  O   PRO A 221      41.141   1.837  23.174  1.00 44.51           O  
ATOM   3554  CG  PRO A 221      38.845  -0.704  21.629  1.00 44.51           C  
ATOM   3555  HG2 PRO A 221      37.842  -1.120  21.722  1.00 44.51           H  
ATOM   3556  HG3 PRO A 221      39.520  -1.157  22.355  1.00 44.51           H  
ATOM   3557  CD  PRO A 221      39.409  -0.878  20.224  1.00 44.51           C  
ATOM   3558  HD2 PRO A 221      39.919  -1.838  20.142  1.00 44.51           H  
ATOM   3559  HD3 PRO A 221      38.590  -0.822  19.507  1.00 44.51           H  
ATOM   3560  N   HIS A 222      42.597   1.166  21.639  1.00 37.44           N  
ATOM   3561  H   HIS A 222      42.762   0.902  20.678  1.00 37.44           H  
ATOM   3562  CA  HIS A 222      43.730   1.296  22.568  1.00 37.44           C  
ATOM   3563  HA  HIS A 222      43.481   2.020  23.344  1.00 37.44           H  
ATOM   3564  C   HIS A 222      45.004   1.835  21.925  1.00 37.44           C  
ATOM   3565  CB  HIS A 222      43.997  -0.050  23.269  1.00 37.44           C  
ATOM   3566  HB2 HIS A 222      44.916   0.029  23.849  1.00 37.44           H  
ATOM   3567  HB3 HIS A 222      44.141  -0.826  22.517  1.00 37.44           H  
ATOM   3568  O   HIS A 222      45.962   1.086  21.769  1.00 37.44           O  
ATOM   3569  CG  HIS A 222      42.918  -0.474  24.224  1.00 37.44           C  
ATOM   3570  CD2 HIS A 222      42.184  -1.625  24.164  1.00 37.44           C  
ATOM   3571  HD2 HIS A 222      42.282  -2.401  23.419  1.00 37.44           H  
ATOM   3572  ND1 HIS A 222      42.476   0.236  25.317  1.00 37.44           N  
ATOM   3573  HD1 HIS A 222      42.721   1.187  25.549  1.00 37.44           H  
ATOM   3574  CE1 HIS A 222      41.485  -0.465  25.889  1.00 37.44           C  
ATOM   3575  HE1 HIS A 222      40.904  -0.135  26.738  1.00 37.44           H  
ATOM   3576  NE2 HIS A 222      41.278  -1.615  25.227  1.00 37.44           N  
ATOM   3577  N   THR A 223      45.057   3.126  21.592  1.00 42.90           N  
ATOM   3578  H   THR A 223      44.200   3.660  21.604  1.00 42.90           H  
ATOM   3579  CA  THR A 223      46.302   3.908  21.724  1.00 42.90           C  
ATOM   3580  HA  THR A 223      46.706   3.694  22.713  1.00 42.90           H  
ATOM   3581  C   THR A 223      45.978   5.399  21.676  1.00 42.90           C  
ATOM   3582  CB  THR A 223      47.413   3.599  20.685  1.00 42.90           C  
ATOM   3583  HB  THR A 223      47.459   4.390  19.937  1.00 42.90           H  
ATOM   3584  O   THR A 223      45.470   5.902  20.683  1.00 42.90           O  
ATOM   3585  CG2 THR A 223      48.763   3.509  21.401  1.00 42.90           C  
ATOM   3586 HG21 THR A 223      48.979   4.452  21.903  1.00 42.90           H  
ATOM   3587 HG22 THR A 223      48.752   2.697  22.129  1.00 42.90           H  
ATOM   3588 HG23 THR A 223      49.546   3.324  20.666  1.00 42.90           H  
ATOM   3589  OG1 THR A 223      47.272   2.369  20.012  1.00 42.90           O  
ATOM   3590  HG1 THR A 223      46.876   1.765  20.645  1.00 42.90           H  
ATOM   3591  N   GLU A 224      46.230   6.096  22.780  1.00 42.02           N  
ATOM   3592  H   GLU A 224      46.608   5.620  23.586  1.00 42.02           H  
ATOM   3593  CA  GLU A 224      46.187   7.554  22.873  1.00 42.02           C  
ATOM   3594  HA  GLU A 224      45.484   7.968  22.151  1.00 42.02           H  
ATOM   3595  C   GLU A 224      47.596   8.061  22.565  1.00 42.02           C  
ATOM   3596  CB  GLU A 224      45.761   7.979  24.288  1.00 42.02           C  
ATOM   3597  HB2 GLU A 224      45.887   9.058  24.379  1.00 42.02           H  
ATOM   3598  HB3 GLU A 224      46.417   7.490  25.007  1.00 42.02           H  
ATOM   3599  O   GLU A 224      48.542   7.797  23.308  1.00 42.02           O  
ATOM   3600  CG  GLU A 224      44.298   7.629  24.607  1.00 42.02           C  
ATOM   3601  HG2 GLU A 224      44.139   6.567  24.423  1.00 42.02           H  
ATOM   3602  HG3 GLU A 224      43.655   8.187  23.926  1.00 42.02           H  
ATOM   3603  CD  GLU A 224      43.902   7.935  26.063  1.00 42.02           C  
ATOM   3604  OE1 GLU A 224      42.686   7.859  26.345  1.00 42.02           O  
ATOM   3605  OE2 GLU A 224      44.806   8.190  26.891  1.00 42.02           O  
ATOM   3606  N   SER A 225      47.792   8.725  21.431  1.00 42.46           N  
ATOM   3607  H   SER A 225      47.029   8.822  20.777  1.00 42.46           H  
ATOM   3608  CA  SER A 225      49.056   9.399  21.132  1.00 42.46           C  
ATOM   3609  HA  SER A 225      49.498   9.770  22.057  1.00 42.46           H  
ATOM   3610  C   SER A 225      48.793  10.587  20.218  1.00 42.46           C  
ATOM   3611  CB  SER A 225      50.049   8.429  20.477  1.00 42.46           C  
ATOM   3612  HB2 SER A 225      49.592   7.986  19.593  1.00 42.46           H  
ATOM   3613  HB3 SER A 225      50.944   8.973  20.173  1.00 42.46           H  
ATOM   3614  O   SER A 225      48.233  10.423  19.138  1.00 42.46           O  
ATOM   3615  OG  SER A 225      50.418   7.404  21.377  1.00 42.46           O  
ATOM   3616  HG  SER A 225      49.807   7.435  22.117  1.00 42.46           H  
ATOM   3617  N   GLU A 226      49.247  11.778  20.614  1.00 48.39           N  
ATOM   3618  H   GLU A 226      49.635  11.863  21.543  1.00 48.39           H  
ATOM   3619  CA  GLU A 226      49.143  13.021  19.825  1.00 48.39           C  
ATOM   3620  HA  GLU A 226      48.093  13.287  19.702  1.00 48.39           H  
ATOM   3621  C   GLU A 226      49.751  12.890  18.414  1.00 48.39           C  
ATOM   3622  CB  GLU A 226      49.853  14.156  20.583  1.00 48.39           C  
ATOM   3623  HB2 GLU A 226      49.905  15.028  19.930  1.00 48.39           H  
ATOM   3624  HB3 GLU A 226      50.870  13.838  20.812  1.00 48.39           H  
ATOM   3625  O   GLU A 226      49.346  13.584  17.482  1.00 48.39           O  
ATOM   3626  CG  GLU A 226      49.129  14.571  21.874  1.00 48.39           C  
ATOM   3627  HG2 GLU A 226      49.087  13.716  22.549  1.00 48.39           H  
ATOM   3628  HG3 GLU A 226      48.107  14.854  21.622  1.00 48.39           H  
ATOM   3629  CD  GLU A 226      49.837  15.737  22.585  1.00 48.39           C  
ATOM   3630  OE1 GLU A 226      49.122  16.594  23.148  1.00 48.39           O  
ATOM   3631  OE2 GLU A 226      51.089  15.754  22.561  1.00 48.39           O  
ATOM   3632  N   VAL A 227      50.671  11.939  18.227  1.00 50.10           N  
ATOM   3633  H   VAL A 227      50.957  11.416  19.042  1.00 50.10           H  
ATOM   3634  CA  VAL A 227      51.280  11.600  16.931  1.00 50.10           C  
ATOM   3635  HA  VAL A 227      51.610  12.528  16.464  1.00 50.10           H  
ATOM   3636  C   VAL A 227      50.273  10.941  15.971  1.00 50.10           C  
ATOM   3637  CB  VAL A 227      52.515  10.695  17.140  1.00 50.10           C  
ATOM   3638  HB  VAL A 227      52.179   9.694  17.409  1.00 50.10           H  
ATOM   3639  O   VAL A 227      50.372  11.113  14.757  1.00 50.10           O  
ATOM   3640  CG1 VAL A 227      53.364  10.604  15.865  1.00 50.10           C  
ATOM   3641 HG11 VAL A 227      53.691  11.598  15.561  1.00 50.10           H  
ATOM   3642 HG12 VAL A 227      52.783  10.157  15.058  1.00 50.10           H  
ATOM   3643 HG13 VAL A 227      54.236   9.975  16.043  1.00 50.10           H  
ATOM   3644  CG2 VAL A 227      53.439  11.202  18.261  1.00 50.10           C  
ATOM   3645 HG21 VAL A 227      54.327  10.572  18.324  1.00 50.10           H  
ATOM   3646 HG22 VAL A 227      53.743  12.229  18.060  1.00 50.10           H  
ATOM   3647 HG23 VAL A 227      52.937  11.159  19.228  1.00 50.10           H  
ATOM   3648  N   GLU A 228      49.268  10.225  16.484  1.00 46.73           N  
ATOM   3649  H   GLU A 228      49.144  10.202  17.486  1.00 46.73           H  
ATOM   3650  CA  GLU A 228      48.270   9.522  15.667  1.00 46.73           C  
ATOM   3651  HA  GLU A 228      48.791   9.001  14.864  1.00 46.73           H  
ATOM   3652  C   GLU A 228      47.277  10.494  15.004  1.00 46.73           C  
ATOM   3653  CB  GLU A 228      47.556   8.465  16.528  1.00 46.73           C  
ATOM   3654  HB2 GLU A 228      46.823   8.959  17.166  1.00 46.73           H  
ATOM   3655  HB3 GLU A 228      48.290   7.963  17.159  1.00 46.73           H  
ATOM   3656  O   GLU A 228      46.882  10.286  13.855  1.00 46.73           O  
ATOM   3657  CG  GLU A 228      46.864   7.402  15.657  1.00 46.73           C  
ATOM   3658  HG2 GLU A 228      46.177   7.907  14.977  1.00 46.73           H  
ATOM   3659  HG3 GLU A 228      47.619   6.896  15.057  1.00 46.73           H  
ATOM   3660  CD  GLU A 228      46.064   6.359  16.454  1.00 46.73           C  
ATOM   3661  OE1 GLU A 228      45.388   5.526  15.809  1.00 46.73           O  
ATOM   3662  OE2 GLU A 228      45.978   6.460  17.695  1.00 46.73           O  
ATOM   3663  N   ASN A 229      46.951  11.613  15.662  1.00 45.19           N  
ATOM   3664  H   ASN A 229      47.309  11.738  16.598  1.00 45.19           H  
ATOM   3665  CA  ASN A 229      46.075  12.647  15.094  1.00 45.19           C  
ATOM   3666  HA  ASN A 229      45.178  12.166  14.702  1.00 45.19           H  
ATOM   3667  C   ASN A 229      46.709  13.368  13.895  1.00 45.19           C  
ATOM   3668  CB  ASN A 229      45.661  13.636  16.201  1.00 45.19           C  
ATOM   3669  HB2 ASN A 229      46.513  13.866  16.842  1.00 45.19           H  
ATOM   3670  HB3 ASN A 229      45.324  14.564  15.740  1.00 45.19           H  
ATOM   3671  O   ASN A 229      46.005  13.717  12.948  1.00 45.19           O  
ATOM   3672  CG  ASN A 229      44.507  13.126  17.049  1.00 45.19           C  
ATOM   3673  ND2 ASN A 229      44.163  13.824  18.105  1.00 45.19           N  
ATOM   3674 HD21 ASN A 229      43.352  13.488  18.605  1.00 45.19           H  
ATOM   3675 HD22 ASN A 229      44.646  14.673  18.360  1.00 45.19           H  
ATOM   3676  OD1 ASN A 229      43.888  12.115  16.767  1.00 45.19           O  
ATOM   3677  N   ALA A 230      48.036  13.539  13.885  1.00 49.40           N  
ATOM   3678  H   ALA A 230      48.567  13.242  14.690  1.00 49.40           H  
ATOM   3679  CA  ALA A 230      48.749  14.084  12.727  1.00 49.40           C  
ATOM   3680  HA  ALA A 230      48.240  14.988  12.394  1.00 49.40           H  
ATOM   3681  C   ALA A 230      48.771  13.103  11.538  1.00 49.40           C  
ATOM   3682  CB  ALA A 230      50.167  14.461  13.169  1.00 49.40           C  
ATOM   3683  HB1 ALA A 230      50.705  13.573  13.502  1.00 49.40           H  
ATOM   3684  HB2 ALA A 230      50.120  15.179  13.989  1.00 49.40           H  
ATOM   3685  HB3 ALA A 230      50.703  14.911  12.334  1.00 49.40           H  
ATOM   3686  O   ALA A 230      48.750  13.523  10.381  1.00 49.40           O  
ATOM   3687  N   LEU A 231      48.793  11.796  11.819  1.00 48.85           N  
ATOM   3688  H   LEU A 231      48.813  11.524  12.791  1.00 48.85           H  
ATOM   3689  CA  LEU A 231      48.795  10.735  10.807  1.00 48.85           C  
ATOM   3690  HA  LEU A 231      49.429  11.038   9.973  1.00 48.85           H  
ATOM   3691  C   LEU A 231      47.398  10.482  10.221  1.00 48.85           C  
ATOM   3692  CB  LEU A 231      49.369   9.457  11.447  1.00 48.85           C  
ATOM   3693  HB2 LEU A 231      49.186   8.611  10.784  1.00 48.85           H  
ATOM   3694  HB3 LEU A 231      48.830   9.260  12.374  1.00 48.85           H  
ATOM   3695  O   LEU A 231      47.269  10.108   9.050  1.00 48.85           O  
ATOM   3696  CG  LEU A 231      50.879   9.536  11.744  1.00 48.85           C  
ATOM   3697  HG  LEU A 231      51.121  10.489  12.214  1.00 48.85           H  
ATOM   3698  CD1 LEU A 231      51.290   8.414  12.696  1.00 48.85           C  
ATOM   3699 HD11 LEU A 231      52.362   8.466  12.890  1.00 48.85           H  
ATOM   3700 HD12 LEU A 231      51.041   7.444  12.266  1.00 48.85           H  
ATOM   3701 HD13 LEU A 231      50.764   8.532  13.643  1.00 48.85           H  
ATOM   3702  CD2 LEU A 231      51.707   9.397  10.461  1.00 48.85           C  
ATOM   3703 HD21 LEU A 231      52.767   9.437  10.709  1.00 48.85           H  
ATOM   3704 HD22 LEU A 231      51.485   8.448   9.974  1.00 48.85           H  
ATOM   3705 HD23 LEU A 231      51.481  10.219   9.782  1.00 48.85           H  
ATOM   3706  N   HIS A 232      46.347  10.696  11.013  1.00 52.10           N  
ATOM   3707  H   HIS A 232      46.533  10.924  11.980  1.00 52.10           H  
ATOM   3708  CA  HIS A 232      44.966  10.396  10.647  1.00 52.10           C  
ATOM   3709  HA  HIS A 232      44.902  10.257   9.568  1.00 52.10           H  
ATOM   3710  C   HIS A 232      44.014  11.554  10.996  1.00 52.10           C  
ATOM   3711  CB  HIS A 232      44.563   9.063  11.298  1.00 52.10           C  
ATOM   3712  HB2 HIS A 232      44.589   9.173  12.382  1.00 52.10           H  
ATOM   3713  HB3 HIS A 232      43.542   8.819  11.003  1.00 52.10           H  
ATOM   3714  O   HIS A 232      43.097  11.365  11.796  1.00 52.10           O  
ATOM   3715  CG  HIS A 232      45.449   7.908  10.905  1.00 52.10           C  
ATOM   3716  CD2 HIS A 232      46.079   7.034  11.750  1.00 52.10           C  
ATOM   3717  HD2 HIS A 232      46.005   7.023  12.828  1.00 52.10           H  
ATOM   3718  ND1 HIS A 232      45.847   7.594   9.625  1.00 52.10           N  
ATOM   3719  HD1 HIS A 232      45.804   8.231   8.841  1.00 52.10           H  
ATOM   3720  CE1 HIS A 232      46.688   6.553   9.697  1.00 52.10           C  
ATOM   3721  HE1 HIS A 232      47.237   6.137   8.865  1.00 52.10           H  
ATOM   3722  NE2 HIS A 232      46.856   6.171  10.968  1.00 52.10           N  
ATOM   3723  N   PRO A 233      44.142  12.727  10.340  1.00 51.41           N  
ATOM   3724  CA  PRO A 233      43.328  13.918  10.632  1.00 51.41           C  
ATOM   3725  HA  PRO A 233      43.473  14.208  11.673  1.00 51.41           H  
ATOM   3726  C   PRO A 233      41.817  13.720  10.409  1.00 51.41           C  
ATOM   3727  CB  PRO A 233      43.889  15.017   9.719  1.00 51.41           C  
ATOM   3728  HB2 PRO A 233      43.121  15.712   9.380  1.00 51.41           H  
ATOM   3729  HB3 PRO A 233      44.672  15.557  10.252  1.00 51.41           H  
ATOM   3730  O   PRO A 233      41.013  14.576  10.755  1.00 51.41           O  
ATOM   3731  CG  PRO A 233      44.510  14.248   8.555  1.00 51.41           C  
ATOM   3732  HG2 PRO A 233      45.297  14.820   8.064  1.00 51.41           H  
ATOM   3733  HG3 PRO A 233      43.733  13.967   7.843  1.00 51.41           H  
ATOM   3734  CD  PRO A 233      45.059  13.002   9.240  1.00 51.41           C  
ATOM   3735  HD2 PRO A 233      45.109  12.177   8.529  1.00 51.41           H  
ATOM   3736  HD3 PRO A 233      46.049  13.212   9.643  1.00 51.41           H  
ATOM   3737  N   TYR A 234      41.424  12.586   9.826  1.00 56.71           N  
ATOM   3738  H   TYR A 234      42.150  11.923   9.595  1.00 56.71           H  
ATOM   3739  CA  TYR A 234      40.050  12.236   9.486  1.00 56.71           C  
ATOM   3740  HA  TYR A 234      39.397  13.064   9.764  1.00 56.71           H  
ATOM   3741  C   TYR A 234      39.525  11.015  10.258  1.00 56.71           C  
ATOM   3742  CB  TYR A 234      39.984  12.056   7.963  1.00 56.71           C  
ATOM   3743  HB2 TYR A 234      38.973  11.788   7.657  1.00 56.71           H  
ATOM   3744  HB3 TYR A 234      40.615  11.206   7.699  1.00 56.71           H  
ATOM   3745  O   TYR A 234      38.470  10.490   9.918  1.00 56.71           O  
ATOM   3746  CG  TYR A 234      40.436  13.276   7.171  1.00 56.71           C  
ATOM   3747  CD1 TYR A 234      39.860  14.545   7.395  1.00 56.71           C  
ATOM   3748  HD1 TYR A 234      39.100  14.678   8.151  1.00 56.71           H  
ATOM   3749  CD2 TYR A 234      41.479  13.144   6.234  1.00 56.71           C  
ATOM   3750  HD2 TYR A 234      41.935  12.181   6.063  1.00 56.71           H  
ATOM   3751  CE1 TYR A 234      40.304  15.669   6.675  1.00 56.71           C  
ATOM   3752  HE1 TYR A 234      39.863  16.636   6.865  1.00 56.71           H  
ATOM   3753  CE2 TYR A 234      41.937  14.269   5.522  1.00 56.71           C  
ATOM   3754  HE2 TYR A 234      42.741  14.180   4.807  1.00 56.71           H  
ATOM   3755  OH  TYR A 234      41.798  16.611   5.051  1.00 56.71           O  
ATOM   3756  HH  TYR A 234      41.346  17.412   5.325  1.00 56.71           H  
ATOM   3757  CZ  TYR A 234      41.349  15.531   5.739  1.00 56.71           C  
ATOM   3758  N   ARG A 235      40.232  10.541  11.296  1.00 53.41           N  
ATOM   3759  H   ARG A 235      41.083  11.020  11.554  1.00 53.41           H  
ATOM   3760  CA  ARG A 235      39.821   9.371  12.100  1.00 53.41           C  
ATOM   3761  HA  ARG A 235      39.748   8.500  11.450  1.00 53.41           H  
ATOM   3762  C   ARG A 235      38.439   9.551  12.738  1.00 53.41           C  
ATOM   3763  CB  ARG A 235      40.897   9.121  13.170  1.00 53.41           C  
ATOM   3764  HB2 ARG A 235      41.870   9.063  12.684  1.00 53.41           H  
ATOM   3765  HB3 ARG A 235      40.916   9.967  13.858  1.00 53.41           H  
ATOM   3766  O   ARG A 235      37.667   8.599  12.817  1.00 53.41           O  
ATOM   3767  CG  ARG A 235      40.684   7.826  13.971  1.00 53.41           C  
ATOM   3768  HG2 ARG A 235      39.711   7.841  14.461  1.00 53.41           H  
ATOM   3769  HG3 ARG A 235      40.739   6.970  13.299  1.00 53.41           H  
ATOM   3770  CD  ARG A 235      41.773   7.713  15.044  1.00 53.41           C  
ATOM   3771  HD2 ARG A 235      41.675   8.559  15.725  1.00 53.41           H  
ATOM   3772  HD3 ARG A 235      42.751   7.772  14.566  1.00 53.41           H  
ATOM   3773  NE  ARG A 235      41.696   6.454  15.812  1.00 53.41           N  
ATOM   3774  HE  ARG A 235      41.089   5.722  15.471  1.00 53.41           H  
ATOM   3775  NH1 ARG A 235      43.282   7.030  17.375  1.00 53.41           N  
ATOM   3776 HH11 ARG A 235      44.132   6.707  17.815  1.00 53.41           H  
ATOM   3777 HH12 ARG A 235      43.278   7.987  17.053  1.00 53.41           H  
ATOM   3778  NH2 ARG A 235      42.549   4.953  17.325  1.00 53.41           N  
ATOM   3779 HH21 ARG A 235      43.323   4.798  17.954  1.00 53.41           H  
ATOM   3780 HH22 ARG A 235      42.088   4.168  16.886  1.00 53.41           H  
ATOM   3781  CZ  ARG A 235      42.499   6.152  16.825  1.00 53.41           C  
ATOM   3782  N   GLU A 236      38.117  10.777  13.141  1.00 52.81           N  
ATOM   3783  H   GLU A 236      38.827  11.493  13.094  1.00 52.81           H  
ATOM   3784  CA  GLU A 236      36.856  11.120  13.805  1.00 52.81           C  
ATOM   3785  HA  GLU A 236      36.532  10.269  14.404  1.00 52.81           H  
ATOM   3786  C   GLU A 236      35.701  11.414  12.833  1.00 52.81           C  
ATOM   3787  CB  GLU A 236      37.079  12.287  14.777  1.00 52.81           C  
ATOM   3788  HB2 GLU A 236      37.441  13.152  14.221  1.00 52.81           H  
ATOM   3789  HB3 GLU A 236      36.125  12.539  15.239  1.00 52.81           H  
ATOM   3790  O   GLU A 236      34.574  11.605  13.277  1.00 52.81           O  
ATOM   3791  CG  GLU A 236      38.083  11.924  15.884  1.00 52.81           C  
ATOM   3792  HG2 GLU A 236      37.770  10.985  16.341  1.00 52.81           H  
ATOM   3793  HG3 GLU A 236      39.066  11.768  15.438  1.00 52.81           H  
ATOM   3794  CD  GLU A 236      38.195  13.001  16.974  1.00 52.81           C  
ATOM   3795  OE1 GLU A 236      38.862  12.702  17.987  1.00 52.81           O  
ATOM   3796  OE2 GLU A 236      37.624  14.098  16.785  1.00 52.81           O  
ATOM   3797  N   LEU A 237      35.912  11.379  11.506  1.00 56.77           N  
ATOM   3798  H   LEU A 237      36.836  11.168  11.158  1.00 56.77           H  
ATOM   3799  CA  LEU A 237      34.813  11.570  10.542  1.00 56.77           C  
ATOM   3800  HA  LEU A 237      34.318  12.511  10.784  1.00 56.77           H  
ATOM   3801  C   LEU A 237      33.725  10.497  10.665  1.00 56.77           C  
ATOM   3802  CB  LEU A 237      35.347  11.634   9.097  1.00 56.77           C  
ATOM   3803  HB2 LEU A 237      34.709  11.034   8.447  1.00 56.77           H  
ATOM   3804  HB3 LEU A 237      36.331  11.168   9.049  1.00 56.77           H  
ATOM   3805  O   LEU A 237      32.573  10.770  10.356  1.00 56.77           O  
ATOM   3806  CG  LEU A 237      35.406  13.068   8.537  1.00 56.77           C  
ATOM   3807  HG  LEU A 237      35.364  13.793   9.350  1.00 56.77           H  
ATOM   3808  CD1 LEU A 237      36.703  13.298   7.780  1.00 56.77           C  
ATOM   3809 HD11 LEU A 237      37.509  13.212   8.508  1.00 56.77           H  
ATOM   3810 HD12 LEU A 237      36.821  12.557   6.990  1.00 56.77           H  
ATOM   3811 HD13 LEU A 237      36.712  14.301   7.355  1.00 56.77           H  
ATOM   3812  CD2 LEU A 237      34.266  13.337   7.554  1.00 56.77           C  
ATOM   3813 HD21 LEU A 237      33.316  13.020   7.983  1.00 56.77           H  
ATOM   3814 HD22 LEU A 237      34.217  14.403   7.328  1.00 56.77           H  
ATOM   3815 HD23 LEU A 237      34.422  12.777   6.632  1.00 56.77           H  
ATOM   3816  N   ASN A 238      34.062   9.307  11.166  1.00 51.64           N  
ATOM   3817  H   ASN A 238      35.033   9.147  11.392  1.00 51.64           H  
ATOM   3818  CA  ASN A 238      33.083   8.252  11.443  1.00 51.64           C  
ATOM   3819  HA  ASN A 238      32.444   8.120  10.570  1.00 51.64           H  
ATOM   3820  C   ASN A 238      32.167   8.582  12.637  1.00 51.64           C  
ATOM   3821  CB  ASN A 238      33.838   6.944  11.720  1.00 51.64           C  
ATOM   3822  HB2 ASN A 238      33.117   6.142  11.879  1.00 51.64           H  
ATOM   3823  HB3 ASN A 238      34.419   7.063  12.635  1.00 51.64           H  
ATOM   3824  O   ASN A 238      31.112   7.969  12.780  1.00 51.64           O  
ATOM   3825  CG  ASN A 238      34.765   6.520  10.599  1.00 51.64           C  
ATOM   3826  ND2 ASN A 238      35.846   5.855  10.935  1.00 51.64           N  
ATOM   3827 HD21 ASN A 238      36.072   5.700  11.907  1.00 51.64           H  
ATOM   3828 HD22 ASN A 238      36.473   5.590  10.190  1.00 51.64           H  
ATOM   3829  OD1 ASN A 238      34.548   6.764   9.426  1.00 51.64           O  
ATOM   3830  N   LEU A 239      32.588   9.506  13.512  1.00 54.27           N  
ATOM   3831  H   LEU A 239      33.444  10.002  13.312  1.00 54.27           H  
ATOM   3832  CA  LEU A 239      31.797   9.999  14.645  1.00 54.27           C  
ATOM   3833  HA  LEU A 239      31.157   9.202  15.022  1.00 54.27           H  
ATOM   3834  C   LEU A 239      30.880  11.151  14.238  1.00 54.27           C  
ATOM   3835  CB  LEU A 239      32.727  10.485  15.772  1.00 54.27           C  
ATOM   3836  HB2 LEU A 239      33.299  11.340  15.414  1.00 54.27           H  
ATOM   3837  HB3 LEU A 239      32.108  10.844  16.595  1.00 54.27           H  
ATOM   3838  O   LEU A 239      29.935  11.472  14.960  1.00 54.27           O  
ATOM   3839  CG  LEU A 239      33.701   9.437  16.326  1.00 54.27           C  
ATOM   3840  HG  LEU A 239      34.314   9.036  15.520  1.00 54.27           H  
ATOM   3841  CD1 LEU A 239      34.626  10.095  17.348  1.00 54.27           C  
ATOM   3842 HD11 LEU A 239      35.168  10.918  16.884  1.00 54.27           H  
ATOM   3843 HD12 LEU A 239      35.350   9.371  17.721  1.00 54.27           H  
ATOM   3844 HD13 LEU A 239      34.048  10.487  18.184  1.00 54.27           H  
ATOM   3845  CD2 LEU A 239      32.958   8.287  17.011  1.00 54.27           C  
ATOM   3846 HD21 LEU A 239      32.348   7.752  16.283  1.00 54.27           H  
ATOM   3847 HD22 LEU A 239      33.680   7.591  17.439  1.00 54.27           H  
ATOM   3848 HD23 LEU A 239      32.321   8.676  17.805  1.00 54.27           H  
ATOM   3849  N   LEU A 240      31.152  11.783  13.096  1.00 50.38           N  
ATOM   3850  H   LEU A 240      31.911  11.450  12.519  1.00 50.38           H  
ATOM   3851  CA  LEU A 240      30.279  12.806  12.564  1.00 50.38           C  
ATOM   3852  HA  LEU A 240      30.064  13.529  13.351  1.00 50.38           H  
ATOM   3853  C   LEU A 240      28.957  12.143  12.157  1.00 50.38           C  
ATOM   3854  CB  LEU A 240      30.973  13.537  11.410  1.00 50.38           C  
ATOM   3855  HB2 LEU A 240      31.228  12.820  10.630  1.00 50.38           H  
ATOM   3856  HB3 LEU A 240      30.234  14.224  10.999  1.00 50.38           H  
ATOM   3857  O   LEU A 240      28.905  11.308  11.254  1.00 50.38           O  
ATOM   3858  CG  LEU A 240      32.203  14.382  11.779  1.00 50.38           C  
ATOM   3859  HG  LEU A 240      32.936  13.765  12.299  1.00 50.38           H  
ATOM   3860  CD1 LEU A 240      32.839  14.935  10.507  1.00 50.38           C  
ATOM   3861 HD11 LEU A 240      33.776  15.436  10.750  1.00 50.38           H  
ATOM   3862 HD12 LEU A 240      32.163  15.637  10.018  1.00 50.38           H  
ATOM   3863 HD13 LEU A 240      33.034  14.105   9.828  1.00 50.38           H  
ATOM   3864  CD2 LEU A 240      31.836  15.587  12.648  1.00 50.38           C  
ATOM   3865 HD21 LEU A 240      31.079  16.198  12.156  1.00 50.38           H  
ATOM   3866 HD22 LEU A 240      31.462  15.246  13.613  1.00 50.38           H  
ATOM   3867 HD23 LEU A 240      32.726  16.190  12.829  1.00 50.38           H  
ATOM   3868  N   GLY A 241      27.886  12.492  12.873  1.00 51.93           N  
ATOM   3869  H   GLY A 241      28.028  13.099  13.668  1.00 51.93           H  
ATOM   3870  CA  GLY A 241      26.537  12.016  12.579  1.00 51.93           C  
ATOM   3871  HA2 GLY A 241      26.510  10.935  12.711  1.00 51.93           H  
ATOM   3872  HA3 GLY A 241      25.826  12.474  13.267  1.00 51.93           H  
ATOM   3873  C   GLY A 241      26.119  12.347  11.144  1.00 51.93           C  
ATOM   3874  O   GLY A 241      26.727  13.182  10.475  1.00 51.93           O  
ATOM   3875  N   THR A 242      25.044  11.717  10.667  1.00 56.54           N  
ATOM   3876  H   THR A 242      24.537  11.087  11.272  1.00 56.54           H  
ATOM   3877  CA  THR A 242      24.540  11.879   9.289  1.00 56.54           C  
ATOM   3878  HA  THR A 242      25.284  11.482   8.598  1.00 56.54           H  
ATOM   3879  C   THR A 242      24.301  13.338   8.877  1.00 56.54           C  
ATOM   3880  CB  THR A 242      23.233  11.094   9.100  1.00 56.54           C  
ATOM   3881  HB  THR A 242      22.831  11.303   8.108  1.00 56.54           H  
ATOM   3882  O   THR A 242      24.347  13.645   7.691  1.00 56.54           O  
ATOM   3883  CG2 THR A 242      23.437   9.585   9.248  1.00 56.54           C  
ATOM   3884 HG21 THR A 242      22.531   9.066   8.934  1.00 56.54           H  
ATOM   3885 HG22 THR A 242      24.265   9.262   8.618  1.00 56.54           H  
ATOM   3886 HG23 THR A 242      23.653   9.331  10.286  1.00 56.54           H  
ATOM   3887  OG1 THR A 242      22.297  11.471  10.086  1.00 56.54           O  
ATOM   3888  HG1 THR A 242      21.421  11.323   9.722  1.00 56.54           H  
ATOM   3889  N   SER A 243      24.127  14.246   9.842  1.00 54.70           N  
ATOM   3890  H   SER A 243      24.148  13.925  10.800  1.00 54.70           H  
ATOM   3891  CA  SER A 243      24.024  15.697   9.652  1.00 54.70           C  
ATOM   3892  HA  SER A 243      23.250  15.900   8.913  1.00 54.70           H  
ATOM   3893  C   SER A 243      25.302  16.385   9.156  1.00 54.70           C  
ATOM   3894  CB  SER A 243      23.605  16.339  10.978  1.00 54.70           C  
ATOM   3895  HB2 SER A 243      23.674  17.423  10.894  1.00 54.70           H  
ATOM   3896  HB3 SER A 243      22.568  16.073  11.188  1.00 54.70           H  
ATOM   3897  O   SER A 243      25.214  17.472   8.601  1.00 54.70           O  
ATOM   3898  OG  SER A 243      24.420  15.883  12.050  1.00 54.70           O  
ATOM   3899  HG  SER A 243      24.345  16.511  12.772  1.00 54.70           H  
ATOM   3900  N   ALA A 244      26.483  15.792   9.330  1.00 55.03           N  
ATOM   3901  H   ALA A 244      26.515  14.907   9.816  1.00 55.03           H  
ATOM   3902  CA  ALA A 244      27.741  16.350   8.824  1.00 55.03           C  
ATOM   3903  HA  ALA A 244      27.715  17.438   8.877  1.00 55.03           H  
ATOM   3904  C   ALA A 244      28.042  15.952   7.372  1.00 55.03           C  
ATOM   3905  CB  ALA A 244      28.851  15.833   9.717  1.00 55.03           C  
ATOM   3906  HB1 ALA A 244      28.893  14.754   9.565  1.00 55.03           H  
ATOM   3907  HB2 ALA A 244      28.638  16.065  10.760  1.00 55.03           H  
ATOM   3908  HB3 ALA A 244      29.801  16.282   9.427  1.00 55.03           H  
ATOM   3909  O   ALA A 244      28.917  16.535   6.736  1.00 55.03           O  
ATOM   3910  N   LEU A 245      27.351  14.922   6.875  1.00 54.41           N  
ATOM   3911  H   LEU A 245      26.635  14.512   7.457  1.00 54.41           H  
ATOM   3912  CA  LEU A 245      27.470  14.435   5.504  1.00 54.41           C  
ATOM   3913  HA  LEU A 245      28.453  14.700   5.113  1.00 54.41           H  
ATOM   3914  C   LEU A 245      26.467  15.089   4.561  1.00 54.41           C  
ATOM   3915  CB  LEU A 245      27.306  12.907   5.474  1.00 54.41           C  
ATOM   3916  HB2 LEU A 245      27.223  12.580   4.437  1.00 54.41           H  
ATOM   3917  HB3 LEU A 245      26.371  12.654   5.973  1.00 54.41           H  
ATOM   3918  O   LEU A 245      26.535  14.802   3.370  1.00 54.41           O  
ATOM   3919  CG  LEU A 245      28.455  12.125   6.123  1.00 54.41           C  
ATOM   3920  HG  LEU A 245      28.584  12.443   7.158  1.00 54.41           H  
ATOM   3921  CD1 LEU A 245      28.097  10.638   6.112  1.00 54.41           C  
ATOM   3922 HD11 LEU A 245      27.980  10.283   5.088  1.00 54.41           H  
ATOM   3923 HD12 LEU A 245      27.166  10.486   6.658  1.00 54.41           H  
ATOM   3924 HD13 LEU A 245      28.883  10.072   6.613  1.00 54.41           H  
ATOM   3925  CD2 LEU A 245      29.780  12.299   5.371  1.00 54.41           C  
ATOM   3926 HD21 LEU A 245      29.649  12.053   4.317  1.00 54.41           H  
ATOM   3927 HD22 LEU A 245      30.121  13.330   5.466  1.00 54.41           H  
ATOM   3928 HD23 LEU A 245      30.537  11.652   5.814  1.00 54.41           H  
ATOM   3929  N   ASP A 246      25.566  15.938   5.062  1.00 56.59           N  
ATOM   3930  H   ASP A 246      25.581  16.148   6.049  1.00 56.59           H  
ATOM   3931  CA  ASP A 246      24.806  16.838   4.205  1.00 56.59           C  
ATOM   3932  HA  ASP A 246      24.331  16.261   3.412  1.00 56.59           H  
ATOM   3933  C   ASP A 246      25.803  17.839   3.609  1.00 56.59           C  
ATOM   3934  CB  ASP A 246      23.688  17.531   5.008  1.00 56.59           C  
ATOM   3935  HB2 ASP A 246      24.128  18.150   5.789  1.00 56.59           H  
ATOM   3936  HB3 ASP A 246      23.080  16.764   5.489  1.00 56.59           H  
ATOM   3937  O   ASP A 246      26.333  18.683   4.344  1.00 56.59           O  
ATOM   3938  CG  ASP A 246      22.768  18.392   4.129  1.00 56.59           C  
ATOM   3939  OD1 ASP A 246      22.859  18.270   2.886  1.00 56.59           O  
ATOM   3940  OD2 ASP A 246      21.957  19.145   4.711  1.00 56.59           O  
ATOM   3941  N   PRO A 247      26.133  17.755   2.305  1.00 54.49           N  
ATOM   3942  CA  PRO A 247      26.849  18.828   1.655  1.00 54.49           C  
ATOM   3943  HA  PRO A 247      27.669  19.201   2.268  1.00 54.49           H  
ATOM   3944  C   PRO A 247      25.803  19.921   1.457  1.00 54.49           C  
ATOM   3945  CB  PRO A 247      27.378  18.212   0.359  1.00 54.49           C  
ATOM   3946  HB2 PRO A 247      28.300  17.671   0.572  1.00 54.49           H  
ATOM   3947  HB3 PRO A 247      27.548  18.959  -0.416  1.00 54.49           H  
ATOM   3948  O   PRO A 247      25.280  20.064   0.352  1.00 54.49           O  
ATOM   3949  CG  PRO A 247      26.282  17.215  -0.031  1.00 54.49           C  
ATOM   3950  HG2 PRO A 247      25.577  17.681  -0.720  1.00 54.49           H  
ATOM   3951  HG3 PRO A 247      26.712  16.322  -0.485  1.00 54.49           H  
ATOM   3952  CD  PRO A 247      25.568  16.879   1.281  1.00 54.49           C  
ATOM   3953  HD2 PRO A 247      24.502  17.078   1.177  1.00 54.49           H  
ATOM   3954  HD3 PRO A 247      25.716  15.823   1.506  1.00 54.49           H  
ATOM   3955  N   GLY A 248      25.426  20.595   2.551  1.00 56.90           N  
ATOM   3956  H   GLY A 248      25.807  20.293   3.436  1.00 56.90           H  
ATOM   3957  CA  GLY A 248      24.330  21.556   2.563  1.00 56.90           C  
ATOM   3958  HA2 GLY A 248      23.387  21.013   2.514  1.00 56.90           H  
ATOM   3959  HA3 GLY A 248      24.352  22.145   3.479  1.00 56.90           H  
ATOM   3960  C   GLY A 248      24.443  22.487   1.364  1.00 56.90           C  
ATOM   3961  O   GLY A 248      25.558  22.775   0.947  1.00 56.90           O  
ATOM   3962  N   ASP A 249      23.305  22.881   0.792  1.00 54.17           N  
ATOM   3963  H   ASP A 249      22.448  22.539   1.202  1.00 54.17           H  
ATOM   3964  CA  ASP A 249      23.139  23.708  -0.409  1.00 54.17           C  
ATOM   3965  HA  ASP A 249      22.405  23.203  -1.036  1.00 54.17           H  
ATOM   3966  C   ASP A 249      24.396  23.878  -1.284  1.00 54.17           C  
ATOM   3967  CB  ASP A 249      22.529  25.059   0.001  1.00 54.17           C  
ATOM   3968  HB2 ASP A 249      22.782  25.809  -0.749  1.00 54.17           H  
ATOM   3969  HB3 ASP A 249      22.971  25.392   0.940  1.00 54.17           H  
ATOM   3970  O   ASP A 249      25.310  24.644  -0.967  1.00 54.17           O  
ATOM   3971  CG  ASP A 249      21.001  25.019   0.141  1.00 54.17           C  
ATOM   3972  OD1 ASP A 249      20.407  23.918   0.120  1.00 54.17           O  
ATOM   3973  OD2 ASP A 249      20.409  26.123   0.190  1.00 54.17           O  
ATOM   3974  N   SER A 250      24.398  23.204  -2.444  1.00 49.74           N  
ATOM   3975  H   SER A 250      23.565  22.667  -2.637  1.00 49.74           H  
ATOM   3976  CA  SER A 250      25.482  23.233  -3.443  1.00 49.74           C  
ATOM   3977  HA  SER A 250      26.266  22.541  -3.134  1.00 49.74           H  
ATOM   3978  C   SER A 250      26.089  24.635  -3.596  1.00 49.74           C  
ATOM   3979  CB  SER A 250      24.925  22.807  -4.807  1.00 49.74           C  
ATOM   3980  HB2 SER A 250      24.029  23.386  -5.031  1.00 49.74           H  
ATOM   3981  HB3 SER A 250      25.669  23.006  -5.578  1.00 49.74           H  
ATOM   3982  O   SER A 250      25.369  25.621  -3.509  1.00 49.74           O  
ATOM   3983  OG  SER A 250      24.620  21.428  -4.831  1.00 49.74           O  
ATOM   3984  HG  SER A 250      24.048  21.222  -4.088  1.00 49.74           H  
ATOM   3985  N   ALA A 251      27.383  24.778  -3.911  1.00 55.13           N  
ATOM   3986  H   ALA A 251      27.967  23.954  -3.915  1.00 55.13           H  
ATOM   3987  CA  ALA A 251      28.022  26.101  -4.062  1.00 55.13           C  
ATOM   3988  HA  ALA A 251      28.077  26.562  -3.076  1.00 55.13           H  
ATOM   3989  C   ALA A 251      27.243  27.078  -4.982  1.00 55.13           C  
ATOM   3990  CB  ALA A 251      29.451  25.890  -4.578  1.00 55.13           C  
ATOM   3991  HB1 ALA A 251      29.431  25.418  -5.561  1.00 55.13           H  
ATOM   3992  HB2 ALA A 251      29.956  26.853  -4.655  1.00 55.13           H  
ATOM   3993  HB3 ALA A 251      30.006  25.259  -3.884  1.00 55.13           H  
ATOM   3994  O   ALA A 251      27.283  28.292  -4.788  1.00 55.13           O  
ATOM   3995  N   SER A 252      26.480  26.546  -5.941  1.00 51.72           N  
ATOM   3996  H   SER A 252      26.454  25.539  -6.017  1.00 51.72           H  
ATOM   3997  CA  SER A 252      25.494  27.265  -6.755  1.00 51.72           C  
ATOM   3998  HA  SER A 252      25.984  28.123  -7.216  1.00 51.72           H  
ATOM   3999  C   SER A 252      24.293  27.813  -5.963  1.00 51.72           C  
ATOM   4000  CB  SER A 252      25.013  26.333  -7.878  1.00 51.72           C  
ATOM   4001  HB2 SER A 252      24.061  26.691  -8.270  1.00 51.72           H  
ATOM   4002  HB3 SER A 252      25.748  26.348  -8.682  1.00 51.72           H  
ATOM   4003  O   SER A 252      23.895  28.948  -6.201  1.00 51.72           O  
ATOM   4004  OG  SER A 252      24.882  24.995  -7.417  1.00 51.72           O  
ATOM   4005  HG  SER A 252      24.437  24.470  -8.087  1.00 51.72           H  
ATOM   4006  N   GLN A 253      23.738  27.067  -5.006  1.00 52.53           N  
ATOM   4007  H   GLN A 253      24.181  26.183  -4.797  1.00 52.53           H  
ATOM   4008  CA  GLN A 253      22.716  27.513  -4.049  1.00 52.53           C  
ATOM   4009  HA  GLN A 253      21.956  28.088  -4.578  1.00 52.53           H  
ATOM   4010  C   GLN A 253      23.283  28.414  -2.944  1.00 52.53           C  
ATOM   4011  CB  GLN A 253      22.033  26.309  -3.390  1.00 52.53           C  
ATOM   4012  HB2 GLN A 253      21.471  26.657  -2.523  1.00 52.53           H  
ATOM   4013  HB3 GLN A 253      22.798  25.615  -3.044  1.00 52.53           H  
ATOM   4014  O   GLN A 253      22.643  29.405  -2.616  1.00 52.53           O  
ATOM   4015  CG  GLN A 253      21.052  25.563  -4.297  1.00 52.53           C  
ATOM   4016  HG2 GLN A 253      20.215  26.214  -4.549  1.00 52.53           H  
ATOM   4017  HG3 GLN A 253      21.551  25.257  -5.216  1.00 52.53           H  
ATOM   4018  CD  GLN A 253      20.550  24.316  -3.579  1.00 52.53           C  
ATOM   4019  NE2 GLN A 253      19.305  24.256  -3.173  1.00 52.53           N  
ATOM   4020 HE21 GLN A 253      18.752  25.100  -3.134  1.00 52.53           H  
ATOM   4021 HE22 GLN A 253      19.163  23.540  -2.474  1.00 52.53           H  
ATOM   4022  OE1 GLN A 253      21.300  23.382  -3.359  1.00 52.53           O  
ATOM   4023  N   ALA A 254      24.487  28.165  -2.419  1.00 51.00           N  
ATOM   4024  H   ALA A 254      24.929  27.279  -2.622  1.00 51.00           H  
ATOM   4025  CA  ALA A 254      25.129  29.081  -1.466  1.00 51.00           C  
ATOM   4026  HA  ALA A 254      24.434  29.272  -0.648  1.00 51.00           H  
ATOM   4027  C   ALA A 254      25.473  30.437  -2.118  1.00 51.00           C  
ATOM   4028  CB  ALA A 254      26.371  28.397  -0.887  1.00 51.00           C  
ATOM   4029  HB1 ALA A 254      27.098  28.206  -1.676  1.00 51.00           H  
ATOM   4030  HB2 ALA A 254      26.085  27.450  -0.429  1.00 51.00           H  
ATOM   4031  HB3 ALA A 254      26.821  29.034  -0.125  1.00 51.00           H  
ATOM   4032  O   ALA A 254      25.324  31.497  -1.503  1.00 51.00           O  
ATOM   4033  N   GLY A 255      25.871  30.419  -3.397  1.00 46.53           N  
ATOM   4034  H   GLY A 255      26.057  29.524  -3.827  1.00 46.53           H  
ATOM   4035  CA  GLY A 255      25.977  31.617  -4.230  1.00 46.53           C  
ATOM   4036  HA2 GLY A 255      26.378  31.335  -5.204  1.00 46.53           H  
ATOM   4037  HA3 GLY A 255      26.653  32.332  -3.760  1.00 46.53           H  
ATOM   4038  C   GLY A 255      24.622  32.292  -4.447  1.00 46.53           C  
ATOM   4039  O   GLY A 255      24.540  33.516  -4.390  1.00 46.53           O  
ATOM   4040  N   LEU A 256      23.551  31.506  -4.602  1.00 46.65           N  
ATOM   4041  H   LEU A 256      23.692  30.509  -4.680  1.00 46.65           H  
ATOM   4042  CA  LEU A 256      22.183  32.010  -4.711  1.00 46.65           C  
ATOM   4043  HA  LEU A 256      22.190  32.804  -5.457  1.00 46.65           H  
ATOM   4044  C   LEU A 256      21.683  32.631  -3.396  1.00 46.65           C  
ATOM   4045  CB  LEU A 256      21.254  30.879  -5.195  1.00 46.65           C  
ATOM   4046  HB2 LEU A 256      21.803  30.202  -5.850  1.00 46.65           H  
ATOM   4047  HB3 LEU A 256      20.920  30.307  -4.329  1.00 46.65           H  
ATOM   4048  O   LEU A 256      21.040  33.668  -3.450  1.00 46.65           O  
ATOM   4049  CG  LEU A 256      20.024  31.371  -5.974  1.00 46.65           C  
ATOM   4050  HG  LEU A 256      19.546  32.189  -5.436  1.00 46.65           H  
ATOM   4051  CD1 LEU A 256      20.404  31.837  -7.384  1.00 46.65           C  
ATOM   4052 HD11 LEU A 256      19.507  32.135  -7.926  1.00 46.65           H  
ATOM   4053 HD12 LEU A 256      21.069  32.699  -7.328  1.00 46.65           H  
ATOM   4054 HD13 LEU A 256      20.903  31.033  -7.926  1.00 46.65           H  
ATOM   4055  CD2 LEU A 256      19.019  30.226  -6.116  1.00 46.65           C  
ATOM   4056 HD21 LEU A 256      19.474  29.392  -6.650  1.00 46.65           H  
ATOM   4057 HD22 LEU A 256      18.707  29.891  -5.127  1.00 46.65           H  
ATOM   4058 HD23 LEU A 256      18.141  30.572  -6.661  1.00 46.65           H  
ATOM   4059  N   GLN A 257      22.014  32.067  -2.229  1.00 46.00           N  
ATOM   4060  H   GLN A 257      22.480  31.171  -2.255  1.00 46.00           H  
ATOM   4061  CA  GLN A 257      21.651  32.613  -0.914  1.00 46.00           C  
ATOM   4062  HA  GLN A 257      20.606  32.921  -0.937  1.00 46.00           H  
ATOM   4063  C   GLN A 257      22.469  33.863  -0.552  1.00 46.00           C  
ATOM   4064  CB  GLN A 257      21.802  31.553   0.187  1.00 46.00           C  
ATOM   4065  HB2 GLN A 257      22.792  31.100   0.125  1.00 46.00           H  
ATOM   4066  HB3 GLN A 257      21.730  32.072   1.143  1.00 46.00           H  
ATOM   4067  O   GLN A 257      21.912  34.806  -0.000  1.00 46.00           O  
ATOM   4068  CG  GLN A 257      20.729  30.444   0.175  1.00 46.00           C  
ATOM   4069  HG2 GLN A 257      20.857  29.815  -0.705  1.00 46.00           H  
ATOM   4070  HG3 GLN A 257      19.739  30.897   0.136  1.00 46.00           H  
ATOM   4071  CD  GLN A 257      20.802  29.565   1.428  1.00 46.00           C  
ATOM   4072  NE2 GLN A 257      20.036  28.508   1.540  1.00 46.00           N  
ATOM   4073 HE21 GLN A 257      19.815  27.956   0.723  1.00 46.00           H  
ATOM   4074 HE22 GLN A 257      20.206  27.960   2.371  1.00 46.00           H  
ATOM   4075  OE1 GLN A 257      21.554  29.822   2.354  1.00 46.00           O  
ATOM   4076  N   ARG A 258      23.757  33.958  -0.928  1.00 45.56           N  
ATOM   4077  H   ARG A 258      24.206  33.146  -1.327  1.00 45.56           H  
ATOM   4078  CA  ARG A 258      24.482  35.247  -0.843  1.00 45.56           C  
ATOM   4079  HA  ARG A 258      24.290  35.691   0.134  1.00 45.56           H  
ATOM   4080  C   ARG A 258      23.960  36.281  -1.840  1.00 45.56           C  
ATOM   4081  CB  ARG A 258      25.993  35.075  -1.025  1.00 45.56           C  
ATOM   4082  HB2 ARG A 258      26.420  36.040  -1.298  1.00 45.56           H  
ATOM   4083  HB3 ARG A 258      26.190  34.373  -1.836  1.00 45.56           H  
ATOM   4084  O   ARG A 258      24.032  37.472  -1.556  1.00 45.56           O  
ATOM   4085  CG  ARG A 258      26.679  34.609   0.261  1.00 45.56           C  
ATOM   4086  HG2 ARG A 258      26.396  35.248   1.097  1.00 45.56           H  
ATOM   4087  HG3 ARG A 258      26.372  33.584   0.469  1.00 45.56           H  
ATOM   4088  CD  ARG A 258      28.196  34.672   0.062  1.00 45.56           C  
ATOM   4089  HD2 ARG A 258      28.522  35.711   0.114  1.00 45.56           H  
ATOM   4090  HD3 ARG A 258      28.421  34.281  -0.930  1.00 45.56           H  
ATOM   4091  NE  ARG A 258      28.899  33.864   1.073  1.00 45.56           N  
ATOM   4092  HE  ARG A 258      28.384  33.656   1.917  1.00 45.56           H  
ATOM   4093  NH1 ARG A 258      30.825  33.503  -0.123  1.00 45.56           N  
ATOM   4094 HH11 ARG A 258      30.483  34.129  -0.839  1.00 45.56           H  
ATOM   4095 HH12 ARG A 258      31.720  33.045  -0.222  1.00 45.56           H  
ATOM   4096  NH2 ARG A 258      30.537  32.486   1.841  1.00 45.56           N  
ATOM   4097 HH21 ARG A 258      31.431  32.031   1.725  1.00 45.56           H  
ATOM   4098 HH22 ARG A 258      29.972  32.270   2.651  1.00 45.56           H  
ATOM   4099  CZ  ARG A 258      30.079  33.293   0.927  1.00 45.56           C  
ATOM   4100  N   ALA A 259      23.433  35.839  -2.983  1.00 47.10           N  
ATOM   4101  H   ALA A 259      23.503  34.855  -3.199  1.00 47.10           H  
ATOM   4102  CA  ALA A 259      22.735  36.695  -3.940  1.00 47.10           C  
ATOM   4103  HA  ALA A 259      23.238  37.662  -3.966  1.00 47.10           H  
ATOM   4104  C   ALA A 259      21.274  36.983  -3.547  1.00 47.10           C  
ATOM   4105  CB  ALA A 259      22.851  36.086  -5.340  1.00 47.10           C  
ATOM   4106  HB1 ALA A 259      22.402  36.762  -6.068  1.00 47.10           H  
ATOM   4107  HB2 ALA A 259      22.326  35.131  -5.376  1.00 47.10           H  
ATOM   4108  HB3 ALA A 259      23.899  35.935  -5.595  1.00 47.10           H  
ATOM   4109  O   ALA A 259      20.665  37.870  -4.134  1.00 47.10           O  
ATOM   4110  N   GLN A 260      20.740  36.325  -2.510  1.00 42.60           N  
ATOM   4111  H   GLN A 260      21.250  35.543  -2.126  1.00 42.60           H  
ATOM   4112  CA  GLN A 260      19.584  36.797  -1.747  1.00 42.60           C  
ATOM   4113  HA  GLN A 260      18.905  37.304  -2.432  1.00 42.60           H  
ATOM   4114  C   GLN A 260      20.020  37.859  -0.727  1.00 42.60           C  
ATOM   4115  CB  GLN A 260      18.799  35.650  -1.087  1.00 42.60           C  
ATOM   4116  HB2 GLN A 260      18.035  36.080  -0.439  1.00 42.60           H  
ATOM   4117  HB3 GLN A 260      19.468  35.058  -0.462  1.00 42.60           H  
ATOM   4118  O   GLN A 260      19.471  37.963   0.370  1.00 42.60           O  
ATOM   4119  CG  GLN A 260      18.077  34.728  -2.073  1.00 42.60           C  
ATOM   4120  HG2 GLN A 260      18.792  34.293  -2.772  1.00 42.60           H  
ATOM   4121  HG3 GLN A 260      17.356  35.311  -2.647  1.00 42.60           H  
ATOM   4122  CD  GLN A 260      17.336  33.598  -1.364  1.00 42.60           C  
ATOM   4123  NE2 GLN A 260      16.862  32.611  -2.091  1.00 42.60           N  
ATOM   4124 HE21 GLN A 260      17.022  32.585  -3.088  1.00 42.60           H  
ATOM   4125 HE22 GLN A 260      16.409  31.875  -1.569  1.00 42.60           H  
ATOM   4126  OE1 GLN A 260      17.150  33.566  -0.162  1.00 42.60           O  
ATOM   4127  N   SER A 261      20.929  38.761  -1.123  1.00 44.54           N  
ATOM   4128  H   SER A 261      21.351  38.624  -2.031  1.00 44.54           H  
ATOM   4129  CA  SER A 261      20.619  40.148  -0.821  1.00 44.54           C  
ATOM   4130  HA  SER A 261      20.625  40.292   0.260  1.00 44.54           H  
ATOM   4131  C   SER A 261      19.205  40.344  -1.351  1.00 44.54           C  
ATOM   4132  CB  SER A 261      21.624  41.126  -1.445  1.00 44.54           C  
ATOM   4133  HB2 SER A 261      22.569  41.035  -0.909  1.00 44.54           H  
ATOM   4134  HB3 SER A 261      21.255  42.145  -1.327  1.00 44.54           H  
ATOM   4135  O   SER A 261      18.927  40.127  -2.528  1.00 44.54           O  
ATOM   4136  OG  SER A 261      21.860  40.865  -2.814  1.00 44.54           O  
ATOM   4137  HG  SER A 261      22.537  41.461  -3.144  1.00 44.54           H  
ATOM   4138  N   THR A 262      18.271  40.588  -0.444  1.00 43.38           N  
ATOM   4139  H   THR A 262      18.504  40.462   0.531  1.00 43.38           H  
ATOM   4140  CA  THR A 262      16.901  40.951  -0.767  1.00 43.38           C  
ATOM   4141  HA  THR A 262      16.427  40.147  -1.331  1.00 43.38           H  
ATOM   4142  C   THR A 262      16.975  42.204  -1.630  1.00 43.38           C  
ATOM   4143  CB  THR A 262      16.126  41.170   0.541  1.00 43.38           C  
ATOM   4144  HB  THR A 262      16.627  41.930   1.140  1.00 43.38           H  
ATOM   4145  O   THR A 262      16.936  43.326  -1.133  1.00 43.38           O  
ATOM   4146  CG2 THR A 262      14.674  41.577   0.341  1.00 43.38           C  
ATOM   4147 HG21 THR A 262      14.650  42.606  -0.021  1.00 43.38           H  
ATOM   4148 HG22 THR A 262      14.193  40.913  -0.378  1.00 43.38           H  
ATOM   4149 HG23 THR A 262      14.139  41.538   1.290  1.00 43.38           H  
ATOM   4150  OG1 THR A 262      16.115  39.964   1.265  1.00 43.38           O  
ATOM   4151  HG1 THR A 262      15.708  40.123   2.120  1.00 43.38           H  
ATOM   4152  N   ILE A 263      17.170  42.030  -2.935  1.00 55.34           N  
ATOM   4153  H   ILE A 263      17.429  41.104  -3.244  1.00 55.34           H  
ATOM   4154  CA  ILE A 263      17.092  43.089  -3.923  1.00 55.34           C  
ATOM   4155  HA  ILE A 263      17.515  44.001  -3.501  1.00 55.34           H  
ATOM   4156  C   ILE A 263      15.589  43.317  -4.094  1.00 55.34           C  
ATOM   4157  CB  ILE A 263      17.910  42.748  -5.197  1.00 55.34           C  
ATOM   4158  HB  ILE A 263      17.585  41.780  -5.577  1.00 55.34           H  
ATOM   4159  O   ILE A 263      14.951  42.901  -5.057  1.00 55.34           O  
ATOM   4160  CG1 ILE A 263      19.427  42.684  -4.907  1.00 55.34           C  
ATOM   4161 HG12 ILE A 263      19.781  43.663  -4.584  1.00 55.34           H  
ATOM   4162 HG13 ILE A 263      19.600  41.985  -4.089  1.00 55.34           H  
ATOM   4163  CG2 ILE A 263      17.667  43.808  -6.273  1.00 55.34           C  
ATOM   4164 HG21 ILE A 263      17.800  44.811  -5.869  1.00 55.34           H  
ATOM   4165 HG22 ILE A 263      18.318  43.670  -7.136  1.00 55.34           H  
ATOM   4166 HG23 ILE A 263      16.653  43.655  -6.644  1.00 55.34           H  
ATOM   4167  CD1 ILE A 263      20.283  42.210  -6.094  1.00 55.34           C  
ATOM   4168 HD11 ILE A 263      20.354  42.980  -6.861  1.00 55.34           H  
ATOM   4169 HD12 ILE A 263      21.291  41.994  -5.739  1.00 55.34           H  
ATOM   4170 HD13 ILE A 263      19.861  41.298  -6.517  1.00 55.34           H  
ATOM   4171  N   THR A 264      14.982  43.935  -3.082  1.00 55.41           N  
ATOM   4172  H   THR A 264      15.520  44.130  -2.250  1.00 55.41           H  
ATOM   4173  CA  THR A 264      13.688  44.593  -3.214  1.00 55.41           C  
ATOM   4174  HA  THR A 264      12.986  43.943  -3.735  1.00 55.41           H  
ATOM   4175  C   THR A 264      13.930  45.824  -4.066  1.00 55.41           C  
ATOM   4176  CB  THR A 264      13.088  44.980  -1.851  1.00 55.41           C  
ATOM   4177  HB  THR A 264      12.358  45.777  -1.994  1.00 55.41           H  
ATOM   4178  O   THR A 264      14.244  46.893  -3.547  1.00 55.41           O  
ATOM   4179  CG2 THR A 264      12.358  43.801  -1.211  1.00 55.41           C  
ATOM   4180 HG21 THR A 264      12.917  42.878  -1.365  1.00 55.41           H  
ATOM   4181 HG22 THR A 264      11.380  43.689  -1.678  1.00 55.41           H  
ATOM   4182 HG23 THR A 264      12.223  43.982  -0.144  1.00 55.41           H  
ATOM   4183  OG1 THR A 264      14.083  45.447  -0.969  1.00 55.41           O  
ATOM   4184  HG1 THR A 264      14.472  46.222  -1.381  1.00 55.41           H  
ATOM   4185  N   MET A 265      13.845  45.669  -5.385  1.00 71.03           N  
ATOM   4186  H   MET A 265      13.686  44.744  -5.759  1.00 71.03           H  
ATOM   4187  CA  MET A 265      13.739  46.825  -6.267  1.00 71.03           C  
ATOM   4188  HA  MET A 265      14.339  47.633  -5.849  1.00 71.03           H  
ATOM   4189  C   MET A 265      12.281  47.259  -6.293  1.00 71.03           C  
ATOM   4190  CB  MET A 265      14.262  46.569  -7.687  1.00 71.03           C  
ATOM   4191  HB2 MET A 265      13.529  46.001  -8.261  1.00 71.03           H  
ATOM   4192  HB3 MET A 265      14.415  47.528  -8.181  1.00 71.03           H  
ATOM   4193  O   MET A 265      11.382  46.434  -6.464  1.00 71.03           O  
ATOM   4194  CG  MET A 265      15.573  45.798  -7.678  1.00 71.03           C  
ATOM   4195  HG2 MET A 265      15.284  44.751  -7.585  1.00 71.03           H  
ATOM   4196  HG3 MET A 265      16.160  46.096  -6.809  1.00 71.03           H  
ATOM   4197  SD  MET A 265      16.613  45.951  -9.151  1.00 71.03           S  
ATOM   4198  CE  MET A 265      17.492  47.485  -8.759  1.00 71.03           C  
ATOM   4199  HE1 MET A 265      18.162  47.737  -9.581  1.00 71.03           H  
ATOM   4200  HE2 MET A 265      18.075  47.348  -7.849  1.00 71.03           H  
ATOM   4201  HE3 MET A 265      16.775  48.293  -8.612  1.00 71.03           H  
ATOM   4202  N   SER A 266      12.031  48.555  -6.150  1.00 76.34           N  
ATOM   4203  H   SER A 266      12.813  49.181  -6.023  1.00 76.34           H  
ATOM   4204  CA  SER A 266      10.714  49.096  -6.473  1.00 76.34           C  
ATOM   4205  HA  SER A 266       9.966  48.516  -5.931  1.00 76.34           H  
ATOM   4206  C   SER A 266      10.440  48.937  -7.974  1.00 76.34           C  
ATOM   4207  CB  SER A 266      10.593  50.552  -6.017  1.00 76.34           C  
ATOM   4208  HB2 SER A 266       9.561  50.879  -6.142  1.00 76.34           H  
ATOM   4209  HB3 SER A 266      10.854  50.626  -4.961  1.00 76.34           H  
ATOM   4210  O   SER A 266      11.365  48.895  -8.791  1.00 76.34           O  
ATOM   4211  OG  SER A 266      11.436  51.398  -6.773  1.00 76.34           O  
ATOM   4212  HG  SER A 266      12.170  51.654  -6.210  1.00 76.34           H  
ATOM   4213  N   VAL A 267       9.164  48.900  -8.368  1.00 80.55           N  
ATOM   4214  H   VAL A 267       8.441  48.870  -7.664  1.00 80.55           H  
ATOM   4215  CA  VAL A 267       8.761  48.846  -9.790  1.00 80.55           C  
ATOM   4216  HA  VAL A 267       9.125  47.913 -10.220  1.00 80.55           H  
ATOM   4217  C   VAL A 267       9.395  49.990 -10.600  1.00 80.55           C  
ATOM   4218  CB  VAL A 267       7.222  48.870  -9.908  1.00 80.55           C  
ATOM   4219  HB  VAL A 267       6.845  49.766  -9.414  1.00 80.55           H  
ATOM   4220  O   VAL A 267       9.728  49.809 -11.771  1.00 80.55           O  
ATOM   4221  CG1 VAL A 267       6.734  48.884 -11.362  1.00 80.55           C  
ATOM   4222 HG11 VAL A 267       7.154  48.039 -11.907  1.00 80.55           H  
ATOM   4223 HG12 VAL A 267       5.646  48.822 -11.392  1.00 80.55           H  
ATOM   4224 HG13 VAL A 267       7.027  49.810 -11.857  1.00 80.55           H  
ATOM   4225  CG2 VAL A 267       6.601  47.642  -9.224  1.00 80.55           C  
ATOM   4226 HG21 VAL A 267       6.973  46.729  -9.689  1.00 80.55           H  
ATOM   4227 HG22 VAL A 267       6.843  47.625  -8.161  1.00 80.55           H  
ATOM   4228 HG23 VAL A 267       5.516  47.673  -9.323  1.00 80.55           H  
ATOM   4229  N   ALA A 268       9.640  51.145  -9.970  1.00 81.67           N  
ATOM   4230  H   ALA A 268       9.388  51.221  -8.994  1.00 81.67           H  
ATOM   4231  CA  ALA A 268      10.332  52.276 -10.583  1.00 81.67           C  
ATOM   4232  HA  ALA A 268       9.846  52.514 -11.529  1.00 81.67           H  
ATOM   4233  C   ALA A 268      11.809  51.975 -10.891  1.00 81.67           C  
ATOM   4234  CB  ALA A 268      10.189  53.486  -9.652  1.00 81.67           C  
ATOM   4235  HB1 ALA A 268      10.655  53.283  -8.688  1.00 81.67           H  
ATOM   4236  HB2 ALA A 268       9.134  53.717  -9.504  1.00 81.67           H  
ATOM   4237  HB3 ALA A 268      10.676  54.350 -10.105  1.00 81.67           H  
ATOM   4238  O   ALA A 268      12.271  52.254 -11.994  1.00 81.67           O  
ATOM   4239  N   GLN A 269      12.538  51.355  -9.958  1.00 83.75           N  
ATOM   4240  H   GLN A 269      12.092  51.082  -9.094  1.00 83.75           H  
ATOM   4241  CA  GLN A 269      13.934  50.956 -10.178  1.00 83.75           C  
ATOM   4242  HA  GLN A 269      14.514  51.819 -10.505  1.00 83.75           H  
ATOM   4243  C   GLN A 269      14.052  49.888 -11.268  1.00 83.75           C  
ATOM   4244  CB  GLN A 269      14.526  50.414  -8.876  1.00 83.75           C  
ATOM   4245  HB2 GLN A 269      15.473  49.924  -9.103  1.00 83.75           H  
ATOM   4246  HB3 GLN A 269      13.841  49.675  -8.460  1.00 83.75           H  
ATOM   4247  O   GLN A 269      14.957  49.950 -12.097  1.00 83.75           O  
ATOM   4248  CG  GLN A 269      14.798  51.503  -7.835  1.00 83.75           C  
ATOM   4249  HG2 GLN A 269      13.906  52.110  -7.679  1.00 83.75           H  
ATOM   4250  HG3 GLN A 269      15.592  52.155  -8.200  1.00 83.75           H  
ATOM   4251  CD  GLN A 269      15.200  50.891  -6.500  1.00 83.75           C  
ATOM   4252  NE2 GLN A 269      16.304  51.292  -5.913  1.00 83.75           N  
ATOM   4253 HE21 GLN A 269      16.529  50.847  -5.035  1.00 83.75           H  
ATOM   4254 HE22 GLN A 269      16.905  51.982  -6.341  1.00 83.75           H  
ATOM   4255  OE1 GLN A 269      14.504  50.054  -5.953  1.00 83.75           O  
ATOM   4256  N   LEU A 270      13.114  48.939 -11.295  1.00 83.72           N  
ATOM   4257  H   LEU A 270      12.422  48.924 -10.559  1.00 83.72           H  
ATOM   4258  CA  LEU A 270      13.071  47.906 -12.327  1.00 83.72           C  
ATOM   4259  HA  LEU A 270      14.055  47.441 -12.371  1.00 83.72           H  
ATOM   4260  C   LEU A 270      12.783  48.512 -13.710  1.00 83.72           C  
ATOM   4261  CB  LEU A 270      12.036  46.851 -11.901  1.00 83.72           C  
ATOM   4262  HB2 LEU A 270      11.030  47.209 -12.119  1.00 83.72           H  
ATOM   4263  HB3 LEU A 270      12.102  46.731 -10.819  1.00 83.72           H  
ATOM   4264  O   LEU A 270      13.422  48.145 -14.692  1.00 83.72           O  
ATOM   4265  CG  LEU A 270      12.284  45.480 -12.564  1.00 83.72           C  
ATOM   4266  HG  LEU A 270      13.239  45.483 -13.089  1.00 83.72           H  
ATOM   4267  CD1 LEU A 270      12.335  44.383 -11.499  1.00 83.72           C  
ATOM   4268 HD11 LEU A 270      13.155  44.583 -10.809  1.00 83.72           H  
ATOM   4269 HD12 LEU A 270      11.397  44.347 -10.946  1.00 83.72           H  
ATOM   4270 HD13 LEU A 270      12.513  43.418 -11.974  1.00 83.72           H  
ATOM   4271  CD2 LEU A 270      11.184  45.134 -13.567  1.00 83.72           C  
ATOM   4272 HD21 LEU A 270      11.141  45.905 -14.337  1.00 83.72           H  
ATOM   4273 HD22 LEU A 270      10.220  45.069 -13.063  1.00 83.72           H  
ATOM   4274 HD23 LEU A 270      11.410  44.180 -14.042  1.00 83.72           H  
ATOM   4275  N   SER A 271      11.877  49.492 -13.777  1.00 84.95           N  
ATOM   4276  H   SER A 271      11.385  49.745 -12.932  1.00 84.95           H  
ATOM   4277  CA  SER A 271      11.569  50.220 -15.014  1.00 84.95           C  
ATOM   4278  HA  SER A 271      11.304  49.501 -15.789  1.00 84.95           H  
ATOM   4279  C   SER A 271      12.768  51.023 -15.526  1.00 84.95           C  
ATOM   4280  CB  SER A 271      10.375  51.158 -14.810  1.00 84.95           C  
ATOM   4281  HB2 SER A 271      10.163  51.671 -15.747  1.00 84.95           H  
ATOM   4282  HB3 SER A 271      10.613  51.902 -14.049  1.00 84.95           H  
ATOM   4283  O   SER A 271      13.042  51.005 -16.726  1.00 84.95           O  
ATOM   4284  OG  SER A 271       9.230  50.427 -14.415  1.00 84.95           O  
ATOM   4285  HG  SER A 271       9.367  50.121 -13.516  1.00 84.95           H  
ATOM   4286  N   GLU A 272      13.519  51.680 -14.637  1.00 91.21           N  
ATOM   4287  H   GLU A 272      13.234  51.705 -13.669  1.00 91.21           H  
ATOM   4288  CA  GLU A 272      14.714  52.437 -15.030  1.00 91.21           C  
ATOM   4289  HA  GLU A 272      14.442  53.061 -15.882  1.00 91.21           H  
ATOM   4290  C   GLU A 272      15.848  51.523 -15.500  1.00 91.21           C  
ATOM   4291  CB  GLU A 272      15.165  53.349 -13.876  1.00 91.21           C  
ATOM   4292  HB2 GLU A 272      14.315  53.945 -13.544  1.00 91.21           H  
ATOM   4293  HB3 GLU A 272      15.482  52.727 -13.038  1.00 91.21           H  
ATOM   4294  O   GLU A 272      16.511  51.834 -16.490  1.00 91.21           O  
ATOM   4295  CG  GLU A 272      16.318  54.304 -14.247  1.00 91.21           C  
ATOM   4296  HG2 GLU A 272      17.198  53.714 -14.503  1.00 91.21           H  
ATOM   4297  HG3 GLU A 272      16.568  54.886 -13.360  1.00 91.21           H  
ATOM   4298  CD  GLU A 272      15.996  55.279 -15.402  1.00 91.21           C  
ATOM   4299  OE1 GLU A 272      16.919  55.931 -15.934  1.00 91.21           O  
ATOM   4300  OE2 GLU A 272      14.825  55.396 -15.830  1.00 91.21           O  
ATOM   4301  N   LEU A 273      16.032  50.364 -14.856  1.00 90.02           N  
ATOM   4302  H   LEU A 273      15.485  50.180 -14.028  1.00 90.02           H  
ATOM   4303  CA  LEU A 273      16.989  49.351 -15.302  1.00 90.02           C  
ATOM   4304  HA  LEU A 273      17.985  49.793 -15.305  1.00 90.02           H  
ATOM   4305  C   LEU A 273      16.668  48.901 -16.734  1.00 90.02           C  
ATOM   4306  CB  LEU A 273      16.963  48.163 -14.322  1.00 90.02           C  
ATOM   4307  HB2 LEU A 273      16.004  47.654 -14.422  1.00 90.02           H  
ATOM   4308  HB3 LEU A 273      17.032  48.530 -13.298  1.00 90.02           H  
ATOM   4309  O   LEU A 273      17.527  48.980 -17.609  1.00 90.02           O  
ATOM   4310  CG  LEU A 273      18.102  47.157 -14.574  1.00 90.02           C  
ATOM   4311  HG  LEU A 273      18.286  47.055 -15.643  1.00 90.02           H  
ATOM   4312  CD1 LEU A 273      19.390  47.607 -13.883  1.00 90.02           C  
ATOM   4313 HD11 LEU A 273      19.697  48.579 -14.270  1.00 90.02           H  
ATOM   4314 HD12 LEU A 273      20.184  46.888 -14.087  1.00 90.02           H  
ATOM   4315 HD13 LEU A 273      19.237  47.679 -12.806  1.00 90.02           H  
ATOM   4316  CD2 LEU A 273      17.719  45.781 -14.032  1.00 90.02           C  
ATOM   4317 HD21 LEU A 273      18.535  45.080 -14.207  1.00 90.02           H  
ATOM   4318 HD22 LEU A 273      16.830  45.419 -14.548  1.00 90.02           H  
ATOM   4319 HD23 LEU A 273      17.518  45.844 -12.962  1.00 90.02           H  
ATOM   4320  N   VAL A 274      15.414  48.510 -16.992  1.00 90.60           N  
ATOM   4321  H   VAL A 274      14.754  48.497 -16.227  1.00 90.60           H  
ATOM   4322  CA  VAL A 274      14.963  48.081 -18.326  1.00 90.60           C  
ATOM   4323  HA  VAL A 274      15.580  47.242 -18.647  1.00 90.60           H  
ATOM   4324  C   VAL A 274      15.166  49.194 -19.357  1.00 90.60           C  
ATOM   4325  CB  VAL A 274      13.493  47.614 -18.286  1.00 90.60           C  
ATOM   4326  HB  VAL A 274      12.882  48.382 -17.812  1.00 90.60           H  
ATOM   4327  O   VAL A 274      15.707  48.937 -20.432  1.00 90.60           O  
ATOM   4328  CG1 VAL A 274      12.923  47.339 -19.686  1.00 90.60           C  
ATOM   4329 HG11 VAL A 274      11.920  46.921 -19.603  1.00 90.60           H  
ATOM   4330 HG12 VAL A 274      12.853  48.266 -20.254  1.00 90.60           H  
ATOM   4331 HG13 VAL A 274      13.563  46.637 -20.221  1.00 90.60           H  
ATOM   4332  CG2 VAL A 274      13.358  46.311 -17.485  1.00 90.60           C  
ATOM   4333 HG21 VAL A 274      12.310  46.017 -17.430  1.00 90.60           H  
ATOM   4334 HG22 VAL A 274      13.731  46.443 -16.470  1.00 90.60           H  
ATOM   4335 HG23 VAL A 274      13.932  45.518 -17.963  1.00 90.60           H  
ATOM   4336  N   ARG A 275      14.793  50.438 -19.032  1.00 89.45           N  
ATOM   4337  H   ARG A 275      14.367  50.586 -18.129  1.00 89.45           H  
ATOM   4338  CA  ARG A 275      14.968  51.593 -19.927  1.00 89.45           C  
ATOM   4339  HA  ARG A 275      14.456  51.390 -20.867  1.00 89.45           H  
ATOM   4340  C   ARG A 275      16.439  51.830 -20.266  1.00 89.45           C  
ATOM   4341  CB  ARG A 275      14.346  52.830 -19.261  1.00 89.45           C  
ATOM   4342  HB2 ARG A 275      13.348  52.575 -18.903  1.00 89.45           H  
ATOM   4343  HB3 ARG A 275      14.951  53.120 -18.402  1.00 89.45           H  
ATOM   4344  O   ARG A 275      16.768  52.040 -21.432  1.00 89.45           O  
ATOM   4345  CG  ARG A 275      14.217  54.015 -20.228  1.00 89.45           C  
ATOM   4346  HG2 ARG A 275      15.180  54.249 -20.680  1.00 89.45           H  
ATOM   4347  HG3 ARG A 275      13.518  53.744 -21.019  1.00 89.45           H  
ATOM   4348  CD  ARG A 275      13.683  55.253 -19.494  1.00 89.45           C  
ATOM   4349  HD2 ARG A 275      12.867  54.954 -18.835  1.00 89.45           H  
ATOM   4350  HD3 ARG A 275      13.274  55.950 -20.224  1.00 89.45           H  
ATOM   4351  NE  ARG A 275      14.730  55.917 -18.692  1.00 89.45           N  
ATOM   4352  HE  ARG A 275      14.815  55.652 -17.721  1.00 89.45           H  
ATOM   4353  NH1 ARG A 275      15.478  57.406 -20.279  1.00 89.45           N  
ATOM   4354 HH11 ARG A 275      16.149  58.109 -20.552  1.00 89.45           H  
ATOM   4355 HH12 ARG A 275      14.796  57.042 -20.929  1.00 89.45           H  
ATOM   4356  NH2 ARG A 275      16.474  57.298 -18.282  1.00 89.45           N  
ATOM   4357 HH21 ARG A 275      16.582  56.829 -17.394  1.00 89.45           H  
ATOM   4358 HH22 ARG A 275      17.165  57.986 -18.546  1.00 89.45           H  
ATOM   4359  CZ  ARG A 275      15.551  56.869 -19.086  1.00 89.45           C  
ATOM   4360  N   THR A 276      17.314  51.764 -19.265  1.00 92.47           N  
ATOM   4361  H   THR A 276      16.958  51.579 -18.337  1.00 92.47           H  
ATOM   4362  CA  THR A 276      18.755  51.997 -19.423  1.00 92.47           C  
ATOM   4363  HA  THR A 276      18.902  52.952 -19.929  1.00 92.47           H  
ATOM   4364  C   THR A 276      19.389  50.914 -20.288  1.00 92.47           C  
ATOM   4365  CB  THR A 276      19.460  52.072 -18.061  1.00 92.47           C  
ATOM   4366  HB  THR A 276      19.436  51.098 -17.573  1.00 92.47           H  
ATOM   4367  O   THR A 276      20.077  51.234 -21.255  1.00 92.47           O  
ATOM   4368  CG2 THR A 276      20.907  52.544 -18.196  1.00 92.47           C  
ATOM   4369 HG21 THR A 276      21.486  51.830 -18.782  1.00 92.47           H  
ATOM   4370 HG22 THR A 276      20.939  53.521 -18.678  1.00 92.47           H  
ATOM   4371 HG23 THR A 276      21.353  52.621 -17.204  1.00 92.47           H  
ATOM   4372  OG1 THR A 276      18.825  53.017 -17.234  1.00 92.47           O  
ATOM   4373  HG1 THR A 276      18.008  52.638 -16.901  1.00 92.47           H  
ATOM   4374  N   THR A 277      19.092  49.638 -20.019  1.00 89.39           N  
ATOM   4375  H   THR A 277      18.532  49.422 -19.208  1.00 89.39           H  
ATOM   4376  CA  THR A 277      19.609  48.513 -20.813  1.00 89.39           C  
ATOM   4377  HA  THR A 277      20.698  48.558 -20.824  1.00 89.39           H  
ATOM   4378  C   THR A 277      19.136  48.573 -22.265  1.00 89.39           C  
ATOM   4379  CB  THR A 277      19.175  47.178 -20.190  1.00 89.39           C  
ATOM   4380  HB  THR A 277      18.091  47.086 -20.247  1.00 89.39           H  
ATOM   4381  O   THR A 277      19.922  48.340 -23.184  1.00 89.39           O  
ATOM   4382  CG2 THR A 277      19.817  45.973 -20.873  1.00 89.39           C  
ATOM   4383 HG21 THR A 277      19.456  45.886 -21.898  1.00 89.39           H  
ATOM   4384 HG22 THR A 277      19.549  45.064 -20.333  1.00 89.39           H  
ATOM   4385 HG23 THR A 277      20.901  46.081 -20.883  1.00 89.39           H  
ATOM   4386  OG1 THR A 277      19.559  47.113 -18.837  1.00 89.39           O  
ATOM   4387  HG1 THR A 277      20.493  47.328 -18.784  1.00 89.39           H  
ATOM   4388  N   VAL A 278      17.867  48.926 -22.500  1.00 88.76           N  
ATOM   4389  H   VAL A 278      17.253  49.090 -21.715  1.00 88.76           H  
ATOM   4390  CA  VAL A 278      17.335  49.098 -23.861  1.00 88.76           C  
ATOM   4391  HA  VAL A 278      17.548  48.194 -24.433  1.00 88.76           H  
ATOM   4392  C   VAL A 278      18.043  50.246 -24.582  1.00 88.76           C  
ATOM   4393  CB  VAL A 278      15.807  49.294 -23.835  1.00 88.76           C  
ATOM   4394  HB  VAL A 278      15.554  50.062 -23.104  1.00 88.76           H  
ATOM   4395  O   VAL A 278      18.457  50.075 -25.728  1.00 88.76           O  
ATOM   4396  CG1 VAL A 278      15.240  49.717 -25.198  1.00 88.76           C  
ATOM   4397 HG11 VAL A 278      15.559  49.019 -25.972  1.00 88.76           H  
ATOM   4398 HG12 VAL A 278      15.583  50.719 -25.452  1.00 88.76           H  
ATOM   4399 HG13 VAL A 278      14.151  49.737 -25.156  1.00 88.76           H  
ATOM   4400  CG2 VAL A 278      15.106  47.985 -23.448  1.00 88.76           C  
ATOM   4401 HG21 VAL A 278      15.246  47.239 -24.231  1.00 88.76           H  
ATOM   4402 HG22 VAL A 278      14.041  48.167 -23.306  1.00 88.76           H  
ATOM   4403 HG23 VAL A 278      15.516  47.588 -22.519  1.00 88.76           H  
ATOM   4404  N   GLN A 279      18.238  51.389 -23.918  1.00 86.75           N  
ATOM   4405  H   GLN A 279      17.885  51.477 -22.976  1.00 86.75           H  
ATOM   4406  CA  GLN A 279      18.937  52.533 -24.507  1.00 86.75           C  
ATOM   4407  HA  GLN A 279      18.421  52.806 -25.427  1.00 86.75           H  
ATOM   4408  C   GLN A 279      20.388  52.195 -24.868  1.00 86.75           C  
ATOM   4409  CB  GLN A 279      18.884  53.717 -23.530  1.00 86.75           C  
ATOM   4410  HB2 GLN A 279      19.467  53.482 -22.639  1.00 86.75           H  
ATOM   4411  HB3 GLN A 279      17.852  53.885 -23.223  1.00 86.75           H  
ATOM   4412  O   GLN A 279      20.864  52.577 -25.936  1.00 86.75           O  
ATOM   4413  CG  GLN A 279      19.432  55.010 -24.156  1.00 86.75           C  
ATOM   4414  HG2 GLN A 279      20.466  54.865 -24.467  1.00 86.75           H  
ATOM   4415  HG3 GLN A 279      19.421  55.798 -23.403  1.00 86.75           H  
ATOM   4416  CD  GLN A 279      18.591  55.475 -25.341  1.00 86.75           C  
ATOM   4417  NE2 GLN A 279      19.180  55.793 -26.474  1.00 86.75           N  
ATOM   4418 HE21 GLN A 279      18.566  56.056 -27.231  1.00 86.75           H  
ATOM   4419 HE22 GLN A 279      20.151  55.581 -26.655  1.00 86.75           H  
ATOM   4420  OE1 GLN A 279      17.376  55.559 -25.270  1.00 86.75           O  
ATOM   4421  N   GLU A 280      21.085  51.457 -24.007  1.00 85.92           N  
ATOM   4422  H   GLU A 280      20.666  51.213 -23.121  1.00 85.92           H  
ATOM   4423  CA  GLU A 280      22.465  51.041 -24.250  1.00 85.92           C  
ATOM   4424  HA  GLU A 280      23.051  51.924 -24.505  1.00 85.92           H  
ATOM   4425  C   GLU A 280      22.561  50.061 -25.429  1.00 85.92           C  
ATOM   4426  CB  GLU A 280      23.031  50.434 -22.961  1.00 85.92           C  
ATOM   4427  HB2 GLU A 280      22.575  50.915 -22.095  1.00 85.92           H  
ATOM   4428  HB3 GLU A 280      22.799  49.369 -22.932  1.00 85.92           H  
ATOM   4429  O   GLU A 280      23.427  50.205 -26.292  1.00 85.92           O  
ATOM   4430  CG  GLU A 280      24.543  50.662 -22.875  1.00 85.92           C  
ATOM   4431  HG2 GLU A 280      25.008  50.275 -23.781  1.00 85.92           H  
ATOM   4432  HG3 GLU A 280      24.728  51.736 -22.834  1.00 85.92           H  
ATOM   4433  CD  GLU A 280      25.186  49.985 -21.657  1.00 85.92           C  
ATOM   4434  OE1 GLU A 280      26.380  50.275 -21.429  1.00 85.92           O  
ATOM   4435  OE2 GLU A 280      24.506  49.167 -20.996  1.00 85.92           O  
ATOM   4436  N   CYS A 281      21.612  49.123 -25.536  1.00 80.46           N  
ATOM   4437  H   CYS A 281      20.941  49.034 -24.786  1.00 80.46           H  
ATOM   4438  CA  CYS A 281      21.500  48.240 -26.697  1.00 80.46           C  
ATOM   4439  HA  CYS A 281      22.440  47.703 -26.821  1.00 80.46           H  
ATOM   4440  C   CYS A 281      21.272  49.016 -27.997  1.00 80.46           C  
ATOM   4441  CB  CYS A 281      20.366  47.229 -26.477  1.00 80.46           C  
ATOM   4442  HB2 CYS A 281      19.634  47.619 -25.770  1.00 80.46           H  
ATOM   4443  HB3 CYS A 281      19.862  47.032 -27.423  1.00 80.46           H  
ATOM   4444  O   CYS A 281      21.912  48.709 -29.002  1.00 80.46           O  
ATOM   4445  SG  CYS A 281      21.063  45.670 -25.871  1.00 80.46           S  
ATOM   4446  HG  CYS A 281      21.506  46.152 -24.707  1.00 80.46           H  
ATOM   4447  N   ILE A 282      20.398  50.024 -27.987  1.00 82.32           N  
ATOM   4448  H   ILE A 282      19.893  50.213 -27.133  1.00 82.32           H  
ATOM   4449  CA  ILE A 282      20.155  50.879 -29.156  1.00 82.32           C  
ATOM   4450  HA  ILE A 282      19.912  50.246 -30.009  1.00 82.32           H  
ATOM   4451  C   ILE A 282      21.432  51.642 -29.527  1.00 82.32           C  
ATOM   4452  CB  ILE A 282      18.955  51.818 -28.890  1.00 82.32           C  
ATOM   4453  HB  ILE A 282      19.111  52.320 -27.936  1.00 82.32           H  
ATOM   4454  O   ILE A 282      21.830  51.638 -30.689  1.00 82.32           O  
ATOM   4455  CG1 ILE A 282      17.644  50.998 -28.815  1.00 82.32           C  
ATOM   4456 HG12 ILE A 282      17.380  50.643 -29.811  1.00 82.32           H  
ATOM   4457 HG13 ILE A 282      17.790  50.118 -28.188  1.00 82.32           H  
ATOM   4458  CG2 ILE A 282      18.828  52.896 -29.984  1.00 82.32           C  
ATOM   4459 HG21 ILE A 282      19.716  53.528 -30.005  1.00 82.32           H  
ATOM   4460 HG22 ILE A 282      17.980  53.549 -29.780  1.00 82.32           H  
ATOM   4461 HG23 ILE A 282      18.697  52.430 -30.961  1.00 82.32           H  
ATOM   4462  CD1 ILE A 282      16.460  51.783 -28.235  1.00 82.32           C  
ATOM   4463 HD11 ILE A 282      16.729  52.198 -27.264  1.00 82.32           H  
ATOM   4464 HD12 ILE A 282      15.611  51.111 -28.110  1.00 82.32           H  
ATOM   4465 HD13 ILE A 282      16.164  52.590 -28.907  1.00 82.32           H  
ATOM   4466  N   ASN A 283      22.120  52.238 -28.554  1.00 80.26           N  
ATOM   4467  H   ASN A 283      21.747  52.222 -27.615  1.00 80.26           H  
ATOM   4468  CA  ASN A 283      23.332  53.015 -28.815  1.00 80.26           C  
ATOM   4469  HA  ASN A 283      23.111  53.768 -29.572  1.00 80.26           H  
ATOM   4470  C   ASN A 283      24.482  52.153 -29.365  1.00 80.26           C  
ATOM   4471  CB  ASN A 283      23.748  53.725 -27.518  1.00 80.26           C  
ATOM   4472  HB2 ASN A 283      23.828  52.992 -26.715  1.00 80.26           H  
ATOM   4473  HB3 ASN A 283      24.734  54.168 -27.662  1.00 80.26           H  
ATOM   4474  O   ASN A 283      25.230  52.617 -30.227  1.00 80.26           O  
ATOM   4475  CG  ASN A 283      22.809  54.837 -27.081  1.00 80.26           C  
ATOM   4476  ND2 ASN A 283      23.052  55.392 -25.918  1.00 80.26           N  
ATOM   4477 HD21 ASN A 283      23.815  55.049 -25.352  1.00 80.26           H  
ATOM   4478 HD22 ASN A 283      22.477  56.177 -25.649  1.00 80.26           H  
ATOM   4479  OD1 ASN A 283      21.876  55.251 -27.751  1.00 80.26           O  
ATOM   4480  N   ASN A 284      24.612  50.910 -28.892  1.00 76.56           N  
ATOM   4481  H   ASN A 284      24.008  50.623 -28.135  1.00 76.56           H  
ATOM   4482  CA  ASN A 284      25.705  50.019 -29.282  1.00 76.56           C  
ATOM   4483  HA  ASN A 284      26.587  50.619 -29.505  1.00 76.56           H  
ATOM   4484  C   ASN A 284      25.424  49.217 -30.561  1.00 76.56           C  
ATOM   4485  CB  ASN A 284      26.047  49.100 -28.095  1.00 76.56           C  
ATOM   4486  HB2 ASN A 284      26.700  48.300 -28.443  1.00 76.56           H  
ATOM   4487  HB3 ASN A 284      25.136  48.650 -27.701  1.00 76.56           H  
ATOM   4488  O   ASN A 284      26.364  48.925 -31.293  1.00 76.56           O  
ATOM   4489  CG  ASN A 284      26.790  49.822 -26.981  1.00 76.56           C  
ATOM   4490  ND2 ASN A 284      26.768  49.292 -25.780  1.00 76.56           N  
ATOM   4491 HD21 ASN A 284      26.182  48.496 -25.574  1.00 76.56           H  
ATOM   4492 HD22 ASN A 284      27.221  49.818 -25.045  1.00 76.56           H  
ATOM   4493  OD1 ASN A 284      27.421  50.847 -27.173  1.00 76.56           O  
ATOM   4494  N   ASN A 285      24.166  48.858 -30.849  1.00 69.82           N  
ATOM   4495  H   ASN A 285      23.434  49.093 -30.194  1.00 69.82           H  
ATOM   4496  CA  ASN A 285      23.830  48.003 -31.999  1.00 69.82           C  
ATOM   4497  HA  ASN A 285      24.748  47.635 -32.457  1.00 69.82           H  
ATOM   4498  C   ASN A 285      23.084  48.713 -33.135  1.00 69.82           C  
ATOM   4499  CB  ASN A 285      23.041  46.772 -31.523  1.00 69.82           C  
ATOM   4500  HB2 ASN A 285      22.634  46.258 -32.394  1.00 69.82           H  
ATOM   4501  HB3 ASN A 285      22.201  47.077 -30.900  1.00 69.82           H  
ATOM   4502  O   ASN A 285      23.095  48.206 -34.255  1.00 69.82           O  
ATOM   4503  CG  ASN A 285      23.911  45.763 -30.803  1.00 69.82           C  
ATOM   4504  ND2 ASN A 285      23.535  45.356 -29.614  1.00 69.82           N  
ATOM   4505 HD21 ASN A 285      22.729  45.773 -29.169  1.00 69.82           H  
ATOM   4506 HD22 ASN A 285      24.148  44.697 -29.156  1.00 69.82           H  
ATOM   4507  OD1 ASN A 285      24.918  45.298 -31.304  1.00 69.82           O  
ATOM   4508  N   CYS A 286      22.433  49.855 -32.888  1.00 59.97           N  
ATOM   4509  H   CYS A 286      22.427  50.234 -31.952  1.00 59.97           H  
ATOM   4510  CA  CYS A 286      21.618  50.533 -33.906  1.00 59.97           C  
ATOM   4511  HA  CYS A 286      21.469  49.855 -34.746  1.00 59.97           H  
ATOM   4512  C   CYS A 286      22.280  51.774 -34.518  1.00 59.97           C  
ATOM   4513  CB  CYS A 286      20.218  50.848 -33.361  1.00 59.97           C  
ATOM   4514  HB2 CYS A 286      19.650  51.358 -34.140  1.00 59.97           H  
ATOM   4515  HB3 CYS A 286      20.294  51.519 -32.505  1.00 59.97           H  
ATOM   4516  O   CYS A 286      21.689  52.384 -35.408  1.00 59.97           O  
ATOM   4517  SG  CYS A 286      19.344  49.323 -32.901  1.00 59.97           S  
ATOM   4518  HG  CYS A 286      18.208  49.903 -32.504  1.00 59.97           H  
ATOM   4519  N   ASN A 287      23.496  52.142 -34.104  1.00 63.36           N  
ATOM   4520  H   ASN A 287      23.955  51.598 -33.387  1.00 63.36           H  
ATOM   4521  CA  ASN A 287      24.262  53.163 -34.812  1.00 63.36           C  
ATOM   4522  HA  ASN A 287      23.564  53.912 -35.187  1.00 63.36           H  
ATOM   4523  C   ASN A 287      24.987  52.517 -36.006  1.00 63.36           C  
ATOM   4524  CB  ASN A 287      25.202  53.883 -33.836  1.00 63.36           C  
ATOM   4525  HB2 ASN A 287      25.935  54.461 -34.399  1.00 63.36           H  
ATOM   4526  HB3 ASN A 287      25.737  53.151 -33.231  1.00 63.36           H  
ATOM   4527  O   ASN A 287      25.846  51.657 -35.794  1.00 63.36           O  
ATOM   4528  CG  ASN A 287      24.451  54.853 -32.940  1.00 63.36           C  
ATOM   4529  ND2 ASN A 287      24.864  55.014 -31.709  1.00 63.36           N  
ATOM   4530 HD21 ASN A 287      25.465  54.314 -31.299  1.00 63.36           H  
ATOM   4531 HD22 ASN A 287      24.314  55.643 -31.142  1.00 63.36           H  
ATOM   4532  OD1 ASN A 287      23.494  55.498 -33.331  1.00 63.36           O  
ATOM   4533  N   PRO A 288      24.656  52.886 -37.261  1.00 62.16           N  
ATOM   4534  CA  PRO A 288      25.325  52.329 -38.427  1.00 62.16           C  
ATOM   4535  HA  PRO A 288      25.177  51.249 -38.423  1.00 62.16           H  
ATOM   4536  C   PRO A 288      26.825  52.662 -38.368  1.00 62.16           C  
ATOM   4537  CB  PRO A 288      24.624  52.930 -39.650  1.00 62.16           C  
ATOM   4538  HB2 PRO A 288      23.823  52.263 -39.968  1.00 62.16           H  
ATOM   4539  HB3 PRO A 288      25.315  53.112 -40.473  1.00 62.16           H  
ATOM   4540  O   PRO A 288      27.184  53.791 -38.020  1.00 62.16           O  
ATOM   4541  CG  PRO A 288      24.020  54.229 -39.119  1.00 62.16           C  
ATOM   4542  HG2 PRO A 288      24.767  55.021 -39.162  1.00 62.16           H  
ATOM   4543  HG3 PRO A 288      23.126  54.517 -39.671  1.00 62.16           H  
ATOM   4544  CD  PRO A 288      23.704  53.911 -37.660  1.00 62.16           C  
ATOM   4545  HD2 PRO A 288      23.812  54.816 -37.063  1.00 62.16           H  
ATOM   4546  HD3 PRO A 288      22.691  53.519 -37.577  1.00 62.16           H  
ATOM   4547  N   PRO A 289      27.715  51.704 -38.686  1.00 60.56           N  
ATOM   4548  CA  PRO A 289      29.153  51.920 -38.608  1.00 60.56           C  
ATOM   4549  HA  PRO A 289      29.433  52.132 -37.576  1.00 60.56           H  
ATOM   4550  C   PRO A 289      29.549  53.104 -39.493  1.00 60.56           C  
ATOM   4551  CB  PRO A 289      29.797  50.599 -39.050  1.00 60.56           C  
ATOM   4552  HB2 PRO A 289      30.016  49.996 -38.169  1.00 60.56           H  
ATOM   4553  HB3 PRO A 289      30.705  50.759 -39.633  1.00 60.56           H  
ATOM   4554  O   PRO A 289      29.184  53.150 -40.669  1.00 60.56           O  
ATOM   4555  CG  PRO A 289      28.709  49.910 -39.875  1.00 60.56           C  
ATOM   4556  HG2 PRO A 289      28.747  50.271 -40.903  1.00 60.56           H  
ATOM   4557  HG3 PRO A 289      28.802  48.825 -39.844  1.00 60.56           H  
ATOM   4558  CD  PRO A 289      27.417  50.386 -39.218  1.00 60.56           C  
ATOM   4559  HD2 PRO A 289      27.149  49.719 -38.398  1.00 60.56           H  
ATOM   4560  HD3 PRO A 289      26.617  50.421 -39.957  1.00 60.56           H  
ATOM   4561  N   GLN A 290      30.301  54.058 -38.931  1.00 59.25           N  
ATOM   4562  H   GLN A 290      30.534  53.987 -37.951  1.00 59.25           H  
ATOM   4563  CA  GLN A 290      30.873  55.151 -39.716  1.00 59.25           C  
ATOM   4564  HA  GLN A 290      30.043  55.740 -40.106  1.00 59.25           H  
ATOM   4565  C   GLN A 290      31.683  54.555 -40.881  1.00 59.25           C  
ATOM   4566  CB  GLN A 290      31.762  56.062 -38.854  1.00 59.25           C  
ATOM   4567  HB2 GLN A 290      32.433  56.611 -39.514  1.00 59.25           H  
ATOM   4568  HB3 GLN A 290      32.370  55.454 -38.183  1.00 59.25           H  
ATOM   4569  O   GLN A 290      32.530  53.683 -40.649  1.00 59.25           O  
ATOM   4570  CG  GLN A 290      30.953  57.092 -38.051  1.00 59.25           C  
ATOM   4571  HG2 GLN A 290      30.294  56.577 -37.352  1.00 59.25           H  
ATOM   4572  HG3 GLN A 290      30.339  57.674 -38.738  1.00 59.25           H  
ATOM   4573  CD  GLN A 290      31.844  58.052 -37.263  1.00 59.25           C  
ATOM   4574  NE2 GLN A 290      31.338  59.197 -36.859  1.00 59.25           N  
ATOM   4575 HE21 GLN A 290      31.967  59.787 -36.333  1.00 59.25           H  
ATOM   4576 HE22 GLN A 290      30.375  59.439 -37.046  1.00 59.25           H  
ATOM   4577  OE1 GLN A 290      33.003  57.800 -36.987  1.00 59.25           O  
ATOM   4578  N   PRO A 291      31.422  54.973 -42.134  1.00 56.72           N  
ATOM   4579  CA  PRO A 291      32.136  54.444 -43.283  1.00 56.72           C  
ATOM   4580  HA  PRO A 291      32.014  53.361 -43.320  1.00 56.72           H  
ATOM   4581  C   PRO A 291      33.618  54.786 -43.141  1.00 56.72           C  
ATOM   4582  CB  PRO A 291      31.478  55.064 -44.519  1.00 56.72           C  
ATOM   4583  HB2 PRO A 291      32.201  55.285 -45.305  1.00 56.72           H  
ATOM   4584  HB3 PRO A 291      30.708  54.389 -44.893  1.00 56.72           H  
ATOM   4585  O   PRO A 291      33.993  55.948 -42.996  1.00 56.72           O  
ATOM   4586  CG  PRO A 291      30.816  56.335 -43.987  1.00 56.72           C  
ATOM   4587  HG2 PRO A 291      31.540  57.150 -43.995  1.00 56.72           H  
ATOM   4588  HG3 PRO A 291      29.932  56.605 -44.565  1.00 56.72           H  
ATOM   4589  CD  PRO A 291      30.464  55.986 -42.544  1.00 56.72           C  
ATOM   4590  HD2 PRO A 291      30.536  56.879 -41.923  1.00 56.72           H  
ATOM   4591  HD3 PRO A 291      29.458  55.570 -42.497  1.00 56.72           H  
ATOM   4592  N   LYS A 292      34.460  53.749 -43.161  1.00 58.49           N  
ATOM   4593  H   LYS A 292      34.059  52.825 -43.234  1.00 58.49           H  
ATOM   4594  CA  LYS A 292      35.918  53.884 -43.140  1.00 58.49           C  
ATOM   4595  HA  LYS A 292      36.225  54.373 -42.216  1.00 58.49           H  
ATOM   4596  C   LYS A 292      36.341  54.771 -44.315  1.00 58.49           C  
ATOM   4597  CB  LYS A 292      36.571  52.493 -43.239  1.00 58.49           C  
ATOM   4598  HB2 LYS A 292      37.644  52.626 -43.381  1.00 58.49           H  
ATOM   4599  HB3 LYS A 292      36.178  51.972 -44.112  1.00 58.49           H  
ATOM   4600  O   LYS A 292      36.140  54.383 -45.465  1.00 58.49           O  
ATOM   4601  CG  LYS A 292      36.350  51.633 -41.984  1.00 58.49           C  
ATOM   4602  HG2 LYS A 292      35.282  51.524 -41.794  1.00 58.49           H  
ATOM   4603  HG3 LYS A 292      36.811  52.127 -41.129  1.00 58.49           H  
ATOM   4604  CD  LYS A 292      36.969  50.240 -42.166  1.00 58.49           C  
ATOM   4605  HD2 LYS A 292      36.486  49.745 -43.009  1.00 58.49           H  
ATOM   4606  HD3 LYS A 292      38.032  50.349 -42.379  1.00 58.49           H  
ATOM   4607  CE  LYS A 292      36.780  49.405 -40.895  1.00 58.49           C  
ATOM   4608  HE2 LYS A 292      37.273  49.919 -40.070  1.00 58.49           H  
ATOM   4609  HE3 LYS A 292      35.715  49.357 -40.665  1.00 58.49           H  
ATOM   4610  NZ  LYS A 292      37.336  48.038 -41.054  1.00 58.49           N  
ATOM   4611  HZ1 LYS A 292      37.215  47.507 -40.203  1.00 58.49           H  
ATOM   4612  HZ2 LYS A 292      36.870  47.553 -41.808  1.00 58.49           H  
ATOM   4613  HZ3 LYS A 292      38.323  48.087 -41.263  1.00 58.49           H  
ATOM   4614  N   SER A 293      36.914  55.944 -44.041  1.00 51.80           N  
ATOM   4615  H   SER A 293      37.011  56.247 -43.083  1.00 51.80           H  
ATOM   4616  CA  SER A 293      37.549  56.746 -45.086  1.00 51.80           C  
ATOM   4617  HA  SER A 293      36.854  56.847 -45.919  1.00 51.80           H  
ATOM   4618  C   SER A 293      38.793  56.007 -45.568  1.00 51.80           C  
ATOM   4619  CB  SER A 293      37.897  58.161 -44.606  1.00 51.80           C  
ATOM   4620  HB2 SER A 293      36.993  58.658 -44.254  1.00 51.80           H  
ATOM   4621  HB3 SER A 293      38.302  58.730 -45.443  1.00 51.80           H  
ATOM   4622  O   SER A 293      39.708  55.757 -44.785  1.00 51.80           O  
ATOM   4623  OG  SER A 293      38.853  58.142 -43.569  1.00 51.80           O  
ATOM   4624  HG  SER A 293      39.575  57.563 -43.825  1.00 51.80           H  
ATOM   4625  N   LEU A 294      38.807  55.639 -46.846  1.00 47.32           N  
ATOM   4626  H   LEU A 294      37.998  55.849 -47.413  1.00 47.32           H  
ATOM   4627  CA  LEU A 294      40.000  55.163 -47.535  1.00 47.32           C  
ATOM   4628  HA  LEU A 294      40.509  54.407 -46.936  1.00 47.32           H  
ATOM   4629  C   LEU A 294      40.948  56.356 -47.715  1.00 47.32           C  
ATOM   4630  CB  LEU A 294      39.582  54.557 -48.891  1.00 47.32           C  
ATOM   4631  HB2 LEU A 294      38.891  55.247 -49.375  1.00 47.32           H  
ATOM   4632  HB3 LEU A 294      40.460  54.487 -49.533  1.00 47.32           H  
ATOM   4633  O   LEU A 294      40.686  57.225 -48.547  1.00 47.32           O  
ATOM   4634  CG  LEU A 294      38.933  53.164 -48.787  1.00 47.32           C  
ATOM   4635  HG  LEU A 294      38.350  53.094 -47.869  1.00 47.32           H  
ATOM   4636  CD1 LEU A 294      37.992  52.914 -49.966  1.00 47.32           C  
ATOM   4637 HD11 LEU A 294      38.543  52.992 -50.904  1.00 47.32           H  
ATOM   4638 HD12 LEU A 294      37.191  53.653 -49.959  1.00 47.32           H  
ATOM   4639 HD13 LEU A 294      37.553  51.920 -49.886  1.00 47.32           H  
ATOM   4640  CD2 LEU A 294      39.995  52.061 -48.790  1.00 47.32           C  
ATOM   4641 HD21 LEU A 294      39.520  51.089 -48.662  1.00 47.32           H  
ATOM   4642 HD22 LEU A 294      40.696  52.224 -47.972  1.00 47.32           H  
ATOM   4643 HD23 LEU A 294      40.545  52.072 -49.731  1.00 47.32           H  
ATOM   4644  N   GLN A 295      42.017  56.395 -46.926  1.00 46.10           N  
ATOM   4645  H   GLN A 295      42.124  55.685 -46.216  1.00 46.10           H  
ATOM   4646  CA  GLN A 295      43.271  57.066 -47.265  1.00 46.10           C  
ATOM   4647  HA  GLN A 295      43.303  57.270 -48.336  1.00 46.10           H  
ATOM   4648  C   GLN A 295      44.412  56.088 -47.018  1.00 46.10           C  
ATOM   4649  CB  GLN A 295      43.463  58.383 -46.497  1.00 46.10           C  
ATOM   4650  HB2 GLN A 295      43.125  58.274 -45.467  1.00 46.10           H  
ATOM   4651  HB3 GLN A 295      44.527  58.618 -46.484  1.00 46.10           H  
ATOM   4652  O   GLN A 295      44.353  55.381 -45.986  1.00 46.10           O  
ATOM   4653  CG  GLN A 295      42.729  59.543 -47.186  1.00 46.10           C  
ATOM   4654  HG2 GLN A 295      42.975  59.532 -48.248  1.00 46.10           H  
ATOM   4655  HG3 GLN A 295      41.653  59.404 -47.086  1.00 46.10           H  
ATOM   4656  CD  GLN A 295      43.102  60.916 -46.625  1.00 46.10           C  
ATOM   4657  NE2 GLN A 295      42.917  61.974 -47.388  1.00 46.10           N  
ATOM   4658 HE21 GLN A 295      43.199  62.854 -46.981  1.00 46.10           H  
ATOM   4659 HE22 GLN A 295      42.564  61.863 -48.328  1.00 46.10           H  
ATOM   4660  OE1 GLN A 295      43.551  61.094 -45.506  1.00 46.10           O  
ATOM   4661  OXT GLN A 295      45.267  56.030 -47.922  1.00 46.10           O  
TER    4662      GLN A 295                                                       
END   
