# Supplementary material for: Plant virus movement proteins originated from jelly-roll capsid proteins
Source: PLoS Biol. 2023 Jun 15;21(6):e3002157. doi: 10.1371/journal.pbio.3002157 (PMC10306228; doi:10.1371/journal.pbio.3002157)
Supplement: S2 Data — (ZIP) [file pbio.3002157.s007.zip › S2_Data/NP_734443_PYFV.pdb]

ATOM      1  N   MET A   1      45.785 -51.243 -11.351  1.00 35.68           N  
ATOM      2  H   MET A   1      46.192 -51.180 -10.429  1.00 35.68           H  
ATOM      3  H2  MET A   1      45.307 -52.128 -11.440  1.00 35.68           H  
ATOM      4  H3  MET A   1      46.530 -51.187 -12.030  1.00 35.68           H  
ATOM      5  CA  MET A   1      44.839 -50.124 -11.528  1.00 35.68           C  
ATOM      6  HA  MET A   1      44.419 -50.135 -12.533  1.00 35.68           H  
ATOM      7  C   MET A   1      45.595 -48.819 -11.342  1.00 35.68           C  
ATOM      8  CB  MET A   1      43.685 -50.195 -10.509  1.00 35.68           C  
ATOM      9  HB2 MET A   1      43.203 -49.219 -10.457  1.00 35.68           H  
ATOM     10  HB3 MET A   1      44.083 -50.425  -9.521  1.00 35.68           H  
ATOM     11  O   MET A   1      45.886 -48.477 -10.209  1.00 35.68           O  
ATOM     12  CG  MET A   1      42.602 -51.216 -10.865  1.00 35.68           C  
ATOM     13  HG2 MET A   1      43.046 -52.205 -10.984  1.00 35.68           H  
ATOM     14  HG3 MET A   1      42.137 -50.922 -11.806  1.00 35.68           H  
ATOM     15  SD  MET A   1      41.325 -51.305  -9.585  1.00 35.68           S  
ATOM     16  CE  MET A   1      40.017 -52.207 -10.459  1.00 35.68           C  
ATOM     17  HE1 MET A   1      39.164 -52.340  -9.793  1.00 35.68           H  
ATOM     18  HE2 MET A   1      39.699 -51.640 -11.335  1.00 35.68           H  
ATOM     19  HE3 MET A   1      40.384 -53.185 -10.769  1.00 35.68           H  
ATOM     20  N   SER A   2      45.906 -48.135 -12.442  1.00 33.49           N  
ATOM     21  H   SER A   2      45.757 -48.553 -13.350  1.00 33.49           H  
ATOM     22  CA  SER A   2      46.112 -46.682 -12.489  1.00 33.49           C  
ATOM     23  HA  SER A   2      45.582 -46.202 -11.666  1.00 33.49           H  
ATOM     24  C   SER A   2      45.503 -46.243 -13.813  1.00 33.49           C  
ATOM     25  CB  SER A   2      47.587 -46.267 -12.407  1.00 33.49           C  
ATOM     26  HB2 SER A   2      48.135 -46.670 -13.258  1.00 33.49           H  
ATOM     27  HB3 SER A   2      47.652 -45.179 -12.429  1.00 33.49           H  
ATOM     28  O   SER A   2      46.084 -46.456 -14.874  1.00 33.49           O  
ATOM     29  OG  SER A   2      48.168 -46.748 -11.213  1.00 33.49           O  
ATOM     30  HG  SER A   2      48.982 -46.268 -11.045  1.00 33.49           H  
ATOM     31  N   SER A   3      44.257 -45.786 -13.747  1.00 30.76           N  
ATOM     32  H   SER A   3      43.847 -45.620 -12.839  1.00 30.76           H  
ATOM     33  CA  SER A   3      43.493 -45.244 -14.865  1.00 30.76           C  
ATOM     34  HA  SER A   3      43.411 -45.990 -15.655  1.00 30.76           H  
ATOM     35  C   SER A   3      44.200 -44.008 -15.411  1.00 30.76           C  
ATOM     36  CB  SER A   3      42.085 -44.887 -14.372  1.00 30.76           C  
ATOM     37  HB2 SER A   3      41.585 -44.242 -15.095  1.00 30.76           H  
ATOM     38  HB3 SER A   3      41.505 -45.803 -14.258  1.00 30.76           H  
ATOM     39  O   SER A   3      44.409 -43.033 -14.691  1.00 30.76           O  
ATOM     40  OG  SER A   3      42.164 -44.243 -13.112  1.00 30.76           O  
ATOM     41  HG  SER A   3      42.542 -43.371 -13.252  1.00 30.76           H  
ATOM     42  N   SER A   4      44.576 -44.073 -16.683  1.00 31.28           N  
ATOM     43  H   SER A   4      44.382 -44.916 -17.203  1.00 31.28           H  
ATOM     44  CA  SER A   4      45.080 -42.959 -17.477  1.00 31.28           C  
ATOM     45  HA  SER A   4      46.006 -42.589 -17.037  1.00 31.28           H  
ATOM     46  C   SER A   4      44.048 -41.830 -17.515  1.00 31.28           C  
ATOM     47  CB  SER A   4      45.378 -43.473 -18.892  1.00 31.28           C  
ATOM     48  HB2 SER A   4      45.550 -42.633 -19.565  1.00 31.28           H  
ATOM     49  HB3 SER A   4      46.276 -44.090 -18.868  1.00 31.28           H  
ATOM     50  O   SER A   4      42.931 -42.025 -17.994  1.00 31.28           O  
ATOM     51  OG  SER A   4      44.295 -44.261 -19.359  1.00 31.28           O  
ATOM     52  HG  SER A   4      43.523 -43.692 -19.405  1.00 31.28           H  
ATOM     53  N   ASN A   5      44.446 -40.669 -16.991  1.00 31.41           N  
ATOM     54  H   ASN A   5      45.356 -40.649 -16.554  1.00 31.41           H  
ATOM     55  CA  ASN A   5      43.690 -39.421 -16.980  1.00 31.41           C  
ATOM     56  HA  ASN A   5      42.819 -39.531 -16.334  1.00 31.41           H  
ATOM     57  C   ASN A   5      43.196 -39.054 -18.386  1.00 31.41           C  
ATOM     58  CB  ASN A   5      44.602 -38.293 -16.442  1.00 31.41           C  
ATOM     59  HB2 ASN A   5      44.287 -37.349 -16.886  1.00 31.41           H  
ATOM     60  HB3 ASN A   5      45.634 -38.462 -16.749  1.00 31.41           H  
ATOM     61  O   ASN A   5      43.991 -38.761 -19.278  1.00 31.41           O  
ATOM     62  CG  ASN A   5      44.537 -38.079 -14.942  1.00 31.41           C  
ATOM     63  ND2 ASN A   5      45.485 -37.362 -14.385  1.00 31.41           N  
ATOM     64 HD21 ASN A   5      45.379 -37.193 -13.395  1.00 31.41           H  
ATOM     65 HD22 ASN A   5      46.212 -36.938 -14.944  1.00 31.41           H  
ATOM     66  OD1 ASN A   5      43.633 -38.512 -14.255  1.00 31.41           O  
ATOM     67  N   SER A   6      41.878 -39.006 -18.545  1.00 29.81           N  
ATOM     68  H   SER A   6      41.291 -39.294 -17.775  1.00 29.81           H  
ATOM     69  CA  SER A   6      41.190 -38.297 -19.617  1.00 29.81           C  
ATOM     70  HA  SER A   6      41.498 -38.688 -20.587  1.00 29.81           H  
ATOM     71  C   SER A   6      41.536 -36.807 -19.530  1.00 29.81           C  
ATOM     72  CB  SER A   6      39.679 -38.516 -19.436  1.00 29.81           C  
ATOM     73  HB2 SER A   6      39.439 -39.555 -19.662  1.00 29.81           H  
ATOM     74  HB3 SER A   6      39.127 -37.872 -20.120  1.00 29.81           H  
ATOM     75  O   SER A   6      41.025 -36.098 -18.663  1.00 29.81           O  
ATOM     76  OG  SER A   6      39.301 -38.237 -18.097  1.00 29.81           O  
ATOM     77  HG  SER A   6      39.468 -37.303 -17.950  1.00 29.81           H  
ATOM     78  N   GLN A   7      42.439 -36.321 -20.382  1.00 34.37           N  
ATOM     79  H   GLN A   7      42.888 -36.945 -21.037  1.00 34.37           H  
ATOM     80  CA  GLN A   7      42.659 -34.884 -20.526  1.00 34.37           C  
ATOM     81  HA  GLN A   7      42.719 -34.426 -19.539  1.00 34.37           H  
ATOM     82  C   GLN A   7      41.440 -34.291 -21.237  1.00 34.37           C  
ATOM     83  CB  GLN A   7      43.980 -34.597 -21.258  1.00 34.37           C  
ATOM     84  HB2 GLN A   7      43.973 -33.560 -21.594  1.00 34.37           H  
ATOM     85  HB3 GLN A   7      44.069 -35.241 -22.133  1.00 34.37           H  
ATOM     86  O   GLN A   7      41.268 -34.473 -22.440  1.00 34.37           O  
ATOM     87  CG  GLN A   7      45.192 -34.791 -20.330  1.00 34.37           C  
ATOM     88  HG2 GLN A   7      45.251 -35.834 -20.018  1.00 34.37           H  
ATOM     89  HG3 GLN A   7      45.056 -34.175 -19.441  1.00 34.37           H  
ATOM     90  CD  GLN A   7      46.515 -34.406 -20.988  1.00 34.37           C  
ATOM     91  NE2 GLN A   7      47.530 -34.073 -20.220  1.00 34.37           N  
ATOM     92 HE21 GLN A   7      47.426 -34.008 -19.217  1.00 34.37           H  
ATOM     93 HE22 GLN A   7      48.364 -33.793 -20.716  1.00 34.37           H  
ATOM     94  OE1 GLN A   7      46.683 -34.406 -22.193  1.00 34.37           O  
ATOM     95  N   ASN A   8      40.569 -33.645 -20.457  1.00 34.68           N  
ATOM     96  H   ASN A   8      40.728 -33.667 -19.460  1.00 34.68           H  
ATOM     97  CA  ASN A   8      39.443 -32.853 -20.939  1.00 34.68           C  
ATOM     98  HA  ASN A   8      38.677 -33.509 -21.352  1.00 34.68           H  
ATOM     99  C   ASN A   8      39.927 -31.911 -22.047  1.00 34.68           C  
ATOM    100  CB  ASN A   8      38.859 -32.038 -19.763  1.00 34.68           C  
ATOM    101  HB2 ASN A   8      39.666 -31.652 -19.139  1.00 34.68           H  
ATOM    102  HB3 ASN A   8      38.325 -31.179 -20.167  1.00 34.68           H  
ATOM    103  O   ASN A   8      40.759 -31.039 -21.800  1.00 34.68           O  
ATOM    104  CG  ASN A   8      37.862 -32.793 -18.904  1.00 34.68           C  
ATOM    105  ND2 ASN A   8      37.520 -32.263 -17.754  1.00 34.68           N  
ATOM    106 HD21 ASN A   8      36.794 -32.746 -17.244  1.00 34.68           H  
ATOM    107 HD22 ASN A   8      37.854 -31.345 -17.494  1.00 34.68           H  
ATOM    108  OD1 ASN A   8      37.360 -33.846 -19.252  1.00 34.68           O  
ATOM    109  N   SER A   9      39.417 -32.095 -23.263  1.00 40.92           N  
ATOM    110  H   SER A   9      38.755 -32.842 -23.417  1.00 40.92           H  
ATOM    111  CA  SER A   9      39.603 -31.146 -24.355  1.00 40.92           C  
ATOM    112  HA  SER A   9      40.669 -30.997 -24.530  1.00 40.92           H  
ATOM    113  C   SER A   9      38.967 -29.821 -23.945  1.00 40.92           C  
ATOM    114  CB  SER A   9      38.969 -31.689 -25.639  1.00 40.92           C  
ATOM    115  HB2 SER A   9      39.522 -32.567 -25.972  1.00 40.92           H  
ATOM    116  HB3 SER A   9      39.014 -30.927 -26.418  1.00 40.92           H  
ATOM    117  O   SER A   9      37.745 -29.707 -23.857  1.00 40.92           O  
ATOM    118  OG  SER A   9      37.622 -32.049 -25.403  1.00 40.92           O  
ATOM    119  HG  SER A   9      37.183 -31.274 -25.045  1.00 40.92           H  
ATOM    120  N   VAL A  10      39.807 -28.845 -23.631  1.00 46.92           N  
ATOM    121  H   VAL A  10      40.796 -29.051 -23.629  1.00 46.92           H  
ATOM    122  CA  VAL A  10      39.397 -27.498 -23.251  1.00 46.92           C  
ATOM    123  HA  VAL A  10      38.645 -27.555 -22.464  1.00 46.92           H  
ATOM    124  C   VAL A  10      38.785 -26.816 -24.478  1.00 46.92           C  
ATOM    125  CB  VAL A  10      40.623 -26.747 -22.706  1.00 46.92           C  
ATOM    126  HB  VAL A  10      41.394 -26.689 -23.474  1.00 46.92           H  
ATOM    127  O   VAL A  10      39.457 -26.665 -25.498  1.00 46.92           O  
ATOM    128  CG1 VAL A  10      40.244 -25.348 -22.280  1.00 46.92           C  
ATOM    129 HG11 VAL A  10      39.813 -24.779 -23.104  1.00 46.92           H  
ATOM    130 HG12 VAL A  10      41.120 -24.815 -21.912  1.00 46.92           H  
ATOM    131 HG13 VAL A  10      39.517 -25.435 -21.472  1.00 46.92           H  
ATOM    132  CG2 VAL A  10      41.206 -27.443 -21.464  1.00 46.92           C  
ATOM    133 HG21 VAL A  10      42.028 -26.849 -21.063  1.00 46.92           H  
ATOM    134 HG22 VAL A  10      41.589 -28.431 -21.718  1.00 46.92           H  
ATOM    135 HG23 VAL A  10      40.438 -27.540 -20.697  1.00 46.92           H  
ATOM    136  N   ASN A  11      37.506 -26.442 -24.401  1.00 46.21           N  
ATOM    137  H   ASN A  11      37.012 -26.613 -23.537  1.00 46.21           H  
ATOM    138  CA  ASN A  11      36.818 -25.719 -25.472  1.00 46.21           C  
ATOM    139  HA  ASN A  11      37.027 -26.209 -26.423  1.00 46.21           H  
ATOM    140  C   ASN A  11      37.381 -24.297 -25.566  1.00 46.21           C  
ATOM    141  CB  ASN A  11      35.293 -25.714 -25.234  1.00 46.21           C  
ATOM    142  HB2 ASN A  11      34.882 -24.787 -25.633  1.00 46.21           H  
ATOM    143  HB3 ASN A  11      35.074 -25.731 -24.166  1.00 46.21           H  
ATOM    144  O   ASN A  11      37.041 -23.436 -24.761  1.00 46.21           O  
ATOM    145  CG  ASN A  11      34.545 -26.836 -25.932  1.00 46.21           C  
ATOM    146  ND2 ASN A  11      33.270 -26.971 -25.657  1.00 46.21           N  
ATOM    147 HD21 ASN A  11      32.781 -27.701 -26.156  1.00 46.21           H  
ATOM    148 HD22 ASN A  11      32.814 -26.340 -25.014  1.00 46.21           H  
ATOM    149  OD1 ASN A  11      35.065 -27.582 -26.743  1.00 46.21           O  
ATOM    150  N   MET A  12      38.247 -24.072 -26.548  1.00 54.38           N  
ATOM    151  H   MET A  12      38.489 -24.843 -27.154  1.00 54.38           H  
ATOM    152  CA  MET A  12      38.902 -22.790 -26.798  1.00 54.38           C  
ATOM    153  HA  MET A  12      38.819 -22.160 -25.913  1.00 54.38           H  
ATOM    154  C   MET A  12      38.250 -22.078 -27.988  1.00 54.38           C  
ATOM    155  CB  MET A  12      40.391 -23.023 -27.082  1.00 54.38           C  
ATOM    156  HB2 MET A  12      40.845 -22.090 -27.416  1.00 54.38           H  
ATOM    157  HB3 MET A  12      40.476 -23.740 -27.898  1.00 54.38           H  
ATOM    158  O   MET A  12      38.021 -22.704 -29.023  1.00 54.38           O  
ATOM    159  CG  MET A  12      41.191 -23.558 -25.888  1.00 54.38           C  
ATOM    160  HG2 MET A  12      41.937 -24.248 -26.282  1.00 54.38           H  
ATOM    161  HG3 MET A  12      40.544 -24.121 -25.215  1.00 54.38           H  
ATOM    162  SD  MET A  12      42.073 -22.281 -24.953  1.00 54.38           S  
ATOM    163  CE  MET A  12      43.362 -23.301 -24.195  1.00 54.38           C  
ATOM    164  HE1 MET A  12      43.994 -22.671 -23.568  1.00 54.38           H  
ATOM    165  HE2 MET A  12      43.968 -23.767 -24.972  1.00 54.38           H  
ATOM    166  HE3 MET A  12      42.898 -24.070 -23.577  1.00 54.38           H  
ATOM    167  N   VAL A  13      38.023 -20.769 -27.880  1.00 55.80           N  
ATOM    168  H   VAL A  13      38.190 -20.332 -26.985  1.00 55.80           H  
ATOM    169  CA  VAL A  13      37.616 -19.892 -28.994  1.00 55.80           C  
ATOM    170  HA  VAL A  13      37.665 -20.437 -29.936  1.00 55.80           H  
ATOM    171  C   VAL A  13      38.587 -18.729 -29.063  1.00 55.80           C  
ATOM    172  CB  VAL A  13      36.181 -19.383 -28.813  1.00 55.80           C  
ATOM    173  HB  VAL A  13      36.088 -18.886 -27.847  1.00 55.80           H  
ATOM    174  O   VAL A  13      38.733 -18.006 -28.085  1.00 55.80           O  
ATOM    175  CG1 VAL A  13      35.747 -18.409 -29.918  1.00 55.80           C  
ATOM    176 HG11 VAL A  13      34.704 -18.126 -29.778  1.00 55.80           H  
ATOM    177 HG12 VAL A  13      35.867 -18.867 -30.900  1.00 55.80           H  
ATOM    178 HG13 VAL A  13      36.347 -17.499 -29.877  1.00 55.80           H  
ATOM    179  CG2 VAL A  13      35.227 -20.571 -28.846  1.00 55.80           C  
ATOM    180 HG21 VAL A  13      34.236 -20.182 -28.614  1.00 55.80           H  
ATOM    181 HG22 VAL A  13      35.230 -21.043 -29.829  1.00 55.80           H  
ATOM    182 HG23 VAL A  13      35.493 -21.307 -28.087  1.00 55.80           H  
ATOM    183  N   ASP A  14      39.307 -18.597 -30.178  1.00 60.82           N  
ATOM    184  H   ASP A  14      39.049 -19.133 -30.994  1.00 60.82           H  
ATOM    185  CA  ASP A  14      40.398 -17.622 -30.349  1.00 60.82           C  
ATOM    186  HA  ASP A  14      41.020 -17.991 -31.166  1.00 60.82           H  
ATOM    187  C   ASP A  14      41.379 -17.569 -29.167  1.00 60.82           C  
ATOM    188  CB  ASP A  14      39.848 -16.258 -30.794  1.00 60.82           C  
ATOM    189  HB2 ASP A  14      39.025 -15.961 -30.144  1.00 60.82           H  
ATOM    190  HB3 ASP A  14      40.634 -15.507 -30.716  1.00 60.82           H  
ATOM    191  O   ASP A  14      41.800 -16.516 -28.693  1.00 60.82           O  
ATOM    192  CG  ASP A  14      39.395 -16.282 -32.255  1.00 60.82           C  
ATOM    193  OD1 ASP A  14      39.926 -17.120 -33.025  1.00 60.82           O  
ATOM    194  OD2 ASP A  14      38.528 -15.459 -32.591  1.00 60.82           O  
ATOM    195  N   GLY A  15      41.746 -18.754 -28.668  1.00 64.56           N  
ATOM    196  H   GLY A  15      41.330 -19.578 -29.077  1.00 64.56           H  
ATOM    197  CA  GLY A  15      42.670 -18.907 -27.542  1.00 64.56           C  
ATOM    198  HA2 GLY A  15      43.518 -18.237 -27.683  1.00 64.56           H  
ATOM    199  HA3 GLY A  15      43.038 -19.933 -27.523  1.00 64.56           H  
ATOM    200  C   GLY A  15      42.063 -18.606 -26.167  1.00 64.56           C  
ATOM    201  O   GLY A  15      42.784 -18.648 -25.173  1.00 64.56           O  
ATOM    202  N   VAL A  16      40.759 -18.330 -26.094  1.00 55.60           N  
ATOM    203  H   VAL A  16      40.241 -18.233 -26.955  1.00 55.60           H  
ATOM    204  CA  VAL A  16      40.005 -18.136 -24.851  1.00 55.60           C  
ATOM    205  HA  VAL A  16      40.686 -17.812 -24.064  1.00 55.60           H  
ATOM    206  C   VAL A  16      39.367 -19.457 -24.443  1.00 55.60           C  
ATOM    207  CB  VAL A  16      38.921 -17.054 -25.023  1.00 55.60           C  
ATOM    208  HB  VAL A  16      38.153 -17.405 -25.713  1.00 55.60           H  
ATOM    209  O   VAL A  16      38.508 -19.974 -25.154  1.00 55.60           O  
ATOM    210  CG1 VAL A  16      38.235 -16.736 -23.693  1.00 55.60           C  
ATOM    211 HG11 VAL A  16      37.760 -17.627 -23.283  1.00 55.60           H  
ATOM    212 HG12 VAL A  16      38.972 -16.353 -22.986  1.00 55.60           H  
ATOM    213 HG13 VAL A  16      37.468 -15.980 -23.859  1.00 55.60           H  
ATOM    214  CG2 VAL A  16      39.502 -15.745 -25.573  1.00 55.60           C  
ATOM    215 HG21 VAL A  16      38.689 -15.038 -25.735  1.00 55.60           H  
ATOM    216 HG22 VAL A  16      40.238 -15.333 -24.882  1.00 55.60           H  
ATOM    217 HG23 VAL A  16      39.972 -15.915 -26.541  1.00 55.60           H  
ATOM    218  N   ASP A  17      39.761 -19.997 -23.291  1.00 60.46           N  
ATOM    219  H   ASP A  17      40.493 -19.548 -22.759  1.00 60.46           H  
ATOM    220  CA  ASP A  17      39.085 -21.147 -22.689  1.00 60.46           C  
ATOM    221  HA  ASP A  17      38.999 -21.943 -23.429  1.00 60.46           H  
ATOM    222  C   ASP A  17      37.671 -20.743 -22.247  1.00 60.46           C  
ATOM    223  CB  ASP A  17      39.919 -21.682 -21.513  1.00 60.46           C  
ATOM    224  HB2 ASP A  17      40.899 -21.973 -21.889  1.00 60.46           H  
ATOM    225  HB3 ASP A  17      40.064 -20.885 -20.784  1.00 60.46           H  
ATOM    226  O   ASP A  17      37.505 -19.948 -21.322  1.00 60.46           O  
ATOM    227  CG  ASP A  17      39.289 -22.893 -20.811  1.00 60.46           C  
ATOM    228  OD1 ASP A  17      38.220 -23.384 -21.260  1.00 60.46           O  
ATOM    229  OD2 ASP A  17      39.915 -23.393 -19.853  1.00 60.46           O  
ATOM    230  N   LEU A  18      36.644 -21.301 -22.892  1.00 50.02           N  
ATOM    231  H   LEU A  18      36.851 -21.968 -23.621  1.00 50.02           H  
ATOM    232  CA  LEU A  18      35.240 -21.045 -22.557  1.00 50.02           C  
ATOM    233  HA  LEU A  18      35.077 -19.968 -22.528  1.00 50.02           H  
ATOM    234  C   LEU A  18      34.848 -21.584 -21.174  1.00 50.02           C  
ATOM    235  CB  LEU A  18      34.332 -21.670 -23.626  1.00 50.02           C  
ATOM    236  HB2 LEU A  18      33.300 -21.552 -23.295  1.00 50.02           H  
ATOM    237  HB3 LEU A  18      34.540 -22.739 -23.672  1.00 50.02           H  
ATOM    238  O   LEU A  18      33.833 -21.164 -20.619  1.00 50.02           O  
ATOM    239  CG  LEU A  18      34.448 -21.080 -25.041  1.00 50.02           C  
ATOM    240  HG  LEU A  18      35.446 -21.256 -25.443  1.00 50.02           H  
ATOM    241  CD1 LEU A  18      33.426 -21.807 -25.918  1.00 50.02           C  
ATOM    242 HD11 LEU A  18      32.421 -21.670 -25.519  1.00 50.02           H  
ATOM    243 HD12 LEU A  18      33.657 -22.871 -25.954  1.00 50.02           H  
ATOM    244 HD13 LEU A  18      33.447 -21.412 -26.934  1.00 50.02           H  
ATOM    245  CD2 LEU A  18      34.146 -19.580 -25.088  1.00 50.02           C  
ATOM    246 HD21 LEU A  18      34.120 -19.241 -26.123  1.00 50.02           H  
ATOM    247 HD22 LEU A  18      33.187 -19.373 -24.613  1.00 50.02           H  
ATOM    248 HD23 LEU A  18      34.938 -19.034 -24.575  1.00 50.02           H  
ATOM    249  N   ASN A  19      35.638 -22.501 -20.615  1.00 48.87           N  
ATOM    250  H   ASN A  19      36.485 -22.763 -21.100  1.00 48.87           H  
ATOM    251  CA  ASN A  19      35.457 -23.013 -19.261  1.00 48.87           C  
ATOM    252  HA  ASN A  19      34.391 -23.020 -19.033  1.00 48.87           H  
ATOM    253  C   ASN A  19      36.138 -22.130 -18.207  1.00 48.87           C  
ATOM    254  CB  ASN A  19      35.970 -24.455 -19.162  1.00 48.87           C  
ATOM    255  HB2 ASN A  19      35.665 -24.878 -18.205  1.00 48.87           H  
ATOM    256  HB3 ASN A  19      37.060 -24.450 -19.191  1.00 48.87           H  
ATOM    257  O   ASN A  19      35.874 -22.326 -17.021  1.00 48.87           O  
ATOM    258  CG  ASN A  19      35.441 -25.345 -20.261  1.00 48.87           C  
ATOM    259  ND2 ASN A  19      36.282 -25.701 -21.197  1.00 48.87           N  
ATOM    260 HD21 ASN A  19      37.127 -25.150 -21.250  1.00 48.87           H  
ATOM    261 HD22 ASN A  19      35.856 -26.165 -21.987  1.00 48.87           H  
ATOM    262  OD1 ASN A  19      34.279 -25.710 -20.320  1.00 48.87           O  
ATOM    263  N   ASP A  20      36.985 -21.169 -18.607  1.00 44.86           N  
ATOM    264  H   ASP A  20      37.152 -21.054 -19.597  1.00 44.86           H  
ATOM    265  CA  ASP A  20      37.566 -20.157 -17.721  1.00 44.86           C  
ATOM    266  HA  ASP A  20      37.553 -20.545 -16.703  1.00 44.86           H  
ATOM    267  C   ASP A  20      36.734 -18.859 -17.797  1.00 44.86           C  
ATOM    268  CB  ASP A  20      39.054 -19.912 -18.014  1.00 44.86           C  
ATOM    269  HB2 ASP A  20      39.167 -19.527 -19.027  1.00 44.86           H  
ATOM    270  HB3 ASP A  20      39.582 -20.864 -17.951  1.00 44.86           H  
ATOM    271  O   ASP A  20      36.894 -18.047 -18.718  1.00 44.86           O  
ATOM    272  CG  ASP A  20      39.698 -18.924 -17.019  1.00 44.86           C  
ATOM    273  OD1 ASP A  20      38.974 -18.277 -16.211  1.00 44.86           O  
ATOM    274  OD2 ASP A  20      40.934 -18.765 -17.072  1.00 44.86           O  
ATOM    275  N   PRO A  21      35.867 -18.589 -16.800  1.00 38.46           N  
ATOM    276  CA  PRO A  21      34.992 -17.417 -16.802  1.00 38.46           C  
ATOM    277  HA  PRO A  21      34.334 -17.466 -17.671  1.00 38.46           H  
ATOM    278  C   PRO A  21      35.773 -16.100 -16.824  1.00 38.46           C  
ATOM    279  CB  PRO A  21      34.173 -17.515 -15.507  1.00 38.46           C  
ATOM    280  HB2 PRO A  21      34.592 -16.858 -14.745  1.00 38.46           H  
ATOM    281  HB3 PRO A  21      33.127 -17.266 -15.680  1.00 38.46           H  
ATOM    282  O   PRO A  21      35.256 -15.064 -17.247  1.00 38.46           O  
ATOM    283  CG  PRO A  21      34.332 -18.961 -15.048  1.00 38.46           C  
ATOM    284  HG2 PRO A  21      33.581 -19.584 -15.535  1.00 38.46           H  
ATOM    285  HG3 PRO A  21      34.268 -19.057 -13.964  1.00 38.46           H  
ATOM    286  CD  PRO A  21      35.707 -19.336 -15.566  1.00 38.46           C  
ATOM    287  HD2 PRO A  21      35.745 -20.416 -15.709  1.00 38.46           H  
ATOM    288  HD3 PRO A  21      36.474 -19.028 -14.856  1.00 38.46           H  
ATOM    289  N   THR A  22      37.012 -16.133 -16.334  1.00 38.50           N  
ATOM    290  H   THR A  22      37.418 -17.035 -16.128  1.00 38.50           H  
ATOM    291  CA  THR A  22      37.901 -14.978 -16.275  1.00 38.50           C  
ATOM    292  HA  THR A  22      37.338 -14.116 -15.915  1.00 38.50           H  
ATOM    293  C   THR A  22      38.426 -14.657 -17.664  1.00 38.50           C  
ATOM    294  CB  THR A  22      39.084 -15.232 -15.329  1.00 38.50           C  
ATOM    295  HB  THR A  22      39.837 -15.836 -15.834  1.00 38.50           H  
ATOM    296  O   THR A  22      38.378 -13.497 -18.075  1.00 38.50           O  
ATOM    297  CG2 THR A  22      39.726 -13.922 -14.882  1.00 38.50           C  
ATOM    298 HG21 THR A  22      40.568 -14.144 -14.227  1.00 38.50           H  
ATOM    299 HG22 THR A  22      40.091 -13.376 -15.752  1.00 38.50           H  
ATOM    300 HG23 THR A  22      38.997 -13.314 -14.345  1.00 38.50           H  
ATOM    301  OG1 THR A  22      38.667 -15.925 -14.174  1.00 38.50           O  
ATOM    302  HG1 THR A  22      38.760 -16.846 -14.429  1.00 38.50           H  
ATOM    303  N   ALA A  23      38.863 -15.676 -18.409  1.00 44.67           N  
ATOM    304  H   ALA A  23      38.833 -16.610 -18.026  1.00 44.67           H  
ATOM    305  CA  ALA A  23      39.329 -15.521 -19.781  1.00 44.67           C  
ATOM    306  HA  ALA A  23      40.135 -14.788 -19.793  1.00 44.67           H  
ATOM    307  C   ALA A  23      38.205 -14.994 -20.691  1.00 44.67           C  
ATOM    308  CB  ALA A  23      39.898 -16.863 -20.256  1.00 44.67           C  
ATOM    309  HB1 ALA A  23      40.401 -16.733 -21.215  1.00 44.67           H  
ATOM    310  HB2 ALA A  23      40.623 -17.240 -19.535  1.00 44.67           H  
ATOM    311  HB3 ALA A  23      39.097 -17.593 -20.372  1.00 44.67           H  
ATOM    312  O   ALA A  23      38.415 -14.016 -21.412  1.00 44.67           O  
ATOM    313  N   VAL A  24      36.990 -15.551 -20.576  1.00 42.39           N  
ATOM    314  H   VAL A  24      36.911 -16.384 -20.011  1.00 42.39           H  
ATOM    315  CA  VAL A  24      35.803 -15.099 -21.332  1.00 42.39           C  
ATOM    316  HA  VAL A  24      36.019 -15.168 -22.398  1.00 42.39           H  
ATOM    317  C   VAL A  24      35.477 -13.632 -21.042  1.00 42.39           C  
ATOM    318  CB  VAL A  24      34.584 -16.000 -21.040  1.00 42.39           C  
ATOM    319  HB  VAL A  24      34.395 -16.008 -19.966  1.00 42.39           H  
ATOM    320  O   VAL A  24      35.245 -12.854 -21.965  1.00 42.39           O  
ATOM    321  CG1 VAL A  24      33.314 -15.514 -21.753  1.00 42.39           C  
ATOM    322 HG11 VAL A  24      33.492 -15.436 -22.826  1.00 42.39           H  
ATOM    323 HG12 VAL A  24      33.001 -14.544 -21.368  1.00 42.39           H  
ATOM    324 HG13 VAL A  24      32.501 -16.220 -21.583  1.00 42.39           H  
ATOM    325  CG2 VAL A  24      34.843 -17.436 -21.504  1.00 42.39           C  
ATOM    326 HG21 VAL A  24      35.018 -17.458 -22.580  1.00 42.39           H  
ATOM    327 HG22 VAL A  24      33.986 -18.067 -21.268  1.00 42.39           H  
ATOM    328 HG23 VAL A  24      35.714 -17.858 -21.003  1.00 42.39           H  
ATOM    329  N   ALA A  25      35.510 -13.216 -19.772  1.00 38.22           N  
ATOM    330  H   ALA A  25      35.700 -13.893 -19.047  1.00 38.22           H  
ATOM    331  CA  ALA A  25      35.223 -11.834 -19.390  1.00 38.22           C  
ATOM    332  HA  ALA A  25      34.281 -11.540 -19.853  1.00 38.22           H  
ATOM    333  C   ALA A  25      36.297 -10.838 -19.867  1.00 38.22           C  
ATOM    334  CB  ALA A  25      35.049 -11.782 -17.869  1.00 38.22           C  
ATOM    335  HB1 ALA A  25      35.972 -12.094 -17.380  1.00 38.22           H  
ATOM    336  HB2 ALA A  25      34.243 -12.452 -17.571  1.00 38.22           H  
ATOM    337  HB3 ALA A  25      34.802 -10.764 -17.566  1.00 38.22           H  
ATOM    338  O   ALA A  25      35.962  -9.725 -20.281  1.00 38.22           O  
ATOM    339  N   ILE A  26      37.580 -11.219 -19.816  1.00 42.18           N  
ATOM    340  H   ILE A  26      37.793 -12.141 -19.464  1.00 42.18           H  
ATOM    341  CA  ILE A  26      38.688 -10.387 -20.312  1.00 42.18           C  
ATOM    342  HA  ILE A  26      38.607  -9.391 -19.875  1.00 42.18           H  
ATOM    343  C   ILE A  26      38.572 -10.211 -21.830  1.00 42.18           C  
ATOM    344  CB  ILE A  26      40.051 -10.991 -19.894  1.00 42.18           C  
ATOM    345  HB  ILE A  26      40.055 -12.049 -20.155  1.00 42.18           H  
ATOM    346  O   ILE A  26      38.673  -9.091 -22.333  1.00 42.18           O  
ATOM    347  CG1 ILE A  26      40.248 -10.846 -18.367  1.00 42.18           C  
ATOM    348 HG12 ILE A  26      39.343 -11.160 -17.846  1.00 42.18           H  
ATOM    349 HG13 ILE A  26      40.413  -9.797 -18.122  1.00 42.18           H  
ATOM    350  CG2 ILE A  26      41.220 -10.306 -20.632  1.00 42.18           C  
ATOM    351 HG21 ILE A  26      41.214  -9.232 -20.442  1.00 42.18           H  
ATOM    352 HG22 ILE A  26      42.175 -10.724 -20.315  1.00 42.18           H  
ATOM    353 HG23 ILE A  26      41.149 -10.477 -21.706  1.00 42.18           H  
ATOM    354  CD1 ILE A  26      41.413 -11.676 -17.811  1.00 42.18           C  
ATOM    355 HD11 ILE A  26      41.430 -11.588 -16.724  1.00 42.18           H  
ATOM    356 HD12 ILE A  26      41.283 -12.724 -18.080  1.00 42.18           H  
ATOM    357 HD13 ILE A  26      42.367 -11.316 -18.197  1.00 42.18           H  
ATOM    358  N   ALA A  27      38.302 -11.291 -22.559  1.00 42.15           N  
ATOM    359  H   ALA A  27      38.241 -12.191 -22.105  1.00 42.15           H  
ATOM    360  CA  ALA A  27      38.152 -11.253 -24.007  1.00 42.15           C  
ATOM    361  HA  ALA A  27      39.022 -10.759 -24.440  1.00 42.15           H  
ATOM    362  C   ALA A  27      36.908 -10.446 -24.433  1.00 42.15           C  
ATOM    363  CB  ALA A  27      38.153 -12.703 -24.485  1.00 42.15           C  
ATOM    364  HB1 ALA A  27      38.092 -12.734 -25.573  1.00 42.15           H  
ATOM    365  HB2 ALA A  27      37.319 -13.251 -24.047  1.00 42.15           H  
ATOM    366  HB3 ALA A  27      39.083 -13.182 -24.179  1.00 42.15           H  
ATOM    367  O   ALA A  27      37.009  -9.543 -25.263  1.00 42.15           O  
ATOM    368  N   ALA A  28      35.772 -10.640 -23.754  1.00 38.28           N  
ATOM    369  H   ALA A  28      35.732 -11.413 -23.105  1.00 38.28           H  
ATOM    370  CA  ALA A  28      34.557  -9.844 -23.939  1.00 38.28           C  
ATOM    371  HA  ALA A  28      34.149 -10.035 -24.932  1.00 38.28           H  
ATOM    372  C   ALA A  28      34.815  -8.335 -23.810  1.00 38.28           C  
ATOM    373  CB  ALA A  28      33.547 -10.290 -22.877  1.00 38.28           C  
ATOM    374  HB1 ALA A  28      33.989 -10.219 -21.883  1.00 38.28           H  
ATOM    375  HB2 ALA A  28      32.671  -9.641 -22.904  1.00 38.28           H  
ATOM    376  HB3 ALA A  28      33.255 -11.324 -23.056  1.00 38.28           H  
ATOM    377  O   ALA A  28      34.375  -7.543 -24.645  1.00 38.28           O  
ATOM    378  N   ALA A  29      35.573  -7.936 -22.785  1.00 37.03           N  
ATOM    379  H   ALA A  29      35.901  -8.634 -22.132  1.00 37.03           H  
ATOM    380  CA  ALA A  29      35.961  -6.546 -22.567  1.00 37.03           C  
ATOM    381  HA  ALA A  29      35.065  -5.926 -22.606  1.00 37.03           H  
ATOM    382  C   ALA A  29      36.927  -6.009 -23.639  1.00 37.03           C  
ATOM    383  CB  ALA A  29      36.567  -6.441 -21.164  1.00 37.03           C  
ATOM    384  HB1 ALA A  29      37.472  -7.046 -21.103  1.00 37.03           H  
ATOM    385  HB2 ALA A  29      36.822  -5.402 -20.952  1.00 37.03           H  
ATOM    386  HB3 ALA A  29      35.851  -6.796 -20.423  1.00 37.03           H  
ATOM    387  O   ALA A  29      36.981  -4.799 -23.857  1.00 37.03           O  
ATOM    388  N   SER A  30      37.656  -6.897 -24.318  1.00 45.28           N  
ATOM    389  H   SER A  30      37.517  -7.876 -24.112  1.00 45.28           H  
ATOM    390  CA  SER A  30      38.609  -6.576 -25.387  1.00 45.28           C  
ATOM    391  HA  SER A  30      39.078  -5.618 -25.160  1.00 45.28           H  
ATOM    392  C   SER A  30      37.950  -6.442 -26.768  1.00 45.28           C  
ATOM    393  CB  SER A  30      39.718  -7.633 -25.443  1.00 45.28           C  
ATOM    394  HB2 SER A  30      40.503  -7.290 -26.117  1.00 45.28           H  
ATOM    395  HB3 SER A  30      39.313  -8.565 -25.837  1.00 45.28           H  
ATOM    396  O   SER A  30      38.635  -6.124 -27.736  1.00 45.28           O  
ATOM    397  OG  SER A  30      40.275  -7.873 -24.162  1.00 45.28           O  
ATOM    398  HG  SER A  30      39.619  -8.280 -23.592  1.00 45.28           H  
ATOM    399  N   GLY A  31      36.632  -6.654 -26.873  1.00 37.80           N  
ATOM    400  H   GLY A  31      36.135  -6.948 -26.044  1.00 37.80           H  
ATOM    401  CA  GLY A  31      35.860  -6.447 -28.102  1.00 37.80           C  
ATOM    402  HA2 GLY A  31      34.934  -5.934 -27.843  1.00 37.80           H  
ATOM    403  HA3 GLY A  31      36.416  -5.803 -28.784  1.00 37.80           H  
ATOM    404  C   GLY A  31      35.483  -7.716 -28.873  1.00 37.80           C  
ATOM    405  O   GLY A  31      34.757  -7.608 -29.856  1.00 37.80           O  
ATOM    406  N   THR A  32      35.868  -8.913 -28.416  1.00 46.70           N  
ATOM    407  H   THR A  32      36.468  -8.971 -27.605  1.00 46.70           H  
ATOM    408  CA  THR A  32      35.521 -10.199 -29.067  1.00 46.70           C  
ATOM    409  HA  THR A  32      35.441 -10.023 -30.140  1.00 46.70           H  
ATOM    410  C   THR A  32      34.145 -10.752 -28.657  1.00 46.70           C  
ATOM    411  CB  THR A  32      36.640 -11.242 -28.897  1.00 46.70           C  
ATOM    412  HB  THR A  32      36.280 -12.232 -29.180  1.00 46.70           H  
ATOM    413  O   THR A  32      33.851 -11.935 -28.819  1.00 46.70           O  
ATOM    414  CG2 THR A  32      37.852 -10.912 -29.761  1.00 46.70           C  
ATOM    415 HG21 THR A  32      38.617 -11.678 -29.630  1.00 46.70           H  
ATOM    416 HG22 THR A  32      37.556 -10.914 -30.810  1.00 46.70           H  
ATOM    417 HG23 THR A  32      38.259  -9.936 -29.499  1.00 46.70           H  
ATOM    418  OG1 THR A  32      37.104 -11.273 -27.570  1.00 46.70           O  
ATOM    419  HG1 THR A  32      37.758 -11.976 -27.553  1.00 46.70           H  
ATOM    420  N   TRP A  33      33.249  -9.893 -28.149  1.00 42.20           N  
ATOM    421  H   TRP A  33      33.530  -8.926 -28.075  1.00 42.20           H  
ATOM    422  CA  TRP A  33      31.934 -10.292 -27.624  1.00 42.20           C  
ATOM    423  HA  TRP A  33      32.091 -10.963 -26.779  1.00 42.20           H  
ATOM    424  C   TRP A  33      31.074 -11.065 -28.633  1.00 42.20           C  
ATOM    425  CB  TRP A  33      31.174  -9.052 -27.128  1.00 42.20           C  
ATOM    426  HB2 TRP A  33      30.993  -8.382 -27.968  1.00 42.20           H  
ATOM    427  HB3 TRP A  33      31.802  -8.524 -26.410  1.00 42.20           H  
ATOM    428  O   TRP A  33      30.449 -12.051 -28.264  1.00 42.20           O  
ATOM    429  CG  TRP A  33      29.866  -9.356 -26.455  1.00 42.20           C  
ATOM    430  CD1 TRP A  33      28.626  -9.103 -26.936  1.00 42.20           C  
ATOM    431  HD1 TRP A  33      28.415  -8.648 -27.893  1.00 42.20           H  
ATOM    432  CD2 TRP A  33      29.655 -10.059 -25.195  1.00 42.20           C  
ATOM    433  CE2 TRP A  33      28.257 -10.151 -24.941  1.00 42.20           C  
ATOM    434  CE3 TRP A  33      30.515 -10.674 -24.267  1.00 42.20           C  
ATOM    435  HE3 TRP A  33      31.569 -10.710 -24.500  1.00 42.20           H  
ATOM    436  NE1 TRP A  33      27.675  -9.581 -26.052  1.00 42.20           N  
ATOM    437  HE1 TRP A  33      26.691  -9.654 -26.271  1.00 42.20           H  
ATOM    438  CH2 TRP A  33      28.633 -11.335 -22.863  1.00 42.20           C  
ATOM    439  HH2 TRP A  33      28.250 -11.853 -21.997  1.00 42.20           H  
ATOM    440  CZ2 TRP A  33      27.742 -10.773 -23.795  1.00 42.20           C  
ATOM    441  HZ2 TRP A  33      26.675 -10.865 -23.658  1.00 42.20           H  
ATOM    442  CZ3 TRP A  33      30.018 -11.291 -23.103  1.00 42.20           C  
ATOM    443  HZ3 TRP A  33      30.695 -11.782 -22.420  1.00 42.20           H  
ATOM    444  N   GLY A  34      31.062 -10.660 -29.908  1.00 42.58           N  
ATOM    445  H   GLY A  34      31.658  -9.888 -30.173  1.00 42.58           H  
ATOM    446  CA  GLY A  34      30.207 -11.289 -30.924  1.00 42.58           C  
ATOM    447  HA2 GLY A  34      30.281 -10.716 -31.849  1.00 42.58           H  
ATOM    448  HA3 GLY A  34      29.173 -11.269 -30.581  1.00 42.58           H  
ATOM    449  C   GLY A  34      30.567 -12.745 -31.246  1.00 42.58           C  
ATOM    450  O   GLY A  34      29.688 -13.526 -31.611  1.00 42.58           O  
ATOM    451  N   GLU A  35      31.838 -13.120 -31.100  1.00 42.44           N  
ATOM    452  H   GLU A  35      32.511 -12.445 -30.767  1.00 42.44           H  
ATOM    453  CA  GLU A  35      32.333 -14.485 -31.331  1.00 42.44           C  
ATOM    454  HA  GLU A  35      31.743 -14.973 -32.107  1.00 42.44           H  
ATOM    455  C   GLU A  35      32.194 -15.341 -30.068  1.00 42.44           C  
ATOM    456  CB  GLU A  35      33.790 -14.412 -31.815  1.00 42.44           C  
ATOM    457  HB2 GLU A  35      34.240 -15.404 -31.778  1.00 42.44           H  
ATOM    458  HB3 GLU A  35      34.338 -13.753 -31.141  1.00 42.44           H  
ATOM    459  O   GLU A  35      31.762 -16.493 -30.147  1.00 42.44           O  
ATOM    460  CG  GLU A  35      33.845 -13.895 -33.266  1.00 42.44           C  
ATOM    461  HG2 GLU A  35      33.539 -14.704 -33.929  1.00 42.44           H  
ATOM    462  HG3 GLU A  35      33.119 -13.091 -33.391  1.00 42.44           H  
ATOM    463  CD  GLU A  35      35.211 -13.346 -33.703  1.00 42.44           C  
ATOM    464  OE1 GLU A  35      35.372 -13.208 -34.939  1.00 42.44           O  
ATOM    465  OE2 GLU A  35      35.976 -12.910 -32.817  1.00 42.44           O  
ATOM    466  N   LEU A  36      32.449 -14.748 -28.895  1.00 40.43           N  
ATOM    467  H   LEU A  36      32.818 -13.808 -28.912  1.00 40.43           H  
ATOM    468  CA  LEU A  36      32.254 -15.392 -27.595  1.00 40.43           C  
ATOM    469  HA  LEU A  36      32.785 -16.344 -27.589  1.00 40.43           H  
ATOM    470  C   LEU A  36      30.780 -15.704 -27.320  1.00 40.43           C  
ATOM    471  CB  LEU A  36      32.815 -14.488 -26.488  1.00 40.43           C  
ATOM    472  HB2 LEU A  36      32.510 -14.878 -25.517  1.00 40.43           H  
ATOM    473  HB3 LEU A  36      32.368 -13.500 -26.602  1.00 40.43           H  
ATOM    474  O   LEU A  36      30.479 -16.791 -26.841  1.00 40.43           O  
ATOM    475  CG  LEU A  36      34.347 -14.363 -26.508  1.00 40.43           C  
ATOM    476  HG  LEU A  36      34.694 -14.169 -27.523  1.00 40.43           H  
ATOM    477  CD1 LEU A  36      34.751 -13.181 -25.634  1.00 40.43           C  
ATOM    478 HD11 LEU A  36      34.227 -12.284 -25.964  1.00 40.43           H  
ATOM    479 HD12 LEU A  36      35.819 -13.009 -25.768  1.00 40.43           H  
ATOM    480 HD13 LEU A  36      34.525 -13.383 -24.587  1.00 40.43           H  
ATOM    481  CD2 LEU A  36      35.041 -15.623 -25.979  1.00 40.43           C  
ATOM    482 HD21 LEU A  36      34.715 -15.843 -24.963  1.00 40.43           H  
ATOM    483 HD22 LEU A  36      34.812 -16.472 -26.624  1.00 40.43           H  
ATOM    484 HD23 LEU A  36      36.120 -15.476 -25.992  1.00 40.43           H  
ATOM    485  N   ASP A  37      29.849 -14.805 -27.648  1.00 38.73           N  
ATOM    486  H   ASP A  37      30.147 -13.899 -27.981  1.00 38.73           H  
ATOM    487  CA  ASP A  37      28.405 -15.023 -27.463  1.00 38.73           C  
ATOM    488  HA  ASP A  37      28.213 -15.304 -26.427  1.00 38.73           H  
ATOM    489  C   ASP A  37      27.888 -16.162 -28.359  1.00 38.73           C  
ATOM    490  CB  ASP A  37      27.670 -13.700 -27.731  1.00 38.73           C  
ATOM    491  HB2 ASP A  37      28.152 -12.910 -27.155  1.00 38.73           H  
ATOM    492  HB3 ASP A  37      27.760 -13.448 -28.787  1.00 38.73           H  
ATOM    493  O   ASP A  37      27.138 -17.029 -27.913  1.00 38.73           O  
ATOM    494  CG  ASP A  37      26.193 -13.724 -27.323  1.00 38.73           C  
ATOM    495  OD1 ASP A  37      25.898 -14.207 -26.209  1.00 38.73           O  
ATOM    496  OD2 ASP A  37      25.377 -13.184 -28.106  1.00 38.73           O  
ATOM    497  N   ARG A  38      28.385 -16.254 -29.603  1.00 39.12           N  
ATOM    498  H   ARG A  38      29.042 -15.547 -29.903  1.00 39.12           H  
ATOM    499  CA  ARG A  38      28.055 -17.377 -30.499  1.00 39.12           C  
ATOM    500  HA  ARG A  38      26.971 -17.489 -30.531  1.00 39.12           H  
ATOM    501  C   ARG A  38      28.567 -18.722 -29.997  1.00 39.12           C  
ATOM    502  CB  ARG A  38      28.596 -17.133 -31.911  1.00 39.12           C  
ATOM    503  HB2 ARG A  38      28.641 -18.084 -32.441  1.00 39.12           H  
ATOM    504  HB3 ARG A  38      29.605 -16.724 -31.857  1.00 39.12           H  
ATOM    505  O   ARG A  38      27.949 -19.737 -30.305  1.00 39.12           O  
ATOM    506  CG  ARG A  38      27.684 -16.195 -32.699  1.00 39.12           C  
ATOM    507  HG2 ARG A  38      26.670 -16.596 -32.724  1.00 39.12           H  
ATOM    508  HG3 ARG A  38      27.673 -15.215 -32.222  1.00 39.12           H  
ATOM    509  CD  ARG A  38      28.222 -16.078 -34.124  1.00 39.12           C  
ATOM    510  HD2 ARG A  38      29.273 -15.796 -34.067  1.00 39.12           H  
ATOM    511  HD3 ARG A  38      28.138 -17.047 -34.616  1.00 39.12           H  
ATOM    512  NE  ARG A  38      27.486 -15.057 -34.885  1.00 39.12           N  
ATOM    513  HE  ARG A  38      26.749 -14.579 -34.387  1.00 39.12           H  
ATOM    514  NH1 ARG A  38      28.775 -15.163 -36.778  1.00 39.12           N  
ATOM    515 HH11 ARG A  38      29.072 -14.778 -37.663  1.00 39.12           H  
ATOM    516 HH12 ARG A  38      29.332 -15.873 -36.326  1.00 39.12           H  
ATOM    517  NH2 ARG A  38      27.138 -13.646 -36.633  1.00 39.12           N  
ATOM    518 HH21 ARG A  38      27.401 -13.307 -37.547  1.00 39.12           H  
ATOM    519 HH22 ARG A  38      26.413 -13.188 -36.100  1.00 39.12           H  
ATOM    520  CZ  ARG A  38      27.800 -14.631 -36.093  1.00 39.12           C  
ATOM    521  N   ALA A  39      29.682 -18.741 -29.274  1.00 40.90           N  
ATOM    522  H   ALA A  39      30.169 -17.871 -29.113  1.00 40.90           H  
ATOM    523  CA  ALA A  39      30.292 -19.983 -28.815  1.00 40.90           C  
ATOM    524  HA  ALA A  39      29.945 -20.806 -29.439  1.00 40.90           H  
ATOM    525  C   ALA A  39      29.942 -20.359 -27.365  1.00 40.90           C  
ATOM    526  CB  ALA A  39      31.790 -19.860 -29.028  1.00 40.90           C  
ATOM    527  HB1 ALA A  39      32.004 -19.558 -30.054  1.00 40.90           H  
ATOM    528  HB2 ALA A  39      32.205 -19.125 -28.339  1.00 40.90           H  
ATOM    529  HB3 ALA A  39      32.226 -20.843 -28.851  1.00 40.90           H  
ATOM    530  O   ALA A  39      30.016 -21.531 -27.004  1.00 40.90           O  
ATOM    531  N   SER A  40      29.532 -19.397 -26.535  1.00 37.72           N  
ATOM    532  H   SER A  40      29.504 -18.452 -26.892  1.00 37.72           H  
ATOM    533  CA  SER A  40      29.240 -19.585 -25.106  1.00 37.72           C  
ATOM    534  HA  SER A  40      29.836 -20.429 -24.760  1.00 37.72           H  
ATOM    535  C   SER A  40      27.787 -19.965 -24.808  1.00 37.72           C  
ATOM    536  CB  SER A  40      29.693 -18.377 -24.276  1.00 37.72           C  
ATOM    537  HB2 SER A  40      30.758 -18.208 -24.439  1.00 37.72           H  
ATOM    538  HB3 SER A  40      29.541 -18.587 -23.217  1.00 37.72           H  
ATOM    539  O   SER A  40      27.320 -19.786 -23.681  1.00 37.72           O  
ATOM    540  OG  SER A  40      28.980 -17.211 -24.624  1.00 37.72           O  
ATOM    541  HG  SER A  40      29.326 -16.911 -25.467  1.00 37.72           H  
ATOM    542  N   THR A  41      27.064 -20.534 -25.781  1.00 29.34           N  
ATOM    543  H   THR A  41      27.503 -20.698 -26.676  1.00 29.34           H  
ATOM    544  CA  THR A  41      25.685 -21.002 -25.592  1.00 29.34           C  
ATOM    545  HA  THR A  41      25.055 -20.131 -25.410  1.00 29.34           H  
ATOM    546  C   THR A  41      25.579 -21.924 -24.365  1.00 29.34           C  
ATOM    547  CB  THR A  41      25.139 -21.713 -26.848  1.00 29.34           C  
ATOM    548  HB  THR A  41      24.246 -22.275 -26.573  1.00 29.34           H  
ATOM    549  O   THR A  41      25.915 -23.103 -24.432  1.00 29.34           O  
ATOM    550  CG2 THR A  41      24.755 -20.732 -27.956  1.00 29.34           C  
ATOM    551 HG21 THR A  41      24.376 -21.285 -28.815  1.00 29.34           H  
ATOM    552 HG22 THR A  41      25.629 -20.156 -28.261  1.00 29.34           H  
ATOM    553 HG23 THR A  41      23.984 -20.050 -27.598  1.00 29.34           H  
ATOM    554  OG1 THR A  41      26.092 -22.601 -27.382  1.00 29.34           O  
ATOM    555  HG1 THR A  41      26.415 -23.128 -26.647  1.00 29.34           H  
ATOM    556  N   CYS A  42      25.065 -21.371 -23.259  1.00 21.28           N  
ATOM    557  H   CYS A  42      25.016 -20.362 -23.277  1.00 21.28           H  
ATOM    558  CA  CYS A  42      24.452 -22.055 -22.111  1.00 21.28           C  
ATOM    559  HA  CYS A  42      23.865 -21.285 -21.609  1.00 21.28           H  
ATOM    560  C   CYS A  42      25.324 -22.632 -20.966  1.00 21.28           C  
ATOM    561  CB  CYS A  42      23.419 -23.082 -22.622  1.00 21.28           C  
ATOM    562  HB2 CYS A  42      22.922 -23.551 -21.772  1.00 21.28           H  
ATOM    563  HB3 CYS A  42      23.929 -23.870 -23.175  1.00 21.28           H  
ATOM    564  O   CYS A  42      25.091 -23.772 -20.574  1.00 21.28           O  
ATOM    565  SG  CYS A  42      22.156 -22.311 -23.674  1.00 21.28           S  
ATOM    566  HG  CYS A  42      21.621 -21.509 -22.750  1.00 21.28           H  
ATOM    567  N   MET A  43      26.196 -21.859 -20.292  1.00 21.40           N  
ATOM    568  H   MET A  43      26.486 -20.977 -20.691  1.00 21.40           H  
ATOM    569  CA  MET A  43      26.752 -22.302 -18.982  1.00 21.40           C  
ATOM    570  HA  MET A  43      26.086 -23.076 -18.601  1.00 21.40           H  
ATOM    571  C   MET A  43      26.699 -21.318 -17.799  1.00 21.40           C  
ATOM    572  CB  MET A  43      28.128 -22.983 -19.149  1.00 21.40           C  
ATOM    573  HB2 MET A  43      28.706 -22.501 -19.937  1.00 21.40           H  
ATOM    574  HB3 MET A  43      28.700 -22.908 -18.224  1.00 21.40           H  
ATOM    575  O   MET A  43      27.279 -21.584 -16.747  1.00 21.40           O  
ATOM    576  CG  MET A  43      27.958 -24.477 -19.456  1.00 21.40           C  
ATOM    577  HG2 MET A  43      27.091 -24.850 -18.911  1.00 21.40           H  
ATOM    578  HG3 MET A  43      27.768 -24.612 -20.521  1.00 21.40           H  
ATOM    579  SD  MET A  43      29.362 -25.504 -18.951  1.00 21.40           S  
ATOM    580  CE  MET A  43      28.543 -27.119 -18.916  1.00 21.40           C  
ATOM    581  HE1 MET A  43      29.254 -27.876 -18.586  1.00 21.40           H  
ATOM    582  HE2 MET A  43      27.702 -27.090 -18.224  1.00 21.40           H  
ATOM    583  HE3 MET A  43      28.186 -27.369 -19.915  1.00 21.40           H  
ATOM    584  N   TYR A  44      25.925 -20.232 -17.866  1.00 22.34           N  
ATOM    585  H   TYR A  44      25.432 -20.026 -18.723  1.00 22.34           H  
ATOM    586  CA  TYR A  44      25.739 -19.352 -16.700  1.00 22.34           C  
ATOM    587  HA  TYR A  44      26.652 -19.405 -16.107  1.00 22.34           H  
ATOM    588  C   TYR A  44      24.650 -19.856 -15.734  1.00 22.34           C  
ATOM    589  CB  TYR A  44      25.669 -17.882 -17.119  1.00 22.34           C  
ATOM    590  HB2 TYR A  44      25.419 -17.276 -16.248  1.00 22.34           H  
ATOM    591  HB3 TYR A  44      24.879 -17.749 -17.859  1.00 22.34           H  
ATOM    592  O   TYR A  44      23.576 -19.284 -15.598  1.00 22.34           O  
ATOM    593  CG  TYR A  44      27.003 -17.400 -17.672  1.00 22.34           C  
ATOM    594  CD1 TYR A  44      28.100 -17.205 -16.805  1.00 22.34           C  
ATOM    595  HD1 TYR A  44      27.979 -17.365 -15.744  1.00 22.34           H  
ATOM    596  CD2 TYR A  44      27.169 -17.212 -19.057  1.00 22.34           C  
ATOM    597  HD2 TYR A  44      26.342 -17.364 -19.735  1.00 22.34           H  
ATOM    598  CE1 TYR A  44      29.357 -16.828 -17.320  1.00 22.34           C  
ATOM    599  HE1 TYR A  44      30.201 -16.694 -16.660  1.00 22.34           H  
ATOM    600  CE2 TYR A  44      28.420 -16.824 -19.575  1.00 22.34           C  
ATOM    601  HE2 TYR A  44      28.554 -16.682 -20.637  1.00 22.34           H  
ATOM    602  OH  TYR A  44      30.721 -16.265 -19.221  1.00 22.34           O  
ATOM    603  HH  TYR A  44      31.428 -16.280 -18.573  1.00 22.34           H  
ATOM    604  CZ  TYR A  44      29.517 -16.634 -18.711  1.00 22.34           C  
ATOM    605  N   ASN A  45      25.004 -20.961 -15.071  1.00 19.98           N  
ATOM    606  H   ASN A  45      25.796 -21.436 -15.482  1.00 19.98           H  
ATOM    607  CA  ASN A  45      24.850 -21.268 -13.647  1.00 19.98           C  
ATOM    608  HA  ASN A  45      24.870 -22.355 -13.567  1.00 19.98           H  
ATOM    609  C   ASN A  45      23.543 -20.867 -12.945  1.00 19.98           C  
ATOM    610  CB  ASN A  45      26.109 -20.764 -12.913  1.00 19.98           C  
ATOM    611  HB2 ASN A  45      25.955 -20.850 -11.838  1.00 19.98           H  
ATOM    612  HB3 ASN A  45      26.283 -19.716 -13.155  1.00 19.98           H  
ATOM    613  O   ASN A  45      23.474 -19.898 -12.185  1.00 19.98           O  
ATOM    614  CG  ASN A  45      27.332 -21.601 -13.248  1.00 19.98           C  
ATOM    615  ND2 ASN A  45      28.495 -21.008 -13.367  1.00 19.98           N  
ATOM    616 HD21 ASN A  45      29.231 -21.617 -13.694  1.00 19.98           H  
ATOM    617 HD22 ASN A  45      28.574 -20.001 -13.348  1.00 19.98           H  
ATOM    618  OD1 ASN A  45      27.263 -22.804 -13.398  1.00 19.98           O  
ATOM    619  N   PHE A  46      22.563 -21.762 -13.061  1.00 21.52           N  
ATOM    620  H   PHE A  46      22.700 -22.492 -13.745  1.00 21.52           H  
ATOM    621  CA  PHE A  46      21.700 -22.108 -11.935  1.00 21.52           C  
ATOM    622  HA  PHE A  46      21.236 -21.199 -11.551  1.00 21.52           H  
ATOM    623  C   PHE A  46      22.550 -22.741 -10.821  1.00 21.52           C  
ATOM    624  CB  PHE A  46      20.599 -23.065 -12.416  1.00 21.52           C  
ATOM    625  HB2 PHE A  46      21.054 -23.920 -12.916  1.00 21.52           H  
ATOM    626  HB3 PHE A  46      20.061 -23.446 -11.548  1.00 21.52           H  
ATOM    627  O   PHE A  46      23.505 -23.464 -11.094  1.00 21.52           O  
ATOM    628  CG  PHE A  46      19.603 -22.403 -13.350  1.00 21.52           C  
ATOM    629  CD1 PHE A  46      18.470 -21.760 -12.818  1.00 21.52           C  
ATOM    630  HD1 PHE A  46      18.292 -21.769 -11.752  1.00 21.52           H  
ATOM    631  CD2 PHE A  46      19.825 -22.387 -14.741  1.00 21.52           C  
ATOM    632  HD2 PHE A  46      20.692 -22.875 -15.159  1.00 21.52           H  
ATOM    633  CE1 PHE A  46      17.568 -21.097 -13.668  1.00 21.52           C  
ATOM    634  HE1 PHE A  46      16.700 -20.600 -13.261  1.00 21.52           H  
ATOM    635  CE2 PHE A  46      18.924 -21.720 -15.591  1.00 21.52           C  
ATOM    636  HE2 PHE A  46      19.101 -21.701 -16.656  1.00 21.52           H  
ATOM    637  CZ  PHE A  46      17.798 -21.073 -15.055  1.00 21.52           C  
ATOM    638  HZ  PHE A  46      17.110 -20.557 -15.709  1.00 21.52           H  
ATOM    639  N   PHE A  47      22.223 -22.455  -9.561  1.00 21.21           N  
ATOM    640  H   PHE A  47      21.415 -21.872  -9.400  1.00 21.21           H  
ATOM    641  CA  PHE A  47      22.838 -23.110  -8.405  1.00 21.21           C  
ATOM    642  HA  PHE A  47      23.920 -22.988  -8.461  1.00 21.21           H  
ATOM    643  C   PHE A  47      22.511 -24.613  -8.468  1.00 21.21           C  
ATOM    644  CB  PHE A  47      22.312 -22.440  -7.113  1.00 21.21           C  
ATOM    645  HB2 PHE A  47      21.708 -21.571  -7.373  1.00 21.21           H  
ATOM    646  HB3 PHE A  47      21.639 -23.119  -6.588  1.00 21.21           H  
ATOM    647  O   PHE A  47      21.371 -25.001  -8.207  1.00 21.21           O  
ATOM    648  CG  PHE A  47      23.373 -21.974  -6.133  1.00 21.21           C  
ATOM    649  CD1 PHE A  47      23.775 -22.804  -5.070  1.00 21.21           C  
ATOM    650  HD1 PHE A  47      23.368 -23.801  -4.983  1.00 21.21           H  
ATOM    651  CD2 PHE A  47      23.929 -20.687  -6.260  1.00 21.21           C  
ATOM    652  HD2 PHE A  47      23.630 -20.054  -7.083  1.00 21.21           H  
ATOM    653  CE1 PHE A  47      24.723 -22.347  -4.136  1.00 21.21           C  
ATOM    654  HE1 PHE A  47      25.043 -23.004  -3.340  1.00 21.21           H  
ATOM    655  CE2 PHE A  47      24.877 -20.229  -5.327  1.00 21.21           C  
ATOM    656  HE2 PHE A  47      25.310 -19.247  -5.445  1.00 21.21           H  
ATOM    657  CZ  PHE A  47      25.273 -21.059  -4.263  1.00 21.21           C  
ATOM    658  HZ  PHE A  47      26.019 -20.721  -3.559  1.00 21.21           H  
ATOM    659  N   ASP A  48      23.484 -25.445  -8.841  1.00 23.19           N  
ATOM    660  H   ASP A  48      24.356 -25.072  -9.188  1.00 23.19           H  
ATOM    661  CA  ASP A  48      23.347 -26.898  -8.795  1.00 23.19           C  
ATOM    662  HA  ASP A  48      22.374 -27.165  -9.205  1.00 23.19           H  
ATOM    663  C   ASP A  48      23.397 -27.347  -7.329  1.00 23.19           C  
ATOM    664  CB  ASP A  48      24.403 -27.583  -9.676  1.00 23.19           C  
ATOM    665  HB2 ASP A  48      24.412 -27.097 -10.651  1.00 23.19           H  
ATOM    666  HB3 ASP A  48      25.389 -27.469  -9.225  1.00 23.19           H  
ATOM    667  O   ASP A  48      24.427 -27.306  -6.654  1.00 23.19           O  
ATOM    668  CG  ASP A  48      24.096 -29.069  -9.879  1.00 23.19           C  
ATOM    669  OD1 ASP A  48      23.256 -29.612  -9.117  1.00 23.19           O  
ATOM    670  OD2 ASP A  48      24.682 -29.672 -10.797  1.00 23.19           O  
ATOM    671  N   VAL A  49      22.230 -27.704  -6.800  1.00 23.71           N  
ATOM    672  H   VAL A  49      21.426 -27.694  -7.412  1.00 23.71           H  
ATOM    673  CA  VAL A  49      22.061 -28.141  -5.410  1.00 23.71           C  
ATOM    674  HA  VAL A  49      22.567 -27.417  -4.771  1.00 23.71           H  
ATOM    675  C   VAL A  49      22.745 -29.498  -5.175  1.00 23.71           C  
ATOM    676  CB  VAL A  49      20.561 -28.160  -5.032  1.00 23.71           C  
ATOM    677  HB  VAL A  49      20.080 -29.006  -5.521  1.00 23.71           H  
ATOM    678  O   VAL A  49      23.018 -29.844  -4.025  1.00 23.71           O  
ATOM    679  CG1 VAL A  49      20.342 -28.276  -3.516  1.00 23.71           C  
ATOM    680 HG11 VAL A  49      20.726 -29.231  -3.158  1.00 23.71           H  
ATOM    681 HG12 VAL A  49      20.855 -27.466  -2.997  1.00 23.71           H  
ATOM    682 HG13 VAL A  49      19.276 -28.244  -3.289  1.00 23.71           H  
ATOM    683  CG2 VAL A  49      19.837 -26.874  -5.476  1.00 23.71           C  
ATOM    684 HG21 VAL A  49      20.349 -25.999  -5.075  1.00 23.71           H  
ATOM    685 HG22 VAL A  49      18.805 -26.887  -5.126  1.00 23.71           H  
ATOM    686 HG23 VAL A  49      19.814 -26.805  -6.563  1.00 23.71           H  
ATOM    687  N   SER A  50      23.091 -30.242  -6.236  1.00 24.45           N  
ATOM    688  H   SER A  50      22.951 -29.881  -7.169  1.00 24.45           H  
ATOM    689  CA  SER A  50      23.694 -31.573  -6.116  1.00 24.45           C  
ATOM    690  HA  SER A  50      23.098 -32.141  -5.403  1.00 24.45           H  
ATOM    691  C   SER A  50      25.123 -31.556  -5.559  1.00 24.45           C  
ATOM    692  CB  SER A  50      23.617 -32.325  -7.448  1.00 24.45           C  
ATOM    693  HB2 SER A  50      22.592 -32.307  -7.819  1.00 24.45           H  
ATOM    694  HB3 SER A  50      23.895 -33.364  -7.272  1.00 24.45           H  
ATOM    695  O   SER A  50      25.517 -32.497  -4.867  1.00 24.45           O  
ATOM    696  OG  SER A  50      24.482 -31.791  -8.422  1.00 24.45           O  
ATOM    697  HG  SER A  50      24.075 -31.023  -8.830  1.00 24.45           H  
ATOM    698  N   ASP A  51      25.871 -30.458  -5.719  1.00 23.86           N  
ATOM    699  H   ASP A  51      25.540 -29.736  -6.343  1.00 23.86           H  
ATOM    700  CA  ASP A  51      27.222 -30.350  -5.149  1.00 23.86           C  
ATOM    701  HA  ASP A  51      27.745 -31.284  -5.350  1.00 23.86           H  
ATOM    702  C   ASP A  51      27.217 -30.220  -3.615  1.00 23.86           C  
ATOM    703  CB  ASP A  51      27.991 -29.189  -5.811  1.00 23.86           C  
ATOM    704  HB2 ASP A  51      28.603 -28.698  -5.054  1.00 23.86           H  
ATOM    705  HB3 ASP A  51      27.288 -28.445  -6.183  1.00 23.86           H  
ATOM    706  O   ASP A  51      28.223 -30.493  -2.954  1.00 23.86           O  
ATOM    707  CG  ASP A  51      28.937 -29.618  -6.944  1.00 23.86           C  
ATOM    708  OD1 ASP A  51      29.177 -30.838  -7.114  1.00 23.86           O  
ATOM    709  OD2 ASP A  51      29.510 -28.693  -7.561  1.00 23.86           O  
ATOM    710  N   VAL A  52      26.082 -29.854  -3.007  1.00 25.12           N  
ATOM    711  H   VAL A  52      25.265 -29.712  -3.584  1.00 25.12           H  
ATOM    712  CA  VAL A  52      25.978 -29.688  -1.547  1.00 25.12           C  
ATOM    713  HA  VAL A  52      26.963 -29.405  -1.177  1.00 25.12           H  
ATOM    714  C   VAL A  52      25.621 -30.999  -0.840  1.00 25.12           C  
ATOM    715  CB  VAL A  52      25.017 -28.542  -1.172  1.00 25.12           C  
ATOM    716  HB  VAL A  52      23.988 -28.857  -1.345  1.00 25.12           H  
ATOM    717  O   VAL A  52      25.931 -31.155   0.343  1.00 25.12           O  
ATOM    718  CG1 VAL A  52      25.174 -28.135   0.304  1.00 25.12           C  
ATOM    719 HG11 VAL A  52      24.877 -28.960   0.951  1.00 25.12           H  
ATOM    720 HG12 VAL A  52      24.520 -27.290   0.522  1.00 25.12           H  
ATOM    721 HG13 VAL A  52      26.209 -27.863   0.508  1.00 25.12           H  
ATOM    722  CG2 VAL A  52      25.288 -27.275  -2.001  1.00 25.12           C  
ATOM    723 HG21 VAL A  52      25.056 -27.462  -3.050  1.00 25.12           H  
ATOM    724 HG22 VAL A  52      26.335 -26.986  -1.918  1.00 25.12           H  
ATOM    725 HG23 VAL A  52      24.649 -26.459  -1.663  1.00 25.12           H  
ATOM    726  N   GLU A  53      25.053 -31.979  -1.546  1.00 24.71           N  
ATOM    727  H   GLU A  53      24.846 -31.833  -2.523  1.00 24.71           H  
ATOM    728  CA  GLU A  53      24.739 -33.287  -0.954  1.00 24.71           C  
ATOM    729  HA  GLU A  53      24.279 -33.125   0.021  1.00 24.71           H  
ATOM    730  C   GLU A  53      25.981 -34.143  -0.682  1.00 24.71           C  
ATOM    731  CB  GLU A  53      23.725 -34.058  -1.810  1.00 24.71           C  
ATOM    732  HB2 GLU A  53      23.654 -35.074  -1.421  1.00 24.71           H  
ATOM    733  HB3 GLU A  53      24.067 -34.104  -2.844  1.00 24.71           H  
ATOM    734  O   GLU A  53      25.900 -35.135   0.043  1.00 24.71           O  
ATOM    735  CG  GLU A  53      22.329 -33.424  -1.738  1.00 24.71           C  
ATOM    736  HG2 GLU A  53      22.330 -32.493  -2.305  1.00 24.71           H  
ATOM    737  HG3 GLU A  53      22.111 -33.182  -0.698  1.00 24.71           H  
ATOM    738  CD  GLU A  53      21.226 -34.352  -2.271  1.00 24.71           C  
ATOM    739  OE1 GLU A  53      20.075 -34.183  -1.806  1.00 24.71           O  
ATOM    740  OE2 GLU A  53      21.534 -35.224  -3.113  1.00 24.71           O  
ATOM    741  N   ARG A  54      27.161 -33.766  -1.192  1.00 29.23           N  
ATOM    742  H   ARG A  54      27.187 -32.947  -1.782  1.00 29.23           H  
ATOM    743  CA  ARG A  54      28.328 -34.652  -1.112  1.00 29.23           C  
ATOM    744  HA  ARG A  54      27.949 -35.665  -1.248  1.00 29.23           H  
ATOM    745  C   ARG A  54      29.002 -34.770   0.248  1.00 29.23           C  
ATOM    746  CB  ARG A  54      29.315 -34.379  -2.255  1.00 29.23           C  
ATOM    747  HB2 ARG A  54      30.323 -34.657  -1.947  1.00 29.23           H  
ATOM    748  HB3 ARG A  54      29.313 -33.322  -2.523  1.00 29.23           H  
ATOM    749  O   ARG A  54      29.794 -35.691   0.387  1.00 29.23           O  
ATOM    750  CG  ARG A  54      28.921 -35.241  -3.460  1.00 29.23           C  
ATOM    751  HG2 ARG A  54      27.949 -34.920  -3.836  1.00 29.23           H  
ATOM    752  HG3 ARG A  54      28.856 -36.284  -3.151  1.00 29.23           H  
ATOM    753  CD  ARG A  54      29.959 -35.133  -4.573  1.00 29.23           C  
ATOM    754  HD2 ARG A  54      29.962 -34.110  -4.948  1.00 29.23           H  
ATOM    755  HD3 ARG A  54      30.942 -35.369  -4.165  1.00 29.23           H  
ATOM    756  NE  ARG A  54      29.641 -36.065  -5.667  1.00 29.23           N  
ATOM    757  HE  ARG A  54      28.748 -36.533  -5.612  1.00 29.23           H  
ATOM    758  NH1 ARG A  54      31.458 -35.585  -6.976  1.00 29.23           N  
ATOM    759 HH11 ARG A  54      31.916 -35.630  -7.875  1.00 29.23           H  
ATOM    760 HH12 ARG A  54      31.670 -34.822  -6.349  1.00 29.23           H  
ATOM    761  NH2 ARG A  54      29.944 -37.067  -7.686  1.00 29.23           N  
ATOM    762 HH21 ARG A  54      30.441 -37.124  -8.563  1.00 29.23           H  
ATOM    763 HH22 ARG A  54      29.039 -37.505  -7.592  1.00 29.23           H  
ATOM    764  CZ  ARG A  54      30.350 -36.238  -6.765  1.00 29.23           C  
ATOM    765  N   ASN A  55      28.697 -33.943   1.253  1.00 33.62           N  
ATOM    766  H   ASN A  55      27.982 -33.247   1.099  1.00 33.62           H  
ATOM    767  CA  ASN A  55      29.245 -34.154   2.601  1.00 33.62           C  
ATOM    768  HA  ASN A  55      29.487 -35.212   2.703  1.00 33.62           H  
ATOM    769  C   ASN A  55      28.240 -33.804   3.719  1.00 33.62           C  
ATOM    770  CB  ASN A  55      30.589 -33.421   2.744  1.00 33.62           C  
ATOM    771  HB2 ASN A  55      30.824 -33.300   3.802  1.00 33.62           H  
ATOM    772  HB3 ASN A  55      30.522 -32.431   2.294  1.00 33.62           H  
ATOM    773  O   ASN A  55      28.067 -32.626   4.057  1.00 33.62           O  
ATOM    774  CG  ASN A  55      31.737 -34.213   2.131  1.00 33.62           C  
ATOM    775  ND2 ASN A  55      32.620 -33.573   1.404  1.00 33.62           N  
ATOM    776 HD21 ASN A  55      32.517 -32.588   1.210  1.00 33.62           H  
ATOM    777 HD22 ASN A  55      33.347 -34.153   1.010  1.00 33.62           H  
ATOM    778  OD1 ASN A  55      31.888 -35.406   2.324  1.00 33.62           O  
ATOM    779  N   PRO A  56      27.585 -34.813   4.325  1.00 33.58           N  
ATOM    780  CA  PRO A  56      26.622 -34.615   5.399  1.00 33.58           C  
ATOM    781  HA  PRO A  56      25.896 -33.856   5.107  1.00 33.58           H  
ATOM    782  C   PRO A  56      27.334 -34.171   6.684  1.00 33.58           C  
ATOM    783  CB  PRO A  56      25.901 -35.962   5.548  1.00 33.58           C  
ATOM    784  HB2 PRO A  56      25.031 -35.977   4.892  1.00 33.58           H  
ATOM    785  HB3 PRO A  56      25.598 -36.158   6.577  1.00 33.58           H  
ATOM    786  O   PRO A  56      28.129 -34.910   7.253  1.00 33.58           O  
ATOM    787  CG  PRO A  56      26.915 -36.992   5.054  1.00 33.58           C  
ATOM    788  HG2 PRO A  56      26.428 -37.868   4.626  1.00 33.58           H  
ATOM    789  HG3 PRO A  56      27.570 -37.284   5.875  1.00 33.58           H  
ATOM    790  CD  PRO A  56      27.721 -36.231   4.010  1.00 33.58           C  
ATOM    791  HD2 PRO A  56      27.314 -36.423   3.018  1.00 33.58           H  
ATOM    792  HD3 PRO A  56      28.760 -36.558   4.063  1.00 33.58           H  
ATOM    793  N   GLY A  57      27.032 -32.962   7.165  1.00 37.81           N  
ATOM    794  H   GLY A  57      26.435 -32.371   6.604  1.00 37.81           H  
ATOM    795  CA  GLY A  57      27.352 -32.549   8.539  1.00 37.81           C  
ATOM    796  HA2 GLY A  57      26.456 -32.647   9.152  1.00 37.81           H  
ATOM    797  HA3 GLY A  57      28.106 -33.216   8.957  1.00 37.81           H  
ATOM    798  C   GLY A  57      27.890 -31.130   8.710  1.00 37.81           C  
ATOM    799  O   GLY A  57      27.525 -30.473   9.682  1.00 37.81           O  
ATOM    800  N   GLU A  58      28.694 -30.605   7.779  1.00 28.80           N  
ATOM    801  H   GLU A  58      29.008 -31.206   7.031  1.00 28.80           H  
ATOM    802  CA  GLU A  58      29.458 -29.374   8.066  1.00 28.80           C  
ATOM    803  HA  GLU A  58      29.371 -29.141   9.128  1.00 28.80           H  
ATOM    804  C   GLU A  58      28.970 -28.090   7.381  1.00 28.80           C  
ATOM    805  CB  GLU A  58      30.955 -29.605   7.825  1.00 28.80           C  
ATOM    806  HB2 GLU A  58      31.452 -28.636   7.799  1.00 28.80           H  
ATOM    807  HB3 GLU A  58      31.108 -30.100   6.866  1.00 28.80           H  
ATOM    808  O   GLU A  58      29.282 -26.991   7.847  1.00 28.80           O  
ATOM    809  CG  GLU A  58      31.577 -30.427   8.966  1.00 28.80           C  
ATOM    810  HG2 GLU A  58      31.249 -31.463   8.879  1.00 28.80           H  
ATOM    811  HG3 GLU A  58      31.215 -30.039   9.918  1.00 28.80           H  
ATOM    812  CD  GLU A  58      33.109 -30.364   8.956  1.00 28.80           C  
ATOM    813  OE1 GLU A  58      33.688 -30.379  10.065  1.00 28.80           O  
ATOM    814  OE2 GLU A  58      33.680 -30.247   7.848  1.00 28.80           O  
ATOM    815  N   SER A  59      28.170 -28.149   6.316  1.00 35.01           N  
ATOM    816  H   SER A  59      27.917 -29.050   5.938  1.00 35.01           H  
ATOM    817  CA  SER A  59      27.989 -26.953   5.482  1.00 35.01           C  
ATOM    818  HA  SER A  59      28.865 -26.318   5.615  1.00 35.01           H  
ATOM    819  C   SER A  59      26.791 -26.065   5.840  1.00 35.01           C  
ATOM    820  CB  SER A  59      28.024 -27.332   4.002  1.00 35.01           C  
ATOM    821  HB2 SER A  59      28.927 -27.905   3.796  1.00 35.01           H  
ATOM    822  HB3 SER A  59      28.023 -26.431   3.389  1.00 35.01           H  
ATOM    823  O   SER A  59      26.864 -24.871   5.578  1.00 35.01           O  
ATOM    824  OG  SER A  59      26.891 -28.109   3.698  1.00 35.01           O  
ATOM    825  HG  SER A  59      27.047 -28.620   2.900  1.00 35.01           H  
ATOM    826  N   SER A  60      25.718 -26.528   6.493  1.00 32.44           N  
ATOM    827  H   SER A  60      25.698 -27.510   6.729  1.00 32.44           H  
ATOM    828  CA  SER A  60      24.455 -25.754   6.501  1.00 32.44           C  
ATOM    829  HA  SER A  60      24.210 -25.548   5.459  1.00 32.44           H  
ATOM    830  C   SER A  60      24.535 -24.385   7.200  1.00 32.44           C  
ATOM    831  CB  SER A  60      23.294 -26.586   7.052  1.00 32.44           C  
ATOM    832  HB2 SER A  60      23.282 -27.556   6.556  1.00 32.44           H  
ATOM    833  HB3 SER A  60      22.354 -26.076   6.839  1.00 32.44           H  
ATOM    834  O   SER A  60      24.116 -23.381   6.627  1.00 32.44           O  
ATOM    835  OG  SER A  60      23.417 -26.766   8.451  1.00 32.44           O  
ATOM    836  HG  SER A  60      22.968 -27.583   8.679  1.00 32.44           H  
ATOM    837  N   LYS A  61      25.114 -24.277   8.405  1.00 31.93           N  
ATOM    838  H   LYS A  61      25.414 -25.135   8.845  1.00 31.93           H  
ATOM    839  CA  LYS A  61      25.167 -22.989   9.132  1.00 31.93           C  
ATOM    840  HA  LYS A  61      24.190 -22.513   9.049  1.00 31.93           H  
ATOM    841  C   LYS A  61      26.146 -21.996   8.509  1.00 31.93           C  
ATOM    842  CB  LYS A  61      25.477 -23.196  10.623  1.00 31.93           C  
ATOM    843  HB2 LYS A  61      26.253 -23.953  10.738  1.00 31.93           H  
ATOM    844  HB3 LYS A  61      25.855 -22.259  11.032  1.00 31.93           H  
ATOM    845  O   LYS A  61      25.811 -20.816   8.381  1.00 31.93           O  
ATOM    846  CG  LYS A  61      24.229 -23.590  11.428  1.00 31.93           C  
ATOM    847  HG2 LYS A  61      23.858 -24.552  11.073  1.00 31.93           H  
ATOM    848  HG3 LYS A  61      23.455 -22.837  11.284  1.00 31.93           H  
ATOM    849  CD  LYS A  61      24.562 -23.689  12.925  1.00 31.93           C  
ATOM    850  HD2 LYS A  61      24.957 -22.734  13.272  1.00 31.93           H  
ATOM    851  HD3 LYS A  61      25.323 -24.457  13.063  1.00 31.93           H  
ATOM    852  CE  LYS A  61      23.314 -24.054  13.739  1.00 31.93           C  
ATOM    853  HE2 LYS A  61      22.891 -24.969  13.326  1.00 31.93           H  
ATOM    854  HE3 LYS A  61      22.572 -23.264  13.622  1.00 31.93           H  
ATOM    855  NZ  LYS A  61      23.630 -24.255  15.178  1.00 31.93           N  
ATOM    856  HZ1 LYS A  61      24.298 -25.005  15.291  1.00 31.93           H  
ATOM    857  HZ2 LYS A  61      24.018 -23.420  15.594  1.00 31.93           H  
ATOM    858  HZ3 LYS A  61      22.801 -24.513  15.694  1.00 31.93           H  
ATOM    859  N   GLN A  62      27.339 -22.448   8.113  1.00 32.63           N  
ATOM    860  H   GLN A  62      27.534 -23.436   8.186  1.00 32.63           H  
ATOM    861  CA  GLN A  62      28.311 -21.575   7.450  1.00 32.63           C  
ATOM    862  HA  GLN A  62      28.392 -20.647   8.017  1.00 32.63           H  
ATOM    863  C   GLN A  62      27.853 -21.190   6.040  1.00 32.63           C  
ATOM    864  CB  GLN A  62      29.703 -22.211   7.386  1.00 32.63           C  
ATOM    865  HB2 GLN A  62      30.299 -21.589   6.718  1.00 32.63           H  
ATOM    866  HB3 GLN A  62      29.641 -23.208   6.951  1.00 32.63           H  
ATOM    867  O   GLN A  62      28.052 -20.043   5.648  1.00 32.63           O  
ATOM    868  CG  GLN A  62      30.415 -22.283   8.749  1.00 32.63           C  
ATOM    869  HG2 GLN A  62      30.258 -21.353   9.295  1.00 32.63           H  
ATOM    870  HG3 GLN A  62      29.994 -23.102   9.332  1.00 32.63           H  
ATOM    871  CD  GLN A  62      31.925 -22.492   8.608  1.00 32.63           C  
ATOM    872  NE2 GLN A  62      32.635 -22.728   9.688  1.00 32.63           N  
ATOM    873 HE21 GLN A  62      32.190 -22.941  10.569  1.00 32.63           H  
ATOM    874 HE22 GLN A  62      33.606 -22.959   9.536  1.00 32.63           H  
ATOM    875  OE1 GLN A  62      32.505 -22.363   7.539  1.00 32.63           O  
ATOM    876  N   LEU A  63      27.195 -22.097   5.313  1.00 31.19           N  
ATOM    877  H   LEU A  63      27.108 -23.040   5.662  1.00 31.19           H  
ATOM    878  CA  LEU A  63      26.619 -21.839   3.995  1.00 31.19           C  
ATOM    879  HA  LEU A  63      27.386 -21.387   3.367  1.00 31.19           H  
ATOM    880  C   LEU A  63      25.456 -20.857   4.097  1.00 31.19           C  
ATOM    881  CB  LEU A  63      26.181 -23.168   3.359  1.00 31.19           C  
ATOM    882  HB2 LEU A  63      27.026 -23.856   3.363  1.00 31.19           H  
ATOM    883  HB3 LEU A  63      25.380 -23.593   3.964  1.00 31.19           H  
ATOM    884  O   LEU A  63      25.481 -19.847   3.410  1.00 31.19           O  
ATOM    885  CG  LEU A  63      25.687 -23.071   1.913  1.00 31.19           C  
ATOM    886  HG  LEU A  63      24.951 -22.270   1.840  1.00 31.19           H  
ATOM    887  CD1 LEU A  63      26.843 -22.789   0.952  1.00 31.19           C  
ATOM    888 HD11 LEU A  63      27.294 -21.821   1.169  1.00 31.19           H  
ATOM    889 HD12 LEU A  63      27.594 -23.576   1.027  1.00 31.19           H  
ATOM    890 HD13 LEU A  63      26.464 -22.771  -0.070  1.00 31.19           H  
ATOM    891  CD2 LEU A  63      25.013 -24.380   1.514  1.00 31.19           C  
ATOM    892 HD21 LEU A  63      24.662 -24.318   0.483  1.00 31.19           H  
ATOM    893 HD22 LEU A  63      24.156 -24.577   2.157  1.00 31.19           H  
ATOM    894 HD23 LEU A  63      25.717 -25.208   1.593  1.00 31.19           H  
ATOM    895  N   VAL A  64      24.501 -21.059   5.012  1.00 31.56           N  
ATOM    896  H   VAL A  64      24.499 -21.930   5.523  1.00 31.56           H  
ATOM    897  CA  VAL A  64      23.417 -20.091   5.257  1.00 31.56           C  
ATOM    898  HA  VAL A  64      22.869 -19.943   4.327  1.00 31.56           H  
ATOM    899  C   VAL A  64      23.990 -18.737   5.662  1.00 31.56           C  
ATOM    900  CB  VAL A  64      22.429 -20.608   6.323  1.00 31.56           C  
ATOM    901  HB  VAL A  64      22.987 -20.963   7.189  1.00 31.56           H  
ATOM    902  O   VAL A  64      23.509 -17.714   5.189  1.00 31.56           O  
ATOM    903  CG1 VAL A  64      21.442 -19.529   6.800  1.00 31.56           C  
ATOM    904 HG11 VAL A  64      21.974 -18.761   7.361  1.00 31.56           H  
ATOM    905 HG12 VAL A  64      20.944 -19.088   5.936  1.00 31.56           H  
ATOM    906 HG13 VAL A  64      20.698 -19.985   7.454  1.00 31.56           H  
ATOM    907  CG2 VAL A  64      21.582 -21.754   5.761  1.00 31.56           C  
ATOM    908 HG21 VAL A  64      22.211 -22.519   5.307  1.00 31.56           H  
ATOM    909 HG22 VAL A  64      21.002 -22.218   6.559  1.00 31.56           H  
ATOM    910 HG23 VAL A  64      20.904 -21.385   4.991  1.00 31.56           H  
ATOM    911  N   SER A  65      25.030 -18.703   6.498  1.00 35.42           N  
ATOM    912  H   SER A  65      25.367 -19.574   6.883  1.00 35.42           H  
ATOM    913  CA  SER A  65      25.696 -17.456   6.881  1.00 35.42           C  
ATOM    914  HA  SER A  65      24.944 -16.759   7.252  1.00 35.42           H  
ATOM    915  C   SER A  65      26.386 -16.785   5.691  1.00 35.42           C  
ATOM    916  CB  SER A  65      26.685 -17.712   8.017  1.00 35.42           C  
ATOM    917  HB2 SER A  65      27.438 -18.431   7.694  1.00 35.42           H  
ATOM    918  HB3 SER A  65      26.148 -18.124   8.872  1.00 35.42           H  
ATOM    919  O   SER A  65      26.159 -15.603   5.461  1.00 35.42           O  
ATOM    920  OG  SER A  65      27.319 -16.508   8.398  1.00 35.42           O  
ATOM    921  HG  SER A  65      27.815 -16.670   9.204  1.00 35.42           H  
ATOM    922  N   ARG A  66      27.165 -17.513   4.879  1.00 31.77           N  
ATOM    923  H   ARG A  66      27.292 -18.492   5.093  1.00 31.77           H  
ATOM    924  CA  ARG A  66      27.849 -16.963   3.695  1.00 31.77           C  
ATOM    925  HA  ARG A  66      28.357 -16.041   3.979  1.00 31.77           H  
ATOM    926  C   ARG A  66      26.874 -16.566   2.599  1.00 31.77           C  
ATOM    927  CB  ARG A  66      28.884 -17.942   3.126  1.00 31.77           C  
ATOM    928  HB2 ARG A  66      28.445 -18.938   3.060  1.00 31.77           H  
ATOM    929  HB3 ARG A  66      29.149 -17.623   2.118  1.00 31.77           H  
ATOM    930  O   ARG A  66      27.064 -15.498   2.034  1.00 31.77           O  
ATOM    931  CG  ARG A  66      30.171 -17.988   3.956  1.00 31.77           C  
ATOM    932  HG2 ARG A  66      30.595 -16.988   4.050  1.00 31.77           H  
ATOM    933  HG3 ARG A  66      29.937 -18.366   4.951  1.00 31.77           H  
ATOM    934  CD  ARG A  66      31.194 -18.913   3.282  1.00 31.77           C  
ATOM    935  HD2 ARG A  66      31.681 -18.377   2.467  1.00 31.77           H  
ATOM    936  HD3 ARG A  66      30.667 -19.773   2.867  1.00 31.77           H  
ATOM    937  NE  ARG A  66      32.196 -19.409   4.243  1.00 31.77           N  
ATOM    938  HE  ARG A  66      32.083 -19.150   5.213  1.00 31.77           H  
ATOM    939  NH1 ARG A  66      33.405 -20.718   2.788  1.00 31.77           N  
ATOM    940 HH11 ARG A  66      32.867 -20.376   2.005  1.00 31.77           H  
ATOM    941 HH12 ARG A  66      34.104 -21.432   2.639  1.00 31.77           H  
ATOM    942  NH2 ARG A  66      33.836 -20.816   4.971  1.00 31.77           N  
ATOM    943 HH21 ARG A  66      34.532 -21.520   4.772  1.00 31.77           H  
ATOM    944 HH22 ARG A  66      33.516 -20.762   5.928  1.00 31.77           H  
ATOM    945  CZ  ARG A  66      33.143 -20.300   3.996  1.00 31.77           C  
ATOM    946  N   ILE A  67      25.828 -17.353   2.347  1.00 30.98           N  
ATOM    947  H   ILE A  67      25.770 -18.238   2.831  1.00 30.98           H  
ATOM    948  CA  ILE A  67      24.720 -16.986   1.462  1.00 30.98           C  
ATOM    949  HA  ILE A  67      25.124 -16.740   0.480  1.00 30.98           H  
ATOM    950  C   ILE A  67      24.073 -15.723   2.007  1.00 30.98           C  
ATOM    951  CB  ILE A  67      23.693 -18.128   1.275  1.00 30.98           C  
ATOM    952  HB  ILE A  67      23.400 -18.503   2.255  1.00 30.98           H  
ATOM    953  O   ILE A  67      23.989 -14.767   1.265  1.00 30.98           O  
ATOM    954  CG1 ILE A  67      24.323 -19.279   0.456  1.00 30.98           C  
ATOM    955 HG12 ILE A  67      24.533 -18.931  -0.555  1.00 30.98           H  
ATOM    956 HG13 ILE A  67      25.274 -19.573   0.901  1.00 30.98           H  
ATOM    957  CG2 ILE A  67      22.427 -17.615   0.554  1.00 30.98           C  
ATOM    958 HG21 ILE A  67      22.687 -17.221  -0.429  1.00 30.98           H  
ATOM    959 HG22 ILE A  67      21.928 -16.836   1.131  1.00 30.98           H  
ATOM    960 HG23 ILE A  67      21.704 -18.420   0.426  1.00 30.98           H  
ATOM    961  CD1 ILE A  67      23.441 -20.531   0.368  1.00 30.98           C  
ATOM    962 HD11 ILE A  67      23.132 -20.844   1.365  1.00 30.98           H  
ATOM    963 HD12 ILE A  67      22.560 -20.340  -0.245  1.00 30.98           H  
ATOM    964 HD13 ILE A  67      24.005 -21.334  -0.106  1.00 30.98           H  
ATOM    965  N   LYS A  68      23.722 -15.633   3.296  1.00 32.38           N  
ATOM    966  H   LYS A  68      23.812 -16.455   3.877  1.00 32.38           H  
ATOM    967  CA  LYS A  68      23.154 -14.407   3.886  1.00 32.38           C  
ATOM    968  HA  LYS A  68      22.267 -14.124   3.318  1.00 32.38           H  
ATOM    969  C   LYS A  68      24.094 -13.207   3.812  1.00 32.38           C  
ATOM    970  CB  LYS A  68      22.753 -14.635   5.349  1.00 32.38           C  
ATOM    971  HB2 LYS A  68      22.648 -13.668   5.841  1.00 32.38           H  
ATOM    972  HB3 LYS A  68      23.539 -15.186   5.865  1.00 32.38           H  
ATOM    973  O   LYS A  68      23.611 -12.100   3.615  1.00 32.38           O  
ATOM    974  CG  LYS A  68      21.412 -15.368   5.477  1.00 32.38           C  
ATOM    975  HG2 LYS A  68      21.434 -16.303   4.918  1.00 32.38           H  
ATOM    976  HG3 LYS A  68      20.623 -14.740   5.065  1.00 32.38           H  
ATOM    977  CD  LYS A  68      21.117 -15.655   6.954  1.00 32.38           C  
ATOM    978  HD2 LYS A  68      21.907 -16.289   7.356  1.00 32.38           H  
ATOM    979  HD3 LYS A  68      21.096 -14.715   7.505  1.00 32.38           H  
ATOM    980  CE  LYS A  68      19.766 -16.364   7.086  1.00 32.38           C  
ATOM    981  HE2 LYS A  68      19.801 -17.283   6.501  1.00 32.38           H  
ATOM    982  HE3 LYS A  68      18.995 -15.729   6.649  1.00 32.38           H  
ATOM    983  NZ  LYS A  68      19.438 -16.671   8.501  1.00 32.38           N  
ATOM    984  HZ1 LYS A  68      20.136 -17.285   8.897  1.00 32.38           H  
ATOM    985  HZ2 LYS A  68      19.396 -15.828   9.055  1.00 32.38           H  
ATOM    986  HZ3 LYS A  68      18.545 -17.139   8.561  1.00 32.38           H  
ATOM    987  N   LYS A  69      25.406 -13.396   3.974  1.00 31.50           N  
ATOM    988  H   LYS A  69      25.704 -14.330   4.217  1.00 31.50           H  
ATOM    989  CA  LYS A  69      26.408 -12.319   3.951  1.00 31.50           C  
ATOM    990  HA  LYS A  69      25.987 -11.459   4.473  1.00 31.50           H  
ATOM    991  C   LYS A  69      26.690 -11.849   2.525  1.00 31.50           C  
ATOM    992  CB  LYS A  69      27.690 -12.767   4.684  1.00 31.50           C  
ATOM    993  HB2 LYS A  69      27.459 -13.592   5.358  1.00 31.50           H  
ATOM    994  HB3 LYS A  69      28.427 -13.119   3.962  1.00 31.50           H  
ATOM    995  O   LYS A  69      26.773 -10.650   2.302  1.00 31.50           O  
ATOM    996  CG  LYS A  69      28.294 -11.658   5.556  1.00 31.50           C  
ATOM    997  HG2 LYS A  69      28.554 -10.803   4.932  1.00 31.50           H  
ATOM    998  HG3 LYS A  69      27.553 -11.346   6.292  1.00 31.50           H  
ATOM    999  CD  LYS A  69      29.549 -12.162   6.288  1.00 31.50           C  
ATOM   1000  HD2 LYS A  69      29.310 -13.080   6.824  1.00 31.50           H  
ATOM   1001  HD3 LYS A  69      30.326 -12.370   5.552  1.00 31.50           H  
ATOM   1002  CE  LYS A  69      30.044 -11.106   7.286  1.00 31.50           C  
ATOM   1003  HE2 LYS A  69      30.189 -10.167   6.752  1.00 31.50           H  
ATOM   1004  HE3 LYS A  69      29.265 -10.940   8.030  1.00 31.50           H  
ATOM   1005  NZ  LYS A  69      31.311 -11.506   7.954  1.00 31.50           N  
ATOM   1006  HZ1 LYS A  69      32.053 -11.614   7.277  1.00 31.50           H  
ATOM   1007  HZ2 LYS A  69      31.199 -12.370   8.464  1.00 31.50           H  
ATOM   1008  HZ3 LYS A  69      31.600 -10.791   8.606  1.00 31.50           H  
ATOM   1009  N   ARG A  70      26.786 -12.772   1.558  1.00 26.29           N  
ATOM   1010  H   ARG A  70      26.709 -13.744   1.823  1.00 26.29           H  
ATOM   1011  CA  ARG A  70      26.928 -12.454   0.127  1.00 26.29           C  
ATOM   1012  HA  ARG A  70      27.628 -11.626   0.013  1.00 26.29           H  
ATOM   1013  C   ARG A  70      25.636 -11.940  -0.470  1.00 26.29           C  
ATOM   1014  CB  ARG A  70      27.430 -13.648  -0.698  1.00 26.29           C  
ATOM   1015  HB2 ARG A  70      27.071 -14.590  -0.284  1.00 26.29           H  
ATOM   1016  HB3 ARG A  70      27.034 -13.566  -1.710  1.00 26.29           H  
ATOM   1017  O   ARG A  70      25.706 -10.997  -1.229  1.00 26.29           O  
ATOM   1018  CG  ARG A  70      28.957 -13.642  -0.807  1.00 26.29           C  
ATOM   1019  HG2 ARG A  70      29.400 -13.768   0.181  1.00 26.29           H  
ATOM   1020  HG3 ARG A  70      29.279 -12.689  -1.228  1.00 26.29           H  
ATOM   1021  CD  ARG A  70      29.418 -14.775  -1.730  1.00 26.29           C  
ATOM   1022  HD2 ARG A  70      28.845 -14.730  -2.656  1.00 26.29           H  
ATOM   1023  HD3 ARG A  70      29.216 -15.729  -1.242  1.00 26.29           H  
ATOM   1024  NE  ARG A  70      30.852 -14.662  -2.057  1.00 26.29           N  
ATOM   1025  HE  ARG A  70      31.308 -13.790  -1.828  1.00 26.29           H  
ATOM   1026  NH1 ARG A  70      31.069 -16.681  -3.137  1.00 26.29           N  
ATOM   1027 HH11 ARG A  70      30.082 -16.859  -3.022  1.00 26.29           H  
ATOM   1028 HH12 ARG A  70      31.615 -17.306  -3.714  1.00 26.29           H  
ATOM   1029  NH2 ARG A  70      32.816 -15.303  -3.019  1.00 26.29           N  
ATOM   1030 HH21 ARG A  70      33.239 -14.414  -2.791  1.00 26.29           H  
ATOM   1031 HH22 ARG A  70      33.340 -15.960  -3.579  1.00 26.29           H  
ATOM   1032  CZ  ARG A  70      31.569 -15.546  -2.731  1.00 26.29           C  
ATOM   1033  N   ALA A  71      24.493 -12.484  -0.078  1.00 27.06           N  
ATOM   1034  H   ALA A  71      24.526 -13.321   0.487  1.00 27.06           H  
ATOM   1035  CA  ALA A  71      23.190 -11.895  -0.320  1.00 27.06           C  
ATOM   1036  HA  ALA A  71      23.034 -11.818  -1.396  1.00 27.06           H  
ATOM   1037  C   ALA A  71      23.199 -10.477   0.263  1.00 27.06           C  
ATOM   1038  CB  ALA A  71      22.110 -12.818   0.269  1.00 27.06           C  
ATOM   1039  HB1 ALA A  71      22.258 -12.930   1.343  1.00 27.06           H  
ATOM   1040  HB2 ALA A  71      22.156 -13.791  -0.219  1.00 27.06           H  
ATOM   1041  HB3 ALA A  71      21.106 -12.422   0.120  1.00 27.06           H  
ATOM   1042  O   ALA A  71      23.119  -9.530  -0.484  1.00 27.06           O  
ATOM   1043  N   GLY A  72      23.458 -10.271   1.552  1.00 23.75           N  
ATOM   1044  H   GLY A  72      23.548 -11.065   2.170  1.00 23.75           H  
ATOM   1045  CA  GLY A  72      23.508  -8.925   2.139  1.00 23.75           C  
ATOM   1046  HA2 GLY A  72      22.506  -8.496   2.128  1.00 23.75           H  
ATOM   1047  HA3 GLY A  72      23.840  -9.005   3.174  1.00 23.75           H  
ATOM   1048  C   GLY A  72      24.447  -7.938   1.421  1.00 23.75           C  
ATOM   1049  O   GLY A  72      24.081  -6.780   1.266  1.00 23.75           O  
ATOM   1050  N   ALA A  73      25.613  -8.395   0.949  1.00 23.79           N  
ATOM   1051  H   ALA A  73      25.867  -9.351   1.155  1.00 23.79           H  
ATOM   1052  CA  ALA A  73      26.614  -7.556   0.286  1.00 23.79           C  
ATOM   1053  HA  ALA A  73      26.595  -6.568   0.746  1.00 23.79           H  
ATOM   1054  C   ALA A  73      26.373  -7.335  -1.223  1.00 23.79           C  
ATOM   1055  CB  ALA A  73      27.996  -8.166   0.548  1.00 23.79           C  
ATOM   1056  HB1 ALA A  73      28.761  -7.520   0.115  1.00 23.79           H  
ATOM   1057  HB2 ALA A  73      28.167  -8.247   1.621  1.00 23.79           H  
ATOM   1058  HB3 ALA A  73      28.063  -9.153   0.090  1.00 23.79           H  
ATOM   1059  O   ALA A  73      26.594  -6.232  -1.706  1.00 23.79           O  
ATOM   1060  N   LEU A  74      25.923  -8.351  -1.971  1.00 23.84           N  
ATOM   1061  H   LEU A  74      25.752  -9.241  -1.525  1.00 23.84           H  
ATOM   1062  CA  LEU A  74      25.533  -8.217  -3.385  1.00 23.84           C  
ATOM   1063  HA  LEU A  74      26.257  -7.593  -3.911  1.00 23.84           H  
ATOM   1064  C   LEU A  74      24.181  -7.536  -3.528  1.00 23.84           C  
ATOM   1065  CB  LEU A  74      25.436  -9.597  -4.069  1.00 23.84           C  
ATOM   1066  HB2 LEU A  74      24.912 -10.291  -3.412  1.00 23.84           H  
ATOM   1067  HB3 LEU A  74      24.816  -9.507  -4.961  1.00 23.84           H  
ATOM   1068  O   LEU A  74      23.924  -6.878  -4.528  1.00 23.84           O  
ATOM   1069  CG  LEU A  74      26.791 -10.173  -4.503  1.00 23.84           C  
ATOM   1070  HG  LEU A  74      27.541  -9.968  -3.740  1.00 23.84           H  
ATOM   1071  CD1 LEU A  74      26.701 -11.688  -4.690  1.00 23.84           C  
ATOM   1072 HD11 LEU A  74      26.405 -12.155  -3.751  1.00 23.84           H  
ATOM   1073 HD12 LEU A  74      25.959 -11.919  -5.454  1.00 23.84           H  
ATOM   1074 HD13 LEU A  74      27.669 -12.079  -5.003  1.00 23.84           H  
ATOM   1075  CD2 LEU A  74      27.233  -9.556  -5.833  1.00 23.84           C  
ATOM   1076 HD21 LEU A  74      27.322  -8.474  -5.732  1.00 23.84           H  
ATOM   1077 HD22 LEU A  74      28.202  -9.958  -6.127  1.00 23.84           H  
ATOM   1078 HD23 LEU A  74      26.505  -9.775  -6.614  1.00 23.84           H  
ATOM   1079  N   LEU A  75      23.301  -7.730  -2.549  1.00 26.12           N  
ATOM   1080  H   LEU A  75      23.559  -8.301  -1.757  1.00 26.12           H  
ATOM   1081  CA  LEU A  75      21.911  -7.369  -2.710  1.00 26.12           C  
ATOM   1082  HA  LEU A  75      21.628  -7.561  -3.745  1.00 26.12           H  
ATOM   1083  C   LEU A  75      21.646  -5.887  -2.492  1.00 26.12           C  
ATOM   1084  CB  LEU A  75      20.991  -8.207  -1.819  1.00 26.12           C  
ATOM   1085  HB2 LEU A  75      21.226  -8.030  -0.769  1.00 26.12           H  
ATOM   1086  HB3 LEU A  75      20.002  -7.800  -2.027  1.00 26.12           H  
ATOM   1087  O   LEU A  75      20.546  -5.484  -2.837  1.00 26.12           O  
ATOM   1088  CG  LEU A  75      20.801  -9.699  -2.125  1.00 26.12           C  
ATOM   1089  HG  LEU A  75      21.748 -10.209  -2.300  1.00 26.12           H  
ATOM   1090  CD1 LEU A  75      20.033 -10.353  -0.972  1.00 26.12           C  
ATOM   1091 HD11 LEU A  75      19.063  -9.868  -0.866  1.00 26.12           H  
ATOM   1092 HD12 LEU A  75      20.576 -10.243  -0.034  1.00 26.12           H  
ATOM   1093 HD13 LEU A  75      19.848 -11.398  -1.219  1.00 26.12           H  
ATOM   1094  CD2 LEU A  75      19.943  -9.894  -3.367  1.00 26.12           C  
ATOM   1095 HD21 LEU A  75      18.971  -9.416  -3.251  1.00 26.12           H  
ATOM   1096 HD22 LEU A  75      19.795 -10.956  -3.563  1.00 26.12           H  
ATOM   1097 HD23 LEU A  75      20.444  -9.455  -4.229  1.00 26.12           H  
ATOM   1098  N   GLY A  76      22.561  -5.093  -1.912  1.00 22.47           N  
ATOM   1099  H   GLY A  76      23.469  -5.477  -1.696  1.00 22.47           H  
ATOM   1100  CA  GLY A  76      22.313  -3.663  -1.663  1.00 22.47           C  
ATOM   1101  HA2 GLY A  76      22.432  -3.110  -2.595  1.00 22.47           H  
ATOM   1102  HA3 GLY A  76      23.038  -3.292  -0.938  1.00 22.47           H  
ATOM   1103  C   GLY A  76      20.903  -3.389  -1.118  1.00 22.47           C  
ATOM   1104  O   GLY A  76      20.310  -2.367  -1.449  1.00 22.47           O  
ATOM   1105  N   VAL A  77      20.326  -4.364  -0.391  1.00 24.89           N  
ATOM   1106  H   VAL A  77      20.874  -5.195  -0.217  1.00 24.89           H  
ATOM   1107  CA  VAL A  77      18.906  -4.377  -0.046  1.00 24.89           C  
ATOM   1108  HA  VAL A  77      18.312  -4.129  -0.926  1.00 24.89           H  
ATOM   1109  C   VAL A  77      18.764  -3.271   0.965  1.00 24.89           C  
ATOM   1110  CB  VAL A  77      18.410  -5.733   0.521  1.00 24.89           C  
ATOM   1111  HB  VAL A  77      19.105  -6.075   1.288  1.00 24.89           H  
ATOM   1112  O   VAL A  77      19.113  -3.460   2.133  1.00 24.89           O  
ATOM   1113  CG1 VAL A  77      17.004  -5.683   1.135  1.00 24.89           C  
ATOM   1114 HG11 VAL A  77      16.286  -5.339   0.391  1.00 24.89           H  
ATOM   1115 HG12 VAL A  77      16.985  -4.967   1.957  1.00 24.89           H  
ATOM   1116 HG13 VAL A  77      16.709  -6.665   1.504  1.00 24.89           H  
ATOM   1117  CG2 VAL A  77      18.298  -6.813  -0.547  1.00 24.89           C  
ATOM   1118 HG21 VAL A  77      18.853  -7.693  -0.222  1.00 24.89           H  
ATOM   1119 HG22 VAL A  77      18.641  -6.402  -1.496  1.00 24.89           H  
ATOM   1120 HG23 VAL A  77      17.266  -7.110  -0.737  1.00 24.89           H  
ATOM   1121  N   SER A  78      18.227  -2.133   0.529  1.00 26.48           N  
ATOM   1122  H   SER A  78      18.129  -1.983  -0.465  1.00 26.48           H  
ATOM   1123  CA  SER A  78      17.529  -1.264   1.460  1.00 26.48           C  
ATOM   1124  HA  SER A  78      18.222  -0.918   2.227  1.00 26.48           H  
ATOM   1125  C   SER A  78      16.456  -2.136   2.073  1.00 26.48           C  
ATOM   1126  CB  SER A  78      16.843  -0.055   0.814  1.00 26.48           C  
ATOM   1127  HB2 SER A  78      17.113   0.038  -0.238  1.00 26.48           H  
ATOM   1128  HB3 SER A  78      15.759  -0.157   0.861  1.00 26.48           H  
ATOM   1129  O   SER A  78      15.497  -2.539   1.418  1.00 26.48           O  
ATOM   1130  OG  SER A  78      17.169   1.089   1.565  1.00 26.48           O  
ATOM   1131  HG  SER A  78      16.555   1.799   1.365  1.00 26.48           H  
ATOM   1132  N   ARG A  79      16.634  -2.510   3.331  1.00 26.49           N  
ATOM   1133  H   ARG A  79      17.479  -2.200   3.791  1.00 26.49           H  
ATOM   1134  CA  ARG A  79      15.488  -2.900   4.127  1.00 26.49           C  
ATOM   1135  HA  ARG A  79      14.704  -3.332   3.504  1.00 26.49           H  
ATOM   1136  C   ARG A  79      14.961  -1.595   4.678  1.00 26.49           C  
ATOM   1137  CB  ARG A  79      15.871  -3.913   5.205  1.00 26.49           C  
ATOM   1138  HB2 ARG A  79      14.987  -4.086   5.820  1.00 26.49           H  
ATOM   1139  HB3 ARG A  79      16.667  -3.512   5.833  1.00 26.49           H  
ATOM   1140  O   ARG A  79      15.452  -1.136   5.706  1.00 26.49           O  
ATOM   1141  CG  ARG A  79      16.314  -5.242   4.595  1.00 26.49           C  
ATOM   1142  HG2 ARG A  79      17.285  -5.108   4.118  1.00 26.49           H  
ATOM   1143  HG3 ARG A  79      15.578  -5.574   3.863  1.00 26.49           H  
ATOM   1144  CD  ARG A  79      16.450  -6.294   5.689  1.00 26.49           C  
ATOM   1145  HD2 ARG A  79      17.186  -5.946   6.414  1.00 26.49           H  
ATOM   1146  HD3 ARG A  79      15.486  -6.408   6.185  1.00 26.49           H  
ATOM   1147  NE  ARG A  79      16.873  -7.583   5.121  1.00 26.49           N  
ATOM   1148  HE  ARG A  79      17.002  -7.604   4.120  1.00 26.49           H  
ATOM   1149  NH1 ARG A  79      16.984  -8.718   7.105  1.00 26.49           N  
ATOM   1150 HH11 ARG A  79      17.178  -9.553   7.639  1.00 26.49           H  
ATOM   1151 HH12 ARG A  79      16.716  -7.862   7.571  1.00 26.49           H  
ATOM   1152  NH2 ARG A  79      17.464  -9.775   5.187  1.00 26.49           N  
ATOM   1153 HH21 ARG A  79      17.643 -10.623   5.705  1.00 26.49           H  
ATOM   1154 HH22 ARG A  79      17.563  -9.753   4.182  1.00 26.49           H  
ATOM   1155  CZ  ARG A  79      17.106  -8.684   5.805  1.00 26.49           C  
ATOM   1156  N   ALA A  80      13.977  -1.011   4.006  1.00 31.01           N  
ATOM   1157  H   ALA A  80      13.663  -1.403   3.130  1.00 31.01           H  
ATOM   1158  CA  ALA A  80      13.154  -0.000   4.645  1.00 31.01           C  
ATOM   1159  HA  ALA A  80      13.793   0.751   5.108  1.00 31.01           H  
ATOM   1160  C   ALA A  80      12.342  -0.721   5.729  1.00 31.01           C  
ATOM   1161  CB  ALA A  80      12.290   0.705   3.602  1.00 31.01           C  
ATOM   1162  HB1 ALA A  80      11.592   0.003   3.145  1.00 31.01           H  
ATOM   1163  HB2 ALA A  80      11.732   1.517   4.068  1.00 31.01           H  
ATOM   1164  HB3 ALA A  80      12.930   1.122   2.825  1.00 31.01           H  
ATOM   1165  O   ALA A  80      11.303  -1.332   5.473  1.00 31.01           O  
ATOM   1166  N   PHE A  81      12.895  -0.761   6.940  1.00 30.73           N  
ATOM   1167  H   PHE A  81      13.804  -0.335   7.053  1.00 30.73           H  
ATOM   1168  CA  PHE A  81      12.193  -1.225   8.127  1.00 30.73           C  
ATOM   1169  HA  PHE A  81      11.397  -1.912   7.840  1.00 30.73           H  
ATOM   1170  C   PHE A  81      11.543  -0.002   8.769  1.00 30.73           C  
ATOM   1171  CB  PHE A  81      13.154  -1.979   9.070  1.00 30.73           C  
ATOM   1172  HB2 PHE A  81      14.164  -1.968   8.660  1.00 30.73           H  
ATOM   1173  HB3 PHE A  81      13.205  -1.468  10.032  1.00 30.73           H  
ATOM   1174  O   PHE A  81      12.236   0.811   9.386  1.00 30.73           O  
ATOM   1175  CG  PHE A  81      12.747  -3.417   9.327  1.00 30.73           C  
ATOM   1176  CD1 PHE A  81      11.868  -3.731  10.380  1.00 30.73           C  
ATOM   1177  HD1 PHE A  81      11.478  -2.955  11.022  1.00 30.73           H  
ATOM   1178  CD2 PHE A  81      13.229  -4.444   8.494  1.00 30.73           C  
ATOM   1179  HD2 PHE A  81      13.888  -4.193   7.676  1.00 30.73           H  
ATOM   1180  CE1 PHE A  81      11.482  -5.064  10.602  1.00 30.73           C  
ATOM   1181  HE1 PHE A  81      10.800  -5.283  11.411  1.00 30.73           H  
ATOM   1182  CE2 PHE A  81      12.839  -5.779   8.711  1.00 30.73           C  
ATOM   1183  HE2 PHE A  81      13.189  -6.560   8.053  1.00 30.73           H  
ATOM   1184  CZ  PHE A  81      11.967  -6.088   9.770  1.00 30.73           C  
ATOM   1185  HZ  PHE A  81      11.651  -7.107   9.939  1.00 30.73           H  
ATOM   1186  N   LYS A  82      10.222   0.131   8.621  1.00 38.10           N  
ATOM   1187  H   LYS A  82       9.722  -0.539   8.053  1.00 38.10           H  
ATOM   1188  CA  LYS A  82       9.420   1.057   9.421  1.00 38.10           C  
ATOM   1189  HA  LYS A  82      10.076   1.607  10.095  1.00 38.10           H  
ATOM   1190  C   LYS A  82       8.475   0.223  10.282  1.00 38.10           C  
ATOM   1191  CB  LYS A  82       8.711   2.100   8.527  1.00 38.10           C  
ATOM   1192  HB2 LYS A  82       9.395   2.426   7.744  1.00 38.10           H  
ATOM   1193  HB3 LYS A  82       7.838   1.651   8.053  1.00 38.10           H  
ATOM   1194  O   LYS A  82       7.422  -0.220   9.830  1.00 38.10           O  
ATOM   1195  CG  LYS A  82       8.288   3.340   9.341  1.00 38.10           C  
ATOM   1196  HG2 LYS A  82       9.183   3.815   9.743  1.00 38.10           H  
ATOM   1197  HG3 LYS A  82       7.668   3.012  10.175  1.00 38.10           H  
ATOM   1198  CD  LYS A  82       7.508   4.373   8.500  1.00 38.10           C  
ATOM   1199  HD2 LYS A  82       8.056   4.570   7.578  1.00 38.10           H  
ATOM   1200  HD3 LYS A  82       6.539   3.944   8.243  1.00 38.10           H  
ATOM   1201  CE  LYS A  82       7.303   5.706   9.251  1.00 38.10           C  
ATOM   1202  HE2 LYS A  82       8.273   6.187   9.379  1.00 38.10           H  
ATOM   1203  HE3 LYS A  82       6.915   5.502  10.249  1.00 38.10           H  
ATOM   1204  NZ  LYS A  82       6.373   6.635   8.554  1.00 38.10           N  
ATOM   1205  HZ1 LYS A  82       6.718   6.928   7.651  1.00 38.10           H  
ATOM   1206  HZ2 LYS A  82       5.485   6.194   8.364  1.00 38.10           H  
ATOM   1207  HZ3 LYS A  82       6.177   7.453   9.113  1.00 38.10           H  
ATOM   1208  N   ASP A  83       8.862   0.008  11.537  1.00 33.59           N  
ATOM   1209  H   ASP A  83       9.760   0.353  11.843  1.00 33.59           H  
ATOM   1210  CA  ASP A  83       7.913  -0.420  12.564  1.00 33.59           C  
ATOM   1211  HA  ASP A  83       7.247  -1.182  12.159  1.00 33.59           H  
ATOM   1212  C   ASP A  83       7.051   0.798  12.923  1.00 33.59           C  
ATOM   1213  CB  ASP A  83       8.636  -1.019  13.786  1.00 33.59           C  
ATOM   1214  HB2 ASP A  83       9.489  -0.391  14.043  1.00 33.59           H  
ATOM   1215  HB3 ASP A  83       7.950  -1.011  14.632  1.00 33.59           H  
ATOM   1216  O   ASP A  83       7.317   1.519  13.880  1.00 33.59           O  
ATOM   1217  CG  ASP A  83       9.096  -2.472  13.596  1.00 33.59           C  
ATOM   1218  OD1 ASP A  83       8.418  -3.235  12.866  1.00 33.59           O  
ATOM   1219  OD2 ASP A  83      10.116  -2.842  14.217  1.00 33.59           O  
ATOM   1220  N   THR A  84       6.054   1.098  12.093  1.00 38.04           N  
ATOM   1221  H   THR A  84       5.952   0.579  11.233  1.00 38.04           H  
ATOM   1222  CA  THR A  84       5.007   2.060  12.444  1.00 38.04           C  
ATOM   1223  HA  THR A  84       5.434   2.843  13.070  1.00 38.04           H  
ATOM   1224  C   THR A  84       3.954   1.368  13.284  1.00 38.04           C  
ATOM   1225  CB  THR A  84       4.369   2.739  11.220  1.00 38.04           C  
ATOM   1226  HB  THR A  84       3.300   2.877  11.386  1.00 38.04           H  
ATOM   1227  O   THR A  84       3.013   0.782  12.766  1.00 38.04           O  
ATOM   1228  CG2 THR A  84       4.974   4.126  11.034  1.00 38.04           C  
ATOM   1229 HG21 THR A  84       4.711   4.519  10.051  1.00 38.04           H  
ATOM   1230 HG22 THR A  84       6.054   4.069  11.170  1.00 38.04           H  
ATOM   1231 HG23 THR A  84       4.572   4.791  11.798  1.00 38.04           H  
ATOM   1232  OG1 THR A  84       4.517   1.979  10.043  1.00 38.04           O  
ATOM   1233  HG1 THR A  84       3.921   1.232  10.139  1.00 38.04           H  
ATOM   1234  N   GLU A  85       4.083   1.472  14.600  1.00 35.75           N  
ATOM   1235  H   GLU A  85       4.907   1.908  14.989  1.00 35.75           H  
ATOM   1236  CA  GLU A  85       2.934   1.268  15.470  1.00 35.75           C  
ATOM   1237  HA  GLU A  85       2.378   0.393  15.134  1.00 35.75           H  
ATOM   1238  C   GLU A  85       2.025   2.492  15.335  1.00 35.75           C  
ATOM   1239  CB  GLU A  85       3.409   0.983  16.896  1.00 35.75           C  
ATOM   1240  HB2 GLU A  85       4.011   1.813  17.265  1.00 35.75           H  
ATOM   1241  HB3 GLU A  85       4.036   0.092  16.853  1.00 35.75           H  
ATOM   1242  O   GLU A  85       2.324   3.573  15.840  1.00 35.75           O  
ATOM   1243  CG  GLU A  85       2.242   0.723  17.859  1.00 35.75           C  
ATOM   1244  HG2 GLU A  85       1.836   1.678  18.192  1.00 35.75           H  
ATOM   1245  HG3 GLU A  85       1.449   0.200  17.324  1.00 35.75           H  
ATOM   1246  CD  GLU A  85       2.680  -0.108  19.074  1.00 35.75           C  
ATOM   1247  OE1 GLU A  85       1.857  -0.941  19.519  1.00 35.75           O  
ATOM   1248  OE2 GLU A  85       3.859  -0.003  19.475  1.00 35.75           O  
ATOM   1249  N   GLN A  86       0.943   2.349  14.574  1.00 44.19           N  
ATOM   1250  H   GLN A  86       0.772   1.457  14.131  1.00 44.19           H  
ATOM   1251  CA  GLN A  86      -0.120   3.345  14.525  1.00 44.19           C  
ATOM   1252  HA  GLN A  86       0.149   4.196  15.151  1.00 44.19           H  
ATOM   1253  C   GLN A  86      -1.374   2.732  15.130  1.00 44.19           C  
ATOM   1254  CB  GLN A  86      -0.332   3.884  13.103  1.00 44.19           C  
ATOM   1255  HB2 GLN A  86      -1.167   4.585  13.124  1.00 44.19           H  
ATOM   1256  HB3 GLN A  86      -0.579   3.063  12.430  1.00 44.19           H  
ATOM   1257  O   GLN A  86      -1.743   1.615  14.803  1.00 44.19           O  
ATOM   1258  CG  GLN A  86       0.926   4.611  12.598  1.00 44.19           C  
ATOM   1259  HG2 GLN A  86       1.306   5.257  13.389  1.00 44.19           H  
ATOM   1260  HG3 GLN A  86       1.694   3.871  12.372  1.00 44.19           H  
ATOM   1261  CD  GLN A  86       0.701   5.473  11.361  1.00 44.19           C  
ATOM   1262  NE2 GLN A  86       1.681   6.254  10.963  1.00 44.19           N  
ATOM   1263 HE21 GLN A  86       1.413   6.951  10.282  1.00 44.19           H  
ATOM   1264 HE22 GLN A  86       2.535   6.321  11.498  1.00 44.19           H  
ATOM   1265  OE1 GLN A  86      -0.348   5.514  10.752  1.00 44.19           O  
ATOM   1266  N   VAL A  87      -2.005   3.450  16.050  1.00 40.40           N  
ATOM   1267  H   VAL A  87      -1.634   4.358  16.293  1.00 40.40           H  
ATOM   1268  CA  VAL A  87      -3.319   3.099  16.590  1.00 40.40           C  
ATOM   1269  HA  VAL A  87      -3.492   2.028  16.486  1.00 40.40           H  
ATOM   1270  C   VAL A  87      -4.349   3.856  15.758  1.00 40.40           C  
ATOM   1271  CB  VAL A  87      -3.403   3.468  18.084  1.00 40.40           C  
ATOM   1272  HB  VAL A  87      -3.294   4.547  18.187  1.00 40.40           H  
ATOM   1273  O   VAL A  87      -4.204   5.070  15.586  1.00 40.40           O  
ATOM   1274  CG1 VAL A  87      -4.754   3.071  18.687  1.00 40.40           C  
ATOM   1275 HG11 VAL A  87      -5.569   3.583  18.176  1.00 40.40           H  
ATOM   1276 HG12 VAL A  87      -4.901   1.994  18.610  1.00 40.40           H  
ATOM   1277 HG13 VAL A  87      -4.786   3.354  19.740  1.00 40.40           H  
ATOM   1278  CG2 VAL A  87      -2.280   2.805  18.899  1.00 40.40           C  
ATOM   1279 HG21 VAL A  87      -1.313   3.219  18.613  1.00 40.40           H  
ATOM   1280 HG22 VAL A  87      -2.259   1.728  18.731  1.00 40.40           H  
ATOM   1281 HG23 VAL A  87      -2.427   2.998  19.961  1.00 40.40           H  
ATOM   1282  N   LEU A  88      -5.379   3.176  15.242  1.00 44.33           N  
ATOM   1283  H   LEU A  88      -5.498   2.196  15.454  1.00 44.33           H  
ATOM   1284  CA  LEU A  88      -6.500   3.866  14.603  1.00 44.33           C  
ATOM   1285  HA  LEU A  88      -6.125   4.729  14.053  1.00 44.33           H  
ATOM   1286  C   LEU A  88      -7.409   4.407  15.698  1.00 44.33           C  
ATOM   1287  CB  LEU A  88      -7.255   2.985  13.592  1.00 44.33           C  
ATOM   1288  HB2 LEU A  88      -7.792   2.184  14.099  1.00 44.33           H  
ATOM   1289  HB3 LEU A  88      -8.026   3.591  13.116  1.00 44.33           H  
ATOM   1290  O   LEU A  88      -8.320   3.741  16.183  1.00 44.33           O  
ATOM   1291  CG  LEU A  88      -6.372   2.372  12.513  1.00 44.33           C  
ATOM   1292  HG  LEU A  88      -5.664   1.709  13.010  1.00 44.33           H  
ATOM   1293  CD1 LEU A  88      -7.238   1.578  11.537  1.00 44.33           C  
ATOM   1294 HD11 LEU A  88      -6.596   1.003  10.869  1.00 44.33           H  
ATOM   1295 HD12 LEU A  88      -7.854   2.264  10.955  1.00 44.33           H  
ATOM   1296 HD13 LEU A  88      -7.895   0.904  12.086  1.00 44.33           H  
ATOM   1297  CD2 LEU A  88      -5.574   3.417  11.749  1.00 44.33           C  
ATOM   1298 HD21 LEU A  88      -4.878   3.926  12.416  1.00 44.33           H  
ATOM   1299 HD22 LEU A  88      -6.250   4.154  11.316  1.00 44.33           H  
ATOM   1300 HD23 LEU A  88      -4.972   2.924  10.986  1.00 44.33           H  
ATOM   1301  N   SER A  89      -7.128   5.632  16.127  1.00 43.66           N  
ATOM   1302  H   SER A  89      -6.330   6.117  15.742  1.00 43.66           H  
ATOM   1303  CA  SER A  89      -8.122   6.411  16.850  1.00 43.66           C  
ATOM   1304  HA  SER A  89      -8.636   5.757  17.554  1.00 43.66           H  
ATOM   1305  C   SER A  89      -9.157   6.941  15.858  1.00 43.66           C  
ATOM   1306  CB  SER A  89      -7.471   7.530  17.671  1.00 43.66           C  
ATOM   1307  HB2 SER A  89      -8.247   8.051  18.232  1.00 43.66           H  
ATOM   1308  HB3 SER A  89      -6.767   7.094  18.379  1.00 43.66           H  
ATOM   1309  O   SER A  89      -8.837   7.219  14.697  1.00 43.66           O  
ATOM   1310  OG  SER A  89      -6.793   8.465  16.854  1.00 43.66           O  
ATOM   1311  HG  SER A  89      -6.706   9.283  17.351  1.00 43.66           H  
ATOM   1312  N   ALA A  90     -10.398   7.119  16.318  1.00 43.59           N  
ATOM   1313  H   ALA A  90     -10.628   6.828  17.257  1.00 43.59           H  
ATOM   1314  CA  ALA A  90     -11.451   7.747  15.519  1.00 43.59           C  
ATOM   1315  HA  ALA A  90     -11.657   7.114  14.655  1.00 43.59           H  
ATOM   1316  C   ALA A  90     -11.025   9.132  14.987  1.00 43.59           C  
ATOM   1317  CB  ALA A  90     -12.715   7.835  16.384  1.00 43.59           C  
ATOM   1318  HB1 ALA A  90     -12.535   8.465  17.255  1.00 43.59           H  
ATOM   1319  HB2 ALA A  90     -13.525   8.268  15.797  1.00 43.59           H  
ATOM   1320  HB3 ALA A  90     -13.015   6.840  16.710  1.00 43.59           H  
ATOM   1321  O   ALA A  90     -11.407   9.525  13.894  1.00 43.59           O  
ATOM   1322  N   GLU A  91     -10.156   9.836  15.712  1.00 48.12           N  
ATOM   1323  H   GLU A  91      -9.903   9.484  16.624  1.00 48.12           H  
ATOM   1324  CA  GLU A  91      -9.604  11.139  15.319  1.00 48.12           C  
ATOM   1325  HA  GLU A  91     -10.416  11.836  15.112  1.00 48.12           H  
ATOM   1326  C   GLU A  91      -8.707  11.087  14.071  1.00 48.12           C  
ATOM   1327  CB  GLU A  91      -8.768  11.678  16.485  1.00 48.12           C  
ATOM   1328  HB2 GLU A  91      -7.950  10.979  16.659  1.00 48.12           H  
ATOM   1329  HB3 GLU A  91      -8.344  12.641  16.200  1.00 48.12           H  
ATOM   1330  O   GLU A  91      -8.574  12.083  13.366  1.00 48.12           O  
ATOM   1331  CG  GLU A  91      -9.567  11.859  17.787  1.00 48.12           C  
ATOM   1332  HG2 GLU A  91     -10.340  12.609  17.622  1.00 48.12           H  
ATOM   1333  HG3 GLU A  91     -10.055  10.920  18.049  1.00 48.12           H  
ATOM   1334  CD  GLU A  91      -8.677  12.275  18.966  1.00 48.12           C  
ATOM   1335  OE1 GLU A  91      -9.257  12.598  20.025  1.00 48.12           O  
ATOM   1336  OE2 GLU A  91      -7.433  12.192  18.827  1.00 48.12           O  
ATOM   1337  N   ARG A  92      -8.073   9.940  13.790  1.00 45.79           N  
ATOM   1338  H   ARG A  92      -8.266   9.145  14.382  1.00 45.79           H  
ATOM   1339  CA  ARG A  92      -7.144   9.756  12.657  1.00 45.79           C  
ATOM   1340  HA  ARG A  92      -6.837  10.734  12.285  1.00 45.79           H  
ATOM   1341  C   ARG A  92      -7.774   9.058  11.457  1.00 45.79           C  
ATOM   1342  CB  ARG A  92      -5.903   8.991  13.130  1.00 45.79           C  
ATOM   1343  HB2 ARG A  92      -6.208   8.075  13.636  1.00 45.79           H  
ATOM   1344  HB3 ARG A  92      -5.298   8.720  12.265  1.00 45.79           H  
ATOM   1345  O   ARG A  92      -7.083   8.785  10.472  1.00 45.79           O  
ATOM   1346  CG  ARG A  92      -5.041   9.842  14.062  1.00 45.79           C  
ATOM   1347  HG2 ARG A  92      -5.588  10.079  14.975  1.00 45.79           H  
ATOM   1348  HG3 ARG A  92      -4.775  10.769  13.555  1.00 45.79           H  
ATOM   1349  CD  ARG A  92      -3.769   9.070  14.406  1.00 45.79           C  
ATOM   1350  HD2 ARG A  92      -3.304   8.743  13.476  1.00 45.79           H  
ATOM   1351  HD3 ARG A  92      -4.034   8.194  14.997  1.00 45.79           H  
ATOM   1352  NE  ARG A  92      -2.832   9.920  15.160  1.00 45.79           N  
ATOM   1353  HE  ARG A  92      -3.231  10.731  15.609  1.00 45.79           H  
ATOM   1354  NH1 ARG A  92      -0.936   8.695  14.755  1.00 45.79           N  
ATOM   1355 HH11 ARG A  92      -1.504   8.036  14.242  1.00 45.79           H  
ATOM   1356 HH12 ARG A  92       0.066   8.585  14.825  1.00 45.79           H  
ATOM   1357  NH2 ARG A  92      -0.804  10.590  15.934  1.00 45.79           N  
ATOM   1358 HH21 ARG A  92      -1.241  11.409  16.332  1.00 45.79           H  
ATOM   1359 HH22 ARG A  92       0.197  10.472  15.999  1.00 45.79           H  
ATOM   1360  CZ  ARG A  92      -1.533   9.731  15.280  1.00 45.79           C  
ATOM   1361  N   CYS A  93      -9.054   8.717  11.551  1.00 50.59           N  
ATOM   1362  H   CYS A  93      -9.588   9.036  12.347  1.00 50.59           H  
ATOM   1363  CA  CYS A  93      -9.745   7.961  10.523  1.00 50.59           C  
ATOM   1364  HA  CYS A  93      -9.039   7.685   9.739  1.00 50.59           H  
ATOM   1365  C   CYS A  93     -10.834   8.797   9.866  1.00 50.59           C  
ATOM   1366  CB  CYS A  93     -10.292   6.659  11.100  1.00 50.59           C  
ATOM   1367  HB2 CYS A  93     -10.768   6.108  10.288  1.00 50.59           H  
ATOM   1368  HB3 CYS A  93     -11.028   6.867  11.876  1.00 50.59           H  
ATOM   1369  O   CYS A  93     -11.581   9.520  10.521  1.00 50.59           O  
ATOM   1370  SG  CYS A  93      -8.929   5.678  11.772  1.00 50.59           S  
ATOM   1371  HG  CYS A  93      -8.794   6.383  12.900  1.00 50.59           H  
ATOM   1372  N   ALA A  94     -10.955   8.650   8.554  1.00 55.00           N  
ATOM   1373  H   ALA A  94     -10.336   7.999   8.090  1.00 55.00           H  
ATOM   1374  CA  ALA A  94     -12.119   9.102   7.822  1.00 55.00           C  
ATOM   1375  HA  ALA A  94     -12.519   9.999   8.293  1.00 55.00           H  
ATOM   1376  C   ALA A  94     -13.181   8.001   7.871  1.00 55.00           C  
ATOM   1377  CB  ALA A  94     -11.700   9.461   6.394  1.00 55.00           C  
ATOM   1378  HB1 ALA A  94     -12.570   9.800   5.832  1.00 55.00           H  
ATOM   1379  HB2 ALA A  94     -10.959  10.260   6.419  1.00 55.00           H  
ATOM   1380  HB3 ALA A  94     -11.271   8.589   5.901  1.00 55.00           H  
ATOM   1381  O   ALA A  94     -12.906   6.853   7.527  1.00 55.00           O  
ATOM   1382  N   PHE A  95     -14.398   8.356   8.269  1.00 53.01           N  
ATOM   1383  H   PHE A  95     -14.564   9.313   8.543  1.00 53.01           H  
ATOM   1384  CA  PHE A  95     -15.534   7.440   8.265  1.00 53.01           C  
ATOM   1385  HA  PHE A  95     -15.184   6.417   8.128  1.00 53.01           H  
ATOM   1386  C   PHE A  95     -16.461   7.783   7.109  1.00 53.01           C  
ATOM   1387  CB  PHE A  95     -16.268   7.480   9.608  1.00 53.01           C  
ATOM   1388  HB2 PHE A  95     -16.590   8.501   9.815  1.00 53.01           H  
ATOM   1389  HB3 PHE A  95     -17.161   6.860   9.538  1.00 53.01           H  
ATOM   1390  O   PHE A  95     -16.833   8.942   6.918  1.00 53.01           O  
ATOM   1391  CG  PHE A  95     -15.423   6.979  10.759  1.00 53.01           C  
ATOM   1392  CD1 PHE A  95     -15.487   5.627  11.148  1.00 53.01           C  
ATOM   1393  HD1 PHE A  95     -16.167   4.946  10.657  1.00 53.01           H  
ATOM   1394  CD2 PHE A  95     -14.555   7.859  11.430  1.00 53.01           C  
ATOM   1395  HD2 PHE A  95     -14.485   8.896  11.136  1.00 53.01           H  
ATOM   1396  CE1 PHE A  95     -14.684   5.160  12.201  1.00 53.01           C  
ATOM   1397  HE1 PHE A  95     -14.750   4.125  12.503  1.00 53.01           H  
ATOM   1398  CE2 PHE A  95     -13.757   7.389  12.482  1.00 53.01           C  
ATOM   1399  HE2 PHE A  95     -13.091   8.074  12.986  1.00 53.01           H  
ATOM   1400  CZ  PHE A  95     -13.816   6.039  12.869  1.00 53.01           C  
ATOM   1401  HZ  PHE A  95     -13.202   5.671  13.677  1.00 53.01           H  
ATOM   1402  N   LYS A  96     -16.868   6.766   6.356  1.00 51.12           N  
ATOM   1403  H   LYS A  96     -16.464   5.857   6.535  1.00 51.12           H  
ATOM   1404  CA  LYS A  96     -17.902   6.873   5.332  1.00 51.12           C  
ATOM   1405  HA  LYS A  96     -18.396   7.841   5.421  1.00 51.12           H  
ATOM   1406  C   LYS A  96     -18.941   5.790   5.571  1.00 51.12           C  
ATOM   1407  CB  LYS A  96     -17.251   6.795   3.944  1.00 51.12           C  
ATOM   1408  HB2 LYS A  96     -16.802   5.812   3.804  1.00 51.12           H  
ATOM   1409  HB3 LYS A  96     -16.465   7.547   3.884  1.00 51.12           H  
ATOM   1410  O   LYS A  96     -18.645   4.606   5.437  1.00 51.12           O  
ATOM   1411  CG  LYS A  96     -18.280   7.060   2.836  1.00 51.12           C  
ATOM   1412  HG2 LYS A  96     -19.040   6.279   2.850  1.00 51.12           H  
ATOM   1413  HG3 LYS A  96     -18.759   8.023   3.013  1.00 51.12           H  
ATOM   1414  CD  LYS A  96     -17.609   7.078   1.459  1.00 51.12           C  
ATOM   1415  HD2 LYS A  96     -17.140   6.110   1.280  1.00 51.12           H  
ATOM   1416  HD3 LYS A  96     -16.846   7.856   1.441  1.00 51.12           H  
ATOM   1417  CE  LYS A  96     -18.661   7.354   0.380  1.00 51.12           C  
ATOM   1418  HE2 LYS A  96     -19.432   6.587   0.447  1.00 51.12           H  
ATOM   1419  HE3 LYS A  96     -19.134   8.313   0.592  1.00 51.12           H  
ATOM   1420  NZ  LYS A  96     -18.065   7.364  -0.980  1.00 51.12           N  
ATOM   1421  HZ1 LYS A  96     -17.640   6.471  -1.186  1.00 51.12           H  
ATOM   1422  HZ2 LYS A  96     -17.360   8.083  -1.059  1.00 51.12           H  
ATOM   1423  HZ3 LYS A  96     -18.777   7.536  -1.676  1.00 51.12           H  
ATOM   1424  N   SER A  97     -20.159   6.195   5.915  1.00 49.20           N  
ATOM   1425  H   SER A  97     -20.341   7.179   6.051  1.00 49.20           H  
ATOM   1426  CA  SER A  97     -21.280   5.262   6.018  1.00 49.20           C  
ATOM   1427  HA  SER A  97     -20.983   4.419   6.643  1.00 49.20           H  
ATOM   1428  C   SER A  97     -21.632   4.726   4.634  1.00 49.20           C  
ATOM   1429  CB  SER A  97     -22.492   5.922   6.674  1.00 49.20           C  
ATOM   1430  HB2 SER A  97     -22.850   6.742   6.051  1.00 49.20           H  
ATOM   1431  HB3 SER A  97     -23.289   5.187   6.785  1.00 49.20           H  
ATOM   1432  O   SER A  97     -21.704   5.491   3.670  1.00 49.20           O  
ATOM   1433  OG  SER A  97     -22.121   6.420   7.948  1.00 49.20           O  
ATOM   1434  HG  SER A  97     -21.663   5.726   8.428  1.00 49.20           H  
ATOM   1435  N   PHE A  98     -21.813   3.411   4.548  1.00 44.23           N  
ATOM   1436  H   PHE A  98     -21.748   2.850   5.386  1.00 44.23           H  
ATOM   1437  CA  PHE A  98     -22.176   2.727   3.312  1.00 44.23           C  
ATOM   1438  HA  PHE A  98     -22.079   3.416   2.473  1.00 44.23           H  
ATOM   1439  C   PHE A  98     -23.639   2.275   3.333  1.00 44.23           C  
ATOM   1440  CB  PHE A  98     -21.205   1.562   3.080  1.00 44.23           C  
ATOM   1441  HB2 PHE A  98     -20.186   1.901   3.265  1.00 44.23           H  
ATOM   1442  HB3 PHE A  98     -21.420   0.758   3.784  1.00 44.23           H  
ATOM   1443  O   PHE A  98     -24.335   2.405   2.330  1.00 44.23           O  
ATOM   1444  CG  PHE A  98     -21.275   1.041   1.661  1.00 44.23           C  
ATOM   1445  CD1 PHE A  98     -21.984  -0.136   1.362  1.00 44.23           C  
ATOM   1446  HD1 PHE A  98     -22.434  -0.718   2.153  1.00 44.23           H  
ATOM   1447  CD2 PHE A  98     -20.697   1.795   0.625  1.00 44.23           C  
ATOM   1448  HD2 PHE A  98     -20.177   2.713   0.857  1.00 44.23           H  
ATOM   1449  CE1 PHE A  98     -22.122  -0.550   0.025  1.00 44.23           C  
ATOM   1450  HE1 PHE A  98     -22.680  -1.447  -0.201  1.00 44.23           H  
ATOM   1451  CE2 PHE A  98     -20.859   1.398  -0.712  1.00 44.23           C  
ATOM   1452  HE2 PHE A  98     -20.480   2.023  -1.507  1.00 44.23           H  
ATOM   1453  CZ  PHE A  98     -21.567   0.219  -1.013  1.00 44.23           C  
ATOM   1454  HZ  PHE A  98     -21.717  -0.084  -2.038  1.00 44.23           H  
ATOM   1455  N   SER A  99     -24.121   1.818   4.490  1.00 52.46           N  
ATOM   1456  H   SER A  99     -23.499   1.730   5.281  1.00 52.46           H  
ATOM   1457  CA  SER A  99     -25.519   1.451   4.724  1.00 52.46           C  
ATOM   1458  HA  SER A  99     -26.160   2.000   4.033  1.00 52.46           H  
ATOM   1459  C   SER A  99     -25.949   1.832   6.144  1.00 52.46           C  
ATOM   1460  CB  SER A  99     -25.705  -0.049   4.449  1.00 52.46           C  
ATOM   1461  HB2 SER A  99     -26.768  -0.290   4.442  1.00 52.46           H  
ATOM   1462  HB3 SER A  99     -25.289  -0.291   3.471  1.00 52.46           H  
ATOM   1463  O   SER A  99     -25.204   2.489   6.882  1.00 52.46           O  
ATOM   1464  OG  SER A  99     -25.062  -0.822   5.441  1.00 52.46           O  
ATOM   1465  HG  SER A  99     -25.061  -1.744   5.173  1.00 52.46           H  
ATOM   1466  N   ASP A 100     -27.160   1.440   6.540  1.00 58.05           N  
ATOM   1467  H   ASP A 100     -27.776   0.965   5.896  1.00 58.05           H  
ATOM   1468  CA  ASP A 100     -27.623   1.584   7.921  1.00 58.05           C  
ATOM   1469  HA  ASP A 100     -27.523   2.630   8.211  1.00 58.05           H  
ATOM   1470  C   ASP A 100     -26.773   0.772   8.903  1.00 58.05           C  
ATOM   1471  CB  ASP A 100     -29.112   1.235   8.022  1.00 58.05           C  
ATOM   1472  HB2 ASP A 100     -29.391   1.177   9.074  1.00 58.05           H  
ATOM   1473  HB3 ASP A 100     -29.290   0.262   7.563  1.00 58.05           H  
ATOM   1474  O   ASP A 100     -26.540   1.247  10.015  1.00 58.05           O  
ATOM   1475  CG  ASP A 100     -29.983   2.305   7.355  1.00 58.05           C  
ATOM   1476  OD1 ASP A 100     -29.546   3.483   7.335  1.00 58.05           O  
ATOM   1477  OD2 ASP A 100     -31.065   1.941   6.851  1.00 58.05           O  
ATOM   1478  N   ASP A 101     -26.189  -0.334   8.443  1.00 52.65           N  
ATOM   1479  H   ASP A 101     -26.445  -0.647   7.517  1.00 52.65           H  
ATOM   1480  CA  ASP A 101     -25.432  -1.268   9.275  1.00 52.65           C  
ATOM   1481  HA  ASP A 101     -25.587  -1.024  10.326  1.00 52.65           H  
ATOM   1482  C   ASP A 101     -23.921  -1.229   9.019  1.00 52.65           C  
ATOM   1483  CB  ASP A 101     -25.984  -2.680   9.051  1.00 52.65           C  
ATOM   1484  HB2 ASP A 101     -25.812  -2.967   8.014  1.00 52.65           H  
ATOM   1485  HB3 ASP A 101     -25.444  -3.379   9.690  1.00 52.65           H  
ATOM   1486  O   ASP A 101     -23.156  -1.647   9.882  1.00 52.65           O  
ATOM   1487  CG  ASP A 101     -27.477  -2.774   9.375  1.00 52.65           C  
ATOM   1488  OD1 ASP A 101     -27.876  -2.265  10.445  1.00 52.65           O  
ATOM   1489  OD2 ASP A 101     -28.203  -3.349   8.534  1.00 52.65           O  
ATOM   1490  N   GLU A 102     -23.460  -0.707   7.876  1.00 50.80           N  
ATOM   1491  H   GLU A 102     -24.136  -0.404   7.190  1.00 50.80           H  
ATOM   1492  CA  GLU A 102     -22.046  -0.743   7.484  1.00 50.80           C  
ATOM   1493  HA  GLU A 102     -21.500  -1.299   8.246  1.00 50.80           H  
ATOM   1494  C   GLU A 102     -21.392   0.641   7.387  1.00 50.80           C  
ATOM   1495  CB  GLU A 102     -21.831  -1.500   6.163  1.00 50.80           C  
ATOM   1496  HB2 GLU A 102     -20.767  -1.465   5.930  1.00 50.80           H  
ATOM   1497  HB3 GLU A 102     -22.362  -0.981   5.364  1.00 50.80           H  
ATOM   1498  O   GLU A 102     -21.951   1.610   6.855  1.00 50.80           O  
ATOM   1499  CG  GLU A 102     -22.256  -2.978   6.185  1.00 50.80           C  
ATOM   1500  HG2 GLU A 102     -23.341  -3.044   6.266  1.00 50.80           H  
ATOM   1501  HG3 GLU A 102     -21.813  -3.453   7.060  1.00 50.80           H  
ATOM   1502  CD  GLU A 102     -21.791  -3.712   4.911  1.00 50.80           C  
ATOM   1503  OE1 GLU A 102     -21.297  -4.855   5.012  1.00 50.80           O  
ATOM   1504  OE2 GLU A 102     -21.819  -3.119   3.804  1.00 50.80           O  
ATOM   1505  N   GLU A 103     -20.134   0.705   7.814  1.00 54.77           N  
ATOM   1506  H   GLU A 103     -19.741  -0.109   8.265  1.00 54.77           H  
ATOM   1507  CA  GLU A 103     -19.237   1.829   7.585  1.00 54.77           C  
ATOM   1508  HA  GLU A 103     -19.679   2.467   6.820  1.00 54.77           H  
ATOM   1509  C   GLU A 103     -17.883   1.380   7.036  1.00 54.77           C  
ATOM   1510  CB  GLU A 103     -19.092   2.687   8.848  1.00 54.77           C  
ATOM   1511  HB2 GLU A 103     -18.562   3.601   8.578  1.00 54.77           H  
ATOM   1512  HB3 GLU A 103     -20.091   2.970   9.180  1.00 54.77           H  
ATOM   1513  O   GLU A 103     -17.403   0.272   7.283  1.00 54.77           O  
ATOM   1514  CG  GLU A 103     -18.334   2.000   9.998  1.00 54.77           C  
ATOM   1515  HG2 GLU A 103     -17.306   1.821   9.683  1.00 54.77           H  
ATOM   1516  HG3 GLU A 103     -18.798   1.036  10.207  1.00 54.77           H  
ATOM   1517  CD  GLU A 103     -18.315   2.846  11.279  1.00 54.77           C  
ATOM   1518  OE1 GLU A 103     -17.777   2.343  12.288  1.00 54.77           O  
ATOM   1519  OE2 GLU A 103     -18.832   3.990  11.260  1.00 54.77           O  
ATOM   1520  N   ILE A 104     -17.268   2.281   6.278  1.00 57.33           N  
ATOM   1521  H   ILE A 104     -17.745   3.151   6.089  1.00 57.33           H  
ATOM   1522  CA  ILE A 104     -15.875   2.189   5.873  1.00 57.33           C  
ATOM   1523  HA  ILE A 104     -15.507   1.187   6.092  1.00 57.33           H  
ATOM   1524  C   ILE A 104     -15.089   3.185   6.712  1.00 57.33           C  
ATOM   1525  CB  ILE A 104     -15.711   2.410   4.359  1.00 57.33           C  
ATOM   1526  HB  ILE A 104     -16.170   3.361   4.089  1.00 57.33           H  
ATOM   1527  O   ILE A 104     -15.327   4.393   6.650  1.00 57.33           O  
ATOM   1528  CG1 ILE A 104     -16.434   1.272   3.602  1.00 57.33           C  
ATOM   1529 HG12 ILE A 104     -15.983   0.316   3.867  1.00 57.33           H  
ATOM   1530 HG13 ILE A 104     -17.480   1.244   3.908  1.00 57.33           H  
ATOM   1531  CG2 ILE A 104     -14.216   2.464   3.984  1.00 57.33           C  
ATOM   1532 HG21 ILE A 104     -13.724   3.295   4.489  1.00 57.33           H  
ATOM   1533 HG22 ILE A 104     -13.730   1.531   4.269  1.00 57.33           H  
ATOM   1534 HG23 ILE A 104     -14.103   2.619   2.912  1.00 57.33           H  
ATOM   1535  CD1 ILE A 104     -16.419   1.420   2.079  1.00 57.33           C  
ATOM   1536 HD11 ILE A 104     -16.769   2.413   1.798  1.00 57.33           H  
ATOM   1537 HD12 ILE A 104     -17.082   0.674   1.642  1.00 57.33           H  
ATOM   1538 HD13 ILE A 104     -15.414   1.255   1.692  1.00 57.33           H  
ATOM   1539  N   MET A 105     -14.125   2.670   7.460  1.00 55.69           N  
ATOM   1540  H   MET A 105     -14.041   1.663   7.483  1.00 55.69           H  
ATOM   1541  CA  MET A 105     -13.112   3.451   8.147  1.00 55.69           C  
ATOM   1542  HA  MET A 105     -13.452   4.481   8.259  1.00 55.69           H  
ATOM   1543  C   MET A 105     -11.838   3.432   7.305  1.00 55.69           C  
ATOM   1544  CB  MET A 105     -12.909   2.866   9.545  1.00 55.69           C  
ATOM   1545  HB2 MET A 105     -12.557   1.839   9.453  1.00 55.69           H  
ATOM   1546  HB3 MET A 105     -13.860   2.861  10.077  1.00 55.69           H  
ATOM   1547  O   MET A 105     -11.262   2.373   7.070  1.00 55.69           O  
ATOM   1548  CG  MET A 105     -11.903   3.686  10.350  1.00 55.69           C  
ATOM   1549  HG2 MET A 105     -10.969   3.765   9.793  1.00 55.69           H  
ATOM   1550  HG3 MET A 105     -12.319   4.686  10.475  1.00 55.69           H  
ATOM   1551  SD  MET A 105     -11.517   3.034  11.994  1.00 55.69           S  
ATOM   1552  CE  MET A 105     -10.802   1.431  11.545  1.00 55.69           C  
ATOM   1553  HE1 MET A 105     -10.280   1.013  12.406  1.00 55.69           H  
ATOM   1554  HE2 MET A 105     -10.099   1.559  10.723  1.00 55.69           H  
ATOM   1555  HE3 MET A 105     -11.596   0.747  11.244  1.00 55.69           H  
ATOM   1556  N   ALA A 106     -11.400   4.595   6.841  1.00 56.38           N  
ATOM   1557  H   ALA A 106     -11.920   5.429   7.077  1.00 56.38           H  
ATOM   1558  CA  ALA A 106     -10.186   4.757   6.060  1.00 56.38           C  
ATOM   1559  HA  ALA A 106      -9.785   3.771   5.826  1.00 56.38           H  
ATOM   1560  C   ALA A 106      -9.133   5.526   6.858  1.00 56.38           C  
ATOM   1561  CB  ALA A 106     -10.518   5.426   4.725  1.00 56.38           C  
ATOM   1562  HB1 ALA A 106     -11.280   4.846   4.204  1.00 56.38           H  
ATOM   1563  HB2 ALA A 106     -10.894   6.434   4.898  1.00 56.38           H  
ATOM   1564  HB3 ALA A 106      -9.623   5.474   4.105  1.00 56.38           H  
ATOM   1565  O   ALA A 106      -9.435   6.506   7.536  1.00 56.38           O  
ATOM   1566  N   THR A 107      -7.880   5.112   6.746  1.00 54.65           N  
ATOM   1567  H   THR A 107      -7.695   4.280   6.205  1.00 54.65           H  
ATOM   1568  CA  THR A 107      -6.748   5.801   7.368  1.00 54.65           C  
ATOM   1569  HA  THR A 107      -7.011   6.845   7.534  1.00 54.65           H  
ATOM   1570  C   THR A 107      -5.533   5.775   6.451  1.00 54.65           C  
ATOM   1571  CB  THR A 107      -6.438   5.184   8.733  1.00 54.65           C  
ATOM   1572  HB  THR A 107      -7.368   5.094   9.294  1.00 54.65           H  
ATOM   1573  O   THR A 107      -5.406   4.910   5.577  1.00 54.65           O  
ATOM   1574  CG2 THR A 107      -5.830   3.784   8.572  1.00 54.65           C  
ATOM   1575 HG21 THR A 107      -6.359   3.084   9.218  1.00 54.65           H  
ATOM   1576 HG22 THR A 107      -5.976   3.410   7.558  1.00 54.65           H  
ATOM   1577 HG23 THR A 107      -4.764   3.794   8.798  1.00 54.65           H  
ATOM   1578  OG1 THR A 107      -5.571   6.043   9.444  1.00 54.65           O  
ATOM   1579  HG1 THR A 107      -6.101   6.738   9.842  1.00 54.65           H  
ATOM   1580  N   THR A 108      -4.642   6.739   6.647  1.00 54.11           N  
ATOM   1581  H   THR A 108      -4.780   7.361   7.431  1.00 54.11           H  
ATOM   1582  CA  THR A 108      -3.438   6.924   5.842  1.00 54.11           C  
ATOM   1583  HA  THR A 108      -3.373   6.142   5.086  1.00 54.11           H  
ATOM   1584  C   THR A 108      -2.213   6.821   6.742  1.00 54.11           C  
ATOM   1585  CB  THR A 108      -3.483   8.275   5.110  1.00 54.11           C  
ATOM   1586  HB  THR A 108      -2.623   8.340   4.443  1.00 54.11           H  
ATOM   1587  O   THR A 108      -2.063   7.621   7.664  1.00 54.11           O  
ATOM   1588  CG2 THR A 108      -4.740   8.443   4.265  1.00 54.11           C  
ATOM   1589 HG21 THR A 108      -4.954   7.505   3.753  1.00 54.11           H  
ATOM   1590 HG22 THR A 108      -4.586   9.243   3.541  1.00 54.11           H  
ATOM   1591 HG23 THR A 108      -5.588   8.696   4.901  1.00 54.11           H  
ATOM   1592  OG1 THR A 108      -3.453   9.356   6.009  1.00 54.11           O  
ATOM   1593  HG1 THR A 108      -2.933   9.092   6.771  1.00 54.11           H  
ATOM   1594  N   PHE A 109      -1.313   5.877   6.470  1.00 53.90           N  
ATOM   1595  H   PHE A 109      -1.463   5.267   5.679  1.00 53.90           H  
ATOM   1596  CA  PHE A 109      -0.078   5.725   7.246  1.00 53.90           C  
ATOM   1597  HA  PHE A 109      -0.265   6.030   8.275  1.00 53.90           H  
ATOM   1598  C   PHE A 109       1.011   6.598   6.657  1.00 53.90           C  
ATOM   1599  CB  PHE A 109       0.417   4.277   7.271  1.00 53.90           C  
ATOM   1600  HB2 PHE A 109       1.340   4.238   7.851  1.00 53.90           H  
ATOM   1601  HB3 PHE A 109       0.667   3.969   6.256  1.00 53.90           H  
ATOM   1602  O   PHE A 109       1.225   6.562   5.454  1.00 53.90           O  
ATOM   1603  CG  PHE A 109      -0.570   3.309   7.870  1.00 53.90           C  
ATOM   1604  CD1 PHE A 109      -0.433   2.889   9.205  1.00 53.90           C  
ATOM   1605  HD1 PHE A 109       0.421   3.201   9.788  1.00 53.90           H  
ATOM   1606  CD2 PHE A 109      -1.669   2.874   7.113  1.00 53.90           C  
ATOM   1607  HD2 PHE A 109      -1.786   3.182   6.085  1.00 53.90           H  
ATOM   1608  CE1 PHE A 109      -1.428   2.096   9.800  1.00 53.90           C  
ATOM   1609  HE1 PHE A 109      -1.346   1.788  10.832  1.00 53.90           H  
ATOM   1610  CE2 PHE A 109      -2.656   2.084   7.708  1.00 53.90           C  
ATOM   1611  HE2 PHE A 109      -3.522   1.808   7.126  1.00 53.90           H  
ATOM   1612  CZ  PHE A 109      -2.553   1.712   9.057  1.00 53.90           C  
ATOM   1613  HZ  PHE A 109      -3.337   1.133   9.522  1.00 53.90           H  
ATOM   1614  N   GLU A 110       1.721   7.349   7.493  1.00 50.12           N  
ATOM   1615  H   GLU A 110       1.426   7.378   8.459  1.00 50.12           H  
ATOM   1616  CA  GLU A 110       2.829   8.208   7.071  1.00 50.12           C  
ATOM   1617  HA  GLU A 110       2.421   9.154   6.715  1.00 50.12           H  
ATOM   1618  C   GLU A 110       3.748   7.577   6.010  1.00 50.12           C  
ATOM   1619  CB  GLU A 110       3.758   8.455   8.248  1.00 50.12           C  
ATOM   1620  HB2 GLU A 110       4.690   8.860   7.853  1.00 50.12           H  
ATOM   1621  HB3 GLU A 110       3.960   7.489   8.712  1.00 50.12           H  
ATOM   1622  O   GLU A 110       4.050   6.380   6.117  1.00 50.12           O  
ATOM   1623  CG  GLU A 110       3.278   9.406   9.334  1.00 50.12           C  
ATOM   1624  HG2 GLU A 110       3.011  10.360   8.879  1.00 50.12           H  
ATOM   1625  HG3 GLU A 110       2.401   8.982   9.823  1.00 50.12           H  
ATOM   1626  CD  GLU A 110       4.411   9.609  10.353  1.00 50.12           C  
ATOM   1627  OE1 GLU A 110       4.219  10.443  11.257  1.00 50.12           O  
ATOM   1628  OE2 GLU A 110       5.459   8.912  10.221  1.00 50.12           O  
ATOM   1629  N   PRO A 111       4.329   8.399   5.115  1.00 48.75           N  
ATOM   1630  CA  PRO A 111       5.258   7.935   4.101  1.00 48.75           C  
ATOM   1631  HA  PRO A 111       4.687   7.420   3.328  1.00 48.75           H  
ATOM   1632  C   PRO A 111       6.331   7.005   4.659  1.00 48.75           C  
ATOM   1633  CB  PRO A 111       5.889   9.190   3.508  1.00 48.75           C  
ATOM   1634  HB2 PRO A 111       6.785   9.469   4.062  1.00 48.75           H  
ATOM   1635  HB3 PRO A 111       6.117   9.031   2.454  1.00 48.75           H  
ATOM   1636  O   PRO A 111       6.855   7.209   5.771  1.00 48.75           O  
ATOM   1637  CG  PRO A 111       4.817  10.256   3.701  1.00 48.75           C  
ATOM   1638  HG2 PRO A 111       4.098  10.197   2.884  1.00 48.75           H  
ATOM   1639  HG3 PRO A 111       5.244  11.257   3.765  1.00 48.75           H  
ATOM   1640  CD  PRO A 111       4.141   9.840   5.003  1.00 48.75           C  
ATOM   1641  HD2 PRO A 111       4.618  10.340   5.845  1.00 48.75           H  
ATOM   1642  HD3 PRO A 111       3.083  10.100   4.952  1.00 48.75           H  
ATOM   1643  N   LEU A 112       6.683   5.994   3.868  1.00 47.47           N  
ATOM   1644  H   LEU A 112       6.229   5.907   2.970  1.00 47.47           H  
ATOM   1645  CA  LEU A 112       7.770   5.077   4.180  1.00 47.47           C  
ATOM   1646  HA  LEU A 112       7.709   4.795   5.231  1.00 47.47           H  
ATOM   1647  C   LEU A 112       9.095   5.818   3.991  1.00 47.47           C  
ATOM   1648  CB  LEU A 112       7.642   3.798   3.332  1.00 47.47           C  
ATOM   1649  HB2 LEU A 112       7.645   4.075   2.278  1.00 47.47           H  
ATOM   1650  HB3 LEU A 112       8.509   3.162   3.510  1.00 47.47           H  
ATOM   1651  O   LEU A 112       9.758   5.708   2.970  1.00 47.47           O  
ATOM   1652  CG  LEU A 112       6.359   3.001   3.628  1.00 47.47           C  
ATOM   1653  HG  LEU A 112       5.488   3.653   3.568  1.00 47.47           H  
ATOM   1654  CD1 LEU A 112       6.182   1.892   2.605  1.00 47.47           C  
ATOM   1655 HD11 LEU A 112       6.992   1.175   2.736  1.00 47.47           H  
ATOM   1656 HD12 LEU A 112       6.195   2.320   1.602  1.00 47.47           H  
ATOM   1657 HD13 LEU A 112       5.226   1.394   2.764  1.00 47.47           H  
ATOM   1658  CD2 LEU A 112       6.401   2.342   5.008  1.00 47.47           C  
ATOM   1659 HD21 LEU A 112       6.411   3.104   5.787  1.00 47.47           H  
ATOM   1660 HD22 LEU A 112       7.278   1.701   5.104  1.00 47.47           H  
ATOM   1661 HD23 LEU A 112       5.502   1.741   5.146  1.00 47.47           H  
ATOM   1662  N   LYS A 113       9.466   6.639   4.976  1.00 40.69           N  
ATOM   1663  H   LYS A 113       8.806   6.795   5.725  1.00 40.69           H  
ATOM   1664  CA  LYS A 113      10.763   7.313   4.991  1.00 40.69           C  
ATOM   1665  HA  LYS A 113      10.898   7.842   4.047  1.00 40.69           H  
ATOM   1666  C   LYS A 113      11.847   6.244   5.075  1.00 40.69           C  
ATOM   1667  CB  LYS A 113      10.856   8.324   6.147  1.00 40.69           C  
ATOM   1668  HB2 LYS A 113      10.629   7.824   7.089  1.00 40.69           H  
ATOM   1669  HB3 LYS A 113      11.880   8.695   6.193  1.00 40.69           H  
ATOM   1670  O   LYS A 113      11.910   5.513   6.067  1.00 40.69           O  
ATOM   1671  CG  LYS A 113       9.907   9.518   5.950  1.00 40.69           C  
ATOM   1672  HG2 LYS A 113      10.111   9.975   4.982  1.00 40.69           H  
ATOM   1673  HG3 LYS A 113       8.875   9.168   5.960  1.00 40.69           H  
ATOM   1674  CD  LYS A 113      10.089  10.575   7.050  1.00 40.69           C  
ATOM   1675  HD2 LYS A 113      11.122  10.922   7.044  1.00 40.69           H  
ATOM   1676  HD3 LYS A 113       9.865  10.126   8.018  1.00 40.69           H  
ATOM   1677  CE  LYS A 113       9.146  11.759   6.795  1.00 40.69           C  
ATOM   1678  HE2 LYS A 113       9.377  12.176   5.814  1.00 40.69           H  
ATOM   1679  HE3 LYS A 113       8.122  11.387   6.760  1.00 40.69           H  
ATOM   1680  NZ  LYS A 113       9.265  12.815   7.834  1.00 40.69           N  
ATOM   1681  HZ1 LYS A 113       8.651  13.587   7.619  1.00 40.69           H  
ATOM   1682  HZ2 LYS A 113      10.209  13.172   7.876  1.00 40.69           H  
ATOM   1683  HZ3 LYS A 113       9.004  12.456   8.741  1.00 40.69           H  
ATOM   1684  N   ASP A 114      12.683   6.160   4.044  1.00 37.70           N  
ATOM   1685  H   ASP A 114      12.516   6.719   3.220  1.00 37.70           H  
ATOM   1686  CA  ASP A 114      13.890   5.347   4.093  1.00 37.70           C  
ATOM   1687  HA  ASP A 114      13.600   4.312   4.277  1.00 37.70           H  
ATOM   1688  C   ASP A 114      14.752   5.805   5.276  1.00 37.70           C  
ATOM   1689  CB  ASP A 114      14.670   5.414   2.762  1.00 37.70           C  
ATOM   1690  HB2 ASP A 114      15.732   5.295   2.977  1.00 37.70           H  
ATOM   1691  HB3 ASP A 114      14.536   6.395   2.305  1.00 37.70           H  
ATOM   1692  O   ASP A 114      15.049   6.990   5.454  1.00 37.70           O  
ATOM   1693  CG  ASP A 114      14.286   4.307   1.772  1.00 37.70           C  
ATOM   1694  OD1 ASP A 114      14.039   3.172   2.238  1.00 37.70           O  
ATOM   1695  OD2 ASP A 114      14.282   4.573   0.552  1.00 37.70           O  
ATOM   1696  N   ARG A 115      15.154   4.849   6.118  1.00 31.90           N  
ATOM   1697  H   ARG A 115      14.891   3.902   5.888  1.00 31.90           H  
ATOM   1698  CA  ARG A 115      16.283   5.058   7.022  1.00 31.90           C  
ATOM   1699  HA  ARG A 115      16.221   6.059   7.448  1.00 31.90           H  
ATOM   1700  C   ARG A 115      17.550   4.988   6.174  1.00 31.90           C  
ATOM   1701  CB  ARG A 115      16.300   4.010   8.150  1.00 31.90           C  
ATOM   1702  HB2 ARG A 115      15.757   3.116   7.843  1.00 31.90           H  
ATOM   1703  HB3 ARG A 115      17.334   3.721   8.340  1.00 31.90           H  
ATOM   1704  O   ARG A 115      17.880   3.908   5.705  1.00 31.90           O  
ATOM   1705  CG  ARG A 115      15.722   4.555   9.462  1.00 31.90           C  
ATOM   1706  HG2 ARG A 115      14.669   4.801   9.329  1.00 31.90           H  
ATOM   1707  HG3 ARG A 115      16.269   5.456   9.741  1.00 31.90           H  
ATOM   1708  CD  ARG A 115      15.879   3.506  10.571  1.00 31.90           C  
ATOM   1709  HD2 ARG A 115      15.194   2.684  10.365  1.00 31.90           H  
ATOM   1710  HD3 ARG A 115      16.900   3.126  10.551  1.00 31.90           H  
ATOM   1711  NE  ARG A 115      15.608   4.072  11.907  1.00 31.90           N  
ATOM   1712  HE  ARG A 115      15.413   5.062  11.948  1.00 31.90           H  
ATOM   1713  NH1 ARG A 115      15.806   2.117  13.094  1.00 31.90           N  
ATOM   1714 HH11 ARG A 115      15.749   1.614  13.968  1.00 31.90           H  
ATOM   1715 HH12 ARG A 115      15.919   1.623  12.220  1.00 31.90           H  
ATOM   1716  NH2 ARG A 115      15.367   4.020  14.175  1.00 31.90           N  
ATOM   1717 HH21 ARG A 115      15.179   5.012  14.180  1.00 31.90           H  
ATOM   1718 HH22 ARG A 115      15.325   3.501  15.040  1.00 31.90           H  
ATOM   1719  CZ  ARG A 115      15.597   3.404  13.048  1.00 31.90           C  
ATOM   1720  N   ALA A 116      18.246   6.122   6.091  1.00 30.65           N  
ATOM   1721  H   ALA A 116      17.767   6.949   6.416  1.00 30.65           H  
ATOM   1722  CA  ALA A 116      19.536   6.345   5.434  1.00 30.65           C  
ATOM   1723  HA  ALA A 116      19.767   7.403   5.563  1.00 30.65           H  
ATOM   1724  C   ALA A 116      19.536   6.093   3.914  1.00 30.65           C  
ATOM   1725  CB  ALA A 116      20.639   5.576   6.180  1.00 30.65           C  
ATOM   1726  HB1 ALA A 116      21.607   5.828   5.747  1.00 30.65           H  
ATOM   1727  HB2 ALA A 116      20.638   5.845   7.236  1.00 30.65           H  
ATOM   1728  HB3 ALA A 116      20.480   4.503   6.072  1.00 30.65           H  
ATOM   1729  O   ALA A 116      19.281   4.985   3.453  1.00 30.65           O  
ATOM   1730  N   GLU A 117      19.877   7.124   3.134  1.00 30.71           N  
ATOM   1731  H   GLU A 117      20.074   8.023   3.548  1.00 30.71           H  
ATOM   1732  CA  GLU A 117      20.241   6.960   1.723  1.00 30.71           C  
ATOM   1733  HA  GLU A 117      19.352   6.734   1.134  1.00 30.71           H  
ATOM   1734  C   GLU A 117      21.243   5.808   1.589  1.00 30.71           C  
ATOM   1735  CB  GLU A 117      20.898   8.241   1.184  1.00 30.71           C  
ATOM   1736  HB2 GLU A 117      21.664   8.559   1.891  1.00 30.71           H  
ATOM   1737  HB3 GLU A 117      21.384   8.008   0.237  1.00 30.71           H  
ATOM   1738  O   GLU A 117      22.289   5.798   2.250  1.00 30.71           O  
ATOM   1739  CG  GLU A 117      19.909   9.387   0.934  1.00 30.71           C  
ATOM   1740  HG2 GLU A 117      19.170   9.054   0.205  1.00 30.71           H  
ATOM   1741  HG3 GLU A 117      19.389   9.615   1.864  1.00 30.71           H  
ATOM   1742  CD  GLU A 117      20.615  10.658   0.429  1.00 30.71           C  
ATOM   1743  OE1 GLU A 117      19.993  11.382  -0.377  1.00 30.71           O  
ATOM   1744  OE2 GLU A 117      21.761  10.902   0.873  1.00 30.71           O  
ATOM   1745  N   ILE A 118      20.931   4.820   0.746  1.00 33.06           N  
ATOM   1746  H   ILE A 118      20.041   4.847   0.270  1.00 33.06           H  
ATOM   1747  CA  ILE A 118      21.887   3.768   0.409  1.00 33.06           C  
ATOM   1748  HA  ILE A 118      22.245   3.307   1.329  1.00 33.06           H  
ATOM   1749  C   ILE A 118      23.050   4.448  -0.305  1.00 33.06           C  
ATOM   1750  CB  ILE A 118      21.275   2.678  -0.490  1.00 33.06           C  
ATOM   1751  HB  ILE A 118      20.977   3.145  -1.429  1.00 33.06           H  
ATOM   1752  O   ILE A 118      22.952   4.814  -1.476  1.00 33.06           O  
ATOM   1753  CG1 ILE A 118      20.029   2.025   0.132  1.00 33.06           C  
ATOM   1754 HG12 ILE A 118      19.343   2.791   0.493  1.00 33.06           H  
ATOM   1755 HG13 ILE A 118      20.312   1.397   0.977  1.00 33.06           H  
ATOM   1756  CG2 ILE A 118      22.332   1.591  -0.790  1.00 33.06           C  
ATOM   1757 HG21 ILE A 118      23.175   2.020  -1.331  1.00 33.06           H  
ATOM   1758 HG22 ILE A 118      21.912   0.799  -1.411  1.00 33.06           H  
ATOM   1759 HG23 ILE A 118      22.691   1.154   0.142  1.00 33.06           H  
ATOM   1760  CD1 ILE A 118      19.289   1.191  -0.920  1.00 33.06           C  
ATOM   1761 HD11 ILE A 118      18.272   1.569  -1.019  1.00 33.06           H  
ATOM   1762 HD12 ILE A 118      19.748   1.276  -1.905  1.00 33.06           H  
ATOM   1763 HD13 ILE A 118      19.298   0.140  -0.630  1.00 33.06           H  
ATOM   1764  N   THR A 119      24.164   4.615   0.396  1.00 29.39           N  
ATOM   1765  H   THR A 119      24.162   4.400   1.382  1.00 29.39           H  
ATOM   1766  CA  THR A 119      25.394   5.106  -0.215  1.00 29.39           C  
ATOM   1767  HA  THR A 119      25.131   5.981  -0.809  1.00 29.39           H  
ATOM   1768  C   THR A 119      25.931   3.990  -1.116  1.00 29.39           C  
ATOM   1769  CB  THR A 119      26.441   5.543   0.826  1.00 29.39           C  
ATOM   1770  HB  THR A 119      27.299   4.871   0.789  1.00 29.39           H  
ATOM   1771  O   THR A 119      26.149   2.877  -0.623  1.00 29.39           O  
ATOM   1772  CG2 THR A 119      26.920   6.966   0.547  1.00 29.39           C  
ATOM   1773 HG21 THR A 119      27.379   7.014  -0.440  1.00 29.39           H  
ATOM   1774 HG22 THR A 119      27.661   7.253   1.294  1.00 29.39           H  
ATOM   1775 HG23 THR A 119      26.082   7.662   0.589  1.00 29.39           H  
ATOM   1776  OG1 THR A 119      25.929   5.535   2.142  1.00 29.39           O  
ATOM   1777  HG1 THR A 119      25.168   6.119   2.160  1.00 29.39           H  
ATOM   1778  N   PRO A 120      26.132   4.230  -2.425  1.00 33.37           N  
ATOM   1779  CA  PRO A 120      26.706   3.236  -3.321  1.00 33.37           C  
ATOM   1780  HA  PRO A 120      26.025   2.389  -3.401  1.00 33.37           H  
ATOM   1781  C   PRO A 120      28.058   2.785  -2.764  1.00 33.37           C  
ATOM   1782  CB  PRO A 120      26.840   3.921  -4.690  1.00 33.37           C  
ATOM   1783  HB2 PRO A 120      26.593   3.238  -5.504  1.00 33.37           H  
ATOM   1784  HB3 PRO A 120      27.845   4.319  -4.829  1.00 33.37           H  
ATOM   1785  O   PRO A 120      28.997   3.574  -2.669  1.00 33.37           O  
ATOM   1786  CG  PRO A 120      25.856   5.086  -4.619  1.00 33.37           C  
ATOM   1787  HG2 PRO A 120      24.865   4.742  -4.915  1.00 33.37           H  
ATOM   1788  HG3 PRO A 120      26.171   5.923  -5.243  1.00 33.37           H  
ATOM   1789  CD  PRO A 120      25.838   5.458  -3.143  1.00 33.37           C  
ATOM   1790  HD2 PRO A 120      26.614   6.195  -2.937  1.00 33.37           H  
ATOM   1791  HD3 PRO A 120      24.857   5.859  -2.887  1.00 33.37           H  
ATOM   1792  N   THR A 121      28.173   1.524  -2.355  1.00 32.69           N  
ATOM   1793  H   THR A 121      27.387   0.900  -2.468  1.00 32.69           H  
ATOM   1794  CA  THR A 121      29.480   0.971  -1.995  1.00 32.69           C  
ATOM   1795  HA  THR A 121      30.074   1.759  -1.534  1.00 32.69           H  
ATOM   1796  C   THR A 121      30.191   0.566  -3.279  1.00 32.69           C  
ATOM   1797  CB  THR A 121      29.406  -0.174  -0.973  1.00 32.69           C  
ATOM   1798  HB  THR A 121      30.335  -0.743  -1.015  1.00 32.69           H  
ATOM   1799  O   THR A 121      29.611  -0.083  -4.147  1.00 32.69           O  
ATOM   1800  CG2 THR A 121      29.235   0.358   0.449  1.00 32.69           C  
ATOM   1801 HG21 THR A 121      30.097   0.968   0.720  1.00 32.69           H  
ATOM   1802 HG22 THR A 121      29.159  -0.475   1.147  1.00 32.69           H  
ATOM   1803 HG23 THR A 121      28.336   0.970   0.515  1.00 32.69           H  
ATOM   1804  OG1 THR A 121      28.329  -1.044  -1.214  1.00 32.69           O  
ATOM   1805  HG1 THR A 121      27.530  -0.588  -0.938  1.00 32.69           H  
ATOM   1806  N   ALA A 122      31.471   0.925  -3.398  1.00 33.88           N  
ATOM   1807  H   ALA A 122      31.858   1.516  -2.676  1.00 33.88           H  
ATOM   1808  CA  ALA A 122      32.298   0.729  -4.595  1.00 33.88           C  
ATOM   1809  HA  ALA A 122      31.853   1.296  -5.413  1.00 33.88           H  
ATOM   1810  C   ALA A 122      32.423  -0.736  -5.084  1.00 33.88           C  
ATOM   1811  CB  ALA A 122      33.678   1.326  -4.283  1.00 33.88           C  
ATOM   1812  HB1 ALA A 122      33.577   2.376  -4.006  1.00 33.88           H  
ATOM   1813  HB2 ALA A 122      34.152   0.776  -3.470  1.00 33.88           H  
ATOM   1814  HB3 ALA A 122      34.310   1.263  -5.169  1.00 33.88           H  
ATOM   1815  O   ALA A 122      33.015  -0.992  -6.128  1.00 33.88           O  
ATOM   1816  N   ALA A 123      31.880  -1.705  -4.342  1.00 32.03           N  
ATOM   1817  H   ALA A 123      31.315  -1.420  -3.555  1.00 32.03           H  
ATOM   1818  CA  ALA A 123      31.933  -3.127  -4.660  1.00 32.03           C  
ATOM   1819  HA  ALA A 123      32.812  -3.312  -5.278  1.00 32.03           H  
ATOM   1820  C   ALA A 123      30.723  -3.647  -5.463  1.00 32.03           C  
ATOM   1821  CB  ALA A 123      32.125  -3.892  -3.347  1.00 32.03           C  
ATOM   1822  HB1 ALA A 123      32.235  -4.956  -3.558  1.00 32.03           H  
ATOM   1823  HB2 ALA A 123      33.023  -3.539  -2.839  1.00 32.03           H  
ATOM   1824  HB3 ALA A 123      31.260  -3.745  -2.701  1.00 32.03           H  
ATOM   1825  O   ALA A 123      30.779  -4.777  -5.952  1.00 32.03           O  
ATOM   1826  N   SER A 124      29.644  -2.872  -5.637  1.00 32.42           N  
ATOM   1827  H   SER A 124      29.610  -1.944  -5.240  1.00 32.42           H  
ATOM   1828  CA  SER A 124      28.551  -3.292  -6.521  1.00 32.42           C  
ATOM   1829  HA  SER A 124      28.401  -4.366  -6.409  1.00 32.42           H  
ATOM   1830  C   SER A 124      28.948  -3.023  -7.974  1.00 32.42           C  
ATOM   1831  CB  SER A 124      27.213  -2.638  -6.143  1.00 32.42           C  
ATOM   1832  HB2 SER A 124      26.999  -2.825  -5.091  1.00 32.42           H  
ATOM   1833  HB3 SER A 124      26.423  -3.093  -6.741  1.00 32.42           H  
ATOM   1834  O   SER A 124      28.838  -1.893  -8.450  1.00 32.42           O  
ATOM   1835  OG  SER A 124      27.209  -1.248  -6.383  1.00 32.42           O  
ATOM   1836  HG  SER A 124      27.708  -1.088  -7.187  1.00 32.42           H  
ATOM   1837  N   LYS A 125      29.430  -4.043  -8.694  1.00 31.77           N  
ATOM   1838  H   LYS A 125      29.562  -4.931  -8.231  1.00 31.77           H  
ATOM   1839  CA  LYS A 125      29.568  -3.960 -10.156  1.00 31.77           C  
ATOM   1840  HA  LYS A 125      30.240  -3.141 -10.415  1.00 31.77           H  
ATOM   1841  C   LYS A 125      28.192  -3.631 -10.741  1.00 31.77           C  
ATOM   1842  CB  LYS A 125      30.108  -5.276 -10.750  1.00 31.77           C  
ATOM   1843  HB2 LYS A 125      29.661  -6.125 -10.233  1.00 31.77           H  
ATOM   1844  HB3 LYS A 125      29.799  -5.325 -11.794  1.00 31.77           H  
ATOM   1845  O   LYS A 125      27.297  -4.470 -10.690  1.00 31.77           O  
ATOM   1846  CG  LYS A 125      31.641  -5.382 -10.714  1.00 31.77           C  
ATOM   1847  HG2 LYS A 125      32.068  -4.514 -11.217  1.00 31.77           H  
ATOM   1848  HG3 LYS A 125      31.983  -5.396  -9.679  1.00 31.77           H  
ATOM   1849  CD  LYS A 125      32.106  -6.659 -11.433  1.00 31.77           C  
ATOM   1850  HD2 LYS A 125      31.738  -7.528 -10.887  1.00 31.77           H  
ATOM   1851  HD3 LYS A 125      31.682  -6.672 -12.437  1.00 31.77           H  
ATOM   1852  CE  LYS A 125      33.636  -6.717 -11.534  1.00 31.77           C  
ATOM   1853  HE2 LYS A 125      34.053  -6.715 -10.527  1.00 31.77           H  
ATOM   1854  HE3 LYS A 125      33.981  -5.814 -12.038  1.00 31.77           H  
ATOM   1855  NZ  LYS A 125      34.093  -7.919 -12.281  1.00 31.77           N  
ATOM   1856  HZ1 LYS A 125      35.101  -7.939 -12.353  1.00 31.77           H  
ATOM   1857  HZ2 LYS A 125      33.719  -7.917 -13.219  1.00 31.77           H  
ATOM   1858  HZ3 LYS A 125      33.788  -8.768 -11.826  1.00 31.77           H  
ATOM   1859  N   LEU A 126      28.022  -2.413 -11.257  1.00 34.29           N  
ATOM   1860  H   LEU A 126      28.773  -1.741 -11.183  1.00 34.29           H  
ATOM   1861  CA  LEU A 126      26.840  -2.049 -12.029  1.00 34.29           C  
ATOM   1862  HA  LEU A 126      25.947  -2.299 -11.455  1.00 34.29           H  
ATOM   1863  C   LEU A 126      26.827  -2.894 -13.306  1.00 34.29           C  
ATOM   1864  CB  LEU A 126      26.820  -0.543 -12.376  1.00 34.29           C  
ATOM   1865  HB2 LEU A 126      26.411  -0.456 -13.383  1.00 34.29           H  
ATOM   1866  HB3 LEU A 126      27.832  -0.142 -12.426  1.00 34.29           H  
ATOM   1867  O   LEU A 126      27.744  -2.821 -14.123  1.00 34.29           O  
ATOM   1868  CG  LEU A 126      25.939   0.320 -11.451  1.00 34.29           C  
ATOM   1869  HG  LEU A 126      25.131  -0.287 -11.042  1.00 34.29           H  
ATOM   1870  CD1 LEU A 126      26.736   0.919 -10.293  1.00 34.29           C  
ATOM   1871 HD11 LEU A 126      27.516   1.575 -10.681  1.00 34.29           H  
ATOM   1872 HD12 LEU A 126      26.076   1.497  -9.647  1.00 34.29           H  
ATOM   1873 HD13 LEU A 126      27.195   0.120  -9.711  1.00 34.29           H  
ATOM   1874  CD2 LEU A 126      25.298   1.458 -12.246  1.00 34.29           C  
ATOM   1875 HD21 LEU A 126      26.068   2.071 -12.713  1.00 34.29           H  
ATOM   1876 HD22 LEU A 126      24.659   1.055 -13.032  1.00 34.29           H  
ATOM   1877 HD23 LEU A 126      24.699   2.088 -11.589  1.00 34.29           H  
ATOM   1878  N   ASP A 127      25.793  -3.709 -13.467  1.00 33.89           N  
ATOM   1879  H   ASP A 127      25.106  -3.782 -12.730  1.00 33.89           H  
ATOM   1880  CA  ASP A 127      25.512  -4.403 -14.719  1.00 33.89           C  
ATOM   1881  HA  ASP A 127      26.416  -4.904 -15.065  1.00 33.89           H  
ATOM   1882  C   ASP A 127      25.107  -3.347 -15.771  1.00 33.89           C  
ATOM   1883  CB  ASP A 127      24.466  -5.492 -14.408  1.00 33.89           C  
ATOM   1884  HB2 ASP A 127      23.606  -5.028 -13.924  1.00 33.89           H  
ATOM   1885  HB3 ASP A 127      24.904  -6.173 -13.678  1.00 33.89           H  
ATOM   1886  O   ASP A 127      24.131  -2.616 -15.598  1.00 33.89           O  
ATOM   1887  CG  ASP A 127      23.993  -6.333 -15.601  1.00 33.89           C  
ATOM   1888  OD1 ASP A 127      24.271  -5.931 -16.758  1.00 33.89           O  
ATOM   1889  OD2 ASP A 127      23.331  -7.367 -15.352  1.00 33.89           O  
ATOM   1890  N   LYS A 128      25.894  -3.210 -16.848  1.00 38.46           N  
ATOM   1891  H   LYS A 128      26.690  -3.827 -16.921  1.00 38.46           H  
ATOM   1892  CA  LYS A 128      25.669  -2.205 -17.908  1.00 38.46           C  
ATOM   1893  HA  LYS A 128      25.620  -1.211 -17.464  1.00 38.46           H  
ATOM   1894  C   LYS A 128      24.348  -2.419 -18.646  1.00 38.46           C  
ATOM   1895  CB  LYS A 128      26.810  -2.242 -18.933  1.00 38.46           C  
ATOM   1896  HB2 LYS A 128      26.501  -1.661 -19.802  1.00 38.46           H  
ATOM   1897  HB3 LYS A 128      26.979  -3.269 -19.257  1.00 38.46           H  
ATOM   1898  O   LYS A 128      23.735  -1.461 -19.113  1.00 38.46           O  
ATOM   1899  CG  LYS A 128      28.118  -1.639 -18.407  1.00 38.46           C  
ATOM   1900  HG2 LYS A 128      28.499  -2.241 -17.582  1.00 38.46           H  
ATOM   1901  HG3 LYS A 128      27.930  -0.625 -18.054  1.00 38.46           H  
ATOM   1902  CD  LYS A 128      29.148  -1.600 -19.544  1.00 38.46           C  
ATOM   1903  HD2 LYS A 128      29.357  -2.619 -19.871  1.00 38.46           H  
ATOM   1904  HD3 LYS A 128      28.731  -1.037 -20.379  1.00 38.46           H  
ATOM   1905  CE  LYS A 128      30.440  -0.927 -19.079  1.00 38.46           C  
ATOM   1906  HE2 LYS A 128      30.844  -1.491 -18.238  1.00 38.46           H  
ATOM   1907  HE3 LYS A 128      30.195   0.073 -18.723  1.00 38.46           H  
ATOM   1908  NZ  LYS A 128      31.431  -0.854 -20.183  1.00 38.46           N  
ATOM   1909  HZ1 LYS A 128      32.280  -0.405 -19.871  1.00 38.46           H  
ATOM   1910  HZ2 LYS A 128      31.656  -1.778 -20.523  1.00 38.46           H  
ATOM   1911  HZ3 LYS A 128      31.053  -0.317 -20.951  1.00 38.46           H  
ATOM   1912  N   THR A 129      23.890  -3.666 -18.731  1.00 34.36           N  
ATOM   1913  H   THR A 129      24.418  -4.409 -18.296  1.00 34.36           H  
ATOM   1914  CA  THR A 129      22.589  -4.022 -19.314  1.00 34.36           C  
ATOM   1915  HA  THR A 129      22.530  -3.622 -20.326  1.00 34.36           H  
ATOM   1916  C   THR A 129      21.473  -3.405 -18.483  1.00 34.36           C  
ATOM   1917  CB  THR A 129      22.387  -5.549 -19.350  1.00 34.36           C  
ATOM   1918  HB  THR A 129      21.862  -5.874 -18.452  1.00 34.36           H  
ATOM   1919  O   THR A 129      20.548  -2.791 -19.013  1.00 34.36           O  
ATOM   1920  CG2 THR A 129      21.564  -5.952 -20.571  1.00 34.36           C  
ATOM   1921 HG21 THR A 129      20.592  -5.458 -20.546  1.00 34.36           H  
ATOM   1922 HG22 THR A 129      22.092  -5.678 -21.484  1.00 34.36           H  
ATOM   1923 HG23 THR A 129      21.413  -7.032 -20.560  1.00 34.36           H  
ATOM   1924  OG1 THR A 129      23.618  -6.233 -19.392  1.00 34.36           O  
ATOM   1925  HG1 THR A 129      23.895  -6.348 -18.480  1.00 34.36           H  
ATOM   1926  N   LEU A 130      21.621  -3.496 -17.161  1.00 33.78           N  
ATOM   1927  H   LEU A 130      22.434  -3.988 -16.818  1.00 33.78           H  
ATOM   1928  CA  LEU A 130      20.769  -2.842 -16.179  1.00 33.78           C  
ATOM   1929  HA  LEU A 130      19.729  -3.095 -16.383  1.00 33.78           H  
ATOM   1930  C   LEU A 130      20.897  -1.326 -16.232  1.00 33.78           C  
ATOM   1931  CB  LEU A 130      21.164  -3.331 -14.781  1.00 33.78           C  
ATOM   1932  HB2 LEU A 130      21.248  -2.485 -14.099  1.00 33.78           H  
ATOM   1933  HB3 LEU A 130      22.152  -3.787 -14.843  1.00 33.78           H  
ATOM   1934  O   LEU A 130      19.898  -0.662 -16.029  1.00 33.78           O  
ATOM   1935  CG  LEU A 130      20.220  -4.362 -14.164  1.00 33.78           C  
ATOM   1936  HG  LEU A 130      19.967  -5.136 -14.888  1.00 33.78           H  
ATOM   1937  CD1 LEU A 130      20.956  -4.978 -12.981  1.00 33.78           C  
ATOM   1938 HD11 LEU A 130      21.588  -4.248 -12.476  1.00 33.78           H  
ATOM   1939 HD12 LEU A 130      21.566  -5.812 -13.328  1.00 33.78           H  
ATOM   1940 HD13 LEU A 130      20.242  -5.361 -12.251  1.00 33.78           H  
ATOM   1941  CD2 LEU A 130      18.942  -3.696 -13.648  1.00 33.78           C  
ATOM   1942 HD21 LEU A 130      19.191  -2.972 -12.872  1.00 33.78           H  
ATOM   1943 HD22 LEU A 130      18.282  -4.461 -13.239  1.00 33.78           H  
ATOM   1944 HD23 LEU A 130      18.428  -3.199 -14.470  1.00 33.78           H  
ATOM   1945  N   GLU A 131      22.072  -0.763 -16.494  1.00 37.47           N  
ATOM   1946  H   GLU A 131      22.888  -1.356 -16.541  1.00 37.47           H  
ATOM   1947  CA  GLU A 131      22.240   0.685 -16.640  1.00 37.47           C  
ATOM   1948  HA  GLU A 131      21.827   1.172 -15.756  1.00 37.47           H  
ATOM   1949  C   GLU A 131      21.465   1.211 -17.856  1.00 37.47           C  
ATOM   1950  CB  GLU A 131      23.736   1.013 -16.705  1.00 37.47           C  
ATOM   1951  HB2 GLU A 131      24.117   0.764 -17.696  1.00 37.47           H  
ATOM   1952  HB3 GLU A 131      24.257   0.403 -15.968  1.00 37.47           H  
ATOM   1953  O   GLU A 131      20.697   2.159 -17.725  1.00 37.47           O  
ATOM   1954  CG  GLU A 131      24.027   2.484 -16.389  1.00 37.47           C  
ATOM   1955  HG2 GLU A 131      23.557   3.110 -17.148  1.00 37.47           H  
ATOM   1956  HG3 GLU A 131      23.582   2.725 -15.424  1.00 37.47           H  
ATOM   1957  CD  GLU A 131      25.536   2.776 -16.348  1.00 37.47           C  
ATOM   1958  OE1 GLU A 131      25.908   3.749 -15.657  1.00 37.47           O  
ATOM   1959  OE2 GLU A 131      26.309   2.025 -16.991  1.00 37.47           O  
ATOM   1960  N   ALA A 132      21.551   0.529 -19.004  1.00 36.39           N  
ATOM   1961  H   ALA A 132      22.211  -0.233 -19.057  1.00 36.39           H  
ATOM   1962  CA  ALA A 132      20.754   0.850 -20.189  1.00 36.39           C  
ATOM   1963  HA  ALA A 132      20.910   1.900 -20.436  1.00 36.39           H  
ATOM   1964  C   ALA A 132      19.244   0.649 -19.952  1.00 36.39           C  
ATOM   1965  CB  ALA A 132      21.260  -0.003 -21.358  1.00 36.39           C  
ATOM   1966  HB1 ALA A 132      22.321   0.187 -21.520  1.00 36.39           H  
ATOM   1967  HB2 ALA A 132      21.119  -1.062 -21.140  1.00 36.39           H  
ATOM   1968  HB3 ALA A 132      20.711   0.252 -22.265  1.00 36.39           H  
ATOM   1969  O   ALA A 132      18.429   1.463 -20.394  1.00 36.39           O  
ATOM   1970  N   HIS A 133      18.856  -0.400 -19.216  1.00 30.49           N  
ATOM   1971  H   HIS A 133      19.554  -1.075 -18.936  1.00 30.49           H  
ATOM   1972  CA  HIS A 133      17.458  -0.634 -18.849  1.00 30.49           C  
ATOM   1973  HA  HIS A 133      16.856  -0.498 -19.748  1.00 30.49           H  
ATOM   1974  C   HIS A 133      16.937   0.385 -17.830  1.00 30.49           C  
ATOM   1975  CB  HIS A 133      17.241  -2.075 -18.356  1.00 30.49           C  
ATOM   1976  HB2 HIS A 133      16.817  -2.065 -17.352  1.00 30.49           H  
ATOM   1977  HB3 HIS A 133      18.186  -2.614 -18.296  1.00 30.49           H  
ATOM   1978  O   HIS A 133      15.846   0.908 -18.028  1.00 30.49           O  
ATOM   1979  CG  HIS A 133      16.308  -2.836 -19.258  1.00 30.49           C  
ATOM   1980  CD2 HIS A 133      16.655  -3.534 -20.383  1.00 30.49           C  
ATOM   1981  HD2 HIS A 133      17.656  -3.659 -20.770  1.00 30.49           H  
ATOM   1982  ND1 HIS A 133      14.938  -2.918 -19.136  1.00 30.49           N  
ATOM   1983  HD1 HIS A 133      14.376  -2.560 -18.378  1.00 30.49           H  
ATOM   1984  CE1 HIS A 133      14.474  -3.666 -20.149  1.00 30.49           C  
ATOM   1985  HE1 HIS A 133      13.441  -3.948 -20.294  1.00 30.49           H  
ATOM   1986  NE2 HIS A 133      15.481  -4.032 -20.955  1.00 30.49           N  
ATOM   1987  N   ARG A 134      17.716   0.714 -16.792  1.00 31.60           N  
ATOM   1988  H   ARG A 134      18.608   0.244 -16.727  1.00 31.60           H  
ATOM   1989  CA  ARG A 134      17.426   1.745 -15.780  1.00 31.60           C  
ATOM   1990  HA  ARG A 134      16.449   1.558 -15.334  1.00 31.60           H  
ATOM   1991  C   ARG A 134      17.338   3.125 -16.422  1.00 31.60           C  
ATOM   1992  CB  ARG A 134      18.493   1.752 -14.667  1.00 31.60           C  
ATOM   1993  HB2 ARG A 134      19.485   1.725 -15.117  1.00 31.60           H  
ATOM   1994  HB3 ARG A 134      18.410   2.689 -14.117  1.00 31.60           H  
ATOM   1995  O   ARG A 134      16.435   3.886 -16.099  1.00 31.60           O  
ATOM   1996  CG  ARG A 134      18.335   0.606 -13.653  1.00 31.60           C  
ATOM   1997  HG2 ARG A 134      17.406   0.750 -13.101  1.00 31.60           H  
ATOM   1998  HG3 ARG A 134      18.284  -0.356 -14.164  1.00 31.60           H  
ATOM   1999  CD  ARG A 134      19.515   0.607 -12.670  1.00 31.60           C  
ATOM   2000  HD2 ARG A 134      19.556   1.582 -12.184  1.00 31.60           H  
ATOM   2001  HD3 ARG A 134      20.436   0.457 -13.235  1.00 31.60           H  
ATOM   2002  NE  ARG A 134      19.387  -0.454 -11.651  1.00 31.60           N  
ATOM   2003  HE  ARG A 134      18.661  -1.139 -11.806  1.00 31.60           H  
ATOM   2004  NH1 ARG A 134      21.103   0.225 -10.282  1.00 31.60           N  
ATOM   2005 HH11 ARG A 134      21.663   0.103  -9.450  1.00 31.60           H  
ATOM   2006 HH12 ARG A 134      21.272   1.004 -10.902  1.00 31.60           H  
ATOM   2007  NH2 ARG A 134      19.946  -1.614  -9.770  1.00 31.60           N  
ATOM   2008 HH21 ARG A 134      19.244  -2.307  -9.984  1.00 31.60           H  
ATOM   2009 HH22 ARG A 134      20.535  -1.738  -8.959  1.00 31.60           H  
ATOM   2010  CZ  ARG A 134      20.142  -0.607 -10.576  1.00 31.60           C  
ATOM   2011  N   ALA A 135      18.213   3.416 -17.386  1.00 36.07           N  
ATOM   2012  H   ALA A 135      18.982   2.782 -17.547  1.00 36.07           H  
ATOM   2013  CA  ALA A 135      18.166   4.646 -18.169  1.00 36.07           C  
ATOM   2014  HA  ALA A 135      18.180   5.497 -17.488  1.00 36.07           H  
ATOM   2015  C   ALA A 135      16.884   4.749 -19.009  1.00 36.07           C  
ATOM   2016  CB  ALA A 135      19.414   4.712 -19.059  1.00 36.07           C  
ATOM   2017  HB1 ALA A 135      20.310   4.708 -18.439  1.00 36.07           H  
ATOM   2018  HB2 ALA A 135      19.442   3.861 -19.739  1.00 36.07           H  
ATOM   2019  HB3 ALA A 135      19.399   5.634 -19.641  1.00 36.07           H  
ATOM   2020  O   ALA A 135      16.346   5.840 -19.188  1.00 36.07           O  
ATOM   2021  N   LYS A 136      16.375   3.621 -19.522  1.00 30.73           N  
ATOM   2022  H   LYS A 136      16.896   2.767 -19.386  1.00 30.73           H  
ATOM   2023  CA  LYS A 136      15.146   3.586 -20.327  1.00 30.73           C  
ATOM   2024  HA  LYS A 136      15.082   4.520 -20.884  1.00 30.73           H  
ATOM   2025  C   LYS A 136      13.875   3.514 -19.475  1.00 30.73           C  
ATOM   2026  CB  LYS A 136      15.269   2.427 -21.322  1.00 30.73           C  
ATOM   2027  HB2 LYS A 136      16.279   2.436 -21.733  1.00 30.73           H  
ATOM   2028  HB3 LYS A 136      15.123   1.479 -20.804  1.00 30.73           H  
ATOM   2029  O   LYS A 136      12.822   3.985 -19.906  1.00 30.73           O  
ATOM   2030  CG  LYS A 136      14.283   2.553 -22.490  1.00 30.73           C  
ATOM   2031  HG2 LYS A 136      13.261   2.437 -22.130  1.00 30.73           H  
ATOM   2032  HG3 LYS A 136      14.391   3.535 -22.951  1.00 30.73           H  
ATOM   2033  CD  LYS A 136      14.592   1.472 -23.531  1.00 30.73           C  
ATOM   2034  HD2 LYS A 136      15.625   1.585 -23.861  1.00 30.73           H  
ATOM   2035  HD3 LYS A 136      14.481   0.492 -23.067  1.00 30.73           H  
ATOM   2036  CE  LYS A 136      13.659   1.585 -24.738  1.00 30.73           C  
ATOM   2037  HE2 LYS A 136      13.776   2.577 -25.176  1.00 30.73           H  
ATOM   2038  HE3 LYS A 136      12.632   1.482 -24.388  1.00 30.73           H  
ATOM   2039  NZ  LYS A 136      13.972   0.535 -25.741  1.00 30.73           N  
ATOM   2040  HZ1 LYS A 136      13.362   0.591 -26.544  1.00 30.73           H  
ATOM   2041  HZ2 LYS A 136      14.927   0.624 -26.056  1.00 30.73           H  
ATOM   2042  HZ3 LYS A 136      13.878  -0.383 -25.331  1.00 30.73           H  
ATOM   2043  N   PHE A 137      13.972   2.930 -18.286  1.00 25.25           N  
ATOM   2044  H   PHE A 137      14.864   2.532 -18.031  1.00 25.25           H  
ATOM   2045  CA  PHE A 137      12.864   2.664 -17.387  1.00 25.25           C  
ATOM   2046  HA  PHE A 137      12.091   3.422 -17.508  1.00 25.25           H  
ATOM   2047  C   PHE A 137      13.347   2.647 -15.930  1.00 25.25           C  
ATOM   2048  CB  PHE A 137      12.292   1.294 -17.728  1.00 25.25           C  
ATOM   2049  HB2 PHE A 137      11.459   1.117 -17.047  1.00 25.25           H  
ATOM   2050  HB3 PHE A 137      13.085   0.574 -17.523  1.00 25.25           H  
ATOM   2051  O   PHE A 137      14.086   1.758 -15.504  1.00 25.25           O  
ATOM   2052  CG  PHE A 137      11.821   1.036 -19.146  1.00 25.25           C  
ATOM   2053  CD1 PHE A 137      10.548   1.470 -19.554  1.00 25.25           C  
ATOM   2054  HD1 PHE A 137       9.939   2.046 -18.873  1.00 25.25           H  
ATOM   2055  CD2 PHE A 137      12.608   0.255 -20.016  1.00 25.25           C  
ATOM   2056  HD2 PHE A 137      13.567  -0.114 -19.684  1.00 25.25           H  
ATOM   2057  CE1 PHE A 137      10.065   1.128 -20.830  1.00 25.25           C  
ATOM   2058  HE1 PHE A 137       9.073   1.434 -21.129  1.00 25.25           H  
ATOM   2059  CE2 PHE A 137      12.118  -0.102 -21.283  1.00 25.25           C  
ATOM   2060  HE2 PHE A 137      12.701  -0.756 -21.914  1.00 25.25           H  
ATOM   2061  CZ  PHE A 137      10.848   0.340 -21.693  1.00 25.25           C  
ATOM   2062  HZ  PHE A 137      10.454   0.033 -22.650  1.00 25.25           H  
ATOM   2063  N   ASN A 138      12.879   3.599 -15.129  1.00 30.40           N  
ATOM   2064  H   ASN A 138      12.259   4.302 -15.503  1.00 30.40           H  
ATOM   2065  CA  ASN A 138      13.141   3.582 -13.697  1.00 30.40           C  
ATOM   2066  HA  ASN A 138      14.147   3.207 -13.512  1.00 30.40           H  
ATOM   2067  C   ASN A 138      12.157   2.636 -12.993  1.00 30.40           C  
ATOM   2068  CB  ASN A 138      13.060   5.001 -13.142  1.00 30.40           C  
ATOM   2069  HB2 ASN A 138      12.191   5.525 -13.541  1.00 30.40           H  
ATOM   2070  HB3 ASN A 138      12.955   4.864 -12.065  1.00 30.40           H  
ATOM   2071  O   ASN A 138      11.048   3.022 -12.623  1.00 30.40           O  
ATOM   2072  CG  ASN A 138      14.323   5.819 -13.301  1.00 30.40           C  
ATOM   2073  ND2 ASN A 138      14.228   7.100 -13.577  1.00 30.40           N  
ATOM   2074 HD21 ASN A 138      15.114   7.578 -13.667  1.00 30.40           H  
ATOM   2075 HD22 ASN A 138      13.368   7.549 -13.860  1.00 30.40           H  
ATOM   2076  OD1 ASN A 138      15.417   5.335 -13.089  1.00 30.40           O  
ATOM   2077  N   TYR A 139      12.558   1.385 -12.803  1.00 33.74           N  
ATOM   2078  H   TYR A 139      13.442   1.094 -13.196  1.00 33.74           H  
ATOM   2079  CA  TYR A 139      11.767   0.422 -12.042  1.00 33.74           C  
ATOM   2080  HA  TYR A 139      10.710   0.664 -12.152  1.00 33.74           H  
ATOM   2081  C   TYR A 139      12.118   0.477 -10.559  1.00 33.74           C  
ATOM   2082  CB  TYR A 139      11.968  -0.987 -12.593  1.00 33.74           C  
ATOM   2083  HB2 TYR A 139      12.973  -1.324 -12.336  1.00 33.74           H  
ATOM   2084  HB3 TYR A 139      11.264  -1.659 -12.103  1.00 33.74           H  
ATOM   2085  O   TYR A 139      13.292   0.523 -10.192  1.00 33.74           O  
ATOM   2086  CG  TYR A 139      11.778  -1.096 -14.088  1.00 33.74           C  
ATOM   2087  CD1 TYR A 139      10.494  -0.976 -14.652  1.00 33.74           C  
ATOM   2088  HD1 TYR A 139       9.652  -0.762 -14.010  1.00 33.74           H  
ATOM   2089  CD2 TYR A 139      12.892  -1.334 -14.909  1.00 33.74           C  
ATOM   2090  HD2 TYR A 139      13.884  -1.388 -14.485  1.00 33.74           H  
ATOM   2091  CE1 TYR A 139      10.311  -1.166 -16.036  1.00 33.74           C  
ATOM   2092  HE1 TYR A 139       9.329  -1.089 -16.479  1.00 33.74           H  
ATOM   2093  CE2 TYR A 139      12.710  -1.548 -16.282  1.00 33.74           C  
ATOM   2094  HE2 TYR A 139      13.563  -1.752 -16.913  1.00 33.74           H  
ATOM   2095  OH  TYR A 139      11.259  -1.724 -18.171  1.00 33.74           O  
ATOM   2096  HH  TYR A 139      10.336  -1.723 -18.435  1.00 33.74           H  
ATOM   2097  CZ  TYR A 139      11.420  -1.493 -16.844  1.00 33.74           C  
ATOM   2098  N   MET A 140      11.099   0.376  -9.708  1.00 36.65           N  
ATOM   2099  H   MET A 140      10.160   0.325 -10.076  1.00 36.65           H  
ATOM   2100  CA  MET A 140      11.285  -0.042  -8.326  1.00 36.65           C  
ATOM   2101  HA  MET A 140      12.334  -0.300  -8.178  1.00 36.65           H  
ATOM   2102  C   MET A 140      10.488  -1.317  -8.117  1.00 36.65           C  
ATOM   2103  CB  MET A 140      10.929   1.075  -7.332  1.00 36.65           C  
ATOM   2104  HB2 MET A 140      10.665   1.990  -7.863  1.00 36.65           H  
ATOM   2105  HB3 MET A 140      10.086   0.778  -6.708  1.00 36.65           H  
ATOM   2106  O   MET A 140       9.260  -1.330  -8.143  1.00 36.65           O  
ATOM   2107  CG  MET A 140      12.153   1.347  -6.454  1.00 36.65           C  
ATOM   2108  HG2 MET A 140      12.987   1.608  -7.105  1.00 36.65           H  
ATOM   2109  HG3 MET A 140      12.418   0.437  -5.916  1.00 36.65           H  
ATOM   2110  SD  MET A 140      11.970   2.680  -5.256  1.00 36.65           S  
ATOM   2111  CE  MET A 140      10.827   1.885  -4.107  1.00 36.65           C  
ATOM   2112  HE1 MET A 140      10.710   2.507  -3.220  1.00 36.65           H  
ATOM   2113  HE2 MET A 140       9.856   1.735  -4.579  1.00 36.65           H  
ATOM   2114  HE3 MET A 140      11.273   0.925  -3.846  1.00 36.65           H  
ATOM   2115  N   ALA A 141      11.207  -2.415  -7.945  1.00 36.48           N  
ATOM   2116  H   ALA A 141      12.215  -2.355  -7.931  1.00 36.48           H  
ATOM   2117  CA  ALA A 141      10.593  -3.675  -7.609  1.00 36.48           C  
ATOM   2118  HA  ALA A 141       9.583  -3.726  -8.015  1.00 36.48           H  
ATOM   2119  C   ALA A 141      10.533  -3.843  -6.105  1.00 36.48           C  
ATOM   2120  CB  ALA A 141      11.396  -4.769  -8.240  1.00 36.48           C  
ATOM   2121  HB1 ALA A 141      12.432  -4.726  -7.904  1.00 36.48           H  
ATOM   2122  HB2 ALA A 141      11.341  -4.622  -9.319  1.00 36.48           H  
ATOM   2123  HB3 ALA A 141      10.960  -5.721  -7.937  1.00 36.48           H  
ATOM   2124  O   ALA A 141      11.553  -3.820  -5.412  1.00 36.48           O  
ATOM   2125  N   ILE A 142       9.324  -4.044  -5.612  1.00 40.74           N  
ATOM   2126  H   ILE A 142       8.541  -4.148  -6.242  1.00 40.74           H  
ATOM   2127  CA  ILE A 142       9.077  -4.344  -4.218  1.00 40.74           C  
ATOM   2128  HA  ILE A 142       9.940  -4.053  -3.617  1.00 40.74           H  
ATOM   2129  C   ILE A 142       8.926  -5.863  -4.120  1.00 40.74           C  
ATOM   2130  CB  ILE A 142       7.872  -3.536  -3.716  1.00 40.74           C  
ATOM   2131  HB  ILE A 142       6.967  -3.910  -4.196  1.00 40.74           H  
ATOM   2132  O   ILE A 142       7.825  -6.411  -4.127  1.00 40.74           O  
ATOM   2133  CG1 ILE A 142       7.985  -2.028  -4.049  1.00 40.74           C  
ATOM   2134 HG12 ILE A 142       8.936  -1.648  -3.674  1.00 40.74           H  
ATOM   2135 HG13 ILE A 142       7.983  -1.904  -5.132  1.00 40.74           H  
ATOM   2136  CG2 ILE A 142       7.774  -3.767  -2.209  1.00 40.74           C  
ATOM   2137 HG21 ILE A 142       6.887  -3.242  -1.855  1.00 40.74           H  
ATOM   2138 HG22 ILE A 142       8.658  -3.379  -1.702  1.00 40.74           H  
ATOM   2139 HG23 ILE A 142       7.656  -4.827  -1.985  1.00 40.74           H  
ATOM   2140  CD1 ILE A 142       6.844  -1.155  -3.508  1.00 40.74           C  
ATOM   2141 HD11 ILE A 142       6.912  -1.062  -2.424  1.00 40.74           H  
ATOM   2142 HD12 ILE A 142       6.920  -0.159  -3.944  1.00 40.74           H  
ATOM   2143 HD13 ILE A 142       5.882  -1.588  -3.783  1.00 40.74           H  
ATOM   2144  N   ASP A 143      10.063  -6.557  -4.060  1.00 37.51           N  
ATOM   2145  H   ASP A 143      10.924  -6.032  -3.998  1.00 37.51           H  
ATOM   2146  CA  ASP A 143      10.149  -8.024  -4.046  1.00 37.51           C  
ATOM   2147  HA  ASP A 143       9.876  -8.402  -5.031  1.00 37.51           H  
ATOM   2148  C   ASP A 143       9.183  -8.647  -3.028  1.00 37.51           C  
ATOM   2149  CB  ASP A 143      11.605  -8.421  -3.756  1.00 37.51           C  
ATOM   2150  HB2 ASP A 143      12.237  -7.894  -4.471  1.00 37.51           H  
ATOM   2151  HB3 ASP A 143      11.881  -8.104  -2.751  1.00 37.51           H  
ATOM   2152  O   ASP A 143       8.477  -9.606  -3.334  1.00 37.51           O  
ATOM   2153  CG  ASP A 143      11.912  -9.915  -3.893  1.00 37.51           C  
ATOM   2154  OD1 ASP A 143      11.159 -10.644  -4.571  1.00 37.51           O  
ATOM   2155  OD2 ASP A 143      12.964 -10.342  -3.367  1.00 37.51           O  
ATOM   2156  N   SER A 144       9.045  -8.039  -1.844  1.00 37.90           N  
ATOM   2157  H   SER A 144       9.590  -7.204  -1.682  1.00 37.90           H  
ATOM   2158  CA  SER A 144       7.879  -8.307  -1.000  1.00 37.90           C  
ATOM   2159  HA  SER A 144       7.032  -8.476  -1.665  1.00 37.90           H  
ATOM   2160  C   SER A 144       7.487  -7.143  -0.103  1.00 37.90           C  
ATOM   2161  CB  SER A 144       8.072  -9.585  -0.180  1.00 37.90           C  
ATOM   2162  HB2 SER A 144       8.250 -10.421  -0.857  1.00 37.90           H  
ATOM   2163  HB3 SER A 144       7.168  -9.791   0.392  1.00 37.90           H  
ATOM   2164  O   SER A 144       8.335  -6.391   0.370  1.00 37.90           O  
ATOM   2165  OG  SER A 144       9.168  -9.457   0.697  1.00 37.90           O  
ATOM   2166  HG  SER A 144       9.818  -8.945   0.210  1.00 37.90           H  
ATOM   2167  N   ILE A 145       6.188  -7.053   0.172  1.00 44.02           N  
ATOM   2168  H   ILE A 145       5.572  -7.716  -0.276  1.00 44.02           H  
ATOM   2169  CA  ILE A 145       5.619  -6.266   1.259  1.00 44.02           C  
ATOM   2170  HA  ILE A 145       6.399  -5.645   1.699  1.00 44.02           H  
ATOM   2171  C   ILE A 145       5.115  -7.241   2.298  1.00 44.02           C  
ATOM   2172  CB  ILE A 145       4.490  -5.333   0.792  1.00 44.02           C  
ATOM   2173  HB  ILE A 145       3.654  -5.924   0.419  1.00 44.02           H  
ATOM   2174  O   ILE A 145       4.239  -8.066   2.030  1.00 44.02           O  
ATOM   2175  CG1 ILE A 145       5.040  -4.486  -0.357  1.00 44.02           C  
ATOM   2176 HG12 ILE A 145       5.079  -5.098  -1.258  1.00 44.02           H  
ATOM   2177 HG13 ILE A 145       6.057  -4.189  -0.102  1.00 44.02           H  
ATOM   2178  CG2 ILE A 145       3.997  -4.478   1.976  1.00 44.02           C  
ATOM   2179 HG21 ILE A 145       4.784  -3.807   2.319  1.00 44.02           H  
ATOM   2180 HG22 ILE A 145       3.693  -5.120   2.803  1.00 44.02           H  
ATOM   2181 HG23 ILE A 145       3.128  -3.890   1.682  1.00 44.02           H  
ATOM   2182  CD1 ILE A 145       4.233  -3.239  -0.678  1.00 44.02           C  
ATOM   2183 HD11 ILE A 145       3.179  -3.495  -0.786  1.00 44.02           H  
ATOM   2184 HD12 ILE A 145       4.631  -2.818  -1.601  1.00 44.02           H  
ATOM   2185 HD13 ILE A 145       4.328  -2.498   0.115  1.00 44.02           H  
ATOM   2186  N   ARG A 146       5.659  -7.144   3.505  1.00 44.73           N  
ATOM   2187  H   ARG A 146       6.383  -6.454   3.641  1.00 44.73           H  
ATOM   2188  CA  ARG A 146       5.072  -7.816   4.661  1.00 44.73           C  
ATOM   2189  HA  ARG A 146       4.395  -8.606   4.337  1.00 44.73           H  
ATOM   2190  C   ARG A 146       4.254  -6.805   5.414  1.00 44.73           C  
ATOM   2191  CB  ARG A 146       6.143  -8.437   5.551  1.00 44.73           C  
ATOM   2192  HB2 ARG A 146       5.643  -8.991   6.345  1.00 44.73           H  
ATOM   2193  HB3 ARG A 146       6.757  -7.658   6.003  1.00 44.73           H  
ATOM   2194  O   ARG A 146       4.825  -5.820   5.867  1.00 44.73           O  
ATOM   2195  CG  ARG A 146       7.033  -9.377   4.740  1.00 44.73           C  
ATOM   2196  HG2 ARG A 146       6.427 -10.013   4.093  1.00 44.73           H  
ATOM   2197  HG3 ARG A 146       7.708  -8.794   4.114  1.00 44.73           H  
ATOM   2198  CD  ARG A 146       7.848 -10.236   5.694  1.00 44.73           C  
ATOM   2199  HD2 ARG A 146       8.490  -9.585   6.287  1.00 44.73           H  
ATOM   2200  HD3 ARG A 146       7.168 -10.773   6.355  1.00 44.73           H  
ATOM   2201  NE  ARG A 146       8.660 -11.198   4.939  1.00 44.73           N  
ATOM   2202  HE  ARG A 146       8.573 -11.167   3.933  1.00 44.73           H  
ATOM   2203  NH1 ARG A 146       9.710 -12.130   6.745  1.00 44.73           N  
ATOM   2204 HH11 ARG A 146       9.223 -11.471   7.335  1.00 44.73           H  
ATOM   2205 HH12 ARG A 146      10.272 -12.867   7.148  1.00 44.73           H  
ATOM   2206  NH2 ARG A 146      10.087 -12.942   4.692  1.00 44.73           N  
ATOM   2207 HH21 ARG A 146      10.676 -13.663   5.085  1.00 44.73           H  
ATOM   2208 HH22 ARG A 146       9.907 -12.921   3.699  1.00 44.73           H  
ATOM   2209  CZ  ARG A 146       9.482 -12.082   5.461  1.00 44.73           C  
ATOM   2210  N   VAL A 147       2.964  -7.069   5.548  1.00 46.46           N  
ATOM   2211  H   VAL A 147       2.572  -7.891   5.112  1.00 46.46           H  
ATOM   2212  CA  VAL A 147       2.085  -6.298   6.414  1.00 46.46           C  
ATOM   2213  HA  VAL A 147       2.647  -5.494   6.889  1.00 46.46           H  
ATOM   2214  C   VAL A 147       1.582  -7.229   7.497  1.00 46.46           C  
ATOM   2215  CB  VAL A 147       0.968  -5.617   5.623  1.00 46.46           C  
ATOM   2216  HB  VAL A 147       0.365  -6.370   5.116  1.00 46.46           H  
ATOM   2217  O   VAL A 147       0.929  -8.236   7.219  1.00 46.46           O  
ATOM   2218  CG1 VAL A 147       0.071  -4.807   6.558  1.00 46.46           C  
ATOM   2219 HG11 VAL A 147      -0.899  -4.649   6.085  1.00 46.46           H  
ATOM   2220 HG12 VAL A 147       0.548  -3.849   6.763  1.00 46.46           H  
ATOM   2221 HG13 VAL A 147      -0.119  -5.325   7.498  1.00 46.46           H  
ATOM   2222  CG2 VAL A 147       1.609  -4.677   4.583  1.00 46.46           C  
ATOM   2223 HG21 VAL A 147       2.663  -4.502   4.799  1.00 46.46           H  
ATOM   2224 HG22 VAL A 147       1.142  -3.692   4.603  1.00 46.46           H  
ATOM   2225 HG23 VAL A 147       1.511  -5.117   3.591  1.00 46.46           H  
ATOM   2226  N   ALA A 148       1.936  -6.909   8.735  1.00 46.17           N  
ATOM   2227  H   ALA A 148       2.487  -6.073   8.875  1.00 46.17           H  
ATOM   2228  CA  ALA A 148       1.326  -7.525   9.898  1.00 46.17           C  
ATOM   2229  HA  ALA A 148       0.817  -8.446   9.612  1.00 46.17           H  
ATOM   2230  C   ALA A 148       0.297  -6.551  10.449  1.00 46.17           C  
ATOM   2231  CB  ALA A 148       2.401  -7.891  10.923  1.00 46.17           C  
ATOM   2232  HB1 ALA A 148       3.192  -8.468  10.442  1.00 46.17           H  
ATOM   2233  HB2 ALA A 148       2.822  -6.986  11.360  1.00 46.17           H  
ATOM   2234  HB3 ALA A 148       1.950  -8.486  11.717  1.00 46.17           H  
ATOM   2235  O   ALA A 148       0.676  -5.454  10.855  1.00 46.17           O  
ATOM   2236  N   VAL A 149      -0.968  -6.963  10.453  1.00 48.05           N  
ATOM   2237  H   VAL A 149      -1.185  -7.873  10.071  1.00 48.05           H  
ATOM   2238  CA  VAL A 149      -2.050  -6.228  11.102  1.00 48.05           C  
ATOM   2239  HA  VAL A 149      -1.685  -5.247  11.407  1.00 48.05           H  
ATOM   2240  C   VAL A 149      -2.471  -6.978  12.353  1.00 48.05           C  
ATOM   2241  CB  VAL A 149      -3.224  -5.971  10.145  1.00 48.05           C  
ATOM   2242  HB  VAL A 149      -3.602  -6.913   9.747  1.00 48.05           H  
ATOM   2243  O   VAL A 149      -2.844  -8.148  12.276  1.00 48.05           O  
ATOM   2244  CG1 VAL A 149      -4.358  -5.281  10.903  1.00 48.05           C  
ATOM   2245 HG11 VAL A 149      -3.942  -4.483  11.519  1.00 48.05           H  
ATOM   2246 HG12 VAL A 149      -4.845  -5.993  11.569  1.00 48.05           H  
ATOM   2247 HG13 VAL A 149      -5.104  -4.890  10.210  1.00 48.05           H  
ATOM   2248  CG2 VAL A 149      -2.745  -5.096   8.977  1.00 48.05           C  
ATOM   2249 HG21 VAL A 149      -2.356  -5.739   8.187  1.00 48.05           H  
ATOM   2250 HG22 VAL A 149      -1.957  -4.418   9.303  1.00 48.05           H  
ATOM   2251 HG23 VAL A 149      -3.563  -4.496   8.579  1.00 48.05           H  
ATOM   2252  N   THR A 150      -2.421  -6.315  13.504  1.00 47.98           N  
ATOM   2253  H   THR A 150      -2.036  -5.381  13.511  1.00 47.98           H  
ATOM   2254  CA  THR A 150      -3.094  -6.801  14.715  1.00 47.98           C  
ATOM   2255  HA  THR A 150      -3.454  -7.820  14.568  1.00 47.98           H  
ATOM   2256  C   THR A 150      -4.277  -5.922  15.013  1.00 47.98           C  
ATOM   2257  CB  THR A 150      -2.206  -6.801  15.957  1.00 47.98           C  
ATOM   2258  HB  THR A 150      -2.797  -7.115  16.817  1.00 47.98           H  
ATOM   2259  O   THR A 150      -4.105  -4.709  15.048  1.00 47.98           O  
ATOM   2260  CG2 THR A 150      -1.043  -7.747  15.800  1.00 47.98           C  
ATOM   2261 HG21 THR A 150      -0.438  -7.467  14.937  1.00 47.98           H  
ATOM   2262 HG22 THR A 150      -0.442  -7.692  16.708  1.00 47.98           H  
ATOM   2263 HG23 THR A 150      -1.439  -8.756  15.682  1.00 47.98           H  
ATOM   2264  OG1 THR A 150      -1.672  -5.536  16.214  1.00 47.98           O  
ATOM   2265  HG1 THR A 150      -2.407  -4.918  16.180  1.00 47.98           H  
ATOM   2266  N   SER A 151      -5.426  -6.533  15.279  1.00 48.93           N  
ATOM   2267  H   SER A 151      -5.464  -7.542  15.266  1.00 48.93           H  
ATOM   2268  CA  SER A 151      -6.617  -5.836  15.744  1.00 48.93           C  
ATOM   2269  HA  SER A 151      -6.462  -4.759  15.685  1.00 48.93           H  
ATOM   2270  C   SER A 151      -6.922  -6.202  17.197  1.00 48.93           C  
ATOM   2271  CB  SER A 151      -7.791  -6.163  14.830  1.00 48.93           C  
ATOM   2272  HB2 SER A 151      -7.510  -5.958  13.797  1.00 48.93           H  
ATOM   2273  HB3 SER A 151      -8.076  -7.209  14.936  1.00 48.93           H  
ATOM   2274  O   SER A 151      -6.836  -7.373  17.571  1.00 48.93           O  
ATOM   2275  OG  SER A 151      -8.854  -5.327  15.204  1.00 48.93           O  
ATOM   2276  HG  SER A 151      -9.615  -5.489  14.643  1.00 48.93           H  
ATOM   2277  N   LEU A 152      -7.301  -5.214  18.009  1.00 46.19           N  
ATOM   2278  H   LEU A 152      -7.317  -4.282  17.621  1.00 46.19           H  
ATOM   2279  CA  LEU A 152      -7.967  -5.424  19.299  1.00 46.19           C  
ATOM   2280  HA  LEU A 152      -7.779  -6.438  19.652  1.00 46.19           H  
ATOM   2281  C   LEU A 152      -9.485  -5.319  19.095  1.00 46.19           C  
ATOM   2282  CB  LEU A 152      -7.436  -4.436  20.357  1.00 46.19           C  
ATOM   2283  HB2 LEU A 152      -7.559  -3.423  19.972  1.00 46.19           H  
ATOM   2284  HB3 LEU A 152      -8.055  -4.521  21.250  1.00 46.19           H  
ATOM   2285  O   LEU A 152     -10.123  -4.380  19.557  1.00 46.19           O  
ATOM   2286  CG  LEU A 152      -5.969  -4.639  20.771  1.00 46.19           C  
ATOM   2287  HG  LEU A 152      -5.329  -4.579  19.891  1.00 46.19           H  
ATOM   2288  CD1 LEU A 152      -5.555  -3.533  21.744  1.00 46.19           C  
ATOM   2289 HD11 LEU A 152      -6.126  -3.616  22.668  1.00 46.19           H  
ATOM   2290 HD12 LEU A 152      -4.491  -3.616  21.967  1.00 46.19           H  
ATOM   2291 HD13 LEU A 152      -5.750  -2.555  21.303  1.00 46.19           H  
ATOM   2292  CD2 LEU A 152      -5.737  -5.982  21.472  1.00 46.19           C  
ATOM   2293 HD21 LEU A 152      -5.904  -6.797  20.767  1.00 46.19           H  
ATOM   2294 HD22 LEU A 152      -6.418  -6.083  22.317  1.00 46.19           H  
ATOM   2295 HD23 LEU A 152      -4.707  -6.038  21.825  1.00 46.19           H  
ATOM   2296  N   MET A 153     -10.051  -6.255  18.337  1.00 49.86           N  
ATOM   2297  H   MET A 153      -9.467  -6.995  17.975  1.00 49.86           H  
ATOM   2298  CA  MET A 153     -11.494  -6.334  18.098  1.00 49.86           C  
ATOM   2299  HA  MET A 153     -11.934  -5.349  18.252  1.00 49.86           H  
ATOM   2300  C   MET A 153     -12.182  -7.260  19.105  1.00 49.86           C  
ATOM   2301  CB  MET A 153     -11.747  -6.738  16.637  1.00 49.86           C  
ATOM   2302  HB2 MET A 153     -12.695  -7.270  16.558  1.00 49.86           H  
ATOM   2303  HB3 MET A 153     -10.947  -7.388  16.282  1.00 49.86           H  
ATOM   2304  O   MET A 153     -11.576  -8.213  19.604  1.00 49.86           O  
ATOM   2305  CG  MET A 153     -11.826  -5.470  15.783  1.00 49.86           C  
ATOM   2306  HG2 MET A 153     -11.073  -4.760  16.125  1.00 49.86           H  
ATOM   2307  HG3 MET A 153     -12.786  -5.011  16.019  1.00 49.86           H  
ATOM   2308  SD  MET A 153     -11.683  -5.600  13.971  1.00 49.86           S  
ATOM   2309  CE  MET A 153     -12.183  -7.299  13.608  1.00 49.86           C  
ATOM   2310  HE1 MET A 153     -11.437  -8.008  13.966  1.00 49.86           H  
ATOM   2311  HE2 MET A 153     -12.311  -7.411  12.531  1.00 49.86           H  
ATOM   2312  HE3 MET A 153     -13.141  -7.518  14.079  1.00 49.86           H  
ATOM   2313  N   HIS A 154     -13.456  -6.981  19.398  1.00 48.93           N  
ATOM   2314  H   HIS A 154     -13.903  -6.204  18.935  1.00 48.93           H  
ATOM   2315  CA  HIS A 154     -14.294  -7.866  20.206  1.00 48.93           C  
ATOM   2316  HA  HIS A 154     -13.772  -8.062  21.143  1.00 48.93           H  
ATOM   2317  C   HIS A 154     -14.497  -9.218  19.503  1.00 48.93           C  
ATOM   2318  CB  HIS A 154     -15.631  -7.182  20.541  1.00 48.93           C  
ATOM   2319  HB2 HIS A 154     -16.298  -7.912  20.999  1.00 48.93           H  
ATOM   2320  HB3 HIS A 154     -16.103  -6.842  19.619  1.00 48.93           H  
ATOM   2321  O   HIS A 154     -14.471  -9.322  18.274  1.00 48.93           O  
ATOM   2322  CG  HIS A 154     -15.492  -6.019  21.496  1.00 48.93           C  
ATOM   2323  CD2 HIS A 154     -15.702  -4.693  21.218  1.00 48.93           C  
ATOM   2324  HD2 HIS A 154     -16.009  -4.283  20.267  1.00 48.93           H  
ATOM   2325  ND1 HIS A 154     -15.144  -6.099  22.827  1.00 48.93           N  
ATOM   2326  HD1 HIS A 154     -14.979  -6.945  23.353  1.00 48.93           H  
ATOM   2327  CE1 HIS A 154     -15.136  -4.854  23.333  1.00 48.93           C  
ATOM   2328  HE1 HIS A 154     -14.917  -4.596  24.359  1.00 48.93           H  
ATOM   2329  NE2 HIS A 154     -15.458  -3.963  22.386  1.00 48.93           N  
ATOM   2330  N   GLN A 155     -14.691 -10.274  20.293  1.00 46.97           N  
ATOM   2331  H   GLN A 155     -14.746 -10.131  21.291  1.00 46.97           H  
ATOM   2332  CA  GLN A 155     -14.973 -11.610  19.776  1.00 46.97           C  
ATOM   2333  HA  GLN A 155     -14.139 -11.915  19.144  1.00 46.97           H  
ATOM   2334  C   GLN A 155     -16.257 -11.591  18.930  1.00 46.97           C  
ATOM   2335  CB  GLN A 155     -15.070 -12.574  20.968  1.00 46.97           C  
ATOM   2336  HB2 GLN A 155     -14.201 -12.421  21.608  1.00 46.97           H  
ATOM   2337  HB3 GLN A 155     -15.965 -12.345  21.546  1.00 46.97           H  
ATOM   2338  O   GLN A 155     -17.272 -11.054  19.365  1.00 46.97           O  
ATOM   2339  CG  GLN A 155     -15.096 -14.050  20.549  1.00 46.97           C  
ATOM   2340  HG2 GLN A 155     -15.975 -14.237  19.932  1.00 46.97           H  
ATOM   2341  HG3 GLN A 155     -14.206 -14.271  19.960  1.00 46.97           H  
ATOM   2342  CD  GLN A 155     -15.136 -15.002  21.743  1.00 46.97           C  
ATOM   2343  NE2 GLN A 155     -15.161 -16.295  21.507  1.00 46.97           N  
ATOM   2344 HE21 GLN A 155     -15.200 -16.887  22.324  1.00 46.97           H  
ATOM   2345 HE22 GLN A 155     -15.157 -16.646  20.560  1.00 46.97           H  
ATOM   2346  OE1 GLN A 155     -15.140 -14.623  22.903  1.00 46.97           O  
ATOM   2347  N   GLY A 156     -16.207 -12.180  17.732  1.00 48.69           N  
ATOM   2348  H   GLY A 156     -15.324 -12.560  17.422  1.00 48.69           H  
ATOM   2349  CA  GLY A 156     -17.337 -12.215  16.792  1.00 48.69           C  
ATOM   2350  HA2 GLY A 156     -18.275 -12.200  17.347  1.00 48.69           H  
ATOM   2351  HA3 GLY A 156     -17.297 -13.145  16.225  1.00 48.69           H  
ATOM   2352  C   GLY A 156     -17.384 -11.063  15.783  1.00 48.69           C  
ATOM   2353  O   GLY A 156     -18.209 -11.098  14.878  1.00 48.69           O  
ATOM   2354  N   ASP A 157     -16.484 -10.084  15.884  1.00 54.15           N  
ATOM   2355  H   ASP A 157     -15.862 -10.055  16.679  1.00 54.15           H  
ATOM   2356  CA  ASP A 157     -16.354  -9.027  14.882  1.00 54.15           C  
ATOM   2357  HA  ASP A 157     -17.346  -8.653  14.631  1.00 54.15           H  
ATOM   2358  C   ASP A 157     -15.707  -9.590  13.599  1.00 54.15           C  
ATOM   2359  CB  ASP A 157     -15.570  -7.874  15.523  1.00 54.15           C  
ATOM   2360  HB2 ASP A 157     -14.548  -8.206  15.710  1.00 54.15           H  
ATOM   2361  HB3 ASP A 157     -16.024  -7.637  16.485  1.00 54.15           H  
ATOM   2362  O   ASP A 157     -14.579 -10.084  13.626  1.00 54.15           O  
ATOM   2363  CG  ASP A 157     -15.545  -6.591  14.697  1.00 54.15           C  
ATOM   2364  OD1 ASP A 157     -16.008  -6.595  13.543  1.00 54.15           O  
ATOM   2365  OD2 ASP A 157     -14.980  -5.589  15.191  1.00 54.15           O  
ATOM   2366  N   SER A 158     -16.436  -9.577  12.481  1.00 55.97           N  
ATOM   2367  H   SER A 158     -17.372  -9.201  12.535  1.00 55.97           H  
ATOM   2368  CA  SER A 158     -15.985 -10.084  11.179  1.00 55.97           C  
ATOM   2369  HA  SER A 158     -14.973 -10.475  11.278  1.00 55.97           H  
ATOM   2370  C   SER A 158     -15.913  -8.947  10.166  1.00 55.97           C  
ATOM   2371  CB  SER A 158     -16.867 -11.244  10.698  1.00 55.97           C  
ATOM   2372  HB2 SER A 158     -16.869 -12.030  11.453  1.00 55.97           H  
ATOM   2373  HB3 SER A 158     -16.452 -11.646   9.774  1.00 55.97           H  
ATOM   2374  O   SER A 158     -16.720  -8.862   9.239  1.00 55.97           O  
ATOM   2375  OG  SER A 158     -18.193 -10.821  10.462  1.00 55.97           O  
ATOM   2376  HG  SER A 158     -18.146 -10.101   9.829  1.00 55.97           H  
ATOM   2377  N   ARG A 159     -14.957  -8.041  10.364  1.00 58.90           N  
ATOM   2378  H   ARG A 159     -14.365  -8.147  11.175  1.00 58.90           H  
ATOM   2379  CA  ARG A 159     -14.719  -6.930   9.441  1.00 58.90           C  
ATOM   2380  HA  ARG A 159     -15.648  -6.723   8.910  1.00 58.90           H  
ATOM   2381  C   ARG A 159     -13.734  -7.290   8.347  1.00 58.90           C  
ATOM   2382  CB  ARG A 159     -14.335  -5.667  10.216  1.00 58.90           C  
ATOM   2383  HB2 ARG A 159     -13.661  -5.910  11.038  1.00 58.90           H  
ATOM   2384  HB3 ARG A 159     -13.850  -4.955   9.549  1.00 58.90           H  
ATOM   2385  O   ARG A 159     -12.788  -8.055   8.547  1.00 58.90           O  
ATOM   2386  CG  ARG A 159     -15.634  -5.053  10.736  1.00 58.90           C  
ATOM   2387  HG2 ARG A 159     -16.249  -4.823   9.866  1.00 58.90           H  
ATOM   2388  HG3 ARG A 159     -16.197  -5.764  11.341  1.00 58.90           H  
ATOM   2389  CD  ARG A 159     -15.442  -3.747  11.478  1.00 58.90           C  
ATOM   2390  HD2 ARG A 159     -14.875  -3.067  10.842  1.00 58.90           H  
ATOM   2391  HD3 ARG A 159     -16.429  -3.318  11.654  1.00 58.90           H  
ATOM   2392  NE  ARG A 159     -14.762  -3.931  12.763  1.00 58.90           N  
ATOM   2393  HE  ARG A 159     -14.805  -4.846  13.188  1.00 58.90           H  
ATOM   2394  NH1 ARG A 159     -14.752  -1.716  13.211  1.00 58.90           N  
ATOM   2395 HH11 ARG A 159     -14.701  -0.968  13.887  1.00 58.90           H  
ATOM   2396 HH12 ARG A 159     -15.337  -1.593  12.397  1.00 58.90           H  
ATOM   2397  NH2 ARG A 159     -13.909  -3.148  14.710  1.00 58.90           N  
ATOM   2398 HH21 ARG A 159     -14.047  -4.099  15.022  1.00 58.90           H  
ATOM   2399 HH22 ARG A 159     -13.817  -2.402  15.384  1.00 58.90           H  
ATOM   2400  CZ  ARG A 159     -14.450  -2.934  13.553  1.00 58.90           C  
ATOM   2401  N   GLU A 160     -13.954  -6.710   7.180  1.00 55.36           N  
ATOM   2402  H   GLU A 160     -14.710  -6.043   7.114  1.00 55.36           H  
ATOM   2403  CA  GLU A 160     -13.081  -6.857   6.027  1.00 55.36           C  
ATOM   2404  HA  GLU A 160     -12.494  -7.770   6.124  1.00 55.36           H  
ATOM   2405  C   GLU A 160     -12.120  -5.680   5.965  1.00 55.36           C  
ATOM   2406  CB  GLU A 160     -13.890  -6.972   4.735  1.00 55.36           C  
ATOM   2407  HB2 GLU A 160     -14.520  -6.089   4.626  1.00 55.36           H  
ATOM   2408  HB3 GLU A 160     -13.196  -7.016   3.896  1.00 55.36           H  
ATOM   2409  O   GLU A 160     -12.517  -4.523   6.055  1.00 55.36           O  
ATOM   2410  CG  GLU A 160     -14.759  -8.235   4.726  1.00 55.36           C  
ATOM   2411  HG2 GLU A 160     -15.507  -8.170   5.517  1.00 55.36           H  
ATOM   2412  HG3 GLU A 160     -14.119  -9.093   4.933  1.00 55.36           H  
ATOM   2413  CD  GLU A 160     -15.466  -8.431   3.381  1.00 55.36           C  
ATOM   2414  OE1 GLU A 160     -15.629  -9.611   3.003  1.00 55.36           O  
ATOM   2415  OE2 GLU A 160     -15.812  -7.409   2.741  1.00 55.36           O  
ATOM   2416  N   CYS A 161     -10.840  -5.968   5.793  1.00 55.71           N  
ATOM   2417  H   CYS A 161     -10.553  -6.935   5.732  1.00 55.71           H  
ATOM   2418  CA  CYS A 161      -9.811  -4.962   5.627  1.00 55.71           C  
ATOM   2419  HA  CYS A 161     -10.239  -3.970   5.768  1.00 55.71           H  
ATOM   2420  C   CYS A 161      -9.238  -5.030   4.225  1.00 55.71           C  
ATOM   2421  CB  CYS A 161      -8.733  -5.162   6.679  1.00 55.71           C  
ATOM   2422  HB2 CYS A 161      -8.521  -6.226   6.786  1.00 55.71           H  
ATOM   2423  HB3 CYS A 161      -7.824  -4.636   6.387  1.00 55.71           H  
ATOM   2424  O   CYS A 161      -8.862  -6.094   3.738  1.00 55.71           O  
ATOM   2425  SG  CYS A 161      -9.370  -4.482   8.217  1.00 55.71           S  
ATOM   2426  HG  CYS A 161      -8.479  -5.049   9.035  1.00 55.71           H  
ATOM   2427  N   ILE A 162      -9.114  -3.873   3.595  1.00 55.79           N  
ATOM   2428  H   ILE A 162      -9.460  -3.043   4.056  1.00 55.79           H  
ATOM   2429  CA  ILE A 162      -8.479  -3.715   2.298  1.00 55.79           C  
ATOM   2430  HA  ILE A 162      -8.008  -4.653   2.005  1.00 55.79           H  
ATOM   2431  C   ILE A 162      -7.401  -2.666   2.448  1.00 55.79           C  
ATOM   2432  CB  ILE A 162      -9.484  -3.326   1.202  1.00 55.79           C  
ATOM   2433  HB  ILE A 162      -9.833  -2.311   1.394  1.00 55.79           H  
ATOM   2434  O   ILE A 162      -7.658  -1.535   2.849  1.00 55.79           O  
ATOM   2435  CG1 ILE A 162     -10.710  -4.265   1.155  1.00 55.79           C  
ATOM   2436 HG12 ILE A 162     -11.104  -4.434   2.157  1.00 55.79           H  
ATOM   2437 HG13 ILE A 162     -10.422  -5.232   0.743  1.00 55.79           H  
ATOM   2438  CG2 ILE A 162      -8.748  -3.359  -0.151  1.00 55.79           C  
ATOM   2439 HG21 ILE A 162      -8.435  -4.377  -0.382  1.00 55.79           H  
ATOM   2440 HG22 ILE A 162      -9.409  -3.011  -0.946  1.00 55.79           H  
ATOM   2441 HG23 ILE A 162      -7.870  -2.713  -0.144  1.00 55.79           H  
ATOM   2442  CD1 ILE A 162     -11.865  -3.675   0.340  1.00 55.79           C  
ATOM   2443 HD11 ILE A 162     -11.563  -3.475  -0.688  1.00 55.79           H  
ATOM   2444 HD12 ILE A 162     -12.198  -2.744   0.798  1.00 55.79           H  
ATOM   2445 HD13 ILE A 162     -12.698  -4.378   0.335  1.00 55.79           H  
ATOM   2446  N   MET A 163      -6.180  -3.037   2.109  1.00 56.66           N  
ATOM   2447  H   MET A 163      -6.023  -3.991   1.817  1.00 56.66           H  
ATOM   2448  CA  MET A 163      -5.044  -2.147   2.198  1.00 56.66           C  
ATOM   2449  HA  MET A 163      -5.362  -1.197   2.628  1.00 56.66           H  
ATOM   2450  C   MET A 163      -4.469  -1.875   0.813  1.00 56.66           C  
ATOM   2451  CB  MET A 163      -4.057  -2.771   3.163  1.00 56.66           C  
ATOM   2452  HB2 MET A 163      -3.688  -3.699   2.726  1.00 56.66           H  
ATOM   2453  HB3 MET A 163      -4.572  -3.026   4.090  1.00 56.66           H  
ATOM   2454  O   MET A 163      -4.220  -2.808   0.051  1.00 56.66           O  
ATOM   2455  CG  MET A 163      -2.918  -1.816   3.502  1.00 56.66           C  
ATOM   2456  HG2 MET A 163      -2.458  -1.434   2.591  1.00 56.66           H  
ATOM   2457  HG3 MET A 163      -3.312  -0.978   4.078  1.00 56.66           H  
ATOM   2458  SD  MET A 163      -1.684  -2.672   4.481  1.00 56.66           S  
ATOM   2459  CE  MET A 163      -1.011  -3.730   3.174  1.00 56.66           C  
ATOM   2460  HE1 MET A 163      -1.662  -3.752   2.301  1.00 56.66           H  
ATOM   2461  HE2 MET A 163      -0.049  -3.341   2.841  1.00 56.66           H  
ATOM   2462  HE3 MET A 163      -0.900  -4.745   3.556  1.00 56.66           H  
ATOM   2463  N   TYR A 164      -4.246  -0.602   0.508  1.00 56.52           N  
ATOM   2464  H   TYR A 164      -4.416   0.091   1.223  1.00 56.52           H  
ATOM   2465  CA  TYR A 164      -3.703  -0.123  -0.754  1.00 56.52           C  
ATOM   2466  HA  TYR A 164      -3.605  -0.963  -1.443  1.00 56.52           H  
ATOM   2467  C   TYR A 164      -2.329   0.485  -0.516  1.00 56.52           C  
ATOM   2468  CB  TYR A 164      -4.622   0.911  -1.415  1.00 56.52           C  
ATOM   2469  HB2 TYR A 164      -4.712   1.784  -0.769  1.00 56.52           H  
ATOM   2470  HB3 TYR A 164      -4.133   1.249  -2.329  1.00 56.52           H  
ATOM   2471  O   TYR A 164      -2.158   1.305   0.385  1.00 56.52           O  
ATOM   2472  CG  TYR A 164      -6.013   0.434  -1.771  1.00 56.52           C  
ATOM   2473  CD1 TYR A 164      -6.370   0.268  -3.121  1.00 56.52           C  
ATOM   2474  HD1 TYR A 164      -5.650   0.459  -3.902  1.00 56.52           H  
ATOM   2475  CD2 TYR A 164      -6.965   0.201  -0.762  1.00 56.52           C  
ATOM   2476  HD2 TYR A 164      -6.685   0.328   0.273  1.00 56.52           H  
ATOM   2477  CE1 TYR A 164      -7.677  -0.126  -3.459  1.00 56.52           C  
ATOM   2478  HE1 TYR A 164      -7.964  -0.256  -4.492  1.00 56.52           H  
ATOM   2479  CE2 TYR A 164      -8.272  -0.203  -1.094  1.00 56.52           C  
ATOM   2480  HE2 TYR A 164      -9.001  -0.385  -0.319  1.00 56.52           H  
ATOM   2481  OH  TYR A 164      -9.861  -0.833  -2.781  1.00 56.52           O  
ATOM   2482  HH  TYR A 164     -10.432  -0.949  -2.019  1.00 56.52           H  
ATOM   2483  CZ  TYR A 164      -8.623  -0.387  -2.447  1.00 56.52           C  
ATOM   2484  N   LEU A 165      -1.357   0.117  -1.343  1.00 56.28           N  
ATOM   2485  H   LEU A 165      -1.589  -0.538  -2.076  1.00 56.28           H  
ATOM   2486  CA  LEU A 165      -0.115   0.872  -1.463  1.00 56.28           C  
ATOM   2487  HA  LEU A 165       0.030   1.494  -0.580  1.00 56.28           H  
ATOM   2488  C   LEU A 165      -0.227   1.776  -2.683  1.00 56.28           C  
ATOM   2489  CB  LEU A 165       1.070  -0.086  -1.594  1.00 56.28           C  
ATOM   2490  HB2 LEU A 165       1.038  -0.823  -0.792  1.00 56.28           H  
ATOM   2491  HB3 LEU A 165       0.978  -0.618  -2.541  1.00 56.28           H  
ATOM   2492  O   LEU A 165      -0.371   1.272  -3.795  1.00 56.28           O  
ATOM   2493  CG  LEU A 165       2.413   0.670  -1.550  1.00 56.28           C  
ATOM   2494  HG  LEU A 165       2.358   1.601  -2.115  1.00 56.28           H  
ATOM   2495  CD1 LEU A 165       2.798   0.999  -0.107  1.00 56.28           C  
ATOM   2496 HD11 LEU A 165       2.805   0.090   0.494  1.00 56.28           H  
ATOM   2497 HD12 LEU A 165       3.793   1.443  -0.074  1.00 56.28           H  
ATOM   2498 HD13 LEU A 165       2.087   1.709   0.317  1.00 56.28           H  
ATOM   2499  CD2 LEU A 165       3.487  -0.196  -2.190  1.00 56.28           C  
ATOM   2500 HD21 LEU A 165       4.478   0.070  -1.822  1.00 56.28           H  
ATOM   2501 HD22 LEU A 165       3.268  -1.242  -1.974  1.00 56.28           H  
ATOM   2502 HD23 LEU A 165       3.461  -0.049  -3.270  1.00 56.28           H  
ATOM   2503  N   CYS A 166      -0.131   3.082  -2.480  1.00 53.67           N  
ATOM   2504  H   CYS A 166      -0.010   3.421  -1.536  1.00 53.67           H  
ATOM   2505  CA  CYS A 166      -0.329   4.080  -3.520  1.00 53.67           C  
ATOM   2506  HA  CYS A 166      -0.540   3.571  -4.460  1.00 53.67           H  
ATOM   2507  C   CYS A 166       0.921   4.941  -3.717  1.00 53.67           C  
ATOM   2508  CB  CYS A 166      -1.546   4.941  -3.167  1.00 53.67           C  
ATOM   2509  HB2 CYS A 166      -1.335   5.460  -2.231  1.00 53.67           H  
ATOM   2510  HB3 CYS A 166      -1.720   5.681  -3.947  1.00 53.67           H  
ATOM   2511  O   CYS A 166       1.626   5.261  -2.760  1.00 53.67           O  
ATOM   2512  SG  CYS A 166      -3.030   3.913  -2.961  1.00 53.67           S  
ATOM   2513  HG  CYS A 166      -3.491   4.026  -4.210  1.00 53.67           H  
ATOM   2514  N   ASP A 167       1.162   5.371  -4.951  1.00 55.09           N  
ATOM   2515  H   ASP A 167       0.569   5.035  -5.697  1.00 55.09           H  
ATOM   2516  CA  ASP A 167       2.065   6.482  -5.246  1.00 55.09           C  
ATOM   2517  HA  ASP A 167       2.936   6.426  -4.593  1.00 55.09           H  
ATOM   2518  C   ASP A 167       1.342   7.812  -4.982  1.00 55.09           C  
ATOM   2519  CB  ASP A 167       2.557   6.361  -6.695  1.00 55.09           C  
ATOM   2520  HB2 ASP A 167       1.703   6.375  -7.372  1.00 55.09           H  
ATOM   2521  HB3 ASP A 167       3.043   5.393  -6.819  1.00 55.09           H  
ATOM   2522  O   ASP A 167       0.356   8.139  -5.648  1.00 55.09           O  
ATOM   2523  CG  ASP A 167       3.564   7.434  -7.121  1.00 55.09           C  
ATOM   2524  OD1 ASP A 167       3.673   8.510  -6.493  1.00 55.09           O  
ATOM   2525  OD2 ASP A 167       4.255   7.208  -8.139  1.00 55.09           O  
ATOM   2526  N   ARG A 168       1.850   8.602  -4.028  1.00 53.45           N  
ATOM   2527  H   ARG A 168       2.667   8.267  -3.538  1.00 53.45           H  
ATOM   2528  CA  ARG A 168       1.245   9.876  -3.600  1.00 53.45           C  
ATOM   2529  HA  ARG A 168       0.211   9.679  -3.316  1.00 53.45           H  
ATOM   2530  C   ARG A 168       1.177  10.940  -4.698  1.00 53.45           C  
ATOM   2531  CB  ARG A 168       1.998  10.413  -2.369  1.00 53.45           C  
ATOM   2532  HB2 ARG A 168       2.151   9.602  -1.656  1.00 53.45           H  
ATOM   2533  HB3 ARG A 168       1.377  11.169  -1.889  1.00 53.45           H  
ATOM   2534  O   ARG A 168       0.498  11.949  -4.529  1.00 53.45           O  
ATOM   2535  CG  ARG A 168       3.353  11.049  -2.728  1.00 53.45           C  
ATOM   2536  HG2 ARG A 168       3.981  10.330  -3.254  1.00 53.45           H  
ATOM   2537  HG3 ARG A 168       3.182  11.902  -3.385  1.00 53.45           H  
ATOM   2538  CD  ARG A 168       4.092  11.562  -1.489  1.00 53.45           C  
ATOM   2539  HD2 ARG A 168       4.455  10.715  -0.907  1.00 53.45           H  
ATOM   2540  HD3 ARG A 168       3.393  12.125  -0.870  1.00 53.45           H  
ATOM   2541  NE  ARG A 168       5.199  12.457  -1.885  1.00 53.45           N  
ATOM   2542  HE  ARG A 168       5.123  12.888  -2.795  1.00 53.45           H  
ATOM   2543  NH1 ARG A 168       6.426  12.396   0.062  1.00 53.45           N  
ATOM   2544 HH11 ARG A 168       7.288  12.649   0.524  1.00 53.45           H  
ATOM   2545 HH12 ARG A 168       6.064  11.479   0.279  1.00 53.45           H  
ATOM   2546  NH2 ARG A 168       7.035  13.768  -1.566  1.00 53.45           N  
ATOM   2547 HH21 ARG A 168       7.839  14.015  -1.006  1.00 53.45           H  
ATOM   2548 HH22 ARG A 168       6.899  14.217  -2.460  1.00 53.45           H  
ATOM   2549  CZ  ARG A 168       6.202  12.867  -1.127  1.00 53.45           C  
ATOM   2550  N   ARG A 169       1.925  10.775  -5.797  1.00 50.94           N  
ATOM   2551  H   ARG A 169       2.465   9.926  -5.881  1.00 50.94           H  
ATOM   2552  CA  ARG A 169       1.888  11.720  -6.926  1.00 50.94           C  
ATOM   2553  HA  ARG A 169       2.060  12.732  -6.559  1.00 50.94           H  
ATOM   2554  C   ARG A 169       0.513  11.744  -7.587  1.00 50.94           C  
ATOM   2555  CB  ARG A 169       2.963  11.358  -7.959  1.00 50.94           C  
ATOM   2556  HB2 ARG A 169       2.836  11.996  -8.833  1.00 50.94           H  
ATOM   2557  HB3 ARG A 169       2.819  10.324  -8.272  1.00 50.94           H  
ATOM   2558  O   ARG A 169       0.132  12.759  -8.170  1.00 50.94           O  
ATOM   2559  CG  ARG A 169       4.388  11.559  -7.418  1.00 50.94           C  
ATOM   2560  HG2 ARG A 169       4.553  10.937  -6.538  1.00 50.94           H  
ATOM   2561  HG3 ARG A 169       4.511  12.602  -7.125  1.00 50.94           H  
ATOM   2562  CD  ARG A 169       5.447  11.222  -8.476  1.00 50.94           C  
ATOM   2563  HD2 ARG A 169       6.432  11.450  -8.070  1.00 50.94           H  
ATOM   2564  HD3 ARG A 169       5.284  11.855  -9.349  1.00 50.94           H  
ATOM   2565  NE  ARG A 169       5.397   9.803  -8.868  1.00 50.94           N  
ATOM   2566  HE  ARG A 169       4.853   9.176  -8.293  1.00 50.94           H  
ATOM   2567  NH1 ARG A 169       6.717   9.907 -10.766  1.00 50.94           N  
ATOM   2568 HH11 ARG A 169       7.162   9.410 -11.524  1.00 50.94           H  
ATOM   2569 HH12 ARG A 169       7.179  10.762 -10.489  1.00 50.94           H  
ATOM   2570  NH2 ARG A 169       5.691   8.025 -10.235  1.00 50.94           N  
ATOM   2571 HH21 ARG A 169       6.091   7.551 -11.032  1.00 50.94           H  
ATOM   2572 HH22 ARG A 169       5.122   7.528  -9.564  1.00 50.94           H  
ATOM   2573  CZ  ARG A 169       5.931   9.267  -9.950  1.00 50.94           C  
ATOM   2574  N   PHE A 170      -0.237  10.649  -7.492  1.00 42.29           N  
ATOM   2575  H   PHE A 170       0.099   9.870  -6.944  1.00 42.29           H  
ATOM   2576  CA  PHE A 170      -1.616  10.611  -7.944  1.00 42.29           C  
ATOM   2577  HA  PHE A 170      -1.713  11.226  -8.839  1.00 42.29           H  
ATOM   2578  C   PHE A 170      -2.512  11.195  -6.855  1.00 42.29           C  
ATOM   2579  CB  PHE A 170      -1.999   9.184  -8.338  1.00 42.29           C  
ATOM   2580  HB2 PHE A 170      -3.048   9.169  -8.634  1.00 42.29           H  
ATOM   2581  HB3 PHE A 170      -1.894   8.536  -7.467  1.00 42.29           H  
ATOM   2582  O   PHE A 170      -2.584  10.675  -5.746  1.00 42.29           O  
ATOM   2583  CG  PHE A 170      -1.160   8.643  -9.481  1.00 42.29           C  
ATOM   2584  CD1 PHE A 170      -1.564   8.833 -10.815  1.00 42.29           C  
ATOM   2585  HD1 PHE A 170      -2.493   9.338 -11.031  1.00 42.29           H  
ATOM   2586  CD2 PHE A 170       0.045   7.973  -9.209  1.00 42.29           C  
ATOM   2587  HD2 PHE A 170       0.354   7.839  -8.183  1.00 42.29           H  
ATOM   2588  CE1 PHE A 170      -0.772   8.339 -11.867  1.00 42.29           C  
ATOM   2589  HE1 PHE A 170      -1.100   8.460 -12.889  1.00 42.29           H  
ATOM   2590  CE2 PHE A 170       0.833   7.468 -10.256  1.00 42.29           C  
ATOM   2591  HE2 PHE A 170       1.744   6.932 -10.031  1.00 42.29           H  
ATOM   2592  CZ  PHE A 170       0.422   7.649 -11.588  1.00 42.29           C  
ATOM   2593  HZ  PHE A 170       1.014   7.242 -12.394  1.00 42.29           H  
ATOM   2594  N   LYS A 171      -3.214  12.287  -7.186  1.00 44.10           N  
ATOM   2595  H   LYS A 171      -3.037  12.707  -8.088  1.00 44.10           H  
ATOM   2596  CA  LYS A 171      -4.214  12.897  -6.291  1.00 44.10           C  
ATOM   2597  HA  LYS A 171      -3.735  13.179  -5.353  1.00 44.10           H  
ATOM   2598  C   LYS A 171      -5.322  11.917  -5.913  1.00 44.10           C  
ATOM   2599  CB  LYS A 171      -4.858  14.126  -6.947  1.00 44.10           C  
ATOM   2600  HB2 LYS A 171      -5.222  13.864  -7.941  1.00 44.10           H  
ATOM   2601  HB3 LYS A 171      -5.715  14.417  -6.341  1.00 44.10           H  
ATOM   2602  O   LYS A 171      -5.886  12.029  -4.832  1.00 44.10           O  
ATOM   2603  CG  LYS A 171      -3.911  15.326  -7.039  1.00 44.10           C  
ATOM   2604  HG2 LYS A 171      -3.102  15.107  -7.737  1.00 44.10           H  
ATOM   2605  HG3 LYS A 171      -3.489  15.526  -6.054  1.00 44.10           H  
ATOM   2606  CD  LYS A 171      -4.688  16.561  -7.515  1.00 44.10           C  
ATOM   2607  HD2 LYS A 171      -5.513  16.744  -6.827  1.00 44.10           H  
ATOM   2608  HD3 LYS A 171      -5.088  16.374  -8.511  1.00 44.10           H  
ATOM   2609  CE  LYS A 171      -3.767  17.784  -7.541  1.00 44.10           C  
ATOM   2610  HE2 LYS A 171      -3.308  17.888  -6.558  1.00 44.10           H  
ATOM   2611  HE3 LYS A 171      -2.968  17.606  -8.260  1.00 44.10           H  
ATOM   2612  NZ  LYS A 171      -4.513  19.021  -7.885  1.00 44.10           N  
ATOM   2613  HZ1 LYS A 171      -3.889  19.815  -7.889  1.00 44.10           H  
ATOM   2614  HZ2 LYS A 171      -5.233  19.194  -7.199  1.00 44.10           H  
ATOM   2615  HZ3 LYS A 171      -4.944  18.939  -8.795  1.00 44.10           H  
ATOM   2616  N   ASP A 172      -5.634  10.999  -6.824  1.00 40.55           N  
ATOM   2617  H   ASP A 172      -5.074  10.954  -7.664  1.00 40.55           H  
ATOM   2618  CA  ASP A 172      -6.540   9.889  -6.582  1.00 40.55           C  
ATOM   2619  HA  ASP A 172      -7.240  10.159  -5.791  1.00 40.55           H  
ATOM   2620  C   ASP A 172      -5.721   8.648  -6.175  1.00 40.55           C  
ATOM   2621  CB  ASP A 172      -7.390   9.641  -7.832  1.00 40.55           C  
ATOM   2622  HB2 ASP A 172      -7.847  10.583  -8.137  1.00 40.55           H  
ATOM   2623  HB3 ASP A 172      -6.751   9.294  -8.643  1.00 40.55           H  
ATOM   2624  O   ASP A 172      -4.976   8.116  -7.010  1.00 40.55           O  
ATOM   2625  CG  ASP A 172      -8.500   8.615  -7.588  1.00 40.55           C  
ATOM   2626  OD1 ASP A 172      -8.402   7.856  -6.597  1.00 40.55           O  
ATOM   2627  OD2 ASP A 172      -9.425   8.587  -8.422  1.00 40.55           O  
ATOM   2628  N   PRO A 173      -5.851   8.167  -4.923  1.00 43.26           N  
ATOM   2629  CA  PRO A 173      -5.172   6.964  -4.458  1.00 43.26           C  
ATOM   2630  HA  PRO A 173      -4.098   7.152  -4.441  1.00 43.26           H  
ATOM   2631  C   PRO A 173      -5.454   5.737  -5.330  1.00 43.26           C  
ATOM   2632  CB  PRO A 173      -5.675   6.735  -3.027  1.00 43.26           C  
ATOM   2633  HB2 PRO A 173      -6.539   6.071  -3.032  1.00 43.26           H  
ATOM   2634  HB3 PRO A 173      -4.893   6.332  -2.384  1.00 43.26           H  
ATOM   2635  O   PRO A 173      -4.596   4.865  -5.428  1.00 43.26           O  
ATOM   2636  CG  PRO A 173      -6.118   8.121  -2.569  1.00 43.26           C  
ATOM   2637  HG2 PRO A 173      -5.252   8.686  -2.223  1.00 43.26           H  
ATOM   2638  HG3 PRO A 173      -6.883   8.071  -1.794  1.00 43.26           H  
ATOM   2639  CD  PRO A 173      -6.647   8.746  -3.852  1.00 43.26           C  
ATOM   2640  HD2 PRO A 173      -6.535   9.829  -3.797  1.00 43.26           H  
ATOM   2641  HD3 PRO A 173      -7.694   8.478  -3.993  1.00 43.26           H  
ATOM   2642  N   LEU A 174      -6.618   5.664  -5.988  1.00 41.07           N  
ATOM   2643  H   LEU A 174      -7.257   6.445  -5.939  1.00 41.07           H  
ATOM   2644  CA  LEU A 174      -6.996   4.541  -6.848  1.00 41.07           C  
ATOM   2645  HA  LEU A 174      -6.819   3.605  -6.318  1.00 41.07           H  
ATOM   2646  C   LEU A 174      -6.160   4.495  -8.125  1.00 41.07           C  
ATOM   2647  CB  LEU A 174      -8.487   4.647  -7.210  1.00 41.07           C  
ATOM   2648  HB2 LEU A 174      -8.737   3.817  -7.872  1.00 41.07           H  
ATOM   2649  HB3 LEU A 174      -8.654   5.568  -7.769  1.00 41.07           H  
ATOM   2650  O   LEU A 174      -5.682   3.433  -8.512  1.00 41.07           O  
ATOM   2651  CG  LEU A 174      -9.445   4.622  -6.009  1.00 41.07           C  
ATOM   2652  HG  LEU A 174      -9.243   5.462  -5.345  1.00 41.07           H  
ATOM   2653  CD1 LEU A 174     -10.884   4.745  -6.509  1.00 41.07           C  
ATOM   2654 HD11 LEU A 174     -11.569   4.753  -5.662  1.00 41.07           H  
ATOM   2655 HD12 LEU A 174     -10.992   5.685  -7.050  1.00 41.07           H  
ATOM   2656 HD13 LEU A 174     -11.131   3.914  -7.170  1.00 41.07           H  
ATOM   2657  CD2 LEU A 174      -9.284   3.323  -5.215  1.00 41.07           C  
ATOM   2658 HD21 LEU A 174      -9.201   2.482  -5.903  1.00 41.07           H  
ATOM   2659 HD22 LEU A 174     -10.133   3.179  -4.547  1.00 41.07           H  
ATOM   2660 HD23 LEU A 174      -8.376   3.374  -4.614  1.00 41.07           H  
ATOM   2661  N   LEU A 175      -5.934   5.653  -8.752  1.00 35.10           N  
ATOM   2662  H   LEU A 175      -6.330   6.490  -8.349  1.00 35.10           H  
ATOM   2663  CA  LEU A 175      -5.064   5.764  -9.927  1.00 35.10           C  
ATOM   2664  HA  LEU A 175      -5.334   4.995 -10.650  1.00 35.10           H  
ATOM   2665  C   LEU A 175      -3.596   5.525  -9.567  1.00 35.10           C  
ATOM   2666  CB  LEU A 175      -5.222   7.156 -10.561  1.00 35.10           C  
ATOM   2667  HB2 LEU A 175      -4.993   7.907  -9.806  1.00 35.10           H  
ATOM   2668  HB3 LEU A 175      -4.487   7.252 -11.360  1.00 35.10           H  
ATOM   2669  O   LEU A 175      -2.823   5.051 -10.396  1.00 35.10           O  
ATOM   2670  CG  LEU A 175      -6.615   7.445 -11.144  1.00 35.10           C  
ATOM   2671  HG  LEU A 175      -7.367   7.371 -10.359  1.00 35.10           H  
ATOM   2672  CD1 LEU A 175      -6.631   8.869 -11.706  1.00 35.10           C  
ATOM   2673 HD11 LEU A 175      -5.924   8.957 -12.531  1.00 35.10           H  
ATOM   2674 HD12 LEU A 175      -6.373   9.578 -10.920  1.00 35.10           H  
ATOM   2675 HD13 LEU A 175      -7.637   9.100 -12.058  1.00 35.10           H  
ATOM   2676  CD2 LEU A 175      -6.975   6.486 -12.282  1.00 35.10           C  
ATOM   2677 HD21 LEU A 175      -7.093   5.476 -11.891  1.00 35.10           H  
ATOM   2678 HD22 LEU A 175      -7.928   6.783 -12.720  1.00 35.10           H  
ATOM   2679 HD23 LEU A 175      -6.200   6.494 -13.048  1.00 35.10           H  
ATOM   2680  N   GLY A 176      -3.225   5.858  -8.329  1.00 38.10           N  
ATOM   2681  H   GLY A 176      -3.913   6.295  -7.732  1.00 38.10           H  
ATOM   2682  CA  GLY A 176      -1.899   5.604  -7.787  1.00 38.10           C  
ATOM   2683  HA2 GLY A 176      -1.690   6.336  -7.006  1.00 38.10           H  
ATOM   2684  HA3 GLY A 176      -1.158   5.713  -8.578  1.00 38.10           H  
ATOM   2685  C   GLY A 176      -1.718   4.219  -7.181  1.00 38.10           C  
ATOM   2686  O   GLY A 176      -0.609   3.938  -6.733  1.00 38.10           O  
ATOM   2687  N   ALA A 177      -2.754   3.376  -7.118  1.00 43.17           N  
ATOM   2688  H   ALA A 177      -3.640   3.651  -7.519  1.00 43.17           H  
ATOM   2689  CA  ALA A 177      -2.693   2.092  -6.433  1.00 43.17           C  
ATOM   2690  HA  ALA A 177      -2.302   2.262  -5.430  1.00 43.17           H  
ATOM   2691  C   ALA A 177      -1.742   1.141  -7.165  1.00 43.17           C  
ATOM   2692  CB  ALA A 177      -4.097   1.502  -6.277  1.00 43.17           C  
ATOM   2693  HB1 ALA A 177      -4.037   0.553  -5.744  1.00 43.17           H  
ATOM   2694  HB2 ALA A 177      -4.537   1.328  -7.260  1.00 43.17           H  
ATOM   2695  HB3 ALA A 177      -4.731   2.190  -5.718  1.00 43.17           H  
ATOM   2696  O   ALA A 177      -1.984   0.701  -8.286  1.00 43.17           O  
ATOM   2697  N   ILE A 178      -0.647   0.811  -6.495  1.00 46.58           N  
ATOM   2698  H   ILE A 178      -0.511   1.240  -5.591  1.00 46.58           H  
ATOM   2699  CA  ILE A 178       0.389  -0.090  -6.987  1.00 46.58           C  
ATOM   2700  HA  ILE A 178       0.385  -0.075  -8.077  1.00 46.58           H  
ATOM   2701  C   ILE A 178       0.090  -1.525  -6.538  1.00 46.58           C  
ATOM   2702  CB  ILE A 178       1.767   0.388  -6.498  1.00 46.58           C  
ATOM   2703  HB  ILE A 178       1.834   0.171  -5.431  1.00 46.58           H  
ATOM   2704  O   ILE A 178       0.438  -2.475  -7.236  1.00 46.58           O  
ATOM   2705  CG1 ILE A 178       1.987   1.909  -6.666  1.00 46.58           C  
ATOM   2706 HG12 ILE A 178       1.848   2.204  -7.706  1.00 46.58           H  
ATOM   2707 HG13 ILE A 178       1.262   2.437  -6.047  1.00 46.58           H  
ATOM   2708  CG2 ILE A 178       2.881  -0.378  -7.222  1.00 46.58           C  
ATOM   2709 HG21 ILE A 178       3.803  -0.247  -6.655  1.00 46.58           H  
ATOM   2710 HG22 ILE A 178       2.991   0.006  -8.237  1.00 46.58           H  
ATOM   2711 HG23 ILE A 178       2.678  -1.447  -7.285  1.00 46.58           H  
ATOM   2712  CD1 ILE A 178       3.362   2.361  -6.178  1.00 46.58           C  
ATOM   2713 HD11 ILE A 178       3.571   1.892  -5.216  1.00 46.58           H  
ATOM   2714 HD12 ILE A 178       3.375   3.443  -6.044  1.00 46.58           H  
ATOM   2715 HD13 ILE A 178       4.133   2.076  -6.894  1.00 46.58           H  
ATOM   2716  N   ALA A 179      -0.569  -1.703  -5.386  1.00 45.27           N  
ATOM   2717  H   ALA A 179      -0.833  -0.886  -4.854  1.00 45.27           H  
ATOM   2718  CA  ALA A 179      -1.193  -2.975  -5.036  1.00 45.27           C  
ATOM   2719  HA  ALA A 179      -1.626  -3.404  -5.940  1.00 45.27           H  
ATOM   2720  C   ALA A 179      -2.290  -2.867  -3.996  1.00 45.27           C  
ATOM   2721  CB  ALA A 179      -0.183  -3.952  -4.473  1.00 45.27           C  
ATOM   2722  HB1 ALA A 179       0.614  -4.070  -5.207  1.00 45.27           H  
ATOM   2723  HB2 ALA A 179      -0.622  -4.939  -4.333  1.00 45.27           H  
ATOM   2724  HB3 ALA A 179       0.137  -3.574  -3.502  1.00 45.27           H  
ATOM   2725  O   ALA A 179      -2.448  -1.860  -3.307  1.00 45.27           O  
ATOM   2726  N   LEU A 180      -2.964  -4.006  -3.869  1.00 43.68           N  
ATOM   2727  H   LEU A 180      -2.684  -4.776  -4.461  1.00 43.68           H  
ATOM   2728  CA  LEU A 180      -4.082  -4.268  -3.001  1.00 43.68           C  
ATOM   2729  HA  LEU A 180      -4.227  -3.425  -2.325  1.00 43.68           H  
ATOM   2730  C   LEU A 180      -3.830  -5.543  -2.192  1.00 43.68           C  
ATOM   2731  CB  LEU A 180      -5.305  -4.391  -3.913  1.00 43.68           C  
ATOM   2732  HB2 LEU A 180      -5.171  -5.232  -4.592  1.00 43.68           H  
ATOM   2733  HB3 LEU A 180      -5.357  -3.490  -4.525  1.00 43.68           H  
ATOM   2734  O   LEU A 180      -3.456  -6.581  -2.738  1.00 43.68           O  
ATOM   2735  CG  LEU A 180      -6.617  -4.557  -3.128  1.00 43.68           C  
ATOM   2736  HG  LEU A 180      -6.448  -4.384  -2.066  1.00 43.68           H  
ATOM   2737  CD1 LEU A 180      -7.625  -3.535  -3.619  1.00 43.68           C  
ATOM   2738 HD11 LEU A 180      -7.208  -2.547  -3.426  1.00 43.68           H  
ATOM   2739 HD12 LEU A 180      -8.568  -3.637  -3.082  1.00 43.68           H  
ATOM   2740 HD13 LEU A 180      -7.809  -3.654  -4.687  1.00 43.68           H  
ATOM   2741  CD2 LEU A 180      -7.214  -5.949  -3.311  1.00 43.68           C  
ATOM   2742 HD21 LEU A 180      -8.155  -6.018  -2.766  1.00 43.68           H  
ATOM   2743 HD22 LEU A 180      -7.409  -6.140  -4.366  1.00 43.68           H  
ATOM   2744 HD23 LEU A 180      -6.525  -6.697  -2.919  1.00 43.68           H  
ATOM   2745  N   ILE A 181      -4.070  -5.472  -0.886  1.00 48.91           N  
ATOM   2746  H   ILE A 181      -4.313  -4.569  -0.506  1.00 48.91           H  
ATOM   2747  CA  ILE A 181      -4.050  -6.617   0.021  1.00 48.91           C  
ATOM   2748  HA  ILE A 181      -4.012  -7.538  -0.562  1.00 48.91           H  
ATOM   2749  C   ILE A 181      -5.368  -6.609   0.797  1.00 48.91           C  
ATOM   2750  CB  ILE A 181      -2.797  -6.587   0.933  1.00 48.91           C  
ATOM   2751  HB  ILE A 181      -2.846  -5.703   1.569  1.00 48.91           H  
ATOM   2752  O   ILE A 181      -5.543  -5.816   1.718  1.00 48.91           O  
ATOM   2753  CG1 ILE A 181      -1.495  -6.518   0.095  1.00 48.91           C  
ATOM   2754 HG12 ILE A 181      -1.474  -7.359  -0.597  1.00 48.91           H  
ATOM   2755 HG13 ILE A 181      -1.501  -5.602  -0.496  1.00 48.91           H  
ATOM   2756  CG2 ILE A 181      -2.778  -7.838   1.833  1.00 48.91           C  
ATOM   2757 HG21 ILE A 181      -1.994  -7.745   2.584  1.00 48.91           H  
ATOM   2758 HG22 ILE A 181      -2.610  -8.730   1.229  1.00 48.91           H  
ATOM   2759 HG23 ILE A 181      -3.727  -7.935   2.361  1.00 48.91           H  
ATOM   2760  CD1 ILE A 181      -0.183  -6.518   0.892  1.00 48.91           C  
ATOM   2761 HD11 ILE A 181      -0.169  -5.688   1.598  1.00 48.91           H  
ATOM   2762 HD12 ILE A 181      -0.052  -7.460   1.425  1.00 48.91           H  
ATOM   2763 HD13 ILE A 181       0.653  -6.399   0.202  1.00 48.91           H  
ATOM   2764  N   GLY A 182      -6.294  -7.492   0.417  1.00 46.79           N  
ATOM   2765  H   GLY A 182      -6.113  -8.063  -0.396  1.00 46.79           H  
ATOM   2766  CA  GLY A 182      -7.540  -7.733   1.151  1.00 46.79           C  
ATOM   2767  HA2 GLY A 182      -8.328  -8.021   0.456  1.00 46.79           H  
ATOM   2768  HA3 GLY A 182      -7.859  -6.819   1.652  1.00 46.79           H  
ATOM   2769  C   GLY A 182      -7.375  -8.849   2.183  1.00 46.79           C  
ATOM   2770  O   GLY A 182      -6.727  -9.857   1.895  1.00 46.79           O  
ATOM   2771  N   PHE A 183      -7.924  -8.704   3.384  1.00 50.51           N  
ATOM   2772  H   PHE A 183      -8.394  -7.835   3.591  1.00 50.51           H  
ATOM   2773  CA  PHE A 183      -7.964  -9.738   4.419  1.00 50.51           C  
ATOM   2774  HA  PHE A 183      -8.112 -10.706   3.939  1.00 50.51           H  
ATOM   2775  C   PHE A 183      -9.140  -9.527   5.366  1.00 50.51           C  
ATOM   2776  CB  PHE A 183      -6.652  -9.788   5.222  1.00 50.51           C  
ATOM   2777  HB2 PHE A 183      -5.875 -10.182   4.567  1.00 50.51           H  
ATOM   2778  HB3 PHE A 183      -6.769 -10.494   6.044  1.00 50.51           H  
ATOM   2779  O   PHE A 183      -9.452  -8.409   5.754  1.00 50.51           O  
ATOM   2780  CG  PHE A 183      -6.145  -8.466   5.765  1.00 50.51           C  
ATOM   2781  CD1 PHE A 183      -5.403  -7.613   4.927  1.00 50.51           C  
ATOM   2782  HD1 PHE A 183      -5.228  -7.890   3.898  1.00 50.51           H  
ATOM   2783  CD2 PHE A 183      -6.416  -8.077   7.090  1.00 50.51           C  
ATOM   2784  HD2 PHE A 183      -7.001  -8.715   7.737  1.00 50.51           H  
ATOM   2785  CE1 PHE A 183      -4.958  -6.367   5.389  1.00 50.51           C  
ATOM   2786  HE1 PHE A 183      -4.436  -5.695   4.723  1.00 50.51           H  
ATOM   2787  CE2 PHE A 183      -5.964  -6.829   7.556  1.00 50.51           C  
ATOM   2788  HE2 PHE A 183      -6.201  -6.509   8.560  1.00 50.51           H  
ATOM   2789  CZ  PHE A 183      -5.254  -5.969   6.701  1.00 50.51           C  
ATOM   2790  HZ  PHE A 183      -4.968  -4.983   7.035  1.00 50.51           H  
ATOM   2791  N   THR A 184      -9.757 -10.618   5.796  1.00 52.17           N  
ATOM   2792  H   THR A 184      -9.505 -11.531   5.444  1.00 52.17           H  
ATOM   2793  CA  THR A 184     -10.703 -10.594   6.909  1.00 52.17           C  
ATOM   2794  HA  THR A 184     -11.405  -9.769   6.788  1.00 52.17           H  
ATOM   2795  C   THR A 184      -9.934 -10.397   8.214  1.00 52.17           C  
ATOM   2796  CB  THR A 184     -11.497 -11.906   6.946  1.00 52.17           C  
ATOM   2797  HB  THR A 184     -12.105 -11.937   7.850  1.00 52.17           H  
ATOM   2798  O   THR A 184      -8.916 -11.062   8.429  1.00 52.17           O  
ATOM   2799  CG2 THR A 184     -12.404 -12.044   5.723  1.00 52.17           C  
ATOM   2800 HG21 THR A 184     -13.100 -11.207   5.682  1.00 52.17           H  
ATOM   2801 HG22 THR A 184     -12.981 -12.965   5.804  1.00 52.17           H  
ATOM   2802 HG23 THR A 184     -11.821 -12.072   4.802  1.00 52.17           H  
ATOM   2803  OG1 THR A 184     -10.594 -12.996   6.939  1.00 52.17           O  
ATOM   2804  HG1 THR A 184     -10.019 -12.881   7.699  1.00 52.17           H  
ATOM   2805  N   LEU A 185     -10.418  -9.522   9.091  1.00 51.64           N  
ATOM   2806  H   LEU A 185     -11.245  -8.998   8.846  1.00 51.64           H  
ATOM   2807  CA  LEU A 185     -10.004  -9.459  10.489  1.00 51.64           C  
ATOM   2808  HA  LEU A 185      -9.003  -9.872  10.618  1.00 51.64           H  
ATOM   2809  C   LEU A 185     -10.988 -10.298  11.312  1.00 51.64           C  
ATOM   2810  CB  LEU A 185     -10.005  -7.999  10.974  1.00 51.64           C  
ATOM   2811  HB2 LEU A 185      -9.954  -8.018  12.063  1.00 51.64           H  
ATOM   2812  HB3 LEU A 185     -10.952  -7.540  10.692  1.00 51.64           H  
ATOM   2813  O   LEU A 185     -12.019  -9.770  11.722  1.00 51.64           O  
ATOM   2814  CG  LEU A 185      -8.868  -7.103  10.480  1.00 51.64           C  
ATOM   2815  HG  LEU A 185      -8.894  -7.027   9.393  1.00 51.64           H  
ATOM   2816  CD1 LEU A 185      -9.057  -5.720  11.109  1.00 51.64           C  
ATOM   2817 HD11 LEU A 185     -10.016  -5.303  10.801  1.00 51.64           H  
ATOM   2818 HD12 LEU A 185      -9.073  -5.803  12.196  1.00 51.64           H  
ATOM   2819 HD13 LEU A 185      -8.251  -5.045  10.822  1.00 51.64           H  
ATOM   2820  CD2 LEU A 185      -7.496  -7.622  10.913  1.00 51.64           C  
ATOM   2821 HD21 LEU A 185      -7.495  -7.833  11.982  1.00 51.64           H  
ATOM   2822 HD22 LEU A 185      -6.734  -6.873  10.694  1.00 51.64           H  
ATOM   2823 HD23 LEU A 185      -7.257  -8.532  10.363  1.00 51.64           H  
ATOM   2824  N   PRO A 186     -10.734 -11.597  11.547  1.00 51.45           N  
ATOM   2825  CA  PRO A 186     -11.543 -12.326  12.509  1.00 51.45           C  
ATOM   2826  HA  PRO A 186     -12.597 -12.257  12.242  1.00 51.45           H  
ATOM   2827  C   PRO A 186     -11.335 -11.715  13.900  1.00 51.45           C  
ATOM   2828  CB  PRO A 186     -11.086 -13.784  12.411  1.00 51.45           C  
ATOM   2829  HB2 PRO A 186     -11.168 -14.305  13.364  1.00 51.45           H  
ATOM   2830  HB3 PRO A 186     -11.671 -14.294  11.645  1.00 51.45           H  
ATOM   2831  O   PRO A 186     -10.208 -11.417  14.294  1.00 51.45           O  
ATOM   2832  CG  PRO A 186      -9.633 -13.669  11.948  1.00 51.45           C  
ATOM   2833  HG2 PRO A 186      -9.310 -14.553  11.398  1.00 51.45           H  
ATOM   2834  HG3 PRO A 186      -8.994 -13.501  12.815  1.00 51.45           H  
ATOM   2835  CD  PRO A 186      -9.632 -12.420  11.070  1.00 51.45           C  
ATOM   2836  HD2 PRO A 186      -9.827 -12.715  10.039  1.00 51.45           H  
ATOM   2837  HD3 PRO A 186      -8.672 -11.910  11.153  1.00 51.45           H  
ATOM   2838  N   GLY A 187     -12.425 -11.521  14.639  1.00 44.93           N  
ATOM   2839  H   GLY A 187     -13.319 -11.538  14.169  1.00 44.93           H  
ATOM   2840  CA  GLY A 187     -12.419 -11.003  16.001  1.00 44.93           C  
ATOM   2841  HA2 GLY A 187     -11.956 -10.016  16.014  1.00 44.93           H  
ATOM   2842  HA3 GLY A 187     -13.446 -10.898  16.352  1.00 44.93           H  
ATOM   2843  C   GLY A 187     -11.668 -11.930  16.948  1.00 44.93           C  
ATOM   2844  O   GLY A 187     -12.251 -12.852  17.508  1.00 44.93           O  
ATOM   2845  N   MET A 188     -10.365 -11.699  17.081  1.00 44.62           N  
ATOM   2846  H   MET A 188      -9.957 -11.101  16.376  1.00 44.62           H  
ATOM   2847  CA  MET A 188      -9.468 -12.095  18.164  1.00 44.62           C  
ATOM   2848  HA  MET A 188      -9.817 -11.626  19.084  1.00 44.62           H  
ATOM   2849  C   MET A 188      -8.071 -11.528  17.867  1.00 44.62           C  
ATOM   2850  CB  MET A 188      -9.436 -13.629  18.336  1.00 44.62           C  
ATOM   2851  HB2 MET A 188      -9.866 -14.134  17.471  1.00 44.62           H  
ATOM   2852  HB3 MET A 188      -8.405 -13.968  18.436  1.00 44.62           H  
ATOM   2853  O   MET A 188      -7.855 -10.946  16.809  1.00 44.62           O  
ATOM   2854  CG  MET A 188     -10.216 -14.004  19.607  1.00 44.62           C  
ATOM   2855  HG2 MET A 188     -11.266 -13.737  19.486  1.00 44.62           H  
ATOM   2856  HG3 MET A 188      -9.828 -13.411  20.434  1.00 44.62           H  
ATOM   2857  SD  MET A 188     -10.144 -15.737  20.119  1.00 44.62           S  
ATOM   2858  CE  MET A 188      -8.354 -15.958  20.292  1.00 44.62           C  
ATOM   2859  HE1 MET A 188      -7.877 -15.929  19.312  1.00 44.62           H  
ATOM   2860  HE2 MET A 188      -7.946 -15.174  20.930  1.00 44.62           H  
ATOM   2861  HE3 MET A 188      -8.157 -16.928  20.748  1.00 44.62           H  
ATOM   2862  N   GLN A 189      -7.125 -11.704  18.800  1.00 42.77           N  
ATOM   2863  H   GLN A 189      -7.416 -12.182  19.641  1.00 42.77           H  
ATOM   2864  CA  GLN A 189      -5.695 -11.344  18.728  1.00 42.77           C  
ATOM   2865  HA  GLN A 189      -5.617 -10.269  18.568  1.00 42.77           H  
ATOM   2866  C   GLN A 189      -4.927 -12.037  17.577  1.00 42.77           C  
ATOM   2867  CB  GLN A 189      -5.027 -11.706  20.066  1.00 42.77           C  
ATOM   2868  HB2 GLN A 189      -3.957 -11.515  19.989  1.00 42.77           H  
ATOM   2869  HB3 GLN A 189      -5.168 -12.772  20.241  1.00 42.77           H  
ATOM   2870  O   GLN A 189      -3.825 -12.559  17.745  1.00 42.77           O  
ATOM   2871  CG  GLN A 189      -5.519 -10.925  21.289  1.00 42.77           C  
ATOM   2872  HG2 GLN A 189      -6.592 -11.063  21.418  1.00 42.77           H  
ATOM   2873  HG3 GLN A 189      -5.320  -9.864  21.138  1.00 42.77           H  
ATOM   2874  CD  GLN A 189      -4.816 -11.395  22.562  1.00 42.77           C  
ATOM   2875  NE2 GLN A 189      -4.813 -10.600  23.608  1.00 42.77           N  
ATOM   2876 HE21 GLN A 189      -4.349 -10.960  24.430  1.00 42.77           H  
ATOM   2877 HE22 GLN A 189      -5.262  -9.697  23.577  1.00 42.77           H  
ATOM   2878  OE1 GLN A 189      -4.273 -12.483  22.658  1.00 42.77           O  
ATOM   2879  N   THR A 190      -5.505 -12.114  16.389  1.00 37.69           N  
ATOM   2880  H   THR A 190      -6.413 -11.692  16.257  1.00 37.69           H  
ATOM   2881  CA  THR A 190      -4.862 -12.660  15.213  1.00 37.69           C  
ATOM   2882  HA  THR A 190      -4.266 -13.526  15.498  1.00 37.69           H  
ATOM   2883  C   THR A 190      -3.930 -11.601  14.661  1.00 37.69           C  
ATOM   2884  CB  THR A 190      -5.887 -13.134  14.177  1.00 37.69           C  
ATOM   2885  HB  THR A 190      -5.376 -13.332  13.234  1.00 37.69           H  
ATOM   2886  O   THR A 190      -4.360 -10.590  14.107  1.00 37.69           O  
ATOM   2887  CG2 THR A 190      -6.569 -14.418  14.651  1.00 37.69           C  
ATOM   2888 HG21 THR A 190      -5.825 -15.189  14.847  1.00 37.69           H  
ATOM   2889 HG22 THR A 190      -7.248 -14.772  13.874  1.00 37.69           H  
ATOM   2890 HG23 THR A 190      -7.143 -14.223  15.557  1.00 37.69           H  
ATOM   2891  OG1 THR A 190      -6.896 -12.180  13.969  1.00 37.69           O  
ATOM   2892  HG1 THR A 190      -6.493 -11.310  13.910  1.00 37.69           H  
ATOM   2893  N   HIS A 191      -2.630 -11.848  14.796  1.00 37.10           N  
ATOM   2894  H   HIS A 191      -2.347 -12.625  15.376  1.00 37.10           H  
ATOM   2895  CA  HIS A 191      -1.661 -11.274  13.881  1.00 37.10           C  
ATOM   2896  HA  HIS A 191      -1.741 -10.187  13.882  1.00 37.10           H  
ATOM   2897  C   HIS A 191      -1.996 -11.798  12.481  1.00 37.10           C  
ATOM   2898  CB  HIS A 191      -0.242 -11.686  14.291  1.00 37.10           C  
ATOM   2899  HB2 HIS A 191       0.433 -11.316  13.519  1.00 37.10           H  
ATOM   2900  HB3 HIS A 191      -0.174 -12.774  14.314  1.00 37.10           H  
ATOM   2901  O   HIS A 191      -1.672 -12.938  12.140  1.00 37.10           O  
ATOM   2902  CG  HIS A 191       0.241 -11.149  15.612  1.00 37.10           C  
ATOM   2903  CD2 HIS A 191       0.156 -11.753  16.838  1.00 37.10           C  
ATOM   2904  HD2 HIS A 191      -0.298 -12.710  17.048  1.00 37.10           H  
ATOM   2905  ND1 HIS A 191       0.897  -9.957  15.797  1.00 37.10           N  
ATOM   2906  HD1 HIS A 191       1.030  -9.241  15.097  1.00 37.10           H  
ATOM   2907  CE1 HIS A 191       1.152  -9.818  17.107  1.00 37.10           C  
ATOM   2908  HE1 HIS A 191       1.604  -8.952  17.568  1.00 37.10           H  
ATOM   2909  NE2 HIS A 191       0.740 -10.899  17.778  1.00 37.10           N  
ATOM   2910  N   VAL A 192      -2.674 -10.993  11.666  1.00 39.42           N  
ATOM   2911  H   VAL A 192      -2.971 -10.088  12.000  1.00 39.42           H  
ATOM   2912  CA  VAL A 192      -2.848 -11.318  10.254  1.00 39.42           C  
ATOM   2913  HA  VAL A 192      -2.988 -12.394  10.151  1.00 39.42           H  
ATOM   2914  C   VAL A 192      -1.546 -10.936   9.563  1.00 39.42           C  
ATOM   2915  CB  VAL A 192      -4.090 -10.652   9.637  1.00 39.42           C  
ATOM   2916  HB  VAL A 192      -4.002  -9.567   9.698  1.00 39.42           H  
ATOM   2917  O   VAL A 192      -1.285  -9.766   9.286  1.00 39.42           O  
ATOM   2918  CG1 VAL A 192      -4.227 -11.067   8.166  1.00 39.42           C  
ATOM   2919 HG11 VAL A 192      -5.143 -10.640   7.759  1.00 39.42           H  
ATOM   2920 HG12 VAL A 192      -4.266 -12.152   8.079  1.00 39.42           H  
ATOM   2921 HG13 VAL A 192      -3.386 -10.674   7.595  1.00 39.42           H  
ATOM   2922  CG2 VAL A 192      -5.366 -11.089  10.371  1.00 39.42           C  
ATOM   2923 HG21 VAL A 192      -5.354 -10.718  11.396  1.00 39.42           H  
ATOM   2924 HG22 VAL A 192      -5.448 -12.175  10.384  1.00 39.42           H  
ATOM   2925 HG23 VAL A 192      -6.243 -10.675   9.873  1.00 39.42           H  
ATOM   2926  N   TYR A 193      -0.691 -11.931   9.332  1.00 36.81           N  
ATOM   2927  H   TYR A 193      -0.916 -12.847   9.695  1.00 36.81           H  
ATOM   2928  CA  TYR A 193       0.492 -11.778   8.495  1.00 36.81           C  
ATOM   2929  HA  TYR A 193       0.873 -10.760   8.578  1.00 36.81           H  
ATOM   2930  C   TYR A 193       0.088 -12.027   7.046  1.00 36.81           C  
ATOM   2931  CB  TYR A 193       1.601 -12.743   8.936  1.00 36.81           C  
ATOM   2932  HB2 TYR A 193       2.431 -12.659   8.235  1.00 36.81           H  
ATOM   2933  HB3 TYR A 193       1.230 -13.766   8.878  1.00 36.81           H  
ATOM   2934  O   TYR A 193      -0.027 -13.178   6.625  1.00 36.81           O  
ATOM   2935  CG  TYR A 193       2.131 -12.491  10.331  1.00 36.81           C  
ATOM   2936  CD1 TYR A 193       3.044 -11.442  10.559  1.00 36.81           C  
ATOM   2937  HD1 TYR A 193       3.349 -10.812   9.737  1.00 36.81           H  
ATOM   2938  CD2 TYR A 193       1.712 -13.306  11.398  1.00 36.81           C  
ATOM   2939  HD2 TYR A 193       0.997 -14.098  11.233  1.00 36.81           H  
ATOM   2940  CE1 TYR A 193       3.528 -11.198  11.859  1.00 36.81           C  
ATOM   2941  HE1 TYR A 193       4.207 -10.378  12.041  1.00 36.81           H  
ATOM   2942  CE2 TYR A 193       2.217 -13.084  12.691  1.00 36.81           C  
ATOM   2943  HE2 TYR A 193       1.903 -13.705  13.517  1.00 36.81           H  
ATOM   2944  OH  TYR A 193       3.551 -11.785  14.190  1.00 36.81           O  
ATOM   2945  HH  TYR A 193       4.101 -11.001  14.255  1.00 36.81           H  
ATOM   2946  CZ  TYR A 193       3.109 -12.020  12.928  1.00 36.81           C  
ATOM   2947  N   LYS A 194      -0.105 -10.962   6.262  1.00 40.31           N  
ATOM   2948  H   LYS A 194      -0.017 -10.038   6.660  1.00 40.31           H  
ATOM   2949  CA  LYS A 194      -0.143 -11.102   4.805  1.00 40.31           C  
ATOM   2950  HA  LYS A 194      -0.178 -12.163   4.558  1.00 40.31           H  
ATOM   2951  C   LYS A 194       1.161 -10.608   4.205  1.00 40.31           C  
ATOM   2952  CB  LYS A 194      -1.405 -10.491   4.175  1.00 40.31           C  
ATOM   2953  HB2 LYS A 194      -1.224 -10.382   3.105  1.00 40.31           H  
ATOM   2954  HB3 LYS A 194      -1.604  -9.503   4.590  1.00 40.31           H  
ATOM   2955  O   LYS A 194       1.611  -9.485   4.424  1.00 40.31           O  
ATOM   2956  CG  LYS A 194      -2.624 -11.415   4.379  1.00 40.31           C  
ATOM   2957  HG2 LYS A 194      -3.081 -11.199   5.345  1.00 40.31           H  
ATOM   2958  HG3 LYS A 194      -2.297 -12.455   4.383  1.00 40.31           H  
ATOM   2959  CD  LYS A 194      -3.670 -11.265   3.265  1.00 40.31           C  
ATOM   2960  HD2 LYS A 194      -3.188 -11.432   2.302  1.00 40.31           H  
ATOM   2961  HD3 LYS A 194      -4.083 -10.256   3.278  1.00 40.31           H  
ATOM   2962  CE  LYS A 194      -4.778 -12.315   3.456  1.00 40.31           C  
ATOM   2963  HE2 LYS A 194      -5.293 -12.118   4.396  1.00 40.31           H  
ATOM   2964  HE3 LYS A 194      -4.313 -13.297   3.540  1.00 40.31           H  
ATOM   2965  NZ  LYS A 194      -5.747 -12.321   2.332  1.00 40.31           N  
ATOM   2966  HZ1 LYS A 194      -5.301 -12.536   1.452  1.00 40.31           H  
ATOM   2967  HZ2 LYS A 194      -6.169 -11.410   2.225  1.00 40.31           H  
ATOM   2968  HZ3 LYS A 194      -6.497 -12.981   2.484  1.00 40.31           H  
ATOM   2969  N   THR A 195       1.785 -11.493   3.440  1.00 35.34           N  
ATOM   2970  H   THR A 195       1.387 -12.417   3.348  1.00 35.34           H  
ATOM   2971  CA  THR A 195       2.929 -11.168   2.596  1.00 35.34           C  
ATOM   2972  HA  THR A 195       3.333 -10.195   2.874  1.00 35.34           H  
ATOM   2973  C   THR A 195       2.453 -11.084   1.155  1.00 35.34           C  
ATOM   2974  CB  THR A 195       4.057 -12.195   2.755  1.00 35.34           C  
ATOM   2975  HB  THR A 195       4.869 -11.931   2.078  1.00 35.34           H  
ATOM   2976  O   THR A 195       1.981 -12.082   0.615  1.00 35.34           O  
ATOM   2977  CG2 THR A 195       4.590 -12.227   4.189  1.00 35.34           C  
ATOM   2978 HG21 THR A 195       5.556 -12.731   4.207  1.00 35.34           H  
ATOM   2979 HG22 THR A 195       3.895 -12.770   4.829  1.00 35.34           H  
ATOM   2980 HG23 THR A 195       4.683 -11.213   4.578  1.00 35.34           H  
ATOM   2981  OG1 THR A 195       3.601 -13.496   2.466  1.00 35.34           O  
ATOM   2982  HG1 THR A 195       3.044 -13.440   1.687  1.00 35.34           H  
ATOM   2983  N   GLY A 196       2.572  -9.910   0.544  1.00 34.56           N  
ATOM   2984  H   GLY A 196       2.989  -9.146   1.057  1.00 34.56           H  
ATOM   2985  CA  GLY A 196       2.407  -9.719  -0.896  1.00 34.56           C  
ATOM   2986  HA2 GLY A 196       1.865 -10.556  -1.336  1.00 34.56           H  
ATOM   2987  HA3 GLY A 196       1.836  -8.810  -1.082  1.00 34.56           H  
ATOM   2988  C   GLY A 196       3.768  -9.585  -1.580  1.00 34.56           C  
ATOM   2989  O   GLY A 196       4.746  -9.196  -0.943  1.00 34.56           O  
ATOM   2990  N   ARG A 197       3.845  -9.896  -2.875  1.00 33.85           N  
ATOM   2991  H   ARG A 197       2.993 -10.174  -3.341  1.00 33.85           H  
ATOM   2992  CA  ARG A 197       4.950  -9.476  -3.756  1.00 33.85           C  
ATOM   2993  HA  ARG A 197       5.745  -9.000  -3.183  1.00 33.85           H  
ATOM   2994  C   ARG A 197       4.416  -8.432  -4.726  1.00 33.85           C  
ATOM   2995  CB  ARG A 197       5.562 -10.657  -4.521  1.00 33.85           C  
ATOM   2996  HB2 ARG A 197       6.352 -10.258  -5.157  1.00 33.85           H  
ATOM   2997  HB3 ARG A 197       4.806 -11.106  -5.166  1.00 33.85           H  
ATOM   2998  O   ARG A 197       3.276  -8.565  -5.161  1.00 33.85           O  
ATOM   2999  CG  ARG A 197       6.159 -11.741  -3.614  1.00 33.85           C  
ATOM   3000  HG2 ARG A 197       5.356 -12.343  -3.189  1.00 33.85           H  
ATOM   3001  HG3 ARG A 197       6.721 -11.285  -2.799  1.00 33.85           H  
ATOM   3002  CD  ARG A 197       7.087 -12.629  -4.450  1.00 33.85           C  
ATOM   3003  HD2 ARG A 197       6.504 -13.074  -5.256  1.00 33.85           H  
ATOM   3004  HD3 ARG A 197       7.867 -12.004  -4.884  1.00 33.85           H  
ATOM   3005  NE  ARG A 197       7.724 -13.684  -3.640  1.00 33.85           N  
ATOM   3006  HE  ARG A 197       7.771 -13.514  -2.645  1.00 33.85           H  
ATOM   3007  NH1 ARG A 197       8.416 -15.003  -5.391  1.00 33.85           N  
ATOM   3008 HH11 ARG A 197       8.901 -15.812  -5.750  1.00 33.85           H  
ATOM   3009 HH12 ARG A 197       8.050 -14.316  -6.035  1.00 33.85           H  
ATOM   3010  NH2 ARG A 197       8.892 -15.611  -3.301  1.00 33.85           N  
ATOM   3011 HH21 ARG A 197       8.852 -15.458  -2.304  1.00 33.85           H  
ATOM   3012 HH22 ARG A 197       9.350 -16.426  -3.685  1.00 33.85           H  
ATOM   3013  CZ  ARG A 197       8.339 -14.754  -4.113  1.00 33.85           C  
ATOM   3014  N   MET A 198       5.203  -7.410  -5.054  1.00 40.22           N  
ATOM   3015  H   MET A 198       6.139  -7.345  -4.679  1.00 40.22           H  
ATOM   3016  CA  MET A 198       4.751  -6.320  -5.919  1.00 40.22           C  
ATOM   3017  HA  MET A 198       3.883  -6.635  -6.497  1.00 40.22           H  
ATOM   3018  C   MET A 198       5.815  -5.855  -6.902  1.00 40.22           C  
ATOM   3019  CB  MET A 198       4.355  -5.119  -5.075  1.00 40.22           C  
ATOM   3020  HB2 MET A 198       4.351  -4.234  -5.711  1.00 40.22           H  
ATOM   3021  HB3 MET A 198       5.089  -4.975  -4.282  1.00 40.22           H  
ATOM   3022  O   MET A 198       6.943  -5.531  -6.542  1.00 40.22           O  
ATOM   3023  CG  MET A 198       2.987  -5.273  -4.446  1.00 40.22           C  
ATOM   3024  HG2 MET A 198       2.968  -6.163  -3.817  1.00 40.22           H  
ATOM   3025  HG3 MET A 198       2.237  -5.378  -5.230  1.00 40.22           H  
ATOM   3026  SD  MET A 198       2.660  -3.835  -3.414  1.00 40.22           S  
ATOM   3027  CE  MET A 198       2.660  -2.502  -4.643  1.00 40.22           C  
ATOM   3028  HE1 MET A 198       1.991  -1.711  -4.306  1.00 40.22           H  
ATOM   3029  HE2 MET A 198       2.331  -2.882  -5.610  1.00 40.22           H  
ATOM   3030  HE3 MET A 198       3.669  -2.102  -4.749  1.00 40.22           H  
ATOM   3031  N   MET A 199       5.414  -5.693  -8.156  1.00 35.16           N  
ATOM   3032  H   MET A 199       4.458  -5.904  -8.403  1.00 35.16           H  
ATOM   3033  CA  MET A 199       6.225  -5.001  -9.150  1.00 35.16           C  
ATOM   3034  HA  MET A 199       7.210  -4.765  -8.748  1.00 35.16           H  
ATOM   3035  C   MET A 199       5.545  -3.681  -9.491  1.00 35.16           C  
ATOM   3036  CB  MET A 199       6.448  -5.899 -10.368  1.00 35.16           C  
ATOM   3037  HB2 MET A 199       5.489  -6.199 -10.790  1.00 35.16           H  
ATOM   3038  HB3 MET A 199       7.002  -5.333 -11.117  1.00 35.16           H  
ATOM   3039  O   MET A 199       4.428  -3.672  -9.999  1.00 35.16           O  
ATOM   3040  CG  MET A 199       7.268  -7.140  -9.990  1.00 35.16           C  
ATOM   3041  HG2 MET A 199       6.680  -7.777  -9.329  1.00 35.16           H  
ATOM   3042  HG3 MET A 199       8.155  -6.816  -9.446  1.00 35.16           H  
ATOM   3043  SD  MET A 199       7.822  -8.126 -11.403  1.00 35.16           S  
ATOM   3044  CE  MET A 199       6.238  -8.761 -12.022  1.00 35.16           C  
ATOM   3045  HE1 MET A 199       5.724  -9.309 -11.232  1.00 35.16           H  
ATOM   3046  HE2 MET A 199       6.424  -9.432 -12.860  1.00 35.16           H  
ATOM   3047  HE3 MET A 199       5.612  -7.936 -12.364  1.00 35.16           H  
ATOM   3048  N   ALA A 200       6.209  -2.570  -9.174  1.00 36.14           N  
ATOM   3049  H   ALA A 200       7.132  -2.635  -8.771  1.00 36.14           H  
ATOM   3050  CA  ALA A 200       5.751  -1.238  -9.527  1.00 36.14           C  
ATOM   3051  HA  ALA A 200       4.685  -1.262  -9.753  1.00 36.14           H  
ATOM   3052  C   ALA A 200       6.520  -0.763 -10.761  1.00 36.14           C  
ATOM   3053  CB  ALA A 200       5.963  -0.306  -8.333  1.00 36.14           C  
ATOM   3054  HB1 ALA A 200       7.008  -0.002  -8.271  1.00 36.14           H  
ATOM   3055  HB2 ALA A 200       5.344   0.583  -8.454  1.00 36.14           H  
ATOM   3056  HB3 ALA A 200       5.712  -0.822  -7.406  1.00 36.14           H  
ATOM   3057  O   ALA A 200       7.752  -0.679 -10.750  1.00 36.14           O  
ATOM   3058  N   PHE A 201       5.803  -0.432 -11.831  1.00 32.50           N  
ATOM   3059  H   PHE A 201       4.797  -0.509 -11.791  1.00 32.50           H  
ATOM   3060  CA  PHE A 201       6.411   0.063 -13.060  1.00 32.50           C  
ATOM   3061  HA  PHE A 201       7.491  -0.080 -13.019  1.00 32.50           H  
ATOM   3062  C   PHE A 201       6.139   1.558 -13.196  1.00 32.50           C  
ATOM   3063  CB  PHE A 201       5.906  -0.742 -14.264  1.00 32.50           C  
ATOM   3064  HB2 PHE A 201       4.840  -0.557 -14.392  1.00 32.50           H  
ATOM   3065  HB3 PHE A 201       6.409  -0.382 -15.162  1.00 32.50           H  
ATOM   3066  O   PHE A 201       4.992   1.994 -13.201  1.00 32.50           O  
ATOM   3067  CG  PHE A 201       6.132  -2.240 -14.146  1.00 32.50           C  
ATOM   3068  CD1 PHE A 201       7.360  -2.810 -14.527  1.00 32.50           C  
ATOM   3069  HD1 PHE A 201       8.147  -2.185 -14.922  1.00 32.50           H  
ATOM   3070  CD2 PHE A 201       5.112  -3.071 -13.647  1.00 32.50           C  
ATOM   3071  HD2 PHE A 201       4.164  -2.652 -13.345  1.00 32.50           H  
ATOM   3072  CE1 PHE A 201       7.573  -4.195 -14.417  1.00 32.50           C  
ATOM   3073  HE1 PHE A 201       8.514  -4.629 -14.720  1.00 32.50           H  
ATOM   3074  CE2 PHE A 201       5.320  -4.457 -13.541  1.00 32.50           C  
ATOM   3075  HE2 PHE A 201       4.531  -5.091 -13.164  1.00 32.50           H  
ATOM   3076  CZ  PHE A 201       6.548  -5.021 -13.929  1.00 32.50           C  
ATOM   3077  HZ  PHE A 201       6.704  -6.087 -13.857  1.00 32.50           H  
ATOM   3078  N   SER A 202       7.194   2.354 -13.350  1.00 34.26           N  
ATOM   3079  H   SER A 202       8.123   1.960 -13.304  1.00 34.26           H  
ATOM   3080  CA  SER A 202       7.088   3.767 -13.703  1.00 34.26           C  
ATOM   3081  HA  SER A 202       6.068   3.994 -14.014  1.00 34.26           H  
ATOM   3082  C   SER A 202       8.018   4.044 -14.874  1.00 34.26           C  
ATOM   3083  CB  SER A 202       7.394   4.631 -12.485  1.00 34.26           C  
ATOM   3084  HB2 SER A 202       8.260   4.204 -11.979  1.00 34.26           H  
ATOM   3085  HB3 SER A 202       6.550   4.599 -11.796  1.00 34.26           H  
ATOM   3086  O   SER A 202       9.178   3.642 -14.897  1.00 34.26           O  
ATOM   3087  OG  SER A 202       7.691   5.976 -12.822  1.00 34.26           O  
ATOM   3088  HG  SER A 202       8.392   6.166 -12.195  1.00 34.26           H  
ATOM   3089  N   ARG A 203       7.493   4.718 -15.900  1.00 31.92           N  
ATOM   3090  H   ARG A 203       6.524   4.995 -15.832  1.00 31.92           H  
ATOM   3091  CA  ARG A 203       8.241   4.957 -17.140  1.00 31.92           C  
ATOM   3092  HA  ARG A 203       8.781   4.042 -17.384  1.00 31.92           H  
ATOM   3093  C   ARG A 203       9.319   6.036 -16.984  1.00 31.92           C  
ATOM   3094  CB  ARG A 203       7.247   5.263 -18.272  1.00 31.92           C  
ATOM   3095  HB2 ARG A 203       6.950   6.311 -18.221  1.00 31.92           H  
ATOM   3096  HB3 ARG A 203       6.357   4.650 -18.132  1.00 31.92           H  
ATOM   3097  O   ARG A 203      10.190   6.121 -17.839  1.00 31.92           O  
ATOM   3098  CG  ARG A 203       7.816   4.945 -19.662  1.00 31.92           C  
ATOM   3099  HG2 ARG A 203       8.100   3.894 -19.705  1.00 31.92           H  
ATOM   3100  HG3 ARG A 203       8.696   5.558 -19.854  1.00 31.92           H  
ATOM   3101  CD  ARG A 203       6.765   5.234 -20.739  1.00 31.92           C  
ATOM   3102  HD2 ARG A 203       5.885   4.622 -20.540  1.00 31.92           H  
ATOM   3103  HD3 ARG A 203       6.487   6.286 -20.681  1.00 31.92           H  
ATOM   3104  NE  ARG A 203       7.278   4.931 -22.087  1.00 31.92           N  
ATOM   3105  HE  ARG A 203       8.201   4.525 -22.134  1.00 31.92           H  
ATOM   3106  NH1 ARG A 203       5.440   5.638 -23.273  1.00 31.92           N  
ATOM   3107 HH11 ARG A 203       4.973   5.852 -22.403  1.00 31.92           H  
ATOM   3108 HH12 ARG A 203       4.953   5.743 -24.151  1.00 31.92           H  
ATOM   3109  NH2 ARG A 203       7.193   4.787 -24.358  1.00 31.92           N  
ATOM   3110 HH21 ARG A 203       8.124   4.395 -24.366  1.00 31.92           H  
ATOM   3111 HH22 ARG A 203       6.693   4.906 -25.227  1.00 31.92           H  
ATOM   3112  CZ  ARG A 203       6.637   5.119 -23.228  1.00 31.92           C  
ATOM   3113  N   LYS A 204       9.239   6.886 -15.952  1.00 32.60           N  
ATOM   3114  H   LYS A 204       8.540   6.697 -15.248  1.00 32.60           H  
ATOM   3115  CA  LYS A 204      10.081   8.094 -15.835  1.00 32.60           C  
ATOM   3116  HA  LYS A 204      10.866   8.059 -16.591  1.00 32.60           H  
ATOM   3117  C   LYS A 204      10.858   8.221 -14.526  1.00 32.60           C  
ATOM   3118  CB  LYS A 204       9.242   9.356 -16.101  1.00 32.60           C  
ATOM   3119  HB2 LYS A 204       9.860  10.222 -15.864  1.00 32.60           H  
ATOM   3120  HB3 LYS A 204       8.374   9.371 -15.442  1.00 32.60           H  
ATOM   3121  O   LYS A 204      11.961   8.745 -14.545  1.00 32.60           O  
ATOM   3122  CG  LYS A 204       8.793   9.466 -17.569  1.00 32.60           C  
ATOM   3123  HG2 LYS A 204       8.032   8.714 -17.780  1.00 32.60           H  
ATOM   3124  HG3 LYS A 204       9.651   9.292 -18.218  1.00 32.60           H  
ATOM   3125  CD  LYS A 204       8.232  10.865 -17.857  1.00 32.60           C  
ATOM   3126  HD2 LYS A 204       7.347  11.029 -17.243  1.00 32.60           H  
ATOM   3127  HD3 LYS A 204       8.986  11.603 -17.584  1.00 32.60           H  
ATOM   3128  CE  LYS A 204       7.879  11.032 -19.339  1.00 32.60           C  
ATOM   3129  HE2 LYS A 204       7.076  10.339 -19.590  1.00 32.60           H  
ATOM   3130  HE3 LYS A 204       8.755  10.767 -19.931  1.00 32.60           H  
ATOM   3131  NZ  LYS A 204       7.474  12.431 -19.634  1.00 32.60           N  
ATOM   3132  HZ1 LYS A 204       6.669  12.694 -19.084  1.00 32.60           H  
ATOM   3133  HZ2 LYS A 204       7.256  12.554 -20.612  1.00 32.60           H  
ATOM   3134  HZ3 LYS A 204       8.223  13.066 -19.397  1.00 32.60           H  
ATOM   3135  N   GLU A 205      10.347   7.719 -13.409  1.00 34.23           N  
ATOM   3136  H   GLU A 205       9.476   7.209 -13.445  1.00 34.23           H  
ATOM   3137  CA  GLU A 205      10.992   7.895 -12.098  1.00 34.23           C  
ATOM   3138  HA  GLU A 205      12.054   8.112 -12.206  1.00 34.23           H  
ATOM   3139  C   GLU A 205      10.859   6.647 -11.241  1.00 34.23           C  
ATOM   3140  CB  GLU A 205      10.349   9.051 -11.330  1.00 34.23           C  
ATOM   3141  HB2 GLU A 205      10.626   8.961 -10.280  1.00 34.23           H  
ATOM   3142  HB3 GLU A 205       9.266   8.953 -11.399  1.00 34.23           H  
ATOM   3143  O   GLU A 205       9.794   6.029 -11.232  1.00 34.23           O  
ATOM   3144  CG  GLU A 205      10.779  10.445 -11.795  1.00 34.23           C  
ATOM   3145  HG2 GLU A 205      10.421  10.618 -12.810  1.00 34.23           H  
ATOM   3146  HG3 GLU A 205      11.866  10.515 -11.782  1.00 34.23           H  
ATOM   3147  CD  GLU A 205      10.160  11.472 -10.841  1.00 34.23           C  
ATOM   3148  OE1 GLU A 205      10.891  12.165 -10.111  1.00 34.23           O  
ATOM   3149  OE2 GLU A 205       8.919  11.439 -10.674  1.00 34.23           O  
ATOM   3150  N   ALA A 206      11.906   6.321 -10.486  1.00 39.69           N  
ATOM   3151  H   ALA A 206      12.727   6.910 -10.484  1.00 39.69           H  
ATOM   3152  CA  ALA A 206      11.813   5.303  -9.455  1.00 39.69           C  
ATOM   3153  HA  ALA A 206      11.414   4.386  -9.888  1.00 39.69           H  
ATOM   3154  C   ALA A 206      10.830   5.837  -8.411  1.00 39.69           C  
ATOM   3155  CB  ALA A 206      13.207   5.017  -8.883  1.00 39.69           C  
ATOM   3156  HB1 ALA A 206      13.867   4.651  -9.669  1.00 39.69           H  
ATOM   3157  HB2 ALA A 206      13.133   4.259  -8.103  1.00 39.69           H  
ATOM   3158  HB3 ALA A 206      13.628   5.925  -8.450  1.00 39.69           H  
ATOM   3159  O   ALA A 206      10.905   7.007  -8.023  1.00 39.69           O  
ATOM   3160  N   ILE A 207       9.861   5.020  -8.003  1.00 47.13           N  
ATOM   3161  H   ILE A 207       9.836   4.067  -8.338  1.00 47.13           H  
ATOM   3162  CA  ILE A 207       8.891   5.440  -6.991  1.00 47.13           C  
ATOM   3163  HA  ILE A 207       8.623   6.483  -7.162  1.00 47.13           H  
ATOM   3164  C   ILE A 207       9.589   5.348  -5.641  1.00 47.13           C  
ATOM   3165  CB  ILE A 207       7.588   4.614  -7.041  1.00 47.13           C  
ATOM   3166  HB  ILE A 207       7.806   3.580  -6.772  1.00 47.13           H  
ATOM   3167  O   ILE A 207       9.502   4.318  -4.988  1.00 47.13           O  
ATOM   3168  CG1 ILE A 207       6.977   4.626  -8.460  1.00 47.13           C  
ATOM   3169 HG12 ILE A 207       6.704   5.646  -8.733  1.00 47.13           H  
ATOM   3170 HG13 ILE A 207       7.715   4.269  -9.178  1.00 47.13           H  
ATOM   3171  CG2 ILE A 207       6.594   5.201  -6.021  1.00 47.13           C  
ATOM   3172 HG21 ILE A 207       5.673   4.619  -6.009  1.00 47.13           H  
ATOM   3173 HG22 ILE A 207       7.010   5.181  -5.013  1.00 47.13           H  
ATOM   3174 HG23 ILE A 207       6.346   6.230  -6.281  1.00 47.13           H  
ATOM   3175  CD1 ILE A 207       5.750   3.723  -8.604  1.00 47.13           C  
ATOM   3176 HD11 ILE A 207       4.900   4.147  -8.070  1.00 47.13           H  
ATOM   3177 HD12 ILE A 207       5.485   3.637  -9.657  1.00 47.13           H  
ATOM   3178 HD13 ILE A 207       5.984   2.732  -8.213  1.00 47.13           H  
ATOM   3179  N   ALA A 208      10.318   6.396  -5.257  1.00 47.94           N  
ATOM   3180  H   ALA A 208      10.449   7.153  -5.913  1.00 47.94           H  
ATOM   3181  CA  ALA A 208      11.036   6.449  -3.989  1.00 47.94           C  
ATOM   3182  HA  ALA A 208      11.854   5.730  -4.028  1.00 47.94           H  
ATOM   3183  C   ALA A 208      10.123   6.056  -2.810  1.00 47.94           C  
ATOM   3184  CB  ALA A 208      11.635   7.850  -3.840  1.00 47.94           C  
ATOM   3185  HB1 ALA A 208      12.188   7.916  -2.903  1.00 47.94           H  
ATOM   3186  HB2 ALA A 208      10.842   8.598  -3.838  1.00 47.94           H  
ATOM   3187  HB3 ALA A 208      12.319   8.054  -4.664  1.00 47.94           H  
ATOM   3188  O   ALA A 208       8.919   6.328  -2.832  1.00 47.94           O  
ATOM   3189  N   ALA A 209      10.677   5.383  -1.796  1.00 48.31           N  
ATOM   3190  H   ALA A 209      11.672   5.211  -1.794  1.00 48.31           H  
ATOM   3191  CA  ALA A 209       9.883   4.837  -0.693  1.00 48.31           C  
ATOM   3192  HA  ALA A 209       9.169   4.125  -1.105  1.00 48.31           H  
ATOM   3193  C   ALA A 209       9.076   5.925   0.042  1.00 48.31           C  
ATOM   3194  CB  ALA A 209      10.825   4.092   0.259  1.00 48.31           C  
ATOM   3195  HB1 ALA A 209      10.245   3.604   1.043  1.00 48.31           H  
ATOM   3196  HB2 ALA A 209      11.516   4.795   0.725  1.00 48.31           H  
ATOM   3197  HB3 ALA A 209      11.401   3.342  -0.283  1.00 48.31           H  
ATOM   3198  O   ALA A 209       7.932   5.703   0.430  1.00 48.31           O  
ATOM   3199  N   ASP A 210       9.615   7.141   0.131  1.00 51.32           N  
ATOM   3200  H   ASP A 210      10.503   7.303  -0.322  1.00 51.32           H  
ATOM   3201  CA  ASP A 210       8.959   8.313   0.716  1.00 51.32           C  
ATOM   3202  HA  ASP A 210       8.563   8.025   1.690  1.00 51.32           H  
ATOM   3203  C   ASP A 210       7.781   8.855  -0.122  1.00 51.32           C  
ATOM   3204  CB  ASP A 210      10.022   9.403   0.928  1.00 51.32           C  
ATOM   3205  HB2 ASP A 210      10.893   8.974   1.424  1.00 51.32           H  
ATOM   3206  HB3 ASP A 210       9.604  10.162   1.589  1.00 51.32           H  
ATOM   3207  O   ASP A 210       7.008   9.696   0.346  1.00 51.32           O  
ATOM   3208  CG  ASP A 210      10.452  10.063  -0.389  1.00 51.32           C  
ATOM   3209  OD1 ASP A 210      10.574   9.336  -1.398  1.00 51.32           O  
ATOM   3210  OD2 ASP A 210      10.574  11.305  -0.392  1.00 51.32           O  
ATOM   3211  N   ARG A 211       7.615   8.381  -1.360  1.00 53.79           N  
ATOM   3212  H   ARG A 211       8.330   7.758  -1.707  1.00 53.79           H  
ATOM   3213  CA  ARG A 211       6.458   8.657  -2.224  1.00 53.79           C  
ATOM   3214  HA  ARG A 211       5.987   9.583  -1.893  1.00 53.79           H  
ATOM   3215  C   ARG A 211       5.381   7.580  -2.121  1.00 53.79           C  
ATOM   3216  CB  ARG A 211       6.909   8.848  -3.679  1.00 53.79           C  
ATOM   3217  HB2 ARG A 211       7.349   7.921  -4.047  1.00 53.79           H  
ATOM   3218  HB3 ARG A 211       6.035   9.068  -4.292  1.00 53.79           H  
ATOM   3219  O   ARG A 211       4.281   7.784  -2.631  1.00 53.79           O  
ATOM   3220  CG  ARG A 211       7.921   9.994  -3.838  1.00 53.79           C  
ATOM   3221  HG2 ARG A 211       8.807   9.798  -3.234  1.00 53.79           H  
ATOM   3222  HG3 ARG A 211       7.468  10.930  -3.512  1.00 53.79           H  
ATOM   3223  CD  ARG A 211       8.347  10.111  -5.305  1.00 53.79           C  
ATOM   3224  HD2 ARG A 211       7.462  10.309  -5.910  1.00 53.79           H  
ATOM   3225  HD3 ARG A 211       8.777   9.158  -5.615  1.00 53.79           H  
ATOM   3226  NE  ARG A 211       9.345  11.182  -5.516  1.00 53.79           N  
ATOM   3227  HE  ARG A 211       9.789  11.564  -4.694  1.00 53.79           H  
ATOM   3228  NH1 ARG A 211       9.386  11.083  -7.811  1.00 53.79           N  
ATOM   3229 HH11 ARG A 211       9.707  11.482  -8.681  1.00 53.79           H  
ATOM   3230 HH12 ARG A 211       8.814  10.250  -7.808  1.00 53.79           H  
ATOM   3231  NH2 ARG A 211      10.635  12.584  -6.812  1.00 53.79           N  
ATOM   3232 HH21 ARG A 211      11.021  13.064  -6.012  1.00 53.79           H  
ATOM   3233 HH22 ARG A 211      10.941  12.833  -7.742  1.00 53.79           H  
ATOM   3234  CZ  ARG A 211       9.784  11.610  -6.692  1.00 53.79           C  
ATOM   3235  N   LEU A 212       5.679   6.462  -1.462  1.00 56.29           N  
ATOM   3236  H   LEU A 212       6.586   6.390  -1.024  1.00 56.29           H  
ATOM   3237  CA  LEU A 212       4.713   5.408  -1.196  1.00 56.29           C  
ATOM   3238  HA  LEU A 212       4.020   5.350  -2.035  1.00 56.29           H  
ATOM   3239  C   LEU A 212       3.898   5.745   0.051  1.00 56.29           C  
ATOM   3240  CB  LEU A 212       5.414   4.050  -1.058  1.00 56.29           C  
ATOM   3241  HB2 LEU A 212       6.112   4.098  -0.223  1.00 56.29           H  
ATOM   3242  HB3 LEU A 212       4.658   3.305  -0.811  1.00 56.29           H  
ATOM   3243  O   LEU A 212       4.442   6.033   1.119  1.00 56.29           O  
ATOM   3244  CG  LEU A 212       6.163   3.590  -2.319  1.00 56.29           C  
ATOM   3245  HG  LEU A 212       6.880   4.350  -2.629  1.00 56.29           H  
ATOM   3246  CD1 LEU A 212       6.929   2.301  -2.021  1.00 56.29           C  
ATOM   3247 HD11 LEU A 212       7.508   2.016  -2.900  1.00 56.29           H  
ATOM   3248 HD12 LEU A 212       7.617   2.472  -1.194  1.00 56.29           H  
ATOM   3249 HD13 LEU A 212       6.237   1.502  -1.754  1.00 56.29           H  
ATOM   3250  CD2 LEU A 212       5.194   3.307  -3.465  1.00 56.29           C  
ATOM   3251 HD21 LEU A 212       5.742   2.887  -4.308  1.00 56.29           H  
ATOM   3252 HD22 LEU A 212       4.428   2.602  -3.140  1.00 56.29           H  
ATOM   3253 HD23 LEU A 212       4.716   4.232  -3.788  1.00 56.29           H  
ATOM   3254  N   GLN A 213       2.585   5.659  -0.102  1.00 61.15           N  
ATOM   3255  H   GLN A 213       2.230   5.437  -1.021  1.00 61.15           H  
ATOM   3256  CA  GLN A 213       1.603   5.902   0.939  1.00 61.15           C  
ATOM   3257  HA  GLN A 213       2.111   6.107   1.882  1.00 61.15           H  
ATOM   3258  C   GLN A 213       0.741   4.654   1.099  1.00 61.15           C  
ATOM   3259  CB  GLN A 213       0.782   7.135   0.540  1.00 61.15           C  
ATOM   3260  HB2 GLN A 213       0.218   6.905  -0.363  1.00 61.15           H  
ATOM   3261  HB3 GLN A 213       1.458   7.958   0.305  1.00 61.15           H  
ATOM   3262  O   GLN A 213       0.250   4.098   0.116  1.00 61.15           O  
ATOM   3263  CG  GLN A 213      -0.192   7.596   1.628  1.00 61.15           C  
ATOM   3264  HG2 GLN A 213      -0.846   6.771   1.909  1.00 61.15           H  
ATOM   3265  HG3 GLN A 213      -0.819   8.389   1.219  1.00 61.15           H  
ATOM   3266  CD  GLN A 213       0.494   8.146   2.871  1.00 61.15           C  
ATOM   3267  NE2 GLN A 213      -0.223   8.189   3.958  1.00 61.15           N  
ATOM   3268 HE21 GLN A 213       0.333   8.221   4.800  1.00 61.15           H  
ATOM   3269 HE22 GLN A 213      -1.149   7.784   3.947  1.00 61.15           H  
ATOM   3270  OE1 GLN A 213       1.652   8.533   2.897  1.00 61.15           O  
ATOM   3271  N   LEU A 214       0.547   4.210   2.336  1.00 60.63           N  
ATOM   3272  H   LEU A 214       0.942   4.725   3.110  1.00 60.63           H  
ATOM   3273  CA  LEU A 214      -0.329   3.084   2.630  1.00 60.63           C  
ATOM   3274  HA  LEU A 214      -0.461   2.492   1.725  1.00 60.63           H  
ATOM   3275  C   LEU A 214      -1.695   3.611   3.067  1.00 60.63           C  
ATOM   3276  CB  LEU A 214       0.335   2.200   3.688  1.00 60.63           C  
ATOM   3277  HB2 LEU A 214       1.402   2.126   3.474  1.00 60.63           H  
ATOM   3278  HB3 LEU A 214       0.225   2.701   4.650  1.00 60.63           H  
ATOM   3279  O   LEU A 214      -1.785   4.462   3.954  1.00 60.63           O  
ATOM   3280  CG  LEU A 214      -0.238   0.782   3.809  1.00 60.63           C  
ATOM   3281  HG  LEU A 214      -1.327   0.807   3.851  1.00 60.63           H  
ATOM   3282  CD1 LEU A 214       0.222  -0.082   2.632  1.00 60.63           C  
ATOM   3283 HD11 LEU A 214      -0.145  -1.102   2.751  1.00 60.63           H  
ATOM   3284 HD12 LEU A 214      -0.172   0.314   1.696  1.00 60.63           H  
ATOM   3285 HD13 LEU A 214       1.311  -0.100   2.584  1.00 60.63           H  
ATOM   3286  CD2 LEU A 214       0.308   0.202   5.115  1.00 60.63           C  
ATOM   3287 HD21 LEU A 214       0.116  -0.869   5.184  1.00 60.63           H  
ATOM   3288 HD22 LEU A 214      -0.170   0.698   5.960  1.00 60.63           H  
ATOM   3289 HD23 LEU A 214       1.383   0.369   5.174  1.00 60.63           H  
ATOM   3290  N   TYR A 215      -2.746   3.080   2.465  1.00 59.48           N  
ATOM   3291  H   TYR A 215      -2.583   2.402   1.734  1.00 59.48           H  
ATOM   3292  CA  TYR A 215      -4.127   3.313   2.854  1.00 59.48           C  
ATOM   3293  HA  TYR A 215      -4.175   4.070   3.636  1.00 59.48           H  
ATOM   3294  C   TYR A 215      -4.693   2.012   3.392  1.00 59.48           C  
ATOM   3295  CB  TYR A 215      -4.949   3.807   1.662  1.00 59.48           C  
ATOM   3296  HB2 TYR A 215      -5.995   3.847   1.965  1.00 59.48           H  
ATOM   3297  HB3 TYR A 215      -4.871   3.084   0.850  1.00 59.48           H  
ATOM   3298  O   TYR A 215      -4.522   0.966   2.772  1.00 59.48           O  
ATOM   3299  CG  TYR A 215      -4.544   5.168   1.143  1.00 59.48           C  
ATOM   3300  CD1 TYR A 215      -5.314   6.293   1.488  1.00 59.48           C  
ATOM   3301  HD1 TYR A 215      -6.199   6.176   2.094  1.00 59.48           H  
ATOM   3302  CD2 TYR A 215      -3.402   5.317   0.332  1.00 59.48           C  
ATOM   3303  HD2 TYR A 215      -2.820   4.454   0.044  1.00 59.48           H  
ATOM   3304  CE1 TYR A 215      -4.924   7.575   1.058  1.00 59.48           C  
ATOM   3305  HE1 TYR A 215      -5.514   8.438   1.329  1.00 59.48           H  
ATOM   3306  CE2 TYR A 215      -3.007   6.600  -0.090  1.00 59.48           C  
ATOM   3307  HE2 TYR A 215      -2.125   6.737  -0.698  1.00 59.48           H  
ATOM   3308  OH  TYR A 215      -3.346   8.965  -0.101  1.00 59.48           O  
ATOM   3309  HH  TYR A 215      -3.946   9.657   0.186  1.00 59.48           H  
ATOM   3310  CZ  TYR A 215      -3.757   7.730   0.285  1.00 59.48           C  
ATOM   3311  N   LEU A 216      -5.386   2.064   4.520  1.00 62.56           N  
ATOM   3312  H   LEU A 216      -5.509   2.960   4.970  1.00 62.56           H  
ATOM   3313  CA  LEU A 216      -6.164   0.935   5.018  1.00 62.56           C  
ATOM   3314  HA  LEU A 216      -6.091   0.095   4.328  1.00 62.56           H  
ATOM   3315  C   LEU A 216      -7.623   1.349   5.092  1.00 62.56           C  
ATOM   3316  CB  LEU A 216      -5.613   0.480   6.371  1.00 62.56           C  
ATOM   3317  HB2 LEU A 216      -5.623   1.341   7.038  1.00 62.56           H  
ATOM   3318  HB3 LEU A 216      -4.585   0.144   6.229  1.00 62.56           H  
ATOM   3319  O   LEU A 216      -7.944   2.383   5.670  1.00 62.56           O  
ATOM   3320  CG  LEU A 216      -6.401  -0.640   7.061  1.00 62.56           C  
ATOM   3321  HG  LEU A 216      -7.457  -0.381   7.125  1.00 62.56           H  
ATOM   3322  CD1 LEU A 216      -6.240  -1.978   6.344  1.00 62.56           C  
ATOM   3323 HD11 LEU A 216      -5.186  -2.243   6.267  1.00 62.56           H  
ATOM   3324 HD12 LEU A 216      -6.767  -2.747   6.910  1.00 62.56           H  
ATOM   3325 HD13 LEU A 216      -6.684  -1.923   5.350  1.00 62.56           H  
ATOM   3326  CD2 LEU A 216      -5.857  -0.805   8.471  1.00 62.56           C  
ATOM   3327 HD21 LEU A 216      -4.820  -1.139   8.432  1.00 62.56           H  
ATOM   3328 HD22 LEU A 216      -6.462  -1.533   9.012  1.00 62.56           H  
ATOM   3329 HD23 LEU A 216      -5.908   0.152   8.991  1.00 62.56           H  
ATOM   3330  N   TYR A 217      -8.472   0.510   4.523  1.00 59.60           N  
ATOM   3331  H   TYR A 217      -8.095  -0.303   4.057  1.00 59.60           H  
ATOM   3332  CA  TYR A 217      -9.918   0.592   4.562  1.00 59.60           C  
ATOM   3333  HA  TYR A 217     -10.227   1.523   5.038  1.00 59.60           H  
ATOM   3334  C   TYR A 217     -10.421  -0.591   5.375  1.00 59.60           C  
ATOM   3335  CB  TYR A 217     -10.482   0.564   3.137  1.00 59.60           C  
ATOM   3336  HB2 TYR A 217     -11.570   0.573   3.195  1.00 59.60           H  
ATOM   3337  HB3 TYR A 217     -10.193  -0.369   2.654  1.00 59.60           H  
ATOM   3338  O   TYR A 217     -10.082  -1.731   5.076  1.00 59.60           O  
ATOM   3339  CG  TYR A 217     -10.026   1.723   2.275  1.00 59.60           C  
ATOM   3340  CD1 TYR A 217     -10.831   2.867   2.142  1.00 59.60           C  
ATOM   3341  HD1 TYR A 217     -11.778   2.922   2.659  1.00 59.60           H  
ATOM   3342  CD2 TYR A 217      -8.783   1.664   1.620  1.00 59.60           C  
ATOM   3343  HD2 TYR A 217      -8.163   0.790   1.757  1.00 59.60           H  
ATOM   3344  CE1 TYR A 217     -10.402   3.944   1.345  1.00 59.60           C  
ATOM   3345  HE1 TYR A 217     -11.011   4.829   1.237  1.00 59.60           H  
ATOM   3346  CE2 TYR A 217      -8.354   2.731   0.808  1.00 59.60           C  
ATOM   3347  HE2 TYR A 217      -7.406   2.681   0.292  1.00 59.60           H  
ATOM   3348  OH  TYR A 217      -8.754   4.917  -0.096  1.00 59.60           O  
ATOM   3349  HH  TYR A 217      -7.920   4.734  -0.535  1.00 59.60           H  
ATOM   3350  CZ  TYR A 217      -9.165   3.875   0.672  1.00 59.60           C  
ATOM   3351  N   VAL A 218     -11.219  -0.325   6.397  1.00 57.99           N  
ATOM   3352  H   VAL A 218     -11.405   0.643   6.614  1.00 57.99           H  
ATOM   3353  CA  VAL A 218     -11.883  -1.334   7.220  1.00 57.99           C  
ATOM   3354  HA  VAL A 218     -11.561  -2.332   6.924  1.00 57.99           H  
ATOM   3355  C   VAL A 218     -13.374  -1.200   6.967  1.00 57.99           C  
ATOM   3356  CB  VAL A 218     -11.554  -1.150   8.712  1.00 57.99           C  
ATOM   3357  HB  VAL A 218     -12.017  -0.230   9.070  1.00 57.99           H  
ATOM   3358  O   VAL A 218     -13.942  -0.148   7.244  1.00 57.99           O  
ATOM   3359  CG1 VAL A 218     -12.134  -2.304   9.536  1.00 57.99           C  
ATOM   3360 HG11 VAL A 218     -11.739  -3.258   9.186  1.00 57.99           H  
ATOM   3361 HG12 VAL A 218     -11.885  -2.175  10.589  1.00 57.99           H  
ATOM   3362 HG13 VAL A 218     -13.220  -2.317   9.439  1.00 57.99           H  
ATOM   3363  CG2 VAL A 218     -10.043  -1.023   8.961  1.00 57.99           C  
ATOM   3364 HG21 VAL A 218      -9.501  -1.795   8.415  1.00 57.99           H  
ATOM   3365 HG22 VAL A 218      -9.699  -0.048   8.614  1.00 57.99           H  
ATOM   3366 HG23 VAL A 218      -9.828  -1.106  10.027  1.00 57.99           H  
ATOM   3367  N   LYS A 219     -13.995  -2.241   6.424  1.00 58.57           N  
ATOM   3368  H   LYS A 219     -13.448  -3.072   6.247  1.00 58.57           H  
ATOM   3369  CA  LYS A 219     -15.426  -2.332   6.158  1.00 58.57           C  
ATOM   3370  HA  LYS A 219     -15.874  -1.343   6.247  1.00 58.57           H  
ATOM   3371  C   LYS A 219     -16.091  -3.250   7.181  1.00 58.57           C  
ATOM   3372  CB  LYS A 219     -15.648  -2.839   4.721  1.00 58.57           C  
ATOM   3373  HB2 LYS A 219     -15.117  -2.199   4.017  1.00 58.57           H  
ATOM   3374  HB3 LYS A 219     -15.254  -3.852   4.635  1.00 58.57           H  
ATOM   3375  O   LYS A 219     -15.655  -4.384   7.379  1.00 58.57           O  
ATOM   3376  CG  LYS A 219     -17.142  -2.840   4.369  1.00 58.57           C  
ATOM   3377  HG2 LYS A 219     -17.699  -3.328   5.169  1.00 58.57           H  
ATOM   3378  HG3 LYS A 219     -17.490  -1.810   4.294  1.00 58.57           H  
ATOM   3379  CD  LYS A 219     -17.477  -3.590   3.075  1.00 58.57           C  
ATOM   3380  HD2 LYS A 219     -17.105  -4.612   3.142  1.00 58.57           H  
ATOM   3381  HD3 LYS A 219     -17.046  -3.088   2.209  1.00 58.57           H  
ATOM   3382  CE  LYS A 219     -19.007  -3.587   3.007  1.00 58.57           C  
ATOM   3383  HE2 LYS A 219     -19.374  -2.596   2.737  1.00 58.57           H  
ATOM   3384  HE3 LYS A 219     -19.387  -3.791   4.008  1.00 58.57           H  
ATOM   3385  NZ  LYS A 219     -19.585  -4.610   2.119  1.00 58.57           N  
ATOM   3386  HZ1 LYS A 219     -19.237  -5.523   2.377  1.00 58.57           H  
ATOM   3387  HZ2 LYS A 219     -19.411  -4.422   1.142  1.00 58.57           H  
ATOM   3388  HZ3 LYS A 219     -20.576  -4.613   2.316  1.00 58.57           H  
ATOM   3389  N   GLY A 220     -17.192  -2.787   7.760  1.00 61.99           N  
ATOM   3390  H   GLY A 220     -17.427  -1.813   7.631  1.00 61.99           H  
ATOM   3391  CA  GLY A 220     -18.235  -3.648   8.320  1.00 61.99           C  
ATOM   3392  HA2 GLY A 220     -18.891  -3.963   7.508  1.00 61.99           H  
ATOM   3393  HA3 GLY A 220     -17.839  -4.565   8.756  1.00 61.99           H  
ATOM   3394  C   GLY A 220     -19.102  -2.912   9.325  1.00 61.99           C  
ATOM   3395  O   GLY A 220     -19.353  -1.726   9.125  1.00 61.99           O  
ATOM   3396  N   ALA A 221     -19.580  -3.618  10.354  1.00 60.28           N  
ATOM   3397  H   ALA A 221     -19.322  -4.590  10.448  1.00 60.28           H  
ATOM   3398  CA  ALA A 221     -20.606  -3.108  11.262  1.00 60.28           C  
ATOM   3399  HA  ALA A 221     -21.532  -3.029  10.691  1.00 60.28           H  
ATOM   3400  C   ALA A 221     -20.251  -1.723  11.829  1.00 60.28           C  
ATOM   3401  CB  ALA A 221     -20.858  -4.126  12.379  1.00 60.28           C  
ATOM   3402  HB1 ALA A 221     -21.158  -5.083  11.951  1.00 60.28           H  
ATOM   3403  HB2 ALA A 221     -19.954  -4.258  12.973  1.00 60.28           H  
ATOM   3404  HB3 ALA A 221     -21.657  -3.764  13.026  1.00 60.28           H  
ATOM   3405  O   ALA A 221     -19.117  -1.513  12.273  1.00 60.28           O  
ATOM   3406  N   LYS A 222     -21.219  -0.797  11.818  1.00 57.89           N  
ATOM   3407  H   LYS A 222     -22.097  -1.043  11.382  1.00 57.89           H  
ATOM   3408  CA  LYS A 222     -21.062   0.534  12.414  1.00 57.89           C  
ATOM   3409  HA  LYS A 222     -20.283   1.075  11.876  1.00 57.89           H  
ATOM   3410  C   LYS A 222     -20.602   0.410  13.858  1.00 57.89           C  
ATOM   3411  CB  LYS A 222     -22.369   1.338  12.358  1.00 57.89           C  
ATOM   3412  HB2 LYS A 222     -23.206   0.698  12.635  1.00 57.89           H  
ATOM   3413  HB3 LYS A 222     -22.307   2.151  13.081  1.00 57.89           H  
ATOM   3414  O   LYS A 222     -21.254  -0.244  14.671  1.00 57.89           O  
ATOM   3415  CG  LYS A 222     -22.605   1.948  10.975  1.00 57.89           C  
ATOM   3416  HG2 LYS A 222     -22.725   1.149  10.243  1.00 57.89           H  
ATOM   3417  HG3 LYS A 222     -21.748   2.561  10.699  1.00 57.89           H  
ATOM   3418  CD  LYS A 222     -23.859   2.823  10.997  1.00 57.89           C  
ATOM   3419  HD2 LYS A 222     -24.689   2.220  11.367  1.00 57.89           H  
ATOM   3420  HD3 LYS A 222     -23.713   3.672  11.665  1.00 57.89           H  
ATOM   3421  CE  LYS A 222     -24.147   3.309   9.578  1.00 57.89           C  
ATOM   3422  HE2 LYS A 222     -23.992   2.465   8.905  1.00 57.89           H  
ATOM   3423  HE3 LYS A 222     -23.443   4.093   9.299  1.00 57.89           H  
ATOM   3424  NZ  LYS A 222     -25.547   3.760   9.435  1.00 57.89           N  
ATOM   3425  HZ1 LYS A 222     -26.133   3.020   9.795  1.00 57.89           H  
ATOM   3426  HZ2 LYS A 222     -25.753   4.619   9.925  1.00 57.89           H  
ATOM   3427  HZ3 LYS A 222     -25.776   3.816   8.453  1.00 57.89           H  
ATOM   3428  N   LEU A 223     -19.509   1.088  14.191  1.00 53.89           N  
ATOM   3429  H   LEU A 223     -18.984   1.567  13.473  1.00 53.89           H  
ATOM   3430  CA  LEU A 223     -19.136   1.299  15.577  1.00 53.89           C  
ATOM   3431  HA  LEU A 223     -19.081   0.341  16.093  1.00 53.89           H  
ATOM   3432  C   LEU A 223     -20.230   2.149  16.225  1.00 53.89           C  
ATOM   3433  CB  LEU A 223     -17.775   2.004  15.643  1.00 53.89           C  
ATOM   3434  HB2 LEU A 223     -17.561   2.268  16.679  1.00 53.89           H  
ATOM   3435  HB3 LEU A 223     -17.863   2.932  15.078  1.00 53.89           H  
ATOM   3436  O   LEU A 223     -20.500   3.278  15.799  1.00 53.89           O  
ATOM   3437  CG  LEU A 223     -16.599   1.184  15.081  1.00 53.89           C  
ATOM   3438  HG  LEU A 223     -16.844   0.786  14.096  1.00 53.89           H  
ATOM   3439  CD1 LEU A 223     -15.387   2.109  14.932  1.00 53.89           C  
ATOM   3440 HD11 LEU A 223     -15.715   3.079  14.559  1.00 53.89           H  
ATOM   3441 HD12 LEU A 223     -14.705   1.719  14.177  1.00 53.89           H  
ATOM   3442 HD13 LEU A 223     -14.887   2.247  15.891  1.00 53.89           H  
ATOM   3443  CD2 LEU A 223     -16.245   0.007  16.000  1.00 53.89           C  
ATOM   3444 HD21 LEU A 223     -16.126   0.363  17.023  1.00 53.89           H  
ATOM   3445 HD22 LEU A 223     -17.047  -0.730  15.969  1.00 53.89           H  
ATOM   3446 HD23 LEU A 223     -15.315  -0.465  15.682  1.00 53.89           H  
ATOM   3447  N   GLU A 224     -20.854   1.636  17.281  1.00 52.04           N  
ATOM   3448  H   GLU A 224     -20.673   0.680  17.555  1.00 52.04           H  
ATOM   3449  CA  GLU A 224     -21.599   2.503  18.183  1.00 52.04           C  
ATOM   3450  HA  GLU A 224     -22.395   3.008  17.637  1.00 52.04           H  
ATOM   3451  C   GLU A 224     -20.608   3.540  18.717  1.00 52.04           C  
ATOM   3452  CB  GLU A 224     -22.217   1.716  19.345  1.00 52.04           C  
ATOM   3453  HB2 GLU A 224     -22.585   2.443  20.069  1.00 52.04           H  
ATOM   3454  HB3 GLU A 224     -21.450   1.106  19.822  1.00 52.04           H  
ATOM   3455  O   GLU A 224     -19.742   3.213  19.518  1.00 52.04           O  
ATOM   3456  CG  GLU A 224     -23.390   0.822  18.926  1.00 52.04           C  
ATOM   3457  HG2 GLU A 224     -24.078   1.416  18.325  1.00 52.04           H  
ATOM   3458  HG3 GLU A 224     -23.013   0.004  18.312  1.00 52.04           H  
ATOM   3459  CD  GLU A 224     -24.147   0.253  20.140  1.00 52.04           C  
ATOM   3460  OE1 GLU A 224     -25.261  -0.269  19.928  1.00 52.04           O  
ATOM   3461  OE2 GLU A 224     -23.623   0.346  21.281  1.00 52.04           O  
ATOM   3462  N   ARG A 225     -20.692   4.795  18.263  1.00 49.06           N  
ATOM   3463  H   ARG A 225     -21.309   4.943  17.476  1.00 49.06           H  
ATOM   3464  CA  ARG A 225     -19.734   5.856  18.639  1.00 49.06           C  
ATOM   3465  HA  ARG A 225     -18.737   5.555  18.318  1.00 49.06           H  
ATOM   3466  C   ARG A 225     -19.626   6.070  20.156  1.00 49.06           C  
ATOM   3467  CB  ARG A 225     -20.122   7.174  17.956  1.00 49.06           C  
ATOM   3468  HB2 ARG A 225     -21.145   7.430  18.232  1.00 49.06           H  
ATOM   3469  HB3 ARG A 225     -19.464   7.960  18.328  1.00 49.06           H  
ATOM   3470  O   ARG A 225     -18.661   6.659  20.625  1.00 49.06           O  
ATOM   3471  CG  ARG A 225     -19.998   7.127  16.428  1.00 49.06           C  
ATOM   3472  HG2 ARG A 225     -20.655   6.358  16.021  1.00 49.06           H  
ATOM   3473  HG3 ARG A 225     -18.968   6.898  16.154  1.00 49.06           H  
ATOM   3474  CD  ARG A 225     -20.394   8.491  15.853  1.00 49.06           C  
ATOM   3475  HD2 ARG A 225     -19.741   9.252  16.280  1.00 49.06           H  
ATOM   3476  HD3 ARG A 225     -21.424   8.703  16.141  1.00 49.06           H  
ATOM   3477  NE  ARG A 225     -20.278   8.514  14.385  1.00 49.06           N  
ATOM   3478  HE  ARG A 225     -19.908   7.680  13.953  1.00 49.06           H  
ATOM   3479  NH1 ARG A 225     -21.092  10.637  14.058  1.00 49.06           N  
ATOM   3480 HH11 ARG A 225     -21.328  11.397  13.435  1.00 49.06           H  
ATOM   3481 HH12 ARG A 225     -21.213  10.726  15.057  1.00 49.06           H  
ATOM   3482  NH2 ARG A 225     -20.434   9.415  12.305  1.00 49.06           N  
ATOM   3483 HH21 ARG A 225     -20.053   8.559  11.928  1.00 49.06           H  
ATOM   3484 HH22 ARG A 225     -20.676  10.174  11.685  1.00 49.06           H  
ATOM   3485  CZ  ARG A 225     -20.601   9.520  13.593  1.00 49.06           C  
ATOM   3486  N   THR A 226     -20.625   5.622  20.915  1.00 44.06           N  
ATOM   3487  H   THR A 226     -21.359   5.101  20.458  1.00 44.06           H  
ATOM   3488  CA  THR A 226     -20.640   5.593  22.385  1.00 44.06           C  
ATOM   3489  HA  THR A 226     -20.332   6.564  22.774  1.00 44.06           H  
ATOM   3490  C   THR A 226     -19.684   4.549  22.960  1.00 44.06           C  
ATOM   3491  CB  THR A 226     -22.057   5.272  22.880  1.00 44.06           C  
ATOM   3492  HB  THR A 226     -22.030   5.013  23.939  1.00 44.06           H  
ATOM   3493  O   THR A 226     -19.069   4.789  24.000  1.00 44.06           O  
ATOM   3494  CG2 THR A 226     -23.001   6.456  22.674  1.00 44.06           C  
ATOM   3495 HG21 THR A 226     -22.624   7.324  23.214  1.00 44.06           H  
ATOM   3496 HG22 THR A 226     -23.081   6.695  21.613  1.00 44.06           H  
ATOM   3497 HG23 THR A 226     -23.990   6.202  23.056  1.00 44.06           H  
ATOM   3498  OG1 THR A 226     -22.577   4.195  22.132  1.00 44.06           O  
ATOM   3499  HG1 THR A 226     -23.215   3.700  22.651  1.00 44.06           H  
ATOM   3500  N   GLN A 227     -19.514   3.415  22.279  1.00 46.13           N  
ATOM   3501  H   GLN A 227     -19.999   3.311  21.400  1.00 46.13           H  
ATOM   3502  CA  GLN A 227     -18.444   2.462  22.527  1.00 46.13           C  
ATOM   3503  HA  GLN A 227     -18.296   2.353  23.601  1.00 46.13           H  
ATOM   3504  C   GLN A 227     -17.175   3.054  21.921  1.00 46.13           C  
ATOM   3505  CB  GLN A 227     -18.779   1.076  21.952  1.00 46.13           C  
ATOM   3506  HB2 GLN A 227     -17.950   0.407  22.184  1.00 46.13           H  
ATOM   3507  HB3 GLN A 227     -18.877   1.133  20.868  1.00 46.13           H  
ATOM   3508  O   GLN A 227     -16.783   2.761  20.798  1.00 46.13           O  
ATOM   3509  CG  GLN A 227     -20.074   0.491  22.535  1.00 46.13           C  
ATOM   3510  HG2 GLN A 227     -20.014   0.485  23.624  1.00 46.13           H  
ATOM   3511  HG3 GLN A 227     -20.918   1.115  22.243  1.00 46.13           H  
ATOM   3512  CD  GLN A 227     -20.343  -0.934  22.064  1.00 46.13           C  
ATOM   3513  NE2 GLN A 227     -21.567  -1.398  22.150  1.00 46.13           N  
ATOM   3514 HE21 GLN A 227     -21.711  -2.306  21.732  1.00 46.13           H  
ATOM   3515 HE22 GLN A 227     -22.335  -0.742  22.144  1.00 46.13           H  
ATOM   3516  OE1 GLN A 227     -19.467  -1.665  21.632  1.00 46.13           O  
ATOM   3517  N   ASN A 228     -16.529   3.926  22.689  1.00 40.59           N  
ATOM   3518  H   ASN A 228     -17.009   4.212  23.531  1.00 40.59           H  
ATOM   3519  CA  ASN A 228     -15.239   4.548  22.395  1.00 40.59           C  
ATOM   3520  HA  ASN A 228     -15.328   5.065  21.440  1.00 40.59           H  
ATOM   3521  C   ASN A 228     -14.089   3.532  22.219  1.00 40.59           C  
ATOM   3522  CB  ASN A 228     -14.951   5.560  23.534  1.00 40.59           C  
ATOM   3523  HB2 ASN A 228     -15.612   5.373  24.380  1.00 40.59           H  
ATOM   3524  HB3 ASN A 228     -13.935   5.450  23.913  1.00 40.59           H  
ATOM   3525  O   ASN A 228     -12.936   3.896  22.417  1.00 40.59           O  
ATOM   3526  CG  ASN A 228     -15.099   7.014  23.137  1.00 40.59           C  
ATOM   3527  ND2 ASN A 228     -15.027   7.902  24.099  1.00 40.59           N  
ATOM   3528 HD21 ASN A 228     -14.894   7.615  25.058  1.00 40.59           H  
ATOM   3529 HD22 ASN A 228     -15.113   8.863  23.802  1.00 40.59           H  
ATOM   3530  OD1 ASN A 228     -15.248   7.393  21.991  1.00 40.59           O  
ATOM   3531  N   THR A 229     -14.369   2.263  21.916  1.00 43.26           N  
ATOM   3532  H   THR A 229     -15.321   2.032  21.669  1.00 43.26           H  
ATOM   3533  CA  THR A 229     -13.384   1.204  21.762  1.00 43.26           C  
ATOM   3534  HA  THR A 229     -12.782   1.176  22.670  1.00 43.26           H  
ATOM   3535  C   THR A 229     -12.518   1.535  20.548  1.00 43.26           C  
ATOM   3536  CB  THR A 229     -14.047  -0.175  21.603  1.00 43.26           C  
ATOM   3537  HB  THR A 229     -14.417  -0.308  20.587  1.00 43.26           H  
ATOM   3538  O   THR A 229     -12.970   1.390  19.409  1.00 43.26           O  
ATOM   3539  CG2 THR A 229     -13.035  -1.267  21.947  1.00 43.26           C  
ATOM   3540 HG21 THR A 229     -13.479  -2.245  21.764  1.00 43.26           H  
ATOM   3541 HG22 THR A 229     -12.152  -1.169  21.315  1.00 43.26           H  
ATOM   3542 HG23 THR A 229     -12.744  -1.192  22.995  1.00 43.26           H  
ATOM   3543  OG1 THR A 229     -15.127  -0.327  22.499  1.00 43.26           O  
ATOM   3544  HG1 THR A 229     -15.561  -1.157  22.288  1.00 43.26           H  
ATOM   3545  N   PRO A 230     -11.280   2.018  20.753  1.00 43.54           N  
ATOM   3546  CA  PRO A 230     -10.418   2.342  19.638  1.00 43.54           C  
ATOM   3547  HA  PRO A 230     -10.929   3.008  18.943  1.00 43.54           H  
ATOM   3548  C   PRO A 230     -10.058   1.038  18.932  1.00 43.54           C  
ATOM   3549  CB  PRO A 230      -9.213   3.060  20.246  1.00 43.54           C  
ATOM   3550  HB2 PRO A 230      -9.433   4.124  20.327  1.00 43.54           H  
ATOM   3551  HB3 PRO A 230      -8.304   2.902  19.666  1.00 43.54           H  
ATOM   3552  O   PRO A 230      -9.684   0.050  19.570  1.00 43.54           O  
ATOM   3553  CG  PRO A 230      -9.107   2.457  21.647  1.00 43.54           C  
ATOM   3554  HG2 PRO A 230      -8.681   3.165  22.358  1.00 43.54           H  
ATOM   3555  HG3 PRO A 230      -8.503   1.551  21.608  1.00 43.54           H  
ATOM   3556  CD  PRO A 230     -10.543   2.092  22.011  1.00 43.54           C  
ATOM   3557  HD2 PRO A 230     -10.933   2.863  22.675  1.00 43.54           H  
ATOM   3558  HD3 PRO A 230     -10.554   1.129  22.522  1.00 43.54           H  
ATOM   3559  N   ILE A 231     -10.155   1.022  17.607  1.00 48.82           N  
ATOM   3560  H   ILE A 231     -10.445   1.859  17.121  1.00 48.82           H  
ATOM   3561  CA  ILE A 231      -9.650  -0.107  16.835  1.00 48.82           C  
ATOM   3562  HA  ILE A 231      -9.875  -1.033  17.363  1.00 48.82           H  
ATOM   3563  C   ILE A 231      -8.144   0.068  16.766  1.00 48.82           C  
ATOM   3564  CB  ILE A 231     -10.281  -0.202  15.441  1.00 48.82           C  
ATOM   3565  HB  ILE A 231     -10.003   0.685  14.874  1.00 48.82           H  
ATOM   3566  O   ILE A 231      -7.606   0.817  15.957  1.00 48.82           O  
ATOM   3567  CG1 ILE A 231     -11.810  -0.278  15.560  1.00 48.82           C  
ATOM   3568 HG12 ILE A 231     -12.118  -1.255  15.933  1.00 48.82           H  
ATOM   3569 HG13 ILE A 231     -12.187   0.479  16.247  1.00 48.82           H  
ATOM   3570  CG2 ILE A 231      -9.770  -1.462  14.710  1.00 48.82           C  
ATOM   3571 HG21 ILE A 231     -10.251  -2.355  15.111  1.00 48.82           H  
ATOM   3572 HG22 ILE A 231      -9.984  -1.392  13.644  1.00 48.82           H  
ATOM   3573 HG23 ILE A 231      -8.696  -1.586  14.846  1.00 48.82           H  
ATOM   3574  CD1 ILE A 231     -12.451   0.001  14.215  1.00 48.82           C  
ATOM   3575 HD11 ILE A 231     -12.150   0.989  13.867  1.00 48.82           H  
ATOM   3576 HD12 ILE A 231     -13.527   0.030  14.387  1.00 48.82           H  
ATOM   3577 HD13 ILE A 231     -12.196  -0.762  13.480  1.00 48.82           H  
ATOM   3578  N   THR A 232      -7.418  -0.639  17.613  1.00 47.46           N  
ATOM   3579  H   THR A 232      -7.875  -1.101  18.386  1.00 47.46           H  
ATOM   3580  CA  THR A 232      -5.964  -0.632  17.500  1.00 47.46           C  
ATOM   3581  HA  THR A 232      -5.630   0.381  17.272  1.00 47.46           H  
ATOM   3582  C   THR A 232      -5.553  -1.539  16.351  1.00 47.46           C  
ATOM   3583  CB  THR A 232      -5.306  -1.029  18.818  1.00 47.46           C  
ATOM   3584  HB  THR A 232      -5.573  -2.054  19.075  1.00 47.46           H  
ATOM   3585  O   THR A 232      -5.485  -2.749  16.538  1.00 47.46           O  
ATOM   3586  CG2 THR A 232      -3.788  -0.895  18.733  1.00 47.46           C  
ATOM   3587 HG21 THR A 232      -3.381  -1.720  18.148  1.00 47.46           H  
ATOM   3588 HG22 THR A 232      -3.349  -0.927  19.730  1.00 47.46           H  
ATOM   3589 HG23 THR A 232      -3.524   0.043  18.243  1.00 47.46           H  
ATOM   3590  OG1 THR A 232      -5.756  -0.163  19.833  1.00 47.46           O  
ATOM   3591  HG1 THR A 232      -5.427  -0.483  20.676  1.00 47.46           H  
ATOM   3592  N   VAL A 233      -5.289  -0.964  15.174  1.00 48.45           N  
ATOM   3593  H   VAL A 233      -5.516   0.014  15.066  1.00 48.45           H  
ATOM   3594  CA  VAL A 233      -4.677  -1.660  14.031  1.00 48.45           C  
ATOM   3595  HA  VAL A 233      -4.825  -2.735  14.139  1.00 48.45           H  
ATOM   3596  C   VAL A 233      -3.182  -1.370  14.006  1.00 48.45           C  
ATOM   3597  CB  VAL A 233      -5.322  -1.275  12.689  1.00 48.45           C  
ATOM   3598  HB  VAL A 233      -5.181  -0.205  12.538  1.00 48.45           H  
ATOM   3599  O   VAL A 233      -2.750  -0.422  13.363  1.00 48.45           O  
ATOM   3600  CG1 VAL A 233      -4.684  -1.960  11.479  1.00 48.45           C  
ATOM   3601 HG11 VAL A 233      -3.703  -2.367  11.723  1.00 48.45           H  
ATOM   3602 HG12 VAL A 233      -5.335  -2.741  11.087  1.00 48.45           H  
ATOM   3603 HG13 VAL A 233      -4.532  -1.203  10.710  1.00 48.45           H  
ATOM   3604  CG2 VAL A 233      -6.821  -1.571  12.680  1.00 48.45           C  
ATOM   3605 HG21 VAL A 233      -7.008  -2.600  12.986  1.00 48.45           H  
ATOM   3606 HG22 VAL A 233      -7.233  -1.407  11.685  1.00 48.45           H  
ATOM   3607 HG23 VAL A 233      -7.311  -0.885  13.371  1.00 48.45           H  
ATOM   3608  N   ASN A 234      -2.371  -2.199  14.659  1.00 46.72           N  
ATOM   3609  H   ASN A 234      -2.776  -3.000  15.123  1.00 46.72           H  
ATOM   3610  CA  ASN A 234      -0.917  -2.062  14.542  1.00 46.72           C  
ATOM   3611  HA  ASN A 234      -0.668  -1.001  14.585  1.00 46.72           H  
ATOM   3612  C   ASN A 234      -0.473  -2.612  13.180  1.00 46.72           C  
ATOM   3613  CB  ASN A 234      -0.220  -2.756  15.721  1.00 46.72           C  
ATOM   3614  HB2 ASN A 234      -0.219  -3.832  15.546  1.00 46.72           H  
ATOM   3615  HB3 ASN A 234      -0.746  -2.528  16.647  1.00 46.72           H  
ATOM   3616  O   ASN A 234      -0.712  -3.788  12.902  1.00 46.72           O  
ATOM   3617  CG  ASN A 234       1.238  -2.385  15.881  1.00 46.72           C  
ATOM   3618  ND2 ASN A 234       1.769  -2.458  17.077  1.00 46.72           N  
ATOM   3619 HD21 ASN A 234       1.183  -2.480  17.900  1.00 46.72           H  
ATOM   3620 HD22 ASN A 234       2.672  -2.025  17.202  1.00 46.72           H  
ATOM   3621  OD1 ASN A 234       1.941  -2.066  14.938  1.00 46.72           O  
ATOM   3622  N   VAL A 235       0.148  -1.771  12.346  1.00 47.10           N  
ATOM   3623  H   VAL A 235       0.321  -0.828  12.662  1.00 47.10           H  
ATOM   3624  CA  VAL A 235       0.575  -2.124  10.988  1.00 47.10           C  
ATOM   3625  HA  VAL A 235       0.241  -3.139  10.771  1.00 47.10           H  
ATOM   3626  C   VAL A 235       2.093  -2.102  10.877  1.00 47.10           C  
ATOM   3627  CB  VAL A 235      -0.078  -1.229   9.919  1.00 47.10           C  
ATOM   3628  HB  VAL A 235       0.247  -0.195  10.036  1.00 47.10           H  
ATOM   3629  O   VAL A 235       2.710  -1.063  10.644  1.00 47.10           O  
ATOM   3630  CG1 VAL A 235       0.293  -1.728   8.523  1.00 47.10           C  
ATOM   3631 HG11 VAL A 235      -0.160  -1.083   7.769  1.00 47.10           H  
ATOM   3632 HG12 VAL A 235       1.374  -1.721   8.383  1.00 47.10           H  
ATOM   3633 HG13 VAL A 235      -0.096  -2.741   8.418  1.00 47.10           H  
ATOM   3634  CG2 VAL A 235      -1.604  -1.304  10.009  1.00 47.10           C  
ATOM   3635 HG21 VAL A 235      -1.945  -0.735  10.874  1.00 47.10           H  
ATOM   3636 HG22 VAL A 235      -2.059  -0.886   9.111  1.00 47.10           H  
ATOM   3637 HG23 VAL A 235      -1.927  -2.340  10.116  1.00 47.10           H  
ATOM   3638  N   ARG A 236       2.718  -3.278  10.949  1.00 46.08           N  
ATOM   3639  H   ARG A 236       2.153  -4.101  11.101  1.00 46.08           H  
ATOM   3640  CA  ARG A 236       4.150  -3.394  10.639  1.00 46.08           C  
ATOM   3641  HA  ARG A 236       4.642  -2.453  10.887  1.00 46.08           H  
ATOM   3642  C   ARG A 236       4.332  -3.621   9.157  1.00 46.08           C  
ATOM   3643  CB  ARG A 236       4.837  -4.482  11.458  1.00 46.08           C  
ATOM   3644  HB2 ARG A 236       4.380  -5.451  11.255  1.00 46.08           H  
ATOM   3645  HB3 ARG A 236       5.886  -4.523  11.167  1.00 46.08           H  
ATOM   3646  O   ARG A 236       3.871  -4.643   8.648  1.00 46.08           O  
ATOM   3647  CG  ARG A 236       4.748  -4.158  12.948  1.00 46.08           C  
ATOM   3648  HG2 ARG A 236       5.134  -3.155  13.131  1.00 46.08           H  
ATOM   3649  HG3 ARG A 236       3.711  -4.209  13.278  1.00 46.08           H  
ATOM   3650  CD  ARG A 236       5.581  -5.163  13.733  1.00 46.08           C  
ATOM   3651  HD2 ARG A 236       6.627  -5.044  13.451  1.00 46.08           H  
ATOM   3652  HD3 ARG A 236       5.248  -6.171  13.486  1.00 46.08           H  
ATOM   3653  NE  ARG A 236       5.426  -4.930  15.174  1.00 46.08           N  
ATOM   3654  HE  ARG A 236       4.854  -4.142  15.441  1.00 46.08           H  
ATOM   3655  NH1 ARG A 236       6.794  -6.620  15.881  1.00 46.08           N  
ATOM   3656 HH11 ARG A 236       7.088  -6.721  14.920  1.00 46.08           H  
ATOM   3657 HH12 ARG A 236       7.292  -7.071  16.635  1.00 46.08           H  
ATOM   3658  NH2 ARG A 236       5.781  -5.307  17.384  1.00 46.08           N  
ATOM   3659 HH21 ARG A 236       5.197  -4.513  17.603  1.00 46.08           H  
ATOM   3660 HH22 ARG A 236       6.227  -5.808  18.140  1.00 46.08           H  
ATOM   3661  CZ  ARG A 236       5.999  -5.619  16.139  1.00 46.08           C  
ATOM   3662  N   THR A 237       5.029  -2.703   8.492  1.00 44.93           N  
ATOM   3663  H   THR A 237       5.429  -1.927   9.000  1.00 44.93           H  
ATOM   3664  CA  THR A 237       5.381  -2.851   7.080  1.00 44.93           C  
ATOM   3665  HA  THR A 237       4.877  -3.742   6.706  1.00 44.93           H  
ATOM   3666  C   THR A 237       6.875  -3.077   6.899  1.00 44.93           C  
ATOM   3667  CB  THR A 237       4.856  -1.727   6.183  1.00 44.93           C  
ATOM   3668  HB  THR A 237       5.184  -1.933   5.164  1.00 44.93           H  
ATOM   3669  O   THR A 237       7.717  -2.382   7.464  1.00 44.93           O  
ATOM   3670  CG2 THR A 237       3.331  -1.654   6.186  1.00 44.93           C  
ATOM   3671 HG21 THR A 237       3.000  -1.238   5.234  1.00 44.93           H  
ATOM   3672 HG22 THR A 237       2.896  -2.646   6.303  1.00 44.93           H  
ATOM   3673 HG23 THR A 237       2.985  -1.011   6.995  1.00 44.93           H  
ATOM   3674  OG1 THR A 237       5.359  -0.479   6.577  1.00 44.93           O  
ATOM   3675  HG1 THR A 237       5.010  -0.260   7.444  1.00 44.93           H  
ATOM   3676  N   SER A 238       7.218  -4.079   6.095  1.00 42.42           N  
ATOM   3677  H   SER A 238       6.479  -4.658   5.721  1.00 42.42           H  
ATOM   3678  CA  SER A 238       8.578  -4.267   5.599  1.00 42.42           C  
ATOM   3679  HA  SER A 238       9.196  -3.417   5.888  1.00 42.42           H  
ATOM   3680  C   SER A 238       8.527  -4.319   4.085  1.00 42.42           C  
ATOM   3681  CB  SER A 238       9.206  -5.526   6.202  1.00 42.42           C  
ATOM   3682  HB2 SER A 238       9.168  -5.454   7.289  1.00 42.42           H  
ATOM   3683  HB3 SER A 238       8.644  -6.404   5.886  1.00 42.42           H  
ATOM   3684  O   SER A 238       7.934  -5.246   3.527  1.00 42.42           O  
ATOM   3685  OG  SER A 238      10.557  -5.665   5.798  1.00 42.42           O  
ATOM   3686  HG  SER A 238      10.994  -4.826   5.958  1.00 42.42           H  
ATOM   3687  N   LEU A 239       9.131  -3.319   3.443  1.00 42.44           N  
ATOM   3688  H   LEU A 239       9.575  -2.588   3.981  1.00 42.44           H  
ATOM   3689  CA  LEU A 239       9.421  -3.366   2.018  1.00 42.44           C  
ATOM   3690  HA  LEU A 239       8.671  -3.970   1.509  1.00 42.44           H  
ATOM   3691  C   LEU A 239      10.774  -4.043   1.843  1.00 42.44           C  
ATOM   3692  CB  LEU A 239       9.419  -1.968   1.382  1.00 42.44           C  
ATOM   3693  HB2 LEU A 239       9.642  -2.094   0.322  1.00 42.44           H  
ATOM   3694  HB3 LEU A 239      10.229  -1.382   1.815  1.00 42.44           H  
ATOM   3695  O   LEU A 239      11.802  -3.574   2.337  1.00 42.44           O  
ATOM   3696  CG  LEU A 239       8.120  -1.160   1.518  1.00 42.44           C  
ATOM   3697  HG  LEU A 239       7.968  -0.896   2.565  1.00 42.44           H  
ATOM   3698  CD1 LEU A 239       8.245   0.108   0.680  1.00 42.44           C  
ATOM   3699 HD11 LEU A 239       7.279   0.601   0.574  1.00 42.44           H  
ATOM   3700 HD12 LEU A 239       8.954   0.793   1.146  1.00 42.44           H  
ATOM   3701 HD13 LEU A 239       8.582  -0.139  -0.327  1.00 42.44           H  
ATOM   3702  CD2 LEU A 239       6.886  -1.891   1.018  1.00 42.44           C  
ATOM   3703 HD21 LEU A 239       6.008  -1.268   1.193  1.00 42.44           H  
ATOM   3704 HD22 LEU A 239       6.761  -2.823   1.569  1.00 42.44           H  
ATOM   3705 HD23 LEU A 239       6.985  -2.077  -0.052  1.00 42.44           H  
ATOM   3706  N   ILE A 240      10.763  -5.172   1.153  1.00 39.74           N  
ATOM   3707  H   ILE A 240       9.876  -5.512   0.809  1.00 39.74           H  
ATOM   3708  CA  ILE A 240      11.976  -5.823   0.690  1.00 39.74           C  
ATOM   3709  HA  ILE A 240      12.833  -5.444   1.247  1.00 39.74           H  
ATOM   3710  C   ILE A 240      12.136  -5.409  -0.762  1.00 39.74           C  
ATOM   3711  CB  ILE A 240      11.922  -7.350   0.903  1.00 39.74           C  
ATOM   3712  HB  ILE A 240      11.161  -7.770   0.245  1.00 39.74           H  
ATOM   3713  O   ILE A 240      11.418  -5.905  -1.627  1.00 39.74           O  
ATOM   3714  CG1 ILE A 240      11.534  -7.674   2.368  1.00 39.74           C  
ATOM   3715 HG12 ILE A 240      12.132  -7.062   3.043  1.00 39.74           H  
ATOM   3716 HG13 ILE A 240      10.488  -7.403   2.515  1.00 39.74           H  
ATOM   3717  CG2 ILE A 240      13.281  -7.956   0.506  1.00 39.74           C  
ATOM   3718 HG21 ILE A 240      13.512  -7.711  -0.531  1.00 39.74           H  
ATOM   3719 HG22 ILE A 240      14.071  -7.564   1.146  1.00 39.74           H  
ATOM   3720 HG23 ILE A 240      13.248  -9.044   0.575  1.00 39.74           H  
ATOM   3721  CD1 ILE A 240      11.685  -9.141   2.792  1.00 39.74           C  
ATOM   3722 HD11 ILE A 240      11.177  -9.296   3.744  1.00 39.74           H  
ATOM   3723 HD12 ILE A 240      12.741  -9.381   2.918  1.00 39.74           H  
ATOM   3724 HD13 ILE A 240      11.260  -9.810   2.043  1.00 39.74           H  
ATOM   3725  N   PHE A 241      13.058  -4.489  -1.024  1.00 39.66           N  
ATOM   3726  H   PHE A 241      13.552  -4.043  -0.264  1.00 39.66           H  
ATOM   3727  CA  PHE A 241      13.499  -4.207  -2.382  1.00 39.66           C  
ATOM   3728  HA  PHE A 241      12.649  -4.270  -3.061  1.00 39.66           H  
ATOM   3729  C   PHE A 241      14.513  -5.282  -2.755  1.00 39.66           C  
ATOM   3730  CB  PHE A 241      14.062  -2.788  -2.478  1.00 39.66           C  
ATOM   3731  HB2 PHE A 241      15.012  -2.743  -1.946  1.00 39.66           H  
ATOM   3732  HB3 PHE A 241      14.257  -2.556  -3.525  1.00 39.66           H  
ATOM   3733  O   PHE A 241      15.551  -5.423  -2.108  1.00 39.66           O  
ATOM   3734  CG  PHE A 241      13.121  -1.743  -1.912  1.00 39.66           C  
ATOM   3735  CD1 PHE A 241      11.899  -1.452  -2.543  1.00 39.66           C  
ATOM   3736  HD1 PHE A 241      11.625  -1.956  -3.458  1.00 39.66           H  
ATOM   3737  CD2 PHE A 241      13.453  -1.089  -0.717  1.00 39.66           C  
ATOM   3738  HD2 PHE A 241      14.402  -1.297  -0.247  1.00 39.66           H  
ATOM   3739  CE1 PHE A 241      11.025  -0.513  -1.963  1.00 39.66           C  
ATOM   3740  HE1 PHE A 241      10.079  -0.282  -2.429  1.00 39.66           H  
ATOM   3741  CE2 PHE A 241      12.603  -0.119  -0.166  1.00 39.66           C  
ATOM   3742  HE2 PHE A 241      12.905   0.435   0.711  1.00 39.66           H  
ATOM   3743  CZ  PHE A 241      11.392   0.180  -0.800  1.00 39.66           C  
ATOM   3744  HZ  PHE A 241      10.754   0.952  -0.396  1.00 39.66           H  
ATOM   3745  N   GLY A 242      14.172  -6.107  -3.735  1.00 34.10           N  
ATOM   3746  H   GLY A 242      13.330  -5.920  -4.261  1.00 34.10           H  
ATOM   3747  CA  GLY A 242      14.998  -7.231  -4.151  1.00 34.10           C  
ATOM   3748  HA2 GLY A 242      14.487  -8.169  -3.933  1.00 34.10           H  
ATOM   3749  HA3 GLY A 242      15.946  -7.234  -3.613  1.00 34.10           H  
ATOM   3750  C   GLY A 242      15.286  -7.163  -5.639  1.00 34.10           C  
ATOM   3751  O   GLY A 242      14.432  -6.777  -6.437  1.00 34.10           O  
ATOM   3752  N   SER A 243      16.472  -7.623  -6.025  1.00 34.59           N  
ATOM   3753  H   SER A 243      17.156  -7.893  -5.333  1.00 34.59           H  
ATOM   3754  CA  SER A 243      16.824  -7.918  -7.414  1.00 34.59           C  
ATOM   3755  HA  SER A 243      16.547  -7.065  -8.033  1.00 34.59           H  
ATOM   3756  C   SER A 243      16.065  -9.124  -7.974  1.00 34.59           C  
ATOM   3757  CB  SER A 243      18.339  -8.111  -7.553  1.00 34.59           C  
ATOM   3758  HB2 SER A 243      18.815  -7.132  -7.603  1.00 34.59           H  
ATOM   3759  HB3 SER A 243      18.567  -8.647  -8.475  1.00 34.59           H  
ATOM   3760  O   SER A 243      16.266  -9.484  -9.121  1.00 34.59           O  
ATOM   3761  OG  SER A 243      18.865  -8.815  -6.441  1.00 34.59           O  
ATOM   3762  HG  SER A 243      19.774  -9.019  -6.673  1.00 34.59           H  
ATOM   3763  N   ASN A 244      15.122  -9.737  -7.253  1.00 32.09           N  
ATOM   3764  H   ASN A 244      14.947  -9.449  -6.301  1.00 32.09           H  
ATOM   3765  CA  ASN A 244      14.239 -10.722  -7.877  1.00 32.09           C  
ATOM   3766  HA  ASN A 244      14.860 -11.465  -8.379  1.00 32.09           H  
ATOM   3767  C   ASN A 244      13.354 -10.129  -8.971  1.00 32.09           C  
ATOM   3768  CB  ASN A 244      13.382 -11.423  -6.831  1.00 32.09           C  
ATOM   3769  HB2 ASN A 244      13.159 -10.713  -6.035  1.00 32.09           H  
ATOM   3770  HB3 ASN A 244      12.434 -11.738  -7.267  1.00 32.09           H  
ATOM   3771  O   ASN A 244      12.877 -10.901  -9.786  1.00 32.09           O  
ATOM   3772  CG  ASN A 244      14.023 -12.658  -6.245  1.00 32.09           C  
ATOM   3773  ND2 ASN A 244      13.574 -13.023  -5.071  1.00 32.09           N  
ATOM   3774 HD21 ASN A 244      14.034 -13.802  -4.622  1.00 32.09           H  
ATOM   3775 HD22 ASN A 244      12.958 -12.381  -4.592  1.00 32.09           H  
ATOM   3776  OD1 ASN A 244      14.902 -13.299  -6.808  1.00 32.09           O  
ATOM   3777  N   ALA A 245      13.182  -8.808  -9.074  1.00 32.65           N  
ATOM   3778  H   ALA A 245      13.550  -8.186  -8.368  1.00 32.65           H  
ATOM   3779  CA  ALA A 245      12.677  -8.262 -10.331  1.00 32.65           C  
ATOM   3780  HA  ALA A 245      11.773  -8.803 -10.611  1.00 32.65           H  
ATOM   3781  C   ALA A 245      13.654  -8.401 -11.491  1.00 32.65           C  
ATOM   3782  CB  ALA A 245      12.278  -6.824 -10.179  1.00 32.65           C  
ATOM   3783  HB1 ALA A 245      12.140  -6.368 -11.159  1.00 32.65           H  
ATOM   3784  HB2 ALA A 245      11.308  -6.843  -9.683  1.00 32.65           H  
ATOM   3785  HB3 ALA A 245      13.046  -6.281  -9.627  1.00 32.65           H  
ATOM   3786  O   ALA A 245      13.191  -8.579 -12.606  1.00 32.65           O  
ATOM   3787  N   GLU A 246      14.973  -8.395 -11.266  1.00 30.41           N  
ATOM   3788  H   GLU A 246      15.328  -8.347 -10.321  1.00 30.41           H  
ATOM   3789  CA  GLU A 246      15.890  -8.863 -12.308  1.00 30.41           C  
ATOM   3790  HA  GLU A 246      15.726  -8.291 -13.222  1.00 30.41           H  
ATOM   3791  C   GLU A 246      15.632 -10.322 -12.635  1.00 30.41           C  
ATOM   3792  CB  GLU A 246      17.377  -8.805 -11.959  1.00 30.41           C  
ATOM   3793  HB2 GLU A 246      17.593  -9.347 -11.039  1.00 30.41           H  
ATOM   3794  HB3 GLU A 246      17.899  -9.349 -12.746  1.00 30.41           H  
ATOM   3795  O   GLU A 246      15.606 -10.638 -13.809  1.00 30.41           O  
ATOM   3796  CG  GLU A 246      18.017  -7.434 -11.911  1.00 30.41           C  
ATOM   3797  HG2 GLU A 246      17.875  -6.923 -12.863  1.00 30.41           H  
ATOM   3798  HG3 GLU A 246      17.571  -6.842 -11.112  1.00 30.41           H  
ATOM   3799  CD  GLU A 246      19.499  -7.686 -11.645  1.00 30.41           C  
ATOM   3800  OE1 GLU A 246      20.218  -7.973 -12.632  1.00 30.41           O  
ATOM   3801  OE2 GLU A 246      19.883  -7.662 -10.456  1.00 30.41           O  
ATOM   3802  N   ASN A 247      15.441 -11.211 -11.653  1.00 31.71           N  
ATOM   3803  H   ASN A 247      15.547 -10.908 -10.696  1.00 31.71           H  
ATOM   3804  CA  ASN A 247      15.173 -12.620 -11.963  1.00 31.71           C  
ATOM   3805  HA  ASN A 247      15.916 -12.967 -12.682  1.00 31.71           H  
ATOM   3806  C   ASN A 247      13.815 -12.807 -12.647  1.00 31.71           C  
ATOM   3807  CB  ASN A 247      15.285 -13.492 -10.705  1.00 31.71           C  
ATOM   3808  HB2 ASN A 247      14.880 -14.479 -10.929  1.00 31.71           H  
ATOM   3809  HB3 ASN A 247      14.690 -13.063  -9.898  1.00 31.71           H  
ATOM   3810  O   ASN A 247      13.711 -13.612 -13.555  1.00 31.71           O  
ATOM   3811  CG  ASN A 247      16.716 -13.705 -10.250  1.00 31.71           C  
ATOM   3812  ND2 ASN A 247      16.913 -14.009  -8.988  1.00 31.71           N  
ATOM   3813 HD21 ASN A 247      17.877 -14.145  -8.721  1.00 31.71           H  
ATOM   3814 HD22 ASN A 247      16.151 -13.990  -8.325  1.00 31.71           H  
ATOM   3815  OD1 ASN A 247      17.673 -13.613 -10.998  1.00 31.71           O  
ATOM   3816  N   LEU A 248      12.788 -12.052 -12.261  1.00 30.79           N  
ATOM   3817  H   LEU A 248      12.930 -11.423 -11.483  1.00 30.79           H  
ATOM   3818  CA  LEU A 248      11.471 -12.063 -12.897  1.00 30.79           C  
ATOM   3819  HA  LEU A 248      11.127 -13.094 -12.981  1.00 30.79           H  
ATOM   3820  C   LEU A 248      11.552 -11.523 -14.335  1.00 30.79           C  
ATOM   3821  CB  LEU A 248      10.481 -11.273 -12.010  1.00 30.79           C  
ATOM   3822  HB2 LEU A 248      10.971 -10.348 -11.708  1.00 30.79           H  
ATOM   3823  HB3 LEU A 248       9.608 -10.970 -12.589  1.00 30.79           H  
ATOM   3824  O   LEU A 248      10.939 -12.105 -15.218  1.00 30.79           O  
ATOM   3825  CG  LEU A 248      10.015 -12.050 -10.758  1.00 30.79           C  
ATOM   3826  HG  LEU A 248      10.860 -12.596 -10.339  1.00 30.79           H  
ATOM   3827  CD1 LEU A 248       9.480 -11.115  -9.674  1.00 30.79           C  
ATOM   3828 HD11 LEU A 248       8.600 -10.587 -10.041  1.00 30.79           H  
ATOM   3829 HD12 LEU A 248       9.221 -11.686  -8.782  1.00 30.79           H  
ATOM   3830 HD13 LEU A 248      10.246 -10.386  -9.411  1.00 30.79           H  
ATOM   3831  CD2 LEU A 248       8.892 -13.048 -11.030  1.00 30.79           C  
ATOM   3832 HD21 LEU A 248       9.211 -13.742 -11.807  1.00 30.79           H  
ATOM   3833 HD22 LEU A 248       7.981 -12.525 -11.320  1.00 30.79           H  
ATOM   3834 HD23 LEU A 248       8.690 -13.626 -10.129  1.00 30.79           H  
ATOM   3835  N   LEU A 249      12.359 -10.486 -14.591  1.00 31.05           N  
ATOM   3836  H   LEU A 249      12.811 -10.024 -13.814  1.00 31.05           H  
ATOM   3837  CA  LEU A 249      12.583  -9.938 -15.937  1.00 31.05           C  
ATOM   3838  HA  LEU A 249      11.640  -9.937 -16.484  1.00 31.05           H  
ATOM   3839  C   LEU A 249      13.555 -10.781 -16.781  1.00 31.05           C  
ATOM   3840  CB  LEU A 249      13.101  -8.492 -15.816  1.00 31.05           C  
ATOM   3841  HB2 LEU A 249      13.971  -8.495 -15.160  1.00 31.05           H  
ATOM   3842  HB3 LEU A 249      13.436  -8.160 -16.798  1.00 31.05           H  
ATOM   3843  O   LEU A 249      13.417 -10.848 -17.994  1.00 31.05           O  
ATOM   3844  CG  LEU A 249      12.066  -7.476 -15.292  1.00 31.05           C  
ATOM   3845  HG  LEU A 249      11.567  -7.863 -14.404  1.00 31.05           H  
ATOM   3846  CD1 LEU A 249      12.768  -6.164 -14.922  1.00 31.05           C  
ATOM   3847 HD11 LEU A 249      13.510  -6.358 -14.148  1.00 31.05           H  
ATOM   3848 HD12 LEU A 249      12.035  -5.452 -14.541  1.00 31.05           H  
ATOM   3849 HD13 LEU A 249      13.260  -5.749 -15.802  1.00 31.05           H  
ATOM   3850  CD2 LEU A 249      10.995  -7.156 -16.335  1.00 31.05           C  
ATOM   3851 HD21 LEU A 249      10.293  -6.422 -15.939  1.00 31.05           H  
ATOM   3852 HD22 LEU A 249      11.455  -6.774 -17.246  1.00 31.05           H  
ATOM   3853 HD23 LEU A 249      10.440  -8.060 -16.584  1.00 31.05           H  
ATOM   3854  N   LYS A 250      14.550 -11.432 -16.167  1.00 31.16           N  
ATOM   3855  H   LYS A 250      14.664 -11.283 -15.175  1.00 31.16           H  
ATOM   3856  CA  LYS A 250      15.467 -12.364 -16.847  1.00 31.16           C  
ATOM   3857  HA  LYS A 250      15.724 -11.953 -17.824  1.00 31.16           H  
ATOM   3858  C   LYS A 250      14.765 -13.691 -17.151  1.00 31.16           C  
ATOM   3859  CB  LYS A 250      16.770 -12.557 -16.036  1.00 31.16           C  
ATOM   3860  HB2 LYS A 250      16.527 -12.739 -14.989  1.00 31.16           H  
ATOM   3861  HB3 LYS A 250      17.290 -13.438 -16.412  1.00 31.16           H  
ATOM   3862  O   LYS A 250      15.060 -14.308 -18.168  1.00 31.16           O  
ATOM   3863  CG  LYS A 250      17.728 -11.351 -16.165  1.00 31.16           C  
ATOM   3864  HG2 LYS A 250      17.178 -10.431 -15.964  1.00 31.16           H  
ATOM   3865  HG3 LYS A 250      18.077 -11.311 -17.196  1.00 31.16           H  
ATOM   3866  CD  LYS A 250      18.954 -11.398 -15.226  1.00 31.16           C  
ATOM   3867  HD2 LYS A 250      18.608 -11.278 -14.200  1.00 31.16           H  
ATOM   3868  HD3 LYS A 250      19.459 -12.358 -15.324  1.00 31.16           H  
ATOM   3869  CE  LYS A 250      19.927 -10.255 -15.596  1.00 31.16           C  
ATOM   3870  HE2 LYS A 250      19.338  -9.363 -15.809  1.00 31.16           H  
ATOM   3871  HE3 LYS A 250      20.432 -10.533 -16.522  1.00 31.16           H  
ATOM   3872  NZ  LYS A 250      20.939  -9.913 -14.555  1.00 31.16           N  
ATOM   3873  HZ1 LYS A 250      20.533  -9.371 -13.805  1.00 31.16           H  
ATOM   3874  HZ2 LYS A 250      21.640  -9.285 -14.921  1.00 31.16           H  
ATOM   3875  HZ3 LYS A 250      21.393 -10.727 -14.166  1.00 31.16           H  
ATOM   3876  N   CYS A 251      13.805 -14.098 -16.322  1.00 28.16           N  
ATOM   3877  H   CYS A 251      13.658 -13.570 -15.474  1.00 28.16           H  
ATOM   3878  CA  CYS A 251      12.944 -15.263 -16.532  1.00 28.16           C  
ATOM   3879  HA  CYS A 251      13.445 -15.943 -17.222  1.00 28.16           H  
ATOM   3880  C   CYS A 251      11.612 -14.883 -17.205  1.00 28.16           C  
ATOM   3881  CB  CYS A 251      12.734 -16.020 -15.211  1.00 28.16           C  
ATOM   3882  HB2 CYS A 251      12.073 -16.868 -15.395  1.00 28.16           H  
ATOM   3883  HB3 CYS A 251      12.246 -15.360 -14.494  1.00 28.16           H  
ATOM   3884  O   CYS A 251      10.569 -15.439 -16.848  1.00 28.16           O  
ATOM   3885  SG  CYS A 251      14.306 -16.638 -14.539  1.00 28.16           S  
ATOM   3886  HG  CYS A 251      13.787 -17.208 -13.448  1.00 28.16           H  
ATOM   3887  N   ASP A 252      11.663 -13.982 -18.194  1.00 26.19           N  
ATOM   3888  H   ASP A 252      12.564 -13.572 -18.398  1.00 26.19           H  
ATOM   3889  CA  ASP A 252      10.539 -13.426 -18.977  1.00 26.19           C  
ATOM   3890  HA  ASP A 252       9.921 -12.848 -18.290  1.00 26.19           H  
ATOM   3891  C   ASP A 252       9.621 -14.489 -19.633  1.00 26.19           C  
ATOM   3892  CB  ASP A 252      11.131 -12.480 -20.058  1.00 26.19           C  
ATOM   3893  HB2 ASP A 252      12.189 -12.314 -19.853  1.00 26.19           H  
ATOM   3894  HB3 ASP A 252      11.085 -12.973 -21.028  1.00 26.19           H  
ATOM   3895  O   ASP A 252       8.622 -14.166 -20.265  1.00 26.19           O  
ATOM   3896  CG  ASP A 252      10.474 -11.090 -20.175  1.00 26.19           C  
ATOM   3897  OD1 ASP A 252       9.599 -10.751 -19.346  1.00 26.19           O  
ATOM   3898  OD2 ASP A 252      10.889 -10.342 -21.092  1.00 26.19           O  
ATOM   3899  N   SER A 253       9.926 -15.781 -19.496  1.00 27.23           N  
ATOM   3900  H   SER A 253      10.748 -16.010 -18.956  1.00 27.23           H  
ATOM   3901  CA  SER A 253       9.187 -16.876 -20.120  1.00 27.23           C  
ATOM   3902  HA  SER A 253       8.556 -16.460 -20.905  1.00 27.23           H  
ATOM   3903  C   SER A 253       8.230 -17.655 -19.208  1.00 27.23           C  
ATOM   3904  CB  SER A 253      10.180 -17.803 -20.825  1.00 27.23           C  
ATOM   3905  HB2 SER A 253      10.715 -17.229 -21.582  1.00 27.23           H  
ATOM   3906  HB3 SER A 253       9.645 -18.611 -21.322  1.00 27.23           H  
ATOM   3907  O   SER A 253       7.557 -18.542 -19.722  1.00 27.23           O  
ATOM   3908  OG  SER A 253      11.123 -18.341 -19.913  1.00 27.23           O  
ATOM   3909  HG  SER A 253      10.690 -19.025 -19.398  1.00 27.23           H  
ATOM   3910  N   GLN A 254       8.150 -17.412 -17.889  1.00 25.47           N  
ATOM   3911  H   GLN A 254       8.737 -16.692 -17.494  1.00 25.47           H  
ATOM   3912  CA  GLN A 254       7.302 -18.259 -17.014  1.00 25.47           C  
ATOM   3913  HA  GLN A 254       6.495 -18.670 -17.620  1.00 25.47           H  
ATOM   3914  C   GLN A 254       6.535 -17.563 -15.888  1.00 25.47           C  
ATOM   3915  CB  GLN A 254       8.110 -19.450 -16.464  1.00 25.47           C  
ATOM   3916  HB2 GLN A 254       7.575 -19.899 -15.627  1.00 25.47           H  
ATOM   3917  HB3 GLN A 254       9.080 -19.112 -16.099  1.00 25.47           H  
ATOM   3918  O   GLN A 254       5.893 -18.244 -15.084  1.00 25.47           O  
ATOM   3919  CG  GLN A 254       8.295 -20.550 -17.517  1.00 25.47           C  
ATOM   3920  HG2 GLN A 254       7.352 -20.707 -18.040  1.00 25.47           H  
ATOM   3921  HG3 GLN A 254       9.047 -20.243 -18.244  1.00 25.47           H  
ATOM   3922  CD  GLN A 254       8.713 -21.885 -16.919  1.00 25.47           C  
ATOM   3923  NE2 GLN A 254       8.669 -22.945 -17.695  1.00 25.47           N  
ATOM   3924 HE21 GLN A 254       8.336 -22.868 -18.646  1.00 25.47           H  
ATOM   3925 HE22 GLN A 254       8.945 -23.816 -17.266  1.00 25.47           H  
ATOM   3926  OE1 GLN A 254       9.091 -22.018 -15.767  1.00 25.47           O  
ATOM   3927  N   ILE A 255       6.525 -16.231 -15.813  1.00 26.47           N  
ATOM   3928  H   ILE A 255       6.990 -15.680 -16.520  1.00 26.47           H  
ATOM   3929  CA  ILE A 255       5.551 -15.594 -14.925  1.00 26.47           C  
ATOM   3930  HA  ILE A 255       5.497 -16.161 -13.996  1.00 26.47           H  
ATOM   3931  C   ILE A 255       4.209 -15.691 -15.625  1.00 26.47           C  
ATOM   3932  CB  ILE A 255       5.894 -14.157 -14.528  1.00 26.47           C  
ATOM   3933  HB  ILE A 255       5.802 -13.520 -15.407  1.00 26.47           H  
ATOM   3934  O   ILE A 255       3.902 -14.925 -16.531  1.00 26.47           O  
ATOM   3935  CG1 ILE A 255       7.330 -14.078 -13.988  1.00 26.47           C  
ATOM   3936 HG12 ILE A 255       8.021 -14.635 -14.621  1.00 26.47           H  
ATOM   3937 HG13 ILE A 255       7.380 -14.491 -12.981  1.00 26.47           H  
ATOM   3938  CG2 ILE A 255       4.908 -13.685 -13.435  1.00 26.47           C  
ATOM   3939 HG21 ILE A 255       3.879 -13.829 -13.764  1.00 26.47           H  
ATOM   3940 HG22 ILE A 255       5.051 -12.623 -13.236  1.00 26.47           H  
ATOM   3941 HG23 ILE A 255       5.062 -14.253 -12.517  1.00 26.47           H  
ATOM   3942  CD1 ILE A 255       7.806 -12.631 -14.011  1.00 26.47           C  
ATOM   3943 HD11 ILE A 255       7.245 -12.009 -13.313  1.00 26.47           H  
ATOM   3944 HD12 ILE A 255       8.870 -12.623 -13.774  1.00 26.47           H  
ATOM   3945 HD13 ILE A 255       7.697 -12.221 -15.015  1.00 26.47           H  
ATOM   3946  N   ASP A 256       3.432 -16.665 -15.182  1.00 23.72           N  
ATOM   3947  H   ASP A 256       3.864 -17.359 -14.588  1.00 23.72           H  
ATOM   3948  CA  ASP A 256       2.024 -16.842 -15.484  1.00 23.72           C  
ATOM   3949  HA  ASP A 256       1.891 -16.831 -16.566  1.00 23.72           H  
ATOM   3950  C   ASP A 256       1.227 -15.671 -14.878  1.00 23.72           C  
ATOM   3951  CB  ASP A 256       1.632 -18.222 -14.950  1.00 23.72           C  
ATOM   3952  HB2 ASP A 256       2.448 -18.918 -15.144  1.00 23.72           H  
ATOM   3953  HB3 ASP A 256       1.489 -18.181 -13.870  1.00 23.72           H  
ATOM   3954  O   ASP A 256       0.506 -15.789 -13.881  1.00 23.72           O  
ATOM   3955  CG  ASP A 256       0.388 -18.792 -15.612  1.00 23.72           C  
ATOM   3956  OD1 ASP A 256      -0.356 -18.031 -16.273  1.00 23.72           O  
ATOM   3957  OD2 ASP A 256       0.191 -20.007 -15.416  1.00 23.72           O  
ATOM   3958  N   THR A 257       1.465 -14.471 -15.413  1.00 26.47           N  
ATOM   3959  H   THR A 257       2.133 -14.411 -16.168  1.00 26.47           H  
ATOM   3960  CA  THR A 257       0.740 -13.252 -15.058  1.00 26.47           C  
ATOM   3961  HA  THR A 257       0.817 -13.086 -13.983  1.00 26.47           H  
ATOM   3962  C   THR A 257      -0.731 -13.416 -15.389  1.00 26.47           C  
ATOM   3963  CB  THR A 257       1.288 -12.021 -15.798  1.00 26.47           C  
ATOM   3964  HB  THR A 257       0.573 -11.203 -15.706  1.00 26.47           H  
ATOM   3965  O   THR A 257      -1.573 -12.894 -14.661  1.00 26.47           O  
ATOM   3966  CG2 THR A 257       2.620 -11.558 -15.209  1.00 26.47           C  
ATOM   3967 HG21 THR A 257       3.394 -12.289 -15.444  1.00 26.47           H  
ATOM   3968 HG22 THR A 257       2.897 -10.606 -15.663  1.00 26.47           H  
ATOM   3969 HG23 THR A 257       2.534 -11.434 -14.130  1.00 26.47           H  
ATOM   3970  OG1 THR A 257       1.522 -12.289 -17.163  1.00 26.47           O  
ATOM   3971  HG1 THR A 257       0.688 -12.411 -17.623  1.00 26.47           H  
ATOM   3972  N   ASP A 258      -1.040 -14.196 -16.423  1.00 25.63           N  
ATOM   3973  H   ASP A 258      -0.291 -14.623 -16.951  1.00 25.63           H  
ATOM   3974  CA  ASP A 258      -2.397 -14.392 -16.904  1.00 25.63           C  
ATOM   3975  HA  ASP A 258      -2.883 -13.419 -16.975  1.00 25.63           H  
ATOM   3976  C   ASP A 258      -3.217 -15.220 -15.915  1.00 25.63           C  
ATOM   3977  CB  ASP A 258      -2.372 -14.998 -18.316  1.00 25.63           C  
ATOM   3978  HB2 ASP A 258      -3.388 -15.293 -18.581  1.00 25.63           H  
ATOM   3979  HB3 ASP A 258      -1.750 -15.893 -18.315  1.00 25.63           H  
ATOM   3980  O   ASP A 258      -4.300 -14.781 -15.529  1.00 25.63           O  
ATOM   3981  CG  ASP A 258      -1.867 -14.020 -19.390  1.00 25.63           C  
ATOM   3982  OD1 ASP A 258      -1.598 -12.843 -19.048  1.00 25.63           O  
ATOM   3983  OD2 ASP A 258      -1.777 -14.459 -20.557  1.00 25.63           O  
ATOM   3984  N   MET A 259      -2.716 -16.354 -15.403  1.00 24.92           N  
ATOM   3985  H   MET A 259      -1.847 -16.733 -15.751  1.00 24.92           H  
ATOM   3986  CA  MET A 259      -3.511 -17.128 -14.443  1.00 24.92           C  
ATOM   3987  HA  MET A 259      -4.521 -17.218 -14.844  1.00 24.92           H  
ATOM   3988  C   MET A 259      -3.668 -16.434 -13.089  1.00 24.92           C  
ATOM   3989  CB  MET A 259      -2.971 -18.548 -14.250  1.00 24.92           C  
ATOM   3990  HB2 MET A 259      -1.896 -18.528 -14.067  1.00 24.92           H  
ATOM   3991  HB3 MET A 259      -3.452 -18.967 -13.367  1.00 24.92           H  
ATOM   3992  O   MET A 259      -4.757 -16.493 -12.513  1.00 24.92           O  
ATOM   3993  CG  MET A 259      -3.303 -19.465 -15.434  1.00 24.92           C  
ATOM   3994  HG2 MET A 259      -4.207 -19.101 -15.922  1.00 24.92           H  
ATOM   3995  HG3 MET A 259      -2.493 -19.429 -16.162  1.00 24.92           H  
ATOM   3996  SD  MET A 259      -3.614 -21.191 -14.952  1.00 24.92           S  
ATOM   3997  CE  MET A 259      -1.955 -21.697 -14.431  1.00 24.92           C  
ATOM   3998  HE1 MET A 259      -1.323 -21.797 -15.314  1.00 24.92           H  
ATOM   3999  HE2 MET A 259      -1.526 -20.959 -13.753  1.00 24.92           H  
ATOM   4000  HE3 MET A 259      -2.007 -22.664 -13.932  1.00 24.92           H  
ATOM   4001  N   ASN A 260      -2.632 -15.766 -12.569  1.00 27.31           N  
ATOM   4002  H   ASN A 260      -1.769 -15.734 -13.093  1.00 27.31           H  
ATOM   4003  CA  ASN A 260      -2.700 -15.195 -11.220  1.00 27.31           C  
ATOM   4004  HA  ASN A 260      -3.299 -15.868 -10.607  1.00 27.31           H  
ATOM   4005  C   ASN A 260      -3.451 -13.864 -11.161  1.00 27.31           C  
ATOM   4006  CB  ASN A 260      -1.296 -15.099 -10.598  1.00 27.31           C  
ATOM   4007  HB2 ASN A 260      -0.542 -15.060 -11.384  1.00 27.31           H  
ATOM   4008  HB3 ASN A 260      -1.218 -14.181 -10.015  1.00 27.31           H  
ATOM   4009  O   ASN A 260      -4.240 -13.682 -10.238  1.00 27.31           O  
ATOM   4010  CG  ASN A 260      -0.988 -16.245  -9.647  1.00 27.31           C  
ATOM   4011  ND2 ASN A 260       0.272 -16.546  -9.451  1.00 27.31           N  
ATOM   4012 HD21 ASN A 260       0.430 -17.376  -8.897  1.00 27.31           H  
ATOM   4013 HD22 ASN A 260       0.972 -16.144 -10.058  1.00 27.31           H  
ATOM   4014  OD1 ASN A 260      -1.843 -16.864  -9.036  1.00 27.31           O  
ATOM   4015  N   ILE A 261      -3.269 -12.952 -12.124  1.00 28.49           N  
ATOM   4016  H   ILE A 261      -2.650 -13.149 -12.898  1.00 28.49           H  
ATOM   4017  CA  ILE A 261      -4.048 -11.704 -12.136  1.00 28.49           C  
ATOM   4018  HA  ILE A 261      -4.061 -11.299 -11.124  1.00 28.49           H  
ATOM   4019  C   ILE A 261      -5.504 -11.992 -12.473  1.00 28.49           C  
ATOM   4020  CB  ILE A 261      -3.423 -10.630 -13.055  1.00 28.49           C  
ATOM   4021  HB  ILE A 261      -3.013 -11.111 -13.943  1.00 28.49           H  
ATOM   4022  O   ILE A 261      -6.373 -11.458 -11.793  1.00 28.49           O  
ATOM   4023  CG1 ILE A 261      -2.286  -9.943 -12.267  1.00 28.49           C  
ATOM   4024 HG12 ILE A 261      -1.611 -10.713 -11.891  1.00 28.49           H  
ATOM   4025 HG13 ILE A 261      -2.703  -9.413 -11.411  1.00 28.49           H  
ATOM   4026  CG2 ILE A 261      -4.445  -9.594 -13.559  1.00 28.49           C  
ATOM   4027 HG21 ILE A 261      -5.212 -10.072 -14.169  1.00 28.49           H  
ATOM   4028 HG22 ILE A 261      -4.909  -9.090 -12.711  1.00 28.49           H  
ATOM   4029 HG23 ILE A 261      -3.956  -8.857 -14.196  1.00 28.49           H  
ATOM   4030  CD1 ILE A 261      -1.444  -8.961 -13.090  1.00 28.49           C  
ATOM   4031 HD11 ILE A 261      -0.586  -8.641 -12.498  1.00 28.49           H  
ATOM   4032 HD12 ILE A 261      -1.086  -9.449 -13.996  1.00 28.49           H  
ATOM   4033 HD13 ILE A 261      -2.028  -8.079 -13.352  1.00 28.49           H  
ATOM   4034  N   VAL A 262      -5.794 -12.846 -13.462  1.00 27.35           N  
ATOM   4035  H   VAL A 262      -5.053 -13.271 -14.001  1.00 27.35           H  
ATOM   4036  CA  VAL A 262      -7.188 -13.145 -13.817  1.00 27.35           C  
ATOM   4037  HA  VAL A 262      -7.722 -12.200 -13.920  1.00 27.35           H  
ATOM   4038  C   VAL A 262      -7.877 -13.913 -12.694  1.00 27.35           C  
ATOM   4039  CB  VAL A 262      -7.312 -13.883 -15.162  1.00 27.35           C  
ATOM   4040  HB  VAL A 262      -6.766 -14.825 -15.111  1.00 27.35           H  
ATOM   4041  O   VAL A 262      -8.979 -13.529 -12.322  1.00 27.35           O  
ATOM   4042  CG1 VAL A 262      -8.774 -14.205 -15.501  1.00 27.35           C  
ATOM   4043 HG11 VAL A 262      -9.185 -14.913 -14.782  1.00 27.35           H  
ATOM   4044 HG12 VAL A 262      -9.372 -13.293 -15.490  1.00 27.35           H  
ATOM   4045 HG13 VAL A 262      -8.830 -14.659 -16.490  1.00 27.35           H  
ATOM   4046  CG2 VAL A 262      -6.764 -13.017 -16.306  1.00 27.35           C  
ATOM   4047 HG21 VAL A 262      -7.348 -12.102 -16.403  1.00 27.35           H  
ATOM   4048 HG22 VAL A 262      -6.806 -13.576 -17.241  1.00 27.35           H  
ATOM   4049 HG23 VAL A 262      -5.722 -12.751 -16.125  1.00 27.35           H  
ATOM   4050  N   SER A 263      -7.240 -14.925 -12.087  1.00 31.86           N  
ATOM   4051  H   SER A 263      -6.336 -15.222 -12.425  1.00 31.86           H  
ATOM   4052  CA  SER A 263      -7.836 -15.621 -10.932  1.00 31.86           C  
ATOM   4053  HA  SER A 263      -8.822 -15.988 -11.215  1.00 31.86           H  
ATOM   4054  C   SER A 263      -8.020 -14.686  -9.744  1.00 31.86           C  
ATOM   4055  CB  SER A 263      -7.008 -16.816 -10.458  1.00 31.86           C  
ATOM   4056  HB2 SER A 263      -7.465 -17.227  -9.559  1.00 31.86           H  
ATOM   4057  HB3 SER A 263      -5.992 -16.501 -10.220  1.00 31.86           H  
ATOM   4058  O   SER A 263      -9.058 -14.736  -9.093  1.00 31.86           O  
ATOM   4059  OG  SER A 263      -6.987 -17.818 -11.446  1.00 31.86           O  
ATOM   4060  HG  SER A 263      -6.256 -17.598 -12.029  1.00 31.86           H  
ATOM   4061  N   PHE A 264      -7.057 -13.802  -9.476  1.00 30.94           N  
ATOM   4062  H   PHE A 264      -6.206 -13.808 -10.019  1.00 30.94           H  
ATOM   4063  CA  PHE A 264      -7.189 -12.805  -8.421  1.00 30.94           C  
ATOM   4064  HA  PHE A 264      -7.443 -13.314  -7.491  1.00 30.94           H  
ATOM   4065  C   PHE A 264      -8.324 -11.819  -8.723  1.00 30.94           C  
ATOM   4066  CB  PHE A 264      -5.848 -12.093  -8.227  1.00 30.94           C  
ATOM   4067  HB2 PHE A 264      -5.094 -12.835  -7.965  1.00 30.94           H  
ATOM   4068  HB3 PHE A 264      -5.549 -11.627  -9.166  1.00 30.94           H  
ATOM   4069  O   PHE A 264      -9.165 -11.590  -7.862  1.00 30.94           O  
ATOM   4070  CG  PHE A 264      -5.864 -11.040  -7.146  1.00 30.94           C  
ATOM   4071  CD1 PHE A 264      -6.040  -9.685  -7.484  1.00 30.94           C  
ATOM   4072  HD1 PHE A 264      -6.168  -9.394  -8.516  1.00 30.94           H  
ATOM   4073  CD2 PHE A 264      -5.712 -11.418  -5.800  1.00 30.94           C  
ATOM   4074  HD2 PHE A 264      -5.590 -12.460  -5.544  1.00 30.94           H  
ATOM   4075  CE1 PHE A 264      -6.052  -8.708  -6.474  1.00 30.94           C  
ATOM   4076  HE1 PHE A 264      -6.189  -7.668  -6.729  1.00 30.94           H  
ATOM   4077  CE2 PHE A 264      -5.723 -10.440  -4.791  1.00 30.94           C  
ATOM   4078  HE2 PHE A 264      -5.611 -10.728  -3.756  1.00 30.94           H  
ATOM   4079  CZ  PHE A 264      -5.889  -9.086  -5.130  1.00 30.94           C  
ATOM   4080  HZ  PHE A 264      -5.893  -8.334  -4.356  1.00 30.94           H  
ATOM   4081  N   MET A 265      -8.415 -11.271  -9.936  1.00 29.00           N  
ATOM   4082  H   MET A 265      -7.715 -11.498 -10.627  1.00 29.00           H  
ATOM   4083  CA  MET A 265      -9.490 -10.346 -10.307  1.00 29.00           C  
ATOM   4084  HA  MET A 265      -9.560  -9.569  -9.546  1.00 29.00           H  
ATOM   4085  C   MET A 265     -10.859 -11.021 -10.341  1.00 29.00           C  
ATOM   4086  CB  MET A 265      -9.208  -9.660 -11.649  1.00 29.00           C  
ATOM   4087  HB2 MET A 265      -9.027 -10.405 -12.423  1.00 29.00           H  
ATOM   4088  HB3 MET A 265     -10.101  -9.100 -11.927  1.00 29.00           H  
ATOM   4089  O   MET A 265     -11.826 -10.425  -9.885  1.00 29.00           O  
ATOM   4090  CG  MET A 265      -8.030  -8.679 -11.590  1.00 29.00           C  
ATOM   4091  HG2 MET A 265      -7.159  -9.156 -12.037  1.00 29.00           H  
ATOM   4092  HG3 MET A 265      -7.795  -8.444 -10.552  1.00 29.00           H  
ATOM   4093  SD  MET A 265      -8.358  -7.120 -12.455  1.00 29.00           S  
ATOM   4094  CE  MET A 265      -6.755  -6.818 -13.239  1.00 29.00           C  
ATOM   4095  HE1 MET A 265      -6.789  -5.866 -13.769  1.00 29.00           H  
ATOM   4096  HE2 MET A 265      -5.976  -6.780 -12.478  1.00 29.00           H  
ATOM   4097  HE3 MET A 265      -6.542  -7.617 -13.949  1.00 29.00           H  
ATOM   4098  N   ALA A 266     -10.946 -12.266 -10.809  1.00 30.15           N  
ATOM   4099  H   ALA A 266     -10.121 -12.694 -11.205  1.00 30.15           H  
ATOM   4100  CA  ALA A 266     -12.181 -13.045 -10.809  1.00 30.15           C  
ATOM   4101  HA  ALA A 266     -12.975 -12.449 -11.257  1.00 30.15           H  
ATOM   4102  C   ALA A 266     -12.630 -13.411  -9.385  1.00 30.15           C  
ATOM   4103  CB  ALA A 266     -11.971 -14.296 -11.669  1.00 30.15           C  
ATOM   4104  HB1 ALA A 266     -11.182 -14.917 -11.245  1.00 30.15           H  
ATOM   4105  HB2 ALA A 266     -12.898 -14.870 -11.705  1.00 30.15           H  
ATOM   4106  HB3 ALA A 266     -11.698 -14.006 -12.684  1.00 30.15           H  
ATOM   4107  O   ALA A 266     -13.812 -13.333  -9.077  1.00 30.15           O  
ATOM   4108  N   GLN A 267     -11.703 -13.756  -8.485  1.00 31.06           N  
ATOM   4109  H   GLN A 267     -10.743 -13.853  -8.782  1.00 31.06           H  
ATOM   4110  CA  GLN A 267     -12.027 -13.994  -7.071  1.00 31.06           C  
ATOM   4111  HA  GLN A 267     -12.879 -14.670  -7.005  1.00 31.06           H  
ATOM   4112  C   GLN A 267     -12.427 -12.712  -6.334  1.00 31.06           C  
ATOM   4113  CB  GLN A 267     -10.827 -14.633  -6.362  1.00 31.06           C  
ATOM   4114  HB2 GLN A 267     -10.975 -14.574  -5.284  1.00 31.06           H  
ATOM   4115  HB3 GLN A 267      -9.922 -14.077  -6.609  1.00 31.06           H  
ATOM   4116  O   GLN A 267     -13.152 -12.777  -5.348  1.00 31.06           O  
ATOM   4117  CG  GLN A 267     -10.658 -16.110  -6.738  1.00 31.06           C  
ATOM   4118  HG2 GLN A 267     -10.653 -16.223  -7.822  1.00 31.06           H  
ATOM   4119  HG3 GLN A 267     -11.507 -16.674  -6.350  1.00 31.06           H  
ATOM   4120  CD  GLN A 267      -9.377 -16.717  -6.177  1.00 31.06           C  
ATOM   4121  NE2 GLN A 267      -9.024 -17.911  -6.600  1.00 31.06           N  
ATOM   4122 HE21 GLN A 267      -9.576 -18.386  -7.300  1.00 31.06           H  
ATOM   4123 HE22 GLN A 267      -8.158 -18.275  -6.228  1.00 31.06           H  
ATOM   4124  OE1 GLN A 267      -8.669 -16.162  -5.350  1.00 31.06           O  
ATOM   4125  N   ASN A 268     -11.963 -11.554  -6.804  1.00 28.25           N  
ATOM   4126  H   ASN A 268     -11.353 -11.580  -7.608  1.00 28.25           H  
ATOM   4127  CA  ASN A 268     -12.253 -10.251  -6.212  1.00 28.25           C  
ATOM   4128  HA  ASN A 268     -12.790 -10.395  -5.275  1.00 28.25           H  
ATOM   4129  C   ASN A 268     -13.196  -9.419  -7.100  1.00 28.25           C  
ATOM   4130  CB  ASN A 268     -10.927  -9.544  -5.872  1.00 28.25           C  
ATOM   4131  HB2 ASN A 268     -10.327  -9.450  -6.777  1.00 28.25           H  
ATOM   4132  HB3 ASN A 268     -11.133  -8.541  -5.498  1.00 28.25           H  
ATOM   4133  O   ASN A 268     -13.196  -8.194  -7.012  1.00 28.25           O  
ATOM   4134  CG  ASN A 268     -10.124 -10.266  -4.804  1.00 28.25           C  
ATOM   4135  ND2 ASN A 268      -9.168 -11.078  -5.175  1.00 28.25           N  
ATOM   4136 HD21 ASN A 268      -8.700 -11.597  -4.446  1.00 28.25           H  
ATOM   4137 HD22 ASN A 268      -9.048 -11.266  -6.160  1.00 28.25           H  
ATOM   4138  OD1 ASN A 268     -10.321 -10.106  -3.614  1.00 28.25           O  
ATOM   4139  N   GLN A 269     -13.990 -10.052  -7.970  1.00 28.91           N  
ATOM   4140  H   GLN A 269     -13.946 -11.060  -8.026  1.00 28.91           H  
ATOM   4141  CA  GLN A 269     -14.806  -9.347  -8.963  1.00 28.91           C  
ATOM   4142  HA  GLN A 269     -14.144  -8.673  -9.506  1.00 28.91           H  
ATOM   4143  C   GLN A 269     -15.896  -8.492  -8.309  1.00 28.91           C  
ATOM   4144  CB  GLN A 269     -15.401 -10.356  -9.958  1.00 28.91           C  
ATOM   4145  HB2 GLN A 269     -16.417 -10.618  -9.663  1.00 28.91           H  
ATOM   4146  HB3 GLN A 269     -14.801 -11.266  -9.955  1.00 28.91           H  
ATOM   4147  O   GLN A 269     -16.171  -7.406  -8.802  1.00 28.91           O  
ATOM   4148  CG  GLN A 269     -15.389  -9.824 -11.395  1.00 28.91           C  
ATOM   4149  HG2 GLN A 269     -14.365  -9.568 -11.668  1.00 28.91           H  
ATOM   4150  HG3 GLN A 269     -15.998  -8.922 -11.450  1.00 28.91           H  
ATOM   4151  CD  GLN A 269     -15.920 -10.835 -12.409  1.00 28.91           C  
ATOM   4152  NE2 GLN A 269     -15.785 -10.560 -13.688  1.00 28.91           N  
ATOM   4153 HE21 GLN A 269     -16.182 -11.241 -14.319  1.00 28.91           H  
ATOM   4154 HE22 GLN A 269     -15.383  -9.679 -13.977  1.00 28.91           H  
ATOM   4155  OE1 GLN A 269     -16.462 -11.884 -12.108  1.00 28.91           O  
ATOM   4156  N   ASP A 270     -16.438  -8.913  -7.164  1.00 30.69           N  
ATOM   4157  H   ASP A 270     -16.260  -9.861  -6.863  1.00 30.69           H  
ATOM   4158  CA  ASP A 270     -17.369  -8.104  -6.363  1.00 30.69           C  
ATOM   4159  HA  ASP A 270     -18.182  -7.756  -7.000  1.00 30.69           H  
ATOM   4160  C   ASP A 270     -16.677  -6.863  -5.770  1.00 30.69           C  
ATOM   4161  CB  ASP A 270     -17.966  -8.971  -5.242  1.00 30.69           C  
ATOM   4162  HB2 ASP A 270     -17.155  -9.382  -4.640  1.00 30.69           H  
ATOM   4163  HB3 ASP A 270     -18.573  -8.335  -4.598  1.00 30.69           H  
ATOM   4164  O   ASP A 270     -17.236  -5.765  -5.758  1.00 30.69           O  
ATOM   4165  CG  ASP A 270     -18.852 -10.111  -5.759  1.00 30.69           C  
ATOM   4166  OD1 ASP A 270     -19.476  -9.932  -6.829  1.00 30.69           O  
ATOM   4167  OD2 ASP A 270     -18.889 -11.157  -5.076  1.00 30.69           O  
ATOM   4168  N   LEU A 271     -15.412  -7.013  -5.357  1.00 28.77           N  
ATOM   4169  H   LEU A 271     -14.996  -7.928  -5.462  1.00 28.77           H  
ATOM   4170  CA  LEU A 271     -14.557  -5.911  -4.904  1.00 28.77           C  
ATOM   4171  HA  LEU A 271     -15.092  -5.350  -4.138  1.00 28.77           H  
ATOM   4172  C   LEU A 271     -14.260  -4.930  -6.049  1.00 28.77           C  
ATOM   4173  CB  LEU A 271     -13.240  -6.480  -4.329  1.00 28.77           C  
ATOM   4174  HB2 LEU A 271     -12.409  -5.980  -4.828  1.00 28.77           H  
ATOM   4175  HB3 LEU A 271     -13.145  -7.536  -4.583  1.00 28.77           H  
ATOM   4176  O   LEU A 271     -14.303  -3.715  -5.854  1.00 28.77           O  
ATOM   4177  CG  LEU A 271     -13.074  -6.322  -2.805  1.00 28.77           C  
ATOM   4178  HG  LEU A 271     -13.839  -5.660  -2.398  1.00 28.77           H  
ATOM   4179  CD1 LEU A 271     -13.157  -7.675  -2.098  1.00 28.77           C  
ATOM   4180 HD11 LEU A 271     -12.359  -8.336  -2.436  1.00 28.77           H  
ATOM   4181 HD12 LEU A 271     -13.083  -7.537  -1.019  1.00 28.77           H  
ATOM   4182 HD13 LEU A 271     -14.120  -8.138  -2.313  1.00 28.77           H  
ATOM   4183  CD2 LEU A 271     -11.704  -5.719  -2.496  1.00 28.77           C  
ATOM   4184 HD21 LEU A 271     -11.663  -4.697  -2.872  1.00 28.77           H  
ATOM   4185 HD22 LEU A 271     -10.924  -6.315  -2.970  1.00 28.77           H  
ATOM   4186 HD23 LEU A 271     -11.541  -5.725  -1.418  1.00 28.77           H  
ATOM   4187  N   PHE A 272     -13.977  -5.442  -7.249  1.00 27.82           N  
ATOM   4188  H   PHE A 272     -13.912  -6.447  -7.333  1.00 27.82           H  
ATOM   4189  CA  PHE A 272     -13.711  -4.615  -8.426  1.00 27.82           C  
ATOM   4190  HA  PHE A 272     -13.091  -3.778  -8.106  1.00 27.82           H  
ATOM   4191  C   PHE A 272     -14.983  -4.007  -9.028  1.00 27.82           C  
ATOM   4192  CB  PHE A 272     -12.903  -5.395  -9.468  1.00 27.82           C  
ATOM   4193  HB2 PHE A 272     -13.387  -6.353  -9.658  1.00 27.82           H  
ATOM   4194  HB3 PHE A 272     -12.907  -4.835 -10.403  1.00 27.82           H  
ATOM   4195  O   PHE A 272     -14.940  -2.876  -9.500  1.00 27.82           O  
ATOM   4196  CG  PHE A 272     -11.456  -5.607  -9.066  1.00 27.82           C  
ATOM   4197  CD1 PHE A 272     -10.594  -4.499  -8.948  1.00 27.82           C  
ATOM   4198  HD1 PHE A 272     -10.961  -3.508  -9.171  1.00 27.82           H  
ATOM   4199  CD2 PHE A 272     -10.965  -6.899  -8.801  1.00 27.82           C  
ATOM   4200  HD2 PHE A 272     -11.611  -7.757  -8.911  1.00 27.82           H  
ATOM   4201  CE1 PHE A 272      -9.259  -4.678  -8.546  1.00 27.82           C  
ATOM   4202  HE1 PHE A 272      -8.605  -3.823  -8.458  1.00 27.82           H  
ATOM   4203  CE2 PHE A 272      -9.633  -7.073  -8.383  1.00 27.82           C  
ATOM   4204  HE2 PHE A 272      -9.255  -8.057  -8.146  1.00 27.82           H  
ATOM   4205  CZ  PHE A 272      -8.780  -5.966  -8.259  1.00 27.82           C  
ATOM   4206  HZ  PHE A 272      -7.756  -6.103  -7.944  1.00 27.82           H  
ATOM   4207  N   GLY A 273     -16.123  -4.693  -8.945  1.00 26.00           N  
ATOM   4208  H   GLY A 273     -16.091  -5.640  -8.597  1.00 26.00           H  
ATOM   4209  CA  GLY A 273     -17.429  -4.157  -9.324  1.00 26.00           C  
ATOM   4210  HA2 GLY A 273     -18.185  -4.929  -9.181  1.00 26.00           H  
ATOM   4211  HA3 GLY A 273     -17.415  -3.860 -10.373  1.00 26.00           H  
ATOM   4212  C   GLY A 273     -17.801  -2.945  -8.471  1.00 26.00           C  
ATOM   4213  O   GLY A 273     -18.343  -1.966  -8.982  1.00 26.00           O  
ATOM   4214  N   TRP A 274     -17.411  -2.949  -7.192  1.00 27.86           N  
ATOM   4215  H   TRP A 274     -17.032  -3.803  -6.807  1.00 27.86           H  
ATOM   4216  CA  TRP A 274     -17.510  -1.774  -6.326  1.00 27.86           C  
ATOM   4217  HA  TRP A 274     -18.529  -1.392  -6.382  1.00 27.86           H  
ATOM   4218  C   TRP A 274     -16.576  -0.629  -6.759  1.00 27.86           C  
ATOM   4219  CB  TRP A 274     -17.240  -2.205  -4.882  1.00 27.86           C  
ATOM   4220  HB2 TRP A 274     -16.193  -2.488  -4.773  1.00 27.86           H  
ATOM   4221  HB3 TRP A 274     -17.843  -3.085  -4.658  1.00 27.86           H  
ATOM   4222  O   TRP A 274     -16.982   0.534  -6.748  1.00 27.86           O  
ATOM   4223  CG  TRP A 274     -17.556  -1.161  -3.867  1.00 27.86           C  
ATOM   4224  CD1 TRP A 274     -18.803  -0.810  -3.490  1.00 27.86           C  
ATOM   4225  HD1 TRP A 274     -19.707  -1.257  -3.875  1.00 27.86           H  
ATOM   4226  CD2 TRP A 274     -16.645  -0.333  -3.081  1.00 27.86           C  
ATOM   4227  CE2 TRP A 274     -17.427   0.511  -2.239  1.00 27.86           C  
ATOM   4228  CE3 TRP A 274     -15.242  -0.216  -2.979  1.00 27.86           C  
ATOM   4229  HE3 TRP A 274     -14.620  -0.843  -3.601  1.00 27.86           H  
ATOM   4230  NE1 TRP A 274     -18.729   0.159  -2.515  1.00 27.86           N  
ATOM   4231  HE1 TRP A 274     -19.535   0.473  -1.994  1.00 27.86           H  
ATOM   4232  CH2 TRP A 274     -15.457   1.523  -1.272  1.00 27.86           C  
ATOM   4233  HH2 TRP A 274     -14.992   2.216  -0.587  1.00 27.86           H  
ATOM   4234  CZ2 TRP A 274     -16.857   1.428  -1.346  1.00 27.86           C  
ATOM   4235  HZ2 TRP A 274     -17.490   2.032  -0.712  1.00 27.86           H  
ATOM   4236  CZ3 TRP A 274     -14.654   0.700  -2.084  1.00 27.86           C  
ATOM   4237  HZ3 TRP A 274     -13.578   0.772  -2.025  1.00 27.86           H  
ATOM   4238  N   LEU A 275     -15.351  -0.944  -7.196  1.00 27.61           N  
ATOM   4239  H   LEU A 275     -15.089  -1.919  -7.183  1.00 27.61           H  
ATOM   4240  CA  LEU A 275     -14.391   0.028  -7.740  1.00 27.61           C  
ATOM   4241  HA  LEU A 275     -14.292   0.852  -7.033  1.00 27.61           H  
ATOM   4242  C   LEU A 275     -14.864   0.659  -9.058  1.00 27.61           C  
ATOM   4243  CB  LEU A 275     -13.018  -0.652  -7.913  1.00 27.61           C  
ATOM   4244  HB2 LEU A 275     -12.533  -0.265  -8.810  1.00 27.61           H  
ATOM   4245  HB3 LEU A 275     -13.169  -1.717  -8.086  1.00 27.61           H  
ATOM   4246  O   LEU A 275     -14.750   1.872  -9.213  1.00 27.61           O  
ATOM   4247  CG  LEU A 275     -12.086  -0.454  -6.706  1.00 27.61           C  
ATOM   4248  HG  LEU A 275     -12.664  -0.161  -5.829  1.00 27.61           H  
ATOM   4249  CD1 LEU A 275     -11.311  -1.723  -6.353  1.00 27.61           C  
ATOM   4250 HD11 LEU A 275     -10.674  -1.541  -5.487  1.00 27.61           H  
ATOM   4251 HD12 LEU A 275     -10.698  -2.039  -7.198  1.00 27.61           H  
ATOM   4252 HD13 LEU A 275     -12.012  -2.519  -6.101  1.00 27.61           H  
ATOM   4253  CD2 LEU A 275     -11.058   0.631  -7.015  1.00 27.61           C  
ATOM   4254 HD21 LEU A 275     -11.574   1.568  -7.223  1.00 27.61           H  
ATOM   4255 HD22 LEU A 275     -10.421   0.749  -6.139  1.00 27.61           H  
ATOM   4256 HD23 LEU A 275     -10.449   0.347  -7.873  1.00 27.61           H  
ATOM   4257  N   GLU A 276     -15.439  -0.116  -9.981  1.00 25.12           N  
ATOM   4258  H   GLU A 276     -15.461  -1.115  -9.833  1.00 25.12           H  
ATOM   4259  CA  GLU A 276     -16.034   0.429 -11.210  1.00 25.12           C  
ATOM   4260  HA  GLU A 276     -15.312   1.089 -11.691  1.00 25.12           H  
ATOM   4261  C   GLU A 276     -17.268   1.290 -10.913  1.00 25.12           C  
ATOM   4262  CB  GLU A 276     -16.412  -0.686 -12.199  1.00 25.12           C  
ATOM   4263  HB2 GLU A 276     -17.283  -0.354 -12.765  1.00 25.12           H  
ATOM   4264  HB3 GLU A 276     -16.689  -1.591 -11.658  1.00 25.12           H  
ATOM   4265  O   GLU A 276     -17.435   2.352 -11.516  1.00 25.12           O  
ATOM   4266  CG  GLU A 276     -15.300  -0.987 -13.215  1.00 25.12           C  
ATOM   4267  HG2 GLU A 276     -14.496  -1.529 -12.717  1.00 25.12           H  
ATOM   4268  HG3 GLU A 276     -14.896  -0.044 -13.582  1.00 25.12           H  
ATOM   4269  CD  GLU A 276     -15.824  -1.802 -14.410  1.00 25.12           C  
ATOM   4270  OE1 GLU A 276     -15.347  -1.557 -15.543  1.00 25.12           O  
ATOM   4271  OE2 GLU A 276     -16.734  -2.636 -14.210  1.00 25.12           O  
ATOM   4272  N   ALA A 277     -18.101   0.891  -9.944  1.00 24.59           N  
ATOM   4273  H   ALA A 277     -17.957  -0.013  -9.517  1.00 24.59           H  
ATOM   4274  CA  ALA A 277     -19.232   1.704  -9.499  1.00 24.59           C  
ATOM   4275  HA  ALA A 277     -19.846   1.941 -10.368  1.00 24.59           H  
ATOM   4276  C   ALA A 277     -18.771   3.041  -8.887  1.00 24.59           C  
ATOM   4277  CB  ALA A 277     -20.081   0.886  -8.519  1.00 24.59           C  
ATOM   4278  HB1 ALA A 277     -20.952   1.467  -8.216  1.00 24.59           H  
ATOM   4279  HB2 ALA A 277     -19.495   0.630  -7.636  1.00 24.59           H  
ATOM   4280  HB3 ALA A 277     -20.416  -0.032  -9.002  1.00 24.59           H  
ATOM   4281  O   ALA A 277     -19.377   4.082  -9.148  1.00 24.59           O  
ATOM   4282  N   ALA A 278     -17.668   3.042  -8.128  1.00 25.21           N  
ATOM   4283  H   ALA A 278     -17.235   2.156  -7.912  1.00 25.21           H  
ATOM   4284  CA  ALA A 278     -17.076   4.259  -7.575  1.00 25.21           C  
ATOM   4285  HA  ALA A 278     -17.866   4.830  -7.087  1.00 25.21           H  
ATOM   4286  C   ALA A 278     -16.459   5.178  -8.649  1.00 25.21           C  
ATOM   4287  CB  ALA A 278     -16.047   3.861  -6.510  1.00 25.21           C  
ATOM   4288  HB1 ALA A 278     -15.636   4.756  -6.044  1.00 25.21           H  
ATOM   4289  HB2 ALA A 278     -16.521   3.242  -5.748  1.00 25.21           H  
ATOM   4290  HB3 ALA A 278     -15.236   3.296  -6.971  1.00 25.21           H  
ATOM   4291  O   ALA A 278     -16.389   6.389  -8.443  1.00 25.21           O  
ATOM   4292  N   GLN A 279     -16.053   4.634  -9.801  1.00 26.89           N  
ATOM   4293  H   GLN A 279     -16.116   3.630  -9.898  1.00 26.89           H  
ATOM   4294  CA  GLN A 279     -15.444   5.384 -10.908  1.00 26.89           C  
ATOM   4295  HA  GLN A 279     -14.904   6.229 -10.482  1.00 26.89           H  
ATOM   4296  C   GLN A 279     -16.458   6.019 -11.877  1.00 26.89           C  
ATOM   4297  CB  GLN A 279     -14.408   4.499 -11.619  1.00 26.89           C  
ATOM   4298  HB2 GLN A 279     -14.111   4.965 -12.558  1.00 26.89           H  
ATOM   4299  HB3 GLN A 279     -14.843   3.524 -11.839  1.00 26.89           H  
ATOM   4300  O   GLN A 279     -16.062   6.663 -12.848  1.00 26.89           O  
ATOM   4301  CG  GLN A 279     -13.150   4.335 -10.750  1.00 26.89           C  
ATOM   4302  HG2 GLN A 279     -13.416   3.922  -9.777  1.00 26.89           H  
ATOM   4303  HG3 GLN A 279     -12.707   5.316 -10.580  1.00 26.89           H  
ATOM   4304  CD  GLN A 279     -12.085   3.442 -11.378  1.00 26.89           C  
ATOM   4305  NE2 GLN A 279     -11.000   3.192 -10.678  1.00 26.89           N  
ATOM   4306 HE21 GLN A 279     -10.328   2.582 -11.120  1.00 26.89           H  
ATOM   4307 HE22 GLN A 279     -10.902   3.559  -9.743  1.00 26.89           H  
ATOM   4308  OE1 GLN A 279     -12.169   2.982 -12.504  1.00 26.89           O  
ATOM   4309  N   GLY A 280     -17.765   5.913 -11.608  1.00 22.94           N  
ATOM   4310  H   GLY A 280     -18.042   5.347 -10.819  1.00 22.94           H  
ATOM   4311  CA  GLY A 280     -18.787   6.720 -12.287  1.00 22.94           C  
ATOM   4312  HA2 GLY A 280     -19.734   6.582 -11.765  1.00 22.94           H  
ATOM   4313  HA3 GLY A 280     -18.508   7.771 -12.216  1.00 22.94           H  
ATOM   4314  C   GLY A 280     -19.021   6.398 -13.769  1.00 22.94           C  
ATOM   4315  O   GLY A 280     -19.714   7.154 -14.448  1.00 22.94           O  
ATOM   4316  N   GLY A 281     -18.499   5.284 -14.287  1.00 22.85           N  
ATOM   4317  H   GLY A 281     -17.871   4.736 -13.716  1.00 22.85           H  
ATOM   4318  CA  GLY A 281     -18.819   4.824 -15.636  1.00 22.85           C  
ATOM   4319  HA2 GLY A 281     -18.812   5.672 -16.320  1.00 22.85           H  
ATOM   4320  HA3 GLY A 281     -19.822   4.398 -15.633  1.00 22.85           H  
ATOM   4321  C   GLY A 281     -17.831   3.798 -16.171  1.00 22.85           C  
ATOM   4322  O   GLY A 281     -16.653   4.097 -16.333  1.00 22.85           O  
ATOM   4323  N   GLY A 282     -18.317   2.607 -16.519  1.00 23.16           N  
ATOM   4324  H   GLY A 282     -19.284   2.384 -16.331  1.00 23.16           H  
ATOM   4325  CA  GLY A 282     -17.474   1.626 -17.199  1.00 23.16           C  
ATOM   4326  HA2 GLY A 282     -16.728   1.259 -16.494  1.00 23.16           H  
ATOM   4327  HA3 GLY A 282     -16.944   2.107 -18.021  1.00 23.16           H  
ATOM   4328  C   GLY A 282     -18.214   0.426 -17.751  1.00 23.16           C  
ATOM   4329  O   GLY A 282     -18.250   0.245 -18.968  1.00 23.16           O  
ATOM   4330  N   TYR A 283     -18.850  -0.361 -16.887  1.00 23.76           N  
ATOM   4331  H   TYR A 283     -18.682  -0.246 -15.898  1.00 23.76           H  
ATOM   4332  CA  TYR A 283     -19.506  -1.588 -17.318  1.00 23.76           C  
ATOM   4333  HA  TYR A 283     -19.500  -1.636 -18.407  1.00 23.76           H  
ATOM   4334  C   TYR A 283     -20.968  -1.628 -16.882  1.00 23.76           C  
ATOM   4335  CB  TYR A 283     -18.687  -2.788 -16.843  1.00 23.76           C  
ATOM   4336  HB2 TYR A 283     -18.833  -2.927 -15.772  1.00 23.76           H  
ATOM   4337  HB3 TYR A 283     -17.627  -2.587 -17.003  1.00 23.76           H  
ATOM   4338  O   TYR A 283     -21.302  -1.780 -15.710  1.00 23.76           O  
ATOM   4339  CG  TYR A 283     -19.029  -4.062 -17.583  1.00 23.76           C  
ATOM   4340  CD1 TYR A 283     -19.765  -5.071 -16.937  1.00 23.76           C  
ATOM   4341  HD1 TYR A 283     -20.070  -4.930 -15.911  1.00 23.76           H  
ATOM   4342  CD2 TYR A 283     -18.597  -4.239 -18.912  1.00 23.76           C  
ATOM   4343  HD2 TYR A 283     -18.015  -3.464 -19.388  1.00 23.76           H  
ATOM   4344  CE1 TYR A 283     -20.056  -6.271 -17.612  1.00 23.76           C  
ATOM   4345  HE1 TYR A 283     -20.591  -7.055 -17.097  1.00 23.76           H  
ATOM   4346  CE2 TYR A 283     -18.901  -5.431 -19.598  1.00 23.76           C  
ATOM   4347  HE2 TYR A 283     -18.563  -5.583 -20.612  1.00 23.76           H  
ATOM   4348  OH  TYR A 283     -19.892  -7.615 -19.592  1.00 23.76           O  
ATOM   4349  HH  TYR A 283     -20.301  -8.247 -18.997  1.00 23.76           H  
ATOM   4350  CZ  TYR A 283     -19.623  -6.451 -18.943  1.00 23.76           C  
ATOM   4351  N   VAL A 284     -21.863  -1.491 -17.862  1.00 24.01           N  
ATOM   4352  H   VAL A 284     -21.510  -1.358 -18.799  1.00 24.01           H  
ATOM   4353  CA  VAL A 284     -23.264  -1.882 -17.712  1.00 24.01           C  
ATOM   4354  HA  VAL A 284     -23.576  -1.718 -16.681  1.00 24.01           H  
ATOM   4355  C   VAL A 284     -23.308  -3.367 -18.063  1.00 24.01           C  
ATOM   4356  CB  VAL A 284     -24.198  -1.055 -18.617  1.00 24.01           C  
ATOM   4357  HB  VAL A 284     -23.926  -1.203 -19.662  1.00 24.01           H  
ATOM   4358  O   VAL A 284     -23.171  -3.690 -19.249  1.00 24.01           O  
ATOM   4359  CG1 VAL A 284     -25.666  -1.465 -18.426  1.00 24.01           C  
ATOM   4360 HG11 VAL A 284     -26.307  -0.846 -19.054  1.00 24.01           H  
ATOM   4361 HG12 VAL A 284     -25.956  -1.341 -17.383  1.00 24.01           H  
ATOM   4362 HG13 VAL A 284     -25.805  -2.507 -18.714  1.00 24.01           H  
ATOM   4363  CG2 VAL A 284     -24.083   0.442 -18.304  1.00 24.01           C  
ATOM   4364 HG21 VAL A 284     -24.320   0.624 -17.256  1.00 24.01           H  
ATOM   4365 HG22 VAL A 284     -24.771   1.008 -18.932  1.00 24.01           H  
ATOM   4366 HG23 VAL A 284     -23.070   0.792 -18.504  1.00 24.01           H  
ATOM   4367  N   PRO A 285     -23.461  -4.290 -17.096  1.00 24.94           N  
ATOM   4368  CA  PRO A 285     -23.696  -5.682 -17.436  1.00 24.94           C  
ATOM   4369  HA  PRO A 285     -22.829  -6.088 -17.958  1.00 24.94           H  
ATOM   4370  C   PRO A 285     -24.915  -5.732 -18.354  1.00 24.94           C  
ATOM   4371  CB  PRO A 285     -23.888  -6.422 -16.107  1.00 24.94           C  
ATOM   4372  HB2 PRO A 285     -22.940  -6.866 -15.804  1.00 24.94           H  
ATOM   4373  HB3 PRO A 285     -24.659  -7.190 -16.170  1.00 24.94           H  
ATOM   4374  O   PRO A 285     -25.978  -5.204 -18.014  1.00 24.94           O  
ATOM   4375  CG  PRO A 285     -24.265  -5.324 -15.113  1.00 24.94           C  
ATOM   4376  HG2 PRO A 285     -23.930  -5.559 -14.102  1.00 24.94           H  
ATOM   4377  HG3 PRO A 285     -25.344  -5.173 -15.131  1.00 24.94           H  
ATOM   4378  CD  PRO A 285     -23.572  -4.080 -15.660  1.00 24.94           C  
ATOM   4379  HD2 PRO A 285     -24.166  -3.201 -15.411  1.00 24.94           H  
ATOM   4380  HD3 PRO A 285     -22.574  -3.997 -15.228  1.00 24.94           H  
ATOM   4381  N   GLN A 286     -24.751  -6.313 -19.550  1.00 23.09           N  
ATOM   4382  H   GLN A 286     -23.839  -6.672 -19.795  1.00 23.09           H  
ATOM   4383  CA  GLN A 286     -25.885  -6.576 -20.428  1.00 23.09           C  
ATOM   4384  HA  GLN A 286     -26.298  -5.625 -20.762  1.00 23.09           H  
ATOM   4385  C   GLN A 286     -26.939  -7.301 -19.596  1.00 23.09           C  
ATOM   4386  CB  GLN A 286     -25.491  -7.417 -21.653  1.00 23.09           C  
ATOM   4387  HB2 GLN A 286     -24.754  -8.169 -21.372  1.00 23.09           H  
ATOM   4388  HB3 GLN A 286     -26.381  -7.934 -22.011  1.00 23.09           H  
ATOM   4389  O   GLN A 286     -26.666  -8.353 -19.023  1.00 23.09           O  
ATOM   4390  CG  GLN A 286     -24.959  -6.559 -22.810  1.00 23.09           C  
ATOM   4391  HG2 GLN A 286     -24.004  -6.117 -22.527  1.00 23.09           H  
ATOM   4392  HG3 GLN A 286     -25.665  -5.753 -23.009  1.00 23.09           H  
ATOM   4393  CD  GLN A 286     -24.771  -7.359 -24.100  1.00 23.09           C  
ATOM   4394  NE2 GLN A 286     -24.640  -6.703 -25.231  1.00 23.09           N  
ATOM   4395 HE21 GLN A 286     -24.641  -5.693 -25.244  1.00 23.09           H  
ATOM   4396 HE22 GLN A 286     -24.530  -7.275 -26.056  1.00 23.09           H  
ATOM   4397  OE1 GLN A 286     -24.746  -8.577 -24.136  1.00 23.09           O  
ATOM   4398  N   SER A 287     -28.104  -6.661 -19.486  1.00 23.23           N  
ATOM   4399  H   SER A 287     -28.157  -5.756 -19.931  1.00 23.23           H  
ATOM   4400  CA  SER A 287     -29.284  -7.089 -18.742  1.00 23.23           C  
ATOM   4401  HA  SER A 287     -29.291  -6.598 -17.769  1.00 23.23           H  
ATOM   4402  C   SER A 287     -29.348  -8.604 -18.554  1.00 23.23           C  
ATOM   4403  CB  SER A 287     -30.522  -6.651 -19.541  1.00 23.23           C  
ATOM   4404  HB2 SER A 287     -30.545  -5.564 -19.616  1.00 23.23           H  
ATOM   4405  HB3 SER A 287     -31.420  -6.983 -19.021  1.00 23.23           H  
ATOM   4406  O   SER A 287     -29.406  -9.296 -19.567  1.00 23.23           O  
ATOM   4407  OG  SER A 287     -30.495  -7.214 -20.845  1.00 23.23           O  
ATOM   4408  HG  SER A 287     -30.042  -8.055 -20.750  1.00 23.23           H  
ATOM   4409  N   LEU A 288     -29.358  -9.054 -17.292  1.00 23.02           N  
ATOM   4410  H   LEU A 288     -29.072  -8.364 -16.613  1.00 23.02           H  
ATOM   4411  CA  LEU A 288     -29.932 -10.273 -16.682  1.00 23.02           C  
ATOM   4412  HA  LEU A 288     -29.088 -10.817 -16.256  1.00 23.02           H  
ATOM   4413  C   LEU A 288     -30.618 -11.322 -17.598  1.00 23.02           C  
ATOM   4414  CB  LEU A 288     -30.847  -9.792 -15.519  1.00 23.02           C  
ATOM   4415  HB2 LEU A 288     -31.072  -8.733 -15.649  1.00 23.02           H  
ATOM   4416  HB3 LEU A 288     -31.826 -10.270 -15.560  1.00 23.02           H  
ATOM   4417  O   LEU A 288     -31.679 -11.859 -17.284  1.00 23.02           O  
ATOM   4418  CG  LEU A 288     -30.254 -10.018 -14.111  1.00 23.02           C  
ATOM   4419  HG  LEU A 288     -29.260 -10.460 -14.181  1.00 23.02           H  
ATOM   4420  CD1 LEU A 288     -30.129  -8.694 -13.359  1.00 23.02           C  
ATOM   4421 HD11 LEU A 288     -29.700  -8.874 -12.373  1.00 23.02           H  
ATOM   4422 HD12 LEU A 288     -31.108  -8.231 -13.237  1.00 23.02           H  
ATOM   4423 HD13 LEU A 288     -29.469  -8.018 -13.902  1.00 23.02           H  
ATOM   4424  CD2 LEU A 288     -31.140 -10.959 -13.293  1.00 23.02           C  
ATOM   4425 HD21 LEU A 288     -32.130 -10.524 -13.155  1.00 23.02           H  
ATOM   4426 HD22 LEU A 288     -31.232 -11.915 -13.808  1.00 23.02           H  
ATOM   4427 HD23 LEU A 288     -30.688 -11.130 -12.316  1.00 23.02           H  
ATOM   4428  N   ARG A 289     -30.029 -11.658 -18.742  1.00 21.51           N  
ATOM   4429  H   ARG A 289     -29.208 -11.133 -19.007  1.00 21.51           H  
ATOM   4430  CA  ARG A 289     -30.539 -12.648 -19.683  1.00 21.51           C  
ATOM   4431  HA  ARG A 289     -31.545 -12.954 -19.395  1.00 21.51           H  
ATOM   4432  C   ARG A 289     -29.658 -13.867 -19.563  1.00 21.51           C  
ATOM   4433  CB  ARG A 289     -30.625 -12.093 -21.111  1.00 21.51           C  
ATOM   4434  HB2 ARG A 289     -30.732 -12.933 -21.796  1.00 21.51           H  
ATOM   4435  HB3 ARG A 289     -29.712 -11.555 -21.364  1.00 21.51           H  
ATOM   4436  O   ARG A 289     -28.604 -13.939 -20.174  1.00 21.51           O  
ATOM   4437  CG  ARG A 289     -31.847 -11.176 -21.265  1.00 21.51           C  
ATOM   4438  HG2 ARG A 289     -32.731 -11.682 -20.875  1.00 21.51           H  
ATOM   4439  HG3 ARG A 289     -31.690 -10.255 -20.704  1.00 21.51           H  
ATOM   4440  CD  ARG A 289     -32.078 -10.853 -22.742  1.00 21.51           C  
ATOM   4441  HD2 ARG A 289     -32.193 -11.789 -23.287  1.00 21.51           H  
ATOM   4442  HD3 ARG A 289     -31.204 -10.326 -23.124  1.00 21.51           H  
ATOM   4443  NE  ARG A 289     -33.279 -10.018 -22.928  1.00 21.51           N  
ATOM   4444  HE  ARG A 289     -33.677  -9.613 -22.093  1.00 21.51           H  
ATOM   4445  NH1 ARG A 289     -33.370 -10.145 -25.219  1.00 21.51           N  
ATOM   4446 HH11 ARG A 289     -32.545 -10.727 -25.201  1.00 21.51           H  
ATOM   4447 HH12 ARG A 289     -33.804  -9.895 -26.096  1.00 21.51           H  
ATOM   4448  NH2 ARG A 289     -34.894  -8.940 -24.118  1.00 21.51           N  
ATOM   4449 HH21 ARG A 289     -35.315  -8.693 -25.002  1.00 21.51           H  
ATOM   4450 HH22 ARG A 289     -35.279  -8.575 -23.258  1.00 21.51           H  
ATOM   4451  CZ  ARG A 289     -33.841  -9.707 -24.083  1.00 21.51           C  
ATOM   4452  N   SER A 290     -30.154 -14.778 -18.731  1.00 24.63           N  
ATOM   4453  H   SER A 290     -30.989 -14.495 -18.238  1.00 24.63           H  
ATOM   4454  CA  SER A 290     -29.674 -16.131 -18.483  1.00 24.63           C  
ATOM   4455  HA  SER A 290     -30.277 -16.512 -17.659  1.00 24.63           H  
ATOM   4456  C   SER A 290     -28.218 -16.227 -18.037  1.00 24.63           C  
ATOM   4457  CB  SER A 290     -29.982 -17.054 -19.668  1.00 24.63           C  
ATOM   4458  HB2 SER A 290     -29.766 -18.080 -19.368  1.00 24.63           H  
ATOM   4459  HB3 SER A 290     -31.045 -16.995 -19.904  1.00 24.63           H  
ATOM   4460  O   SER A 290     -27.293 -15.946 -18.788  1.00 24.63           O  
ATOM   4461  OG  SER A 290     -29.242 -16.752 -20.829  1.00 24.63           O  
ATOM   4462  HG  SER A 290     -28.372 -16.425 -20.589  1.00 24.63           H  
ATOM   4463  N   ALA A 291     -28.023 -16.738 -16.825  1.00 22.41           N  
ATOM   4464  H   ALA A 291     -28.833 -16.906 -16.245  1.00 22.41           H  
ATOM   4465  CA  ALA A 291     -26.762 -17.265 -16.314  1.00 22.41           C  
ATOM   4466  HA  ALA A 291     -25.995 -16.498 -16.421  1.00 22.41           H  
ATOM   4467  C   ALA A 291     -26.290 -18.507 -17.109  1.00 22.41           C  
ATOM   4468  CB  ALA A 291     -26.968 -17.549 -14.820  1.00 22.41           C  
ATOM   4469  HB1 ALA A 291     -27.721 -18.326 -14.682  1.00 22.41           H  
ATOM   4470  HB2 ALA A 291     -27.279 -16.641 -14.304  1.00 22.41           H  
ATOM   4471  HB3 ALA A 291     -26.029 -17.890 -14.383  1.00 22.41           H  
ATOM   4472  O   ALA A 291     -26.002 -19.562 -16.549  1.00 22.41           O  
ATOM   4473  N   THR A 292     -26.243 -18.408 -18.436  1.00 22.27           N  
ATOM   4474  H   THR A 292     -26.475 -17.519 -18.856  1.00 22.27           H  
ATOM   4475  CA  THR A 292     -25.604 -19.376 -19.314  1.00 22.27           C  
ATOM   4476  HA  THR A 292     -25.812 -20.389 -18.969  1.00 22.27           H  
ATOM   4477  C   THR A 292     -24.111 -19.137 -19.208  1.00 22.27           C  
ATOM   4478  CB  THR A 292     -26.104 -19.260 -20.762  1.00 22.27           C  
ATOM   4479  HB  THR A 292     -25.437 -19.820 -21.418  1.00 22.27           H  
ATOM   4480  O   THR A 292     -23.563 -18.270 -19.886  1.00 22.27           O  
ATOM   4481  CG2 THR A 292     -27.513 -19.833 -20.898  1.00 22.27           C  
ATOM   4482 HG21 THR A 292     -27.493 -20.906 -20.703  1.00 22.27           H  
ATOM   4483 HG22 THR A 292     -27.878 -19.662 -21.911  1.00 22.27           H  
ATOM   4484 HG23 THR A 292     -28.185 -19.351 -20.188  1.00 22.27           H  
ATOM   4485  OG1 THR A 292     -26.138 -17.916 -21.180  1.00 22.27           O  
ATOM   4486  HG1 THR A 292     -25.254 -17.568 -21.044  1.00 22.27           H  
ATOM   4487  N   THR A 293     -23.504 -19.853 -18.261  1.00 22.96           N  
ATOM   4488  H   THR A 293     -24.136 -20.339 -17.641  1.00 22.96           H  
ATOM   4489  CA  THR A 293     -22.177 -20.467 -18.382  1.00 22.96           C  
ATOM   4490  HA  THR A 293     -21.660 -20.356 -17.428  1.00 22.96           H  
ATOM   4491  C   THR A 293     -21.300 -19.817 -19.452  1.00 22.96           C  
ATOM   4492  CB  THR A 293     -22.332 -21.980 -18.672  1.00 22.96           C  
ATOM   4493  HB  THR A 293     -21.451 -22.343 -19.202  1.00 22.96           H  
ATOM   4494  O   THR A 293     -21.443 -20.120 -20.635  1.00 22.96           O  
ATOM   4495  CG2 THR A 293     -22.469 -22.780 -17.379  1.00 22.96           C  
ATOM   4496 HG21 THR A 293     -23.352 -22.455 -16.829  1.00 22.96           H  
ATOM   4497 HG22 THR A 293     -22.567 -23.840 -17.615  1.00 22.96           H  
ATOM   4498 HG23 THR A 293     -21.584 -22.638 -16.759  1.00 22.96           H  
ATOM   4499  OG1 THR A 293     -23.493 -22.272 -19.427  1.00 22.96           O  
ATOM   4500  HG1 THR A 293     -23.231 -22.838 -20.157  1.00 22.96           H  
ATOM   4501  N   HIS A 294     -20.366 -18.952 -19.040  1.00 21.44           N  
ATOM   4502  H   HIS A 294     -20.356 -18.670 -18.071  1.00 21.44           H  
ATOM   4503  CA  HIS A 294     -19.294 -18.457 -19.906  1.00 21.44           C  
ATOM   4504  HA  HIS A 294     -19.740 -18.026 -20.802  1.00 21.44           H  
ATOM   4505  C   HIS A 294     -18.411 -19.635 -20.348  1.00 21.44           C  
ATOM   4506  CB  HIS A 294     -18.488 -17.354 -19.196  1.00 21.44           C  
ATOM   4507  HB2 HIS A 294     -17.569 -17.177 -19.756  1.00 21.44           H  
ATOM   4508  HB3 HIS A 294     -18.203 -17.690 -18.199  1.00 21.44           H  
ATOM   4509  O   HIS A 294     -17.362 -19.925 -19.778  1.00 21.44           O  
ATOM   4510  CG  HIS A 294     -19.215 -16.036 -19.098  1.00 21.44           C  
ATOM   4511  CD2 HIS A 294     -19.708 -15.446 -17.964  1.00 21.44           C  
ATOM   4512  HD2 HIS A 294     -19.653 -15.843 -16.961  1.00 21.44           H  
ATOM   4513  ND1 HIS A 294     -19.478 -15.179 -20.144  1.00 21.44           N  
ATOM   4514  HD1 HIS A 294     -19.245 -15.332 -21.115  1.00 21.44           H  
ATOM   4515  CE1 HIS A 294     -20.124 -14.108 -19.654  1.00 21.44           C  
ATOM   4516  HE1 HIS A 294     -20.476 -13.268 -20.236  1.00 21.44           H  
ATOM   4517  NE2 HIS A 294     -20.285 -14.227 -18.330  1.00 21.44           N  
ATOM   4518  N   THR A 295     -18.864 -20.369 -21.359  1.00 23.24           N  
ATOM   4519  H   THR A 295     -19.806 -20.201 -21.682  1.00 23.24           H  
ATOM   4520  CA  THR A 295     -18.096 -21.408 -22.025  1.00 23.24           C  
ATOM   4521  HA  THR A 295     -17.585 -22.009 -21.274  1.00 23.24           H  
ATOM   4522  C   THR A 295     -17.056 -20.726 -22.903  1.00 23.24           C  
ATOM   4523  CB  THR A 295     -18.995 -22.345 -22.849  1.00 23.24           C  
ATOM   4524  HB  THR A 295     -18.376 -22.909 -23.546  1.00 23.24           H  
ATOM   4525  O   THR A 295     -17.398 -20.049 -23.870  1.00 23.24           O  
ATOM   4526  CG2 THR A 295     -19.745 -23.334 -21.958  1.00 23.24           C  
ATOM   4527 HG21 THR A 295     -20.398 -22.793 -21.274  1.00 23.24           H  
ATOM   4528 HG22 THR A 295     -19.037 -23.937 -21.389  1.00 23.24           H  
ATOM   4529 HG23 THR A 295     -20.350 -23.991 -22.582  1.00 23.24           H  
ATOM   4530  OG1 THR A 295     -19.956 -21.611 -23.570  1.00 23.24           O  
ATOM   4531  HG1 THR A 295     -19.491 -20.935 -24.069  1.00 23.24           H  
ATOM   4532  N   SER A 296     -15.790 -20.961 -22.568  1.00 26.14           N  
ATOM   4533  H   SER A 296     -15.669 -21.456 -21.696  1.00 26.14           H  
ATOM   4534  CA  SER A 296     -14.554 -20.549 -23.247  1.00 26.14           C  
ATOM   4535  HA  SER A 296     -13.834 -21.307 -22.938  1.00 26.14           H  
ATOM   4536  C   SER A 296     -13.929 -19.224 -22.777  1.00 26.14           C  
ATOM   4537  CB  SER A 296     -14.597 -20.751 -24.773  1.00 26.14           C  
ATOM   4538  HB2 SER A 296     -13.575 -20.779 -25.151  1.00 26.14           H  
ATOM   4539  HB3 SER A 296     -15.065 -21.710 -24.997  1.00 26.14           H  
ATOM   4540  O   SER A 296     -14.141 -18.142 -23.320  1.00 26.14           O  
ATOM   4541  OG  SER A 296     -15.290 -19.730 -25.451  1.00 26.14           O  
ATOM   4542  HG  SER A 296     -16.139 -19.630 -25.014  1.00 26.14           H  
ATOM   4543  N   ASN A 297     -13.025 -19.364 -21.800  1.00 25.47           N  
ATOM   4544  H   ASN A 297     -12.984 -20.256 -21.327  1.00 25.47           H  
ATOM   4545  CA  ASN A 297     -11.999 -18.383 -21.422  1.00 25.47           C  
ATOM   4546  HA  ASN A 297     -12.476 -17.553 -20.902  1.00 25.47           H  
ATOM   4547  C   ASN A 297     -11.260 -17.777 -22.634  1.00 25.47           C  
ATOM   4548  CB  ASN A 297     -10.982 -19.103 -20.493  1.00 25.47           C  
ATOM   4549  HB2 ASN A 297      -9.967 -18.879 -20.822  1.00 25.47           H  
ATOM   4550  HB3 ASN A 297     -11.100 -20.186 -20.545  1.00 25.47           H  
ATOM   4551  O   ASN A 297     -10.773 -16.653 -22.558  1.00 25.47           O  
ATOM   4552  CG  ASN A 297     -11.051 -18.676 -19.036  1.00 25.47           C  
ATOM   4553  ND2 ASN A 297     -10.452 -19.425 -18.140  1.00 25.47           N  
ATOM   4554 HD21 ASN A 297     -10.479 -19.071 -17.194  1.00 25.47           H  
ATOM   4555 HD22 ASN A 297      -9.886 -20.220 -18.400  1.00 25.47           H  
ATOM   4556  OD1 ASN A 297     -11.630 -17.668 -18.683  1.00 25.47           O  
ATOM   4557  N   SER A 298     -11.195 -18.487 -23.766  1.00 27.28           N  
ATOM   4558  H   SER A 298     -11.680 -19.371 -23.821  1.00 27.28           H  
ATOM   4559  CA  SER A 298     -10.452 -18.051 -24.949  1.00 27.28           C  
ATOM   4560  HA  SER A 298      -9.433 -17.821 -24.640  1.00 27.28           H  
ATOM   4561  C   SER A 298     -11.009 -16.786 -25.605  1.00 27.28           C  
ATOM   4562  CB  SER A 298     -10.374 -19.174 -25.985  1.00 27.28           C  
ATOM   4563  HB2 SER A 298      -9.898 -20.048 -25.541  1.00 27.28           H  
ATOM   4564  HB3 SER A 298      -9.772 -18.838 -26.829  1.00 27.28           H  
ATOM   4565  O   SER A 298     -10.217 -16.019 -26.134  1.00 27.28           O  
ATOM   4566  OG  SER A 298     -11.668 -19.518 -26.439  1.00 27.28           O  
ATOM   4567  HG  SER A 298     -11.592 -20.044 -27.238  1.00 27.28           H  
ATOM   4568  N   VAL A 299     -12.319 -16.508 -25.568  1.00 27.01           N  
ATOM   4569  H   VAL A 299     -12.942 -17.177 -25.137  1.00 27.01           H  
ATOM   4570  CA  VAL A 299     -12.881 -15.311 -26.234  1.00 27.01           C  
ATOM   4571  HA  VAL A 299     -12.390 -15.197 -27.201  1.00 27.01           H  
ATOM   4572  C   VAL A 299     -12.586 -14.034 -25.440  1.00 27.01           C  
ATOM   4573  CB  VAL A 299     -14.391 -15.466 -26.502  1.00 27.01           C  
ATOM   4574  HB  VAL A 299     -14.910 -15.609 -25.554  1.00 27.01           H  
ATOM   4575  O   VAL A 299     -12.259 -13.003 -26.033  1.00 27.01           O  
ATOM   4576  CG1 VAL A 299     -14.981 -14.231 -27.203  1.00 27.01           C  
ATOM   4577 HG11 VAL A 299     -14.433 -14.030 -28.123  1.00 27.01           H  
ATOM   4578 HG12 VAL A 299     -14.924 -13.362 -26.547  1.00 27.01           H  
ATOM   4579 HG13 VAL A 299     -16.029 -14.411 -27.439  1.00 27.01           H  
ATOM   4580  CG2 VAL A 299     -14.665 -16.677 -27.403  1.00 27.01           C  
ATOM   4581 HG21 VAL A 299     -14.327 -17.592 -26.917  1.00 27.01           H  
ATOM   4582 HG22 VAL A 299     -14.145 -16.567 -28.355  1.00 27.01           H  
ATOM   4583 HG23 VAL A 299     -15.735 -16.774 -27.582  1.00 27.01           H  
ATOM   4584  N   LEU A 300     -12.653 -14.107 -24.106  1.00 28.14           N  
ATOM   4585  H   LEU A 300     -12.879 -14.999 -23.690  1.00 28.14           H  
ATOM   4586  CA  LEU A 300     -12.260 -13.009 -23.216  1.00 28.14           C  
ATOM   4587  HA  LEU A 300     -12.748 -12.092 -23.545  1.00 28.14           H  
ATOM   4588  C   LEU A 300     -10.755 -12.751 -23.312  1.00 28.14           C  
ATOM   4589  CB  LEU A 300     -12.695 -13.325 -21.771  1.00 28.14           C  
ATOM   4590  HB2 LEU A 300     -12.603 -14.397 -21.598  1.00 28.14           H  
ATOM   4591  HB3 LEU A 300     -12.023 -12.828 -21.072  1.00 28.14           H  
ATOM   4592  O   LEU A 300     -10.359 -11.615 -23.565  1.00 28.14           O  
ATOM   4593  CG  LEU A 300     -14.133 -12.865 -21.467  1.00 28.14           C  
ATOM   4594  HG  LEU A 300     -14.776 -13.104 -22.314  1.00 28.14           H  
ATOM   4595  CD1 LEU A 300     -14.676 -13.588 -20.238  1.00 28.14           C  
ATOM   4596 HD11 LEU A 300     -14.685 -14.664 -20.412  1.00 28.14           H  
ATOM   4597 HD12 LEU A 300     -14.050 -13.376 -19.371  1.00 28.14           H  
ATOM   4598 HD13 LEU A 300     -15.694 -13.259 -20.029  1.00 28.14           H  
ATOM   4599  CD2 LEU A 300     -14.191 -11.356 -21.204  1.00 28.14           C  
ATOM   4600 HD21 LEU A 300     -13.831 -10.801 -22.070  1.00 28.14           H  
ATOM   4601 HD22 LEU A 300     -13.574 -11.105 -20.341  1.00 28.14           H  
ATOM   4602 HD23 LEU A 300     -15.218 -11.059 -20.996  1.00 28.14           H  
ATOM   4603  N   LEU A 301      -9.937 -13.808 -23.241  1.00 29.09           N  
ATOM   4604  H   LEU A 301     -10.325 -14.710 -23.004  1.00 29.09           H  
ATOM   4605  CA  LEU A 301      -8.493 -13.721 -23.472  1.00 29.09           C  
ATOM   4606  HA  LEU A 301      -8.064 -13.008 -22.768  1.00 29.09           H  
ATOM   4607  C   LEU A 301      -8.166 -13.187 -24.869  1.00 29.09           C  
ATOM   4608  CB  LEU A 301      -7.845 -15.100 -23.242  1.00 29.09           C  
ATOM   4609  HB2 LEU A 301      -8.570 -15.885 -23.456  1.00 29.09           H  
ATOM   4610  HB3 LEU A 301      -7.026 -15.241 -23.947  1.00 29.09           H  
ATOM   4611  O   LEU A 301      -7.284 -12.353 -24.997  1.00 29.09           O  
ATOM   4612  CG  LEU A 301      -7.291 -15.249 -21.811  1.00 29.09           C  
ATOM   4613  HG  LEU A 301      -7.838 -14.594 -21.132  1.00 29.09           H  
ATOM   4614  CD1 LEU A 301      -7.449 -16.681 -21.303  1.00 29.09           C  
ATOM   4615 HD11 LEU A 301      -7.014 -16.759 -20.307  1.00 29.09           H  
ATOM   4616 HD12 LEU A 301      -6.936 -17.373 -21.971  1.00 29.09           H  
ATOM   4617 HD13 LEU A 301      -8.508 -16.931 -21.242  1.00 29.09           H  
ATOM   4618  CD2 LEU A 301      -5.808 -14.881 -21.784  1.00 29.09           C  
ATOM   4619 HD21 LEU A 301      -5.430 -14.933 -20.763  1.00 29.09           H  
ATOM   4620 HD22 LEU A 301      -5.667 -13.861 -22.142  1.00 29.09           H  
ATOM   4621 HD23 LEU A 301      -5.225 -15.564 -22.402  1.00 29.09           H  
ATOM   4622  N   HIS A 302      -8.893 -13.579 -25.918  1.00 28.20           N  
ATOM   4623  H   HIS A 302      -9.565 -14.324 -25.797  1.00 28.20           H  
ATOM   4624  CA  HIS A 302      -8.635 -13.075 -27.267  1.00 28.20           C  
ATOM   4625  HA  HIS A 302      -7.567 -13.177 -27.464  1.00 28.20           H  
ATOM   4626  C   HIS A 302      -8.977 -11.589 -27.400  1.00 28.20           C  
ATOM   4627  CB  HIS A 302      -9.383 -13.912 -28.312  1.00 28.20           C  
ATOM   4628  HB2 HIS A 302      -9.174 -14.966 -28.130  1.00 28.20           H  
ATOM   4629  HB3 HIS A 302     -10.457 -13.752 -28.215  1.00 28.20           H  
ATOM   4630  O   HIS A 302      -8.241 -10.863 -28.059  1.00 28.20           O  
ATOM   4631  CG  HIS A 302      -8.954 -13.612 -29.727  1.00 28.20           C  
ATOM   4632  CD2 HIS A 302      -8.196 -14.425 -30.526  1.00 28.20           C  
ATOM   4633  HD2 HIS A 302      -7.806 -15.396 -30.260  1.00 28.20           H  
ATOM   4634  ND1 HIS A 302      -9.218 -12.468 -30.449  1.00 28.20           N  
ATOM   4635  HD1 HIS A 302      -9.673 -11.637 -30.099  1.00 28.20           H  
ATOM   4636  CE1 HIS A 302      -8.649 -12.597 -31.659  1.00 28.20           C  
ATOM   4637  HE1 HIS A 302      -8.661 -11.850 -32.439  1.00 28.20           H  
ATOM   4638  NE2 HIS A 302      -8.005 -13.768 -31.744  1.00 28.20           N  
ATOM   4639  N   LYS A 303     -10.064 -11.100 -26.788  1.00 28.59           N  
ATOM   4640  H   LYS A 303     -10.646 -11.734 -26.260  1.00 28.59           H  
ATOM   4641  CA  LYS A 303     -10.377  -9.658 -26.791  1.00 28.59           C  
ATOM   4642  HA  LYS A 303     -10.230  -9.260 -27.795  1.00 28.59           H  
ATOM   4643  C   LYS A 303      -9.422  -8.848 -25.912  1.00 28.59           C  
ATOM   4644  CB  LYS A 303     -11.832  -9.419 -26.371  1.00 28.59           C  
ATOM   4645  HB2 LYS A 303     -12.070 -10.019 -25.492  1.00 28.59           H  
ATOM   4646  HB3 LYS A 303     -11.942  -8.368 -26.104  1.00 28.59           H  
ATOM   4647  O   LYS A 303      -9.168  -7.688 -26.224  1.00 28.59           O  
ATOM   4648  CG  LYS A 303     -12.812  -9.732 -27.510  1.00 28.59           C  
ATOM   4649  HG2 LYS A 303     -12.812 -10.803 -27.714  1.00 28.59           H  
ATOM   4650  HG3 LYS A 303     -12.500  -9.199 -28.408  1.00 28.59           H  
ATOM   4651  CD  LYS A 303     -14.225  -9.276 -27.127  1.00 28.59           C  
ATOM   4652  HD2 LYS A 303     -14.556  -9.842 -26.257  1.00 28.59           H  
ATOM   4653  HD3 LYS A 303     -14.198  -8.217 -26.872  1.00 28.59           H  
ATOM   4654  CE  LYS A 303     -15.195  -9.494 -28.292  1.00 28.59           C  
ATOM   4655  HE2 LYS A 303     -14.800  -8.987 -29.172  1.00 28.59           H  
ATOM   4656  HE3 LYS A 303     -15.238 -10.561 -28.512  1.00 28.59           H  
ATOM   4657  NZ  LYS A 303     -16.548  -8.977 -27.967  1.00 28.59           N  
ATOM   4658  HZ1 LYS A 303     -17.184  -9.127 -28.738  1.00 28.59           H  
ATOM   4659  HZ2 LYS A 303     -16.917  -9.448 -27.153  1.00 28.59           H  
ATOM   4660  HZ3 LYS A 303     -16.510  -7.988 -27.767  1.00 28.59           H  
ATOM   4661  N   TRP A 304      -8.887  -9.456 -24.855  1.00 30.61           N  
ATOM   4662  H   TRP A 304      -9.208 -10.383 -24.616  1.00 30.61           H  
ATOM   4663  CA  TRP A 304      -7.913  -8.828 -23.963  1.00 30.61           C  
ATOM   4664  HA  TRP A 304      -8.213  -7.796 -23.784  1.00 30.61           H  
ATOM   4665  C   TRP A 304      -6.502  -8.789 -24.561  1.00 30.61           C  
ATOM   4666  CB  TRP A 304      -7.924  -9.559 -22.621  1.00 30.61           C  
ATOM   4667  HB2 TRP A 304      -8.955  -9.771 -22.337  1.00 30.61           H  
ATOM   4668  HB3 TRP A 304      -7.400 -10.511 -22.709  1.00 30.61           H  
ATOM   4669  O   TRP A 304      -5.835  -7.762 -24.475  1.00 30.61           O  
ATOM   4670  CG  TRP A 304      -7.323  -8.758 -21.518  1.00 30.61           C  
ATOM   4671  CD1 TRP A 304      -6.022  -8.756 -21.154  1.00 30.61           C  
ATOM   4672  HD1 TRP A 304      -5.250  -9.358 -21.609  1.00 30.61           H  
ATOM   4673  CD2 TRP A 304      -7.996  -7.811 -20.638  1.00 30.61           C  
ATOM   4674  CE2 TRP A 304      -7.027  -7.262 -19.746  1.00 30.61           C  
ATOM   4675  CE3 TRP A 304      -9.330  -7.368 -20.500  1.00 30.61           C  
ATOM   4676  HE3 TRP A 304     -10.090  -7.776 -21.151  1.00 30.61           H  
ATOM   4677  NE1 TRP A 304      -5.844  -7.877 -20.103  1.00 30.61           N  
ATOM   4678  HE1 TRP A 304      -4.957  -7.760 -19.634  1.00 30.61           H  
ATOM   4679  CH2 TRP A 304      -8.703  -5.906 -18.646  1.00 30.61           C  
ATOM   4680  HH2 TRP A 304      -8.986  -5.197 -17.882  1.00 30.61           H  
ATOM   4681  CZ2 TRP A 304      -7.365  -6.322 -18.762  1.00 30.61           C  
ATOM   4682  HZ2 TRP A 304      -6.611  -5.939 -18.091  1.00 30.61           H  
ATOM   4683  CZ3 TRP A 304      -9.681  -6.427 -19.514  1.00 30.61           C  
ATOM   4684  HZ3 TRP A 304     -10.708  -6.111 -19.407  1.00 30.61           H  
ATOM   4685  N   ASN A 305      -6.087  -9.868 -25.232  1.00 27.14           N  
ATOM   4686  H   ASN A 305      -6.649 -10.704 -25.163  1.00 27.14           H  
ATOM   4687  CA  ASN A 305      -4.797  -9.984 -25.918  1.00 27.14           C  
ATOM   4688  HA  ASN A 305      -4.043  -9.460 -25.329  1.00 27.14           H  
ATOM   4689  C   ASN A 305      -4.797  -9.308 -27.294  1.00 27.14           C  
ATOM   4690  CB  ASN A 305      -4.383 -11.467 -26.013  1.00 27.14           C  
ATOM   4691  HB2 ASN A 305      -3.517 -11.548 -26.670  1.00 27.14           H  
ATOM   4692  HB3 ASN A 305      -5.191 -12.061 -26.441  1.00 27.14           H  
ATOM   4693  O   ASN A 305      -3.756  -8.828 -27.731  1.00 27.14           O  
ATOM   4694  CG  ASN A 305      -3.973 -12.046 -24.667  1.00 27.14           C  
ATOM   4695  ND2 ASN A 305      -3.776 -13.339 -24.565  1.00 27.14           N  
ATOM   4696 HD21 ASN A 305      -3.840 -13.954 -25.364  1.00 27.14           H  
ATOM   4697 HD22 ASN A 305      -3.425 -13.641 -23.667  1.00 27.14           H  
ATOM   4698  OD1 ASN A 305      -3.799 -11.338 -23.694  1.00 27.14           O  
ATOM   4699  N   ASN A 306      -5.960  -9.178 -27.945  1.00 24.77           N  
ATOM   4700  H   ASN A 306      -6.772  -9.643 -27.565  1.00 24.77           H  
ATOM   4701  CA  ASN A 306      -6.136  -8.388 -29.168  1.00 24.77           C  
ATOM   4702  HA  ASN A 306      -5.184  -7.930 -29.438  1.00 24.77           H  
ATOM   4703  C   ASN A 306      -7.126  -7.233 -28.962  1.00 24.77           C  
ATOM   4704  CB  ASN A 306      -6.542  -9.298 -30.335  1.00 24.77           C  
ATOM   4705  HB2 ASN A 306      -7.496  -9.784 -30.130  1.00 24.77           H  
ATOM   4706  HB3 ASN A 306      -6.665  -8.692 -31.233  1.00 24.77           H  
ATOM   4707  O   ASN A 306      -8.173  -7.187 -29.621  1.00 24.77           O  
ATOM   4708  CG  ASN A 306      -5.482 -10.327 -30.640  1.00 24.77           C  
ATOM   4709  ND2 ASN A 306      -5.796 -11.597 -30.559  1.00 24.77           N  
ATOM   4710 HD21 ASN A 306      -5.064 -12.250 -30.802  1.00 24.77           H  
ATOM   4711 HD22 ASN A 306      -6.720 -11.899 -30.283  1.00 24.77           H  
ATOM   4712  OD1 ASN A 306      -4.365  -9.997 -30.987  1.00 24.77           O  
ATOM   4713  N   PRO A 307      -6.839  -6.284 -28.058  1.00 28.30           N  
ATOM   4714  CA  PRO A 307      -7.725  -5.160 -27.877  1.00 28.30           C  
ATOM   4715  HA  PRO A 307      -8.754  -5.510 -27.798  1.00 28.30           H  
ATOM   4716  C   PRO A 307      -7.592  -4.265 -29.114  1.00 28.30           C  
ATOM   4717  CB  PRO A 307      -7.318  -4.571 -26.532  1.00 28.30           C  
ATOM   4718  HB2 PRO A 307      -7.529  -3.503 -26.474  1.00 28.30           H  
ATOM   4719  HB3 PRO A 307      -7.911  -5.068 -25.764  1.00 28.30           H  
ATOM   4720  O   PRO A 307      -6.496  -3.820 -29.457  1.00 28.30           O  
ATOM   4721  CG  PRO A 307      -5.848  -4.978 -26.313  1.00 28.30           C  
ATOM   4722  HG2 PRO A 307      -5.116  -4.203 -26.541  1.00 28.30           H  
ATOM   4723  HG3 PRO A 307      -5.699  -5.298 -25.282  1.00 28.30           H  
ATOM   4724  CD  PRO A 307      -5.623  -6.136 -27.273  1.00 28.30           C  
ATOM   4725  HD2 PRO A 307      -5.430  -7.029 -26.678  1.00 28.30           H  
ATOM   4726  HD3 PRO A 307      -4.772  -5.934 -27.923  1.00 28.30           H  
ATOM   4727  N   VAL A 308      -8.703  -4.056 -29.821  1.00 22.94           N  
ATOM   4728  H   VAL A 308      -9.551  -4.509 -29.510  1.00 22.94           H  
ATOM   4729  CA  VAL A 308      -8.734  -3.309 -31.084  1.00 22.94           C  
ATOM   4730  HA  VAL A 308      -8.054  -3.809 -31.775  1.00 22.94           H  
ATOM   4731  C   VAL A 308      -8.227  -1.882 -30.848  1.00 22.94           C  
ATOM   4732  CB  VAL A 308     -10.144  -3.312 -31.716  1.00 22.94           C  
ATOM   4733  HB  VAL A 308     -10.807  -2.687 -31.118  1.00 22.94           H  
ATOM   4734  O   VAL A 308      -8.654  -1.207 -29.912  1.00 22.94           O  
ATOM   4735  CG1 VAL A 308     -10.111  -2.767 -33.151  1.00 22.94           C  
ATOM   4736 HG11 VAL A 308      -9.450  -3.372 -33.771  1.00 22.94           H  
ATOM   4737 HG12 VAL A 308     -11.115  -2.787 -33.576  1.00 22.94           H  
ATOM   4738 HG13 VAL A 308      -9.769  -1.732 -33.152  1.00 22.94           H  
ATOM   4739  CG2 VAL A 308     -10.746  -4.725 -31.777  1.00 22.94           C  
ATOM   4740 HG21 VAL A 308     -10.071  -5.397 -32.306  1.00 22.94           H  
ATOM   4741 HG22 VAL A 308     -10.920  -5.112 -30.773  1.00 22.94           H  
ATOM   4742 HG23 VAL A 308     -11.704  -4.697 -32.297  1.00 22.94           H  
ATOM   4743  N   GLY A 309      -7.302  -1.435 -31.697  1.00 22.92           N  
ATOM   4744  H   GLY A 309      -6.971  -2.075 -32.405  1.00 22.92           H  
ATOM   4745  CA  GLY A 309      -6.714  -0.096 -31.659  1.00 22.92           C  
ATOM   4746  HA2 GLY A 309      -7.416   0.615 -31.225  1.00 22.92           H  
ATOM   4747  HA3 GLY A 309      -6.527   0.213 -32.688  1.00 22.92           H  
ATOM   4748  C   GLY A 309      -5.402  -0.020 -30.875  1.00 22.92           C  
ATOM   4749  O   GLY A 309      -5.271  -0.551 -29.766  1.00 22.92           O  
ATOM   4750  N   SER A 310      -4.404   0.645 -31.463  1.00 23.00           N  
ATOM   4751  H   SER A 310      -4.607   1.153 -32.312  1.00 23.00           H  
ATOM   4752  CA  SER A 310      -3.074   0.805 -30.866  1.00 23.00           C  
ATOM   4753  HA  SER A 310      -2.673  -0.189 -30.670  1.00 23.00           H  
ATOM   4754  C   SER A 310      -3.153   1.556 -29.531  1.00 23.00           C  
ATOM   4755  CB  SER A 310      -2.133   1.513 -31.853  1.00 23.00           C  
ATOM   4756  HB2 SER A 310      -1.134   1.571 -31.421  1.00 23.00           H  
ATOM   4757  HB3 SER A 310      -2.080   0.935 -32.776  1.00 23.00           H  
ATOM   4758  O   SER A 310      -4.041   2.378 -29.316  1.00 23.00           O  
ATOM   4759  OG  SER A 310      -2.595   2.818 -32.146  1.00 23.00           O  
ATOM   4760  HG  SER A 310      -1.905   3.450 -31.934  1.00 23.00           H  
ATOM   4761  N   VAL A 311      -2.206   1.328 -28.613  1.00 24.22           N  
ATOM   4762  H   VAL A 311      -1.537   0.591 -28.783  1.00 24.22           H  
ATOM   4763  CA  VAL A 311      -2.136   2.066 -27.328  1.00 24.22           C  
ATOM   4764  HA  VAL A 311      -3.034   1.849 -26.749  1.00 24.22           H  
ATOM   4765  C   VAL A 311      -2.100   3.584 -27.555  1.00 24.22           C  
ATOM   4766  CB  VAL A 311      -0.908   1.613 -26.512  1.00 24.22           C  
ATOM   4767  HB  VAL A 311      -0.012   1.757 -27.114  1.00 24.22           H  
ATOM   4768  O   VAL A 311      -2.675   4.347 -26.780  1.00 24.22           O  
ATOM   4769  CG1 VAL A 311      -0.738   2.398 -25.204  1.00 24.22           C  
ATOM   4770 HG11 VAL A 311      -0.518   3.446 -25.409  1.00 24.22           H  
ATOM   4771 HG12 VAL A 311      -1.648   2.334 -24.608  1.00 24.22           H  
ATOM   4772 HG13 VAL A 311       0.090   1.985 -24.628  1.00 24.22           H  
ATOM   4773  CG2 VAL A 311      -1.019   0.125 -26.153  1.00 24.22           C  
ATOM   4774 HG21 VAL A 311      -1.920  -0.055 -25.566  1.00 24.22           H  
ATOM   4775 HG22 VAL A 311      -0.152  -0.182 -25.568  1.00 24.22           H  
ATOM   4776 HG23 VAL A 311      -1.050  -0.492 -27.051  1.00 24.22           H  
ATOM   4777  N   SER A 312      -1.507   4.026 -28.668  1.00 21.47           N  
ATOM   4778  H   SER A 312      -1.091   3.356 -29.300  1.00 21.47           H  
ATOM   4779  CA  SER A 312      -1.556   5.417 -29.113  1.00 21.47           C  
ATOM   4780  HA  SER A 312      -1.188   6.042 -28.300  1.00 21.47           H  
ATOM   4781  C   SER A 312      -2.975   5.911 -29.412  1.00 21.47           C  
ATOM   4782  CB  SER A 312      -0.625   5.645 -30.311  1.00 21.47           C  
ATOM   4783  HB2 SER A 312       0.392   5.764 -29.936  1.00 21.47           H  
ATOM   4784  HB3 SER A 312      -0.908   6.564 -30.824  1.00 21.47           H  
ATOM   4785  O   SER A 312      -3.241   7.061 -29.113  1.00 21.47           O  
ATOM   4786  OG  SER A 312      -0.633   4.556 -31.225  1.00 21.47           O  
ATOM   4787  HG  SER A 312      -0.050   4.790 -31.950  1.00 21.47           H  
ATOM   4788  N   GLN A 313      -3.913   5.084 -29.884  1.00 24.04           N  
ATOM   4789  H   GLN A 313      -3.681   4.118 -30.064  1.00 24.04           H  
ATOM   4790  CA  GLN A 313      -5.333   5.461 -29.989  1.00 24.04           C  
ATOM   4791  HA  GLN A 313      -5.400   6.469 -30.399  1.00 24.04           H  
ATOM   4792  C   GLN A 313      -6.053   5.508 -28.629  1.00 24.04           C  
ATOM   4793  CB  GLN A 313      -6.071   4.512 -30.949  1.00 24.04           C  
ATOM   4794  HB2 GLN A 313      -7.144   4.674 -30.852  1.00 24.04           H  
ATOM   4795  HB3 GLN A 313      -5.865   3.477 -30.674  1.00 24.04           H  
ATOM   4796  O   GLN A 313      -7.078   6.171 -28.519  1.00 24.04           O  
ATOM   4797  CG  GLN A 313      -5.693   4.753 -32.418  1.00 24.04           C  
ATOM   4798  HG2 GLN A 313      -5.984   5.766 -32.694  1.00 24.04           H  
ATOM   4799  HG3 GLN A 313      -4.614   4.661 -32.545  1.00 24.04           H  
ATOM   4800  CD  GLN A 313      -6.368   3.766 -33.367  1.00 24.04           C  
ATOM   4801  NE2 GLN A 313      -6.559   4.120 -34.618  1.00 24.04           N  
ATOM   4802 HE21 GLN A 313      -6.308   5.042 -34.946  1.00 24.04           H  
ATOM   4803 HE22 GLN A 313      -7.030   3.444 -35.202  1.00 24.04           H  
ATOM   4804  OE1 GLN A 313      -6.708   2.649 -33.018  1.00 24.04           O  
ATOM   4805  N   ARG A 314      -5.525   4.853 -27.583  1.00 23.33           N  
ATOM   4806  H   ARG A 314      -4.684   4.318 -27.740  1.00 23.33           H  
ATOM   4807  CA  ARG A 314      -6.132   4.854 -26.233  1.00 23.33           C  
ATOM   4808  HA  ARG A 314      -7.213   4.961 -26.329  1.00 23.33           H  
ATOM   4809  C   ARG A 314      -5.690   6.028 -25.373  1.00 23.33           C  
ATOM   4810  CB  ARG A 314      -5.839   3.546 -25.494  1.00 23.33           C  
ATOM   4811  HB2 ARG A 314      -6.296   3.588 -24.505  1.00 23.33           H  
ATOM   4812  HB3 ARG A 314      -4.763   3.422 -25.375  1.00 23.33           H  
ATOM   4813  O   ARG A 314      -6.471   6.514 -24.566  1.00 23.33           O  
ATOM   4814  CG  ARG A 314      -6.416   2.357 -26.253  1.00 23.33           C  
ATOM   4815  HG2 ARG A 314      -5.934   2.302 -27.229  1.00 23.33           H  
ATOM   4816  HG3 ARG A 314      -7.488   2.486 -26.400  1.00 23.33           H  
ATOM   4817  CD  ARG A 314      -6.162   1.059 -25.495  1.00 23.33           C  
ATOM   4818  HD2 ARG A 314      -6.967   0.890 -24.780  1.00 23.33           H  
ATOM   4819  HD3 ARG A 314      -5.211   1.118 -24.966  1.00 23.33           H  
ATOM   4820  NE  ARG A 314      -6.094  -0.016 -26.477  1.00 23.33           N  
ATOM   4821  HE  ARG A 314      -6.121   0.253 -27.450  1.00 23.33           H  
ATOM   4822  NH1 ARG A 314      -5.987  -1.841 -25.085  1.00 23.33           N  
ATOM   4823 HH11 ARG A 314      -6.198  -1.267 -24.282  1.00 23.33           H  
ATOM   4824 HH12 ARG A 314      -5.860  -2.838 -24.978  1.00 23.33           H  
ATOM   4825  NH2 ARG A 314      -5.749  -1.990 -27.350  1.00 23.33           N  
ATOM   4826 HH21 ARG A 314      -5.733  -3.000 -27.365  1.00 23.33           H  
ATOM   4827 HH22 ARG A 314      -5.724  -1.545 -28.257  1.00 23.33           H  
ATOM   4828  CZ  ARG A 314      -5.949  -1.295 -26.275  1.00 23.33           C  
ATOM   4829  N   ILE A 315      -4.440   6.465 -25.538  1.00 23.35           N  
ATOM   4830  H   ILE A 315      -3.847   5.938 -26.164  1.00 23.35           H  
ATOM   4831  CA  ILE A 315      -3.876   7.625 -24.827  1.00 23.35           C  
ATOM   4832  HA  ILE A 315      -4.526   7.860 -23.984  1.00 23.35           H  
ATOM   4833  C   ILE A 315      -3.883   8.879 -25.704  1.00 23.35           C  
ATOM   4834  CB  ILE A 315      -2.481   7.302 -24.236  1.00 23.35           C  
ATOM   4835  HB  ILE A 315      -1.807   7.059 -25.057  1.00 23.35           H  
ATOM   4836  O   ILE A 315      -3.672   9.975 -25.188  1.00 23.35           O  
ATOM   4837  CG1 ILE A 315      -2.579   6.071 -23.304  1.00 23.35           C  
ATOM   4838 HG12 ILE A 315      -2.963   5.221 -23.869  1.00 23.35           H  
ATOM   4839 HG13 ILE A 315      -3.279   6.280 -22.495  1.00 23.35           H  
ATOM   4840  CG2 ILE A 315      -1.886   8.498 -23.458  1.00 23.35           C  
ATOM   4841 HG21 ILE A 315      -2.599   8.856 -22.716  1.00 23.35           H  
ATOM   4842 HG22 ILE A 315      -1.630   9.311 -24.138  1.00 23.35           H  
ATOM   4843 HG23 ILE A 315      -0.954   8.230 -22.960  1.00 23.35           H  
ATOM   4844  CD1 ILE A 315      -1.242   5.624 -22.699  1.00 23.35           C  
ATOM   4845 HD11 ILE A 315      -1.369   4.641 -22.246  1.00 23.35           H  
ATOM   4846 HD12 ILE A 315      -0.920   6.314 -21.919  1.00 23.35           H  
ATOM   4847 HD13 ILE A 315      -0.483   5.558 -23.478  1.00 23.35           H  
ATOM   4848  N   ALA A 316      -4.173   8.774 -27.005  1.00 19.77           N  
ATOM   4849  H   ALA A 316      -4.312   7.869 -27.432  1.00 19.77           H  
ATOM   4850  CA  ALA A 316      -4.521   9.952 -27.782  1.00 19.77           C  
ATOM   4851  HA  ALA A 316      -3.724  10.690 -27.689  1.00 19.77           H  
ATOM   4852  C   ALA A 316      -5.787  10.538 -27.169  1.00 19.77           C  
ATOM   4853  CB  ALA A 316      -4.682   9.638 -29.273  1.00 19.77           C  
ATOM   4854  HB1 ALA A 316      -5.094  10.510 -29.781  1.00 19.77           H  
ATOM   4855  HB2 ALA A 316      -3.710   9.415 -29.714  1.00 19.77           H  
ATOM   4856  HB3 ALA A 316      -5.364   8.798 -29.408  1.00 19.77           H  
ATOM   4857  O   ALA A 316      -6.899  10.080 -27.430  1.00 19.77           O  
ATOM   4858  N   SER A 317      -5.565  11.542 -26.314  1.00 22.52           N  
ATOM   4859  H   SER A 317      -4.608  11.615 -25.999  1.00 22.52           H  
ATOM   4860  CA  SER A 317      -6.351  12.757 -26.201  1.00 22.52           C  
ATOM   4861  HA  SER A 317      -6.830  12.808 -25.223  1.00 22.52           H  
ATOM   4862  C   SER A 317      -7.388  12.740 -27.297  1.00 22.52           C  
ATOM   4863  CB  SER A 317      -5.411  13.963 -26.386  1.00 22.52           C  
ATOM   4864  HB2 SER A 317      -4.812  14.080 -25.483  1.00 22.52           H  
ATOM   4865  HB3 SER A 317      -6.004  14.864 -26.542  1.00 22.52           H  
ATOM   4866  O   SER A 317      -6.992  12.915 -28.457  1.00 22.52           O  
ATOM   4867  OG  SER A 317      -4.522  13.772 -27.473  1.00 22.52           O  
ATOM   4868  HG  SER A 317      -5.074  13.624 -28.244  1.00 22.52           H  
ATOM   4869  N   ARG A 318      -8.644  12.404 -26.934  1.00 21.96           N  
ATOM   4870  H   ARG A 318      -8.797  12.154 -25.968  1.00 21.96           H  
ATOM   4871  CA  ARG A 318      -9.800  12.453 -27.838  1.00 21.96           C  
ATOM   4872  HA  ARG A 318      -9.915  11.512 -28.376  1.00 21.96           H  
ATOM   4873  C   ARG A 318      -9.501  13.565 -28.800  1.00 21.96           C  
ATOM   4874  CB  ARG A 318     -11.081  12.840 -27.094  1.00 21.96           C  
ATOM   4875  HB2 ARG A 318     -10.878  13.660 -26.404  1.00 21.96           H  
ATOM   4876  HB3 ARG A 318     -11.810  13.186 -27.826  1.00 21.96           H  
ATOM   4877  O   ARG A 318      -9.305  14.678 -28.298  1.00 21.96           O  
ATOM   4878  CG  ARG A 318     -11.692  11.670 -26.334  1.00 21.96           C  
ATOM   4879  HG2 ARG A 318     -11.875  10.844 -27.022  1.00 21.96           H  
ATOM   4880  HG3 ARG A 318     -11.020  11.343 -25.541  1.00 21.96           H  
ATOM   4881  CD  ARG A 318     -13.017  12.144 -25.736  1.00 21.96           C  
ATOM   4882  HD2 ARG A 318     -12.819  12.935 -25.013  1.00 21.96           H  
ATOM   4883  HD3 ARG A 318     -13.637  12.545 -26.538  1.00 21.96           H  
ATOM   4884  NE  ARG A 318     -13.731  11.040 -25.079  1.00 21.96           N  
ATOM   4885  HE  ARG A 318     -13.225  10.175 -24.950  1.00 21.96           H  
ATOM   4886  NH1 ARG A 318     -15.721  12.142 -24.765  1.00 21.96           N  
ATOM   4887 HH11 ARG A 318     -15.332  12.966 -25.200  1.00 21.96           H  
ATOM   4888 HH12 ARG A 318     -16.680  12.136 -24.447  1.00 21.96           H  
ATOM   4889  NH2 ARG A 318     -15.511  10.021 -24.099  1.00 21.96           N  
ATOM   4890 HH21 ARG A 318     -16.462  10.044 -23.760  1.00 21.96           H  
ATOM   4891 HH22 ARG A 318     -14.974   9.173 -23.988  1.00 21.96           H  
ATOM   4892  CZ  ARG A 318     -14.980  11.074 -24.653  1.00 21.96           C  
ATOM   4893  N   MET A 319      -9.298  13.187 -30.072  1.00 23.28           N  
ATOM   4894  H   MET A 319      -9.383  12.204 -30.288  1.00 23.28           H  
ATOM   4895  CA  MET A 319      -8.893  14.084 -31.147  1.00 23.28           C  
ATOM   4896  HA  MET A 319      -7.806  14.123 -31.221  1.00 23.28           H  
ATOM   4897  C   MET A 319      -9.435  15.436 -30.776  1.00 23.28           C  
ATOM   4898  CB  MET A 319      -9.517  13.656 -32.482  1.00 23.28           C  
ATOM   4899  HB2 MET A 319      -9.960  14.522 -32.975  1.00 23.28           H  
ATOM   4900  HB3 MET A 319     -10.316  12.933 -32.317  1.00 23.28           H  
ATOM   4901  O   MET A 319     -10.652  15.566 -30.610  1.00 23.28           O  
ATOM   4902  CG  MET A 319      -8.495  13.072 -33.449  1.00 23.28           C  
ATOM   4903  HG2 MET A 319      -8.072  12.161 -33.025  1.00 23.28           H  
ATOM   4904  HG3 MET A 319      -7.697  13.797 -33.608  1.00 23.28           H  
ATOM   4905  SD  MET A 319      -9.261  12.691 -35.043  1.00 23.28           S  
ATOM   4906  CE  MET A 319      -7.826  12.069 -35.951  1.00 23.28           C  
ATOM   4907  HE1 MET A 319      -8.132  11.783 -36.957  1.00 23.28           H  
ATOM   4908  HE2 MET A 319      -7.066  12.848 -36.014  1.00 23.28           H  
ATOM   4909  HE3 MET A 319      -7.416  11.198 -35.438  1.00 23.28           H  
ATOM   4910  N   ILE A 320      -8.515  16.349 -30.468  1.00 24.02           N  
ATOM   4911  H   ILE A 320      -7.541  16.090 -30.525  1.00 24.02           H  
ATOM   4912  CA  ILE A 320      -8.840  17.724 -30.177  1.00 24.02           C  
ATOM   4913  HA  ILE A 320      -9.449  17.783 -29.275  1.00 24.02           H  
ATOM   4914  C   ILE A 320      -9.664  18.121 -31.390  1.00 24.02           C  
ATOM   4915  CB  ILE A 320      -7.543  18.549 -29.995  1.00 24.02           C  
ATOM   4916  HB  ILE A 320      -6.944  18.458 -30.901  1.00 24.02           H  
ATOM   4917  O   ILE A 320      -9.130  18.371 -32.468  1.00 24.02           O  
ATOM   4918  CG1 ILE A 320      -6.712  18.021 -28.802  1.00 24.02           C  
ATOM   4919 HG12 ILE A 320      -6.551  16.949 -28.915  1.00 24.02           H  
ATOM   4920 HG13 ILE A 320      -7.262  18.179 -27.874  1.00 24.02           H  
ATOM   4921  CG2 ILE A 320      -7.864  20.033 -29.779  1.00 24.02           C  
ATOM   4922 HG21 ILE A 320      -8.472  20.399 -30.607  1.00 24.02           H  
ATOM   4923 HG22 ILE A 320      -6.949  20.626 -29.770  1.00 24.02           H  
ATOM   4924 HG23 ILE A 320      -8.406  20.178 -28.844  1.00 24.02           H  
ATOM   4925  CD1 ILE A 320      -5.325  18.667 -28.681  1.00 24.02           C  
ATOM   4926 HD11 ILE A 320      -4.793  18.588 -29.629  1.00 24.02           H  
ATOM   4927 HD12 ILE A 320      -5.412  19.715 -28.394  1.00 24.02           H  
ATOM   4928 HD13 ILE A 320      -4.755  18.147 -27.911  1.00 24.02           H  
ATOM   4929  N   PHE A 321     -10.985  18.095 -31.243  1.00 22.37           N  
ATOM   4930  H   PHE A 321     -11.365  17.627 -30.433  1.00 22.37           H  
ATOM   4931  CA  PHE A 321     -11.875  18.803 -32.120  1.00 22.37           C  
ATOM   4932  HA  PHE A 321     -11.561  18.671 -33.155  1.00 22.37           H  
ATOM   4933  C   PHE A 321     -11.642  20.259 -31.734  1.00 22.37           C  
ATOM   4934  CB  PHE A 321     -13.326  18.306 -31.991  1.00 22.37           C  
ATOM   4935  HB2 PHE A 321     -13.575  18.184 -30.937  1.00 22.37           H  
ATOM   4936  HB3 PHE A 321     -13.985  19.081 -32.383  1.00 22.37           H  
ATOM   4937  O   PHE A 321     -12.472  20.924 -31.131  1.00 22.37           O  
ATOM   4938  CG  PHE A 321     -13.643  17.021 -32.746  1.00 22.37           C
[truncated: 85,140 more chars]
