# Supplementary material for: Plant virus movement proteins originated from jelly-roll capsid proteins
Source: PLoS Biol. 2023 Jun 15;21(6):e3002157. doi: 10.1371/journal.pbio.3002157 (PMC10306228; doi:10.1371/journal.pbio.3002157)
Supplement: S2 Data — (ZIP) [file pbio.3002157.s007.zip › S2_Data/YP_002019758_OuMV.pdb]

ATOM      1  N   MET A   1       5.087  56.011  11.165  1.00 35.94           N  
ATOM      2  H   MET A   1       5.351  56.945  10.888  1.00 35.94           H  
ATOM      3  H2  MET A   1       4.182  56.022  11.612  1.00 35.94           H  
ATOM      4  H3  MET A   1       5.760  55.653  11.828  1.00 35.94           H  
ATOM      5  CA  MET A   1       5.068  55.106   9.998  1.00 35.94           C  
ATOM      6  HA  MET A   1       4.288  55.401   9.296  1.00 35.94           H  
ATOM      7  C   MET A   1       4.723  53.740  10.555  1.00 35.94           C  
ATOM      8  CB  MET A   1       6.420  55.115   9.269  1.00 35.94           C  
ATOM      9  HB2 MET A   1       7.225  54.908   9.974  1.00 35.94           H  
ATOM     10  HB3 MET A   1       6.418  54.333   8.509  1.00 35.94           H  
ATOM     11  O   MET A   1       5.482  53.252  11.377  1.00 35.94           O  
ATOM     12  CG  MET A   1       6.677  56.464   8.582  1.00 35.94           C  
ATOM     13  HG2 MET A   1       6.674  57.257   9.330  1.00 35.94           H  
ATOM     14  HG3 MET A   1       5.878  56.657   7.866  1.00 35.94           H  
ATOM     15  SD  MET A   1       8.258  56.530   7.706  1.00 35.94           S  
ATOM     16  CE  MET A   1       8.272  58.256   7.151  1.00 35.94           C  
ATOM     17  HE1 MET A   1       7.416  58.440   6.500  1.00 35.94           H  
ATOM     18  HE2 MET A   1       8.229  58.924   8.012  1.00 35.94           H  
ATOM     19  HE3 MET A   1       9.189  58.448   6.595  1.00 35.94           H  
ATOM     20  N   GLY A   2       3.495  53.278  10.312  1.00 32.96           N  
ATOM     21  H   GLY A   2       2.951  53.657   9.551  1.00 32.96           H  
ATOM     22  CA  GLY A   2       2.923  52.103  10.969  1.00 32.96           C  
ATOM     23  HA2 GLY A   2       3.405  51.922  11.930  1.00 32.96           H  
ATOM     24  HA3 GLY A   2       1.859  52.257  11.146  1.00 32.96           H  
ATOM     25  C   GLY A   2       3.074  50.870  10.091  1.00 32.96           C  
ATOM     26  O   GLY A   2       2.451  50.802   9.034  1.00 32.96           O  
ATOM     27  N   ASP A   3       3.889  49.925  10.545  1.00 35.09           N  
ATOM     28  H   ASP A   3       4.428  50.095  11.382  1.00 35.09           H  
ATOM     29  CA  ASP A   3       3.995  48.588   9.973  1.00 35.09           C  
ATOM     30  HA  ASP A   3       3.940  48.645   8.886  1.00 35.09           H  
ATOM     31  C   ASP A   3       2.804  47.762  10.473  1.00 35.09           C  
ATOM     32  CB  ASP A   3       5.350  47.962  10.349  1.00 35.09           C  
ATOM     33  HB2 ASP A   3       5.344  46.915  10.046  1.00 35.09           H  
ATOM     34  HB3 ASP A   3       5.479  48.001  11.431  1.00 35.09           H  
ATOM     35  O   ASP A   3       2.840  47.151  11.542  1.00 35.09           O  
ATOM     36  CG  ASP A   3       6.539  48.646   9.664  1.00 35.09           C  
ATOM     37  OD1 ASP A   3       6.361  49.134   8.525  1.00 35.09           O  
ATOM     38  OD2 ASP A   3       7.617  48.692  10.297  1.00 35.09           O  
ATOM     39  N   ASN A   4       1.700  47.803   9.726  1.00 35.90           N  
ATOM     40  H   ASN A   4       1.708  48.375   8.893  1.00 35.90           H  
ATOM     41  CA  ASN A   4       0.547  46.950   9.991  1.00 35.90           C  
ATOM     42  HA  ASN A   4       0.369  46.927  11.066  1.00 35.90           H  
ATOM     43  C   ASN A   4       0.883  45.520   9.564  1.00 35.90           C  
ATOM     44  CB  ASN A   4      -0.716  47.510   9.319  1.00 35.90           C  
ATOM     45  HB2 ASN A   4      -0.475  47.870   8.319  1.00 35.90           H  
ATOM     46  HB3 ASN A   4      -1.445  46.705   9.221  1.00 35.90           H  
ATOM     47  O   ASN A   4       0.911  45.189   8.378  1.00 35.90           O  
ATOM     48  CG  ASN A   4      -1.380  48.614  10.125  1.00 35.90           C  
ATOM     49  ND2 ASN A   4      -2.277  49.353   9.517  1.00 35.90           N  
ATOM     50 HD21 ASN A   4      -2.521  49.165   8.556  1.00 35.90           H  
ATOM     51 HD22 ASN A   4      -2.741  50.041  10.093  1.00 35.90           H  
ATOM     52  OD1 ASN A   4      -1.143  48.828  11.301  1.00 35.90           O  
ATOM     53  N   ALA A   5       1.155  44.701  10.577  1.00 36.31           N  
ATOM     54  H   ALA A   5       1.207  45.115  11.497  1.00 36.31           H  
ATOM     55  CA  ALA A   5       1.291  43.262  10.500  1.00 36.31           C  
ATOM     56  HA  ALA A   5       2.216  43.028   9.973  1.00 36.31           H  
ATOM     57  C   ALA A   5       0.107  42.646   9.738  1.00 36.31           C  
ATOM     58  CB  ALA A   5       1.389  42.730  11.935  1.00 36.31           C  
ATOM     59  HB1 ALA A   5       1.512  41.647  11.915  1.00 36.31           H  
ATOM     60  HB2 ALA A   5       2.244  43.176  12.443  1.00 36.31           H  
ATOM     61  HB3 ALA A   5       0.477  42.965  12.484  1.00 36.31           H  
ATOM     62  O   ALA A   5      -1.058  42.846  10.079  1.00 36.31           O  
ATOM     63  N   LEU A   6       0.437  41.894   8.689  1.00 30.51           N  
ATOM     64  H   LEU A   6       1.417  41.836   8.452  1.00 30.51           H  
ATOM     65  CA  LEU A   6      -0.468  40.996   7.988  1.00 30.51           C  
ATOM     66  HA  LEU A   6      -1.372  41.531   7.696  1.00 30.51           H  
ATOM     67  C   LEU A   6      -0.866  39.871   8.951  1.00 30.51           C  
ATOM     68  CB  LEU A   6       0.253  40.466   6.731  1.00 30.51           C  
ATOM     69  HB2 LEU A   6       1.273  40.196   7.007  1.00 30.51           H  
ATOM     70  HB3 LEU A   6      -0.237  39.552   6.395  1.00 30.51           H  
ATOM     71  O   LEU A   6      -0.188  38.848   9.040  1.00 30.51           O  
ATOM     72  CG  LEU A   6       0.276  41.473   5.566  1.00 30.51           C  
ATOM     73  HG  LEU A   6       0.346  42.489   5.954  1.00 30.51           H  
ATOM     74  CD1 LEU A   6       1.484  41.226   4.662  1.00 30.51           C  
ATOM     75 HD11 LEU A   6       1.452  40.213   4.263  1.00 30.51           H  
ATOM     76 HD12 LEU A   6       1.478  41.942   3.840  1.00 30.51           H  
ATOM     77 HD13 LEU A   6       2.402  41.362   5.234  1.00 30.51           H  
ATOM     78  CD2 LEU A   6      -0.990  41.343   4.716  1.00 30.51           C  
ATOM     79 HD21 LEU A   6      -0.973  42.085   3.918  1.00 30.51           H  
ATOM     80 HD22 LEU A   6      -1.868  41.521   5.337  1.00 30.51           H  
ATOM     81 HD23 LEU A   6      -1.055  40.345   4.281  1.00 30.51           H  
ATOM     82  N   ASP A   7      -1.959  40.080   9.682  1.00 30.78           N  
ATOM     83  H   ASP A   7      -2.349  41.011   9.706  1.00 30.78           H  
ATOM     84  CA  ASP A   7      -2.672  39.022  10.387  1.00 30.78           C  
ATOM     85  HA  ASP A   7      -1.979  38.506  11.051  1.00 30.78           H  
ATOM     86  C   ASP A   7      -3.169  38.006   9.349  1.00 30.78           C  
ATOM     87  CB  ASP A   7      -3.834  39.600  11.226  1.00 30.78           C  
ATOM     88  HB2 ASP A   7      -4.240  40.484  10.733  1.00 30.78           H  
ATOM     89  HB3 ASP A   7      -4.631  38.858  11.270  1.00 30.78           H  
ATOM     90  O   ASP A   7      -4.179  38.205   8.668  1.00 30.78           O  
ATOM     91  CG  ASP A   7      -3.461  39.929  12.679  1.00 30.78           C  
ATOM     92  OD1 ASP A   7      -2.577  39.232  13.230  1.00 30.78           O  
ATOM     93  OD2 ASP A   7      -4.117  40.826  13.252  1.00 30.78           O  
ATOM     94  N   LEU A   8      -2.428  36.900   9.215  1.00 29.42           N  
ATOM     95  H   LEU A   8      -1.545  36.886   9.704  1.00 29.42           H  
ATOM     96  CA  LEU A   8      -2.897  35.668   8.587  1.00 29.42           C  
ATOM     97  HA  LEU A   8      -3.278  35.900   7.593  1.00 29.42           H  
ATOM     98  C   LEU A   8      -4.072  35.134   9.419  1.00 29.42           C  
ATOM     99  CB  LEU A   8      -1.759  34.623   8.468  1.00 29.42           C  
ATOM    100  HB2 LEU A   8      -2.197  33.641   8.647  1.00 29.42           H  
ATOM    101  HB3 LEU A   8      -1.014  34.778   9.249  1.00 29.42           H  
ATOM    102  O   LEU A   8      -3.920  34.259  10.275  1.00 29.42           O  
ATOM    103  CG  LEU A   8      -1.084  34.543   7.088  1.00 29.42           C  
ATOM    104  HG  LEU A   8      -1.823  34.730   6.309  1.00 29.42           H  
ATOM    105  CD1 LEU A   8       0.058  35.548   6.947  1.00 29.42           C  
ATOM    106 HD11 LEU A   8       0.830  35.349   7.690  1.00 29.42           H  
ATOM    107 HD12 LEU A   8      -0.326  36.555   7.105  1.00 29.42           H  
ATOM    108 HD13 LEU A   8       0.486  35.487   5.947  1.00 29.42           H  
ATOM    109  CD2 LEU A   8      -0.519  33.136   6.872  1.00 29.42           C  
ATOM    110 HD21 LEU A   8      -1.328  32.406   6.895  1.00 29.42           H  
ATOM    111 HD22 LEU A   8      -0.032  33.084   5.898  1.00 29.42           H  
ATOM    112 HD23 LEU A   8       0.206  32.902   7.652  1.00 29.42           H  
ATOM    113  N   ALA A   9      -5.263  35.671   9.161  1.00 31.87           N  
ATOM    114  H   ALA A   9      -5.286  36.500   8.585  1.00 31.87           H  
ATOM    115  CA  ALA A   9      -6.514  35.102   9.622  1.00 31.87           C  
ATOM    116  HA  ALA A   9      -6.501  35.068  10.712  1.00 31.87           H  
ATOM    117  C   ALA A   9      -6.600  33.673   9.073  1.00 31.87           C  
ATOM    118  CB  ALA A   9      -7.678  35.996   9.189  1.00 31.87           C  
ATOM    119  HB1 ALA A   9      -7.708  36.070   8.102  1.00 31.87           H  
ATOM    120  HB2 ALA A   9      -7.553  36.993   9.611  1.00 31.87           H  
ATOM    121  HB3 ALA A   9      -8.619  35.574   9.544  1.00 31.87           H  
ATOM    122  O   ALA A   9      -6.834  33.427   7.890  1.00 31.87           O  
ATOM    123  N   THR A  10      -6.310  32.728   9.960  1.00 28.82           N  
ATOM    124  H   THR A  10      -6.060  33.040  10.888  1.00 28.82           H  
ATOM    125  CA  THR A  10      -6.279  31.297   9.703  1.00 28.82           C  
ATOM    126  HA  THR A  10      -5.666  31.095   8.824  1.00 28.82           H  
ATOM    127  C   THR A  10      -7.714  30.863   9.433  1.00 28.82           C  
ATOM    128  CB  THR A  10      -5.670  30.582  10.921  1.00 28.82           C  
ATOM    129  HB  THR A  10      -6.384  30.589  11.745  1.00 28.82           H  
ATOM    130  O   THR A  10      -8.487  30.631  10.361  1.00 28.82           O  
ATOM    131  CG2 THR A  10      -5.261  29.142  10.623  1.00 28.82           C  
ATOM    132 HG21 THR A  10      -4.826  28.698  11.519  1.00 28.82           H  
ATOM    133 HG22 THR A  10      -4.525  29.124   9.819  1.00 28.82           H  
ATOM    134 HG23 THR A  10      -6.136  28.564  10.329  1.00 28.82           H  
ATOM    135  OG1 THR A  10      -4.503  31.249  11.355  1.00 28.82           O  
ATOM    136  HG1 THR A  10      -4.382  32.059  10.855  1.00 28.82           H  
ATOM    137  N   ALA A  11      -8.105  30.833   8.160  1.00 28.28           N  
ATOM    138  H   ALA A  11      -7.483  31.205   7.457  1.00 28.28           H  
ATOM    139  CA  ALA A  11      -9.408  30.348   7.742  1.00 28.28           C  
ATOM    140  HA  ALA A  11     -10.180  30.901   8.276  1.00 28.28           H  
ATOM    141  C   ALA A  11      -9.514  28.863   8.117  1.00 28.28           C  
ATOM    142  CB  ALA A  11      -9.580  30.613   6.240  1.00 28.28           C  
ATOM    143  HB1 ALA A  11     -10.557  30.254   5.914  1.00 28.28           H  
ATOM    144  HB2 ALA A  11      -9.512  31.682   6.042  1.00 28.28           H  
ATOM    145  HB3 ALA A  11      -8.807  30.093   5.674  1.00 28.28           H  
ATOM    146  O   ALA A  11      -8.977  27.991   7.436  1.00 28.28           O  
ATOM    147  N   SER A  12     -10.177  28.572   9.240  1.00 27.91           N  
ATOM    148  H   SER A  12     -10.466  29.337   9.832  1.00 27.91           H  
ATOM    149  CA  SER A  12     -10.528  27.213   9.643  1.00 27.91           C  
ATOM    150  HA  SER A  12      -9.676  26.566   9.436  1.00 27.91           H  
ATOM    151  C   SER A  12     -11.693  26.734   8.773  1.00 27.91           C  
ATOM    152  CB  SER A  12     -10.806  27.126  11.155  1.00 27.91           C  
ATOM    153  HB2 SER A  12     -10.012  27.636  11.701  1.00 27.91           H  
ATOM    154  HB3 SER A  12     -10.795  26.075  11.442  1.00 27.91           H  
ATOM    155  O   SER A  12     -12.849  26.723   9.201  1.00 27.91           O  
ATOM    156  OG  SER A  12     -12.059  27.668  11.519  1.00 27.91           O  
ATOM    157  HG  SER A  12     -12.669  27.433  10.817  1.00 27.91           H  
ATOM    158  N   SER A  13     -11.416  26.394   7.518  1.00 29.49           N  
ATOM    159  H   SER A  13     -10.472  26.479   7.169  1.00 29.49           H  
ATOM    160  CA  SER A  13     -12.393  25.719   6.673  1.00 29.49           C  
ATOM    161  HA  SER A  13     -13.363  26.199   6.807  1.00 29.49           H  
ATOM    162  C   SER A  13     -12.511  24.272   7.149  1.00 29.49           C  
ATOM    163  CB  SER A  13     -12.052  25.854   5.187  1.00 29.49           C  
ATOM    164  HB2 SER A  13     -12.721  25.222   4.603  1.00 29.49           H  
ATOM    165  HB3 SER A  13     -12.199  26.891   4.886  1.00 29.49           H  
ATOM    166  O   SER A  13     -11.564  23.487   7.132  1.00 29.49           O  
ATOM    167  OG  SER A  13     -10.712  25.494   4.927  1.00 29.49           O  
ATOM    168  HG  SER A  13     -10.532  25.612   3.991  1.00 29.49           H  
ATOM    169  N   THR A  14     -13.686  23.934   7.668  1.00 24.58           N  
ATOM    170  H   THR A  14     -14.442  24.603   7.623  1.00 24.58           H  
ATOM    171  CA  THR A  14     -14.051  22.554   7.975  1.00 24.58           C  
ATOM    172  HA  THR A  14     -13.261  22.126   8.593  1.00 24.58           H  
ATOM    173  C   THR A  14     -14.134  21.799   6.644  1.00 24.58           C  
ATOM    174  CB  THR A  14     -15.379  22.477   8.753  1.00 24.58           C  
ATOM    175  HB  THR A  14     -15.964  21.628   8.400  1.00 24.58           H  
ATOM    176  O   THR A  14     -14.857  22.238   5.749  1.00 24.58           O  
ATOM    177  CG2 THR A  14     -15.122  22.310  10.250  1.00 24.58           C  
ATOM    178 HG21 THR A  14     -16.074  22.289  10.781  1.00 24.58           H  
ATOM    179 HG22 THR A  14     -14.604  21.367  10.427  1.00 24.58           H  
ATOM    180 HG23 THR A  14     -14.511  23.133  10.623  1.00 24.58           H  
ATOM    181  OG1 THR A  14     -16.143  23.659   8.636  1.00 24.58           O  
ATOM    182  HG1 THR A  14     -15.777  24.312   9.237  1.00 24.58           H  
ATOM    183  N   PRO A  15     -13.358  20.719   6.451  1.00 28.86           N  
ATOM    184  CA  PRO A  15     -13.263  20.062   5.155  1.00 28.86           C  
ATOM    185  HA  PRO A  15     -13.069  20.809   4.385  1.00 28.86           H  
ATOM    186  C   PRO A  15     -14.574  19.342   4.825  1.00 28.86           C  
ATOM    187  CB  PRO A  15     -12.049  19.132   5.243  1.00 28.86           C  
ATOM    188  HB2 PRO A  15     -12.193  18.212   4.677  1.00 28.86           H  
ATOM    189  HB3 PRO A  15     -11.166  19.662   4.883  1.00 28.86           H  
ATOM    190  O   PRO A  15     -14.984  18.414   5.521  1.00 28.86           O  
ATOM    191  CG  PRO A  15     -11.898  18.863   6.739  1.00 28.86           C  
ATOM    192  HG2 PRO A  15     -10.862  18.665   7.012  1.00 28.86           H  
ATOM    193  HG3 PRO A  15     -12.534  18.023   7.020  1.00 28.86           H  
ATOM    194  CD  PRO A  15     -12.422  20.135   7.396  1.00 28.86           C  
ATOM    195  HD2 PRO A  15     -11.596  20.826   7.561  1.00 28.86           H  
ATOM    196  HD3 PRO A  15     -12.911  19.893   8.340  1.00 28.86           H  
ATOM    197  N   ILE A  16     -15.219  19.785   3.746  1.00 25.37           N  
ATOM    198  H   ILE A  16     -14.842  20.594   3.275  1.00 25.37           H  
ATOM    199  CA  ILE A  16     -16.357  19.112   3.119  1.00 25.37           C  
ATOM    200  HA  ILE A  16     -17.096  18.901   3.893  1.00 25.37           H  
ATOM    201  C   ILE A  16     -15.834  17.800   2.503  1.00 25.37           C  
ATOM    202  CB  ILE A  16     -17.008  20.035   2.060  1.00 25.37           C  
ATOM    203  HB  ILE A  16     -16.253  20.276   1.311  1.00 25.37           H  
ATOM    204  O   ILE A  16     -14.821  17.831   1.796  1.00 25.37           O  
ATOM    205  CG1 ILE A  16     -17.493  21.358   2.706  1.00 25.37           C  
ATOM    206 HG12 ILE A  16     -16.692  21.797   3.301  1.00 25.37           H  
ATOM    207 HG13 ILE A  16     -18.327  21.150   3.377  1.00 25.37           H  
ATOM    208  CG2 ILE A  16     -18.177  19.327   1.348  1.00 25.37           C  
ATOM    209 HG21 ILE A  16     -18.974  19.103   2.058  1.00 25.37           H  
ATOM    210 HG22 ILE A  16     -18.579  19.961   0.557  1.00 25.37           H  
ATOM    211 HG23 ILE A  16     -17.843  18.403   0.876  1.00 25.37           H  
ATOM    212  CD1 ILE A  16     -17.918  22.428   1.694  1.00 25.37           C  
ATOM    213 HD11 ILE A  16     -18.820  22.121   1.165  1.00 25.37           H  
ATOM    214 HD12 ILE A  16     -17.115  22.604   0.979  1.00 25.37           H  
ATOM    215 HD13 ILE A  16     -18.130  23.358   2.223  1.00 25.37           H  
ATOM    216  N   PRO A  17     -16.468  16.641   2.757  1.00 27.23           N  
ATOM    217  CA  PRO A  17     -15.999  15.359   2.248  1.00 27.23           C  
ATOM    218  HA  PRO A  17     -14.929  15.256   2.427  1.00 27.23           H  
ATOM    219  C   PRO A  17     -16.255  15.265   0.740  1.00 27.23           C  
ATOM    220  CB  PRO A  17     -16.740  14.301   3.074  1.00 27.23           C  
ATOM    221  HB2 PRO A  17     -16.161  14.075   3.970  1.00 27.23           H  
ATOM    222  HB3 PRO A  17     -16.928  13.389   2.508  1.00 27.23           H  
ATOM    223  O   PRO A  17     -17.355  14.944   0.296  1.00 27.23           O  
ATOM    224  CG  PRO A  17     -18.038  14.999   3.478  1.00 27.23           C  
ATOM    225  HG2 PRO A  17     -18.433  14.608   4.416  1.00 27.23           H  
ATOM    226  HG3 PRO A  17     -18.775  14.890   2.682  1.00 27.23           H  
ATOM    227  CD  PRO A  17     -17.638  16.466   3.602  1.00 27.23           C  
ATOM    228  HD2 PRO A  17     -17.370  16.686   4.636  1.00 27.23           H  
ATOM    229  HD3 PRO A  17     -18.461  17.104   3.282  1.00 27.23           H  
ATOM    230  N   MET A  18     -15.230  15.562  -0.059  1.00 27.70           N  
ATOM    231  H   MET A  18     -14.384  15.918   0.361  1.00 27.70           H  
ATOM    232  CA  MET A  18     -15.246  15.295  -1.495  1.00 27.70           C  
ATOM    233  HA  MET A  18     -16.236  15.556  -1.871  1.00 27.70           H  
ATOM    234  C   MET A  18     -14.971  13.803  -1.752  1.00 27.70           C  
ATOM    235  CB  MET A  18     -14.220  16.162  -2.235  1.00 27.70           C  
ATOM    236  HB2 MET A  18     -14.227  15.876  -3.287  1.00 27.70           H  
ATOM    237  HB3 MET A  18     -13.226  15.968  -1.832  1.00 27.70           H  
ATOM    238  O   MET A  18     -14.073  13.242  -1.118  1.00 27.70           O  
ATOM    239  CG  MET A  18     -14.531  17.660  -2.143  1.00 27.70           C  
ATOM    240  HG2 MET A  18     -15.594  17.809  -2.337  1.00 27.70           H  
ATOM    241  HG3 MET A  18     -14.323  18.004  -1.130  1.00 27.70           H  
ATOM    242  SD  MET A  18     -13.606  18.689  -3.318  1.00 27.70           S  
ATOM    243  CE  MET A  18     -11.897  18.249  -2.901  1.00 27.70           C  
ATOM    244  HE1 MET A  18     -11.214  18.876  -3.473  1.00 27.70           H  
ATOM    245  HE2 MET A  18     -11.711  17.203  -3.146  1.00 27.70           H  
ATOM    246  HE3 MET A  18     -11.727  18.411  -1.836  1.00 27.70           H  
ATOM    247  N   PRO A  19     -15.689  13.148  -2.682  1.00 30.17           N  
ATOM    248  CA  PRO A  19     -15.384  11.785  -3.109  1.00 30.17           C  
ATOM    249  HA  PRO A  19     -15.327  11.125  -2.242  1.00 30.17           H  
ATOM    250  C   PRO A  19     -14.029  11.785  -3.833  1.00 30.17           C  
ATOM    251  CB  PRO A  19     -16.568  11.356  -3.981  1.00 30.17           C  
ATOM    252  HB2 PRO A  19     -16.268  10.677  -4.779  1.00 30.17           H  
ATOM    253  HB3 PRO A  19     -17.326  10.888  -3.353  1.00 30.17           H  
ATOM    254  O   PRO A  19     -13.890  12.264  -4.957  1.00 30.17           O  
ATOM    255  CG  PRO A  19     -17.116  12.673  -4.532  1.00 30.17           C  
ATOM    256  HG2 PRO A  19     -18.184  12.611  -4.740  1.00 30.17           H  
ATOM    257  HG3 PRO A  19     -16.569  12.944  -5.435  1.00 30.17           H  
ATOM    258  CD  PRO A  19     -16.812  13.686  -3.433  1.00 30.17           C  
ATOM    259  HD2 PRO A  19     -17.674  13.782  -2.772  1.00 30.17           H  
ATOM    260  HD3 PRO A  19     -16.570  14.650  -3.880  1.00 30.17           H  
ATOM    261  N   ASN A  20     -12.995  11.330  -3.130  1.00 34.32           N  
ATOM    262  H   ASN A  20     -13.181  10.994  -2.196  1.00 34.32           H  
ATOM    263  CA  ASN A  20     -11.598  11.583  -3.460  1.00 34.32           C  
ATOM    264  HA  ASN A  20     -11.530  12.575  -3.907  1.00 34.32           H  
ATOM    265  C   ASN A  20     -11.080  10.564  -4.491  1.00 34.32           C  
ATOM    266  CB  ASN A  20     -10.820  11.592  -2.130  1.00 34.32           C  
ATOM    267  HB2 ASN A  20     -11.499  11.793  -1.302  1.00 34.32           H  
ATOM    268  HB3 ASN A  20     -10.393  10.603  -1.964  1.00 34.32           H  
ATOM    269  O   ASN A  20     -10.390   9.594  -4.169  1.00 34.32           O  
ATOM    270  CG  ASN A  20      -9.701  12.601  -2.002  1.00 34.32           C  
ATOM    271  ND2 ASN A  20      -9.017  12.542  -0.885  1.00 34.32           N  
ATOM    272 HD21 ASN A  20      -8.275  13.214  -0.751  1.00 34.32           H  
ATOM    273 HD22 ASN A  20      -9.252  11.810  -0.230  1.00 34.32           H  
ATOM    274  OD1 ASN A  20      -9.437  13.435  -2.855  1.00 34.32           O  
ATOM    275  N   THR A  21     -11.386  10.782  -5.770  1.00 33.50           N  
ATOM    276  H   THR A  21     -12.042  11.516  -5.994  1.00 33.50           H  
ATOM    277  CA  THR A  21     -10.649  10.138  -6.866  1.00 33.50           C  
ATOM    278  HA  THR A  21     -10.581   9.068  -6.669  1.00 33.50           H  
ATOM    279  C   THR A  21      -9.232  10.722  -6.881  1.00 33.50           C  
ATOM    280  CB  THR A  21     -11.356  10.314  -8.218  1.00 33.50           C  
ATOM    281  HB  THR A  21     -10.715   9.912  -9.003  1.00 33.50           H  
ATOM    282  O   THR A  21      -8.991  11.760  -7.487  1.00 33.50           O  
ATOM    283  CG2 THR A  21     -12.696   9.581  -8.259  1.00 33.50           C  
ATOM    284 HG21 THR A  21     -13.377   9.999  -7.518  1.00 33.50           H  
ATOM    285 HG22 THR A  21     -12.549   8.520  -8.055  1.00 33.50           H  
ATOM    286 HG23 THR A  21     -13.139   9.695  -9.248  1.00 33.50           H  
ATOM    287  OG1 THR A  21     -11.595  11.675  -8.474  1.00 33.50           O  
ATOM    288  HG1 THR A  21     -10.760  12.129  -8.333  1.00 33.50           H  
ATOM    289  N   GLY A  22      -8.348  10.094  -6.102  1.00 32.96           N  
ATOM    290  H   GLY A  22      -8.778   9.396  -5.512  1.00 32.96           H  
ATOM    291  CA  GLY A  22      -7.047  10.588  -5.636  1.00 32.96           C  
ATOM    292  HA2 GLY A  22      -6.361   9.743  -5.575  1.00 32.96           H  
ATOM    293  HA3 GLY A  22      -7.204  10.961  -4.624  1.00 32.96           H  
ATOM    294  C   GLY A  22      -6.318  11.685  -6.429  1.00 32.96           C  
ATOM    295  O   GLY A  22      -6.059  11.551  -7.623  1.00 32.96           O  
ATOM    296  N   GLN A  23      -5.912  12.750  -5.731  1.00 41.28           N  
ATOM    297  H   GLN A  23      -6.106  12.766  -4.740  1.00 41.28           H  
ATOM    298  CA  GLN A  23      -5.061  13.808  -6.280  1.00 41.28           C  
ATOM    299  HA  GLN A  23      -5.342  13.970  -7.321  1.00 41.28           H  
ATOM    300  C   GLN A  23      -3.580  13.392  -6.255  1.00 41.28           C  
ATOM    301  CB  GLN A  23      -5.274  15.132  -5.525  1.00 41.28           C  
ATOM    302  HB2 GLN A  23      -4.481  15.821  -5.816  1.00 41.28           H  
ATOM    303  HB3 GLN A  23      -5.196  14.957  -4.453  1.00 41.28           H  
ATOM    304  O   GLN A  23      -3.047  12.977  -5.222  1.00 41.28           O  
ATOM    305  CG  GLN A  23      -6.624  15.800  -5.846  1.00 41.28           C  
ATOM    306  HG2 GLN A  23      -7.436  15.155  -5.510  1.00 41.28           H  
ATOM    307  HG3 GLN A  23      -6.713  15.928  -6.924  1.00 41.28           H  
ATOM    308  CD  GLN A  23      -6.787  17.169  -5.184  1.00 41.28           C  
ATOM    309  NE2 GLN A  23      -7.857  17.880  -5.466  1.00 41.28           N  
ATOM    310 HE21 GLN A  23      -8.581  17.514  -6.067  1.00 41.28           H  
ATOM    311 HE22 GLN A  23      -7.927  18.773  -5.000  1.00 41.28           H  
ATOM    312  OE1 GLN A  23      -5.964  17.636  -4.415  1.00 41.28           O  
ATOM    313  N   LEU A  24      -2.905  13.540  -7.399  1.00 36.60           N  
ATOM    314  H   LEU A  24      -3.414  13.885  -8.200  1.00 36.60           H  
ATOM    315  CA  LEU A  24      -1.454  13.399  -7.538  1.00 36.60           C  
ATOM    316  HA  LEU A  24      -1.070  12.784  -6.725  1.00 36.60           H  
ATOM    317  C   LEU A  24      -0.804  14.786  -7.450  1.00 36.60           C  
ATOM    318  CB  LEU A  24      -1.148  12.698  -8.879  1.00 36.60           C  
ATOM    319  HB2 LEU A  24      -1.593  13.288  -9.681  1.00 36.60           H  
ATOM    320  HB3 LEU A  24      -1.628  11.719  -8.882  1.00 36.60           H  
ATOM    321  O   LEU A  24      -1.000  15.615  -8.338  1.00 36.60           O  
ATOM    322  CG  LEU A  24       0.353  12.524  -9.184  1.00 36.60           C  
ATOM    323  HG  LEU A  24       0.859  13.485  -9.089  1.00 36.60           H  
ATOM    324  CD1 LEU A  24       1.031  11.529  -8.241  1.00 36.60           C  
ATOM    325 HD11 LEU A  24       0.496  10.580  -8.246  1.00 36.60           H  
ATOM    326 HD12 LEU A  24       1.042  11.941  -7.232  1.00 36.60           H  
ATOM    327 HD13 LEU A  24       2.065  11.368  -8.547  1.00 36.60           H  
ATOM    328  CD2 LEU A  24       0.551  12.030 -10.618  1.00 36.60           C  
ATOM    329 HD21 LEU A  24       0.017  11.092 -10.767  1.00 36.60           H  
ATOM    330 HD22 LEU A  24       0.169  12.777 -11.313  1.00 36.60           H  
ATOM    331 HD23 LEU A  24       1.612  11.866 -10.809  1.00 36.60           H  
ATOM    332  N   VAL A  25       0.011  15.021  -6.423  1.00 42.42           N  
ATOM    333  H   VAL A  25       0.150  14.297  -5.733  1.00 42.42           H  
ATOM    334  CA  VAL A  25       0.836  16.227  -6.295  1.00 42.42           C  
ATOM    335  HA  VAL A  25       0.508  16.965  -7.027  1.00 42.42           H  
ATOM    336  C   VAL A  25       2.282  15.854  -6.617  1.00 42.42           C  
ATOM    337  CB  VAL A  25       0.677  16.888  -4.912  1.00 42.42           C  
ATOM    338  HB  VAL A  25       1.008  16.199  -4.136  1.00 42.42           H  
ATOM    339  O   VAL A  25       2.982  15.189  -5.851  1.00 42.42           O  
ATOM    340  CG1 VAL A  25       1.512  18.175  -4.825  1.00 42.42           C  
ATOM    341 HG11 VAL A  25       1.359  18.642  -3.852  1.00 42.42           H  
ATOM    342 HG12 VAL A  25       2.572  17.944  -4.927  1.00 42.42           H  
ATOM    343 HG13 VAL A  25       1.211  18.873  -5.606  1.00 42.42           H  
ATOM    344  CG2 VAL A  25      -0.788  17.266  -4.646  1.00 42.42           C  
ATOM    345 HG21 VAL A  25      -1.407  16.370  -4.612  1.00 42.42           H  
ATOM    346 HG22 VAL A  25      -0.873  17.769  -3.682  1.00 42.42           H  
ATOM    347 HG23 VAL A  25      -1.159  17.927  -5.429  1.00 42.42           H  
ATOM    348  N   ILE A  26       2.745  16.274  -7.794  1.00 40.34           N  
ATOM    349  H   ILE A  26       2.123  16.810  -8.383  1.00 40.34           H  
ATOM    350  CA  ILE A  26       4.135  16.103  -8.224  1.00 40.34           C  
ATOM    351  HA  ILE A  26       4.571  15.239  -7.722  1.00 40.34           H  
ATOM    352  C   ILE A  26       4.900  17.353  -7.795  1.00 40.34           C  
ATOM    353  CB  ILE A  26       4.221  15.861  -9.749  1.00 40.34           C  
ATOM    354  HB  ILE A  26       3.865  16.757 -10.258  1.00 40.34           H  
ATOM    355  O   ILE A  26       4.721  18.411  -8.393  1.00 40.34           O  
ATOM    356  CG1 ILE A  26       3.286  14.703 -10.174  1.00 40.34           C  
ATOM    357 HG12 ILE A  26       2.257  15.047 -10.070  1.00 40.34           H  
ATOM    358 HG13 ILE A  26       3.415  13.850  -9.508  1.00 40.34           H  
ATOM    359  CG2 ILE A  26       5.688  15.651 -10.177  1.00 40.34           C  
ATOM    360 HG21 ILE A  26       6.300  16.498  -9.866  1.00 40.34           H  
ATOM    361 HG22 ILE A  26       6.096  14.743  -9.733  1.00 40.34           H  
ATOM    362 HG23 ILE A  26       5.760  15.585 -11.263  1.00 40.34           H  
ATOM    363  CD1 ILE A  26       3.454  14.238 -11.625  1.00 40.34           C  
ATOM    364 HD11 ILE A  26       3.440  15.099 -12.292  1.00 40.34           H  
ATOM    365 HD12 ILE A  26       2.633  13.575 -11.899  1.00 40.34           H  
ATOM    366 HD13 ILE A  26       4.393  13.697 -11.740  1.00 40.34           H  
ATOM    367  N   SER A  27       5.754  17.246  -6.776  1.00 37.39           N  
ATOM    368  H   SER A  27       5.876  16.346  -6.333  1.00 37.39           H  
ATOM    369  CA  SER A  27       6.670  18.329  -6.412  1.00 37.39           C  
ATOM    370  HA  SER A  27       6.296  19.268  -6.819  1.00 37.39           H  
ATOM    371  C   SER A  27       8.052  18.026  -6.996  1.00 37.39           C  
ATOM    372  CB  SER A  27       6.726  18.530  -4.897  1.00 37.39           C  
ATOM    373  HB2 SER A  27       5.714  18.634  -4.505  1.00 37.39           H  
ATOM    374  HB3 SER A  27       7.198  17.666  -4.428  1.00 37.39           H  
ATOM    375  O   SER A  27       8.755  17.152  -6.480  1.00 37.39           O  
ATOM    376  OG  SER A  27       7.466  19.702  -4.598  1.00 37.39           O  
ATOM    377  HG  SER A  27       6.918  20.466  -4.795  1.00 37.39           H  
ATOM    378  N   PRO A  28       8.472  18.709  -8.077  1.00 32.70           N  
ATOM    379  CA  PRO A  28       9.828  18.603  -8.587  1.00 32.70           C  
ATOM    380  HA  PRO A  28      10.147  17.561  -8.619  1.00 32.70           H  
ATOM    381  C   PRO A  28      10.773  19.373  -7.657  1.00 32.70           C  
ATOM    382  CB  PRO A  28       9.759  19.151 -10.017  1.00 32.70           C  
ATOM    383  HB2 PRO A  28      10.706  19.568 -10.358  1.00 32.70           H  
ATOM    384  HB3 PRO A  28       9.433  18.356 -10.687  1.00 32.70           H  
ATOM    385  O   PRO A  28      11.231  20.464  -7.976  1.00 32.70           O  
ATOM    386  CG  PRO A  28       8.659  20.206  -9.932  1.00 32.70           C  
ATOM    387  HG2 PRO A  28       9.076  21.142  -9.559  1.00 32.70           H  
ATOM    388  HG3 PRO A  28       8.173  20.363 -10.894  1.00 32.70           H  
ATOM    389  CD  PRO A  28       7.695  19.628  -8.898  1.00 32.70           C  
ATOM    390  HD2 PRO A  28       7.266  20.436  -8.306  1.00 32.70           H  
ATOM    391  HD3 PRO A  28       6.909  19.077  -9.414  1.00 32.70           H  
ATOM    392  N   GLN A  29      11.064  18.821  -6.482  1.00 35.85           N  
ATOM    393  H   GLN A  29      10.615  17.948  -6.242  1.00 35.85           H  
ATOM    394  CA  GLN A  29      12.285  19.193  -5.778  1.00 35.85           C  
ATOM    395  HA  GLN A  29      12.425  20.273  -5.819  1.00 35.85           H  
ATOM    396  C   GLN A  29      13.420  18.532  -6.569  1.00 35.85           C  
ATOM    397  CB  GLN A  29      12.221  18.777  -4.296  1.00 35.85           C  
ATOM    398  HB2 GLN A  29      13.185  18.993  -3.834  1.00 35.85           H  
ATOM    399  HB3 GLN A  29      12.028  17.707  -4.221  1.00 35.85           H  
ATOM    400  O   GLN A  29      13.460  17.313  -6.670  1.00 35.85           O  
ATOM    401  CG  GLN A  29      11.121  19.555  -3.549  1.00 35.85           C  
ATOM    402  HG2 GLN A  29      11.281  20.622  -3.705  1.00 35.85           H  
ATOM    403  HG3 GLN A  29      10.150  19.299  -3.972  1.00 35.85           H  
ATOM    404  CD  GLN A  29      11.062  19.303  -2.042  1.00 35.85           C  
ATOM    405  NE2 GLN A  29      10.199  20.018  -1.352  1.00 35.85           N  
ATOM    406 HE21 GLN A  29       9.630  20.702  -1.830  1.00 35.85           H  
ATOM    407 HE22 GLN A  29      10.205  19.925  -0.346  1.00 35.85           H  
ATOM    408  OE1 GLN A  29      11.738  18.459  -1.452  1.00 35.85           O  
ATOM    409  N   ASP A  30      14.276  19.333  -7.198  1.00 29.43           N  
ATOM    410  H   ASP A  30      14.185  20.323  -7.021  1.00 29.43           H  
ATOM    411  CA  ASP A  30      15.536  18.907  -7.829  1.00 29.43           C  
ATOM    412  HA  ASP A  30      16.103  19.831  -7.945  1.00 29.43           H  
ATOM    413  C   ASP A  30      15.489  18.323  -9.256  1.00 29.43           C  
ATOM    414  CB  ASP A  30      16.392  18.052  -6.869  1.00 29.43           C  
ATOM    415  HB2 ASP A  30      16.013  17.030  -6.856  1.00 29.43           H  
ATOM    416  HB3 ASP A  30      17.413  18.015  -7.247  1.00 29.43           H  
ATOM    417  O   ASP A  30      16.438  17.649  -9.669  1.00 29.43           O  
ATOM    418  CG  ASP A  30      16.441  18.596  -5.439  1.00 29.43           C  
ATOM    419  OD1 ASP A  30      16.468  19.839  -5.291  1.00 29.43           O  
ATOM    420  OD2 ASP A  30      16.451  17.763  -4.501  1.00 29.43           O  
ATOM    421  N   ILE A  31      14.473  18.624 -10.079  1.00 29.60           N  
ATOM    422  H   ILE A  31      13.719  19.197  -9.727  1.00 29.60           H  
ATOM    423  CA  ILE A  31      14.628  18.424 -11.536  1.00 29.60           C  
ATOM    424  HA  ILE A  31      15.290  17.573 -11.689  1.00 29.60           H  
ATOM    425  C   ILE A  31      15.345  19.643 -12.126  1.00 29.60           C  
ATOM    426  CB  ILE A  31      13.335  18.061 -12.298  1.00 29.60           C  
ATOM    427  HB  ILE A  31      12.729  18.959 -12.417  1.00 29.60           H  
ATOM    428  O   ILE A  31      14.726  20.560 -12.662  1.00 29.60           O  
ATOM    429  CG1 ILE A  31      12.480  17.007 -11.562  1.00 29.60           C  
ATOM    430 HG12 ILE A  31      13.049  16.087 -11.425  1.00 29.60           H  
ATOM    431 HG13 ILE A  31      12.210  17.392 -10.579  1.00 29.60           H  
ATOM    432  CG2 ILE A  31      13.748  17.536 -13.692  1.00 29.60           C  
ATOM    433 HG21 ILE A  31      14.305  18.299 -14.236  1.00 29.60           H  
ATOM    434 HG22 ILE A  31      14.370  16.645 -13.595  1.00 29.60           H  
ATOM    435 HG23 ILE A  31      12.872  17.284 -14.290  1.00 29.60           H  
ATOM    436  CD1 ILE A  31      11.177  16.700 -12.314  1.00 29.60           C  
ATOM    437 HD11 ILE A  31      10.442  16.271 -11.633  1.00 29.60           H  
ATOM    438 HD12 ILE A  31      11.364  15.997 -13.125  1.00 29.60           H  
ATOM    439 HD13 ILE A  31      10.755  17.619 -12.721  1.00 29.60           H  
ATOM    440  N   GLY A  32      16.671  19.664 -12.007  1.00 27.73           N  
ATOM    441  H   GLY A  32      17.112  18.923 -11.480  1.00 27.73           H  
ATOM    442  CA  GLY A  32      17.501  20.542 -12.824  1.00 27.73           C  
ATOM    443  HA2 GLY A  32      17.186  21.578 -12.706  1.00 27.73           H  
ATOM    444  HA3 GLY A  32      18.546  20.451 -12.525  1.00 27.73           H  
ATOM    445  C   GLY A  32      17.372  20.122 -14.288  1.00 27.73           C  
ATOM    446  O   GLY A  32      18.002  19.156 -14.708  1.00 27.73           O  
ATOM    447  N   TYR A  33      16.529  20.815 -15.054  1.00 25.79           N  
ATOM    448  H   TYR A  33      15.946  21.509 -14.608  1.00 25.79           H  
ATOM    449  CA  TYR A  33      16.469  20.696 -16.512  1.00 25.79           C  
ATOM    450  HA  TYR A  33      16.591  19.650 -16.793  1.00 25.79           H  
ATOM    451  C   TYR A  33      17.632  21.481 -17.128  1.00 25.79           C  
ATOM    452  CB  TYR A  33      15.117  21.185 -17.056  1.00 25.79           C  
ATOM    453  HB2 TYR A  33      15.164  21.178 -18.145  1.00 25.79           H  
ATOM    454  HB3 TYR A  33      14.968  22.221 -16.753  1.00 25.79           H  
ATOM    455  O   TYR A  33      17.443  22.541 -17.716  1.00 25.79           O  
ATOM    456  CG  TYR A  33      13.902  20.379 -16.645  1.00 25.79           C  
ATOM    457  CD1 TYR A  33      13.521  19.241 -17.383  1.00 25.79           C  
ATOM    458  HD1 TYR A  33      14.121  18.921 -18.222  1.00 25.79           H  
ATOM    459  CD2 TYR A  33      13.121  20.804 -15.554  1.00 25.79           C  
ATOM    460  HD2 TYR A  33      13.419  21.670 -14.981  1.00 25.79           H  
ATOM    461  CE1 TYR A  33      12.353  18.535 -17.036  1.00 25.79           C  
ATOM    462  HE1 TYR A  33      12.050  17.662 -17.595  1.00 25.79           H  
ATOM    463  CE2 TYR A  33      11.951  20.106 -15.206  1.00 25.79           C  
ATOM    464  HE2 TYR A  33      11.361  20.440 -14.366  1.00 25.79           H  
ATOM    465  OH  TYR A  33      10.435  18.294 -15.613  1.00 25.79           O  
ATOM    466  HH  TYR A  33      10.001  18.713 -14.866  1.00 25.79           H  
ATOM    467  CZ  TYR A  33      11.563  18.973 -15.952  1.00 25.79           C  
ATOM    468  N   SER A  34      18.852  20.989 -16.962  1.00 26.17           N  
ATOM    469  H   SER A  34      18.966  20.146 -16.418  1.00 26.17           H  
ATOM    470  CA  SER A  34      19.954  21.326 -17.861  1.00 26.17           C  
ATOM    471  HA  SER A  34      19.604  22.039 -18.608  1.00 26.17           H  
ATOM    472  C   SER A  34      20.337  20.063 -18.626  1.00 26.17           C  
ATOM    473  CB  SER A  34      21.111  22.013 -17.128  1.00 26.17           C  
ATOM    474  HB2 SER A  34      21.965  22.086 -17.802  1.00 26.17           H  
ATOM    475  HB3 SER A  34      20.797  23.022 -16.860  1.00 26.17           H  
ATOM    476  O   SER A  34      20.140  18.960 -18.116  1.00 26.17           O  
ATOM    477  OG  SER A  34      21.497  21.336 -15.947  1.00 26.17           O  
ATOM    478  HG  SER A  34      22.277  21.767 -15.591  1.00 26.17           H  
ATOM    479  N   ASP A  35      20.757  20.252 -19.881  1.00 29.06           N  
ATOM    480  H   ASP A  35      20.840  21.210 -20.189  1.00 29.06           H  
ATOM    481  CA  ASP A  35      21.121  19.257 -20.905  1.00 29.06           C  
ATOM    482  HA  ASP A  35      20.240  19.061 -21.516  1.00 29.06           H  
ATOM    483  C   ASP A  35      21.642  17.917 -20.365  1.00 29.06           C  
ATOM    484  CB  ASP A  35      22.208  19.886 -21.783  1.00 29.06           C  
ATOM    485  HB2 ASP A  35      23.009  20.280 -21.157  1.00 29.06           H  
ATOM    486  HB3 ASP A  35      22.638  19.123 -22.432  1.00 29.06           H  
ATOM    487  O   ASP A  35      22.271  17.902 -19.316  1.00 29.06           O  
ATOM    488  CG  ASP A  35      21.627  20.983 -22.665  1.00 29.06           C  
ATOM    489  OD1 ASP A  35      20.674  20.650 -23.403  1.00 29.06           O  
ATOM    490  OD2 ASP A  35      22.123  22.124 -22.568  1.00 29.06           O  
ATOM    491  N   PRO A  36      21.445  16.771 -21.046  1.00 38.49           N  
ATOM    492  CA  PRO A  36      21.619  15.472 -20.414  1.00 38.49           C  
ATOM    493  HA  PRO A  36      21.235  15.505 -19.394  1.00 38.49           H  
ATOM    494  C   PRO A  36      23.099  15.049 -20.367  1.00 38.49           C  
ATOM    495  CB  PRO A  36      20.741  14.530 -21.253  1.00 38.49           C  
ATOM    496  HB2 PRO A  36      21.082  13.495 -21.214  1.00 38.49           H  
ATOM    497  HB3 PRO A  36      19.710  14.598 -20.906  1.00 38.49           H  
ATOM    498  O   PRO A  36      23.596  14.445 -21.321  1.00 38.49           O  
ATOM    499  CG  PRO A  36      20.840  15.116 -22.664  1.00 38.49           C  
ATOM    500  HG2 PRO A  36      21.737  14.748 -23.162  1.00 38.49           H  
ATOM    501  HG3 PRO A  36      19.956  14.886 -23.258  1.00 38.49           H  
ATOM    502  CD  PRO A  36      20.973  16.621 -22.416  1.00 38.49           C  
ATOM    503  HD2 PRO A  36      19.995  17.093 -22.518  1.00 38.49           H  
ATOM    504  HD3 PRO A  36      21.674  17.064 -23.123  1.00 38.49           H  
ATOM    505  N   PRO A  37      23.775  15.171 -19.207  1.00 33.65           N  
ATOM    506  CA  PRO A  37      24.620  14.079 -18.780  1.00 33.65           C  
ATOM    507  HA  PRO A  37      24.538  13.229 -19.457  1.00 33.65           H  
ATOM    508  C   PRO A  37      24.191  13.634 -17.385  1.00 33.65           C  
ATOM    509  CB  PRO A  37      26.050  14.612 -18.854  1.00 33.65           C  
ATOM    510  HB2 PRO A  37      26.402  14.555 -19.885  1.00 33.65           H  
ATOM    511  HB3 PRO A  37      26.726  14.074 -18.190  1.00 33.65           H  
ATOM    512  O   PRO A  37      24.349  14.341 -16.398  1.00 33.65           O  
ATOM    513  CG  PRO A  37      25.908  16.075 -18.453  1.00 33.65           C  
ATOM    514  HG2 PRO A  37      26.056  16.188 -17.379  1.00 33.65           H  
ATOM    515  HG3 PRO A  37      26.607  16.706 -19.002  1.00 33.65           H  
ATOM    516  CD  PRO A  37      24.462  16.404 -18.809  1.00 33.65           C  
ATOM    517  HD2 PRO A  37      24.477  17.107 -19.641  1.00 33.65           H  
ATOM    518  HD3 PRO A  37      23.971  16.849 -17.943  1.00 33.65           H  
ATOM    519  N   LYS A  38      23.712  12.389 -17.303  1.00 38.49           N  
ATOM    520  H   LYS A  38      23.558  11.904 -18.176  1.00 38.49           H  
ATOM    521  CA  LYS A  38      23.535  11.649 -16.045  1.00 38.49           C  
ATOM    522  HA  LYS A  38      23.062  10.693 -16.267  1.00 38.49           H  
ATOM    523  C   LYS A  38      22.603  12.375 -15.064  1.00 38.49           C  
ATOM    524  CB  LYS A  38      24.922  11.365 -15.419  1.00 38.49           C  
ATOM    525  HB2 LYS A  38      25.362  12.308 -15.092  1.00 38.49           H  
ATOM    526  HB3 LYS A  38      24.782  10.744 -14.535  1.00 38.49           H  
ATOM    527  O   LYS A  38      23.062  12.868 -14.039  1.00 38.49           O  
ATOM    528  CG  LYS A  38      25.918  10.670 -16.362  1.00 38.49           C  
ATOM    529  HG2 LYS A  38      25.548   9.674 -16.606  1.00 38.49           H  
ATOM    530  HG3 LYS A  38      26.025  11.242 -17.283  1.00 38.49           H  
ATOM    531  CD  LYS A  38      27.300  10.564 -15.706  1.00 38.49           C  
ATOM    532  HD2 LYS A  38      27.229   9.961 -14.801  1.00 38.49           H  
ATOM    533  HD3 LYS A  38      27.642  11.565 -15.443  1.00 38.49           H  
ATOM    534  CE  LYS A  38      28.291   9.926 -16.688  1.00 38.49           C  
ATOM    535  HE2 LYS A  38      27.953   8.916 -16.922  1.00 38.49           H  
ATOM    536  HE3 LYS A  38      28.273  10.502 -17.613  1.00 38.49           H  
ATOM    537  NZ  LYS A  38      29.673   9.897 -16.146  1.00 38.49           N  
ATOM    538  HZ1 LYS A  38      29.993  10.835 -15.950  1.00 38.49           H  
ATOM    539  HZ2 LYS A  38      29.724   9.353 -15.296  1.00 38.49           H  
ATOM    540  HZ3 LYS A  38      30.309   9.496 -16.821  1.00 38.49           H  
ATOM    541  N   LEU A  39      21.298  12.374 -15.360  1.00 39.17           N  
ATOM    542  H   LEU A  39      21.021  12.012 -16.262  1.00 39.17           H  
ATOM    543  CA  LEU A  39      20.218  12.776 -14.445  1.00 39.17           C  
ATOM    544  HA  LEU A  39      20.305  13.841 -14.231  1.00 39.17           H  
ATOM    545  C   LEU A  39      20.326  12.017 -13.108  1.00 39.17           C  
ATOM    546  CB  LEU A  39      18.848  12.502 -15.114  1.00 39.17           C  
ATOM    547  HB2 LEU A  39      18.074  12.498 -14.347  1.00 39.17           H  
ATOM    548  HB3 LEU A  39      18.871  11.501 -15.546  1.00 39.17           H  
ATOM    549  O   LEU A  39      19.671  11.004 -12.893  1.00 39.17           O  
ATOM    550  CG  LEU A  39      18.419  13.511 -16.195  1.00 39.17           C  
ATOM    551  HG  LEU A  39      19.258  13.710 -16.861  1.00 39.17           H  
ATOM    552  CD1 LEU A  39      17.273  12.925 -17.021  1.00 39.17           C  
ATOM    553 HD11 LEU A  39      16.979  13.636 -17.794  1.00 39.17           H  
ATOM    554 HD12 LEU A  39      17.586  11.998 -17.501  1.00 39.17           H  
ATOM    555 HD13 LEU A  39      16.414  12.724 -16.381  1.00 39.17           H  
ATOM    556  CD2 LEU A  39      17.934  14.822 -15.574  1.00 39.17           C  
ATOM    557 HD21 LEU A  39      17.632  15.512 -16.362  1.00 39.17           H  
ATOM    558 HD22 LEU A  39      17.084  14.646 -14.915  1.00 39.17           H  
ATOM    559 HD23 LEU A  39      18.737  15.298 -15.011  1.00 39.17           H  
ATOM    560  N   ARG A  40      21.175  12.493 -12.198  1.00 45.94           N  
ATOM    561  H   ARG A  40      21.783  13.242 -12.500  1.00 45.94           H  
ATOM    562  CA  ARG A  40      21.183  12.127 -10.783  1.00 45.94           C  
ATOM    563  HA  ARG A  40      20.801  11.115 -10.651  1.00 45.94           H  
ATOM    564  C   ARG A  40      20.205  13.066 -10.084  1.00 45.94           C  
ATOM    565  CB  ARG A  40      22.603  12.220 -10.194  1.00 45.94           C  
ATOM    566  HB2 ARG A  40      23.073  13.149 -10.515  1.00 45.94           H  
ATOM    567  HB3 ARG A  40      22.511  12.248  -9.108  1.00 45.94           H  
ATOM    568  O   ARG A  40      20.617  13.999  -9.411  1.00 45.94           O  
ATOM    569  CG  ARG A  40      23.503  11.031 -10.551  1.00 45.94           C  
ATOM    570  HG2 ARG A  40      22.995  10.105 -10.278  1.00 45.94           H  
ATOM    571  HG3 ARG A  40      23.710  11.029 -11.621  1.00 45.94           H  
ATOM    572  CD  ARG A  40      24.813  11.148  -9.757  1.00 45.94           C  
ATOM    573  HD2 ARG A  40      24.569  11.315  -8.708  1.00 45.94           H  
ATOM    574  HD3 ARG A  40      25.363  12.015 -10.125  1.00 45.94           H  
ATOM    575  NE  ARG A  40      25.652   9.937  -9.864  1.00 45.94           N  
ATOM    576  HE  ARG A  40      25.297   9.190 -10.445  1.00 45.94           H  
ATOM    577  NH1 ARG A  40      27.317  10.628  -8.438  1.00 45.94           N  
ATOM    578 HH11 ARG A  40      26.839  11.509  -8.316  1.00 45.94           H  
ATOM    579 HH12 ARG A  40      28.181  10.457  -7.942  1.00 45.94           H  
ATOM    580  NH2 ARG A  40      27.433   8.601  -9.360  1.00 45.94           N  
ATOM    581 HH21 ARG A  40      27.025   7.844  -9.889  1.00 45.94           H  
ATOM    582 HH22 ARG A  40      28.281   8.444  -8.835  1.00 45.94           H  
ATOM    583  CZ  ARG A  40      26.792   9.729  -9.225  1.00 45.94           C  
ATOM    584  N   GLY A  41      18.915  12.847 -10.303  1.00 48.44           N  
ATOM    585  H   GLY A  41      18.660  12.069 -10.895  1.00 48.44           H  
ATOM    586  CA  GLY A  41      17.839  13.562  -9.615  1.00 48.44           C  
ATOM    587  HA2 GLY A  41      17.157  13.994 -10.346  1.00 48.44           H  
ATOM    588  HA3 GLY A  41      18.237  14.377  -9.011  1.00 48.44           H  
ATOM    589  C   GLY A  41      17.052  12.614  -8.717  1.00 48.44           C  
ATOM    590  O   GLY A  41      16.998  11.408  -8.984  1.00 48.44           O  
ATOM    591  N   ARG A  42      16.445  13.147  -7.652  1.00 57.17           N  
ATOM    592  H   ARG A  42      16.519  14.145  -7.509  1.00 57.17           H  
ATOM    593  CA  ARG A  42      15.407  12.444  -6.892  1.00 57.17           C  
ATOM    594  HA  ARG A  42      15.345  11.418  -7.254  1.00 57.17           H  
ATOM    595  C   ARG A  42      14.066  13.114  -7.163  1.00 57.17           C  
ATOM    596  CB  ARG A  42      15.711  12.395  -5.388  1.00 57.17           C  
ATOM    597  HB2 ARG A  42      15.957  13.396  -5.033  1.00 57.17           H  
ATOM    598  HB3 ARG A  42      14.810  12.063  -4.872  1.00 57.17           H  
ATOM    599  O   ARG A  42      13.886  14.263  -6.799  1.00 57.17           O  
ATOM    600  CG  ARG A  42      16.849  11.424  -5.040  1.00 57.17           C  
ATOM    601  HG2 ARG A  42      16.630  10.440  -5.455  1.00 57.17           H  
ATOM    602  HG3 ARG A  42      17.781  11.795  -5.465  1.00 57.17           H  
ATOM    603  CD  ARG A  42      16.981  11.314  -3.515  1.00 57.17           C  
ATOM    604  HD2 ARG A  42      16.063  10.881  -3.118  1.00 57.17           H  
ATOM    605  HD3 ARG A  42      17.100  12.317  -3.107  1.00 57.17           H  
ATOM    606  NE  ARG A  42      18.135  10.486  -3.112  1.00 57.17           N  
ATOM    607  HE  ARG A  42      18.711  10.115  -3.854  1.00 57.17           H  
ATOM    608  NH1 ARG A  42      17.805  10.618  -0.842  1.00 57.17           N  
ATOM    609 HH11 ARG A  42      16.923  11.081  -1.009  1.00 57.17           H  
ATOM    610 HH12 ARG A  42      18.073  10.364   0.098  1.00 57.17           H  
ATOM    611  NH2 ARG A  42      19.596   9.555  -1.626  1.00 57.17           N  
ATOM    612 HH21 ARG A  42      20.141   9.173  -2.385  1.00 57.17           H  
ATOM    613 HH22 ARG A  42      19.856   9.348  -0.672  1.00 57.17           H  
ATOM    614  CZ  ARG A  42      18.506  10.227  -1.869  1.00 57.17           C  
ATOM    615  N   LEU A  43      13.126  12.408  -7.780  1.00 59.20           N  
ATOM    616  H   LEU A  43      13.325  11.439  -7.984  1.00 59.20           H  
ATOM    617  CA  LEU A  43      11.758  12.894  -7.953  1.00 59.20           C  
ATOM    618  HA  LEU A  43      11.771  13.982  -8.013  1.00 59.20           H  
ATOM    619  C   LEU A  43      10.929  12.485  -6.735  1.00 59.20           C  
ATOM    620  CB  LEU A  43      11.189  12.342  -9.270  1.00 59.20           C  
ATOM    621  HB2 LEU A  43      11.263  11.255  -9.255  1.00 59.20           H  
ATOM    622  HB3 LEU A  43      11.805  12.704 -10.093  1.00 59.20           H  
ATOM    623  O   LEU A  43      10.835  11.295  -6.444  1.00 59.20           O  
ATOM    624  CG  LEU A  43       9.720  12.721  -9.537  1.00 59.20           C  
ATOM    625  HG  LEU A  43       9.086  12.360  -8.727  1.00 59.20           H  
ATOM    626  CD1 LEU A  43       9.558  14.233  -9.665  1.00 59.20           C  
ATOM    627 HD11 LEU A  43       9.659  14.707  -8.689  1.00 59.20           H  
ATOM    628 HD12 LEU A  43      10.329  14.617 -10.333  1.00 59.20           H  
ATOM    629 HD13 LEU A  43       8.571  14.476 -10.057  1.00 59.20           H  
ATOM    630  CD2 LEU A  43       9.260  12.061 -10.838  1.00 59.20           C  
ATOM    631 HD21 LEU A  43       9.879  12.403 -11.667  1.00 59.20           H  
ATOM    632 HD22 LEU A  43       8.222  12.323 -11.038  1.00 59.20           H  
ATOM    633 HD23 LEU A  43       9.339  10.977 -10.748  1.00 59.20           H  
ATOM    634  N   LYS A  44      10.311  13.447  -6.046  1.00 61.64           N  
ATOM    635  H   LYS A  44      10.427  14.406  -6.340  1.00 61.64           H  
ATOM    636  CA  LYS A  44       9.365  13.169  -4.959  1.00 61.64           C  
ATOM    637  HA  LYS A  44       9.498  12.142  -4.621  1.00 61.64           H  
ATOM    638  C   LYS A  44       7.931  13.290  -5.463  1.00 61.64           C  
ATOM    639  CB  LYS A  44       9.623  14.078  -3.754  1.00 61.64           C  
ATOM    640  HB2 LYS A  44       9.635  15.118  -4.080  1.00 61.64           H  
ATOM    641  HB3 LYS A  44       8.811  13.948  -3.039  1.00 61.64           H  
ATOM    642  O   LYS A  44       7.544  14.311  -6.026  1.00 61.64           O  
ATOM    643  CG  LYS A  44      10.946  13.725  -3.063  1.00 61.64           C  
ATOM    644  HG2 LYS A  44      10.910  12.686  -2.736  1.00 61.64           H  
ATOM    645  HG3 LYS A  44      11.771  13.855  -3.764  1.00 61.64           H  
ATOM    646  CD  LYS A  44      11.163  14.631  -1.850  1.00 61.64           C  
ATOM    647  HD2 LYS A  44      11.073  15.666  -2.181  1.00 61.64           H  
ATOM    648  HD3 LYS A  44      10.401  14.428  -1.099  1.00 61.64           H  
ATOM    649  CE  LYS A  44      12.556  14.413  -1.259  1.00 61.64           C  
ATOM    650  HE2 LYS A  44      12.582  13.461  -0.729  1.00 61.64           H  
ATOM    651  HE3 LYS A  44      13.261  14.357  -2.089  1.00 61.64           H  
ATOM    652  NZ  LYS A  44      12.925  15.552  -0.381  1.00 61.64           N  
ATOM    653  HZ1 LYS A  44      12.355  15.582   0.452  1.00 61.64           H  
ATOM    654  HZ2 LYS A  44      13.903  15.514  -0.129  1.00 61.64           H  
ATOM    655  HZ3 LYS A  44      12.786  16.421  -0.877  1.00 61.64           H  
ATOM    656  N   LEU A  45       7.147  12.244  -5.249  1.00 61.84           N  
ATOM    657  H   LEU A  45       7.529  11.470  -4.724  1.00 61.84           H  
ATOM    658  CA  LEU A  45       5.731  12.184  -5.589  1.00 61.84           C  
ATOM    659  HA  LEU A  45       5.411  13.117  -6.053  1.00 61.84           H  
ATOM    660  C   LEU A  45       4.927  12.008  -4.311  1.00 61.84           C  
ATOM    661  CB  LEU A  45       5.466  11.022  -6.564  1.00 61.84           C  
ATOM    662  HB2 LEU A  45       5.728  10.089  -6.065  1.00 61.84           H  
ATOM    663  HB3 LEU A  45       4.397  10.991  -6.778  1.00 61.84           H  
ATOM    664  O   LEU A  45       5.238  11.138  -3.503  1.00 61.84           O  
ATOM    665  CG  LEU A  45       6.236  11.095  -7.890  1.00 61.84           C  
ATOM    666  HG  LEU A  45       7.310  11.088  -7.700  1.00 61.84           H  
ATOM    667  CD1 LEU A  45       5.885   9.896  -8.766  1.00 61.84           C  
ATOM    668 HD11 LEU A  45       5.981   8.974  -8.191  1.00 61.84           H  
ATOM    669 HD12 LEU A  45       6.554   9.864  -9.625  1.00 61.84           H  
ATOM    670 HD13 LEU A  45       4.853   9.971  -9.109  1.00 61.84           H  
ATOM    671  CD2 LEU A  45       5.868  12.341  -8.680  1.00 61.84           C  
ATOM    672 HD21 LEU A  45       4.785  12.378  -8.799  1.00 61.84           H  
ATOM    673 HD22 LEU A  45       6.212  13.222  -8.138  1.00 61.84           H  
ATOM    674 HD23 LEU A  45       6.345  12.318  -9.660  1.00 61.84           H  
ATOM    675  N   GLU A  46       3.881  12.802  -4.141  1.00 62.51           N  
ATOM    676  H   GLU A  46       3.654  13.510  -4.825  1.00 62.51           H  
ATOM    677  CA  GLU A  46       2.911  12.604  -3.073  1.00 62.51           C  
ATOM    678  HA  GLU A  46       3.155  11.696  -2.520  1.00 62.51           H  
ATOM    679  C   GLU A  46       1.538  12.395  -3.699  1.00 62.51           C  
ATOM    680  CB  GLU A  46       2.986  13.768  -2.077  1.00 62.51           C  
ATOM    681  HB2 GLU A  46       2.640  14.689  -2.547  1.00 62.51           H  
ATOM    682  HB3 GLU A  46       4.036  13.888  -1.808  1.00 62.51           H  
ATOM    683  O   GLU A  46       1.115  13.144  -4.579  1.00 62.51           O  
ATOM    684  CG  GLU A  46       2.174  13.494  -0.800  1.00 62.51           C  
ATOM    685  HG2 GLU A  46       1.112  13.568  -1.036  1.00 62.51           H  
ATOM    686  HG3 GLU A  46       2.375  12.473  -0.476  1.00 62.51           H  
ATOM    687  CD  GLU A  46       2.519  14.436   0.369  1.00 62.51           C  
ATOM    688  OE1 GLU A  46       1.812  14.354   1.400  1.00 62.51           O  
ATOM    689  OE2 GLU A  46       3.564  15.133   0.315  1.00 62.51           O  
ATOM    690  N   PHE A  47       0.855  11.335  -3.292  1.00 65.28           N  
ATOM    691  H   PHE A  47       1.237  10.739  -2.571  1.00 65.28           H  
ATOM    692  CA  PHE A  47      -0.502  11.067  -3.735  1.00 65.28           C  
ATOM    693  HA  PHE A  47      -0.948  12.003  -4.070  1.00 65.28           H  
ATOM    694  C   PHE A  47      -1.347  10.572  -2.576  1.00 65.28           C  
ATOM    695  CB  PHE A  47      -0.530  10.108  -4.930  1.00 65.28           C  
ATOM    696  HB2 PHE A  47       0.010  10.572  -5.756  1.00 65.28           H  
ATOM    697  HB3 PHE A  47      -1.564   9.994  -5.255  1.00 65.28           H  
ATOM    698  O   PHE A  47      -0.911   9.801  -1.720  1.00 65.28           O  
ATOM    699  CG  PHE A  47       0.064   8.742  -4.683  1.00 65.28           C  
ATOM    700  CD1 PHE A  47       1.454   8.568  -4.752  1.00 65.28           C  
ATOM    701  HD1 PHE A  47       2.101   9.413  -4.936  1.00 65.28           H  
ATOM    702  CD2 PHE A  47      -0.773   7.640  -4.444  1.00 65.28           C  
ATOM    703  HD2 PHE A  47      -1.844   7.770  -4.389  1.00 65.28           H  
ATOM    704  CE1 PHE A  47       1.997   7.292  -4.582  1.00 65.28           C  
ATOM    705  HE1 PHE A  47       3.069   7.174  -4.644  1.00 65.28           H  
ATOM    706  CE2 PHE A  47      -0.221   6.360  -4.312  1.00 65.28           C  
ATOM    707  HE2 PHE A  47      -0.877   5.514  -4.170  1.00 65.28           H  
ATOM    708  CZ  PHE A  47       1.170   6.185  -4.361  1.00 65.28           C  
ATOM    709  HZ  PHE A  47       1.598   5.204  -4.216  1.00 65.28           H  
ATOM    710  N   VAL A  48      -2.588  11.029  -2.573  1.00 57.07           N  
ATOM    711  H   VAL A  48      -2.869  11.645  -3.323  1.00 57.07           H  
ATOM    712  CA  VAL A  48      -3.641  10.534  -1.697  1.00 57.07           C  
ATOM    713  HA  VAL A  48      -3.248   9.812  -0.981  1.00 57.07           H  
ATOM    714  C   VAL A  48      -4.630   9.838  -2.607  1.00 57.07           C  
ATOM    715  CB  VAL A  48      -4.313  11.688  -0.934  1.00 57.07           C  
ATOM    716  HB  VAL A  48      -4.760  12.377  -1.651  1.00 57.07           H  
ATOM    717  O   VAL A  48      -5.065  10.442  -3.582  1.00 57.07           O  
ATOM    718  CG1 VAL A  48      -5.418  11.157  -0.013  1.00 57.07           C  
ATOM    719 HG11 VAL A  48      -5.039  10.368   0.636  1.00 57.07           H  
ATOM    720 HG12 VAL A  48      -6.239  10.753  -0.604  1.00 57.07           H  
ATOM    721 HG13 VAL A  48      -5.815  11.966   0.600  1.00 57.07           H  
ATOM    722  CG2 VAL A  48      -3.319  12.485  -0.079  1.00 57.07           C  
ATOM    723 HG21 VAL A  48      -2.469  12.819  -0.674  1.00 57.07           H  
ATOM    724 HG22 VAL A  48      -3.818  13.368   0.320  1.00 57.07           H  
ATOM    725 HG23 VAL A  48      -2.976  11.878   0.758  1.00 57.07           H  
ATOM    726  N   HIS A  49      -4.977   8.589  -2.325  1.00 62.21           N  
ATOM    727  H   HIS A  49      -4.588   8.124  -1.517  1.00 62.21           H  
ATOM    728  CA  HIS A  49      -6.017   7.883  -3.053  1.00 62.21           C  
ATOM    729  HA  HIS A  49      -6.658   8.610  -3.552  1.00 62.21           H  
ATOM    730  C   HIS A  49      -6.901   7.106  -2.082  1.00 62.21           C  
ATOM    731  CB  HIS A  49      -5.391   6.992  -4.129  1.00 62.21           C  
ATOM    732  HB2 HIS A  49      -4.781   7.605  -4.793  1.00 62.21           H  
ATOM    733  HB3 HIS A  49      -4.745   6.256  -3.652  1.00 62.21           H  
ATOM    734  O   HIS A  49      -6.420   6.326  -1.258  1.00 62.21           O  
ATOM    735  CG  HIS A  49      -6.427   6.279  -4.955  1.00 62.21           C  
ATOM    736  CD2 HIS A  49      -6.607   4.928  -5.026  1.00 62.21           C  
ATOM    737  HD2 HIS A  49      -6.014   4.189  -4.507  1.00 62.21           H  
ATOM    738  ND1 HIS A  49      -7.395   6.858  -5.745  1.00 62.21           N  
ATOM    739  HD1 HIS A  49      -7.537   7.847  -5.891  1.00 62.21           H  
ATOM    740  CE1 HIS A  49      -8.154   5.875  -6.257  1.00 62.21           C  
ATOM    741  HE1 HIS A  49      -9.019   6.014  -6.889  1.00 62.21           H  
ATOM    742  NE2 HIS A  49      -7.678   4.679  -5.886  1.00 62.21           N  
ATOM    743  N   ASP A  50      -8.204   7.334  -2.192  1.00 59.75           N  
ATOM    744  H   ASP A  50      -8.554   7.955  -2.907  1.00 59.75           H  
ATOM    745  CA  ASP A  50      -9.205   6.643  -1.398  1.00 59.75           C  
ATOM    746  HA  ASP A  50      -8.748   6.249  -0.490  1.00 59.75           H  
ATOM    747  C   ASP A  50      -9.740   5.460  -2.197  1.00 59.75           C  
ATOM    748  CB  ASP A  50     -10.311   7.628  -0.975  1.00 59.75           C  
ATOM    749  HB2 ASP A  50     -10.702   8.140  -1.854  1.00 59.75           H  
ATOM    750  HB3 ASP A  50     -11.126   7.059  -0.526  1.00 59.75           H  
ATOM    751  O   ASP A  50     -10.231   5.632  -3.314  1.00 59.75           O  
ATOM    752  CG  ASP A  50      -9.832   8.658   0.057  1.00 59.75           C  
ATOM    753  OD1 ASP A  50      -8.836   8.374   0.748  1.00 59.75           O  
ATOM    754  OD2 ASP A  50     -10.487   9.705   0.249  1.00 59.75           O  
ATOM    755  N   ILE A  51      -9.650   4.261  -1.620  1.00 60.48           N  
ATOM    756  H   ILE A  51      -9.219   4.168  -0.712  1.00 60.48           H  
ATOM    757  CA  ILE A  51     -10.254   3.058  -2.184  1.00 60.48           C  
ATOM    758  HA  ILE A  51     -10.685   3.288  -3.158  1.00 60.48           H  
ATOM    759  C   ILE A  51     -11.397   2.660  -1.259  1.00 60.48           C  
ATOM    760  CB  ILE A  51      -9.206   1.946  -2.419  1.00 60.48           C  
ATOM    761  HB  ILE A  51      -8.715   1.709  -1.475  1.00 60.48           H  
ATOM    762  O   ILE A  51     -11.196   2.209  -0.129  1.00 60.48           O  
ATOM    763  CG1 ILE A  51      -8.150   2.462  -3.424  1.00 60.48           C  
ATOM    764 HG12 ILE A  51      -8.644   2.667  -4.374  1.00 60.48           H  
ATOM    765 HG13 ILE A  51      -7.728   3.393  -3.047  1.00 60.48           H  
ATOM    766  CG2 ILE A  51      -9.890   0.675  -2.956  1.00 60.48           C  
ATOM    767 HG21 ILE A  51      -9.161  -0.124  -3.092  1.00 60.48           H  
ATOM    768 HG22 ILE A  51     -10.382   0.880  -3.907  1.00 60.48           H  
ATOM    769 HG23 ILE A  51     -10.634   0.313  -2.246  1.00 60.48           H  
ATOM    770  CD1 ILE A  51      -6.969   1.525  -3.681  1.00 60.48           C  
ATOM    771 HD11 ILE A  51      -6.469   1.306  -2.737  1.00 60.48           H  
ATOM    772 HD12 ILE A  51      -7.316   0.610  -4.161  1.00 60.48           H  
ATOM    773 HD13 ILE A  51      -6.256   2.003  -4.352  1.00 60.48           H  
ATOM    774  N   SER A  52     -12.622   2.846  -1.745  1.00 57.34           N  
ATOM    775  H   SER A  52     -12.718   3.212  -2.682  1.00 57.34           H  
ATOM    776  CA  SER A  52     -13.760   2.141  -1.167  1.00 57.34           C  
ATOM    777  HA  SER A  52     -13.725   2.214  -0.080  1.00 57.34           H  
ATOM    778  C   SER A  52     -13.623   0.687  -1.583  1.00 57.34           C  
ATOM    779  CB  SER A  52     -15.087   2.728  -1.641  1.00 57.34           C  
ATOM    780  HB2 SER A  52     -15.279   2.460  -2.680  1.00 57.34           H  
ATOM    781  HB3 SER A  52     -15.049   3.814  -1.552  1.00 57.34           H  
ATOM    782  O   SER A  52     -13.553   0.397  -2.778  1.00 57.34           O  
ATOM    783  OG  SER A  52     -16.118   2.247  -0.807  1.00 57.34           O  
ATOM    784  HG  SER A  52     -16.528   1.476  -1.206  1.00 57.34           H  
ATOM    785  N   LEU A  53     -13.492  -0.212  -0.613  1.00 55.59           N  
ATOM    786  H   LEU A  53     -13.660   0.052   0.348  1.00 55.59           H  
ATOM    787  CA  LEU A  53     -13.397  -1.625  -0.920  1.00 55.59           C  
ATOM    788  HA  LEU A  53     -12.890  -1.751  -1.876  1.00 55.59           H  
ATOM    789  C   LEU A  53     -14.803  -2.167  -1.103  1.00 55.59           C  
ATOM    790  CB  LEU A  53     -12.612  -2.365   0.174  1.00 55.59           C  
ATOM    791  HB2 LEU A  53     -12.728  -3.437   0.012  1.00 55.59           H  
ATOM    792  HB3 LEU A  53     -13.040  -2.119   1.146  1.00 55.59           H  
ATOM    793  O   LEU A  53     -15.540  -2.324  -0.137  1.00 55.59           O  
ATOM    794  CG  LEU A  53     -11.120  -2.015   0.150  1.00 55.59           C  
ATOM    795  HG  LEU A  53     -11.005  -0.934   0.068  1.00 55.59           H  
ATOM    796  CD1 LEU A  53     -10.434  -2.458   1.444  1.00 55.59           C  
ATOM    797 HD11 LEU A  53      -9.403  -2.103   1.450  1.00 55.59           H  
ATOM    798 HD12 LEU A  53     -10.434  -3.546   1.508  1.00 55.59           H  
ATOM    799 HD13 LEU A  53     -10.964  -2.039   2.299  1.00 55.59           H  
ATOM    800  CD2 LEU A  53     -10.451  -2.678  -1.058  1.00 55.59           C  
ATOM    801 HD21 LEU A  53     -10.212  -3.720  -0.844  1.00 55.59           H  
ATOM    802 HD22 LEU A  53      -9.565  -2.105  -1.331  1.00 55.59           H  
ATOM    803 HD23 LEU A  53     -11.093  -2.675  -1.938  1.00 55.59           H  
ATOM    804  N   ASP A  54     -15.160  -2.468  -2.347  1.00 47.94           N  
ATOM    805  H   ASP A  54     -14.552  -2.231  -3.118  1.00 47.94           H  
ATOM    806  CA  ASP A  54     -16.315  -3.312  -2.612  1.00 47.94           C  
ATOM    807  HA  ASP A  54     -17.080  -3.105  -1.863  1.00 47.94           H  
ATOM    808  C   ASP A  54     -15.905  -4.776  -2.427  1.00 47.94           C  
ATOM    809  CB  ASP A  54     -16.943  -3.009  -3.983  1.00 47.94           C  
ATOM    810  HB2 ASP A  54     -17.538  -3.871  -4.287  1.00 47.94           H  
ATOM    811  HB3 ASP A  54     -16.155  -2.868  -4.723  1.00 47.94           H  
ATOM    812  O   ASP A  54     -15.138  -5.343  -3.203  1.00 47.94           O  
ATOM    813  CG  ASP A  54     -17.877  -1.789  -3.960  1.00 47.94           C  
ATOM    814  OD1 ASP A  54     -18.456  -1.500  -2.888  1.00 47.94           O  
ATOM    815  OD2 ASP A  54     -18.030  -1.166  -5.034  1.00 47.94           O  
ATOM    816  N   ALA A  55     -16.407  -5.356  -1.336  1.00 42.12           N  
ATOM    817  H   ALA A  55     -16.844  -4.724  -0.681  1.00 42.12           H  
ATOM    818  CA  ALA A  55     -16.737  -6.769  -1.174  1.00 42.12           C  
ATOM    819  HA  ALA A  55     -16.817  -6.934  -0.100  1.00 42.12           H  
ATOM    820  C   ALA A  55     -15.706  -7.813  -1.657  1.00 42.12           C  
ATOM    821  CB  ALA A  55     -18.145  -6.993  -1.753  1.00 42.12           C  
ATOM    822  HB1 ALA A  55     -18.119  -6.878  -2.836  1.00 42.12           H  
ATOM    823  HB2 ALA A  55     -18.493  -7.997  -1.510  1.00 42.12           H  
ATOM    824  HB3 ALA A  55     -18.843  -6.269  -1.331  1.00 42.12           H  
ATOM    825  O   ALA A  55     -16.118  -8.802  -2.242  1.00 42.12           O  
ATOM    826  N   ASN A  56     -14.405  -7.633  -1.389  1.00 52.00           N  
ATOM    827  H   ASN A  56     -14.128  -6.693  -1.147  1.00 52.00           H  
ATOM    828  CA  ASN A  56     -13.381  -8.700  -1.338  1.00 52.00           C  
ATOM    829  HA  ASN A  56     -13.741  -9.490  -0.679  1.00 52.00           H  
ATOM    830  C   ASN A  56     -12.090  -8.167  -0.689  1.00 52.00           C  
ATOM    831  CB  ASN A  56     -13.125  -9.322  -2.729  1.00 52.00           C  
ATOM    832  HB2 ASN A  56     -12.118  -9.737  -2.786  1.00 52.00           H  
ATOM    833  HB3 ASN A  56     -13.205  -8.550  -3.494  1.00 52.00           H  
ATOM    834  O   ASN A  56     -11.009  -8.175  -1.266  1.00 52.00           O  
ATOM    835  CG  ASN A  56     -14.056 -10.478  -3.061  1.00 52.00           C  
ATOM    836  ND2 ASN A  56     -14.245 -10.747  -4.330  1.00 52.00           N  
ATOM    837 HD21 ASN A  56     -14.865 -11.519  -4.531  1.00 52.00           H  
ATOM    838 HD22 ASN A  56     -13.737 -10.221  -5.026  1.00 52.00           H  
ATOM    839  OD1 ASN A  56     -14.591 -11.173  -2.206  1.00 52.00           O  
ATOM    840  N   VAL A  57     -12.208  -7.671   0.545  1.00 55.03           N  
ATOM    841  H   VAL A  57     -13.133  -7.655   0.950  1.00 55.03           H  
ATOM    842  CA  VAL A  57     -11.106  -7.070   1.331  1.00 55.03           C  
ATOM    843  HA  VAL A  57     -10.710  -6.221   0.773  1.00 55.03           H  
ATOM    844  C   VAL A  57      -9.916  -8.023   1.566  1.00 55.03           C  
ATOM    845  CB  VAL A  57     -11.700  -6.555   2.656  1.00 55.03           C  
ATOM    846  HB  VAL A  57     -12.161  -7.382   3.195  1.00 55.03           H  
ATOM    847  O   VAL A  57      -8.832  -7.599   1.961  1.00 55.03           O  
ATOM    848  CG1 VAL A  57     -10.687  -5.898   3.567  1.00 55.03           C  
ATOM    849 HG11 VAL A  57     -11.180  -5.381   4.390  1.00 55.03           H  
ATOM    850 HG12 VAL A  57     -10.068  -6.687   3.994  1.00 55.03           H  
ATOM    851 HG13 VAL A  57     -10.064  -5.206   3.000  1.00 55.03           H  
ATOM    852  CG2 VAL A  57     -12.765  -5.489   2.397  1.00 55.03           C  
ATOM    853 HG21 VAL A  57     -13.129  -5.065   3.333  1.00 55.03           H  
ATOM    854 HG22 VAL A  57     -13.613  -5.913   1.858  1.00 55.03           H  
ATOM    855 HG23 VAL A  57     -12.344  -4.680   1.801  1.00 55.03           H  
ATOM    856  N   GLU A  58     -10.110  -9.308   1.286  1.00 62.31           N  
ATOM    857  H   GLU A  58     -10.995  -9.576   0.880  1.00 62.31           H  
ATOM    858  CA  GLU A  58      -9.070 -10.330   1.320  1.00 62.31           C  
ATOM    859  HA  GLU A  58      -8.502 -10.229   2.246  1.00 62.31           H  
ATOM    860  C   GLU A  58      -8.035 -10.190   0.195  1.00 62.31           C  
ATOM    861  CB  GLU A  58      -9.773 -11.696   1.320  1.00 62.31           C  
ATOM    862  HB2 GLU A  58      -9.109 -12.472   0.939  1.00 62.31           H  
ATOM    863  HB3 GLU A  58     -10.652 -11.661   0.675  1.00 62.31           H  
ATOM    864  O   GLU A  58      -6.898 -10.627   0.374  1.00 62.31           O  
ATOM    865  CG  GLU A  58     -10.189 -12.029   2.761  1.00 62.31           C  
ATOM    866  HG2 GLU A  58      -9.291 -12.158   3.365  1.00 62.31           H  
ATOM    867  HG3 GLU A  58     -10.740 -11.183   3.170  1.00 62.31           H  
ATOM    868  CD  GLU A  58     -11.059 -13.281   2.890  1.00 62.31           C  
ATOM    869  OE1 GLU A  58     -11.869 -13.290   3.849  1.00 62.31           O  
ATOM    870  OE2 GLU A  58     -10.986 -14.182   2.030  1.00 62.31           O  
ATOM    871  N   ASP A  59      -8.361  -9.514  -0.910  1.00 73.83           N  
ATOM    872  H   ASP A  59      -9.288  -9.123  -1.008  1.00 73.83           H  
ATOM    873  CA  ASP A  59      -7.399  -9.278  -1.982  1.00 73.83           C  
ATOM    874  HA  ASP A  59      -6.808 -10.187  -2.093  1.00 73.83           H  
ATOM    875  C   ASP A  59      -6.460  -8.108  -1.633  1.00 73.83           C  
ATOM    876  CB  ASP A  59      -8.104  -9.059  -3.327  1.00 73.83           C  
ATOM    877  HB2 ASP A  59      -8.908  -8.334  -3.204  1.00 73.83           H  
ATOM    878  HB3 ASP A  59      -7.382  -8.641  -4.029  1.00 73.83           H  
ATOM    879  O   ASP A  59      -6.914  -6.982  -1.410  1.00 73.83           O  
ATOM    880  CG  ASP A  59      -8.651 -10.353  -3.944  1.00 73.83           C  
ATOM    881  OD1 ASP A  59      -8.083 -11.432  -3.663  1.00 73.83           O  
ATOM    882  OD2 ASP A  59      -9.586 -10.240  -4.770  1.00 73.83           O  
ATOM    883  N   PRO A  60      -5.128  -8.317  -1.618  1.00 82.67           N  
ATOM    884  CA  PRO A  60      -4.175  -7.239  -1.404  1.00 82.67           C  
ATOM    885  HA  PRO A  60      -4.348  -6.820  -0.413  1.00 82.67           H  
ATOM    886  C   PRO A  60      -4.306  -6.134  -2.470  1.00 82.67           C  
ATOM    887  CB  PRO A  60      -2.803  -7.913  -1.441  1.00 82.67           C  
ATOM    888  HB2 PRO A  60      -2.098  -7.464  -0.742  1.00 82.67           H  
ATOM    889  HB3 PRO A  60      -2.430  -7.887  -2.465  1.00 82.67           H  
ATOM    890  O   PRO A  60      -4.180  -6.367  -3.680  1.00 82.67           O  
ATOM    891  CG  PRO A  60      -3.048  -9.384  -1.149  1.00 82.67           C  
ATOM    892  HG2 PRO A  60      -2.320 -10.022  -1.650  1.00 82.67           H  
ATOM    893  HG3 PRO A  60      -3.022  -9.562  -0.074  1.00 82.67           H  
ATOM    894  CD  PRO A  60      -4.451  -9.605  -1.702  1.00 82.67           C  
ATOM    895  HD2 PRO A  60      -4.397  -9.916  -2.745  1.00 82.67           H  
ATOM    896  HD3 PRO A  60      -4.951 -10.371  -1.110  1.00 82.67           H  
ATOM    897  N   ILE A  61      -4.461  -4.893  -2.020  1.00 84.85           N  
ATOM    898  H   ILE A  61      -4.544  -4.766  -1.021  1.00 84.85           H  
ATOM    899  CA  ILE A  61      -4.708  -3.723  -2.868  1.00 84.85           C  
ATOM    900  HA  ILE A  61      -5.165  -4.043  -3.805  1.00 84.85           H  
ATOM    901  C   ILE A  61      -3.395  -3.004  -3.152  1.00 84.85           C  
ATOM    902  CB  ILE A  61      -5.678  -2.771  -2.161  1.00 84.85           C  
ATOM    903  HB  ILE A  61      -5.165  -2.433  -1.260  1.00 84.85           H  
ATOM    904  O   ILE A  61      -2.677  -2.621  -2.229  1.00 84.85           O  
ATOM    905  CG1 ILE A  61      -7.001  -3.437  -1.738  1.00 84.85           C  
ATOM    906 HG12 ILE A  61      -6.912  -4.523  -1.711  1.00 84.85           H  
ATOM    907 HG13 ILE A  61      -7.803  -3.199  -2.437  1.00 84.85           H  
ATOM    908  CG2 ILE A  61      -5.991  -1.538  -3.013  1.00 84.85           C  
ATOM    909 HG21 ILE A  61      -5.100  -0.930  -3.166  1.00 84.85           H  
ATOM    910 HG22 ILE A  61      -6.732  -0.939  -2.482  1.00 84.85           H  
ATOM    911 HG23 ILE A  61      -6.406  -1.838  -3.975  1.00 84.85           H  
ATOM    912  CD1 ILE A  61      -7.361  -2.972  -0.327  1.00 84.85           C  
ATOM    913 HD11 ILE A  61      -6.523  -3.142   0.349  1.00 84.85           H  
ATOM    914 HD12 ILE A  61      -8.188  -3.571   0.054  1.00 84.85           H  
ATOM    915 HD13 ILE A  61      -7.608  -1.910  -0.324  1.00 84.85           H  
ATOM    916  N   ALA A  62      -3.071  -2.790  -4.426  1.00 84.22           N  
ATOM    917  H   ALA A  62      -3.721  -3.069  -5.147  1.00 84.22           H  
ATOM    918  CA  ALA A  62      -1.849  -2.091  -4.808  1.00 84.22           C  
ATOM    919  HA  ALA A  62      -0.996  -2.638  -4.406  1.00 84.22           H  
ATOM    920  C   ALA A  62      -1.800  -0.674  -4.222  1.00 84.22           C  
ATOM    921  CB  ALA A  62      -1.727  -2.087  -6.333  1.00 84.22           C  
ATOM    922  HB1 ALA A  62      -2.555  -1.529  -6.771  1.00 84.22           H  
ATOM    923  HB2 ALA A  62      -1.736  -3.109  -6.710  1.00 84.22           H  
ATOM    924  HB3 ALA A  62      -0.788  -1.612  -6.616  1.00 84.22           H  
ATOM    925  O   ALA A  62      -2.737   0.103  -4.391  1.00 84.22           O  
ATOM    926  N   LEU A  63      -0.680  -0.328  -3.575  1.00 82.07           N  
ATOM    927  H   LEU A  63       0.053  -1.014  -3.461  1.00 82.07           H  
ATOM    928  CA  LEU A  63      -0.506   1.003  -2.992  1.00 82.07           C  
ATOM    929  HA  LEU A  63      -1.353   1.219  -2.340  1.00 82.07           H  
ATOM    930  C   LEU A  63      -0.524   2.086  -4.077  1.00 82.07           C  
ATOM    931  CB  LEU A  63       0.801   1.047  -2.177  1.00 82.07           C  
ATOM    932  HB2 LEU A  63       1.013   2.086  -1.925  1.00 82.07           H  
ATOM    933  HB3 LEU A  63       1.618   0.695  -2.807  1.00 82.07           H  
ATOM    934  O   LEU A  63      -1.175   3.112  -3.920  1.00 82.07           O  
ATOM    935  CG  LEU A  63       0.811   0.235  -0.868  1.00 82.07           C  
ATOM    936  HG  LEU A  63       0.836  -0.829  -1.102  1.00 82.07           H  
ATOM    937  CD1 LEU A  63       2.070   0.588  -0.074  1.00 82.07           C  
ATOM    938 HD11 LEU A  63       2.150  -0.064   0.795  1.00 82.07           H  
ATOM    939 HD12 LEU A  63       2.949   0.466  -0.707  1.00 82.07           H  
ATOM    940 HD13 LEU A  63       2.027   1.621   0.270  1.00 82.07           H  
ATOM    941  CD2 LEU A  63      -0.385   0.492   0.043  1.00 82.07           C  
ATOM    942 HD21 LEU A  63      -0.240  -0.013   0.998  1.00 82.07           H  
ATOM    943 HD22 LEU A  63      -1.281   0.075  -0.418  1.00 82.07           H  
ATOM    944 HD23 LEU A  63      -0.522   1.561   0.205  1.00 82.07           H  
ATOM    945  N   ILE A  64       0.167   1.861  -5.198  1.00 78.69           N  
ATOM    946  H   ILE A  64       0.664   0.986  -5.285  1.00 78.69           H  
ATOM    947  CA  ILE A  64       0.136   2.781  -6.341  1.00 78.69           C  
ATOM    948  HA  ILE A  64      -0.071   3.783  -5.967  1.00 78.69           H  
ATOM    949  C   ILE A  64      -0.984   2.345  -7.296  1.00 78.69           C  
ATOM    950  CB  ILE A  64       1.497   2.863  -7.066  1.00 78.69           C  
ATOM    951  HB  ILE A  64       1.702   1.911  -7.556  1.00 78.69           H  
ATOM    952  O   ILE A  64      -0.901   1.237  -7.835  1.00 78.69           O  
ATOM    953  CG1 ILE A  64       2.650   3.162  -6.083  1.00 78.69           C  
ATOM    954 HG12 ILE A  64       2.557   4.193  -5.741  1.00 78.69           H  
ATOM    955 HG13 ILE A  64       2.597   2.499  -5.219  1.00 78.69           H  
ATOM    956  CG2 ILE A  64       1.404   3.970  -8.138  1.00 78.69           C  
ATOM    957 HG21 ILE A  64       2.361   4.105  -8.643  1.00 78.69           H  
ATOM    958 HG22 ILE A  64       0.661   3.708  -8.890  1.00 78.69           H  
ATOM    959 HG23 ILE A  64       1.124   4.915  -7.674  1.00 78.69           H  
ATOM    960  CD1 ILE A  64       4.046   2.988  -6.678  1.00 78.69           C  
ATOM    961 HD11 ILE A  64       4.232   3.741  -7.444  1.00 78.69           H  
ATOM    962 HD12 ILE A  64       4.139   1.987  -7.099  1.00 78.69           H  
ATOM    963 HD13 ILE A  64       4.791   3.105  -5.891  1.00 78.69           H  
ATOM    964  N   PRO A  65      -1.986   3.193  -7.589  1.00 73.50           N  
ATOM    965  CA  PRO A  65      -3.019   2.859  -8.564  1.00 73.50           C  
ATOM    966  HA  PRO A  65      -3.535   1.963  -8.220  1.00 73.50           H  
ATOM    967  C   PRO A  65      -2.428   2.617  -9.958  1.00 73.50           C  
ATOM    968  CB  PRO A  65      -4.000   4.037  -8.555  1.00 73.50           C  
ATOM    969  HB2 PRO A  65      -5.029   3.706  -8.688  1.00 73.50           H  
ATOM    970  HB3 PRO A  65      -3.730   4.761  -9.325  1.00 73.50           H  
ATOM    971  O   PRO A  65      -1.528   3.337 -10.401  1.00 73.50           O  
ATOM    972  CG  PRO A  65      -3.789   4.666  -7.179  1.00 73.50           C  
ATOM    973  HG2 PRO A  65      -4.056   5.722  -7.164  1.00 73.50           H  
ATOM    974  HG3 PRO A  65      -4.363   4.111  -6.437  1.00 73.50           H  
ATOM    975  CD  PRO A  65      -2.303   4.448  -6.925  1.00 73.50           C  
ATOM    976  HD2 PRO A  65      -2.128   4.397  -5.850  1.00 73.50           H  
ATOM    977  HD3 PRO A  65      -1.722   5.257  -7.368  1.00 73.50           H  
ATOM    978  N   HIS A  66      -2.973   1.646 -10.696  1.00 72.39           N  
ATOM    979  H   HIS A  66      -3.671   1.058 -10.264  1.00 72.39           H  
ATOM    980  CA  HIS A  66      -2.466   1.257 -12.021  1.00 72.39           C  
ATOM    981  HA  HIS A  66      -1.458   0.861 -11.900  1.00 72.39           H  
ATOM    982  C   HIS A  66      -2.370   2.420 -13.022  1.00 72.39           C  
ATOM    983  CB  HIS A  66      -3.362   0.153 -12.596  1.00 72.39           C  
ATOM    984  HB2 HIS A  66      -4.409   0.444 -12.510  1.00 72.39           H  
ATOM    985  HB3 HIS A  66      -3.139   0.034 -13.657  1.00 72.39           H  
ATOM    986  O   HIS A  66      -1.406   2.492 -13.791  1.00 72.39           O  
ATOM    987  CG  HIS A  66      -3.151  -1.185 -11.942  1.00 72.39           C  
ATOM    988  CD2 HIS A  66      -4.102  -1.986 -11.370  1.00 72.39           C  
ATOM    989  HD2 HIS A  66      -5.154  -1.763 -11.269  1.00 72.39           H  
ATOM    990  ND1 HIS A  66      -1.964  -1.878 -11.891  1.00 72.39           N  
ATOM    991  HD1 HIS A  66      -1.084  -1.587 -12.293  1.00 72.39           H  
ATOM    992  CE1 HIS A  66      -2.196  -3.084 -11.351  1.00 72.39           C  
ATOM    993  HE1 HIS A  66      -1.466  -3.867 -11.210  1.00 72.39           H  
ATOM    994  NE2 HIS A  66      -3.483  -3.183 -11.005  1.00 72.39           N  
ATOM    995  N   GLY A  67      -3.331   3.350 -12.996  1.00 69.17           N  
ATOM    996  H   GLY A  67      -4.102   3.226 -12.356  1.00 69.17           H  
ATOM    997  CA  GLY A  67      -3.306   4.543 -13.848  1.00 69.17           C  
ATOM    998  HA2 GLY A  67      -3.280   4.244 -14.896  1.00 69.17           H  
ATOM    999  HA3 GLY A  67      -4.209   5.127 -13.675  1.00 69.17           H  
ATOM   1000  C   GLY A  67      -2.094   5.434 -13.563  1.00 69.17           C  
ATOM   1001  O   GLY A  67      -1.363   5.803 -14.482  1.00 69.17           O  
ATOM   1002  N   ILE A  68      -1.816   5.696 -12.283  1.00 69.13           N  
ATOM   1003  H   ILE A  68      -2.397   5.277 -11.570  1.00 69.13           H  
ATOM   1004  CA  ILE A  68      -0.664   6.495 -11.843  1.00 69.13           C  
ATOM   1005  HA  ILE A  68      -0.659   7.438 -12.391  1.00 69.13           H  
ATOM   1006  C   ILE A  68       0.644   5.782 -12.180  1.00 69.13           C  
ATOM   1007  CB  ILE A  68      -0.762   6.801 -10.331  1.00 69.13           C  
ATOM   1008  HB  ILE A  68      -0.749   5.856  -9.787  1.00 69.13           H  
ATOM   1009  O   ILE A  68       1.562   6.400 -12.715  1.00 69.13           O  
ATOM   1010  CG1 ILE A  68      -2.078   7.519  -9.955  1.00 69.13           C  
ATOM   1011 HG12 ILE A  68      -2.078   7.710  -8.882  1.00 69.13           H  
ATOM   1012 HG13 ILE A  68      -2.920   6.856 -10.155  1.00 69.13           H  
ATOM   1013  CG2 ILE A  68       0.450   7.618  -9.847  1.00 69.13           C  
ATOM   1014 HG21 ILE A  68       0.563   8.525 -10.441  1.00 69.13           H  
ATOM   1015 HG22 ILE A  68       0.317   7.892  -8.801  1.00 69.13           H  
ATOM   1016 HG23 ILE A  68       1.364   7.028  -9.924  1.00 69.13           H  
ATOM   1017  CD1 ILE A  68      -2.339   8.847 -10.680  1.00 69.13           C  
ATOM   1018 HD11 ILE A  68      -1.549   9.562 -10.448  1.00 69.13           H  
ATOM   1019 HD12 ILE A  68      -2.401   8.696 -11.757  1.00 69.13           H  
ATOM   1020 HD13 ILE A  68      -3.287   9.260 -10.335  1.00 69.13           H  
ATOM   1021  N   TRP A  69       0.713   4.472 -11.942  1.00 73.24           N  
ATOM   1022  H   TRP A  69      -0.071   4.028 -11.484  1.00 73.24           H  
ATOM   1023  CA  TRP A  69       1.890   3.666 -12.254  1.00 73.24           C  
ATOM   1024  HA  TRP A  69       2.745   4.065 -11.708  1.00 73.24           H  
ATOM   1025  C   TRP A  69       2.242   3.686 -13.749  1.00 73.24           C  
ATOM   1026  CB  TRP A  69       1.635   2.240 -11.775  1.00 73.24           C  
ATOM   1027  HB2 TRP A  69       0.810   1.808 -12.342  1.00 73.24           H  
ATOM   1028  HB3 TRP A  69       1.338   2.265 -10.727  1.00 73.24           H  
ATOM   1029  O   TRP A  69       3.410   3.804 -14.117  1.00 73.24           O  
ATOM   1030  CG  TRP A  69       2.824   1.352 -11.885  1.00 73.24           C  
ATOM   1031  CD1 TRP A  69       2.941   0.294 -12.706  1.00 73.24           C  
ATOM   1032  HD1 TRP A  69       2.149  -0.013 -13.374  1.00 73.24           H  
ATOM   1033  CD2 TRP A  69       4.054   1.394 -11.117  1.00 73.24           C  
ATOM   1034  CE2 TRP A  69       4.889   0.324 -11.545  1.00 73.24           C  
ATOM   1035  CE3 TRP A  69       4.527   2.202 -10.071  1.00 73.24           C  
ATOM   1036  HE3 TRP A  69       3.911   3.011  -9.707  1.00 73.24           H  
ATOM   1037  NE1 TRP A  69       4.129  -0.363 -12.458  1.00 73.24           N  
ATOM   1038  HE1 TRP A  69       4.322  -1.312 -12.745  1.00 73.24           H  
ATOM   1039  CH2 TRP A  69       6.564   0.868  -9.909  1.00 73.24           C  
ATOM   1040  HH2 TRP A  69       7.488   0.613  -9.412  1.00 73.24           H  
ATOM   1041  CZ2 TRP A  69       6.143   0.085 -10.986  1.00 73.24           C  
ATOM   1042  HZ2 TRP A  69       6.750  -0.744 -11.319  1.00 73.24           H  
ATOM   1043  CZ3 TRP A  69       5.753   1.922  -9.451  1.00 73.24           C  
ATOM   1044  HZ3 TRP A  69       6.048   2.506  -8.591  1.00 73.24           H  
ATOM   1045  N   SER A  70       1.237   3.636 -14.624  1.00 68.52           N  
ATOM   1046  H   SER A  70       0.298   3.536 -14.266  1.00 68.52           H  
ATOM   1047  CA  SER A  70       1.436   3.687 -16.079  1.00 68.52           C  
ATOM   1048  HA  SER A  70       2.174   2.937 -16.362  1.00 68.52           H  
ATOM   1049  C   SER A  70       1.964   5.051 -16.537  1.00 68.52           C  
ATOM   1050  CB  SER A  70       0.128   3.355 -16.799  1.00 68.52           C  
ATOM   1051  HB2 SER A  70       0.306   3.335 -17.874  1.00 68.52           H  
ATOM   1052  HB3 SER A  70      -0.626   4.111 -16.578  1.00 68.52           H  
ATOM   1053  O   SER A  70       2.940   5.123 -17.289  1.00 68.52           O  
ATOM   1054  OG  SER A  70      -0.339   2.086 -16.380  1.00 68.52           O  
ATOM   1055  HG  SER A  70      -0.765   2.182 -15.526  1.00 68.52           H  
ATOM   1056  N   ILE A  71       1.378   6.142 -16.029  1.00 67.22           N  
ATOM   1057  H   ILE A  71       0.586   6.019 -15.415  1.00 67.22           H  
ATOM   1058  CA  ILE A  71       1.854   7.513 -16.283  1.00 67.22           C  
ATOM   1059  HA  ILE A  71       1.847   7.701 -17.357  1.00 67.22           H  
ATOM   1060  C   ILE A  71       3.298   7.668 -15.793  1.00 67.22           C  
ATOM   1061  CB  ILE A  71       0.915   8.532 -15.593  1.00 67.22           C  
ATOM   1062  HB  ILE A  71       0.826   8.262 -14.540  1.00 67.22           H  
ATOM   1063  O   ILE A  71       4.152   8.220 -16.491  1.00 67.22           O  
ATOM   1064  CG1 ILE A  71      -0.492   8.496 -16.233  1.00 67.22           C  
ATOM   1065 HG12 ILE A  71      -0.813   7.464 -16.375  1.00 67.22           H  
ATOM   1066 HG13 ILE A  71      -0.456   8.960 -17.218  1.00 67.22           H  
ATOM   1067  CG2 ILE A  71       1.489   9.962 -15.676  1.00 67.22           C  
ATOM   1068 HG21 ILE A  71       1.641  10.243 -16.718  1.00 67.22           H  
ATOM   1069 HG22 ILE A  71       0.806  10.672 -15.210  1.00 67.22           H  
ATOM   1070 HG23 ILE A  71       2.435  10.030 -15.138  1.00 67.22           H  
ATOM   1071  CD1 ILE A  71      -1.567   9.193 -15.388  1.00 67.22           C  
ATOM   1072 HD11 ILE A  71      -1.580   8.774 -14.382  1.00 67.22           H  
ATOM   1073 HD12 ILE A  71      -2.542   9.032 -15.848  1.00 67.22           H  
ATOM   1074 HD13 ILE A  71      -1.385  10.266 -15.336  1.00 67.22           H  
ATOM   1075  N   PHE A  72       3.580   7.129 -14.609  1.00 67.95           N  
ATOM   1076  H   PHE A  72       2.822   6.718 -14.084  1.00 67.95           H  
ATOM   1077  CA  PHE A  72       4.891   7.144 -13.986  1.00 67.95           C  
ATOM   1078  HA  PHE A  72       5.215   8.179 -13.878  1.00 67.95           H  
ATOM   1079  C   PHE A  72       5.952   6.435 -14.845  1.00 67.95           C  
ATOM   1080  CB  PHE A  72       4.734   6.547 -12.583  1.00 67.95           C  
ATOM   1081  HB2 PHE A  72       4.127   7.220 -11.978  1.00 67.95           H  
ATOM   1082  HB3 PHE A  72       4.207   5.595 -12.639  1.00 67.95           H  
ATOM   1083  O   PHE A  72       6.981   7.043 -15.157  1.00 67.95           O  
ATOM   1084  CG  PHE A  72       6.042   6.323 -11.887  1.00 67.95           C  
ATOM   1085  CD1 PHE A  72       6.567   5.025 -11.789  1.00 67.95           C  
ATOM   1086  HD1 PHE A  72       6.011   4.178 -12.165  1.00 67.95           H  
ATOM   1087  CD2 PHE A  72       6.775   7.427 -11.428  1.00 67.95           C  
ATOM   1088  HD2 PHE A  72       6.386   8.428 -11.549  1.00 67.95           H  
ATOM   1089  CE1 PHE A  72       7.826   4.828 -11.216  1.00 67.95           C  
ATOM   1090  HE1 PHE A  72       8.249   3.834 -11.193  1.00 67.95           H  
ATOM   1091  CE2 PHE A  72       8.050   7.227 -10.886  1.00 67.95           C  
ATOM   1092  HE2 PHE A  72       8.668   8.080 -10.647  1.00 67.95           H  
ATOM   1093  CZ  PHE A  72       8.560   5.924 -10.747  1.00 67.95           C  
ATOM   1094  HZ  PHE A  72       9.564   5.748 -10.390  1.00 67.95           H  
ATOM   1095  N   LYS A  73       5.688   5.207 -15.324  1.00 70.31           N  
ATOM   1096  H   LYS A  73       4.835   4.754 -15.030  1.00 70.31           H  
ATOM   1097  CA  LYS A  73       6.596   4.505 -16.253  1.00 70.31           C  
ATOM   1098  HA  LYS A  73       7.565   4.372 -15.771  1.00 70.31           H  
ATOM   1099  C   LYS A  73       6.847   5.314 -17.525  1.00 70.31           C  
ATOM   1100  CB  LYS A  73       6.047   3.131 -16.664  1.00 70.31           C  
ATOM   1101  HB2 LYS A  73       6.679   2.756 -17.469  1.00 70.31           H  
ATOM   1102  HB3 LYS A  73       5.039   3.248 -17.062  1.00 70.31           H  
ATOM   1103  O   LYS A  73       7.998   5.459 -17.935  1.00 70.31           O  
ATOM   1104  CG  LYS A  73       6.026   2.069 -15.557  1.00 70.31           C  
ATOM   1105  HG2 LYS A  73       6.977   2.058 -15.025  1.00 70.31           H  
ATOM   1106  HG3 LYS A  73       5.227   2.292 -14.850  1.00 70.31           H  
ATOM   1107  CD  LYS A  73       5.787   0.693 -16.202  1.00 70.31           C  
ATOM   1108  HD2 LYS A  73       6.741   0.313 -16.570  1.00 70.31           H  
ATOM   1109  HD3 LYS A  73       5.103   0.790 -17.045  1.00 70.31           H  
ATOM   1110  CE  LYS A  73       5.179  -0.293 -15.210  1.00 70.31           C  
ATOM   1111  HE2 LYS A  73       5.738  -0.217 -14.278  1.00 70.31           H  
ATOM   1112  HE3 LYS A  73       4.148   0.005 -15.020  1.00 70.31           H  
ATOM   1113  NZ  LYS A  73       5.247  -1.696 -15.701  1.00 70.31           N  
ATOM   1114  HZ1 LYS A  73       4.775  -2.355 -15.098  1.00 70.31           H  
ATOM   1115  HZ2 LYS A  73       6.211  -1.997 -15.684  1.00 70.31           H  
ATOM   1116  HZ3 LYS A  73       4.890  -1.799 -16.640  1.00 70.31           H  
ATOM   1117  N   SER A  74       5.788   5.873 -18.118  1.00 68.33           N  
ATOM   1118  H   SER A  74       4.876   5.696 -17.723  1.00 68.33           H  
ATOM   1119  CA  SER A  74       5.885   6.665 -19.349  1.00 68.33           C  
ATOM   1120  HA  SER A  74       6.308   6.037 -20.134  1.00 68.33           H  
ATOM   1121  C   SER A  74       6.803   7.881 -19.174  1.00 68.33           C  
ATOM   1122  CB  SER A  74       4.488   7.112 -19.787  1.00 68.33           C  
ATOM   1123  HB2 SER A  74       4.076   7.803 -19.052  1.00 68.33           H  
ATOM   1124  HB3 SER A  74       3.830   6.245 -19.858  1.00 68.33           H  
ATOM   1125  O   SER A  74       7.685   8.126 -19.998  1.00 68.33           O  
ATOM   1126  OG  SER A  74       4.555   7.753 -21.045  1.00 68.33           O  
ATOM   1127  HG  SER A  74       4.536   7.073 -21.722  1.00 68.33           H  
ATOM   1128  N   LYS A  75       6.674   8.610 -18.058  1.00 64.68           N  
ATOM   1129  H   LYS A  75       5.940   8.362 -17.409  1.00 64.68           H  
ATOM   1130  CA  LYS A  75       7.526   9.773 -17.762  1.00 64.68           C  
ATOM   1131  HA  LYS A  75       7.540  10.418 -18.640  1.00 64.68           H  
ATOM   1132  C   LYS A  75       8.991   9.402 -17.552  1.00 64.68           C  
ATOM   1133  CB  LYS A  75       6.961  10.531 -16.547  1.00 64.68           C  
ATOM   1134  HB2 LYS A  75       7.713  11.227 -16.175  1.00 64.68           H  
ATOM   1135  HB3 LYS A  75       6.746   9.821 -15.748  1.00 64.68           H  
ATOM   1136  O   LYS A  75       9.877  10.108 -18.026  1.00 64.68           O  
ATOM   1137  CG  LYS A  75       5.682  11.323 -16.871  1.00 64.68           C  
ATOM   1138  HG2 LYS A  75       5.252  11.693 -15.941  1.00 64.68           H  
ATOM   1139  HG3 LYS A  75       4.954  10.668 -17.351  1.00 64.68           H  
ATOM   1140  CD  LYS A  75       5.984  12.516 -17.789  1.00 64.68           C  
ATOM   1141  HD2 LYS A  75       6.663  13.199 -17.278  1.00 64.68           H  
ATOM   1142  HD3 LYS A  75       6.469  12.164 -18.699  1.00 64.68           H  
ATOM   1143  CE  LYS A  75       4.715  13.262 -18.196  1.00 64.68           C  
ATOM   1144  HE2 LYS A  75       3.994  12.535 -18.572  1.00 64.68           H  
ATOM   1145  HE3 LYS A  75       4.284  13.748 -17.321  1.00 64.68           H  
ATOM   1146  NZ  LYS A  75       5.032  14.253 -19.255  1.00 64.68           N  
ATOM   1147  HZ1 LYS A  75       5.650  14.968 -18.898  1.00 64.68           H  
ATOM   1148  HZ2 LYS A  75       5.509  13.798 -20.019  1.00 64.68           H  
ATOM   1149  HZ3 LYS A  75       4.193  14.695 -19.604  1.00 64.68           H  
ATOM   1150  N   LEU A  76       9.268   8.279 -16.900  1.00 64.30           N  
ATOM   1151  H   LEU A  76       8.502   7.744 -16.518  1.00 64.30           H  
ATOM   1152  CA  LEU A  76      10.640   7.801 -16.712  1.00 64.30           C  
ATOM   1153  HA  LEU A  76      11.262   8.612 -16.330  1.00 64.30           H  
ATOM   1154  C   LEU A  76      11.281   7.320 -18.013  1.00 64.30           C  
ATOM   1155  CB  LEU A  76      10.616   6.655 -15.712  1.00 64.30           C  
ATOM   1156  HB2 LEU A  76      11.591   6.168 -15.692  1.00 64.30           H  
ATOM   1157  HB3 LEU A  76       9.883   5.926 -16.060  1.00 64.30           H  
ATOM   1158  O   LEU A  76      12.461   7.591 -18.246  1.00 64.30           O  
ATOM   1159  CG  LEU A  76      10.257   7.112 -14.296  1.00 64.30           C  
ATOM   1160  HG  LEU A  76       9.415   7.804 -14.318  1.00 64.30           H  
ATOM   1161  CD1 LEU A  76       9.836   5.879 -13.521  1.00 64.30           C  
ATOM   1162 HD11 LEU A  76      10.016   4.956 -14.071  1.00 64.30           H  
ATOM   1163 HD12 LEU A  76       8.756   5.943 -13.382  1.00 64.30           H  
ATOM   1164 HD13 LEU A  76      10.344   5.833 -12.558  1.00 64.30           H  
ATOM   1165  CD2 LEU A  76      11.424   7.820 -13.609  1.00 64.30           C  
ATOM   1166 HD21 LEU A  76      11.672   8.729 -14.157  1.00 64.30           H  
ATOM   1167 HD22 LEU A  76      11.132   8.098 -12.596  1.00 64.30           H  
ATOM   1168 HD23 LEU A  76      12.298   7.170 -13.581  1.00 64.30           H  
ATOM   1169  N   ALA A  77      10.505   6.644 -18.866  1.00 67.97           N  
ATOM   1170  H   ALA A  77       9.562   6.410 -18.590  1.00 67.97           H  
ATOM   1171  CA  ALA A  77      10.948   6.244 -20.196  1.00 67.97           C  
ATOM   1172  HA  ALA A  77      11.828   5.609 -20.097  1.00 67.97           H  
ATOM   1173  C   ALA A  77      11.346   7.473 -21.032  1.00 67.97           C  
ATOM   1174  CB  ALA A  77       9.832   5.431 -20.864  1.00 67.97           C  
ATOM   1175  HB1 ALA A  77       8.946   6.048 -21.014  1.00 67.97           H  
ATOM   1176  HB2 ALA A  77      10.172   5.065 -21.833  1.00 67.97           H  
ATOM   1177  HB3 ALA A  77       9.560   4.576 -20.245  1.00 67.97           H  
ATOM   1178  O   ALA A  77      12.412   7.479 -21.650  1.00 67.97           O  
ATOM   1179  N   GLN A  78      10.550   8.550 -20.973  1.00 64.66           N  
ATOM   1180  H   GLN A  78       9.677   8.465 -20.472  1.00 64.66           H  
ATOM   1181  CA  GLN A  78      10.853   9.829 -21.633  1.00 64.66           C  
ATOM   1182  HA  GLN A  78      10.977   9.651 -22.701  1.00 64.66           H  
ATOM   1183  C   GLN A  78      12.163  10.456 -21.132  1.00 64.66           C  
ATOM   1184  CB  GLN A  78       9.686  10.813 -21.435  1.00 64.66           C  
ATOM   1185  HB2 GLN A  78       9.423  10.861 -20.379  1.00 64.66           H  
ATOM   1186  HB3 GLN A  78      10.000  11.809 -21.751  1.00 64.66           H  
ATOM   1187  O   GLN A  78      12.927  10.991 -21.933  1.00 64.66           O  
ATOM   1188  CG  GLN A  78       8.449  10.420 -22.253  1.00 64.66           C  
ATOM   1189  HG2 GLN A  78       8.664  10.570 -23.311  1.00 64.66           H  
ATOM   1190  HG3 GLN A  78       8.236   9.360 -22.116  1.00 64.66           H  
ATOM   1191  CD  GLN A  78       7.185  11.209 -21.902  1.00 64.66           C  
ATOM   1192  NE2 GLN A  78       6.047  10.755 -22.378  1.00 64.66           N  
ATOM   1193 HE21 GLN A  78       5.197  11.247 -22.143  1.00 64.66           H  
ATOM   1194 HE22 GLN A  78       6.024   9.869 -22.861  1.00 64.66           H  
ATOM   1195  OE1 GLN A  78       7.169  12.226 -21.213  1.00 64.66           O  
ATOM   1196  N   MET A  79      12.474  10.331 -19.837  1.00 61.56           N  
ATOM   1197  H   MET A  79      11.792   9.911 -19.222  1.00 61.56           H  
ATOM   1198  CA  MET A  79      13.732  10.823 -19.255  1.00 61.56           C  
ATOM   1199  HA  MET A  79      13.943  11.803 -19.684  1.00 61.56           H  
ATOM   1200  C   MET A  79      14.960   9.959 -19.592  1.00 61.56           C  
ATOM   1201  CB  MET A  79      13.578  11.010 -17.738  1.00 61.56           C  
ATOM   1202  HB2 MET A  79      14.549  11.253 -17.306  1.00 61.56           H  
ATOM   1203  HB3 MET A  79      13.219  10.086 -17.285  1.00 61.56           H  
ATOM   1204  O   MET A  79      16.065  10.272 -19.154  1.00 61.56           O  
ATOM   1205  CG  MET A  79      12.623  12.164 -17.412  1.00 61.56           C  
ATOM   1206  HG2 MET A  79      12.916  13.027 -18.010  1.00 61.56           H  
ATOM   1207  HG3 MET A  79      11.608  11.893 -17.704  1.00 61.56           H  
ATOM   1208  SD  MET A  79      12.620  12.692 -15.677  1.00 61.56           S  
ATOM   1209  CE  MET A  79      11.945  11.219 -14.888  1.00 61.56           C  
ATOM   1210  HE1 MET A  79      11.794  11.415 -13.827  1.00 61.56           H  
ATOM   1211  HE2 MET A  79      12.660  10.406 -15.010  1.00 61.56           H  
ATOM   1212  HE3 MET A  79      10.994  10.957 -15.352  1.00 61.56           H  
ATOM   1213  N   ARG A  80      14.802   8.877 -20.371  1.00 62.85           N  
ATOM   1214  H   ARG A  80      13.869   8.683 -20.707  1.00 62.85           H  
ATOM   1215  CA  ARG A  80      15.878   7.936 -20.737  1.00 62.85           C  
ATOM   1216  HA  ARG A  80      15.399   7.074 -21.201  1.00 62.85           H  
ATOM   1217  C   ARG A  80      16.636   7.372 -19.526  1.00 62.85           C  
ATOM   1218  CB  ARG A  80      16.835   8.560 -21.773  1.00 62.85           C  
ATOM   1219  HB2 ARG A  80      17.597   7.824 -22.028  1.00 62.85           H  
ATOM   1220  HB3 ARG A  80      17.336   9.420 -21.328  1.00 62.85           H  
ATOM   1221  O   ARG A  80      17.806   7.015 -19.647  1.00 62.85           O  
ATOM   1222  CG  ARG A  80      16.152   8.994 -23.075  1.00 62.85           C  
ATOM   1223  HG2 ARG A  80      15.636   8.139 -23.513  1.00 62.85           H  
ATOM   1224  HG3 ARG A  80      15.431   9.786 -22.873  1.00 62.85           H  
ATOM   1225  CD  ARG A  80      17.221   9.507 -24.046  1.00 62.85           C  
ATOM   1226  HD2 ARG A  80      17.977   8.733 -24.175  1.00 62.85           H  
ATOM   1227  HD3 ARG A  80      17.689  10.389 -23.609  1.00 62.85           H  
ATOM   1228  NE  ARG A  80      16.649   9.848 -25.360  1.00 62.85           N  
ATOM   1229  HE  ARG A  80      15.653   9.717 -25.464  1.00 62.85           H  
ATOM   1230  NH1 ARG A  80      18.585  10.599 -26.344  1.00 62.85           N  
ATOM   1231 HH11 ARG A  80      19.071  10.465 -25.469  1.00 62.85           H  
ATOM   1232 HH12 ARG A  80      19.061  11.018 -27.131  1.00 62.85           H  
ATOM   1233  NH2 ARG A  80      16.684  10.599 -27.510  1.00 62.85           N  
ATOM   1234 HH21 ARG A  80      15.685  10.459 -27.576  1.00 62.85           H  
ATOM   1235 HH22 ARG A  80      17.183  10.992 -28.294  1.00 62.85           H  
ATOM   1236  CZ  ARG A  80      17.307  10.344 -26.394  1.00 62.85           C  
ATOM   1237  N   CYS A  81      15.981   7.246 -18.372  1.00 58.49           N  
ATOM   1238  H   CYS A  81      15.026   7.572 -18.327  1.00 58.49           H  
ATOM   1239  CA  CYS A  81      16.548   6.575 -17.204  1.00 58.49           C  
ATOM   1240  HA  CYS A  81      17.606   6.826 -17.125  1.00 58.49           H  
ATOM   1241  C   CYS A  81      16.382   5.056 -17.383  1.00 58.49           C  
ATOM   1242  CB  CYS A  81      15.855   7.090 -15.934  1.00 58.49           C  
ATOM   1243  HB2 CYS A  81      14.773   7.039 -16.057  1.00 58.49           H  
ATOM   1244  HB3 CYS A  81      16.143   6.473 -15.084  1.00 58.49           H  
ATOM   1245  O   CYS A  81      15.264   4.565 -17.263  1.00 58.49           O  
ATOM   1246  SG  CYS A  81      16.372   8.803 -15.628  1.00 58.49           S  
ATOM   1247  HG  CYS A  81      15.640   9.027 -14.534  1.00 58.49           H  
ATOM   1248  N   PRO A  82      17.442   4.277 -17.680  1.00 59.88           N  
ATOM   1249  CA  PRO A  82      17.292   2.858 -18.022  1.00 59.88           C  
ATOM   1250  HA  PRO A  82      16.540   2.738 -18.801  1.00 59.88           H  
ATOM   1251  C   PRO A  82      16.882   1.995 -16.824  1.00 59.88           C  
ATOM   1252  CB  PRO A  82      18.664   2.438 -18.557  1.00 59.88           C  
ATOM   1253  HB2 PRO A  82      18.710   2.640 -19.627  1.00 59.88           H  
ATOM   1254  HB3 PRO A  82      18.883   1.388 -18.362  1.00 59.88           H  
ATOM   1255  O   PRO A  82      16.331   0.910 -17.003  1.00 59.88           O  
ATOM   1256  CG  PRO A  82      19.634   3.366 -17.825  1.00 59.88           C  
ATOM   1257  HG2 PRO A  82      20.563   3.501 -18.380  1.00 59.88           H  
ATOM   1258  HG3 PRO A  82      19.836   2.979 -16.827  1.00 59.88           H  
ATOM   1259  CD  PRO A  82      18.845   4.668 -17.723  1.00 59.88           C  
ATOM   1260  HD2 PRO A  82      19.136   5.216 -16.826  1.00 59.88           H  
ATOM   1261  HD3 PRO A  82      19.041   5.266 -18.612  1.00 59.88           H  
ATOM   1262  N   LYS A  83      17.200   2.461 -15.614  1.00 68.18           N  
ATOM   1263  H   LYS A  83      17.606   3.385 -15.564  1.00 68.18           H  
ATOM   1264  CA  LYS A  83      16.926   1.818 -14.333  1.00 68.18           C  
ATOM   1265  HA  LYS A  83      16.023   1.211 -14.404  1.00 68.18           H  
ATOM   1266  C   LYS A  83      16.695   2.904 -13.296  1.00 68.18           C  
ATOM   1267  CB  LYS A  83      18.110   0.938 -13.893  1.00 68.18           C  
ATOM   1268  HB2 LYS A  83      17.863   0.490 -12.931  1.00 68.18           H  
ATOM   1269  HB3 LYS A  83      18.997   1.558 -13.764  1.00 68.18           H  
ATOM   1270  O   LYS A  83      17.337   3.956 -13.354  1.00 68.18           O  
ATOM   1271  CG  LYS A  83      18.419  -0.183 -14.894  1.00 68.18           C  
ATOM   1272  HG2 LYS A  83      18.792   0.248 -15.823  1.00 68.18           H  
ATOM   1273  HG3 LYS A  83      17.500  -0.731 -15.101  1.00 68.18           H  
ATOM   1274  CD  LYS A  83      19.472  -1.153 -14.356  1.00 68.18           C  
ATOM   1275  HD2 LYS A  83      19.115  -1.579 -13.419  1.00 68.18           H  
ATOM   1276  HD3 LYS A  83      20.405  -0.616 -14.179  1.00 68.18           H  
ATOM   1277  CE  LYS A  83      19.685  -2.271 -15.380  1.00 68.18           C  
ATOM   1278  HE2 LYS A  83      20.012  -1.831 -16.322  1.00 68.18           H  
ATOM   1279  HE3 LYS A  83      18.724  -2.757 -15.549  1.00 68.18           H  
ATOM   1280  NZ  LYS A  83      20.673  -3.268 -14.901  1.00 68.18           N  
ATOM   1281  HZ1 LYS A  83      20.339  -3.689 -14.045  1.00 68.18           H  
ATOM   1282  HZ2 LYS A  83      20.789  -4.010 -15.577  1.00 68.18           H  
ATOM   1283  HZ3 LYS A  83      21.570  -2.840 -14.719  1.00 68.18           H  
ATOM   1284  N   GLY A  84      15.842   2.622 -12.330  1.00 72.68           N  
ATOM   1285  H   GLY A  84      15.315   1.760 -12.353  1.00 72.68           H  
ATOM   1286  CA  GLY A  84      15.763   3.426 -11.127  1.00 72.68           C  
ATOM   1287  HA2 GLY A  84      16.763   3.741 -10.828  1.00 72.68           H  
ATOM   1288  HA3 GLY A  84      15.176   4.326 -11.310  1.00 72.68           H  
ATOM   1289  C   GLY A  84      15.168   2.642  -9.975  1.00 72.68           C  
ATOM   1290  O   GLY A  84      14.875   1.450 -10.087  1.00 72.68           O  
ATOM   1291  N   TYR A  85      15.014   3.344  -8.865  1.00 76.10           N  
ATOM   1292  H   TYR A  85      15.283   4.317  -8.868  1.00 76.10           H  
ATOM   1293  CA  TYR A  85      14.545   2.803  -7.607  1.00 76.10           C  
ATOM   1294  HA  TYR A  85      14.177   1.789  -7.767  1.00 76.10           H  
ATOM   1295  C   TYR A  85      13.408   3.660  -7.076  1.00 76.10           C  
ATOM   1296  CB  TYR A  85      15.712   2.731  -6.623  1.00 76.10           C  
ATOM   1297  HB2 TYR A  85      15.345   2.356  -5.668  1.00 76.10           H  
ATOM   1298  HB3 TYR A  85      16.106   3.733  -6.454  1.00 76.10           H  
ATOM   1299  O   TYR A  85      13.455   4.885  -7.192  1.00 76.10           O  
ATOM   1300  CG  TYR A  85      16.827   1.830  -7.109  1.00 76.10           C  
ATOM   1301  CD1 TYR A  85      16.813   0.460  -6.788  1.00 76.10           C  
ATOM   1302  HD1 TYR A  85      16.023   0.058  -6.171  1.00 76.10           H  
ATOM   1303  CD2 TYR A  85      17.852   2.356  -7.919  1.00 76.10           C  
ATOM   1304  HD2 TYR A  85      17.844   3.406  -8.173  1.00 76.10           H  
ATOM   1305  CE1 TYR A  85      17.839  -0.382  -7.254  1.00 76.10           C  
ATOM   1306  HE1 TYR A  85      17.837  -1.428  -6.984  1.00 76.10           H  
ATOM   1307  CE2 TYR A  85      18.871   1.517  -8.402  1.00 76.10           C  
ATOM   1308  HE2 TYR A  85      19.662   1.914  -9.021  1.00 76.10           H  
ATOM   1309  OH  TYR A  85      19.870  -0.661  -8.496  1.00 76.10           O  
ATOM   1310  HH  TYR A  85      19.788  -1.539  -8.117  1.00 76.10           H  
ATOM   1311  CZ  TYR A  85      18.870   0.148  -8.059  1.00 76.10           C  
ATOM   1312  N   ILE A  86      12.403   3.007  -6.503  1.00 80.20           N  
ATOM   1313  H   ILE A  86      12.432   1.998  -6.499  1.00 80.20           H  
ATOM   1314  CA  ILE A  86      11.271   3.653  -5.837  1.00 80.20           C  
ATOM   1315  HA  ILE A  86      11.337   4.733  -5.967  1.00 80.20           H  
ATOM   1316  C   ILE A  86      11.345   3.338  -4.363  1.00 80.20           C  
ATOM   1317  CB  ILE A  86       9.917   3.188  -6.393  1.00 80.20           C  
ATOM   1318  HB  ILE A  86       9.813   2.119  -6.202  1.00 80.20           H  
ATOM   1319  O   ILE A  86      11.433   2.174  -3.978  1.00 80.20           O  
ATOM   1320  CG1 ILE A  86       9.912   3.407  -7.909  1.00 80.20           C  
ATOM   1321 HG12 ILE A  86      10.710   2.798  -8.334  1.00 80.20           H  
ATOM   1322 HG13 ILE A  86      10.085   4.454  -8.156  1.00 80.20           H  
ATOM   1323  CG2 ILE A  86       8.744   3.915  -5.703  1.00 80.20           C  
ATOM   1324 HG21 ILE A  86       8.834   4.992  -5.846  1.00 80.20           H  
ATOM   1325 HG22 ILE A  86       8.729   3.698  -4.635  1.00 80.20           H  
ATOM   1326 HG23 ILE A  86       7.789   3.580  -6.107  1.00 80.20           H  
ATOM   1327  CD1 ILE A  86       8.635   2.921  -8.554  1.00 80.20           C  
ATOM   1328 HD11 ILE A  86       8.849   2.614  -9.578  1.00 80.20           H  
ATOM   1329 HD12 ILE A  86       8.263   2.059  -7.998  1.00 80.20           H  
ATOM   1330 HD13 ILE A  86       7.897   3.723  -8.542  1.00 80.20           H  
ATOM   1331  N   THR A  87      11.243   4.373  -3.553  1.00 80.24           N  
ATOM   1332  H   THR A  87      11.193   5.297  -3.958  1.00 80.24           H  
ATOM   1333  CA  THR A  87      11.240   4.286  -2.102  1.00 80.24           C  
ATOM   1334  HA  THR A  87      11.366   3.250  -1.786  1.00 80.24           H  
ATOM   1335  C   THR A  87       9.905   4.796  -1.601  1.00 80.24           C  
ATOM   1336  CB  THR A  87      12.403   5.096  -1.527  1.00 80.24           C  
ATOM   1337  HB  THR A  87      12.251   6.156  -1.728  1.00 80.24           H  
ATOM   1338  O   THR A  87       9.451   5.860  -2.018  1.00 80.24           O  
ATOM   1339  CG2 THR A  87      12.570   4.869  -0.028  1.00 80.24           C  
ATOM   1340 HG21 THR A  87      13.417   5.449   0.336  1.00 80.24           H  
ATOM   1341 HG22 THR A  87      11.681   5.206   0.505  1.00 80.24           H  
ATOM   1342 HG23 THR A  87      12.741   3.812   0.177  1.00 80.24           H  
ATOM   1343  OG1 THR A  87      13.586   4.663  -2.162  1.00 80.24           O  
ATOM   1344  HG1 THR A  87      14.267   5.315  -1.983  1.00 80.24           H  
ATOM   1345  N   TYR A  88       9.270   4.035  -0.713  1.00 84.56           N  
ATOM   1346  H   TYR A  88       9.717   3.191  -0.385  1.00 84.56           H  
ATOM   1347  CA  TYR A  88       8.030   4.443  -0.062  1.00 84.56           C  
ATOM   1348  HA  TYR A  88       7.493   5.149  -0.697  1.00 84.56           H  
ATOM   1349  C   TYR A  88       8.377   5.169   1.235  1.00 84.56           C  
ATOM   1350  CB  TYR A  88       7.112   3.241   0.175  1.00 84.56           C  
ATOM   1351  HB2 TYR A  88       6.259   3.592   0.756  1.00 84.56           H  
ATOM   1352  HB3 TYR A  88       7.646   2.525   0.798  1.00 84.56           H  
ATOM   1353  O   TYR A  88       8.360   4.574   2.314  1.00 84.56           O  
ATOM   1354  CG  TYR A  88       6.586   2.539  -1.063  1.00 84.56           C  
ATOM   1355  CD1 TYR A  88       5.219   2.634  -1.381  1.00 84.56           C  
ATOM   1356  HD1 TYR A  88       4.556   3.198  -0.742  1.00 84.56           H  
ATOM   1357  CD2 TYR A  88       7.443   1.784  -1.889  1.00 84.56           C  
ATOM   1358  HD2 TYR A  88       8.488   1.677  -1.641  1.00 84.56           H  
ATOM   1359  CE1 TYR A  88       4.710   2.006  -2.532  1.00 84.56           C  
ATOM   1360  HE1 TYR A  88       3.662   2.078  -2.785  1.00 84.56           H  
ATOM   1361  CE2 TYR A  88       6.942   1.176  -3.053  1.00 84.56           C  
ATOM   1362  HE2 TYR A  88       7.617   0.641  -3.705  1.00 84.56           H  
ATOM   1363  OH  TYR A  88       5.066   0.674  -4.478  1.00 84.56           O  
ATOM   1364  HH  TYR A  88       5.720   0.199  -4.996  1.00 84.56           H  
ATOM   1365  CZ  TYR A  88       5.571   1.276  -3.373  1.00 84.56           C  
ATOM   1366  N   ASP A  89       8.715   6.453   1.110  1.00 81.12           N  
ATOM   1367  H   ASP A  89       8.719   6.851   0.182  1.00 81.12           H  
ATOM   1368  CA  ASP A  89       9.128   7.315   2.224  1.00 81.12           C  
ATOM   1369  HA  ASP A  89      10.031   6.914   2.686  1.00 81.12           H  
ATOM   1370  C   ASP A  89       8.047   7.455   3.297  1.00 81.12           C  
ATOM   1371  CB  ASP A  89       9.399   8.739   1.725  1.00 81.12           C  
ATOM   1372  HB2 ASP A  89       9.649   9.365   2.581  1.00 81.12           H  
ATOM   1373  HB3 ASP A  89       8.484   9.138   1.288  1.00 81.12           H  
ATOM   1374  O   ASP A  89       8.347   7.706   4.462  1.00 81.12           O  
ATOM   1375  CG  ASP A  89      10.525   8.881   0.714  1.00 81.12           C  
ATOM   1376  OD1 ASP A  89      11.447   8.042   0.670  1.00 81.12           O  
ATOM   1377  OD2 ASP A  89      10.465   9.901  -0.008  1.00 81.12           O  
ATOM   1378  N   LYS A  90       6.775   7.360   2.898  1.00 85.63           N  
ATOM   1379  H   LYS A  90       6.610   7.227   1.910  1.00 85.63           H  
ATOM   1380  CA  LYS A  90       5.635   7.366   3.810  1.00 85.63           C  
ATOM   1381  HA  LYS A  90       5.936   6.875   4.736  1.00 85.63           H  
ATOM   1382  C   LYS A  90       4.483   6.593   3.192  1.00 85.63           C  
ATOM   1383  CB  LYS A  90       5.226   8.817   4.112  1.00 85.63           C  
ATOM   1384  HB2 LYS A  90       4.667   9.211   3.263  1.00 85.63           H  
ATOM   1385  HB3 LYS A  90       6.121   9.422   4.251  1.00 85.63           H  
ATOM   1386  O   LYS A  90       4.075   6.876   2.071  1.00 85.63           O  
ATOM   1387  CG  LYS A  90       4.353   8.954   5.364  1.00 85.63           C  
ATOM   1388  HG2 LYS A  90       4.934   8.661   6.239  1.00 85.63           H  
ATOM   1389  HG3 LYS A  90       3.479   8.309   5.281  1.00 85.63           H  
ATOM   1390  CD  LYS A  90       3.897  10.414   5.504  1.00 85.63           C  
ATOM   1391  HD2 LYS A  90       3.241  10.656   4.668  1.00 85.63           H  
ATOM   1392  HD3 LYS A  90       4.765  11.073   5.477  1.00 85.63           H  
ATOM   1393  CE  LYS A  90       3.150  10.611   6.823  1.00 85.63           C  
ATOM   1394  HE2 LYS A  90       2.400   9.826   6.921  1.00 85.63           H  
ATOM   1395  HE3 LYS A  90       3.861  10.488   7.639  1.00 85.63           H  
ATOM   1396  NZ  LYS A  90       2.500  11.940   6.922  1.00 85.63           N  
ATOM   1397  HZ1 LYS A  90       1.838  12.061   6.169  1.00 85.63           H  
ATOM   1398  HZ2 LYS A  90       3.174  12.690   6.872  1.00 85.63           H  
ATOM   1399  HZ3 LYS A  90       1.987  12.005   7.790  1.00 85.63           H  
ATOM   1400  N   VAL A  91       3.928   5.667   3.955  1.00 86.97           N  
ATOM   1401  H   VAL A  91       4.377   5.457   4.835  1.00 86.97           H  
ATOM   1402  CA  VAL A  91       2.699   4.938   3.655  1.00 86.97           C  
ATOM   1403  HA  VAL A  91       2.237   5.318   2.744  1.00 86.97           H  
ATOM   1404  C   VAL A  91       1.759   5.167   4.822  1.00 86.97           C  
ATOM   1405  CB  VAL A  91       2.976   3.434   3.498  1.00 86.97           C  
ATOM   1406  HB  VAL A  91       3.373   3.080   4.449  1.00 86.97           H  
ATOM   1407  O   VAL A  91       2.125   4.890   5.961  1.00 86.97           O  
ATOM   1408  CG1 VAL A  91       1.680   2.671   3.195  1.00 86.97           C  
ATOM   1409 HG11 VAL A  91       1.068   2.604   4.095  1.00 86.97           H  
ATOM   1410 HG12 VAL A  91       1.906   1.659   2.858  1.00 86.97           H  
ATOM   1411 HG13 VAL A  91       1.100   3.178   2.423  1.00 86.97           H  
ATOM   1412  CG2 VAL A  91       4.043   3.107   2.449  1.00 86.97           C  
ATOM   1413 HG21 VAL A  91       4.182   2.027   2.392  1.00 86.97           H  
ATOM   1414 HG22 VAL A  91       3.750   3.475   1.466  1.00 86.97           H  
ATOM   1415 HG23 VAL A  91       4.995   3.556   2.736  1.00 86.97           H  
ATOM   1416  N   ILE A  92       0.569   5.683   4.558  1.00 88.04           N  
ATOM   1417  H   ILE A  92       0.355   5.950   3.608  1.00 88.04           H  
ATOM   1418  CA  ILE A  92      -0.498   5.833   5.541  1.00 88.04           C  
ATOM   1419  HA  ILE A  92      -0.175   5.417   6.496  1.00 88.04           H  
ATOM   1420  C   ILE A  92      -1.686   5.035   5.030  1.00 88.04           C  
ATOM   1421  CB  ILE A  92      -0.894   7.304   5.768  1.00 88.04           C  
ATOM   1422  HB  ILE A  92      -1.460   7.624   4.894  1.00 88.04           H  
ATOM   1423  O   ILE A  92      -2.181   5.313   3.942  1.00 88.04           O  
ATOM   1424  CG1 ILE A  92       0.319   8.246   5.928  1.00 88.04           C  
ATOM   1425 HG12 ILE A  92       0.907   7.947   6.796  1.00 88.04           H  
ATOM   1426 HG13 ILE A  92       0.944   8.173   5.038  1.00 88.04           H  
ATOM   1427  CG2 ILE A  92      -1.836   7.397   6.978  1.00 88.04           C  
ATOM   1428 HG21 ILE A  92      -1.317   7.080   7.883  1.00 88.04           H  
ATOM   1429 HG22 ILE A  92      -2.704   6.756   6.824  1.00 88.04           H  
ATOM   1430 HG23 ILE A  92      -2.205   8.415   7.105  1.00 88.04           H  
ATOM   1431  CD1 ILE A  92      -0.086   9.717   6.071  1.00 88.04           C  
ATOM   1432 HD11 ILE A  92      -0.968   9.927   5.465  1.00 88.04           H  
ATOM   1433 HD12 ILE A  92       0.717  10.356   5.706  1.00 88.04           H  
ATOM   1434 HD13 ILE A  92      -0.303   9.947   7.114  1.00 88.04           H  
ATOM   1435  N   LEU A  93      -2.140   4.068   5.815  1.00 87.64           N  
ATOM   1436  H   LEU A  93      -1.697   3.937   6.713  1.00 87.64           H  
ATOM   1437  CA  LEU A  93      -3.392   3.366   5.584  1.00 87.64           C  
ATOM   1438  HA  LEU A  93      -3.789   3.622   4.601  1.00 87.64           H  
ATOM   1439  C   LEU A  93      -4.394   3.824   6.637  1.00 87.64           C  
ATOM   1440  CB  LEU A  93      -3.186   1.847   5.632  1.00 87.64           C  
ATOM   1441  HB2 LEU A  93      -2.918   1.562   6.649  1.00 87.64           H  
ATOM   1442  HB3 LEU A  93      -4.144   1.380   5.408  1.00 87.64           H  
ATOM   1443  O   LEU A  93      -4.094   3.779   7.832  1.00 87.64           O  
ATOM   1444  CG  LEU A  93      -2.128   1.276   4.676  1.00 87.64           C  
ATOM   1445  HG  LEU A  93      -1.145   1.680   4.918  1.00 87.64           H  
ATOM   1446  CD1 LEU A  93      -2.094  -0.241   4.853  1.00 87.64           C  
ATOM   1447 HD11 LEU A  93      -1.466  -0.694   4.087  1.00 87.64           H  
ATOM   1448 HD12 LEU A  93      -3.096  -0.657   4.748  1.00 87.64           H  
ATOM   1449 HD13 LEU A  93      -1.701  -0.494   5.837  1.00 87.64           H  
ATOM   1450  CD2 LEU A  93      -2.446   1.580   3.217  1.00 87.64           C  
ATOM   1451 HD21 LEU A  93      -1.699   1.120   2.570  1.00 87.64           H  
ATOM   1452 HD22 LEU A  93      -2.435   2.656   3.042  1.00 87.64           H  
ATOM   1453 HD23 LEU A  93      -3.429   1.178   2.969  1.00 87.64           H  
ATOM   1454  N   SER A  94      -5.570   4.259   6.204  1.00 87.05           N  
ATOM   1455  H   SER A  94      -5.748   4.258   5.210  1.00 87.05           H  
ATOM   1456  CA  SER A  94      -6.660   4.642   7.092  1.00 87.05           C  
ATOM   1457  HA  SER A  94      -6.350   4.458   8.121  1.00 87.05           H  
ATOM   1458  C   SER A  94      -7.883   3.782   6.811  1.00 87.05           C  
ATOM   1459  CB  SER A  94      -6.956   6.136   6.991  1.00 87.05           C  
ATOM   1460  HB2 SER A  94      -7.431   6.362   6.037  1.00 87.05           H  
ATOM   1461  HB3 SER A  94      -6.022   6.694   7.059  1.00 87.05           H  
ATOM   1462  O   SER A  94      -8.413   3.782   5.704  1.00 87.05           O  
ATOM   1463  OG  SER A  94      -7.803   6.536   8.050  1.00 87.05           O  
ATOM   1464  HG  SER A  94      -7.314   6.469   8.873  1.00 87.05           H  
ATOM   1465  N   TRP A  95      -8.303   3.023   7.815  1.00 85.54           N  
ATOM   1466  H   TRP A  95      -7.850   3.142   8.710  1.00 85.54           H  
ATOM   1467  CA  TRP A  95      -9.503   2.205   7.782  1.00 85.54           C  
ATOM   1468  HA  TRP A  95      -9.711   1.889   6.760  1.00 85.54           H  
ATOM   1469  C   TRP A  95     -10.692   3.001   8.296  1.00 85.54           C  
ATOM   1470  CB  TRP A  95      -9.296   0.958   8.636  1.00 85.54           C  
ATOM   1471  HB2 TRP A  95      -8.942   1.251   9.625  1.00 85.54           H  
ATOM   1472  HB3 TRP A  95      -8.531   0.348   8.155  1.00 85.54           H  
ATOM   1473  O   TRP A  95     -10.646   3.539   9.407  1.00 85.54           O  
ATOM   1474  CG  TRP A  95     -10.519   0.116   8.792  1.00 85.54           C  
ATOM   1475  CD1 TRP A  95     -11.296   0.016   9.895  1.00 85.54           C  
ATOM   1476  HD1 TRP A  95     -11.133   0.543  10.824  1.00 85.54           H  
ATOM   1477  CD2 TRP A  95     -11.144  -0.730   7.785  1.00 85.54           C  
ATOM   1478  CE2 TRP A  95     -12.275  -1.370   8.372  1.00 85.54           C  
ATOM   1479  CE3 TRP A  95     -10.860  -1.013   6.432  1.00 85.54           C  
ATOM   1480  HE3 TRP A  95     -10.039  -0.510   5.942  1.00 85.54           H  
ATOM   1481  NE1 TRP A  95     -12.338  -0.857   9.650  1.00 85.54           N  
ATOM   1482  HE1 TRP A  95     -13.054  -1.076  10.328  1.00 85.54           H  
ATOM   1483  CH2 TRP A  95     -12.714  -2.592   6.332  1.00 85.54           C  
ATOM   1484  HH2 TRP A  95     -13.298  -3.302   5.765  1.00 85.54           H  
ATOM   1485  CZ2 TRP A  95     -13.050  -2.299   7.666  1.00 85.54           C  
ATOM   1486  HZ2 TRP A  95     -13.894  -2.785   8.133  1.00 85.54           H  
ATOM   1487  CZ3 TRP A  95     -11.638  -1.936   5.712  1.00 85.54           C  
ATOM   1488  HZ3 TRP A  95     -11.415  -2.147   4.677  1.00 85.54           H  
ATOM   1489  N   LYS A  96     -11.764   3.026   7.508  1.00 86.10           N  
ATOM   1490  H   LYS A  96     -11.705   2.548   6.620  1.00 86.10           H  
ATOM   1491  CA  LYS A  96     -13.066   3.559   7.898  1.00 86.10           C  
ATOM   1492  HA  LYS A  96     -12.950   4.109   8.833  1.00 86.10           H  
ATOM   1493  C   LYS A  96     -14.041   2.395   8.101  1.00 86.10           C  
ATOM   1494  CB  LYS A  96     -13.580   4.543   6.848  1.00 86.10           C  
ATOM   1495  HB2 LYS A  96     -14.612   4.801   7.083  1.00 86.10           H  
ATOM   1496  HB3 LYS A  96     -13.558   4.060   5.871  1.00 86.10           H  
ATOM   1497  O   LYS A  96     -14.277   1.644   7.153  1.00 86.10           O  
ATOM   1498  CG  LYS A  96     -12.740   5.827   6.814  1.00 86.10           C  
ATOM   1499  HG2 LYS A  96     -12.786   6.317   7.786  1.00 86.10           H  
ATOM   1500  HG3 LYS A  96     -11.702   5.582   6.587  1.00 86.10           H  
ATOM   1501  CD  LYS A  96     -13.276   6.772   5.736  1.00 86.10           C  
ATOM   1502  HD2 LYS A  96     -13.235   6.257   4.776  1.00 86.10           H  
ATOM   1503  HD3 LYS A  96     -14.312   7.030   5.955  1.00 86.10           H  
ATOM   1504  CE  LYS A  96     -12.424   8.043   5.668  1.00 86.10           C  
ATOM   1505  HE2 LYS A  96     -11.376   7.747   5.622  1.00 86.10           H  
ATOM   1506  HE3 LYS A  96     -12.574   8.620   6.580  1.00 86.10           H  
ATOM   1507  NZ  LYS A  96     -12.759   8.851   4.469  1.00 86.10           N  
ATOM   1508  HZ1 LYS A  96     -12.193   9.686   4.417  1.00 86.10           H  
ATOM   1509  HZ2 LYS A  96     -13.737   9.102   4.450  1.00 86.10           H  
ATOM   1510  HZ3 LYS A  96     -12.554   8.321   3.634  1.00 86.10           H  
ATOM   1511  N   PRO A  97     -14.599   2.242   9.312  1.00 84.78           N  
ATOM   1512  CA  PRO A  97     -15.482   1.133   9.633  1.00 84.78           C  
ATOM   1513  HA  PRO A  97     -15.021   0.186   9.351  1.00 84.78           H  
ATOM   1514  C   PRO A  97     -16.836   1.273   8.927  1.00 84.78           C  
ATOM   1515  CB  PRO A  97     -15.630   1.199  11.156  1.00 84.78           C  
ATOM   1516  HB2 PRO A  97     -14.772   0.720  11.628  1.00 84.78           H  
ATOM   1517  HB3 PRO A  97     -16.568   0.768  11.507  1.00 84.78           H  
ATOM   1518  O   PRO A  97     -17.360   2.376   8.795  1.00 84.78           O  
ATOM   1519  CG  PRO A  97     -15.527   2.686  11.465  1.00 84.78           C  
ATOM   1520  HG2 PRO A  97     -16.476   3.179  11.254  1.00 84.78           H  
ATOM   1521  HG3 PRO A  97     -15.216   2.871  12.493  1.00 84.78           H  
ATOM   1522  CD  PRO A  97     -14.468   3.130  10.463  1.00 84.78           C  
ATOM   1523  HD2 PRO A  97     -13.476   3.004  10.898  1.00 84.78           H  
ATOM   1524  HD3 PRO A  97     -14.638   4.171  10.189  1.00 84.78           H  
ATOM   1525  N   HIS A  98     -17.425   0.138   8.549  1.00 82.34           N  
ATOM   1526  H   HIS A  98     -16.883  -0.713   8.578  1.00 82.34           H  
ATOM   1527  CA  HIS A  98     -18.837   0.030   8.148  1.00 82.34           C  
ATOM   1528  HA  HIS A  98     -19.275   1.026   8.089  1.00 82.34           H  
ATOM   1529  C   HIS A  98     -19.673  -0.760   9.176  1.00 82.34           C  
ATOM   1530  CB  HIS A  98     -18.895  -0.582   6.745  1.00 82.34           C  
ATOM   1531  HB2 HIS A  98     -18.199  -0.035   6.109  1.00 82.34           H  
ATOM   1532  HB3 HIS A  98     -18.583  -1.626   6.783  1.00 82.34           H  
ATOM   1533  O   HIS A  98     -20.887  -0.901   9.060  1.00 82.34           O  
ATOM   1534  CG  HIS A  98     -20.254  -0.492   6.102  1.00 82.34           C  
ATOM   1535  CD2 HIS A  98     -20.698   0.503   5.274  1.00 82.34           C  
ATOM   1536  HD2 HIS A  98     -20.124   1.354   4.941  1.00 82.34           H  
ATOM   1537  ND1 HIS A  98     -21.293  -1.378   6.261  1.00 82.34           N  
ATOM   1538  HD1 HIS A  98     -21.300  -2.172   6.886  1.00 82.34           H  
ATOM   1539  CE1 HIS A  98     -22.345  -0.918   5.566  1.00 82.34           C  
ATOM   1540  HE1 HIS A  98     -23.316  -1.388   5.522  1.00 82.34           H  
ATOM   1541  NE2 HIS A  98     -22.032   0.232   4.952  1.00 82.34           N  
ATOM   1542  N   VAL A  99     -19.024  -1.284  10.215  1.00 81.03           N  
ATOM   1543  H   VAL A  99     -18.047  -1.053  10.329  1.00 81.03           H  
ATOM   1544  CA  VAL A  99     -19.660  -2.046  11.293  1.00 81.03           C  
ATOM   1545  HA  VAL A  99     -20.721  -2.161  11.074  1.00 81.03           H  
ATOM   1546  C   VAL A  99     -19.566  -1.288  12.604  1.00 81.03           C  
ATOM   1547  CB  VAL A  99     -19.071  -3.460  11.420  1.00 81.03           C  
ATOM   1548  HB  VAL A  99     -19.600  -3.983  12.217  1.00 81.03           H  
ATOM   1549  O   VAL A  99     -18.678  -0.457  12.789  1.00 81.03           O  
ATOM   1550  CG1 VAL A  99     -19.305  -4.229  10.127  1.00 81.03           C  
ATOM   1551 HG11 VAL A  99     -20.355  -4.148   9.847  1.00 81.03           H  
ATOM   1552 HG12 VAL A  99     -19.042  -5.277  10.274  1.00 81.03           H  
ATOM   1553 HG13 VAL A  99     -18.696  -3.809   9.327  1.00 81.03           H  
ATOM   1554  CG2 VAL A  99     -17.573  -3.491  11.737  1.00 81.03           C  
ATOM   1555 HG21 VAL A  99     -17.235  -4.528  11.760  1.00 81.03           H  
ATOM   1556 HG22 VAL A  99     -17.396  -3.052  12.719  1.00 81.03           H  
ATOM   1557 HG23 VAL A  99     -17.001  -2.948  10.984  1.00 81.03           H  
ATOM   1558  N   ALA A 100     -20.468  -1.589  13.534  1.00 83.29           N  
ATOM   1559  H   ALA A 100     -21.181  -2.275  13.332  1.00 83.29           H  
ATOM   1560  CA  ALA A 100     -20.366  -1.064  14.886  1.00 83.29           C  
ATOM   1561  HA  ALA A 100     -20.214   0.013  14.815  1.00 83.29           H  
ATOM   1562  C   ALA A 100     -19.153  -1.655  15.627  1.00 83.29           C  
ATOM   1563  CB  ALA A 100     -21.683  -1.300  15.635  1.00 83.29           C  
ATOM   1564  HB1 ALA A 100     -22.518  -0.907  15.056  1.00 83.29           H  
ATOM   1565  HB2 ALA A 100     -21.829  -2.366  15.812  1.00 83.29           H  
ATOM   1566  HB3 ALA A 100     -21.652  -0.792  16.598  1.00 83.29           H  
ATOM   1567  O   ALA A 100     -18.678  -2.755  15.334  1.00 83.29           O  
ATOM   1568  N   THR A 101     -18.676  -0.915  16.623  1.00 87.05           N  
ATOM   1569  H   THR A 101     -19.119  -0.029  16.819  1.00 87.05           H  
ATOM   1570  CA  THR A 101     -17.580  -1.319  17.513  1.00 87.05           C  
ATOM   1571  HA  THR A 101     -16.657  -1.414  16.942  1.00 87.05           H  
ATOM   1572  C   THR A 101     -17.857  -2.661  18.186  1.00 87.05           C  
ATOM   1573  CB  THR A 101     -17.366  -0.259  18.597  1.00 87.05           C  
ATOM   1574  HB  THR A 101     -16.586  -0.595  19.280  1.00 87.05           H  
ATOM   1575  O   THR A 101     -18.970  -2.909  18.651  1.00 87.05           O  
ATOM   1576  CG2 THR A 101     -16.967   1.088  17.994  1.00 87.05           C  
ATOM   1577 HG21 THR A 101     -16.171   0.938  17.264  1.00 87.05           H  
ATOM   1578 HG22 THR A 101     -17.816   1.552  17.494  1.00 87.05           H  
ATOM   1579 HG23 THR A 101     -16.611   1.747  18.786  1.00 87.05           H  
ATOM   1580  OG1 THR A 101     -18.572  -0.051  19.304  1.00 87.05           O  
ATOM   1581  HG1 THR A 101     -18.979  -0.914  19.415  1.00 87.05           H  
ATOM   1582  N   GLY A 102     -16.837  -3.508  18.280  1.00 83.00           N  
ATOM   1583  H   GLY A 102     -15.943  -3.203  17.922  1.00 83.00           H  
ATOM   1584  CA  GLY A 102     -16.885  -4.821  18.919  1.00 83.00           C  
ATOM   1585  HA2 GLY A 102     -15.868  -5.114  19.179  1.00 83.00           H  
ATOM   1586  HA3 GLY A 102     -17.473  -4.753  19.835  1.00 83.00           H  
ATOM   1587  C   GLY A 102     -17.486  -5.930  18.056  1.00 83.00           C  
ATOM   1588  O   GLY A 102     -17.462  -7.083  18.481  1.00 83.00           O  
ATOM   1589  N   LEU A 103     -17.993  -5.613  16.858  1.00 84.65           N  
ATOM   1590  H   LEU A 103     -18.010  -4.643  16.577  1.00 84.65           H  
ATOM   1591  CA  LEU A 103     -18.561  -6.615  15.958  1.00 84.65           C  
ATOM   1592  HA  LEU A 103     -19.044  -7.393  16.548  1.00 84.65           H  
ATOM   1593  C   LEU A 103     -17.494  -7.333  15.138  1.00 84.65           C  
ATOM   1594  CB  LEU A 103     -19.617  -5.982  15.039  1.00 84.65           C  
ATOM   1595  HB2 LEU A 103     -19.147  -5.198  14.445  1.00 84.65           H  
ATOM   1596  HB3 LEU A 103     -19.964  -6.753  14.352  1.00 84.65           H  
ATOM   1597  O   LEU A 103     -17.636  -8.514  14.883  1.00 84.65           O  
ATOM   1598  CG  LEU A 103     -20.842  -5.401  15.768  1.00 84.65           C  
ATOM   1599  HG  LEU A 103     -20.539  -4.557  16.387  1.00 84.65           H  
ATOM   1600  CD1 LEU A 103     -21.844  -4.908  14.723  1.00 84.65           C  
ATOM   1601 HD11 LEU A 103     -22.708  -4.464  15.217  1.00 84.65           H  
ATOM   1602 HD12 LEU A 103     -21.368  -4.165  14.084  1.00 84.65           H  
ATOM   1603 HD13 LEU A 103     -22.179  -5.743  14.108  1.00 84.65           H  
ATOM   1604  CD2 LEU A 103     -21.553  -6.431  16.649  1.00 84.65           C  
ATOM   1605 HD21 LEU A 103     -22.473  -6.004  17.047  1.00 84.65           H  
ATOM   1606 HD22 LEU A 103     -21.790  -7.321  16.066  1.00 84.65           H  
ATOM   1607 HD23 LEU A 103     -20.915  -6.705  17.489  1.00 84.65           H  
ATOM   1608  N   ALA A 104     -16.407  -6.682  14.738  1.00 85.33           N  
ATOM   1609  H   ALA A 104     -16.269  -5.719  15.012  1.00 85.33           H  
ATOM   1610  CA  ALA A 104     -15.399  -7.338  13.914  1.00 85.33           C  
ATOM   1611  HA  ALA A 104     -15.526  -8.420  13.959  1.00 85.33           H  
ATOM   1612  C   ALA A 104     -13.994  -7.050  14.414  1.00 85.33           C  
ATOM   1613  CB  ALA A 104     -15.598  -6.926  12.460  1.00 85.33           C  
ATOM   1614  HB1 ALA A 104     -16.599  -7.218  12.141  1.00 85.33           H  
ATOM   1615  HB2 ALA A 104     -14.864  -7.427  11.829  1.00 85.33           H  
ATOM   1616  HB3 ALA A 104     -15.489  -5.846  12.362  1.00 85.33           H  
ATOM   1617  O   ALA A 104     -13.684  -5.948  14.857  1.00 85.33           O  
ATOM   1618  N   ARG A 105     -13.116  -8.046  14.304  1.00 87.76           N  
ATOM   1619  H   ARG A 105     -13.431  -8.917  13.903  1.00 87.76           H  
ATOM   1620  CA  ARG A 105     -11.692  -7.888  14.595  1.00 87.76           C  
ATOM   1621  HA  ARG A 105     -11.493  -6.836  14.798  1.00 87.76           H  
ATOM   1622  C   ARG A 105     -10.865  -8.255  13.385  1.00 87.76           C  
ATOM   1623  CB  ARG A 105     -11.271  -8.699  15.822  1.00 87.76           C  
ATOM   1624  HB2 ARG A 105     -10.197  -8.573  15.959  1.00 87.76           H  
ATOM   1625  HB3 ARG A 105     -11.476  -9.756  15.652  1.00 87.76           H  
ATOM   1626  O   ARG A 105     -11.229  -9.156  12.632  1.00 87.76           O  
ATOM   1627  CG  ARG A 105     -12.003  -8.235  17.089  1.00 87.76           C  
ATOM   1628  HG2 ARG A 105     -11.954  -7.150  17.177  1.00 87.76           H  
ATOM   1629  HG3 ARG A 105     -13.050  -8.531  17.023  1.00 87.76           H  
ATOM   1630  CD  ARG A 105     -11.387  -8.880  18.333  1.00 87.76           C  
ATOM   1631  HD2 ARG A 105     -11.261  -9.948  18.155  1.00 87.76           H  
ATOM   1632  HD3 ARG A 105     -12.097  -8.769  19.153  1.00 87.76           H  
ATOM   1633  NE  ARG A 105     -10.080  -8.266  18.664  1.00 87.76           N  
ATOM   1634  HE  ARG A 105      -9.363  -8.337  17.956  1.00 87.76           H  
ATOM   1635  NH1 ARG A 105     -10.631  -7.405  20.719  1.00 87.76           N  
ATOM   1636 HH11 ARG A 105     -11.558  -7.791  20.608  1.00 87.76           H  
ATOM   1637 HH12 ARG A 105     -10.407  -6.840  21.525  1.00 87.76           H  
ATOM   1638  NH2 ARG A 105      -8.602  -7.020  19.884  1.00 87.76           N  
ATOM   1639 HH21 ARG A 105      -7.956  -6.968  19.109  1.00 87.76           H  
ATOM   1640 HH22 ARG A 105      -8.390  -6.486  20.714  1.00 87.76           H  
ATOM   1641  CZ  ARG A 105      -9.776  -7.575  19.748  1.00 87.76           C  
ATOM   1642  N   GLY A 106      -9.738  -7.583  13.231  1.00 88.71           N  
ATOM   1643  H   GLY A 106      -9.517  -6.837  13.875  1.00 88.71           H  
ATOM   1644  CA  GLY A 106      -8.823  -7.862  12.142  1.00 88.71           C  
ATOM   1645  HA2 GLY A 106      -9.279  -7.554  11.201  1.00 88.71           H  
ATOM   1646  HA3 GLY A 106      -8.630  -8.934  12.088  1.00 88.71           H  
ATOM   1647  C   GLY A 106      -7.495  -7.151  12.286  1.00 88.71           C  
ATOM   1648  O   GLY A 106      -7.177  -6.573  13.324  1.00 88.71           O  
ATOM   1649  N   GLN A 107      -6.700  -7.217  11.234  1.00 89.93           N  
ATOM   1650  H   GLN A 107      -7.037  -7.709  10.419  1.00 89.93           H  
ATOM   1651  CA  GLN A 107      -5.388  -6.598  11.156  1.00 89.93           C  
ATOM   1652  HA  GLN A 107      -5.265  -5.890  11.976  1.00 89.93           H  
ATOM   1653  C   GLN A 107      -5.273  -5.827   9.852  1.00 89.93           C  
ATOM   1654  CB  GLN A 107      -4.295  -7.667  11.260  1.00 89.93           C  
ATOM   1655  HB2 GLN A 107      -4.439  -8.396  10.463  1.00 89.93           H  
ATOM   1656  HB3 GLN A 107      -3.322  -7.191  11.137  1.00 89.93           H  
ATOM   1657  O   GLN A 107      -5.747  -6.277   8.816  1.00 89.93           O  
ATOM   1658  CG  GLN A 107      -4.328  -8.397  12.605  1.00 89.93           C  
ATOM   1659  HG2 GLN A 107      -5.256  -8.961  12.703  1.00 89.93           H  
ATOM   1660  HG3 GLN A 107      -4.281  -7.661  13.408  1.00 89.93           H  
ATOM   1661  CD  GLN A 107      -3.166  -9.364  12.752  1.00 89.93           C  
ATOM   1662  NE2 GLN A 107      -2.068  -8.943  13.338  1.00 89.93           N  
ATOM   1663 HE21 GLN A 107      -1.953  -7.961  13.547  1.00 89.93           H  
ATOM   1664 HE22 GLN A 107      -1.367  -9.645  13.528  1.00 89.93           H  
ATOM   1665  OE1 GLN A 107      -3.199 -10.511  12.349  1.00 89.93           O  
ATOM   1666  N   ILE A 108      -4.605  -4.682   9.906  1.00 89.44           N  
ATOM   1667  H   ILE A 108      -4.234  -4.376  10.794  1.00 89.44           H  
ATOM   1668  CA  ILE A 108      -4.270  -3.892   8.724  1.00 89.44           C  
ATOM   1669  HA  ILE A 108      -4.794  -4.283   7.852  1.00 89.44           H  
ATOM   1670  C   ILE A 108      -2.773  -4.049   8.506  1.00 89.44           C  
ATOM   1671  CB  ILE A 108      -4.677  -2.416   8.900  1.00 89.44           C  
ATOM   1672  HB  ILE A 108      -4.047  -1.981   9.676  1.00 89.44           H  
ATOM   1673  O   ILE A 108      -1.997  -3.896   9.455  1.00 89.44           O  
ATOM   1674  CG1 ILE A 108      -6.150  -2.284   9.358  1.00 89.44           C  
ATOM   1675 HG12 ILE A 108      -6.825  -2.630   8.575  1.00 89.44           H  
ATOM   1676 HG13 ILE A 108      -6.326  -2.899  10.240  1.00 89.44           H  
ATOM   1677  CG2 ILE A 108      -4.413  -1.657   7.584  1.00 89.44           C  
ATOM   1678 HG21 ILE A 108      -5.009  -2.082   6.777  1.00 89.44           H  
ATOM   1679 HG22 ILE A 108      -3.360  -1.720   7.309  1.00 89.44           H  
ATOM   1680 HG23 ILE A 108      -4.661  -0.601   7.689  1.00 89.44           H  
ATOM   1681  CD1 ILE A 108      -6.533  -0.859   9.760  1.00 89.44           C  
ATOM   1682 HD11 ILE A 108      -7.555  -0.860  10.140  1.00 89.44           H  
ATOM   1683 HD12 ILE A 108      -5.867  -0.504  10.546  1.00 89.44           H  
ATOM   1684 HD13 ILE A 108      -6.470  -0.187   8.904  1.00 89.44           H  
ATOM   1685  N   ALA A 109      -2.362  -4.363   7.285  1.00 90.11           N  
ATOM   1686  H   ALA A 109      -3.043  -4.478   6.548  1.00 90.11           H  
ATOM   1687  CA  ALA A 109      -0.967  -4.618   6.971  1.00 90.11           C  
ATOM   1688  HA  ALA A 109      -0.338  -4.148   7.727  1.00 90.11           H  
ATOM   1689  C   ALA A 109      -0.544  -4.026   5.632  1.00 90.11           C  
ATOM   1690  CB  ALA A 109      -0.719  -6.127   7.018  1.00 90.11           C  
ATOM   1691  HB1 ALA A 109      -1.261  -6.618   6.210  1.00 90.11           H  
ATOM   1692  HB2 ALA A 109      -1.063  -6.530   7.971  1.00 90.11           H  
ATOM   1693  HB3 ALA A 109       0.344  -6.331   6.896  1.00 90.11           H  
ATOM   1694  O   ALA A 109      -1.358  -3.781   4.743  1.00 90.11           O  
ATOM   1695  N   VAL A 110       0.767  -3.844   5.501  1.00 90.92           N  
ATOM   1696  H   VAL A 110       1.354  -4.076   6.290  1.00 90.92           H  
ATOM   1697  CA  VAL A 110       1.434  -3.647   4.218  1.00 90.92           C  
ATOM   1698  HA  VAL A 110       0.678  -3.597   3.435  1.00 90.92           H  
ATOM   1699  C   VAL A 110       2.298  -4.860   3.934  1.00 90.92           C  
ATOM   1700  CB  VAL A 110       2.223  -2.334   4.173  1.00 90.92           C  
ATOM   1701  HB  VAL A 110       2.857  -2.253   5.056  1.00 90.92           H  
ATOM   1702  O   VAL A 110       3.068  -5.315   4.783  1.00 90.92           O  
ATOM   1703  CG1 VAL A 110       3.094  -2.199   2.922  1.00 90.92           C  
ATOM   1704 HG11 VAL A 110       3.885  -2.948   2.947  1.00 90.92           H  
ATOM   1705 HG12 VAL A 110       2.486  -2.346   2.029  1.00 90.92           H  
ATOM   1706 HG13 VAL A 110       3.558  -1.213   2.891  1.00 90.92           H  
ATOM   1707  CG2 VAL A 110       1.228  -1.178   4.131  1.00 90.92           C  
ATOM   1708 HG21 VAL A 110       1.760  -0.229   4.071  1.00 90.92           H  
ATOM   1709 HG22 VAL A 110       0.589  -1.275   3.254  1.00 90.92           H  
ATOM   1710 HG23 VAL A 110       0.613  -1.195   5.031  1.00 90.92           H  
ATOM   1711  N   VAL A 111       2.151  -5.390   2.729  1.00 90.55           N  
ATOM   1712  H   VAL A 111       1.519  -4.935   2.086  1.00 90.55           H  
ATOM   1713  CA  VAL A 111       2.730  -6.661   2.302  1.00 90.55           C  
ATOM   1714  HA  VAL A 111       3.458  -6.994   3.041  1.00 90.55           H  
ATOM   1715  C   VAL A 111       3.480  -6.484   0.988  1.00 90.55           C  
ATOM   1716  CB  VAL A 111       1.646  -7.757   2.204  1.00 90.55           C  
ATOM   1717  HB  VAL A 111       2.130  -8.685   1.899  1.00 90.55           H  
ATOM   1718  O   VAL A 111       3.166  -5.594   0.195  1.00 90.55           O  
ATOM   1719  CG1 VAL A 111       0.977  -7.998   3.565  1.00 90.55           C  
ATOM   1720 HG11 VAL A 111       0.491  -7.093   3.929  1.00 90.55           H  
ATOM   1721 HG12 VAL A 111       0.219  -8.777   3.479  1.00 90.55           H  
ATOM   1722 HG13 VAL A 111       1.723  -8.331   4.287  1.00 90.55           H  
ATOM   1723  CG2 VAL A 111       0.549  -7.434   1.182  1.00 90.55           C  
ATOM   1724 HG21 VAL A 111      -0.198  -8.228   1.177  1.00 90.55           H  
ATOM   1725 HG22 VAL A 111       0.042  -6.505   1.444  1.00 90.55           H  
ATOM   1726 HG23 VAL A 111       0.978  -7.351   0.183  1.00 90.55           H  
ATOM   1727  N   ASP A 112       4.469  -7.343   0.755  1.00 89.20           N  
ATOM   1728  H   ASP A 112       4.662  -8.062   1.438  1.00 89.20           H  
ATOM   1729  CA  ASP A 112       5.125  -7.491  -0.544  1.00 89.20           C  
ATOM   1730  HA  ASP A 112       4.830  -6.673  -1.201  1.00 89.20           H  
ATOM   1731  C   ASP A 112       4.666  -8.800  -1.182  1.00 89.20           C  
ATOM   1732  CB  ASP A 112       6.648  -7.422  -0.389  1.00 89.20           C  
ATOM   1733  HB2 ASP A 112       6.881  -6.503   0.150  1.00 89.20           H  
ATOM   1734  HB3 ASP A 112       6.998  -8.261   0.213  1.00 89.20           H  
ATOM   1735  O   ASP A 112       4.996  -9.891  -0.720  1.00 89.20           O  
ATOM   1736  CG  ASP A 112       7.398  -7.405  -1.732  1.00 89.20           C  
ATOM   1737  OD1 ASP A 112       6.907  -7.914  -2.760  1.00 89.20           O  
ATOM   1738  OD2 ASP A 112       8.509  -6.832  -1.787  1.00 89.20           O  
ATOM   1739  N   THR A 113       3.898  -8.680  -2.258  1.00 86.96           N  
ATOM   1740  H   THR A 113       3.694  -7.748  -2.590  1.00 86.96           H  
ATOM   1741  CA  THR A 113       3.293  -9.826  -2.952  1.00 86.96           C  
ATOM   1742  HA  THR A 113       2.924 -10.520  -2.197  1.00 86.96           H  
ATOM   1743  C   THR A 113       4.275 -10.643  -3.792  1.00 86.96           C  
ATOM   1744  CB  THR A 113       2.088  -9.395  -3.796  1.00 86.96           C  
ATOM   1745  HB  THR A 113       1.750 -10.237  -4.400  1.00 86.96           H  
ATOM   1746  O   THR A 113       3.905 -11.711  -4.269  1.00 86.96           O  
ATOM   1747  CG2 THR A 113       0.933  -8.954  -2.900  1.00 86.96           C  
ATOM   1748 HG21 THR A 113       1.170  -8.024  -2.384  1.00 86.96           H  
ATOM   1749 HG22 THR A 113       0.724  -9.731  -2.165  1.00 86.96           H  
ATOM   1750 HG23 THR A 113       0.042  -8.833  -3.517  1.00 86.96           H  
ATOM   1751  OG1 THR A 113       2.403  -8.307  -4.643  1.00 86.96           O  
ATOM   1752  HG1 THR A 113       2.651  -7.562  -4.090  1.00 86.96           H  
ATOM   1753  N   ARG A 114       5.539 -10.213  -3.940  1.00 82.76           N  
ATOM   1754  H   ARG A 114       5.806  -9.342  -3.503  1.00 82.76           H  
ATOM   1755  CA  ARG A 114       6.597 -11.053  -4.546  1.00 82.76           C  
ATOM   1756  HA  ARG A 114       6.206 -11.549  -5.434  1.00 82.76           H  
ATOM   1757  C   ARG A 114       7.061 -12.157  -3.612  1.00 82.76           C  
ATOM   1758  CB  ARG A 114       7.829 -10.223  -4.912  1.00 82.76           C  
ATOM   1759  HB2 ARG A 114       8.609 -10.880  -5.297  1.00 82.76           H  
ATOM   1760  HB3 ARG A 114       8.207  -9.750  -4.005  1.00 82.76           H  
ATOM   1761  O   ARG A 114       7.714 -13.097  -4.057  1.00 82.76           O  
ATOM   1762  CG  ARG A 114       7.510  -9.184  -5.981  1.00 82.76           C  
ATOM   1763  HG2 ARG A 114       6.617  -8.639  -5.674  1.00 82.76           H  
ATOM   1764  HG3 ARG A 114       7.290  -9.690  -6.921  1.00 82.76           H  
ATOM   1765  CD  ARG A 114       8.662  -8.202  -6.195  1.00 82.76           C  
ATOM   1766  HD2 ARG A 114       9.517  -8.763  -6.572  1.00 82.76           H  
ATOM   1767  HD3 ARG A 114       8.358  -7.479  -6.952  1.00 82.76           H  
ATOM   1768  NE  ARG A 114       9.037  -7.501  -4.949  1.00 82.76           N  
ATOM   1769  HE  ARG A 114       8.441  -7.634  -4.145  1.00 82.76           H  
ATOM   1770  NH1 ARG A 114      10.905  -6.464  -5.774  1.00 82.76           N  
ATOM   1771 HH11 ARG A 114      10.645  -6.797  -6.692  1.00 82.76           H  
ATOM   1772 HH12 ARG A 114      11.737  -5.915  -5.610  1.00 82.76           H  
ATOM   1773  NH2 ARG A 114      10.412  -6.299  -3.610  1.00 82.76           N  
ATOM   1774 HH21 ARG A 114       9.774  -6.527  -2.860  1.00 82.76           H  
ATOM   1775 HH22 ARG A 114      11.248  -5.766  -3.418  1.00 82.76           H  
ATOM   1776  CZ  ARG A 114      10.110  -6.758  -4.782  1.00 82.76           C  
ATOM   1777  N   VAL A 115       6.804 -12.014  -2.315  1.00 80.27           N  
ATOM   1778  H   VAL A 115       6.231 -11.238  -2.014  1.00 80.27           H  
ATOM   1779  CA  VAL A 115       7.163 -13.033  -1.338  1.00 80.27           C  
ATOM   1780  HA  VAL A 115       8.191 -13.343  -1.523  1.00 80.27           H  
ATOM   1781  C   VAL A 115       6.247 -14.233  -1.551  1.00 80.27           C  
ATOM   1782  CB  VAL A 115       7.081 -12.485   0.095  1.00 80.27           C  
ATOM   1783  HB  VAL A 115       6.060 -12.177   0.318  1.00 80.27           H  
ATOM   1784  O   VAL A 115       5.024 -14.097  -1.539  1.00 80.27           O  
ATOM   1785  CG1 VAL A 115       7.504 -13.556   1.104  1.00 80.27           C  
ATOM   1786 HG11 VAL A 115       7.508 -13.119   2.102  1.00 80.27           H  
ATOM   1787 HG12 VAL A 115       6.791 -14.380   1.084  1.00 80.27           H  
ATOM   1788 HG13 VAL A 115       8.502 -13.926   0.870  1.00 80.27           H  
ATOM   1789  CG2 VAL A 115       8.022 -11.285   0.280  1.00 80.27           C  
ATOM   1790 HG21 VAL A 115       9.052 -11.573   0.070  1.00 80.27           H  
ATOM   1791 HG22 VAL A 115       7.732 -10.475  -0.389  1.00 80.27           H  
ATOM   1792 HG23 VAL A 115       7.947 -10.915   1.303  1.00 80.27           H  
ATOM   1793  N   ASN A 116       6.844 -15.412  -1.739  1.00 79.39           N  
ATOM   1794  H   ASN A 116       7.847 -15.431  -1.855  1.00 79.39           H  
ATOM   1795  CA  ASN A 116       6.098 -16.656  -1.900  1.00 79.39           C  
ATOM   1796  HA  ASN A 116       5.488 -16.582  -2.800  1.00 79.39           H  
ATOM   1797  C   ASN A 116       5.166 -16.867  -0.701  1.00 79.39           C  
ATOM   1798  CB  ASN A 116       7.066 -17.842  -2.051  1.00 79.39           C  
ATOM   1799  HB2 ASN A 116       6.499 -18.770  -1.981  1.00 79.39           H  
ATOM   1800  HB3 ASN A 116       7.791 -17.826  -1.238  1.00 79.39           H  
ATOM   1801  O   ASN A 116       5.626 -16.945   0.448  1.00 79.39           O  
ATOM   1802  CG  ASN A 116       7.798 -17.866  -3.380  1.00 79.39           C  
ATOM   1803  ND2 ASN A 116       8.867 -18.619  -3.476  1.00 79.39           N  
ATOM   1804 HD21 ASN A 116       9.164 -19.201  -2.706  1.00 79.39           H  
ATOM   1805 HD22 ASN A 116       9.301 -18.635  -4.388  1.00 79.39           H  
ATOM   1806  OD1 ASN A 116       7.433 -17.229  -4.348  1.00 79.39           O  
ATOM   1807  N   HIS A 117       3.875 -16.974  -0.997  1.00 81.13           N  
ATOM   1808  H   HIS A 117       3.575 -16.888  -1.957  1.00 81.13           H  
ATOM   1809  CA  HIS A 117       2.816 -17.204  -0.029  1.00 81.13           C  
ATOM   1810  HA  HIS A 117       3.265 -17.630   0.868  1.00 81.13           H  
ATOM   1811  C   HIS A 117       1.826 -18.232  -0.575  1.00 81.13           C  
ATOM   1812  CB  HIS A 117       2.137 -15.879   0.355  1.00 81.13           C  
ATOM   1813  HB2 HIS A 117       1.375 -16.079   1.107  1.00 81.13           H  
ATOM   1814  HB3 HIS A 117       2.880 -15.223   0.810  1.00 81.13           H  
ATOM   1815  O   HIS A 117       1.577 -18.283  -1.778  1.00 81.13           O  
ATOM   1816  CG  HIS A 117       1.501 -15.149  -0.804  1.00 81.13           C  
ATOM   1817  CD2 HIS A 117       0.166 -15.098  -1.110  1.00 81.13           C  
ATOM   1818  HD2 HIS A 117      -0.632 -15.576  -0.562  1.00 81.13           H  
ATOM   1819  ND1 HIS A 117       2.164 -14.402  -1.753  1.00 81.13           N  
ATOM   1820  HD1 HIS A 117       3.157 -14.224  -1.783  1.00 81.13           H  
ATOM   1821  CE1 HIS A 117       1.255 -13.926  -2.618  1.00 81.13           C  
ATOM   1822  HE1 HIS A 117       1.480 -13.309  -3.476  1.00 81.13           H  
ATOM   1823  NE2 HIS A 117       0.022 -14.310  -2.258  1.00 81.13           N  
ATOM   1824  N   THR A 118       1.288 -19.070   0.307  1.00 84.10           N  
ATOM   1825  H   THR A 118       1.616 -19.053   1.262  1.00 84.10           H  
ATOM   1826  CA  THR A 118       0.240 -20.048  -0.043  1.00 84.10           C  
ATOM   1827  HA  THR A 118       0.218 -20.198  -1.122  1.00 84.10           H  
ATOM   1828  C   THR A 118      -1.153 -19.577   0.351  1.00 84.10           C  
ATOM   1829  CB  THR A 118       0.513 -21.407   0.612  1.00 84.10           C  
ATOM   1830  HB  THR A 118      -0.331 -22.074   0.436  1.00 84.10           H  
ATOM   1831  O   THR A 118      -2.138 -20.085  -0.173  1.00 84.10           O  
ATOM   1832  CG2 THR A 118       1.773 -22.058   0.041  1.00 84.10           C  
ATOM   1833 HG21 THR A 118       2.646 -21.441   0.248  1.00 84.10           H  
ATOM   1834 HG22 THR A 118       1.910 -23.038   0.500  1.00 84.10           H  
ATOM   1835 HG23 THR A 118       1.663 -22.183  -1.036  1.00 84.10           H  
ATOM   1836  OG1 THR A 118       0.710 -21.263   2.002  1.00 84.10           O  
ATOM   1837  HG1 THR A 118      -0.129 -21.415   2.444  1.00 84.10           H  
ATOM   1838  N   SER A 119      -1.239 -18.627   1.283  1.00 85.88           N  
ATOM   1839  H   SER A 119      -0.389 -18.250   1.678  1.00 85.88           H  
ATOM   1840  CA  SER A 119      -2.491 -18.058   1.766  1.00 85.88           C  
ATOM   1841  HA  SER A 119      -3.208 -18.041   0.945  1.00 85.88           H  
ATOM   1842  C   SER A 119      -2.296 -16.618   2.241  1.00 85.88           C  
ATOM   1843  CB  SER A 119      -3.074 -18.940   2.878  1.00 85.88           C  
ATOM   1844  HB2 SER A 119      -2.963 -19.992   2.614  1.00 85.88           H  
ATOM   1845  HB3 SER A 119      -4.141 -18.730   2.958  1.00 85.88           H  
ATOM   1846  O   SER A 119      -1.165 -16.138   2.395  1.00 85.88           O  
ATOM   1847  OG  SER A 119      -2.473 -18.696   4.134  1.00 85.88           O  
ATOM   1848  HG  SER A 119      -3.219 -18.468   4.693  1.00 85.88           H  
ATOM   1849  N   ILE A 120      -3.406 -15.925   2.489  1.00 83.98           N  
ATOM   1850  H   ILE A 120      -4.300 -16.383   2.387  1.00 83.98           H  
ATOM   1851  CA  ILE A 120      -3.395 -14.567   3.038  1.00 83.98           C  
ATOM   1852  HA  ILE A 120      -2.757 -13.936   2.420  1.00 83.98           H  
ATOM   1853  C   ILE A 120      -2.808 -14.562   4.451  1.00 83.98           C  
ATOM   1854  CB  ILE A 120      -4.823 -13.990   3.007  1.00 83.98           C  
ATOM   1855  HB  ILE A 120      -5.506 -14.726   3.432  1.00 83.98           H  
ATOM   1856  O   ILE A 120      -2.069 -13.648   4.800  1.00 83.98           O  
ATOM   1857  CG1 ILE A 120      -5.224 -13.712   1.541  1.00 83.98           C  
ATOM   1858 HG12 ILE A 120      -4.899 -14.527   0.895  1.00 83.98           H  
ATOM   1859 HG13 ILE A 120      -4.745 -12.796   1.194  1.00 83.98           H  
ATOM   1860  CG2 ILE A 120      -4.913 -12.706   3.848  1.00 83.98           C  
ATOM   1861 HG21 ILE A 120      -4.821 -12.943   4.908  1.00 83.98           H  
ATOM   1862 HG22 ILE A 120      -4.114 -12.024   3.558  1.00 83.98           H  
ATOM   1863 HG23 ILE A 120      -5.878 -12.219   3.701  1.00 83.98           H  
ATOM   1864  CD1 ILE A 120      -6.736 -13.586   1.375  1.00 83.98           C  
ATOM   1865 HD11 ILE A 120      -7.114 -12.759   1.975  1.00 83.98           H  
ATOM   1866 HD12 ILE A 120      -7.225 -14.509   1.687  1.00 83.98           H  
ATOM   1867 HD13 ILE A 120      -6.967 -13.404   0.325  1.00 83.98           H  
ATOM   1868  N   GLU A 121      -3.061 -15.592   5.255  1.00 86.19           N  
ATOM   1869  H   GLU A 121      -3.693 -16.313   4.938  1.00 86.19           H  
ATOM   1870  CA  GLU A 121      -2.493 -15.726   6.598  1.00 86.19           C  
ATOM   1871  HA  GLU A 121      -2.773 -14.849   7.183  1.00 86.19           H  
ATOM   1872  C   GLU A 121      -0.966 -15.783   6.546  1.00 86.19           C  
ATOM   1873  CB  GLU A 121      -3.020 -16.976   7.323  1.00 86.19           C  
ATOM   1874  HB2 GLU A 121      -2.685 -17.882   6.817  1.00 86.19           H  
ATOM   1875  HB3 GLU A 121      -2.571 -16.984   8.316  1.00 86.19           H  
ATOM   1876  O   GLU A 121      -0.297 -15.075   7.300  1.00 86.19           O  
ATOM   1877  CG  GLU A 121      -4.544 -17.002   7.509  1.00 86.19           C  
ATOM   1878  HG2 GLU A 121      -4.851 -16.011   7.846  1.00 86.19           H  
ATOM   1879  HG3 GLU A 121      -4.773 -17.710   8.305  1.00 86.19           H  
ATOM   1880  CD  GLU A 121      -5.333 -17.406   6.252  1.00 86.19           C  
ATOM   1881  OE1 GLU A 121      -6.572 -17.327   6.297  1.00 86.19           O  
ATOM   1882  OE2 GLU A 121      -4.685 -17.796   5.247  1.00 86.19           O  
ATOM   1883  N   ASP A 122      -0.401 -16.563   5.620  1.00 87.17           N  
ATOM   1884  H   ASP A 122      -1.002 -17.106   5.017  1.00 87.17           H  
ATOM   1885  CA  ASP A 122       1.048 -16.621   5.405  1.00 87.17           C  
ATOM   1886  HA  ASP A 122       1.532 -16.876   6.348  1.00 87.17           H  
ATOM   1887  C   ASP A 122       1.604 -15.257   4.955  1.00 87.17           C  
ATOM   1888  CB  ASP A 122       1.361 -17.735   4.397  1.00 87.17           C  
ATOM   1889  HB2 ASP A 122       0.903 -17.497   3.438  1.00 87.17           H  
ATOM   1890  HB3 ASP A 122       0.931 -18.670   4.756  1.00 87.17           H  
ATOM   1891  O   ASP A 122       2.615 -14.776   5.478  1.00 87.17           O  
ATOM   1892  CG  ASP A 122       2.865 -17.941   4.201  1.00 87.17           C  
ATOM   1893  OD1 ASP A 122       3.660 -17.811   5.156  1.00 87.17           O  
ATOM   1894  OD2 ASP A 122       3.290 -18.205   3.056  1.00 87.17           O  
ATOM   1895  N   LEU A 123       0.889 -14.563   4.065  1.00 88.07           N  
ATOM   1896  H   LEU A 123       0.058 -14.989   3.680  1.00 88.07           H  
ATOM   1897  CA  LEU A 123       1.242 -13.204   3.651  1.00 88.07           C  
ATOM   1898  HA  LEU A 123       2.268 -13.233   3.284  1.00 88.07           H  
ATOM   1899  C   LEU A 123       1.200 -12.216   4.832  1.00 88.07           C  
ATOM   1900  CB  LEU A 123       0.306 -12.789   2.502  1.00 88.07           C  
ATOM   1901  HB2 LEU A 123      -0.699 -12.646   2.899  1.00 88.07           H  
ATOM   1902  HB3 LEU A 123       0.262 -13.597   1.772  1.00 88.07           H  
ATOM   1903  O   LEU A 123       2.094 -11.384   4.981  1.00 88.07           O  
ATOM   1904  CG  LEU A 123       0.730 -11.503   1.777  1.00 88.07           C  
ATOM   1905  HG  LEU A 123       0.816 -10.694   2.502  1.00 88.07           H  
ATOM   1906  CD1 LEU A 123       2.066 -11.652   1.046  1.00 88.07           C  
ATOM   1907 HD11 LEU A 123       2.877 -11.798   1.760  1.00 88.07           H  
ATOM   1908 HD12 LEU A 123       2.023 -12.502   0.365  1.00 88.07           H  
ATOM   1909 HD13 LEU A 123       2.280 -10.751   0.471  1.00 88.07           H  
ATOM   1910  CD2 LEU A 123      -0.340 -11.126   0.754  1.00 88.07           C  
ATOM   1911 HD21 LEU A 123      -1.281 -10.920   1.264  1.00 88.07           H  
ATOM   1912 HD22 LEU A 123      -0.491 -11.950   0.057  1.00 88.07           H  
ATOM   1913 HD23 LEU A 123      -0.034 -10.245   0.190  1.00 88.07           H  
ATOM   1914  N   MET A 124       0.217 -12.348   5.726  1.00 88.96           N  
ATOM   1915  H   MET A 124      -0.499 -13.031   5.524  1.00 88.96           H  
ATOM   1916  CA  MET A 124       0.105 -11.565   6.957  1.00 88.96           C  
ATOM   1917  HA  MET A 124       0.206 -10.510   6.705  1.00 88.96           H  
ATOM   1918  C   MET A 124       1.214 -11.900   7.958  1.00 88.96           C  
ATOM   1919  CB  MET A 124      -1.271 -11.794   7.607  1.00 88.96           C  
ATOM   1920  HB2 MET A 124      -1.264 -11.389   8.619  1.00 88.96           H  
ATOM   1921  HB3 MET A 124      -1.474 -12.862   7.681  1.00 88.96           H  
ATOM   1922  O   MET A 124       1.644 -11.025   8.715  1.00 88.96           O  
ATOM   1923  CG  MET A 124      -2.411 -11.130   6.829  1.00 88.96           C  
ATOM   1924  HG2 MET A 124      -3.358 -11.410   7.291  1.00 88.96           H  
ATOM   1925  HG3 MET A 124      -2.421 -11.512   5.808  1.00 88.96           H  
ATOM   1926  SD  MET A 124      -2.322  -9.324   6.727  1.00 88.96           S  
ATOM   1927  CE  MET A 124      -2.567  -8.887   8.459  1.00 88.96           C  
ATOM   1928  HE1 MET A 124      -1.639  -9.039   9.011  1.00 88.96           H  
ATOM   1929  HE2 MET A 124      -2.872  -7.842   8.527  1.00 88.96           H  
ATOM   1930  HE3 MET A 124      -3.349  -9.520   8.879  1.00 88.96           H  
ATOM   1931  N   HIS A 125       1.702 -13.140   8.010  1.00 87.72           N  
ATOM   1932  H   HIS A 125       1.272 -13.849   7.434  1.00 87.72           H  
ATOM   1933  CA  HIS A 125       2.867 -13.509   8.821  1.00 87.72           C  
ATOM   1934  HA  HIS A 125       2.730 -13.130   9.834  1.00 87.72           H  
ATOM   1935  C   HIS A 125       4.158 -12.874   8.303  1.00 87.72           C  
ATOM   1936  CB  HIS A 125       2.996 -15.034   8.906  1.00 87.72           C  
ATOM   1937  HB2 HIS A 125       2.833 -15.486   7.927  1.00 87.72           H  
ATOM   1938  HB3 HIS A 125       4.005 -15.291   9.226  1.00 87.72           H  
ATOM   1939  O   HIS A 125       5.005 -12.489   9.109  1.00 87.72           O  
ATOM   1940  CG  HIS A 125       2.037 -15.621   9.904  1.00 87.72           C  
ATOM   1941  CD2 HIS A 125       0.985 -16.459   9.650  1.00 87.72           C  
ATOM   1942  HD2 HIS A 125       0.688 -16.841   8.684  1.00 87.72           H  
ATOM   1943  ND1 HIS A 125       2.086 -15.426  11.267  1.00 87.72           N  
ATOM   1944  HD1 HIS A 125       2.863 -15.024  11.771  1.00 87.72           H  
ATOM   1945  CE1 HIS A 125       1.076 -16.118  11.818  1.00 87.72           C  
ATOM   1946  HE1 HIS A 125       0.885 -16.216  12.876  1.00 87.72           H  
ATOM   1947  NE2 HIS A 125       0.375 -16.752  10.874  1.00 87.72           N  
ATOM   1948  N   LYS A 126       4.268 -12.707   6.985  1.00 85.21           N  
ATOM   1949  H   LYS A 126       3.542 -13.113   6.411  1.00 85.21           H  
ATOM   1950  CA  LYS A 126       5.422 -12.119   6.291  1.00 85.21           C  
ATOM   1951  HA  LYS A 126       6.295 -12.166   6.941  1.00 85.21           H  
ATOM   1952  C   LYS A 126       5.237 -10.636   5.950  1.00 85.21           C  
ATOM   1953  CB  LYS A 126       5.702 -12.958   5.038  1.00 85.21           C  
ATOM   1954  HB2 LYS A 126       4.807 -12.953   4.416  1.00 85.21           H  
ATOM   1955  HB3 LYS A 126       6.514 -12.508   4.467  1.00 85.21           H  
ATOM   1956  O   LYS A 126       6.014 -10.082   5.174  1.00 85.21           O  
ATOM   1957  CG  LYS A 126       6.093 -14.407   5.374  1.00 85.21           C  
ATOM   1958  HG2 LYS A 126       7.098 -14.426   5.796  1.00 85.21           H  
ATOM   1959  HG3 LYS A 126       5.398 -14.841   6.094  1.00 85.21           H  
ATOM   1960  CD  LYS A 126       6.040 -15.246   4.099  1.00 85.21           C  
ATOM   1961  HD2 LYS A 126       6.727 -14.834   3.360  1.00 85.21           H  
ATOM   1962  HD3 LYS A 126       5.023 -15.208   3.708  1.00 85.21           H  
ATOM   1963  CE  LYS A 126       6.417 -16.701   4.361  1.00 85.21           C  
ATOM   1964  HE2 LYS A 126       5.930 -17.021   5.283  1.00 85.21           H  
ATOM   1965  HE3 LYS A 126       7.497 -16.781   4.482  1.00 85.21           H  
ATOM   1966  NZ  LYS A 126       5.932 -17.568   3.262  1.00 85.21           N  
ATOM   1967  HZ1 LYS A 126       6.056 -17.188   2.334  1.00 85.21           H  
ATOM   1968  HZ2 LYS A 126       6.271 -18.517   3.328  1.00 85.21           H  
ATOM   1969  HZ3 LYS A 126       4.933 -17.672   3.363  1.00 85.21           H  
ATOM   1970  N   ALA A 127       4.212  -9.994   6.508  1.00 90.62           N  
ATOM   1971  H   ALA A 127       3.568 -10.528   7.073  1.00 90.62           H  
ATOM   1972  CA  ALA A 127       3.927  -8.591   6.255  1.00 90.62           C  
ATOM   1973  HA  ALA A 127       3.734  -8.473   5.189  1.00 90.62           H  
ATOM   1974  C   ALA A 127       5.130  -7.711   6.619  1.00 90.62           C  
ATOM   1975  CB  ALA A 127       2.674  -8.179   7.034  1.00 90.62           C  
ATOM   1976  HB1 ALA A 127       2.838  -8.318   8.102  1.00 90.62           H  
ATOM   1977  HB2 ALA A 127       2.464  -7.128   6.837  1.00 90.62           H  
ATOM   1978  HB3 ALA A 127       1.824  -8.781   6.713  1.00 90.62           H  
ATOM   1979  O   ALA A 127       5.772  -7.916   7.650  1.00 90.62           O  
ATOM   1980  N   LEU A 128       5.384  -6.686   5.802  1.00 88.03           N  
ATOM   1981  H   LEU A 128       4.740  -6.512   5.044  1.00 88.03           H  
ATOM   1982  CA  LEU A 128       6.419  -5.685   6.074  1.00 88.03           C  
ATOM   1983  HA  LEU A 128       7.388  -6.174   6.166  1.00 88.03           H  
ATOM   1984  C   LEU A 128       6.154  -4.991   7.401  1.00 88.03           C  
ATOM   1985  CB  LEU A 128       6.429  -4.643   4.944  1.00 88.03           C  
ATOM   1986  HB2 LEU A 128       7.158  -3.872   5.195  1.00 88.03           H  
ATOM   1987  HB3 LEU A 128       5.451  -4.167   4.882  1.00 88.03           H  
ATOM   1988  O   LEU A 128       7.069  -4.704   8.171  1.00 88.03           O  
ATOM   1989  CG  LEU A 128       6.784  -5.233   3.574  1.00 88.03           C  
ATOM   1990  HG  LEU A 128       6.083  -6.023   3.308  1.00 88.03           H  
ATOM   1991  CD1 LEU A 128       6.701  -4.139   2.514  1.00 88.03           C  
ATOM   1992 HD11 LEU A 128       5.658  -3.986   2.233  1.00 88.03           H  
ATOM   1993 HD12 LEU A 128       7.251  -4.452   1.626  1.00 88.03           H  
ATOM   1994 HD13 LEU A 128       7.122  -3.211   2.899  1.00 88.03           H  
ATOM   1995  CD2 LEU A 128       8.197  -5.808   3.582  1.00 88.03           C  
ATOM   1996 HD21 LEU A 128       8.394  -6.267   2.612  1.00 88.03           H  
ATOM   1997 HD22 LEU A 128       8.289  -6.608   4.317  1.00 88.03           H  
ATOM   1998 HD23 LEU A 128       8.929  -5.026   3.784  1.00 88.03           H  
ATOM   1999  N   TRP A 129       4.876  -4.750   7.662  1.00 87.68           N  
ATOM   2000  H   TRP A 129       4.200  -4.964   6.942  1.00 87.68           H  
ATOM   2001  CA  TRP A 129       4.370  -4.397   8.968  1.00 87.68           C  
ATOM   2002  HA  TRP A 129       4.815  -5.064   9.707  1.00 87.68           H  
ATOM   2003  C   TRP A 129       2.860  -4.576   9.012  1.00 87.68           C  
ATOM   2004  CB  TRP A 129       4.761  -2.963   9.301  1.00 87.68           C  
ATOM   2005  HB2 TRP A 129       4.154  -2.632  10.143  1.00 87.68           H  
ATOM   2006  HB3 TRP A 129       5.804  -2.972   9.618  1.00 87.68           H  
ATOM   2007  O   TRP A 129       2.174  -4.550   7.989  1.00 87.68           O  
ATOM   2008  CG  TRP A 129       4.628  -1.958   8.205  1.00 87.68           C  
ATOM   2009  CD1 TRP A 129       5.624  -1.555   7.385  1.00 87.68           C  
ATOM   2010  HD1 TRP A 129       6.637  -1.928   7.418  1.00 87.68           H  
ATOM   2011  CD2 TRP A 129       3.448  -1.207   7.810  1.00 87.68           C  
ATOM   2012  CE2 TRP A 129       3.828  -0.295   6.784  1.00 87.68           C  
ATOM   2013  CE3 TRP A 129       2.100  -1.195   8.225  1.00 87.68           C  
ATOM   2014  HE3 TRP A 129       1.769  -1.911   8.964  1.00 87.68           H  
ATOM   2015  NE1 TRP A 129       5.158  -0.573   6.538  1.00 87.68           N  
ATOM   2016  HE1 TRP A 129       5.766  -0.089   5.892  1.00 87.68           H  
ATOM   2017  CH2 TRP A 129       1.599   0.650   6.711  1.00 87.68           C  
ATOM   2018  HH2 TRP A 129       0.888   1.348   6.292  1.00 87.68           H  
ATOM   2019  CZ2 TRP A 129       2.928   0.634   6.255  1.00 87.68           C  
ATOM   2020  HZ2 TRP A 129       3.257   1.307   5.477  1.00 87.68           H  
ATOM   2021  CZ3 TRP A 129       1.181  -0.290   7.667  1.00 87.68           C  
ATOM   2022  HZ3 TRP A 129       0.143  -0.325   7.962  1.00 87.68           H  
ATOM   2023  N   LYS A 130       2.338  -4.739  10.226  1.00 89.08           N  
ATOM   2024  H   LYS A 130       2.957  -4.720  11.024  1.00 89.08           H  
ATOM   2025  CA  LYS A 130       0.912  -4.901  10.489  1.00 89.08           C  
ATOM   2026  HA  LYS A 130       0.359  -4.316   9.755  1.00 89.08           H  
ATOM   2027  C   LYS A 130       0.536  -4.368  11.859  1.00 89.08           C  
ATOM   2028  CB  LYS A 130       0.515  -6.375  10.325  1.00 89.08           C  
ATOM   2029  HB2 LYS A 130       0.795  -6.690   9.319  1.00 89.08           H  
ATOM   2030  HB3 LYS A 130      -0.569  -6.458  10.414  1.00 89.08           H  
ATOM   2031  O   LYS A 130       1.377  -4.276  12.753  1.00 89.08           O  
ATOM   2032  CG  LYS A 130       1.176  -7.333  11.328  1.00 89.08           C  
ATOM   2033  HG2 LYS A 130       0.865  -7.090  12.344  1.00 89.08           H  
ATOM   2034  HG3 LYS A 130       2.260  -7.257  11.253  1.00 89.08           H  
ATOM   2035  CD  LYS A 130       0.748  -8.763  10.993  1.00 89.08           C  
ATOM   2036  HD2 LYS A 130      -0.331  -8.855  11.111  1.00 89.08           H  
ATOM   2037  HD3 LYS A 130       0.996  -8.954   9.949  1.00 89.08           H  
ATOM   2038  CE  LYS A 130       1.456  -9.793  11.877  1.00 89.08           C  
ATOM   2039  HE2 LYS A 130       1.172  -9.631  12.917  1.00 89.08           H  
ATOM   2040  HE3 LYS A 130       2.531  -9.642  11.783  1.00 89.08           H  
ATOM   2041  NZ  LYS A 130       1.107 -11.166  11.438  1.00 89.08           N  
ATOM   2042  HZ1 LYS A 130       0.113 -11.336  11.485  1.00 89.08           H  
ATOM   2043  HZ2 LYS A 130       1.368 -11.265  10.468  1.00 89.08           H  
ATOM   2044  HZ3 LYS A 130       1.601 -11.873  11.965  1.00 89.08           H  
ATOM   2045  N   THR A 131      -0.737  -4.050  12.040  1.00 87.98           N  
ATOM   2046  H   THR A 131      -1.367  -4.122  11.254  1.00 87.98           H  
ATOM   2047  CA  THR A 131      -1.295  -3.766  13.361  1.00 87.98           C  
ATOM   2048  HA  THR A 131      -0.623  -3.083  13.881  1.00 87.98           H  
ATOM   2049  C   THR A 131      -1.400  -5.049  14.192  1.00 87.98           C  
ATOM   2050  CB  THR A 131      -2.673  -3.088  13.264  1.00 87.98           C  
ATOM   2051  HB  THR A 131      -3.014  -2.847  14.271  1.00 87.98           H  
ATOM   2052  O   THR A 131      -1.492  -6.163  13.665  1.00 87.98           O  
ATOM   2053  CG2 THR A 131      -2.657  -1.791  12.457  1.00 87.98           C  
ATOM   2054 HG21 THR A 131      -2.257  -1.959  11.457  1.00 87.98           H  
ATOM   2055 HG22 THR A 131      -2.065  -1.044  12.985  1.00 87.98           H  
ATOM   2056 HG23 THR A 131      -3.676  -1.417  12.363  1.00 87.98           H  
ATOM   2057  OG1 THR A 131      -3.621  -3.949  12.683  1.00 87.98           O  
ATOM   2058  HG1 THR A 131      -3.990  -4.475  13.397  1.00 87.98           H  
ATOM   2059  N   ALA A 132      -1.480  -4.898  15.515  1.00 87.71           N  
ATOM   2060  H   ALA A 132      -1.382  -3.974  15.908  1.00 87.71           H  
ATOM   2061  CA  ALA A 132      -2.096  -5.926  16.353  1.00 87.71           C  
ATOM   2062  HA  ALA A 132      -1.548  -6.858  16.220  1.00 87.71           H  
ATOM   2063  C   ALA A 132      -3.571  -6.149  15.933  1.00 87.71           C  
ATOM   2064  CB  ALA A 132      -1.972  -5.485  17.818  1.00 87.71           C  
ATOM   2065  HB1 ALA A 132      -2.376  -6.253  18.478  1.00 87.71           H  
ATOM   2066  HB2 ALA A 132      -2.525  -4.559  17.977  1.00 87.71           H  
ATOM   2067  HB3 ALA A 132      -0.923  -5.329  18.070  1.00 87.71           H  
ATOM   2068  O   ALA A 132      -4.115  -5.325  15.190  1.00 87.71           O  
ATOM   2069  N   PRO A 133      -4.234  -7.227  16.390  1.00 88.27           N  
ATOM   2070  CA  PRO A 133      -5.666  -7.409  16.171  1.00 88.27           C  
ATOM   2071  HA  PRO A 133      -5.842  -7.482  15.098  1.00 88.27           H  
ATOM   2072  C   PRO A 133      -6.481  -6.241  16.748  1.00 88.27           C  
ATOM   2073  CB  PRO A 133      -6.017  -8.761  16.804  1.00 88.27           C  
ATOM   2074  HB2 PRO A 133      -6.798  -9.274  16.243  1.00 88.27           H  
ATOM   2075  HB3 PRO A 133      -6.312  -8.641  17.846  1.00 88.27           H  
ATOM   2076  O   PRO A 133      -6.606  -6.098  17.969  1.00 88.27           O  
ATOM   2077  CG  PRO A 133      -4.692  -9.519  16.747  1.00 88.27           C  
ATOM   2078  HG2 PRO A 133      -4.550  -9.934  15.749  1.00 88.27           H  
ATOM   2079  HG3 PRO A 133      -4.640 -10.304  17.501  1.00 88.27           H  
ATOM   2080  CD  PRO A 133      -3.663  -8.419  16.999  1.00 88.27           C  
ATOM   2081  HD2 PRO A 133      -2.711  -8.693  16.545  1.00 88.27           H  
ATOM   2082  HD3 PRO A 133      -3.546  -8.263  18.072  1.00 88.27           H  
ATOM   2083  N   VAL A 134      -7.037  -5.415  15.868  1.00 88.04           N  
ATOM   2084  H   VAL A 134      -6.945  -5.652  14.891  1.00 88.04           H  
ATOM   2085  CA  VAL A 134      -7.832  -4.218  16.172  1.00 88.04           C  
ATOM   2086  HA  VAL A 134      -7.714  -3.970  17.227  1.00 88.04           H  
ATOM   2087  C   VAL A 134      -9.322  -4.471  15.948  1.00 88.04           C  
ATOM   2088  CB  VAL A 134      -7.360  -2.998  15.357  1.00 88.04           C  
ATOM   2089  HB  VAL A 134      -8.081  -2.199  15.529  1.00 88.04           H  
ATOM   2090  O   VAL A 134      -9.698  -5.419  15.263  1.00 88.04           O  
ATOM   2091  CG1 VAL A 134      -5.999  -2.488  15.844  1.00 88.04           C  
ATOM   2092 HG11 VAL A 134      -6.051  -2.262  16.909  1.00 88.04           H  
ATOM   2093 HG12 VAL A 134      -5.741  -1.579  15.301  1.00 88.04           H  
ATOM   2094 HG13 VAL A 134      -5.226  -3.237  15.670  1.00 88.04           H  
ATOM   2095  CG2 VAL A 134      -7.304  -3.237  13.845  1.00 88.04           C  
ATOM   2096 HG21 VAL A 134      -8.261  -3.623  13.493  1.00 88.04           H  
ATOM   2097 HG22 VAL A 134      -7.106  -2.295  13.333  1.00 88.04           H  
ATOM   2098 HG23 VAL A 134      -6.518  -3.949  13.597  1.00 88.04           H  
ATOM   2099  N   ASP A 135     -10.165  -3.633  16.547  1.00 88.18           N  
ATOM   2100  H   ASP A 135      -9.796  -2.821  17.022  1.00 88.18           H  
ATOM   2101  CA  ASP A 135     -11.619  -3.656  16.361  1.00 88.18           C  
ATOM   2102  HA  ASP A 135     -11.978  -4.682  16.292  1.00 88.18           H  
ATOM   2103  C   ASP A 135     -12.003  -2.924  15.070  1.00 88.18           C  
ATOM   2104  CB  ASP A 135     -12.265  -3.005  17.593  1.00 88.18           C  
ATOM   2105  HB2 ASP A 135     -11.820  -2.023  17.753  1.00 88.18           H  
ATOM   2106  HB3 ASP A 135     -12.043  -3.619  18.465  1.00 88.18           H  
ATOM   2107  O   ASP A 135     -12.010  -1.703  15.023  1.00 88.18           O  
ATOM   2108  CG  ASP A 135     -13.785  -2.835  17.490  1.00 88.18           C  
ATOM   2109  OD1 ASP A 135     -14.413  -3.296  16.514  1.00 88.18           O  
ATOM   2110  OD2 ASP A 135     -14.352  -2.245  18.430  1.00 88.18           O  
ATOM   2111  N   LEU A 136     -12.368  -3.639  14.014  1.00 85.59           N  
ATOM   2112  H   LEU A 136     -12.555  -4.621  14.154  1.00 85.59           H  
ATOM   2113  CA  LEU A 136     -12.689  -3.036  12.718  1.00 85.59           C  
ATOM   2114  HA  LEU A 136     -11.887  -2.346  12.457  1.00 85.59           H  
ATOM   2115  C   LEU A 136     -13.966  -2.180  12.721  1.00 85.59           C  
ATOM   2116  CB  LEU A 136     -12.763  -4.126  11.642  1.00 85.59           C  
ATOM   2117  HB2 LEU A 136     -13.538  -4.837  11.926  1.00 85.59           H  
ATOM   2118  HB3 LEU A 136     -13.063  -3.670  10.698  1.00 85.59           H  
ATOM   2119  O   LEU A 136     -14.265  -1.589  11.687  1.00 85.59           O  
ATOM   2120  CG  LEU A 136     -11.455  -4.893  11.404  1.00 85.59           C  
ATOM   2121  HG  LEU A 136     -11.151  -5.394  12.323  1.00 85.59           H  
ATOM   2122  CD1 LEU A 136     -11.721  -5.951  10.339  1.00 85.59           C  
ATOM   2123 HD11 LEU A 136     -12.085  -5.476   9.428  1.00 85.59           H  
ATOM   2124 HD12 LEU A 136     -12.468  -6.657  10.699  1.00 85.59           H  
ATOM   2125 HD13 LEU A 136     -10.805  -6.492  10.099  1.00 85.59           H  
ATOM   2126  CD2 LEU A 136     -10.308  -3.999  10.926  1.00 85.59           C  
ATOM   2127 HD21 LEU A 136     -10.039  -3.284  11.703  1.00 85.59           H  
ATOM   2128 HD22 LEU A 136     -10.608  -3.460  10.028  1.00 85.59           H  
ATOM   2129 HD23 LEU A 136      -9.434  -4.610  10.698  1.00 85.59           H  
ATOM   2130  N   GLY A 137     -14.690  -2.078  13.842  1.00 86.38           N  
ATOM   2131  H   GLY A 137     -14.423  -2.631  14.644  1.00 86.38           H  
ATOM   2132  CA  GLY A 137     -15.749  -1.088  14.043  1.00 86.38           C  
ATOM   2133  HA2 GLY A 137     -16.314  -0.985  13.116  1.00 86.38           H  
ATOM   2134  HA3 GLY A 137     -16.427  -1.453  14.814  1.00 86.38           H  
ATOM   2135  C   GLY A 137     -15.255   0.310  14.444  1.00 86.38           C  
ATOM   2136  O   GLY A 137     -16.055   1.236  14.555  1.00 86.38           O  
ATOM   2137  N   CYS A 138     -13.947   0.495  14.652  1.00 86.23           N  
ATOM   2138  H   CYS A 138     -13.337  -0.305  14.567  1.00 86.23           H  
ATOM   2139  CA  CYS A 138     -13.331   1.801  14.898  1.00 86.23           C  
ATOM   2140  HA  CYS A 138     -14.113   2.543  15.062  1.00 86.23           H  
ATOM   2141  C   CYS A 138     -12.496   2.281  13.700  1.00 86.23           C  
ATOM   2142  CB  CYS A 138     -12.472   1.742  16.170  1.00 86.23           C  
ATOM   2143  HB2 CYS A 138     -11.895   2.661  16.266  1.00 86.23           H  
ATOM   2144  HB3 CYS A 138     -11.781   0.902  16.097  1.00 86.23           H  
ATOM   2145  O   CYS A 138     -11.960   1.488  12.928  1.00 86.23           O  
ATOM   2146  SG  CYS A 138     -13.463   1.508  17.667  1.00 86.23           S  
ATOM   2147  HG  CYS A 138     -13.927   0.289  17.380  1.00 86.23           H  
ATOM   2148  N   THR A 139     -12.326   3.600  13.581  1.00 87.13           N  
ATOM   2149  H   THR A 139     -12.835   4.218  14.196  1.00 87.13           H  
ATOM   2150  CA  THR A 139     -11.412   4.208  12.602  1.00 87.13           C  
ATOM   2151  HA  THR A 139     -11.537   3.697  11.648  1.00 87.13           H  
ATOM   2152  C   THR A 139      -9.963   4.055  13.053  1.00 87.13           C  
ATOM   2153  CB  THR A 139     -11.731   5.693  12.385  1.00 87.13           C  
ATOM   2154  HB  THR A 139     -11.554   6.239  13.312  1.00 87.13           H  
ATOM   2155  O   THR A 139      -9.588   4.520  14.132  1.00 87.13           O  
ATOM   2156  CG2 THR A 139     -10.912   6.338  11.266  1.00 87.13           C  
ATOM   2157 HG21 THR A 139      -9.845   6.215  11.450  1.00 87.13           H  
ATOM   2158 HG22 THR A 139     -11.129   7.405  11.221  1.00 87.13           H  
ATOM   2159 HG23 THR A 139     -11.161   5.881  10.308  1.00 87.13           H  
ATOM   2160  OG1 THR A 139     -13.085   5.836  12.027  1.00 87.13           O  
ATOM   2161  HG1 THR A 139     -13.211   6.727  11.690  1.00 87.13           H  
ATOM   2162  N   TYR A 140      -9.121   3.471  12.203  1.00 83.49           N  
ATOM   2163  H   TYR A 140      -9.474   3.184  11.301  1.00 83.49           H  
ATOM   2164  CA  TYR A 140      -7.691   3.315  12.476  1.00 83.49           C  
ATOM   2165  HA  TYR A 140      -7.440   3.803  13.417  1.00 83.49           H  
ATOM   2166  C   TYR A 140      -6.849   3.958  11.402  1.00 83.49           C  
ATOM   2167  CB  TYR A 140      -7.299   1.843  12.601  1.00 83.49           C  
ATOM   2168  HB2 TYR A 140      -6.215   1.752  12.540  1.00 83.49           H  
ATOM   2169  HB3 TYR A 140      -7.721   1.278  11.771  1.00 83.49           H  
ATOM   2170  O   TYR A 140      -7.134   3.816  10.220  1.00 83.49           O  
ATOM   2171  CG  TYR A 140      -7.743   1.248  13.907  1.00 83.49           C  
ATOM   2172  CD1 TYR A 140      -6.926   1.330  15.052  1.00 83.49           C  
ATOM   2173  HD1 TYR A 140      -5.959   1.808  14.986  1.00 83.49           H  
ATOM   2174  CD2 TYR A 140      -9.001   0.647  13.980  1.00 83.49           C  
ATOM   2175  HD2 TYR A 140      -9.640   0.584  13.111  1.00 83.49           H  
ATOM   2176  CE1 TYR A 140      -7.363   0.786  16.277  1.00 83.49           C  
ATOM   2177  HE1 TYR A 140      -6.732   0.833  17.152  1.00 83.49           H  
ATOM   2178  CE2 TYR A 140      -9.436   0.146  15.207  1.00 83.49           C  
ATOM   2179  HE2 TYR A 140     -10.420  -0.293  15.280  1.00 83.49           H  
ATOM   2180  OH  TYR A 140      -9.110  -0.332  17.519  1.00 83.49           O  
ATOM   2181  HH  TYR A 140      -8.529  -0.154  18.263  1.00 83.49           H  
ATOM   2182  CZ  TYR A 140      -8.642   0.198  16.356  1.00 83.49           C  
ATOM   2183  N   THR A 141      -5.746   4.570  11.820  1.00 86.47           N  
ATOM   2184  H   THR A 141      -5.567   4.658  12.810  1.00 86.47           H  
ATOM   2185  CA  THR A 141      -4.725   5.054  10.901  1.00 86.47           C  
ATOM   2186  HA  THR A 141      -4.959   4.729   9.888  1.00 86.47           H  
ATOM   2187  C   THR A 141      -3.390   4.443  11.288  1.00 86.47           C  
ATOM   2188  CB  THR A 141      -4.698   6.583  10.874  1.00 86.47           C  
ATOM   2189  HB  THR A 141      -4.520   6.971  11.877  1.00 86.47           H  
ATOM   2190  O   THR A 141      -2.902   4.616  12.407  1.00 86.47           O  
ATOM   2191  CG2 THR A 141      -3.639   7.116   9.915  1.00 86.47           C  
ATOM   2192 HG21 THR A 141      -2.642   6.855  10.269  1.00 86.47           H  
ATOM   2193 HG22 THR A 141      -3.800   6.684   8.928  1.00 86.47           H  
ATOM   2194 HG23 THR A 141      -3.714   8.202   9.850  1.00 86.47           H  
ATOM   2195  OG1 THR A 141      -5.944   7.047  10.398  1.00 86.47           O  
ATOM   2196  HG1 THR A 141      -6.145   7.876  10.839  1.00 86.47           H  
ATOM   2197  N   ILE A 142      -2.784   3.719  10.358  1.00 85.30           N  
ATOM   2198  H   ILE A 142      -3.224   3.634   9.452  1.00 85.30           H  
ATOM   2199  CA  ILE A 142      -1.430   3.200  10.496  1.00 85.30           C  
ATOM   2200  HA  ILE A 142      -1.057   3.472  11.483  1.00 85.30           H  
ATOM   2201  C   ILE A 142      -0.525   3.898   9.497  1.00 85.30           C  
ATOM   2202  CB  ILE A 142      -1.387   1.660  10.428  1.00 85.30           C  
ATOM   2203  HB  ILE A 142      -1.993   1.280  11.250  1.00 85.30           H  
ATOM   2204  O   ILE A 142      -0.862   4.051   8.328  1.00 85.30           O  
ATOM   2205  CG1 ILE A 142       0.068   1.188  10.647  1.00 85.30           C  
ATOM   2206 HG12 ILE A 142       0.503   1.741  11.480  1.00 85.30           H  
ATOM   2207 HG13 ILE A 142       0.660   1.415   9.760  1.00 85.30           H  
ATOM   2208  CG2 ILE A 142      -1.974   1.115   9.117  1.00 85.30           C  
ATOM   2209 HG21 ILE A 142      -1.370   1.445   8.271  1.00 85.30           H  
ATOM   2210 HG22 ILE A 142      -2.998   1.465   8.988  1.00 85.30           H  
ATOM   2211 HG23 ILE A 142      -2.003   0.025   9.134  1.00 85.30           H  
ATOM   2212  CD1 ILE A 142       0.219  -0.302  10.968  1.00 85.30           C  
ATOM   2213 HD11 ILE A 142       1.280  -0.553  10.997  1.00 85.30           H  
ATOM   2214 HD12 ILE A 142      -0.271  -0.924  10.219  1.00 85.30           H  
ATOM   2215 HD13 ILE A 142      -0.201  -0.510  11.952  1.00 85.30           H  
ATOM   2216  N   GLN A 143       0.634   4.332   9.975  1.00 87.33           N  
ATOM   2217  H   GLN A 143       0.855   4.194  10.950  1.00 87.33           H  
ATOM   2218  CA  GLN A 143       1.654   4.952   9.154  1.00 87.33           C  
ATOM   2219  HA  GLN A 143       1.321   4.964   8.116  1.00 87.33           H  
ATOM   2220  C   GLN A 143       2.938   4.130   9.235  1.00 87.33           C  
ATOM   2221  CB  GLN A 143       1.834   6.405   9.609  1.00 87.33           C  
ATOM   2222  HB2 GLN A 143       2.077   6.422  10.671  1.00 87.33           H  
ATOM   2223  HB3 GLN A 143       0.896   6.938   9.458  1.00 87.33           H  
ATOM   2224  O   GLN A 143       3.282   3.624  10.294  1.00 87.33           O  
ATOM   2225  CG  GLN A 143       2.950   7.117   8.835  1.00 87.33           C  
ATOM   2226  HG2 GLN A 143       2.738   7.100   7.765  1.00 87.33           H  
ATOM   2227  HG3 GLN A 143       3.890   6.590   8.998  1.00 87.33           H  
ATOM   2228  CD  GLN A 143       3.148   8.554   9.285  1.00 87.33           C  
ATOM   2229  NE2 GLN A 143       4.380   9.009   9.364  1.00 87.33           N  
ATOM   2230 HE21 GLN A 143       5.154   8.382   9.194  1.00 87.33           H  
ATOM   2231 HE22 GLN A 143       4.502   9.904   9.815  1.00 87.33           H  
ATOM   2232  OE1 GLN A 143       2.235   9.324   9.528  1.00 87.33           O  
ATOM   2233  N   GLY A 144       3.694   4.050   8.151  1.00 86.32           N  
ATOM   2234  H   GLY A 144       3.337   4.421   7.282  1.00 86.32           H  
ATOM   2235  CA  GLY A 144       5.033   3.475   8.147  1.00 86.32           C  
ATOM   2236  HA2 GLY A 144       4.960   2.392   8.243  1.00 86.32           H  
ATOM   2237  HA3 GLY A 144       5.607   3.871   8.985  1.00 86.32           H  
ATOM   2238  C   GLY A 144       5.792   3.810   6.878  1.00 86.32           C  
ATOM   2239  O   GLY A 144       5.385   4.686   6.116  1.00 86.32           O  
ATOM   2240  N   THR A 145       6.898   3.110   6.660  1.00 84.39           N  
ATOM   2241  H   THR A 145       7.170   2.396   7.321  1.00 84.39           H  
ATOM   2242  CA  THR A 145       7.664   3.150   5.408  1.00 84.39           C  
ATOM   2243  HA  THR A 145       7.084   3.667   4.643  1.00 84.39           H  
ATOM   2244  C   THR A 145       7.882   1.724   4.912  1.00 84.39           C  
ATOM   2245  CB  THR A 145       8.989   3.922   5.551  1.00 84.39           C  
ATOM   2246  HB  THR A 145       9.358   4.140   4.549  1.00 84.39           H  
ATOM   2247  O   THR A 145       7.663   0.765   5.660  1.00 84.39           O  
ATOM   2248  CG2 THR A 145       8.819   5.243   6.294  1.00 84.39           C  
ATOM   2249 HG21 THR A 145       9.684   5.877   6.095  1.00 84.39           H  
ATOM   2250 HG22 THR A 145       8.734   5.072   7.367  1.00 84.39           H  
ATOM   2251 HG23 THR A 145       7.921   5.750   5.942  1.00 84.39           H  
ATOM   2252  OG1 THR A 145       9.978   3.169   6.205  1.00 84.39           O  
ATOM   2253  HG1 THR A 145       9.829   3.171   7.153  1.00 84.39           H  
ATOM   2254  N   VAL A 146       8.259   1.559   3.644  1.00 85.93           N  
ATOM   2255  H   VAL A 146       8.465   2.383   3.098  1.00 85.93           H  
ATOM   2256  CA  VAL A 146       8.764   0.265   3.153  1.00 85.93           C  
ATOM   2257  HA  VAL A 146       8.302  -0.538   3.727  1.00 85.93           H  
ATOM   2258  C   VAL A 146      10.275   0.265   3.372  1.00 85.93           C  
ATOM   2259  CB  VAL A 146       8.418   0.018   1.677  1.00 85.93           C  
ATOM   2260  HB  VAL A 146       8.836   0.824   1.074  1.00 85.93           H  
ATOM   2261  O   VAL A 146      10.926   1.186   2.886  1.00 85.93           O  
ATOM   2262  CG1 VAL A 146       8.995  -1.292   1.130  1.00 85.93           C  
ATOM   2263 HG11 VAL A 146      10.084  -1.282   1.181  1.00 85.93           H  
ATOM   2264 HG12 VAL A 146       8.624  -2.150   1.690  1.00 85.93           H  
ATOM   2265 HG13 VAL A 146       8.715  -1.406   0.083  1.00 85.93           H  
ATOM   2266  CG2 VAL A 146       6.895  -0.038   1.492  1.00 85.93           C  
ATOM   2267 HG21 VAL A 146       6.422   0.867   1.873  1.00 85.93           H  
ATOM   2268 HG22 VAL A 146       6.672  -0.119   0.428  1.00 85.93           H  
ATOM   2269 HG23 VAL A 146       6.481  -0.900   2.015  1.00 85.93           H  
ATOM   2270  N   PRO A 147      10.851  -0.737   4.063  1.00 81.00           N  
ATOM   2271  CA  PRO A 147      12.244  -0.693   4.524  1.00 81.00           C  
ATOM   2272  HA  PRO A 147      12.422   0.243   5.055  1.00 81.00           H  
ATOM   2273  C   PRO A 147      13.287  -0.786   3.401  1.00 81.00           C  
ATOM   2274  CB  PRO A 147      12.368  -1.856   5.516  1.00 81.00           C  
ATOM   2275  HB2 PRO A 147      13.360  -2.307   5.507  1.00 81.00           H  
ATOM   2276  HB3 PRO A 147      12.133  -1.496   6.518  1.00 81.00           H  
ATOM   2277  O   PRO A 147      14.477  -0.612   3.643  1.00 81.00           O  
ATOM   2278  CG  PRO A 147      11.292  -2.845   5.071  1.00 81.00           C  
ATOM   2279  HG2 PRO A 147      11.673  -3.468   4.262  1.00 81.00           H  
ATOM   2280  HG3 PRO A 147      10.946  -3.466   5.898  1.00 81.00           H  
ATOM   2281  CD  PRO A 147      10.186  -1.940   4.545  1.00 81.00           C  
ATOM   2282  HD2 PRO A 147       9.512  -1.677   5.361  1.00 81.00           H  
ATOM   2283  HD3 PRO A 147       9.639  -2.446   3.750  1.00 81.00           H  
ATOM   2284  N   TYR A 148      12.860  -1.063   2.171  1.00 81.53           N  
ATOM   2285  H   TYR A 148      11.864  -1.128   2.013  1.00 81.53           H  
ATOM   2286  CA  TYR A 148      13.721  -1.165   1.002  1.00 81.53           C  
ATOM   2287  HA  TYR A 148      14.671  -0.674   1.214  1.00 81.53           H  
ATOM   2288  C   TYR A 148      13.105  -0.455  -0.197  1.00 81.53           C  
ATOM   2289  CB  TYR A 148      14.013  -2.638   0.687  1.00 81.53           C  
ATOM   2290  HB2 TYR A 148      14.574  -2.704  -0.246  1.00 81.53           H  
ATOM   2291  HB3 TYR A 148      14.659  -3.030   1.472  1.00 81.53           H  
ATOM   2292  O   TYR A 148      11.891  -0.276  -0.308  1.00 81.53           O  
ATOM   2293  CG  TYR A 148      12.780  -3.515   0.584  1.00 81.53           C  
ATOM   2294  CD1 TYR A 148      12.377  -4.254   1.710  1.00 81.53           C  
ATOM   2295  HD1 TYR A 148      12.970  -4.221   2.612  1.00 81.53           H  
ATOM   2296  CD2 TYR A 148      12.035  -3.584  -0.611  1.00 81.53           C  
ATOM   2297  HD2 TYR A 148      12.338  -3.001  -1.468  1.00 81.53           H  
ATOM   2298  CE1 TYR A 148      11.225  -5.053   1.654  1.00 81.53           C  
ATOM   2299  HE1 TYR A 148      10.918  -5.642   2.506  1.00 81.53           H  
ATOM   2300  CE2 TYR A 148      10.888  -4.401  -0.674  1.00 81.53           C  
ATOM   2301  HE2 TYR A 148      10.285  -4.457  -1.569  1.00 81.53           H  
ATOM   2302  OH  TYR A 148       9.421  -5.958   0.423  1.00 81.53           O  
ATOM   2303  HH  TYR A 148       9.090  -6.159  -0.456  1.00 81.53           H  
ATOM   2304  CZ  TYR A 148      10.489  -5.136   0.459  1.00 81.53           C  
ATOM   2305  N   CYS A 149      13.968  -0.087  -1.136  1.00 80.35           N  
ATOM   2306  H   CYS A 149      14.948  -0.291  -1.000  1.00 80.35           H  
ATOM   2307  CA  CYS A 149      13.544   0.435  -2.420  1.00 80.35           C  
ATOM   2308  HA  CYS A 149      12.605   0.967  -2.265  1.00 80.35           H  
ATOM   2309  C   CYS A 149      13.259  -0.696  -3.420  1.00 80.35           C  
ATOM   2310  CB  CYS A 149      14.561   1.469  -2.912  1.00 80.35           C  
ATOM   2311  HB2 CYS A 149      14.180   1.931  -3.823  1.00 80.35           H  
ATOM   2312  HB3 CYS A 149      14.666   2.250  -2.159  1.00 80.35           H  
ATOM   2313  O   CYS A 149      13.833  -1.786  -3.358  1.00 80.35           O  
ATOM   2314  SG  CYS A 149      16.177   0.702  -3.224  1.00 80.35           S  
ATOM   2315  HG  CYS A 149      16.509   0.482  -1.949  1.00 80.35           H  
ATOM   2316  N   LEU A 150      12.366  -0.434  -4.369  1.00 79.68           N  
ATOM   2317  H   LEU A 150      11.919   0.471  -4.352  1.00 79.68           H  
ATOM   2318  CA  LEU A 150      12.020  -1.357  -5.442  1.00 79.68           C  
ATOM   2319  HA  LEU A 150      12.322  -2.364  -5.155  1.00 79.68           H  
ATOM   2320  C   LEU A 150      12.726  -0.953  -6.728  1.00 79.68           C  
ATOM   2321  CB  LEU A 150      10.512  -1.352  -5.677  1.00 79.68           C  
ATOM   2322  HB2 LEU A 150      10.212  -0.340  -5.946  1.00 79.68           H  
ATOM   2323  HB3 LEU A 150      10.281  -2.005  -6.518  1.00 79.68           H  
ATOM   2324  O   LEU A 150      12.587   0.201  -7.142  1.00 79.68           O  
ATOM   2325  CG  LEU A 150       9.707  -1.799  -4.459  1.00 79.68           C  
ATOM   2326  HG  LEU A 150       9.904  -1.143  -3.612  1.00 79.68           H  
ATOM   2327  CD1 LEU A 150       8.242  -1.688  -4.828  1.00 79.68           C  
ATOM   2328 HD11 LEU A 150       7.939  -2.574  -5.386  1.00 79.68           H  
ATOM   2329 HD12 LEU A 150       7.680  -1.597  -3.898  1.00 79.68           H  
ATOM   2330 HD13 LEU A 150       8.052  -0.802  -5.434  1.00 79.68           H  
ATOM   2331  CD2 LEU A 150      10.002  -3.247  -4.079  1.00 79.68           C  
ATOM   2332 HD21 LEU A 150       9.930  -3.877  -4.965  1.00 79.68           H  
ATOM   2333 HD22 LEU A 150      10.996  -3.315  -3.638  1.00 79.68           H  
ATOM   2334 HD23 LEU A 150       9.264  -3.577  -3.348  1.00 79.68           H  
ATOM   2335  N   PRO A 151      13.434  -1.873  -7.401  1.00 76.83           N  
ATOM   2336  CA  PRO A 151      13.917  -1.601  -8.740  1.00 76.83           C  
ATOM   2337  HA  PRO A 151      14.477  -0.666  -8.757  1.00 76.83           H  
ATOM   2338  C   PRO A 151      12.727  -1.510  -9.699  1.00 76.83           C  
ATOM   2339  CB  PRO A 151      14.852  -2.764  -9.073  1.00 76.83           C  
ATOM   2340  HB2 PRO A 151      14.879  -2.977 -10.141  1.00 76.83           H  
ATOM   2341  HB3 PRO A 151      15.852  -2.536  -8.705  1.00 76.83           H  
ATOM   2342  O   PRO A 151      11.850  -2.374  -9.695  1.00 76.83           O  
ATOM   2343  CG  PRO A 151      14.269  -3.930  -8.272  1.00 76.83           C  
ATOM   2344  HG2 PRO A 151      13.463  -4.399  -8.836  1.00 76.83           H  
ATOM   2345  HG3 PRO A 151      15.032  -4.666  -8.017  1.00 76.83           H  
ATOM   2346  CD  PRO A 151      13.698  -3.257  -7.024  1.00 76.83           C  
ATOM   2347  HD2 PRO A 151      14.431  -3.278  -6.218  1.00 76.83           H  
ATOM   2348  HD3 PRO A 151      12.783  -3.767  -6.720  1.00 76.83           H  
ATOM   2349  N   PHE A 152      12.729  -0.505 -10.568  1.00 72.65           N  
ATOM   2350  H   PHE A 152      13.465   0.184 -10.511  1.00 72.65           H  
ATOM   2351  CA  PHE A 152      11.813  -0.436 -11.703  1.00 72.65           C  
ATOM   2352  HA  PHE A 152      11.216  -1.348 -11.730  1.00 72.65           H  
ATOM   2353  C   PHE A 152      12.603  -0.375 -13.010  1.00 72.65           C  
ATOM   2354  CB  PHE A 152      10.822   0.725 -11.553  1.00 72.65           C  
ATOM   2355  HB2 PHE A 152      10.390   0.703 -10.552  1.00 72.65           H  
ATOM   2356  HB3 PHE A 152      10.004   0.575 -12.258  1.00 72.65           H  
ATOM   2357  O   PHE A 152      13.693   0.204 -13.085  1.00 72.65           O  
ATOM   2358  CG  PHE A 152      11.434   2.083 -11.814  1.00 72.65           C  
ATOM   2359  CD1 PHE A 152      12.024   2.795 -10.761  1.00 72.65           C  
ATOM   2360  HD1 PHE A 152      12.070   2.352  -9.777  1.00 72.65           H  
ATOM   2361  CD2 PHE A 152      11.488   2.601 -13.121  1.00 72.65           C  
ATOM   2362  HD2 PHE A 152      11.052   2.050 -13.941  1.00 72.65           H  
ATOM   2363  CE1 PHE A 152      12.598   4.053 -10.992  1.00 72.65           C  
ATOM   2364  HE1 PHE A 152      13.027   4.605 -10.169  1.00 72.65           H  
ATOM   2365  CE2 PHE A 152      12.168   3.805 -13.369  1.00 72.65           C  
ATOM   2366  HE2 PHE A 152      12.257   4.177 -14.379  1.00 72.65           H  
ATOM   2367  CZ  PHE A 152      12.698   4.546 -12.300  1.00 72.65           C  
ATOM   2368  HZ  PHE A 152      13.202   5.484 -12.481  1.00 72.65           H  
ATOM   2369  N   HIS A 153      12.030  -0.970 -14.053  1.00 69.37           N  
ATOM   2370  H   HIS A 153      11.121  -1.394 -13.938  1.00 69.37           H  
ATOM   2371  CA  HIS A 153      12.589  -0.957 -15.398  1.00 69.37           C  
ATOM   2372  HA  HIS A 153      13.476  -0.324 -15.419  1.00 69.37           H  
ATOM   2373  C   HIS A 153      11.531  -0.400 -16.354  1.00 69.37           C  
ATOM   2374  CB  HIS A 153      13.050  -2.365 -15.792  1.00 69.37           C  
ATOM   2375  HB2 HIS A 153      13.319  -2.365 -16.848  1.00 69.37           H  
ATOM   2376  HB3 HIS A 153      12.231  -3.071 -15.657  1.00 69.37           H  
ATOM   2377  O   HIS A 153      10.481  -1.018 -16.511  1.00 69.37           O  
ATOM   2378  CG  HIS A 153      14.245  -2.823 -14.994  1.00 69.37           C  
ATOM   2379  CD2 HIS A 153      15.561  -2.684 -15.342  1.00 69.37           C  
ATOM   2380  HD2 HIS A 153      15.920  -2.228 -16.253  1.00 69.37           H  
ATOM   2381  ND1 HIS A 153      14.217  -3.423 -13.758  1.00 69.37           N  
ATOM   2382  HD1 HIS A 153      13.389  -3.683 -13.242  1.00 69.37           H  
ATOM   2383  CE1 HIS A 153      15.486  -3.642 -13.373  1.00 69.37           C  
ATOM   2384  HE1 HIS A 153      15.771  -4.115 -12.445  1.00 69.37           H  
ATOM   2385  NE2 HIS A 153      16.351  -3.210 -14.310  1.00 69.37           N  
ATOM   2386  N   PRO A 154      11.778   0.756 -16.994  1.00 58.94           N  
ATOM   2387  CA  PRO A 154      10.814   1.350 -17.913  1.00 58.94           C  
ATOM   2388  HA  PRO A 154       9.810   1.278 -17.496  1.00 58.94           H  
ATOM   2389  C   PRO A 154      10.787   0.675 -19.291  1.00 58.94           C  
ATOM   2390  CB  PRO A 154      11.203   2.827 -18.004  1.00 58.94           C  
ATOM   2391  HB2 PRO A 154      10.992   3.254 -18.984  1.00 58.94           H  
ATOM   2392  HB3 PRO A 154      10.673   3.385 -17.233  1.00 58.94           H  
ATOM   2393  O   PRO A 154       9.940   1.031 -20.101  1.00 58.94           O  
ATOM   2394  CG  PRO A 154      12.696   2.843 -17.701  1.00 58.94           C  
ATOM   2395  HG2 PRO A 154      12.958   3.776 -17.201  1.00 58.94           H  
ATOM   2396  HG3 PRO A 154      13.264   2.715 -18.623  1.00 58.94           H  
ATOM   2397  CD  PRO A 154      12.914   1.642 -16.786  1.00 58.94           C  
ATOM   2398  HD2 PRO A 154      12.940   1.972 -15.747  1.00 58.94           H  
ATOM   2399  HD3 PRO A 154      13.848   1.145 -17.046  1.00 58.94           H  
ATOM   2400  N   LYS A 155      11.707  -0.256 -19.596  1.00 56.66           N  
ATOM   2401  H   LYS A 155      12.310  -0.598 -18.861  1.00 56.66           H  
ATOM   2402  CA  LYS A 155      11.737  -0.914 -20.909  1.00 56.66           C  
ATOM   2403  HA  LYS A 155      11.631  -0.138 -21.668  1.00 56.66           H  
ATOM   2404  C   LYS A 155      10.527  -1.835 -21.094  1.00 56.66           C  
ATOM   2405  CB  LYS A 155      13.060  -1.651 -21.170  1.00 56.66           C  
ATOM   2406  HB2 LYS A 155      12.875  -2.407 -21.933  1.00 56.66           H  
ATOM   2407  HB3 LYS A 155      13.396  -2.158 -20.265  1.00 56.66           H  
ATOM   2408  O   LYS A 155      10.374  -2.813 -20.371  1.00 56.66           O  
ATOM   2409  CG  LYS A 155      14.143  -0.694 -21.693  1.00 56.66           C  
ATOM   2410  HG2 LYS A 155      14.469  -0.033 -20.889  1.00 56.66           H  
ATOM   2411  HG3 LYS A 155      13.726  -0.090 -22.499  1.00 56.66           H  
ATOM   2412  CD  LYS A 155      15.340  -1.478 -22.246  1.00 56.66           C  
ATOM   2413  HD2 LYS A 155      14.975  -2.191 -22.985  1.00 56.66           H  
ATOM   2414  HD3 LYS A 155      15.819  -2.025 -21.433  1.00 56.66           H  
ATOM   2415  CE  LYS A 155      16.342  -0.530 -22.912  1.00 56.66           C  
ATOM   2416  HE2 LYS A 155      16.763   0.129 -22.152  1.00 56.66           H  
ATOM   2417  HE3 LYS A 155      15.800   0.088 -23.628  1.00 56.66           H  
ATOM   2418  NZ  LYS A 155      17.412  -1.287 -23.608  1.00 56.66           N  
ATOM   2419  HZ1 LYS A 155      17.916  -1.876 -22.961  1.00 56.66           H  
ATOM   2420  HZ2 LYS A 155      17.004  -1.882 -24.314  1.00 56.66           H  
ATOM   2421  HZ3 LYS A 155      18.060  -0.661 -24.065  1.00 56.66           H  
ATOM   2422  N   GLU A 156       9.726  -1.472 -22.091  1.00 51.11           N  
ATOM   2423  H   GLU A 156       9.936  -0.593 -22.542  1.00 51.11           H  
ATOM   2424  CA  GLU A 156       8.548  -2.154 -22.625  1.00 51.11           C  
ATOM   2425  HA  GLU A 156       7.855  -2.383 -21.815  1.00 51.11           H  
ATOM   2426  C   GLU A 156       8.938  -3.457 -23.337  1.00 51.11           C  
ATOM   2427  CB  GLU A 156       7.863  -1.204 -23.630  1.00 51.11           C  
ATOM   2428  HB2 GLU A 156       7.050  -1.738 -24.122  1.00 51.11           H  
ATOM   2429  HB3 GLU A 156       8.596  -0.927 -24.388  1.00 51.11           H  
ATOM   2430  O   GLU A 156       9.892  -3.481 -24.119  1.00 51.11           O  
ATOM   2431  CG  GLU A 156       7.285   0.067 -22.979  1.00 51.11           C  
ATOM   2432  HG2 GLU A 156       6.473  -0.227 -22.315  1.00 51.11           H  
ATOM   2433  HG3 GLU A 156       8.055   0.539 -22.370  1.00 51.11           H  
ATOM   2434  CD  GLU A 156       6.784   1.111 -23.994  1.00 51.11           C  
ATOM   2435  OE1 GLU A 156       5.862   1.874 -23.625  1.00 51.11           O  
ATOM   2436  OE2 GLU A 156       7.371   1.198 -25.098  1.00 51.11           O  
ATOM   2437  N   GLY A 157       8.199  -4.537 -23.079  1.00 49.87           N  
ATOM   2438  H   GLY A 157       7.421  -4.461 -22.439  1.00 49.87           H  
ATOM   2439  CA  GLY A 157       8.376  -5.801 -23.795  1.00 49.87           C  
ATOM   2440  HA2 GLY A 157       8.094  -5.657 -24.838  1.00 49.87           H  
ATOM   2441  HA3 GLY A 157       9.430  -6.076 -23.764  1.00 49.87           H  
ATOM   2442  C   GLY A 157       7.579  -6.989 -23.255  1.00 49.87           C  
ATOM   2443  O   GLY A 157       7.435  -7.966 -23.984  1.00 49.87           O  
ATOM   2444  N   GLY A 158       7.053  -6.932 -22.029  1.00 48.81           N  
ATOM   2445  H   GLY A 158       7.234  -6.149 -21.417  1.00 48.81           H  
ATOM   2446  CA  GLY A 158       6.149  -7.952 -21.499  1.00 48.81           C  
ATOM   2447  HA2 GLY A 158       6.391  -8.147 -20.454  1.00 48.81           H  
ATOM   2448  HA3 GLY A 158       6.273  -8.890 -22.041  1.00 48.81           H  
ATOM   2449  C   GLY A 158       4.683  -7.536 -21.580  1.00 48.81           C  
ATOM   2450  O   GLY A 158       4.359  -6.363 -21.796  1.00 48.81           O  
ATOM   2451  N   ASP A 159       3.789  -8.512 -21.408  1.00 53.27           N  
ATOM   2452  H   ASP A 159       4.116  -9.451 -21.234  1.00 53.27           H  
ATOM   2453  CA  ASP A 159       2.362  -8.258 -21.237  1.00 53.27           C  
ATOM   2454  HA  ASP A 159       1.963  -7.869 -22.173  1.00 53.27           H  
ATOM   2455  C   ASP A 159       2.172  -7.189 -20.155  1.00 53.27           C  
ATOM   2456  CB  ASP A 159       1.613  -9.552 -20.858  1.00 53.27           C  
ATOM   2457  HB2 ASP A 159       0.772  -9.293 -20.214  1.00 53.27           H  
ATOM   2458  HB3 ASP A 159       2.273 -10.208 -20.290  1.00 53.27           H  
ATOM   2459  O   ASP A 159       2.557  -7.361 -18.995  1.00 53.27           O  
ATOM   2460  CG  ASP A 159       1.041 -10.305 -22.061  1.00 53.27           C  
ATOM   2461  OD1 ASP A 159       0.581  -9.617 -23.000  1.00 53.27           O  
ATOM   2462  OD2 ASP A 159       1.009 -11.552 -21.998  1.00 53.27           O  
ATOM   2463  N   VAL A 160       1.565  -6.062 -20.543  1.00 52.36           N  
ATOM   2464  H   VAL A 160       1.362  -5.985 -21.529  1.00 52.36           H  
ATOM   2465  CA  VAL A 160       1.424  -4.856 -19.707  1.00 52.36           C  
ATOM   2466  HA  VAL A 160       2.415  -4.427 -19.557  1.00 52.36           H  
ATOM   2467  C   VAL A 160       0.853  -5.185 -18.325  1.00 52.36           C  
ATOM   2468  CB  VAL A 160       0.532  -3.819 -20.428  1.00 52.36           C  
ATOM   2469  HB  VAL A 160      -0.437  -4.273 -20.635  1.00 52.36           H  
ATOM   2470  O   VAL A 160       1.181  -4.506 -17.356  1.00 52.36           O  
ATOM   2471  CG1 VAL A 160       0.291  -2.544 -19.604  1.00 52.36           C  
ATOM   2472 HG11 VAL A 160       1.244  -2.100 -19.319  1.00 52.36           H  
ATOM   2473 HG12 VAL A 160      -0.280  -1.825 -20.191  1.00 52.36           H  
ATOM   2474 HG13 VAL A 160      -0.283  -2.774 -18.706  1.00 52.36           H  
ATOM   2475  CG2 VAL A 160       1.156  -3.386 -21.762  1.00 52.36           C  
ATOM   2476 HG21 VAL A 160       0.522  -2.645 -22.250  1.00 52.36           H  
ATOM   2477 HG22 VAL A 160       2.144  -2.957 -21.593  1.00 52.36           H  
ATOM   2478 HG23 VAL A 160       1.255  -4.238 -22.435  1.00 52.36           H  
ATOM   2479  N   LYS A 161       0.032  -6.241 -18.226  1.00 49.55           N  
ATOM   2480  H   LYS A 161      -0.090  -6.790 -19.065  1.00 49.55           H  
ATOM   2481  CA  LYS A 161      -0.604  -6.703 -16.990  1.00 49.55           C  
ATOM   2482  HA  LYS A 161      -0.899  -5.819 -16.425  1.00 49.55           H  
ATOM   2483  C   LYS A 161       0.353  -7.481 -16.070  1.00 49.55           C  
ATOM   2484  CB  LYS A 161      -1.876  -7.488 -17.355  1.00 49.55           C  
ATOM   2485  HB2 LYS A 161      -2.353  -7.013 -18.212  1.00 49.55           H  
ATOM   2486  HB3 LYS A 161      -1.614  -8.509 -17.633  1.00 49.55           H  
ATOM   2487  O   LYS A 161       0.437  -7.137 -14.893  1.00 49.55           O  
ATOM   2488  CG  LYS A 161      -2.888  -7.500 -16.200  1.00 49.55           C  
ATOM   2489  HG2 LYS A 161      -2.444  -7.997 -15.338  1.00 49.55           H  
ATOM   2490  HG3 LYS A 161      -3.128  -6.472 -15.927  1.00 49.55           H  
ATOM   2491  CD  LYS A 161      -4.181  -8.228 -16.594  1.00 49.55           C  
ATOM   2492  HD2 LYS A 161      -4.619  -7.749 -17.469  1.00 49.55           H  
ATOM   2493  HD3 LYS A 161      -3.944  -9.265 -16.832  1.00 49.55           H  
ATOM   2494  CE  LYS A 161      -5.171  -8.178 -15.422  1.00 49.55           C  
ATOM   2495  HE2 LYS A 161      -5.421  -7.137 -15.217  1.00 49.55           H  
ATOM   2496  HE3 LYS A 161      -4.674  -8.573 -14.537  1.00 49.55           H  
ATOM   2497  NZ  LYS A 161      -6.404  -8.961 -15.692  1.00 49.55           N  
ATOM   2498  HZ1 LYS A 161      -7.020  -8.919 -14.892  1.00 49.55           H  
ATOM   2499  HZ2 LYS A 161      -6.173  -9.933 -15.841  1.00 49.55           H  
ATOM   2500  HZ3 LYS A 161      -6.896  -8.608 -16.500  1.00 49.55           H  
ATOM   2501  N   SER A 162       1.116  -8.455 -16.579  1.00 53.49           N  
ATOM   2502  H   SER A 162       1.134  -8.605 -17.578  1.00 53.49           H  
ATOM   2503  CA  SER A 162       2.069  -9.238 -15.763  1.00 53.49           C  
ATOM   2504  HA  SER A 162       1.558  -9.593 -14.868  1.00 53.49           H  
ATOM   2505  C   SER A 162       3.264  -8.398 -15.304  1.00 53.49           C  
ATOM   2506  CB  SER A 162       2.568 -10.464 -16.538  1.00 53.49           C  
ATOM   2507  HB2 SER A 162       3.276 -11.021 -15.924  1.00 53.49           H  
ATOM   2508  HB3 SER A 162       1.720 -11.112 -16.758  1.00 53.49           H  
ATOM   2509  O   SER A 162       3.754  -8.536 -14.179  1.00 53.49           O  
ATOM   2510  OG  SER A 162       3.187 -10.097 -17.756  1.00 53.49           O  
ATOM   2511  HG  SER A 162       4.045  -9.693 -17.604  1.00 53.49           H  
ATOM   2512  N   ASP A 163       3.695  -7.459 -16.145  1.00 58.25           N  
ATOM   2513  H   ASP A 163       3.320  -7.450 -17.083  1.00 58.25           H  
ATOM   2514  CA  ASP A 163       4.770  -6.516 -15.826  1.00 58.25           C  
ATOM   2515  HA  ASP A 163       5.604  -7.052 -15.375  1.00 58.25           H  
ATOM   2516  C   ASP A 163       4.323  -5.433 -14.835  1.00 58.25           C  
ATOM   2517  CB  ASP A 163       5.263  -5.854 -17.120  1.00 58.25           C  
ATOM   2518  HB2 ASP A 163       5.833  -4.963 -16.858  1.00 58.25           H  
ATOM   2519  HB3 ASP A 163       4.408  -5.532 -17.714  1.00 58.25           H  
ATOM   2520  O   ASP A 163       5.146  -4.725 -14.253  1.00 58.25           O  
ATOM   2521  CG  ASP A 163       6.176  -6.744 -17.968  1.00 58.25           C  
ATOM   2522  OD1 ASP A 163       6.377  -7.924 -17.606  1.00 58.25           O  
ATOM   2523  OD2 ASP A 163       6.722  -6.188 -18.946  1.00 58.25           O  
ATOM   2524  N   LEU A 164       3.015  -5.237 -14.654  1.00 57.36           N  
ATOM   2525  H   LEU A 164       2.367  -5.826 -15.158  1.00 57.36           H  
ATOM   2526  CA  LEU A 164       2.491  -4.270 -13.695  1.00 57.36           C  
ATOM   2527  HA  LEU A 164       3.143  -3.396 -13.689  1.00 57.36           H  
ATOM   2528  C   LEU A 164       2.529  -4.827 -12.280  1.00 57.36           C  
ATOM   2529  CB  LEU A 164       1.065  -3.842 -14.083  1.00 57.36           C  
ATOM   2530  HB2 LEU A 164       0.362  -4.243 -13.353  1.00 57.36           H  
ATOM   2531  HB3 LEU A 164       0.780  -4.288 -15.036  1.00 57.36           H  
ATOM   2532  O   LEU A 164       3.056  -4.163 -11.392  1.00 57.36           O  
ATOM   2533  CG  LEU A 164       0.863  -2.326 -14.158  1.00 57.36           C  
ATOM   2534  HG  LEU A 164       1.046  -1.896 -13.173  1.00 57.36           H  
ATOM   2535  CD1 LEU A 164       1.746  -1.647 -15.210  1.00 57.36           C  
ATOM   2536 HD11 LEU A 164       1.670  -2.193 -16.151  1.00 57.36           H  
ATOM   2537 HD12 LEU A 164       2.782  -1.656 -14.872  1.00 57.36           H  
ATOM   2538 HD13 LEU A 164       1.419  -0.622 -15.382  1.00 57.36           H  
ATOM   2539  CD2 LEU A 164      -0.570  -2.019 -14.566  1.00 57.36           C  
ATOM   2540 HD21 LEU A 164      -0.829  -0.988 -14.323  1.00 57.36           H  
ATOM   2541 HD22 LEU A 164      -0.679  -2.155 -15.642  1.00 57.36           H  
ATOM   2542 HD23 LEU A 164      -1.266  -2.724 -14.112  1.00 57.36           H  
ATOM   2543  N   GLU A 165       1.992  -6.030 -12.084  1.00 62.45           N  
ATOM   2544  H   GLU A 165       1.575  -6.516 -12.864  1.00 62.45           H  
ATOM   2545  CA  GLU A 165       1.888  -6.634 -10.754  1.00 62.45           C  
ATOM   2546  HA  GLU A 165       1.439  -5.916 -10.067  1.00 62.45           H  
ATOM   2547  C   GLU A 165       3.258  -6.993 -10.180  1.00 62.45           C  
ATOM   2548  CB  GLU A 165       0.993  -7.875 -10.802  1.00 62.45           C  
ATOM   2549  HB2 GLU A 165       1.417  -8.615 -11.480  1.00 62.45           H  
ATOM   2550  HB3 GLU A 165       0.955  -8.298  -9.798  1.00 62.45           H  
ATOM   2551  O   GLU A 165       3.518  -6.743  -9.005  1.00 62.45           O  
ATOM   2552  CG  GLU A 165      -0.429  -7.520 -11.244  1.00 62.45           C  
ATOM   2553  HG2 GLU A 165      -0.456  -7.381 -12.325  1.00 62.45           H  
ATOM   2554  HG3 GLU A 165      -0.721  -6.578 -10.778  1.00 62.45           H  
ATOM   2555  CD  GLU A 165      -1.405  -8.617 -10.833  1.00 62.45           C  
ATOM   2556  OE1 GLU A 165      -2.329  -8.259 -10.066  1.00 62.45           O  
ATOM   2557  OE2 GLU A 165      -1.182  -9.776 -11.238  1.00 62.45           O  
ATOM   2558  N   SER A 166       4.167  -7.487 -11.023  1.00 67.03           N  
ATOM   2559  H   SER A 166       3.888  -7.680 -11.974  1.00 67.03           H  
ATOM   2560  CA  SER A 166       5.538  -7.814 -10.614  1.00 67.03           C  
ATOM   2561  HA  SER A 166       5.491  -8.452  -9.732  1.00 67.03           H  
ATOM   2562  C   SER A 166       6.369  -6.581 -10.237  1.00 67.03           C  
ATOM   2563  CB  SER A 166       6.234  -8.599 -11.729  1.00 67.03           C  
ATOM   2564  HB2 SER A 166       5.721  -9.550 -11.878  1.00 67.03           H  
ATOM   2565  HB3 SER A 166       7.264  -8.802 -11.435  1.00 67.03           H  
ATOM   2566  O   SER A 166       7.242  -6.664  -9.370  1.00 67.03           O  
ATOM   2567  OG  SER A 166       6.224  -7.871 -12.942  1.00 67.03           O  
ATOM   2568  HG  SER A 166       5.492  -8.196 -13.471  1.00 67.03           H  
ATOM   2569  N   GLN A 167       6.105  -5.428 -10.862  1.00 70.36           N  
ATOM   2570  H   GLN A 167       5.397  -5.439 -11.583  1.00 70.36           H  
ATOM   2571  CA  GLN A 167       6.853  -4.189 -10.621  1.00 70.36           C  
ATOM   2572  HA  GLN A 167       7.837  -4.445 -10.227  1.00 70.36           H  
ATOM   2573  C   GLN A 167       6.203  -3.268  -9.577  1.00 70.36           C  
ATOM   2574  CB  GLN A 167       7.075  -3.438 -11.938  1.00 70.36           C  
ATOM   2575  HB2 GLN A 167       6.110  -3.130 -12.341  1.00 70.36           H  
ATOM   2576  HB3 GLN A 167       7.669  -2.553 -11.713  1.00 70.36           H  
ATOM   2577  O   GLN A 167       6.888  -2.407  -9.028  1.00 70.36           O  
ATOM   2578  CG  GLN A 167       7.863  -4.221 -12.998  1.00 70.36           C  
ATOM   2579  HG2 GLN A 167       8.858  -4.441 -12.611  1.00 70.36           H  
ATOM   2580  HG3 GLN A 167       7.377  -5.172 -13.212  1.00 70.36           H  
ATOM   2581  CD  GLN A 167       8.015  -3.432 -14.300  1.00 70.36           C  
ATOM   2582  NE2 GLN A 167       8.543  -4.038 -15.340  1.00 70.36           N  
ATOM   2583 HE21 GLN A 167       8.683  -5.038 -15.323  1.00 70.36           H  
ATOM   2584 HE22 GLN A 167       8.661  -3.517 -16.197  1.00 70.36           H  
ATOM   2585  OE1 GLN A 167       7.673  -2.258 -14.417  1.00 70.36           O  
ATOM   2586  N   ASN A 168       4.918  -3.466  -9.266  1.00 78.81           N  
ATOM   2587  H   ASN A 168       4.409  -4.173  -9.778  1.00 78.81           H  
ATOM   2588  CA  ASN A 168       4.182  -2.763  -8.210  1.00 78.81           C  
ATOM   2589  HA  ASN A 168       4.848  -2.060  -7.710  1.00 78.81           H  
ATOM   2590  C   ASN A 168       3.665  -3.744  -7.131  1.00 78.81           C  
ATOM   2591  CB  ASN A 168       3.069  -1.947  -8.874  1.00 78.81           C  
ATOM   2592  HB2 ASN A 168       2.348  -2.630  -9.321  1.00 78.81           H  
ATOM   2593  HB3 ASN A 168       3.494  -1.323  -9.660  1.00 78.81           H  
ATOM   2594  O   ASN A 168       2.457  -3.915  -6.958  1.00 78.81           O  
ATOM   2595  CG  ASN A 168       2.348  -1.033  -7.903  1.00 78.81           C  
ATOM   2596  ND2 ASN A 168       1.144  -0.659  -8.264  1.00 78.81           N  
ATOM   2597 HD21 ASN A 168       0.710  -1.077  -9.074  1.00 78.81           H  
ATOM   2598 HD22 ASN A 168       0.620  -0.024  -7.680  1.00 78.81           H  
ATOM   2599  OD1 ASN A 168       2.861  -0.617  -6.876  1.00 78.81           O  
ATOM   2600  N   PRO A 169       4.576  -4.431  -6.421  1.00 85.73           N  
ATOM   2601  CA  PRO A 169       4.237  -5.555  -5.557  1.00 85.73           C  
ATOM   2602  HA  PRO A 169       3.467  -6.172  -6.020  1.00 85.73           H  
ATOM   2603  C   PRO A 169       3.785  -5.168  -4.148  1.00 85.73           C  
ATOM   2604  CB  PRO A 169       5.539  -6.334  -5.484  1.00 85.73           C  
ATOM   2605  HB2 PRO A 169       5.631  -6.917  -6.401  1.00 85.73           H  
ATOM   2606  HB3 PRO A 169       5.580  -6.970  -4.599  1.00 85.73           H  
ATOM   2607  O   PRO A 169       3.343  -6.041  -3.398  1.00 85.73           O  
ATOM   2608  CG  PRO A 169       6.598  -5.233  -5.471  1.00 85.73           C  
ATOM   2609  HG2 PRO A 169       7.585  -5.583  -5.773  1.00 85.73           H  
ATOM   2610  HG3 PRO A 169       6.632  -4.737  -4.501  1.00 85.73           H  
ATOM   2611  CD  PRO A 169       6.020  -4.319  -6.536  1.00 85.73           C  
ATOM   2612  HD2 PRO A 169       6.340  -4.711  -7.501  1.00 85.73           H  
ATOM   2613  HD3 PRO A 169       6.340  -3.285  -6.414  1.00 85.73           H  
ATOM   2614  N   ILE A 170       3.941  -3.902  -3.754  1.00 88.98           N  
ATOM   2615  H   ILE A 170       4.204  -3.209  -4.439  1.00 88.98           H  
ATOM   2616  CA  ILE A 170       3.623  -3.463  -2.396  1.00 88.98           C  
ATOM   2617  HA  ILE A 170       3.826  -4.293  -1.720  1.00 88.98           H  
ATOM   2618  C   ILE A 170       2.142  -3.146  -2.321  1.00 88.98           C  
ATOM   2619  CB  ILE A 170       4.474  -2.276  -1.919  1.00 88.98           C  
ATOM   2620  HB  ILE A 170       4.189  -1.392  -2.490  1.00 88.98           H  
ATOM   2621  O   ILE A 170       1.623  -2.329  -3.088  1.00 88.98           O  
ATOM   2622  CG1 ILE A 170       5.975  -2.520  -2.138  1.00 88.98           C  
ATOM   2623 HG12 ILE A 170       6.116  -2.702  -3.203  1.00 88.98           H  
ATOM   2624 HG13 ILE A 170       6.520  -1.617  -1.861  1.00 88.98           H  
ATOM   2625  CG2 ILE A 170       4.192  -2.008  -0.433  1.00 88.98           C  
ATOM   2626 HG21 ILE A 170       4.734  -1.121  -0.104  1.00 88.98           H  
ATOM   2627 HG22 ILE A 170       3.126  -1.844  -0.275  1.00 88.98           H  
ATOM   2628 HG23 ILE A 170       4.478  -2.863   0.179  1.00 88.98           H  
ATOM   2629  CD1 ILE A 170       6.594  -3.709  -1.392  1.00 88.98           C  
ATOM   2630 HD11 ILE A 170       6.542  -3.546  -0.316  1.00 88.98           H  
ATOM   2631 HD12 ILE A 170       7.643  -3.805  -1.672  1.00 88.98           H  
ATOM   2632 HD13 ILE A 170       6.078  -4.633  -1.653  1.00 88.98           H  
ATOM   2633  N   ARG A 171       1.469  -3.804  -1.382  1.00 88.66           N  
ATOM   2634  H   ARG A 171       1.978  -4.435  -0.779  1.00 88.66           H  
ATOM   2635  CA  ARG A 171       0.017  -3.770  -1.274  1.00 88.66           C  
ATOM   2636  HA  ARG A 171      -0.355  -2.923  -1.850  1.00 88.66           H  
ATOM   2637  C   ARG A 171      -0.426  -3.528   0.164  1.00 88.66           C  
ATOM   2638  CB  ARG A 171      -0.568  -5.051  -1.894  1.00 88.66           C  
ATOM   2639  HB2 ARG A 171      -1.655  -4.976  -1.878  1.00 88.66           H  
ATOM   2640  HB3 ARG A 171      -0.286  -5.912  -1.288  1.00 88.66           H  
ATOM   2641  O   ARG A 171       0.248  -3.949   1.102  1.00 88.66           O  
ATOM   2642  CG  ARG A 171      -0.080  -5.281  -3.344  1.00 88.66           C  
ATOM   2643  HG2 ARG A 171       0.880  -5.797  -3.321  1.00 88.66           H  
ATOM   2644  HG3 ARG A 171       0.053  -4.329  -3.858  1.00 88.66           H  
ATOM   2645  CD  ARG A 171      -1.071  -6.114  -4.144  1.00 88.66           C  
ATOM   2646  HD2 ARG A 171      -2.022  -5.580  -4.125  1.00 88.66           H  
ATOM   2647  HD3 ARG A 171      -1.165  -7.085  -3.658  1.00 88.66           H  
ATOM   2648  NE  ARG A 171      -0.669  -6.377  -5.536  1.00 88.66           N  
ATOM   2649  HE  ARG A 171       0.311  -6.541  -5.716  1.00 88.66           H  
ATOM   2650  NH1 ARG A 171      -2.803  -6.422  -6.405  1.00 88.66           N  
ATOM   2651 HH11 ARG A 171      -3.403  -6.700  -7.169  1.00 88.66           H  
ATOM   2652 HH12 ARG A 171      -3.208  -6.336  -5.484  1.00 88.66           H  
ATOM   2653  NH2 ARG A 171      -1.075  -6.986  -7.699  1.00 88.66           N  
ATOM   2654 HH21 ARG A 171      -1.719  -7.316  -8.404  1.00 88.66           H  
ATOM   2655 HH22 ARG A 171      -0.105  -7.251  -7.799  1.00 88.66           H  
ATOM   2656  CZ  ARG A 171      -1.514  -6.582  -6.537  1.00 88.66           C  
ATOM   2657  N   GLY A 172      -1.538  -2.823   0.327  1.00 88.82           N  
ATOM   2658  H   GLY A 172      -2.044  -2.573  -0.511  1.00 88.82           H  
ATOM   2659  CA  GLY A 172      -2.266  -2.726   1.587  1.00 88.82           C  
ATOM   2660  HA2 GLY A 172      -2.784  -1.769   1.645  1.00 88.82           H  
ATOM   2661  HA3 GLY A 172      -1.577  -2.800   2.428  1.00 88.82           H  
ATOM   2662  C   GLY A 172      -3.298  -3.844   1.667  1.00 88.82           C  
ATOM   2663  O   GLY A 172      -3.942  -4.158   0.670  1.00 88.82           O  
ATOM   2664  N   ILE A 173      -3.453  -4.447   2.838  1.00 87.75           N  
ATOM   2665  H   ILE A 173      -2.868  -4.171   3.614  1.00 87.75           H  
ATOM   2666  CA  ILE A 173      -4.447  -5.494   3.080  1.00 87.75           C  
ATOM   2667  HA  ILE A 173      -5.225  -5.416   2.320  1.00 87.75           H  
ATOM   2668  C   ILE A 173      -5.123  -5.271   4.428  1.00 87.75           C  
ATOM   2669  CB  ILE A 173      -3.822  -6.902   2.942  1.00 87.75           C  
ATOM   2670  HB  ILE A 173      -3.397  -6.977   1.941  1.00 87.75           H  
ATOM   2671  O   ILE A 173      -4.493  -4.818   5.391  1.00 87.75           O  
ATOM   2672  CG1 ILE A 173      -4.917  -7.982   3.075  1.00 87.75           C  
ATOM   2673 HG12 ILE A 173      -5.746  -7.729   2.414  1.00 87.75           H  
ATOM   2674 HG13 ILE A 173      -5.290  -8.011   4.098  1.00 87.75           H  
ATOM   2675  CG2 ILE A 173      -2.688  -7.126   3.956  1.00 87.75           C  
ATOM   2676 HG21 ILE A 173      -2.205  -8.086   3.772  1.00 87.75           H  
ATOM   2677 HG22 ILE A 173      -3.096  -7.121   4.966  1.00 87.75           H  
ATOM   2678 HG23 ILE A 173      -1.933  -6.346   3.858  1.00 87.75           H  
ATOM   2679  CD1 ILE A 173      -4.461  -9.393   2.718  1.00 87.75           C  
ATOM   2680 HD11 ILE A 173      -4.085  -9.408   1.695  1.00 87.75           H  
ATOM   2681 HD12 ILE A 173      -3.691  -9.737   3.408  1.00 87.75           H  
ATOM   2682 HD13 ILE A 173      -5.321 -10.060   2.776  1.00 87.75           H  
ATOM   2683  N   VAL A 174      -6.406  -5.610   4.495  1.00 86.95           N  
ATOM   2684  H   VAL A 174      -6.849  -6.000   3.675  1.00 86.95           H  
ATOM   2685  CA  VAL A 174      -7.143  -5.733   5.748  1.00 86.95           C  
ATOM   2686  HA  VAL A 174      -6.485  -5.501   6.586  1.00 86.95           H  
ATOM   2687  C   VAL A 174      -7.571  -7.188   5.876  1.00 86.95           C  
ATOM   2688  CB  VAL A 174      -8.317  -4.745   5.808  1.00 86.95           C  
ATOM   2689  HB  VAL A 174      -8.957  -4.904   4.940  1.00 86.95           H  
ATOM   2690  O   VAL A 174      -8.258  -7.731   5.026  1.00 86.95           O  
ATOM   2691  CG1 VAL A 174      -9.153  -4.907   7.082  1.00 86.95           C  
ATOM   2692 HG11 VAL A 174      -8.524  -4.784   7.963  1.00 86.95           H  
ATOM   2693 HG12 VAL A 174      -9.948  -4.160   7.096  1.00 86.95           H  
ATOM   2694 HG13 VAL A 174      -9.620  -5.892   7.097  1.00 86.95           H  
ATOM   2695  CG2 VAL A 174      -7.828  -3.301   5.704  1.00 86.95           C  
ATOM   2696 HG21 VAL A 174      -8.675  -2.618   5.774  1.00 86.95           H  
ATOM   2697 HG22 VAL A 174      -7.340  -3.155   4.740  1.00 86.95           H  
ATOM   2698 HG23 VAL A 174      -7.110  -3.092   6.496  1.00 86.95           H  
ATOM   2699  N   TYR A 175      -7.128  -7.847   6.935  1.00 87.41           N  
ATOM   2700  H   TYR A 175      -6.565  -7.350   7.610  1.00 87.41           H  
ATOM   2701  CA  TYR A 175      -7.421  -9.251   7.180  1.00 87.41           C  
ATOM   2702  HA  TYR A 175      -7.902  -9.693   6.308  1.00 87.41           H  
ATOM   2703  C   TYR A 175      -8.382  -9.372   8.360  1.00 87.41           C  
ATOM   2704  CB  TYR A 175      -6.108  -9.999   7.404  1.00 87.41           C  
ATOM   2705  HB2 TYR A 175      -5.500  -9.925   6.503  1.00 87.41           H  
ATOM   2706  HB3 TYR A 175      -5.566  -9.526   8.222  1.00 87.41           H  
ATOM   2707  O   TYR A 175      -8.059  -8.935   9.467  1.00 87.41           O  
ATOM   2708  CG  TYR A 175      -6.329 -11.459   7.721  1.00 87.41           C  
ATOM   2709  CD1 TYR A 175      -6.024 -11.957   9.002  1.00 87.41           C  
ATOM   2710  HD1 TYR A 175      -5.594 -11.309   9.751  1.00 87.41           H  
ATOM   2711  CD2 TYR A 175      -6.896 -12.303   6.747  1.00 87.41           C  
ATOM   2712  HD2 TYR A 175      -7.135 -11.929   5.762  1.00 87.41           H  
ATOM   2713  CE1 TYR A 175      -6.299 -13.302   9.312  1.00 87.41           C  
ATOM   2714  HE1 TYR A 175      -6.068 -13.701  10.289  1.00 87.41           H  
ATOM   2715  CE2 TYR A 175      -7.183 -13.643   7.061  1.00 87.41           C  
ATOM   2716  HE2 TYR A 175      -7.632 -14.304   6.335  1.00 87.41           H  
ATOM   2717  OH  TYR A 175      -7.240 -15.408   8.673  1.00 87.41           O  
ATOM   2718  HH  TYR A 175      -6.933 -15.694   9.537  1.00 87.41           H  
ATOM   2719  CZ  TYR A 175      -6.905 -14.137   8.349  1.00 87.41           C  
ATOM   2720  N   ILE A 176      -9.568  -9.936   8.131  1.00 85.75           N  
ATOM   2721  H   ILE A 176      -9.746 -10.330   7.218  1.00 85.75           H  
ATOM   2722  CA  ILE A 176     -10.619 -10.064   9.147  1.00 85.75           C  
ATOM   2723  HA  ILE A 176     -10.496  -9.269   9.882  1.00 85.75           H  
ATOM   2724  C   ILE A 176     -10.459 -11.406   9.861  1.00 85.75           C  
ATOM   2725  CB  ILE A 176     -12.024  -9.900   8.531  1.00 85.75           C  
ATOM   2726  HB  ILE A 176     -12.185 -10.707   7.815  1.00 85.75           H  
ATOM   2727  O   ILE A 176     -10.572 -12.465   9.256  1.00 85.75           O  
ATOM   2728  CG1 ILE A 176     -12.182  -8.545   7.801  1.00 85.75           C  
ATOM   2729 HG12 ILE A 176     -12.389  -7.760   8.529  1.00 85.75           H  
ATOM   2730 HG13 ILE A 176     -11.269  -8.276   7.270  1.00 85.75           H  
ATOM   2731  CG2 ILE A 176     -13.076 -10.004   9.654  1.00 85.75           C  
ATOM   2732 HG21 ILE A 176     -14.073  -9.797   9.265  1.00 85.75           H  
ATOM   2733 HG22 ILE A 176     -12.862  -9.283  10.443  1.00 85.75           H  
ATOM   2734 HG23 ILE A 176     -13.089 -11.009  10.077  1.00 85.75           H  
ATOM   2735  CD1 ILE A 176     -13.307  -8.556   6.766  1.00 85.75           C  
ATOM   2736 HD11 ILE A 176     -14.248  -8.874   7.214  1.00 85.75           H  
ATOM   2737 HD12 ILE A 176     -13.426  -7.556   6.348  1.00 85.75           H  
ATOM   2738 HD13 ILE A 176     -13.048  -9.246   5.963  1.00 85.75           H  
ATOM   2739  N   THR A 177     -10.220 -11.362  11.169  1.00 82.00           N  
ATOM   2740  H   THR A 177     -10.218 -10.460  11.624  1.00 82.00           H  
ATOM   2741  CA  THR A 177      -9.916 -12.550  11.978  1.00 82.00           C  
ATOM   2742  HA  THR A 177      -9.465 -13.307  11.337  1.00 82.00           H  
ATOM   2743  C   THR A 177     -11.145 -13.204  12.613  1.00 82.00           C  
ATOM   2744  CB  THR A 177      -8.901 -12.210  13.083  1.00 82.00           C  
ATOM   2745  HB  THR A 177      -8.782 -13.077  13.733  1.00 82.00           H  
ATOM   2746  O   THR A 177     -11.056 -14.359  13.014  1.00 82.00           O  
ATOM   2747  CG2 THR A 177      -7.525 -11.838  12.530  1.00 82.00           C  
ATOM   2748 HG21 THR A 177      -6.870 -11.535  13.347  1.00 82.00           H  
ATOM   2749 HG22 THR A 177      -7.094 -12.711  12.040  1.00 82.00           H  
ATOM   2750 HG23 THR A 177      -7.605 -11.026  11.808  1.00 82.00           H  
ATOM   2751  OG1 THR A 177      -9.343 -11.117  13.865  1.00 82.00           O  
ATOM   2752  HG1 THR A 177     -10.294 -11.212  13.953  1.00 82.00           H  
ATOM   2753  N   ASP A 178     -12.267 -12.488  12.768  1.00 78.47           N  
ATOM   2754  H   ASP A 178     -12.329 -11.581  12.327  1.00 78.47           H  
ATOM   2755  CA  ASP A 178     -13.484 -13.028  13.408  1.00 78.47           C  
ATOM   2756  HA  ASP A 178     -13.216 -13.925  13.966  1.00 78.47           H  
ATOM   2757  C   ASP A 178     -14.531 -13.441  12.362  1.00 78.47           C  
ATOM   2758  CB  ASP A 178     -14.051 -12.037  14.439  1.00 78.47           C  
ATOM   2759  HB2 ASP A 178     -14.540 -11.210  13.923  1.00 78.47           H  
ATOM   2760  HB3 ASP A 178     -13.221 -11.626  15.014  1.00 78.47           H  
ATOM   2761  O   ASP A 178     -14.924 -12.628  11.525  1.00 78.47           O  
ATOM   2762  CG  ASP A 178     -15.043 -12.689  15.422  1.00 78.47           C  
ATOM   2763  OD1 ASP A 178     -15.696 -13.699  15.065  1.00 78.47           O  
ATOM   2764  OD2 ASP A 178     -15.131 -12.180  16.560  1.00 78.47           O  
ATOM   2765  N   SER A 179     -14.975 -14.701  12.418  1.00 60.99           N  
ATOM   2766  H   SER A 179     -14.719 -15.252  13.225  1.00 60.99           H  
ATOM   2767  CA  SER A 179     -15.786 -15.364  11.390  1.00 60.99           C  
ATOM   2768  HA  SER A 179     -15.354 -15.143  10.414  1.00 60.99           H  
ATOM   2769  C   SER A 179     -17.248 -14.923  11.354  1.00 60.99           C  
ATOM   2770  CB  SER A 179     -15.716 -16.884  11.565  1.00 60.99           C  
ATOM   2771  HB2 SER A 179     -16.313 -17.360  10.787  1.00 60.99           H  
ATOM   2772  HB3 SER A 179     -14.681 -17.206  11.453  1.00 60.99           H  
ATOM   2773  O   SER A 179     -17.871 -14.974  10.298  1.00 60.99           O  
ATOM   2774  OG  SER A 179     -16.195 -17.282  12.840  1.00 60.99           O  
ATOM   2775  HG  SER A 179     -16.153 -18.241  12.879  1.00 60.99           H  
ATOM   2776  N   ARG A 180     -17.820 -14.462  12.476  1.00 70.58           N  
ATOM   2777  H   ARG A 180     -17.243 -14.393  13.302  1.00 70.58           H  
ATOM   2778  CA  ARG A 180     -19.267 -14.170  12.544  1.00 70.58           C  
ATOM   2779  HA  ARG A 180     -19.802 -14.946  11.997  1.00 70.58           H  
ATOM   2780  C   ARG A 180     -19.687 -12.884  11.837  1.00 70.58           C  
ATOM   2781  CB  ARG A 180     -19.747 -14.177  13.999  1.00 70.58           C  
ATOM   2782  HB2 ARG A 180     -19.065 -13.594  14.618  1.00 70.58           H  
ATOM   2783  HB3 ARG A 180     -20.737 -13.724  14.051  1.00 70.58           H  
ATOM   2784  O   ARG A 180     -20.865 -12.715  11.549  1.00 70.58           O  
ATOM   2785  CG  ARG A 180     -19.842 -15.617  14.515  1.00 70.58           C  
ATOM   2786  HG2 ARG A 180     -20.480 -16.187  13.840  1.00 70.58           H  
ATOM   2787  HG3 ARG A 180     -18.855 -16.079  14.530  1.00 70.58           H  
ATOM   2788  CD  ARG A 180     -20.463 -15.670  15.912  1.00 70.58           C  
ATOM   2789  HD2 ARG A 180     -20.737 -16.705  16.115  1.00 70.58           H  
ATOM   2790  HD3 ARG A 180     -21.367 -15.061  15.923  1.00 70.58           H  
ATOM   2791  NE  ARG A 180     -19.521 -15.209  16.946  1.00 70.58           N  
ATOM   2792  HE  ARG A 180     -18.625 -14.874  16.622  1.00 70.58           H  
ATOM   2793  NH1 ARG A 180     -20.882 -15.595  18.751  1.00 70.58           N  
ATOM   2794 HH11 ARG A 180     -21.037 -15.596  19.749  1.00 70.58           H  
ATOM   2795 HH12 ARG A 180     -21.616 -15.862  18.111  1.00 70.58           H  
ATOM   2796  NH2 ARG A 180     -18.789 -14.859  19.064  1.00 70.58           N  
ATOM   2797 HH21 ARG A 180     -17.910 -14.545  18.679  1.00 70.58           H  
ATOM   2798 HH22 ARG A 180     -18.939 -14.847  20.063  1.00 70.58           H  
ATOM   2799  CZ  ARG A 180     -19.735 -15.224  18.247  1.00 70.58           C  
ATOM   2800  N   TYR A 181     -18.742 -11.992  11.562  1.00 68.61           N  
ATOM   2801  H   TYR A 181     -17.793 -12.218  11.825  1.00 68.61           H  
ATOM   2802  CA  TYR A 181     -19.024 -10.655  11.036  1.00 68.61           C  
ATOM   2803  HA  TYR A 181     -20.047 -10.628  10.661  1.00 68.61           H  
ATOM   2804  C   TYR A 181     -18.134 -10.299   9.841  1.00 68.61           C  
ATOM   2805  CB  TYR A 181     -18.928  -9.639  12.178  1.00 68.61           C  
ATOM   2806  HB2 TYR A 181     -19.192  -8.651  11.801  1.00 68.61           H  
ATOM   2807  HB3 TYR A 181     -17.892  -9.594  12.513  1.00 68.61           H  
ATOM   2808  O   TYR A 181     -17.937  -9.120   9.544  1.00 68.61           O  
ATOM   2809  CG  TYR A 181     -19.826  -9.952  13.364  1.00 68.61           C  
ATOM   2810  CD1 TYR A 181     -21.172  -9.539  13.362  1.00 68.61           C  
ATOM   2811  HD1 TYR A 181     -21.584  -9.049  12.492  1.00 68.61           H  
ATOM   2812  CD2 TYR A 181     -19.307 -10.634  14.482  1.00 68.61           C  
ATOM   2813  HD2 TYR A 181     -18.273 -10.946  14.485  1.00 68.61           H  
ATOM   2814  CE1 TYR A 181     -21.976  -9.756  14.497  1.00 68.61           C  
ATOM   2815  HE1 TYR A 181     -23.007  -9.435  14.508  1.00 68.61           H  
ATOM   2816  CE2 TYR A 181     -20.087 -10.804  15.638  1.00 68.61           C  
ATOM   2817  HE2 TYR A 181     -19.648 -11.257  16.515  1.00 68.61           H  
ATOM   2818  OH  TYR A 181     -22.175 -10.507  16.768  1.00 68.61           O  
ATOM   2819  HH  TYR A 181     -21.640 -10.819  17.501  1.00 68.61           H  
ATOM   2820  CZ  TYR A 181     -21.424 -10.360  15.646  1.00 68.61           C  
ATOM   2821  N   GLN A 182     -17.592 -11.314   9.153  1.00 71.62           N  
ATOM   2822  H   GLN A 182     -17.795 -12.261   9.439  1.00 71.62           H  
ATOM   2823  CA  GLN A 182     -16.717 -11.112   7.995  1.00 71.62           C  
ATOM   2824  HA  GLN A 182     -15.855 -10.523   8.307  1.00 71.62           H  
ATOM   2825  C   GLN A 182     -17.412 -10.313   6.896  1.00 71.62           C  
ATOM   2826  CB  GLN A 182     -16.214 -12.452   7.437  1.00 71.62           C  
ATOM   2827  HB2 GLN A 182     -15.738 -12.272   6.473  1.00 71.62           H  
ATOM   2828  HB3 GLN A 182     -17.054 -13.130   7.288  1.00 71.62           H  
ATOM   2829  O   GLN A 182     -16.841  -9.339   6.419  1.00 71.62           O  
ATOM   2830  CG  GLN A 182     -15.180 -13.095   8.366  1.00 71.62           C  
ATOM   2831  HG2 GLN A 182     -14.377 -12.384   8.560  1.00 71.62           H  
ATOM   2832  HG3 GLN A 182     -15.678 -13.336   9.306  1.00 71.62           H  
ATOM   2833  CD  GLN A 182     -14.574 -14.377   7.806  1.00 71.62           C  
ATOM   2834  NE2 GLN A 182     -13.420 -14.790   8.281  1.00 71.62           N  
ATOM   2835 HE21 GLN A 182     -13.007 -15.557   7.769  1.00 71.62           H  
ATOM   2836 HE22 GLN A 182     -12.858 -14.194   8.872  1.00 71.62           H  
ATOM   2837  OE1 GLN A 182     -15.127 -15.037   6.946  1.00 71.62           O  
ATOM   2838  N   GLU A 183     -18.650 -10.661   6.539  1.00 72.95           N  
ATOM   2839  H   GLU A 183     -19.063 -11.492   6.938  1.00 72.95           H  
ATOM   2840  CA  GLU A 183     -19.386  -9.975   5.469  1.00 72.95           C  
ATOM   2841  HA  GLU A 183     -18.818 -10.033   4.541  1.00 72.95           H  
ATOM   2842  C   GLU A 183     -19.580  -8.489   5.773  1.00 72.95           C  
ATOM   2843  CB  GLU A 183     -20.743 -10.646   5.235  1.00 72.95           C  
ATOM   2844  HB2 GLU A 183     -21.291 -10.058   4.499  1.00 72.95           H  
ATOM   2845  HB3 GLU A 183     -21.306 -10.659   6.168  1.00 72.95           H  
ATOM   2846  O   GLU A 183     -19.191  -7.638   4.980  1.00 72.95           O  
ATOM   2847  CG  GLU A 183     -20.585 -12.078   4.705  1.00 72.95           C  
ATOM   2848  HG2 GLU A 183     -20.119 -12.693   5.475  1.00 72.95           H  
ATOM   2849  HG3 GLU A 183     -19.918 -12.056   3.843  1.00 72.95           H  
ATOM   2850  CD  GLU A 183     -21.923 -12.710   4.295  1.00 72.95           C  
ATOM   2851  OE1 GLU A 183     -21.863 -13.731   3.576  1.00 72.95           O  
ATOM   2852  OE2 GLU A 183     -22.978 -12.189   4.721  1.00 72.95           O  
ATOM   2853  N   ALA A 184     -20.076  -8.159   6.966  1.00 73.19           N  
ATOM   2854  H   ALA A 184     -20.368  -8.900   7.586  1.00 73.19           H  
ATOM   2855  CA  ALA A 184     -20.315  -6.773   7.351  1.00 73.19           C  
ATOM   2856  HA  ALA A 184     -20.956  -6.315   6.597  1.00 73.19           H  
ATOM   2857  C   ALA A 184     -19.006  -5.957   7.410  1.00 73.19           C  
ATOM   2858  CB  ALA A 184     -21.085  -6.785   8.675  1.00 73.19           C  
ATOM   2859  HB1 ALA A 184     -20.445  -7.138   9.483  1.00 73.19           H  
ATOM   2860  HB2 ALA A 184     -21.951  -7.441   8.589  1.00 73.19           H  
ATOM   2861  HB3 ALA A 184     -21.450  -5.781   8.892  1.00 73.19           H  
ATOM   2862  O   ALA A 184     -18.958  -4.814   6.955  1.00 73.19           O  
ATOM   2863  N   ALA A 185     -17.925  -6.550   7.930  1.00 74.65           N  
ATOM   2864  H   ALA A 185     -18.005  -7.500   8.264  1.00 74.65           H  
ATOM   2865  CA  ALA A 185     -16.622  -5.894   8.022  1.00 74.65           C  
ATOM   2866  HA  ALA A 185     -16.759  -4.909   8.468  1.00 74.65           H  
ATOM   2867  C   ALA A 185     -15.957  -5.676   6.654  1.00 74.65           C  
ATOM   2868  CB  ALA A 185     -15.740  -6.721   8.954  1.00 74.65           C  
ATOM   2869  HB1 ALA A 185     -15.611  -7.725   8.550  1.00 74.65           H  
ATOM   2870  HB2 ALA A 185     -16.240  -6.798   9.920  1.00 74.65           H  
ATOM   2871  HB3 ALA A 185     -14.769  -6.242   9.075  1.00 74.65           H  
ATOM   2872  O   ALA A 185     -15.170  -4.741   6.516  1.00 74.65           O  
ATOM   2873  N   ARG A 186     -16.295  -6.482   5.636  1.00 75.19           N  
ATOM   2874  H   ARG A 186     -16.943  -7.235   5.819  1.00 75.19           H  
ATOM   2875  CA  ARG A 186     -15.794  -6.322   4.260  1.00 75.19           C  
ATOM   2876  HA  ARG A 186     -14.710  -6.211   4.301  1.00 75.19           H  
ATOM   2877  C   ARG A 186     -16.306  -5.056   3.562  1.00 75.19           C  
ATOM   2878  CB  ARG A 186     -16.126  -7.567   3.417  1.00 75.19           C  
ATOM   2879  HB2 ARG A 186     -17.170  -7.839   3.570  1.00 75.19           H  
ATOM   2880  HB3 ARG A 186     -16.005  -7.328   2.361  1.00 75.19           H  
ATOM   2881  O   ARG A 186     -15.737  -4.682   2.548  1.00 75.19           O  
ATOM   2882  CG  ARG A 186     -15.223  -8.773   3.722  1.00 75.19           C  
ATOM   2883  HG2 ARG A 186     -14.227  -8.585   3.322  1.00 75.19           H  
ATOM   2884  HG3 ARG A 186     -15.137  -8.921   4.798  1.00 75.19           H  
ATOM   2885  CD  ARG A 186     -15.798 -10.040   3.079  1.00 75.19           C  
ATOM   2886  HD2 ARG A 186     -15.862  -9.883   2.002  1.00 75.19           H  
ATOM   2887  HD3 ARG A 186     -16.804 -10.198   3.467  1.00 75.19           H  
ATOM   2888  NE  ARG A 186     -14.986 -11.245   3.352  1.00 75.19           N  
ATOM   2889  HE  ARG A 186     -14.184 -11.172   3.962  1.00 75.19           H  
ATOM   2890  NH1 ARG A 186     -16.189 -12.678   2.023  1.00 75.19           N  
ATOM   2891 HH11 ARG A 186     -16.771 -11.912   1.714  1.00 75.19           H  
ATOM   2892 HH12 ARG A 186     -16.319 -13.604   1.643  1.00 75.19           H  
ATOM   2893  NH2 ARG A 186     -14.462 -13.461   3.173  1.00 75.19           N  
ATOM   2894 HH21 ARG A 186     -13.564 -13.329   3.616  1.00 75.19           H  
ATOM   2895 HH22 ARG A 186     -14.576 -14.362   2.730  1.00 75.19           H  
ATOM   2896  CZ  ARG A 186     -15.212 -12.450   2.856  1.00 75.19           C  
ATOM   2897  N   HIS A 187     -17.326  -4.384   4.096  1.00 76.56           N  
ATOM   2898  H   HIS A 187     -17.791  -4.779   4.900  1.00 76.56           H  
ATOM   2899  CA  HIS A 187     -17.877  -3.149   3.518  1.00 76.56           C  
ATOM   2900  HA  HIS A 187     -17.721  -3.168   2.439  1.00 76.56           H  
ATOM   2901  C   HIS A 187     -17.195  -1.859   4.005  1.00 76.56           C  
ATOM   2902  CB  HIS A 187     -19.390  -3.120   3.764  1.00 76.56           C  
ATOM   2903  HB2 HIS A 187     -19.587  -3.206   4.833  1.00 76.56           H  
ATOM   2904  HB3 HIS A 187     -19.795  -2.167   3.423  1.00 76.56           H  
ATOM   2905  O   HIS A 187     -17.650  -0.761   3.689  1.00 76.56           O  
ATOM   2906  CG  HIS A 187     -20.115  -4.211   3.028  1.00 76.56           C  
ATOM   2907  CD2 HIS A 187     -20.699  -5.321   3.571  1.00 76.56           C  
ATOM   2908  HD2 HIS A 187     -20.719  -5.576   4.620  1.00 76.56           H  
ATOM   2909  ND1 HIS A 187     -20.309  -4.274   1.668  1.00 76.56           N  
ATOM   2910  HD1 HIS A 187     -20.013  -3.585   0.992  1.00 76.56           H  
ATOM   2911  CE1 HIS A 187     -21.000  -5.394   1.401  1.00 76.56           C  
ATOM   2912  HE1 HIS A 187     -21.313  -5.711   0.417  1.00 76.56           H  
ATOM   2913  NE2 HIS A 187     -21.264  -6.065   2.532  1.00 76.56           N  
ATOM   2914  N   GLY A 188     -16.134  -1.956   4.812  1.00 78.45           N  
ATOM   2915  H   GLY A 188     -15.772  -2.874   5.027  1.00 78.45           H  
ATOM   2916  CA  GLY A 188     -15.354  -0.777   5.193  1.00 78.45           C  
ATOM   2917  HA2 GLY A 188     -14.679  -1.016   6.015  1.00 78.45           H  
ATOM   2918  HA3 GLY A 188     -16.028   0.004   5.546  1.00 78.45           H  
ATOM   2919  C   GLY A 188     -14.540  -0.200   4.032  1.00 78.45           C  
ATOM   2920  O   GLY A 188     -14.368  -0.820   2.985  1.00 78.45           O  
ATOM   2921  N   ALA A 189     -13.999   0.999   4.229  1.00 80.92           N  
ATOM   2922  H   ALA A 189     -14.107   1.423   5.139  1.00 80.92           H  
ATOM   2923  CA  ALA A 189     -13.163   1.664   3.230  1.00 80.92           C  
ATOM   2924  HA  ALA A 189     -13.152   1.070   2.316  1.00 80.92           H  
ATOM   2925  C   ALA A 189     -11.712   1.765   3.704  1.00 80.92           C  
ATOM   2926  CB  ALA A 189     -13.776   3.017   2.855  1.00 80.92           C  
ATOM   2927  HB1 ALA A 189     -14.783   2.864   2.469  1.00 80.92           H  
ATOM   2928  HB2 ALA A 189     -13.819   3.671   3.726  1.00 80.92           H  
ATOM   2929  HB3 ALA A 189     -13.171   3.488   2.080  1.00 80.92           H  
ATOM   2930  O   ALA A 189     -11.448   2.039   4.879  1.00 80.92           O  
ATOM   2931  N   LEU A 190     -10.768   1.588   2.777  1.00 82.07           N  
ATOM   2932  H   LEU A 190     -11.049   1.465   1.815  1.00 82.07           H  
ATOM   2933  CA  LEU A 190      -9.340   1.715   3.039  1.00 82.07           C  
ATOM   2934  HA  LEU A 190      -9.197   1.952   4.093  1.00 82.07           H  
ATOM   2935  C   LEU A 190      -8.760   2.870   2.219  1.00 82.07           C  
ATOM   2936  CB  LEU A 190      -8.641   0.376   2.765  1.00 82.07           C  
ATOM   2937  HB2 LEU A 190      -8.694   0.177   1.694  1.00 82.07           H  
ATOM   2938  HB3 LEU A 190      -9.179  -0.416   3.285  1.00 82.07           H  
ATOM   2939  O   LEU A 190      -8.522   2.776   1.017  1.00 82.07           O  
ATOM   2940  CG  LEU A 190      -7.167   0.350   3.210  1.00 82.07           C  
ATOM   2941  HG  LEU A 190      -6.625   1.188   2.772  1.00 82.07           H  
ATOM   2942  CD1 LEU A 190      -7.025   0.408   4.735  1.00 82.07           C  
ATOM   2943 HD11 LEU A 190      -5.993   0.202   5.020  1.00 82.07           H  
ATOM   2944 HD12 LEU A 190      -7.301   1.398   5.096  1.00 82.07           H  
ATOM   2945 HD13 LEU A 190      -7.670  -0.340   5.196  1.00 82.07           H  
ATOM   2946  CD2 LEU A 190      -6.521  -0.944   2.721  1.00 82.07           C  
ATOM   2947 HD21 LEU A 190      -6.553  -0.968   1.632  1.00 82.07           H  
ATOM   2948 HD22 LEU A 190      -7.082  -1.803   3.086  1.00 82.07           H  
ATOM   2949 HD23 LEU A 190      -5.485  -1.007   3.054  1.00 82.07           H  
ATOM   2950  N   THR A 191      -8.487   3.971   2.900  1.00 82.26           N  
ATOM   2951  H   THR A 191      -8.699   3.977   3.888  1.00 82.26           H  
ATOM   2952  CA  THR A 191      -7.784   5.126   2.344  1.00 82.26           C  
ATOM   2953  HA  THR A 191      -8.081   5.271   1.305  1.00 82.26           H  
ATOM   2954  C   THR A 191      -6.278   4.900   2.383  1.00 82.26           C  
ATOM   2955  CB  THR A 191      -8.175   6.379   3.130  1.00 82.26           C  
ATOM   2956  HB  THR A 191      -8.210   6.120   4.189  1.00 82.26           H  
ATOM   2957  O   THR A 191      -5.744   4.436   3.393  1.00 82.26           O  
ATOM   2958  CG2 THR A 191      -7.206   7.552   2.964  1.00 82.26           C  
ATOM   2959 HG21 THR A 191      -6.873   7.643   1.930  1.00 82.26           H  
ATOM   2960 HG22 THR A 191      -7.688   8.480   3.271  1.00 82.26           H  
ATOM   2961 HG23 THR A 191      -6.331   7.393   3.593  1.00 82.26           H  
ATOM   2962  OG1 THR A 191      -9.459   6.816   2.762  1.00 82.26           O  
ATOM   2963  HG1 THR A 191      -9.298   7.403   2.021  1.00 82.26           H  
ATOM   2964  N   MET A 192      -5.575   5.287   1.317  1.00 82.24           N  
ATOM   2965  H   MET A 192      -6.062   5.666   0.517  1.00 82.24           H  
ATOM   2966  CA  MET A 192      -4.121   5.202   1.219  1.00 82.24           C  
ATOM   2967  HA  MET A 192      -3.718   4.868   2.176  1.00 82.24           H  
ATOM   2968  C   MET A 192      -3.509   6.569   0.891  1.00 82.24           C  
ATOM   2969  CB  MET A 192      -3.717   4.154   0.175  1.00 82.24           C  
ATOM   2970  HB2 MET A 192      -3.987   4.505  -0.821  1.00 82.24           H  
ATOM   2971  HB3 MET A 192      -2.635   4.026   0.214  1.00 82.24           H  
ATOM   2972  O   MET A 192      -3.816   7.187  -0.125  1.00 82.24           O  
ATOM   2973  CG  MET A 192      -4.384   2.796   0.410  1.00 82.24           C  
ATOM   2974  HG2 MET A 192      -5.452   2.878   0.204  1.00 82.24           H  
ATOM   2975  HG3 MET A 192      -4.263   2.516   1.456  1.00 82.24           H  
ATOM   2976  SD  MET A 192      -3.697   1.502  -0.644  1.00 82.24           S  
ATOM   2977  CE  MET A 192      -4.592   0.074  -0.005  1.00 82.24           C  
ATOM   2978  HE1 MET A 192      -4.144  -0.827  -0.423  1.00 82.24           H  
ATOM   2979  HE2 MET A 192      -4.497   0.044   1.081  1.00 82.24           H  
ATOM   2980  HE3 MET A 192      -5.643   0.137  -0.288  1.00 82.24           H  
ATOM   2981  N   THR A 193      -2.588   7.045   1.726  1.00 82.86           N  
ATOM   2982  H   THR A 193      -2.390   6.512   2.561  1.00 82.86           H  
ATOM   2983  CA  THR A 193      -1.770   8.233   1.438  1.00 82.86           C  
ATOM   2984  HA  THR A 193      -2.045   8.643   0.467  1.00 82.86           H  
ATOM   2985  C   THR A 193      -0.307   7.850   1.365  1.00 82.86           C  
ATOM   2986  CB  THR A 193      -1.956   9.345   2.470  1.00 82.86           C  
ATOM   2987  HB  THR A 193      -1.652   8.980   3.451  1.00 82.86           H  
ATOM   2988  O   THR A 193       0.230   7.214   2.273  1.00 82.86           O  
ATOM   2989  CG2 THR A 193      -1.093  10.571   2.168  1.00 82.86           C  
ATOM   2990 HG21 THR A 193      -1.101  10.796   1.102  1.00 82.86           H  
ATOM   2991 HG22 THR A 193      -0.063  10.375   2.468  1.00 82.86           H  
ATOM   2992 HG23 THR A 193      -1.456  11.430   2.731  1.00 82.86           H  
ATOM   2993  OG1 THR A 193      -3.301   9.735   2.568  1.00 82.86           O  
ATOM   2994  HG1 THR A 193      -3.672   9.789   1.684  1.00 82.86           H  
ATOM   2995  N   LEU A 194       0.347   8.243   0.280  1.00 81.98           N  
ATOM   2996  H   LEU A 194      -0.138   8.801  -0.408  1.00 81.98           H  
ATOM   2997  CA  LEU A 194       1.650   7.735  -0.100  1.00 81.98           C  
ATOM   2998  HA  LEU A 194       2.106   7.228   0.750  1.00 81.98           H  
ATOM   2999  C   LEU A 194       2.573   8.873  -0.511  1.00 81.98           C  
ATOM   3000  CB  LEU A 194       1.438   6.714  -1.222  1.00 81.98           C  
ATOM   3001  HB2 LEU A 194       2.382   6.503  -1.727  1.00 81.98           H  
ATOM   3002  HB3 LEU A 194       0.750   7.163  -1.939  1.00 81.98           H  
ATOM   3003  O   LEU A 194       2.230   9.728  -1.325  1.00 81.98           O  
ATOM   3004  CG  LEU A 194       0.831   5.411  -0.676  1.00 81.98           C  
ATOM   3005  HG  LEU A 194       0.149   5.615   0.150  1.00 81.98           H  
ATOM   3006  CD1 LEU A 194       0.040   4.613  -1.684  1.00 81.98           C  
ATOM   3007 HD11 LEU A 194      -0.385   3.733  -1.202  1.00 81.98           H  
ATOM   3008 HD12 LEU A 194       0.669   4.301  -2.517  1.00 81.98           H  
ATOM   3009 HD13 LEU A 194      -0.806   5.213  -2.021  1.00 81.98           H  
ATOM   3010  CD2 LEU A 194       1.930   4.506  -0.164  1.00 81.98           C  
ATOM   3011 HD21 LEU A 194       1.463   3.662   0.343  1.00 81.98           H  
ATOM   3012 HD22 LEU A 194       2.533   4.151  -1.000  1.00 81.98           H  
ATOM   3013 HD23 LEU A 194       2.559   5.060   0.532  1.00 81.98           H  
ATOM   3014  N   LYS A 195       3.780   8.843   0.044  1.00 80.83           N  
ATOM   3015  H   LYS A 195       3.967   8.096   0.699  1.00 80.83           H  
ATOM   3016  CA  LYS A 195       4.900   9.677  -0.369  1.00 80.83           C  
ATOM   3017  HA  LYS A 195       4.580  10.344  -1.169  1.00 80.83           H  
ATOM   3018  C   LYS A 195       5.991   8.770  -0.905  1.00 80.83           C  
ATOM   3019  CB  LYS A 195       5.370  10.525   0.808  1.00 80.83           C  
ATOM   3020  HB2 LYS A 195       5.832   9.881   1.556  1.00 80.83           H  
ATOM   3021  HB3 LYS A 195       4.507  11.030   1.241  1.00 80.83           H  
ATOM   3022  O   LYS A 195       6.496   7.914  -0.178  1.00 80.83           O  
ATOM   3023  CG  LYS A 195       6.397  11.566   0.364  1.00 80.83           C  
ATOM   3024  HG2 LYS A 195       7.307  11.075   0.021  1.00 80.83           H  
ATOM   3025  HG3 LYS A 195       5.979  12.162  -0.448  1.00 80.83           H  
ATOM   3026  CD  LYS A 195       6.712  12.474   1.550  1.00 80.83           C  
ATOM   3027  HD2 LYS A 195       5.780  12.929   1.885  1.00 80.83           H  
ATOM   3028  HD3 LYS A 195       7.148  11.890   2.360  1.00 80.83           H  
ATOM   3029  CE  LYS A 195       7.682  13.564   1.105  1.00 80.83           C  
ATOM   3030  HE2 LYS A 195       8.681  13.137   1.020  1.00 80.83           H  
ATOM   3031  HE3 LYS A 195       7.369  13.906   0.119  1.00 80.83           H  
ATOM   3032  NZ  LYS A 195       7.639  14.698   2.054  1.00 80.83           N  
ATOM   3033  HZ1 LYS A 195       7.901  14.404   2.984  1.00 80.83           H  
ATOM   3034  HZ2 LYS A 195       8.230  15.455   1.741  1.00 80.83           H  
ATOM   3035  HZ3 LYS A 195       6.693  15.051   2.078  1.00 80.83           H  
ATOM   3036  N   LEU A 196       6.335   8.961  -2.169  1.00 76.98           N  
ATOM   3037  H   LEU A 196       5.892   9.718  -2.671  1.00 76.98           H  
ATOM   3038  CA  LEU A 196       7.362   8.208  -2.865  1.00 76.98           C  
ATOM   3039  HA  LEU A 196       7.727   7.422  -2.204  1.00 76.98           H  
ATOM   3040  C   LEU A 196       8.535   9.107  -3.226  1.00 76.98           C  
ATOM   3041  CB  LEU A 196       6.807   7.549  -4.135  1.00 76.98           C  
ATOM   3042  HB2 LEU A 196       6.533   8.336  -4.837  1.00 76.98           H  
ATOM   3043  HB3 LEU A 196       7.606   6.962  -4.588  1.00 76.98           H  
ATOM   3044  O   LEU A 196       8.349  10.236  -3.679  1.00 76.98           O  
ATOM   3045  CG  LEU A 196       5.591   6.643  -3.927  1.00 76.98           C  
ATOM   3046  HG  LEU A 196       4.777   7.243  -3.522  1.00 76.98           H  
ATOM   3047  CD1 LEU A 196       5.198   6.062  -5.286  1.00 76.98           C  
ATOM   3048 HD11 LEU A 196       4.327   5.419  -5.166  1.00 76.98           H  
ATOM   3049 HD12 LEU A 196       6.018   5.467  -5.688  1.00 76.98           H  
ATOM   3050 HD13 LEU A 196       4.961   6.865  -5.984  1.00 76.98           H  
ATOM   3051  CD2 LEU A 196       5.835   5.485  -2.971  1.00 76.98           C  
ATOM   3052 HD21 LEU A 196       4.971   4.820  -2.985  1.00 76.98           H  
ATOM   3053 HD22 LEU A 196       5.942   5.876  -1.959  1.00 76.98           H  
ATOM   3054 HD23 LEU A 196       6.728   4.930  -3.256  1.00 76.98           H  
ATOM   3055  N   SER A 197       9.735   8.555  -3.122  1.00 73.49           N  
ATOM   3056  H   SER A 197       9.794   7.629  -2.723  1.00 73.49           H  
ATOM   3057  CA  SER A 197      10.937   9.102  -3.742  1.00 73.49           C  
ATOM   3058  HA  SER A 197      10.721  10.073  -4.187  1.00 73.49           H  
ATOM   3059  C   SER A 197      11.407   8.168  -4.840  1.00 73.49           C  
ATOM   3060  CB  SER A 197      12.059   9.291  -2.725  1.00 73.49           C  
ATOM   3061  HB2 SER A 197      13.009   9.361  -3.255  1.00 73.49           H  
ATOM   3062  HB3 SER A 197      12.100   8.441  -2.045  1.00 73.49           H  
ATOM   3063  O   SER A 197      11.436   6.951  -4.670  1.00 73.49           O  
ATOM   3064  OG  SER A 197      11.873  10.483  -2.002  1.00 73.49           O  
ATOM   3065  HG  SER A 197      11.315  10.255  -1.255  1.00 73.49           H  
ATOM   3066  N   ILE A 198      11.818   8.739  -5.963  1.00 71.87           N  
ATOM   3067  H   ILE A 198      11.693   9.736  -6.063  1.00 71.87           H  
ATOM   3068  CA  ILE A 198      12.358   8.003  -7.098  1.00 71.87           C  
ATOM   3069  HA  ILE A 198      12.414   6.944  -6.848  1.00 71.87           H  
ATOM   3070  C   ILE A 198      13.751   8.507  -7.381  1.00 71.87           C  
ATOM   3071  CB  ILE A 198      11.448   8.151  -8.319  1.00 71.87           C  
ATOM   3072  HB  ILE A 198      11.371   9.211  -8.561  1.00 71.87           H  
ATOM   3073  O   ILE A 198      13.945   9.703  -7.565  1.00 71.87           O  
ATOM   3074  CG1 ILE A 198      10.052   7.589  -7.987  1.00 71.87           C  
ATOM   3075 HG12 ILE A 198      10.005   7.170  -6.982  1.00 71.87           H  
ATOM   3076 HG13 ILE A 198       9.816   6.751  -8.643  1.00 71.87           H  
ATOM   3077  CG2 ILE A 198      12.029   7.425  -9.542  1.00 71.87           C  
ATOM   3078 HG21 ILE A 198      11.324   7.482 -10.371  1.00 71.87           H  
ATOM   3079 HG22 ILE A 198      12.197   6.379  -9.283  1.00 71.87           H  
ATOM   3080 HG23 ILE A 198      12.967   7.883  -9.855  1.00 71.87           H  
ATOM   3081  CD1 ILE A 198       8.965   8.646  -8.116  1.00 71.87           C  
ATOM   3082 HD11 ILE A 198       9.111   9.270  -8.997  1.00 71.87           H  
ATOM   3083 HD12 ILE A 198       8.989   9.289  -7.236  1.00 71.87           H  
ATOM   3084 HD13 ILE A 198       8.001   8.139  -8.155  1.00 71.87           H  
ATOM   3085  N   GLY A 199      14.716   7.602  -7.439  1.00 68.96           N  
ATOM   3086  H   GLY A 199      14.468   6.632  -7.310  1.00 68.96           H  
ATOM   3087  CA  GLY A 199      16.105   7.942  -7.709  1.00 68.96           C  
ATOM   3088  HA2 GLY A 199      16.179   8.950  -8.116  1.00 68.96           H  
ATOM   3089  HA3 GLY A 199      16.669   7.908  -6.777  1.00 68.96           H  
ATOM   3090  C   GLY A 199      16.749   6.986  -8.698  1.00 68.96           C  
ATOM   3091  O   GLY A 199      16.258   5.892  -8.967  1.00 68.96           O  
ATOM   3092  N   THR A 200      17.905   7.381  -9.219  1.00 67.99           N  
ATOM   3093  H   THR A 200      18.220   8.328  -9.060  1.00 67.99           H  
ATOM   3094  CA  THR A 200      18.762   6.502 -10.032  1.00 67.99           C  
ATOM   3095  HA  THR A 200      18.134   5.859 -10.649  1.00 67.99           H  
ATOM   3096  C   THR A 200      19.646   5.582  -9.191  1.00 67.99           C  
ATOM   3097  CB  THR A 200      19.641   7.331 -10.970  1.00 67.99           C  
ATOM   3098  HB  THR A 200      20.279   6.662 -11.547  1.00 67.99           H  
ATOM   3099  O   THR A 200      20.369   4.759  -9.742  1.00 67.99           O  
ATOM   3100  CG2 THR A 200      18.791   8.138 -11.945  1.00 67.99           C  
ATOM   3101 HG21 THR A 200      18.315   8.978 -11.440  1.00 67.99           H  
ATOM   3102 HG22 THR A 200      18.026   7.502 -12.391  1.00 67.99           H  
ATOM   3103 HG23 THR A 200      19.431   8.513 -12.744  1.00 67.99           H  
ATOM   3104  OG1 THR A 200      20.453   8.210 -10.212  1.00 67.99           O  
ATOM   3105  HG1 THR A 200      21.182   7.683  -9.876  1.00 67.99           H  
ATOM   3106  N   MET A 201      19.624   5.743  -7.867  1.00 63.43           N  
ATOM   3107  H   MET A 201      18.932   6.370  -7.482  1.00 63.43           H  
ATOM   3108  CA  MET A 201      20.395   4.967  -6.898  1.00 63.43           C  
ATOM   3109  HA  MET A 201      20.863   4.121  -7.401  1.00 63.43           H  
ATOM   3110  C   MET A 201      19.450   4.443  -5.812  1.00 63.43           C  
ATOM   3111  CB  MET A 201      21.486   5.842  -6.257  1.00 63.43           C  
ATOM   3112  HB2 MET A 201      21.012   6.700  -5.781  1.00 63.43           H  
ATOM   3113  HB3 MET A 201      21.993   5.274  -5.477  1.00 63.43           H  
ATOM   3114  O   MET A 201      18.488   5.146  -5.486  1.00 63.43           O  
ATOM   3115  CG  MET A 201      22.530   6.358  -7.255  1.00 63.43           C  
ATOM   3116  HG2 MET A 201      23.205   7.026  -6.721  1.00 63.43           H  
ATOM   3117  HG3 MET A 201      22.020   6.951  -8.014  1.00 63.43           H  
ATOM   3118  SD  MET A 201      23.536   5.103  -8.099  1.00 63.43           S  
ATOM   3119  CE  MET A 201      24.511   4.460  -6.710  1.00 63.43           C  
ATOM   3120  HE1 MET A 201      25.218   3.715  -7.077  1.00 63.43           H  
ATOM   3121  HE2 MET A 201      23.854   3.987  -5.980  1.00 63.43           H  
ATOM   3122  HE3 MET A 201      25.059   5.271  -6.230  1.00 63.43           H  
ATOM   3123  N   PRO A 202      19.718   3.257  -5.241  1.00 67.38           N  
ATOM   3124  CA  PRO A 202      18.947   2.756  -4.116  1.00 67.38           C  
ATOM   3125  HA  PRO A 202      17.893   2.701  -4.386  1.00 67.38           H  
ATOM   3126  C   PRO A 202      19.110   3.689  -2.913  1.00 67.38           C  
ATOM   3127  CB  PRO A 202      19.481   1.346  -3.847  1.00 67.38           C  
ATOM   3128  HB2 PRO A 202      19.419   1.073  -2.794  1.00 67.38           H  
ATOM   3129  HB3 PRO A 202      18.934   0.628  -4.459  1.00 67.38           H  
ATOM   3130  O   PRO A 202      20.170   4.283  -2.702  1.00 67.38           O  
ATOM   3131  CG  PRO A 202      20.927   1.417  -4.331  1.00 67.38           C  
ATOM   3132  HG2 PRO A 202      21.302   0.439  -4.632  1.00 67.38           H  
ATOM   3133  HG3 PRO A 202      21.553   1.844  -3.548  1.00 67.38           H  
ATOM   3134  CD  PRO A 202      20.852   2.383  -5.511  1.00 67.38           C  
ATOM   3135  HD2 PRO A 202      20.674   1.824  -6.430  1.00 67.38           H  
ATOM   3136  HD3 PRO A 202      21.785   2.942  -5.586  1.00 67.38           H  
ATOM   3137  N   THR A 203      18.046   3.829  -2.131  1.00 61.38           N  
ATOM   3138  H   THR A 203      17.207   3.310  -2.349  1.00 61.38           H  
ATOM   3139  CA  THR A 203      18.056   4.581  -0.874  1.00 61.38           C  
ATOM   3140  HA  THR A 203      19.083   4.793  -0.575  1.00 61.38           H  
ATOM   3141  C   THR A 203      17.421   3.734   0.206  1.00 61.38           C  
ATOM   3142  CB  THR A 203      17.294   5.908  -0.974  1.00 61.38           C  
ATOM   3143  HB  THR A 203      17.284   6.383   0.008  1.00 61.38           H  
ATOM   3144  O   THR A 203      16.314   3.235   0.002  1.00 61.38           O  
ATOM   3145  CG2 THR A 203      17.935   6.860  -1.972  1.00 61.38           C  
ATOM   3146 HG21 THR A 203      18.979   7.009  -1.698  1.00 61.38           H  
ATOM   3147 HG22 THR A 203      17.379   7.798  -1.962  1.00 61.38           H  
ATOM   3148 HG23 THR A 203      17.887   6.434  -2.974  1.00 61.38           H  
ATOM   3149  OG1 THR A 203      15.971   5.700  -1.394  1.00 61.38           O  
ATOM   3150  HG1 THR A 203      15.673   4.932  -0.901  1.00 61.38           H  
ATOM   3151  N   ASP A 204      18.091   3.620   1.344  1.00 57.09           N  
ATOM   3152  H   ASP A 204      19.033   3.974   1.429  1.00 57.09           H  
ATOM   3153  CA  ASP A 204      17.533   2.930   2.500  1.00 57.09           C  
ATOM   3154  HA  ASP A 204      17.057   2.010   2.163  1.00 57.09           H  
ATOM   3155  C   ASP A 204      16.468   3.809   3.163  1.00 57.09           C  
ATOM   3156  CB  ASP A 204      18.651   2.534   3.475  1.00 57.09           C  
ATOM   3157  HB2 ASP A 204      18.207   2.021   4.328  1.00 57.09           H  
ATOM   3158  HB3 ASP A 204      19.143   3.436   3.839  1.00 57.09           H  
ATOM   3159  O   ASP A 204      16.671   5.010   3.372  1.00 57.09           O  
ATOM   3160  CG  ASP A 204      19.687   1.606   2.829  1.00 57.09           C  
ATOM   3161  OD1 ASP A 204      19.296   0.816   1.939  1.00 57.09           O  
ATOM   3162  OD2 ASP A 204      20.875   1.747   3.188  1.00 57.09           O  
ATOM   3163  N   ALA A 205      15.324   3.212   3.490  1.00 56.17           N  
ATOM   3164  H   ALA A 205      15.229   2.221   3.324  1.00 56.17           H  
ATOM   3165  CA  ALA A 205      14.296   3.852   4.297  1.00 56.17           C  
ATOM   3166  HA  ALA A 205      14.385   4.936   4.217  1.00 56.17           H  
ATOM   3167  C   ALA A 205      14.502   3.443   5.763  1.00 56.17           C  
ATOM   3168  CB  ALA A 205      12.922   3.461   3.756  1.00 56.17           C  
ATOM   3169  HB1 ALA A 205      12.136   3.943   4.337  1.00 56.17           H  
ATOM   3170  HB2 ALA A 205      12.830   3.753   2.710  1.00 56.17           H  
ATOM   3171  HB3 ALA A 205      12.815   2.379   3.842  1.00 56.17           H  
ATOM   3172  O   ALA A 205      14.436   2.267   6.108  1.00 56.17           O  
ATOM   3173  N   LEU A 206      14.780   4.417   6.635  1.00 53.53           N  
ATOM   3174  H   LEU A 206      14.871   5.351   6.262  1.00 53.53           H  
ATOM   3175  CA  LEU A 206      15.251   4.177   8.010  1.00 53.53           C  
ATOM   3176  HA  LEU A 206      15.633   3.158   8.067  1.00 53.53           H  
ATOM   3177  C   LEU A 206      14.153   4.240   9.091  1.00 53.53           C  
ATOM   3178  CB  LEU A 206      16.424   5.140   8.308  1.00 53.53           C  
ATOM   3179  HB2 LEU A 206      16.125   6.146   8.014  1.00 53.53           H  
ATOM   3180  HB3 LEU A 206      16.623   5.163   9.379  1.00 53.53           H  
ATOM   3181  O   LEU A 206      14.474   4.350  10.272  1.00 53.53           O  
ATOM   3182  CG  LEU A 206      17.745   4.772   7.608  1.00 53.53           C  
ATOM   3183  HG  LEU A 206      17.563   4.579   6.550  1.00 53.53           H  
ATOM   3184  CD1 LEU A 206      18.723   5.943   7.724  1.00 53.53           C  
ATOM   3185 HD11 LEU A 206      18.929   6.158   8.773  1.00 53.53           H  
ATOM   3186 HD12 LEU A 206      19.655   5.687   7.220  1.00 53.53           H  
ATOM   3187 HD13 LEU A 206      18.300   6.825   7.244  1.00 53.53           H  
ATOM   3188  CD2 LEU A 206      18.403   3.543   8.242  1.00 53.53           C  
ATOM   3189 HD21 LEU A 206      17.769   2.667   8.113  1.00 53.53           H  
ATOM   3190 HD22 LEU A 206      19.353   3.342   7.747  1.00 53.53           H  
ATOM   3191 HD23 LEU A 206      18.579   3.710   9.305  1.00 53.53           H  
ATOM   3192  N   THR A 207      12.860   4.208   8.746  1.00 53.56           N  
ATOM   3193  H   THR A 207      12.609   3.980   7.795  1.00 53.56           H  
ATOM   3194  CA  THR A 207      11.788   4.419   9.747  1.00 53.56           C  
ATOM   3195  HA  THR A 207      12.237   4.404  10.740  1.00 53.56           H  
ATOM   3196  C   THR A 207      10.750   3.302   9.795  1.00 53.56           C  
ATOM   3197  CB  THR A 207      11.124   5.802   9.628  1.00 53.56           C  
ATOM   3198  HB  THR A 207      10.093   5.747   9.978  1.00 53.56           H  
ATOM   3199  O   THR A 207      10.087   2.991   8.811  1.00 53.56           O  
ATOM   3200  CG2 THR A 207      11.861   6.838  10.476  1.00 53.56           C  
ATOM   3201 HG21 THR A 207      11.393   7.814  10.346  1.00 53.56           H  
ATOM   3202 HG22 THR A 207      12.907   6.895  10.175  1.00 53.56           H  
ATOM   3203 HG23 THR A 207      11.806   6.559  11.528  1.00 53.56           H  
ATOM   3204  OG1 THR A 207      11.141   6.296   8.313  1.00 53.56           O  
ATOM   3205  HG1 THR A 207      12.019   6.134   7.959  1.00 53.56           H  
ATOM   3206  N   GLY A 208      10.580   2.715  10.982  1.00 52.05           N  
ATOM   3207  H   GLY A 208      11.170   3.004  11.750  1.00 52.05           H  
ATOM   3208  CA  GLY A 208       9.554   1.710  11.253  1.00 52.05           C  
ATOM   3209  HA2 GLY A 208       9.769   1.219  12.202  1.00 52.05           H  
ATOM   3210  HA3 GLY A 208       9.592   0.957  10.466  1.00 52.05           H  
ATOM   3211  C   GLY A 208       8.130   2.286  11.317  1.00 52.05           C  
ATOM   3212  O   GLY A 208       7.943   3.505  11.394  1.00 52.05           O  
ATOM   3213  N   PRO A 209       7.108   1.416  11.289  1.00 55.53           N  
ATOM   3214  CA  PRO A 209       5.707   1.813  11.363  1.00 55.53           C  
ATOM   3215  HA  PRO A 209       5.508   2.581  10.616  1.00 55.53           H  
ATOM   3216  C   PRO A 209       5.320   2.364  12.744  1.00 55.53           C  
ATOM   3217  CB  PRO A 209       4.915   0.548  11.018  1.00 55.53           C  
ATOM   3218  HB2 PRO A 209       4.863   0.424   9.937  1.00 55.53           H  
ATOM   3219  HB3 PRO A 209       3.918   0.543  11.458  1.00 55.53           H  
ATOM   3220  O   PRO A 209       5.809   1.922  13.783  1.00 55.53           O  
ATOM   3221  CG  PRO A 209       5.821  -0.523  11.627  1.00 55.53           C  
ATOM   3222  HG2 PRO A 209       5.718  -0.525  12.713  1.00 55.53           H  
ATOM   3223  HG3 PRO A 209       5.631  -1.529  11.253  1.00 55.53           H  
ATOM   3224  CD  PRO A 209       7.210  -0.033  11.243  1.00 55.53           C  
ATOM   3225  HD2 PRO A 209       7.449  -0.353  10.228  1.00 55.53           H  
ATOM   3226  HD3 PRO A 209       7.949  -0.412  11.949  1.00 55.53           H  
ATOM   3227  N   ARG A 210       4.366   3.294  12.757  1.00 53.16           N  
ATOM   3228  H   ARG A 210       4.008   3.577  11.857  1.00 53.16           H  
ATOM   3229  CA  ARG A 210       3.670   3.805  13.935  1.00 53.16           C  
ATOM   3230  HA  ARG A 210       3.897   3.155  14.780  1.00 53.16           H  
ATOM   3231  C   ARG A 210       2.163   3.761  13.677  1.00 53.16           C  
ATOM   3232  CB  ARG A 210       4.198   5.214  14.248  1.00 53.16           C  
ATOM   3233  HB2 ARG A 210       3.895   5.904  13.460  1.00 53.16           H  
ATOM   3234  HB3 ARG A 210       5.287   5.176  14.271  1.00 53.16           H  
ATOM   3235  O   ARG A 210       1.651   4.447  12.796  1.00 53.16           O  
ATOM   3236  CG  ARG A 210       3.702   5.724  15.606  1.00 53.16           C  
ATOM   3237  HG2 ARG A 210       2.617   5.823  15.586  1.00 53.16           H  
ATOM   3238  HG3 ARG A 210       3.981   5.011  16.382  1.00 53.16           H  
ATOM   3239  CD  ARG A 210       4.334   7.085  15.920  1.00 53.16           C  
ATOM   3240  HD2 ARG A 210       4.055   7.787  15.135  1.00 53.16           H  
ATOM   3241  HD3 ARG A 210       5.418   6.972  15.926  1.00 53.16           H  
ATOM   3242  NE  ARG A 210       3.884   7.601  17.227  1.00 53.16           N  
ATOM   3243  HE  ARG A 210       3.229   7.026  17.737  1.00 53.16           H  
ATOM   3244  NH1 ARG A 210       5.089   9.557  17.210  1.00 53.16           N  
ATOM   3245 HH11 ARG A 210       5.477   9.298  16.314  1.00 53.16           H  
ATOM   3246 HH12 ARG A 210       5.367  10.419  17.658  1.00 53.16           H  
ATOM   3247  NH2 ARG A 210       3.779   9.085  18.953  1.00 53.16           N  
ATOM   3248 HH21 ARG A 210       3.132   8.480  19.437  1.00 53.16           H  
ATOM   3249 HH22 ARG A 210       4.068   9.953  19.382  1.00 53.16           H  
ATOM   3250  CZ  ARG A 210       4.251   8.741  17.788  1.00 53.16           C  
ATOM   3251  N   ALA A 211       1.451   2.951  14.456  1.00 56.51           N  
ATOM   3252  H   ALA A 211       1.931   2.410  15.161  1.00 56.51           H  
ATOM   3253  CA  ALA A 211      -0.008   2.899  14.430  1.00 56.51           C  
ATOM   3254  HA  ALA A 211      -0.358   3.165  13.433  1.00 56.51           H  
ATOM   3255  C   ALA A 211      -0.596   3.918  15.415  1.00 56.51           C  
ATOM   3256  CB  ALA A 211      -0.474   1.467  14.712  1.00 56.51           C  
ATOM   3257  HB1 ALA A 211      -1.559   1.411  14.621  1.00 56.51           H  
ATOM   3258  HB2 ALA A 211      -0.024   0.782  13.993  1.00 56.51           H  
ATOM   3259  HB3 ALA A 211      -0.185   1.170  15.721  1.00 56.51           H  
ATOM   3260  O   ALA A 211      -0.113   4.052  16.540  1.00 56.51           O  
ATOM   3261  N   THR A 212      -1.647   4.621  15.003  1.00 64.13           N  
ATOM   3262  H   THR A 212      -1.984   4.499  14.058  1.00 64.13           H  
ATOM   3263  CA  THR A 212      -2.386   5.563  15.849  1.00 64.13           C  
ATOM   3264  HA  THR A 212      -2.092   5.429  16.890  1.00 64.13           H  
ATOM   3265  C   THR A 212      -3.878   5.275  15.752  1.00 64.13           C  
ATOM   3266  CB  THR A 212      -2.100   7.026  15.477  1.00 64.13           C  
ATOM   3267  HB  THR A 212      -2.801   7.666  16.013  1.00 64.13           H  
ATOM   3268  O   THR A 212      -4.464   5.312  14.672  1.00 64.13           O  
ATOM   3269  CG2 THR A 212      -0.674   7.444  15.846  1.00 64.13           C  
ATOM   3270 HG21 THR A 212       0.046   6.861  15.271  1.00 64.13           H  
ATOM   3271 HG22 THR A 212      -0.508   7.284  16.911  1.00 64.13           H  
ATOM   3272 HG23 THR A 212      -0.540   8.501  15.616  1.00 64.13           H  
ATOM   3273  OG1 THR A 212      -2.257   7.231  14.094  1.00 64.13           O  
ATOM   3274  HG1 THR A 212      -2.929   6.621  13.782  1.00 64.13           H  
ATOM   3275  N   LEU A 213      -4.506   5.001  16.893  1.00 53.05           N  
ATOM   3276  H   LEU A 213      -3.980   4.985  17.755  1.00 53.05           H  
ATOM   3277  CA  LEU A 213      -5.959   4.949  16.989  1.00 53.05           C  
ATOM   3278  HA  LEU A 213      -6.361   4.433  16.117  1.00 53.05           H  
ATOM   3279  C   LEU A 213      -6.494   6.382  16.998  1.00 53.05           C  
ATOM   3280  CB  LEU A 213      -6.359   4.162  18.250  1.00 53.05           C  
ATOM   3281  HB2 LEU A 213      -6.037   3.126  18.139  1.00 53.05           H  
ATOM   3282  HB3 LEU A 213      -5.831   4.595  19.100  1.00 53.05           H  
ATOM   3283  O   LEU A 213      -6.262   7.137  17.942  1.00 53.05           O  
ATOM   3284  CG  LEU A 213      -7.868   4.189  18.567  1.00 53.05           C  
ATOM   3285  HG  LEU A 213      -8.205   5.223  18.638  1.00 53.05           H  
ATOM   3286  CD1 LEU A 213      -8.736   3.470  17.539  1.00 53.05           C  
ATOM   3287 HD11 LEU A 213      -9.767   3.808  17.643  1.00 53.05           H  
ATOM   3288 HD12 LEU A 213      -8.422   3.684  16.517  1.00 53.05           H  
ATOM   3289 HD13 LEU A 213      -8.725   2.396  17.726  1.00 53.05           H  
ATOM   3290  CD2 LEU A 213      -8.100   3.528  19.926  1.00 53.05           C  
ATOM   3291 HD21 LEU A 213      -7.749   2.497  19.911  1.00 53.05           H  
ATOM   3292 HD22 LEU A 213      -7.565   4.081  20.698  1.00 53.05           H  
ATOM   3293 HD23 LEU A 213      -9.165   3.540  20.161  1.00 53.05           H  
ATOM   3294  N   SER A 214      -7.229   6.742  15.958  1.00 54.13           N  
ATOM   3295  H   SER A 214      -7.344   6.099  15.187  1.00 54.13           H  
ATOM   3296  CA  SER A 214      -8.102   7.909  15.965  1.00 54.13           C  
ATOM   3297  HA  SER A 214      -7.643   8.724  16.525  1.00 54.13           H  
ATOM   3298  C   SER A 214      -9.407   7.509  16.644  1.00 54.13           C  
ATOM   3299  CB  SER A 214      -8.347   8.386  14.529  1.00 54.13           C  
ATOM   3300  HB2 SER A 214      -7.488   8.970  14.197  1.00 54.13           H  
ATOM   3301  HB3 SER A 214      -9.233   9.019  14.498  1.00 54.13           H  
ATOM   3302  O   SER A 214     -10.188   6.753  16.070  1.00 54.13           O  
ATOM   3303  OG  SER A 214      -8.502   7.281  13.657  1.00 54.13           O  
ATOM   3304  HG  SER A 214      -9.143   6.680  14.045  1.00 54.13           H  
ATOM   3305  N   GLN A 215      -9.657   7.989  17.864  1.00 43.28           N  
ATOM   3306  H   GLN A 215      -8.981   8.590  18.314  1.00 43.28           H  
ATOM   3307  CA  GLN A 215     -10.998   7.865  18.435  1.00 43.28           C  
ATOM   3308  HA  GLN A 215     -11.237   6.805  18.514  1.00 43.28           H  
ATOM   3309  C   GLN A 215     -11.990   8.547  17.482  1.00 43.28           C  
ATOM   3310  CB  GLN A 215     -11.083   8.504  19.828  1.00 43.28           C  
ATOM   3311  HB2 GLN A 215     -12.135   8.584  20.101  1.00 43.28           H  
ATOM   3312  HB3 GLN A 215     -10.658   9.508  19.800  1.00 43.28           H  
ATOM   3313  O   GLN A 215     -11.713   9.677  17.059  1.00 43.28           O  
ATOM   3314  CG  GLN A 215     -10.369   7.666  20.897  1.00 43.28           C  
ATOM   3315  HG2 GLN A 215      -9.300   7.640  20.683  1.00 43.28           H  
ATOM   3316  HG3 GLN A 215     -10.748   6.644  20.864  1.00 43.28           H  
ATOM   3317  CD  GLN A 215     -10.575   8.205  22.311  1.00 43.28           C  
ATOM   3318  NE2 GLN A 215      -9.970   7.593  23.304  1.00 43.28           N  
ATOM   3319 HE21 GLN A 215     -10.158   7.964  24.224  1.00 43.28           H  
ATOM   3320 HE22 GLN A 215      -9.414   6.765  23.143  1.00 43.28           H  
ATOM   3321  OE1 GLN A 215     -11.269   9.175  22.565  1.00 43.28           O  
ATOM   3322  N   PRO A 216     -13.121   7.909  17.128  1.00 42.23           N  
ATOM   3323  CA  PRO A 216     -14.171   8.612  16.415  1.00 42.23           C  
ATOM   3324  HA  PRO A 216     -13.819   8.921  15.431  1.00 42.23           H  
ATOM   3325  C   PRO A 216     -14.530   9.841  17.247  1.00 42.23           C  
ATOM   3326  CB  PRO A 216     -15.327   7.617  16.259  1.00 42.23           C  
ATOM   3327  HB2 PRO A 216     -16.301   8.098  16.342  1.00 42.23           H  
ATOM   3328  HB3 PRO A 216     -15.238   7.111  15.298  1.00 42.23           H  
ATOM   3329  O   PRO A 216     -14.733   9.742  18.460  1.00 42.23           O  
ATOM   3330  CG  PRO A 216     -15.096   6.606  17.382  1.00 42.23           C  
ATOM   3331  HG2 PRO A 216     -15.480   5.619  17.123  1.00 42.23           H  
ATOM   3332  HG3 PRO A 216     -15.563   6.967  18.298  1.00 42.23           H  
ATOM   3333  CD  PRO A 216     -13.578   6.595  17.554  1.00 42.23           C  
ATOM   3334  HD2 PRO A 216     -13.138   5.833  16.911  1.00 42.23           H  
ATOM   3335  HD3 PRO A 216     -13.336   6.396  18.598  1.00 42.23           H  
ATOM   3336  N   HIS A 217     -14.532  11.014  16.613  1.00 37.71           N  
ATOM   3337  H   HIS A 217     -14.299  11.035  15.631  1.00 37.71           H  
ATOM   3338  CA  HIS A 217     -14.997  12.237  17.241  1.00 37.71           C  
ATOM   3339  HA  HIS A 217     -14.372  12.455  18.107  1.00 37.71           H  
ATOM   3340  C   HIS A 217     -16.434  12.006  17.725  1.00 37.71           C  
ATOM   3341  CB  HIS A 217     -14.913  13.413  16.245  1.00 37.71           C  
ATOM   3342  HB2 HIS A 217     -15.222  13.079  15.255  1.00 37.71           H  
ATOM   3343  HB3 HIS A 217     -15.625  14.180  16.553  1.00 37.71           H  
ATOM   3344  O   HIS A 217     -17.391  12.231  16.998  1.00 37.71           O  
ATOM   3345  CG  HIS A 217     -13.565  14.087  16.157  1.00 37.71           C  
ATOM   3346  CD2 HIS A 217     -12.789  14.235  15.038  1.00 37.71           C  
ATOM   3347  HD2 HIS A 217     -13.016  13.858  14.052  1.00 37.71           H  
ATOM   3348  ND1 HIS A 217     -12.932  14.762  17.178  1.00 37.71           N  
ATOM   3349  HD1 HIS A 217     -13.214  14.764  18.148  1.00 37.71           H  
ATOM   3350  CE1 HIS A 217     -11.797  15.290  16.689  1.00 37.71           C  
ATOM   3351  HE1 HIS A 217     -11.064  15.839  17.260  1.00 37.71           H  
ATOM   3352  NE2 HIS A 217     -11.669  14.998  15.390  1.00 37.71           N  
ATOM   3353  N   LEU A 218     -16.600  11.647  18.998  1.00 37.13           N  
ATOM   3354  H   LEU A 218     -15.800  11.237  19.459  1.00 37.13           H  
ATOM   3355  CA  LEU A 218     -17.851  11.767  19.752  1.00 37.13           C  
ATOM   3356  HA  LEU A 218     -18.651  11.316  19.164  1.00 37.13           H  
ATOM   3357  C   LEU A 218     -18.233  13.254  19.940  1.00 37.13           C  
ATOM   3358  CB  LEU A 218     -17.702  10.997  21.088  1.00 37.13           C  
ATOM   3359  HB2 LEU A 218     -18.305  11.459  21.870  1.00 37.13           H  
ATOM   3360  HB3 LEU A 218     -16.665  11.065  21.415  1.00 37.13           H  
ATOM   3361  O   LEU A 218     -18.760  13.647  20.979  1.00 37.13           O  
ATOM   3362  CG  LEU A 218     -18.120   9.519  21.016  1.00 37.13           C  
ATOM   3363  HG  LEU A 218     -17.725   9.067  20.106  1.00 37.13           H  
ATOM   3364  CD1 LEU A 218     -17.555   8.769  22.223  1.00 37.13           C  
ATOM   3365 HD11 LEU A 218     -17.926   9.207  23.150  1.00 37.13           H  
ATOM   3366 HD12 LEU A 218     -17.854   7.722  22.175  1.00 37.13           H  
ATOM   3367 HD13 LEU A 218     -16.466   8.816  22.208  1.00 37.13           H  
ATOM   3368  CD2 LEU A 218     -19.646   9.377  21.043  1.00 37.13           C  
ATOM   3369 HD21 LEU A 218     -19.912   8.321  21.000  1.00 37.13           H  
ATOM   3370 HD22 LEU A 218     -20.084   9.874  20.178  1.00 37.13           H  
ATOM   3371 HD23 LEU A 218     -20.053   9.811  21.957  1.00 37.13           H  
ATOM   3372  N   ARG A 219     -17.927  14.126  18.969  1.00 35.40           N  
ATOM   3373  H   ARG A 219     -17.628  13.740  18.085  1.00 35.40           H  
ATOM   3374  CA  ARG A 219     -18.251  15.554  19.030  1.00 35.40           C  
ATOM   3375  HA  ARG A 219     -18.391  15.819  20.078  1.00 35.40           H  
ATOM   3376  C   ARG A 219     -19.614  15.901  18.448  1.00 35.40           C  
ATOM   3377  CB  ARG A 219     -17.112  16.433  18.493  1.00 35.40           C  
ATOM   3378  HB2 ARG A 219     -16.659  15.987  17.608  1.00 35.40           H  
ATOM   3379  HB3 ARG A 219     -17.527  17.400  18.209  1.00 35.40           H  
ATOM   3380  O   ARG A 219     -20.124  16.950  18.830  1.00 35.40           O  
ATOM   3381  CG  ARG A 219     -16.065  16.657  19.596  1.00 35.40           C  
ATOM   3382  HG2 ARG A 219     -15.494  15.741  19.752  1.00 35.40           H  
ATOM   3383  HG3 ARG A 219     -16.576  16.913  20.524  1.00 35.40           H  
ATOM   3384  CD  ARG A 219     -15.119  17.811  19.250  1.00 35.40           C  
ATOM   3385  HD2 ARG A 219     -14.485  17.508  18.417  1.00 35.40           H  
ATOM   3386  HD3 ARG A 219     -15.716  18.669  18.940  1.00 35.40           H  
ATOM   3387  NE  ARG A 219     -14.293  18.191  20.415  1.00 35.40           N  
ATOM   3388  HE  ARG A 219     -14.423  17.650  21.257  1.00 35.40           H  
ATOM   3389  NH1 ARG A 219     -13.172  19.933  19.425  1.00 35.40           N  
ATOM   3390 HH11 ARG A 219     -13.638  19.725  18.554  1.00 35.40           H  
ATOM   3391 HH12 ARG A 219     -12.470  20.658  19.459  1.00 35.40           H  
ATOM   3392  NH2 ARG A 219     -12.765  19.435  21.563  1.00 35.40           N  
ATOM   3393 HH21 ARG A 219     -12.086  20.182  21.588  1.00 35.40           H  
ATOM   3394 HH22 ARG A 219     -12.912  18.869  22.387  1.00 35.40           H  
ATOM   3395  CZ  ARG A 219     -13.418  19.182  20.463  1.00 35.40           C  
ATOM   3396  N   ASP A 220     -20.271  14.999  17.722  1.00 38.58           N  
ATOM   3397  H   ASP A 220     -19.776  14.203  17.345  1.00 38.58           H  
ATOM   3398  CA  ASP A 220     -21.603  15.304  17.179  1.00 38.58           C  
ATOM   3399  HA  ASP A 220     -21.705  16.388  17.120  1.00 38.58           H  
ATOM   3400  C   ASP A 220     -22.774  14.908  18.089  1.00 38.58           C  
ATOM   3401  CB  ASP A 220     -21.711  14.832  15.725  1.00 38.58           C  
ATOM   3402  HB2 ASP A 220     -22.729  14.992  15.368  1.00 38.58           H  
ATOM   3403  HB3 ASP A 220     -21.490  13.766  15.675  1.00 38.58           H  
ATOM   3404  O   ASP A 220     -23.913  15.220  17.776  1.00 38.58           O  
ATOM   3405  CG  ASP A 220     -20.752  15.617  14.815  1.00 38.58           C  
ATOM   3406  OD1 ASP A 220     -20.336  16.736  15.208  1.00 38.58           O  
ATOM   3407  OD2 ASP A 220     -20.377  15.056  13.768  1.00 38.58           O  
ATOM   3408  N   ASN A 221     -22.519  14.359  19.286  1.00 33.58           N  
ATOM   3409  H   ASN A 221     -21.568  14.088  19.492  1.00 33.58           H  
ATOM   3410  CA  ASN A 221     -23.580  14.132  20.285  1.00 33.58           C  
ATOM   3411  HA  ASN A 221     -24.515  14.530  19.888  1.00 33.58           H  
ATOM   3412  C   ASN A 221     -23.447  14.933  21.589  1.00 33.58           C  
ATOM   3413  CB  ASN A 221     -23.792  12.620  20.487  1.00 33.58           C  
ATOM   3414  HB2 ASN A 221     -22.852  12.085  20.354  1.00 33.58           H  
ATOM   3415  HB3 ASN A 221     -24.155  12.425  21.496  1.00 33.58           H  
ATOM   3416  O   ASN A 221     -24.313  14.837  22.456  1.00 33.58           O  
ATOM   3417  CG  ASN A 221     -24.845  12.065  19.537  1.00 33.58           C  
ATOM   3418  ND2 ASN A 221     -24.731  10.823  19.133  1.00 33.58           N  
ATOM   3419 HD21 ASN A 221     -25.444  10.519  18.486  1.00 33.58           H  
ATOM   3420 HD22 ASN A 221     -23.936  10.251  19.379  1.00 33.58           H  
ATOM   3421  OD1 ASN A 221     -25.813  12.712  19.187  1.00 33.58           O  
ATOM   3422  N   LEU A 222     -22.421  15.780  21.738  1.00 37.99           N  
ATOM   3423  H   LEU A 222     -21.731  15.827  21.002  1.00 37.99           H  
ATOM   3424  CA  LEU A 222     -22.290  16.649  22.920  1.00 37.99           C  
ATOM   3425  HA  LEU A 222     -23.084  16.403  23.626  1.00 37.99           H  
ATOM   3426  C   LEU A 222     -22.543  18.136  22.647  1.00 37.99           C  
ATOM   3427  CB  LEU A 222     -20.966  16.354  23.645  1.00 37.99           C  
ATOM   3428  HB2 LEU A 222     -20.671  17.213  24.247  1.00 37.99           H  
ATOM   3429  HB3 LEU A 222     -20.188  16.186  22.900  1.00 37.99           H  
ATOM   3430  O   LEU A 222     -22.673  18.902  23.600  1.00 37.99           O  
ATOM   3431  CG  LEU A 222     -21.084  15.122  24.569  1.00 37.99           C  
ATOM   3432  HG  LEU A 222     -21.654  14.339  24.069  1.00 37.99           H  
ATOM   3433  CD1 LEU A 222     -19.697  14.566  24.880  1.00 37.99           C  
ATOM   3434 HD11 LEU A 222     -19.088  15.323  25.373  1.00 37.99           H  
ATOM   3435 HD12 LEU A 222     -19.787  13.693  25.527  1.00 37.99           H  
ATOM   3436 HD13 LEU A 222     -19.214  14.257  23.953  1.00 37.99           H  
ATOM   3437  CD2 LEU A 222     -21.766  15.467  25.900  1.00 37.99           C  
ATOM   3438 HD21 LEU A 222     -22.781  15.823  25.719  1.00 37.99           H  
ATOM   3439 HD22 LEU A 222     -21.819  14.574  26.522  1.00 37.99           H  
ATOM   3440 HD23 LEU A 222     -21.201  16.238  26.423  1.00 37.99           H  
ATOM   3441  N   ARG A 223     -22.717  18.563  21.388  1.00 37.15           N  
ATOM   3442  H   ARG A 223     -22.611  17.909  20.626  1.00 37.15           H  
ATOM   3443  CA  ARG A 223     -23.121  19.953  21.097  1.00 37.15           C  
ATOM   3444  HA  ARG A 223     -22.720  20.578  21.896  1.00 37.15           H  
ATOM   3445  C   ARG A 223     -24.619  20.238  21.222  1.00 37.15           C  
ATOM   3446  CB  ARG A 223     -22.500  20.463  19.787  1.00 37.15           C  
ATOM   3447  HB2 ARG A 223     -22.297  19.635  19.108  1.00 37.15           H  
ATOM   3448  HB3 ARG A 223     -23.193  21.147  19.297  1.00 37.15           H  
ATOM   3449  O   ARG A 223     -24.976  21.406  21.333  1.00 37.15           O  
ATOM   3450  CG  ARG A 223     -21.205  21.225  20.110  1.00 37.15           C  
ATOM   3451  HG2 ARG A 223     -20.480  20.538  20.546  1.00 37.15           H  
ATOM   3452  HG3 ARG A 223     -21.427  22.013  20.829  1.00 37.15           H  
ATOM   3453  CD  ARG A 223     -20.608  21.872  18.861  1.00 37.15           C  
ATOM   3454  HD2 ARG A 223     -21.381  22.471  18.380  1.00 37.15           H  
ATOM   3455  HD3 ARG A 223     -20.296  21.088  18.171  1.00 37.15           H  
ATOM   3456  NE  ARG A 223     -19.456  22.731  19.207  1.00 37.15           N  
ATOM   3457  HE  ARG A 223     -19.096  22.648  20.147  1.00 37.15           H  
ATOM   3458  NH1 ARG A 223     -19.290  23.806  17.186  1.00 37.15           N  
ATOM   3459 HH11 ARG A 223     -20.036  23.229  16.823  1.00 37.15           H  
ATOM   3460 HH12 ARG A 223     -18.857  24.486  16.578  1.00 37.15           H  
ATOM   3461  NH2 ARG A 223     -17.894  24.352  18.837  1.00 37.15           N  
ATOM   3462 HH21 ARG A 223     -17.496  25.047  18.222  1.00 37.15           H  
ATOM   3463 HH22 ARG A 223     -17.583  24.289  19.796  1.00 37.15           H  
ATOM   3464  CZ  ARG A 223     -18.888  23.621  18.412  1.00 37.15           C  
ATOM   3465  N   SER A 224     -25.465  19.223  21.381  1.00 42.04           N  
ATOM   3466  H   SER A 224     -25.143  18.288  21.177  1.00 42.04           H  
ATOM   3467  CA  SER A 224     -26.897  19.420  21.674  1.00 42.04           C  
ATOM   3468  HA  SER A 224     -27.188  20.404  21.304  1.00 42.04           H  
ATOM   3469  C   SER A 224     -27.238  19.433  23.170  1.00 42.04           C  
ATOM   3470  CB  SER A 224     -27.757  18.425  20.891  1.00 42.04           C  
ATOM   3471  HB2 SER A 224     -28.814  18.614  21.081  1.00 42.04           H  
ATOM   3472  HB3 SER A 224     -27.510  17.405  21.184  1.00 42.04           H  
ATOM   3473  O   SER A 224     -28.412  19.395  23.526  1.00 42.04           O  
ATOM   3474  OG  SER A 224     -27.488  18.613  19.517  1.00 42.04           O  
ATOM   3475  HG  SER A 224     -28.001  17.992  18.996  1.00 42.04           H  
ATOM   3476  N   ARG A 225     -26.246  19.497  24.076  1.00 35.90           N  
ATOM   3477  H   ARG A 225     -25.293  19.485  23.743  1.00 35.90           H  
ATOM   3478  CA  ARG A 225     -26.508  19.444  25.530  1.00 35.90           C  
ATOM   3479  HA  ARG A 225     -27.576  19.616  25.666  1.00 35.90           H  
ATOM   3480  C   ARG A 225     -25.924  20.571  26.383  1.00 35.90           C  
ATOM   3481  CB  ARG A 225     -26.211  18.032  26.073  1.00 35.90           C  
ATOM   3482  HB2 ARG A 225     -25.895  17.373  25.264  1.00 35.90           H  
ATOM   3483  HB3 ARG A 225     -25.405  18.069  26.806  1.00 35.90           H  
ATOM   3484  O   ARG A 225     -25.963  20.476  27.606  1.00 35.90           O  
ATOM   3485  CG  ARG A 225     -27.478  17.449  26.713  1.00 35.90           C  
ATOM   3486  HG2 ARG A 225     -28.253  17.354  25.953  1.00 35.90           H  
ATOM   3487  HG3 ARG A 225     -27.828  18.123  27.495  1.00 35.90           H  
ATOM   3488  CD  ARG A 225     -27.202  16.077  27.329  1.00 35.90           C  
ATOM   3489  HD2 ARG A 225     -26.852  15.402  26.548  1.00 35.90           H  
ATOM   3490  HD3 ARG A 225     -26.414  16.193  28.073  1.00 35.90           H  
ATOM   3491  NE  ARG A 225     -28.421  15.522  27.948  1.00 35.90           N  
ATOM   3492  HE  ARG A 225     -29.297  15.783  27.518  1.00 35.90           H  
ATOM   3493  NH1 ARG A 225     -27.406  14.266  29.582  1.00 35.90           N  
ATOM   3494 HH11 ARG A 225     -26.507  14.560  29.229  1.00 35.90           H  
ATOM   3495 HH12 ARG A 225     -27.469  13.609  30.346  1.00 35.90           H  
ATOM   3496  NH2 ARG A 225     -29.632  14.266  29.410  1.00 35.90           N  
ATOM   3497 HH21 ARG A 225     -29.678  13.606  30.173  1.00 35.90           H  
ATOM   3498 HH22 ARG A 225     -30.482  14.543  28.940  1.00 35.90           H  
ATOM   3499  CZ  ARG A 225     -28.480  14.692  28.974  1.00 35.90           C  
ATOM   3500  N   SER A 226     -25.455  21.662  25.778  1.00 36.66           N  
ATOM   3501  H   SER A 226     -25.430  21.675  24.768  1.00 36.66           H  
ATOM   3502  CA  SER A 226     -24.967  22.836  26.529  1.00 36.66           C  
ATOM   3503  HA  SER A 226     -25.194  22.689  27.584  1.00 36.66           H  
ATOM   3504  C   SER A 226     -25.683  24.146  26.205  1.00 36.66           C  
ATOM   3505  CB  SER A 226     -23.443  22.967  26.455  1.00 36.66           C  
ATOM   3506  HB2 SER A 226     -23.123  23.024  25.414  1.00 36.66           H  
ATOM   3507  HB3 SER A 226     -23.121  23.870  26.974  1.00 36.66           H  
ATOM   3508  O   SER A 226     -25.128  25.217  26.429  1.00 36.66           O  
ATOM   3509  OG  SER A 226     -22.840  21.856  27.085  1.00 36.66           O  
ATOM   3510  HG  SER A 226     -23.282  21.685  27.920  1.00 36.66           H  
ATOM   3511  N   GLN A 227     -26.936  24.096  25.748  1.00 34.86           N  
ATOM   3512  H   GLN A 227     -27.374  23.201  25.580  1.00 34.86           H  
ATOM   3513  CA  GLN A 227     -27.792  25.281  25.746  1.00 34.86           C  
ATOM   3514  HA  GLN A 227     -27.288  26.092  26.272  1.00 34.86           H  
ATOM   3515  C   GLN A 227     -29.083  25.015  26.513  1.00 34.86           C  
ATOM   3516  CB  GLN A 227     -28.049  25.796  24.327  1.00 34.86           C  
ATOM   3517  HB2 GLN A 227     -28.436  24.996  23.696  1.00 34.86           H  
ATOM   3518  HB3 GLN A 227     -28.803  26.580  24.394  1.00 34.86           H  
ATOM   3519  O   GLN A 227     -29.913  24.222  26.087  1.00 34.86           O  
ATOM   3520  CG  GLN A 227     -26.771  26.387  23.703  1.00 34.86           C  
ATOM   3521  HG2 GLN A 227     -26.278  27.038  24.424  1.00 34.86           H  
ATOM   3522  HG3 GLN A 227     -26.087  25.576  23.450  1.00 34.86           H  
ATOM   3523  CD  GLN A 227     -27.046  27.210  22.449  1.00 34.86           C  
ATOM   3524  NE2 GLN A 227     -26.026  27.580  21.708  1.00 34.86           N  
ATOM   3525 HE21 GLN A 227     -25.083  27.299  21.935  1.00 34.86           H  
ATOM   3526 HE22 GLN A 227     -26.258  28.109  20.879  1.00 34.86           H  
ATOM   3527  OE1 GLN A 227     -28.167  27.570  22.134  1.00 34.86           O  
ATOM   3528  N   ARG A 228     -29.234  25.766  27.615  1.00 32.70           N  
ATOM   3529  H   ARG A 228     -28.445  26.354  27.843  1.00 32.70           H  
ATOM   3530  CA  ARG A 228     -30.379  25.812  28.540  1.00 32.70           C  
ATOM   3531  HA  ARG A 228     -30.191  26.621  29.246  1.00 32.70           H  
ATOM   3532  C   ARG A 228     -30.470  24.531  29.380  1.00 32.70           C  
ATOM   3533  CB  ARG A 228     -31.673  26.169  27.774  1.00 32.70           C  
ATOM   3534  HB2 ARG A 228     -31.977  25.323  27.157  1.00 32.70           H  
ATOM   3535  HB3 ARG A 228     -32.465  26.349  28.500  1.00 32.70           H  
ATOM   3536  O   ARG A 228     -30.600  23.433  28.874  1.00 32.70           O  
ATOM   3537  CG  ARG A 228     -31.527  27.418  26.883  1.00 32.70           C  
ATOM   3538  HG2 ARG A 228     -30.764  27.242  26.124  1.00 32.70           H  
ATOM   3539  HG3 ARG A 228     -31.225  28.269  27.494  1.00 32.70           H  
ATOM   3540  CD  ARG A 228     -32.835  27.754  26.160  1.00 32.70           C  
ATOM   3541  HD2 ARG A 228     -33.190  26.863  25.643  1.00 32.70           H  
ATOM   3542  HD3 ARG A 228     -33.576  28.045  26.905  1.00 32.70           H  
ATOM   3543  NE  ARG A 228     -32.635  28.832  25.169  1.00 32.70           N  
ATOM   3544  HE  ARG A 228     -31.746  28.842  24.690  1.00 32.70           H  
ATOM   3545  NH1 ARG A 228     -34.731  29.780  25.257  1.00 32.70           N  
ATOM   3546 HH11 ARG A 228     -35.397  30.449  24.898  1.00 32.70           H  
ATOM   3547 HH12 ARG A 228     -35.025  29.071  25.914  1.00 32.70           H  
ATOM   3548  NH2 ARG A 228     -33.206  30.606  23.859  1.00 32.70           N  
ATOM   3549 HH21 ARG A 228     -33.887  31.280  23.539  1.00 32.70           H  
ATOM   3550 HH22 ARG A 228     -32.303  30.572  23.407  1.00 32.70           H  
ATOM   3551  CZ  ARG A 228     -33.521  29.731  24.772  1.00 32.70           C  
ATOM   3552  N   ILE A 229     -30.398  24.589  30.701  1.00 35.21           N  
ATOM   3553  H   ILE A 229     -30.093  23.713  31.101  1.00 35.21           H  
ATOM   3554  CA  ILE A 229     -31.350  25.296  31.553  1.00 35.21           C  
ATOM   3555  HA  ILE A 229     -31.727  26.193  31.063  1.00 35.21           H  
ATOM   3556  C   ILE A 229     -30.626  25.692  32.845  1.00 35.21           C  
ATOM   3557  CB  ILE A 229     -32.537  24.328  31.828  1.00 35.21           C  
ATOM   3558  HB  ILE A 229     -32.118  23.358  32.099  1.00 35.21           H  
ATOM   3559  O   ILE A 229     -30.222  24.849  33.642  1.00 35.21           O  
ATOM   3560  CG1 ILE A 229     -33.456  24.140  30.592  1.00 35.21           C  
ATOM   3561 HG12 ILE A 229     -32.910  24.246  29.655  1.00 35.21           H  
ATOM   3562 HG13 ILE A 229     -34.228  24.910  30.585  1.00 35.21           H  
ATOM   3563  CG2 ILE A 229     -33.425  24.784  32.995  1.00 35.21           C  
ATOM   3564 HG21 ILE A 229     -32.865  24.735  33.929  1.00 35.21           H  
ATOM   3565 HG22 ILE A 229     -34.289  24.127  33.094  1.00 35.21           H  
ATOM   3566 HG23 ILE A 229     -33.764  25.807  32.829  1.00 35.21           H  
ATOM   3567  CD1 ILE A 229     -34.120  22.759  30.550  1.00 35.21           C  
ATOM   3568 HD11 ILE A 229     -34.733  22.682  29.652  1.00 35.21           H  
ATOM   3569 HD12 ILE A 229     -33.356  21.982  30.520  1.00 35.21           H  
ATOM   3570 HD13 ILE A 229     -34.755  22.611  31.423  1.00 35.21           H  
ATOM   3571  N   SER A 230     -30.506  26.996  33.065  1.00 32.67           N  
ATOM   3572  H   SER A 230     -30.831  27.641  32.359  1.00 32.67           H  
ATOM   3573  CA  SER A 230     -30.448  27.573  34.399  1.00 32.67           C  
ATOM   3574  HA  SER A 230     -29.605  27.162  34.955  1.00 32.67           H  
ATOM   3575  C   SER A 230     -31.758  27.242  35.124  1.00 32.67           C  
ATOM   3576  CB  SER A 230     -30.281  29.096  34.262  1.00 32.67           C  
ATOM   3577  HB2 SER A 230     -29.238  29.318  34.035  1.00 32.67           H  
ATOM   3578  HB3 SER A 230     -30.540  29.577  35.206  1.00 32.67           H  
ATOM   3579  O   SER A 230     -32.823  27.715  34.732  1.00 32.67           O  
ATOM   3580  OG  SER A 230     -31.094  29.612  33.214  1.00 32.67           O  
ATOM   3581  HG  SER A 230     -31.182  30.561  33.334  1.00 32.67           H  
ATOM   3582  N   ARG A 231     -31.712  26.422  36.177  1.00 33.78           N  
ATOM   3583  H   ARG A 231     -30.839  25.967  36.400  1.00 33.78           H  
ATOM   3584  CA  ARG A 231     -32.786  26.345  37.180  1.00 33.78           C  
ATOM   3585  HA  ARG A 231     -33.324  27.292  37.129  1.00 33.78           H  
ATOM   3586  C   ARG A 231     -32.182  26.246  38.586  1.00 33.78           C  
ATOM   3587  CB  ARG A 231     -33.792  25.214  36.892  1.00 33.78           C  
ATOM   3588  HB2 ARG A 231     -34.184  24.839  37.837  1.00 33.78           H  
ATOM   3589  HB3 ARG A 231     -33.293  24.389  36.383  1.00 33.78           H  
ATOM   3590  O   ARG A 231     -31.173  25.564  38.750  1.00 33.78           O  
ATOM   3591  CG  ARG A 231     -34.978  25.725  36.056  1.00 33.78           C  
ATOM   3592  HG2 ARG A 231     -34.623  26.084  35.090  1.00 33.78           H  
ATOM   3593  HG3 ARG A 231     -35.453  26.555  36.578  1.00 33.78           H  
ATOM   3594  CD  ARG A 231     -36.026  24.637  35.810  1.00 33.78           C  
ATOM   3595  HD2 ARG A 231     -36.428  24.328  36.775  1.00 33.78           H  
ATOM   3596  HD3 ARG A 231     -35.542  23.779  35.343  1.00 33.78           H  
ATOM   3597  NE  ARG A 231     -37.103  25.130  34.926  1.00 33.78           N  
ATOM   3598  HE  ARG A 231     -36.834  25.818  34.237  1.00 33.78           H  
ATOM   3599  NH1 ARG A 231     -38.845  23.903  35.795  1.00 33.78           N  
ATOM   3600 HH11 ARG A 231     -39.821  23.645  35.787  1.00 33.78           H  
ATOM   3601 HH12 ARG A 231     -38.216  23.482  36.463  1.00 33.78           H  
ATOM   3602  NH2 ARG A 231     -39.218  25.284  34.087  1.00 33.78           N  
ATOM   3603 HH21 ARG A 231     -40.189  25.007  34.104  1.00 33.78           H  
ATOM   3604 HH22 ARG A 231     -38.911  25.966  33.408  1.00 33.78           H  
ATOM   3605  CZ  ARG A 231     -38.377  24.772  34.942  1.00 33.78           C  
ATOM   3606  N   PRO A 232     -32.752  26.969  39.566  1.00 37.42           N  
ATOM   3607  CA  PRO A 232     -32.152  27.187  40.877  1.00 37.42           C  
ATOM   3608  HA  PRO A 232     -31.092  27.407  40.753  1.00 37.42           H  
ATOM   3609  C   PRO A 232     -32.305  25.962  41.796  1.00 37.42           C  
ATOM   3610  CB  PRO A 232     -32.864  28.427  41.429  1.00 37.42           C  
ATOM   3611  HB2 PRO A 232     -32.887  28.455  42.519  1.00 37.42           H  
ATOM   3612  HB3 PRO A 232     -32.391  29.327  41.036  1.00 37.42           H  
ATOM   3613  O   PRO A 232     -33.163  25.110  41.551  1.00 37.42           O  
ATOM   3614  CG  PRO A 232     -34.270  28.293  40.853  1.00 37.42           C  
ATOM   3615  HG2 PRO A 232     -34.853  27.606  41.466  1.00 37.42           H  
ATOM   3616  HG3 PRO A 232     -34.770  29.259  40.779  1.00 37.42           H  
ATOM   3617  CD  PRO A 232     -34.025  27.675  39.481  1.00 37.42           C  
ATOM   3618  HD2 PRO A 232     -34.837  26.996  39.225  1.00 37.42           H  
ATOM   3619  HD3 PRO A 232     -33.954  28.479  38.748  1.00 37.42           H  
ATOM   3620  N   PRO A 233     -31.486  25.870  42.860  1.00 38.34           N  
ATOM   3621  CA  PRO A 233     -31.422  24.700  43.721  1.00 38.34           C  
ATOM   3622  HA  PRO A 233     -31.467  23.786  43.128  1.00 38.34           H  
ATOM   3623  C   PRO A 233     -32.571  24.716  44.727  1.00 38.34           C  
ATOM   3624  CB  PRO A 233     -30.055  24.797  44.407  1.00 38.34           C  
ATOM   3625  HB2 PRO A 233     -30.044  24.306  45.379  1.00 38.34           H  
ATOM   3626  HB3 PRO A 233     -29.295  24.365  43.756  1.00 38.34           H  
ATOM   3627  O   PRO A 233     -32.665  25.624  45.549  1.00 38.34           O  
ATOM   3628  CG  PRO A 233     -29.818  26.304  44.528  1.00 38.34           C  
ATOM   3629  HG2 PRO A 233     -28.754  26.543  44.520  1.00 38.34           H  
ATOM   3630  HG3 PRO A 233     -30.279  26.683  45.440  1.00 38.34           H  
ATOM   3631  CD  PRO A 233     -30.533  26.880  43.308  1.00 38.34           C  
ATOM   3632  HD2 PRO A 233     -29.801  27.067  42.522  1.00 38.34           H  
ATOM   3633  HD3 PRO A 233     -31.035  27.808  43.584  1.00 38.34           H  
ATOM   3634  N   ILE A 234     -33.423  23.692  44.710  1.00 36.02           N  
ATOM   3635  H   ILE A 234     -33.365  23.011  43.967  1.00 36.02           H  
ATOM   3636  CA  ILE A 234     -34.353  23.434  45.811  1.00 36.02           C  
ATOM   3637  HA  ILE A 234     -33.997  23.961  46.696  1.00 36.02           H  
ATOM   3638  C   ILE A 234     -34.326  21.943  46.137  1.00 36.02           C  
ATOM   3639  CB  ILE A 234     -35.777  23.977  45.535  1.00 36.02           C  
ATOM   3640  HB  ILE A 234     -36.155  23.526  44.618  1.00 36.02           H  
ATOM   3641  O   ILE A 234     -34.772  21.108  45.359  1.00 36.02           O  
ATOM   3642  CG1 ILE A 234     -35.737  25.515  45.356  1.00 36.02           C  
ATOM   3643 HG12 ILE A 234     -35.089  25.754  44.513  1.00 36.02           H  
ATOM   3644 HG13 ILE A 234     -35.319  25.976  46.251  1.00 36.02           H  
ATOM   3645  CG2 ILE A 234     -36.722  23.596  46.695  1.00 36.02           C  
ATOM   3646 HG21 ILE A 234     -36.798  22.512  46.786  1.00 36.02           H  
ATOM   3647 HG22 ILE A 234     -36.365  24.022  47.632  1.00 36.02           H  
ATOM   3648 HG23 ILE A 234     -37.730  23.960  46.498  1.00 36.02           H  
ATOM   3649  CD1 ILE A 234     -37.083  26.178  45.050  1.00 36.02           C  
ATOM   3650 HD11 ILE A 234     -36.916  27.223  44.787  1.00 36.02           H  
ATOM   3651 HD12 ILE A 234     -37.735  26.144  45.923  1.00 36.02           H  
ATOM   3652 HD13 ILE A 234     -37.563  25.674  44.211  1.00 36.02           H  
ATOM   3653  N   GLY A 235     -33.787  21.658  47.322  1.00 31.18           N  
ATOM   3654  H   GLY A 235     -33.203  22.392  47.696  1.00 31.18           H  
ATOM   3655  CA  GLY A 235     -34.531  20.939  48.352  1.00 31.18           C  
ATOM   3656  HA2 GLY A 235     -35.469  21.465  48.532  1.00 31.18           H  
ATOM   3657  HA3 GLY A 235     -33.965  20.980  49.283  1.00 31.18           H  
ATOM   3658  C   GLY A 235     -34.889  19.489  48.063  1.00 31.18           C  
ATOM   3659  O   GLY A 235     -35.950  19.177  47.537  1.00 31.18           O  
ATOM   3660  N   ILE A 236     -34.013  18.618  48.552  1.00 28.63           N  
ATOM   3661  H   ILE A 236     -33.170  19.024  48.931  1.00 28.63           H  
ATOM   3662  CA  ILE A 236     -34.216  17.200  48.841  1.00 28.63           C  
ATOM   3663  HA  ILE A 236     -34.051  16.616  47.936  1.00 28.63           H  
ATOM   3664  C   ILE A 236     -35.630  16.927  49.380  1.00 28.63           C  
ATOM   3665  CB  ILE A 236     -33.170  16.807  49.920  1.00 28.63           C  
ATOM   3666  HB  ILE A 236     -33.335  17.444  50.788  1.00 28.63           H  
ATOM   3667  O   ILE A 236     -35.979  17.374  50.468  1.00 28.63           O  
ATOM   3668  CG1 ILE A 236     -31.716  17.042  49.433  1.00 28.63           C  
ATOM   3669 HG12 ILE A 236     -31.640  17.952  48.837  1.00 28.63           H  
ATOM   3670 HG13 ILE A 236     -31.406  16.213  48.796  1.00 28.63           H  
ATOM   3671  CG2 ILE A 236     -33.333  15.344  50.379  1.00 28.63           C  
ATOM   3672 HG21 ILE A 236     -32.559  15.083  51.101  1.00 28.63           H  
ATOM   3673 HG22 ILE A 236     -33.264  14.673  49.522  1.00 28.63           H  
ATOM   3674 HG23 ILE A 236     -34.294  15.207  50.875  1.00 28.63           H  
ATOM   3675  CD1 ILE A 236     -30.716  17.199  50.585  1.00 28.63           C  
ATOM   3676 HD11 ILE A 236     -29.728  17.412  50.176  1.00 28.63           H  
ATOM   3677 HD12 ILE A 236     -31.015  18.027  51.228  1.00 28.63           H  
ATOM   3678 HD13 ILE A 236     -30.657  16.285  51.175  1.00 28.63           H  
ATOM   3679  N   THR A 237     -36.389  16.081  48.689  1.00 33.99           N  
ATOM   3680  H   THR A 237     -36.153  15.892  47.725  1.00 33.99           H  
ATOM   3681  CA  THR A 237     -37.363  15.186  49.327  1.00 33.99           C  
ATOM   3682  HA  THR A 237     -37.059  15.041  50.363  1.00 33.99           H  
ATOM   3683  C   THR A 237     -37.288  13.822  48.648  1.00 33.99           C  
ATOM   3684  CB  THR A 237     -38.803  15.733  49.370  1.00 33.99           C  
ATOM   3685  HB  THR A 237     -39.500  14.899  49.282  1.00 33.99           H  
ATOM   3686  O   THR A 237     -37.676  13.627  47.501  1.00 33.99           O  
ATOM   3687  CG2 THR A 237     -39.101  16.447  50.690  1.00 33.99           C  
ATOM   3688 HG21 THR A 237     -38.485  17.341  50.792  1.00 33.99           H  
ATOM   3689 HG22 THR A 237     -38.916  15.777  51.530  1.00 33.99           H  
ATOM   3690 HG23 THR A 237     -40.150  16.744  50.705  1.00 33.99           H  
ATOM   3691  OG1 THR A 237     -39.058  16.650  48.337  1.00 33.99           O  
ATOM   3692  HG1 THR A 237     -38.423  17.366  48.413  1.00 33.99           H  
ATOM   3693  N   GLN A 238     -36.698  12.871  49.369  1.00 27.60           N  
ATOM   3694  H   GLN A 238     -36.407  13.117  50.305  1.00 27.60           H  
ATOM   3695  CA  GLN A 238     -36.723  11.448  49.052  1.00 27.60           C  
ATOM   3696  HA  GLN A 238     -36.525  11.289  47.991  1.00 27.60           H  
ATOM   3697  C   GLN A 238     -38.089  10.862  49.427  1.00 27.60           C  
ATOM   3698  CB  GLN A 238     -35.673  10.717  49.907  1.00 27.60           C  
ATOM   3699  HB2 GLN A 238     -35.881  10.910  50.959  1.00 27.60           H  
ATOM   3700  HB3 GLN A 238     -35.796   9.647  49.737  1.00 27.60           H  
ATOM   3701  O   GLN A 238     -38.536  11.128  50.542  1.00 27.60           O  
ATOM   3702  CG  GLN A 238     -34.203  11.061  49.632  1.00 27.60           C  
ATOM   3703  HG2 GLN A 238     -34.032  12.123  49.809  1.00 27.60           H  
ATOM   3704  HG3 GLN A 238     -33.969  10.838  48.591  1.00 27.60           H  
ATOM   3705  CD  GLN A 238     -33.261  10.258  50.536  1.00 27.60           C  
ATOM   3706  NE2 GLN A 238     -31.965  10.439  50.417  1.00 27.60           N  
ATOM   3707 HE21 GLN A 238     -31.584  11.114  49.770  1.00 27.60           H  
ATOM   3708 HE22 GLN A 238     -31.386   9.895  51.041  1.00 27.60           H  
ATOM   3709  OE1 GLN A 238     -33.665   9.452  51.358  1.00 27.60           O  
ATOM   3710  N   ARG A 239     -38.666  10.009  48.557  1.00 34.10           N  
ATOM   3711  H   ARG A 239     -38.406  10.148  47.591  1.00 34.10           H  
ATOM   3712  CA  ARG A 239     -39.440   8.760  48.833  1.00 34.10           C  
ATOM   3713  HA  ARG A 239     -38.747   7.919  48.819  1.00 34.10           H  
ATOM   3714  C   ARG A 239     -40.483   8.469  47.723  1.00 34.10           C  
ATOM   3715  CB  ARG A 239     -40.141   8.797  50.210  1.00 34.10           C  
ATOM   3716  HB2 ARG A 239     -40.489   9.800  50.457  1.00 34.10           H  
ATOM   3717  HB3 ARG A 239     -41.051   8.196  50.199  1.00 34.10           H  
ATOM   3718  O   ARG A 239     -40.860   9.384  47.009  1.00 34.10           O  
ATOM   3719  CG  ARG A 239     -39.274   8.195  51.324  1.00 34.10           C  
ATOM   3720  HG2 ARG A 239     -38.362   8.774  51.466  1.00 34.10           H  
ATOM   3721  HG3 ARG A 239     -39.007   7.172  51.057  1.00 34.10           H  
ATOM   3722  CD  ARG A 239     -40.087   8.180  52.620  1.00 34.10           C  
ATOM   3723  HD2 ARG A 239     -40.291   9.209  52.916  1.00 34.10           H  
ATOM   3724  HD3 ARG A 239     -41.035   7.676  52.432  1.00 34.10           H  
ATOM   3725  NE  ARG A 239     -39.367   7.487  53.703  1.00 34.10           N  
ATOM   3726  HE  ARG A 239     -38.364   7.421  53.612  1.00 34.10           H  
ATOM   3727  NH1 ARG A 239     -41.181   7.118  55.067  1.00 34.10           N  
ATOM   3728 HH11 ARG A 239     -41.565   6.780  55.938  1.00 34.10           H  
ATOM   3729 HH12 ARG A 239     -41.769   7.619  54.416  1.00 34.10           H  
ATOM   3730  NH2 ARG A 239     -39.158   6.436  55.712  1.00 34.10           N  
ATOM   3731 HH21 ARG A 239     -38.159   6.367  55.580  1.00 34.10           H  
ATOM   3732 HH22 ARG A 239     -39.568   6.092  56.568  1.00 34.10           H  
ATOM   3733  CZ  ARG A 239     -39.904   7.018  54.816  1.00 34.10           C  
ATOM   3734  N   PRO A 240     -40.996   7.228  47.578  1.00 41.22           N  
ATOM   3735  CA  PRO A 240     -40.262   6.049  47.132  1.00 41.22           C  
ATOM   3736  HA  PRO A 240     -39.258   6.323  46.808  1.00 41.22           H  
ATOM   3737  C   PRO A 240     -40.980   5.315  45.970  1.00 41.22           C  
ATOM   3738  CB  PRO A 240     -40.191   5.161  48.382  1.00 41.22           C  
ATOM   3739  HB2 PRO A 240     -39.317   5.433  48.974  1.00 41.22           H  
ATOM   3740  HB3 PRO A 240     -40.157   4.100  48.135  1.00 41.22           H  
ATOM   3741  O   PRO A 240     -42.128   5.578  45.627  1.00 41.22           O  
ATOM   3742  CG  PRO A 240     -41.464   5.512  49.165  1.00 41.22           C  
ATOM   3743  HG2 PRO A 240     -41.212   5.787  50.190  1.00 41.22           H  
ATOM   3744  HG3 PRO A 240     -42.164   4.676  49.160  1.00 41.22           H  
ATOM   3745  CD  PRO A 240     -42.069   6.705  48.415  1.00 41.22           C  
ATOM   3746  HD2 PRO A 240     -42.883   6.352  47.782  1.00 41.22           H  
ATOM   3747  HD3 PRO A 240     -42.505   7.447  49.083  1.00 41.22           H  
ATOM   3748  N   ARG A 241     -40.273   4.334  45.403  1.00 27.74           N  
ATOM   3749  H   ARG A 241     -39.350   4.193  45.788  1.00 27.74           H  
ATOM   3750  CA  ARG A 241     -40.688   3.386  44.352  1.00 27.74           C  
ATOM   3751  HA  ARG A 241     -40.618   3.871  43.378  1.00 27.74           H  
ATOM   3752  C   ARG A 241     -42.109   2.798  44.493  1.00 27.74           C  
ATOM   3753  CB  ARG A 241     -39.723   2.185  44.416  1.00 27.74           C  
ATOM   3754  HB2 ARG A 241     -39.724   1.788  45.431  1.00 27.74           H  
ATOM   3755  HB3 ARG A 241     -40.109   1.403  43.762  1.00 27.74           H  
ATOM   3756  O   ARG A 241     -42.392   2.148  45.494  1.00 27.74           O  
ATOM   3757  CG  ARG A 241     -38.275   2.464  43.993  1.00 27.74           C  
ATOM   3758  HG2 ARG A 241     -38.259   2.733  42.937  1.00 27.74           H  
ATOM   3759  HG3 ARG A 241     -37.855   3.279  44.582  1.00 27.74           H  
ATOM   3760  CD  ARG A 241     -37.447   1.190  44.220  1.00 27.74           C  
ATOM   3761  HD2 ARG A 241     -37.369   1.008  45.292  1.00 27.74           H  
ATOM   3762  HD3 ARG A 241     -37.967   0.350  43.762  1.00 27.74           H  
ATOM   3763  NE  ARG A 241     -36.099   1.286  43.632  1.00 27.74           N  
ATOM   3764  HE  ARG A 241     -35.887   2.115  43.094  1.00 27.74           H  
ATOM   3765  NH1 ARG A 241     -35.334  -0.773  44.320  1.00 27.74           N  
ATOM   3766 HH11 ARG A 241     -36.208  -0.944  44.796  1.00 27.74           H  
ATOM   3767 HH12 ARG A 241     -34.616  -1.483  44.317  1.00 27.74           H  
ATOM   3768  NH2 ARG A 241     -34.038   0.512  43.039  1.00 27.74           N  
ATOM   3769 HH21 ARG A 241     -33.340  -0.218  43.051  1.00 27.74           H  
ATOM   3770 HH22 ARG A 241     -33.868   1.346  42.495  1.00 27.74           H  
ATOM   3771  CZ  ARG A 241     -35.167   0.346  43.668  1.00 27.74           C  
ATOM   3772  N   ARG A 242     -42.883   2.863  43.400  1.00 32.11           N  
ATOM   3773  H   ARG A 242     -42.654   3.595  42.744  1.00 32.11           H  
ATOM   3774  CA  ARG A 242     -43.871   1.876  42.888  1.00 32.11           C  
ATOM   3775  HA  ARG A 242     -43.558   0.853  43.097  1.00 32.11           H  
ATOM   3776  C   ARG A 242     -43.906   2.072  41.361  1.00 32.11           C  
ATOM   3777  CB  ARG A 242     -45.271   2.126  43.484  1.00 32.11           C  
ATOM   3778  HB2 ARG A 242     -45.476   3.196  43.517  1.00 32.11           H  
ATOM   3779  HB3 ARG A 242     -46.006   1.665  42.824  1.00 32.11           H  
ATOM   3780  O   ARG A 242     -44.141   3.187  40.924  1.00 32.11           O  
ATOM   3781  CG  ARG A 242     -45.453   1.516  44.883  1.00 32.11           C  
ATOM   3782  HG2 ARG A 242     -45.193   0.458  44.847  1.00 32.11           H  
ATOM   3783  HG3 ARG A 242     -44.808   2.025  45.598  1.00 32.11           H  
ATOM   3784  CD  ARG A 242     -46.897   1.667  45.369  1.00 32.11           C  
ATOM   3785  HD2 ARG A 242     -47.113   2.729  45.487  1.00 32.11           H  
ATOM   3786  HD3 ARG A 242     -47.565   1.254  44.614  1.00 32.11           H  
ATOM   3787  NE  ARG A 242     -47.109   0.958  46.646  1.00 32.11           N  
ATOM   3788  HE  ARG A 242     -46.355   0.365  46.962  1.00 32.11           H  
ATOM   3789  NH1 ARG A 242     -49.245   1.701  47.044  1.00 32.11           N  
ATOM   3790 HH11 ARG A 242     -49.204   2.245  46.194  1.00 32.11           H  
ATOM   3791 HH12 ARG A 242     -50.097   1.681  47.586  1.00 32.11           H  
ATOM   3792  NH2 ARG A 242     -48.309   0.241  48.447  1.00 32.11           N  
ATOM   3793 HH21 ARG A 242     -47.553  -0.375  48.711  1.00 32.11           H  
ATOM   3794 HH22 ARG A 242     -49.170   0.233  48.974  1.00 32.11           H  
ATOM   3795  CZ  ARG A 242     -48.215   0.972  47.371  1.00 32.11           C  
ATOM   3796  N   SER A 243     -43.311   1.209  40.537  1.00 29.49           N  
ATOM   3797  H   SER A 243     -42.946   1.745  39.762  1.00 29.49           H  
ATOM   3798  CA  SER A 243     -43.750  -0.116  40.059  1.00 29.49           C  
ATOM   3799  HA  SER A 243     -42.967  -0.425  39.367  1.00 29.49           H  
ATOM   3800  C   SER A 243     -45.052  -0.113  39.246  1.00 29.49           C  
ATOM   3801  CB  SER A 243     -43.766  -1.227  41.117  1.00 29.49           C  
ATOM   3802  HB2 SER A 243     -42.857  -1.180  41.716  1.00 29.49           H  
ATOM   3803  HB3 SER A 243     -43.797  -2.192  40.613  1.00 29.49           H  
ATOM   3804  O   SER A 243     -46.106   0.172  39.805  1.00 29.49           O  
ATOM   3805  OG  SER A 243     -44.896  -1.120  41.956  1.00 29.49           O  
ATOM   3806  HG  SER A 243     -45.654  -0.904  41.407  1.00 29.49           H  
ATOM   3807  N   LEU A 244     -44.912  -0.600  38.004  1.00 28.61           N  
ATOM   3808  H   LEU A 244     -43.961  -0.725  37.688  1.00 28.61           H  
ATOM   3809  CA  LEU A 244     -45.915  -1.122  37.060  1.00 28.61           C  
ATOM   3810  HA  LEU A 244     -45.351  -1.560  36.237  1.00 28.61           H  
ATOM   3811  C   LEU A 244     -46.859  -0.116  36.383  1.00 28.61           C  
ATOM   3812  CB  LEU A 244     -46.717  -2.285  37.684  1.00 28.61           C  
ATOM   3813  HB2 LEU A 244     -47.689  -2.304  37.190  1.00 28.61           H  
ATOM   3814  HB3 LEU A 244     -46.918  -2.101  38.740  1.00 28.61           H  
ATOM   3815  O   LEU A 244     -47.781   0.389  37.010  1.00 28.61           O  
ATOM   3816  CG  LEU A 244     -46.107  -3.682  37.495  1.00 28.61           C  
ATOM   3817  HG  LEU A 244     -45.780  -3.798  36.462  1.00 28.61           H  
ATOM   3818  CD1 LEU A 244     -44.918  -3.937  38.424  1.00 28.61           C  
ATOM   3819 HD11 LEU A 244     -44.555  -4.953  38.272  1.00 28.61           H  
ATOM   3820 HD12 LEU A 244     -45.227  -3.819  39.463  1.00 28.61           H  
ATOM   3821 HD13 LEU A 244     -44.110  -3.244  38.189  1.00 28.61           H  
ATOM   3822  CD2 LEU A 244     -47.175  -4.735  37.779  1.00 28.61           C  
ATOM   3823 HD21 LEU A 244     -46.759  -5.732  37.637  1.00 28.61           H  
ATOM   3824 HD22 LEU A 244     -48.008  -4.614  37.087  1.00 28.61           H  
ATOM   3825 HD23 LEU A 244     -47.543  -4.639  38.801  1.00 28.61           H  
ATOM   3826  N   ALA A 245     -46.702   0.060  35.067  1.00 31.51           N  
ATOM   3827  H   ALA A 245     -45.764   0.272  34.758  1.00 31.51           H  
ATOM   3828  CA  ALA A 245     -47.454  -0.673  34.033  1.00 31.51           C  
ATOM   3829  HA  ALA A 245     -47.121  -1.711  34.019  1.00 31.51           H  
ATOM   3830  C   ALA A 245     -47.171  -0.062  32.637  1.00 31.51           C  
ATOM   3831  CB  ALA A 245     -48.962  -0.659  34.328  1.00 31.51           C  
ATOM   3832  HB1 ALA A 245     -49.179  -1.189  35.255  1.00 31.51           H  
ATOM   3833  HB2 ALA A 245     -49.498  -1.143  33.512  1.00 31.51           H  
ATOM   3834  HB3 ALA A 245     -49.310   0.371  34.408  1.00 31.51           H  
ATOM   3835  O   ALA A 245     -47.048   1.154  32.513  1.00 31.51           O  
ATOM   3836  N   GLU A 246     -47.028  -0.911  31.613  1.00 32.89           N  
ATOM   3837  H   GLU A 246     -47.144  -1.895  31.812  1.00 32.89           H  
ATOM   3838  CA  GLU A 246     -47.080  -0.579  30.167  1.00 32.89           C  
ATOM   3839  HA  GLU A 246     -46.382   0.224  29.929  1.00 32.89           H  
ATOM   3840  C   GLU A 246     -48.521  -0.151  29.762  1.00 32.89           C  
ATOM   3841  CB  GLU A 246     -46.713  -1.859  29.384  1.00 32.89           C  
ATOM   3842  HB2 GLU A 246     -46.506  -1.565  28.355  1.00 32.89           H  
ATOM   3843  HB3 GLU A 246     -47.585  -2.513  29.395  1.00 32.89           H  
ATOM   3844  O   GLU A 246     -49.365  -0.103  30.664  1.00 32.89           O  
ATOM   3845  CG  GLU A 246     -45.489  -2.668  29.836  1.00 32.89           C  
ATOM   3846  HG2 GLU A 246     -45.568  -2.903  30.897  1.00 32.89           H  
ATOM   3847  HG3 GLU A 246     -44.592  -2.066  29.690  1.00 32.89           H  
ATOM   3848  CD  GLU A 246     -45.394  -3.991  29.059  1.00 32.89           C  
ATOM   3849  OE1 GLU A 246     -44.327  -4.237  28.455  1.00 32.89           O  
ATOM   3850  OE2 GLU A 246     -46.381  -4.758  29.118  1.00 32.89           O  
ATOM   3851  N   PRO A 247     -48.932   0.024  28.476  1.00 49.62           N  
ATOM   3852  CA  PRO A 247     -48.285   0.187  27.144  1.00 49.62           C  
ATOM   3853  HA  PRO A 247     -47.204   0.300  27.220  1.00 49.62           H  
ATOM   3854  C   PRO A 247     -48.904   1.463  26.444  1.00 49.62           C  
ATOM   3855  CB  PRO A 247     -48.654  -1.173  26.513  1.00 49.62           C  
ATOM   3856  HB2 PRO A 247     -48.627  -1.218  25.425  1.00 49.62           H  
ATOM   3857  HB3 PRO A 247     -47.977  -1.949  26.871  1.00 49.62           H  
ATOM   3858  O   PRO A 247     -49.305   2.343  27.206  1.00 49.62           O  
ATOM   3859  CG  PRO A 247     -50.055  -1.486  27.044  1.00 49.62           C  
ATOM   3860  HG2 PRO A 247     -50.813  -1.357  26.272  1.00 49.62           H  
ATOM   3861  HG3 PRO A 247     -50.084  -2.501  27.440  1.00 49.62           H  
ATOM   3862  CD  PRO A 247     -50.269  -0.471  28.160  1.00 49.62           C  
ATOM   3863  HD2 PRO A 247     -50.761  -0.967  28.997  1.00 49.62           H  
ATOM   3864  HD3 PRO A 247     -50.901   0.346  27.813  1.00 49.62           H  
ATOM   3865  N   PRO A 248     -49.090   1.660  25.103  1.00 45.17           N  
ATOM   3866  CA  PRO A 248     -48.723   0.891  23.902  1.00 45.17           C  
ATOM   3867  HA  PRO A 248     -47.987   0.118  24.123  1.00 45.17           H  
ATOM   3868  C   PRO A 248     -48.158   1.694  22.696  1.00 45.17           C  
ATOM   3869  CB  PRO A 248     -50.079   0.292  23.488  1.00 45.17           C  
ATOM   3870  HB2 PRO A 248     -50.345  -0.539  24.141  1.00 45.17           H  
ATOM   3871  HB3 PRO A 248     -50.114  -0.039  22.450  1.00 45.17           H  
ATOM   3872  O   PRO A 248     -48.037   2.915  22.696  1.00 45.17           O  
ATOM   3873  CG  PRO A 248     -51.046   1.456  23.734  1.00 45.17           C  
ATOM   3874  HG2 PRO A 248     -51.255   1.980  22.801  1.00 45.17           H  
ATOM   3875  HG3 PRO A 248     -51.971   1.094  24.182  1.00 45.17           H  
ATOM   3876  CD  PRO A 248     -50.296   2.388  24.692  1.00 45.17           C  
ATOM   3877  HD2 PRO A 248     -50.024   3.312  24.182  1.00 45.17           H  
ATOM   3878  HD3 PRO A 248     -50.950   2.630  25.530  1.00 45.17           H  
ATOM   3879  N   LEU A 249     -47.833   0.917  21.658  1.00 27.56           N  
ATOM   3880  H   LEU A 249     -47.982  -0.070  21.815  1.00 27.56           H  
ATOM   3881  CA  LEU A 249     -47.607   1.261  20.250  1.00 27.56           C  
ATOM   3882  HA  LEU A 249     -46.645   1.759  20.123  1.00 27.56           H  
ATOM   3883  C   LEU A 249     -48.724   2.130  19.641  1.00 27.56           C  
ATOM   3884  CB  LEU A 249     -47.640  -0.088  19.489  1.00 27.56           C  
ATOM   3885  HB2 LEU A 249     -47.682   0.110  18.418  1.00 27.56           H  
ATOM   3886  HB3 LEU A 249     -48.576  -0.588  19.738  1.00 27.56           H  
ATOM   3887  O   LEU A 249     -49.886   1.870  19.934  1.00 27.56           O  
ATOM   3888  CG  LEU A 249     -46.465  -1.044  19.777  1.00 27.56           C  
ATOM   3889  HG  LEU A 249     -45.992  -0.785  20.724  1.00 27.56           H  
ATOM   3890  CD1 LEU A 249     -46.932  -2.498  19.863  1.00 27.56           C  
ATOM   3891 HD11 LEU A 249     -47.406  -2.792  18.926  1.00 27.56           H  
ATOM   3892 HD12 LEU A 249     -46.079  -3.150  20.054  1.00 27.56           H  
ATOM   3893 HD13 LEU A 249     -47.649  -2.610  20.677  1.00 27.56           H  
ATOM   3894  CD2 LEU A 249     -45.426  -0.942  18.662  1.00 27.56           C  
ATOM   3895 HD21 LEU A 249     -45.076   0.087  18.579  1.00 27.56           H  
ATOM   3896 HD22 LEU A 249     -44.575  -1.584  18.891  1.00 27.56           H  
ATOM   3897 HD23 LEU A 249     -45.860  -1.251  17.711  1.00 27.56           H  
ATOM   3898  N   GLU A 250     -48.373   3.041  18.720  1.00 31.23           N  
ATOM   3899  H   GLU A 250     -47.467   3.472  18.831  1.00 31.23           H  
ATOM   3900  CA  GLU A 250     -48.904   3.114  17.339  1.00 31.23           C  
ATOM   3901  HA  GLU A 250     -48.581   2.206  16.830  1.00 31.23           H  
ATOM   3902  C   GLU A 250     -48.321   4.299  16.523  1.00 31.23           C  
ATOM   3903  CB  GLU A 250     -50.452   3.151  17.271  1.00 31.23           C  
ATOM   3904  HB2 GLU A 250     -50.868   3.590  18.178  1.00 31.23           H  
ATOM   3905  HB3 GLU A 250     -50.753   3.775  16.430  1.00 31.23           H  
ATOM   3906  O   GLU A 250     -48.290   5.424  17.006  1.00 31.23           O  
ATOM   3907  CG  GLU A 250     -51.025   1.738  17.026  1.00 31.23           C  
ATOM   3908  HG2 GLU A 250     -50.812   1.069  17.860  1.00 31.23           H  
ATOM   3909  HG3 GLU A 250     -50.510   1.323  16.160  1.00 31.23           H  
ATOM   3910  CD  GLU A 250     -52.530   1.701  16.726  1.00 31.23           C  
ATOM   3911  OE1 GLU A 250     -52.947   0.713  16.070  1.00 31.23           O  
ATOM   3912  OE2 GLU A 250     -53.251   2.686  16.976  1.00 31.23           O  
ATOM   3913  N   LYS A 251     -47.904   3.969  15.282  1.00 29.84           N  
ATOM   3914  H   LYS A 251     -47.776   2.976  15.151  1.00 29.84           H  
ATOM   3915  CA  LYS A 251     -48.061   4.675  13.980  1.00 29.84           C  
ATOM   3916  HA  LYS A 251     -47.522   4.088  13.237  1.00 29.84           H  
ATOM   3917  C   LYS A 251     -47.466   6.083  13.814  1.00 29.84           C  
ATOM   3918  CB  LYS A 251     -49.540   4.590  13.579  1.00 29.84           C  
ATOM   3919  HB2 LYS A 251     -49.725   5.204  12.698  1.00 29.84           H  
ATOM   3920  HB3 LYS A 251     -50.156   4.978  14.390  1.00 29.84           H  
ATOM   3921  O   LYS A 251     -47.824   7.022  14.506  1.00 29.84           O  
ATOM   3922  CG  LYS A 251     -49.909   3.128  13.263  1.00 29.84           C  
ATOM   3923  HG2 LYS A 251     -49.528   2.459  14.035  1.00 29.84           H  
ATOM   3924  HG3 LYS A 251     -49.462   2.846  12.310  1.00 29.84           H  
ATOM   3925  CD  LYS A 251     -51.421   2.943  13.195  1.00 29.84           C  
ATOM   3926  HD2 LYS A 251     -51.846   3.228  14.157  1.00 29.84           H  
ATOM   3927  HD3 LYS A 251     -51.835   3.585  12.418  1.00 29.84           H  
ATOM   3928  CE  LYS A 251     -51.747   1.478  12.893  1.00 29.84           C  
ATOM   3929  HE2 LYS A 251     -51.033   0.842  13.415  1.00 29.84           H  
ATOM   3930  HE3 LYS A 251     -51.634   1.315  11.821  1.00 29.84           H  
ATOM   3931  NZ  LYS A 251     -53.116   1.149  13.347  1.00 29.84           N  
ATOM   3932  HZ1 LYS A 251     -53.139   1.128  14.357  1.00 29.84           H  
ATOM   3933  HZ2 LYS A 251     -53.779   1.851  13.051  1.00 29.84           H  
ATOM   3934  HZ3 LYS A 251     -53.400   0.228  13.043  1.00 29.84           H  
ATOM   3935  N   GLU A 252     -46.403   6.197  13.014  1.00 27.09           N  
ATOM   3936  H   GLU A 252     -45.771   6.846  13.460  1.00 27.09           H  
ATOM   3937  CA  GLU A 252     -46.422   6.491  11.559  1.00 27.09           C  
ATOM   3938  HA  GLU A 252     -45.385   6.482  11.224  1.00 27.09           H  
ATOM   3939  C   GLU A 252     -46.936   7.899  11.253  1.00 27.09           C  
ATOM   3940  CB  GLU A 252     -47.144   5.462  10.659  1.00 27.09           C  
ATOM   3941  HB2 GLU A 252     -48.100   5.184  11.103  1.00 27.09           H  
ATOM   3942  HB3 GLU A 252     -47.350   5.940   9.701  1.00 27.09           H  
ATOM   3943  O   GLU A 252     -48.131   8.142  11.317  1.00 27.09           O  
ATOM   3944  CG  GLU A 252     -46.317   4.205  10.358  1.00 27.09           C  
ATOM   3945  HG2 GLU A 252     -45.338   4.515   9.993  1.00 27.09           H  
ATOM   3946  HG3 GLU A 252     -46.167   3.655  11.286  1.00 27.09           H  
ATOM   3947  CD  GLU A 252     -46.979   3.281   9.316  1.00 27.09           C  
ATOM   3948  OE1 GLU A 252     -46.223   2.508   8.686  1.00 27.09           O  
ATOM   3949  OE2 GLU A 252     -48.230   3.266   9.236  1.00 27.09           O  
ATOM   3950  N   GLU A 253     -46.022   8.785  10.850  1.00 32.76           N  
ATOM   3951  H   GLU A 253     -45.042   8.562  10.953  1.00 32.76           H  
ATOM   3952  CA  GLU A 253     -46.307   9.804   9.841  1.00 32.76           C  
ATOM   3953  HA  GLU A 253     -46.940   9.334   9.088  1.00 32.76           H  
ATOM   3954  C   GLU A 253     -45.002  10.205   9.139  1.00 32.76           C  
ATOM   3955  CB  GLU A 253     -47.089  11.008  10.404  1.00 32.76           C  
ATOM   3956  HB2 GLU A 253     -46.581  11.935  10.139  1.00 32.76           H  
ATOM   3957  HB3 GLU A 253     -47.143  10.942  11.491  1.00 32.76           H  
ATOM   3958  O   GLU A 253     -44.012  10.613   9.753  1.00 32.76           O  
ATOM   3959  CG  GLU A 253     -48.513  11.027   9.808  1.00 32.76           C  
ATOM   3960  HG2 GLU A 253     -48.426  11.195   8.735  1.00 32.76           H  
ATOM   3961  HG3 GLU A 253     -48.982  10.053   9.944  1.00 32.76           H  
ATOM   3962  CD  GLU A 253     -49.443  12.097  10.400  1.00 32.76           C  
ATOM   3963  OE1 GLU A 253     -50.647  12.069  10.048  1.00 32.76           O  
ATOM   3964  OE2 GLU A 253     -48.968  12.961  11.175  1.00 32.76           O  
ATOM   3965  N   GLU A 254     -45.017   9.985   7.829  1.00 25.93           N  
ATOM   3966  H   GLU A 254     -45.880   9.633   7.441  1.00 25.93           H  
ATOM   3967  CA  GLU A 254     -44.049  10.417   6.834  1.00 25.93           C  
ATOM   3968  HA  GLU A 254     -43.058  10.035   7.080  1.00 25.93           H  
ATOM   3969  C   GLU A 254     -44.016  11.948   6.746  1.00 25.93           C  
ATOM   3970  CB  GLU A 254     -44.508   9.870   5.465  1.00 25.93           C  
ATOM   3971  HB2 GLU A 254     -43.854  10.271   4.690  1.00 25.93           H  
ATOM   3972  HB3 GLU A 254     -45.515  10.241   5.275  1.00 25.93           H  
ATOM   3973  O   GLU A 254     -45.054  12.604   6.811  1.00 25.93           O  
ATOM   3974  CG  GLU A 254     -44.498   8.336   5.352  1.00 25.93           C  
ATOM   3975  HG2 GLU A 254     -44.950   7.901   6.244  1.00 25.93           H  
ATOM   3976  HG3 GLU A 254     -43.462   8.000   5.314  1.00 25.93           H  
ATOM   3977  CD  GLU A 254     -45.280   7.825   4.129  1.00 25.93           C  
ATOM   3978  OE1 GLU A 254     -44.714   6.989   3.388  1.00 25.93           O  
ATOM   3979  OE2 GLU A 254     -46.447   8.246   3.968  1.00 25.93           O  
ATOM   3980  N   GLN A 255     -42.841  12.526   6.484  1.00 34.35           N  
ATOM   3981  H   GLN A 255     -42.004  11.962   6.506  1.00 34.35           H  
ATOM   3982  CA  GLN A 255     -42.785  13.785   5.744  1.00 34.35           C  
ATOM   3983  HA  GLN A 255     -43.607  13.741   5.031  1.00 34.35           H  
ATOM   3984  C   GLN A 255     -41.507  13.869   4.908  1.00 34.35           C  
ATOM   3985  CB  GLN A 255     -43.033  15.012   6.645  1.00 34.35           C  
ATOM   3986  HB2 GLN A 255     -43.175  14.693   7.678  1.00 34.35           H  
ATOM   3987  HB3 GLN A 255     -42.183  15.694   6.609  1.00 34.35           H  
ATOM   3988  O   GLN A 255     -40.383  13.941   5.407  1.00 34.35           O  
ATOM   3989  CG  GLN A 255     -44.301  15.744   6.168  1.00 34.35           C  
ATOM   3990  HG2 GLN A 255     -45.106  15.022   6.034  1.00 34.35           H  
ATOM   3991  HG3 GLN A 255     -44.107  16.212   5.203  1.00 34.35           H  
ATOM   3992  CD  GLN A 255     -44.802  16.810   7.134  1.00 34.35           C  
ATOM   3993  NE2 GLN A 255     -46.076  17.132   7.084  1.00 34.35           N  
ATOM   3994 HE21 GLN A 255     -46.397  17.750   7.815  1.00 34.35           H  
ATOM   3995 HE22 GLN A 255     -46.702  16.563   6.531  1.00 34.35           H  
ATOM   3996  OE1 GLN A 255     -44.083  17.388   7.933  1.00 34.35           O  
ATOM   3997  N   GLU A 256     -41.742  13.803   3.601  1.00 27.67           N  
ATOM   3998  H   GLU A 256     -42.707  13.698   3.324  1.00 27.67           H  
ATOM   3999  CA  GLU A 256     -40.809  13.948   2.500  1.00 27.67           C  
ATOM   4000  HA  GLU A 256     -39.987  13.243   2.625  1.00 27.67           H  
ATOM   4001  C   GLU A 256     -40.247  15.368   2.351  1.00 27.67           C  
ATOM   4002  CB  GLU A 256     -41.560  13.634   1.191  1.00 27.67           C  
ATOM   4003  HB2 GLU A 256     -42.527  14.137   1.214  1.00 27.67           H  
ATOM   4004  HB3 GLU A 256     -40.999  14.047   0.352  1.00 27.67           H  
ATOM   4005  O   GLU A 256     -40.939  16.370   2.508  1.00 27.67           O  
ATOM   4006  CG  GLU A 256     -41.750  12.151   0.879  1.00 27.67           C  
ATOM   4007  HG2 GLU A 256     -42.268  11.671   1.709  1.00 27.67           H  
ATOM   4008  HG3 GLU A 256     -40.770  11.686   0.772  1.00 27.67           H  
ATOM   4009  CD  GLU A 256     -42.571  11.990  -0.409  1.00 27.67           C  
ATOM   4010  OE1 GLU A 256     -42.006  11.469  -1.399  1.00 27.67           O  
ATOM   4011  OE2 GLU A 256     -43.735  12.446  -0.405  1.00 27.67           O  
ATOM   4012  N   SER A 257     -39.029  15.391   1.807  1.00 29.06           N  
ATOM   4013  H   SER A 257     -38.553  14.500   1.832  1.00 29.06           H  
ATOM   4014  CA  SER A 257     -38.537  16.322   0.784  1.00 29.06           C  
ATOM   4015  HA  SER A 257     -37.541  15.955   0.536  1.00 29.06           H  
ATOM   4016  C   SER A 257     -38.361  17.807   1.127  1.00 29.06           C  
ATOM   4017  CB  SER A 257     -39.344  16.164  -0.515  1.00 29.06           C  
ATOM   4018  HB2 SER A 257     -39.400  15.109  -0.784  1.00 29.06           H  
ATOM   4019  HB3 SER A 257     -38.828  16.687  -1.321  1.00 29.06           H  
ATOM   4020  O   SER A 257     -39.304  18.567   1.312  1.00 29.06           O  
ATOM   4021  OG  SER A 257     -40.649  16.692  -0.404  1.00 29.06           O  
ATOM   4022  HG  SER A 257     -40.885  16.768   0.524  1.00 29.06           H  
ATOM   4023  N   THR A 258     -37.124  18.282   0.965  1.00 32.04           N  
ATOM   4024  H   THR A 258     -36.355  17.639   1.092  1.00 32.04           H  
ATOM   4025  CA  THR A 258     -36.868  19.386   0.026  1.00 32.04           C  
ATOM   4026  HA  THR A 258     -37.494  19.200  -0.847  1.00 32.04           H  
ATOM   4027  C   THR A 258     -35.413  19.351  -0.439  1.00 32.04           C  
ATOM   4028  CB  THR A 258     -37.227  20.799   0.541  1.00 32.04           C  
ATOM   4029  HB  THR A 258     -36.320  21.387   0.675  1.00 32.04           H  
ATOM   4030  O   THR A 258     -34.475  19.485   0.343  1.00 32.04           O  
ATOM   4031  CG2 THR A 258     -38.124  21.509  -0.475  1.00 32.04           C  
ATOM   4032 HG21 THR A 258     -38.357  22.509  -0.111  1.00 32.04           H  
ATOM   4033 HG22 THR A 258     -39.052  20.953  -0.609  1.00 32.04           H  
ATOM   4034 HG23 THR A 258     -37.605  21.597  -1.430  1.00 32.04           H  
ATOM   4035  OG1 THR A 258     -37.930  20.795   1.760  1.00 32.04           O  
ATOM   4036  HG1 THR A 258     -38.579  20.089   1.709  1.00 32.04           H  
ATOM   4037  N   LEU A 259     -35.249  19.122  -1.741  1.00 28.97           N  
ATOM   4038  H   LEU A 259     -36.091  19.027  -2.291  1.00 28.97           H  
ATOM   4039  CA  LEU A 259     -34.032  19.364  -2.506  1.00 28.97           C  
ATOM   4040  HA  LEU A 259     -33.165  18.940  -2.000  1.00 28.97           H  
ATOM   4041  C   LEU A 259     -33.853  20.877  -2.668  1.00 28.97           C  
ATOM   4042  CB  LEU A 259     -34.218  18.731  -3.903  1.00 28.97           C  
ATOM   4043  HB2 LEU A 259     -35.211  18.996  -4.266  1.00 28.97           H  
ATOM   4044  HB3 LEU A 259     -33.507  19.180  -4.596  1.00 28.97           H  
ATOM   4045  O   LEU A 259     -34.776  21.541  -3.133  1.00 28.97           O  
ATOM   4046  CG  LEU A 259     -34.049  17.204  -3.943  1.00 28.97           C  
ATOM   4047  HG  LEU A 259     -34.382  16.767  -3.001  1.00 28.97           H  
ATOM   4048  CD1 LEU A 259     -34.880  16.594  -5.073  1.00 28.97           C  
ATOM   4049 HD11 LEU A 259     -35.937  16.798  -4.904  1.00 28.97           H  
ATOM   4050 HD12 LEU A 259     -34.736  15.514  -5.093  1.00 28.97           H  
ATOM   4051 HD13 LEU A 259     -34.579  17.018  -6.031  1.00 28.97           H  
ATOM   4052  CD2 LEU A 259     -32.581  16.843  -4.178  1.00 28.97           C  
ATOM   4053 HD21 LEU A 259     -32.243  17.236  -5.137  1.00 28.97           H  
ATOM   4054 HD22 LEU A 259     -32.467  15.759  -4.174  1.00 28.97           H  
ATOM   4055 HD23 LEU A 259     -31.968  17.262  -3.380  1.00 28.97           H  
ATOM   4056  N   SER A 260     -32.653  21.380  -2.389  1.00 32.23           N  
ATOM   4057  H   SER A 260     -31.971  20.790  -1.934  1.00 32.23           H  
ATOM   4058  CA  SER A 260     -32.194  22.671  -2.906  1.00 32.23           C  
ATOM   4059  HA  SER A 260     -32.852  22.986  -3.716  1.00 32.23           H  
ATOM   4060  C   SER A 260     -30.798  22.503  -3.481  1.00 32.23           C  
ATOM   4061  CB  SER A 260     -32.246  23.785  -1.863  1.00 32.23           C  
ATOM   4062  HB2 SER A 260     -31.775  24.679  -2.272  1.00 32.23           H  
ATOM   4063  HB3 SER A 260     -31.712  23.479  -0.963  1.00 32.23           H  
ATOM   4064  O   SER A 260     -29.796  22.432  -2.772  1.00 32.23           O  
ATOM   4065  OG  SER A 260     -33.594  24.076  -1.553  1.00 32.23           O  
ATOM   4066  HG  SER A 260     -33.625  24.855  -0.993  1.00 32.23           H  
ATOM   4067  N   SER A 261     -30.782  22.392  -4.801  1.00 28.61           N  
ATOM   4068  H   SER A 261     -31.677  22.354  -5.267  1.00 28.61           H  
ATOM   4069  CA  SER A 261     -29.643  22.605  -5.676  1.00 28.61           C  
ATOM   4070  HA  SER A 261     -28.793  22.003  -5.354  1.00 28.61           H  
ATOM   4071  C   SER A 261     -29.297  24.090  -5.669  1.00 28.61           C  
ATOM   4072  CB  SER A 261     -30.060  22.237  -7.111  1.00 28.61           C  
ATOM   4073  HB2 SER A 261     -29.170  22.099  -7.724  1.00 28.61           H  
ATOM   4074  HB3 SER A 261     -30.649  23.050  -7.537  1.00 28.61           H  
ATOM   4075  O   SER A 261     -30.188  24.895  -5.907  1.00 28.61           O  
ATOM   4076  OG  SER A 261     -30.860  21.066  -7.147  1.00 28.61           O  
ATOM   4077  HG  SER A 261     -31.256  20.990  -8.018  1.00 28.61           H  
ATOM   4078  N   GLU A 262     -28.026  24.453  -5.518  1.00 31.56           N  
ATOM   4079  H   GLU A 262     -27.350  23.793  -5.163  1.00 31.56           H  
ATOM   4080  CA  GLU A 262     -27.506  25.667  -6.145  1.00 31.56           C  
ATOM   4081  HA  GLU A 262     -28.000  25.733  -7.115  1.00 31.56           H  
ATOM   4082  C   GLU A 262     -26.014  25.519  -6.440  1.00 31.56           C  
ATOM   4083  CB  GLU A 262     -27.866  26.956  -5.379  1.00 31.56           C  
ATOM   4084  HB2 GLU A 262     -26.965  27.533  -5.173  1.00 31.56           H  
ATOM   4085  HB3 GLU A 262     -28.349  26.707  -4.435  1.00 31.56           H  
ATOM   4086  O   GLU A 262     -25.209  25.071  -5.625  1.00 31.56           O  
ATOM   4087  CG  GLU A 262     -28.821  27.796  -6.251  1.00 31.56           C  
ATOM   4088  HG2 GLU A 262     -29.661  27.187  -6.584  1.00 31.56           H  
ATOM   4089  HG3 GLU A 262     -28.275  28.093  -7.146  1.00 31.56           H  
ATOM   4090  CD  GLU A 262     -29.386  29.055  -5.584  1.00 31.56           C  
ATOM   4091  OE1 GLU A 262     -30.185  29.732  -6.271  1.00 31.56           O  
ATOM   4092  OE2 GLU A 262     -29.005  29.355  -4.430  1.00 31.56           O  
ATOM   4093  N   ALA A 263     -25.706  25.811  -7.696  1.00 28.58           N  
ATOM   4094  H   ALA A 263     -26.428  26.266  -8.236  1.00 28.58           H  
ATOM   4095  CA  ALA A 263     -24.417  25.704  -8.334  1.00 28.58           C  
ATOM   4096  HA  ALA A 263     -23.795  24.992  -7.791  1.00 28.58           H  
ATOM   4097  C   ALA A 263     -23.713  27.067  -8.360  1.00 28.58           C  
ATOM   4098  CB  ALA A 263     -24.685  25.186  -9.759  1.00 28.58           C  
ATOM   4099  HB1 ALA A 263     -23.744  25.047 -10.291  1.00 28.58           H  
ATOM   4100  HB2 ALA A 263     -25.301  25.900 -10.306  1.00 28.58           H  
ATOM   4101  HB3 ALA A 263     -25.201  24.227  -9.711  1.00 28.58           H  
ATOM   4102  O   ALA A 263     -24.339  28.107  -8.175  1.00 28.58           O  
ATOM   4103  N   SER A 264     -22.452  27.015  -8.798  1.00 27.96           N  
ATOM   4104  H   SER A 264     -22.034  26.096  -8.818  1.00 27.96           H  
ATOM   4105  CA  SER A 264     -21.695  28.082  -9.469  1.00 27.96           C  
ATOM   4106  HA  SER A 264     -21.147  27.572 -10.262  1.00 27.96           H  
ATOM   4107  C   SER A 264     -20.648  28.806  -8.623  1.00 27.96           C  
ATOM   4108  CB  SER A 264     -22.601  29.086 -10.195  1.00 27.96           C  
ATOM   4109  HB2 SER A 264     -22.939  29.851  -9.496  1.00 27.96           H  
ATOM   4110  HB3 SER A 264     -23.468  28.570 -10.608  1.00 27.96           H  
ATOM   4111  O   SER A 264     -20.924  29.324  -7.548  1.00 27.96           O  
ATOM   4112  OG  SER A 264     -21.894  29.678 -11.263  1.00 27.96           O  
ATOM   4113  HG  SER A 264     -22.416  30.423 -11.569  1.00 27.96           H  
ATOM   4114  N   GLY A 265     -19.435  28.881  -9.178  1.00 27.32           N  
ATOM   4115  H   GLY A 265     -19.307  28.442 -10.079  1.00 27.32           H  
ATOM   4116  CA  GLY A 265     -18.363  29.744  -8.685  1.00 27.32           C  
ATOM   4117  HA2 GLY A 265     -18.400  30.698  -9.211  1.00 27.32           H  
ATOM   4118  HA3 GLY A 265     -18.512  29.945  -7.624  1.00 27.32           H  
ATOM   4119  C   GLY A 265     -16.976  29.136  -8.846  1.00 27.32           C  
ATOM   4120  O   GLY A 265     -16.442  28.539  -7.926  1.00 27.32           O  
ATOM   4121  N   SER A 266     -16.418  29.276 -10.042  1.00 29.27           N  
ATOM   4122  H   SER A 266     -16.914  29.851 -10.708  1.00 29.27           H  
ATOM   4123  CA  SER A 266     -15.105  28.812 -10.492  1.00 29.27           C  
ATOM   4124  HA  SER A 266     -15.009  27.740 -10.318  1.00 29.27           H  
ATOM   4125  C   SER A 266     -13.920  29.542  -9.843  1.00 29.27           C  
ATOM   4126  CB  SER A 266     -15.054  29.104 -11.998  1.00 29.27           C  
ATOM   4127  HB2 SER A 266     -15.752  28.450 -12.520  1.00 29.27           H  
ATOM   4128  HB3 SER A 266     -14.048  28.919 -12.375  1.00 29.27           H  
ATOM   4129  O   SER A 266     -13.854  30.765  -9.937  1.00 29.27           O  
ATOM   4130  OG  SER A 266     -15.421  30.458 -12.230  1.00 29.27           O  
ATOM   4131  HG  SER A 266     -14.936  30.986 -11.592  1.00 29.27           H  
ATOM   4132  N   GLU A 267     -12.909  28.804  -9.377  1.00 33.42           N  
ATOM   4133  H   GLU A 267     -13.042  27.813  -9.237  1.00 33.42           H  
ATOM   4134  CA  GLU A 267     -11.527  29.297  -9.292  1.00 33.42           C  
ATOM   4135  HA  GLU A 267     -11.464  30.217  -9.873  1.00 33.42           H  
ATOM   4136  C   GLU A 267     -10.568  28.308  -9.968  1.00 33.42           C  
ATOM   4137  CB  GLU A 267     -11.093  29.668  -7.867  1.00 33.42           C  
ATOM   4138  HB2 GLU A 267     -10.009  29.780  -7.863  1.00 33.42           H  
ATOM   4139  HB3 GLU A 267     -11.364  28.872  -7.172  1.00 33.42           H  
ATOM   4140  O   GLU A 267     -10.675  27.087  -9.846  1.00 33.42           O  
ATOM   4141  CG  GLU A 267     -11.716  31.005  -7.431  1.00 33.42           C  
ATOM   4142  HG2 GLU A 267     -11.634  31.717  -8.252  1.00 33.42           H  
ATOM   4143  HG3 GLU A 267     -12.774  30.855  -7.217  1.00 33.42           H  
ATOM   4144  CD  GLU A 267     -11.014  31.584  -6.197  1.00 33.42           C  
ATOM   4145  OE1 GLU A 267     -10.519  32.730  -6.301  1.00 33.42           O  
ATOM   4146  OE2 GLU A 267     -10.950  30.865  -5.175  1.00 33.42           O  
ATOM   4147  N   GLN A 268      -9.696  28.871 -10.799  1.00 26.44           N  
ATOM   4148  H   GLN A 268      -9.595  29.875 -10.743  1.00 26.44           H  
ATOM   4149  CA  GLN A 268      -8.954  28.198 -11.855  1.00 26.44           C  
ATOM   4150  HA  GLN A 268      -9.611  27.483 -12.351  1.00 26.44           H  
ATOM   4151  C   GLN A 268      -7.749  27.436 -11.290  1.00 26.44           C  
ATOM   4152  CB  GLN A 268      -8.519  29.259 -12.885  1.00 26.44           C  
ATOM   4153  HB2 GLN A 268      -7.912  30.011 -12.380  1.00 26.44           H  
ATOM   4154  HB3 GLN A 268      -7.900  28.778 -13.642  1.00 26.44           H  
ATOM   4155  O   GLN A 268      -6.718  28.021 -10.974  1.00 26.44           O  
ATOM   4156  CG  GLN A 268      -9.699  29.957 -13.587  1.00 26.44           C  
ATOM   4157  HG2 GLN A 268     -10.378  30.376 -12.844  1.00 26.44           H  
ATOM   4158  HG3 GLN A 268     -10.249  29.224 -14.176  1.00 26.44           H  
ATOM   4159  CD  GLN A 268      -9.262  31.098 -14.505  1.00 26.44           C  
ATOM   4160  NE2 GLN A 268     -10.188  31.757 -15.167  1.00 26.44           N  
ATOM   4161 HE21 GLN A 268     -11.168  31.554 -15.034  1.00 26.44           H  
ATOM   4162 HE22 GLN A 268      -9.854  32.530 -15.724  1.00 26.44           H  
ATOM   4163  OE1 GLN A 268      -8.100  31.428 -14.654  1.00 26.44           O  
ATOM   4164  N   GLY A 269      -7.862  26.111 -11.223  1.00 25.42           N  
ATOM   4165  H   GLY A 269      -8.773  25.710 -11.393  1.00 25.42           H  
ATOM   4166  CA  GLY A 269      -6.730  25.191 -11.130  1.00 25.42           C  
ATOM   4167  HA2 GLY A 269      -6.871  24.523 -10.280  1.00 25.42           H  
ATOM   4168  HA3 GLY A 269      -5.800  25.741 -10.988  1.00 25.42           H  
ATOM   4169  C   GLY A 269      -6.641  24.354 -12.404  1.00 25.42           C  
ATOM   4170  O   GLY A 269      -7.663  23.927 -12.940  1.00 25.42           O  
ATOM   4171  N   LEU A 270      -5.428  24.127 -12.911  1.00 27.87           N  
ATOM   4172  H   LEU A 270      -4.630  24.515 -12.427  1.00 27.87           H  
ATOM   4173  CA  LEU A 270      -5.179  23.296 -14.091  1.00 27.87           C  
ATOM   4174  HA  LEU A 270      -5.861  23.610 -14.881  1.00 27.87           H  
ATOM   4175  C   LEU A 270      -5.470  21.820 -13.762  1.00 27.87           C  
ATOM   4176  CB  LEU A 270      -3.732  23.534 -14.568  1.00 27.87           C  
ATOM   4177  HB2 LEU A 270      -3.545  24.606 -14.640  1.00 27.87           H  
ATOM   4178  HB3 LEU A 270      -3.056  23.135 -13.812  1.00 27.87           H  
ATOM   4179  O   LEU A 270      -4.601  21.078 -13.312  1.00 27.87           O  
ATOM   4180  CG  LEU A 270      -3.408  22.883 -15.928  1.00 27.87           C  
ATOM   4181  HG  LEU A 270      -3.839  21.883 -15.975  1.00 27.87           H  
ATOM   4182  CD1 LEU A 270      -3.950  23.715 -17.093  1.00 27.87           C  
ATOM   4183 HD11 LEU A 270      -3.519  24.716 -17.075  1.00 27.87           H  
ATOM   4184 HD12 LEU A 270      -5.035  23.791 -17.022  1.00 27.87           H  
ATOM   4185 HD13 LEU A 270      -3.700  23.233 -18.038  1.00 27.87           H  
ATOM   4186  CD2 LEU A 270      -1.894  22.756 -16.101  1.00 27.87           C  
ATOM   4187 HD21 LEU A 270      -1.672  22.294 -17.063  1.00 27.87           H  
ATOM   4188 HD22 LEU A 270      -1.429  23.741 -16.054  1.00 27.87           H  
ATOM   4189 HD23 LEU A 270      -1.490  22.127 -15.308  1.00 27.87           H  
ATOM   4190  N   ILE A 271      -6.716  21.408 -13.974  1.00 31.23           N  
ATOM   4191  H   ILE A 271      -7.396  22.115 -14.216  1.00 31.23           H  
ATOM   4192  CA  ILE A 271      -7.185  20.026 -13.864  1.00 31.23           C  
ATOM   4193  HA  ILE A 271      -6.641  19.519 -13.066  1.00 31.23           H  
ATOM   4194  C   ILE A 271      -6.880  19.336 -15.196  1.00 31.23           C  
ATOM   4195  CB  ILE A 271      -8.695  20.014 -13.519  1.00 31.23           C  
ATOM   4196  HB  ILE A 271      -9.222  20.577 -14.289  1.00 31.23           H  
ATOM   4197  O   ILE A 271      -7.359  19.776 -16.239  1.00 31.23           O  
ATOM   4198  CG1 ILE A 271      -8.959  20.690 -12.150  1.00 31.23           C  
ATOM   4199 HG12 ILE A 271      -8.641  20.025 -11.347  1.00 31.23           H  
ATOM   4200 HG13 ILE A 271      -8.376  21.606 -12.060  1.00 31.23           H  
ATOM   4201  CG2 ILE A 271      -9.251  18.576 -13.509  1.00 31.23           C  
ATOM   4202 HG21 ILE A 271     -10.317  18.585 -13.280  1.00 31.23           H  
ATOM   4203 HG22 ILE A 271      -8.733  17.976 -12.760  1.00 31.23           H  
ATOM   4204 HG23 ILE A 271      -9.133  18.114 -14.488  1.00 31.23           H  
ATOM   4205  CD1 ILE A 271     -10.426  21.082 -11.929  1.00 31.23           C  
ATOM   4206 HD11 ILE A 271     -10.515  21.618 -10.984  1.00 31.23           H  
ATOM   4207 HD12 ILE A 271     -10.762  21.733 -12.736  1.00 31.23           H  
ATOM   4208 HD13 ILE A 271     -11.059  20.196 -11.886  1.00 31.23           H  
ATOM   4209  N   ILE A 272      -6.088  18.261 -15.182  1.00 31.39           N  
ATOM   4210  H   ILE A 272      -5.704  17.957 -14.299  1.00 31.39           H  
ATOM   4211  CA  ILE A 272      -5.896  17.406 -16.362  1.00 31.39           C  
ATOM   4212  HA  ILE A 272      -6.080  17.993 -17.262  1.00 31.39           H  
ATOM   4213  C   ILE A 272      -6.925  16.271 -16.275  1.00 31.39           C  
ATOM   4214  CB  ILE A 272      -4.445  16.881 -16.480  1.00 31.39           C  
ATOM   4215  HB  ILE A 272      -4.227  16.252 -15.616  1.00 31.39           H  
ATOM   4216  O   ILE A 272      -6.714  15.334 -15.502  1.00 31.39           O  
ATOM   4217  CG1 ILE A 272      -3.432  18.050 -16.499  1.00 31.39           C  
ATOM   4218 HG12 ILE A 272      -3.629  18.689 -17.359  1.00 31.39           H  
ATOM   4219 HG13 ILE A 272      -3.561  18.652 -15.599  1.00 31.39           H  
ATOM   4220  CG2 ILE A 272      -4.310  16.027 -17.759  1.00 31.39           C  
ATOM   4221 HG21 ILE A 272      -4.486  16.641 -18.642  1.00 31.39           H  
ATOM   4222 HG22 ILE A 272      -5.028  15.207 -17.752  1.00 31.39           H  
ATOM   4223 HG23 ILE A 272      -3.317  15.581 -17.818  1.00 31.39           H  
ATOM   4224  CD1 ILE A 272      -1.962  17.608 -16.533  1.00 31.39           C  
ATOM   4225 HD11 ILE A 272      -1.722  17.149 -17.492  1.00 31.39           H  
ATOM   4226 HD12 ILE A 272      -1.324  18.482 -16.401  1.00 31.39           H  
ATOM   4227 HD13 ILE A 272      -1.767  16.902 -15.726  1.00 31.39           H  
ATOM   4228  N   PRO A 273      -8.042  16.317 -17.023  1.00 32.14           N  
ATOM   4229  CA  PRO A 273      -8.948  15.184 -17.105  1.00 32.14           C  
ATOM   4230  HA  PRO A 273      -9.242  14.877 -16.101  1.00 32.14           H  
ATOM   4231  C   PRO A 273      -8.252  14.014 -17.805  1.00 32.14           C  
ATOM   4232  CB  PRO A 273     -10.187  15.684 -17.852  1.00 32.14           C  
ATOM   4233  HB2 PRO A 273     -10.908  16.075 -17.134  1.00 32.14           H  
ATOM   4234  HB3 PRO A 273     -10.644  14.906 -18.463  1.00 32.14           H  
ATOM   4235  O   PRO A 273      -7.649  14.159 -18.871  1.00 32.14           O  
ATOM   4236  CG  PRO A 273      -9.650  16.833 -18.703  1.00 32.14           C  
ATOM   4237  HG2 PRO A 273     -10.420  17.574 -18.917  1.00 32.14           H  
ATOM   4238  HG3 PRO A 273      -9.233  16.437 -19.629  1.00 32.14           H  
ATOM   4239  CD  PRO A 273      -8.528  17.413 -17.848  1.00 32.14           C  
ATOM   4240  HD2 PRO A 273      -7.750  17.824 -18.492  1.00 32.14           H  
ATOM   4241  HD3 PRO A 273      -8.944  18.189 -17.206  1.00 32.14           H  
ATOM   4242  N   VAL A 274      -8.349  12.836 -17.192  1.00 37.29           N  
ATOM   4243  H   VAL A 274      -8.829  12.807 -16.304  1.00 37.29           H  
ATOM   4244  CA  VAL A 274      -7.883  11.567 -17.754  1.00 37.29           C  
ATOM   4245  HA  VAL A 274      -6.873  11.698 -18.142  1.00 37.29           H  
ATOM   4246  C   VAL A 274      -8.807  11.207 -18.919  1.00 37.29           C  
ATOM   4247  CB  VAL A 274      -7.846  10.472 -16.662  1.00 37.29           C  
ATOM   4248  HB  VAL A 274      -8.853  10.309 -16.277  1.00 37.29           H  
ATOM   4249  O   VAL A 274      -9.845  10.576 -18.734  1.00 37.29           O  
ATOM   4250  CG1 VAL A 274      -7.304   9.142 -17.203  1.00 37.29           C  
ATOM   4251 HG11 VAL A 274      -7.957   8.766 -17.991  1.00 37.29           H  
ATOM   4252 HG12 VAL A 274      -7.278   8.402 -16.404  1.00 37.29           H  
ATOM   4253 HG13 VAL A 274      -6.300   9.280 -17.604  1.00 37.29           H  
ATOM   4254  CG2 VAL A 274      -6.950  10.888 -15.484  1.00 37.29           C  
ATOM   4255 HG21 VAL A 274      -5.939  11.095 -15.836  1.00 37.29           H  
ATOM   4256 HG22 VAL A 274      -7.346  11.778 -14.997  1.00 37.29           H  
ATOM   4257 HG23 VAL A 274      -6.917  10.088 -14.744  1.00 37.29           H  
ATOM   4258  N   GLN A 275      -8.468  11.648 -20.132  1.00 30.64           N  
ATOM   4259  H   GLN A 275      -7.684  12.280 -20.216  1.00 30.64           H  
ATOM   4260  CA  GLN A 275      -9.121  11.154 -21.340  1.00 30.64           C  
ATOM   4261  HA  GLN A 275     -10.199  11.161 -21.173  1.00 30.64           H  
ATOM   4262  C   GLN A 275      -8.705   9.698 -21.562  1.00 30.64           C  
ATOM   4263  CB  GLN A 275      -8.823  12.046 -22.559  1.00 30.64           C  
ATOM   4264  HB2 GLN A 275      -8.696  11.421 -23.443  1.00 30.64           H  
ATOM   4265  HB3 GLN A 275      -7.900  12.604 -22.400  1.00 30.64           H  
ATOM   4266  O   GLN A 275      -7.531   9.392 -21.778  1.00 30.64           O  
ATOM   4267  CG  GLN A 275      -9.989  13.012 -22.828  1.00 30.64           C  
ATOM   4268  HG2 GLN A 275     -10.160  13.624 -21.942  1.00 30.64           H  
ATOM   4269  HG3 GLN A 275     -10.891  12.432 -23.022  1.00 30.64           H  
ATOM   4270  CD  GLN A 275      -9.752  13.945 -24.014  1.00 30.64           C  
ATOM   4271  NE2 GLN A 275     -10.776  14.618 -24.494  1.00 30.64           N  
ATOM   4272 HE21 GLN A 275     -10.569  15.244 -25.259  1.00 30.64           H  
ATOM   4273 HE22 GLN A 275     -11.693  14.534 -24.080  1.00 30.64           H  
ATOM   4274  OE1 GLN A 275      -8.660  14.102 -24.532  1.00 30.64           O  
ATOM   4275  N   GLY A 276      -9.692   8.804 -21.477  1.00 31.30           N  
ATOM   4276  H   GLY A 276     -10.606   9.138 -21.205  1.00 31.30           H  
ATOM   4277  CA  GLY A 276      -9.563   7.405 -21.863  1.00 31.30           C  
ATOM   4278  HA2 GLY A 276     -10.515   6.895 -21.718  1.00 31.30           H  
ATOM   4279  HA3 GLY A 276      -8.813   6.937 -21.225  1.00 31.30           H  
ATOM   4280  C   GLY A 276      -9.137   7.247 -23.331  1.00 31.30           C  
ATOM   4281  O   GLY A 276      -9.216   8.197 -24.113  1.00 31.30           O  
ATOM   4282  N   PRO A 277      -8.654   6.053 -23.705  1.00 35.20           N  
ATOM   4283  CA  PRO A 277      -7.949   5.823 -24.960  1.00 35.20           C  
ATOM   4284  HA  PRO A 277      -7.049   6.438 -24.983  1.00 35.20           H  
ATOM   4285  C   PRO A 277      -8.816   6.177 -26.172  1.00 35.20           C  
ATOM   4286  CB  PRO A 277      -7.535   4.345 -24.926  1.00 35.20           C  
ATOM   4287  HB2 PRO A 277      -7.588   3.878 -25.909  1.00 35.20           H  
ATOM   4288  HB3 PRO A 277      -6.523   4.265 -24.528  1.00 35.20           H  
ATOM   4289  O   PRO A 277      -9.805   5.508 -26.469  1.00 35.20           O  
ATOM   4290  CG  PRO A 277      -8.515   3.705 -23.942  1.00 35.20           C  
ATOM   4291  HG2 PRO A 277      -9.441   3.454 -24.459  1.00 35.20           H  
ATOM   4292  HG3 PRO A 277      -8.092   2.823 -23.462  1.00 35.20           H  
ATOM   4293  CD  PRO A 277      -8.777   4.825 -22.942  1.00 35.20           C  
ATOM   4294  HD2 PRO A 277      -9.773   4.715 -22.513  1.00 35.20           H  
ATOM   4295  HD3 PRO A 277      -8.020   4.805 -22.158  1.00 35.20           H  
ATOM   4296  N   SER A 278      -8.416   7.222 -26.899  1.00 35.49           N  
ATOM   4297  H   SER A 278      -7.625   7.766 -26.587  1.00 35.49           H  
ATOM   4298  CA  SER A 278      -8.975   7.550 -28.203  1.00 35.49           C  
ATOM   4299  HA  SER A 278     -10.059   7.458 -28.139  1.00 35.49           H  
ATOM   4300  C   SER A 278      -8.471   6.537 -29.231  1.00 35.49           C  
ATOM   4301  CB  SER A 278      -8.674   9.006 -28.584  1.00 35.49           C  
ATOM   4302  HB2 SER A 278      -9.233   9.657 -27.911  1.00 35.49           H  
ATOM   4303  HB3 SER A 278      -9.008   9.192 -29.604  1.00 35.49           H  
ATOM   4304  O   SER A 278      -7.275   6.374 -29.482  1.00 35.49           O  
ATOM   4305  OG  SER A 278      -7.298   9.314 -28.469  1.00 35.49           O  
ATOM   4306  HG  SER A 278      -7.202  10.267 -28.398  1.00 35.49           H  
ATOM   4307  N   THR A 279      -9.410   5.808 -29.822  1.00 36.60           N  
ATOM   4308  H   THR A 279     -10.375   5.944 -29.558  1.00 36.60           H  
ATOM   4309  CA  THR A 279      -9.167   4.856 -30.901  1.00 36.60           C  
ATOM   4310  HA  THR A 279      -8.345   4.197 -30.618  1.00 36.60           H  
ATOM   4311  C   THR A 279      -8.755   5.618 -32.159  1.00 36.60           C  
ATOM   4312  CB  THR A 279     -10.420   3.991 -31.131  1.00 36.60           C  
ATOM   4313  HB  THR A 279     -10.345   3.485 -32.094  1.00 36.60           H  
ATOM   4314  O   THR A 279      -9.581   6.121 -32.919  1.00 36.60           O  
ATOM   4315  CG2 THR A 279     -10.577   2.941 -30.031  1.00 36.60           C  
ATOM   4316 HG21 THR A 279     -11.455   2.327 -30.230  1.00 36.60           H  
ATOM   4317 HG22 THR A 279     -10.692   3.425 -29.061  1.00 36.60           H  
ATOM   4318 HG23 THR A 279      -9.699   2.297 -30.006  1.00 36.60           H  
ATOM   4319  OG1 THR A 279     -11.588   4.780 -31.093  1.00 36.60           O  
ATOM   4320  HG1 THR A 279     -12.348   4.198 -31.176  1.00 36.60           H  
ATOM   4321  N   SER A 280      -7.446   5.733 -32.399  1.00 37.75           N  
ATOM   4322  H   SER A 280      -6.800   5.484 -31.663  1.00 37.75           H  
ATOM   4323  CA  SER A 280      -6.949   6.296 -33.655  1.00 37.75           C  
ATOM   4324  HA  SER A 280      -7.486   7.229 -33.825  1.00 37.75           H  
ATOM   4325  C   SER A 280      -7.298   5.342 -34.806  1.00 37.75           C  
ATOM   4326  CB  SER A 280      -5.464   6.681 -33.575  1.00 37.75           C  
ATOM   4327  HB2 SER A 280      -5.234   7.361 -34.396  1.00 37.75           H  
ATOM   4328  HB3 SER A 280      -5.286   7.212 -32.640  1.00 37.75           H  
ATOM   4329  O   SER A 280      -6.693   4.283 -34.984  1.00 37.75           O  
ATOM   4330  OG  SER A 280      -4.589   5.575 -33.656  1.00 37.75           O  
ATOM   4331  HG  SER A 280      -5.080   4.783 -33.426  1.00 37.75           H  
ATOM   4332  N   SER A 281      -8.329   5.706 -35.567  1.00 38.77           N  
ATOM   4333  H   SER A 281      -8.858   6.516 -35.279  1.00 38.77           H  
ATOM   4334  CA  SER A 281      -8.706   5.032 -36.805  1.00 38.77           C  
ATOM   4335  HA  SER A 281      -8.730   3.956 -36.630  1.00 38.77           H  
ATOM   4336  C   SER A 281      -7.649   5.337 -37.863  1.00 38.77           C  
ATOM   4337  CB  SER A 281     -10.107   5.452 -37.248  1.00 38.77           C  
ATOM   4338  HB2 SER A 281     -10.187   6.539 -37.279  1.00 38.77           H  
ATOM   4339  HB3 SER A 281     -10.307   5.052 -38.242  1.00 38.77           H  
ATOM   4340  O   SER A 281      -7.505   6.457 -38.351  1.00 38.77           O  
ATOM   4341  OG  SER A 281     -11.050   4.914 -36.344  1.00 38.77           O  
ATOM   4342  HG  SER A 281     -10.963   5.334 -35.485  1.00 38.77           H  
ATOM   4343  N   ARG A 282      -6.851   4.317 -38.170  1.00 36.30           N  
ATOM   4344  H   ARG A 282      -7.010   3.464 -37.653  1.00 36.30           H  
ATOM   4345  CA  ARG A 282      -5.715   4.353 -39.090  1.00 36.30           C  
ATOM   4346  HA  ARG A 282      -5.099   5.216 -38.840  1.00 36.30           H  
ATOM   4347  C   ARG A 282      -6.221   4.512 -40.530  1.00 36.30           C  
ATOM   4348  CB  ARG A 282      -4.915   3.060 -38.827  1.00 36.30           C  
ATOM   4349  HB2 ARG A 282      -5.415   2.215 -39.301  1.00 36.30           H  
ATOM   4350  HB3 ARG A 282      -4.922   2.875 -37.753  1.00 36.30           H  
ATOM   4351  O   ARG A 282      -6.538   3.529 -41.192  1.00 36.30           O  
ATOM   4352  CG  ARG A 282      -3.444   3.096 -39.255  1.00 36.30           C  
ATOM   4353  HG2 ARG A 282      -2.941   3.920 -38.748  1.00 36.30           H  
ATOM   4354  HG3 ARG A 282      -3.374   3.233 -40.334  1.00 36.30           H  
ATOM   4355  CD  ARG A 282      -2.793   1.764 -38.848  1.00 36.30           C  
ATOM   4356  HD2 ARG A 282      -2.975   1.597 -37.786  1.00 36.30           H  
ATOM   4357  HD3 ARG A 282      -3.272   0.962 -39.410  1.00 36.30           H  
ATOM   4358  NE  ARG A 282      -1.337   1.743 -39.086  1.00 36.30           N  
ATOM   4359  HE  ARG A 282      -0.893   2.630 -39.278  1.00 36.30           H  
ATOM   4360  NH1 ARG A 282      -1.013  -0.499 -38.684  1.00 36.30           N  
ATOM   4361 HH11 ARG A 282      -1.994  -0.598 -38.470  1.00 36.30           H  
ATOM   4362 HH12 ARG A 282      -0.389  -1.281 -38.545  1.00 36.30           H  
ATOM   4363  NH2 ARG A 282       0.738   0.797 -39.159  1.00 36.30           N  
ATOM   4364 HH21 ARG A 282       1.337  -0.007 -39.033  1.00 36.30           H  
ATOM   4365 HH22 ARG A 282       1.155   1.700 -39.334  1.00 36.30           H  
ATOM   4366  CZ  ARG A 282      -0.548   0.685 -38.977  1.00 36.30           C  
ATOM   4367  N   SER A 283      -6.296   5.749 -41.022  1.00 38.43           N  
ATOM   4368  H   SER A 283      -6.163   6.520 -40.382  1.00 38.43           H  
ATOM   4369  CA  SER A 283      -6.622   6.028 -42.426  1.00 38.43           C  
ATOM   4370  HA  SER A 283      -7.470   5.402 -42.704  1.00 38.43           H  
ATOM   4371  C   SER A 283      -5.436   5.657 -43.323  1.00 38.43           C  
ATOM   4372  CB  SER A 283      -7.074   7.476 -42.620  1.00 38.43           C  
ATOM   4373  HB2 SER A 283      -6.235   8.157 -42.481  1.00 38.43           H  
ATOM   4374  HB3 SER A 283      -7.851   7.707 -41.890  1.00 38.43           H  
ATOM   4375  O   SER A 283      -4.372   6.283 -43.304  1.00 38.43           O  
ATOM   4376  OG  SER A 283      -7.608   7.616 -43.921  1.00 38.43           O  
ATOM   4377  HG  SER A 283      -8.253   8.327 -43.921  1.00 38.43           H  
ATOM   4378  N   ARG A 284      -5.605   4.563 -44.066  1.00 39.83           N  
ATOM   4379  H   ARG A 284      -6.508   4.115 -43.998  1.00 39.83           H  
ATOM   4380  CA  ARG A 284      -4.631   3.980 -44.992  1.00 39.83           C  
ATOM   4381  HA  ARG A 284      -3.648   3.990 -44.520  1.00 39.83           H  
ATOM   4382  C   ARG A 284      -4.587   4.856 -46.251  1.00 39.83           C  
ATOM   4383  CB  ARG A 284      -5.069   2.519 -45.259  1.00 39.83           C  
ATOM   4384  HB2 ARG A 284      -5.742   2.481 -46.116  1.00 39.83           H  
ATOM   4385  HB3 ARG A 284      -5.641   2.170 -44.398  1.00 39.83           H  
ATOM   4386  O   ARG A 284      -5.473   4.773 -47.094  1.00 39.83           O  
ATOM   4387  CG  ARG A 284      -3.930   1.508 -45.461  1.00 39.83           C  
ATOM   4388  HG2 ARG A 284      -3.317   1.798 -46.314  1.00 39.83           H  
ATOM   4389  HG3 ARG A 284      -3.314   1.490 -44.561  1.00 39.83           H  
ATOM   4390  CD  ARG A 284      -4.537   0.113 -45.702  1.00 39.83           C  
ATOM   4391  HD2 ARG A 284      -5.367  -0.031 -45.010  1.00 39.83           H  
ATOM   4392  HD3 ARG A 284      -4.931   0.079 -46.718  1.00 39.83           H  
ATOM   4393  NE  ARG A 284      -3.570  -0.987 -45.498  1.00 39.83           N  
ATOM   4394  HE  ARG A 284      -2.628  -0.732 -45.238  1.00 39.83           H  
ATOM   4395  NH1 ARG A 284      -4.986  -2.718 -46.045  1.00 39.83           N  
ATOM   4396 HH11 ARG A 284      -5.160  -3.706 -46.158  1.00 39.83           H  
ATOM   4397 HH12 ARG A 284      -5.705  -2.055 -46.296  1.00 39.83           H  
ATOM   4398  NH2 ARG A 284      -2.919  -3.173 -45.352  1.00 39.83           N  
ATOM   4399 HH21 ARG A 284      -3.125  -4.153 -45.482  1.00 39.83           H  
ATOM   4400 HH22 ARG A 284      -1.989  -2.896 -45.072  1.00 39.83           H  
ATOM   4401  CZ  ARG A 284      -3.828  -2.280 -45.632  1.00 39.83           C  
ATOM   4402  N   ARG A 285      -3.567   5.711 -46.386  1.00 38.94           N  
ATOM   4403  H   ARG A 285      -2.922   5.805 -45.614  1.00 38.94           H  
ATOM   4404  CA  ARG A 285      -3.287   6.407 -47.654  1.00 38.94           C  
ATOM   4405  HA  ARG A 285      -4.214   6.827 -48.041  1.00 38.94           H  
ATOM   4406  C   ARG A 285      -2.798   5.390 -48.683  1.00 38.94           C  
ATOM   4407  CB  ARG A 285      -2.267   7.548 -47.480  1.00 38.94           C  
ATOM   4408  HB2 ARG A 285      -1.499   7.255 -46.764  1.00 38.94           H  
ATOM   4409  HB3 ARG A 285      -1.781   7.722 -48.440  1.00 38.94           H  
ATOM   4410  O   ARG A 285      -1.655   4.949 -48.625  1.00 38.94           O  
ATOM   4411  CG  ARG A 285      -2.922   8.867 -47.049  1.00 38.94           C  
ATOM   4412  HG2 ARG A 285      -3.709   9.129 -47.757  1.00 38.94           H  
ATOM   4413  HG3 ARG A 285      -3.361   8.746 -46.059  1.00 38.94           H  
ATOM   4414  CD  ARG A 285      -1.879   9.993 -47.018  1.00 38.94           C  
ATOM   4415  HD2 ARG A 285      -1.446  10.094 -48.013  1.00 38.94           H  
ATOM   4416  HD3 ARG A 285      -1.091   9.716 -46.317  1.00 38.94           H  
ATOM   4417  NE  ARG A 285      -2.475  11.279 -46.607  1.00 38.94           N  
ATOM   4418  HE  ARG A 285      -3.463  11.272 -46.397  1.00 38.94           H  
ATOM   4419  NH1 ARG A 285      -0.572  12.566 -46.724  1.00 38.94           N  
ATOM   4420 HH11 ARG A 285      -0.037  11.738 -46.942  1.00 38.94           H  
ATOM   4421 HH12 ARG A 285      -0.111  13.449 -46.558  1.00 38.94           H  
ATOM   4422  NH2 ARG A 285      -2.497  13.500 -46.093  1.00 38.94           N  
ATOM   4423 HH21 ARG A 285      -3.486  13.451 -45.895  1.00 38.94           H  
ATOM   4424 HH22 ARG A 285      -2.025  14.386 -45.987  1.00 38.94           H  
ATOM   4425  CZ  ARG A 285      -1.848  12.437 -46.479  1.00 38.94           C  
ATOM   4426  N   VAL A 286      -3.675   5.050 -49.620  1.00 39.27           N  
ATOM   4427  H   VAL A 286      -4.622   5.387 -49.519  1.00 39.27           H  
ATOM   4428  CA  VAL A 286      -3.319   4.458 -50.909  1.00 39.27           C  
ATOM   4429  HA  VAL A 286      -2.541   3.706 -50.776  1.00 39.27           H  
ATOM   4430  C   VAL A 286      -2.775   5.601 -51.769  1.00 39.27           C  
ATOM   4431  CB  VAL A 286      -4.555   3.783 -51.548  1.00 39.27           C  
ATOM   4432  HB  VAL A 286      -5.331   4.532 -51.710  1.00 39.27           H  
ATOM   4433  O   VAL A 286      -3.515   6.519 -52.114  1.00 39.27           O  
ATOM   4434  CG1 VAL A 286      -4.217   3.132 -52.892  1.00 39.27           C  
ATOM   4435 HG11 VAL A 286      -3.437   2.380 -52.768  1.00 39.27           H  
ATOM   4436 HG12 VAL A 286      -5.105   2.658 -53.310  1.00 39.27           H  
ATOM   4437 HG13 VAL A 286      -3.875   3.886 -53.601  1.00 39.27           H  
ATOM   4438  CG2 VAL A 286      -5.129   2.697 -50.623  1.00 39.27           C  
ATOM   4439 HG21 VAL A 286      -5.974   2.213 -51.113  1.00 39.27           H  
ATOM   4440 HG22 VAL A 286      -5.487   3.136 -49.692  1.00 39.27           H  
ATOM   4441 HG23 VAL A 286      -4.366   1.949 -50.407  1.00 39.27           H  
ATOM   4442  N   ARG A 287      -1.468   5.605 -52.040  1.00 43.11           N  
ATOM   4443  H   ARG A 287      -0.916   4.825 -51.714  1.00 43.11           H  
ATOM   4444  CA  ARG A 287      -0.885   6.391 -53.133  1.00 43.11           C  
ATOM   4445  HA  ARG A 287      -1.607   7.112 -53.517  1.00 43.11           H  
ATOM   4446  C   ARG A 287      -0.600   5.415 -54.267  1.00 43.11           C  
ATOM   4447  CB  ARG A 287       0.387   7.144 -52.706  1.00 43.11           C  
ATOM   4448  HB2 ARG A 287       0.993   7.311 -53.596  1.00 43.11           H  
ATOM   4449  HB3 ARG A 287       0.969   6.536 -52.013  1.00 43.11           H  
ATOM   4450  O   ARG A 287       0.091   4.425 -54.032  1.00 43.11           O  
ATOM   4451  CG  ARG A 287       0.073   8.514 -52.086  1.00 43.11           C  
ATOM   4452  HG2 ARG A 287      -0.445   8.375 -51.137  1.00 43.11           H  
ATOM   4453  HG3 ARG A 287      -0.571   9.071 -52.767  1.00 43.11           H  
ATOM   4454  CD  ARG A 287       1.368   9.307 -51.868  1.00 43.11           C  
ATOM   4455  HD2 ARG A 287       1.905   9.344 -52.816  1.00 43.11           H  
ATOM   4456  HD3 ARG A 287       1.986   8.781 -51.141  1.00 43.11           H  
ATOM   4457  NE  ARG A 287       1.102  10.686 -51.405  1.00 43.11           N  
ATOM   4458  HE  ARG A 287       0.130  10.935 -51.283  1.00 43.11           H  
ATOM   4459  NH1 ARG A 287       3.259  11.460 -51.571  1.00 43.11           N  
ATOM   4460 HH11 ARG A 287       3.538  10.559 -51.934  1.00 43.11           H  
ATOM   4461 HH12 ARG A 287       3.929  12.215 -51.556  1.00 43.11           H  
ATOM   4462  NH2 ARG A 287       1.639  12.855 -50.936  1.00 43.11           N  
ATOM   4463 HH21 ARG A 287       2.328  13.593 -50.945  1.00 43.11           H  
ATOM   4464 HH22 ARG A 287       0.658  13.092 -50.886  1.00 43.11           H  
ATOM   4465  CZ  ARG A 287       1.998  11.655 -51.303  1.00 43.11           C  
ATOM   4466  N   GLY A 288      -1.218   5.679 -55.417  1.00 45.41           N  
ATOM   4467  H   GLY A 288      -1.761   6.529 -55.468  1.00 45.41           H  
ATOM   4468  CA  GLY A 288      -0.777   5.141 -56.702  1.00 45.41           C  
ATOM   4469  HA2 GLY A 288      -0.597   4.069 -56.627  1.00 45.41           H  
ATOM   4470  HA3 GLY A 288      -1.522   5.324 -57.477  1.00 45.41           H  
ATOM   4471  C   GLY A 288       0.524   5.778 -57.163  1.00 45.41           C  
ATOM   4472  O   GLY A 288       1.059   6.642 -56.425  1.00 45.41           O  
ATOM   4473  OXT GLY A 288       0.919   5.384 -58.272  1.00 45.41           O  
TER    4474      GLY A 288                                                       
END   
