# Supplementary material for: Plant virus movement proteins originated from jelly-roll capsid proteins
Source: PLoS Biol. 2023 Jun 15;21(6):e3002157. doi: 10.1371/journal.pbio.3002157 (PMC10306228; doi:10.1371/journal.pbio.3002157)
Supplement: S2 Data — (ZIP) [file pbio.3002157.s007.zip › S2_Data/YP_002302261_CMoV.pdb]

ATOM      1  N   MET A   1       2.253  23.461 -18.819  1.00 30.68           N  
ATOM      2  H   MET A   1       1.888  24.074 -19.535  1.00 30.68           H  
ATOM      3  H2  MET A   1       1.903  22.525 -18.965  1.00 30.68           H  
ATOM      4  H3  MET A   1       1.934  23.781 -17.916  1.00 30.68           H  
ATOM      5  CA  MET A   1       3.731  23.464 -18.836  1.00 30.68           C  
ATOM      6  HA  MET A   1       4.107  23.073 -19.782  1.00 30.68           H  
ATOM      7  C   MET A   1       4.200  22.536 -17.728  1.00 30.68           C  
ATOM      8  CB  MET A   1       4.297  24.884 -18.619  1.00 30.68           C  
ATOM      9  HB2 MET A   1       3.603  25.475 -18.022  1.00 30.68           H  
ATOM     10  HB3 MET A   1       5.233  24.814 -18.065  1.00 30.68           H  
ATOM     11  O   MET A   1       4.191  22.942 -16.576  1.00 30.68           O  
ATOM     12  CG  MET A   1       4.621  25.626 -19.917  1.00 30.68           C  
ATOM     13  HG2 MET A   1       5.384  25.068 -20.460  1.00 30.68           H  
ATOM     14  HG3 MET A   1       3.727  25.693 -20.536  1.00 30.68           H  
ATOM     15  SD  MET A   1       5.238  27.299 -19.599  1.00 30.68           S  
ATOM     16  CE  MET A   1       5.858  27.761 -21.239  1.00 30.68           C  
ATOM     17  HE1 MET A   1       6.649  27.075 -21.542  1.00 30.68           H  
ATOM     18  HE2 MET A   1       6.259  28.774 -21.202  1.00 30.68           H  
ATOM     19  HE3 MET A   1       5.045  27.725 -21.965  1.00 30.68           H  
ATOM     20  N   GLU A   2       4.514  21.278 -18.038  1.00 38.43           N  
ATOM     21  H   GLU A   2       4.533  20.956 -18.995  1.00 38.43           H  
ATOM     22  CA  GLU A   2       5.125  20.372 -17.056  1.00 38.43           C  
ATOM     23  HA  GLU A   2       4.732  20.576 -16.060  1.00 38.43           H  
ATOM     24  C   GLU A   2       6.633  20.630 -17.023  1.00 38.43           C  
ATOM     25  CB  GLU A   2       4.824  18.899 -17.378  1.00 38.43           C  
ATOM     26  HB2 GLU A   2       5.609  18.282 -16.941  1.00 38.43           H  
ATOM     27  HB3 GLU A   2       4.834  18.756 -18.458  1.00 38.43           H  
ATOM     28  O   GLU A   2       7.337  20.412 -18.009  1.00 38.43           O  
ATOM     29  CG  GLU A   2       3.485  18.437 -16.784  1.00 38.43           C  
ATOM     30  HG2 GLU A   2       3.496  18.629 -15.711  1.00 38.43           H  
ATOM     31  HG3 GLU A   2       2.684  19.031 -17.224  1.00 38.43           H  
ATOM     32  CD  GLU A   2       3.213  16.944 -17.040  1.00 38.43           C  
ATOM     33  OE1 GLU A   2       2.573  16.312 -16.171  1.00 38.43           O  
ATOM     34  OE2 GLU A   2       3.631  16.453 -18.113  1.00 38.43           O  
ATOM     35  N   LEU A   3       7.127  21.129 -15.890  1.00 40.58           N  
ATOM     36  H   LEU A   3       6.487  21.314 -15.132  1.00 40.58           H  
ATOM     37  CA  LEU A   3       8.555  21.238 -15.609  1.00 40.58           C  
ATOM     38  HA  LEU A   3       9.071  21.669 -16.467  1.00 40.58           H  
ATOM     39  C   LEU A   3       9.117  19.830 -15.386  1.00 40.58           C  
ATOM     40  CB  LEU A   3       8.761  22.149 -14.379  1.00 40.58           C  
ATOM     41  HB2 LEU A   3       9.673  21.844 -13.865  1.00 40.58           H  
ATOM     42  HB3 LEU A   3       7.945  21.987 -13.675  1.00 40.58           H  
ATOM     43  O   LEU A   3       9.138  19.332 -14.261  1.00 40.58           O  
ATOM     44  CG  LEU A   3       8.879  23.646 -14.733  1.00 40.58           C  
ATOM     45  HG  LEU A   3       8.578  23.808 -15.768  1.00 40.58           H  
ATOM     46  CD1 LEU A   3       7.981  24.500 -13.839  1.00 40.58           C  
ATOM     47 HD11 LEU A   3       8.085  25.551 -14.111  1.00 40.58           H  
ATOM     48 HD12 LEU A   3       6.941  24.208 -13.979  1.00 40.58           H  
ATOM     49 HD13 LEU A   3       8.254  24.371 -12.792  1.00 40.58           H  
ATOM     50  CD2 LEU A   3      10.323  24.121 -14.555  1.00 40.58           C  
ATOM     51 HD21 LEU A   3      10.401  25.168 -14.850  1.00 40.58           H  
ATOM     52 HD22 LEU A   3      10.633  24.021 -13.515  1.00 40.58           H  
ATOM     53 HD23 LEU A   3      10.984  23.533 -15.192  1.00 40.58           H  
ATOM     54  N   SER A   4       9.591  19.178 -16.449  1.00 45.53           N  
ATOM     55  H   SER A   4       9.448  19.568 -17.369  1.00 45.53           H  
ATOM     56  CA  SER A   4      10.421  17.984 -16.303  1.00 45.53           C  
ATOM     57  HA  SER A   4       9.927  17.298 -15.615  1.00 45.53           H  
ATOM     58  C   SER A   4      11.762  18.400 -15.690  1.00 45.53           C  
ATOM     59  CB  SER A   4      10.590  17.244 -17.638  1.00 45.53           C  
ATOM     60  HB2 SER A   4       9.608  17.022 -18.056  1.00 45.53           H  
ATOM     61  HB3 SER A   4      11.106  16.302 -17.452  1.00 45.53           H  
ATOM     62  O   SER A   4      12.680  18.813 -16.398  1.00 45.53           O  
ATOM     63  OG  SER A   4      11.339  17.992 -18.571  1.00 45.53           O  
ATOM     64  HG  SER A   4      12.070  18.399 -18.100  1.00 45.53           H  
ATOM     65  N   LYS A   5      11.881  18.344 -14.361  1.00 45.03           N  
ATOM     66  H   LYS A   5      11.059  18.118 -13.820  1.00 45.03           H  
ATOM     67  CA  LYS A   5      13.164  18.546 -13.681  1.00 45.03           C  
ATOM     68  HA  LYS A   5      13.665  19.418 -14.102  1.00 45.03           H  
ATOM     69  C   LYS A   5      14.054  17.336 -13.964  1.00 45.03           C  
ATOM     70  CB  LYS A   5      12.970  18.787 -12.174  1.00 45.03           C  
ATOM     71  HB2 LYS A   5      13.945  18.718 -11.692  1.00 45.03           H  
ATOM     72  HB3 LYS A   5      12.329  18.010 -11.756  1.00 45.03           H  
ATOM     73  O   LYS A   5      13.894  16.279 -13.361  1.00 45.03           O  
ATOM     74  CG  LYS A   5      12.377  20.173 -11.871  1.00 45.03           C  
ATOM     75  HG2 LYS A   5      11.368  20.235 -12.277  1.00 45.03           H  
ATOM     76  HG3 LYS A   5      12.995  20.937 -12.345  1.00 45.03           H  
ATOM     77  CD  LYS A   5      12.337  20.431 -10.357  1.00 45.03           C  
ATOM     78  HD2 LYS A   5      13.347  20.344  -9.957  1.00 45.03           H  
ATOM     79  HD3 LYS A   5      11.702  19.681  -9.886  1.00 45.03           H  
ATOM     80  CE  LYS A   5      11.790  21.834 -10.061  1.00 45.03           C  
ATOM     81  HE2 LYS A   5      12.428  22.564 -10.560  1.00 45.03           H  
ATOM     82  HE3 LYS A   5      10.792  21.915 -10.493  1.00 45.03           H  
ATOM     83  NZ  LYS A   5      11.740  22.114  -8.602  1.00 45.03           N  
ATOM     84  HZ1 LYS A   5      11.378  23.041  -8.430  1.00 45.03           H  
ATOM     85  HZ2 LYS A   5      12.664  22.057  -8.198  1.00 45.03           H  
ATOM     86  HZ3 LYS A   5      11.139  21.453  -8.130  1.00 45.03           H  
ATOM     87  N   THR A   6      14.982  17.474 -14.901  1.00 50.56           N  
ATOM     88  H   THR A   6      15.012  18.329 -15.439  1.00 50.56           H  
ATOM     89  CA  THR A   6      16.123  16.563 -15.016  1.00 50.56           C  
ATOM     90  HA  THR A   6      15.780  15.529 -14.978  1.00 50.56           H  
ATOM     91  C   THR A   6      17.042  16.830 -13.830  1.00 50.56           C  
ATOM     92  CB  THR A   6      16.878  16.792 -16.335  1.00 50.56           C  
ATOM     93  HB  THR A   6      17.825  16.253 -16.304  1.00 50.56           H  
ATOM     94  O   THR A   6      17.557  17.938 -13.720  1.00 50.56           O  
ATOM     95  CG2 THR A   6      16.069  16.297 -17.534  1.00 50.56           C  
ATOM     96 HG21 THR A   6      16.645  16.457 -18.446  1.00 50.56           H  
ATOM     97 HG22 THR A   6      15.859  15.233 -17.428  1.00 50.56           H  
ATOM     98 HG23 THR A   6      15.132  16.848 -17.609  1.00 50.56           H  
ATOM     99  OG1 THR A   6      17.127  18.164 -16.532  1.00 50.56           O  
ATOM    100  HG1 THR A   6      17.547  18.502 -15.738  1.00 50.56           H  
ATOM    101  N   ALA A   7      17.231  15.859 -12.932  1.00 56.25           N  
ATOM    102  H   ALA A   7      16.722  14.991 -13.020  1.00 56.25           H  
ATOM    103  CA  ALA A   7      18.105  16.026 -11.772  1.00 56.25           C  
ATOM    104  HA  ALA A   7      17.914  17.016 -11.358  1.00 56.25           H  
ATOM    105  C   ALA A   7      19.592  16.007 -12.180  1.00 56.25           C  
ATOM    106  CB  ALA A   7      17.729  15.004 -10.690  1.00 56.25           C  
ATOM    107  HB1 ALA A   7      18.483  15.029  -9.904  1.00 56.25           H  
ATOM    108  HB2 ALA A   7      16.756  15.256 -10.267  1.00 56.25           H  
ATOM    109  HB3 ALA A   7      17.678  13.993 -11.095  1.00 56.25           H  
ATOM    110  O   ALA A   7      20.276  14.987 -12.132  1.00 56.25           O  
ATOM    111  N   SER A   8      20.088  17.153 -12.624  1.00 64.07           N  
ATOM    112  H   SER A   8      19.476  17.955 -12.558  1.00 64.07           H  
ATOM    113  CA  SER A   8      21.490  17.408 -12.946  1.00 64.07           C  
ATOM    114  HA  SER A   8      21.839  16.643 -13.641  1.00 64.07           H  
ATOM    115  C   SER A   8      22.405  17.365 -11.716  1.00 64.07           C  
ATOM    116  CB  SER A   8      21.584  18.768 -13.641  1.00 64.07           C  
ATOM    117  HB2 SER A   8      22.610  18.933 -13.970  1.00 64.07           H  
ATOM    118  HB3 SER A   8      20.938  18.767 -14.519  1.00 64.07           H  
ATOM    119  O   SER A   8      23.602  17.116 -11.849  1.00 64.07           O  
ATOM    120  OG  SER A   8      21.199  19.830 -12.786  1.00 64.07           O  
ATOM    121  HG  SER A   8      20.386  19.637 -12.315  1.00 64.07           H  
ATOM    122  N   THR A   9      21.850  17.547 -10.512  1.00 73.36           N  
ATOM    123  H   THR A   9      20.870  17.792 -10.491  1.00 73.36           H  
ATOM    124  CA  THR A   9      22.604  17.556  -9.249  1.00 73.36           C  
ATOM    125  HA  THR A   9      23.648  17.330  -9.463  1.00 73.36           H  
ATOM    126  C   THR A   9      22.117  16.500  -8.253  1.00 73.36           C  
ATOM    127  CB  THR A   9      22.579  18.945  -8.597  1.00 73.36           C  
ATOM    128  HB  THR A   9      23.222  18.922  -7.717  1.00 73.36           H  
ATOM    129  O   THR A   9      20.968  16.056  -8.283  1.00 73.36           O  
ATOM    130  CG2 THR A   9      23.066  20.062  -9.518  1.00 73.36           C  
ATOM    131 HG21 THR A   9      22.380  20.201 -10.354  1.00 73.36           H  
ATOM    132 HG22 THR A   9      23.129  20.995  -8.957  1.00 73.36           H  
ATOM    133 HG23 THR A   9      24.054  19.816  -9.908  1.00 73.36           H  
ATOM    134  OG1 THR A   9      21.274  19.261  -8.183  1.00 73.36           O  
ATOM    135  HG1 THR A   9      20.826  19.614  -8.956  1.00 73.36           H  
ATOM    136  N   THR A  10      22.984  16.116  -7.308  1.00 76.47           N  
ATOM    137  H   THR A  10      23.948  16.410  -7.375  1.00 76.47           H  
ATOM    138  CA  THR A  10      22.629  15.215  -6.195  1.00 76.47           C  
ATOM    139  HA  THR A  10      22.347  14.244  -6.603  1.00 76.47           H  
ATOM    140  C   THR A  10      21.444  15.747  -5.386  1.00 76.47           C  
ATOM    141  CB  THR A  10      23.830  15.020  -5.254  1.00 76.47           C  
ATOM    142  HB  THR A  10      24.055  15.963  -4.756  1.00 76.47           H  
ATOM    143  O   THR A  10      20.564  14.975  -5.015  1.00 76.47           O  
ATOM    144  CG2 THR A  10      23.600  13.941  -4.198  1.00 76.47           C  
ATOM    145 HG21 THR A  10      22.789  14.235  -3.531  1.00 76.47           H  
ATOM    146 HG22 THR A  10      24.501  13.808  -3.600  1.00 76.47           H  
ATOM    147 HG23 THR A  10      23.341  12.997  -4.677  1.00 76.47           H  
ATOM    148  OG1 THR A  10      24.954  14.630  -6.007  1.00 76.47           O  
ATOM    149  HG1 THR A  10      25.679  14.479  -5.395  1.00 76.47           H  
ATOM    150  N   GLY A  11      21.384  17.064  -5.155  1.00 79.49           N  
ATOM    151  H   GLY A  11      22.108  17.657  -5.534  1.00 79.49           H  
ATOM    152  CA  GLY A  11      20.272  17.701  -4.446  1.00 79.49           C  
ATOM    153  HA2 GLY A  11      20.157  17.249  -3.461  1.00 79.49           H  
ATOM    154  HA3 GLY A  11      20.489  18.762  -4.320  1.00 79.49           H  
ATOM    155  C   GLY A  11      18.945  17.574  -5.194  1.00 79.49           C  
ATOM    156  O   GLY A  11      17.925  17.253  -4.588  1.00 79.49           O  
ATOM    157  N   GLU A  12      18.949  17.738  -6.519  1.00 79.32           N  
ATOM    158  H   GLU A  12      19.804  17.998  -6.989  1.00 79.32           H  
ATOM    159  CA  GLU A  12      17.749  17.515  -7.331  1.00 79.32           C  
ATOM    160  HA  GLU A  12      16.929  18.112  -6.931  1.00 79.32           H  
ATOM    161  C   GLU A  12      17.292  16.056  -7.297  1.00 79.32           C  
ATOM    162  CB  GLU A  12      17.990  17.938  -8.779  1.00 79.32           C  
ATOM    163  HB2 GLU A  12      18.911  17.473  -9.131  1.00 79.32           H  
ATOM    164  HB3 GLU A  12      17.156  17.580  -9.384  1.00 79.32           H  
ATOM    165  O   GLU A  12      16.091  15.814  -7.258  1.00 79.32           O  
ATOM    166  CG  GLU A  12      18.056  19.460  -8.945  1.00 79.32           C  
ATOM    167  HG2 GLU A  12      18.757  19.882  -8.225  1.00 79.32           H  
ATOM    168  HG3 GLU A  12      17.071  19.870  -8.721  1.00 79.32           H  
ATOM    169  CD  GLU A  12      18.481  19.875 -10.359  1.00 79.32           C  
ATOM    170  OE1 GLU A  12      18.103  20.984 -10.771  1.00 79.32           O  
ATOM    171  OE2 GLU A  12      19.226  19.107 -11.008  1.00 79.32           O  
ATOM    172  N   LEU A  13      18.216  15.089  -7.257  1.00 80.71           N  
ATOM    173  H   LEU A  13      19.189  15.353  -7.322  1.00 80.71           H  
ATOM    174  CA  LEU A  13      17.862  13.673  -7.136  1.00 80.71           C  
ATOM    175  HA  LEU A  13      17.108  13.450  -7.891  1.00 80.71           H  
ATOM    176  C   LEU A  13      17.242  13.361  -5.770  1.00 80.71           C  
ATOM    177  CB  LEU A  13      19.098  12.799  -7.403  1.00 80.71           C  
ATOM    178  HB2 LEU A  13      19.445  12.987  -8.419  1.00 80.71           H  
ATOM    179  HB3 LEU A  13      19.892  13.090  -6.714  1.00 80.71           H  
ATOM    180  O   LEU A  13      16.217  12.688  -5.713  1.00 80.71           O  
ATOM    181  CG  LEU A  13      18.827  11.291  -7.223  1.00 80.71           C  
ATOM    182  HG  LEU A  13      18.545  11.083  -6.191  1.00 80.71           H  
ATOM    183  CD1 LEU A  13      17.722  10.797  -8.158  1.00 80.71           C  
ATOM    184 HD11 LEU A  13      17.699   9.707  -8.179  1.00 80.71           H  
ATOM    185 HD12 LEU A  13      16.753  11.141  -7.796  1.00 80.71           H  
ATOM    186 HD13 LEU A  13      17.869  11.192  -9.163  1.00 80.71           H  
ATOM    187  CD2 LEU A  13      20.102  10.504  -7.520  1.00 80.71           C  
ATOM    188 HD21 LEU A  13      20.908  10.862  -6.878  1.00 80.71           H  
ATOM    189 HD22 LEU A  13      19.927   9.449  -7.309  1.00 80.71           H  
ATOM    190 HD23 LEU A  13      20.360  10.636  -8.570  1.00 80.71           H  
ATOM    191  N   ILE A  14      17.828  13.866  -4.681  1.00 83.23           N  
ATOM    192  H   ILE A  14      18.675  14.405  -4.792  1.00 83.23           H  
ATOM    193  CA  ILE A  14      17.267  13.697  -3.332  1.00 83.23           C  
ATOM    194  HA  ILE A  14      17.164  12.632  -3.123  1.00 83.23           H  
ATOM    195  C   ILE A  14      15.860  14.296  -3.276  1.00 83.23           C  
ATOM    196  CB  ILE A  14      18.201  14.312  -2.266  1.00 83.23           C  
ATOM    197  HB  ILE A  14      18.458  15.326  -2.571  1.00 83.23           H  
ATOM    198  O   ILE A  14      14.933  13.638  -2.813  1.00 83.23           O  
ATOM    199  CG1 ILE A  14      19.497  13.474  -2.164  1.00 83.23           C  
ATOM    200 HG12 ILE A  14      19.267  12.505  -1.719  1.00 83.23           H  
ATOM    201 HG13 ILE A  14      19.896  13.288  -3.161  1.00 83.23           H  
ATOM    202  CG2 ILE A  14      17.507  14.380  -0.891  1.00 83.23           C  
ATOM    203 HG21 ILE A  14      18.181  14.787  -0.137  1.00 83.23           H  
ATOM    204 HG22 ILE A  14      17.182  13.387  -0.580  1.00 83.23           H  
ATOM    205 HG23 ILE A  14      16.643  15.044  -0.925  1.00 83.23           H  
ATOM    206  CD1 ILE A  14      20.607  14.146  -1.346  1.00 83.23           C  
ATOM    207 HD11 ILE A  14      20.811  15.140  -1.745  1.00 83.23           H  
ATOM    208 HD12 ILE A  14      20.322  14.223  -0.296  1.00 83.23           H  
ATOM    209 HD13 ILE A  14      21.513  13.545  -1.411  1.00 83.23           H  
ATOM    210  N   ASN A  15      15.668  15.495  -3.829  1.00 84.30           N  
ATOM    211  H   ASN A  15      16.473  16.008  -4.159  1.00 84.30           H  
ATOM    212  CA  ASN A  15      14.348  16.117  -3.928  1.00 84.30           C  
ATOM    213  HA  ASN A  15      13.892  16.137  -2.938  1.00 84.30           H  
ATOM    214  C   ASN A  15      13.394  15.330  -4.842  1.00 84.30           C  
ATOM    215  CB  ASN A  15      14.526  17.560  -4.426  1.00 84.30           C  
ATOM    216  HB2 ASN A  15      15.150  17.563  -5.321  1.00 84.30           H  
ATOM    217  HB3 ASN A  15      13.550  17.969  -4.684  1.00 84.30           H  
ATOM    218  O   ASN A  15      12.189  15.293  -4.600  1.00 84.30           O  
ATOM    219  CG  ASN A  15      15.132  18.477  -3.380  1.00 84.30           C  
ATOM    220  ND2 ASN A  15      15.674  19.602  -3.783  1.00 84.30           N  
ATOM    221 HD21 ASN A  15      16.068  20.171  -3.048  1.00 84.30           H  
ATOM    222 HD22 ASN A  15      15.795  19.799  -4.767  1.00 84.30           H  
ATOM    223  OD1 ASN A  15      15.099  18.227  -2.190  1.00 84.30           O  
ATOM    224  N   LEU A  16      13.903  14.676  -5.887  1.00 82.28           N  
ATOM    225  H   LEU A  16      14.884  14.787  -6.099  1.00 82.28           H  
ATOM    226  CA  LEU A  16      13.092  13.841  -6.768  1.00 82.28           C  
ATOM    227  HA  LEU A  16      12.222  14.437  -7.044  1.00 82.28           H  
ATOM    228  C   LEU A  16      12.612  12.564  -6.053  1.00 82.28           C  
ATOM    229  CB  LEU A  16      13.879  13.547  -8.055  1.00 82.28           C  
ATOM    230  HB2 LEU A  16      14.697  12.868  -7.814  1.00 82.28           H  
ATOM    231  HB3 LEU A  16      14.307  14.477  -8.431  1.00 82.28           H  
ATOM    232  O   LEU A  16      11.473  12.134  -6.239  1.00 82.28           O  
ATOM    233  CG  LEU A  16      13.043  12.931  -9.188  1.00 82.28           C  
ATOM    234  HG  LEU A  16      12.523  12.046  -8.822  1.00 82.28           H  
ATOM    235  CD1 LEU A  16      12.003  13.890  -9.766  1.00 82.28           C  
ATOM    236 HD11 LEU A  16      12.496  14.755 -10.209  1.00 82.28           H  
ATOM    237 HD12 LEU A  16      11.320  14.232  -8.988  1.00 82.28           H  
ATOM    238 HD13 LEU A  16      11.420  13.375 -10.529  1.00 82.28           H  
ATOM    239  CD2 LEU A  16      13.979  12.545 -10.335  1.00 82.28           C  
ATOM    240 HD21 LEU A  16      14.736  11.846  -9.979  1.00 82.28           H  
ATOM    241 HD22 LEU A  16      13.410  12.081 -11.140  1.00 82.28           H  
ATOM    242 HD23 LEU A  16      14.479  13.432 -10.723  1.00 82.28           H  
ATOM    243  N   LEU A  17      13.450  11.984  -5.196  1.00 83.48           N  
ATOM    244  H   LEU A  17      14.377  12.374  -5.108  1.00 83.48           H  
ATOM    245  CA  LEU A  17      13.143  10.763  -4.451  1.00 83.48           C  
ATOM    246  HA  LEU A  17      12.537  10.103  -5.072  1.00 83.48           H  
ATOM    247  C   LEU A  17      12.318  11.020  -3.183  1.00 83.48           C  
ATOM    248  CB  LEU A  17      14.464  10.053  -4.113  1.00 83.48           C  
ATOM    249  HB2 LEU A  17      15.117  10.758  -3.597  1.00 83.48           H  
ATOM    250  HB3 LEU A  17      14.255   9.235  -3.424  1.00 83.48           H  
ATOM    251  O   LEU A  17      11.391  10.267  -2.903  1.00 83.48           O  
ATOM    252  CG  LEU A  17      15.207   9.481  -5.334  1.00 83.48           C  
ATOM    253  HG  LEU A  17      15.360  10.260  -6.081  1.00 83.48           H  
ATOM    254  CD1 LEU A  17      16.575   8.953  -4.902  1.00 83.48           C  
ATOM    255 HD11 LEU A  17      17.154   9.764  -4.461  1.00 83.48           H  
ATOM    256 HD12 LEU A  17      17.112   8.558  -5.764  1.00 83.48           H  
ATOM    257 HD13 LEU A  17      16.450   8.163  -4.162  1.00 83.48           H  
ATOM    258  CD2 LEU A  17      14.431   8.337  -5.987  1.00 83.48           C  
ATOM    259 HD21 LEU A  17      15.033   7.872  -6.767  1.00 83.48           H  
ATOM    260 HD22 LEU A  17      13.509   8.711  -6.434  1.00 83.48           H  
ATOM    261 HD23 LEU A  17      14.180   7.594  -5.230  1.00 83.48           H  
ATOM    262  N   HIS A  18      12.625  12.085  -2.440  1.00 84.15           N  
ATOM    263  H   HIS A  18      13.423  12.633  -2.727  1.00 84.15           H  
ATOM    264  CA  HIS A  18      12.120  12.321  -1.079  1.00 84.15           C  
ATOM    265  HA  HIS A  18      11.266  11.669  -0.891  1.00 84.15           H  
ATOM    266  C   HIS A  18      11.628  13.751  -0.831  1.00 84.15           C  
ATOM    267  CB  HIS A  18      13.226  11.971  -0.073  1.00 84.15           C  
ATOM    268  HB2 HIS A  18      14.051  12.673  -0.193  1.00 84.15           H  
ATOM    269  HB3 HIS A  18      12.838  12.081   0.940  1.00 84.15           H  
ATOM    270  O   HIS A  18      11.321  14.106   0.304  1.00 84.15           O  
ATOM    271  CG  HIS A  18      13.750  10.569  -0.217  1.00 84.15           C  
ATOM    272  CD2 HIS A  18      15.026  10.208  -0.551  1.00 84.15           C  
ATOM    273  HD2 HIS A  18      15.848  10.883  -0.738  1.00 84.15           H  
ATOM    274  ND1 HIS A  18      13.016   9.413  -0.095  1.00 84.15           N  
ATOM    275  HD1 HIS A  18      12.021   9.353   0.064  1.00 84.15           H  
ATOM    276  CE1 HIS A  18      13.831   8.376  -0.349  1.00 84.15           C  
ATOM    277  HE1 HIS A  18      13.529   7.340  -0.365  1.00 84.15           H  
ATOM    278  NE2 HIS A  18      15.069   8.813  -0.633  1.00 84.15           N  
ATOM    279  N   GLY A  19      11.580  14.593  -1.864  1.00 85.66           N  
ATOM    280  H   GLY A  19      11.817  14.262  -2.788  1.00 85.66           H  
ATOM    281  CA  GLY A  19      11.083  15.958  -1.726  1.00 85.66           C  
ATOM    282  HA2 GLY A  19      11.252  16.517  -2.646  1.00 85.66           H  
ATOM    283  HA3 GLY A  19      11.628  16.453  -0.922  1.00 85.66           H  
ATOM    284  C   GLY A  19       9.592  16.004  -1.402  1.00 85.66           C  
ATOM    285  O   GLY A  19       8.862  15.033  -1.601  1.00 85.66           O  
ATOM    286  N   GLU A  20       9.146  17.174  -0.953  1.00 87.87           N  
ATOM    287  H   GLU A  20       9.815  17.913  -0.795  1.00 87.87           H  
ATOM    288  CA  GLU A  20       7.771  17.446  -0.516  1.00 87.87           C  
ATOM    289  HA  GLU A  20       7.579  16.929   0.424  1.00 87.87           H  
ATOM    290  C   GLU A  20       6.717  16.969  -1.523  1.00 87.87           C  
ATOM    291  CB  GLU A  20       7.684  18.954  -0.266  1.00 87.87           C  
ATOM    292  HB2 GLU A  20       8.493  19.225   0.413  1.00 87.87           H  
ATOM    293  HB3 GLU A  20       7.840  19.476  -1.210  1.00 87.87           H  
ATOM    294  O   GLU A  20       5.808  16.240  -1.148  1.00 87.87           O  
ATOM    295  CG  GLU A  20       6.362  19.414   0.359  1.00 87.87           C  
ATOM    296  HG2 GLU A  20       5.559  19.257  -0.361  1.00 87.87           H  
ATOM    297  HG3 GLU A  20       6.167  18.807   1.244  1.00 87.87           H  
ATOM    298  CD  GLU A  20       6.415  20.900   0.752  1.00 87.87           C  
ATOM    299  OE1 GLU A  20       5.616  21.303   1.625  1.00 87.87           O  
ATOM    300  OE2 GLU A  20       7.298  21.618   0.218  1.00 87.87           O  
ATOM    301  N   THR A  21       6.916  17.231  -2.820  1.00 88.43           N  
ATOM    302  H   THR A  21       7.655  17.872  -3.070  1.00 88.43           H  
ATOM    303  CA  THR A  21       6.008  16.753  -3.876  1.00 88.43           C  
ATOM    304  HA  THR A  21       5.021  17.182  -3.705  1.00 88.43           H  
ATOM    305  C   THR A  21       5.844  15.232  -3.879  1.00 88.43           C  
ATOM    306  CB  THR A  21       6.514  17.173  -5.262  1.00 88.43           C  
ATOM    307  HB  THR A  21       7.400  16.588  -5.508  1.00 88.43           H  
ATOM    308  O   THR A  21       4.733  14.748  -4.045  1.00 88.43           O  
ATOM    309  CG2 THR A  21       5.480  16.971  -6.366  1.00 88.43           C  
ATOM    310 HG21 THR A  21       5.853  17.375  -7.308  1.00 88.43           H  
ATOM    311 HG22 THR A  21       4.549  17.474  -6.103  1.00 88.43           H  
ATOM    312 HG23 THR A  21       5.271  15.910  -6.500  1.00 88.43           H  
ATOM    313  OG1 THR A  21       6.886  18.534  -5.272  1.00 88.43           O  
ATOM    314  HG1 THR A  21       6.153  19.016  -4.882  1.00 88.43           H  
ATOM    315  N   THR A  22       6.924  14.463  -3.684  1.00 86.00           N  
ATOM    316  H   THR A  22       7.787  14.893  -3.382  1.00 86.00           H  
ATOM    317  CA  THR A  22       6.817  12.996  -3.617  1.00 86.00           C  
ATOM    318  HA  THR A  22       6.284  12.635  -4.497  1.00 86.00           H  
ATOM    319  C   THR A  22       6.027  12.573  -2.383  1.00 86.00           C  
ATOM    320  CB  THR A  22       8.190  12.306  -3.536  1.00 86.00           C  
ATOM    321  HB  THR A  22       8.660  12.537  -2.580  1.00 86.00           H  
ATOM    322  O   THR A  22       5.237  11.636  -2.442  1.00 86.00           O  
ATOM    323  CG2 THR A  22       8.061  10.788  -3.667  1.00 86.00           C  
ATOM    324 HG21 THR A  22       7.596  10.376  -2.771  1.00 86.00           H  
ATOM    325 HG22 THR A  22       9.041  10.325  -3.783  1.00 86.00           H  
ATOM    326 HG23 THR A  22       7.444  10.541  -4.531  1.00 86.00           H  
ATOM    327  OG1 THR A  22       9.078  12.691  -4.561  1.00 86.00           O  
ATOM    328  HG1 THR A  22       9.832  12.105  -4.459  1.00 86.00           H  
ATOM    329  N   VAL A  23       6.251  13.247  -1.253  1.00 88.19           N  
ATOM    330  H   VAL A  23       6.855  14.056  -1.284  1.00 88.19           H  
ATOM    331  CA  VAL A  23       5.547  12.955  -0.001  1.00 88.19           C  
ATOM    332  HA  VAL A  23       5.635  11.890   0.210  1.00 88.19           H  
ATOM    333  C   VAL A  23       4.055  13.254  -0.141  1.00 88.19           C  
ATOM    334  CB  VAL A  23       6.171  13.732   1.173  1.00 88.19           C  
ATOM    335  HB  VAL A  23       6.138  14.803   0.970  1.00 88.19           H  
ATOM    336  O   VAL A  23       3.241  12.451   0.305  1.00 88.19           O  
ATOM    337  CG1 VAL A  23       5.423  13.471   2.485  1.00 88.19           C  
ATOM    338 HG11 VAL A  23       4.401  13.839   2.396  1.00 88.19           H  
ATOM    339 HG12 VAL A  23       5.403  12.402   2.698  1.00 88.19           H  
ATOM    340 HG13 VAL A  23       5.913  14.002   3.301  1.00 88.19           H  
ATOM    341  CG2 VAL A  23       7.635  13.320   1.387  1.00 88.19           C  
ATOM    342 HG21 VAL A  23       7.698  12.250   1.587  1.00 88.19           H  
ATOM    343 HG22 VAL A  23       8.056  13.871   2.228  1.00 88.19           H  
ATOM    344 HG23 VAL A  23       8.228  13.555   0.504  1.00 88.19           H  
ATOM    345  N   ASP A  24       3.690  14.355  -0.792  1.00 90.18           N  
ATOM    346  H   ASP A  24       4.400  15.013  -1.080  1.00 90.18           H  
ATOM    347  CA  ASP A  24       2.293  14.719  -1.028  1.00 90.18           C  
ATOM    348  HA  ASP A  24       1.746  14.650  -0.087  1.00 90.18           H  
ATOM    349  C   ASP A  24       1.605  13.755  -1.995  1.00 90.18           C  
ATOM    350  CB  ASP A  24       2.206  16.170  -1.508  1.00 90.18           C  
ATOM    351  HB2 ASP A  24       2.852  16.303  -2.376  1.00 90.18           H  
ATOM    352  HB3 ASP A  24       1.180  16.377  -1.811  1.00 90.18           H  
ATOM    353  O   ASP A  24       0.528  13.254  -1.682  1.00 90.18           O  
ATOM    354  CG  ASP A  24       2.591  17.173  -0.414  1.00 90.18           C  
ATOM    355  OD1 ASP A  24       2.486  16.823   0.796  1.00 90.18           O  
ATOM    356  OD2 ASP A  24       2.977  18.293  -0.808  1.00 90.18           O  
ATOM    357  N   GLU A  25       2.258  13.379  -3.098  1.00 92.33           N  
ATOM    358  H   GLU A  25       3.126  13.840  -3.332  1.00 92.33           H  
ATOM    359  CA  GLU A  25       1.737  12.348  -4.005  1.00 92.33           C  
ATOM    360  HA  GLU A  25       0.760  12.655  -4.380  1.00 92.33           H  
ATOM    361  C   GLU A  25       1.554  10.997  -3.288  1.00 92.33           C  
ATOM    362  CB  GLU A  25       2.694  12.159  -5.193  1.00 92.33           C  
ATOM    363  HB2 GLU A  25       3.696  11.987  -4.799  1.00 92.33           H  
ATOM    364  HB3 GLU A  25       2.378  11.267  -5.735  1.00 92.33           H  
ATOM    365  O   GLU A  25       0.594  10.277  -3.549  1.00 92.33           O  
ATOM    366  CG  GLU A  25       2.726  13.306  -6.218  1.00 92.33           C  
ATOM    367  HG2 GLU A  25       1.752  13.356  -6.703  1.00 92.33           H  
ATOM    368  HG3 GLU A  25       2.889  14.256  -5.709  1.00 92.33           H  
ATOM    369  CD  GLU A  25       3.817  13.116  -7.296  1.00 92.33           C  
ATOM    370  OE1 GLU A  25       3.773  13.811  -8.339  1.00 92.33           O  
ATOM    371  OE2 GLU A  25       4.728  12.271  -7.123  1.00 92.33           O  
ATOM    372  N   LEU A  26       2.443  10.631  -2.357  1.00 92.27           N  
ATOM    373  H   LEU A  26       3.233  11.237  -2.189  1.00 92.27           H  
ATOM    374  CA  LEU A  26       2.274   9.421  -1.545  1.00 92.27           C  
ATOM    375  HA  LEU A  26       2.018   8.591  -2.202  1.00 92.27           H  
ATOM    376  C   LEU A  26       1.113   9.550  -0.547  1.00 92.27           C  
ATOM    377  CB  LEU A  26       3.584   9.101  -0.809  1.00 92.27           C  
ATOM    378  HB2 LEU A  26       3.356   8.367  -0.035  1.00 92.27           H  
ATOM    379  HB3 LEU A  26       3.941  10.007  -0.320  1.00 92.27           H  
ATOM    380  O   LEU A  26       0.373   8.587  -0.341  1.00 92.27           O  
ATOM    381  CG  LEU A  26       4.699   8.518  -1.691  1.00 92.27           C  
ATOM    382  HG  LEU A  26       4.790   9.091  -2.614  1.00 92.27           H  
ATOM    383  CD1 LEU A  26       6.037   8.565  -0.946  1.00 92.27           C  
ATOM    384 HD11 LEU A  26       6.827   8.177  -1.589  1.00 92.27           H  
ATOM    385 HD12 LEU A  26       6.269   9.599  -0.691  1.00 92.27           H  
ATOM    386 HD13 LEU A  26       5.984   7.971  -0.033  1.00 92.27           H  
ATOM    387  CD2 LEU A  26       4.421   7.056  -2.051  1.00 92.27           C  
ATOM    388 HD21 LEU A  26       4.380   6.448  -1.147  1.00 92.27           H  
ATOM    389 HD22 LEU A  26       3.465   6.974  -2.569  1.00 92.27           H  
ATOM    390 HD23 LEU A  26       5.207   6.682  -2.708  1.00 92.27           H  
ATOM    391  N   ARG A  27       0.925  10.724   0.065  1.00 92.15           N  
ATOM    392  H   ARG A  27       1.564  11.474  -0.157  1.00 92.15           H  
ATOM    393  CA  ARG A  27      -0.213  11.012   0.955  1.00 92.15           C  
ATOM    394  HA  ARG A  27      -0.260  10.272   1.755  1.00 92.15           H  
ATOM    395  C   ARG A  27      -1.544  10.932   0.215  1.00 92.15           C  
ATOM    396  CB  ARG A  27      -0.054  12.407   1.563  1.00 92.15           C  
ATOM    397  HB2 ARG A  27      -1.021  12.747   1.935  1.00 92.15           H  
ATOM    398  HB3 ARG A  27       0.249  13.105   0.782  1.00 92.15           H  
ATOM    399  O   ARG A  27      -2.497  10.385   0.762  1.00 92.15           O  
ATOM    400  CG  ARG A  27       0.953  12.456   2.714  1.00 92.15           C  
ATOM    401  HG2 ARG A  27       0.552  11.921   3.575  1.00 92.15           H  
ATOM    402  HG3 ARG A  27       1.897  12.000   2.415  1.00 92.15           H  
ATOM    403  CD  ARG A  27       1.173  13.929   3.064  1.00 92.15           C  
ATOM    404  HD2 ARG A  27       1.512  14.443   2.165  1.00 92.15           H  
ATOM    405  HD3 ARG A  27       0.225  14.370   3.373  1.00 92.15           H  
ATOM    406  NE  ARG A  27       2.165  14.102   4.133  1.00 92.15           N  
ATOM    407  HE  ARG A  27       2.278  13.332   4.778  1.00 92.15           H  
ATOM    408  NH1 ARG A  27       2.886  16.213   3.500  1.00 92.15           N  
ATOM    409 HH11 ARG A  27       3.488  17.017   3.609  1.00 92.15           H  
ATOM    410 HH12 ARG A  27       2.444  16.185   2.592  1.00 92.15           H  
ATOM    411  NH2 ARG A  27       3.735  15.236   5.312  1.00 92.15           N  
ATOM    412 HH21 ARG A  27       4.306  16.062   5.417  1.00 92.15           H  
ATOM    413 HH22 ARG A  27       3.805  14.457   5.952  1.00 92.15           H  
ATOM    414  CZ  ARG A  27       2.912  15.181   4.302  1.00 92.15           C  
ATOM    415  N   GLU A  28      -1.604  11.401  -1.030  1.00 92.32           N  
ATOM    416  H   GLU A  28      -0.805  11.902  -1.393  1.00 92.32           H  
ATOM    417  CA  GLU A  28      -2.779  11.249  -1.901  1.00 92.32           C  
ATOM    418  HA  GLU A  28      -3.646  11.707  -1.423  1.00 92.32           H  
ATOM    419  C   GLU A  28      -3.136   9.772  -2.149  1.00 92.32           C  
ATOM    420  CB  GLU A  28      -2.537  11.956  -3.243  1.00 92.32           C  
ATOM    421  HB2 GLU A  28      -3.316  11.647  -3.940  1.00 92.32           H  
ATOM    422  HB3 GLU A  28      -1.575  11.641  -3.647  1.00 92.32           H  
ATOM    423  O   GLU A  28      -4.309   9.438  -2.311  1.00 92.32           O  
ATOM    424  CG  GLU A  28      -2.575  13.490  -3.139  1.00 92.32           C  
ATOM    425  HG2 GLU A  28      -3.567  13.782  -2.795  1.00 92.32           H  
ATOM    426  HG3 GLU A  28      -1.858  13.824  -2.389  1.00 92.32           H  
ATOM    427  CD  GLU A  28      -2.279  14.195  -4.477  1.00 92.32           C  
ATOM    428  OE1 GLU A  28      -2.294  15.446  -4.479  1.00 92.32           O  
ATOM    429  OE2 GLU A  28      -2.090  13.502  -5.506  1.00 92.32           O  
ATOM    430  N   LEU A  29      -2.148   8.873  -2.100  1.00 91.72           N  
ATOM    431  H   LEU A  29      -1.206   9.223  -1.997  1.00 91.72           H  
ATOM    432  CA  LEU A  29      -2.335   7.416  -2.154  1.00 91.72           C  
ATOM    433  HA  LEU A  29      -3.211   7.206  -2.767  1.00 91.72           H  
ATOM    434  C   LEU A  29      -2.634   6.784  -0.782  1.00 91.72           C  
ATOM    435  CB  LEU A  29      -1.111   6.765  -2.820  1.00 91.72           C  
ATOM    436  HB2 LEU A  29      -0.232   6.949  -2.202  1.00 91.72           H  
ATOM    437  HB3 LEU A  29      -1.263   5.686  -2.859  1.00 91.72           H  
ATOM    438  O   LEU A  29      -2.707   5.564  -0.663  1.00 91.72           O  
ATOM    439  CG  LEU A  29      -0.832   7.266  -4.244  1.00 91.72           C  
ATOM    440  HG  LEU A  29      -0.687   8.347  -4.240  1.00 91.72           H  
ATOM    441  CD1 LEU A  29       0.451   6.628  -4.766  1.00 91.72           C  
ATOM    442 HD11 LEU A  29       0.322   5.552  -4.881  1.00 91.72           H  
ATOM    443 HD12 LEU A  29       0.680   7.078  -5.732  1.00 91.72           H  
ATOM    444 HD13 LEU A  29       1.267   6.832  -4.073  1.00 91.72           H  
ATOM    445  CD2 LEU A  29      -1.984   6.964  -5.203  1.00 91.72           C  
ATOM    446 HD21 LEU A  29      -2.827   7.613  -4.964  1.00 91.72           H  
ATOM    447 HD22 LEU A  29      -1.678   7.161  -6.230  1.00 91.72           H  
ATOM    448 HD23 LEU A  29      -2.292   5.924  -5.087  1.00 91.72           H  
ATOM    449  N   GLY A  30      -2.809   7.589   0.267  1.00 91.29           N  
ATOM    450  H   GLY A  30      -2.747   8.585   0.112  1.00 91.29           H  
ATOM    451  CA  GLY A  30      -3.138   7.133   1.617  1.00 91.29           C  
ATOM    452  HA2 GLY A  30      -3.711   6.208   1.562  1.00 91.29           H  
ATOM    453  HA3 GLY A  30      -3.764   7.892   2.087  1.00 91.29           H  
ATOM    454  C   GLY A  30      -1.939   6.892   2.536  1.00 91.29           C  
ATOM    455  O   GLY A  30      -2.135   6.375   3.638  1.00 91.29           O  
ATOM    456  N   LEU A  31      -0.711   7.262   2.143  1.00 92.44           N  
ATOM    457  H   LEU A  31      -0.587   7.681   1.232  1.00 92.44           H  
ATOM    458  CA  LEU A  31       0.451   7.138   3.027  1.00 92.44           C  
ATOM    459  HA  LEU A  31       0.506   6.096   3.343  1.00 92.44           H  
ATOM    460  C   LEU A  31       0.278   8.016   4.270  1.00 92.44           C  
ATOM    461  CB  LEU A  31       1.762   7.501   2.302  1.00 92.44           C  
ATOM    462  HB2 LEU A  31       1.892   6.851   1.437  1.00 92.44           H  
ATOM    463  HB3 LEU A  31       1.682   8.531   1.953  1.00 92.44           H  
ATOM    464  O   LEU A  31       0.231   9.243   4.180  1.00 92.44           O  
ATOM    465  CG  LEU A  31       3.009   7.410   3.207  1.00 92.44           C  
ATOM    466  HG  LEU A  31       2.874   8.039   4.087  1.00 92.44           H  
ATOM    467  CD1 LEU A  31       3.281   5.982   3.670  1.00 92.44           C  
ATOM    468 HD11 LEU A  31       2.421   5.605   4.224  1.00 92.44           H  
ATOM    469 HD12 LEU A  31       4.159   5.969   4.317  1.00 92.44           H  
ATOM    470 HD13 LEU A  31       3.460   5.346   2.804  1.00 92.44           H  
ATOM    471  CD2 LEU A  31       4.259   7.908   2.487  1.00 92.44           C  
ATOM    472 HD21 LEU A  31       4.107   8.934   2.152  1.00 92.44           H  
ATOM    473 HD22 LEU A  31       5.109   7.882   3.169  1.00 92.44           H  
ATOM    474 HD23 LEU A  31       4.470   7.259   1.637  1.00 92.44           H  
ATOM    475  N   GLY A  32       0.249   7.384   5.441  1.00 89.79           N  
ATOM    476  H   GLY A  32       0.231   6.375   5.437  1.00 89.79           H  
ATOM    477  CA  GLY A  32       0.185   8.079   6.723  1.00 89.79           C  
ATOM    478  HA2 GLY A  32       0.286   7.335   7.514  1.00 89.79           H  
ATOM    479  HA3 GLY A  32       1.013   8.784   6.795  1.00 89.79           H  
ATOM    480  C   GLY A  32      -1.121   8.844   6.949  1.00 89.79           C  
ATOM    481  O   GLY A  32      -1.154   9.750   7.783  1.00 89.79           O  
ATOM    482  N   ILE A  33      -2.185   8.499   6.217  1.00 91.04           N  
ATOM    483  H   ILE A  33      -2.078   7.747   5.551  1.00 91.04           H  
ATOM    484  CA  ILE A  33      -3.519   9.089   6.343  1.00 91.04           C  
ATOM    485  HA  ILE A  33      -3.542   9.717   7.234  1.00 91.04           H  
ATOM    486  C   ILE A  33      -4.533   7.965   6.553  1.00 91.04           C  
ATOM    487  CB  ILE A  33      -3.852   9.993   5.130  1.00 91.04           C  
ATOM    488  HB  ILE A  33      -3.791   9.395   4.221  1.00 91.04           H  
ATOM    489  O   ILE A  33      -4.409   6.874   6.002  1.00 91.04           O  
ATOM    490  CG1 ILE A  33      -2.819  11.142   5.039  1.00 91.04           C  
ATOM    491 HG12 ILE A  33      -1.823  10.719   4.907  1.00 91.04           H  
ATOM    492 HG13 ILE A  33      -2.822  11.705   5.972  1.00 91.04           H  
ATOM    493  CG2 ILE A  33      -5.283  10.563   5.242  1.00 91.04           C  
ATOM    494 HG21 ILE A  33      -5.383  11.172   6.141  1.00 91.04           H  
ATOM    495 HG22 ILE A  33      -5.513  11.173   4.369  1.00 91.04           H  
ATOM    496 HG23 ILE A  33      -6.020   9.761   5.248  1.00 91.04           H  
ATOM    497  CD1 ILE A  33      -3.033  12.120   3.882  1.00 91.04           C  
ATOM    498 HD11 ILE A  33      -3.939  12.707   4.034  1.00 91.04           H  
ATOM    499 HD12 ILE A  33      -3.101  11.576   2.940  1.00 91.04           H  
ATOM    500 HD13 ILE A  33      -2.191  12.812   3.847  1.00 91.04           H  
ATOM    501  N   MET A  34      -5.546   8.227   7.379  1.00 91.17           N  
ATOM    502  H   MET A  34      -5.628   9.159   7.760  1.00 91.17           H  
ATOM    503  CA  MET A  34      -6.630   7.280   7.610  1.00 91.17           C  
ATOM    504  HA  MET A  34      -6.205   6.276   7.639  1.00 91.17           H  
ATOM    505  C   MET A  34      -7.646   7.339   6.462  1.00 91.17           C  
ATOM    506  CB  MET A  34      -7.257   7.554   8.982  1.00 91.17           C  
ATOM    507  HB2 MET A  34      -6.471   7.535   9.737  1.00 91.17           H  
ATOM    508  HB3 MET A  34      -7.726   8.538   8.985  1.00 91.17           H  
ATOM    509  O   MET A  34      -8.314   8.355   6.271  1.00 91.17           O  
ATOM    510  CG  MET A  34      -8.291   6.484   9.333  1.00 91.17           C  
ATOM    511  HG2 MET A  34      -7.851   5.507   9.132  1.00 91.17           H  
ATOM    512  HG3 MET A  34      -9.159   6.610   8.686  1.00 91.17           H  
ATOM    513  SD  MET A  34      -8.845   6.480  11.060  1.00 91.17           S  
ATOM    514  CE  MET A  34      -9.596   8.125  11.195  1.00 91.17           C  
ATOM    515  HE1 MET A  34     -10.045   8.235  12.182  1.00 91.17           H  
ATOM    516  HE2 MET A  34     -10.367   8.243  10.434  1.00 91.17           H  
ATOM    517  HE3 MET A  34      -8.833   8.892  11.065  1.00 91.17           H  
ATOM    518  N   VAL A  35      -7.790   6.237   5.728  1.00 93.12           N  
ATOM    519  H   VAL A  35      -7.179   5.459   5.930  1.00 93.12           H  
ATOM    520  CA  VAL A  35      -8.676   6.102   4.565  1.00 93.12           C  
ATOM    521  HA  VAL A  35      -9.033   7.094   4.287  1.00 93.12           H  
ATOM    522  C   VAL A  35      -9.862   5.194   4.914  1.00 93.12           C  
ATOM    523  CB  VAL A  35      -7.908   5.559   3.344  1.00 93.12           C  
ATOM    524  HB  VAL A  35      -7.528   4.562   3.565  1.00 93.12           H  
ATOM    525  O   VAL A  35      -9.651   4.021   5.229  1.00 93.12           O  
ATOM    526  CG1 VAL A  35      -8.825   5.476   2.115  1.00 93.12           C  
ATOM    527 HG11 VAL A  35      -9.239   6.457   1.884  1.00 93.12           H  
ATOM    528 HG12 VAL A  35      -8.253   5.123   1.257  1.00 93.12           H  
ATOM    529 HG13 VAL A  35      -9.636   4.768   2.288  1.00 93.12           H  
ATOM    530  CG2 VAL A  35      -6.721   6.464   2.984  1.00 93.12           C  
ATOM    531 HG21 VAL A  35      -5.984   6.458   3.788  1.00 93.12           H  
ATOM    532 HG22 VAL A  35      -6.233   6.094   2.083  1.00 93.12           H  
ATOM    533 HG23 VAL A  35      -7.058   7.486   2.814  1.00 93.12           H  
ATOM    534  N   PRO A  36     -11.114   5.688   4.870  1.00 92.42           N  
ATOM    535  CA  PRO A  36     -12.294   4.862   5.105  1.00 92.42           C  
ATOM    536  HA  PRO A  36     -12.143   4.217   5.971  1.00 92.42           H  
ATOM    537  C   PRO A  36     -12.617   3.985   3.890  1.00 92.42           C  
ATOM    538  CB  PRO A  36     -13.418   5.852   5.418  1.00 92.42           C  
ATOM    539  HB2 PRO A  36     -14.396   5.475   5.120  1.00 92.42           H  
ATOM    540  HB3 PRO A  36     -13.411   6.082   6.483  1.00 92.42           H  
ATOM    541  O   PRO A  36     -12.732   4.486   2.769  1.00 92.42           O  
ATOM    542  CG  PRO A  36     -13.025   7.098   4.623  1.00 92.42           C  
ATOM    543  HG2 PRO A  36     -13.376   7.004   3.595  1.00 92.42           H  
ATOM    544  HG3 PRO A  36     -13.419   8.006   5.079  1.00 92.42           H  
ATOM    545  CD  PRO A  36     -11.497   7.076   4.645  1.00 92.42           C  
ATOM    546  HD2 PRO A  36     -11.108   7.443   3.695  1.00 92.42           H  
ATOM    547  HD3 PRO A  36     -11.128   7.691   5.466  1.00 92.42           H  
ATOM    548  N   VAL A  37     -12.858   2.692   4.117  1.00 88.17           N  
ATOM    549  H   VAL A  37     -12.784   2.341   5.061  1.00 88.17           H  
ATOM    550  CA  VAL A  37     -13.335   1.768   3.079  1.00 88.17           C  
ATOM    551  HA  VAL A  37     -13.015   2.142   2.107  1.00 88.17           H  
ATOM    552  C   VAL A  37     -14.861   1.754   3.097  1.00 88.17           C  
ATOM    553  CB  VAL A  37     -12.719   0.367   3.217  1.00 88.17           C  
ATOM    554  HB  VAL A  37     -12.992  -0.063   4.180  1.00 88.17           H  
ATOM    555  O   VAL A  37     -15.502   1.275   4.037  1.00 88.17           O  
ATOM    556  CG1 VAL A  37     -13.210  -0.556   2.092  1.00 88.17           C  
ATOM    557 HG11 VAL A  37     -14.287  -0.710   2.161  1.00 88.17           H  
ATOM    558 HG12 VAL A  37     -12.969  -0.133   1.116  1.00 88.17           H  
ATOM    559 HG13 VAL A  37     -12.727  -1.530   2.173  1.00 88.17           H  
ATOM    560  CG2 VAL A  37     -11.189   0.469   3.118  1.00 88.17           C  
ATOM    561 HG21 VAL A  37     -10.750  -0.526   3.056  1.00 88.17           H  
ATOM    562 HG22 VAL A  37     -10.904   1.020   2.221  1.00 88.17           H  
ATOM    563 HG23 VAL A  37     -10.787   0.974   3.996  1.00 88.17           H  
ATOM    564  N   ARG A  38     -15.450   2.365   2.066  1.00 83.58           N  
ATOM    565  H   ARG A  38     -14.848   2.694   1.325  1.00 83.58           H  
ATOM    566  CA  ARG A  38     -16.902   2.536   1.922  1.00 83.58           C  
ATOM    567  HA  ARG A  38     -17.323   2.822   2.885  1.00 83.58           H  
ATOM    568  C   ARG A  38     -17.559   1.217   1.525  1.00 83.58           C  
ATOM    569  CB  ARG A  38     -17.211   3.634   0.889  1.00 83.58           C  
ATOM    570  HB2 ARG A  38     -18.292   3.723   0.776  1.00 83.58           H  
ATOM    571  HB3 ARG A  38     -16.805   3.329  -0.076  1.00 83.58           H  
ATOM    572  O   ARG A  38     -17.040   0.513   0.668  1.00 83.58           O  
ATOM    573  CG  ARG A  38     -16.636   5.017   1.240  1.00 83.58           C  
ATOM    574  HG2 ARG A  38     -16.790   5.676   0.386  1.00 83.58           H  
ATOM    575  HG3 ARG A  38     -15.562   4.938   1.411  1.00 83.58           H  
ATOM    576  CD  ARG A  38     -17.305   5.651   2.467  1.00 83.58           C  
ATOM    577  HD2 ARG A  38     -17.206   4.980   3.320  1.00 83.58           H  
ATOM    578  HD3 ARG A  38     -18.365   5.791   2.256  1.00 83.58           H  
ATOM    579  NE  ARG A  38     -16.685   6.949   2.791  1.00 83.58           N  
ATOM    580  HE  ARG A  38     -15.934   7.252   2.187  1.00 83.58           H  
ATOM    581  NH1 ARG A  38     -17.900   7.431   4.687  1.00 83.58           N  
ATOM    582 HH11 ARG A  38     -18.071   8.007   5.499  1.00 83.58           H  
ATOM    583 HH12 ARG A  38     -18.612   6.766   4.418  1.00 83.58           H  
ATOM    584  NH2 ARG A  38     -16.270   8.797   4.053  1.00 83.58           N  
ATOM    585 HH21 ARG A  38     -15.536   9.070   3.414  1.00 83.58           H  
ATOM    586 HH22 ARG A  38     -16.491   9.375   4.850  1.00 83.58           H  
ATOM    587  CZ  ARG A  38     -16.956   7.710   3.838  1.00 83.58           C  
ATOM    588  N   GLY A  39     -18.743   0.934   2.069  1.00 78.13           N  
ATOM    589  H   GLY A  39     -19.129   1.578   2.744  1.00 78.13           H  
ATOM    590  CA  GLY A  39     -19.504  -0.283   1.758  1.00 78.13           C  
ATOM    591  HA2 GLY A  39     -20.421  -0.287   2.347  1.00 78.13           H  
ATOM    592  HA3 GLY A  39     -18.913  -1.157   2.033  1.00 78.13           H  
ATOM    593  C   GLY A  39     -19.896  -0.420   0.281  1.00 78.13           C  
ATOM    594  O   GLY A  39     -20.046  -1.531  -0.213  1.00 78.13           O  
ATOM    595  N   THR A  40     -20.003   0.699  -0.444  1.00 78.36           N  
ATOM    596  H   THR A  40     -19.860   1.589   0.011  1.00 78.36           H  
ATOM    597  CA  THR A  40     -20.250   0.716  -1.896  1.00 78.36           C  
ATOM    598  HA  THR A  40     -21.078   0.045  -2.128  1.00 78.36           H  
ATOM    599  C   THR A  40     -19.051   0.244  -2.715  1.00 78.36           C  
ATOM    600  CB  THR A  40     -20.616   2.131  -2.367  1.00 78.36           C  
ATOM    601  HB  THR A  40     -20.722   2.135  -3.452  1.00 78.36           H  
ATOM    602  O   THR A  40     -19.225  -0.203  -3.844  1.00 78.36           O  
ATOM    603  CG2 THR A  40     -21.930   2.618  -1.752  1.00 78.36           C  
ATOM    604 HG21 THR A  40     -22.732   1.927  -2.011  1.00 78.36           H  
ATOM    605 HG22 THR A  40     -21.845   2.683  -0.668  1.00 78.36           H  
ATOM    606 HG23 THR A  40     -22.167   3.603  -2.156  1.00 78.36           H  
ATOM    607  OG1 THR A  40     -19.606   3.051  -1.997  1.00 78.36           O  
ATOM    608  HG1 THR A  40     -18.929   2.998  -2.676  1.00 78.36           H  
ATOM    609  N   ASN A  41     -17.841   0.341  -2.159  1.00 80.34           N  
ATOM    610  H   ASN A  41     -17.777   0.596  -1.184  1.00 80.34           H  
ATOM    611  CA  ASN A  41     -16.599  -0.050  -2.813  1.00 80.34           C  
ATOM    612  HA  ASN A  41     -16.782  -0.264  -3.866  1.00 80.34           H  
ATOM    613  C   ASN A  41     -16.106  -1.338  -2.159  1.00 80.34           C  
ATOM    614  CB  ASN A  41     -15.575   1.093  -2.733  1.00 80.34           C  
ATOM    615  HB2 ASN A  41     -15.410   1.359  -1.689  1.00 80.34           H  
ATOM    616  HB3 ASN A  41     -14.631   0.734  -3.143  1.00 80.34           H  
ATOM    617  O   ASN A  41     -15.179  -1.329  -1.352  1.00 80.34           O  
ATOM    618  CG  ASN A  41     -15.967   2.339  -3.503  1.00 80.34           C  
ATOM    619  ND2 ASN A  41     -15.140   3.355  -3.462  1.00 80.34           N  
ATOM    620 HD21 ASN A  41     -15.387   4.146  -4.040  1.00 80.34           H  
ATOM    621 HD22 ASN A  41     -14.241   3.256  -3.014  1.00 80.34           H  
ATOM    622  OD1 ASN A  41     -17.012   2.453  -4.121  1.00 80.34           O  
ATOM    623  N   THR A  42     -16.759  -2.449  -2.496  1.00 87.14           N  
ATOM    624  H   THR A  42     -17.523  -2.398  -3.155  1.00 87.14           H  
ATOM    625  CA  THR A  42     -16.433  -3.763  -1.926  1.00 87.14           C  
ATOM    626  HA  THR A  42     -16.460  -3.688  -0.839  1.00 87.14           H  
ATOM    627  C   THR A  42     -15.041  -4.245  -2.303  1.00 87.14           C  
ATOM    628  CB  THR A  42     -17.434  -4.836  -2.359  1.00 87.14           C  
ATOM    629  HB  THR A  42     -17.105  -5.808  -1.990  1.00 87.14           H  
ATOM    630  O   THR A  42     -14.520  -5.116  -1.624  1.00 87.14           O  
ATOM    631  CG2 THR A  42     -18.836  -4.560  -1.825  1.00 87.14           C  
ATOM    632 HG21 THR A  42     -19.502  -5.377  -2.105  1.00 87.14           H  
ATOM    633 HG22 THR A  42     -18.805  -4.493  -0.738  1.00 87.14           H  
ATOM    634 HG23 THR A  42     -19.224  -3.625  -2.229  1.00 87.14           H  
ATOM    635  OG1 THR A  42     -17.513  -4.871  -3.767  1.00 87.14           O  
ATOM    636  HG1 THR A  42     -18.029  -5.644  -4.005  1.00 87.14           H  
ATOM    637  N   LEU A  43     -14.431  -3.691  -3.350  1.00 93.25           N  
ATOM    638  H   LEU A  43     -14.939  -2.996  -3.879  1.00 93.25           H  
ATOM    639  CA  LEU A  43     -13.055  -3.956  -3.741  1.00 93.25           C  
ATOM    640  HA  LEU A  43     -12.536  -4.430  -2.909  1.00 93.25           H  
ATOM    641  C   LEU A  43     -12.363  -2.629  -4.056  1.00 93.25           C  
ATOM    642  CB  LEU A  43     -13.064  -4.922  -4.936  1.00 93.25           C  
ATOM    643  HB2 LEU A  43     -13.535  -4.418  -5.781  1.00 93.25           H  
ATOM    644  HB3 LEU A  43     -13.674  -5.789  -4.683  1.00 93.25           H  
ATOM    645  O   LEU A  43     -12.796  -1.881  -4.933  1.00 93.25           O  
ATOM    646  CG  LEU A  43     -11.672  -5.414  -5.365  1.00 93.25           C  
ATOM    647  HG  LEU A  43     -11.012  -4.563  -5.538  1.00 93.25           H  
ATOM    648  CD1 LEU A  43     -11.036  -6.338  -4.326  1.00 93.25           C  
ATOM    649 HD11 LEU A  43     -11.690  -7.188  -4.129  1.00 93.25           H  
ATOM    650 HD12 LEU A  43     -10.081  -6.710  -4.698  1.00 93.25           H  
ATOM    651 HD13 LEU A  43     -10.850  -5.797  -3.399  1.00 93.25           H  
ATOM    652  CD2 LEU A  43     -11.810  -6.196  -6.668  1.00 93.25           C  
ATOM    653 HD21 LEU A  43     -12.153  -5.534  -7.464  1.00 93.25           H  
ATOM    654 HD22 LEU A  43     -10.844  -6.617  -6.944  1.00 93.25           H  
ATOM    655 HD23 LEU A  43     -12.521  -7.012  -6.541  1.00 93.25           H  
ATOM    656  N   THR A  44     -11.282  -2.341  -3.343  1.00 92.80           N  
ATOM    657  H   THR A  44     -11.015  -2.982  -2.609  1.00 92.80           H  
ATOM    658  CA  THR A  44     -10.433  -1.169  -3.564  1.00 92.80           C  
ATOM    659  HA  THR A  44     -10.808  -0.610  -4.421  1.00 92.80           H  
ATOM    660  C   THR A  44      -9.017  -1.609  -3.885  1.00 92.80           C  
ATOM    661  CB  THR A  44     -10.422  -0.214  -2.364  1.00 92.80           C  
ATOM    662  HB  THR A  44      -9.737   0.606  -2.579  1.00 92.80           H  
ATOM    663  O   THR A  44      -8.498  -2.538  -3.268  1.00 92.80           O  
ATOM    664  CG2 THR A  44     -11.802   0.372  -2.072  1.00 92.80           C  
ATOM    665 HG21 THR A  44     -12.495  -0.421  -1.790  1.00 92.80           H  
ATOM    666 HG22 THR A  44     -11.725   1.083  -1.249  1.00 92.80           H  
ATOM    667 HG23 THR A  44     -12.176   0.883  -2.959  1.00 92.80           H  
ATOM    668  OG1 THR A  44      -9.991  -0.865  -1.198  1.00 92.80           O  
ATOM    669  HG1 THR A  44      -9.308  -1.493  -1.444  1.00 92.80           H  
ATOM    670  N   HIS A  45      -8.387  -0.909  -4.822  1.00 92.43           N  
ATOM    671  H   HIS A  45      -8.869  -0.138  -5.262  1.00 92.43           H  
ATOM    672  CA  HIS A  45      -7.021  -1.148  -5.264  1.00 92.43           C  
ATOM    673  HA  HIS A  45      -6.506  -1.816  -4.573  1.00 92.43           H  
ATOM    674  C   HIS A  45      -6.274   0.188  -5.293  1.00 92.43           C  
ATOM    675  CB  HIS A  45      -7.072  -1.824  -6.641  1.00 92.43           C  
ATOM    676  HB2 HIS A  45      -7.809  -1.315  -7.263  1.00 92.43           H  
ATOM    677  HB3 HIS A  45      -7.396  -2.857  -6.517  1.00 92.43           H  
ATOM    678  O   HIS A  45      -6.640   1.085  -6.057  1.00 92.43           O  
ATOM    679  CG  HIS A  45      -5.761  -1.799  -7.377  1.00 92.43           C  
ATOM    680  CD2 HIS A  45      -4.823  -2.791  -7.428  1.00 92.43           C  
ATOM    681  HD2 HIS A  45      -4.878  -3.753  -6.941  1.00 92.43           H  
ATOM    682  ND1 HIS A  45      -5.301  -0.765  -8.159  1.00 92.43           N  
ATOM    683  HD1 HIS A  45      -5.739   0.140  -8.248  1.00 92.43           H  
ATOM    684  CE1 HIS A  45      -4.116  -1.130  -8.675  1.00 92.43           C  
ATOM    685  HE1 HIS A  45      -3.490  -0.518  -9.307  1.00 92.43           H  
ATOM    686  NE2 HIS A  45      -3.798  -2.367  -8.271  1.00 92.43           N  
ATOM    687  N   THR A  46      -5.231   0.305  -4.474  1.00 94.18           N  
ATOM    688  H   THR A  46      -5.009  -0.472  -3.869  1.00 94.18           H  
ATOM    689  CA  THR A  46      -4.468   1.542  -4.284  1.00 94.18           C  
ATOM    690  HA  THR A  46      -4.871   2.317  -4.936  1.00 94.18           H  
ATOM    691  C   THR A  46      -2.995   1.295  -4.601  1.00 94.18           C  
ATOM    692  CB  THR A  46      -4.611   2.051  -2.845  1.00 94.18           C  
ATOM    693  HB  THR A  46      -4.188   1.325  -2.150  1.00 94.18           H  
ATOM    694  O   THR A  46      -2.371   0.482  -3.915  1.00 94.18           O  
ATOM    695  CG2 THR A  46      -3.934   3.402  -2.641  1.00 94.18           C  
ATOM    696 HG21 THR A  46      -4.153   3.761  -1.636  1.00 94.18           H  
ATOM    697 HG22 THR A  46      -4.301   4.127  -3.368  1.00 94.18           H  
ATOM    698 HG23 THR A  46      -2.853   3.305  -2.739  1.00 94.18           H  
ATOM    699  OG1 THR A  46      -5.971   2.242  -2.530  1.00 94.18           O  
ATOM    700  HG1 THR A  46      -6.000   2.612  -1.644  1.00 94.18           H  
ATOM    701  N   PRO A  47      -2.403   1.975  -5.599  1.00 95.19           N  
ATOM    702  CA  PRO A  47      -0.984   1.819  -5.887  1.00 95.19           C  
ATOM    703  HA  PRO A  47      -0.745   0.767  -6.043  1.00 95.19           H  
ATOM    704  C   PRO A  47      -0.140   2.337  -4.720  1.00 95.19           C  
ATOM    705  CB  PRO A  47      -0.742   2.582  -7.191  1.00 95.19           C  
ATOM    706  HB2 PRO A  47       0.263   2.998  -7.246  1.00 95.19           H  
ATOM    707  HB3 PRO A  47      -0.925   1.915  -8.034  1.00 95.19           H  
ATOM    708  O   PRO A  47      -0.461   3.353  -4.111  1.00 95.19           O  
ATOM    709  CG  PRO A  47      -1.812   3.670  -7.167  1.00 95.19           C  
ATOM    710  HG2 PRO A  47      -2.083   3.994  -8.172  1.00 95.19           H  
ATOM    711  HG3 PRO A  47      -1.443   4.512  -6.582  1.00 95.19           H  
ATOM    712  CD  PRO A  47      -2.988   3.004  -6.449  1.00 95.19           C  
ATOM    713  HD2 PRO A  47      -3.527   3.747  -5.862  1.00 95.19           H  
ATOM    714  HD3 PRO A  47      -3.652   2.537  -7.176  1.00 95.19           H  
ATOM    715  N   LEU A  48       0.968   1.658  -4.429  1.00 96.21           N  
ATOM    716  H   LEU A  48       1.153   0.806  -4.938  1.00 96.21           H  
ATOM    717  CA  LEU A  48       1.916   2.048  -3.378  1.00 96.21           C  
ATOM    718  HA  LEU A  48       1.384   2.615  -2.615  1.00 96.21           H  
ATOM    719  C   LEU A  48       3.018   2.980  -3.901  1.00 96.21           C  
ATOM    720  CB  LEU A  48       2.502   0.791  -2.716  1.00 96.21           C  
ATOM    721  HB2 LEU A  48       3.061   0.233  -3.468  1.00 96.21           H  
ATOM    722  HB3 LEU A  48       3.200   1.111  -1.942  1.00 96.21           H  
ATOM    723  O   LEU A  48       3.936   3.357  -3.173  1.00 96.21           O  
ATOM    724  CG  LEU A  48       1.469  -0.142  -2.065  1.00 96.21           C  
ATOM    725  HG  LEU A  48       0.763  -0.494  -2.817  1.00 96.21           H  
ATOM    726  CD1 LEU A  48       2.181  -1.361  -1.481  1.00 96.21           C  
ATOM    727 HD11 LEU A  48       2.821  -1.815  -2.238  1.00 96.21           H  
ATOM    728 HD12 LEU A  48       1.437  -2.098  -1.179  1.00 96.21           H  
ATOM    729 HD13 LEU A  48       2.787  -1.069  -0.623  1.00 96.21           H  
ATOM    730  CD2 LEU A  48       0.696   0.552  -0.943  1.00 96.21           C  
ATOM    731 HD21 LEU A  48       1.387   1.026  -0.246  1.00 96.21           H  
ATOM    732 HD22 LEU A  48       0.093  -0.176  -0.401  1.00 96.21           H  
ATOM    733 HD23 LEU A  48       0.032   1.310  -1.360  1.00 96.21           H  
ATOM    734  N   TYR A  49       2.961   3.364  -5.174  1.00 95.31           N  
ATOM    735  H   TYR A  49       2.197   3.036  -5.747  1.00 95.31           H  
ATOM    736  CA  TYR A  49       3.831   4.397  -5.715  1.00 95.31           C  
ATOM    737  HA  TYR A  49       4.103   5.044  -4.880  1.00 95.31           H  
ATOM    738  C   TYR A  49       3.103   5.229  -6.777  1.00 95.31           C  
ATOM    739  CB  TYR A  49       5.123   3.776  -6.257  1.00 95.31           C  
ATOM    740  HB2 TYR A  49       5.447   2.976  -5.592  1.00 95.31           H  
ATOM    741  HB3 TYR A  49       4.942   3.341  -7.240  1.00 95.31           H  
ATOM    742  O   TYR A  49       2.378   4.649  -7.591  1.00 95.31           O  
ATOM    743  CG  TYR A  49       6.238   4.795  -6.325  1.00 95.31           C  
ATOM    744  CD1 TYR A  49       6.648   5.332  -7.558  1.00 95.31           C  
ATOM    745  HD1 TYR A  49       6.192   4.976  -8.470  1.00 95.31           H  
ATOM    746  CD2 TYR A  49       6.805   5.260  -5.126  1.00 95.31           C  
ATOM    747  HD2 TYR A  49       6.461   4.849  -4.188  1.00 95.31           H  
ATOM    748  CE1 TYR A  49       7.622   6.348  -7.588  1.00 95.31           C  
ATOM    749  HE1 TYR A  49       7.932   6.787  -8.525  1.00 95.31           H  
ATOM    750  CE2 TYR A  49       7.776   6.274  -5.149  1.00 95.31           C  
ATOM    751  HE2 TYR A  49       8.194   6.650  -4.227  1.00 95.31           H  
ATOM    752  OH  TYR A  49       9.072   7.841  -6.386  1.00 95.31           O  
ATOM    753  HH  TYR A  49       9.342   8.066  -5.493  1.00 95.31           H  
ATOM    754  CZ  TYR A  49       8.178   6.824  -6.381  1.00 95.31           C  
ATOM    755  N   PRO A  50       3.279   6.566  -6.811  1.00 92.49           N  
ATOM    756  CA  PRO A  50       2.572   7.417  -7.762  1.00 92.49           C  
ATOM    757  HA  PRO A  50       1.502   7.258  -7.633  1.00 92.49           H  
ATOM    758  C   PRO A  50       2.985   7.114  -9.212  1.00 92.49           C  
ATOM    759  CB  PRO A  50       2.868   8.864  -7.351  1.00 92.49           C  
ATOM    760  HB2 PRO A  50       3.674   9.283  -7.954  1.00 92.49           H  
ATOM    761  HB3 PRO A  50       1.980   9.491  -7.432  1.00 92.49           H  
ATOM    762  O   PRO A  50       4.158   7.292  -9.562  1.00 92.49           O  
ATOM    763  CG  PRO A  50       3.339   8.756  -5.903  1.00 92.49           C  
ATOM    764  HG2 PRO A  50       2.480   8.773  -5.232  1.00 92.49           H  
ATOM    765  HG3 PRO A  50       4.044   9.546  -5.644  1.00 92.49           H  
ATOM    766  CD  PRO A  50       4.004   7.390  -5.852  1.00 92.49           C  
ATOM    767  HD2 PRO A  50       3.937   7.014  -4.832  1.00 92.49           H  
ATOM    768  HD3 PRO A  50       5.046   7.476  -6.160  1.00 92.49           H  
ATOM    769  N   PRO A  51       2.049   6.731 -10.105  1.00 91.22           N  
ATOM    770  CA  PRO A  51       2.387   6.341 -11.478  1.00 91.22           C  
ATOM    771  HA  PRO A  51       3.018   5.453 -11.440  1.00 91.22           H  
ATOM    772  C   PRO A  51       3.116   7.436 -12.272  1.00 91.22           C  
ATOM    773  CB  PRO A  51       1.046   5.977 -12.126  1.00 91.22           C  
ATOM    774  HB2 PRO A  51       0.579   6.859 -12.564  1.00 91.22           H  
ATOM    775  HB3 PRO A  51       1.164   5.197 -12.878  1.00 91.22           H  
ATOM    776  O   PRO A  51       4.089   7.172 -12.979  1.00 91.22           O  
ATOM    777  CG  PRO A  51       0.201   5.493 -10.951  1.00 91.22           C  
ATOM    778  HG2 PRO A  51       0.460   4.461 -10.713  1.00 91.22           H  
ATOM    779  HG3 PRO A  51      -0.866   5.588 -11.147  1.00 91.22           H  
ATOM    780  CD  PRO A  51       0.654   6.407  -9.817  1.00 91.22           C  
ATOM    781  HD2 PRO A  51       0.059   7.320  -9.814  1.00 91.22           H  
ATOM    782  HD3 PRO A  51       0.539   5.879  -8.871  1.00 91.22           H  
ATOM    783  N   ARG A  52       2.690   8.699 -12.124  1.00 88.79           N  
ATOM    784  H   ARG A  52       1.915   8.860 -11.497  1.00 88.79           H  
ATOM    785  CA  ARG A  52       3.331   9.847 -12.794  1.00 88.79           C  
ATOM    786  HA  ARG A  52       3.375   9.664 -13.867  1.00 88.79           H  
ATOM    787  C   ARG A  52       4.780  10.036 -12.337  1.00 88.79           C  
ATOM    788  CB  ARG A  52       2.531  11.133 -12.533  1.00 88.79           C  
ATOM    789  HB2 ARG A  52       2.416  11.279 -11.459  1.00 88.79           H  
ATOM    790  HB3 ARG A  52       3.097  11.976 -12.928  1.00 88.79           H  
ATOM    791  O   ARG A  52       5.670  10.296 -13.155  1.00 88.79           O  
ATOM    792  CG  ARG A  52       1.148  11.127 -13.200  1.00 88.79           C  
ATOM    793  HG2 ARG A  52       1.261  10.972 -14.273  1.00 88.79           H  
ATOM    794  HG3 ARG A  52       0.539  10.326 -12.781  1.00 88.79           H  
ATOM    795  CD  ARG A  52       0.458  12.473 -12.949  1.00 88.79           C  
ATOM    796  HD2 ARG A  52       1.064  13.270 -13.380  1.00 88.79           H  
ATOM    797  HD3 ARG A  52       0.399  12.629 -11.872  1.00 88.79           H  
ATOM    798  NE  ARG A  52      -0.894  12.516 -13.539  1.00 88.79           N  
ATOM    799  HE  ARG A  52      -1.086  11.878 -14.298  1.00 88.79           H  
ATOM    800  NH1 ARG A  52      -1.709  14.230 -12.240  1.00 88.79           N  
ATOM    801 HH11 ARG A  52      -0.824  14.285 -11.755  1.00 88.79           H  
ATOM    802 HH12 ARG A  52      -2.474  14.807 -11.921  1.00 88.79           H  
ATOM    803  NH2 ARG A  52      -3.029  13.277 -13.764  1.00 88.79           N  
ATOM    804 HH21 ARG A  52      -3.766  13.898 -13.462  1.00 88.79           H  
ATOM    805 HH22 ARG A  52      -3.204  12.596 -14.488  1.00 88.79           H  
ATOM    806  CZ  ARG A  52      -1.865  13.340 -13.181  1.00 88.79           C  
ATOM    807  N   ARG A  53       5.037   9.850 -11.040  1.00 89.64           N  
ATOM    808  H   ARG A  53       4.270   9.618 -10.425  1.00 89.64           H  
ATOM    809  CA  ARG A  53       6.381   9.934 -10.465  1.00 89.64           C  
ATOM    810  HA  ARG A  53       6.829  10.864 -10.816  1.00 89.64           H  
ATOM    811  C   ARG A  53       7.263   8.795 -10.934  1.00 89.64           C  
ATOM    812  CB  ARG A  53       6.287   9.939  -8.932  1.00 89.64           C  
ATOM    813  HB2 ARG A  53       5.460  10.588  -8.645  1.00 89.64           H  
ATOM    814  HB3 ARG A  53       6.057   8.937  -8.570  1.00 89.64           H  
ATOM    815  O   ARG A  53       8.414   9.032 -11.297  1.00 89.64           O  
ATOM    816  CG  ARG A  53       7.563  10.432  -8.232  1.00 89.64           C  
ATOM    817  HG2 ARG A  53       8.411   9.798  -8.492  1.00 89.64           H  
ATOM    818  HG3 ARG A  53       7.401  10.383  -7.155  1.00 89.64           H  
ATOM    819  CD  ARG A  53       7.851  11.882  -8.627  1.00 89.64           C  
ATOM    820  HD2 ARG A  53       8.167  11.924  -9.669  1.00 89.64           H  
ATOM    821  HD3 ARG A  53       6.919  12.437  -8.515  1.00 89.64           H  
ATOM    822  NE  ARG A  53       8.892  12.509  -7.801  1.00 89.64           N  
ATOM    823  HE  ARG A  53       9.458  11.926  -7.201  1.00 89.64           H  
ATOM    824  NH1 ARG A  53       8.288  14.663  -8.310  1.00 89.64           N  
ATOM    825 HH11 ARG A  53       8.292  15.639  -8.052  1.00 89.64           H  
ATOM    826 HH12 ARG A  53       7.477  14.288  -8.780  1.00 89.64           H  
ATOM    827  NH2 ARG A  53       9.845  14.298  -6.780  1.00 89.64           N  
ATOM    828 HH21 ARG A  53      10.230  13.626  -6.130  1.00 89.64           H  
ATOM    829 HH22 ARG A  53       9.811  15.267  -6.498  1.00 89.64           H  
ATOM    830  CZ  ARG A  53       9.011  13.811  -7.640  1.00 89.64           C  
ATOM    831  N   GLN A  54       6.700   7.591 -11.005  1.00 93.25           N  
ATOM    832  H   GLN A  54       5.765   7.482 -10.638  1.00 93.25           H  
ATOM    833  CA  GLN A  54       7.383   6.409 -11.514  1.00 93.25           C  
ATOM    834  HA  GLN A  54       8.220   6.190 -10.850  1.00 93.25           H  
ATOM    835  C   GLN A  54       7.941   6.642 -12.920  1.00 93.25           C  
ATOM    836  CB  GLN A  54       6.411   5.223 -11.511  1.00 93.25           C  
ATOM    837  HB2 GLN A  54       5.782   5.261 -10.621  1.00 93.25           H  
ATOM    838  HB3 GLN A  54       5.767   5.245 -12.389  1.00 93.25           H  
ATOM    839  O   GLN A  54       9.123   6.405 -13.162  1.00 93.25           O  
ATOM    840  CG  GLN A  54       7.218   3.927 -11.500  1.00 93.25           C  
ATOM    841  HG2 GLN A  54       7.869   3.874 -12.372  1.00 93.25           H  
ATOM    842  HG3 GLN A  54       7.813   3.931 -10.587  1.00 93.25           H  
ATOM    843  CD  GLN A  54       6.360   2.683 -11.418  1.00 93.25           C  
ATOM    844  NE2 GLN A  54       6.698   1.647 -12.150  1.00 93.25           N  
ATOM    845 HE21 GLN A  54       6.188   0.794 -11.969  1.00 93.25           H  
ATOM    846 HE22 GLN A  54       7.470   1.659 -12.801  1.00 93.25           H  
ATOM    847  OE1 GLN A  54       5.400   2.633 -10.669  1.00 93.25           O  
ATOM    848  N   LEU A  55       7.128   7.197 -13.824  1.00 91.30           N  
ATOM    849  H   LEU A  55       6.160   7.333 -13.567  1.00 91.30           H  
ATOM    850  CA  LEU A  55       7.554   7.536 -15.185  1.00 91.30           C  
ATOM    851  HA  LEU A  55       7.942   6.640 -15.669  1.00 91.30           H  
ATOM    852  C   LEU A  55       8.682   8.575 -15.204  1.00 91.30           C  
ATOM    853  CB  LEU A  55       6.344   8.069 -15.972  1.00 91.30           C  
ATOM    854  HB2 LEU A  55       6.695   8.497 -16.911  1.00 91.30           H  
ATOM    855  HB3 LEU A  55       5.881   8.872 -15.398  1.00 91.30           H  
ATOM    856  O   LEU A  55       9.633   8.450 -15.977  1.00 91.30           O  
ATOM    857  CG  LEU A  55       5.280   7.007 -16.292  1.00 91.30           C  
ATOM    858  HG  LEU A  55       4.982   6.498 -15.375  1.00 91.30           H  
ATOM    859  CD1 LEU A  55       4.049   7.688 -16.889  1.00 91.30           C  
ATOM    860 HD11 LEU A  55       4.309   8.200 -17.816  1.00 91.30           H  
ATOM    861 HD12 LEU A  55       3.285   6.938 -17.096  1.00 91.30           H  
ATOM    862 HD13 LEU A  55       3.643   8.403 -16.174  1.00 91.30           H  
ATOM    863  CD2 LEU A  55       5.802   5.975 -17.294  1.00 91.30           C  
ATOM    864 HD21 LEU A  55       6.202   6.469 -18.180  1.00 91.30           H  
ATOM    865 HD22 LEU A  55       6.576   5.361 -16.835  1.00 91.30           H  
ATOM    866 HD23 LEU A  55       4.993   5.312 -17.599  1.00 91.30           H  
ATOM    867  N   THR A  56       8.592   9.593 -14.346  1.00 90.64           N  
ATOM    868  H   THR A  56       7.790   9.624 -13.733  1.00 90.64           H  
ATOM    869  CA  THR A  56       9.614  10.645 -14.238  1.00 90.64           C  
ATOM    870  HA  THR A  56       9.767  11.090 -15.221  1.00 90.64           H  
ATOM    871  C   THR A  56      10.957  10.068 -13.785  1.00 90.64           C  
ATOM    872  CB  THR A  56       9.150  11.757 -13.285  1.00 90.64           C  
ATOM    873  HB  THR A  56       8.999  11.356 -12.283  1.00 90.64           H  
ATOM    874  O   THR A  56      11.988  10.335 -14.406  1.00 90.64           O  
ATOM    875  CG2 THR A  56      10.148  12.913 -13.217  1.00 90.64           C  
ATOM    876 HG21 THR A  56      10.317  13.319 -14.214  1.00 90.64           H  
ATOM    877 HG22 THR A  56      11.097  12.575 -12.799  1.00 90.64           H  
ATOM    878 HG23 THR A  56       9.746  13.698 -12.576  1.00 90.64           H  
ATOM    879  OG1 THR A  56       7.937  12.298 -13.757  1.00 90.64           O  
ATOM    880  HG1 THR A  56       7.216  11.699 -13.548  1.00 90.64           H  
ATOM    881  N   LEU A  57      10.945   9.224 -12.750  1.00 90.68           N  
ATOM    882  H   LEU A  57      10.064   9.026 -12.299  1.00 90.68           H  
ATOM    883  CA  LEU A  57      12.142   8.546 -12.250  1.00 90.68           C  
ATOM    884  HA  LEU A  57      12.922   9.285 -12.071  1.00 90.68           H  
ATOM    885  C   LEU A  57      12.711   7.557 -13.265  1.00 90.68           C  
ATOM    886  CB  LEU A  57      11.804   7.815 -10.945  1.00 90.68           C  
ATOM    887  HB2 LEU A  57      12.596   7.098 -10.729  1.00 90.68           H  
ATOM    888  HB3 LEU A  57      10.881   7.251 -11.083  1.00 90.68           H  
ATOM    889  O   LEU A  57      13.913   7.574 -13.517  1.00 90.68           O  
ATOM    890  CG  LEU A  57      11.656   8.743  -9.734  1.00 90.68           C  
ATOM    891  HG  LEU A  57      10.934   9.533  -9.938  1.00 90.68           H  
ATOM    892  CD1 LEU A  57      11.183   7.910  -8.559  1.00 90.68           C  
ATOM    893 HD11 LEU A  57      11.140   8.532  -7.664  1.00 90.68           H  
ATOM    894 HD12 LEU A  57      11.866   7.078  -8.390  1.00 90.68           H  
ATOM    895 HD13 LEU A  57      10.190   7.515  -8.771  1.00 90.68           H  
ATOM    896  CD2 LEU A  57      12.990   9.355  -9.316  1.00 90.68           C  
ATOM    897 HD21 LEU A  57      13.703   8.567  -9.076  1.00 90.68           H  
ATOM    898 HD22 LEU A  57      13.395   9.967 -10.122  1.00 90.68           H  
ATOM    899 HD23 LEU A  57      12.849   9.962  -8.422  1.00 90.68           H  
ATOM    900  N   SER A  58      11.854   6.755 -13.893  1.00 93.17           N  
ATOM    901  H   SER A  58      10.886   6.767 -13.604  1.00 93.17           H  
ATOM    902  CA  SER A  58      12.252   5.788 -14.915  1.00 93.17           C  
ATOM    903  HA  SER A  58      12.892   5.033 -14.458  1.00 93.17           H  
ATOM    904  C   SER A  58      13.030   6.458 -16.048  1.00 93.17           C  
ATOM    905  CB  SER A  58      11.001   5.097 -15.454  1.00 93.17           C  
ATOM    906  HB2 SER A  58      10.448   4.659 -14.623  1.00 93.17           H  
ATOM    907  HB3 SER A  58      10.357   5.821 -15.954  1.00 93.17           H  
ATOM    908  O   SER A  58      14.121   6.014 -16.412  1.00 93.17           O  
ATOM    909  OG  SER A  58      11.356   4.082 -16.360  1.00 93.17           O  
ATOM    910  HG  SER A  58      10.734   3.365 -16.215  1.00 93.17           H  
ATOM    911  N   ARG A  59      12.541   7.603 -16.549  1.00 91.25           N  
ATOM    912  H   ARG A  59      11.649   7.920 -16.197  1.00 91.25           H  
ATOM    913  CA  ARG A  59      13.235   8.409 -17.569  1.00 91.25           C  
ATOM    914  HA  ARG A  59      13.459   7.782 -18.432  1.00 91.25           H  
ATOM    915  C   ARG A  59      14.574   8.942 -17.070  1.00 91.25           C  
ATOM    916  CB  ARG A  59      12.345   9.580 -18.002  1.00 91.25           C  
ATOM    917  HB2 ARG A  59      12.938  10.279 -18.592  1.00 91.25           H  
ATOM    918  HB3 ARG A  59      11.985  10.102 -17.116  1.00 91.25           H  
ATOM    919  O   ARG A  59      15.568   8.849 -17.787  1.00 91.25           O  
ATOM    920  CG  ARG A  59      11.155   9.122 -18.851  1.00 91.25           C  
ATOM    921  HG2 ARG A  59      11.515   8.738 -19.805  1.00 91.25           H  
ATOM    922  HG3 ARG A  59      10.608   8.330 -18.339  1.00 91.25           H  
ATOM    923  CD  ARG A  59      10.221  10.311 -19.089  1.00 91.25           C  
ATOM    924  HD2 ARG A  59      10.762  11.084 -19.635  1.00 91.25           H  
ATOM    925  HD3 ARG A  59       9.917  10.706 -18.120  1.00 91.25           H  
ATOM    926  NE  ARG A  59       9.023   9.914 -19.848  1.00 91.25           N  
ATOM    927  HE  ARG A  59       8.991   8.962 -20.183  1.00 91.25           H  
ATOM    928  NH1 ARG A  59       7.889  11.905 -19.661  1.00 91.25           N  
ATOM    929 HH11 ARG A  59       8.657  12.290 -19.130  1.00 91.25           H  
ATOM    930 HH12 ARG A  59       7.055  12.456 -19.808  1.00 91.25           H  
ATOM    931  NH2 ARG A  59       6.939  10.191 -20.724  1.00 91.25           N  
ATOM    932 HH21 ARG A  59       6.128  10.771 -20.884  1.00 91.25           H  
ATOM    933 HH22 ARG A  59       6.942   9.235 -21.051  1.00 91.25           H  
ATOM    934  CZ  ARG A  59       7.962  10.670 -20.074  1.00 91.25           C  
ATOM    935  N   PHE A  60      14.606   9.470 -15.848  1.00 88.88           N  
ATOM    936  H   PHE A  60      13.752   9.498 -15.310  1.00 88.88           H  
ATOM    937  CA  PHE A  60      15.828   9.997 -15.248  1.00 88.88           C  
ATOM    938  HA  PHE A  60      16.218  10.791 -15.885  1.00 88.88           H  
ATOM    939  C   PHE A  60      16.925   8.926 -15.144  1.00 88.88           C  
ATOM    940  CB  PHE A  60      15.498  10.587 -13.871  1.00 88.88           C  
ATOM    941  HB2 PHE A  60      14.792  11.409 -13.990  1.00 88.88           H  
ATOM    942  HB3 PHE A  60      15.029   9.833 -13.239  1.00 88.88           H  
ATOM    943  O   PHE A  60      18.054   9.121 -15.600  1.00 88.88           O  
ATOM    944  CG  PHE A  60      16.739  11.097 -13.186  1.00 88.88           C  
ATOM    945  CD1 PHE A  60      17.372  10.339 -12.183  1.00 88.88           C  
ATOM    946  HD1 PHE A  60      16.928   9.419 -11.834  1.00 88.88           H  
ATOM    947  CD2 PHE A  60      17.331  12.274 -13.664  1.00 88.88           C  
ATOM    948  HD2 PHE A  60      16.868  12.827 -14.468  1.00 88.88           H  
ATOM    949  CE1 PHE A  60      18.589  10.782 -11.637  1.00 88.88           C  
ATOM    950  HE1 PHE A  60      19.057  10.207 -10.852  1.00 88.88           H  
ATOM    951  CE2 PHE A  60      18.558  12.694 -13.143  1.00 88.88           C  
ATOM    952  HE2 PHE A  60      19.029  13.573 -13.555  1.00 88.88           H  
ATOM    953  CZ  PHE A  60      19.171  11.975 -12.103  1.00 88.88           C  
ATOM    954  HZ  PHE A  60      20.085  12.356 -11.672  1.00 88.88           H  
ATOM    955  N   PHE A  61      16.587   7.764 -14.593  1.00 90.23           N  
ATOM    956  H   PHE A  61      15.649   7.655 -14.235  1.00 90.23           H  
ATOM    957  CA  PHE A  61      17.525   6.661 -14.412  1.00 90.23           C  
ATOM    958  HA  PHE A  61      18.466   7.055 -14.027  1.00 90.23           H  
ATOM    959  C   PHE A  61      17.851   5.928 -15.717  1.00 90.23           C  
ATOM    960  CB  PHE A  61      16.938   5.712 -13.376  1.00 90.23           C  
ATOM    961  HB2 PHE A  61      15.889   5.588 -13.645  1.00 90.23           H  
ATOM    962  HB3 PHE A  61      17.430   4.742 -13.441  1.00 90.23           H  
ATOM    963  O   PHE A  61      18.953   5.397 -15.846  1.00 90.23           O  
ATOM    964  CG  PHE A  61      17.042   6.190 -11.944  1.00 90.23           C  
ATOM    965  CD1 PHE A  61      18.306   6.355 -11.349  1.00 90.23           C  
ATOM    966  HD1 PHE A  61      19.195   6.108 -11.911  1.00 90.23           H  
ATOM    967  CD2 PHE A  61      15.881   6.422 -11.186  1.00 90.23           C  
ATOM    968  HD2 PHE A  61      14.907   6.235 -11.614  1.00 90.23           H  
ATOM    969  CE1 PHE A  61      18.413   6.784 -10.014  1.00 90.23           C  
ATOM    970  HE1 PHE A  61      19.381   6.879  -9.546  1.00 90.23           H  
ATOM    971  CE2 PHE A  61      15.989   6.845  -9.852  1.00 90.23           C  
ATOM    972  HE2 PHE A  61      15.098   6.983  -9.258  1.00 90.23           H  
ATOM    973  CZ  PHE A  61      17.250   7.032  -9.265  1.00 90.23           C  
ATOM    974  HZ  PHE A  61      17.322   7.319  -8.226  1.00 90.23           H  
ATOM    975  N   SER A  62      16.979   5.948 -16.726  1.00 90.04           N  
ATOM    976  H   SER A  62      16.056   6.325 -16.565  1.00 90.04           H  
ATOM    977  CA  SER A  62      17.295   5.386 -18.049  1.00 90.04           C  
ATOM    978  HA  SER A  62      17.597   4.347 -17.915  1.00 90.04           H  
ATOM    979  C   SER A  62      18.447   6.122 -18.752  1.00 90.04           C  
ATOM    980  CB  SER A  62      16.061   5.389 -18.949  1.00 90.04           C  
ATOM    981  HB2 SER A  62      16.342   5.027 -19.938  1.00 90.04           H  
ATOM    982  HB3 SER A  62      15.665   6.401 -19.038  1.00 90.04           H  
ATOM    983  O   SER A  62      19.127   5.548 -19.602  1.00 90.04           O  
ATOM    984  OG  SER A  62      15.076   4.529 -18.420  1.00 90.04           O  
ATOM    985  HG  SER A  62      14.659   4.957 -17.669  1.00 90.04           H  
ATOM    986  N   GLY A  63      18.728   7.373 -18.366  1.00 86.12           N  
ATOM    987  H   GLY A  63      18.113   7.818 -17.699  1.00 86.12           H  
ATOM    988  CA  GLY A  63      19.903   8.119 -18.827  1.00 86.12           C  
ATOM    989  HA2 GLY A  63      19.780   9.165 -18.545  1.00 86.12           H  
ATOM    990  HA3 GLY A  63      19.965   8.062 -19.914  1.00 86.12           H  
ATOM    991  C   GLY A  63      21.235   7.627 -18.243  1.00 86.12           C  
ATOM    992  O   GLY A  63      22.297   7.992 -18.745  1.00 86.12           O  
ATOM    993  N   ARG A  64      21.214   6.791 -17.196  1.00 85.82           N  
ATOM    994  H   ARG A  64      20.317   6.455 -16.876  1.00 85.82           H  
ATOM    995  CA  ARG A  64      22.420   6.273 -16.532  1.00 85.82           C  
ATOM    996  HA  ARG A  64      23.263   6.914 -16.790  1.00 85.82           H  
ATOM    997  C   ARG A  64      22.742   4.866 -17.015  1.00 85.82           C  
ATOM    998  CB  ARG A  64      22.247   6.297 -15.010  1.00 85.82           C  
ATOM    999  HB2 ARG A  64      23.146   5.885 -14.550  1.00 85.82           H  
ATOM   1000  HB3 ARG A  64      21.404   5.664 -14.735  1.00 85.82           H  
ATOM   1001  O   ARG A  64      21.862   4.021 -17.118  1.00 85.82           O  
ATOM   1002  CG  ARG A  64      22.005   7.705 -14.457  1.00 85.82           C  
ATOM   1003  HG2 ARG A  64      22.826   8.357 -14.755  1.00 85.82           H  
ATOM   1004  HG3 ARG A  64      21.068   8.105 -14.845  1.00 85.82           H  
ATOM   1005  CD  ARG A  64      21.931   7.640 -12.932  1.00 85.82           C  
ATOM   1006  HD2 ARG A  64      21.082   7.019 -12.646  1.00 85.82           H  
ATOM   1007  HD3 ARG A  64      22.843   7.178 -12.554  1.00 85.82           H  
ATOM   1008  NE  ARG A  64      21.781   8.983 -12.349  1.00 85.82           N  
ATOM   1009  HE  ARG A  64      21.544   9.734 -12.981  1.00 85.82           H  
ATOM   1010  NH1 ARG A  64      22.095   8.378 -10.155  1.00 85.82           N  
ATOM   1011 HH11 ARG A  64      22.178   8.627  -9.180  1.00 85.82           H  
ATOM   1012 HH12 ARG A  64      22.127   7.405 -10.425  1.00 85.82           H  
ATOM   1013  NH2 ARG A  64      21.881  10.535 -10.698  1.00 85.82           N  
ATOM   1014 HH21 ARG A  64      21.761  11.267 -11.384  1.00 85.82           H  
ATOM   1015 HH22 ARG A  64      22.011  10.780  -9.727  1.00 85.82           H  
ATOM   1016  CZ  ARG A  64      21.914   9.289 -11.073  1.00 85.82           C  
ATOM   1017  N   TRP A  65      24.023   4.577 -17.247  1.00 85.23           N  
ATOM   1018  H   TRP A  65      24.707   5.314 -17.150  1.00 85.23           H  
ATOM   1019  CA  TRP A  65      24.441   3.309 -17.861  1.00 85.23           C  
ATOM   1020  HA  TRP A  65      23.960   3.238 -18.836  1.00 85.23           H  
ATOM   1021  C   TRP A  65      24.006   2.060 -17.072  1.00 85.23           C  
ATOM   1022  CB  TRP A  65      25.956   3.323 -18.090  1.00 85.23           C  
ATOM   1023  HB2 TRP A  65      26.240   4.261 -18.567  1.00 85.23           H  
ATOM   1024  HB3 TRP A  65      26.193   2.526 -18.794  1.00 85.23           H  
ATOM   1025  O   TRP A  65      23.623   1.068 -17.689  1.00 85.23           O  
ATOM   1026  CG  TRP A  65      26.807   3.115 -16.874  1.00 85.23           C  
ATOM   1027  CD1 TRP A  65      27.288   4.078 -16.055  1.00 85.23           C  
ATOM   1028  HD1 TRP A  65      27.126   5.139 -16.182  1.00 85.23           H  
ATOM   1029  CD2 TRP A  65      27.323   1.852 -16.350  1.00 85.23           C  
ATOM   1030  CE2 TRP A  65      28.163   2.137 -15.232  1.00 85.23           C  
ATOM   1031  CE3 TRP A  65      27.177   0.498 -16.718  1.00 85.23           C  
ATOM   1032  HE3 TRP A  65      26.547   0.240 -17.556  1.00 85.23           H  
ATOM   1033  NE1 TRP A  65      28.084   3.506 -15.082  1.00 85.23           N  
ATOM   1034  HE1 TRP A  65      28.604   4.049 -14.408  1.00 85.23           H  
ATOM   1035  CH2 TRP A  65      28.682  -0.207 -14.925  1.00 85.23           C  
ATOM   1036  HH2 TRP A  65      29.215  -0.997 -14.417  1.00 85.23           H  
ATOM   1037  CZ2 TRP A  65      28.854   1.134 -14.536  1.00 85.23           C  
ATOM   1038  HZ2 TRP A  65      29.544   1.395 -13.748  1.00 85.23           H  
ATOM   1039  CZ3 TRP A  65      27.842  -0.520 -16.009  1.00 85.23           C  
ATOM   1040  HZ3 TRP A  65      27.723  -1.550 -16.311  1.00 85.23           H  
ATOM   1041  N   ARG A  66      24.003   2.118 -15.731  1.00 90.73           N  
ATOM   1042  H   ARG A  66      24.335   2.969 -15.300  1.00 90.73           H  
ATOM   1043  CA  ARG A  66      23.632   0.990 -14.852  1.00 90.73           C  
ATOM   1044  HA  ARG A  66      24.121   0.082 -15.204  1.00 90.73           H  
ATOM   1045  C   ARG A  66      22.143   0.672 -14.851  1.00 90.73           C  
ATOM   1046  CB  ARG A  66      24.076   1.268 -13.412  1.00 90.73           C  
ATOM   1047  HB2 ARG A  66      23.719   0.458 -12.775  1.00 90.73           H  
ATOM   1048  HB3 ARG A  66      23.640   2.201 -13.055  1.00 90.73           H  
ATOM   1049  O   ARG A  66      21.762  -0.477 -14.681  1.00 90.73           O  
ATOM   1050  CG  ARG A  66      25.598   1.336 -13.317  1.00 90.73           C  
ATOM   1051  HG2 ARG A  66      26.030   0.443 -13.766  1.00 90.73           H  
ATOM   1052  HG3 ARG A  66      25.946   2.232 -13.831  1.00 90.73           H  
ATOM   1053  CD  ARG A  66      26.009   1.420 -11.858  1.00 90.73           C  
ATOM   1054  HD2 ARG A  66      25.530   0.602 -11.322  1.00 90.73           H  
ATOM   1055  HD3 ARG A  66      25.653   2.366 -11.451  1.00 90.73           H  
ATOM   1056  NE  ARG A  66      27.465   1.320 -11.685  1.00 90.73           N  
ATOM   1057  HE  ARG A  66      28.024   1.223 -12.520  1.00 90.73           H  
ATOM   1058  NH1 ARG A  66      27.333   1.313  -9.409  1.00 90.73           N  
ATOM   1059 HH11 ARG A  66      27.749   1.353  -8.490  1.00 90.73           H  
ATOM   1060 HH12 ARG A  66      26.334   1.433  -9.495  1.00 90.73           H  
ATOM   1061  NH2 ARG A  66      29.347   1.188 -10.404  1.00 90.73           N  
ATOM   1062 HH21 ARG A  66      29.921   1.139 -11.233  1.00 90.73           H  
ATOM   1063 HH22 ARG A  66      29.773   1.166  -9.488  1.00 90.73           H  
ATOM   1064  CZ  ARG A  66      28.046   1.274 -10.503  1.00 90.73           C  
ATOM   1065  N   THR A  67      21.314   1.682 -15.074  1.00 91.88           N  
ATOM   1066  H   THR A  67      21.705   2.610 -15.160  1.00 91.88           H  
ATOM   1067  CA  THR A  67      19.851   1.591 -15.014  1.00 91.88           C  
ATOM   1068  HA  THR A  67      19.561   0.580 -14.731  1.00 91.88           H  
ATOM   1069  C   THR A  67      19.201   1.840 -16.372  1.00 91.88           C  
ATOM   1070  CB  THR A  67      19.304   2.531 -13.932  1.00 91.88           C  
ATOM   1071  HB  THR A  67      18.223   2.632 -14.026  1.00 91.88           H  
ATOM   1072  O   THR A  67      17.984   1.937 -16.459  1.00 91.88           O  
ATOM   1073  CG2 THR A  67      19.636   2.008 -12.537  1.00 91.88           C  
ATOM   1074 HG21 THR A  67      19.209   2.677 -11.790  1.00 91.88           H  
ATOM   1075 HG22 THR A  67      19.206   1.016 -12.405  1.00 91.88           H  
ATOM   1076 HG23 THR A  67      20.716   1.952 -12.398  1.00 91.88           H  
ATOM   1077  OG1 THR A  67      19.915   3.795 -14.032  1.00 91.88           O  
ATOM   1078  HG1 THR A  67      19.516   4.270 -14.764  1.00 91.88           H  
ATOM   1079  N   LYS A  68      19.984   1.884 -17.460  1.00 92.74           N  
ATOM   1080  H   LYS A  68      20.981   1.896 -17.296  1.00 92.74           H  
ATOM   1081  CA  LYS A  68      19.515   2.199 -18.820  1.00 92.74           C  
ATOM   1082  HA  LYS A  68      19.142   3.223 -18.822  1.00 92.74           H  
ATOM   1083  C   LYS A  68      18.351   1.322 -19.291  1.00 92.74           C  
ATOM   1084  CB  LYS A  68      20.708   2.125 -19.789  1.00 92.74           C  
ATOM   1085  HB2 LYS A  68      21.484   2.806 -19.439  1.00 92.74           H  
ATOM   1086  HB3 LYS A  68      21.113   1.113 -19.793  1.00 92.74           H  
ATOM   1087  O   LYS A  68      17.532   1.772 -20.080  1.00 92.74           O  
ATOM   1088  CG  LYS A  68      20.318   2.524 -21.223  1.00 92.74           C  
ATOM   1089  HG2 LYS A  68      19.818   3.492 -21.202  1.00 92.74           H  
ATOM   1090  HG3 LYS A  68      19.632   1.783 -21.632  1.00 92.74           H  
ATOM   1091  CD  LYS A  68      21.531   2.613 -22.153  1.00 92.74           C  
ATOM   1092  HD2 LYS A  68      22.033   1.646 -22.189  1.00 92.74           H  
ATOM   1093  HD3 LYS A  68      22.219   3.367 -21.771  1.00 92.74           H  
ATOM   1094  CE  LYS A  68      21.045   3.010 -23.552  1.00 92.74           C  
ATOM   1095  HE2 LYS A  68      20.330   2.264 -23.898  1.00 92.74           H  
ATOM   1096  HE3 LYS A  68      20.510   3.957 -23.470  1.00 92.74           H  
ATOM   1097  NZ  LYS A  68      22.164   3.140 -24.519  1.00 92.74           N  
ATOM   1098  HZ1 LYS A  68      21.811   3.408 -25.426  1.00 92.74           H  
ATOM   1099  HZ2 LYS A  68      22.666   2.269 -24.614  1.00 92.74           H  
ATOM   1100  HZ3 LYS A  68      22.807   3.857 -24.214  1.00 92.74           H  
ATOM   1101  N   LYS A  69      18.306   0.064 -18.842  1.00 93.44           N  
ATOM   1102  H   LYS A  69      19.015  -0.209 -18.177  1.00 93.44           H  
ATOM   1103  CA  LYS A  69      17.269  -0.909 -19.227  1.00 93.44           C  
ATOM   1104  HA  LYS A  69      16.795  -0.587 -20.155  1.00 93.44           H  
ATOM   1105  C   LYS A  69      16.119  -1.010 -18.221  1.00 93.44           C  
ATOM   1106  CB  LYS A  69      17.905  -2.286 -19.463  1.00 93.44           C  
ATOM   1107  HB2 LYS A  69      17.106  -2.993 -19.686  1.00 93.44           H  
ATOM   1108  HB3 LYS A  69      18.404  -2.616 -18.552  1.00 93.44           H  
ATOM   1109  O   LYS A  69      15.012  -1.353 -18.615  1.00 93.44           O  
ATOM   1110  CG  LYS A  69      18.905  -2.292 -20.632  1.00 93.44           C  
ATOM   1111  HG2 LYS A  69      18.415  -1.902 -21.524  1.00 93.44           H  
ATOM   1112  HG3 LYS A  69      19.762  -1.662 -20.392  1.00 93.44           H  
ATOM   1113  CD  LYS A  69      19.385  -3.723 -20.905  1.00 93.44           C  
ATOM   1114  HD2 LYS A  69      18.517  -4.349 -21.112  1.00 93.44           H  
ATOM   1115  HD3 LYS A  69      19.889  -4.106 -20.018  1.00 93.44           H  
ATOM   1116  CE  LYS A  69      20.341  -3.771 -22.103  1.00 93.44           C  
ATOM   1117  HE2 LYS A  69      19.835  -3.333 -22.964  1.00 93.44           H  
ATOM   1118  HE3 LYS A  69      21.216  -3.162 -21.876  1.00 93.44           H  
ATOM   1119  NZ  LYS A  69      20.747  -5.167 -22.409  1.00 93.44           N  
ATOM   1120  HZ1 LYS A  69      21.211  -5.588 -21.617  1.00 93.44           H  
ATOM   1121  HZ2 LYS A  69      19.935  -5.730 -22.621  1.00 93.44           H  
ATOM   1122  HZ3 LYS A  69      21.368  -5.203 -23.204  1.00 93.44           H  
ATOM   1123  N   THR A  70      16.383  -0.734 -16.946  1.00 95.42           N  
ATOM   1124  H   THR A  70      17.302  -0.404 -16.689  1.00 95.42           H  
ATOM   1125  CA  THR A  70      15.416  -0.922 -15.852  1.00 95.42           C  
ATOM   1126  HA  THR A  70      14.624  -1.601 -16.165  1.00 95.42           H  
ATOM   1127  C   THR A  70      14.737   0.373 -15.425  1.00 95.42           C  
ATOM   1128  CB  THR A  70      16.093  -1.547 -14.624  1.00 95.42           C  
ATOM   1129  HB  THR A  70      15.360  -1.643 -13.822  1.00 95.42           H  
ATOM   1130  O   THR A  70      13.710   0.332 -14.764  1.00 95.42           O  
ATOM   1131  CG2 THR A  70      16.674  -2.928 -14.933  1.00 95.42           C  
ATOM   1132 HG21 THR A  70      17.052  -3.375 -14.014  1.00 95.42           H  
ATOM   1133 HG22 THR A  70      17.484  -2.854 -15.658  1.00 95.42           H  
ATOM   1134 HG23 THR A  70      15.887  -3.570 -15.328  1.00 95.42           H  
ATOM   1135  OG1 THR A  70      17.169  -0.741 -14.179  1.00 95.42           O  
ATOM   1136  HG1 THR A  70      17.436  -1.123 -13.340  1.00 95.42           H  
ATOM   1137  N   GLY A  71      15.322   1.532 -15.739  1.00 95.09           N  
ATOM   1138  H   GLY A  71      16.167   1.519 -16.291  1.00 95.09           H  
ATOM   1139  CA  GLY A  71      14.913   2.807 -15.153  1.00 95.09           C  
ATOM   1140  HA2 GLY A  71      13.854   2.968 -15.356  1.00 95.09           H  
ATOM   1141  HA3 GLY A  71      15.481   3.613 -15.617  1.00 95.09           H  
ATOM   1142  C   GLY A  71      15.130   2.874 -13.635  1.00 95.09           C  
ATOM   1143  O   GLY A  71      14.589   3.768 -13.001  1.00 95.09           O  
ATOM   1144  N   GLY A  72      15.903   1.952 -13.048  1.00 94.71           N  
ATOM   1145  H   GLY A  72      16.241   1.202 -13.633  1.00 94.71           H  
ATOM   1146  CA  GLY A  72      15.983   1.741 -11.599  1.00 94.71           C  
ATOM   1147  HA2 GLY A  72      16.988   1.413 -11.333  1.00 94.71           H  
ATOM   1148  HA3 GLY A  72      15.784   2.671 -11.065  1.00 94.71           H  
ATOM   1149  C   GLY A  72      14.993   0.679 -11.113  1.00 94.71           C  
ATOM   1150  O   GLY A  72      14.185   0.166 -11.880  1.00 94.71           O  
ATOM   1151  N   MET A  73      15.083   0.322  -9.839  1.00 96.79           N  
ATOM   1152  H   MET A  73      15.801   0.745  -9.268  1.00 96.79           H  
ATOM   1153  CA  MET A  73      14.277  -0.713  -9.199  1.00 96.79           C  
ATOM   1154  HA  MET A  73      13.587  -1.156  -9.918  1.00 96.79           H  
ATOM   1155  C   MET A  73      13.465  -0.085  -8.070  1.00 96.79           C  
ATOM   1156  CB  MET A  73      15.191  -1.823  -8.652  1.00 96.79           C  
ATOM   1157  HB2 MET A  73      14.568  -2.604  -8.215  1.00 96.79           H  
ATOM   1158  HB3 MET A  73      15.815  -1.415  -7.857  1.00 96.79           H  
ATOM   1159  O   MET A  73      14.041   0.575  -7.211  1.00 96.79           O  
ATOM   1160  CG  MET A  73      16.114  -2.449  -9.708  1.00 96.79           C  
ATOM   1161  HG2 MET A  73      16.813  -1.686 -10.051  1.00 96.79           H  
ATOM   1162  HG3 MET A  73      16.705  -3.226  -9.222  1.00 96.79           H  
ATOM   1163  SD  MET A  73      15.319  -3.186 -11.165  1.00 96.79           S  
ATOM   1164  CE  MET A  73      14.361  -4.517 -10.387  1.00 96.79           C  
ATOM   1165  HE1 MET A  73      13.572  -4.094  -9.766  1.00 96.79           H  
ATOM   1166  HE2 MET A  73      15.015  -5.138  -9.774  1.00 96.79           H  
ATOM   1167  HE3 MET A  73      13.903  -5.143 -11.153  1.00 96.79           H  
ATOM   1168  N   LEU A  74      12.149  -0.294  -8.071  1.00 97.06           N  
ATOM   1169  H   LEU A  74      11.758  -0.835  -8.829  1.00 97.06           H  
ATOM   1170  CA  LEU A  74      11.243   0.037  -6.975  1.00 97.06           C  
ATOM   1171  HA  LEU A  74      11.648   0.882  -6.418  1.00 97.06           H  
ATOM   1172  C   LEU A  74      11.137  -1.155  -6.030  1.00 97.06           C  
ATOM   1173  CB  LEU A  74       9.866   0.428  -7.546  1.00 97.06           C  
ATOM   1174  HB2 LEU A  74       9.557  -0.347  -8.248  1.00 97.06           H  
ATOM   1175  HB3 LEU A  74       9.974   1.359  -8.102  1.00 97.06           H  
ATOM   1176  O   LEU A  74      10.722  -2.241  -6.435  1.00 97.06           O  
ATOM   1177  CG  LEU A  74       8.740   0.601  -6.505  1.00 97.06           C  
ATOM   1178  HG  LEU A  74       8.617  -0.325  -5.943  1.00 97.06           H  
ATOM   1179  CD1 LEU A  74       8.994   1.740  -5.516  1.00 97.06           C  
ATOM   1180 HD11 LEU A  74       8.176   1.778  -4.797  1.00 97.06           H  
ATOM   1181 HD12 LEU A  74       9.920   1.567  -4.968  1.00 97.06           H  
ATOM   1182 HD13 LEU A  74       9.041   2.691  -6.045  1.00 97.06           H  
ATOM   1183  CD2 LEU A  74       7.419   0.888  -7.221  1.00 97.06           C  
ATOM   1184 HD21 LEU A  74       7.482   1.827  -7.771  1.00 97.06           H  
ATOM   1185 HD22 LEU A  74       6.611   0.949  -6.492  1.00 97.06           H  
ATOM   1186 HD23 LEU A  74       7.198   0.082  -7.921  1.00 97.06           H  
ATOM   1187  N   PHE A  75      11.462  -0.937  -4.766  1.00 97.05           N  
ATOM   1188  H   PHE A  75      11.849  -0.040  -4.513  1.00 97.05           H  
ATOM   1189  CA  PHE A  75      11.313  -1.919  -3.706  1.00 97.05           C  
ATOM   1190  HA  PHE A  75      10.755  -2.775  -4.086  1.00 97.05           H  
ATOM   1191  C   PHE A  75      10.509  -1.338  -2.542  1.00 97.05           C  
ATOM   1192  CB  PHE A  75      12.704  -2.406  -3.282  1.00 97.05           C  
ATOM   1193  HB2 PHE A  75      13.270  -1.562  -2.888  1.00 97.05           H  
ATOM   1194  HB3 PHE A  75      13.240  -2.771  -4.158  1.00 97.05           H  
ATOM   1195  O   PHE A  75      10.604  -0.150  -2.237  1.00 97.05           O  
ATOM   1196  CG  PHE A  75      12.662  -3.513  -2.253  1.00 97.05           C  
ATOM   1197  CD1 PHE A  75      13.291  -3.347  -1.006  1.00 97.05           C  
ATOM   1198  HD1 PHE A  75      13.850  -2.447  -0.792  1.00 97.05           H  
ATOM   1199  CD2 PHE A  75      11.951  -4.697  -2.527  1.00 97.05           C  
ATOM   1200  HD2 PHE A  75      11.466  -4.840  -3.481  1.00 97.05           H  
ATOM   1201  CE1 PHE A  75      13.191  -4.353  -0.030  1.00 97.05           C  
ATOM   1202  HE1 PHE A  75      13.669  -4.226   0.930  1.00 97.05           H  
ATOM   1203  CE2 PHE A  75      11.837  -5.693  -1.545  1.00 97.05           C  
ATOM   1204  HE2 PHE A  75      11.255  -6.582  -1.739  1.00 97.05           H  
ATOM   1205  CZ  PHE A  75      12.445  -5.515  -0.293  1.00 97.05           C  
ATOM   1206  HZ  PHE A  75      12.332  -6.272   0.469  1.00 97.05           H  
ATOM   1207  N   ILE A  76       9.703  -2.175  -1.893  1.00 96.70           N  
ATOM   1208  H   ILE A  76       9.705  -3.150  -2.159  1.00 96.70           H  
ATOM   1209  CA  ILE A  76       9.006  -1.847  -0.650  1.00 96.70           C  
ATOM   1210  HA  ILE A  76       9.389  -0.914  -0.238  1.00 96.70           H  
ATOM   1211  C   ILE A  76       9.337  -2.969   0.321  1.00 96.70           C  
ATOM   1212  CB  ILE A  76       7.483  -1.691  -0.870  1.00 96.70           C  
ATOM   1213  HB  ILE A  76       7.102  -2.595  -1.346  1.00 96.70           H  
ATOM   1214  O   ILE A  76       8.860  -4.084   0.154  1.00 96.70           O  
ATOM   1215  CG1 ILE A  76       7.202  -0.491  -1.803  1.00 96.70           C  
ATOM   1216 HG12 ILE A  76       7.576   0.423  -1.340  1.00 96.70           H  
ATOM   1217 HG13 ILE A  76       7.733  -0.635  -2.744  1.00 96.70           H  
ATOM   1218  CG2 ILE A  76       6.766  -1.514   0.485  1.00 96.70           C  
ATOM   1219 HG21 ILE A  76       6.913  -2.395   1.110  1.00 96.70           H  
ATOM   1220 HG22 ILE A  76       7.154  -0.638   1.004  1.00 96.70           H  
ATOM   1221 HG23 ILE A  76       5.690  -1.410   0.345  1.00 96.70           H  
ATOM   1222  CD1 ILE A  76       5.724  -0.299  -2.148  1.00 96.70           C  
ATOM   1223 HD11 ILE A  76       5.171   0.035  -1.270  1.00 96.70           H  
ATOM   1224 HD12 ILE A  76       5.304  -1.237  -2.511  1.00 96.70           H  
ATOM   1225 HD13 ILE A  76       5.632   0.460  -2.925  1.00 96.70           H  
ATOM   1226  N   GLU A  77      10.157  -2.665   1.324  1.00 94.94           N  
ATOM   1227  H   GLU A  77      10.567  -1.743   1.358  1.00 94.94           H  
ATOM   1228  CA  GLU A  77      10.594  -3.656   2.313  1.00 94.94           C  
ATOM   1229  HA  GLU A  77      11.034  -4.515   1.806  1.00 94.94           H  
ATOM   1230  C   GLU A  77       9.419  -4.172   3.151  1.00 94.94           C  
ATOM   1231  CB  GLU A  77      11.652  -2.992   3.207  1.00 94.94           C  
ATOM   1232  HB2 GLU A  77      11.175  -2.178   3.753  1.00 94.94           H  
ATOM   1233  HB3 GLU A  77      12.432  -2.569   2.574  1.00 94.94           H  
ATOM   1234  O   GLU A  77       9.313  -5.365   3.430  1.00 94.94           O  
ATOM   1235  CG  GLU A  77      12.304  -3.961   4.206  1.00 94.94           C  
ATOM   1236  HG2 GLU A  77      12.866  -4.711   3.649  1.00 94.94           H  
ATOM   1237  HG3 GLU A  77      11.524  -4.470   4.773  1.00 94.94           H  
ATOM   1238  CD  GLU A  77      13.234  -3.257   5.209  1.00 94.94           C  
ATOM   1239  OE1 GLU A  77      13.730  -3.952   6.124  1.00 94.94           O  
ATOM   1240  OE2 GLU A  77      13.391  -2.017   5.123  1.00 94.94           O  
ATOM   1241  N   LYS A  78       8.525  -3.259   3.546  1.00 96.11           N  
ATOM   1242  H   LYS A  78       8.664  -2.305   3.245  1.00 96.11           H  
ATOM   1243  CA  LYS A  78       7.338  -3.568   4.339  1.00 96.11           C  
ATOM   1244  HA  LYS A  78       6.984  -4.548   4.022  1.00 96.11           H  
ATOM   1245  C   LYS A  78       6.212  -2.572   4.103  1.00 96.11           C  
ATOM   1246  CB  LYS A  78       7.700  -3.669   5.830  1.00 96.11           C  
ATOM   1247  HB2 LYS A  78       8.460  -4.443   5.940  1.00 96.11           H  
ATOM   1248  HB3 LYS A  78       6.822  -3.990   6.391  1.00 96.11           H  
ATOM   1249  O   LYS A  78       6.449  -1.377   3.907  1.00 96.11           O  
ATOM   1250  CG  LYS A  78       8.226  -2.351   6.423  1.00 96.11           C  
ATOM   1251  HG2 LYS A  78       9.011  -1.951   5.782  1.00 96.11           H  
ATOM   1252  HG3 LYS A  78       7.418  -1.622   6.491  1.00 96.11           H  
ATOM   1253  CD  LYS A  78       8.813  -2.594   7.814  1.00 96.11           C  
ATOM   1254  HD2 LYS A  78       9.527  -3.414   7.746  1.00 96.11           H  
ATOM   1255  HD3 LYS A  78       8.019  -2.868   8.510  1.00 96.11           H  
ATOM   1256  CE  LYS A  78       9.538  -1.335   8.293  1.00 96.11           C  
ATOM   1257  HE2 LYS A  78       8.800  -0.576   8.553  1.00 96.11           H  
ATOM   1258  HE3 LYS A  78      10.141  -0.955   7.468  1.00 96.11           H  
ATOM   1259  NZ  LYS A  78      10.419  -1.647   9.441  1.00 96.11           N  
ATOM   1260  HZ1 LYS A  78       9.888  -2.053  10.198  1.00 96.11           H  
ATOM   1261  HZ2 LYS A  78      10.897  -0.816   9.758  1.00 96.11           H  
ATOM   1262  HZ3 LYS A  78      11.117  -2.314   9.145  1.00 96.11           H  
ATOM   1263  N   LEU A  79       4.990  -3.079   4.193  1.00 97.73           N  
ATOM   1264  H   LEU A  79       4.922  -4.076   4.338  1.00 97.73           H  
ATOM   1265  CA  LEU A  79       3.754  -2.310   4.260  1.00 97.73           C  
ATOM   1266  HA  LEU A  79       3.975  -1.243   4.223  1.00 97.73           H  
ATOM   1267  C   LEU A  79       3.079  -2.624   5.592  1.00 97.73           C  
ATOM   1268  CB  LEU A  79       2.873  -2.679   3.055  1.00 97.73           C  
ATOM   1269  HB2 LEU A  79       2.806  -3.765   3.000  1.00 97.73           H  
ATOM   1270  HB3 LEU A  79       3.357  -2.327   2.144  1.00 97.73           H  
ATOM   1271  O   LEU A  79       2.682  -3.762   5.822  1.00 97.73           O  
ATOM   1272  CG  LEU A  79       1.441  -2.115   3.122  1.00 97.73           C  
ATOM   1273  HG  LEU A  79       0.959  -2.437   4.045  1.00 97.73           H  
ATOM   1274  CD1 LEU A  79       1.404  -0.589   3.058  1.00 97.73           C  
ATOM   1275 HD11 LEU A  79       1.873  -0.241   2.138  1.00 97.73           H  
ATOM   1276 HD12 LEU A  79       1.916  -0.166   3.923  1.00 97.73           H  
ATOM   1277 HD13 LEU A  79       0.368  -0.251   3.079  1.00 97.73           H  
ATOM   1278  CD2 LEU A  79       0.625  -2.664   1.958  1.00 97.73           C  
ATOM   1279 HD21 LEU A  79      -0.356  -2.189   1.942  1.00 97.73           H  
ATOM   1280 HD22 LEU A  79       1.136  -2.462   1.017  1.00 97.73           H  
ATOM   1281 HD23 LEU A  79       0.496  -3.739   2.082  1.00 97.73           H  
ATOM   1282  N   VAL A  80       2.946  -1.618   6.451  1.00 97.93           N  
ATOM   1283  H   VAL A  80       3.249  -0.699   6.159  1.00 97.93           H  
ATOM   1284  CA  VAL A  80       2.275  -1.724   7.748  1.00 97.93           C  
ATOM   1285  HA  VAL A  80       2.108  -2.775   7.982  1.00 97.93           H  
ATOM   1286  C   VAL A  80       0.922  -1.036   7.662  1.00 97.93           C  
ATOM   1287  CB  VAL A  80       3.132  -1.132   8.878  1.00 97.93           C  
ATOM   1288  HB  VAL A  80       3.302  -0.072   8.687  1.00 97.93           H  
ATOM   1289  O   VAL A  80       0.825   0.096   7.195  1.00 97.93           O  
ATOM   1290  CG1 VAL A  80       2.437  -1.279  10.237  1.00 97.93           C  
ATOM   1291 HG11 VAL A  80       1.510  -0.706  10.255  1.00 97.93           H  
ATOM   1292 HG12 VAL A  80       3.086  -0.903  11.028  1.00 97.93           H  
ATOM   1293 HG13 VAL A  80       2.213  -2.329  10.428  1.00 97.93           H  
ATOM   1294  CG2 VAL A  80       4.496  -1.829   8.968  1.00 97.93           C  
ATOM   1295 HG21 VAL A  80       5.060  -1.670   8.049  1.00 97.93           H  
ATOM   1296 HG22 VAL A  80       4.354  -2.900   9.118  1.00 97.93           H  
ATOM   1297 HG23 VAL A  80       5.067  -1.422   9.802  1.00 97.93           H  
ATOM   1298  N   ILE A  81      -0.124  -1.706   8.124  1.00 98.06           N  
ATOM   1299  H   ILE A  81       0.030  -2.640   8.476  1.00 98.06           H  
ATOM   1300  CA  ILE A  81      -1.505  -1.248   8.038  1.00 98.06           C  
ATOM   1301  HA  ILE A  81      -1.527  -0.208   7.711  1.00 98.06           H  
ATOM   1302  C   ILE A  81      -2.125  -1.332   9.425  1.00 98.06           C  
ATOM   1303  CB  ILE A  81      -2.298  -2.083   7.011  1.00 98.06           C  
ATOM   1304  HB  ILE A  81      -2.357  -3.108   7.375  1.00 98.06           H  
ATOM   1305  O   ILE A  81      -2.152  -2.395  10.040  1.00 98.06           O  
ATOM   1306  CG1 ILE A  81      -1.592  -2.103   5.635  1.00 98.06           C  
ATOM   1307 HG12 ILE A  81      -1.533  -1.092   5.231  1.00 98.06           H  
ATOM   1308 HG13 ILE A  81      -0.579  -2.485   5.758  1.00 98.06           H  
ATOM   1309  CG2 ILE A  81      -3.729  -1.531   6.883  1.00 98.06           C  
ATOM   1310 HG21 ILE A  81      -3.700  -0.509   6.505  1.00 98.06           H  
ATOM   1311 HG22 ILE A  81      -4.309  -2.152   6.200  1.00 98.06           H  
ATOM   1312 HG23 ILE A  81      -4.237  -1.549   7.848  1.00 98.06           H  
ATOM   1313  CD1 ILE A  81      -2.271  -3.019   4.618  1.00 98.06           C  
ATOM   1314 HD11 ILE A  81      -3.209  -2.577   4.282  1.00 98.06           H  
ATOM   1315 HD12 ILE A  81      -2.462  -3.992   5.069  1.00 98.06           H  
ATOM   1316 HD13 ILE A  81      -1.613  -3.153   3.758  1.00 98.06           H  
ATOM   1317  N   VAL A  82      -2.662  -0.216   9.908  1.00 97.48           N  
ATOM   1318  H   VAL A  82      -2.579   0.627   9.358  1.00 97.48           H  
ATOM   1319  CA  VAL A  82      -3.569  -0.214  11.054  1.00 97.48           C  
ATOM   1320  HA  VAL A  82      -3.365  -1.088  11.672  1.00 97.48           H  
ATOM   1321  C   VAL A  82      -4.988  -0.319  10.516  1.00 97.48           C  
ATOM   1322  CB  VAL A  82      -3.400   1.018  11.954  1.00 97.48           C  
ATOM   1323  HB  VAL A  82      -3.793   1.894  11.438  1.00 97.48           H  
ATOM   1324  O   VAL A  82      -5.474   0.580   9.828  1.00 97.48           O  
ATOM   1325  CG1 VAL A  82      -4.206   0.858  13.245  1.00 97.48           C  
ATOM   1326 HG11 VAL A  82      -4.090   1.745  13.868  1.00 97.48           H  
ATOM   1327 HG12 VAL A  82      -3.857  -0.017  13.794  1.00 97.48           H  
ATOM   1328 HG13 VAL A  82      -5.264   0.731  13.017  1.00 97.48           H  
ATOM   1329  CG2 VAL A  82      -1.934   1.285  12.319  1.00 97.48           C  
ATOM   1330 HG21 VAL A  82      -1.520   0.418  12.834  1.00 97.48           H  
ATOM   1331 HG22 VAL A  82      -1.869   2.156  12.971  1.00 97.48           H  
ATOM   1332 HG23 VAL A  82      -1.351   1.485  11.420  1.00 97.48           H  
ATOM   1333  N   PHE A  83      -5.642  -1.429  10.822  1.00 97.31           N  
ATOM   1334  H   PHE A  83      -5.169  -2.106  11.403  1.00 97.31           H  
ATOM   1335  CA  PHE A  83      -7.044  -1.677  10.523  1.00 97.31           C  
ATOM   1336  HA  PHE A  83      -7.349  -1.102   9.649  1.00 97.31           H  
ATOM   1337  C   PHE A  83      -7.898  -1.248  11.715  1.00 97.31           C  
ATOM   1338  CB  PHE A  83      -7.212  -3.167  10.211  1.00 97.31           C  
ATOM   1339  HB2 PHE A  83      -6.741  -3.743  11.008  1.00 97.31           H  
ATOM   1340  HB3 PHE A  83      -6.688  -3.399   9.284  1.00 97.31           H  
ATOM   1341  O   PHE A  83      -7.624  -1.652  12.845  1.00 97.31           O  
ATOM   1342  CG  PHE A  83      -8.653  -3.609  10.096  1.00 97.31           C  
ATOM   1343  CD1 PHE A  83      -9.351  -4.054  11.236  1.00 97.31           C  
ATOM   1344  HD1 PHE A  83      -8.855  -4.111  12.194  1.00 97.31           H  
ATOM   1345  CD2 PHE A  83      -9.303  -3.567   8.852  1.00 97.31           C  
ATOM   1346  HD2 PHE A  83      -8.768  -3.250   7.969  1.00 97.31           H  
ATOM   1347  CE1 PHE A  83     -10.696  -4.442  11.132  1.00 97.31           C  
ATOM   1348  HE1 PHE A  83     -11.221  -4.805  12.004  1.00 97.31           H  
ATOM   1349  CE2 PHE A  83     -10.647  -3.958   8.750  1.00 97.31           C  
ATOM   1350  HE2 PHE A  83     -11.140  -3.940   7.789  1.00 97.31           H  
ATOM   1351  CZ  PHE A  83     -11.346  -4.384   9.890  1.00 97.31           C  
ATOM   1352  HZ  PHE A  83     -12.380  -4.685   9.814  1.00 97.31           H  
ATOM   1353  N   VAL A  84      -8.943  -0.455  11.473  1.00 96.59           N  
ATOM   1354  H   VAL A  84      -9.083  -0.121  10.530  1.00 96.59           H  
ATOM   1355  CA  VAL A  84      -9.870   0.009  12.516  1.00 96.59           C  
ATOM   1356  HA  VAL A  84      -9.690  -0.557  13.430  1.00 96.59           H  
ATOM   1357  C   VAL A  84     -11.314  -0.213  12.059  1.00 96.59           C  
ATOM   1358  CB  VAL A  84      -9.635   1.493  12.860  1.00 96.59           C  
ATOM   1359  HB  VAL A  84      -9.871   2.115  11.996  1.00 96.59           H  
ATOM   1360  O   VAL A  84     -11.758   0.503  11.159  1.00 96.59           O  
ATOM   1361  CG1 VAL A  84     -10.528   1.921  14.033  1.00 96.59           C  
ATOM   1362 HG11 VAL A  84     -11.581   1.823  13.767  1.00 96.59           H  
ATOM   1363 HG12 VAL A  84     -10.323   1.304  14.908  1.00 96.59           H  
ATOM   1364 HG13 VAL A  84     -10.340   2.966  14.280  1.00 96.59           H  
ATOM   1365  CG2 VAL A  84      -8.178   1.768  13.255  1.00 96.59           C  
ATOM   1366 HG21 VAL A  84      -8.065   2.807  13.566  1.00 96.59           H  
ATOM   1367 HG22 VAL A  84      -7.523   1.601  12.399  1.00 96.59           H  
ATOM   1368 HG23 VAL A  84      -7.877   1.110  14.071  1.00 96.59           H  
ATOM   1369  N   PRO A  85     -12.061  -1.164  12.650  1.00 95.73           N  
ATOM   1370  CA  PRO A  85     -13.465  -1.373  12.315  1.00 95.73           C  
ATOM   1371  HA  PRO A  85     -13.592  -1.390  11.232  1.00 95.73           H  
ATOM   1372  C   PRO A  85     -14.355  -0.261  12.888  1.00 95.73           C  
ATOM   1373  CB  PRO A  85     -13.815  -2.755  12.865  1.00 95.73           C  
ATOM   1374  HB2 PRO A  85     -13.561  -3.514  12.126  1.00 95.73           H  
ATOM   1375  HB3 PRO A  85     -14.866  -2.837  13.145  1.00 95.73           H  
ATOM   1376  O   PRO A  85     -14.121   0.228  13.992  1.00 95.73           O  
ATOM   1377  CG  PRO A  85     -12.894  -2.895  14.074  1.00 95.73           C  
ATOM   1378  HG2 PRO A  85     -12.668  -3.943  14.271  1.00 95.73           H  
ATOM   1379  HG3 PRO A  85     -13.360  -2.432  14.944  1.00 95.73           H  
ATOM   1380  CD  PRO A  85     -11.642  -2.107  13.682  1.00 95.73           C  
ATOM   1381  HD2 PRO A  85     -10.887  -2.782  13.278  1.00 95.73           H  
ATOM   1382  HD3 PRO A  85     -11.251  -1.584  14.554  1.00 95.73           H  
ATOM   1383  N   HIS A  86     -15.405   0.096  12.144  1.00 94.34           N  
ATOM   1384  H   HIS A  86     -15.528  -0.381  11.262  1.00 94.34           H  
ATOM   1385  CA  HIS A  86     -16.411   1.118  12.488  1.00 94.34           C  
ATOM   1386  HA  HIS A  86     -16.158   1.551  13.457  1.00 94.34           H  
ATOM   1387  C   HIS A  86     -17.812   0.527  12.623  1.00 94.34           C  
ATOM   1388  CB  HIS A  86     -16.410   2.250  11.457  1.00 94.34           C  
ATOM   1389  HB2 HIS A  86     -17.136   3.008  11.748  1.00 94.34           H  
ATOM   1390  HB3 HIS A  86     -16.702   1.847  10.487  1.00 94.34           H  
ATOM   1391  O   HIS A  86     -18.817   1.189  12.365  1.00 94.34           O  
ATOM   1392  CG  HIS A  86     -15.082   2.923  11.332  1.00 94.34           C  
ATOM   1393  CD2 HIS A  86     -14.405   3.098  10.169  1.00 94.34           C  
ATOM   1394  HD2 HIS A  86     -14.736   2.807   9.183  1.00 94.34           H  
ATOM   1395  ND1 HIS A  86     -14.331   3.438  12.388  1.00 94.34           N  
ATOM   1396  CE1 HIS A  86     -13.193   3.878  11.841  1.00 94.34           C  
ATOM   1397  HE1 HIS A  86     -12.376   4.315  12.396  1.00 94.34           H  
ATOM   1398  NE2 HIS A  86     -13.218   3.692  10.512  1.00 94.34           N  
ATOM   1399  HE2 HIS A  86     -12.484   3.936   9.864  1.00 94.34           H  
ATOM   1400  N   VAL A  87     -17.882  -0.747  12.986  1.00 92.67           N  
ATOM   1401  H   VAL A  87     -17.028  -1.219  13.245  1.00 92.67           H  
ATOM   1402  CA  VAL A  87     -19.130  -1.485  13.146  1.00 92.67           C  
ATOM   1403  HA  VAL A  87     -19.961  -0.785  13.058  1.00 92.67           H  
ATOM   1404  C   VAL A  87     -19.184  -2.103  14.544  1.00 92.67           C  
ATOM   1405  CB  VAL A  87     -19.308  -2.534  12.035  1.00 92.67           C  
ATOM   1406  HB  VAL A  87     -20.263  -3.032  12.198  1.00 92.67           H  
ATOM   1407  O   VAL A  87     -18.132  -2.331  15.145  1.00 92.67           O  
ATOM   1408  CG1 VAL A  87     -19.387  -1.886  10.648  1.00 92.67           C  
ATOM   1409 HG11 VAL A  87     -19.606  -2.647   9.899  1.00 92.67           H  
ATOM   1410 HG12 VAL A  87     -18.441  -1.403  10.406  1.00 92.67           H  
ATOM   1411 HG13 VAL A  87     -20.181  -1.139  10.639  1.00 92.67           H  
ATOM   1412  CG2 VAL A  87     -18.203  -3.593  12.018  1.00 92.67           C  
ATOM   1413 HG21 VAL A  87     -17.243  -3.138  11.775  1.00 92.67           H  
ATOM   1414 HG22 VAL A  87     -18.133  -4.088  12.986  1.00 92.67           H  
ATOM   1415 HG23 VAL A  87     -18.449  -4.343  11.266  1.00 92.67           H  
ATOM   1416  N   PRO A  88     -20.383  -2.372  15.088  1.00 92.12           N  
ATOM   1417  CA  PRO A  88     -20.522  -3.112  16.339  1.00 92.12           C  
ATOM   1418  HA  PRO A  88     -20.115  -2.510  17.151  1.00 92.12           H  
ATOM   1419  C   PRO A  88     -19.815  -4.472  16.301  1.00 92.12           C  
ATOM   1420  CB  PRO A  88     -22.030  -3.297  16.532  1.00 92.12           C  
ATOM   1421  HB2 PRO A  88     -22.306  -3.283  17.587  1.00 92.12           H  
ATOM   1422  HB3 PRO A  88     -22.358  -4.228  16.069  1.00 92.12           H  
ATOM   1423  O   PRO A  88     -19.784  -5.116  15.255  1.00 92.12           O  
ATOM   1424  CG  PRO A  88     -22.644  -2.122  15.772  1.00 92.12           C  
ATOM   1425  HG2 PRO A  88     -22.654  -1.241  16.414  1.00 92.12           H  
ATOM   1426  HG3 PRO A  88     -23.649  -2.350  15.418  1.00 92.12           H  
ATOM   1427  CD  PRO A  88     -21.676  -1.894  14.615  1.00 92.12           C  
ATOM   1428  HD2 PRO A  88     -21.643  -0.830  14.380  1.00 92.12           H  
ATOM   1429  HD3 PRO A  88     -22.000  -2.453  13.737  1.00 92.12           H  
ATOM   1430  N   ASP A  89     -19.363  -4.960  17.456  1.00 91.21           N  
ATOM   1431  H   ASP A  89     -19.298  -4.328  18.241  1.00 91.21           H  
ATOM   1432  CA  ASP A  89     -18.674  -6.257  17.602  1.00 91.21           C  
ATOM   1433  HA  ASP A  89     -17.767  -6.251  16.998  1.00 91.21           H  
ATOM   1434  C   ASP A  89     -19.516  -7.464  17.170  1.00 91.21           C  
ATOM   1435  CB  ASP A  89     -18.289  -6.456  19.076  1.00 91.21           C  
ATOM   1436  HB2 ASP A  89     -19.178  -6.353  19.698  1.00 91.21           H  
ATOM   1437  HB3 ASP A  89     -17.905  -7.468  19.205  1.00 91.21           H  
ATOM   1438  O   ASP A  89     -18.993  -8.540  16.906  1.00 91.21           O  
ATOM   1439  CG  ASP A  89     -17.219  -5.488  19.565  1.00 91.21           C  
ATOM   1440  OD1 ASP A  89     -16.763  -4.615  18.800  1.00 91.21           O  
ATOM   1441  OD2 ASP A  89     -16.795  -5.604  20.733  1.00 91.21           O  
ATOM   1442  N   THR A  90     -20.833  -7.303  17.097  1.00 92.83           N  
ATOM   1443  H   THR A  90     -21.223  -6.402  17.336  1.00 92.83           H  
ATOM   1444  CA  THR A  90     -21.763  -8.332  16.621  1.00 92.83           C  
ATOM   1445  HA  THR A  90     -21.369  -9.318  16.870  1.00 92.83           H  
ATOM   1446  C   THR A  90     -21.956  -8.310  15.106  1.00 92.83           C  
ATOM   1447  CB  THR A  90     -23.117  -8.168  17.316  1.00 92.83           C  
ATOM   1448  HB  THR A  90     -23.833  -8.873  16.894  1.00 92.83           H  
ATOM   1449  O   THR A  90     -22.675  -9.152  14.568  1.00 92.83           O  
ATOM   1450  CG2 THR A  90     -23.012  -8.415  18.822  1.00 92.83           C  
ATOM   1451 HG21 THR A  90     -22.369  -7.670  19.288  1.00 92.83           H  
ATOM   1452 HG22 THR A  90     -22.597  -9.407  19.000  1.00 92.83           H  
ATOM   1453 HG23 THR A  90     -24.004  -8.364  19.271  1.00 92.83           H  
ATOM   1454  OG1 THR A  90     -23.594  -6.849  17.144  1.00 92.83           O  
ATOM   1455  HG1 THR A  90     -24.524  -6.849  17.385  1.00 92.83           H  
ATOM   1456  N   SER A  91     -21.349  -7.349  14.405  1.00 91.32           N  
ATOM   1457  H   SER A  91     -20.708  -6.731  14.881  1.00 91.32           H  
ATOM   1458  CA  SER A  91     -21.548  -7.172  12.970  1.00 91.32           C  
ATOM   1459  HA  SER A  91     -22.624  -7.188  12.793  1.00 91.32           H  
ATOM   1460  C   SER A  91     -20.864  -8.289  12.188  1.00 91.32           C  
ATOM   1461  CB  SER A  91     -21.031  -5.828  12.474  1.00 91.32           C  
ATOM   1462  HB2 SER A  91     -19.948  -5.788  12.583  1.00 91.32           H  
ATOM   1463  HB3 SER A  91     -21.294  -5.699  11.424  1.00 91.32           H  
ATOM   1464  O   SER A  91     -19.684  -8.566  12.425  1.00 91.32           O  
ATOM   1465  OG  SER A  91     -21.627  -4.813  13.244  1.00 91.32           O  
ATOM   1466  HG  SER A  91     -21.103  -4.784  14.047  1.00 91.32           H  
ATOM   1467  N   PRO A  92     -21.571  -8.920  11.236  1.00 93.40           N  
ATOM   1468  CA  PRO A  92     -20.977  -9.933  10.383  1.00 93.40           C  
ATOM   1469  HA  PRO A  92     -20.406 -10.644  10.981  1.00 93.40           H  
ATOM   1470  C   PRO A  92     -20.051  -9.302   9.339  1.00 93.40           C  
ATOM   1471  CB  PRO A  92     -22.168 -10.645   9.738  1.00 93.40           C  
ATOM   1472  HB2 PRO A  92     -21.921 -11.093   8.776  1.00 93.40           H  
ATOM   1473  HB3 PRO A  92     -22.554 -11.402  10.422  1.00 93.40           H  
ATOM   1474  O   PRO A  92     -20.086  -8.095   9.087  1.00 93.40           O  
ATOM   1475  CG  PRO A  92     -23.191  -9.520   9.594  1.00 93.40           C  
ATOM   1476  HG2 PRO A  92     -24.210  -9.902   9.541  1.00 93.40           H  
ATOM   1477  HG3 PRO A  92     -22.957  -8.923   8.712  1.00 93.40           H  
ATOM   1478  CD  PRO A  92     -22.960  -8.689  10.855  1.00 93.40           C  
ATOM   1479  HD2 PRO A  92     -23.144  -7.635  10.646  1.00 93.40           H  
ATOM   1480  HD3 PRO A  92     -23.614  -9.039  11.654  1.00 93.40           H  
ATOM   1481  N   GLY A  93     -19.274 -10.160   8.686  1.00 94.42           N  
ATOM   1482  H   GLY A  93     -19.267 -11.124   8.988  1.00 94.42           H  
ATOM   1483  CA  GLY A  93     -18.411  -9.794   7.573  1.00 94.42           C  
ATOM   1484  HA2 GLY A  93     -18.736  -8.850   7.135  1.00 94.42           H  
ATOM   1485  HA3 GLY A  93     -18.493 -10.561   6.804  1.00 94.42           H  
ATOM   1486  C   GLY A  93     -16.943  -9.664   7.954  1.00 94.42           C  
ATOM   1487  O   GLY A  93     -16.544  -9.777   9.117  1.00 94.42           O  
ATOM   1488  N   GLN A  94     -16.127  -9.449   6.933  1.00 96.24           N  
ATOM   1489  H   GLN A  94     -16.526  -9.336   6.012  1.00 96.24           H  
ATOM   1490  CA  GLN A  94     -14.679  -9.412   7.051  1.00 96.24           C  
ATOM   1491  HA  GLN A  94     -14.423  -9.021   8.036  1.00 96.24           H  
ATOM   1492  C   GLN A  94     -14.057  -8.475   6.020  1.00 96.24           C  
ATOM   1493  CB  GLN A  94     -14.112 -10.840   6.952  1.00 96.24           C  
ATOM   1494  HB2 GLN A  94     -13.036 -10.811   7.121  1.00 96.24           H  
ATOM   1495  HB3 GLN A  94     -14.557 -11.438   7.748  1.00 96.24           H  
ATOM   1496  O   GLN A  94     -14.621  -8.230   4.950  1.00 96.24           O  
ATOM   1497  CG  GLN A  94     -14.373 -11.526   5.598  1.00 96.24           C  
ATOM   1498  HG2 GLN A  94     -15.437 -11.494   5.361  1.00 96.24           H  
ATOM   1499  HG3 GLN A  94     -13.831 -10.995   4.815  1.00 96.24           H  
ATOM   1500  CD  GLN A  94     -13.946 -12.989   5.588  1.00 96.24           C  
ATOM   1501  NE2 GLN A  94     -13.539 -13.521   4.459  1.00 96.24           N  
ATOM   1502 HE21 GLN A  94     -13.335 -14.510   4.469  1.00 96.24           H  
ATOM   1503 HE22 GLN A  94     -13.685 -13.050   3.578  1.00 96.24           H  
ATOM   1504  OE1 GLN A  94     -13.993 -13.690   6.587  1.00 96.24           O  
ATOM   1505  N   ALA A  95     -12.874  -7.976   6.352  1.00 96.21           N  
ATOM   1506  H   ALA A  95     -12.485  -8.240   7.245  1.00 96.21           H  
ATOM   1507  CA  ALA A  95     -11.969  -7.357   5.403  1.00 96.21           C  
ATOM   1508  HA  ALA A  95     -12.526  -7.031   4.524  1.00 96.21           H  
ATOM   1509  C   ALA A  95     -10.921  -8.385   4.971  1.00 96.21           C  
ATOM   1510  CB  ALA A  95     -11.343  -6.120   6.047  1.00 96.21           C  
ATOM   1511  HB1 ALA A  95     -12.134  -5.430   6.343  1.00 96.21           H  
ATOM   1512  HB2 ALA A  95     -10.766  -6.408   6.926  1.00 96.21           H  
ATOM   1513  HB3 ALA A  95     -10.684  -5.627   5.333  1.00 96.21           H  
ATOM   1514  O   ALA A  95     -10.290  -9.021   5.813  1.00 96.21           O  
ATOM   1515  N   VAL A  96     -10.717  -8.531   3.669  1.00 97.18           N  
ATOM   1516  H   VAL A  96     -11.292  -7.997   3.034  1.00 97.18           H  
ATOM   1517  CA  VAL A  96      -9.631  -9.323   3.092  1.00 97.18           C  
ATOM   1518  HA  VAL A  96      -9.144  -9.895   3.883  1.00 97.18           H  
ATOM   1519  C   VAL A  96      -8.622  -8.349   2.505  1.00 97.18           C  
ATOM   1520  CB  VAL A  96     -10.140 -10.335   2.053  1.00 97.18           C  
ATOM   1521  HB  VAL A  96     -10.491  -9.804   1.168  1.00 97.18           H  
ATOM   1522  O   VAL A  96      -8.968  -7.532   1.655  1.00 97.18           O  
ATOM   1523  CG1 VAL A  96      -9.011 -11.286   1.638  1.00 97.18           C  
ATOM   1524 HG11 VAL A  96      -8.648 -11.834   2.507  1.00 97.18           H  
ATOM   1525 HG12 VAL A  96      -8.184 -10.727   1.200  1.00 97.18           H  
ATOM   1526 HG13 VAL A  96      -9.387 -11.992   0.897  1.00 97.18           H  
ATOM   1527  CG2 VAL A  96     -11.301 -11.176   2.597  1.00 97.18           C  
ATOM   1528 HG21 VAL A  96     -12.174 -10.547   2.772  1.00 97.18           H  
ATOM   1529 HG22 VAL A  96     -11.013 -11.665   3.528  1.00 97.18           H  
ATOM   1530 HG23 VAL A  96     -11.585 -11.933   1.866  1.00 97.18           H  
ATOM   1531  N   ILE A  97      -7.383  -8.397   2.981  1.00 97.88           N  
ATOM   1532  H   ILE A  97      -7.175  -9.085   3.690  1.00 97.88           H  
ATOM   1533  CA  ILE A  97      -6.333  -7.435   2.635  1.00 97.88           C  
ATOM   1534  HA  ILE A  97      -6.701  -6.764   1.859  1.00 97.88           H  
ATOM   1535  C   ILE A  97      -5.136  -8.189   2.068  1.00 97.88           C  
ATOM   1536  CB  ILE A  97      -5.947  -6.572   3.859  1.00 97.88           C  
ATOM   1537  HB  ILE A  97      -5.469  -7.211   4.602  1.00 97.88           H  
ATOM   1538  O   ILE A  97      -4.746  -9.225   2.609  1.00 97.88           O  
ATOM   1539  CG1 ILE A  97      -7.193  -5.917   4.506  1.00 97.88           C  
ATOM   1540 HG12 ILE A  97      -7.705  -5.307   3.762  1.00 97.88           H  
ATOM   1541 HG13 ILE A  97      -7.879  -6.697   4.836  1.00 97.88           H  
ATOM   1542  CG2 ILE A  97      -4.948  -5.489   3.422  1.00 97.88           C  
ATOM   1543 HG21 ILE A  97      -4.630  -4.895   4.278  1.00 97.88           H  
ATOM   1544 HG22 ILE A  97      -5.427  -4.841   2.687  1.00 97.88           H  
ATOM   1545 HG23 ILE A  97      -4.052  -5.933   2.988  1.00 97.88           H  
ATOM   1546  CD1 ILE A  97      -6.897  -5.048   5.735  1.00 97.88           C  
ATOM   1547 HD11 ILE A  97      -6.405  -4.122   5.438  1.00 97.88           H  
ATOM   1548 HD12 ILE A  97      -6.262  -5.593   6.433  1.00 97.88           H  
ATOM   1549 HD13 ILE A  97      -7.836  -4.797   6.228  1.00 97.88           H  
ATOM   1550  N   TRP A  98      -4.554  -7.691   0.978  1.00 97.91           N  
ATOM   1551  H   TRP A  98      -4.935  -6.857   0.552  1.00 97.91           H  
ATOM   1552  CA  TRP A  98      -3.334  -8.253   0.402  1.00 97.91           C  
ATOM   1553  HA  TRP A  98      -2.681  -8.574   1.214  1.00 97.91           H  
ATOM   1554  C   TRP A  98      -2.554  -7.246  -0.434  1.00 97.91           C  
ATOM   1555  CB  TRP A  98      -3.672  -9.486  -0.436  1.00 97.91           C  
ATOM   1556  HB2 TRP A  98      -4.206 -10.180   0.213  1.00 97.91           H  
ATOM   1557  HB3 TRP A  98      -2.741  -9.967  -0.737  1.00 97.91           H  
ATOM   1558  O   TRP A  98      -3.064  -6.193  -0.817  1.00 97.91           O  
ATOM   1559  CG  TRP A  98      -4.494  -9.288  -1.667  1.00 97.91           C  
ATOM   1560  CD1 TRP A  98      -4.007  -9.183  -2.922  1.00 97.91           C  
ATOM   1561  HD1 TRP A  98      -2.959  -9.190  -3.185  1.00 97.91           H  
ATOM   1562  CD2 TRP A  98      -5.945  -9.210  -1.793  1.00 97.91           C  
ATOM   1563  CE2 TRP A  98      -6.269  -9.140  -3.178  1.00 97.91           C  
ATOM   1564  CE3 TRP A  98      -7.023  -9.205  -0.885  1.00 97.91           C  
ATOM   1565  HE3 TRP A  98      -6.818  -9.235   0.175  1.00 97.91           H  
ATOM   1566  NE1 TRP A  98      -5.053  -9.121  -3.814  1.00 97.91           N  
ATOM   1567  HE1 TRP A  98      -4.943  -9.140  -4.818  1.00 97.91           H  
ATOM   1568  CH2 TRP A  98      -8.638  -9.089  -2.715  1.00 97.91           C  
ATOM   1569  HH2 TRP A  98      -9.662  -9.044  -3.055  1.00 97.91           H  
ATOM   1570  CZ2 TRP A  98      -7.588  -9.111  -3.645  1.00 97.91           C  
ATOM   1571  HZ2 TRP A  98      -7.786  -9.076  -4.706  1.00 97.91           H  
ATOM   1572  CZ3 TRP A  98      -8.353  -9.130  -1.339  1.00 97.91           C  
ATOM   1573  HZ3 TRP A  98      -9.166  -9.102  -0.630  1.00 97.91           H  
ATOM   1574  N   VAL A  99      -1.307  -7.599  -0.744  1.00 97.81           N  
ATOM   1575  H   VAL A  99      -0.965  -8.487  -0.406  1.00 97.81           H  
ATOM   1576  CA  VAL A  99      -0.483  -6.870  -1.711  1.00 97.81           C  
ATOM   1577  HA  VAL A  99      -0.897  -5.870  -1.837  1.00 97.81           H  
ATOM   1578  C   VAL A  99      -0.546  -7.571  -3.062  1.00 97.81           C  
ATOM   1579  CB  VAL A  99       0.965  -6.692  -1.226  1.00 97.81           C  
ATOM   1580  HB  VAL A  99       1.427  -7.667  -1.076  1.00 97.81           H  
ATOM   1581  O   VAL A  99      -0.372  -8.787  -3.157  1.00 97.81           O  
ATOM   1582  CG1 VAL A  99       1.790  -5.897  -2.249  1.00 97.81           C  
ATOM   1583 HG11 VAL A  99       2.783  -5.689  -1.850  1.00 97.81           H  
ATOM   1584 HG12 VAL A  99       1.913  -6.471  -3.167  1.00 97.81           H  
ATOM   1585 HG13 VAL A  99       1.297  -4.952  -2.478  1.00 97.81           H  
ATOM   1586  CG2 VAL A  99       0.993  -5.918   0.098  1.00 97.81           C  
ATOM   1587 HG21 VAL A  99       0.462  -6.474   0.871  1.00 97.81           H  
ATOM   1588 HG22 VAL A  99       0.515  -4.947  -0.033  1.00 97.81           H  
ATOM   1589 HG23 VAL A  99       2.023  -5.774   0.423  1.00 97.81           H  
ATOM   1590  N   HIS A 100      -0.780  -6.783  -4.102  1.00 97.04           N  
ATOM   1591  H   HIS A 100      -0.905  -5.797  -3.920  1.00 97.04           H  
ATOM   1592  CA  HIS A 100      -0.825  -7.192  -5.498  1.00 97.04           C  
ATOM   1593  HA  HIS A 100      -0.733  -8.275  -5.578  1.00 97.04           H  
ATOM   1594  C   HIS A 100       0.327  -6.547  -6.276  1.00 97.04           C  
ATOM   1595  CB  HIS A 100      -2.189  -6.779  -6.058  1.00 97.04           C  
ATOM   1596  HB2 HIS A 100      -2.341  -5.716  -5.869  1.00 97.04           H  
ATOM   1597  HB3 HIS A 100      -2.968  -7.339  -5.541  1.00 97.04           H  
ATOM   1598  O   HIS A 100       0.702  -5.410  -6.000  1.00 97.04           O  
ATOM   1599  CG  HIS A 100      -2.330  -7.018  -7.532  1.00 97.04           C  
ATOM   1600  CD2 HIS A 100      -2.553  -6.073  -8.495  1.00 97.04           C  
ATOM   1601  HD2 HIS A 100      -2.663  -5.010  -8.336  1.00 97.04           H  
ATOM   1602  ND1 HIS A 100      -2.256  -8.235  -8.161  1.00 97.04           N  
ATOM   1603  HD1 HIS A 100      -2.146  -9.135  -7.716  1.00 97.04           H  
ATOM   1604  CE1 HIS A 100      -2.438  -8.033  -9.472  1.00 97.04           C  
ATOM   1605  HE1 HIS A 100      -2.465  -8.814 -10.218  1.00 97.04           H  
ATOM   1606  NE2 HIS A 100      -2.652  -6.733  -9.720  1.00 97.04           N  
ATOM   1607  N   ASP A 101       0.868  -7.253  -7.264  1.00 96.48           N  
ATOM   1608  H   ASP A 101       0.458  -8.150  -7.481  1.00 96.48           H  
ATOM   1609  CA  ASP A 101       1.726  -6.683  -8.304  1.00 96.48           C  
ATOM   1610  HA  ASP A 101       2.081  -5.692  -8.021  1.00 96.48           H  
ATOM   1611  C   ASP A 101       0.896  -6.560  -9.575  1.00 96.48           C  
ATOM   1612  CB  ASP A 101       2.946  -7.585  -8.517  1.00 96.48           C  
ATOM   1613  HB2 ASP A 101       2.609  -8.608  -8.686  1.00 96.48           H  
ATOM   1614  HB3 ASP A 101       3.533  -7.573  -7.599  1.00 96.48           H  
ATOM   1615  O   ASP A 101       0.373  -7.565 -10.050  1.00 96.48           O  
ATOM   1616  CG  ASP A 101       3.862  -7.180  -9.680  1.00 96.48           C  
ATOM   1617  OD1 ASP A 101       3.522  -6.351 -10.553  1.00 96.48           O  
ATOM   1618  OD2 ASP A 101       4.973  -7.730  -9.751  1.00 96.48           O  
ATOM   1619  N   THR A 102       0.807  -5.357 -10.140  1.00 95.43           N  
ATOM   1620  H   THR A 102       1.347  -4.598  -9.748  1.00 95.43           H  
ATOM   1621  CA  THR A 102      -0.045  -5.069 -11.302  1.00 95.43           C  
ATOM   1622  HA  THR A 102      -1.060  -5.381 -11.057  1.00 95.43           H  
ATOM   1623  C   THR A 102       0.310  -5.846 -12.574  1.00 95.43           C  
ATOM   1624  CB  THR A 102      -0.099  -3.566 -11.596  1.00 95.43           C  
ATOM   1625  HB  THR A 102      -0.707  -3.401 -12.485  1.00 95.43           H  
ATOM   1626  O   THR A 102      -0.472  -5.831 -13.524  1.00 95.43           O  
ATOM   1627  CG2 THR A 102      -0.715  -2.771 -10.445  1.00 95.43           C  
ATOM   1628 HG21 THR A 102      -1.717  -3.148 -10.241  1.00 95.43           H  
ATOM   1629 HG22 THR A 102      -0.112  -2.871  -9.543  1.00 95.43           H  
ATOM   1630 HG23 THR A 102      -0.784  -1.717 -10.715  1.00 95.43           H  
ATOM   1631  OG1 THR A 102       1.178  -3.013 -11.813  1.00 95.43           O  
ATOM   1632  HG1 THR A 102       1.020  -2.081 -11.983  1.00 95.43           H  
ATOM   1633  N   ALA A 103       1.448  -6.548 -12.619  1.00 94.86           N  
ATOM   1634  H   ALA A 103       2.069  -6.495 -11.825  1.00 94.86           H  
ATOM   1635  CA  ALA A 103       1.752  -7.506 -13.684  1.00 94.86           C  
ATOM   1636  HA  ALA A 103       1.445  -7.079 -14.638  1.00 94.86           H  
ATOM   1637  C   ALA A 103       1.017  -8.853 -13.552  1.00 94.86           C  
ATOM   1638  CB  ALA A 103       3.264  -7.725 -13.727  1.00 94.86           C  
ATOM   1639  HB1 ALA A 103       3.745  -6.782 -13.987  1.00 94.86           H  
ATOM   1640  HB2 ALA A 103       3.619  -8.077 -12.758  1.00 94.86           H  
ATOM   1641  HB3 ALA A 103       3.509  -8.463 -14.490  1.00 94.86           H  
ATOM   1642  O   ALA A 103       0.955  -9.606 -14.526  1.00 94.86           O  
ATOM   1643  N   LEU A 104       0.483  -9.184 -12.374  1.00 93.95           N  
ATOM   1644  H   LEU A 104       0.502  -8.504 -11.627  1.00 93.95           H  
ATOM   1645  CA  LEU A 104      -0.260 -10.420 -12.149  1.00 93.95           C  
ATOM   1646  HA  LEU A 104       0.216 -11.201 -12.741  1.00 93.95           H  
ATOM   1647  C   LEU A 104      -1.712 -10.273 -12.640  1.00 93.95           C  
ATOM   1648  CB  LEU A 104      -0.190 -10.830 -10.665  1.00 93.95           C  
ATOM   1649  HB2 LEU A 104      -0.799 -11.722 -10.517  1.00 93.95           H  
ATOM   1650  HB3 LEU A 104      -0.626 -10.034 -10.063  1.00 93.95           H  
ATOM   1651  O   LEU A 104      -2.320  -9.211 -12.494  1.00 93.95           O  
ATOM   1652  CG  LEU A 104       1.230 -11.105 -10.138  1.00 93.95           C  
ATOM   1653  HG  LEU A 104       1.859 -10.230 -10.298  1.00 93.95           H  
ATOM   1654  CD1 LEU A 104       1.176 -11.386  -8.636  1.00 93.95           C  
ATOM   1655 HD11 LEU A 104       0.567 -12.267  -8.433  1.00 93.95           H  
ATOM   1656 HD12 LEU A 104       2.186 -11.545  -8.259  1.00 93.95           H  
ATOM   1657 HD13 LEU A 104       0.739 -10.530  -8.120  1.00 93.95           H  
ATOM   1658  CD2 LEU A 104       1.881 -12.308 -10.827  1.00 93.95           C  
ATOM   1659 HD21 LEU A 104       2.851 -12.506 -10.371  1.00 93.95           H  
ATOM   1660 HD22 LEU A 104       2.040 -12.090 -11.883  1.00 93.95           H  
ATOM   1661 HD23 LEU A 104       1.246 -13.187 -10.722  1.00 93.95           H  
ATOM   1662  N   PRO A 105      -2.315 -11.329 -13.208  1.00 90.14           N  
ATOM   1663  CA  PRO A 105      -3.722 -11.293 -13.588  1.00 90.14           C  
ATOM   1664  HA  PRO A 105      -3.921 -10.404 -14.186  1.00 90.14           H  
ATOM   1665  C   PRO A 105      -4.631 -11.270 -12.348  1.00 90.14           C  
ATOM   1666  CB  PRO A 105      -3.924 -12.541 -14.451  1.00 90.14           C  
ATOM   1667  HB2 PRO A 105      -4.941 -12.928 -14.389  1.00 90.14           H  
ATOM   1668  HB3 PRO A 105      -3.665 -12.313 -15.485  1.00 90.14           H  
ATOM   1669  O   PRO A 105      -4.236 -11.686 -11.263  1.00 90.14           O  
ATOM   1670  CG  PRO A 105      -2.906 -13.530 -13.879  1.00 90.14           C  
ATOM   1671  HG2 PRO A 105      -2.608 -14.278 -14.613  1.00 90.14           H  
ATOM   1672  HG3 PRO A 105      -3.321 -14.008 -12.991  1.00 90.14           H  
ATOM   1673  CD  PRO A 105      -1.735 -12.637 -13.474  1.00 90.14           C  
ATOM   1674  HD2 PRO A 105      -1.243 -13.043 -12.590  1.00 90.14           H  
ATOM   1675  HD3 PRO A 105      -1.028 -12.556 -14.300  1.00 90.14           H  
ATOM   1676  N   GLY A 106      -5.873 -10.806 -12.514  1.00 89.97           N  
ATOM   1677  H   GLY A 106      -6.122 -10.432 -13.419  1.00 89.97           H  
ATOM   1678  CA  GLY A 106      -6.959 -11.059 -11.555  1.00 89.97           C  
ATOM   1679  HA2 GLY A 106      -7.897 -10.716 -11.990  1.00 89.97           H  
ATOM   1680  HA3 GLY A 106      -7.037 -12.134 -11.395  1.00 89.97           H  
ATOM   1681  C   GLY A 106      -6.834 -10.411 -10.172  1.00 89.97           C  
ATOM   1682  O   GLY A 106      -7.531 -10.842  -9.262  1.00 89.97           O  
ATOM   1683  N   LEU A 107      -5.978  -9.394  -9.992  1.00 92.78           N  
ATOM   1684  H   LEU A 107      -5.403  -9.113 -10.774  1.00 92.78           H  
ATOM   1685  CA  LEU A 107      -5.675  -8.817  -8.672  1.00 92.78           C  
ATOM   1686  HA  LEU A 107      -4.839  -8.130  -8.806  1.00 92.78           H  
ATOM   1687  C   LEU A 107      -5.170  -9.868  -7.665  1.00 92.78           C  
ATOM   1688  CB  LEU A 107      -6.850  -7.969  -8.136  1.00 92.78           C  
ATOM   1689  HB2 LEU A 107      -6.601  -7.617  -7.135  1.00 92.78           H  
ATOM   1690  HB3 LEU A 107      -7.731  -8.604  -8.043  1.00 92.78           H  
ATOM   1691  O   LEU A 107      -5.376  -9.729  -6.462  1.00 92.78           O  
ATOM   1692  CG  LEU A 107      -7.201  -6.742  -8.991  1.00 92.78           C  
ATOM   1693  HG  LEU A 107      -7.402  -7.043 -10.019  1.00 92.78           H  
ATOM   1694  CD1 LEU A 107      -8.461  -6.086  -8.431  1.00 92.78           C  
ATOM   1695 HD11 LEU A 107      -8.709  -5.198  -9.012  1.00 92.78           H  
ATOM   1696 HD12 LEU A 107      -8.312  -5.810  -7.387  1.00 92.78           H  
ATOM   1697 HD13 LEU A 107      -9.284  -6.795  -8.513  1.00 92.78           H  
ATOM   1698  CD2 LEU A 107      -6.083  -5.702  -8.983  1.00 92.78           C  
ATOM   1699 HD21 LEU A 107      -6.423  -4.772  -9.439  1.00 92.78           H  
ATOM   1700 HD22 LEU A 107      -5.239  -6.069  -9.566  1.00 92.78           H  
ATOM   1701 HD23 LEU A 107      -5.761  -5.515  -7.959  1.00 92.78           H  
ATOM   1702  N   GLU A 108      -4.506 -10.922  -8.142  1.00 94.55           N  
ATOM   1703  H   GLU A 108      -4.415 -11.035  -9.142  1.00 94.55           H  
ATOM   1704  CA  GLU A 108      -3.990 -11.994  -7.289  1.00 94.55           C  
ATOM   1705  HA  GLU A 108      -4.818 -12.354  -6.679  1.00 94.55           H  
ATOM   1706  C   GLU A 108      -2.893 -11.491  -6.332  1.00 94.55           C  
ATOM   1707  CB  GLU A 108      -3.479 -13.159  -8.153  1.00 94.55           C  
ATOM   1708  HB2 GLU A 108      -2.784 -12.768  -8.897  1.00 94.55           H  
ATOM   1709  HB3 GLU A 108      -2.923 -13.863  -7.534  1.00 94.55           H  
ATOM   1710  O   GLU A 108      -2.152 -10.555  -6.661  1.00 94.55           O  
ATOM   1711  CG  GLU A 108      -4.605 -13.922  -8.873  1.00 94.55           C  
ATOM   1712  HG2 GLU A 108      -4.150 -14.698  -9.488  1.00 94.55           H  
ATOM   1713  HG3 GLU A 108      -5.129 -13.237  -9.540  1.00 94.55           H  
ATOM   1714  CD  GLU A 108      -5.641 -14.570  -7.938  1.00 94.55           C  
ATOM   1715  OE1 GLU A 108      -6.760 -14.840  -8.424  1.00 94.55           O  
ATOM   1716  OE2 GLU A 108      -5.337 -14.783  -6.738  1.00 94.55           O  
ATOM   1717  N   PRO A 109      -2.760 -12.083  -5.134  1.00 96.16           N  
ATOM   1718  CA  PRO A 109      -1.710 -11.702  -4.207  1.00 96.16           C  
ATOM   1719  HA  PRO A 109      -1.731 -10.624  -4.047  1.00 96.16           H  
ATOM   1720  C   PRO A 109      -0.333 -12.082  -4.766  1.00 96.16           C  
ATOM   1721  CB  PRO A 109      -2.059 -12.428  -2.910  1.00 96.16           C  
ATOM   1722  HB2 PRO A 109      -2.786 -11.846  -2.344  1.00 96.16           H  
ATOM   1723  HB3 PRO A 109      -1.171 -12.624  -2.308  1.00 96.16           H  
ATOM   1724  O   PRO A 109      -0.196 -13.058  -5.501  1.00 96.16           O  
ATOM   1725  CG  PRO A 109      -2.707 -13.719  -3.403  1.00 96.16           C  
ATOM   1726  HG2 PRO A 109      -3.369 -14.160  -2.658  1.00 96.16           H  
ATOM   1727  HG3 PRO A 109      -1.933 -14.431  -3.688  1.00 96.16           H  
ATOM   1728  CD  PRO A 109      -3.461 -13.263  -4.652  1.00 96.16           C  
ATOM   1729  HD2 PRO A 109      -3.436 -14.066  -5.389  1.00 96.16           H  
ATOM   1730  HD3 PRO A 109      -4.491 -12.998  -4.414  1.00 96.16           H  
ATOM   1731  N   ILE A 110       0.714 -11.354  -4.368  1.00 94.84           N  
ATOM   1732  H   ILE A 110       0.527 -10.533  -3.809  1.00 94.84           H  
ATOM   1733  CA  ILE A 110       2.101 -11.591  -4.824  1.00 94.84           C  
ATOM   1734  HA  ILE A 110       2.089 -11.575  -5.914  1.00 94.84           H  
ATOM   1735  C   ILE A 110       2.685 -12.968  -4.447  1.00 94.84           C  
ATOM   1736  CB  ILE A 110       3.038 -10.459  -4.349  1.00 94.84           C  
ATOM   1737  HB  ILE A 110       4.052 -10.708  -4.661  1.00 94.84           H  
ATOM   1738  O   ILE A 110       3.797 -13.299  -4.852  1.00 94.84           O  
ATOM   1739  CG1 ILE A 110       3.027 -10.334  -2.809  1.00 94.84           C  
ATOM   1740 HG12 ILE A 110       3.239 -11.309  -2.370  1.00 94.84           H  
ATOM   1741 HG13 ILE A 110       2.045 -10.011  -2.464  1.00 94.84           H  
ATOM   1742  CG2 ILE A 110       2.665  -9.142  -5.046  1.00 94.84           C  
ATOM   1743 HG21 ILE A 110       3.425  -8.384  -4.853  1.00 94.84           H  
ATOM   1744 HG22 ILE A 110       2.611  -9.299  -6.123  1.00 94.84           H  
ATOM   1745 HG23 ILE A 110       1.702  -8.777  -4.690  1.00 94.84           H  
ATOM   1746  CD1 ILE A 110       4.073  -9.356  -2.277  1.00 94.84           C  
ATOM   1747 HD11 ILE A 110       5.057  -9.639  -2.649  1.00 94.84           H  
ATOM   1748 HD12 ILE A 110       3.841  -8.337  -2.588  1.00 94.84           H  
ATOM   1749 HD13 ILE A 110       4.072  -9.396  -1.188  1.00 94.84           H  
ATOM   1750  N   GLY A 111       1.954 -13.782  -3.683  1.00 89.18           N  
ATOM   1751  H   GLY A 111       1.018 -13.485  -3.447  1.00 89.18           H  
ATOM   1752  CA  GLY A 111       2.322 -15.151  -3.355  1.00 89.18           C  
ATOM   1753  HA2 GLY A 111       3.222 -15.147  -2.741  1.00 89.18           H  
ATOM   1754  HA3 GLY A 111       2.540 -15.687  -4.279  1.00 89.18           H  
ATOM   1755  C   GLY A 111       1.218 -15.896  -2.607  1.00 89.18           C  
ATOM   1756  O   GLY A 111       0.261 -15.308  -2.097  1.00 89.18           O  
ATOM   1757  N   THR A 112       1.365 -17.214  -2.509  1.00 88.33           N  
ATOM   1758  H   THR A 112       2.122 -17.665  -3.005  1.00 88.33           H  
ATOM   1759  CA  THR A 112       0.435 -18.074  -1.768  1.00 88.33           C  
ATOM   1760  HA  THR A 112      -0.563 -17.924  -2.179  1.00 88.33           H  
ATOM   1761  C   THR A 112       0.423 -17.714  -0.280  1.00 88.33           C  
ATOM   1762  CB  THR A 112       0.806 -19.553  -1.946  1.00 88.33           C  
ATOM   1763  HB  THR A 112       1.739 -19.763  -1.423  1.00 88.33           H  
ATOM   1764  O   THR A 112       1.473 -17.596   0.348  1.00 88.33           O  
ATOM   1765  CG2 THR A 112      -0.285 -20.492  -1.437  1.00 88.33           C  
ATOM   1766 HG21 THR A 112      -0.414 -20.370  -0.362  1.00 88.33           H  
ATOM   1767 HG22 THR A 112      -0.000 -21.526  -1.630  1.00 88.33           H  
ATOM   1768 HG23 THR A 112      -1.227 -20.280  -1.943  1.00 88.33           H  
ATOM   1769  OG1 THR A 112       0.981 -19.832  -3.316  1.00 88.33           O  
ATOM   1770  HG1 THR A 112       1.075 -20.781  -3.420  1.00 88.33           H  
ATOM   1771  N   GLY A 113      -0.769 -17.550   0.298  1.00 87.20           N  
ATOM   1772  H   GLY A 113      -1.600 -17.646  -0.269  1.00 87.20           H  
ATOM   1773  CA  GLY A 113      -0.940 -17.181   1.710  1.00 87.20           C  
ATOM   1774  HA2 GLY A 113      -1.948 -17.446   2.030  1.00 87.20           H  
ATOM   1775  HA3 GLY A 113      -0.236 -17.744   2.324  1.00 87.20           H  
ATOM   1776  C   GLY A 113      -0.732 -15.693   2.019  1.00 87.20           C  
ATOM   1777  O   GLY A 113      -0.918 -15.281   3.152  1.00 87.20           O  
ATOM   1778  N   GLN A 114      -0.438 -14.851   1.024  1.00 93.80           N  
ATOM   1779  H   GLN A 114      -0.295 -15.223   0.096  1.00 93.80           H  
ATOM   1780  CA  GLN A 114      -0.234 -13.406   1.213  1.00 93.80           C  
ATOM   1781  HA  GLN A 114       0.284 -13.259   2.161  1.00 93.80           H  
ATOM   1782  C   GLN A 114      -1.553 -12.612   1.332  1.00 93.80           C  
ATOM   1783  CB  GLN A 114       0.681 -12.869   0.098  1.00 93.80           C  
ATOM   1784  HB2 GLN A 114       0.221 -13.083  -0.867  1.00 93.80           H  
ATOM   1785  HB3 GLN A 114       0.782 -11.787   0.185  1.00 93.80           H  
ATOM   1786  O   GLN A 114      -1.615 -11.454   0.925  1.00 93.80           O  
ATOM   1787  CG  GLN A 114       2.081 -13.491   0.093  1.00 93.80           C  
ATOM   1788  HG2 GLN A 114       2.011 -14.578   0.063  1.00 93.80           H  
ATOM   1789  HG3 GLN A 114       2.608 -13.167  -0.805  1.00 93.80           H  
ATOM   1790  CD  GLN A 114       2.899 -13.052   1.294  1.00 93.80           C  
ATOM   1791  NE2 GLN A 114       3.624 -13.954   1.907  1.00 93.80           N  
ATOM   1792 HE21 GLN A 114       3.591 -14.929   1.647  1.00 93.80           H  
ATOM   1793 HE22 GLN A 114       4.176 -13.594   2.672  1.00 93.80           H  
ATOM   1794  OE1 GLN A 114       2.899 -11.900   1.693  1.00 93.80           O  
ATOM   1795  N   LYS A 115      -2.618 -13.231   1.861  1.00 96.14           N  
ATOM   1796  H   LYS A 115      -2.442 -14.118   2.311  1.00 96.14           H  
ATOM   1797  CA  LYS A 115      -3.905 -12.584   2.160  1.00 96.14           C  
ATOM   1798  HA  LYS A 115      -3.838 -11.523   1.919  1.00 96.14           H  
ATOM   1799  C   LYS A 115      -4.188 -12.681   3.654  1.00 96.14           C  
ATOM   1800  CB  LYS A 115      -5.084 -13.188   1.369  1.00 96.14           C  
ATOM   1801  HB2 LYS A 115      -5.218 -14.230   1.660  1.00 96.14           H  
ATOM   1802  HB3 LYS A 115      -5.981 -12.645   1.663  1.00 96.14           H  
ATOM   1803  O   LYS A 115      -4.043 -13.750   4.238  1.00 96.14           O  
ATOM   1804  CG  LYS A 115      -4.953 -13.116  -0.162  1.00 96.14           C  
ATOM   1805  HG2 LYS A 115      -4.531 -12.155  -0.455  1.00 96.14           H  
ATOM   1806  HG3 LYS A 115      -4.268 -13.898  -0.492  1.00 96.14           H  
ATOM   1807  CD  LYS A 115      -6.311 -13.288  -0.867  1.00 96.14           C  
ATOM   1808  HD2 LYS A 115      -6.708 -14.280  -0.653  1.00 96.14           H  
ATOM   1809  HD3 LYS A 115      -7.005 -12.536  -0.492  1.00 96.14           H  
ATOM   1810  CE  LYS A 115      -6.145 -13.101  -2.383  1.00 96.14           C  
ATOM   1811  HE2 LYS A 115      -5.693 -12.125  -2.564  1.00 96.14           H  
ATOM   1812  HE3 LYS A 115      -5.453 -13.860  -2.747  1.00 96.14           H  
ATOM   1813  NZ  LYS A 115      -7.420 -13.202  -3.138  1.00 96.14           N  
ATOM   1814  HZ1 LYS A 115      -8.040 -12.441  -2.898  1.00 96.14           H  
ATOM   1815  HZ2 LYS A 115      -7.889 -14.080  -2.964  1.00 96.14           H  
ATOM   1816  HZ3 LYS A 115      -7.242 -13.146  -4.131  1.00 96.14           H  
ATOM   1817  N   VAL A 116      -4.648 -11.585   4.243  1.00 97.65           N  
ATOM   1818  H   VAL A 116      -4.743 -10.747   3.686  1.00 97.65           H  
ATOM   1819  CA  VAL A 116      -5.089 -11.528   5.639  1.00 97.65           C  
ATOM   1820  HA  VAL A 116      -4.883 -12.480   6.128  1.00 97.65           H  
ATOM   1821  C   VAL A 116      -6.592 -11.302   5.662  1.00 97.65           C  
ATOM   1822  CB  VAL A 116      -4.326 -10.444   6.419  1.00 97.65           C  
ATOM   1823  HB  VAL A 116      -4.493  -9.471   5.956  1.00 97.65           H  
ATOM   1824  O   VAL A 116      -7.080 -10.339   5.071  1.00 97.65           O  
ATOM   1825  CG1 VAL A 116      -4.767 -10.379   7.883  1.00 97.65           C  
ATOM   1826 HG11 VAL A 116      -4.221  -9.591   8.401  1.00 97.65           H  
ATOM   1827 HG12 VAL A 116      -5.832 -10.158   7.957  1.00 97.65           H  
ATOM   1828 HG13 VAL A 116      -4.571 -11.327   8.384  1.00 97.65           H  
ATOM   1829  CG2 VAL A 116      -2.827 -10.754   6.407  1.00 97.65           C  
ATOM   1830 HG21 VAL A 116      -2.287 -10.024   7.009  1.00 97.65           H  
ATOM   1831 HG22 VAL A 116      -2.649 -11.747   6.820  1.00 97.65           H  
ATOM   1832 HG23 VAL A 116      -2.436 -10.714   5.390  1.00 97.65           H  
ATOM   1833  N   CYS A 117      -7.320 -12.190   6.336  1.00 97.14           N  
ATOM   1834  H   CYS A 117      -6.842 -12.942   6.812  1.00 97.14           H  
ATOM   1835  CA  CYS A 117      -8.762 -12.084   6.535  1.00 97.14           C  
ATOM   1836  HA  CYS A 117      -9.177 -11.342   5.852  1.00 97.14           H  
ATOM   1837  C   CYS A 117      -9.042 -11.633   7.969  1.00 97.14           C  
ATOM   1838  CB  CYS A 117      -9.444 -13.427   6.237  1.00 97.14           C  
ATOM   1839  HB2 CYS A 117      -9.052 -14.192   6.907  1.00 97.14           H  
ATOM   1840  HB3 CYS A 117     -10.515 -13.327   6.414  1.00 97.14           H  
ATOM   1841  O   CYS A 117      -8.715 -12.338   8.921  1.00 97.14           O  
ATOM   1842  SG  CYS A 117      -9.172 -13.919   4.511  1.00 97.14           S  
ATOM   1843  HG  CYS A 117     -10.000 -14.967   4.511  1.00 97.14           H  
ATOM   1844  N   ILE A 118      -9.669 -10.472   8.115  1.00 97.25           N  
ATOM   1845  H   ILE A 118      -9.898  -9.950   7.281  1.00 97.25           H  
ATOM   1846  CA  ILE A 118      -9.930  -9.825   9.398  1.00 97.25           C  
ATOM   1847  HA  ILE A 118      -9.469 -10.403  10.199  1.00 97.25           H  
ATOM   1848  C   ILE A 118     -11.441  -9.751   9.607  1.00 97.25           C  
ATOM   1849  CB  ILE A 118      -9.303  -8.417   9.442  1.00 97.25           C  
ATOM   1850  HB  ILE A 118      -9.800  -7.790   8.702  1.00 97.25           H  
ATOM   1851  O   ILE A 118     -12.107  -8.977   8.912  1.00 97.25           O  
ATOM   1852  CG1 ILE A 118      -7.803  -8.453   9.089  1.00 97.25           C  
ATOM   1853 HG12 ILE A 118      -7.253  -9.049   9.818  1.00 97.25           H  
ATOM   1854 HG13 ILE A 118      -7.687  -8.907   8.106  1.00 97.25           H  
ATOM   1855  CG2 ILE A 118      -9.544  -7.807  10.832  1.00 97.25           C  
ATOM   1856 HG21 ILE A 118     -10.610  -7.647  10.997  1.00 97.25           H  
ATOM   1857 HG22 ILE A 118      -9.157  -8.471  11.605  1.00 97.25           H  
ATOM   1858 HG23 ILE A 118      -9.063  -6.832  10.906  1.00 97.25           H  
ATOM   1859  CD1 ILE A 118      -7.179  -7.061   8.985  1.00 97.25           C  
ATOM   1860 HD11 ILE A 118      -6.287  -7.131   8.362  1.00 97.25           H  
ATOM   1861 HD12 ILE A 118      -7.873  -6.371   8.504  1.00 97.25           H  
ATOM   1862 HD13 ILE A 118      -6.911  -6.685   9.972  1.00 97.25           H  
ATOM   1863  N   PRO A 119     -12.011 -10.501  10.565  1.00 96.62           N  
ATOM   1864  CA  PRO A 119     -13.404 -10.317  10.951  1.00 96.62           C  
ATOM   1865  HA  PRO A 119     -14.045 -10.541  10.099  1.00 96.62           H  
ATOM   1866  C   PRO A 119     -13.628  -8.879  11.418  1.00 96.62           C  
ATOM   1867  CB  PRO A 119     -13.665 -11.329  12.073  1.00 96.62           C  
ATOM   1868  HB2 PRO A 119     -14.663 -11.761  11.997  1.00 96.62           H  
ATOM   1869  HB3 PRO A 119     -13.533 -10.862  13.049  1.00 96.62           H  
ATOM   1870  O   PRO A 119     -12.857  -8.370  12.236  1.00 96.62           O  
ATOM   1871  CG  PRO A 119     -12.578 -12.386  11.869  1.00 96.62           C  
ATOM   1872  HG2 PRO A 119     -12.902 -13.104  11.115  1.00 96.62           H  
ATOM   1873  HG3 PRO A 119     -12.326 -12.893  12.800  1.00 96.62           H  
ATOM   1874  CD  PRO A 119     -11.402 -11.577  11.329  1.00 96.62           C  
ATOM   1875  HD2 PRO A 119     -10.824 -11.158  12.153  1.00 96.62           H  
ATOM   1876  HD3 PRO A 119     -10.770 -12.208  10.703  1.00 96.62           H  
ATOM   1877  N   LEU A 120     -14.695  -8.226  10.951  1.00 95.01           N  
ATOM   1878  H   LEU A 120     -15.317  -8.698  10.310  1.00 95.01           H  
ATOM   1879  CA  LEU A 120     -14.998  -6.848  11.366  1.00 95.01           C  
ATOM   1880  HA  LEU A 120     -14.146  -6.210  11.132  1.00 95.01           H  
ATOM   1881  C   LEU A 120     -15.221  -6.738  12.887  1.00 95.01           C  
ATOM   1882  CB  LEU A 120     -16.232  -6.333  10.611  1.00 95.01           C  
ATOM   1883  HB2 LEU A 120     -17.080  -6.977  10.846  1.00 95.01           H  
ATOM   1884  HB3 LEU A 120     -16.446  -5.337  10.997  1.00 95.01           H  
ATOM   1885  O   LEU A 120     -14.936  -5.707  13.489  1.00 95.01           O  
ATOM   1886  CG  LEU A 120     -16.099  -6.223   9.082  1.00 95.01           C  
ATOM   1887  HG  LEU A 120     -15.901  -7.209   8.662  1.00 95.01           H  
ATOM   1888  CD1 LEU A 120     -17.408  -5.706   8.493  1.00 95.01           C  
ATOM   1889 HD11 LEU A 120     -18.223  -6.366   8.790  1.00 95.01           H  
ATOM   1890 HD12 LEU A 120     -17.345  -5.705   7.405  1.00 95.01           H  
ATOM   1891 HD13 LEU A 120     -17.615  -4.700   8.859  1.00 95.01           H  
ATOM   1892  CD2 LEU A 120     -14.976  -5.285   8.642  1.00 95.01           C  
ATOM   1893 HD21 LEU A 120     -15.064  -4.323   9.147  1.00 95.01           H  
ATOM   1894 HD22 LEU A 120     -15.018  -5.142   7.562  1.00 95.01           H  
ATOM   1895 HD23 LEU A 120     -14.019  -5.752   8.874  1.00 95.01           H  
ATOM   1896  N   SER A 121     -15.661  -7.831  13.511  1.00 93.96           N  
ATOM   1897  H   SER A 121     -15.886  -8.636  12.944  1.00 93.96           H  
ATOM   1898  CA  SER A 121     -15.857  -7.988  14.954  1.00 93.96           C  
ATOM   1899  HA  SER A 121     -16.381  -7.114  15.339  1.00 93.96           H  
ATOM   1900  C   SER A 121     -14.571  -8.161  15.769  1.00 93.96           C  
ATOM   1901  CB  SER A 121     -16.736  -9.218  15.176  1.00 93.96           C  
ATOM   1902  HB2 SER A 121     -16.822  -9.412  16.246  1.00 93.96           H  
ATOM   1903  HB3 SER A 121     -17.725  -9.027  14.761  1.00 93.96           H  
ATOM   1904  O   SER A 121     -14.610  -8.092  16.996  1.00 93.96           O  
ATOM   1905  OG  SER A 121     -16.182 -10.361  14.545  1.00 93.96           O  
ATOM   1906  HG  SER A 121     -16.803 -11.081  14.680  1.00 93.96           H  
ATOM   1907  N   SER A 122     -13.421  -8.389  15.125  1.00 92.98           N  
ATOM   1908  H   SER A 122     -13.433  -8.400  14.115  1.00 92.98           H  
ATOM   1909  CA  SER A 122     -12.158  -8.694  15.821  1.00 92.98           C  
ATOM   1910  HA  SER A 122     -12.394  -9.363  16.648  1.00 92.98           H  
ATOM   1911  C   SER A 122     -11.481  -7.472  16.455  1.00 92.98           C  
ATOM   1912  CB  SER A 122     -11.197  -9.453  14.903  1.00 92.98           C  
ATOM   1913  HB2 SER A 122     -10.346  -9.794  15.493  1.00 92.98           H  
ATOM   1914  HB3 SER A 122     -11.704 -10.328  14.494  1.00 92.98           H  
ATOM   1915  O   SER A 122     -10.476  -7.609  17.154  1.00 92.98           O  
ATOM   1916  OG  SER A 122     -10.723  -8.651  13.843  1.00 92.98           O  
ATOM   1917  HG  SER A 122     -11.450  -8.447  13.250  1.00 92.98           H  
ATOM   1918  N   GLY A 123     -12.050  -6.280  16.264  1.00 93.19           N  
ATOM   1919  H   GLY A 123     -12.877  -6.247  15.684  1.00 93.19           H  
ATOM   1920  CA  GLY A 123     -11.466  -5.027  16.719  1.00 93.19           C  
ATOM   1921  HA2 GLY A 123     -11.108  -5.155  17.740  1.00 93.19           H  
ATOM   1922  HA3 GLY A 123     -12.235  -4.254  16.713  1.00 93.19           H  
ATOM   1923  C   GLY A 123     -10.291  -4.568  15.842  1.00 93.19           C  
ATOM   1924  O   GLY A 123     -10.100  -5.067  14.732  1.00 93.19           O  
ATOM   1925  N   PRO A 124      -9.525  -3.562  16.296  1.00 96.05           N  
ATOM   1926  CA  PRO A 124      -8.414  -3.034  15.525  1.00 96.05           C  
ATOM   1927  HA  PRO A 124      -8.796  -2.825  14.526  1.00 96.05           H  
ATOM   1928  C   PRO A 124      -7.259  -4.037  15.413  1.00 96.05           C  
ATOM   1929  CB  PRO A 124      -8.013  -1.710  16.188  1.00 96.05           C  
ATOM   1930  HB2 PRO A 124      -7.126  -1.838  16.807  1.00 96.05           H  
ATOM   1931  HB3 PRO A 124      -7.832  -0.932  15.446  1.00 96.05           H  
ATOM   1932  O   PRO A 124      -6.958  -4.779  16.353  1.00 96.05           O  
ATOM   1933  CG  PRO A 124      -9.199  -1.358  17.083  1.00 96.05           C  
ATOM   1934  HG2 PRO A 124      -9.927  -0.783  16.512  1.00 96.05           H  
ATOM   1935  HG3 PRO A 124      -8.886  -0.809  17.971  1.00 96.05           H  
ATOM   1936  CD  PRO A 124      -9.790  -2.717  17.439  1.00 96.05           C  
ATOM   1937  HD2 PRO A 124      -9.292  -3.129  18.317  1.00 96.05           H  
ATOM   1938  HD3 PRO A 124     -10.864  -2.611  17.597  1.00 96.05           H  
ATOM   1939  N   ARG A 125      -6.584  -4.033  14.263  1.00 97.43           N  
ATOM   1940  H   ARG A 125      -6.834  -3.337  13.576  1.00 97.43           H  
ATOM   1941  CA  ARG A 125      -5.452  -4.922  13.963  1.00 97.43           C  
ATOM   1942  HA  ARG A 125      -5.122  -5.411  14.880  1.00 97.43           H  
ATOM   1943  C   ARG A 125      -4.270  -4.120  13.438  1.00 97.43           C  
ATOM   1944  CB  ARG A 125      -5.834  -6.017  12.945  1.00 97.43           C  
ATOM   1945  HB2 ARG A 125      -4.994  -6.703  12.839  1.00 97.43           H  
ATOM   1946  HB3 ARG A 125      -5.978  -5.549  11.971  1.00 97.43           H  
ATOM   1947  O   ARG A 125      -4.455  -3.096  12.781  1.00 97.43           O  
ATOM   1948  CG  ARG A 125      -7.096  -6.838  13.253  1.00 97.43           C  
ATOM   1949  HG2 ARG A 125      -7.329  -7.404  12.351  1.00 97.43           H  
ATOM   1950  HG3 ARG A 125      -7.936  -6.172  13.449  1.00 97.43           H  
ATOM   1951  CD  ARG A 125      -6.951  -7.828  14.414  1.00 97.43           C  
ATOM   1952  HD2 ARG A 125      -6.126  -7.507  15.051  1.00 97.43           H  
ATOM   1953  HD3 ARG A 125      -7.867  -7.792  15.005  1.00 97.43           H  
ATOM   1954  NE  ARG A 125      -6.760  -9.216  13.936  1.00 97.43           N  
ATOM   1955  HE  ARG A 125      -7.466  -9.580  13.312  1.00 97.43           H  
ATOM   1956  NH1 ARG A 125      -4.726  -9.708  14.875  1.00 97.43           N  
ATOM   1957 HH11 ARG A 125      -4.582  -8.709  14.880  1.00 97.43           H  
ATOM   1958 HH12 ARG A 125      -3.901 -10.270  14.721  1.00 97.43           H  
ATOM   1959  NH2 ARG A 125      -5.769 -11.262  13.746  1.00 97.43           N  
ATOM   1960 HH21 ARG A 125      -5.973 -11.286  12.757  1.00 97.43           H  
ATOM   1961 HH22 ARG A 125      -4.965 -11.830  13.971  1.00 97.43           H  
ATOM   1962  CZ  ARG A 125      -5.771 -10.050  14.199  1.00 97.43           C  
ATOM   1963  N   LEU A 126      -3.066  -4.609  13.701  1.00 97.76           N  
ATOM   1964  H   LEU A 126      -3.017  -5.469  14.229  1.00 97.76           H  
ATOM   1965  CA  LEU A 126      -1.848  -4.190  13.025  1.00 97.76           C  
ATOM   1966  HA  LEU A 126      -2.045  -3.292  12.439  1.00 97.76           H  
ATOM   1967  C   LEU A 126      -1.429  -5.314  12.080  1.00 97.76           C  
ATOM   1968  CB  LEU A 126      -0.763  -3.883  14.068  1.00 97.76           C  
ATOM   1969  HB2 LEU A 126      -0.504  -4.810  14.579  1.00 97.76           H  
ATOM   1970  HB3 LEU A 126      -1.160  -3.193  14.813  1.00 97.76           H  
ATOM   1971  O   LEU A 126      -1.149  -6.421  12.533  1.00 97.76           O  
ATOM   1972  CG  LEU A 126       0.510  -3.279  13.448  1.00 97.76           C  
ATOM   1973  HG  LEU A 126       0.832  -3.868  12.590  1.00 97.76           H  
ATOM   1974  CD1 LEU A 126       0.269  -1.833  13.006  1.00 97.76           C  
ATOM   1975 HD11 LEU A 126      -0.147  -1.257  13.833  1.00 97.76           H  
ATOM   1976 HD12 LEU A 126       1.213  -1.381  12.703  1.00 97.76           H  
ATOM   1977 HD13 LEU A 126      -0.416  -1.811  12.158  1.00 97.76           H  
ATOM   1978  CD2 LEU A 126       1.637  -3.278  14.479  1.00 97.76           C  
ATOM   1979 HD21 LEU A 126       2.543  -2.865  14.037  1.00 97.76           H  
ATOM   1980 HD22 LEU A 126       1.845  -4.303  14.789  1.00 97.76           H  
ATOM   1981 HD23 LEU A 126       1.353  -2.689  15.351  1.00 97.76           H  
ATOM   1982  N   VAL A 127      -1.386  -5.021  10.785  1.00 97.99           N  
ATOM   1983  H   VAL A 127      -1.624  -4.084  10.492  1.00 97.99           H  
ATOM   1984  CA  VAL A 127      -1.039  -5.990   9.745  1.00 97.99           C  
ATOM   1985  HA  VAL A 127      -0.853  -6.951  10.224  1.00 97.99           H  
ATOM   1986  C   VAL A 127       0.233  -5.551   9.042  1.00 97.99           C  
ATOM   1987  CB  VAL A 127      -2.193  -6.193   8.752  1.00 97.99           C  
ATOM   1988  HB  VAL A 127      -2.378  -5.265   8.211  1.00 97.99           H  
ATOM   1989  O   VAL A 127       0.365  -4.376   8.701  1.00 97.99           O  
ATOM   1990  CG1 VAL A 127      -1.880  -7.294   7.735  1.00 97.99           C  
ATOM   1991 HG11 VAL A 127      -1.676  -8.227   8.262  1.00 97.99           H  
ATOM   1992 HG12 VAL A 127      -2.729  -7.442   7.067  1.00 97.99           H  
ATOM   1993 HG13 VAL A 127      -1.009  -7.029   7.136  1.00 97.99           H  
ATOM   1994  CG2 VAL A 127      -3.477  -6.592   9.484  1.00 97.99           C  
ATOM   1995 HG21 VAL A 127      -3.840  -5.770  10.101  1.00 97.99           H  
ATOM   1996 HG22 VAL A 127      -4.241  -6.841   8.747  1.00 97.99           H  
ATOM   1997 HG23 VAL A 127      -3.295  -7.463  10.113  1.00 97.99           H  
ATOM   1998  N   ALA A 128       1.161  -6.474   8.804  1.00 97.91           N  
ATOM   1999  H   ALA A 128       0.984  -7.423   9.101  1.00 97.91           H  
ATOM   2000  CA  ALA A 128       2.380  -6.197   8.052  1.00 97.91           C  
ATOM   2001  HA  ALA A 128       2.306  -5.196   7.628  1.00 97.91           H  
ATOM   2002  C   ALA A 128       2.549  -7.174   6.885  1.00 97.91           C  
ATOM   2003  CB  ALA A 128       3.590  -6.181   8.991  1.00 97.91           C  
ATOM   2004  HB1 ALA A 128       3.762  -7.177   9.399  1.00 97.91           H  
ATOM   2005  HB2 ALA A 128       3.418  -5.481   9.809  1.00 97.91           H  
ATOM   2006  HB3 ALA A 128       4.478  -5.876   8.438  1.00 97.91           H  
ATOM   2007  O   ALA A 128       2.481  -8.387   7.066  1.00 97.91           O  
ATOM   2008  N   PHE A 129       2.802  -6.632   5.694  1.00 98.27           N  
ATOM   2009  H   PHE A 129       2.851  -5.625   5.645  1.00 98.27           H  
ATOM   2010  CA  PHE A 129       3.156  -7.384   4.491  1.00 98.27           C  
ATOM   2011  HA  PHE A 129       3.067  -8.452   4.688  1.00 98.27           H  
ATOM   2012  C   PHE A 129       4.599  -7.095   4.089  1.00 98.27           C  
ATOM   2013  CB  PHE A 129       2.217  -7.029   3.333  1.00 98.27           C  
ATOM   2014  HB2 PHE A 129       2.259  -5.955   3.155  1.00 98.27           H  
ATOM   2015  HB3 PHE A 129       2.578  -7.520   2.428  1.00 98.27           H  
ATOM   2016  O   PHE A 129       5.083  -5.974   4.266  1.00 98.27           O  
ATOM   2017  CG  PHE A 129       0.778  -7.436   3.547  1.00 98.27           C  
ATOM   2018  CD1 PHE A 129       0.340  -8.708   3.134  1.00 98.27           C  
ATOM   2019  HD1 PHE A 129       1.029  -9.392   2.660  1.00 98.27           H  
ATOM   2020  CD2 PHE A 129      -0.125  -6.543   4.153  1.00 98.27           C  
ATOM   2021  HD2 PHE A 129       0.210  -5.569   4.478  1.00 98.27           H  
ATOM   2022  CE1 PHE A 129      -0.992  -9.095   3.353  1.00 98.27           C  
ATOM   2023  HE1 PHE A 129      -1.328 -10.077   3.056  1.00 98.27           H  
ATOM   2024  CE2 PHE A 129      -1.459  -6.930   4.360  1.00 98.27           C  
ATOM   2025  HE2 PHE A 129      -2.151  -6.257   4.844  1.00 98.27           H  
ATOM   2026  CZ  PHE A 129      -1.888  -8.209   3.973  1.00 98.27           C  
ATOM   2027  HZ  PHE A 129      -2.907  -8.514   4.164  1.00 98.27           H  
ATOM   2028  N   TYR A 130       5.245  -8.082   3.470  1.00 96.74           N  
ATOM   2029  H   TYR A 130       4.772  -8.967   3.354  1.00 96.74           H  
ATOM   2030  CA  TYR A 130       6.653  -8.030   3.082  1.00 96.74           C  
ATOM   2031  HA  TYR A 130       7.052  -7.024   3.216  1.00 96.74           H  
ATOM   2032  C   TYR A 130       6.811  -8.413   1.603  1.00 96.74           C  
ATOM   2033  CB  TYR A 130       7.447  -8.966   4.004  1.00 96.74           C  
ATOM   2034  HB2 TYR A 130       7.119  -9.991   3.833  1.00 96.74           H  
ATOM   2035  HB3 TYR A 130       8.501  -8.905   3.735  1.00 96.74           H  
ATOM   2036  O   TYR A 130       7.072  -9.581   1.296  1.00 96.74           O  
ATOM   2037  CG  TYR A 130       7.302  -8.656   5.482  1.00 96.74           C  
ATOM   2038  CD1 TYR A 130       8.095  -7.647   6.059  1.00 96.74           C  
ATOM   2039  HD1 TYR A 130       8.801  -7.103   5.449  1.00 96.74           H  
ATOM   2040  CD2 TYR A 130       6.381  -9.372   6.275  1.00 96.74           C  
ATOM   2041  HD2 TYR A 130       5.768 -10.148   5.840  1.00 96.74           H  
ATOM   2042  CE1 TYR A 130       7.974  -7.362   7.431  1.00 96.74           C  
ATOM   2043  HE1 TYR A 130       8.596  -6.610   7.893  1.00 96.74           H  
ATOM   2044  CE2 TYR A 130       6.271  -9.096   7.653  1.00 96.74           C  
ATOM   2045  HE2 TYR A 130       5.583  -9.655   8.271  1.00 96.74           H  
ATOM   2046  OH  TYR A 130       7.044  -7.829   9.569  1.00 96.74           O  
ATOM   2047  HH  TYR A 130       6.734  -8.564  10.102  1.00 96.74           H  
ATOM   2048  CZ  TYR A 130       7.076  -8.094   8.236  1.00 96.74           C  
ATOM   2049  N   PRO A 131       6.613  -7.466   0.665  1.00 96.07           N  
ATOM   2050  CA  PRO A 131       6.880  -7.709  -0.747  1.00 96.07           C  
ATOM   2051  HA  PRO A 131       6.162  -8.448  -1.103  1.00 96.07           H  
ATOM   2052  C   PRO A 131       8.294  -8.248  -0.949  1.00 96.07           C  
ATOM   2053  CB  PRO A 131       6.645  -6.379  -1.468  1.00 96.07           C  
ATOM   2054  HB2 PRO A 131       6.207  -6.528  -2.455  1.00 96.07           H  
ATOM   2055  HB3 PRO A 131       7.576  -5.817  -1.545  1.00 96.07           H  
ATOM   2056  O   PRO A 131       9.276  -7.672  -0.487  1.00 96.07           O  
ATOM   2057  CG  PRO A 131       5.687  -5.648  -0.529  1.00 96.07           C  
ATOM   2058  HG2 PRO A 131       4.669  -5.996  -0.705  1.00 96.07           H  
ATOM   2059  HG3 PRO A 131       5.753  -4.566  -0.639  1.00 96.07           H  
ATOM   2060  CD  PRO A 131       6.135  -6.106   0.857  1.00 96.07           C  
ATOM   2061  HD2 PRO A 131       6.954  -5.482   1.215  1.00 96.07           H  
ATOM   2062  HD3 PRO A 131       5.295  -6.065   1.552  1.00 96.07           H  
ATOM   2063  N   ASN A 132       8.406  -9.390  -1.618  1.00 95.06           N  
ATOM   2064  H   ASN A 132       7.570  -9.842  -1.960  1.00 95.06           H  
ATOM   2065  CA  ASN A 132       9.633 -10.180  -1.601  1.00 95.06           C  
ATOM   2066  HA  ASN A 132      10.243  -9.848  -0.761  1.00 95.06           H  
ATOM   2067  C   ASN A 132      10.506  -9.984  -2.848  1.00 95.06           C  
ATOM   2068  CB  ASN A 132       9.261 -11.639  -1.315  1.00 95.06           C  
ATOM   2069  HB2 ASN A 132      10.168 -12.201  -1.092  1.00 95.06           H  
ATOM   2070  HB3 ASN A 132       8.620 -11.684  -0.435  1.00 95.06           H  
ATOM   2071  O   ASN A 132      11.469 -10.718  -3.035  1.00 95.06           O  
ATOM   2072  CG  ASN A 132       8.532 -12.277  -2.477  1.00 95.06           C  
ATOM   2073  ND2 ASN A 132       9.114 -13.283  -3.082  1.00 95.06           N  
ATOM   2074 HD21 ASN A 132       8.637 -13.669  -3.884  1.00 95.06           H  
ATOM   2075 HD22 ASN A 132      10.053 -13.539  -2.813  1.00 95.06           H  
ATOM   2076  OD1 ASN A 132       7.457 -11.858  -2.869  1.00 95.06           O  
ATOM   2077  N   TYR A 133      10.202  -9.017  -3.709  1.00 97.30           N  
ATOM   2078  H   TYR A 133       9.408  -8.423  -3.516  1.00 97.30           H  
ATOM   2079  CA  TYR A 133      11.030  -8.676  -4.865  1.00 97.30           C  
ATOM   2080  HA  TYR A 133      12.073  -8.834  -4.590  1.00 97.30           H  
ATOM   2081  C   TYR A 133      10.885  -7.200  -5.234  1.00 97.30           C  
ATOM   2082  CB  TYR A 133      10.706  -9.596  -6.054  1.00 97.30           C  
ATOM   2083  HB2 TYR A 133      11.038 -10.604  -5.808  1.00 97.30           H  
ATOM   2084  HB3 TYR A 133      11.286  -9.282  -6.922  1.00 97.30           H  
ATOM   2085  O   TYR A 133       9.980  -6.518  -4.757  1.00 97.30           O  
ATOM   2086  CG  TYR A 133       9.239  -9.652  -6.436  1.00 97.30           C  
ATOM   2087  CD1 TYR A 133       8.421 -10.659  -5.890  1.00 97.30           C  
ATOM   2088  HD1 TYR A 133       8.842 -11.381  -5.207  1.00 97.30           H  
ATOM   2089  CD2 TYR A 133       8.689  -8.698  -7.314  1.00 97.30           C  
ATOM   2090  HD2 TYR A 133       9.310  -7.919  -7.732  1.00 97.30           H  
ATOM   2091  CE1 TYR A 133       7.054 -10.719  -6.212  1.00 97.30           C  
ATOM   2092  HE1 TYR A 133       6.430 -11.484  -5.774  1.00 97.30           H  
ATOM   2093  CE2 TYR A 133       7.320  -8.753  -7.636  1.00 97.30           C  
ATOM   2094  HE2 TYR A 133       6.880  -8.014  -8.289  1.00 97.30           H  
ATOM   2095  OH  TYR A 133       5.182  -9.832  -7.397  1.00 97.30           O  
ATOM   2096  HH  TYR A 133       4.756 -10.583  -6.977  1.00 97.30           H  
ATOM   2097  CZ  TYR A 133       6.501  -9.766  -7.091  1.00 97.30           C  
ATOM   2098  N   SER A 134      11.785  -6.691  -6.074  1.00 97.50           N  
ATOM   2099  H   SER A 134      12.530  -7.288  -6.403  1.00 97.50           H  
ATOM   2100  CA  SER A 134      11.677  -5.346  -6.642  1.00 97.50           C  
ATOM   2101  HA  SER A 134      10.965  -4.778  -6.044  1.00 97.50           H  
ATOM   2102  C   SER A 134      11.118  -5.349  -8.067  1.00 97.50           C  
ATOM   2103  CB  SER A 134      13.003  -4.597  -6.525  1.00 97.50           C  
ATOM   2104  HB2 SER A 134      13.305  -4.583  -5.478  1.00 97.50           H  
ATOM   2105  HB3 SER A 134      12.858  -3.568  -6.851  1.00 97.50           H  
ATOM   2106  O   SER A 134      11.205  -6.339  -8.795  1.00 97.50           O  
ATOM   2107  OG  SER A 134      14.043  -5.170  -7.287  1.00 97.50           O  
ATOM   2108  HG  SER A 134      14.752  -4.524  -7.274  1.00 97.50           H  
ATOM   2109  N   ILE A 135      10.539  -4.218  -8.469  1.00 97.63           N  
ATOM   2110  H   ILE A 135      10.500  -3.454  -7.810  1.00 97.63           H  
ATOM   2111  CA  ILE A 135       9.926  -3.997  -9.782  1.00 97.63           C  
ATOM   2112  HA  ILE A 135       9.874  -4.944 -10.319  1.00 97.63           H  
ATOM   2113  C   ILE A 135      10.793  -3.007 -10.578  1.00 97.63           C  
ATOM   2114  CB  ILE A 135       8.472  -3.499  -9.605  1.00 97.63           C  
ATOM   2115  HB  ILE A 135       8.474  -2.647  -8.925  1.00 97.63           H  
ATOM   2116  O   ILE A 135      11.073  -1.919 -10.068  1.00 97.63           O  
ATOM   2117  CG1 ILE A 135       7.595  -4.618  -8.990  1.00 97.63           C  
ATOM   2118 HG12 ILE A 135       7.501  -5.438  -9.701  1.00 97.63           H  
ATOM   2119 HG13 ILE A 135       8.080  -5.009  -8.095  1.00 97.63           H  
ATOM   2120  CG2 ILE A 135       7.900  -3.036 -10.954  1.00 97.63           C  
ATOM   2121 HG21 ILE A 135       8.406  -2.131 -11.291  1.00 97.63           H  
ATOM   2122 HG22 ILE A 135       8.026  -3.818 -11.702  1.00 97.63           H  
ATOM   2123 HG23 ILE A 135       6.843  -2.783 -10.860  1.00 97.63           H  
ATOM   2124  CD1 ILE A 135       6.192  -4.163  -8.570  1.00 97.63           C  
ATOM   2125 HD11 ILE A 135       5.592  -3.892  -9.439  1.00 97.63           H  
ATOM   2126 HD12 ILE A 135       5.687  -4.985  -8.063  1.00 97.63           H  
ATOM   2127 HD13 ILE A 135       6.265  -3.315  -7.889  1.00 97.63           H  
ATOM   2128  N   PRO A 136      11.225  -3.323 -11.813  1.00 97.11           N  
ATOM   2129  CA  PRO A 136      11.864  -2.341 -12.686  1.00 97.11           C  
ATOM   2130  HA  PRO A 136      12.790  -2.004 -12.220  1.00 97.11           H  
ATOM   2131  C   PRO A 136      10.943  -1.142 -12.938  1.00 97.11           C  
ATOM   2132  CB  PRO A 136      12.189  -3.075 -13.991  1.00 97.11           C  
ATOM   2133  HB2 PRO A 136      13.156  -2.771 -14.391  1.00 97.11           H  
ATOM   2134  HB3 PRO A 136      11.409  -2.897 -14.732  1.00 97.11           H  
ATOM   2135  O   PRO A 136       9.786  -1.300 -13.317  1.00 97.11           O  
ATOM   2136  CG  PRO A 136      12.179  -4.552 -13.603  1.00 97.11           C  
ATOM   2137  HG2 PRO A 136      11.887  -5.184 -14.441  1.00 97.11           H  
ATOM   2138  HG3 PRO A 136      13.165  -4.838 -13.236  1.00 97.11           H  
ATOM   2139  CD  PRO A 136      11.159  -4.619 -12.469  1.00 97.11           C  
ATOM   2140  HD2 PRO A 136      11.412  -5.430 -11.786  1.00 97.11           H  
ATOM   2141  HD3 PRO A 136      10.158  -4.764 -12.876  1.00 97.11           H  
ATOM   2142  N   LEU A 137      11.452   0.077 -12.779  1.00 96.71           N  
ATOM   2143  H   LEU A 137      12.427   0.156 -12.526  1.00 96.71           H  
ATOM   2144  CA  LEU A 137      10.678   1.299 -13.016  1.00 96.71           C  
ATOM   2145  HA  LEU A 137       9.741   1.231 -12.462  1.00 96.71           H  
ATOM   2146  C   LEU A 137      10.294   1.492 -14.494  1.00 96.71           C  
ATOM   2147  CB  LEU A 137      11.496   2.501 -12.521  1.00 96.71           C  
ATOM   2148  HB2 LEU A 137      12.493   2.419 -12.952  1.00 96.71           H  
ATOM   2149  HB3 LEU A 137      11.042   3.414 -12.908  1.00 96.71           H  
ATOM   2150  O   LEU A 137       9.400   2.284 -14.796  1.00 96.71           O  
ATOM   2151  CG  LEU A 137      11.620   2.651 -10.995  1.00 96.71           C  
ATOM   2152  HG  LEU A 137      12.016   1.743 -10.541  1.00 96.71           H  
ATOM   2153  CD1 LEU A 137      12.535   3.834 -10.669  1.00 96.71           C  
ATOM   2154 HD11 LEU A 137      12.330   4.670 -11.337  1.00 96.71           H  
ATOM   2155 HD12 LEU A 137      12.393   4.157  -9.638  1.00 96.71           H  
ATOM   2156 HD13 LEU A 137      13.574   3.522 -10.782  1.00 96.71           H  
ATOM   2157  CD2 LEU A 137      10.274   2.992 -10.373  1.00 96.71           C  
ATOM   2158 HD21 LEU A 137       9.918   3.916 -10.829  1.00 96.71           H  
ATOM   2159 HD22 LEU A 137      10.384   3.157  -9.301  1.00 96.71           H  
ATOM   2160 HD23 LEU A 137       9.564   2.179 -10.525  1.00 96.71           H  
ATOM   2161  N   SER A 138      10.981   0.821 -15.420  1.00 95.13           N  
ATOM   2162  H   SER A 138      11.755   0.249 -15.114  1.00 95.13           H  
ATOM   2163  CA  SER A 138      10.656   0.789 -16.850  1.00 95.13           C  
ATOM   2164  HA  SER A 138      10.308   1.775 -17.158  1.00 95.13           H  
ATOM   2165  C   SER A 138       9.527  -0.181 -17.205  1.00 95.13           C  
ATOM   2166  CB  SER A 138      11.906   0.465 -17.676  1.00 95.13           C  
ATOM   2167  HB2 SER A 138      12.647   1.250 -17.525  1.00 95.13           H  
ATOM   2168  HB3 SER A 138      11.638   0.438 -18.732  1.00 95.13           H  
ATOM   2169  O   SER A 138       8.980  -0.067 -18.303  1.00 95.13           O  
ATOM   2170  OG  SER A 138      12.468  -0.779 -17.304  1.00 95.13           O  
ATOM   2171  HG  SER A 138      13.061  -1.083 -17.996  1.00 95.13           H  
ATOM   2172  N   ASP A 139       9.147  -1.091 -16.304  1.00 96.40           N  
ATOM   2173  H   ASP A 139       9.597  -1.125 -15.401  1.00 96.40           H  
ATOM   2174  CA  ASP A 139       8.070  -2.043 -16.562  1.00 96.40           C  
ATOM   2175  HA  ASP A 139       8.233  -2.477 -17.549  1.00 96.40           H  
ATOM   2176  C   ASP A 139       6.706  -1.348 -16.581  1.00 96.40           C  
ATOM   2177  CB  ASP A 139       8.053  -3.197 -15.546  1.00 96.40           C  
ATOM   2178  HB2 ASP A 139       8.173  -2.805 -14.536  1.00 96.40           H  
ATOM   2179  HB3 ASP A 139       7.068  -3.662 -15.589  1.00 96.40           H  
ATOM   2180  O   ASP A 139       6.425  -0.392 -15.852  1.00 96.40           O  
ATOM   2181  CG  ASP A 139       9.070  -4.314 -15.793  1.00 96.40           C  
ATOM   2182  OD1 ASP A 139       9.916  -4.187 -16.706  1.00 96.40           O  
ATOM   2183  OD2 ASP A 139       8.950  -5.327 -15.057  1.00 96.40           O  
ATOM   2184  N   SER A 140       5.816  -1.867 -17.420  1.00 94.29           N  
ATOM   2185  H   SER A 140       6.078  -2.684 -17.953  1.00 94.29           H  
ATOM   2186  CA  SER A 140       4.429  -1.425 -17.524  1.00 94.29           C  
ATOM   2187  HA  SER A 140       4.152  -0.873 -16.626  1.00 94.29           H  
ATOM   2188  C   SER A 140       3.505  -2.632 -17.636  1.00 94.29           C  
ATOM   2189  CB  SER A 140       4.253  -0.496 -18.729  1.00 94.29           C  
ATOM   2190  HB2 SER A 140       3.214  -0.174 -18.796  1.00 94.29           H  
ATOM   2191  HB3 SER A 140       4.516  -1.036 -19.639  1.00 94.29           H  
ATOM   2192  O   SER A 140       3.856  -3.632 -18.258  1.00 94.29           O  
ATOM   2193  OG  SER A 140       5.088   0.640 -18.602  1.00 94.29           O  
ATOM   2194  HG  SER A 140       5.881   0.366 -18.135  1.00 94.29           H  
ATOM   2195  N   ALA A 141       2.312  -2.521 -17.065  1.00 90.49           N  
ATOM   2196  H   ALA A 141       2.088  -1.654 -16.596  1.00 90.49           H  
ATOM   2197  CA  ALA A 141       1.235  -3.493 -17.166  1.00 90.49           C  
ATOM   2198  HA  ALA A 141       1.450  -4.199 -17.969  1.00 90.49           H  
ATOM   2199  C   ALA A 141      -0.066  -2.752 -17.499  1.00 90.49           C  
ATOM   2200  CB  ALA A 141       1.144  -4.274 -15.852  1.00 90.49           C  
ATOM   2201  HB1 ALA A 141       0.918  -3.600 -15.026  1.00 90.49           H  
ATOM   2202  HB2 ALA A 141       0.354  -5.022 -15.924  1.00 90.49           H  
ATOM   2203  HB3 ALA A 141       2.089  -4.779 -15.651  1.00 90.49           H  
ATOM   2204  O   ALA A 141      -0.358  -1.711 -16.915  1.00 90.49           O  
ATOM   2205  N   MET A 142      -0.842  -3.256 -18.464  1.00 84.81           N  
ATOM   2206  H   MET A 142      -0.581  -4.142 -18.873  1.00 84.81           H  
ATOM   2207  CA  MET A 142      -2.140  -2.670 -18.847  1.00 84.81           C  
ATOM   2208  HA  MET A 142      -2.449  -3.151 -19.775  1.00 84.81           H  
ATOM   2209  C   MET A 142      -2.083  -1.160 -19.168  1.00 84.81           C  
ATOM   2210  CB  MET A 142      -3.199  -3.010 -17.779  1.00 84.81           C  
ATOM   2211  HB2 MET A 142      -2.921  -2.549 -16.831  1.00 84.81           H  
ATOM   2212  HB3 MET A 142      -4.161  -2.595 -18.078  1.00 84.81           H  
ATOM   2213  O   MET A 142      -2.988  -0.407 -18.819  1.00 84.81           O  
ATOM   2214  CG  MET A 142      -3.367  -4.519 -17.560  1.00 84.81           C  
ATOM   2215  HG2 MET A 142      -4.095  -4.673 -16.763  1.00 84.81           H  
ATOM   2216  HG3 MET A 142      -2.422  -4.938 -17.214  1.00 84.81           H  
ATOM   2217  SD  MET A 142      -3.912  -5.449 -19.021  1.00 84.81           S  
ATOM   2218  CE  MET A 142      -5.621  -4.856 -19.154  1.00 84.81           C  
ATOM   2219  HE1 MET A 142      -6.148  -5.047 -18.219  1.00 84.81           H  
ATOM   2220  HE2 MET A 142      -6.125  -5.387 -19.962  1.00 84.81           H  
ATOM   2221  HE3 MET A 142      -5.632  -3.788 -19.368  1.00 84.81           H  
ATOM   2222  N   ASN A 143      -1.017  -0.710 -19.843  1.00 86.54           N  
ATOM   2223  H   ASN A 143      -0.324  -1.393 -20.114  1.00 86.54           H  
ATOM   2224  CA  ASN A 143      -0.743   0.700 -20.177  1.00 86.54           C  
ATOM   2225  HA  ASN A 143       0.193   0.705 -20.735  1.00 86.54           H  
ATOM   2226  C   ASN A 143      -0.487   1.634 -18.976  1.00 86.54           C  
ATOM   2227  CB  ASN A 143      -1.820   1.259 -21.127  1.00 86.54           C  
ATOM   2228  HB2 ASN A 143      -2.760   1.378 -20.589  1.00 86.54           H  
ATOM   2229  HB3 ASN A 143      -1.515   2.247 -21.474  1.00 86.54           H  
ATOM   2230  O   ASN A 143      -0.472   2.854 -19.143  1.00 86.54           O  
ATOM   2231  CG  ASN A 143      -2.033   0.400 -22.352  1.00 86.54           C  
ATOM   2232  ND2 ASN A 143      -3.265   0.096 -22.687  1.00 86.54           N  
ATOM   2233 HD21 ASN A 143      -4.034   0.394 -22.104  1.00 86.54           H  
ATOM   2234 HD22 ASN A 143      -3.376  -0.488 -23.504  1.00 86.54           H  
ATOM   2235  OD1 ASN A 143      -1.101  -0.013 -23.019  1.00 86.54           O  
ATOM   2236  N   ALA A 144      -0.247   1.087 -17.786  1.00 90.87           N  
ATOM   2237  H   ALA A 144      -0.313   0.085 -17.680  1.00 90.87           H  
ATOM   2238  CA  ALA A 144       0.197   1.827 -16.611  1.00 90.87           C  
ATOM   2239  HA  ALA A 144       0.279   2.883 -16.866  1.00 90.87           H  
ATOM   2240  C   ALA A 144       1.577   1.323 -16.149  1.00 90.87           C  
ATOM   2241  CB  ALA A 144      -0.869   1.691 -15.518  1.00 90.87           C  
ATOM   2242  HB1 ALA A 144      -0.985   0.642 -15.247  1.00 90.87           H  
ATOM   2243  HB2 ALA A 144      -0.570   2.253 -14.633  1.00 90.87           H  
ATOM   2244  HB3 ALA A 144      -1.823   2.072 -15.882  1.00 90.87           H  
ATOM   2245  O   ALA A 144       1.928   0.174 -16.420  1.00 90.87           O  
ATOM   2246  N   PRO A 145       2.378   2.145 -15.450  1.00 94.62           N  
ATOM   2247  CA  PRO A 145       3.598   1.673 -14.802  1.00 94.62           C  
ATOM   2248  HA  PRO A 145       4.309   1.366 -15.569  1.00 94.62           H  
ATOM   2249  C   PRO A 145       3.303   0.496 -13.866  1.00 94.62           C  
ATOM   2250  CB  PRO A 145       4.159   2.876 -14.042  1.00 94.62           C  
ATOM   2251  HB2 PRO A 145       5.248   2.897 -14.080  1.00 94.62           H  
ATOM   2252  HB3 PRO A 145       3.803   2.879 -13.012  1.00 94.62           H  
ATOM   2253  O   PRO A 145       2.342   0.538 -13.094  1.00 94.62           O  
ATOM   2254  CG  PRO A 145       3.564   4.067 -14.785  1.00 94.62           C  
ATOM   2255  HG2 PRO A 145       3.486   4.946 -14.145  1.00 94.62           H  
ATOM   2256  HG3 PRO A 145       4.170   4.273 -15.667  1.00 94.62           H  
ATOM   2257  CD  PRO A 145       2.195   3.565 -15.224  1.00 94.62           C  
ATOM   2258  HD2 PRO A 145       1.883   4.086 -16.130  1.00 94.62           H  
ATOM   2259  HD3 PRO A 145       1.464   3.705 -14.427  1.00 94.62           H  
ATOM   2260  N   ARG A 146       4.121  -0.557 -13.941  1.00 96.12           N  
ATOM   2261  H   ARG A 146       4.920  -0.504 -14.557  1.00 96.12           H  
ATOM   2262  CA  ARG A 146       3.991  -1.719 -13.056  1.00 96.12           C  
ATOM   2263  HA  ARG A 146       2.955  -2.058 -13.077  1.00 96.12           H  
ATOM   2264  C   ARG A 146       4.350  -1.310 -11.628  1.00 96.12           C  
ATOM   2265  CB  ARG A 146       4.885  -2.854 -13.563  1.00 96.12           C  
ATOM   2266  HB2 ARG A 146       5.920  -2.514 -13.536  1.00 96.12           H  
ATOM   2267  HB3 ARG A 146       4.622  -3.082 -14.596  1.00 96.12           H  
ATOM   2268  O   ARG A 146       5.379  -0.669 -11.430  1.00 96.12           O  
ATOM   2269  CG  ARG A 146       4.750  -4.134 -12.725  1.00 96.12           C  
ATOM   2270  HG2 ARG A 146       3.749  -4.549 -12.833  1.00 96.12           H  
ATOM   2271  HG3 ARG A 146       4.931  -3.920 -11.671  1.00 96.12           H  
ATOM   2272  CD  ARG A 146       5.793  -5.142 -13.203  1.00 96.12           C  
ATOM   2273  HD2 ARG A 146       6.767  -4.656 -13.240  1.00 96.12           H  
ATOM   2274  HD3 ARG A 146       5.544  -5.460 -14.215  1.00 96.12           H  
ATOM   2275  NE  ARG A 146       5.874  -6.312 -12.318  1.00 96.12           N  
ATOM   2276  HE  ARG A 146       5.166  -6.426 -11.608  1.00 96.12           H  
ATOM   2277  NH1 ARG A 146       7.764  -7.225 -13.279  1.00 96.12           N  
ATOM   2278 HH11 ARG A 146       8.436  -7.977 -13.328  1.00 96.12           H  
ATOM   2279 HH12 ARG A 146       7.919  -6.424 -13.876  1.00 96.12           H  
ATOM   2280  NH2 ARG A 146       6.734  -8.299 -11.635  1.00 96.12           N  
ATOM   2281 HH21 ARG A 146       6.043  -8.266 -10.899  1.00 96.12           H  
ATOM   2282 HH22 ARG A 146       7.449  -9.012 -11.625  1.00 96.12           H  
ATOM   2283  CZ  ARG A 146       6.782  -7.264 -12.416  1.00 96.12           C  
ATOM   2284  N   CYS A 147       3.555  -1.677 -10.631  1.00 95.59           N  
ATOM   2285  H   CYS A 147       2.752  -2.259 -10.823  1.00 95.59           H  
ATOM   2286  CA  CYS A 147       3.829  -1.336  -9.237  1.00 95.59           C  
ATOM   2287  HA  CYS A 147       4.905  -1.390  -9.075  1.00 95.59           H  
ATOM   2288  C   CYS A 147       3.182  -2.331  -8.270  1.00 95.59           C  
ATOM   2289  CB  CYS A 147       3.379   0.113  -8.961  1.00 95.59           C  
ATOM   2290  HB2 CYS A 147       3.845   0.777  -9.689  1.00 95.59           H  
ATOM   2291  HB3 CYS A 147       3.707   0.415  -7.967  1.00 95.59           H  
ATOM   2292  O   CYS A 147       2.303  -3.111  -8.642  1.00 95.59           O  
ATOM   2293  SG  CYS A 147       1.574   0.291  -9.062  1.00 95.59           S  
ATOM   2294  HG  CYS A 147       1.547   1.618  -8.910  1.00 95.59           H  
ATOM   2295  N   PHE A 148       3.604  -2.274  -7.006  1.00 97.02           N  
ATOM   2296  H   PHE A 148       4.331  -1.618  -6.758  1.00 97.02           H  
ATOM   2297  CA  PHE A 148       2.850  -2.897  -5.927  1.00 97.02           C  
ATOM   2298  HA  PHE A 148       2.507  -3.873  -6.270  1.00 97.02           H  
ATOM   2299  C   PHE A 148       1.627  -2.056  -5.585  1.00 97.02           C  
ATOM   2300  CB  PHE A 148       3.721  -3.104  -4.687  1.00 97.02           C  
ATOM   2301  HB2 PHE A 148       3.095  -3.493  -3.884  1.00 97.02           H  
ATOM   2302  HB3 PHE A 148       4.120  -2.140  -4.369  1.00 97.02           H  
ATOM   2303  O   PHE A 148       1.695  -0.826  -5.568  1.00 97.02           O  
ATOM   2304  CG  PHE A 148       4.850  -4.084  -4.899  1.00 97.02           C  
ATOM   2305  CD1 PHE A 148       4.552  -5.408  -5.277  1.00 97.02           C  
ATOM   2306  HD1 PHE A 148       3.528  -5.726  -5.403  1.00 97.02           H  
ATOM   2307  CD2 PHE A 148       6.188  -3.678  -4.739  1.00 97.02           C  
ATOM   2308  HD2 PHE A 148       6.423  -2.666  -4.444  1.00 97.02           H  
ATOM   2309  CE1 PHE A 148       5.592  -6.317  -5.517  1.00 97.02           C  
ATOM   2310  HE1 PHE A 148       5.370  -7.325  -5.836  1.00 97.02           H  
ATOM   2311  CE2 PHE A 148       7.228  -4.595  -4.973  1.00 97.02           C  
ATOM   2312  HE2 PHE A 148       8.260  -4.298  -4.860  1.00 97.02           H  
ATOM   2313  CZ  PHE A 148       6.925  -5.909  -5.369  1.00 97.02           C  
ATOM   2314  HZ  PHE A 148       7.714  -6.618  -5.573  1.00 97.02           H  
ATOM   2315  N   SER A 149       0.532  -2.728  -5.259  1.00 96.47           N  
ATOM   2316  H   SER A 149       0.554  -3.736  -5.327  1.00 96.47           H  
ATOM   2317  CA  SER A 149      -0.723  -2.110  -4.858  1.00 96.47           C  
ATOM   2318  HA  SER A 149      -0.545  -1.068  -4.595  1.00 96.47           H  
ATOM   2319  C   SER A 149      -1.302  -2.809  -3.637  1.00 96.47           C  
ATOM   2320  CB  SER A 149      -1.716  -2.127  -6.017  1.00 96.47           C  
ATOM   2321  HB2 SER A 149      -1.917  -3.155  -6.320  1.00 96.47           H  
ATOM   2322  HB3 SER A 149      -2.648  -1.660  -5.698  1.00 96.47           H  
ATOM   2323  O   SER A 149      -1.248  -4.033  -3.521  1.00 96.47           O  
ATOM   2324  OG  SER A 149      -1.181  -1.398  -7.107  1.00 96.47           O  
ATOM   2325  HG  SER A 149      -0.574  -1.971  -7.582  1.00 96.47           H  
ATOM   2326  N   LEU A 150      -1.874  -2.024  -2.729  1.00 97.24           N  
ATOM   2327  H   LEU A 150      -1.923  -1.036  -2.932  1.00 97.24           H  
ATOM   2328  CA  LEU A 150      -2.701  -2.524  -1.644  1.00 97.24           C  
ATOM   2329  HA  LEU A 150      -2.271  -3.447  -1.255  1.00 97.24           H  
ATOM   2330  C   LEU A 150      -4.091  -2.823  -2.195  1.00 97.24           C  
ATOM   2331  CB  LEU A 150      -2.737  -1.482  -0.516  1.00 97.24           C  
ATOM   2332  HB2 LEU A 150      -3.013  -0.516  -0.939  1.00 97.24           H  
ATOM   2333  HB3 LEU A 150      -1.735  -1.398  -0.096  1.00 97.24           H  
ATOM   2334  O   LEU A 150      -4.756  -1.936  -2.734  1.00 97.24           O  
ATOM   2335  CG  LEU A 150      -3.718  -1.808   0.622  1.00 97.24           C  
ATOM   2336  HG  LEU A 150      -4.738  -1.831   0.239  1.00 97.24           H  
ATOM   2337  CD1 LEU A 150      -3.405  -3.152   1.275  1.00 97.24           C  
ATOM   2338 HD11 LEU A 150      -3.688  -3.973   0.615  1.00 97.24           H  
ATOM   2339 HD12 LEU A 150      -3.984  -3.239   2.195  1.00 97.24           H  
ATOM   2340 HD13 LEU A 150      -2.343  -3.231   1.507  1.00 97.24           H  
ATOM   2341  CD2 LEU A 150      -3.637  -0.715   1.687  1.00 97.24           C  
ATOM   2342 HD21 LEU A 150      -2.641  -0.689   2.129  1.00 97.24           H  
ATOM   2343 HD22 LEU A 150      -3.858   0.253   1.238  1.00 97.24           H  
ATOM   2344 HD23 LEU A 150      -4.370  -0.911   2.470  1.00 97.24           H  
ATOM   2345  N   VAL A 151      -4.532  -4.063  -2.032  1.00 97.01           N  
ATOM   2346  H   VAL A 151      -3.933  -4.743  -1.585  1.00 97.01           H  
ATOM   2347  CA  VAL A 151      -5.891  -4.477  -2.350  1.00 97.01           C  
ATOM   2348  HA  VAL A 151      -6.394  -3.651  -2.853  1.00 97.01           H  
ATOM   2349  C   VAL A 151      -6.634  -4.752  -1.061  1.00 97.01           C  
ATOM   2350  CB  VAL A 151      -5.941  -5.668  -3.312  1.00 97.01           C  
ATOM   2351  HB  VAL A 151      -5.561  -6.556  -2.807  1.00 97.01           H  
ATOM   2352  O   VAL A 151      -6.106  -5.317  -0.102  1.00 97.01           O  
ATOM   2353  CG1 VAL A 151      -7.379  -5.901  -3.793  1.00 97.01           C  
ATOM   2354 HG11 VAL A 151      -7.993  -6.273  -2.973  1.00 97.01           H  
ATOM   2355 HG12 VAL A 151      -7.387  -6.641  -4.593  1.00 97.01           H  
ATOM   2356 HG13 VAL A 151      -7.808  -4.977  -4.180  1.00 97.01           H  
ATOM   2357  CG2 VAL A 151      -5.089  -5.394  -4.554  1.00 97.01           C  
ATOM   2358 HG21 VAL A 151      -5.416  -4.457  -5.007  1.00 97.01           H  
ATOM   2359 HG22 VAL A 151      -4.039  -5.316  -4.272  1.00 97.01           H  
ATOM   2360 HG23 VAL A 151      -5.195  -6.210  -5.268  1.00 97.01           H  
ATOM   2361  N   THR A 152      -7.874  -4.297  -1.019  1.00 96.51           N  
ATOM   2362  H   THR A 152      -8.243  -3.833  -1.836  1.00 96.51           H  
ATOM   2363  CA  THR A 152      -8.762  -4.517   0.109  1.00 96.51           C  
ATOM   2364  HA  THR A 152      -8.401  -5.357   0.703  1.00 96.51           H  
ATOM   2365  C   THR A 152     -10.134  -4.868  -0.415  1.00 96.51           C  
ATOM   2366  CB  THR A 152      -8.800  -3.287   1.009  1.00 96.51           C  
ATOM   2367  HB  THR A 152      -9.116  -2.415   0.437  1.00 96.51           H  
ATOM   2368  O   THR A 152     -10.669  -4.177  -1.280  1.00 96.51           O  
ATOM   2369  CG2 THR A 152      -9.742  -3.478   2.182  1.00 96.51           C  
ATOM   2370 HG21 THR A 152      -9.619  -2.636   2.863  1.00 96.51           H  
ATOM   2371 HG22 THR A 152      -9.525  -4.411   2.703  1.00 96.51           H  
ATOM   2372 HG23 THR A 152     -10.767  -3.492   1.812  1.00 96.51           H  
ATOM   2373  OG1 THR A 152      -7.514  -3.045   1.526  1.00 96.51           O  
ATOM   2374  HG1 THR A 152      -6.913  -3.644   1.078  1.00 96.51           H  
ATOM   2375  N   GLN A 153     -10.694  -5.940   0.122  1.00 95.52           N  
ATOM   2376  H   GLN A 153     -10.165  -6.475   0.796  1.00 95.52           H  
ATOM   2377  CA  GLN A 153     -12.009  -6.434  -0.219  1.00 95.52           C  
ATOM   2378  HA  GLN A 153     -12.463  -5.728  -0.914  1.00 95.52           H  
ATOM   2379  C   GLN A 153     -12.869  -6.523   1.039  1.00 95.52           C  
ATOM   2380  CB  GLN A 153     -11.865  -7.774  -0.937  1.00 95.52           C  
ATOM   2381  HB2 GLN A 153     -11.515  -8.521  -0.225  1.00 95.52           H  
ATOM   2382  HB3 GLN A 153     -11.119  -7.669  -1.725  1.00 95.52           H  
ATOM   2383  O   GLN A 153     -12.411  -6.980   2.083  1.00 95.52           O  
ATOM   2384  CG  GLN A 153     -13.174  -8.263  -1.564  1.00 95.52           C  
ATOM   2385  HG2 GLN A 153     -13.942  -8.337  -0.794  1.00 95.52           H  
ATOM   2386  HG3 GLN A 153     -13.509  -7.554  -2.321  1.00 95.52           H  
ATOM   2387  CD  GLN A 153     -13.009  -9.631  -2.215  1.00 95.52           C  
ATOM   2388  NE2 GLN A 153     -14.095 -10.322  -2.459  1.00 95.52           N  
ATOM   2389 HE21 GLN A 153     -13.913 -11.313  -2.395  1.00 95.52           H  
ATOM   2390 HE22 GLN A 153     -14.966  -9.991  -2.068  1.00 95.52           H  
ATOM   2391  OE1 GLN A 153     -11.918 -10.100  -2.501  1.00 95.52           O  
ATOM   2392  N   LEU A 154     -14.114  -6.080   0.944  1.00 94.51           N  
ATOM   2393  H   LEU A 154     -14.419  -5.748   0.040  1.00 94.51           H  
ATOM   2394  CA  LEU A 154     -15.108  -6.155   2.000  1.00 94.51           C  
ATOM   2395  HA  LEU A 154     -14.621  -6.447   2.931  1.00 94.51           H  
ATOM   2396  C   LEU A 154     -16.139  -7.227   1.651  1.00 94.51           C  
ATOM   2397  CB  LEU A 154     -15.719  -4.760   2.179  1.00 94.51           C  
ATOM   2398  HB2 LEU A 154     -16.150  -4.446   1.228  1.00 94.51           H  
ATOM   2399  HB3 LEU A 154     -14.923  -4.060   2.436  1.00 94.51           H  
ATOM   2400  O   LEU A 154     -16.785  -7.164   0.606  1.00 94.51           O  
ATOM   2401  CG  LEU A 154     -16.813  -4.695   3.252  1.00 94.51           C  
ATOM   2402  HG  LEU A 154     -17.645  -5.325   2.939  1.00 94.51           H  
ATOM   2403  CD1 LEU A 154     -16.314  -5.170   4.624  1.00 94.51           C  
ATOM   2404 HD11 LEU A 154     -16.639  -6.198   4.784  1.00 94.51           H  
ATOM   2405 HD12 LEU A 154     -16.711  -4.545   5.425  1.00 94.51           H  
ATOM   2406 HD13 LEU A 154     -15.226  -5.165   4.678  1.00 94.51           H  
ATOM   2407  CD2 LEU A 154     -17.328  -3.258   3.327  1.00 94.51           C  
ATOM   2408 HD21 LEU A 154     -18.168  -3.195   4.019  1.00 94.51           H  
ATOM   2409 HD22 LEU A 154     -17.668  -2.955   2.336  1.00 94.51           H  
ATOM   2410 HD23 LEU A 154     -16.529  -2.591   3.650  1.00 94.51           H  
ATOM   2411  N   GLU A 155     -16.305  -8.196   2.545  1.00 94.82           N  
ATOM   2412  H   GLU A 155     -15.732  -8.187   3.377  1.00 94.82           H  
ATOM   2413  CA  GLU A 155     -17.148  -9.370   2.331  1.00 94.82           C  
ATOM   2414  HA  GLU A 155     -17.709  -9.255   1.403  1.00 94.82           H  
ATOM   2415  C   GLU A 155     -18.150  -9.547   3.475  1.00 94.82           C  
ATOM   2416  CB  GLU A 155     -16.279 -10.628   2.200  1.00 94.82           C  
ATOM   2417  HB2 GLU A 155     -15.719 -10.755   3.126  1.00 94.82           H  
ATOM   2418  HB3 GLU A 155     -16.935 -11.489   2.070  1.00 94.82           H  
ATOM   2419  O   GLU A 155     -17.846  -9.282   4.636  1.00 94.82           O  
ATOM   2420  CG  GLU A 155     -15.295 -10.578   1.019  1.00 94.82           C  
ATOM   2421  HG2 GLU A 155     -15.860 -10.410   0.103  1.00 94.82           H  
ATOM   2422  HG3 GLU A 155     -14.608  -9.743   1.154  1.00 94.82           H  
ATOM   2423  CD  GLU A 155     -14.472 -11.868   0.892  1.00 94.82           C  
ATOM   2424  OE1 GLU A 155     -13.982 -12.117  -0.232  1.00 94.82           O  
ATOM   2425  OE2 GLU A 155     -14.335 -12.592   1.907  1.00 94.82           O  
ATOM   2426  N   GLY A 156     -19.355 -10.033   3.161  1.00 92.54           N  
ATOM   2427  H   GLY A 156     -19.542 -10.242   2.191  1.00 92.54           H  
ATOM   2428  CA  GLY A 156     -20.307 -10.514   4.170  1.00 92.54           C  
ATOM   2429  HA2 GLY A 156     -19.796 -11.223   4.821  1.00 92.54           H  
ATOM   2430  HA3 GLY A 156     -21.110 -11.048   3.661  1.00 92.54           H  
ATOM   2431  C   GLY A 156     -20.956  -9.450   5.065  1.00 92.54           C  
ATOM   2432  O   GLY A 156     -21.554  -9.810   6.076  1.00 92.54           O  
ATOM   2433  N   VAL A 157     -20.879  -8.165   4.710  1.00 90.10           N  
ATOM   2434  H   VAL A 157     -20.355  -7.930   3.878  1.00 90.10           H  
ATOM   2435  CA  VAL A 157     -21.526  -7.064   5.444  1.00 90.10           C  
ATOM   2436  HA  VAL A 157     -22.125  -7.493   6.247  1.00 90.10           H  
ATOM   2437  C   VAL A 157     -22.479  -6.289   4.533  1.00 90.10           C  
ATOM   2438  CB  VAL A 157     -20.476  -6.164   6.122  1.00 90.10           C  
ATOM   2439  HB  VAL A 157     -19.772  -6.806   6.650  1.00 90.10           H  
ATOM   2440  O   VAL A 157     -22.244  -6.158   3.332  1.00 90.10           O  
ATOM   2441  CG1 VAL A 157     -19.683  -5.335   5.116  1.00 90.10           C  
ATOM   2442 HG11 VAL A 157     -20.331  -4.649   4.571  1.00 90.10           H  
ATOM   2443 HG12 VAL A 157     -18.934  -4.756   5.657  1.00 90.10           H  
ATOM   2444 HG13 VAL A 157     -19.187  -6.006   4.414  1.00 90.10           H  
ATOM   2445  CG2 VAL A 157     -21.094  -5.217   7.158  1.00 90.10           C  
ATOM   2446 HG21 VAL A 157     -21.767  -4.500   6.689  1.00 90.10           H  
ATOM   2447 HG22 VAL A 157     -21.635  -5.799   7.904  1.00 90.10           H  
ATOM   2448 HG23 VAL A 157     -20.300  -4.673   7.670  1.00 90.10           H  
ATOM   2449  N   ARG A 158     -23.568  -5.768   5.102  1.00 87.63           N  
ATOM   2450  H   ARG A 158     -23.672  -5.874   6.101  1.00 87.63           H  
ATOM   2451  CA  ARG A 158     -24.498  -4.854   4.426  1.00 87.63           C  
ATOM   2452  HA  ARG A 158     -24.163  -4.671   3.405  1.00 87.63           H  
ATOM   2453  C   ARG A 158     -24.482  -3.527   5.164  1.00 87.63           C  
ATOM   2454  CB  ARG A 158     -25.914  -5.441   4.381  1.00 87.63           C  
ATOM   2455  HB2 ARG A 158     -26.586  -4.696   3.955  1.00 87.63           H  
ATOM   2456  HB3 ARG A 158     -26.245  -5.661   5.396  1.00 87.63           H  
ATOM   2457  O   ARG A 158     -24.708  -3.502   6.369  1.00 87.63           O  
ATOM   2458  CG  ARG A 158     -25.984  -6.715   3.531  1.00 87.63           C  
ATOM   2459  HG2 ARG A 158     -25.335  -7.478   3.962  1.00 87.63           H  
ATOM   2460  HG3 ARG A 158     -25.654  -6.497   2.515  1.00 87.63           H  
ATOM   2461  CD  ARG A 158     -27.422  -7.239   3.504  1.00 87.63           C  
ATOM   2462  HD2 ARG A 158     -27.765  -7.364   4.530  1.00 87.63           H  
ATOM   2463  HD3 ARG A 158     -28.054  -6.503   3.007  1.00 87.63           H  
ATOM   2464  NE  ARG A 158     -27.508  -8.530   2.798  1.00 87.63           N  
ATOM   2465  HE  ARG A 158     -26.656  -8.873   2.378  1.00 87.63           H  
ATOM   2466  NH1 ARG A 158     -29.739  -8.914   3.177  1.00 87.63           N  
ATOM   2467 HH11 ARG A 158     -29.799  -8.026   3.654  1.00 87.63           H  
ATOM   2468 HH12 ARG A 158     -30.559  -9.495   3.080  1.00 87.63           H  
ATOM   2469  NH2 ARG A 158     -28.534 -10.422   2.056  1.00 87.63           N  
ATOM   2470 HH21 ARG A 158     -29.363 -10.993   1.970  1.00 87.63           H  
ATOM   2471 HH22 ARG A 158     -27.662 -10.742   1.659  1.00 87.63           H  
ATOM   2472  CZ  ARG A 158     -28.589  -9.280   2.680  1.00 87.63           C  
ATOM   2473  N   LEU A 159     -24.195  -2.452   4.442  1.00 87.97           N  
ATOM   2474  H   LEU A 159     -24.100  -2.545   3.441  1.00 87.97           H  
ATOM   2475  CA  LEU A 159     -24.121  -1.101   4.981  1.00 87.97           C  
ATOM   2476  HA  LEU A 159     -24.516  -1.079   5.996  1.00 87.97           H  
ATOM   2477  C   LEU A 159     -24.977  -0.159   4.145  1.00 87.97           C  
ATOM   2478  CB  LEU A 159     -22.663  -0.617   4.988  1.00 87.97           C  
ATOM   2479  HB2 LEU A 159     -22.669   0.435   5.272  1.00 87.97           H  
ATOM   2480  HB3 LEU A 159     -22.271  -0.681   3.973  1.00 87.97           H  
ATOM   2481  O   LEU A 159     -25.126  -0.356   2.940  1.00 87.97           O  
ATOM   2482  CG  LEU A 159     -21.713  -1.358   5.937  1.00 87.97           C  
ATOM   2483  HG  LEU A 159     -21.636  -2.405   5.644  1.00 87.97           H  
ATOM   2484  CD1 LEU A 159     -20.337  -0.712   5.816  1.00 87.97           C  
ATOM   2485 HD11 LEU A 159     -19.716  -1.089   6.628  1.00 87.97           H  
ATOM   2486 HD12 LEU A 159     -19.890  -0.962   4.854  1.00 87.97           H  
ATOM   2487 HD13 LEU A 159     -20.416   0.370   5.921  1.00 87.97           H  
ATOM   2488  CD2 LEU A 159     -22.138  -1.272   7.404  1.00 87.97           C  
ATOM   2489 HD21 LEU A 159     -21.404  -1.773   8.035  1.00 87.97           H  
ATOM   2490 HD22 LEU A 159     -23.094  -1.775   7.552  1.00 87.97           H  
ATOM   2491 HD23 LEU A 159     -22.226  -0.230   7.713  1.00 87.97           H  
ATOM   2492  N   GLU A 160     -25.477   0.888   4.793  1.00 89.29           N  
ATOM   2493  H   GLU A 160     -25.350   0.959   5.792  1.00 89.29           H  
ATOM   2494  CA  GLU A 160     -26.135   1.998   4.113  1.00 89.29           C  
ATOM   2495  HA  GLU A 160     -26.951   1.605   3.506  1.00 89.29           H  
ATOM   2496  C   GLU A 160     -25.176   2.724   3.161  1.00 89.29           C  
ATOM   2497  CB  GLU A 160     -26.712   2.977   5.149  1.00 89.29           C  
ATOM   2498  HB2 GLU A 160     -25.925   3.261   5.848  1.00 89.29           H  
ATOM   2499  HB3 GLU A 160     -27.044   3.884   4.643  1.00 89.29           H  
ATOM   2500  O   GLU A 160     -23.951   2.741   3.347  1.00 89.29           O  
ATOM   2501  CG  GLU A 160     -27.892   2.388   5.940  1.00 89.29           C  
ATOM   2502  HG2 GLU A 160     -28.240   3.141   6.648  1.00 89.29           H  
ATOM   2503  HG3 GLU A 160     -27.536   1.535   6.517  1.00 89.29           H  
ATOM   2504  CD  GLU A 160     -29.062   1.965   5.038  1.00 89.29           C  
ATOM   2505  OE1 GLU A 160     -29.754   0.993   5.412  1.00 89.29           O  
ATOM   2506  OE2 GLU A 160     -29.220   2.588   3.962  1.00 89.29           O  
ATOM   2507  N   GLN A 161     -25.733   3.356   2.129  1.00 87.68           N  
ATOM   2508  H   GLN A 161     -26.741   3.361   2.054  1.00 87.68           H  
ATOM   2509  CA  GLN A 161     -24.941   4.099   1.155  1.00 87.68           C  
ATOM   2510  HA  GLN A 161     -24.250   3.392   0.697  1.00 87.68           H  
ATOM   2511  C   GLN A 161     -24.123   5.204   1.843  1.00 87.68           C  
ATOM   2512  CB  GLN A 161     -25.854   4.653   0.056  1.00 87.68           C  
ATOM   2513  HB2 GLN A 161     -26.519   5.406   0.480  1.00 87.68           H  
ATOM   2514  HB3 GLN A 161     -26.460   3.838  -0.338  1.00 87.68           H  
ATOM   2515  O   GLN A 161     -24.622   5.966   2.666  1.00 87.68           O  
ATOM   2516  CG  GLN A 161     -25.049   5.269  -1.099  1.00 87.68           C  
ATOM   2517  HG2 GLN A 161     -24.482   6.127  -0.736  1.00 87.68           H  
ATOM   2518  HG3 GLN A 161     -24.350   4.526  -1.482  1.00 87.68           H  
ATOM   2519  CD  GLN A 161     -25.925   5.739  -2.256  1.00 87.68           C  
ATOM   2520  NE2 GLN A 161     -25.340   6.242  -3.320  1.00 87.68           N  
ATOM   2521 HE21 GLN A 161     -25.970   6.531  -4.054  1.00 87.68           H  
ATOM   2522 HE22 GLN A 161     -24.335   6.318  -3.386  1.00 87.68           H  
ATOM   2523  OE1 GLN A 161     -27.139   5.669  -2.244  1.00 87.68           O  
ATOM   2524  N   GLY A 162     -22.836   5.293   1.500  1.00 87.00           N  
ATOM   2525  H   GLY A 162     -22.472   4.613   0.847  1.00 87.00           H  
ATOM   2526  CA  GLY A 162     -21.912   6.261   2.094  1.00 87.00           C  
ATOM   2527  HA2 GLY A 162     -22.436   7.205   2.248  1.00 87.00           H  
ATOM   2528  HA3 GLY A 162     -21.091   6.438   1.399  1.00 87.00           H  
ATOM   2529  C   GLY A 162     -21.313   5.837   3.441  1.00 87.00           C  
ATOM   2530  O   GLY A 162     -20.327   6.441   3.866  1.00 87.00           O  
ATOM   2531  N   ALA A 163     -21.806   4.777   4.087  1.00 92.42           N  
ATOM   2532  H   ALA A 163     -22.613   4.294   3.718  1.00 92.42           H  
ATOM   2533  CA  ALA A 163     -21.188   4.241   5.297  1.00 92.42           C  
ATOM   2534  HA  ALA A 163     -20.922   5.080   5.941  1.00 92.42           H  
ATOM   2535  C   ALA A 163     -19.889   3.470   4.987  1.00 92.42           C  
ATOM   2536  CB  ALA A 163     -22.215   3.404   6.063  1.00 92.42           C  
ATOM   2537  HB1 ALA A 163     -21.780   3.026   6.988  1.00 92.42           H  
ATOM   2538  HB2 ALA A 163     -23.086   4.014   6.301  1.00 92.42           H  
ATOM   2539  HB3 ALA A 163     -22.533   2.564   5.446  1.00 92.42           H  
ATOM   2540  O   ALA A 163     -19.681   2.955   3.885  1.00 92.42           O  
ATOM   2541  N   SER A 164     -18.990   3.404   5.968  1.00 93.37           N  
ATOM   2542  H   SER A 164     -19.220   3.817   6.861  1.00 93.37           H  
ATOM   2543  CA  SER A 164     -17.729   2.653   5.907  1.00 93.37           C  
ATOM   2544  HA  SER A 164     -17.645   2.150   4.943  1.00 93.37           H  
ATOM   2545  C   SER A 164     -17.695   1.581   6.984  1.00 93.37           C  
ATOM   2546  CB  SER A 164     -16.518   3.580   6.069  1.00 93.37           C  
ATOM   2547  HB2 SER A 164     -15.610   2.984   6.163  1.00 93.37           H  
ATOM   2548  HB3 SER A 164     -16.427   4.209   5.184  1.00 93.37           H  
ATOM   2549  O   SER A 164     -18.002   1.879   8.135  1.00 93.37           O  
ATOM   2550  OG  SER A 164     -16.662   4.408   7.209  1.00 93.37           O  
ATOM   2551  HG  SER A 164     -16.863   3.850   7.964  1.00 93.37           H  
ATOM   2552  N   ALA A 165     -17.276   0.366   6.629  1.00 93.63           N  
ATOM   2553  H   ALA A 165     -16.992   0.206   5.673  1.00 93.63           H  
ATOM   2554  CA  ALA A 165     -17.152  -0.738   7.585  1.00 93.63           C  
ATOM   2555  HA  ALA A 165     -18.029  -0.761   8.231  1.00 93.63           H  
ATOM   2556  C   ALA A 165     -15.918  -0.593   8.483  1.00 93.63           C  
ATOM   2557  CB  ALA A 165     -17.075  -2.056   6.802  1.00 93.63           C  
ATOM   2558  HB1 ALA A 165     -16.894  -2.878   7.495  1.00 93.63           H  
ATOM   2559  HB2 ALA A 165     -17.999  -2.261   6.262  1.00 93.63           H  
ATOM   2560  HB3 ALA A 165     -16.260  -2.012   6.080  1.00 93.63           H  
ATOM   2561  O   ALA A 165     -15.916  -1.047   9.623  1.00 93.63           O  
ATOM   2562  N   PHE A 166     -14.858   0.013   7.953  1.00 95.37           N  
ATOM   2563  H   PHE A 166     -14.912   0.337   6.998  1.00 95.37           H  
ATOM   2564  CA  PHE A 166     -13.574   0.188   8.620  1.00 95.37           C  
ATOM   2565  HA  PHE A 166     -13.742   0.486   9.655  1.00 95.37           H  
ATOM   2566  C   PHE A 166     -12.764   1.291   7.927  1.00 95.37           C  
ATOM   2567  CB  PHE A 166     -12.804  -1.145   8.611  1.00 95.37           C  
ATOM   2568  HB2 PHE A 166     -11.867  -1.031   9.156  1.00 95.37           H  
ATOM   2569  HB3 PHE A 166     -13.385  -1.901   9.139  1.00 95.37           H  
ATOM   2570  O   PHE A 166     -13.116   1.750   6.835  1.00 95.37           O  
ATOM   2571  CG  PHE A 166     -12.488  -1.677   7.237  1.00 95.37           C  
ATOM   2572  CD1 PHE A 166     -13.430  -2.481   6.575  1.00 95.37           C  
ATOM   2573  HD1 PHE A 166     -14.364  -2.726   7.057  1.00 95.37           H  
ATOM   2574  CD2 PHE A 166     -11.243  -1.408   6.642  1.00 95.37           C  
ATOM   2575  HD2 PHE A 166     -10.507  -0.813   7.161  1.00 95.37           H  
ATOM   2576  CE1 PHE A 166     -13.149  -2.980   5.298  1.00 95.37           C  
ATOM   2577  HE1 PHE A 166     -13.875  -3.576   4.765  1.00 95.37           H  
ATOM   2578  CE2 PHE A 166     -10.944  -1.958   5.386  1.00 95.37           C  
ATOM   2579  HE2 PHE A 166      -9.980  -1.782   4.932  1.00 95.37           H  
ATOM   2580  CZ  PHE A 166     -11.903  -2.733   4.715  1.00 95.37           C  
ATOM   2581  HZ  PHE A 166     -11.701  -3.159   3.744  1.00 95.37           H  
ATOM   2582  N   SER A 167     -11.668   1.699   8.558  1.00 96.05           N  
ATOM   2583  H   SER A 167     -11.471   1.283   9.458  1.00 96.05           H  
ATOM   2584  CA  SER A 167     -10.623   2.517   7.947  1.00 96.05           C  
ATOM   2585  HA  SER A 167     -10.864   2.682   6.897  1.00 96.05           H  
ATOM   2586  C   SER A 167      -9.282   1.807   7.998  1.00 96.05           C  
ATOM   2587  CB  SER A 167     -10.466   3.879   8.624  1.00 96.05           C  
ATOM   2588  HB2 SER A 167      -9.610   4.382   8.174  1.00 96.05           H  
ATOM   2589  HB3 SER A 167     -10.272   3.741   9.688  1.00 96.05           H  
ATOM   2590  O   SER A 167      -9.020   1.012   8.902  1.00 96.05           O  
ATOM   2591  OG  SER A 167     -11.602   4.700   8.442  1.00 96.05           O  
ATOM   2592  HG  SER A 167     -11.346   5.609   8.615  1.00 96.05           H  
ATOM   2593  N   LEU A 168      -8.422   2.157   7.048  1.00 96.94           N  
ATOM   2594  H   LEU A 168      -8.728   2.808   6.339  1.00 96.94           H  
ATOM   2595  CA  LEU A 168      -7.026   1.753   7.014  1.00 96.94           C  
ATOM   2596  HA  LEU A 168      -6.823   1.051   7.823  1.00 96.94           H  
ATOM   2597  C   LEU A 168      -6.135   2.973   7.213  1.00 96.94           C  
ATOM   2598  CB  LEU A 168      -6.713   1.057   5.682  1.00 96.94           C  
ATOM   2599  HB2 LEU A 168      -6.846   1.774   4.872  1.00 96.94           H  
ATOM   2600  HB3 LEU A 168      -5.665   0.756   5.692  1.00 96.94           H  
ATOM   2601  O   LEU A 168      -6.342   4.005   6.580  1.00 96.94           O  
ATOM   2602  CG  LEU A 168      -7.579  -0.178   5.382  1.00 96.94           C  
ATOM   2603  HG  LEU A 168      -8.615   0.130   5.244  1.00 96.94           H  
ATOM   2604  CD1 LEU A 168      -7.094  -0.822   4.087  1.00 96.94           C  
ATOM   2605 HD11 LEU A 168      -7.707  -1.691   3.849  1.00 96.94           H  
ATOM   2606 HD12 LEU A 168      -6.059  -1.148   4.193  1.00 96.94           H  
ATOM   2607 HD13 LEU A 168      -7.168  -0.112   3.264  1.00 96.94           H  
ATOM   2608  CD2 LEU A 168      -7.519  -1.230   6.489  1.00 96.94           C  
ATOM   2609 HD21 LEU A 168      -8.009  -2.143   6.152  1.00 96.94           H  
ATOM   2610 HD22 LEU A 168      -6.483  -1.459   6.737  1.00 96.94           H  
ATOM   2611 HD23 LEU A 168      -8.030  -0.868   7.381  1.00 96.94           H  
ATOM   2612  N   TYR A 169      -5.124   2.845   8.060  1.00 96.74           N  
ATOM   2613  H   TYR A 169      -5.061   1.993   8.598  1.00 96.74           H  
ATOM   2614  CA  TYR A 169      -3.992   3.762   8.106  1.00 96.74           C  
ATOM   2615  HA  TYR A 169      -4.151   4.603   7.430  1.00 96.74           H  
ATOM   2616  C   TYR A 169      -2.758   2.997   7.637  1.00 96.74           C  
ATOM   2617  CB  TYR A 169      -3.853   4.319   9.520  1.00 96.74           C  
ATOM   2618  HB2 TYR A 169      -4.778   4.829   9.789  1.00 96.74           H  
ATOM   2619  HB3 TYR A 169      -3.721   3.491  10.217  1.00 96.74           H  
ATOM   2620  O   TYR A 169      -2.292   2.089   8.325  1.00 96.74           O  
ATOM   2621  CG  TYR A 169      -2.693   5.266   9.702  1.00 96.74           C  
ATOM   2622  CD1 TYR A 169      -1.405   4.775   9.990  1.00 96.74           C  
ATOM   2623  HD1 TYR A 169      -1.235   3.713  10.083  1.00 96.74           H  
ATOM   2624  CD2 TYR A 169      -2.918   6.649   9.614  1.00 96.74           C  
ATOM   2625  HD2 TYR A 169      -3.912   7.021   9.410  1.00 96.74           H  
ATOM   2626  CE1 TYR A 169      -0.344   5.680  10.166  1.00 96.74           C  
ATOM   2627  HE1 TYR A 169       0.647   5.334  10.418  1.00 96.74           H  
ATOM   2628  CE2 TYR A 169      -1.857   7.548   9.798  1.00 96.74           C  
ATOM   2629  HE2 TYR A 169      -2.038   8.612   9.747  1.00 96.74           H  
ATOM   2630  OH  TYR A 169       0.483   7.929  10.148  1.00 96.74           O  
ATOM   2631  HH  TYR A 169       0.202   8.827   9.957  1.00 96.74           H  
ATOM   2632  CZ  TYR A 169      -0.558   7.064  10.045  1.00 96.74           C  
ATOM   2633  N   SER A 170      -2.264   3.332   6.448  1.00 96.24           N  
ATOM   2634  H   SER A 170      -2.658   4.123   5.959  1.00 96.24           H  
ATOM   2635  CA  SER A 170      -1.212   2.567   5.776  1.00 96.24           C  
ATOM   2636  HA  SER A 170      -1.065   1.618   6.292  1.00 96.24           H  
ATOM   2637  C   SER A 170       0.114   3.321   5.799  1.00 96.24           C  
ATOM   2638  CB  SER A 170      -1.628   2.223   4.345  1.00 96.24           C  
ATOM   2639  HB2 SER A 170      -0.844   1.631   3.873  1.00 96.24           H  
ATOM   2640  HB3 SER A 170      -1.774   3.141   3.777  1.00 96.24           H  
ATOM   2641  O   SER A 170       0.169   4.524   5.551  1.00 96.24           O  
ATOM   2642  OG  SER A 170      -2.833   1.480   4.355  1.00 96.24           O  
ATOM   2643  HG  SER A 170      -3.539   2.048   4.039  1.00 96.24           H  
ATOM   2644  N   MET A 171       1.196   2.607   6.083  1.00 96.63           N  
ATOM   2645  H   MET A 171       1.068   1.632   6.315  1.00 96.63           H  
ATOM   2646  CA  MET A 171       2.558   3.122   6.152  1.00 96.63           C  
ATOM   2647  HA  MET A 171       2.605   4.133   5.749  1.00 96.63           H  
ATOM   2648  C   MET A 171       3.488   2.221   5.352  1.00 96.63           C  
ATOM   2649  CB  MET A 171       3.048   3.158   7.600  1.00 96.63           C  
ATOM   2650  HB2 MET A 171       4.105   3.422   7.608  1.00 96.63           H  
ATOM   2651  HB3 MET A 171       2.947   2.159   8.024  1.00 96.63           H  
ATOM   2652  O   MET A 171       3.573   1.020   5.599  1.00 96.63           O  
ATOM   2653  CG  MET A 171       2.306   4.154   8.486  1.00 96.63           C  
ATOM   2654  HG2 MET A 171       2.501   5.163   8.123  1.00 96.63           H  
ATOM   2655  HG3 MET A 171       1.234   3.968   8.436  1.00 96.63           H  
ATOM   2656  SD  MET A 171       2.852   4.031  10.212  1.00 96.63           S  
ATOM   2657  CE  MET A 171       1.951   2.535  10.708  1.00 96.63           C  
ATOM   2658  HE1 MET A 171       0.885   2.666  10.523  1.00 96.63           H  
ATOM   2659  HE2 MET A 171       2.111   2.350  11.770  1.00 96.63           H  
ATOM   2660  HE3 MET A 171       2.311   1.677  10.139  1.00 96.63           H  
ATOM   2661  N   TRP A 172       4.230   2.806   4.425  1.00 95.55           N  
ATOM   2662  H   TRP A 172       4.117   3.793   4.240  1.00 95.55           H  
ATOM   2663  CA  TRP A 172       5.299   2.128   3.705  1.00 95.55           C  
ATOM   2664  HA  TRP A 172       5.770   1.394   4.358  1.00 95.55           H  
ATOM   2665  C   TRP A 172       6.353   3.148   3.287  1.00 95.55           C  
ATOM   2666  CB  TRP A 172       4.730   1.392   2.487  1.00 95.55           C  
ATOM   2667  HB2 TRP A 172       3.922   0.736   2.811  1.00 95.55           H  
ATOM   2668  HB3 TRP A 172       5.509   0.750   2.075  1.00 95.55           H  
ATOM   2669  O   TRP A 172       6.128   4.358   3.337  1.00 95.55           O  
ATOM   2670  CG  TRP A 172       4.223   2.281   1.398  1.00 95.55           C  
ATOM   2671  CD1 TRP A 172       4.913   2.610   0.285  1.00 95.55           C  
ATOM   2672  HD1 TRP A 172       5.898   2.246   0.033  1.00 95.55           H  
ATOM   2673  CD2 TRP A 172       2.935   2.966   1.295  1.00 95.55           C  
ATOM   2674  CE2 TRP A 172       2.924   3.708   0.077  1.00 95.55           C  
ATOM   2675  CE3 TRP A 172       1.768   3.023   2.088  1.00 95.55           C  
ATOM   2676  HE3 TRP A 172       1.728   2.464   3.011  1.00 95.55           H  
ATOM   2677  NE1 TRP A 172       4.152   3.460  -0.485  1.00 95.55           N  
ATOM   2678  HE1 TRP A 172       4.381   3.701  -1.439  1.00 95.55           H  
ATOM   2679  CH2 TRP A 172       0.670   4.484   0.460  1.00 95.55           C  
ATOM   2680  HH2 TRP A 172      -0.197   5.046   0.146  1.00 95.55           H  
ATOM   2681  CZ2 TRP A 172       1.816   4.450  -0.349  1.00 95.55           C  
ATOM   2682  HZ2 TRP A 172       1.838   4.983  -1.289  1.00 95.55           H  
ATOM   2683  CZ3 TRP A 172       0.653   3.781   1.678  1.00 95.55           C  
ATOM   2684  HZ3 TRP A 172      -0.235   3.823   2.292  1.00 95.55           H  
ATOM   2685  N   GLN A 173       7.508   2.651   2.860  1.00 92.89           N  
ATOM   2686  H   GLN A 173       7.639   1.650   2.850  1.00 92.89           H  
ATOM   2687  CA  GLN A 173       8.577   3.486   2.339  1.00 92.89           C  
ATOM   2688  HA  GLN A 173       8.196   4.493   2.171  1.00 92.89           H  
ATOM   2689  C   GLN A 173       9.076   2.895   1.018  1.00 92.89           C  
ATOM   2690  CB  GLN A 173       9.677   3.608   3.397  1.00 92.89           C  
ATOM   2691  HB2 GLN A 173      10.105   2.628   3.607  1.00 92.89           H  
ATOM   2692  HB3 GLN A 173       9.231   3.998   4.312  1.00 92.89           H  
ATOM   2693  O   GLN A 173       9.673   1.818   1.028  1.00 92.89           O  
ATOM   2694  CG  GLN A 173      10.786   4.565   2.939  1.00 92.89           C  
ATOM   2695  HG2 GLN A 173      10.343   5.512   2.631  1.00 92.89           H  
ATOM   2696  HG3 GLN A 173      11.308   4.134   2.084  1.00 92.89           H  
ATOM   2697  CD  GLN A 173      11.805   4.851   4.035  1.00 92.89           C  
ATOM   2698  NE2 GLN A 173      12.847   5.592   3.733  1.00 92.89           N  
ATOM   2699 HE21 GLN A 173      13.510   5.732   4.482  1.00 92.89           H  
ATOM   2700 HE22 GLN A 173      12.999   5.907   2.785  1.00 92.89           H  
ATOM   2701  OE1 GLN A 173      11.692   4.444   5.179  1.00 92.89           O  
ATOM   2702  N   PRO A 174       8.833   3.562  -0.123  1.00 94.03           N  
ATOM   2703  CA  PRO A 174       9.398   3.133  -1.391  1.00 94.03           C  
ATOM   2704  HA  PRO A 174       9.227   2.067  -1.539  1.00 94.03           H  
ATOM   2705  C   PRO A 174      10.906   3.405  -1.411  1.00 94.03           C  
ATOM   2706  CB  PRO A 174       8.635   3.916  -2.458  1.00 94.03           C  
ATOM   2707  HB2 PRO A 174       7.730   3.368  -2.722  1.00 94.03           H  
ATOM   2708  HB3 PRO A 174       9.240   4.103  -3.345  1.00 94.03           H  
ATOM   2709  O   PRO A 174      11.364   4.506  -1.097  1.00 94.03           O  
ATOM   2710  CG  PRO A 174       8.253   5.212  -1.740  1.00 94.03           C  
ATOM   2711  HG2 PRO A 174       7.345   5.655  -2.149  1.00 94.03           H  
ATOM   2712  HG3 PRO A 174       9.080   5.921  -1.796  1.00 94.03           H  
ATOM   2713  CD  PRO A 174       8.048   4.779  -0.292  1.00 94.03           C  
ATOM   2714  HD2 PRO A 174       8.388   5.573   0.373  1.00 94.03           H  
ATOM   2715  HD3 PRO A 174       6.994   4.564  -0.115  1.00 94.03           H  
ATOM   2716  N   VAL A 175      11.672   2.399  -1.812  1.00 93.87           N  
ATOM   2717  H   VAL A 175      11.225   1.514  -2.007  1.00 93.87           H  
ATOM   2718  CA  VAL A 175      13.117   2.464  -2.025  1.00 93.87           C  
ATOM   2719  HA  VAL A 175      13.497   3.421  -1.669  1.00 93.87           H  
ATOM   2720  C   VAL A 175      13.371   2.364  -3.521  1.00 93.87           C  
ATOM   2721  CB  VAL A 175      13.844   1.350  -1.247  1.00 93.87           C  
ATOM   2722  HB  VAL A 175      13.476   0.378  -1.577  1.00 93.87           H  
ATOM   2723  O   VAL A 175      12.897   1.434  -4.170  1.00 93.87           O  
ATOM   2724  CG1 VAL A 175      15.360   1.406  -1.480  1.00 93.87           C  
ATOM   2725 HG11 VAL A 175      15.754   2.381  -1.193  1.00 93.87           H  
ATOM   2726 HG12 VAL A 175      15.590   1.210  -2.527  1.00 93.87           H  
ATOM   2727 HG13 VAL A 175      15.849   0.633  -0.888  1.00 93.87           H  
ATOM   2728  CG2 VAL A 175      13.585   1.480   0.260  1.00 93.87           C  
ATOM   2729 HG21 VAL A 175      14.131   0.704   0.797  1.00 93.87           H  
ATOM   2730 HG22 VAL A 175      12.524   1.349   0.473  1.00 93.87           H  
ATOM   2731 HG23 VAL A 175      13.907   2.458   0.617  1.00 93.87           H  
ATOM   2732  N   ILE A 176      14.102   3.335  -4.069  1.00 93.34           N  
ATOM   2733  H   ILE A 176      14.490   4.046  -3.467  1.00 93.34           H  
ATOM   2734  CA  ILE A 176      14.515   3.332  -5.473  1.00 93.34           C  
ATOM   2735  HA  ILE A 176      14.036   2.492  -5.976  1.00 93.34           H  
ATOM   2736  C   ILE A 176      16.023   3.140  -5.549  1.00 93.34           C  
ATOM   2737  CB  ILE A 176      14.082   4.605  -6.217  1.00 93.34           C  
ATOM   2738  HB  ILE A 176      14.624   5.446  -5.785  1.00 93.34           H  
ATOM   2739  O   ILE A 176      16.781   3.950  -5.015  1.00 93.34           O  
ATOM   2740  CG1 ILE A 176      12.576   4.917  -6.089  1.00 93.34           C  
ATOM   2741 HG12 ILE A 176      12.369   5.835  -6.640  1.00 93.34           H  
ATOM   2742 HG13 ILE A 176      12.336   5.122  -5.046  1.00 93.34           H  
ATOM   2743  CG2 ILE A 176      14.489   4.501  -7.699  1.00 93.34           C  
ATOM   2744 HG21 ILE A 176      14.014   5.299  -8.270  1.00 93.34           H  
ATOM   2745 HG22 ILE A 176      14.184   3.538  -8.108  1.00 93.34           H  
ATOM   2746 HG23 ILE A 176      15.570   4.593  -7.798  1.00 93.34           H  
ATOM   2747  CD1 ILE A 176      11.631   3.824  -6.594  1.00 93.34           C  
ATOM   2748 HD11 ILE A 176      11.612   3.007  -5.873  1.00 93.34           H  
ATOM   2749 HD12 ILE A 176      11.948   3.439  -7.563  1.00 93.34           H  
ATOM   2750 HD13 ILE A 176      10.627   4.239  -6.685  1.00 93.34           H  
ATOM   2751  N   GLU A 177      16.463   2.093  -6.237  1.00 92.04           N  
ATOM   2752  H   GLU A 177      15.784   1.451  -6.618  1.00 92.04           H  
ATOM   2753  CA  GLU A 177      17.880   1.735  -6.310  1.00 92.04           C  
ATOM   2754  HA  GLU A 177      18.473   2.645  -6.217  1.00 92.04           H  
ATOM   2755  C   GLU A 177      18.276   1.099  -7.650  1.00 92.04           C  
ATOM   2756  CB  GLU A 177      18.241   0.844  -5.111  1.00 92.04           C  
ATOM   2757  HB2 GLU A 177      19.307   0.625  -5.159  1.00 92.04           H  
ATOM   2758  HB3 GLU A 177      18.055   1.400  -4.192  1.00 92.04           H  
ATOM   2759  O   GLU A 177      17.446   0.841  -8.517  1.00 92.04           O  
ATOM   2760  CG  GLU A 177      17.451  -0.471  -5.062  1.00 92.04           C  
ATOM   2761  HG2 GLU A 177      16.385  -0.253  -4.998  1.00 92.04           H  
ATOM   2762  HG3 GLU A 177      17.635  -1.011  -5.991  1.00 92.04           H  
ATOM   2763  CD  GLU A 177      17.858  -1.346  -3.871  1.00 92.04           C  
ATOM   2764  OE1 GLU A 177      17.077  -2.253  -3.520  1.00 92.04           O  
ATOM   2765  OE2 GLU A 177      18.970  -1.152  -3.328  1.00 92.04           O  
ATOM   2766  N   GLU A 178      19.574   0.867  -7.857  1.00 92.09           N  
ATOM   2767  H   GLU A 178      20.229   1.124  -7.132  1.00 92.09           H  
ATOM   2768  CA  GLU A 178      20.081   0.210  -9.072  1.00 92.09           C  
ATOM   2769  HA  GLU A 178      19.484   0.523  -9.929  1.00 92.09           H  
ATOM   2770  C   GLU A 178      19.991  -1.322  -8.993  1.00 92.09           C  
ATOM   2771  CB  GLU A 178      21.548   0.612  -9.330  1.00 92.09           C  
ATOM   2772  HB2 GLU A 178      22.165   0.201  -8.532  1.00 92.09           H  
ATOM   2773  HB3 GLU A 178      21.865   0.163 -10.271  1.00 92.09           H  
ATOM   2774  O   GLU A 178      19.981  -1.995 -10.024  1.00 92.09           O  
ATOM   2775  CG  GLU A 178      21.793   2.129  -9.411  1.00 92.09           C  
ATOM   2776  HG2 GLU A 178      21.108   2.559 -10.142  1.00 92.09           H  
ATOM   2777  HG3 GLU A 178      21.568   2.576  -8.443  1.00 92.09           H  
ATOM   2778  CD  GLU A 178      23.242   2.499  -9.790  1.00 92.09           C  
ATOM   2779  OE1 GLU A 178      23.435   3.616 -10.323  1.00 92.09           O  
ATOM   2780  OE2 GLU A 178      24.184   1.694  -9.559  1.00 92.09           O  
ATOM   2781  N   ARG A 179      19.980  -1.883  -7.777  1.00 93.26           N  
ATOM   2782  H   ARG A 179      19.816  -1.282  -6.982  1.00 93.26           H  
ATOM   2783  CA  ARG A 179      20.056  -3.328  -7.534  1.00 93.26           C  
ATOM   2784  HA  ARG A 179      20.530  -3.801  -8.394  1.00 93.26           H  
ATOM   2785  C   ARG A 179      18.667  -3.937  -7.417  1.00 93.26           C  
ATOM   2786  CB  ARG A 179      20.897  -3.625  -6.284  1.00 93.26           C  
ATOM   2787  HB2 ARG A 179      20.772  -4.675  -6.018  1.00 93.26           H  
ATOM   2788  HB3 ARG A 179      20.542  -3.018  -5.451  1.00 93.26           H  
ATOM   2789  O   ARG A 179      17.772  -3.368  -6.808  1.00 93.26           O  
ATOM   2790  CG  ARG A 179      22.386  -3.356  -6.540  1.00 93.26           C  
ATOM   2791  HG2 ARG A 179      22.721  -3.970  -7.376  1.00 93.26           H  
ATOM   2792  HG3 ARG A 179      22.533  -2.305  -6.787  1.00 93.26           H  
ATOM   2793  CD  ARG A 179      23.207  -3.702  -5.297  1.00 93.26           C  
ATOM   2794  HD2 ARG A 179      23.005  -4.736  -5.016  1.00 93.26           H  
ATOM   2795  HD3 ARG A 179      22.880  -3.052  -4.485  1.00 93.26           H  
ATOM   2796  NE  ARG A 179      24.653  -3.532  -5.541  1.00 93.26           N  
ATOM   2797  HE  ARG A 179      24.942  -3.489  -6.508  1.00 93.26           H  
ATOM   2798  NH1 ARG A 179      25.304  -3.489  -3.342  1.00 93.26           N  
ATOM   2799 HH11 ARG A 179      24.335  -3.579  -3.072  1.00 93.26           H  
ATOM   2800 HH12 ARG A 179      26.017  -3.431  -2.630  1.00 93.26           H  
ATOM   2801  NH2 ARG A 179      26.845  -3.330  -4.949  1.00 93.26           N  
ATOM   2802 HH21 ARG A 179      27.109  -3.347  -5.924  1.00 93.26           H  
ATOM   2803 HH22 ARG A 179      27.550  -3.297  -4.226  1.00 93.26           H  
ATOM   2804  CZ  ARG A 179      25.590  -3.450  -4.613  1.00 93.26           C  
ATOM   2805  N   ALA A 180      18.496  -5.113  -8.008  1.00 95.54           N  
ATOM   2806  H   ALA A 180      19.279  -5.560  -8.463  1.00 95.54           H  
ATOM   2807  CA  ALA A 180      17.283  -5.887  -7.813  1.00 95.54           C  
ATOM   2808  HA  ALA A 180      16.435  -5.203  -7.852  1.00 95.54           H  
ATOM   2809  C   ALA A 180      17.302  -6.555  -6.433  1.00 95.54           C  
ATOM   2810  CB  ALA A 180      17.121  -6.893  -8.954  1.00 95.54           C  
ATOM   2811  HB1 ALA A 180      17.938  -7.615  -8.934  1.00 95.54           H  
ATOM   2812  HB2 ALA A 180      17.116  -6.374  -9.912  1.00 95.54           H  
ATOM   2813  HB3 ALA A 180      16.177  -7.426  -8.836  1.00 95.54           H  
ATOM   2814  O   ALA A 180      18.344  -7.056  -6.005  1.00 95.54           O  
ATOM   2815  N   GLN A 181      16.144  -6.588  -5.781  1.00 96.05           N  
ATOM   2816  H   GLN A 181      15.318  -6.229  -6.240  1.00 96.05           H  
ATOM   2817  CA  GLN A 181      15.919  -7.319  -4.543  1.00 96.05           C  
ATOM   2818  HA  GLN A 181      16.871  -7.661  -4.138  1.00 96.05           H  
ATOM   2819  C   GLN A 181      15.070  -8.546  -4.853  1.00 96.05           C  
ATOM   2820  CB  GLN A 181      15.238  -6.427  -3.496  1.00 96.05           C  
ATOM   2821  HB2 GLN A 181      15.063  -7.018  -2.598  1.00 96.05           H  
ATOM   2822  HB3 GLN A 181      14.269  -6.107  -3.879  1.00 96.05           H  
ATOM   2823  O   GLN A 181      14.148  -8.478  -5.666  1.00 96.05           O  
ATOM   2824  CG  GLN A 181      16.051  -5.179  -3.124  1.00 96.05           C  
ATOM   2825  HG2 GLN A 181      15.466  -4.576  -2.430  1.00 96.05           H  
ATOM   2826  HG3 GLN A 181      16.208  -4.580  -4.021  1.00 96.05           H  
ATOM   2827  CD  GLN A 181      17.406  -5.452  -2.471  1.00 96.05           C  
ATOM   2828  NE2 GLN A 181      18.218  -4.436  -2.313  1.00 96.05           N  
ATOM   2829 HE21 GLN A 181      19.070  -4.575  -1.789  1.00 96.05           H  
ATOM   2830 HE22 GLN A 181      17.908  -3.530  -2.637  1.00 96.05           H  
ATOM   2831  OE1 GLN A 181      17.773  -6.561  -2.109  1.00 96.05           O  
ATOM   2832  N   SER A 182      15.398  -9.669  -4.221  1.00 95.99           N  
ATOM   2833  H   SER A 182      16.160  -9.639  -3.560  1.00 95.99           H  
ATOM   2834  CA  SER A 182      14.648 -10.919  -4.328  1.00 95.99           C  
ATOM   2835  HA  SER A 182      13.584 -10.700  -4.421  1.00 95.99           H  
ATOM   2836  C   SER A 182      14.886 -11.735  -3.066  1.00 95.99           C  
ATOM   2837  CB  SER A 182      15.077 -11.702  -5.572  1.00 95.99           C  
ATOM   2838  HB2 SER A 182      16.137 -11.946  -5.510  1.00 95.99           H  
ATOM   2839  HB3 SER A 182      14.908 -11.087  -6.456  1.00 95.99           H  
ATOM   2840  O   SER A 182      15.967 -12.285  -2.858  1.00 95.99           O  
ATOM   2841  OG  SER A 182      14.321 -12.891  -5.692  1.00 95.99           O  
ATOM   2842  HG  SER A 182      14.537 -13.470  -4.958  1.00 95.99           H  
ATOM   2843  N   TYR A 183      13.866 -11.806  -2.227  1.00 94.83           N  
ATOM   2844  H   TYR A 183      12.997 -11.377  -2.513  1.00 94.83           H  
ATOM   2845  CA  TYR A 183      13.859 -12.484  -0.943  1.00 94.83           C  
ATOM   2846  HA  TYR A 183      14.859 -12.861  -0.727  1.00 94.83           H  
ATOM   2847  C   TYR A 183      12.905 -13.678  -0.972  1.00 94.83           C  
ATOM   2848  CB  TYR A 183      13.483 -11.481   0.156  1.00 94.83           C  
ATOM   2849  HB2 TYR A 183      13.474 -11.993   1.118  1.00 94.83           H  
ATOM   2850  HB3 TYR A 183      12.470 -11.122  -0.026  1.00 94.83           H  
ATOM   2851  O   TYR A 183      12.035 -13.808  -1.841  1.00 94.83           O  
ATOM   2852  CG  TYR A 183      14.426 -10.297   0.258  1.00 94.83           C  
ATOM   2853  CD1 TYR A 183      15.706 -10.463   0.825  1.00 94.83           C  
ATOM   2854  HD1 TYR A 183      16.015 -11.436   1.179  1.00 94.83           H  
ATOM   2855  CD2 TYR A 183      14.024  -9.030  -0.208  1.00 94.83           C  
ATOM   2856  HD2 TYR A 183      13.043  -8.892  -0.639  1.00 94.83           H  
ATOM   2857  CE1 TYR A 183      16.578  -9.363   0.945  1.00 94.83           C  
ATOM   2858  HE1 TYR A 183      17.553  -9.487   1.393  1.00 94.83           H  
ATOM   2859  CE2 TYR A 183      14.890  -7.929  -0.076  1.00 94.83           C  
ATOM   2860  HE2 TYR A 183      14.594  -6.943  -0.400  1.00 94.83           H  
ATOM   2861  OH  TYR A 183      16.963  -7.007   0.664  1.00 94.83           O  
ATOM   2862  HH  TYR A 183      17.842  -7.245   0.968  1.00 94.83           H  
ATOM   2863  CZ  TYR A 183      16.161  -8.088   0.505  1.00 94.83           C  
ATOM   2864  N   LEU A 184      13.064 -14.560   0.014  1.00 94.20           N  
ATOM   2865  H   LEU A 184      13.738 -14.358   0.738  1.00 94.20           H  
ATOM   2866  CA  LEU A 184      12.074 -15.597   0.271  1.00 94.20           C  
ATOM   2867  HA  LEU A 184      11.897 -16.127  -0.665  1.00 94.20           H  
ATOM   2868  C   LEU A 184      10.758 -14.944   0.731  1.00 94.20           C  
ATOM   2869  CB  LEU A 184      12.606 -16.591   1.314  1.00 94.20           C  
ATOM   2870  HB2 LEU A 184      12.899 -16.036   2.205  1.00 94.20           H  
ATOM   2871  HB3 LEU A 184      11.797 -17.264   1.597  1.00 94.20           H  
ATOM   2872  O   LEU A 184      10.811 -13.982   1.499  1.00 94.20           O  
ATOM   2873  CG  LEU A 184      13.797 -17.434   0.821  1.00 94.20           C  
ATOM   2874  HG  LEU A 184      14.600 -16.777   0.490  1.00 94.20           H  
ATOM   2875  CD1 LEU A 184      14.327 -18.289   1.971  1.00 94.20           C  
ATOM   2876 HD11 LEU A 184      15.191 -18.864   1.637  1.00 94.20           H  
ATOM   2877 HD12 LEU A 184      14.633 -17.646   2.796  1.00 94.20           H  
ATOM   2878 HD13 LEU A 184      13.552 -18.972   2.318  1.00 94.20           H  
ATOM   2879  CD2 LEU A 184      13.411 -18.368  -0.330  1.00 94.20           C  
ATOM   2880 HD21 LEU A 184      12.559 -18.984  -0.044  1.00 94.20           H  
ATOM   2881 HD22 LEU A 184      13.162 -17.790  -1.220  1.00 94.20           H  
ATOM   2882 HD23 LEU A 184      14.254 -19.015  -0.576  1.00 94.20           H  
ATOM   2883  N   PRO A 185       9.590 -15.439   0.283  1.00 93.70           N  
ATOM   2884  CA  PRO A 185       8.307 -14.940   0.761  1.00 93.70           C  
ATOM   2885  HA  PRO A 185       8.220 -13.887   0.495  1.00 93.70           H  
ATOM   2886  C   PRO A 185       8.167 -15.103   2.279  1.00 93.70           C  
ATOM   2887  CB  PRO A 185       7.235 -15.741   0.012  1.00 93.70           C  
ATOM   2888  HB2 PRO A 185       6.916 -16.597   0.605  1.00 93.70           H  
ATOM   2889  HB3 PRO A 185       6.377 -15.118  -0.243  1.00 93.70           H  
ATOM   2890  O   PRO A 185       8.393 -16.189   2.814  1.00 93.70           O  
ATOM   2891  CG  PRO A 185       7.955 -16.244  -1.237  1.00 93.70           C  
ATOM   2892  HG2 PRO A 185       7.527 -17.177  -1.603  1.00 93.70           H  
ATOM   2893  HG3 PRO A 185       7.917 -15.478  -2.012  1.00 93.70           H  
ATOM   2894  CD  PRO A 185       9.394 -16.430  -0.764  1.00 93.70           C  
ATOM   2895  HD2 PRO A 185      10.068 -16.273  -1.606  1.00 93.70           H  
ATOM   2896  HD3 PRO A 185       9.524 -17.429  -0.347  1.00 93.70           H  
ATOM   2897  N   THR A 186       7.726 -14.042   2.951  1.00 94.04           N  
ATOM   2898  H   THR A 186       7.584 -13.176   2.451  1.00 94.04           H  
ATOM   2899  CA  THR A 186       7.410 -14.039   4.387  1.00 94.04           C  
ATOM   2900  HA  THR A 186       7.741 -14.973   4.842  1.00 94.04           H  
ATOM   2901  C   THR A 186       5.906 -13.912   4.553  1.00 94.04           C  
ATOM   2902  CB  THR A 186       8.130 -12.892   5.107  1.00 94.04           C  
ATOM   2903  HB  THR A 186       7.823 -11.940   4.673  1.00 94.04           H  
ATOM   2904  O   THR A 186       5.297 -13.055   3.918  1.00 94.04           O  
ATOM   2905  CG2 THR A 186       7.877 -12.866   6.612  1.00 94.04           C  
ATOM   2906 HG21 THR A 186       6.834 -12.620   6.814  1.00 94.04           H  
ATOM   2907 HG22 THR A 186       8.491 -12.094   7.076  1.00 94.04           H  
ATOM   2908 HG23 THR A 186       8.118 -13.833   7.054  1.00 94.04           H  
ATOM   2909  OG1 THR A 186       9.519 -13.041   4.947  1.00 94.04           O  
ATOM   2910  HG1 THR A 186       9.921 -12.199   5.172  1.00 94.04           H  
ATOM   2911  N   GLN A 187       5.289 -14.768   5.371  1.00 95.39           N  
ATOM   2912  H   GLN A 187       5.845 -15.402   5.928  1.00 95.39           H  
ATOM   2913  CA  GLN A 187       3.852 -14.673   5.648  1.00 95.39           C  
ATOM   2914  HA  GLN A 187       3.327 -14.750   4.696  1.00 95.39           H  
ATOM   2915  C   GLN A 187       3.509 -13.318   6.288  1.00 95.39           C  
ATOM   2916  CB  GLN A 187       3.390 -15.821   6.560  1.00 95.39           C  
ATOM   2917  HB2 GLN A 187       2.389 -15.603   6.933  1.00 95.39           H  
ATOM   2918  HB3 GLN A 187       4.055 -15.884   7.421  1.00 95.39           H  
ATOM   2919  O   GLN A 187       4.321 -12.805   7.062  1.00 95.39           O  
ATOM   2920  CG  GLN A 187       3.357 -17.182   5.844  1.00 95.39           C  
ATOM   2921  HG2 GLN A 187       3.114 -17.955   6.574  1.00 95.39           H  
ATOM   2922  HG3 GLN A 187       4.345 -17.402   5.441  1.00 95.39           H  
ATOM   2923  CD  GLN A 187       2.326 -17.258   4.719  1.00 95.39           C  
ATOM   2924  NE2 GLN A 187       2.455 -18.195   3.805  1.00 95.39           N  
ATOM   2925 HE21 GLN A 187       3.214 -18.859   3.848  1.00 95.39           H  
ATOM   2926 HE22 GLN A 187       1.808 -18.143   3.032  1.00 95.39           H  
ATOM   2927  OE1 GLN A 187       1.405 -16.475   4.609  1.00 95.39           O  
ATOM   2928  N   PRO A 188       2.333 -12.739   5.996  1.00 97.47           N  
ATOM   2929  CA  PRO A 188       1.909 -11.512   6.650  1.00 97.47           C  
ATOM   2930  HA  PRO A 188       2.648 -10.739   6.435  1.00 97.47           H  
ATOM   2931  C   PRO A 188       1.775 -11.698   8.163  1.00 97.47           C  
ATOM   2932  CB  PRO A 188       0.568 -11.135   6.020  1.00 97.47           C  
ATOM   2933  HB2 PRO A 188      -0.239 -11.506   6.651  1.00 97.47           H  
ATOM   2934  HB3 PRO A 188       0.477 -10.058   5.875  1.00 97.47           H  
ATOM   2935  O   PRO A 188       1.335 -12.748   8.636  1.00 97.47           O  
ATOM   2936  CG  PRO A 188       0.554 -11.897   4.697  1.00 97.47           C  
ATOM   2937  HG2 PRO A 188      -0.460 -12.125   4.369  1.00 97.47           H  
ATOM   2938  HG3 PRO A 188       1.092 -11.329   3.938  1.00 97.47           H  
ATOM   2939  CD  PRO A 188       1.341 -13.160   5.018  1.00 97.47           C  
ATOM   2940  HD2 PRO A 188       1.791 -13.544   4.103  1.00 97.47           H  
ATOM   2941  HD3 PRO A 188       0.683 -13.907   5.463  1.00 97.47           H  
ATOM   2942  N   GLU A 189       2.104 -10.659   8.921  1.00 97.01           N  
ATOM   2943  H   GLU A 189       2.399  -9.811   8.458  1.00 97.01           H  
ATOM   2944  CA  GLU A 189       1.827 -10.610  10.356  1.00 97.01           C  
ATOM   2945  HA  GLU A 189       1.784 -11.624  10.753  1.00 97.01           H  
ATOM   2946  C   GLU A 189       0.475  -9.948  10.597  1.00 97.01           C  
ATOM   2947  CB  GLU A 189       2.926  -9.860  11.111  1.00 97.01           C  
ATOM   2948  HB2 GLU A 189       3.039  -8.864  10.682  1.00 97.01           H  
ATOM   2949  HB3 GLU A 189       2.619  -9.756  12.152  1.00 97.01           H  
ATOM   2950  O   GLU A 189       0.144  -8.969   9.933  1.00 97.01           O  
ATOM   2951  CG  GLU A 189       4.267 -10.603  11.067  1.00 97.01           C  
ATOM   2952  HG2 GLU A 189       4.523 -10.819  10.030  1.00 97.01           H  
ATOM   2953  HG3 GLU A 189       4.167 -11.551  11.596  1.00 97.01           H  
ATOM   2954  CD  GLU A 189       5.395  -9.781  11.697  1.00 97.01           C  
ATOM   2955  OE1 GLU A 189       6.526  -9.868  11.169  1.00 97.01           O  
ATOM   2956  OE2 GLU A 189       5.133  -9.035  12.665  1.00 97.01           O  
ATOM   2957  N   ASP A 190      -0.292 -10.459  11.560  1.00 96.70           N  
ATOM   2958  H   ASP A 190       0.030 -11.282  12.049  1.00 96.70           H  
ATOM   2959  CA  ASP A 190      -1.607  -9.926  11.918  1.00 96.70           C  
ATOM   2960  HA  ASP A 190      -1.677  -8.891  11.583  1.00 96.70           H  
ATOM   2961  C   ASP A 190      -1.798  -9.923  13.444  1.00 96.70           C  
ATOM   2962  CB  ASP A 190      -2.693 -10.718  11.174  1.00 96.70           C  
ATOM   2963  HB2 ASP A 190      -2.511 -10.645  10.102  1.00 96.70           H  
ATOM   2964  HB3 ASP A 190      -2.634 -11.769  11.460  1.00 96.70           H  
ATOM   2965  O   ASP A 190      -2.218 -10.907  14.065  1.00 96.70           O  
ATOM   2966  CG  ASP A 190      -4.098 -10.193  11.467  1.00 96.70           C  
ATOM   2967  OD1 ASP A 190      -4.224  -9.087  12.040  1.00 96.70           O  
ATOM   2968  OD2 ASP A 190      -5.074 -10.941  11.224  1.00 96.70           O  
ATOM   2969  N   VAL A 191      -1.491  -8.785  14.069  1.00 96.44           N  
ATOM   2970  H   VAL A 191      -1.230  -8.000  13.489  1.00 96.44           H  
ATOM   2971  CA  VAL A 191      -1.450  -8.604  15.526  1.00 96.44           C  
ATOM   2972  HA  VAL A 191      -1.442  -9.588  15.995  1.00 96.44           H  
ATOM   2973  C   VAL A 191      -2.690  -7.859  16.012  1.00 96.44           C  
ATOM   2974  CB  VAL A 191      -0.157  -7.893  15.960  1.00 96.44           C  
ATOM   2975  HB  VAL A 191      -0.135  -6.889  15.536  1.00 96.44           H  
ATOM   2976  O   VAL A 191      -3.115  -6.863  15.429  1.00 96.44           O  
ATOM   2977  CG1 VAL A 191      -0.072  -7.781  17.489  1.00 96.44           C  
ATOM   2978 HG11 VAL A 191      -0.871  -7.146  17.872  1.00 96.44           H  
ATOM   2979 HG12 VAL A 191      -0.136  -8.769  17.945  1.00 96.44           H  
ATOM   2980 HG13 VAL A 191       0.877  -7.325  17.768  1.00 96.44           H  
ATOM   2981  CG2 VAL A 191       1.083  -8.656  15.475  1.00 96.44           C  
ATOM   2982 HG21 VAL A 191       1.123  -8.663  14.386  1.00 96.44           H  
ATOM   2983 HG22 VAL A 191       1.988  -8.165  15.832  1.00 96.44           H  
ATOM   2984 HG23 VAL A 191       1.065  -9.683  15.839  1.00 96.44           H  
ATOM   2985  N   ALA A 192      -3.331  -8.368  17.064  1.00 94.86           N  
ATOM   2986  H   ALA A 192      -2.943  -9.172  17.537  1.00 94.86           H  
ATOM   2987  CA  ALA A 192      -4.537  -7.758  17.611  1.00 94.86           C  
ATOM   2988  HA  ALA A 192      -5.151  -7.377  16.795  1.00 94.86           H  
ATOM   2989  C   ALA A 192      -4.162  -6.563  18.485  1.00 94.86           C  
ATOM   2990  CB  ALA A 192      -5.365  -8.809  18.356  1.00 94.86           C  
ATOM   2991  HB1 ALA A 192      -4.796  -9.205  19.197  1.00 94.86           H  
ATOM   2992  HB2 ALA A 192      -6.282  -8.354  18.729  1.00 94.86           H  
ATOM   2993  HB3 ALA A 192      -5.627  -9.623  17.680  1.00 94.86           H  
ATOM   2994  O   ALA A 192      -3.265  -6.660  19.322  1.00 94.86           O  
ATOM   2995  N   ILE A 193      -4.861  -5.443  18.311  1.00 90.20           N  
ATOM   2996  H   ILE A 193      -5.605  -5.418  17.628  1.00 90.20           H  
ATOM   2997  CA  ILE A 193      -4.696  -4.281  19.178  1.00 90.20           C  
ATOM   2998  HA  ILE A 193      -3.707  -4.307  19.634  1.00 90.20           H  
ATOM   2999  C   ILE A 193      -5.739  -4.383  20.285  1.00 90.20           C  
ATOM   3000  CB  ILE A 193      -4.790  -2.966  18.387  1.00 90.20           C  
ATOM   3001  HB  ILE A 193      -5.775  -2.943  17.920  1.00 90.20           H  
ATOM   3002  O   ILE A 193      -6.948  -4.378  20.040  1.00 90.20           O  
ATOM   3003  CG1 ILE A 193      -3.710  -2.916  17.279  1.00 90.20           C  
ATOM   3004 HG12 ILE A 193      -3.801  -3.798  16.645  1.00 90.20           H  
ATOM   3005 HG13 ILE A 193      -2.721  -2.934  17.736  1.00 90.20           H  
ATOM   3006  CG2 ILE A 193      -4.670  -1.759  19.340  1.00 90.20           C  
ATOM   3007 HG21 ILE A 193      -4.802  -0.828  18.788  1.00 90.20           H  
ATOM   3008 HG22 ILE A 193      -5.445  -1.790  20.106  1.00 90.20           H  
ATOM   3009 HG23 ILE A 193      -3.691  -1.756  19.819  1.00 90.20           H  
ATOM   3010  CD1 ILE A 193      -3.808  -1.697  16.354  1.00 90.20           C  
ATOM   3011 HD11 ILE A 193      -3.576  -0.781  16.896  1.00 90.20           H  
ATOM   3012 HD12 ILE A 193      -3.090  -1.807  15.541  1.00 90.20           H  
ATOM   3013 HD13 ILE A 193      -4.809  -1.632  15.928  1.00 90.20           H  
ATOM   3014  N   GLN A 194      -5.262  -4.470  21.523  1.00 84.68           N  
ATOM   3015  H   GLN A 194      -4.262  -4.492  21.664  1.00 84.68           H  
ATOM   3016  CA  GLN A 194      -6.138  -4.547  22.680  1.00 84.68           C  
ATOM   3017  HA  GLN A 194      -6.821  -5.381  22.518  1.00 84.68           H  
ATOM   3018  C   GLN A 194      -6.965  -3.262  22.813  1.00 84.68           C  
ATOM   3019  CB  GLN A 194      -5.314  -4.856  23.933  1.00 84.68           C  
ATOM   3020  HB2 GLN A 194      -4.739  -5.763  23.750  1.00 84.68           H  
ATOM   3021  HB3 GLN A 194      -4.623  -4.037  24.134  1.00 84.68           H  
ATOM   3022  O   GLN A 194      -6.436  -2.152  22.873  1.00 84.68           O  
ATOM   3023  CG  GLN A 194      -6.216  -5.076  25.156  1.00 84.68           C  
ATOM   3024  HG2 GLN A 194      -6.989  -5.804  24.912  1.00 84.68           H  
ATOM   3025  HG3 GLN A 194      -6.699  -4.135  25.422  1.00 84.68           H  
ATOM   3026  CD  GLN A 194      -5.455  -5.584  26.374  1.00 84.68           C  
ATOM   3027  NE2 GLN A 194      -6.104  -5.678  27.514  1.00 84.68           N  
ATOM   3028 HE21 GLN A 194      -5.576  -6.094  28.268  1.00 84.68           H  
ATOM   3029 HE22 GLN A 194      -7.091  -5.469  27.555  1.00 84.68           H  
ATOM   3030  OE1 GLN A 194      -4.289  -5.929  26.341  1.00 84.68           O  
ATOM   3031  N   ARG A 195      -8.288  -3.428  22.882  1.00 82.01           N  
ATOM   3032  H   ARG A 195      -8.645  -4.370  22.813  1.00 82.01           H  
ATOM   3033  CA  ARG A 195      -9.221  -2.346  23.199  1.00 82.01           C  
ATOM   3034  HA  ARG A 195      -8.806  -1.409  22.826  1.00 82.01           H  
ATOM   3035  C   ARG A 195      -9.363  -2.213  24.711  1.00 82.01           C  
ATOM   3036  CB  ARG A 195     -10.576  -2.585  22.524  1.00 82.01           C  
ATOM   3037  HB2 ARG A 195     -10.969  -3.552  22.837  1.00 82.01           H  
ATOM   3038  HB3 ARG A 195     -11.269  -1.812  22.856  1.00 82.01           H  
ATOM   3039  O   ARG A 195      -9.431  -3.211  25.425  1.00 82.01           O  
ATOM   3040  CG  ARG A 195     -10.475  -2.532  20.992  1.00 82.01           C  
ATOM   3041  HG2 ARG A 195      -9.833  -3.332  20.622  1.00 82.01           H  
ATOM   3042  HG3 ARG A 195     -10.046  -1.574  20.697  1.00 82.01           H  
ATOM   3043  CD  ARG A 195     -11.868  -2.657  20.371  1.00 82.01           C  
ATOM   3044  HD2 ARG A 195     -11.826  -2.367  19.321  1.00 82.01           H  
ATOM   3045  HD3 ARG A 195     -12.538  -1.959  20.872  1.00 82.01           H  
ATOM   3046  NE  ARG A 195     -12.406  -4.024  20.477  1.00 82.01           N  
ATOM   3047  HE  ARG A 195     -11.785  -4.762  20.778  1.00 82.01           H  
ATOM   3048  NH1 ARG A 195     -14.526  -3.514  19.793  1.00 82.01           N  
ATOM   3049 HH11 ARG A 195     -14.258  -2.592  19.480  1.00 82.01           H  
ATOM   3050 HH12 ARG A 195     -15.434  -3.875  19.539  1.00 82.01           H  
ATOM   3051  NH2 ARG A 195     -14.084  -5.557  20.525  1.00 82.01           N  
ATOM   3052 HH21 ARG A 195     -15.084  -5.696  20.497  1.00 82.01           H  
ATOM   3053 HH22 ARG A 195     -13.479  -6.316  20.802  1.00 82.01           H  
ATOM   3054  CZ  ARG A 195     -13.663  -4.361  20.262  1.00 82.01           C  
ATOM   3055  N   HIS A 196      -9.463  -0.977  25.185  1.00 72.87           N  
ATOM   3056  H   HIS A 196      -9.443  -0.209  24.530  1.00 72.87           H  
ATOM   3057  CA  HIS A 196      -9.726  -0.661  26.586  1.00 72.87           C  
ATOM   3058  HA  HIS A 196      -9.833  -1.585  27.153  1.00 72.87           H  
ATOM   3059  C   HIS A 196     -11.044   0.106  26.722  1.00 72.87           C  
ATOM   3060  CB  HIS A 196      -8.541   0.113  27.178  1.00 72.87           C  
ATOM   3061  HB2 HIS A 196      -8.782   0.412  28.198  1.00 72.87           H  
ATOM   3062  HB3 HIS A 196      -8.373   1.020  26.596  1.00 72.87           H  
ATOM   3063  O   HIS A 196     -11.481   0.787  25.794  1.00 72.87           O  
ATOM   3064  CG  HIS A 196      -7.268  -0.696  27.211  1.00 72.87           C  
ATOM   3065  CD2 HIS A 196      -6.202  -0.581  26.358  1.00 72.87           C  
ATOM   3066  HD2 HIS A 196      -6.115   0.111  25.533  1.00 72.87           H  
ATOM   3067  ND1 HIS A 196      -6.966  -1.704  28.102  1.00 72.87           N  
ATOM   3068  HD1 HIS A 196      -7.549  -2.038  28.855  1.00 72.87           H  
ATOM   3069  CE1 HIS A 196      -5.748  -2.181  27.794  1.00 72.87           C  
ATOM   3070  HE1 HIS A 196      -5.237  -2.982  28.307  1.00 72.87           H  
ATOM   3071  NE2 HIS A 196      -5.246  -1.523  26.742  1.00 72.87           N  
ATOM   3072  N   ASN A 197     -11.672   0.010  27.895  1.00 74.25           N  
ATOM   3073  H   ASN A 197     -11.261  -0.555  28.624  1.00 74.25           H  
ATOM   3074  CA  ASN A 197     -12.901   0.742  28.188  1.00 74.25           C  
ATOM   3075  HA  ASN A 197     -13.610   0.551  27.382  1.00 74.25           H  
ATOM   3076  C   ASN A 197     -12.647   2.255  28.227  1.00 74.25           C  
ATOM   3077  CB  ASN A 197     -13.508   0.235  29.508  1.00 74.25           C  
ATOM   3078  HB2 ASN A 197     -12.740   0.215  30.282  1.00 74.25           H  
ATOM   3079  HB3 ASN A 197     -14.297   0.916  29.828  1.00 74.25           H  
ATOM   3080  O   ASN A 197     -11.706   2.731  28.868  1.00 74.25           O  
ATOM   3081  CG  ASN A 197     -14.139  -1.139  29.365  1.00 74.25           C  
ATOM   3082  ND2 ASN A 197     -14.140  -1.940  30.403  1.00 74.25           N  
ATOM   3083 HD21 ASN A 197     -14.586  -2.834  30.255  1.00 74.25           H  
ATOM   3084 HD22 ASN A 197     -13.742  -1.661  31.289  1.00 74.25           H  
ATOM   3085  OD1 ASN A 197     -14.650  -1.506  28.326  1.00 74.25           O  
ATOM   3086  N   ILE A 198     -13.539   3.020  27.597  1.00 70.05           N  
ATOM   3087  H   ILE A 198     -14.279   2.568  27.078  1.00 70.05           H  
ATOM   3088  CA  ILE A 198     -13.528   4.481  27.655  1.00 70.05           C  
ATOM   3089  HA  ILE A 198     -12.504   4.817  27.492  1.00 70.05           H  
ATOM   3090  C   ILE A 198     -13.946   4.924  29.074  1.00 70.05           C  
ATOM   3091  CB  ILE A 198     -14.387   5.086  26.511  1.00 70.05           C  
ATOM   3092  HB  ILE A 198     -15.401   4.694  26.600  1.00 70.05           H  
ATOM   3093  O   ILE A 198     -15.116   4.983  29.428  1.00 70.05           O  
ATOM   3094  CG1 ILE A 198     -13.818   4.674  25.128  1.00 70.05           C  
ATOM   3095 HG12 ILE A 198     -13.768   3.586  25.071  1.00 70.05           H  
ATOM   3096 HG13 ILE A 198     -12.803   5.058  25.024  1.00 70.05           H  
ATOM   3097  CG2 ILE A 198     -14.460   6.623  26.598  1.00 70.05           C  
ATOM   3098 HG21 ILE A 198     -13.475   7.061  26.436  1.00 70.05           H  
ATOM   3099 HG22 ILE A 198     -15.146   7.009  25.844  1.00 70.05           H  
ATOM   3100 HG23 ILE A 198     -14.860   6.932  27.564  1.00 70.05           H  
ATOM   3101  CD1 ILE A 198     -14.647   5.145  23.924  1.00 70.05           C  
ATOM   3102 HD11 ILE A 198     -14.582   6.227  23.810  1.00 70.05           H  
ATOM   3103 HD12 ILE A 198     -14.257   4.682  23.018  1.00 70.05           H  
ATOM   3104 HD13 ILE A 198     -15.689   4.849  24.051  1.00 70.05           H  
ATOM   3105  N   LEU A 199     -12.951   5.281  29.888  1.00 58.18           N  
ATOM   3106  H   LEU A 199     -12.049   4.921  29.610  1.00 58.18           H  
ATOM   3107  CA  LEU A 199     -12.939   6.536  30.648  1.00 58.18           C  
ATOM   3108  HA  LEU A 199     -11.995   6.489  31.191  1.00 58.18           H  
ATOM   3109  C   LEU A 199     -13.968   6.805  31.770  1.00 58.18           C  
ATOM   3110  CB  LEU A 199     -12.811   7.696  29.640  1.00 58.18           C  
ATOM   3111  HB2 LEU A 199     -12.807   7.298  28.626  1.00 58.18           H  
ATOM   3112  HB3 LEU A 199     -13.667   8.367  29.706  1.00 58.18           H  
ATOM   3113  O   LEU A 199     -14.116   7.951  32.199  1.00 58.18           O  
ATOM   3114  CG  LEU A 199     -11.514   8.473  29.780  1.00 58.18           C  
ATOM   3115  HG  LEU A 199     -10.709   7.745  29.882  1.00 58.18           H  
ATOM   3116  CD1 LEU A 199     -11.261   9.350  28.558  1.00 58.18           C  
ATOM   3117 HD11 LEU A 199     -12.083  10.052  28.426  1.00 58.18           H  
ATOM   3118 HD12 LEU A 199     -10.330   9.905  28.672  1.00 58.18           H  
ATOM   3119 HD13 LEU A 199     -11.185   8.728  27.666  1.00 58.18           H  
ATOM   3120  CD2 LEU A 199     -11.581   9.376  31.000  1.00 58.18           C  
ATOM   3121 HD21 LEU A 199     -11.634   8.790  31.918  1.00 58.18           H  
ATOM   3122 HD22 LEU A 199     -10.762  10.094  31.017  1.00 58.18           H  
ATOM   3123 HD23 LEU A 199     -12.495   9.967  30.947  1.00 58.18           H  
ATOM   3124  N   SER A 200     -14.505   5.779  32.425  1.00 57.18           N  
ATOM   3125  H   SER A 200     -14.507   4.861  32.005  1.00 57.18           H  
ATOM   3126  CA  SER A 200     -14.517   5.886  33.896  1.00 57.18           C  
ATOM   3127  HA  SER A 200     -14.960   6.841  34.178  1.00 57.18           H  
ATOM   3128  C   SER A 200     -13.077   5.884  34.461  1.00 57.18           C  
ATOM   3129  CB  SER A 200     -15.402   4.809  34.526  1.00 57.18           C  
ATOM   3130  HB2 SER A 200     -15.368   4.897  35.612  1.00 57.18           H  
ATOM   3131  HB3 SER A 200     -16.429   4.954  34.191  1.00 57.18           H  
ATOM   3132  O   SER A 200     -12.841   6.437  35.529  1.00 57.18           O  
ATOM   3133  OG  SER A 200     -14.966   3.523  34.139  1.00 57.18           O  
ATOM   3134  HG  SER A 200     -15.626   2.883  34.416  1.00 57.18           H  
ATOM   3135  N   GLN A 201     -12.094   5.368  33.700  1.00 55.04           N  
ATOM   3136  H   GLN A 201     -12.390   4.914  32.848  1.00 55.04           H  
ATOM   3137  CA  GLN A 201     -10.709   5.094  34.127  1.00 55.04           C  
ATOM   3138  HA  GLN A 201     -10.682   5.067  35.216  1.00 55.04           H  
ATOM   3139  C   GLN A 201      -9.617   6.103  33.706  1.00 55.04           C  
ATOM   3140  CB  GLN A 201     -10.301   3.705  33.611  1.00 55.04           C  
ATOM   3141  HB2 GLN A 201      -9.275   3.506  33.923  1.00 55.04           H  
ATOM   3142  HB3 GLN A 201     -10.327   3.703  32.521  1.00 55.04           H  
ATOM   3143  O   GLN A 201      -8.454   5.873  34.001  1.00 55.04           O  
ATOM   3144  CG  GLN A 201     -11.169   2.556  34.137  1.00 55.04           C  
ATOM   3145  HG2 GLN A 201     -12.182   2.643  33.743  1.00 55.04           H  
ATOM   3146  HG3 GLN A 201     -11.214   2.610  35.225  1.00 55.04           H  
ATOM   3147  CD  GLN A 201     -10.610   1.190  33.743  1.00 55.04           C  
ATOM   3148  NE2 GLN A 201     -11.199   0.114  34.213  1.00 55.04           N  
ATOM   3149 HE21 GLN A 201     -10.762  -0.763  33.966  1.00 55.04           H  
ATOM   3150 HE22 GLN A 201     -11.979   0.179  34.850  1.00 55.04           H  
ATOM   3151  OE1 GLN A 201      -9.645   1.051  33.013  1.00 55.04           O  
ATOM   3152  N   LEU A 202      -9.919   7.198  32.998  1.00 59.64           N  
ATOM   3153  H   LEU A 202     -10.884   7.346  32.738  1.00 59.64           H  
ATOM   3154  CA  LEU A 202      -8.920   8.260  32.718  1.00 59.64           C  
ATOM   3155  HA  LEU A 202      -8.028   8.037  33.302  1.00 59.64           H  
ATOM   3156  C   LEU A 202      -9.363   9.631  33.261  1.00 59.64           C  
ATOM   3157  CB  LEU A 202      -8.434   8.319  31.241  1.00 59.64           C  
ATOM   3158  HB2 LEU A 202      -9.049   8.998  30.651  1.00 59.64           H  
ATOM   3159  HB3 LEU A 202      -7.463   8.814  31.260  1.00 59.64           H  
ATOM   3160  O   LEU A 202      -8.934  10.673  32.759  1.00 59.64           O  
ATOM   3161  CG  LEU A 202      -8.246   7.013  30.447  1.00 59.64           C  
ATOM   3162  HG  LEU A 202      -9.078   6.333  30.628  1.00 59.64           H  
ATOM   3163  CD1 LEU A 202      -8.148   7.278  28.937  1.00 59.64           C  
ATOM   3164 HD11 LEU A 202      -8.070   6.326  28.412  1.00 59.64           H  
ATOM   3165 HD12 LEU A 202      -9.019   7.809  28.554  1.00 59.64           H  
ATOM   3166 HD13 LEU A 202      -7.258   7.867  28.714  1.00 59.64           H  
ATOM   3167  CD2 LEU A 202      -6.939   6.346  30.852  1.00 59.64           C  
ATOM   3168 HD21 LEU A 202      -6.833   5.405  30.312  1.00 59.64           H  
ATOM   3169 HD22 LEU A 202      -6.085   6.983  30.619  1.00 59.64           H  
ATOM   3170 HD23 LEU A 202      -6.944   6.122  31.919  1.00 59.64           H  
ATOM   3171  N   ARG A 203     -10.272   9.662  34.247  1.00 64.28           N  
ATOM   3172  H   ARG A 203     -10.584   8.782  34.632  1.00 64.28           H  
ATOM   3173  CA  ARG A 203     -10.642  10.915  34.930  1.00 64.28           C  
ATOM   3174  HA  ARG A 203     -10.795  11.705  34.195  1.00 64.28           H  
ATOM   3175  C   ARG A 203      -9.508  11.409  35.821  1.00 64.28           C  
ATOM   3176  CB  ARG A 203     -11.932  10.747  35.745  1.00 64.28           C  
ATOM   3177  HB2 ARG A 203     -11.868   9.856  36.369  1.00 64.28           H  
ATOM   3178  HB3 ARG A 203     -12.038  11.614  36.398  1.00 64.28           H  
ATOM   3179  O   ARG A 203      -9.287  12.610  35.906  1.00 64.28           O  
ATOM   3180  CG  ARG A 203     -13.172  10.667  34.845  1.00 64.28           C  
ATOM   3181  HG2 ARG A 203     -13.154   9.736  34.277  1.00 64.28           H  
ATOM   3182  HG3 ARG A 203     -13.173  11.508  34.152  1.00 64.28           H  
ATOM   3183  CD  ARG A 203     -14.441  10.725  35.701  1.00 64.28           C  
ATOM   3184  HD2 ARG A 203     -14.447   9.869  36.376  1.00 64.28           H  
ATOM   3185  HD3 ARG A 203     -14.419  11.641  36.293  1.00 64.28           H  
ATOM   3186  NE  ARG A 203     -15.659  10.704  34.870  1.00 64.28           N  
ATOM   3187  HE  ARG A 203     -15.541  10.452  33.899  1.00 64.28           H  
ATOM   3188  NH1 ARG A 203     -17.163  11.188  36.540  1.00 64.28           N  
ATOM   3189 HH11 ARG A 203     -18.114  11.352  36.841  1.00 64.28           H  
ATOM   3190 HH12 ARG A 203     -16.409  11.203  37.212  1.00 64.28           H  
ATOM   3191  NH2 ARG A 203     -17.890  10.894  34.452  1.00 64.28           N  
ATOM   3192 HH21 ARG A 203     -18.833  11.060  34.775  1.00 64.28           H  
ATOM   3193 HH22 ARG A 203     -17.731  10.681  33.478  1.00 64.28           H  
ATOM   3194  CZ  ARG A 203     -16.893  10.930  35.290  1.00 64.28           C  
ATOM   3195  N   ASP A 204      -8.776  10.481  36.424  1.00 71.31           N  
ATOM   3196  H   ASP A 204      -9.008   9.507  36.289  1.00 71.31           H  
ATOM   3197  CA  ASP A 204      -7.619  10.782  37.253  1.00 71.31           C  
ATOM   3198  HA  ASP A 204      -7.773  11.747  37.736  1.00 71.31           H  
ATOM   3199  C   ASP A 204      -6.343  10.882  36.400  1.00 71.31           C  
ATOM   3200  CB  ASP A 204      -7.541   9.735  38.369  1.00 71.31           C  
ATOM   3201  HB2 ASP A 204      -8.460   9.770  38.952  1.00 71.31           H  
ATOM   3202  HB3 ASP A 204      -7.465   8.747  37.914  1.00 71.31           H  
ATOM   3203  O   ASP A 204      -6.047  10.023  35.562  1.00 71.31           O  
ATOM   3204  CG  ASP A 204      -6.356   9.934  39.312  1.00 71.31           C  
ATOM   3205  OD1 ASP A 204      -5.700  10.996  39.253  1.00 71.31           O  
ATOM   3206  OD2 ASP A 204      -6.019   8.956  40.009  1.00 71.31           O  
ATOM   3207  N   LEU A 205      -5.571  11.941  36.636  1.00 73.88           N  
ATOM   3208  H   LEU A 205      -5.808  12.497  37.445  1.00 73.88           H  
ATOM   3209  CA  LEU A 205      -4.279  12.185  36.007  1.00 73.88           C  
ATOM   3210  HA  LEU A 205      -4.427  12.193  34.927  1.00 73.88           H  
ATOM   3211  C   LEU A 205      -3.289  11.054  36.333  1.00 73.88           C  
ATOM   3212  CB  LEU A 205      -3.807  13.582  36.454  1.00 73.88           C  
ATOM   3213  HB2 LEU A 205      -4.679  14.236  36.436  1.00 73.88           H  
ATOM   3214  HB3 LEU A 205      -3.459  13.547  37.486  1.00 73.88           H  
ATOM   3215  O   LEU A 205      -2.532  10.648  35.456  1.00 73.88           O  
ATOM   3216  CG  LEU A 205      -2.729  14.212  35.548  1.00 73.88           C  
ATOM   3217  HG  LEU A 205      -2.798  13.784  34.548  1.00 73.88           H  
ATOM   3218  CD1 LEU A 205      -2.965  15.719  35.429  1.00 73.88           C  
ATOM   3219 HD11 LEU A 205      -2.199  16.162  34.793  1.00 73.88           H  
ATOM   3220 HD12 LEU A 205      -3.942  15.913  34.987  1.00 73.88           H  
ATOM   3221 HD13 LEU A 205      -2.914  16.183  36.414  1.00 73.88           H  
ATOM   3222  CD2 LEU A 205      -1.319  13.992  36.091  1.00 73.88           C  
ATOM   3223 HD21 LEU A 205      -1.109  12.924  36.155  1.00 73.88           H  
ATOM   3224 HD22 LEU A 205      -1.218  14.441  37.079  1.00 73.88           H  
ATOM   3225 HD23 LEU A 205      -0.590  14.445  35.419  1.00 73.88           H  
ATOM   3226  N   SER A 206      -3.367  10.452  37.529  1.00 76.64           N  
ATOM   3227  H   SER A 206      -4.051  10.785  38.194  1.00 76.64           H  
ATOM   3228  CA  SER A 206      -2.543   9.286  37.887  1.00 76.64           C  
ATOM   3229  HA  SER A 206      -1.498   9.557  37.736  1.00 76.64           H  
ATOM   3230  C   SER A 206      -2.837   8.071  37.000  1.00 76.64           C  
ATOM   3231  CB  SER A 206      -2.725   8.917  39.371  1.00 76.64           C  
ATOM   3232  HB2 SER A 206      -1.780   8.514  39.733  1.00 76.64           H  
ATOM   3233  HB3 SER A 206      -2.955   9.809  39.954  1.00 76.64           H  
ATOM   3234  O   SER A 206      -1.932   7.311  36.641  1.00 76.64           O  
ATOM   3235  OG  SER A 206      -3.725   7.929  39.581  1.00 76.64           O  
ATOM   3236  HG  SER A 206      -4.541   8.374  39.825  1.00 76.64           H  
ATOM   3237  N   GLN A 207      -4.107   7.887  36.626  1.00 67.80           N  
ATOM   3238  H   GLN A 207      -4.796   8.559  36.931  1.00 67.80           H  
ATOM   3239  CA  GLN A 207      -4.533   6.799  35.753  1.00 67.80           C  
ATOM   3240  HA  GLN A 207      -4.015   5.885  36.043  1.00 67.80           H  
ATOM   3241  C   GLN A 207      -4.151   7.092  34.304  1.00 67.80           C  
ATOM   3242  CB  GLN A 207      -6.037   6.548  35.882  1.00 67.80           C  
ATOM   3243  HB2 GLN A 207      -6.584   7.462  35.650  1.00 67.80           H  
ATOM   3244  HB3 GLN A 207      -6.296   5.786  35.147  1.00 67.80           H  
ATOM   3245  O   GLN A 207      -3.661   6.191  33.633  1.00 67.80           O  
ATOM   3246  CG  GLN A 207      -6.456   6.020  37.262  1.00 67.80           C  
ATOM   3247  HG2 GLN A 207      -6.125   6.708  38.041  1.00 67.80           H  
ATOM   3248  HG3 GLN A 207      -5.972   5.058  37.429  1.00 67.80           H  
ATOM   3249  CD  GLN A 207      -7.970   5.844  37.400  1.00 67.80           C  
ATOM   3250  NE2 GLN A 207      -8.423   5.034  38.331  1.00 67.80           N  
ATOM   3251 HE21 GLN A 207      -7.797   4.557  38.964  1.00 67.80           H  
ATOM   3252 HE22 GLN A 207      -9.429   4.995  38.420  1.00 67.80           H  
ATOM   3253  OE1 GLN A 207      -8.786   6.450  36.725  1.00 67.80           O  
ATOM   3254  N   ARG A 208      -4.266   8.349  33.845  1.00 71.04           N  
ATOM   3255  H   ARG A 208      -4.692   9.033  34.455  1.00 71.04           H  
ATOM   3256  CA  ARG A 208      -3.749   8.775  32.530  1.00 71.04           C  
ATOM   3257  HA  ARG A 208      -4.232   8.194  31.744  1.00 71.04           H  
ATOM   3258  C   ARG A 208      -2.260   8.505  32.394  1.00 71.04           C  
ATOM   3259  CB  ARG A 208      -3.984  10.269  32.284  1.00 71.04           C  
ATOM   3260  HB2 ARG A 208      -3.653  10.844  33.149  1.00 71.04           H  
ATOM   3261  HB3 ARG A 208      -3.392  10.582  31.424  1.00 71.04           H  
ATOM   3262  O   ARG A 208      -1.850   7.931  31.394  1.00 71.04           O  
ATOM   3263  CG  ARG A 208      -5.444  10.579  31.988  1.00 71.04           C  
ATOM   3264  HG2 ARG A 208      -6.063  10.250  32.823  1.00 71.04           H  
ATOM   3265  HG3 ARG A 208      -5.733  10.056  31.076  1.00 71.04           H  
ATOM   3266  CD  ARG A 208      -5.628  12.079  31.769  1.00 71.04           C  
ATOM   3267  HD2 ARG A 208      -5.167  12.617  32.597  1.00 71.04           H  
ATOM   3268  HD3 ARG A 208      -5.143  12.368  30.837  1.00 71.04           H  
ATOM   3269  NE  ARG A 208      -7.055  12.401  31.723  1.00 71.04           N  
ATOM   3270  HE  ARG A 208      -7.685  11.650  31.966  1.00 71.04           H  
ATOM   3271  NH1 ARG A 208      -6.918  14.659  31.362  1.00 71.04           N  
ATOM   3272 HH11 ARG A 208      -5.915  14.577  31.286  1.00 71.04           H  
ATOM   3273 HH12 ARG A 208      -7.369  15.559  31.269  1.00 71.04           H  
ATOM   3274  NH2 ARG A 208      -8.908  13.674  31.690  1.00 71.04           N  
ATOM   3275 HH21 ARG A 208      -9.370  14.570  31.625  1.00 71.04           H  
ATOM   3276 HH22 ARG A 208      -9.414  12.839  31.950  1.00 71.04           H  
ATOM   3277  CZ  ARG A 208      -7.615  13.581  31.587  1.00 71.04           C  
ATOM   3278  N   THR A 209      -1.463   8.880  33.393  1.00 76.29           N  
ATOM   3279  H   THR A 209      -1.845   9.443  34.139  1.00 76.29           H  
ATOM   3280  CA  THR A 209      -0.013   8.661  33.368  1.00 76.29           C  
ATOM   3281  HA  THR A 209       0.390   9.091  32.452  1.00 76.29           H  
ATOM   3282  C   THR A 209       0.319   7.173  33.358  1.00 76.29           C  
ATOM   3283  CB  THR A 209       0.671   9.358  34.550  1.00 76.29           C  
ATOM   3284  HB  THR A 209       0.325   8.924  35.488  1.00 76.29           H  
ATOM   3285  O   THR A 209       1.135   6.746  32.547  1.00 76.29           O  
ATOM   3286  CG2 THR A 209       2.194   9.277  34.476  1.00 76.29           C  
ATOM   3287 HG21 THR A 209       2.634   9.843  35.297  1.00 76.29           H  
ATOM   3288 HG22 THR A 209       2.544   9.688  33.529  1.00 76.29           H  
ATOM   3289 HG23 THR A 209       2.523   8.241  34.560  1.00 76.29           H  
ATOM   3290  OG1 THR A 209       0.340  10.724  34.521  1.00 76.29           O  
ATOM   3291  HG1 THR A 209       0.801  11.162  35.240  1.00 76.29           H  
ATOM   3292  N   ARG A 210      -0.354   6.357  34.185  1.00 69.21           N  
ATOM   3293  H   ARG A 210      -1.011   6.763  34.835  1.00 69.21           H  
ATOM   3294  CA  ARG A 210      -0.191   4.893  34.152  1.00 69.21           C  
ATOM   3295  HA  ARG A 210       0.866   4.647  34.250  1.00 69.21           H  
ATOM   3296  C   ARG A 210      -0.612   4.287  32.818  1.00 69.21           C  
ATOM   3297  CB  ARG A 210      -0.975   4.235  35.295  1.00 69.21           C  
ATOM   3298  HB2 ARG A 210      -1.932   4.738  35.433  1.00 69.21           H  
ATOM   3299  HB3 ARG A 210      -1.171   3.195  35.034  1.00 69.21           H  
ATOM   3300  O   ARG A 210       0.075   3.404  32.324  1.00 69.21           O  
ATOM   3301  CG  ARG A 210      -0.165   4.247  36.596  1.00 69.21           C  
ATOM   3302  HG2 ARG A 210       0.776   3.724  36.425  1.00 69.21           H  
ATOM   3303  HG3 ARG A 210       0.058   5.272  36.894  1.00 69.21           H  
ATOM   3304  CD  ARG A 210      -0.918   3.527  37.718  1.00 69.21           C  
ATOM   3305  HD2 ARG A 210      -0.208   3.300  38.513  1.00 69.21           H  
ATOM   3306  HD3 ARG A 210      -1.312   2.587  37.332  1.00 69.21           H  
ATOM   3307  NE  ARG A 210      -1.996   4.366  38.275  1.00 69.21           N  
ATOM   3308  HE  ARG A 210      -1.923   5.360  38.112  1.00 69.21           H  
ATOM   3309  NH1 ARG A 210      -3.240   2.688  39.227  1.00 69.21           N  
ATOM   3310 HH11 ARG A 210      -3.991   2.389  39.832  1.00 69.21           H  
ATOM   3311 HH12 ARG A 210      -2.634   2.009  38.790  1.00 69.21           H  
ATOM   3312  NH2 ARG A 210      -3.777   4.829  39.614  1.00 69.21           N  
ATOM   3313 HH21 ARG A 210      -4.487   4.532  40.269  1.00 69.21           H  
ATOM   3314 HH22 ARG A 210      -3.609   5.820  39.519  1.00 69.21           H  
ATOM   3315  CZ  ARG A 210      -2.999   3.958  39.032  1.00 69.21           C  
ATOM   3316  N   TYR A 211      -1.703   4.769  32.231  1.00 68.80           N  
ATOM   3317  H   TYR A 211      -2.246   5.464  32.722  1.00 68.80           H  
ATOM   3318  CA  TYR A 211      -2.196   4.304  30.939  1.00 68.80           C  
ATOM   3319  HA  TYR A 211      -2.294   3.219  30.963  1.00 68.80           H  
ATOM   3320  C   TYR A 211      -1.224   4.650  29.810  1.00 68.80           C  
ATOM   3321  CB  TYR A 211      -3.579   4.909  30.674  1.00 68.80           C  
ATOM   3322  HB2 TYR A 211      -3.511   5.996  30.657  1.00 68.80           H  
ATOM   3323  HB3 TYR A 211      -4.248   4.631  31.488  1.00 68.80           H  
ATOM   3324  O   TYR A 211      -0.865   3.780  29.026  1.00 68.80           O  
ATOM   3325  CG  TYR A 211      -4.181   4.432  29.372  1.00 68.80           C  
ATOM   3326  CD1 TYR A 211      -3.967   5.153  28.180  1.00 68.80           C  
ATOM   3327  HD1 TYR A 211      -3.383   6.061  28.192  1.00 68.80           H  
ATOM   3328  CD2 TYR A 211      -4.914   3.231  29.350  1.00 68.80           C  
ATOM   3329  HD2 TYR A 211      -5.061   2.666  30.258  1.00 68.80           H  
ATOM   3330  CE1 TYR A 211      -4.483   4.668  26.962  1.00 68.80           C  
ATOM   3331  HE1 TYR A 211      -4.303   5.207  26.044  1.00 68.80           H  
ATOM   3332  CE2 TYR A 211      -5.439   2.750  28.138  1.00 68.80           C  
ATOM   3333  HE2 TYR A 211      -5.986   1.820  28.106  1.00 68.80           H  
ATOM   3334  OH  TYR A 211      -5.729   2.986  25.777  1.00 68.80           O  
ATOM   3335  HH  TYR A 211      -5.439   3.497  25.017  1.00 68.80           H  
ATOM   3336  CZ  TYR A 211      -5.222   3.464  26.942  1.00 68.80           C  
ATOM   3337  N   LEU A 212      -0.750   5.898  29.756  1.00 72.47           N  
ATOM   3338  H   LEU A 212      -1.090   6.570  30.429  1.00 72.47           H  
ATOM   3339  CA  LEU A 212       0.263   6.330  28.795  1.00 72.47           C  
ATOM   3340  HA  LEU A 212      -0.089   6.121  27.785  1.00 72.47           H  
ATOM   3341  C   LEU A 212       1.558   5.539  28.971  1.00 72.47           C  
ATOM   3342  CB  LEU A 212       0.530   7.836  28.959  1.00 72.47           C  
ATOM   3343  HB2 LEU A 212       0.666   8.053  30.018  1.00 72.47           H  
ATOM   3344  HB3 LEU A 212       1.462   8.086  28.451  1.00 72.47           H  
ATOM   3345  O   LEU A 212       2.128   5.095  27.982  1.00 72.47           O  
ATOM   3346  CG  LEU A 212      -0.575   8.739  28.389  1.00 72.47           C  
ATOM   3347  HG  LEU A 212      -1.545   8.435  28.782  1.00 72.47           H  
ATOM   3348  CD1 LEU A 212      -0.312  10.186  28.810  1.00 72.47           C  
ATOM   3349 HD11 LEU A 212       0.653  10.517  28.426  1.00 72.47           H  
ATOM   3350 HD12 LEU A 212      -1.096  10.832  28.417  1.00 72.47           H  
ATOM   3351 HD13 LEU A 212      -0.310  10.255  29.898  1.00 72.47           H  
ATOM   3352  CD2 LEU A 212      -0.626   8.688  26.860  1.00 72.47           C  
ATOM   3353 HD21 LEU A 212       0.347   8.949  26.442  1.00 72.47           H  
ATOM   3354 HD22 LEU A 212      -0.902   7.690  26.521  1.00 72.47           H  
ATOM   3355 HD23 LEU A 212      -1.372   9.391  26.490  1.00 72.47           H  
ATOM   3356  N   HIS A 213       1.990   5.311  30.213  1.00 73.17           N  
ATOM   3357  H   HIS A 213       1.501   5.730  30.991  1.00 73.17           H  
ATOM   3358  CA  HIS A 213       3.144   4.466  30.488  1.00 73.17           C  
ATOM   3359  HA  HIS A 213       4.001   4.870  29.951  1.00 73.17           H  
ATOM   3360  C   HIS A 213       2.911   3.049  29.963  1.00 73.17           C  
ATOM   3361  CB  HIS A 213       3.473   4.483  31.982  1.00 73.17           C  
ATOM   3362  HB2 HIS A 213       2.676   3.994  32.543  1.00 73.17           H  
ATOM   3363  HB3 HIS A 213       3.533   5.519  32.317  1.00 73.17           H  
ATOM   3364  O   HIS A 213       3.712   2.590  29.172  1.00 73.17           O  
ATOM   3365  CG  HIS A 213       4.781   3.810  32.307  1.00 73.17           C  
ATOM   3366  CD2 HIS A 213       5.959   4.440  32.605  1.00 73.17           C  
ATOM   3367  HD2 HIS A 213       6.119   5.507  32.639  1.00 73.17           H  
ATOM   3368  ND1 HIS A 213       5.019   2.455  32.373  1.00 73.17           N  
ATOM   3369  HD1 HIS A 213       4.453   1.721  31.972  1.00 73.17           H  
ATOM   3370  CE1 HIS A 213       6.298   2.279  32.740  1.00 73.17           C  
ATOM   3371  HE1 HIS A 213       6.792   1.321  32.808  1.00 73.17           H  
ATOM   3372  NE2 HIS A 213       6.915   3.462  32.884  1.00 73.17           N  
ATOM   3373  N   ALA A 214       1.797   2.391  30.295  1.00 68.07           N  
ATOM   3374  H   ALA A 214       1.142   2.826  30.929  1.00 68.07           H  
ATOM   3375  CA  ALA A 214       1.490   1.042  29.812  1.00 68.07           C  
ATOM   3376  HA  ALA A 214       2.296   0.373  30.114  1.00 68.07           H  
ATOM   3377  C   ALA A 214       1.385   0.957  28.280  1.00 68.07           C  
ATOM   3378  CB  ALA A 214       0.193   0.571  30.479  1.00 68.07           C  
ATOM   3379  HB1 ALA A 214      -0.027  -0.448  30.159  1.00 68.07           H  
ATOM   3380  HB2 ALA A 214      -0.634   1.221  30.192  1.00 68.07           H  
ATOM   3381  HB3 ALA A 214       0.307   0.585  31.562  1.00 68.07           H  
ATOM   3382  O   ALA A 214       1.866  -0.005  27.693  1.00 68.07           O  
ATOM   3383  N   ALA A 215       0.809   1.965  27.620  1.00 64.91           N  
ATOM   3384  H   ALA A 215       0.383   2.711  28.152  1.00 64.91           H  
ATOM   3385  CA  ALA A 215       0.745   2.032  26.162  1.00 64.91           C  
ATOM   3386  HA  ALA A 215       0.325   1.099  25.786  1.00 64.91           H  
ATOM   3387  C   ALA A 215       2.137   2.197  25.525  1.00 64.91           C  
ATOM   3388  CB  ALA A 215      -0.194   3.181  25.771  1.00 64.91           C  
ATOM   3389  HB1 ALA A 215       0.207   4.129  26.132  1.00 64.91           H  
ATOM   3390  HB2 ALA A 215      -0.285   3.222  24.686  1.00 64.91           H  
ATOM   3391  HB3 ALA A 215      -1.179   3.017  26.207  1.00 64.91           H  
ATOM   3392  O   ALA A 215       2.383   1.659  24.449  1.00 64.91           O  
ATOM   3393  N   MET A 216       3.049   2.913  26.193  1.00 67.96           N  
ATOM   3394  H   MET A 216       2.770   3.349  27.060  1.00 67.96           H  
ATOM   3395  CA  MET A 216       4.428   3.127  25.735  1.00 67.96           C  
ATOM   3396  HA  MET A 216       4.441   3.150  24.645  1.00 67.96           H  
ATOM   3397  C   MET A 216       5.399   2.015  26.153  1.00 67.96           C  
ATOM   3398  CB  MET A 216       4.940   4.480  26.251  1.00 67.96           C  
ATOM   3399  HB2 MET A 216       6.004   4.556  26.027  1.00 67.96           H  
ATOM   3400  HB3 MET A 216       4.813   4.534  27.332  1.00 67.96           H  
ATOM   3401  O   MET A 216       6.413   1.817  25.490  1.00 67.96           O  
ATOM   3402  CG  MET A 216       4.234   5.663  25.577  1.00 67.96           C  
ATOM   3403  HG2 MET A 216       3.183   5.683  25.864  1.00 67.96           H  
ATOM   3404  HG3 MET A 216       4.274   5.507  24.499  1.00 67.96           H  
ATOM   3405  SD  MET A 216       4.974   7.289  25.913  1.00 67.96           S  
ATOM   3406  CE  MET A 216       4.643   7.471  27.684  1.00 67.96           C  
ATOM   3407  HE1 MET A 216       3.570   7.395  27.860  1.00 67.96           H  
ATOM   3408  HE2 MET A 216       5.156   6.684  28.237  1.00 67.96           H  
ATOM   3409  HE3 MET A 216       5.001   8.443  28.023  1.00 67.96           H  
ATOM   3410  N   THR A 217       5.113   1.298  27.240  1.00 61.77           N  
ATOM   3411  H   THR A 217       4.315   1.579  27.791  1.00 61.77           H  
ATOM   3412  CA  THR A 217       5.939   0.213  27.790  1.00 61.77           C  
ATOM   3413  HA  THR A 217       6.888   0.188  27.255  1.00 61.77           H  
ATOM   3414  C   THR A 217       5.317  -1.153  27.575  1.00 61.77           C  
ATOM   3415  CB  THR A 217       6.266   0.396  29.284  1.00 61.77           C  
ATOM   3416  HB  THR A 217       6.983  -0.376  29.563  1.00 61.77           H  
ATOM   3417  O   THR A 217       5.687  -2.092  28.270  1.00 61.77           O  
ATOM   3418  CG2 THR A 217       6.942   1.738  29.553  1.00 61.77           C  
ATOM   3419 HG21 THR A 217       7.656   1.955  28.758  1.00 61.77           H  
ATOM   3420 HG22 THR A 217       7.495   1.681  30.490  1.00 61.77           H  
ATOM   3421 HG23 THR A 217       6.208   2.542  29.603  1.00 61.77           H  
ATOM   3422  OG1 THR A 217       5.120   0.240  30.104  1.00 61.77           O  
ATOM   3423  HG1 THR A 217       4.891  -0.688  30.013  1.00 61.77           H  
ATOM   3424  N   ASN A 218       4.334  -1.276  26.682  1.00 51.87           N  
ATOM   3425  H   ASN A 218       4.024  -0.467  26.163  1.00 51.87           H  
ATOM   3426  CA  ASN A 218       3.768  -2.577  26.380  1.00 51.87           C  
ATOM   3427  HA  ASN A 218       3.410  -3.012  27.313  1.00 51.87           H  
ATOM   3428  C   ASN A 218       4.904  -3.447  25.835  1.00 51.87           C  
ATOM   3429  CB  ASN A 218       2.580  -2.424  25.409  1.00 51.87           C  
ATOM   3430  HB2 ASN A 218       2.025  -1.519  25.656  1.00 51.87           H  
ATOM   3431  HB3 ASN A 218       2.941  -2.330  24.385  1.00 51.87           H  
ATOM   3432  O   ASN A 218       5.484  -3.113  24.801  1.00 51.87           O  
ATOM   3433  CG  ASN A 218       1.609  -3.587  25.497  1.00 51.87           C  
ATOM   3434  ND2 ASN A 218       0.451  -3.465  24.893  1.00 51.87           N  
ATOM   3435 HD21 ASN A 218       0.220  -2.615  24.399  1.00 51.87           H  
ATOM   3436 HD22 ASN A 218      -0.188  -4.241  24.998  1.00 51.87           H  
ATOM   3437  OD1 ASN A 218       1.861  -4.611  26.106  1.00 51.87           O  
ATOM   3438  N   ASP A 219       5.228  -4.537  26.532  1.00 51.57           N  
ATOM   3439  H   ASP A 219       4.796  -4.681  27.433  1.00 51.57           H  
ATOM   3440  CA  ASP A 219       6.349  -5.418  26.179  1.00 51.57           C  
ATOM   3441  HA  ASP A 219       7.250  -4.806  26.120  1.00 51.57           H  
ATOM   3442  C   ASP A 219       6.162  -6.079  24.801  1.00 51.57           C  
ATOM   3443  CB  ASP A 219       6.564  -6.464  27.285  1.00 51.57           C  
ATOM   3444  HB2 ASP A 219       5.611  -6.938  27.520  1.00 51.57           H  
ATOM   3445  HB3 ASP A 219       7.235  -7.236  26.909  1.00 51.57           H  
ATOM   3446  O   ASP A 219       7.103  -6.579  24.193  1.00 51.57           O  
ATOM   3447  CG  ASP A 219       7.194  -5.888  28.562  1.00 51.57           C  
ATOM   3448  OD1 ASP A 219       8.030  -4.961  28.449  1.00 51.57           O  
ATOM   3449  OD2 ASP A 219       6.854  -6.410  29.647  1.00 51.57           O  
ATOM   3450  N   MET A 220       4.943  -6.016  24.260  1.00 48.75           N  
ATOM   3451  H   MET A 220       4.210  -5.626  24.835  1.00 48.75           H  
ATOM   3452  CA  MET A 220       4.626  -6.409  22.886  1.00 48.75           C  
ATOM   3453  HA  MET A 220       5.098  -7.370  22.678  1.00 48.75           H  
ATOM   3454  C   MET A 220       5.144  -5.416  21.828  1.00 48.75           C  
ATOM   3455  CB  MET A 220       3.103  -6.566  22.762  1.00 48.75           C  
ATOM   3456  HB2 MET A 220       2.852  -6.827  21.734  1.00 48.75           H  
ATOM   3457  HB3 MET A 220       2.629  -5.611  22.988  1.00 48.75           H  
ATOM   3458  O   MET A 220       5.228  -5.768  20.655  1.00 48.75           O  
ATOM   3459  CG  MET A 220       2.523  -7.633  23.704  1.00 48.75           C  
ATOM   3460  HG2 MET A 220       2.747  -7.355  24.734  1.00 48.75           H  
ATOM   3461  HG3 MET A 220       1.438  -7.628  23.598  1.00 48.75           H  
ATOM   3462  SD  MET A 220       3.108  -9.332  23.436  1.00 48.75           S  
ATOM   3463  CE  MET A 220       2.360  -9.690  21.824  1.00 48.75           C  
ATOM   3464  HE1 MET A 220       2.565 -10.726  21.554  1.00 48.75           H  
ATOM   3465  HE2 MET A 220       2.788  -9.036  21.064  1.00 48.75           H  
ATOM   3466  HE3 MET A 220       1.282  -9.537  21.875  1.00 48.75           H  
ATOM   3467  N   GLY A 221       5.456  -4.172  22.212  1.00 43.25           N  
ATOM   3468  H   GLY A 221       5.396  -3.963  23.198  1.00 43.25           H  
ATOM   3469  CA  GLY A 221       5.970  -3.115  21.332  1.00 43.25           C  
ATOM   3470  HA2 GLY A 221       5.733  -3.344  20.294  1.00 43.25           H  
ATOM   3471  HA3 GLY A 221       5.478  -2.179  21.599  1.00 43.25           H  
ATOM   3472  C   GLY A 221       7.481  -2.891  21.440  1.00 43.25           C  
ATOM   3473  O   GLY A 221       8.086  -2.314  20.534  1.00 43.25           O  
ATOM   3474  N   THR A 222       8.122  -3.362  22.511  1.00 39.26           N  
ATOM   3475  H   THR A 222       7.605  -3.836  23.237  1.00 39.26           H  
ATOM   3476  CA  THR A 222       9.581  -3.365  22.642  1.00 39.26           C  
ATOM   3477  HA  THR A 222       9.977  -2.457  22.188  1.00 39.26           H  
ATOM   3478  C   THR A 222      10.150  -4.537  21.852  1.00 39.26           C  
ATOM   3479  CB  THR A 222      10.033  -3.368  24.115  1.00 39.26           C  
ATOM   3480  HB  THR A 222      11.044  -3.768  24.194  1.00 39.26           H  
ATOM   3481  O   THR A 222      10.402  -5.623  22.366  1.00 39.26           O  
ATOM   3482  CG2 THR A 222      10.019  -1.953  24.692  1.00 39.26           C  
ATOM   3483 HG21 THR A 222      10.705  -1.318  24.132  1.00 39.26           H  
ATOM   3484 HG22 THR A 222       9.011  -1.541  24.632  1.00 39.26           H  
ATOM   3485 HG23 THR A 222      10.330  -1.982  25.736  1.00 39.26           H  
ATOM   3486  OG1 THR A 222       9.154  -4.131  24.895  1.00 39.26           O  
ATOM   3487  HG1 THR A 222       9.431  -4.149  25.814  1.00 39.26           H  
ATOM   3488  N   THR A 223      10.388  -4.309  20.559  1.00 38.37           N  
ATOM   3489  H   THR A 223      10.062  -3.441  20.158  1.00 38.37           H  
ATOM   3490  CA  THR A 223      11.201  -5.204  19.730  1.00 38.37           C  
ATOM   3491  HA  THR A 223      10.633  -6.114  19.533  1.00 38.37           H  
ATOM   3492  C   THR A 223      12.480  -5.571  20.483  1.00 38.37           C  
ATOM   3493  CB  THR A 223      11.578  -4.545  18.392  1.00 38.37           C  
ATOM   3494  HB  THR A 223      12.414  -5.090  17.954  1.00 38.37           H  
ATOM   3495  O   THR A 223      13.294  -4.700  20.792  1.00 38.37           O  
ATOM   3496  CG2 THR A 223      10.423  -4.570  17.396  1.00 38.37           C  
ATOM   3497 HG21 THR A 223      10.735  -4.097  16.465  1.00 38.37           H  
ATOM   3498 HG22 THR A 223      10.129  -5.600  17.192  1.00 38.37           H  
ATOM   3499 HG23 THR A 223       9.569  -4.029  17.802  1.00 38.37           H  
ATOM   3500  OG1 THR A 223      11.957  -3.199  18.583  1.00 38.37           O  
ATOM   3501  HG1 THR A 223      12.579  -3.183  19.314  1.00 38.37           H  
ATOM   3502  N   THR A 224      12.683  -6.862  20.748  1.00 41.56           N  
ATOM   3503  H   THR A 224      11.945  -7.512  20.517  1.00 41.56           H  
ATOM   3504  CA  THR A 224      13.805  -7.442  21.516  1.00 41.56           C  
ATOM   3505  HA  THR A 224      13.857  -6.903  22.462  1.00 41.56           H  
ATOM   3506  C   THR A 224      15.184  -7.264  20.868  1.00 41.56           C  
ATOM   3507  CB  THR A 224      13.545  -8.935  21.830  1.00 41.56           C  
ATOM   3508  HB  THR A 224      14.464  -9.515  21.745  1.00 41.56           H  
ATOM   3509  O   THR A 224      16.167  -7.864  21.300  1.00 41.56           O  
ATOM   3510  CG2 THR A 224      13.011  -9.128  23.245  1.00 41.56           C  
ATOM   3511 HG21 THR A 224      13.748  -8.774  23.965  1.00 41.56           H  
ATOM   3512 HG22 THR A 224      12.088  -8.563  23.377  1.00 41.56           H  
ATOM   3513 HG23 THR A 224      12.823 -10.185  23.432  1.00 41.56           H  
ATOM   3514  OG1 THR A 224      12.590  -9.489  20.951  1.00 41.56           O  
ATOM   3515  HG1 THR A 224      11.932  -9.932  21.491  1.00 41.56           H  
ATOM   3516  N   ARG A 225      15.316  -6.410  19.852  1.00 36.16           N  
ATOM   3517  H   ARG A 225      14.514  -5.835  19.637  1.00 36.16           H  
ATOM   3518  CA  ARG A 225      16.605  -6.023  19.284  1.00 36.16           C  
ATOM   3519  HA  ARG A 225      17.401  -6.588  19.769  1.00 36.16           H  
ATOM   3520  C   ARG A 225      16.874  -4.566  19.593  1.00 36.16           C  
ATOM   3521  CB  ARG A 225      16.662  -6.351  17.793  1.00 36.16           C  
ATOM   3522  HB2 ARG A 225      15.730  -6.069  17.303  1.00 36.16           H  
ATOM   3523  HB3 ARG A 225      17.480  -5.789  17.343  1.00 36.16           H  
ATOM   3524  O   ARG A 225      16.233  -3.680  19.042  1.00 36.16           O  
ATOM   3525  CG  ARG A 225      16.936  -7.850  17.619  1.00 36.16           C  
ATOM   3526  HG2 ARG A 225      16.080  -8.426  17.970  1.00 36.16           H  
ATOM   3527  HG3 ARG A 225      17.814  -8.127  18.201  1.00 36.16           H  
ATOM   3528  CD  ARG A 225      17.204  -8.171  16.150  1.00 36.16           C  
ATOM   3529  HD2 ARG A 225      16.294  -7.994  15.577  1.00 36.16           H  
ATOM   3530  HD3 ARG A 225      17.986  -7.503  15.789  1.00 36.16           H  
ATOM   3531  NE  ARG A 225      17.634  -9.570  15.988  1.00 36.16           N  
ATOM   3532  HE  ARG A 225      17.424 -10.199  16.750  1.00 36.16           H  
ATOM   3533  NH1 ARG A 225      18.508  -9.360  13.876  1.00 36.16           N  
ATOM   3534 HH11 ARG A 225      18.933  -9.774  13.059  1.00 36.16           H  
ATOM   3535 HH12 ARG A 225      18.199  -8.399  13.855  1.00 36.16           H  
ATOM   3536  NH2 ARG A 225      18.576 -11.338  14.909  1.00 36.16           N  
ATOM   3537 HH21 ARG A 225      19.009 -11.734  14.087  1.00 36.16           H  
ATOM   3538 HH22 ARG A 225      18.352 -11.936  15.692  1.00 36.16           H  
ATOM   3539  CZ  ARG A 225      18.237 -10.080  14.930  1.00 36.16           C  
ATOM   3540  N   GLY A 226      17.842  -4.370  20.487  1.00 35.16           N  
ATOM   3541  H   GLY A 226      18.258  -5.194  20.896  1.00 35.16           H  
ATOM   3542  CA  GLY A 226      18.322  -3.081  20.959  1.00 35.16           C  
ATOM   3543  HA2 GLY A 226      17.618  -2.684  21.691  1.00 35.16           H  
ATOM   3544  HA3 GLY A 226      19.287  -3.211  21.447  1.00 35.16           H  
ATOM   3545  C   GLY A 226      18.495  -2.075  19.829  1.00 35.16           C  
ATOM   3546  O   GLY A 226      19.482  -2.086  19.102  1.00 35.16           O  
ATOM   3547  N   SER A 227      17.528  -1.178  19.721  1.00 35.78           N  
ATOM   3548  H   SER A 227      16.682  -1.313  20.255  1.00 35.78           H  
ATOM   3549  CA  SER A 227      17.673   0.098  19.053  1.00 35.78           C  
ATOM   3550  HA  SER A 227      18.733   0.342  18.990  1.00 35.78           H  
ATOM   3551  C   SER A 227      16.986   1.130  19.927  1.00 35.78           C  
ATOM   3552  CB  SER A 227      17.125   0.080  17.634  1.00 35.78           C  
ATOM   3553  HB2 SER A 227      17.578  -0.739  17.075  1.00 35.78           H  
ATOM   3554  HB3 SER A 227      16.043  -0.049  17.657  1.00 35.78           H  
ATOM   3555  O   SER A 227      15.987   0.859  20.591  1.00 35.78           O  
ATOM   3556  OG  SER A 227      17.459   1.313  17.027  1.00 35.78           O  
ATOM   3557  HG  SER A 227      17.001   1.369  16.185  1.00 35.78           H  
ATOM   3558  N   GLN A 228      17.645   2.267  20.030  1.00 33.21           N  
ATOM   3559  H   GLN A 228      18.326   2.452  19.307  1.00 33.21           H  
ATOM   3560  CA  GLN A 228      17.547   3.222  21.113  1.00 33.21           C  
ATOM   3561  HA  GLN A 228      17.900   2.750  22.030  1.00 33.21           H  
ATOM   3562  C   GLN A 228      16.101   3.670  21.325  1.00 33.21           C  
ATOM   3563  CB  GLN A 228      18.487   4.385  20.769  1.00 33.21           C  
ATOM   3564  HB2 GLN A 228      18.388   5.165  21.524  1.00 33.21           H  
ATOM   3565  HB3 GLN A 228      18.196   4.800  19.804  1.00 33.21           H  
ATOM   3566  O   GLN A 228      15.478   4.242  20.434  1.00 33.21           O  
ATOM   3567  CG  GLN A 228      19.958   3.920  20.712  1.00 33.21           C  
ATOM   3568  HG2 GLN A 228      20.293   3.674  21.720  1.00 33.21           H  
ATOM   3569  HG3 GLN A 228      20.057   3.024  20.099  1.00 33.21           H  
ATOM   3570  CD  GLN A 228      20.902   4.959  20.122  1.00 33.21           C  
ATOM   3571  NE2 GLN A 228      22.168   4.636  19.977  1.00 33.21           N  
ATOM   3572 HE21 GLN A 228      22.746   5.341  19.541  1.00 33.21           H  
ATOM   3573 HE22 GLN A 228      22.503   3.709  20.200  1.00 33.21           H  
ATOM   3574  OE1 GLN A 228      20.541   6.069  19.782  1.00 33.21           O  
ATOM   3575  N   SER A 229      15.597   3.408  22.535  1.00 38.62           N  
ATOM   3576  H   SER A 229      16.144   2.826  23.152  1.00 38.62           H  
ATOM   3577  CA  SER A 229      14.389   4.023  23.078  1.00 38.62           C  
ATOM   3578  HA  SER A 229      13.510   3.540  22.651  1.00 38.62           H  
ATOM   3579  C   SER A 229      14.403   5.503  22.710  1.00 38.62           C  
ATOM   3580  CB  SER A 229      14.386   3.841  24.602  1.00 38.62           C  
ATOM   3581  HB2 SER A 229      14.325   2.779  24.841  1.00 38.62           H  
ATOM   3582  HB3 SER A 229      15.319   4.235  25.006  1.00 38.62           H  
ATOM   3583  O   SER A 229      15.332   6.227  23.081  1.00 38.62           O  
ATOM   3584  OG  SER A 229      13.316   4.521  25.221  1.00 38.62           O  
ATOM   3585  HG  SER A 229      12.517   3.991  25.170  1.00 38.62           H  
ATOM   3586  N   MET A 230      13.413   5.912  21.914  1.00 33.62           N  
ATOM   3587  H   MET A 230      12.759   5.218  21.580  1.00 33.62           H  
ATOM   3588  CA  MET A 230      13.146   7.304  21.585  1.00 33.62           C  
ATOM   3589  HA  MET A 230      13.960   7.712  20.986  1.00 33.62           H  
ATOM   3590  C   MET A 230      13.054   8.056  22.911  1.00 33.62           C  
ATOM   3591  CB  MET A 230      11.830   7.400  20.793  1.00 33.62           C  
ATOM   3592  HB2 MET A 230      11.514   8.443  20.749  1.00 33.62           H  
ATOM   3593  HB3 MET A 230      11.058   6.840  21.320  1.00 33.62           H  
ATOM   3594  O   MET A 230      12.043   7.985  23.608  1.00 33.62           O  
ATOM   3595  CG  MET A 230      11.945   6.852  19.363  1.00 33.62           C  
ATOM   3596  HG2 MET A 230      10.999   6.379  19.101  1.00 33.62           H  
ATOM   3597  HG3 MET A 230      12.712   6.077  19.334  1.00 33.62           H  
ATOM   3598  SD  MET A 230      12.318   8.084  18.086  1.00 33.62           S  
ATOM   3599  CE  MET A 230      10.697   8.873  17.940  1.00 33.62           C  
ATOM   3600  HE1 MET A 230      10.514   9.458  18.841  1.00 33.62           H  
ATOM   3601  HE2 MET A 230       9.922   8.116  17.820  1.00 33.62           H  
ATOM   3602  HE3 MET A 230      10.693   9.537  17.076  1.00 33.62           H  
ATOM   3603  N   ARG A 231      14.148   8.725  23.294  1.00 33.13           N  
ATOM   3604  H   ARG A 231      14.981   8.590  22.739  1.00 33.13           H  
ATOM   3605  CA  ARG A 231      14.199   9.625  24.443  1.00 33.13           C  
ATOM   3606  HA  ARG A 231      13.758   9.138  25.313  1.00 33.13           H  
ATOM   3607  C   ARG A 231      13.328  10.824  24.101  1.00 33.13           C  
ATOM   3608  CB  ARG A 231      15.639  10.062  24.766  1.00 33.13           C  
ATOM   3609  HB2 ARG A 231      16.116  10.425  23.856  1.00 33.13           H  
ATOM   3610  HB3 ARG A 231      15.580  10.895  25.467  1.00 33.13           H  
ATOM   3611  O   ARG A 231      13.830  11.868  23.695  1.00 33.13           O  
ATOM   3612  CG  ARG A 231      16.519   8.981  25.403  1.00 33.13           C  
ATOM   3613  HG2 ARG A 231      16.696   8.182  24.683  1.00 33.13           H  
ATOM   3614  HG3 ARG A 231      16.024   8.573  26.284  1.00 33.13           H  
ATOM   3615  CD  ARG A 231      17.851   9.629  25.810  1.00 33.13           C  
ATOM   3616  HD2 ARG A 231      17.647  10.401  26.552  1.00 33.13           H  
ATOM   3617  HD3 ARG A 231      18.292  10.096  24.930  1.00 33.13           H  
ATOM   3618  NE  ARG A 231      18.806   8.652  26.365  1.00 33.13           N  
ATOM   3619  HE  ARG A 231      18.536   7.681  26.312  1.00 33.13           H  
ATOM   3620  NH1 ARG A 231      20.423  10.158  27.002  1.00 33.13           N  
ATOM   3621 HH11 ARG A 231      21.327  10.354  27.406  1.00 33.13           H  
ATOM   3622 HH12 ARG A 231      19.839  10.908  26.662  1.00 33.13           H  
ATOM   3623  NH2 ARG A 231      20.761   7.976  27.323  1.00 33.13           N  
ATOM   3624 HH21 ARG A 231      21.661   8.192  27.728  1.00 33.13           H  
ATOM   3625 HH22 ARG A 231      20.457   7.015  27.260  1.00 33.13           H  
ATOM   3626  CZ  ARG A 231      19.987   8.932  26.892  1.00 33.13           C  
ATOM   3627  N   TYR A 232      12.018  10.670  24.226  1.00 30.62           N  
ATOM   3628  H   TYR A 232      11.655   9.752  24.435  1.00 30.62           H  
ATOM   3629  CA  TYR A 232      11.142  11.820  24.295  1.00 30.62           C  
ATOM   3630  HA  TYR A 232      11.333  12.443  23.421  1.00 30.62           H  
ATOM   3631  C   TYR A 232      11.506  12.573  25.578  1.00 30.62           C  
ATOM   3632  CB  TYR A 232       9.678  11.389  24.250  1.00 30.62           C  
ATOM   3633  HB2 TYR A 232       9.054  12.244  24.510  1.00 30.62           H  
ATOM   3634  HB3 TYR A 232       9.500  10.614  24.996  1.00 30.62           H  
ATOM   3635  O   TYR A 232      11.551  11.959  26.650  1.00 30.62           O  
ATOM   3636  CG  TYR A 232       9.263  10.896  22.879  1.00 30.62           C  
ATOM   3637  CD1 TYR A 232       8.967  11.828  21.865  1.00 30.62           C  
ATOM   3638  HD1 TYR A 232       9.039  12.886  22.068  1.00 30.62           H  
ATOM   3639  CD2 TYR A 232       9.179   9.515  22.614  1.00 30.62           C  
ATOM   3640  HD2 TYR A 232       9.418   8.797  23.384  1.00 30.62           H  
ATOM   3641  CE1 TYR A 232       8.551  11.385  20.596  1.00 30.62           C  
ATOM   3642  HE1 TYR A 232       8.304  12.100  19.825  1.00 30.62           H  
ATOM   3643  CE2 TYR A 232       8.758   9.069  21.347  1.00 30.62           C  
ATOM   3644  HE2 TYR A 232       8.658   8.013  21.142  1.00 30.62           H  
ATOM   3645  OH  TYR A 232       7.977   9.566  19.139  1.00 30.62           O  
ATOM   3646  HH  TYR A 232       7.721  10.289  18.562  1.00 30.62           H  
ATOM   3647  CZ  TYR A 232       8.426  10.002  20.344  1.00 30.62           C  
ATOM   3648  N   PRO A 233      11.841  13.870  25.492  1.00 31.45           N  
ATOM   3649  CA  PRO A 233      12.116  14.648  26.683  1.00 31.45           C  
ATOM   3650  HA  PRO A 233      12.941  14.180  27.221  1.00 31.45           H  
ATOM   3651  C   PRO A 233      10.856  14.665  27.562  1.00 31.45           C  
ATOM   3652  CB  PRO A 233      12.547  16.033  26.199  1.00 31.45           C  
ATOM   3653  HB2 PRO A 233      13.632  16.059  26.107  1.00 31.45           H  
ATOM   3654  HB3 PRO A 233      12.203  16.827  26.862  1.00 31.45           H  
ATOM   3655  O   PRO A 233       9.740  14.684  27.030  1.00 31.45           O  
ATOM   3656  CG  PRO A 233      11.919  16.146  24.810  1.00 31.45           C  
ATOM   3657  HG2 PRO A 233      12.512  16.779  24.150  1.00 31.45           H  
ATOM   3658  HG3 PRO A 233      10.906  16.538  24.903  1.00 31.45           H  
ATOM   3659  CD  PRO A 233      11.859  14.707  24.305  1.00 31.45           C  
ATOM   3660  HD2 PRO A 233      12.748  14.482  23.716  1.00 31.45           H  
ATOM   3661  HD3 PRO A 233      10.960  14.568  23.704  1.00 31.45           H  
ATOM   3662  N   PRO A 234      11.013  14.627  28.896  1.00 34.38           N  
ATOM   3663  CA  PRO A 234       9.884  14.625  29.808  1.00 34.38           C  
ATOM   3664  HA  PRO A 234       9.289  13.726  29.649  1.00 34.38           H  
ATOM   3665  C   PRO A 234       9.025  15.858  29.537  1.00 34.38           C  
ATOM   3666  CB  PRO A 234      10.479  14.596  31.221  1.00 34.38           C  
ATOM   3667  HB2 PRO A 234       9.906  15.203  31.923  1.00 34.38           H  
ATOM   3668  HB3 PRO A 234      10.528  13.564  31.568  1.00 34.38           H  
ATOM   3669  O   PRO A 234       9.518  16.986  29.541  1.00 34.38           O  
ATOM   3670  CG  PRO A 234      11.898  15.134  31.036  1.00 34.38           C  
ATOM   3671  HG2 PRO A 234      11.882  16.223  31.083  1.00 34.38           H  
ATOM   3672  HG3 PRO A 234      12.585  14.729  31.779  1.00 34.38           H  
ATOM   3673  CD  PRO A 234      12.267  14.693  29.624  1.00 34.38           C  
ATOM   3674  HD2 PRO A 234      12.954  15.414  29.181  1.00 34.38           H  
ATOM   3675  HD3 PRO A 234      12.720  13.702  29.651  1.00 34.38           H  
ATOM   3676  N   LEU A 235       7.740  15.619  29.274  1.00 34.71           N  
ATOM   3677  H   LEU A 235       7.441  14.657  29.217  1.00 34.71           H  
ATOM   3678  CA  LEU A 235       6.734  16.657  29.112  1.00 34.71           C  
ATOM   3679  HA  LEU A 235       7.055  17.361  28.345  1.00 34.71           H  
ATOM   3680  C   LEU A 235       6.610  17.415  30.439  1.00 34.71           C  
ATOM   3681  CB  LEU A 235       5.393  16.009  28.696  1.00 34.71           C  
ATOM   3682  HB2 LEU A 235       4.606  16.760  28.764  1.00 34.71           H  
ATOM   3683  HB3 LEU A 235       5.156  15.229  29.419  1.00 34.71           H  
ATOM   3684  O   LEU A 235       5.787  17.076  31.285  1.00 34.71           O  
ATOM   3685  CG  LEU A 235       5.356  15.398  27.283  1.00 34.71           C  
ATOM   3686  HG  LEU A 235       6.225  14.756  27.137  1.00 34.71           H  
ATOM   3687  CD1 LEU A 235       4.096  14.544  27.124  1.00 34.71           C  
ATOM   3688 HD11 LEU A 235       4.100  13.741  27.861  1.00 34.71           H  
ATOM   3689 HD12 LEU A 235       3.206  15.158  27.263  1.00 34.71           H  
ATOM   3690 HD13 LEU A 235       4.077  14.100  26.129  1.00 34.71           H  
ATOM   3691  CD2 LEU A 235       5.338  16.477  26.198  1.00 34.71           C  
ATOM   3692 HD21 LEU A 235       4.479  17.134  26.331  1.00 34.71           H  
ATOM   3693 HD22 LEU A 235       6.256  17.062  26.242  1.00 34.71           H  
ATOM   3694 HD23 LEU A 235       5.282  16.006  25.216  1.00 34.71           H  
ATOM   3695  N   THR A 236       7.401  18.469  30.628  1.00 32.93           N  
ATOM   3696  H   THR A 236       8.173  18.613  29.992  1.00 32.93           H  
ATOM   3697  CA  THR A 236       7.135  19.523  31.612  1.00 32.93           C  
ATOM   3698  HA  THR A 236       6.806  19.063  32.544  1.00 32.93           H  
ATOM   3699  C   THR A 236       5.968  20.370  31.104  1.00 32.93           C  
ATOM   3700  CB  THR A 236       8.392  20.355  31.920  1.00 32.93           C  
ATOM   3701  HB  THR A 236       8.106  21.290  32.402  1.00 32.93           H  
ATOM   3702  O   THR A 236       6.083  21.563  30.830  1.00 32.93           O  
ATOM   3703  CG2 THR A 236       9.338  19.604  32.855  1.00 32.93           C  
ATOM   3704 HG21 THR A 236      10.210  20.220  33.074  1.00 32.93           H  
ATOM   3705 HG22 THR A 236       9.662  18.674  32.388  1.00 32.93           H  
ATOM   3706 HG23 THR A 236       8.826  19.376  33.790  1.00 32.93           H  
ATOM   3707  OG1 THR A 236       9.115  20.631  30.741  1.00 32.93           O  
ATOM   3708  HG1 THR A 236       9.890  21.144  30.983  1.00 32.93           H  
ATOM   3709  N   PHE A 237       4.814  19.728  30.915  1.00 36.83           N  
ATOM   3710  H   PHE A 237       4.773  18.749  31.160  1.00 36.83           H  
ATOM   3711  CA  PHE A 237       3.588  20.389  30.504  1.00 36.83           C  
ATOM   3712  HA  PHE A 237       3.844  21.151  29.768  1.00 36.83           H  
ATOM   3713  C   PHE A 237       2.986  21.100  31.719  1.00 36.83           C  
ATOM   3714  CB  PHE A 237       2.644  19.403  29.801  1.00 36.83           C  
ATOM   3715  HB2 PHE A 237       2.168  18.754  30.536  1.00 36.83           H  
ATOM   3716  HB3 PHE A 237       3.232  18.768  29.139  1.00 36.83           H  
ATOM   3717  O   PHE A 237       2.189  20.545  32.465  1.00 36.83           O  
ATOM   3718  CG  PHE A 237       1.589  20.099  28.961  1.00 36.83           C  
ATOM   3719  CD1 PHE A 237       0.329  20.407  29.507  1.00 36.83           C  
ATOM   3720  HD1 PHE A 237       0.109  20.150  30.533  1.00 36.83           H  
ATOM   3721  CD2 PHE A 237       1.880  20.465  27.632  1.00 36.83           C  
ATOM   3722  HD2 PHE A 237       2.848  20.239  27.209  1.00 36.83           H  
ATOM   3723  CE1 PHE A 237      -0.638  21.064  28.724  1.00 36.83           C  
ATOM   3724  HE1 PHE A 237      -1.601  21.304  29.149  1.00 36.83           H  
ATOM   3725  CE2 PHE A 237       0.914  21.124  26.850  1.00 36.83           C  
ATOM   3726  HE2 PHE A 237       1.140  21.401  25.831  1.00 36.83           H  
ATOM   3727  CZ  PHE A 237      -0.347  21.421  27.396  1.00 36.83           C  
ATOM   3728  HZ  PHE A 237      -1.088  21.929  26.797  1.00 36.83           H  
ATOM   3729  N   ALA A 238       3.466  22.327  31.926  1.00 34.40           N  
ATOM   3730  H   ALA A 238       4.280  22.553  31.373  1.00 34.40           H  
ATOM   3731  CA  ALA A 238       2.776  23.461  32.530  1.00 34.40           C  
ATOM   3732  HA  ALA A 238       3.539  24.080  33.001  1.00 34.40           H  
ATOM   3733  C   ALA A 238       1.737  23.142  33.630  1.00 34.40           C  
ATOM   3734  CB  ALA A 238       2.180  24.282  31.375  1.00 34.40           C  
ATOM   3735  HB1 ALA A 238       2.963  24.567  30.672  1.00 34.40           H  
ATOM   3736  HB2 ALA A 238       1.709  25.184  31.767  1.00 34.40           H  
ATOM   3737  HB3 ALA A 238       1.426  23.694  30.852  1.00 34.40           H  
ATOM   3738  O   ALA A 238       0.532  23.222  33.409  1.00 34.40           O  
ATOM   3739  N   GLU A 239       2.196  22.969  34.872  1.00 36.68           N  
ATOM   3740  H   GLU A 239       3.178  22.778  35.005  1.00 36.68           H  
ATOM   3741  CA  GLU A 239       1.351  23.045  36.083  1.00 36.68           C  
ATOM   3742  HA  GLU A 239       0.513  22.357  35.971  1.00 36.68           H  
ATOM   3743  C   GLU A 239       0.738  24.444  36.334  1.00 36.68           C  
ATOM   3744  CB  GLU A 239       2.170  22.611  37.312  1.00 36.68           C  
ATOM   3745  HB2 GLU A 239       3.141  23.105  37.279  1.00 36.68           H  
ATOM   3746  HB3 GLU A 239       1.659  22.926  38.222  1.00 36.68           H  
ATOM   3747  O   GLU A 239       0.078  24.672  37.346  1.00 36.68           O  
ATOM   3748  CG  GLU A 239       2.346  21.090  37.401  1.00 36.68           C  
ATOM   3749  HG2 GLU A 239       1.359  20.626  37.399  1.00 36.68           H  
ATOM   3750  HG3 GLU A 239       2.887  20.743  36.521  1.00 36.68           H  
ATOM   3751  CD  GLU A 239       3.116  20.677  38.664  1.00 36.68           C  
ATOM   3752  OE1 GLU A 239       2.780  19.609  39.220  1.00 36.68           O  
ATOM   3753  OE2 GLU A 239       4.039  21.431  39.050  1.00 36.68           O  
ATOM   3754  N   LYS A 240       0.917  25.424  35.437  1.00 35.77           N  
ATOM   3755  H   LYS A 240       1.351  25.182  34.558  1.00 35.77           H  
ATOM   3756  CA  LYS A 240       0.533  26.821  35.707  1.00 35.77           C  
ATOM   3757  HA  LYS A 240       0.611  26.964  36.785  1.00 35.77           H  
ATOM   3758  C   LYS A 240      -0.934  27.183  35.462  1.00 35.77           C  
ATOM   3759  CB  LYS A 240       1.522  27.804  35.058  1.00 35.77           C  
ATOM   3760  HB2 LYS A 240       1.843  27.435  34.084  1.00 35.77           H  
ATOM   3761  HB3 LYS A 240       1.037  28.769  34.912  1.00 35.77           H  
ATOM   3762  O   LYS A 240      -1.288  28.333  35.699  1.00 35.77           O  
ATOM   3763  CG  LYS A 240       2.732  28.015  35.981  1.00 35.77           C  
ATOM   3764  HG2 LYS A 240       2.381  28.242  36.988  1.00 35.77           H  
ATOM   3765  HG3 LYS A 240       3.328  27.103  36.014  1.00 35.77           H  
ATOM   3766  CD  LYS A 240       3.597  29.185  35.504  1.00 35.77           C  
ATOM   3767  HD2 LYS A 240       4.004  28.953  34.520  1.00 35.77           H  
ATOM   3768  HD3 LYS A 240       2.980  30.081  35.437  1.00 35.77           H  
ATOM   3769  CE  LYS A 240       4.733  29.417  36.505  1.00 35.77           C  
ATOM   3770  HE2 LYS A 240       4.297  29.576  37.492  1.00 35.77           H  
ATOM   3771  HE3 LYS A 240       5.342  28.514  36.557  1.00 35.77           H  
ATOM   3772  NZ  LYS A 240       5.569  30.582  36.124  1.00 35.77           N  
ATOM   3773  HZ1 LYS A 240       6.309  30.718  36.797  1.00 35.77           H  
ATOM   3774  HZ2 LYS A 240       5.986  30.437  35.215  1.00 35.77           H  
ATOM   3775  HZ3 LYS A 240       5.009  31.422  36.093  1.00 35.77           H  
ATOM   3776  N   SER A 241      -1.806  26.255  35.068  1.00 36.05           N  
ATOM   3777  H   SER A 241      -1.468  25.326  34.863  1.00 36.05           H  
ATOM   3778  CA  SER A 241      -3.209  26.609  34.778  1.00 36.05           C  
ATOM   3779  HA  SER A 241      -3.313  27.693  34.809  1.00 36.05           H  
ATOM   3780  C   SER A 241      -4.245  26.136  35.800  1.00 36.05           C  
ATOM   3781  CB  SER A 241      -3.576  26.237  33.343  1.00 36.05           C  
ATOM   3782  HB2 SER A 241      -4.616  26.496  33.143  1.00 36.05           H  
ATOM   3783  HB3 SER A 241      -3.440  25.165  33.196  1.00 36.05           H  
ATOM   3784  O   SER A 241      -5.410  26.490  35.652  1.00 36.05           O  
ATOM   3785  OG  SER A 241      -2.735  26.954  32.457  1.00 36.05           O  
ATOM   3786  HG  SER A 241      -3.009  27.874  32.449  1.00 36.05           H  
ATOM   3787  N   THR A 242      -3.873  25.427  36.871  1.00 35.33           N  
ATOM   3788  H   THR A 242      -2.930  25.068  36.925  1.00 35.33           H  
ATOM   3789  CA  THR A 242      -4.872  24.902  37.831  1.00 35.33           C  
ATOM   3790  HA  THR A 242      -5.852  25.002  37.364  1.00 35.33           H  
ATOM   3791  C   THR A 242      -5.023  25.696  39.133  1.00 35.33           C  
ATOM   3792  CB  THR A 242      -4.713  23.394  38.107  1.00 35.33           C  
ATOM   3793  HB  THR A 242      -4.387  23.241  39.136  1.00 35.33           H  
ATOM   3794  O   THR A 242      -5.844  25.324  39.964  1.00 35.33           O  
ATOM   3795  CG2 THR A 242      -6.035  22.659  37.876  1.00 35.33           C  
ATOM   3796 HG21 THR A 242      -5.912  21.600  38.104  1.00 35.33           H  
ATOM   3797 HG22 THR A 242      -6.803  23.070  38.531  1.00 35.33           H  
ATOM   3798 HG23 THR A 242      -6.347  22.770  36.837  1.00 35.33           H  
ATOM   3799  OG1 THR A 242      -3.764  22.796  37.250  1.00 35.33           O  
ATOM   3800  HG1 THR A 242      -3.578  21.915  37.581  1.00 35.33           H  
ATOM   3801  N   GLN A 243      -4.313  26.812  39.332  1.00 34.36           N  
ATOM   3802  H   GLN A 243      -3.654  27.104  38.625  1.00 34.36           H  
ATOM   3803  CA  GLN A 243      -4.419  27.593  40.582  1.00 34.36           C  
ATOM   3804  HA  GLN A 243      -4.802  26.930  41.356  1.00 34.36           H  
ATOM   3805  C   GLN A 243      -5.454  28.733  40.581  1.00 34.36           C  
ATOM   3806  CB  GLN A 243      -3.035  28.044  41.078  1.00 34.36           C  
ATOM   3807  HB2 GLN A 243      -2.453  28.467  40.259  1.00 34.36           H  
ATOM   3808  HB3 GLN A 243      -3.168  28.819  41.833  1.00 34.36           H  
ATOM   3809  O   GLN A 243      -5.441  29.563  41.485  1.00 34.36           O  
ATOM   3810  CG  GLN A 243      -2.268  26.885  41.736  1.00 34.36           C  
ATOM   3811  HG2 GLN A 243      -2.954  26.280  42.330  1.00 34.36           H  
ATOM   3812  HG3 GLN A 243      -1.839  26.249  40.961  1.00 34.36           H  
ATOM   3813  CD  GLN A 243      -1.160  27.356  42.675  1.00 34.36           C  
ATOM   3814  NE2 GLN A 243      -0.400  26.447  43.242  1.00 34.36           N  
ATOM   3815 HE21 GLN A 243      -0.521  25.465  43.040  1.00 34.36           H  
ATOM   3816 HE22 GLN A 243       0.321  26.795  43.857  1.00 34.36           H  
ATOM   3817  OE1 GLN A 243      -0.953  28.530  42.934  1.00 34.36           O  
ATOM   3818  N   LEU A 244      -6.387  28.787  39.627  1.00 32.97           N  
ATOM   3819  H   LEU A 244      -6.390  28.086  38.900  1.00 32.97           H  
ATOM   3820  CA  LEU A 244      -7.326  29.915  39.542  1.00 32.97           C  
ATOM   3821  HA  LEU A 244      -7.331  30.419  40.508  1.00 32.97           H  
ATOM   3822  C   LEU A 244      -8.800  29.519  39.418  1.00 32.97           C  
ATOM   3823  CB  LEU A 244      -6.795  30.947  38.518  1.00 32.97           C  
ATOM   3824  HB2 LEU A 244      -7.509  31.114  37.711  1.00 32.97           H  
ATOM   3825  HB3 LEU A 244      -5.896  30.544  38.050  1.00 32.97           H  
ATOM   3826  O   LEU A 244      -9.559  30.193  38.742  1.00 32.97           O  
ATOM   3827  CG  LEU A 244      -6.434  32.292  39.184  1.00 32.97           C  
ATOM   3828  HG  LEU A 244      -6.038  32.117  40.184  1.00 32.97           H  
ATOM   3829  CD1 LEU A 244      -5.343  33.004  38.388  1.00 32.97           C  
ATOM   3830 HD11 LEU A 244      -4.444  32.387  38.363  1.00 32.97           H  
ATOM   3831 HD12 LEU A 244      -5.684  33.188  37.369  1.00 32.97           H  
ATOM   3832 HD13 LEU A 244      -5.101  33.953  38.865  1.00 32.97           H  
ATOM   3833  CD2 LEU A 244      -7.648  33.217  39.285  1.00 32.97           C  
ATOM   3834 HD21 LEU A 244      -8.027  33.447  38.289  1.00 32.97           H  
ATOM   3835 HD22 LEU A 244      -7.368  34.142  39.789  1.00 32.97           H  
ATOM   3836 HD23 LEU A 244      -8.436  32.726  39.856  1.00 32.97           H  
ATOM   3837  N   VAL A 245      -9.234  28.466  40.120  1.00 33.61           N  
ATOM   3838  H   VAL A 245      -8.546  27.894  40.589  1.00 33.61           H  
ATOM   3839  CA  VAL A 245     -10.658  28.284  40.475  1.00 33.61           C  
ATOM   3840  HA  VAL A 245     -11.106  29.276  40.545  1.00 33.61           H  
ATOM   3841  C   VAL A 245     -10.768  27.652  41.867  1.00 33.61           C  
ATOM   3842  CB  VAL A 245     -11.486  27.503  39.421  1.00 33.61           C  
ATOM   3843  HB  VAL A 245     -11.236  26.444  39.477  1.00 33.61           H  
ATOM   3844  O   VAL A 245     -11.239  26.535  42.043  1.00 33.61           O  
ATOM   3845  CG1 VAL A 245     -12.988  27.689  39.700  1.00 33.61           C  
ATOM   3846 HG11 VAL A 245     -13.570  27.125  38.971  1.00 33.61           H  
ATOM   3847 HG12 VAL A 245     -13.249  27.315  40.691  1.00 33.61           H  
ATOM   3848 HG13 VAL A 245     -13.259  28.742  39.630  1.00 33.61           H  
ATOM   3849  CG2 VAL A 245     -11.280  27.942  37.966  1.00 33.61           C  
ATOM   3850 HG21 VAL A 245     -11.891  27.325  37.306  1.00 33.61           H  
ATOM   3851 HG22 VAL A 245     -11.570  28.984  37.836  1.00 33.61           H  
ATOM   3852 HG23 VAL A 245     -10.239  27.809  37.673  1.00 33.61           H  
ATOM   3853  N   ALA A 246     -10.277  28.353  42.887  1.00 33.02           N  
ATOM   3854  H   ALA A 246      -9.812  29.228  42.695  1.00 33.02           H  
ATOM   3855  CA  ALA A 246     -10.472  27.957  44.278  1.00 33.02           C  
ATOM   3856  HA  ALA A 246     -11.392  27.379  44.363  1.00 33.02           H  
ATOM   3857  C   ALA A 246     -10.638  29.198  45.158  1.00 33.02           C  
ATOM   3858  CB  ALA A 246      -9.316  27.050  44.730  1.00 33.02           C  
ATOM   3859  HB1 ALA A 246      -9.462  26.755  45.769  1.00 33.02           H  
ATOM   3860  HB2 ALA A 246      -8.366  27.576  44.639  1.00 33.02           H  
ATOM   3861  HB3 ALA A 246      -9.287  26.153  44.111  1.00 33.02           H  
ATOM   3862  O   ALA A 246      -9.702  29.595  45.845  1.00 33.02           O  
ATOM   3863  N   ARG A 247     -11.819  29.833  45.108  1.00 28.01           N  
ATOM   3864  H   ARG A 247     -12.447  29.552  44.369  1.00 28.01           H  
ATOM   3865  CA  ARG A 247     -12.411  30.586  46.234  1.00 28.01           C  
ATOM   3866  HA  ARG A 247     -12.631  29.881  47.036  1.00 28.01           H  
ATOM   3867  C   ARG A 247     -13.738  31.245  45.847  1.00 28.01           C  
ATOM   3868  CB  ARG A 247     -11.448  31.671  46.788  1.00 28.01           C  
ATOM   3869  HB2 ARG A 247     -11.977  32.610  46.945  1.00 28.01           H  
ATOM   3870  HB3 ARG A 247     -10.651  31.882  46.074  1.00 28.01           H  
ATOM   3871  O   ARG A 247     -13.742  32.302  45.232  1.00 28.01           O  
ATOM   3872  CG  ARG A 247     -10.870  31.259  48.152  1.00 28.01           C  
ATOM   3873  HG2 ARG A 247     -10.497  30.236  48.128  1.00 28.01           H  
ATOM   3874  HG3 ARG A 247     -11.671  31.314  48.890  1.00 28.01           H  
ATOM   3875  CD  ARG A 247      -9.732  32.196  48.562  1.00 28.01           C  
ATOM   3876  HD2 ARG A 247     -10.023  33.222  48.335  1.00 28.01           H  
ATOM   3877  HD3 ARG A 247      -8.849  31.944  47.975  1.00 28.01           H  
ATOM   3878  NE  ARG A 247      -9.441  32.089  50.004  1.00 28.01           N  
ATOM   3879  HE  ARG A 247     -10.023  31.461  50.540  1.00 28.01           H  
ATOM   3880  NH1 ARG A 247      -7.663  33.536  50.055  1.00 28.01           N  
ATOM   3881 HH11 ARG A 247      -7.713  33.612  49.049  1.00 28.01           H  
ATOM   3882 HH12 ARG A 247      -6.950  34.035  50.568  1.00 28.01           H  
ATOM   3883  NH2 ARG A 247      -8.415  32.649  51.959  1.00 28.01           N  
ATOM   3884 HH21 ARG A 247      -7.699  33.160  52.456  1.00 28.01           H  
ATOM   3885 HH22 ARG A 247      -9.048  32.050  52.471  1.00 28.01           H  
ATOM   3886  CZ  ARG A 247      -8.510  32.754  50.663  1.00 28.01           C  
ATOM   3887  N   ALA A 248     -14.844  30.671  46.312  1.00 34.25           N  
ATOM   3888  H   ALA A 248     -14.808  29.686  46.534  1.00 34.25           H  
ATOM   3889  CA  ALA A 248     -15.861  31.414  47.062  1.00 34.25           C  
ATOM   3890  HA  ALA A 248     -15.325  32.089  47.729  1.00 34.25           H  
ATOM   3891  C   ALA A 248     -16.713  30.419  47.886  1.00 34.25           C  
ATOM   3892  CB  ALA A 248     -16.737  32.274  46.148  1.00 34.25           C  
ATOM   3893  HB1 ALA A 248     -16.140  33.035  45.645  1.00 34.25           H  
ATOM   3894  HB2 ALA A 248     -17.219  31.646  45.399  1.00 34.25           H  
ATOM   3895  HB3 ALA A 248     -17.506  32.772  46.738  1.00 34.25           H  
ATOM   3896  O   ALA A 248     -16.979  29.324  47.388  1.00 34.25           O  
ATOM   3897  N   PRO A 249     -17.077  30.728  49.147  1.00 43.16           N  
ATOM   3898  CA  PRO A 249     -17.415  29.713  50.141  1.00 43.16           C  
ATOM   3899  HA  PRO A 249     -17.053  28.736  49.821  1.00 43.16           H  
ATOM   3900  C   PRO A 249     -18.916  29.598  50.463  1.00 43.16           C  
ATOM   3901  CB  PRO A 249     -16.622  30.150  51.375  1.00 43.16           C  
ATOM   3902  HB2 PRO A 249     -15.580  29.849  51.262  1.00 43.16           H  
ATOM   3903  HB3 PRO A 249     -17.034  29.750  52.301  1.00 43.16           H  
ATOM   3904  O   PRO A 249     -19.651  30.578  50.448  1.00 43.16           O  
ATOM   3905  CG  PRO A 249     -16.723  31.676  51.322  1.00 43.16           C  
ATOM   3906  HG2 PRO A 249     -15.833  32.144  51.742  1.00 43.16           H  
ATOM   3907  HG3 PRO A 249     -17.612  32.004  51.861  1.00 43.16           H  
ATOM   3908  CD  PRO A 249     -16.881  32.003  49.835  1.00 43.16           C  
ATOM   3909  HD2 PRO A 249     -15.981  32.525  49.510  1.00 43.16           H  
ATOM   3910  HD3 PRO A 249     -17.750  32.643  49.687  1.00 43.16           H  
ATOM   3911  N   HIS A 250     -19.298  28.376  50.845  1.00 30.34           N  
ATOM   3912  H   HIS A 250     -18.631  27.644  50.649  1.00 30.34           H  
ATOM   3913  CA  HIS A 250     -20.305  28.003  51.849  1.00 30.34           C  
ATOM   3914  HA  HIS A 250     -20.653  27.007  51.576  1.00 30.34           H  
ATOM   3915  C   HIS A 250     -21.585  28.854  51.973  1.00 30.34           C  
ATOM   3916  CB  HIS A 250     -19.601  27.850  53.209  1.00 30.34           C  
ATOM   3917  HB2 HIS A 250     -20.354  27.810  53.997  1.00 30.34           H  
ATOM   3918  HB3 HIS A 250     -18.972  28.719  53.406  1.00 30.34           H  
ATOM   3919  O   HIS A 250     -21.671  29.762  52.795  1.00 30.34           O  
ATOM   3920  CG  HIS A 250     -18.789  26.585  53.308  1.00 30.34           C  
ATOM   3921  CD2 HIS A 250     -17.440  26.444  53.120  1.00 30.34           C  
ATOM   3922  HD2 HIS A 250     -16.744  27.234  52.879  1.00 30.34           H  
ATOM   3923  ND1 HIS A 250     -19.289  25.337  53.605  1.00 30.34           N  
ATOM   3924  HD1 HIS A 250     -20.247  25.113  53.831  1.00 30.34           H  
ATOM   3925  CE1 HIS A 250     -18.268  24.465  53.593  1.00 30.34           C  
ATOM   3926  HE1 HIS A 250     -18.348  23.407  53.796  1.00 30.34           H  
ATOM   3927  NE2 HIS A 250     -17.123  25.095  53.293  1.00 30.34           N  
ATOM   3928  N   GLY A 251     -22.641  28.413  51.284  1.00 31.87           N  
ATOM   3929  H   GLY A 251     -22.487  27.714  50.571  1.00 31.87           H  
ATOM   3930  CA  GLY A 251     -24.036  28.661  51.655  1.00 31.87           C  
ATOM   3931  HA2 GLY A 251     -24.555  29.133  50.820  1.00 31.87           H  
ATOM   3932  HA3 GLY A 251     -24.100  29.326  52.516  1.00 31.87           H  
ATOM   3933  C   GLY A 251     -24.728  27.334  51.967  1.00 31.87           C  
ATOM   3934  O   GLY A 251     -25.009  26.548  51.070  1.00 31.87           O  
ATOM   3935  N   SER A 252     -24.942  27.066  53.253  1.00 30.67           N  
ATOM   3936  H   SER A 252     -24.692  27.792  53.909  1.00 30.67           H  
ATOM   3937  CA  SER A 252     -25.660  25.907  53.790  1.00 30.67           C  
ATOM   3938  HA  SER A 252     -25.284  24.993  53.331  1.00 30.67           H  
ATOM   3939  C   SER A 252     -27.162  26.024  53.512  1.00 30.67           C  
ATOM   3940  CB  SER A 252     -25.389  25.858  55.306  1.00 30.67           C  
ATOM   3941  HB2 SER A 252     -24.455  25.324  55.483  1.00 30.67           H  
ATOM   3942  HB3 SER A 252     -25.277  26.873  55.686  1.00 30.67           H  
ATOM   3943  O   SER A 252     -27.809  26.906  54.071  1.00 30.67           O  
ATOM   3944  OG  SER A 252     -26.432  25.246  56.037  1.00 30.67           O  
ATOM   3945  HG  SER A 252     -27.185  25.840  55.994  1.00 30.67           H  
ATOM   3946  N   LEU A 253     -27.735  25.087  52.755  1.00 35.09           N  
ATOM   3947  H   LEU A 253     -27.142  24.439  52.256  1.00 35.09           H  
ATOM   3948  CA  LEU A 253     -29.177  24.829  52.732  1.00 35.09           C  
ATOM   3949  HA  LEU A 253     -29.667  25.434  53.495  1.00 35.09           H  
ATOM   3950  C   LEU A 253     -29.419  23.370  53.128  1.00 35.09           C  
ATOM   3951  CB  LEU A 253     -29.783  25.230  51.374  1.00 35.09           C  
ATOM   3952  HB2 LEU A 253     -30.716  24.687  51.220  1.00 35.09           H  
ATOM   3953  HB3 LEU A 253     -29.096  24.931  50.582  1.00 35.09           H  
ATOM   3954  O   LEU A 253     -29.394  22.454  52.311  1.00 35.09           O  
ATOM   3955  CG  LEU A 253     -30.077  26.742  51.272  1.00 35.09           C  
ATOM   3956  HG  LEU A 253     -29.234  27.306  51.670  1.00 35.09           H  
ATOM   3957  CD1 LEU A 253     -30.264  27.147  49.812  1.00 35.09           C  
ATOM   3958 HD11 LEU A 253     -29.357  26.924  49.249  1.00 35.09           H  
ATOM   3959 HD12 LEU A 253     -31.101  26.601  49.377  1.00 35.09           H  
ATOM   3960 HD13 LEU A 253     -30.460  28.217  49.748  1.00 35.09           H  
ATOM   3961  CD2 LEU A 253     -31.348  27.132  52.035  1.00 35.09           C  
ATOM   3962 HD21 LEU A 253     -31.234  26.922  53.099  1.00 35.09           H  
ATOM   3963 HD22 LEU A 253     -32.204  26.578  51.651  1.00 35.09           H  
ATOM   3964 HD23 LEU A 253     -31.534  28.200  51.917  1.00 35.09           H  
ATOM   3965  N   ARG A 254     -29.611  23.173  54.435  1.00 28.41           N  
ATOM   3966  H   ARG A 254     -29.570  24.001  55.013  1.00 28.41           H  
ATOM   3967  CA  ARG A 254     -30.332  22.031  54.996  1.00 28.41           C  
ATOM   3968  HA  ARG A 254     -30.027  21.102  54.516  1.00 28.41           H  
ATOM   3969  C   ARG A 254     -31.823  22.252  54.757  1.00 28.41           C  
ATOM   3970  CB  ARG A 254     -30.130  21.967  56.524  1.00 28.41           C  
ATOM   3971  HB2 ARG A 254     -30.968  21.411  56.944  1.00 28.41           H  
ATOM   3972  HB3 ARG A 254     -30.176  22.976  56.933  1.00 28.41           H  
ATOM   3973  O   ARG A 254     -32.354  23.243  55.244  1.00 28.41           O  
ATOM   3974  CG  ARG A 254     -28.852  21.279  57.013  1.00 28.41           C  
ATOM   3975  HG2 ARG A 254     -27.973  21.785  56.613  1.00 28.41           H  
ATOM   3976  HG3 ARG A 254     -28.861  20.242  56.679  1.00 28.41           H  
ATOM   3977  CD  ARG A 254     -28.840  21.336  58.551  1.00 28.41           C  
ATOM   3978  HD2 ARG A 254     -28.573  22.345  58.864  1.00 28.41           H  
ATOM   3979  HD3 ARG A 254     -29.846  21.118  58.910  1.00 28.41           H  
ATOM   3980  NE  ARG A 254     -27.911  20.358  59.149  1.00 28.41           N  
ATOM   3981  HE  ARG A 254     -27.288  19.876  58.518  1.00 28.41           H  
ATOM   3982  NH1 ARG A 254     -28.633  20.575  61.324  1.00 28.41           N  
ATOM   3983 HH11 ARG A 254     -28.614  20.272  62.287  1.00 28.41           H  
ATOM   3984 HH12 ARG A 254     -29.272  21.301  61.035  1.00 28.41           H  
ATOM   3985  NH2 ARG A 254     -27.076  19.058  60.827  1.00 28.41           N  
ATOM   3986 HH21 ARG A 254     -26.499  18.563  60.163  1.00 28.41           H  
ATOM   3987 HH22 ARG A 254     -27.075  18.775  61.797  1.00 28.41           H  
ATOM   3988  CZ  ARG A 254     -27.877  20.005  60.425  1.00 28.41           C  
ATOM   3989  N   SER A 255     -32.494  21.274  54.167  1.00 35.38           N  
ATOM   3990  H   SER A 255     -31.984  20.644  53.564  1.00 35.38           H  
ATOM   3991  CA  SER A 255     -33.751  20.764  54.721  1.00 35.38           C  
ATOM   3992  HA  SER A 255     -33.605  20.594  55.788  1.00 35.38           H  
ATOM   3993  C   SER A 255     -34.094  19.439  54.061  1.00 35.38           C  
ATOM   3994  CB  SER A 255     -34.940  21.721  54.584  1.00 35.38           C  
ATOM   3995  HB2 SER A 255     -34.795  22.594  55.220  1.00 35.38           H  
ATOM   3996  HB3 SER A 255     -35.848  21.209  54.901  1.00 35.38           H  
ATOM   3997  O   SER A 255     -34.253  19.345  52.846  1.00 35.38           O  
ATOM   3998  OG  SER A 255     -35.091  22.127  53.246  1.00 35.38           O  
ATOM   3999  HG  SER A 255     -35.027  21.345  52.693  1.00 35.38           H  
ATOM   4000  N   SER A 256     -34.161  18.439  54.920  1.00 30.83           N  
ATOM   4001  H   SER A 256     -34.001  18.655  55.894  1.00 30.83           H  
ATOM   4002  CA  SER A 256     -34.588  17.068  54.728  1.00 30.83           C  
ATOM   4003  HA  SER A 256     -33.948  16.576  53.995  1.00 30.83           H  
ATOM   4004  C   SER A 256     -36.046  17.026  54.272  1.00 30.83           C  
ATOM   4005  CB  SER A 256     -34.471  16.363  56.097  1.00 30.83           C  
ATOM   4006  HB2 SER A 256     -35.460  16.282  56.548  1.00 30.83           H  
ATOM   4007  HB3 SER A 256     -34.094  15.352  55.945  1.00 30.83           H  
ATOM   4008  O   SER A 256     -36.887  17.689  54.876  1.00 30.83           O  
ATOM   4009  OG  SER A 256     -33.628  17.060  57.021  1.00 30.83           O  
ATOM   4010  HG  SER A 256     -33.723  16.598  57.858  1.00 30.83           H  
ATOM   4011  N   ILE A 257     -36.353  16.227  53.253  1.00 37.20           N  
ATOM   4012  H   ILE A 257     -35.615  15.724  52.781  1.00 37.20           H  
ATOM   4013  CA  ILE A 257     -37.712  15.737  53.014  1.00 37.20           C  
ATOM   4014  HA  ILE A 257     -38.358  16.051  53.834  1.00 37.20           H  
ATOM   4015  C   ILE A 257     -37.620  14.221  53.069  1.00 37.20           C  
ATOM   4016  CB  ILE A 257     -38.336  16.300  51.720  1.00 37.20           C  
ATOM   4017  HB  ILE A 257     -37.643  16.144  50.894  1.00 37.20           H  
ATOM   4018  O   ILE A 257     -36.934  13.595  52.260  1.00 37.20           O  
ATOM   4019  CG1 ILE A 257     -38.570  17.818  51.915  1.00 37.20           C  
ATOM   4020 HG12 ILE A 257     -37.621  18.294  52.163  1.00 37.20           H  
ATOM   4021 HG13 ILE A 257     -39.252  17.977  52.750  1.00 37.20           H  
ATOM   4022  CG2 ILE A 257     -39.659  15.579  51.395  1.00 37.20           C  
ATOM   4023 HG21 ILE A 257     -40.083  15.957  50.465  1.00 37.20           H  
ATOM   4024 HG22 ILE A 257     -40.377  15.720  52.203  1.00 37.20           H  
ATOM   4025 HG23 ILE A 257     -39.491  14.511  51.259  1.00 37.20           H  
ATOM   4026  CD1 ILE A 257     -39.123  18.547  50.686  1.00 37.20           C  
ATOM   4027 HD11 ILE A 257     -39.122  19.620  50.876  1.00 37.20           H  
ATOM   4028 HD12 ILE A 257     -40.147  18.233  50.485  1.00 37.20           H  
ATOM   4029 HD13 ILE A 257     -38.497  18.340  49.818  1.00 37.20           H  
ATOM   4030  N   ASP A 258     -38.248  13.694  54.112  1.00 32.85           N  
ATOM   4031  H   ASP A 258     -38.762  14.315  54.721  1.00 32.85           H  
ATOM   4032  CA  ASP A 258     -38.341  12.287  54.434  1.00 32.85           C  
ATOM   4033  HA  ASP A 258     -37.330  11.880  54.450  1.00 32.85           H  
ATOM   4034  C   ASP A 258     -39.132  11.499  53.388  1.00 32.85           C  
ATOM   4035  CB  ASP A 258     -38.965  12.106  55.832  1.00 32.85           C  
ATOM   4036  HB2 ASP A 258     -39.424  11.119  55.891  1.00 32.85           H  
ATOM   4037  HB3 ASP A 258     -39.754  12.842  55.982  1.00 32.85           H  
ATOM   4038  O   ASP A 258     -40.070  11.965  52.741  1.00 32.85           O  
ATOM   4039  CG  ASP A 258     -37.935  12.188  56.962  1.00 32.85           C  
ATOM   4040  OD1 ASP A 258     -36.854  11.577  56.803  1.00 32.85           O  
ATOM   4041  OD2 ASP A 258     -38.223  12.875  57.967  1.00 32.85           O  
ATOM   4042  N   SER A 259     -38.690  10.255  53.295  1.00 31.42           N  
ATOM   4043  H   SER A 259     -37.951  10.032  53.947  1.00 31.42           H  
ATOM   4044  CA  SER A 259     -39.240   9.083  52.638  1.00 31.42           C  
ATOM   4045  HA  SER A 259     -39.011   9.121  51.573  1.00 31.42           H  
ATOM   4046  C   SER A 259     -40.741   8.861  52.833  1.00 31.42           C  
ATOM   4047  CB  SER A 259     -38.508   7.895  53.283  1.00 31.42           C  
ATOM   4048  HB2 SER A 259     -37.497   7.836  52.880  1.00 31.42           H  
ATOM   4049  HB3 SER A 259     -39.027   6.965  53.050  1.00 31.42           H  
ATOM   4050  O   SER A 259     -41.216   8.773  53.963  1.00 31.42           O  
ATOM   4051  OG  SER A 259     -38.424   8.066  54.692  1.00 31.42           O  
ATOM   4052  HG  SER A 259     -39.301   8.287  55.014  1.00 31.42           H  
ATOM   4053  N   HIS A 260     -41.438   8.571  51.732  1.00 31.72           N  
ATOM   4054  H   HIS A 260     -41.016   8.746  50.832  1.00 31.72           H  
ATOM   4055  CA  HIS A 260     -42.620   7.713  51.750  1.00 31.72           C  
ATOM   4056  HA  HIS A 260     -42.627   7.178  52.700  1.00 31.72           H  
ATOM   4057  C   HIS A 260     -42.515   6.645  50.658  1.00 31.72           C  
ATOM   4058  CB  HIS A 260     -43.925   8.520  51.690  1.00 31.72           C  
ATOM   4059  HB2 HIS A 260     -44.639   8.009  51.044  1.00 31.72           H  
ATOM   4060  HB3 HIS A 260     -43.739   9.507  51.266  1.00 31.72           H  
ATOM   4061  O   HIS A 260     -42.634   6.914  49.465  1.00 31.72           O  
ATOM   4062  CG  HIS A 260     -44.563   8.655  53.050  1.00 31.72           C  
ATOM   4063  CD2 HIS A 260     -44.838   9.816  53.721  1.00 31.72           C  
ATOM   4064  HD2 HIS A 260     -44.633  10.816  53.367  1.00 31.72           H  
ATOM   4065  ND1 HIS A 260     -44.957   7.615  53.866  1.00 31.72           N  
ATOM   4066  HD1 HIS A 260     -44.901   6.629  53.653  1.00 31.72           H  
ATOM   4067  CE1 HIS A 260     -45.449   8.140  55.000  1.00 31.72           C  
ATOM   4068  HE1 HIS A 260     -45.837   7.569  55.830  1.00 31.72           H  
ATOM   4069  NE2 HIS A 260     -45.416   9.480  54.950  1.00 31.72           N  
ATOM   4070  N   HIS A 261     -42.261   5.427  51.127  1.00 27.19           N  
ATOM   4071  H   HIS A 261     -42.168   5.341  52.129  1.00 27.19           H  
ATOM   4072  CA  HIS A 261     -42.421   4.156  50.436  1.00 27.19           C  
ATOM   4073  HA  HIS A 261     -42.233   4.273  49.369  1.00 27.19           H  
ATOM   4074  C   HIS A 261     -43.861   3.680  50.692  1.00 27.19           C  
ATOM   4075  CB  HIS A 261     -41.399   3.181  51.065  1.00 27.19           C  
ATOM   4076  HB2 HIS A 261     -41.849   2.678  51.922  1.00 27.19           H  
ATOM   4077  HB3 HIS A 261     -40.557   3.757  51.449  1.00 27.19           H  
ATOM   4078  O   HIS A 261     -44.306   3.737  51.843  1.00 27.19           O  
ATOM   4079  CG  HIS A 261     -40.806   2.135  50.160  1.00 27.19           C  
ATOM   4080  CD2 HIS A 261     -39.536   1.633  50.273  1.00 27.19           C  
ATOM   4081  HD2 HIS A 261     -38.804   1.921  51.013  1.00 27.19           H  
ATOM   4082  ND1 HIS A 261     -41.407   1.476  49.110  1.00 27.19           N  
ATOM   4083  HD1 HIS A 261     -42.389   1.472  48.872  1.00 27.19           H  
ATOM   4084  CE1 HIS A 261     -40.513   0.606  48.609  1.00 27.19           C  
ATOM   4085  HE1 HIS A 261     -40.723  -0.114  47.832  1.00 27.19           H  
ATOM   4086  NE2 HIS A 261     -39.343   0.692  49.263  1.00 27.19           N  
ATOM   4087  N   PRO A 262     -44.584   3.210  49.668  1.00 39.95           N  
ATOM   4088  CA  PRO A 262     -45.601   2.194  49.878  1.00 39.95           C  
ATOM   4089  HA  PRO A 262     -45.635   1.897  50.926  1.00 39.95           H  
ATOM   4090  C   PRO A 262     -45.288   0.953  49.042  1.00 39.95           C  
ATOM   4091  CB  PRO A 262     -46.935   2.843  49.528  1.00 39.95           C  
ATOM   4092  HB2 PRO A 262     -47.624   2.130  49.074  1.00 39.95           H  
ATOM   4093  HB3 PRO A 262     -47.376   3.272  50.428  1.00 39.95           H  
ATOM   4094  O   PRO A 262     -44.986   1.032  47.849  1.00 39.95           O  
ATOM   4095  CG  PRO A 262     -46.563   3.968  48.557  1.00 39.95           C  
ATOM   4096  HG2 PRO A 262     -47.004   4.908  48.888  1.00 39.95           H  
ATOM   4097  HG3 PRO A 262     -46.905   3.728  47.550  1.00 39.95           H  
ATOM   4098  CD  PRO A 262     -45.030   4.061  48.575  1.00 39.95           C  
ATOM   4099  HD2 PRO A 262     -44.625   3.687  47.634  1.00 39.95           H  
ATOM   4100  HD3 PRO A 262     -44.718   5.094  48.725  1.00 39.95           H  
ATOM   4101  N   ASP A 263     -45.315  -0.169  49.746  1.00 34.56           N  
ATOM   4102  H   ASP A 263     -45.542  -0.098  50.728  1.00 34.56           H  
ATOM   4103  CA  ASP A 263     -45.176  -1.535  49.270  1.00 34.56           C  
ATOM   4104  HA  ASP A 263     -44.253  -1.621  48.697  1.00 34.56           H  
ATOM   4105  C   ASP A 263     -46.342  -1.990  48.380  1.00 34.56           C  
ATOM   4106  CB  ASP A 263     -45.092  -2.459  50.501  1.00 34.56           C  
ATOM   4107  HB2 ASP A 263     -45.274  -3.488  50.190  1.00 34.56           H  
ATOM   4108  HB3 ASP A 263     -45.871  -2.191  51.214  1.00 34.56           H  
ATOM   4109  O   ASP A 263     -47.463  -1.493  48.475  1.00 34.56           O  
ATOM   4110  CG  ASP A 263     -43.723  -2.436  51.177  1.00 34.56           C  
ATOM   4111  OD1 ASP A 263     -42.721  -2.493  50.431  1.00 34.56           O  
ATOM   4112  OD2 ASP A 263     -43.693  -2.318  52.424  1.00 34.56           O  
ATOM   4113  N   GLU A 264     -45.996  -2.960  47.531  1.00 31.54           N  
ATOM   4114  H   GLU A 264     -44.999  -3.118  47.530  1.00 31.54           H  
ATOM   4115  CA  GLU A 264     -46.733  -4.174  47.151  1.00 31.54           C  
ATOM   4116  HA  GLU A 264     -46.421  -4.415  46.134  1.00 31.54           H  
ATOM   4117  C   GLU A 264     -48.273  -4.175  47.143  1.00 31.54           C  
ATOM   4118  CB  GLU A 264     -46.255  -5.342  48.036  1.00 31.54           C  
ATOM   4119  HB2 GLU A 264     -46.793  -6.239  47.728  1.00 31.54           H  
ATOM   4120  HB3 GLU A 264     -46.509  -5.133  49.075  1.00 31.54           H  
ATOM   4121  O   GLU A 264     -48.927  -3.992  48.165  1.00 31.54           O  
ATOM   4122  CG  GLU A 264     -44.751  -5.638  47.916  1.00 31.54           C  
ATOM   4123  HG2 GLU A 264     -44.513  -5.762  46.859  1.00 31.54           H  
ATOM   4124  HG3 GLU A 264     -44.180  -4.787  48.287  1.00 31.54           H  
ATOM   4125  CD  GLU A 264     -44.335  -6.902  48.688  1.00 31.54           C  
ATOM   4126  OE1 GLU A 264     -43.441  -7.615  48.175  1.00 31.54           O  
ATOM   4127  OE2 GLU A 264     -44.933  -7.180  49.752  1.00 31.54           O  
ATOM   4128  N   LEU A 265     -48.842  -4.579  45.997  1.00 33.24           N  
ATOM   4129  H   LEU A 265     -48.351  -4.294  45.162  1.00 33.24           H  
ATOM   4130  CA  LEU A 265     -49.660  -5.799  45.806  1.00 33.24           C  
ATOM   4131  HA  LEU A 265     -48.988  -6.657  45.826  1.00 33.24           H  
ATOM   4132  C   LEU A 265     -50.320  -5.762  44.405  1.00 33.24           C  
ATOM   4133  CB  LEU A 265     -50.717  -5.989  46.921  1.00 33.24           C  
ATOM   4134  HB2 LEU A 265     -51.108  -5.011  47.200  1.00 33.24           H  
ATOM   4135  HB3 LEU A 265     -51.557  -6.564  46.533  1.00 33.24           H  
ATOM   4136  O   LEU A 265     -50.785  -4.717  43.959  1.00 33.24           O  
ATOM   4137  CG  LEU A 265     -50.159  -6.717  48.173  1.00 33.24           C  
ATOM   4138  HG  LEU A 265     -49.116  -6.450  48.344  1.00 33.24           H  
ATOM   4139  CD1 LEU A 265     -50.958  -6.355  49.425  1.00 33.24           C  
ATOM   4140 HD11 LEU A 265     -50.538  -6.869  50.289  1.00 33.24           H  
ATOM   4141 HD12 LEU A 265     -50.876  -5.281  49.594  1.00 33.24           H  
ATOM   4142 HD13 LEU A 265     -52.006  -6.626  49.297  1.00 33.24           H  
ATOM   4143  CD2 LEU A 265     -50.202  -8.237  48.001  1.00 33.24           C  
ATOM   4144 HD21 LEU A 265     -49.607  -8.527  47.134  1.00 33.24           H  
ATOM   4145 HD22 LEU A 265     -49.774  -8.709  48.885  1.00 33.24           H  
ATOM   4146 HD23 LEU A 265     -51.232  -8.572  47.871  1.00 33.24           H  
ATOM   4147  N   GLY A 266     -50.316  -6.900  43.692  1.00 28.50           N  
ATOM   4148  H   GLY A 266     -49.915  -7.712  44.140  1.00 28.50           H  
ATOM   4149  CA  GLY A 266     -50.977  -7.106  42.383  1.00 28.50           C  
ATOM   4150  HA2 GLY A 266     -50.616  -8.045  41.961  1.00 28.50           H  
ATOM   4151  HA3 GLY A 266     -50.702  -6.297  41.706  1.00 28.50           H  
ATOM   4152  C   GLY A 266     -52.519  -7.150  42.469  1.00 28.50           C  
ATOM   4153  O   GLY A 266     -53.066  -6.583  43.411  1.00 28.50           O  
ATOM   4154  N   PRO A 267     -53.265  -7.856  41.583  1.00 47.58           N  
ATOM   4155  CA  PRO A 267     -52.863  -8.673  40.434  1.00 47.58           C  
ATOM   4156  HA  PRO A 267     -51.794  -8.601  40.237  1.00 47.58           H  
ATOM   4157  C   PRO A 267     -53.630  -8.358  39.119  1.00 47.58           C  
ATOM   4158  CB  PRO A 267     -53.208 -10.086  40.927  1.00 47.58           C  
ATOM   4159  HB2 PRO A 267     -52.449 -10.413  41.638  1.00 47.58           H  
ATOM   4160  HB3 PRO A 267     -53.302 -10.818  40.126  1.00 47.58           H  
ATOM   4161  O   PRO A 267     -54.457  -7.455  39.027  1.00 47.58           O  
ATOM   4162  CG  PRO A 267     -54.536  -9.875  41.663  1.00 47.58           C  
ATOM   4163  HG2 PRO A 267     -54.575 -10.482  42.567  1.00 47.58           H  
ATOM   4164  HG3 PRO A 267     -55.373 -10.116  41.007  1.00 47.58           H  
ATOM   4165  CD  PRO A 267     -54.563  -8.380  41.999  1.00 47.58           C  
ATOM   4166  HD2 PRO A 267     -55.359  -7.883  41.445  1.00 47.58           H  
ATOM   4167  HD3 PRO A 267     -54.738  -8.256  43.068  1.00 47.58           H  
ATOM   4168  N   GLU A 268     -53.303  -9.162  38.107  1.00 30.33           N  
ATOM   4169  H   GLU A 268     -52.615  -9.864  38.337  1.00 30.33           H  
ATOM   4170  CA  GLU A 268     -53.896  -9.357  36.778  1.00 30.33           C  
ATOM   4171  HA  GLU A 268     -53.337  -8.763  36.056  1.00 30.33           H  
ATOM   4172  C   GLU A 268     -55.398  -9.049  36.608  1.00 30.33           C  
ATOM   4173  CB  GLU A 268     -53.712 -10.849  36.434  1.00 30.33           C  
ATOM   4174  HB2 GLU A 268     -54.192 -11.053  35.477  1.00 30.33           H  
ATOM   4175  HB3 GLU A 268     -54.221 -11.438  37.198  1.00 30.33           H  
ATOM   4176  O   GLU A 268     -56.251  -9.574  37.323  1.00 30.33           O  
ATOM   4177  CG  GLU A 268     -52.245 -11.301  36.336  1.00 30.33           C  
ATOM   4178  HG2 GLU A 268     -51.703 -10.997  37.231  1.00 30.33           H  
ATOM   4179  HG3 GLU A 268     -51.786 -10.798  35.485  1.00 30.33           H  
ATOM   4180  CD  GLU A 268     -52.112 -12.825  36.195  1.00 30.33           C  
ATOM   4181  OE1 GLU A 268     -51.300 -13.257  35.346  1.00 30.33           O  
ATOM   4182  OE2 GLU A 268     -52.801 -13.544  36.953  1.00 30.33           O  
ATOM   4183  N   VAL A 269     -55.725  -8.334  35.522  1.00 38.72           N  
ATOM   4184  H   VAL A 269     -54.983  -7.900  34.994  1.00 38.72           H  
ATOM   4185  CA  VAL A 269     -57.039  -8.412  34.868  1.00 38.72           C  
ATOM   4186  HA  VAL A 269     -57.605  -9.208  35.351  1.00 38.72           H  
ATOM   4187  C   VAL A 269     -56.837  -8.811  33.410  1.00 38.72           C  
ATOM   4188  CB  VAL A 269     -57.888  -7.139  35.021  1.00 38.72           C  
ATOM   4189  HB  VAL A 269     -57.358  -6.289  34.589  1.00 38.72           H  
ATOM   4190  O   VAL A 269     -56.156  -8.155  32.625  1.00 38.72           O  
ATOM   4191  CG1 VAL A 269     -59.248  -7.291  34.321  1.00 38.72           C  
ATOM   4192 HG11 VAL A 269     -59.782  -8.158  34.711  1.00 38.72           H  
ATOM   4193 HG12 VAL A 269     -59.113  -7.404  33.245  1.00 38.72           H  
ATOM   4194 HG13 VAL A 269     -59.849  -6.398  34.488  1.00 38.72           H  
ATOM   4195  CG2 VAL A 269     -58.166  -6.857  36.503  1.00 38.72           C  
ATOM   4196 HG21 VAL A 269     -58.664  -7.710  36.964  1.00 38.72           H  
ATOM   4197 HG22 VAL A 269     -58.793  -5.971  36.604  1.00 38.72           H  
ATOM   4198 HG23 VAL A 269     -57.230  -6.674  37.031  1.00 38.72           H  
ATOM   4199  N   HIS A 270     -57.426  -9.956  33.100  1.00 30.28           N  
ATOM   4200  H   HIS A 270     -57.989 -10.366  33.832  1.00 30.28           H  
ATOM   4201  CA  HIS A 270     -57.432 -10.667  31.838  1.00 30.28           C  
ATOM   4202  HA  HIS A 270     -56.539 -10.398  31.273  1.00 30.28           H  
ATOM   4203  C   HIS A 270     -58.705 -10.298  31.051  1.00 30.28           C  
ATOM   4204  CB  HIS A 270     -57.397 -12.161  32.235  1.00 30.28           C  
ATOM   4205  HB2 HIS A 270     -58.405 -12.475  32.505  1.00 30.28           H  
ATOM   4206  HB3 HIS A 270     -56.787 -12.263  33.133  1.00 30.28           H  
ATOM   4207  O   HIS A 270     -59.749 -10.096  31.668  1.00 30.28           O  
ATOM   4208  CG  HIS A 270     -56.827 -13.162  31.266  1.00 30.28           C  
ATOM   4209  CD2 HIS A 270     -56.700 -14.501  31.523  1.00 30.28           C  
ATOM   4210  HD2 HIS A 270     -57.027 -15.007  32.420  1.00 30.28           H  
ATOM   4211  ND1 HIS A 270     -56.193 -12.923  30.066  1.00 30.28           N  
ATOM   4212  HD1 HIS A 270     -55.923 -12.021  29.701  1.00 30.28           H  
ATOM   4213  CE1 HIS A 270     -55.722 -14.096  29.607  1.00 30.28           C  
ATOM   4214  HE1 HIS A 270     -55.126 -14.220  28.715  1.00 30.28           H  
ATOM   4215  NE2 HIS A 270     -56.032 -15.091  30.449  1.00 30.28           N  
ATOM   4216  N   ARG A 271     -58.613 -10.380  29.712  1.00 31.87           N  
ATOM   4217  H   ARG A 271     -57.669 -10.461  29.363  1.00 31.87           H  
ATOM   4218  CA  ARG A 271     -59.673 -10.342  28.672  1.00 31.87           C  
ATOM   4219  HA  ARG A 271     -59.273 -10.873  27.808  1.00 31.87           H  
ATOM   4220  C   ARG A 271     -60.062  -8.961  28.136  1.00 31.87           C  
ATOM   4221  CB  ARG A 271     -60.943 -11.116  29.083  1.00 31.87           C  
ATOM   4222  HB2 ARG A 271     -61.667 -11.035  28.272  1.00 31.87           H  
ATOM   4223  HB3 ARG A 271     -61.404 -10.652  29.955  1.00 31.87           H  
ATOM   4224  O   ARG A 271     -60.570  -8.127  28.864  1.00 31.87           O  
ATOM   4225  CG  ARG A 271     -60.687 -12.603  29.343  1.00 31.87           C  
ATOM   4226  HG2 ARG A 271     -59.942 -12.728  30.129  1.00 31.87           H  
ATOM   4227  HG3 ARG A 271     -60.319 -13.062  28.426  1.00 31.87           H  
ATOM   4228  CD  ARG A 271     -61.985 -13.286  29.776  1.00 31.87           C  
ATOM   4229  HD2 ARG A 271     -62.775 -13.027  29.070  1.00 31.87           H  
ATOM   4230  HD3 ARG A 271     -62.257 -12.907  30.761  1.00 31.87           H  
ATOM   4231  NE  ARG A 271     -61.822 -14.752  29.807  1.00 31.87           N  
ATOM   4232  HE  ARG A 271     -60.999 -15.119  29.350  1.00 31.87           H  
ATOM   4233  NH1 ARG A 271     -63.684 -15.234  31.056  1.00 31.87           N  
ATOM   4234 HH11 ARG A 271     -63.862 -14.243  31.131  1.00 31.87           H  
ATOM   4235 HH12 ARG A 271     -64.285 -15.898  31.522  1.00 31.87           H  
ATOM   4236  NH2 ARG A 271     -62.387 -16.896  30.314  1.00 31.87           N  
ATOM   4237 HH21 ARG A 271     -61.553 -17.221  29.845  1.00 31.87           H  
ATOM   4238 HH22 ARG A 271     -62.991 -17.554  30.787  1.00 31.87           H  
ATOM   4239  CZ  ARG A 271     -62.630 -15.617  30.390  1.00 31.87           C  
ATOM   4240  N   ASP A 272     -59.915  -8.798  26.820  1.00 38.25           N  
ATOM   4241  H   ASP A 272     -59.100  -9.214  26.391  1.00 38.25           H  
ATOM   4242  CA  ASP A 272     -61.088  -8.853  25.944  1.00 38.25           C  
ATOM   4243  HA  ASP A 272     -61.720  -9.651  26.334  1.00 38.25           H  
ATOM   4244  C   ASP A 272     -60.730  -9.305  24.518  1.00 38.25           C  
ATOM   4245  CB  ASP A 272     -61.909  -7.550  25.967  1.00 38.25           C  
ATOM   4246  HB2 ASP A 272     -62.393  -7.424  24.999  1.00 38.25           H  
ATOM   4247  HB3 ASP A 272     -61.246  -6.698  26.122  1.00 38.25           H  
ATOM   4248  O   ASP A 272     -59.756  -8.873  23.906  1.00 38.25           O  
ATOM   4249  CG  ASP A 272     -63.017  -7.569  27.035  1.00 38.25           C  
ATOM   4250  OD1 ASP A 272     -63.477  -8.690  27.377  1.00 38.25           O  
ATOM   4251  OD2 ASP A 272     -63.456  -6.468  27.431  1.00 38.25           O  
ATOM   4252  N   ASN A 273     -61.529 -10.267  24.054  1.00 34.12           N  
ATOM   4253  H   ASN A 273     -62.342 -10.439  24.628  1.00 34.12           H  
ATOM   4254  CA  ASN A 273     -61.581 -10.846  22.716  1.00 34.12           C  
ATOM   4255  HA  ASN A 273     -60.580 -10.892  22.285  1.00 34.12           H  
ATOM   4256  C   ASN A 273     -62.475  -9.994  21.797  1.00 34.12           C  
ATOM   4257  CB  ASN A 273     -62.199 -12.263  22.845  1.00 34.12           C  
ATOM   4258  HB2 ASN A 273     -62.978 -12.250  23.608  1.00 34.12           H  
ATOM   4259  HB3 ASN A 273     -62.685 -12.539  21.909  1.00 34.12           H  
ATOM   4260  O   ASN A 273     -63.289  -9.213  22.282  1.00 34.12           O  
ATOM   4261  CG  ASN A 273     -61.222 -13.382  23.136  1.00 34.12           C  
ATOM   4262  ND2 ASN A 273     -61.699 -14.487  23.662  1.00 34.12           N  
ATOM   4263 HD21 ASN A 273     -62.688 -14.575  23.846  1.00 34.12           H  
ATOM   4264 HD22 ASN A 273     -61.031 -15.235  23.780  1.00 34.12           H  
ATOM   4265  OD1 ASN A 273     -60.043 -13.327  22.843  1.00 34.12           O  
ATOM   4266  N   ASN A 274     -62.437 -10.337  20.502  1.00 34.94           N  
ATOM   4267  H   ASN A 274     -61.707 -10.991  20.257  1.00 34.94           H  
ATOM   4268  CA  ASN A 274     -63.356  -9.979  19.406  1.00 34.94           C  
ATOM   4269  HA  ASN A 274     -63.285 -10.810  18.704  1.00 34.94           H  
ATOM   4270  C   ASN A 274     -62.929  -8.734  18.597  1.00 34.94           C  
ATOM   4271  CB  ASN A 274     -64.829  -9.962  19.876  1.00 34.94           C  
ATOM   4272  HB2 ASN A 274     -65.480  -9.714  19.038  1.00 34.94           H  
ATOM   4273  HB3 ASN A 274     -64.990  -9.178  20.616  1.00 34.94           H  
ATOM   4274  O   ASN A 274     -62.493  -7.737  19.145  1.00 34.94           O  
ATOM   4275  CG  ASN A 274     -65.342 -11.288  20.392  1.00 34.94           C  
ATOM   4276  ND2 ASN A 274     -66.440 -11.274  21.108  1.00 34.94           N  
ATOM   4277 HD21 ASN A 274     -66.778 -12.163  21.449  1.00 34.94           H  
ATOM   4278 HD22 ASN A 274     -66.837 -10.387  21.384  1.00 34.94           H  
ATOM   4279  OD1 ASN A 274     -64.811 -12.353  20.114  1.00 34.94           O  
ATOM   4280  N   THR A 275     -63.016  -8.694  17.264  1.00 39.09           N  
ATOM   4281  H   THR A 275     -62.567  -7.890  16.851  1.00 39.09           H  
ATOM   4282  CA  THR A 275     -63.865  -9.476  16.355  1.00 39.09           C  
ATOM   4283  HA  THR A 275     -63.906 -10.514  16.683  1.00 39.09           H  
ATOM   4284  C   THR A 275     -63.305  -9.425  14.933  1.00 39.09           C  
ATOM   4285  CB  THR A 275     -65.298  -8.899  16.273  1.00 39.09           C  
ATOM   4286  HB  THR A 275     -65.411  -8.325  15.353  1.00 39.09           H  
ATOM   4287  O   THR A 275     -62.783  -8.409  14.483  1.00 39.09           O  
ATOM   4288  CG2 THR A 275     -66.350 -10.009  16.283  1.00 39.09           C  
ATOM   4289 HG21 THR A 275     -66.260 -10.604  15.374  1.00 39.09           H  
ATOM   4290 HG22 THR A 275     -67.345  -9.563  16.308  1.00 39.09           H  
ATOM   4291 HG23 THR A 275     -66.226 -10.657  17.151  1.00 39.09           H  
ATOM   4292  OG1 THR A 275     -65.603  -8.030  17.338  1.00 39.09           O  
ATOM   4293  HG1 THR A 275     -64.946  -7.329  17.359  1.00 39.09           H  
ATOM   4294  N   THR A 276     -63.484 -10.535  14.230  1.00 36.95           N  
ATOM   4295  H   THR A 276     -63.862 -11.332  14.722  1.00 36.95           H  
ATOM   4296  CA  THR A 276     -63.299 -10.783  12.800  1.00 36.95           C  
ATOM   4297  HA  THR A 276     -62.235 -10.743  12.568  1.00 36.95           H  
ATOM   4298  C   THR A 276     -64.061  -9.775  11.927  1.00 36.95           C  
ATOM   4299  CB  THR A 276     -63.845 -12.202  12.512  1.00 36.95           C  
ATOM   4300  HB  THR A 276     -64.895 -12.138  12.227  1.00 36.95           H  
ATOM   4301  O   THR A 276     -65.253  -9.556  12.137  1.00 36.95           O  
ATOM   4302  CG2 THR A 276     -63.079 -12.923  11.411  1.00 36.95           C  
ATOM   4303 HG21 THR A 276     -63.124 -12.340  10.491  1.00 36.95           H  
ATOM   4304 HG22 THR A 276     -63.524 -13.901  11.225  1.00 36.95           H  
ATOM   4305 HG23 THR A 276     -62.037 -13.050  11.702  1.00 36.95           H  
ATOM   4306  OG1 THR A 276     -63.762 -13.033  13.659  1.00 36.95           O  
ATOM   4307  HG1 THR A 276     -64.026 -13.919  13.398  1.00 36.95           H  
ATOM   4308  N   GLY A 277     -63.396  -9.211  10.913  1.00 45.46           N  
ATOM   4309  H   GLY A 277     -62.415  -9.423  10.807  1.00 45.46           H  
ATOM   4310  CA  GLY A 277     -63.985  -8.351   9.882  1.00 45.46           C  
ATOM   4311  HA2 GLY A 277     -63.574  -7.346   9.969  1.00 45.46           H  
ATOM   4312  HA3 GLY A 277     -65.066  -8.289  10.010  1.00 45.46           H  
ATOM   4313  C   GLY A 277     -63.656  -8.887   8.488  1.00 45.46           C  
ATOM   4314  O   GLY A 277     -62.498  -9.111   8.162  1.00 45.46           O  
ATOM   4315  N   GLN A 278     -64.708  -9.144   7.721  1.00 37.53           N  
ATOM   4316  H   GLN A 278     -65.597  -8.818   8.073  1.00 37.53           H  
ATOM   4317  CA  GLN A 278     -64.783  -9.926   6.489  1.00 37.53           C  
ATOM   4318  HA  GLN A 278     -64.361 -10.917   6.657  1.00 37.53           H  
ATOM   4319  C   GLN A 278     -64.090  -9.290   5.270  1.00 37.53           C  
ATOM   4320  CB  GLN A 278     -66.283 -10.051   6.160  1.00 37.53           C  
ATOM   4321  HB2 GLN A 278     -66.681  -9.044   6.038  1.00 37.53           H  
ATOM   4322  HB3 GLN A 278     -66.395 -10.567   5.207  1.00 37.53           H  
ATOM   4323  O   GLN A 278     -64.280  -8.102   5.004  1.00 37.53           O  
ATOM   4324  CG  GLN A 278     -67.125 -10.803   7.209  1.00 37.53           C  
ATOM   4325  HG2 GLN A 278     -66.872 -10.473   8.217  1.00 37.53           H  
ATOM   4326  HG3 GLN A 278     -66.902 -11.867   7.138  1.00 37.53           H  
ATOM   4327  CD  GLN A 278     -68.626 -10.577   7.030  1.00 37.53           C  
ATOM   4328  NE2 GLN A 278     -69.454 -11.550   7.341  1.00 37.53           N  
ATOM   4329 HE21 GLN A 278     -70.435 -11.344   7.218  1.00 37.53           H  
ATOM   4330 HE22 GLN A 278     -69.111 -12.440   7.671  1.00 37.53           H  
ATOM   4331  OE1 GLN A 278     -69.094  -9.520   6.641  1.00 37.53           O  
ATOM   4332  N   ARG A 279     -63.441 -10.126   4.450  1.00 52.93           N  
ATOM   4333  H   ARG A 279     -62.974 -10.918   4.870  1.00 52.93           H  
ATOM   4334  CA  ARG A 279     -63.816 -10.399   3.049  1.00 52.93           C  
ATOM   4335  HA  ARG A 279     -64.886 -10.604   2.999  1.00 52.93           H  
ATOM   4336  C   ARG A 279     -63.174 -11.693   2.564  1.00 52.93           C  
ATOM   4337  CB  ARG A 279     -63.462  -9.246   2.098  1.00 52.93           C  
ATOM   4338  HB2 ARG A 279     -62.729  -8.586   2.562  1.00 52.93           H  
ATOM   4339  HB3 ARG A 279     -63.031  -9.646   1.181  1.00 52.93           H  
ATOM   4340  O   ARG A 279     -62.010 -11.934   2.942  1.00 52.93           O  
ATOM   4341  CG  ARG A 279     -64.733  -8.470   1.739  1.00 52.93           C  
ATOM   4342  HG2 ARG A 279     -65.173  -8.041   2.639  1.00 52.93           H  
ATOM   4343  HG3 ARG A 279     -65.456  -9.146   1.282  1.00 52.93           H  
ATOM   4344  CD  ARG A 279     -64.412  -7.350   0.753  1.00 52.93           C  
ATOM   4345  HD2 ARG A 279     -63.603  -6.745   1.162  1.00 52.93           H  
ATOM   4346  HD3 ARG A 279     -64.084  -7.797  -0.186  1.00 52.93           H  
ATOM   4347  NE  ARG A 279     -65.589  -6.494   0.527  1.00 52.93           N  
ATOM   4348  HE  ARG A 279     -66.352  -6.615   1.178  1.00 52.93           H  
ATOM   4349  NH1 ARG A 279     -64.766  -5.340  -1.270  1.00 52.93           N  
ATOM   4350 HH11 ARG A 279     -63.930  -5.905  -1.216  1.00 52.93           H  
ATOM   4351 HH12 ARG A 279     -64.864  -4.625  -1.976  1.00 52.93           H  
ATOM   4352  NH2 ARG A 279     -66.785  -4.837  -0.461  1.00 52.93           N  
ATOM   4353 HH21 ARG A 279     -67.525  -4.987   0.210  1.00 52.93           H  
ATOM   4354 HH22 ARG A 279     -66.875  -4.121  -1.168  1.00 52.93           H  
ATOM   4355  CZ  ARG A 279     -65.708  -5.565  -0.398  1.00 52.93           C  
ATOM   4356  OXT ARG A 279     -63.907 -12.399   1.847  1.00 52.93           O  
TER    4357      ARG A 279                                                       
END   
