# Supplementary material for: Plant virus movement proteins originated from jelly-roll capsid proteins
Source: PLoS Biol. 2023 Jun 15;21(6):e3002157. doi: 10.1371/journal.pbio.3002157 (PMC10306228; doi:10.1371/journal.pbio.3002157)
Supplement: S2 Data — (ZIP) [file pbio.3002157.s007.zip › S2_Data/YP_004327592_RRV.pdb]

ATOM      1  N   MET A   1     -22.949 -17.549   0.623  1.00 41.73           N  
ATOM      2  H   MET A   1     -22.821 -17.638   1.621  1.00 41.73           H  
ATOM      3  H2  MET A   1     -23.425 -16.677   0.443  1.00 41.73           H  
ATOM      4  H3  MET A   1     -23.513 -18.325   0.306  1.00 41.73           H  
ATOM      5  CA  MET A   1     -21.624 -17.560  -0.040  1.00 41.73           C  
ATOM      6  HA  MET A   1     -21.036 -16.739   0.370  1.00 41.73           H  
ATOM      7  C   MET A   1     -21.675 -17.269  -1.544  1.00 41.73           C  
ATOM      8  CB  MET A   1     -20.838 -18.838   0.276  1.00 41.73           C  
ATOM      9  HB2 MET A   1     -21.454 -19.719   0.098  1.00 41.73           H  
ATOM     10  HB3 MET A   1     -19.965 -18.885  -0.375  1.00 41.73           H  
ATOM     11  O   MET A   1     -20.751 -16.637  -2.022  1.00 41.73           O  
ATOM     12  CG  MET A   1     -20.347 -18.818   1.729  1.00 41.73           C  
ATOM     13  HG2 MET A   1     -21.201 -18.868   2.405  1.00 41.73           H  
ATOM     14  HG3 MET A   1     -19.814 -17.885   1.913  1.00 41.73           H  
ATOM     15  SD  MET A   1     -19.219 -20.178   2.098  1.00 41.73           S  
ATOM     16  CE  MET A   1     -20.059 -20.974   3.494  1.00 41.73           C  
ATOM     17  HE1 MET A   1     -20.163 -20.266   4.316  1.00 41.73           H  
ATOM     18  HE2 MET A   1     -21.041 -21.331   3.185  1.00 41.73           H  
ATOM     19  HE3 MET A   1     -19.463 -21.821   3.833  1.00 41.73           H  
ATOM     20  N   ALA A   2     -22.730 -17.626  -2.292  1.00 36.31           N  
ATOM     21  H   ALA A   2     -23.440 -18.246  -1.931  1.00 36.31           H  
ATOM     22  CA  ALA A   2     -22.782 -17.381  -3.747  1.00 36.31           C  
ATOM     23  HA  ALA A   2     -21.818 -17.650  -4.178  1.00 36.31           H  
ATOM     24  C   ALA A   2     -23.051 -15.918  -4.179  1.00 36.31           C  
ATOM     25  CB  ALA A   2     -23.832 -18.331  -4.336  1.00 36.31           C  
ATOM     26  HB1 ALA A   2     -23.579 -19.365  -4.101  1.00 36.31           H  
ATOM     27  HB2 ALA A   2     -24.822 -18.096  -3.947  1.00 36.31           H  
ATOM     28  HB3 ALA A   2     -23.848 -18.221  -5.420  1.00 36.31           H  
ATOM     29  O   ALA A   2     -22.724 -15.536  -5.295  1.00 36.31           O  
ATOM     30  N   PHE A   3     -23.623 -15.075  -3.311  1.00 33.78           N  
ATOM     31  H   PHE A   3     -23.952 -15.425  -2.422  1.00 33.78           H  
ATOM     32  CA  PHE A   3     -23.935 -13.684  -3.674  1.00 33.78           C  
ATOM     33  HA  PHE A   3     -24.309 -13.675  -4.697  1.00 33.78           H  
ATOM     34  C   PHE A   3     -22.708 -12.756  -3.697  1.00 33.78           C  
ATOM     35  CB  PHE A   3     -25.062 -13.142  -2.778  1.00 33.78           C  
ATOM     36  HB2 PHE A   3     -25.113 -13.704  -1.845  1.00 33.78           H  
ATOM     37  HB3 PHE A   3     -24.839 -12.109  -2.512  1.00 33.78           H  
ATOM     38  O   PHE A   3     -22.701 -11.798  -4.464  1.00 33.78           O  
ATOM     39  CG  PHE A   3     -26.415 -13.159  -3.463  1.00 33.78           C  
ATOM     40  CD1 PHE A   3     -26.792 -12.074  -4.275  1.00 33.78           C  
ATOM     41  HD1 PHE A   3     -26.128 -11.231  -4.400  1.00 33.78           H  
ATOM     42  CD2 PHE A   3     -27.285 -14.259  -3.323  1.00 33.78           C  
ATOM     43  HD2 PHE A   3     -27.005 -15.101  -2.707  1.00 33.78           H  
ATOM     44  CE1 PHE A   3     -28.032 -12.081  -4.938  1.00 33.78           C  
ATOM     45  HE1 PHE A   3     -28.317 -11.246  -5.561  1.00 33.78           H  
ATOM     46  CE2 PHE A   3     -28.525 -14.267  -3.987  1.00 33.78           C  
ATOM     47  HE2 PHE A   3     -29.194 -15.108  -3.882  1.00 33.78           H  
ATOM     48  CZ  PHE A   3     -28.899 -13.178  -4.794  1.00 33.78           C  
ATOM     49  HZ  PHE A   3     -29.850 -13.183  -5.306  1.00 33.78           H  
ATOM     50  N   SER A   4     -21.648 -13.041  -2.925  1.00 45.03           N  
ATOM     51  H   SER A   4     -21.640 -13.879  -2.362  1.00 45.03           H  
ATOM     52  CA  SER A   4     -20.443 -12.191  -2.943  1.00 45.03           C  
ATOM     53  HA  SER A   4     -20.770 -11.160  -3.079  1.00 45.03           H  
ATOM     54  C   SER A   4     -19.524 -12.497  -4.131  1.00 45.03           C  
ATOM     55  CB  SER A   4     -19.700 -12.215  -1.598  1.00 45.03           C  
ATOM     56  HB2 SER A   4     -20.389 -12.496  -0.801  1.00 45.03           H  
ATOM     57  HB3 SER A   4     -19.333 -11.211  -1.384  1.00 45.03           H  
ATOM     58  O   SER A   4     -18.827 -11.601  -4.600  1.00 45.03           O  
ATOM     59  OG  SER A   4     -18.601 -13.097  -1.601  1.00 45.03           O  
ATOM     60  HG  SER A   4     -17.835 -12.638  -1.951  1.00 45.03           H  
ATOM     61  N   SER A   5     -19.548 -13.726  -4.662  1.00 39.61           N  
ATOM     62  H   SER A   5     -20.128 -14.441  -4.248  1.00 39.61           H  
ATOM     63  CA  SER A   5     -18.765 -14.104  -5.845  1.00 39.61           C  
ATOM     64  HA  SER A   5     -17.764 -13.683  -5.749  1.00 39.61           H  
ATOM     65  C   SER A   5     -19.355 -13.542  -7.142  1.00 39.61           C  
ATOM     66  CB  SER A   5     -18.609 -15.626  -5.921  1.00 39.61           C  
ATOM     67  HB2 SER A   5     -17.936 -15.954  -5.128  1.00 39.61           H  
ATOM     68  HB3 SER A   5     -18.168 -15.894  -6.881  1.00 39.61           H  
ATOM     69  O   SER A   5     -18.602 -13.126  -8.019  1.00 39.61           O  
ATOM     70  OG  SER A   5     -19.852 -16.283  -5.763  1.00 39.61           O  
ATOM     71  HG  SER A   5     -19.790 -17.142  -6.187  1.00 39.61           H  
ATOM     72  N   ILE A   6     -20.686 -13.443  -7.247  1.00 36.07           N  
ATOM     73  H   ILE A   6     -21.252 -13.867  -6.526  1.00 36.07           H  
ATOM     74  CA  ILE A   6     -21.360 -12.823  -8.403  1.00 36.07           C  
ATOM     75  HA  ILE A   6     -20.937 -13.242  -9.317  1.00 36.07           H  
ATOM     76  C   ILE A   6     -21.087 -11.311  -8.455  1.00 36.07           C  
ATOM     77  CB  ILE A   6     -22.870 -13.159  -8.384  1.00 36.07           C  
ATOM     78  HB  ILE A   6     -23.273 -12.866  -7.415  1.00 36.07           H  
ATOM     79  O   ILE A   6     -20.872 -10.760  -9.534  1.00 36.07           O  
ATOM     80  CG1 ILE A   6     -23.078 -14.682  -8.577  1.00 36.07           C  
ATOM     81 HG12 ILE A   6     -22.380 -15.238  -7.952  1.00 36.07           H  
ATOM     82 HG13 ILE A   6     -22.867 -14.948  -9.613  1.00 36.07           H  
ATOM     83  CG2 ILE A   6     -23.634 -12.392  -9.482  1.00 36.07           C  
ATOM     84 HG21 ILE A   6     -24.694 -12.648  -9.466  1.00 36.07           H  
ATOM     85 HG22 ILE A   6     -23.561 -11.316  -9.323  1.00 36.07           H  
ATOM     86 HG23 ILE A   6     -23.225 -12.630 -10.463  1.00 36.07           H  
ATOM     87  CD1 ILE A   6     -24.488 -15.163  -8.215  1.00 36.07           C  
ATOM     88 HD11 ILE A   6     -25.229 -14.735  -8.890  1.00 36.07           H  
ATOM     89 HD12 ILE A   6     -24.529 -16.249  -8.300  1.00 36.07           H  
ATOM     90 HD13 ILE A   6     -24.724 -14.881  -7.189  1.00 36.07           H  
ATOM     91  N   LEU A   7     -21.011 -10.641  -7.299  1.00 38.92           N  
ATOM     92  H   LEU A   7     -21.223 -11.123  -6.437  1.00 38.92           H  
ATOM     93  CA  LEU A   7     -20.666  -9.217  -7.244  1.00 38.92           C  
ATOM     94  HA  LEU A   7     -21.287  -8.700  -7.975  1.00 38.92           H  
ATOM     95  C   LEU A   7     -19.201  -8.961  -7.649  1.00 38.92           C  
ATOM     96  CB  LEU A   7     -20.983  -8.668  -5.841  1.00 38.92           C  
ATOM     97  HB2 LEU A   7     -20.104  -8.801  -5.209  1.00 38.92           H  
ATOM     98  HB3 LEU A   7     -21.801  -9.231  -5.392  1.00 38.92           H  
ATOM     99  O   LEU A   7     -18.916  -7.970  -8.317  1.00 38.92           O  
ATOM    100  CG  LEU A   7     -21.379  -7.179  -5.875  1.00 38.92           C  
ATOM    101  HG  LEU A   7     -20.725  -6.638  -6.559  1.00 38.92           H  
ATOM    102  CD1 LEU A   7     -22.835  -7.008  -6.321  1.00 38.92           C  
ATOM    103 HD11 LEU A   7     -23.506  -7.526  -5.636  1.00 38.92           H  
ATOM    104 HD12 LEU A   7     -23.088  -5.948  -6.335  1.00 38.92           H  
ATOM    105 HD13 LEU A   7     -22.971  -7.402  -7.328  1.00 38.92           H  
ATOM    106  CD2 LEU A   7     -21.235  -6.561  -4.485  1.00 38.92           C  
ATOM    107 HD21 LEU A   7     -21.873  -7.082  -3.771  1.00 38.92           H  
ATOM    108 HD22 LEU A   7     -21.521  -5.510  -4.522  1.00 38.92           H  
ATOM    109 HD23 LEU A   7     -20.196  -6.624  -4.161  1.00 38.92           H  
ATOM    110  N   PHE A   8     -18.289  -9.885  -7.324  1.00 38.61           N  
ATOM    111  H   PHE A   8     -18.573 -10.665  -6.749  1.00 38.61           H  
ATOM    112  CA  PHE A   8     -16.895  -9.829  -7.782  1.00 38.61           C  
ATOM    113  HA  PHE A   8     -16.482  -8.858  -7.508  1.00 38.61           H  
ATOM    114  C   PHE A   8     -16.783  -9.934  -9.309  1.00 38.61           C  
ATOM    115  CB  PHE A   8     -16.065 -10.926  -7.090  1.00 38.61           C  
ATOM    116  HB2 PHE A   8     -16.714 -11.582  -6.510  1.00 38.61           H  
ATOM    117  HB3 PHE A   8     -15.585 -11.552  -7.843  1.00 38.61           H  
ATOM    118  O   PHE A   8     -16.028  -9.180  -9.920  1.00 38.61           O  
ATOM    119  CG  PHE A   8     -14.989 -10.370  -6.181  1.00 38.61           C  
ATOM    120  CD1 PHE A   8     -13.745  -9.986  -6.715  1.00 38.61           C  
ATOM    121  HD1 PHE A   8     -13.554 -10.092  -7.773  1.00 38.61           H  
ATOM    122  CD2 PHE A   8     -15.242 -10.206  -4.806  1.00 38.61           C  
ATOM    123  HD2 PHE A   8     -16.203 -10.481  -4.398  1.00 38.61           H  
ATOM    124  CE1 PHE A   8     -12.752  -9.450  -5.876  1.00 38.61           C  
ATOM    125  HE1 PHE A   8     -11.801  -9.151  -6.290  1.00 38.61           H  
ATOM    126  CE2 PHE A   8     -14.248  -9.669  -3.967  1.00 38.61           C  
ATOM    127  HE2 PHE A   8     -14.445  -9.534  -2.913  1.00 38.61           H  
ATOM    128  CZ  PHE A   8     -13.003  -9.292  -4.501  1.00 38.61           C  
ATOM    129  HZ  PHE A   8     -12.242  -8.872  -3.860  1.00 38.61           H  
ATOM    130  N   PHE A   9     -17.573 -10.816  -9.932  1.00 35.88           N  
ATOM    131  H   PHE A   9     -18.154 -11.428  -9.375  1.00 35.88           H  
ATOM    132  CA  PHE A   9     -17.615 -10.943 -11.392  1.00 35.88           C  
ATOM    133  HA  PHE A   9     -16.594 -11.047 -11.758  1.00 35.88           H  
ATOM    134  C   PHE A   9     -18.180  -9.693 -12.076  1.00 35.88           C  
ATOM    135  CB  PHE A   9     -18.399 -12.202 -11.793  1.00 35.88           C  
ATOM    136  HB2 PHE A   9     -19.033 -11.972 -12.649  1.00 35.88           H  
ATOM    137  HB3 PHE A   9     -19.061 -12.513 -10.984  1.00 35.88           H  
ATOM    138  O   PHE A   9     -17.658  -9.280 -13.108  1.00 35.88           O  
ATOM    139  CG  PHE A   9     -17.493 -13.349 -12.188  1.00 35.88           C  
ATOM    140  CD1 PHE A   9     -16.959 -13.393 -13.490  1.00 35.88           C  
ATOM    141  HD1 PHE A   9     -17.206 -12.619 -14.202  1.00 35.88           H  
ATOM    142  CD2 PHE A   9     -17.152 -14.347 -11.257  1.00 35.88           C  
ATOM    143  HD2 PHE A   9     -17.545 -14.304 -10.252  1.00 35.88           H  
ATOM    144  CE1 PHE A   9     -16.095 -14.436 -13.864  1.00 35.88           C  
ATOM    145  HE1 PHE A   9     -15.681 -14.463 -14.861  1.00 35.88           H  
ATOM    146  CE2 PHE A   9     -16.288 -15.392 -11.632  1.00 35.88           C  
ATOM    147  HE2 PHE A   9     -16.020 -16.156 -10.917  1.00 35.88           H  
ATOM    148  CZ  PHE A   9     -15.760 -15.437 -12.935  1.00 35.88           C  
ATOM    149  HZ  PHE A   9     -15.090 -16.234 -13.221  1.00 35.88           H  
ATOM    150  N   LEU A  10     -19.195  -9.050 -11.493  1.00 35.19           N  
ATOM    151  H   LEU A  10     -19.611  -9.450 -10.664  1.00 35.19           H  
ATOM    152  CA  LEU A  10     -19.770  -7.826 -12.060  1.00 35.19           C  
ATOM    153  HA  LEU A  10     -19.924  -7.984 -13.128  1.00 35.19           H  
ATOM    154  C   LEU A  10     -18.821  -6.623 -11.962  1.00 35.19           C  
ATOM    155  CB  LEU A  10     -21.131  -7.552 -11.400  1.00 35.19           C  
ATOM    156  HB2 LEU A  10     -21.380  -6.496 -11.505  1.00 35.19           H  
ATOM    157  HB3 LEU A  10     -21.056  -7.767 -10.334  1.00 35.19           H  
ATOM    158  O   LEU A  10     -18.749  -5.837 -12.904  1.00 35.19           O  
ATOM    159  CG  LEU A  10     -22.262  -8.388 -12.029  1.00 35.19           C  
ATOM    160  HG  LEU A  10     -21.920  -9.411 -12.186  1.00 35.19           H  
ATOM    161  CD1 LEU A  10     -23.470  -8.430 -11.094  1.00 35.19           C  
ATOM    162 HD11 LEU A  10     -24.260  -9.031 -11.543  1.00 35.19           H  
ATOM    163 HD12 LEU A  10     -23.838  -7.420 -10.915  1.00 35.19           H  
ATOM    164 HD13 LEU A  10     -23.178  -8.883 -10.147  1.00 35.19           H  
ATOM    165  CD2 LEU A  10     -22.717  -7.797 -13.368  1.00 35.19           C  
ATOM    166 HD21 LEU A  10     -21.892  -7.792 -14.080  1.00 35.19           H  
ATOM    167 HD22 LEU A  10     -23.523  -8.404 -13.783  1.00 35.19           H  
ATOM    168 HD23 LEU A  10     -23.071  -6.776 -13.230  1.00 35.19           H  
ATOM    169  N   ILE A  11     -18.040  -6.503 -10.884  1.00 41.96           N  
ATOM    170  H   ILE A  11     -18.161  -7.155 -10.122  1.00 41.96           H  
ATOM    171  CA  ILE A  11     -17.026  -5.440 -10.762  1.00 41.96           C  
ATOM    172  HA  ILE A  11     -17.475  -4.498 -11.075  1.00 41.96           H  
ATOM    173  C   ILE A  11     -15.851  -5.696 -11.716  1.00 41.96           C  
ATOM    174  CB  ILE A  11     -16.577  -5.279  -9.292  1.00 41.96           C  
ATOM    175  HB  ILE A  11     -16.229  -6.246  -8.929  1.00 41.96           H  
ATOM    176  O   ILE A  11     -15.348  -4.753 -12.324  1.00 41.96           O  
ATOM    177  CG1 ILE A  11     -17.769  -4.811  -8.421  1.00 41.96           C  
ATOM    178 HG12 ILE A  11     -18.003  -3.772  -8.654  1.00 41.96           H  
ATOM    179 HG13 ILE A  11     -18.656  -5.401  -8.651  1.00 41.96           H  
ATOM    180  CG2 ILE A  11     -15.421  -4.263  -9.171  1.00 41.96           C  
ATOM    181 HG21 ILE A  11     -14.543  -4.619  -9.711  1.00 41.96           H  
ATOM    182 HG22 ILE A  11     -15.722  -3.301  -9.586  1.00 41.96           H  
ATOM    183 HG23 ILE A  11     -15.128  -4.132  -8.130  1.00 41.96           H  
ATOM    184  CD1 ILE A  11     -17.523  -4.943  -6.913  1.00 41.96           C  
ATOM    185 HD11 ILE A  11     -17.240  -5.967  -6.672  1.00 41.96           H  
ATOM    186 HD12 ILE A  11     -16.738  -4.260  -6.587  1.00 41.96           H  
ATOM    187 HD13 ILE A  11     -18.440  -4.696  -6.378  1.00 41.96           H  
ATOM    188  N   ALA A  12     -15.457  -6.959 -11.909  1.00 37.43           N  
ATOM    189  H   ALA A  12     -15.875  -7.698 -11.361  1.00 37.43           H  
ATOM    190  CA  ALA A  12     -14.441  -7.317 -12.894  1.00 37.43           C  
ATOM    191  HA  ALA A  12     -13.573  -6.675 -12.745  1.00 37.43           H  
ATOM    192  C   ALA A  12     -14.917  -7.088 -14.340  1.00 37.43           C  
ATOM    193  CB  ALA A  12     -14.006  -8.767 -12.653  1.00 37.43           C  
ATOM    194  HB1 ALA A  12     -13.211  -9.025 -13.353  1.00 37.43           H  
ATOM    195  HB2 ALA A  12     -14.849  -9.440 -12.806  1.00 37.43           H  
ATOM    196  HB3 ALA A  12     -13.633  -8.878 -11.635  1.00 37.43           H  
ATOM    197  O   ALA A  12     -14.107  -6.754 -15.186  1.00 37.43           O  
ATOM    198  N   MET A  13     -16.209  -7.216 -14.655  1.00 32.93           N  
ATOM    199  H   MET A  13     -16.849  -7.570 -13.958  1.00 32.93           H  
ATOM    200  CA  MET A  13     -16.701  -6.986 -16.024  1.00 32.93           C  
ATOM    201  HA  MET A  13     -15.921  -7.272 -16.729  1.00 32.93           H  
ATOM    202  C   MET A  13     -17.007  -5.517 -16.353  1.00 32.93           C  
ATOM    203  CB  MET A  13     -17.914  -7.883 -16.300  1.00 32.93           C  
ATOM    204  HB2 MET A  13     -18.405  -7.543 -17.212  1.00 32.93           H  
ATOM    205  HB3 MET A  13     -18.627  -7.823 -15.478  1.00 32.93           H  
ATOM    206  O   MET A  13     -17.021  -5.154 -17.525  1.00 32.93           O  
ATOM    207  CG  MET A  13     -17.472  -9.333 -16.516  1.00 32.93           C  
ATOM    208  HG2 MET A  13     -16.685  -9.331 -17.270  1.00 32.93           H  
ATOM    209  HG3 MET A  13     -17.054  -9.734 -15.593  1.00 32.93           H  
ATOM    210  SD  MET A  13     -18.796 -10.427 -17.095  1.00 32.93           S  
ATOM    211  CE  MET A  13     -17.793 -11.609 -18.035  1.00 32.93           C  
ATOM    212  HE1 MET A  13     -18.440 -12.376 -18.461  1.00 32.93           H  
ATOM    213  HE2 MET A  13     -17.063 -12.076 -17.374  1.00 32.93           H  
ATOM    214  HE3 MET A  13     -17.273 -11.089 -18.839  1.00 32.93           H  
ATOM    215  N   ALA A  14     -17.248  -4.661 -15.355  1.00 40.50           N  
ATOM    216  H   ALA A  14     -17.280  -5.017 -14.410  1.00 40.50           H  
ATOM    217  CA  ALA A  14     -17.593  -3.251 -15.581  1.00 40.50           C  
ATOM    218  HA  ALA A  14     -18.196  -3.183 -16.487  1.00 40.50           H  
ATOM    219  C   ALA A  14     -16.377  -2.330 -15.795  1.00 40.50           C  
ATOM    220  CB  ALA A  14     -18.459  -2.779 -14.410  1.00 40.50           C  
ATOM    221  HB1 ALA A  14     -19.347  -3.407 -14.332  1.00 40.50           H  
ATOM    222  HB2 ALA A  14     -18.770  -1.747 -14.576  1.00 40.50           H  
ATOM    223  HB3 ALA A  14     -17.892  -2.841 -13.481  1.00 40.50           H  
ATOM    224  O   ALA A  14     -16.529  -1.165 -16.165  1.00 40.50           O  
ATOM    225  N   ILE A  15     -15.170  -2.834 -15.563  1.00 39.03           N  
ATOM    226  H   ILE A  15     -15.098  -3.812 -15.320  1.00 39.03           H  
ATOM    227  CA  ILE A  15     -13.925  -2.113 -15.792  1.00 39.03           C  
ATOM    228  HA  ILE A  15     -14.134  -1.105 -16.150  1.00 39.03           H  
ATOM    229  C   ILE A  15     -13.213  -2.884 -16.893  1.00 39.03           C  
ATOM    230  CB  ILE A  15     -13.103  -2.015 -14.485  1.00 39.03           C  
ATOM    231  HB  ILE A  15     -12.724  -3.005 -14.231  1.00 39.03           H  
ATOM    232  O   ILE A  15     -13.036  -4.084 -16.748  1.00 39.03           O  
ATOM    233  CG1 ILE A  15     -13.968  -1.509 -13.299  1.00 39.03           C  
ATOM    234 HG12 ILE A  15     -14.349  -0.513 -13.526  1.00 39.03           H  
ATOM    235 HG13 ILE A  15     -14.824  -2.171 -13.168  1.00 39.03           H  
ATOM    236  CG2 ILE A  15     -11.913  -1.078 -14.746  1.00 39.03           C  
ATOM    237 HG21 ILE A  15     -11.273  -1.488 -15.527  1.00 39.03           H  
ATOM    238 HG22 ILE A  15     -11.315  -0.983 -13.840  1.00 39.03           H  
ATOM    239 HG23 ILE A  15     -12.265  -0.090 -15.044  1.00 39.03           H  
ATOM    240  CD1 ILE A  15     -13.256  -1.475 -11.943  1.00 39.03           C  
ATOM    241 HD11 ILE A  15     -12.527  -0.665 -11.925  1.00 39.03           H  
ATOM    242 HD12 ILE A  15     -12.765  -2.430 -11.755  1.00 39.03           H  
ATOM    243 HD13 ILE A  15     -13.990  -1.294 -11.157  1.00 39.03           H  
ATOM    244  N   ASN A  16     -12.827  -2.244 -17.997  1.00 30.21           N  
ATOM    245  H   ASN A  16     -13.044  -1.263 -18.095  1.00 30.21           H  
ATOM    246  CA  ASN A  16     -11.931  -2.869 -18.975  1.00 30.21           C  
ATOM    247  HA  ASN A  16     -12.407  -3.764 -19.377  1.00 30.21           H  
ATOM    248  C   ASN A  16     -10.651  -3.316 -18.237  1.00 30.21           C  
ATOM    249  CB  ASN A  16     -11.632  -1.867 -20.118  1.00 30.21           C  
ATOM    250  HB2 ASN A  16     -11.856  -0.848 -19.800  1.00 30.21           H  
ATOM    251  HB3 ASN A  16     -10.569  -1.903 -20.354  1.00 30.21           H  
ATOM    252  O   ASN A  16      -9.772  -2.499 -17.966  1.00 30.21           O  
ATOM    253  CG  ASN A  16     -12.351  -2.161 -21.423  1.00 30.21           C  
ATOM    254  ND2 ASN A  16     -12.420  -1.202 -22.316  1.00 30.21           N  
ATOM    255 HD21 ASN A  16     -12.866  -1.459 -23.185  1.00 30.21           H  
ATOM    256 HD22 ASN A  16     -11.955  -0.318 -22.165  1.00 30.21           H  
ATOM    257  OD1 ASN A  16     -12.836  -3.244 -21.684  1.00 30.21           O  
ATOM    258  N   VAL A  17     -10.584  -4.592 -17.841  1.00 39.07           N  
ATOM    259  H   VAL A  17     -11.417  -5.150 -17.966  1.00 39.07           H  
ATOM    260  CA  VAL A  17      -9.537  -5.142 -16.957  1.00 39.07           C  
ATOM    261  HA  VAL A  17      -9.384  -4.432 -16.144  1.00 39.07           H  
ATOM    262  C   VAL A  17      -8.208  -5.290 -17.686  1.00 39.07           C  
ATOM    263  CB  VAL A  17      -9.929  -6.502 -16.334  1.00 39.07           C  
ATOM    264  HB  VAL A  17      -9.768  -7.294 -17.067  1.00 39.07           H  
ATOM    265  O   VAL A  17      -7.180  -5.438 -17.035  1.00 39.07           O  
ATOM    266  CG1 VAL A  17      -9.128  -6.828 -15.063  1.00 39.07           C  
ATOM    267 HG11 VAL A  17      -9.262  -6.038 -14.324  1.00 39.07           H  
ATOM    268 HG12 VAL A  17      -9.461  -7.777 -14.643  1.00 39.07           H  
ATOM    269 HG13 VAL A  17      -8.067  -6.927 -15.295  1.00 39.07           H  
ATOM    270  CG2 VAL A  17     -11.387  -6.553 -15.906  1.00 39.07           C  
ATOM    271 HG21 VAL A  17     -11.613  -5.727 -15.232  1.00 39.07           H  
ATOM    272 HG22 VAL A  17     -11.599  -7.497 -15.403  1.00 39.07           H  
ATOM    273 HG23 VAL A  17     -12.039  -6.503 -16.778  1.00 39.07           H  
ATOM    274  N   ASP A  18      -8.192  -5.177 -19.016  1.00 39.66           N  
ATOM    275  H   ASP A  18      -9.072  -5.131 -19.509  1.00 39.66           H  
ATOM    276  CA  ASP A  18      -6.971  -5.333 -19.810  1.00 39.66           C  
ATOM    277  HA  ASP A  18      -6.546  -6.315 -19.601  1.00 39.66           H  
ATOM    278  C   ASP A  18      -5.871  -4.320 -19.441  1.00 39.66           C  
ATOM    279  CB  ASP A  18      -7.311  -5.270 -21.310  1.00 39.66           C  
ATOM    280  HB2 ASP A  18      -7.975  -4.424 -21.494  1.00 39.66           H  
ATOM    281  HB3 ASP A  18      -6.392  -5.096 -21.869  1.00 39.66           H  
ATOM    282  O   ASP A  18      -4.699  -4.573 -19.707  1.00 39.66           O  
ATOM    283  CG  ASP A  18      -7.944  -6.558 -21.858  1.00 39.66           C  
ATOM    284  OD1 ASP A  18      -7.927  -7.587 -21.146  1.00 39.66           O  
ATOM    285  OD2 ASP A  18      -8.446  -6.494 -23.001  1.00 39.66           O  
ATOM    286  N   SER A  19      -6.203  -3.204 -18.773  1.00 48.08           N  
ATOM    287  H   SER A  19      -7.180  -3.035 -18.584  1.00 48.08           H  
ATOM    288  CA  SER A  19      -5.206  -2.239 -18.284  1.00 48.08           C  
ATOM    289  HA  SER A  19      -4.258  -2.437 -18.785  1.00 48.08           H  
ATOM    290  C   SER A  19      -4.908  -2.314 -16.782  1.00 48.08           C  
ATOM    291  CB  SER A  19      -5.609  -0.817 -18.683  1.00 48.08           C  
ATOM    292  HB2 SER A  19      -5.888  -0.802 -19.736  1.00 48.08           H  
ATOM    293  HB3 SER A  19      -4.755  -0.154 -18.543  1.00 48.08           H  
ATOM    294  O   SER A  19      -4.023  -1.599 -16.309  1.00 48.08           O  
ATOM    295  OG  SER A  19      -6.688  -0.343 -17.898  1.00 48.08           O  
ATOM    296  HG  SER A  19      -6.412  -0.334 -16.979  1.00 48.08           H  
ATOM    297  N   MET A  20      -5.647  -3.111 -16.002  1.00 52.49           N  
ATOM    298  H   MET A  20      -6.255  -3.785 -16.444  1.00 52.49           H  
ATOM    299  CA  MET A  20      -5.446  -3.200 -14.553  1.00 52.49           C  
ATOM    300  HA  MET A  20      -5.119  -2.231 -14.178  1.00 52.49           H  
ATOM    301  C   MET A  20      -4.354  -4.214 -14.230  1.00 52.49           C  
ATOM    302  CB  MET A  20      -6.747  -3.563 -13.830  1.00 52.49           C  
ATOM    303  HB2 MET A  20      -6.507  -3.912 -12.825  1.00 52.49           H  
ATOM    304  HB3 MET A  20      -7.255  -4.367 -14.361  1.00 52.49           H  
ATOM    305  O   MET A  20      -4.378  -5.354 -14.691  1.00 52.49           O  
ATOM    306  CG  MET A  20      -7.674  -2.357 -13.696  1.00 52.49           C  
ATOM    307  HG2 MET A  20      -7.948  -1.991 -14.685  1.00 52.49           H  
ATOM    308  HG3 MET A  20      -7.138  -1.568 -13.168  1.00 52.49           H  
ATOM    309  SD  MET A  20      -9.180  -2.759 -12.774  1.00 52.49           S  
ATOM    310  CE  MET A  20      -9.494  -1.162 -12.010  1.00 52.49           C  
ATOM    311  HE1 MET A  20     -10.433  -1.203 -11.457  1.00 52.49           H  
ATOM    312  HE2 MET A  20      -9.537  -0.387 -12.775  1.00 52.49           H  
ATOM    313  HE3 MET A  20      -8.685  -0.958 -11.309  1.00 52.49           H  
ATOM    314  N   LYS A  21      -3.399  -3.825 -13.380  1.00 59.86           N  
ATOM    315  H   LYS A  21      -3.478  -2.915 -12.948  1.00 59.86           H  
ATOM    316  CA  LYS A  21      -2.393  -4.776 -12.905  1.00 59.86           C  
ATOM    317  HA  LYS A  21      -1.963  -5.253 -13.786  1.00 59.86           H  
ATOM    318  C   LYS A  21      -3.078  -5.867 -12.066  1.00 59.86           C  
ATOM    319  CB  LYS A  21      -1.285  -4.061 -12.127  1.00 59.86           C  
ATOM    320  HB2 LYS A  21      -1.731  -3.346 -11.436  1.00 59.86           H  
ATOM    321  HB3 LYS A  21      -0.733  -4.807 -11.555  1.00 59.86           H  
ATOM    322  O   LYS A  21      -3.935  -5.531 -11.238  1.00 59.86           O  
ATOM    323  CG  LYS A  21      -0.309  -3.333 -13.064  1.00 59.86           C  
ATOM    324  HG2 LYS A  21      -0.807  -2.488 -13.539  1.00 59.86           H  
ATOM    325  HG3 LYS A  21       0.021  -4.029 -13.836  1.00 59.86           H  
ATOM    326  CD  LYS A  21       0.918  -2.846 -12.283  1.00 59.86           C  
ATOM    327  HD2 LYS A  21       0.626  -2.037 -11.613  1.00 59.86           H  
ATOM    328  HD3 LYS A  21       1.305  -3.678 -11.696  1.00 59.86           H  
ATOM    329  CE  LYS A  21       2.015  -2.351 -13.230  1.00 59.86           C  
ATOM    330  HE2 LYS A  21       1.753  -1.360 -13.598  1.00 59.86           H  
ATOM    331  HE3 LYS A  21       2.058  -3.025 -14.086  1.00 59.86           H  
ATOM    332  NZ  LYS A  21       3.335  -2.343 -12.549  1.00 59.86           N  
ATOM    333  HZ1 LYS A  21       3.582  -3.264 -12.218  1.00 59.86           H  
ATOM    334  HZ2 LYS A  21       4.073  -2.043 -13.170  1.00 59.86           H  
ATOM    335  HZ3 LYS A  21       3.323  -1.748 -11.732  1.00 59.86           H  
ATOM    336  N   PRO A  22      -2.698  -7.151 -12.225  1.00 60.49           N  
ATOM    337  CA  PRO A  22      -3.263  -8.236 -11.431  1.00 60.49           C  
ATOM    338  HA  PRO A  22      -4.328  -8.328 -11.644  1.00 60.49           H  
ATOM    339  C   PRO A  22      -3.065  -7.924  -9.946  1.00 60.49           C  
ATOM    340  CB  PRO A  22      -2.550  -9.516 -11.885  1.00 60.49           C  
ATOM    341  HB2 PRO A  22      -3.148 -10.006 -12.653  1.00 60.49           H  
ATOM    342  HB3 PRO A  22      -2.364 -10.201 -11.059  1.00 60.49           H  
ATOM    343  O   PRO A  22      -1.943  -7.838  -9.452  1.00 60.49           O  
ATOM    344  CG  PRO A  22      -1.248  -9.013 -12.507  1.00 60.49           C  
ATOM    345  HG2 PRO A  22      -0.500  -8.876 -11.727  1.00 60.49           H  
ATOM    346  HG3 PRO A  22      -0.879  -9.689 -13.278  1.00 60.49           H  
ATOM    347  CD  PRO A  22      -1.638  -7.655 -13.084  1.00 60.49           C  
ATOM    348  HD2 PRO A  22      -0.770  -6.996 -13.088  1.00 60.49           H  
ATOM    349  HD3 PRO A  22      -2.024  -7.779 -14.096  1.00 60.49           H  
ATOM    350  N   THR A  23      -4.176  -7.687  -9.252  1.00 64.91           N  
ATOM    351  H   THR A  23      -5.061  -7.754  -9.734  1.00 64.91           H  
ATOM    352  CA  THR A  23      -4.193  -7.294  -7.843  1.00 64.91           C  
ATOM    353  HA  THR A  23      -3.183  -7.060  -7.507  1.00 64.91           H  
ATOM    354  C   THR A  23      -4.727  -8.458  -7.025  1.00 64.91           C  
ATOM    355  CB  THR A  23      -5.060  -6.048  -7.625  1.00 64.91           C  
ATOM    356  HB  THR A  23      -6.082  -6.260  -7.941  1.00 64.91           H  
ATOM    357  O   THR A  23      -5.870  -8.876  -7.208  1.00 64.91           O  
ATOM    358  CG2 THR A  23      -5.065  -5.620  -6.153  1.00 64.91           C  
ATOM    359 HG21 THR A  23      -5.881  -4.919  -5.977  1.00 64.91           H  
ATOM    360 HG22 THR A  23      -4.110  -5.154  -5.907  1.00 64.91           H  
ATOM    361 HG23 THR A  23      -5.230  -6.467  -5.489  1.00 64.91           H  
ATOM    362  OG1 THR A  23      -4.556  -4.961  -8.381  1.00 64.91           O  
ATOM    363  HG1 THR A  23      -4.456  -5.244  -9.293  1.00 64.91           H  
ATOM    364  N   LYS A  24      -3.926  -8.962  -6.086  1.00 72.94           N  
ATOM    365  H   LYS A  24      -3.017  -8.540  -5.963  1.00 72.94           H  
ATOM    366  CA  LYS A  24      -4.372  -9.962  -5.115  1.00 72.94           C  
ATOM    367  HA  LYS A  24      -5.172 -10.553  -5.561  1.00 72.94           H  
ATOM    368  C   LYS A  24      -4.928  -9.256  -3.883  1.00 72.94           C  
ATOM    369  CB  LYS A  24      -3.209 -10.908  -4.790  1.00 72.94           C  
ATOM    370  HB2 LYS A  24      -2.414 -10.350  -4.296  1.00 72.94           H  
ATOM    371  HB3 LYS A  24      -2.816 -11.316  -5.721  1.00 72.94           H  
ATOM    372  O   LYS A  24      -4.199  -8.551  -3.191  1.00 72.94           O  
ATOM    373  CG  LYS A  24      -3.665 -12.067  -3.891  1.00 72.94           C  
ATOM    374  HG2 LYS A  24      -4.452 -12.629  -4.394  1.00 72.94           H  
ATOM    375  HG3 LYS A  24      -4.056 -11.670  -2.955  1.00 72.94           H  
ATOM    376  CD  LYS A  24      -2.492 -13.003  -3.579  1.00 72.94           C  
ATOM    377  HD2 LYS A  24      -2.114 -13.433  -4.506  1.00 72.94           H  
ATOM    378  HD3 LYS A  24      -1.699 -12.424  -3.107  1.00 72.94           H  
ATOM    379  CE  LYS A  24      -2.944 -14.119  -2.631  1.00 72.94           C  
ATOM    380  HE2 LYS A  24      -3.417 -13.662  -1.762  1.00 72.94           H  
ATOM    381  HE3 LYS A  24      -3.690 -14.734  -3.134  1.00 72.94           H  
ATOM    382  NZ  LYS A  24      -1.793 -14.946  -2.191  1.00 72.94           N  
ATOM    383  HZ1 LYS A  24      -2.093 -15.648  -1.528  1.00 72.94           H  
ATOM    384  HZ2 LYS A  24      -1.346 -15.399  -2.976  1.00 72.94           H  
ATOM    385  HZ3 LYS A  24      -1.109 -14.365  -1.728  1.00 72.94           H  
ATOM    386  N   ILE A  25      -6.202  -9.473  -3.575  1.00 70.66           N  
ATOM    387  H   ILE A  25      -6.760 -10.050  -4.189  1.00 70.66           H  
ATOM    388  CA  ILE A  25      -6.836  -8.944  -2.362  1.00 70.66           C  
ATOM    389  HA  ILE A  25      -6.152  -8.253  -1.871  1.00 70.66           H  
ATOM    390  C   ILE A  25      -7.096 -10.107  -1.411  1.00 70.66           C  
ATOM    391  CB  ILE A  25      -8.109  -8.136  -2.678  1.00 70.66           C  
ATOM    392  HB  ILE A  25      -8.856  -8.806  -3.103  1.00 70.66           H  
ATOM    393  O   ILE A  25      -7.805 -11.048  -1.757  1.00 70.66           O  
ATOM    394  CG1 ILE A  25      -7.784  -7.036  -3.717  1.00 70.66           C  
ATOM    395 HG12 ILE A  25      -7.381  -7.491  -4.622  1.00 70.66           H  
ATOM    396 HG13 ILE A  25      -7.032  -6.358  -3.313  1.00 70.66           H  
ATOM    397  CG2 ILE A  25      -8.670  -7.532  -1.373  1.00 70.66           C  
ATOM    398 HG21 ILE A  25      -7.953  -6.834  -0.940  1.00 70.66           H  
ATOM    399 HG22 ILE A  25      -9.608  -7.009  -1.561  1.00 70.66           H  
ATOM    400 HG23 ILE A  25      -8.888  -8.313  -0.644  1.00 70.66           H  
ATOM    401  CD1 ILE A  25      -8.999  -6.225  -4.149  1.00 70.66           C  
ATOM    402 HD11 ILE A  25      -8.712  -5.553  -4.957  1.00 70.66           H  
ATOM    403 HD12 ILE A  25      -9.791  -6.888  -4.498  1.00 70.66           H  
ATOM    404 HD13 ILE A  25      -9.351  -5.634  -3.303  1.00 70.66           H  
ATOM    405  N   SER A  26      -6.503 -10.048  -0.223  1.00 78.71           N  
ATOM    406  H   SER A  26      -5.966  -9.221  -0.002  1.00 78.71           H  
ATOM    407  CA  SER A  26      -6.694 -11.034   0.840  1.00 78.71           C  
ATOM    408  HA  SER A  26      -7.216 -11.906   0.447  1.00 78.71           H  
ATOM    409  C   SER A  26      -7.554 -10.409   1.935  1.00 78.71           C  
ATOM    410  CB  SER A  26      -5.344 -11.520   1.378  1.00 78.71           C  
ATOM    411  HB2 SER A  26      -4.857 -10.704   1.913  1.00 78.71           H  
ATOM    412  HB3 SER A  26      -5.500 -12.353   2.063  1.00 78.71           H  
ATOM    413  O   SER A  26      -7.182  -9.388   2.514  1.00 78.71           O  
ATOM    414  OG  SER A  26      -4.517 -11.927   0.299  1.00 78.71           O  
ATOM    415  HG  SER A  26      -4.425 -11.149  -0.256  1.00 78.71           H  
ATOM    416  N   ASN A  27      -8.721 -10.995   2.190  1.00 79.76           N  
ATOM    417  H   ASN A  27      -8.942 -11.865   1.726  1.00 79.76           H  
ATOM    418  CA  ASN A  27      -9.639 -10.531   3.226  1.00 79.76           C  
ATOM    419  HA  ASN A  27      -9.426  -9.489   3.464  1.00 79.76           H  
ATOM    420  C   ASN A  27      -9.434 -11.358   4.495  1.00 79.76           C  
ATOM    421  CB  ASN A  27     -11.087 -10.603   2.723  1.00 79.76           C  
ATOM    422  HB2 ASN A  27     -11.330 -11.633   2.462  1.00 79.76           H  
ATOM    423  HB3 ASN A  27     -11.758 -10.290   3.523  1.00 79.76           H  
ATOM    424  O   ASN A  27      -9.401 -12.585   4.433  1.00 79.76           O  
ATOM    425  CG  ASN A  27     -11.333  -9.690   1.537  1.00 79.76           C  
ATOM    426  ND2 ASN A  27     -11.840 -10.208   0.444  1.00 79.76           N  
ATOM    427 HD21 ASN A  27     -11.970  -9.563  -0.323  1.00 79.76           H  
ATOM    428 HD22 ASN A  27     -12.059 -11.192   0.393  1.00 79.76           H  
ATOM    429  OD1 ASN A  27     -11.065  -8.505   1.558  1.00 79.76           O  
ATOM    430  N   PHE A  28      -9.328 -10.678   5.630  1.00 77.06           N  
ATOM    431  H   PHE A  28      -9.375  -9.670   5.587  1.00 77.06           H  
ATOM    432  CA  PHE A  28      -9.127 -11.271   6.944  1.00 77.06           C  
ATOM    433  HA  PHE A  28      -9.156 -12.358   6.878  1.00 77.06           H  
ATOM    434  C   PHE A  28     -10.247 -10.804   7.864  1.00 77.06           C  
ATOM    435  CB  PHE A  28      -7.755 -10.854   7.484  1.00 77.06           C  
ATOM    436  HB2 PHE A  28      -7.736  -9.768   7.580  1.00 77.06           H  
ATOM    437  HB3 PHE A  28      -7.623 -11.281   8.478  1.00 77.06           H  
ATOM    438  O   PHE A  28     -10.326  -9.622   8.208  1.00 77.06           O  
ATOM    439  CG  PHE A  28      -6.599 -11.282   6.610  1.00 77.06           C  
ATOM    440  CD1 PHE A  28      -6.134 -12.605   6.669  1.00 77.06           C  
ATOM    441  HD1 PHE A  28      -6.600 -13.313   7.338  1.00 77.06           H  
ATOM    442  CD2 PHE A  28      -6.026 -10.380   5.696  1.00 77.06           C  
ATOM    443  HD2 PHE A  28      -6.407  -9.372   5.623  1.00 77.06           H  
ATOM    444  CE1 PHE A  28      -5.095 -13.022   5.824  1.00 77.06           C  
ATOM    445  HE1 PHE A  28      -4.782 -14.056   5.843  1.00 77.06           H  
ATOM    446  CE2 PHE A  28      -4.983 -10.804   4.855  1.00 77.06           C  
ATOM    447  HE2 PHE A  28      -4.568 -10.123   4.127  1.00 77.06           H  
ATOM    448  CZ  PHE A  28      -4.506 -12.122   4.924  1.00 77.06           C  
ATOM    449  HZ  PHE A  28      -3.715 -12.452   4.266  1.00 77.06           H  
ATOM    450  N   ASP A  29     -11.118 -11.722   8.263  1.00 73.28           N  
ATOM    451  H   ASP A  29     -10.997 -12.688   7.994  1.00 73.28           H  
ATOM    452  CA  ASP A  29     -12.195 -11.409   9.191  1.00 73.28           C  
ATOM    453  HA  ASP A  29     -12.447 -10.352   9.097  1.00 73.28           H  
ATOM    454  C   ASP A  29     -11.736 -11.655  10.630  1.00 73.28           C  
ATOM    455  CB  ASP A  29     -13.460 -12.188   8.822  1.00 73.28           C  
ATOM    456  HB2 ASP A  29     -13.650 -12.068   7.755  1.00 73.28           H  
ATOM    457  HB3 ASP A  29     -13.320 -13.248   9.031  1.00 73.28           H  
ATOM    458  O   ASP A  29     -11.537 -12.787  11.056  1.00 73.28           O  
ATOM    459  CG  ASP A  29     -14.678 -11.668   9.588  1.00 73.28           C  
ATOM    460  OD1 ASP A  29     -14.508 -10.814  10.495  1.00 73.28           O  
ATOM    461  OD2 ASP A  29     -15.798 -12.105   9.267  1.00 73.28           O  
ATOM    462  N   VAL A  30     -11.555 -10.578  11.393  1.00 67.49           N  
ATOM    463  H   VAL A  30     -11.783  -9.672  11.008  1.00 67.49           H  
ATOM    464  CA  VAL A  30     -11.150 -10.660  12.802  1.00 67.49           C  
ATOM    465  HA  VAL A  30     -10.472 -11.507  12.910  1.00 67.49           H  
ATOM    466  C   VAL A  30     -12.350 -10.943  13.708  1.00 67.49           C  
ATOM    467  CB  VAL A  30     -10.387  -9.386  13.221  1.00 67.49           C  
ATOM    468  HB  VAL A  30     -11.061  -8.529  13.210  1.00 67.49           H  
ATOM    469  O   VAL A  30     -12.176 -11.309  14.870  1.00 67.49           O  
ATOM    470  CG1 VAL A  30      -9.829  -9.493  14.646  1.00 67.49           C  
ATOM    471 HG11 VAL A  30     -10.635  -9.350  15.366  1.00 67.49           H  
ATOM    472 HG12 VAL A  30      -9.408 -10.488  14.795  1.00 67.49           H  
ATOM    473 HG13 VAL A  30      -9.070  -8.732  14.825  1.00 67.49           H  
ATOM    474  CG2 VAL A  30      -9.235  -9.109  12.240  1.00 67.49           C  
ATOM    475 HG21 VAL A  30      -9.640  -8.797  11.277  1.00 67.49           H  
ATOM    476 HG22 VAL A  30      -8.653 -10.018  12.090  1.00 67.49           H  
ATOM    477 HG23 VAL A  30      -8.597  -8.305  12.607  1.00 67.49           H  
ATOM    478  N   THR A  31     -13.581 -10.796  13.206  1.00 64.25           N  
ATOM    479  H   THR A  31     -13.690 -10.621  12.218  1.00 64.25           H  
ATOM    480  CA  THR A  31     -14.796 -10.994  14.008  1.00 64.25           C  
ATOM    481  HA  THR A  31     -14.688 -10.428  14.933  1.00 64.25           H  
ATOM    482  C   THR A  31     -15.005 -12.451  14.420  1.00 64.25           C  
ATOM    483  CB  THR A  31     -16.060 -10.482  13.301  1.00 64.25           C  
ATOM    484  HB  THR A  31     -16.881 -10.556  14.015  1.00 64.25           H  
ATOM    485  O   THR A  31     -15.587 -12.697  15.474  1.00 64.25           O  
ATOM    486  CG2 THR A  31     -15.989  -9.022  12.848  1.00 64.25           C  
ATOM    487 HG21 THR A  31     -15.984  -8.373  13.724  1.00 64.25           H  
ATOM    488 HG22 THR A  31     -15.100  -8.846  12.242  1.00 64.25           H  
ATOM    489 HG23 THR A  31     -16.869  -8.791  12.247  1.00 64.25           H  
ATOM    490  OG1 THR A  31     -16.418 -11.271  12.203  1.00 64.25           O  
ATOM    491  HG1 THR A  31     -15.802 -11.118  11.483  1.00 64.25           H  
ATOM    492  N   THR A  32     -14.483 -13.406  13.646  1.00 62.47           N  
ATOM    493  H   THR A  32     -14.034 -13.142  12.781  1.00 62.47           H  
ATOM    494  CA  THR A  32     -14.563 -14.848  13.933  1.00 62.47           C  
ATOM    495  HA  THR A  32     -15.527 -15.068  14.392  1.00 62.47           H  
ATOM    496  C   THR A  32     -13.486 -15.328  14.909  1.00 62.47           C  
ATOM    497  CB  THR A  32     -14.462 -15.658  12.633  1.00 62.47           C  
ATOM    498  HB  THR A  32     -14.503 -16.723  12.865  1.00 62.47           H  
ATOM    499  O   THR A  32     -13.558 -16.450  15.400  1.00 62.47           O  
ATOM    500  CG2 THR A  32     -15.582 -15.318  11.647  1.00 62.47           C  
ATOM    501 HG21 THR A  32     -16.551 -15.472  12.122  1.00 62.47           H  
ATOM    502 HG22 THR A  32     -15.507 -15.969  10.776  1.00 62.47           H  
ATOM    503 HG23 THR A  32     -15.503 -14.282  11.317  1.00 62.47           H  
ATOM    504  OG1 THR A  32     -13.230 -15.359  12.025  1.00 62.47           O  
ATOM    505  HG1 THR A  32     -13.116 -15.917  11.252  1.00 62.47           H  
ATOM    506  N   GLY A  33     -12.487 -14.491  15.216  1.00 55.12           N  
ATOM    507  H   GLY A  33     -12.500 -13.575  14.791  1.00 55.12           H  
ATOM    508  CA  GLY A  33     -11.337 -14.850  16.051  1.00 55.12           C  
ATOM    509  HA2 GLY A  33     -10.871 -13.934  16.415  1.00 55.12           H  
ATOM    510  HA3 GLY A  33     -11.688 -15.426  16.908  1.00 55.12           H  
ATOM    511  C   GLY A  33     -10.261 -15.681  15.337  1.00 55.12           C  
ATOM    512  O   GLY A  33      -9.170 -15.859  15.888  1.00 55.12           O  
ATOM    513  N   GLU A  34     -10.512 -16.139  14.108  1.00 52.61           N  
ATOM    514  H   GLU A  34     -11.409 -15.941  13.687  1.00 52.61           H  
ATOM    515  CA  GLU A  34      -9.567 -16.922  13.312  1.00 52.61           C  
ATOM    516  HA  GLU A  34      -8.854 -17.394  13.988  1.00 52.61           H  
ATOM    517  C   GLU A  34      -8.757 -16.025  12.366  1.00 52.61           C  
ATOM    518  CB  GLU A  34     -10.280 -18.072  12.586  1.00 52.61           C  
ATOM    519  HB2 GLU A  34     -11.169 -17.696  12.080  1.00 52.61           H  
ATOM    520  HB3 GLU A  34      -9.597 -18.490  11.847  1.00 52.61           H  
ATOM    521  O   GLU A  34      -9.243 -15.497  11.373  1.00 52.61           O  
ATOM    522  CG  GLU A  34     -10.655 -19.182  13.584  1.00 52.61           C  
ATOM    523  HG2 GLU A  34     -11.369 -18.783  14.305  1.00 52.61           H  
ATOM    524  HG3 GLU A  34      -9.757 -19.468  14.131  1.00 52.61           H  
ATOM    525  CD  GLU A  34     -11.255 -20.434  12.927  1.00 52.61           C  
ATOM    526  OE1 GLU A  34     -11.269 -21.475  13.625  1.00 52.61           O  
ATOM    527  OE2 GLU A  34     -11.730 -20.330  11.776  1.00 52.61           O  
ATOM    528  N   PHE A  35      -7.472 -15.862  12.685  1.00 61.11           N  
ATOM    529  H   PHE A  35      -7.160 -16.292  13.545  1.00 61.11           H  
ATOM    530  CA  PHE A  35      -6.484 -15.147  11.868  1.00 61.11           C  
ATOM    531  HA  PHE A  35      -7.004 -14.386  11.285  1.00 61.11           H  
ATOM    532  C   PHE A  35      -5.822 -16.074  10.838  1.00 61.11           C  
ATOM    533  CB  PHE A  35      -5.472 -14.436  12.786  1.00 61.11           C  
ATOM    534  HB2 PHE A  35      -5.348 -14.998  13.712  1.00 61.11           H  
ATOM    535  HB3 PHE A  35      -4.491 -14.388  12.315  1.00 61.11           H  
ATOM    536  O   PHE A  35      -4.597 -16.219  10.813  1.00 61.11           O  
ATOM    537  CG  PHE A  35      -5.847 -13.011  13.091  1.00 61.11           C  
ATOM    538  CD1 PHE A  35      -5.491 -12.003  12.179  1.00 61.11           C  
ATOM    539  HD1 PHE A  35      -4.991 -12.262  11.257  1.00 61.11           H  
ATOM    540  CD2 PHE A  35      -6.549 -12.691  14.265  1.00 61.11           C  
ATOM    541  HD2 PHE A  35      -6.865 -13.472  14.941  1.00 61.11           H  
ATOM    542  CE1 PHE A  35      -5.823 -10.669  12.445  1.00 61.11           C  
ATOM    543  HE1 PHE A  35      -5.592  -9.909  11.714  1.00 61.11           H  
ATOM    544  CE2 PHE A  35      -6.856 -11.350  14.544  1.00 61.11           C  
ATOM    545  HE2 PHE A  35      -7.397 -11.109  15.447  1.00 61.11           H  
ATOM    546  CZ  PHE A  35      -6.494 -10.341  13.633  1.00 61.11           C  
ATOM    547  HZ  PHE A  35      -6.773  -9.313  13.811  1.00 61.11           H  
ATOM    548  N   GLU A  36      -6.617 -16.750  10.014  1.00 54.79           N  
ATOM    549  H   GLU A  36      -7.616 -16.603  10.048  1.00 54.79           H  
ATOM    550  CA  GLU A  36      -6.063 -17.600   8.958  1.00 54.79           C  
ATOM    551  HA  GLU A  36      -5.276 -18.213   9.397  1.00 54.79           H  
ATOM    552  C   GLU A  36      -5.410 -16.760   7.852  1.00 54.79           C  
ATOM    553  CB  GLU A  36      -7.108 -18.568   8.396  1.00 54.79           C  
ATOM    554  HB2 GLU A  36      -6.653 -19.086   7.551  1.00 54.79           H  
ATOM    555  HB3 GLU A  36      -7.979 -18.015   8.043  1.00 54.79           H  
ATOM    556  O   GLU A  36      -5.915 -15.715   7.451  1.00 54.79           O  
ATOM    557  CG  GLU A  36      -7.530 -19.610   9.445  1.00 54.79           C  
ATOM    558  HG2 GLU A  36      -6.640 -19.944   9.978  1.00 54.79           H  
ATOM    559  HG3 GLU A  36      -8.193 -19.136  10.168  1.00 54.79           H  
ATOM    560  CD  GLU A  36      -8.220 -20.832   8.821  1.00 54.79           C  
ATOM    561  OE1 GLU A  36      -8.130 -21.905   9.457  1.00 54.79           O  
ATOM    562  OE2 GLU A  36      -8.736 -20.708   7.686  1.00 54.79           O  
ATOM    563  N   GLY A  37      -4.244 -17.201   7.370  1.00 55.98           N  
ATOM    564  H   GLY A  37      -3.886 -18.071   7.738  1.00 55.98           H  
ATOM    565  CA  GLY A  37      -3.554 -16.608   6.221  1.00 55.98           C  
ATOM    566  HA2 GLY A  37      -2.945 -17.382   5.754  1.00 55.98           H  
ATOM    567  HA3 GLY A  37      -4.299 -16.292   5.491  1.00 55.98           H  
ATOM    568  C   GLY A  37      -2.639 -15.411   6.511  1.00 55.98           C  
ATOM    569  O   GLY A  37      -1.940 -14.977   5.595  1.00 55.98           O  
ATOM    570  N   ILE A  38      -2.558 -14.904   7.750  1.00 61.81           N  
ATOM    571  H   ILE A  38      -3.181 -15.269   8.456  1.00 61.81           H  
ATOM    572  CA  ILE A  38      -1.618 -13.814   8.103  1.00 61.81           C  
ATOM    573  HA  ILE A  38      -1.835 -12.979   7.438  1.00 61.81           H  
ATOM    574  C   ILE A  38      -0.148 -14.211   7.857  1.00 61.81           C  
ATOM    575  CB  ILE A  38      -1.864 -13.349   9.558  1.00 61.81           C  
ATOM    576  HB  ILE A  38      -2.941 -13.352   9.722  1.00 61.81           H  
ATOM    577  O   ILE A  38       0.702 -13.370   7.585  1.00 61.81           O  
ATOM    578  CG1 ILE A  38      -1.396 -11.888   9.735  1.00 61.81           C  
ATOM    579 HG12 ILE A  38      -1.945 -11.268   9.026  1.00 61.81           H  
ATOM    580 HG13 ILE A  38      -0.336 -11.801   9.499  1.00 61.81           H  
ATOM    581  CG2 ILE A  38      -1.242 -14.305  10.597  1.00 61.81           C  
ATOM    582 HG21 ILE A  38      -0.154 -14.243  10.579  1.00 61.81           H  
ATOM    583 HG22 ILE A  38      -1.548 -15.330  10.389  1.00 61.81           H  
ATOM    584 HG23 ILE A  38      -1.596 -14.054  11.597  1.00 61.81           H  
ATOM    585  CD1 ILE A  38      -1.647 -11.323  11.138  1.00 61.81           C  
ATOM    586 HD11 ILE A  38      -2.688 -11.477  11.421  1.00 61.81           H  
ATOM    587 HD12 ILE A  38      -0.997 -11.807  11.866  1.00 61.81           H  
ATOM    588 HD13 ILE A  38      -1.441 -10.252  11.139  1.00 61.81           H  
ATOM    589  N   GLU A  39       0.122 -15.515   7.889  1.00 60.49           N  
ATOM    590  H   GLU A  39      -0.637 -16.124   8.159  1.00 60.49           H  
ATOM    591  CA  GLU A  39       1.404 -16.173   7.614  1.00 60.49           C  
ATOM    592  HA  GLU A  39       2.189 -15.755   8.245  1.00 60.49           H  
ATOM    593  C   GLU A  39       1.840 -16.034   6.147  1.00 60.49           C  
ATOM    594  CB  GLU A  39       1.226 -17.667   7.930  1.00 60.49           C  
ATOM    595  HB2 GLU A  39       2.171 -18.182   7.758  1.00 60.49           H  
ATOM    596  HB3 GLU A  39       0.490 -18.061   7.229  1.00 60.49           H  
ATOM    597  O   GLU A  39       3.025 -16.107   5.839  1.00 60.49           O  
ATOM    598  CG  GLU A  39       0.740 -17.957   9.367  1.00 60.49           C  
ATOM    599  HG2 GLU A  39       1.567 -17.791  10.058  1.00 60.49           H  
ATOM    600  HG3 GLU A  39      -0.054 -17.264   9.644  1.00 60.49           H  
ATOM    601  CD  GLU A  39       0.182 -19.378   9.545  1.00 60.49           C  
ATOM    602  OE1 GLU A  39      -0.517 -19.578  10.569  1.00 60.49           O  
ATOM    603  OE2 GLU A  39       0.427 -20.229   8.663  1.00 60.49           O  
ATOM    604  N   SER A  40       0.883 -15.807   5.238  1.00 61.42           N  
ATOM    605  H   SER A  40      -0.068 -15.711   5.565  1.00 61.42           H  
ATOM    606  CA  SER A  40       1.161 -15.573   3.817  1.00 61.42           C  
ATOM    607  HA  SER A  40       1.955 -16.256   3.514  1.00 61.42           H  
ATOM    608  C   SER A  40       1.670 -14.158   3.528  1.00 61.42           C  
ATOM    609  CB  SER A  40      -0.071 -15.895   2.964  1.00 61.42           C  
ATOM    610  HB2 SER A  40      -0.464 -16.871   3.249  1.00 61.42           H  
ATOM    611  HB3 SER A  40       0.235 -15.942   1.919  1.00 61.42           H  
ATOM    612  O   SER A  40       2.059 -13.865   2.397  1.00 61.42           O  
ATOM    613  OG  SER A  40      -1.090 -14.918   3.086  1.00 61.42           O  
ATOM    614  HG  SER A  40      -1.406 -14.910   3.993  1.00 61.42           H  
ATOM    615  N   ILE A  41       1.664 -13.269   4.530  1.00 64.76           N  
ATOM    616  H   ILE A  41       1.402 -13.587   5.452  1.00 64.76           H  
ATOM    617  CA  ILE A  41       2.199 -11.916   4.405  1.00 64.76           C  
ATOM    618  HA  ILE A  41       1.952 -11.542   3.411  1.00 64.76           H  
ATOM    619  C   ILE A  41       3.723 -11.982   4.524  1.00 64.76           C  
ATOM    620  CB  ILE A  41       1.573 -10.954   5.441  1.00 64.76           C  
ATOM    621  HB  ILE A  41       1.847 -11.285   6.443  1.00 64.76           H  
ATOM    622  O   ILE A  41       4.256 -12.471   5.519  1.00 64.76           O  
ATOM    623  CG1 ILE A  41       0.028 -10.948   5.323  1.00 64.76           C  
ATOM    624 HG12 ILE A  41      -0.261 -10.600   4.331  1.00 64.76           H  
ATOM    625 HG13 ILE A  41      -0.347 -11.965   5.438  1.00 64.76           H  
ATOM    626  CG2 ILE A  41       2.146  -9.538   5.223  1.00 64.76           C  
ATOM    627 HG21 ILE A  41       1.675  -8.825   5.900  1.00 64.76           H  
ATOM    628 HG22 ILE A  41       1.975  -9.220   4.195  1.00 64.76           H  
ATOM    629 HG23 ILE A  41       3.216  -9.534   5.429  1.00 64.76           H  
ATOM    630  CD1 ILE A  41      -0.685 -10.095   6.378  1.00 64.76           C  
ATOM    631 HD11 ILE A  41      -1.754 -10.305   6.339  1.00 64.76           H  
ATOM    632 HD12 ILE A  41      -0.309 -10.343   7.370  1.00 64.76           H  
ATOM    633 HD13 ILE A  41      -0.534  -9.034   6.181  1.00 64.76           H  
ATOM    634  N   THR A  42       4.433 -11.452   3.525  1.00 63.82           N  
ATOM    635  H   THR A  42       3.955 -11.078   2.717  1.00 63.82           H  
ATOM    636  CA  THR A  42       5.900 -11.441   3.529  1.00 63.82           C  
ATOM    637  HA  THR A  42       6.224 -12.472   3.671  1.00 63.82           H  
ATOM    638  C   THR A  42       6.443 -10.631   4.711  1.00 63.82           C  
ATOM    639  CB  THR A  42       6.504 -10.963   2.189  1.00 63.82           C  
ATOM    640  HB  THR A  42       7.587 -11.070   2.249  1.00 63.82           H  
ATOM    641  O   THR A  42       5.912  -9.579   5.081  1.00 63.82           O  
ATOM    642  CG2 THR A  42       6.011 -11.811   1.018  1.00 63.82           C  
ATOM    643 HG21 THR A  42       4.947 -11.648   0.846  1.00 63.82           H  
ATOM    644 HG22 THR A  42       6.557 -11.537   0.116  1.00 63.82           H  
ATOM    645 HG23 THR A  42       6.186 -12.867   1.224  1.00 63.82           H  
ATOM    646  OG1 THR A  42       6.214  -9.612   1.895  1.00 63.82           O  
ATOM    647  HG1 THR A  42       6.546  -9.456   1.008  1.00 63.82           H  
ATOM    648  N   GLU A  43       7.547 -11.091   5.307  1.00 63.37           N  
ATOM    649  H   GLU A  43       7.897 -11.998   5.034  1.00 63.37           H  
ATOM    650  CA  GLU A  43       8.170 -10.419   6.455  1.00 63.37           C  
ATOM    651  HA  GLU A  43       7.429 -10.344   7.251  1.00 63.37           H  
ATOM    652  C   GLU A  43       8.617  -8.985   6.118  1.00 63.37           C  
ATOM    653  CB  GLU A  43       9.334 -11.289   6.962  1.00 63.37           C  
ATOM    654  HB2 GLU A  43       8.909 -12.229   7.315  1.00 63.37           H  
ATOM    655  HB3 GLU A  43      10.021 -11.502   6.143  1.00 63.37           H  
ATOM    656  O   GLU A  43       8.570  -8.095   6.970  1.00 63.37           O  
ATOM    657  CG  GLU A  43      10.113 -10.626   8.108  1.00 63.37           C  
ATOM    658  HG2 GLU A  43       9.398 -10.119   8.756  1.00 63.37           H  
ATOM    659  HG3 GLU A  43      10.782  -9.877   7.684  1.00 63.37           H  
ATOM    660  CD  GLU A  43      10.927 -11.598   8.968  1.00 63.37           C  
ATOM    661  OE1 GLU A  43      11.218 -11.223  10.125  1.00 63.37           O  
ATOM    662  OE2 GLU A  43      11.116 -12.777   8.605  1.00 63.37           O  
ATOM    663  N   LEU A  44       8.991  -8.726   4.861  1.00 58.70           N  
ATOM    664  H   LEU A  44       8.969  -9.486   4.197  1.00 58.70           H  
ATOM    665  CA  LEU A  44       9.306  -7.384   4.369  1.00 58.70           C  
ATOM    666  HA  LEU A  44      10.078  -6.959   5.010  1.00 58.70           H  
ATOM    667  C   LEU A  44       8.079  -6.460   4.423  1.00 58.70           C  
ATOM    668  CB  LEU A  44       9.846  -7.508   2.933  1.00 58.70           C  
ATOM    669  HB2 LEU A  44       9.063  -7.928   2.301  1.00 58.70           H  
ATOM    670  HB3 LEU A  44      10.686  -8.201   2.920  1.00 58.70           H  
ATOM    671  O   LEU A  44       8.170  -5.339   4.945  1.00 58.70           O  
ATOM    672  CG  LEU A  44      10.297  -6.165   2.329  1.00 58.70           C  
ATOM    673  HG  LEU A  44       9.502  -5.426   2.427  1.00 58.70           H  
ATOM    674  CD1 LEU A  44      11.556  -5.626   3.018  1.00 58.70           C  
ATOM    675 HD11 LEU A  44      11.879  -4.712   2.520  1.00 58.70           H  
ATOM    676 HD12 LEU A  44      12.354  -6.367   2.956  1.00 58.70           H  
ATOM    677 HD13 LEU A  44      11.345  -5.401   4.063  1.00 58.70           H  
ATOM    678  CD2 LEU A  44      10.594  -6.330   0.842  1.00 58.70           C  
ATOM    679 HD21 LEU A  44      11.395  -7.055   0.695  1.00 58.70           H  
ATOM    680 HD22 LEU A  44      10.877  -5.373   0.403  1.00 58.70           H  
ATOM    681 HD23 LEU A  44       9.704  -6.697   0.332  1.00 58.70           H  
ATOM    682  N   THR A  45       6.935  -6.939   3.929  1.00 63.60           N  
ATOM    683  H   THR A  45       6.932  -7.853   3.499  1.00 63.60           H  
ATOM    684  CA  THR A  45       5.656  -6.221   3.976  1.00 63.60           C  
ATOM    685  HA  THR A  45       5.778  -5.252   3.491  1.00 63.60           H  
ATOM    686  C   THR A  45       5.242  -5.966   5.424  1.00 63.60           C  
ATOM    687  CB  THR A  45       4.583  -6.995   3.190  1.00 63.60           C  
ATOM    688  HB  THR A  45       4.533  -8.035   3.511  1.00 63.60           H  
ATOM    689  O   THR A  45       4.918  -4.830   5.787  1.00 63.60           O  
ATOM    690  CG2 THR A  45       3.196  -6.357   3.281  1.00 63.60           C  
ATOM    691 HG21 THR A  45       2.803  -6.454   4.293  1.00 63.60           H  
ATOM    692 HG22 THR A  45       2.523  -6.869   2.594  1.00 63.60           H  
ATOM    693 HG23 THR A  45       3.254  -5.304   3.003  1.00 63.60           H  
ATOM    694  OG1 THR A  45       4.930  -6.917   1.834  1.00 63.60           O  
ATOM    695  HG1 THR A  45       5.242  -7.763   1.504  1.00 63.60           H  
ATOM    696  N   TRP A  46       5.376  -6.973   6.292  1.00 68.76           N  
ATOM    697  H   TRP A  46       5.643  -7.879   5.934  1.00 68.76           H  
ATOM    698  CA  TRP A  46       5.046  -6.854   7.711  1.00 68.76           C  
ATOM    699  HA  TRP A  46       4.017  -6.503   7.789  1.00 68.76           H  
ATOM    700  C   TRP A  46       5.927  -5.851   8.468  1.00 68.76           C  
ATOM    701  CB  TRP A  46       5.135  -8.224   8.382  1.00 68.76           C  
ATOM    702  HB2 TRP A  46       6.175  -8.522   8.516  1.00 68.76           H  
ATOM    703  HB3 TRP A  46       4.648  -8.969   7.753  1.00 68.76           H  
ATOM    704  O   TRP A  46       5.434  -4.965   9.173  1.00 68.76           O  
ATOM    705  CG  TRP A  46       4.434  -8.204   9.693  1.00 68.76           C  
ATOM    706  CD1 TRP A  46       4.985  -8.208  10.929  1.00 68.76           C  
ATOM    707  HD1 TRP A  46       6.043  -8.272  11.137  1.00 68.76           H  
ATOM    708  CD2 TRP A  46       3.001  -8.120   9.883  1.00 68.76           C  
ATOM    709  CE2 TRP A  46       2.735  -8.118  11.277  1.00 68.76           C  
ATOM    710  CE3 TRP A  46       1.903  -8.061   8.999  1.00 68.76           C  
ATOM    711  HE3 TRP A  46       2.089  -8.069   7.935  1.00 68.76           H  
ATOM    712  NE1 TRP A  46       3.981  -8.138  11.879  1.00 68.76           N  
ATOM    713  HE1 TRP A  46       4.155  -8.152  12.873  1.00 68.76           H  
ATOM    714  CH2 TRP A  46       0.346  -8.121  10.853  1.00 68.76           C  
ATOM    715  HH2 TRP A  46      -0.669  -8.218  11.207  1.00 68.76           H  
ATOM    716  CZ2 TRP A  46       1.422  -8.139  11.749  1.00 68.76           C  
ATOM    717  HZ2 TRP A  46       1.229  -8.282  12.802  1.00 68.76           H  
ATOM    718  CZ3 TRP A  46       0.584  -8.052   9.477  1.00 68.76           C  
ATOM    719  HZ3 TRP A  46      -0.245  -8.053   8.785  1.00 68.76           H  
ATOM    720  N   ASN A  47       7.247  -5.930   8.289  1.00 68.67           N  
ATOM    721  H   ASN A  47       7.602  -6.691   7.727  1.00 68.67           H  
ATOM    722  CA  ASN A  47       8.202  -5.024   8.930  1.00 68.67           C  
ATOM    723  HA  ASN A  47       8.027  -5.035  10.006  1.00 68.67           H  
ATOM    724  C   ASN A  47       8.028  -3.573   8.469  1.00 68.67           C  
ATOM    725  CB  ASN A  47       9.626  -5.521   8.631  1.00 68.67           C  
ATOM    726  HB2 ASN A  47      10.338  -4.712   8.791  1.00 68.67           H  
ATOM    727  HB3 ASN A  47       9.703  -5.836   7.590  1.00 68.67           H  
ATOM    728  O   ASN A  47       8.248  -2.631   9.241  1.00 68.67           O  
ATOM    729  CG  ASN A  47      10.042  -6.654   9.550  1.00 68.67           C  
ATOM    730  ND2 ASN A  47      10.872  -7.556   9.092  1.00 68.67           N  
ATOM    731 HD21 ASN A  47      11.054  -8.342   9.699  1.00 68.67           H  
ATOM    732 HD22 ASN A  47      10.997  -7.662   8.095  1.00 68.67           H  
ATOM    733  OD1 ASN A  47       9.687  -6.676  10.716  1.00 68.67           O  
ATOM    734  N   THR A  48       7.626  -3.382   7.212  1.00 65.82           N  
ATOM    735  H   THR A  48       7.495  -4.193   6.624  1.00 65.82           H  
ATOM    736  CA  THR A  48       7.298  -2.063   6.670  1.00 65.82           C  
ATOM    737  HA  THR A  48       8.120  -1.383   6.897  1.00 65.82           H  
ATOM    738  C   THR A  48       6.050  -1.507   7.345  1.00 65.82           C  
ATOM    739  CB  THR A  48       7.157  -2.126   5.145  1.00 65.82           C  
ATOM    740  HB  THR A  48       6.362  -2.812   4.854  1.00 65.82           H  
ATOM    741  O   THR A  48       6.109  -0.397   7.882  1.00 65.82           O  
ATOM    742  CG2 THR A  48       6.918  -0.752   4.526  1.00 65.82           C  
ATOM    743 HG21 THR A  48       6.013  -0.301   4.933  1.00 65.82           H  
ATOM    744 HG22 THR A  48       6.795  -0.872   3.449  1.00 65.82           H  
ATOM    745 HG23 THR A  48       7.784  -0.118   4.715  1.00 65.82           H  
ATOM    746  OG1 THR A  48       8.394  -2.560   4.631  1.00 65.82           O  
ATOM    747  HG1 THR A  48       8.351  -3.518   4.581  1.00 65.82           H  
ATOM    748  N   PHE A  49       4.985  -2.309   7.420  1.00 69.13           N  
ATOM    749  H   PHE A  49       5.027  -3.204   6.954  1.00 69.13           H  
ATOM    750  CA  PHE A  49       3.735  -1.999   8.116  1.00 69.13           C  
ATOM    751  HA  PHE A  49       3.260  -1.143   7.635  1.00 69.13           H  
ATOM    752  C   PHE A  49       3.954  -1.624   9.594  1.00 69.13           C  
ATOM    753  CB  PHE A  49       2.805  -3.212   7.945  1.00 69.13           C  
ATOM    754  HB2 PHE A  49       3.393  -4.130   7.927  1.00 69.13           H  
ATOM    755  HB3 PHE A  49       2.316  -3.140   6.974  1.00 69.13           H  
ATOM    756  O   PHE A  49       3.493  -0.575  10.054  1.00 69.13           O  
ATOM    757  CG  PHE A  49       1.747  -3.364   9.013  1.00 69.13           C  
ATOM    758  CD1 PHE A  49       1.870  -4.376   9.986  1.00 69.13           C  
ATOM    759  HD1 PHE A  49       2.707  -5.058   9.962  1.00 69.13           H  
ATOM    760  CD2 PHE A  49       0.653  -2.485   9.049  1.00 69.13           C  
ATOM    761  HD2 PHE A  49       0.562  -1.694   8.319  1.00 69.13           H  
ATOM    762  CE1 PHE A  49       0.873  -4.548  10.957  1.00 69.13           C  
ATOM    763  HE1 PHE A  49       0.946  -5.358  11.668  1.00 69.13           H  
ATOM    764  CE2 PHE A  49      -0.320  -2.648  10.049  1.00 69.13           C  
ATOM    765  HE2 PHE A  49      -1.142  -1.956  10.151  1.00 69.13           H  
ATOM    766  CZ  PHE A  49      -0.242  -3.704  10.965  1.00 69.13           C  
ATOM    767  HZ  PHE A  49      -1.030  -3.866  11.685  1.00 69.13           H  
ATOM    768  N   LYS A  50       4.750  -2.404  10.337  1.00 71.18           N  
ATOM    769  H   LYS A  50       5.049  -3.273   9.919  1.00 71.18           H  
ATOM    770  CA  LYS A  50       5.039  -2.175  11.766  1.00 71.18           C  
ATOM    771  HA  LYS A  50       4.106  -2.269  12.322  1.00 71.18           H  
ATOM    772  C   LYS A  50       5.611  -0.784  12.055  1.00 71.18           C  
ATOM    773  CB  LYS A  50       5.992  -3.286  12.226  1.00 71.18           C  
ATOM    774  HB2 LYS A  50       6.904  -3.257  11.630  1.00 71.18           H  
ATOM    775  HB3 LYS A  50       5.504  -4.244  12.046  1.00 71.18           H  
ATOM    776  O   LYS A  50       5.258  -0.151  13.057  1.00 71.18           O  
ATOM    777  CG  LYS A  50       6.364  -3.194  13.714  1.00 71.18           C  
ATOM    778  HG2 LYS A  50       5.455  -3.119  14.312  1.00 71.18           H  
ATOM    779  HG3 LYS A  50       6.989  -2.319  13.890  1.00 71.18           H  
ATOM    780  CD  LYS A  50       7.129  -4.457  14.119  1.00 71.18           C  
ATOM    781  HD2 LYS A  50       6.478  -5.310  13.930  1.00 71.18           H  
ATOM    782  HD3 LYS A  50       8.021  -4.573  13.504  1.00 71.18           H  
ATOM    783  CE  LYS A  50       7.527  -4.438  15.599  1.00 71.18           C  
ATOM    784  HE2 LYS A  50       6.782  -3.864  16.150  1.00 71.18           H  
ATOM    785  HE3 LYS A  50       8.504  -3.968  15.711  1.00 71.18           H  
ATOM    786  NZ  LYS A  50       7.529  -5.817  16.133  1.00 71.18           N  
ATOM    787  HZ1 LYS A  50       8.011  -6.474  15.536  1.00 71.18           H  
ATOM    788  HZ2 LYS A  50       6.564  -6.114  16.158  1.00 71.18           H  
ATOM    789  HZ3 LYS A  50       7.860  -5.878  17.086  1.00 71.18           H  
ATOM    790  N   LYS A  51       6.467  -0.270  11.167  1.00 71.72           N  
ATOM    791  H   LYS A  51       6.658  -0.829  10.348  1.00 71.72           H  
ATOM    792  CA  LYS A  51       7.146   1.028  11.327  1.00 71.72           C  
ATOM    793  HA  LYS A  51       7.380   1.170  12.382  1.00 71.72           H  
ATOM    794  C   LYS A  51       6.273   2.234  10.952  1.00 71.72           C  
ATOM    795  CB  LYS A  51       8.476   1.007  10.551  1.00 71.72           C  
ATOM    796  HB2 LYS A  51       8.282   0.725   9.516  1.00 71.72           H  
ATOM    797  HB3 LYS A  51       8.913   2.006  10.562  1.00 71.72           H  
ATOM    798  O   LYS A  51       6.699   3.367  11.157  1.00 71.72           O  
ATOM    799  CG  LYS A  51       9.487   0.028  11.177  1.00 71.72           C  
ATOM    800  HG2 LYS A  51       9.054  -0.971  11.211  1.00 71.72           H  
ATOM    801  HG3 LYS A  51       9.699   0.344  12.198  1.00 71.72           H  
ATOM    802  CD  LYS A  51      10.805  -0.034  10.387  1.00 71.72           C  
ATOM    803  HD2 LYS A  51      10.588  -0.342   9.364  1.00 71.72           H  
ATOM    804  HD3 LYS A  51      11.275   0.949  10.387  1.00 71.72           H  
ATOM    805  CE  LYS A  51      11.742  -1.063  11.040  1.00 71.72           C  
ATOM    806  HE2 LYS A  51      11.924  -0.763  12.071  1.00 71.72           H  
ATOM    807  HE3 LYS A  51      11.226  -2.023  11.068  1.00 71.72           H  
ATOM    808  NZ  LYS A  51      13.037  -1.217  10.322  1.00 71.72           N  
ATOM    809  HZ1 LYS A  51      12.896  -1.555   9.381  1.00 71.72           H  
ATOM    810  HZ2 LYS A  51      13.608  -1.907  10.791  1.00 71.72           H  
ATOM    811  HZ3 LYS A  51      13.562  -0.354  10.304  1.00 71.72           H  
ATOM    812  N   MET A  52       5.066   2.028  10.423  1.00 73.42           N  
ATOM    813  H   MET A  52       4.752   1.081  10.264  1.00 73.42           H  
ATOM    814  CA  MET A  52       4.203   3.122   9.966  1.00 73.42           C  
ATOM    815  HA  MET A  52       4.836   3.871   9.490  1.00 73.42           H  
ATOM    816  C   MET A  52       3.477   3.824  11.121  1.00 73.42           C  
ATOM    817  CB  MET A  52       3.229   2.614   8.894  1.00 73.42           C  
ATOM    818  HB2 MET A  52       2.703   1.729   9.251  1.00 73.42           H  
ATOM    819  HB3 MET A  52       2.490   3.385   8.679  1.00 73.42           H  
ATOM    820  O   MET A  52       2.984   3.190  12.057  1.00 73.42           O  
ATOM    821  CG  MET A  52       3.996   2.290   7.608  1.00 73.42           C  
ATOM    822  HG2 MET A  52       4.439   3.206   7.218  1.00 73.42           H  
ATOM    823  HG3 MET A  52       4.809   1.606   7.852  1.00 73.42           H  
ATOM    824  SD  MET A  52       3.028   1.521   6.296  1.00 73.42           S  
ATOM    825  CE  MET A  52       2.003   2.907   5.768  1.00 73.42           C  
ATOM    826  HE1 MET A  52       2.632   3.773   5.560  1.00 73.42           H  
ATOM    827  HE2 MET A  52       1.457   2.624   4.868  1.00 73.42           H  
ATOM    828  HE3 MET A  52       1.290   3.142   6.559  1.00 73.42           H  
ATOM    829  N   GLY A  53       3.401   5.153  11.051  1.00 75.82           N  
ATOM    830  H   GLY A  53       3.812   5.605  10.246  1.00 75.82           H  
ATOM    831  CA  GLY A  53       2.599   6.004  11.935  1.00 75.82           C  
ATOM    832  HA2 GLY A  53       3.242   6.734  12.426  1.00 75.82           H  
ATOM    833  HA3 GLY A  53       2.107   5.405  12.702  1.00 75.82           H  
ATOM    834  C   GLY A  53       1.532   6.756  11.142  1.00 75.82           C  
ATOM    835  O   GLY A  53       1.691   6.945   9.936  1.00 75.82           O  
ATOM    836  N   VAL A  54       0.448   7.176  11.798  1.00 79.73           N  
ATOM    837  H   VAL A  54       0.386   7.032  12.796  1.00 79.73           H  
ATOM    838  CA  VAL A  54      -0.618   7.955  11.143  1.00 79.73           C  
ATOM    839  HA  VAL A  54      -0.986   7.395  10.283  1.00 79.73           H  
ATOM    840  C   VAL A  54      -0.043   9.280  10.650  1.00 79.73           C  
ATOM    841  CB  VAL A  54      -1.810   8.212  12.086  1.00 79.73           C  
ATOM    842  HB  VAL A  54      -1.477   8.782  12.953  1.00 79.73           H  
ATOM    843  O   VAL A  54       0.530  10.030  11.437  1.00 79.73           O  
ATOM    844  CG1 VAL A  54      -2.928   8.992  11.382  1.00 79.73           C  
ATOM    845 HG11 VAL A  54      -3.224   8.486  10.463  1.00 79.73           H  
ATOM    846 HG12 VAL A  54      -3.802   9.070  12.028  1.00 79.73           H  
ATOM    847 HG13 VAL A  54      -2.596  10.002  11.139  1.00 79.73           H  
ATOM    848  CG2 VAL A  54      -2.406   6.892  12.582  1.00 79.73           C  
ATOM    849 HG21 VAL A  54      -2.689   6.286  11.722  1.00 79.73           H  
ATOM    850 HG22 VAL A  54      -3.300   7.089  13.174  1.00 79.73           H  
ATOM    851 HG23 VAL A  54      -1.686   6.347  13.193  1.00 79.73           H  
ATOM    852  N   LYS A  55      -0.194   9.558   9.353  1.00 80.04           N  
ATOM    853  H   LYS A  55      -0.702   8.896   8.784  1.00 80.04           H  
ATOM    854  CA  LYS A  55       0.254  10.805   8.716  1.00 80.04           C  
ATOM    855  HA  LYS A  55       1.005  11.296   9.335  1.00 80.04           H  
ATOM    856  C   LYS A  55      -0.876  11.810   8.557  1.00 80.04           C  
ATOM    857  CB  LYS A  55       0.858  10.497   7.342  1.00 80.04           C  
ATOM    858  HB2 LYS A  55       0.991  11.439   6.809  1.00 80.04           H  
ATOM    859  HB3 LYS A  55       0.172   9.877   6.765  1.00 80.04           H  
ATOM    860  O   LYS A  55      -0.646  13.012   8.639  1.00 80.04           O  
ATOM    861  CG  LYS A  55       2.221   9.805   7.455  1.00 80.04           C  
ATOM    862  HG2 LYS A  55       2.112   8.826   7.921  1.00 80.04           H  
ATOM    863  HG3 LYS A  55       2.882  10.423   8.062  1.00 80.04           H  
ATOM    864  CD  LYS A  55       2.818   9.644   6.056  1.00 80.04           C  
ATOM    865  HD2 LYS A  55       2.745  10.593   5.526  1.00 80.04           H  
ATOM    866  HD3 LYS A  55       2.250   8.893   5.505  1.00 80.04           H  
ATOM    867  CE  LYS A  55       4.288   9.237   6.141  1.00 80.04           C  
ATOM    868  HE2 LYS A  55       4.812   9.971   6.753  1.00 80.04           H  
ATOM    869  HE3 LYS A  55       4.362   8.262   6.623  1.00 80.04           H  
ATOM    870  NZ  LYS A  55       4.879   9.187   4.786  1.00 80.04           N  
ATOM    871  HZ1 LYS A  55       4.506   8.380   4.308  1.00 80.04           H  
ATOM    872  HZ2 LYS A  55       5.884   9.092   4.822  1.00 80.04           H  
ATOM    873  HZ3 LYS A  55       4.630  10.007   4.251  1.00 80.04           H  
ATOM    874  N   THR A  56      -2.093  11.328   8.327  1.00 82.58           N  
ATOM    875  H   THR A  56      -2.217  10.329   8.238  1.00 82.58           H  
ATOM    876  CA  THR A  56      -3.248  12.189   8.068  1.00 82.58           C  
ATOM    877  HA  THR A  56      -3.106  13.145   8.571  1.00 82.58           H  
ATOM    878  C   THR A  56      -4.504  11.546   8.628  1.00 82.58           C  
ATOM    879  CB  THR A  56      -3.405  12.454   6.562  1.00 82.58           C  
ATOM    880  HB  THR A  56      -3.715  11.538   6.058  1.00 82.58           H  
ATOM    881  O   THR A  56      -4.654  10.329   8.562  1.00 82.58           O  
ATOM    882  CG2 THR A  56      -4.418  13.555   6.265  1.00 82.58           C  
ATOM    883 HG21 THR A  56      -5.417  13.247   6.575  1.00 82.58           H  
ATOM    884 HG22 THR A  56      -4.145  14.474   6.782  1.00 82.58           H  
ATOM    885 HG23 THR A  56      -4.435  13.745   5.192  1.00 82.58           H  
ATOM    886  OG1 THR A  56      -2.177  12.878   6.012  1.00 82.58           O  
ATOM    887  HG1 THR A  56      -1.817  13.568   6.574  1.00 82.58           H  
ATOM    888  N   LYS A  57      -5.400  12.373   9.170  1.00 84.67           N  
ATOM    889  H   LYS A  57      -5.220  13.366   9.140  1.00 84.67           H  
ATOM    890  CA  LYS A  57      -6.751  11.976   9.562  1.00 84.67           C  
ATOM    891  HA  LYS A  57      -6.894  10.910   9.387  1.00 84.67           H  
ATOM    892  C   LYS A  57      -7.745  12.741   8.713  1.00 84.67           C  
ATOM    893  CB  LYS A  57      -7.013  12.252  11.040  1.00 84.67           C  
ATOM    894  HB2 LYS A  57      -8.009  11.871  11.268  1.00 84.67           H  
ATOM    895  HB3 LYS A  57      -7.004  13.325  11.228  1.00 84.67           H  
ATOM    896  O   LYS A  57      -7.607  13.955   8.580  1.00 84.67           O  
ATOM    897  CG  LYS A  57      -5.982  11.573  11.942  1.00 84.67           C  
ATOM    898  HG2 LYS A  57      -5.051  12.140  11.934  1.00 84.67           H  
ATOM    899  HG3 LYS A  57      -5.776  10.567  11.575  1.00 84.67           H  
ATOM    900  CD  LYS A  57      -6.543  11.523  13.360  1.00 84.67           C  
ATOM    901  HD2 LYS A  57      -7.523  11.048  13.334  1.00 84.67           H  
ATOM    902  HD3 LYS A  57      -6.642  12.539  13.743  1.00 84.67           H  
ATOM    903  CE  LYS A  57      -5.630  10.699  14.256  1.00 84.67           C  
ATOM    904  HE2 LYS A  57      -5.576   9.696  13.832  1.00 84.67           H  
ATOM    905  HE3 LYS A  57      -4.634  11.142  14.253  1.00 84.67           H  
ATOM    906  NZ  LYS A  57      -6.199  10.657  15.620  1.00 84.67           N  
ATOM    907  HZ1 LYS A  57      -5.599  10.140  16.247  1.00 84.67           H  
ATOM    908  HZ2 LYS A  57      -7.099  10.202  15.565  1.00 84.67           H  
ATOM    909  HZ3 LYS A  57      -6.339  11.595  15.967  1.00 84.67           H  
ATOM    910  N   LEU A  58      -8.712  12.043   8.140  1.00 84.94           N  
ATOM    911  H   LEU A  58      -8.736  11.044   8.287  1.00 84.94           H  
ATOM    912  CA  LEU A  58      -9.685  12.621   7.226  1.00 84.94           C  
ATOM    913  HA  LEU A  58      -9.584  13.706   7.211  1.00 84.94           H  
ATOM    914  C   LEU A  58     -11.087  12.309   7.698  1.00 84.94           C  
ATOM    915  CB  LEU A  58      -9.468  12.087   5.806  1.00 84.94           C  
ATOM    916  HB2 LEU A  58     -10.234  12.493   5.145  1.00 84.94           H  
ATOM    917  HB3 LEU A  58      -9.583  11.003   5.829  1.00 84.94           H  
ATOM    918  O   LEU A  58     -11.409  11.164   8.002  1.00 84.94           O  
ATOM    919  CG  LEU A  58      -8.086  12.440   5.253  1.00 84.94           C  
ATOM    920  HG  LEU A  58      -7.320  12.120   5.959  1.00 84.94           H  
ATOM    921  CD1 LEU A  58      -7.850  11.663   3.974  1.00 84.94           C  
ATOM    922 HD11 LEU A  58      -8.480  12.046   3.172  1.00 84.94           H  
ATOM    923 HD12 LEU A  58      -6.791  11.752   3.732  1.00 84.94           H  
ATOM    924 HD13 LEU A  58      -8.078  10.609   4.136  1.00 84.94           H  
ATOM    925  CD2 LEU A  58      -7.920  13.937   4.985  1.00 84.94           C  
ATOM    926 HD21 LEU A  58      -8.098  14.514   5.892  1.00 84.94           H  
ATOM    927 HD22 LEU A  58      -8.614  14.263   4.209  1.00 84.94           H  
ATOM    928 HD23 LEU A  58      -6.893  14.129   4.676  1.00 84.94           H  
ATOM    929  N   THR A  59     -11.911  13.343   7.709  1.00 84.56           N  
ATOM    930  H   THR A  59     -11.555  14.251   7.449  1.00 84.56           H  
ATOM    931  CA  THR A  59     -13.359  13.210   7.784  1.00 84.56           C  
ATOM    932  HA  THR A  59     -13.632  12.351   8.398  1.00 84.56           H  
ATOM    933  C   THR A  59     -13.858  13.007   6.365  1.00 84.56           C  
ATOM    934  CB  THR A  59     -13.968  14.473   8.395  1.00 84.56           C  
ATOM    935  HB  THR A  59     -13.817  15.320   7.725  1.00 84.56           H  
ATOM    936  O   THR A  59     -13.573  13.833   5.500  1.00 84.56           O  
ATOM    937  CG2 THR A  59     -15.449  14.305   8.682  1.00 84.56           C  
ATOM    938 HG21 THR A  59     -15.856  15.230   9.091  1.00 84.56           H  
ATOM    939 HG22 THR A  59     -15.988  14.072   7.764  1.00 84.56           H  
ATOM    940 HG23 THR A  59     -15.572  13.500   9.406  1.00 84.56           H  
ATOM    941  OG1 THR A  59     -13.356  14.750   9.636  1.00 84.56           O  
ATOM    942  HG1 THR A  59     -13.718  15.585   9.940  1.00 84.56           H  
ATOM    943  N   LEU A  60     -14.560  11.906   6.113  1.00 81.31           N  
ATOM    944  H   LEU A  60     -14.789  11.277   6.870  1.00 81.31           H  
ATOM    945  CA  LEU A  60     -15.084  11.596   4.790  1.00 81.31           C  
ATOM    946  HA  LEU A  60     -14.717  12.330   4.072  1.00 81.31           H  
ATOM    947  C   LEU A  60     -16.598  11.711   4.767  1.00 81.31           C  
ATOM    948  CB  LEU A  60     -14.608  10.218   4.328  1.00 81.31           C  
ATOM    949  HB2 LEU A  60     -15.089   9.979   3.380  1.00 81.31           H  
ATOM    950  HB3 LEU A  60     -14.921   9.478   5.065  1.00 81.31           H  
ATOM    951  O   LEU A  60     -17.294  11.315   5.700  1.00 81.31           O  
ATOM    952  CG  LEU A  60     -13.086  10.158   4.147  1.00 81.31           C  
ATOM    953  HG  LEU A  60     -12.582  10.374   5.090  1.00 81.31           H  
ATOM    954  CD1 LEU A  60     -12.730   8.759   3.718  1.00 81.31           C  
ATOM    955 HD11 LEU A  60     -13.134   8.580   2.722  1.00 81.31           H  
ATOM    956 HD12 LEU A  60     -13.162   8.038   4.411  1.00 81.31           H  
ATOM    957 HD13 LEU A  60     -11.642   8.701   3.689  1.00 81.31           H  
ATOM    958  CD2 LEU A  60     -12.542  11.081   3.052  1.00 81.31           C  
ATOM    959 HD21 LEU A  60     -11.475  10.912   2.910  1.00 81.31           H  
ATOM    960 HD22 LEU A  60     -12.681  12.124   3.335  1.00 81.31           H  
ATOM    961 HD23 LEU A  60     -13.064  10.902   2.112  1.00 81.31           H  
ATOM    962  N   GLU A  61     -17.087  12.230   3.655  1.00 76.94           N  
ATOM    963  H   GLU A  61     -16.424  12.378   2.907  1.00 76.94           H  
ATOM    964  CA  GLU A  61     -18.498  12.259   3.283  1.00 76.94           C  
ATOM    965  HA  GLU A  61     -19.125  12.148   4.168  1.00 76.94           H  
ATOM    966  C   GLU A  61     -18.761  11.086   2.337  1.00 76.94           C  
ATOM    967  CB  GLU A  61     -18.863  13.584   2.595  1.00 76.94           C  
ATOM    968  HB2 GLU A  61     -19.932  13.578   2.386  1.00 76.94           H  
ATOM    969  HB3 GLU A  61     -18.344  13.627   1.638  1.00 76.94           H  
ATOM    970  O   GLU A  61     -17.833  10.597   1.684  1.00 76.94           O  
ATOM    971  CG  GLU A  61     -18.533  14.849   3.407  1.00 76.94           C  
ATOM    972  HG2 GLU A  61     -17.498  14.799   3.748  1.00 76.94           H  
ATOM    973  HG3 GLU A  61     -19.181  14.885   4.283  1.00 76.94           H  
ATOM    974  CD  GLU A  61     -18.698  16.133   2.577  1.00 76.94           C  
ATOM    975  OE1 GLU A  61     -18.283  17.206   3.053  1.00 76.94           O  
ATOM    976  OE2 GLU A  61     -19.117  16.050   1.396  1.00 76.94           O  
ATOM    977  N   ALA A  62     -20.019  10.662   2.221  1.00 73.56           N  
ATOM    978  H   ALA A  62     -20.740  11.126   2.755  1.00 73.56           H  
ATOM    979  CA  ALA A  62     -20.434   9.583   1.326  1.00 73.56           C  
ATOM    980  HA  ALA A  62     -19.719   8.766   1.420  1.00 73.56           H  
ATOM    981  C   ALA A  62     -20.446  10.027  -0.150  1.00 73.56           C  
ATOM    982  CB  ALA A  62     -21.789   9.063   1.789  1.00 73.56           C  
ATOM    983  HB1 ALA A  62     -21.732   8.704   2.817  1.00 73.56           H  
ATOM    984  HB2 ALA A  62     -22.105   8.244   1.143  1.00 73.56           H  
ATOM    985  HB3 ALA A  62     -22.518   9.870   1.714  1.00 73.56           H  
ATOM    986  O   ALA A  62     -21.488  10.158  -0.786  1.00 73.56           O  
ATOM    987  N   LYS A  63     -19.263  10.338  -0.674  1.00 73.63           N  
ATOM    988  H   LYS A  63     -18.462  10.232  -0.068  1.00 73.63           H  
ATOM    989  CA  LYS A  63     -19.008  10.682  -2.072  1.00 73.63           C  
ATOM    990  HA  LYS A  63     -19.714  10.126  -2.687  1.00 73.63           H  
ATOM    991  C   LYS A  63     -17.604  10.231  -2.450  1.00 73.63           C  
ATOM    992  CB  LYS A  63     -19.238  12.192  -2.301  1.00 73.63           C  
ATOM    993  HB2 LYS A  63     -20.225  12.451  -1.917  1.00 73.63           H  
ATOM    994  HB3 LYS A  63     -19.241  12.387  -3.373  1.00 73.63           H  
ATOM    995  O   LYS A  63     -16.783   9.934  -1.581  1.00 73.63           O  
ATOM    996  CG  LYS A  63     -18.186  13.101  -1.642  1.00 73.63           C  
ATOM    997  HG2 LYS A  63     -18.065  12.815  -0.597  1.00 73.63           H  
ATOM    998  HG3 LYS A  63     -17.236  12.973  -2.160  1.00 73.63           H  
ATOM    999  CD  LYS A  63     -18.599  14.578  -1.707  1.00 73.63           C  
ATOM   1000  HD2 LYS A  63     -19.491  14.709  -1.094  1.00 73.63           H  
ATOM   1001  HD3 LYS A  63     -18.831  14.852  -2.736  1.00 73.63           H  
ATOM   1002  CE  LYS A  63     -17.476  15.479  -1.177  1.00 73.63           C  
ATOM   1003  HE2 LYS A  63     -16.670  15.517  -1.909  1.00 73.63           H  
ATOM   1004  HE3 LYS A  63     -17.090  15.035  -0.259  1.00 73.63           H  
ATOM   1005  NZ  LYS A  63     -17.976  16.837  -0.860  1.00 73.63           N  
ATOM   1006  HZ1 LYS A  63     -17.245  17.436  -0.504  1.00 73.63           H  
ATOM   1007  HZ2 LYS A  63     -18.478  17.264  -1.625  1.00 73.63           H  
ATOM   1008  HZ3 LYS A  63     -18.610  16.739  -0.080  1.00 73.63           H  
ATOM   1009  N   THR A  64     -17.303  10.208  -3.742  1.00 74.47           N  
ATOM   1010  H   THR A  64     -18.018  10.403  -4.428  1.00 74.47           H  
ATOM   1011  CA  THR A  64     -15.934   9.977  -4.202  1.00 74.47           C  
ATOM   1012  HA  THR A  64     -15.550   9.111  -3.662  1.00 74.47           H  
ATOM   1013  C   THR A  64     -15.054  11.179  -3.861  1.00 74.47           C  
ATOM   1014  CB  THR A  64     -15.879   9.646  -5.696  1.00 74.47           C  
ATOM   1015  HB  THR A  64     -16.112  10.541  -6.273  1.00 74.47           H  
ATOM   1016  O   THR A  64     -15.398  12.316  -4.185  1.00 74.47           O  
ATOM   1017  CG2 THR A  64     -14.497   9.136  -6.096  1.00 74.47           C  
ATOM   1018 HG21 THR A  64     -13.762   9.936  -6.007  1.00 74.47           H  
ATOM   1019 HG22 THR A  64     -14.523   8.811  -7.136  1.00 74.47           H  
ATOM   1020 HG23 THR A  64     -14.201   8.297  -5.465  1.00 74.47           H  
ATOM   1021  OG1 THR A  64     -16.838   8.655  -6.014  1.00 74.47           O  
ATOM   1022  HG1 THR A  64     -16.592   7.813  -5.624  1.00 74.47           H  
ATOM   1023  N   GLN A  65     -13.928  10.942  -3.187  1.00 77.72           N  
ATOM   1024  H   GLN A  65     -13.718   9.989  -2.926  1.00 77.72           H  
ATOM   1025  CA  GLN A  65     -12.999  11.989  -2.760  1.00 77.72           C  
ATOM   1026  HA  GLN A  65     -13.215  12.903  -3.314  1.00 77.72           H  
ATOM   1027  C   GLN A  65     -11.555  11.604  -3.065  1.00 77.72           C  
ATOM   1028  CB  GLN A  65     -13.157  12.301  -1.263  1.00 77.72           C  
ATOM   1029  HB2 GLN A  65     -12.885  11.426  -0.673  1.00 77.72           H  
ATOM   1030  HB3 GLN A  65     -12.473  13.112  -1.012  1.00 77.72           H  
ATOM   1031  O   GLN A  65     -11.159  10.447  -2.909  1.00 77.72           O  
ATOM   1032  CG  GLN A  65     -14.589  12.719  -0.909  1.00 77.72           C  
ATOM   1033  HG2 GLN A  65     -14.924  13.486  -1.607  1.00 77.72           H  
ATOM   1034  HG3 GLN A  65     -15.244  11.852  -1.005  1.00 77.72           H  
ATOM   1035  CD  GLN A  65     -14.731  13.274   0.497  1.00 77.72           C  
ATOM   1036  NE2 GLN A  65     -15.883  13.144   1.104  1.00 77.72           N  
ATOM   1037 HE21 GLN A  65     -16.001  13.717   1.928  1.00 77.72           H  
ATOM   1038 HE22 GLN A  65     -16.596  12.528   0.740  1.00 77.72           H  
ATOM   1039  OE1 GLN A  65     -13.853  13.899   1.058  1.00 77.72           O  
ATOM   1040  N   LEU A  66     -10.756  12.594  -3.467  1.00 81.79           N  
ATOM   1041  H   LEU A  66     -11.142  13.524  -3.546  1.00 81.79           H  
ATOM   1042  CA  LEU A  66      -9.309  12.451  -3.563  1.00 81.79           C  
ATOM   1043  HA  LEU A  66      -9.085  11.512  -4.068  1.00 81.79           H  
ATOM   1044  C   LEU A  66      -8.716  12.400  -2.153  1.00 81.79           C  
ATOM   1045  CB  LEU A  66      -8.723  13.618  -4.381  1.00 81.79           C  
ATOM   1046  HB2 LEU A  66      -9.017  14.551  -3.900  1.00 81.79           H  
ATOM   1047  HB3 LEU A  66      -9.153  13.611  -5.383  1.00 81.79           H  
ATOM   1048  O   LEU A  66      -8.921  13.308  -1.347  1.00 81.79           O  
ATOM   1049  CG  LEU A  66      -7.185  13.598  -4.490  1.00 81.79           C  
ATOM   1050  HG  LEU A  66      -6.758  13.573  -3.487  1.00 81.79           H  
ATOM   1051  CD1 LEU A  66      -6.631  12.419  -5.286  1.00 81.79           C  
ATOM   1052 HD11 LEU A  66      -6.731  12.605  -6.355  1.00 81.79           H  
ATOM   1053 HD12 LEU A  66      -5.579  12.282  -5.037  1.00 81.79           H  
ATOM   1054 HD13 LEU A  66      -7.161  11.497  -5.047  1.00 81.79           H  
ATOM   1055  CD2 LEU A  66      -6.689  14.875  -5.168  1.00 81.79           C  
ATOM   1056 HD21 LEU A  66      -7.102  14.949  -6.174  1.00 81.79           H  
ATOM   1057 HD22 LEU A  66      -7.005  15.742  -4.588  1.00 81.79           H  
ATOM   1058 HD23 LEU A  66      -5.600  14.862  -5.223  1.00 81.79           H  
ATOM   1059  N   LEU A  67      -7.934  11.365  -1.874  1.00 83.88           N  
ATOM   1060  H   LEU A  67      -7.762  10.677  -2.594  1.00 83.88           H  
ATOM   1061  CA  LEU A  67      -7.146  11.295  -0.658  1.00 83.88           C  
ATOM   1062  HA  LEU A  67      -7.775  11.655   0.156  1.00 83.88           H  
ATOM   1063  C   LEU A  67      -5.913  12.208  -0.812  1.00 83.88           C  
ATOM   1064  CB  LEU A  67      -6.763   9.839  -0.349  1.00 83.88           C  
ATOM   1065  HB2 LEU A  67      -6.142   9.467  -1.163  1.00 83.88           H  
ATOM   1066  HB3 LEU A  67      -6.158   9.832   0.558  1.00 83.88           H  
ATOM   1067  O   LEU A  67      -5.189  12.090  -1.804  1.00 83.88           O  
ATOM   1068  CG  LEU A  67      -7.955   8.880  -0.159  1.00 83.88           C  
ATOM   1069  HG  LEU A  67      -8.524   8.804  -1.086  1.00 83.88           H  
ATOM   1070  CD1 LEU A  67      -7.434   7.489   0.199  1.00 83.88           C  
ATOM   1071 HD11 LEU A  67      -6.790   7.120  -0.599  1.00 83.88           H  
ATOM   1072 HD12 LEU A  67      -6.865   7.526   1.129  1.00 83.88           H  
ATOM   1073 HD13 LEU A  67      -8.269   6.798   0.310  1.00 83.88           H  
ATOM   1074  CD2 LEU A  67      -8.888   9.336   0.965  1.00 83.88           C  
ATOM   1075 HD21 LEU A  67      -9.458  10.206   0.639  1.00 83.88           H  
ATOM   1076 HD22 LEU A  67      -8.319   9.585   1.860  1.00 83.88           H  
ATOM   1077 HD23 LEU A  67      -9.591   8.539   1.208  1.00 83.88           H  
ATOM   1078  N   PRO A  68      -5.619  13.094   0.159  1.00 79.10           N  
ATOM   1079  CA  PRO A  68      -4.485  14.019   0.149  1.00 79.10           C  
ATOM   1080  HA  PRO A  68      -4.413  14.486  -0.833  1.00 79.10           H  
ATOM   1081  C   PRO A  68      -3.146  13.313   0.426  1.00 79.10           C  
ATOM   1082  CB  PRO A  68      -4.844  15.094   1.180  1.00 79.10           C  
ATOM   1083  HB2 PRO A  68      -3.976  15.585   1.621  1.00 79.10           H  
ATOM   1084  HB3 PRO A  68      -5.490  15.838   0.712  1.00 79.10           H  
ATOM   1085  O   PRO A  68      -2.349  13.727   1.267  1.00 79.10           O  
ATOM   1086  CG  PRO A  68      -5.646  14.308   2.207  1.00 79.10           C  
ATOM   1087  HG2 PRO A  68      -6.307  14.974   2.761  1.00 79.10           H  
ATOM   1088  HG3 PRO A  68      -4.974  13.761   2.869  1.00 79.10           H  
ATOM   1089  CD  PRO A  68      -6.430  13.334   1.334  1.00 79.10           C  
ATOM   1090  HD2 PRO A  68      -6.596  12.387   1.846  1.00 79.10           H  
ATOM   1091  HD3 PRO A  68      -7.378  13.783   1.038  1.00 79.10           H  
ATOM   1092  N   ILE A  69      -2.877  12.231  -0.299  1.00 74.14           N  
ATOM   1093  H   ILE A  69      -3.555  11.960  -0.997  1.00 74.14           H  
ATOM   1094  CA  ILE A  69      -1.586  11.554  -0.315  1.00 74.14           C  
ATOM   1095  HA  ILE A  69      -1.141  11.612   0.679  1.00 74.14           H  
ATOM   1096  C   ILE A  69      -0.687  12.341  -1.274  1.00 74.14           C  
ATOM   1097  CB  ILE A  69      -1.757  10.053  -0.653  1.00 74.14           C  
ATOM   1098  HB  ILE A  69      -2.245   9.956  -1.623  1.00 74.14           H  
ATOM   1099  O   ILE A  69      -0.620  12.068  -2.469  1.00 74.14           O  
ATOM   1100  CG1 ILE A  69      -2.649   9.387   0.428  1.00 74.14           C  
ATOM   1101 HG12 ILE A  69      -2.182   9.519   1.404  1.00 74.14           H  
ATOM   1102 HG13 ILE A  69      -3.617   9.887   0.454  1.00 74.14           H  
ATOM   1103  CG2 ILE A  69      -0.381   9.363  -0.719  1.00 74.14           C  
ATOM   1104 HG21 ILE A  69       0.246   9.835  -1.476  1.00 74.14           H  
ATOM   1105 HG22 ILE A  69       0.116   9.417   0.250  1.00 74.14           H  
ATOM   1106 HG23 ILE A  69      -0.496   8.320  -1.012  1.00 74.14           H  
ATOM   1107  CD1 ILE A  69      -2.932   7.894   0.230  1.00 74.14           C  
ATOM   1108 HD11 ILE A  69      -3.598   7.545   1.018  1.00 74.14           H  
ATOM   1109 HD12 ILE A  69      -2.013   7.310   0.275  1.00 74.14           H  
ATOM   1110 HD13 ILE A  69      -3.424   7.744  -0.730  1.00 74.14           H  
ATOM   1111  N   SER A  70      -0.012  13.366  -0.748  1.00 71.27           N  
ATOM   1112  H   SER A  70      -0.202  13.609   0.213  1.00 71.27           H  
ATOM   1113  CA  SER A  70       1.124  13.994  -1.432  1.00 71.27           C  
ATOM   1114  HA  SER A  70       1.037  13.835  -2.507  1.00 71.27           H  
ATOM   1115  C   SER A  70       2.387  13.314  -0.940  1.00 71.27           C  
ATOM   1116  CB  SER A  70       1.172  15.505  -1.208  1.00 71.27           C  
ATOM   1117  HB2 SER A  70       0.185  15.923  -1.403  1.00 71.27           H  
ATOM   1118  HB3 SER A  70       1.454  15.732  -0.180  1.00 71.27           H  
ATOM   1119  O   SER A  70       2.863  13.584   0.164  1.00 71.27           O  
ATOM   1120  OG  SER A  70       2.093  16.090  -2.114  1.00 71.27           O  
ATOM   1121  HG  SER A  70       2.995  15.850  -1.891  1.00 71.27           H  
ATOM   1122  N   VAL A  71       2.901  12.380  -1.735  1.00 68.99           N  
ATOM   1123  H   VAL A  71       2.477  12.230  -2.639  1.00 68.99           H  
ATOM   1124  CA  VAL A  71       4.012  11.518  -1.334  1.00 68.99           C  
ATOM   1125  HA  VAL A  71       3.709  10.961  -0.448  1.00 68.99           H  
ATOM   1126  C   VAL A  71       5.240  12.344  -0.954  1.00 68.99           C  
ATOM   1127  CB  VAL A  71       4.314  10.507  -2.445  1.00 68.99           C  
ATOM   1128  HB  VAL A  71       4.537  11.030  -3.375  1.00 68.99           H  
ATOM   1129  O   VAL A  71       5.808  12.112   0.115  1.00 68.99           O  
ATOM   1130  CG1 VAL A  71       5.506   9.651  -2.058  1.00 68.99           C  
ATOM   1131 HG11 VAL A  71       5.376   9.268  -1.046  1.00 68.99           H  
ATOM   1132 HG12 VAL A  71       5.561   8.825  -2.768  1.00 68.99           H  
ATOM   1133 HG13 VAL A  71       6.428  10.230  -2.124  1.00 68.99           H  
ATOM   1134  CG2 VAL A  71       3.118   9.569  -2.669  1.00 68.99           C  
ATOM   1135 HG21 VAL A  71       2.253  10.133  -3.017  1.00 68.99           H  
ATOM   1136 HG22 VAL A  71       3.356   8.838  -3.441  1.00 68.99           H  
ATOM   1137 HG23 VAL A  71       2.861   9.046  -1.747  1.00 68.99           H  
ATOM   1138  N   TYR A  72       5.567  13.353  -1.766  1.00 71.62           N  
ATOM   1139  H   TYR A  72       5.022  13.468  -2.609  1.00 71.62           H  
ATOM   1140  CA  TYR A  72       6.589  14.361  -1.489  1.00 71.62           C  
ATOM   1141  HA  TYR A  72       6.896  14.287  -0.445  1.00 71.62           H  
ATOM   1142  C   TYR A  72       6.015  15.773  -1.670  1.00 71.62           C  
ATOM   1143  CB  TYR A  72       7.813  14.102  -2.390  1.00 71.62           C  
ATOM   1144  HB2 TYR A  72       8.539  14.894  -2.213  1.00 71.62           H  
ATOM   1145  HB3 TYR A  72       7.488  14.169  -3.428  1.00 71.62           H  
ATOM   1146  O   TYR A  72       5.166  15.993  -2.531  1.00 71.62           O  
ATOM   1147  CG  TYR A  72       8.528  12.768  -2.192  1.00 71.62           C  
ATOM   1148  CD1 TYR A  72       8.628  12.187  -0.911  1.00 71.62           C  
ATOM   1149  HD1 TYR A  72       8.187  12.668  -0.051  1.00 71.62           H  
ATOM   1150  CD2 TYR A  72       9.124  12.107  -3.286  1.00 71.62           C  
ATOM   1151  HD2 TYR A  72       9.085  12.545  -4.272  1.00 71.62           H  
ATOM   1152  CE1 TYR A  72       9.303  10.972  -0.716  1.00 71.62           C  
ATOM   1153  HE1 TYR A  72       9.362  10.537   0.271  1.00 71.62           H  
ATOM   1154  CE2 TYR A  72       9.792  10.879  -3.094  1.00 71.62           C  
ATOM   1155  HE2 TYR A  72      10.253  10.359  -3.921  1.00 71.62           H  
ATOM   1156  OH  TYR A  72      10.584   9.168  -1.600  1.00 71.62           O  
ATOM   1157  HH  TYR A  72      10.799   9.018  -0.677  1.00 71.62           H  
ATOM   1158  CZ  TYR A  72       9.904  10.325  -1.806  1.00 71.62           C  
ATOM   1159  N   ASN A  73       6.458  16.747  -0.870  1.00 76.34           N  
ATOM   1160  H   ASN A  73       7.192  16.532  -0.210  1.00 76.34           H  
ATOM   1161  CA  ASN A  73       6.243  18.161  -1.209  1.00 76.34           C  
ATOM   1162  HA  ASN A  73       5.235  18.270  -1.609  1.00 76.34           H  
ATOM   1163  C   ASN A  73       7.209  18.569  -2.341  1.00 76.34           C  
ATOM   1164  CB  ASN A  73       6.318  19.033   0.064  1.00 76.34           C  
ATOM   1165  HB2 ASN A  73       5.658  18.607   0.820  1.00 76.34           H  
ATOM   1166  HB3 ASN A  73       5.944  20.029  -0.172  1.00 76.34           H  
ATOM   1167  O   ASN A  73       8.166  17.847  -2.600  1.00 76.34           O  
ATOM   1168  CG  ASN A  73       7.705  19.204   0.662  1.00 76.34           C  
ATOM   1169  ND2 ASN A  73       7.809  19.576   1.913  1.00 76.34           N  
ATOM   1170 HD21 ASN A  73       6.987  19.765   2.470  1.00 76.34           H  
ATOM   1171 HD22 ASN A  73       8.744  19.719   2.266  1.00 76.34           H  
ATOM   1172  OD1 ASN A  73       8.720  19.046   0.022  1.00 76.34           O  
ATOM   1173  N   GLU A  74       6.990  19.696  -3.022  1.00 75.73           N  
ATOM   1174  H   GLU A  74       6.170  20.250  -2.819  1.00 75.73           H  
ATOM   1175  CA  GLU A  74       7.785  20.060  -4.213  1.00 75.73           C  
ATOM   1176  HA  GLU A  74       7.663  19.283  -4.968  1.00 75.73           H  
ATOM   1177  C   GLU A  74       9.300  20.136  -3.948  1.00 75.73           C  
ATOM   1178  CB  GLU A  74       7.274  21.390  -4.796  1.00 75.73           C  
ATOM   1179  HB2 GLU A  74       7.198  22.128  -3.997  1.00 75.73           H  
ATOM   1180  HB3 GLU A  74       7.999  21.761  -5.520  1.00 75.73           H  
ATOM   1181  O   GLU A  74      10.086  19.540  -4.686  1.00 75.73           O  
ATOM   1182  CG  GLU A  74       5.909  21.261  -5.496  1.00 75.73           C  
ATOM   1183  HG2 GLU A  74       5.622  22.237  -5.887  1.00 75.73           H  
ATOM   1184  HG3 GLU A  74       5.164  20.964  -4.758  1.00 75.73           H  
ATOM   1185  CD  GLU A  74       5.943  20.243  -6.647  1.00 75.73           C  
ATOM   1186  OE1 GLU A  74       5.066  19.349  -6.708  1.00 75.73           O  
ATOM   1187  OE2 GLU A  74       6.926  20.209  -7.419  1.00 75.73           O  
ATOM   1188  N   MET A  75       9.719  20.779  -2.853  1.00 77.16           N  
ATOM   1189  H   MET A  75       9.029  21.229  -2.269  1.00 77.16           H  
ATOM   1190  CA  MET A  75      11.142  20.909  -2.502  1.00 77.16           C  
ATOM   1191  HA  MET A  75      11.683  21.316  -3.357  1.00 77.16           H  
ATOM   1192  C   MET A  75      11.787  19.559  -2.170  1.00 77.16           C  
ATOM   1193  CB  MET A  75      11.301  21.862  -1.307  1.00 77.16           C  
ATOM   1194  HB2 MET A  75      12.331  21.822  -0.954  1.00 77.16           H  
ATOM   1195  HB3 MET A  75      10.655  21.534  -0.493  1.00 77.16           H  
ATOM   1196  O   MET A  75      12.884  19.247  -2.632  1.00 77.16           O  
ATOM   1197  CG  MET A  75      10.962  23.315  -1.658  1.00 77.16           C  
ATOM   1198  HG2 MET A  75      11.043  23.920  -0.755  1.00 77.16           H  
ATOM   1199  HG3 MET A  75       9.927  23.363  -1.996  1.00 77.16           H  
ATOM   1200  SD  MET A  75      12.007  24.064  -2.937  1.00 77.16           S  
ATOM   1201  CE  MET A  75      13.588  24.208  -2.058  1.00 77.16           C  
ATOM   1202  HE1 MET A  75      14.308  24.716  -2.699  1.00 77.16           H  
ATOM   1203  HE2 MET A  75      13.971  23.217  -1.814  1.00 77.16           H  
ATOM   1204  HE3 MET A  75      13.452  24.787  -1.145  1.00 77.16           H  
ATOM   1205  N   TYR A  76      11.101  18.729  -1.386  1.00 78.51           N  
ATOM   1206  H   TYR A  76      10.189  19.012  -1.057  1.00 78.51           H  
ATOM   1207  CA  TYR A  76      11.580  17.403  -1.017  1.00 78.51           C  
ATOM   1208  HA  TYR A  76      12.616  17.488  -0.691  1.00 78.51           H  
ATOM   1209  C   TYR A  76      11.547  16.449  -2.209  1.00 78.51           C  
ATOM   1210  CB  TYR A  76      10.749  16.867   0.150  1.00 78.51           C  
ATOM   1211  HB2 TYR A  76       9.726  16.706  -0.189  1.00 78.51           H  
ATOM   1212  HB3 TYR A  76      10.733  17.615   0.942  1.00 78.51           H  
ATOM   1213  O   TYR A  76      12.444  15.631  -2.349  1.00 78.51           O  
ATOM   1214  CG  TYR A  76      11.281  15.586   0.745  1.00 78.51           C  
ATOM   1215  CD1 TYR A  76      10.558  14.393   0.595  1.00 78.51           C  
ATOM   1216  HD1 TYR A  76       9.635  14.399   0.035  1.00 78.51           H  
ATOM   1217  CD2 TYR A  76      12.492  15.590   1.464  1.00 78.51           C  
ATOM   1218  HD2 TYR A  76      13.050  16.508   1.573  1.00 78.51           H  
ATOM   1219  CE1 TYR A  76      11.034  13.208   1.182  1.00 78.51           C  
ATOM   1220  HE1 TYR A  76      10.483  12.282   1.107  1.00 78.51           H  
ATOM   1221  CE2 TYR A  76      12.985  14.397   2.025  1.00 78.51           C  
ATOM   1222  HE2 TYR A  76      13.922  14.400   2.562  1.00 78.51           H  
ATOM   1223  OH  TYR A  76      12.699  12.039   2.425  1.00 78.51           O  
ATOM   1224  HH  TYR A  76      13.592  12.133   2.764  1.00 78.51           H  
ATOM   1225  CZ  TYR A  76      12.251  13.201   1.883  1.00 78.51           C  
ATOM   1226  N   LYS A  77      10.574  16.584  -3.114  1.00 78.88           N  
ATOM   1227  H   LYS A  77       9.862  17.279  -2.939  1.00 78.88           H  
ATOM   1228  CA  LYS A  77      10.509  15.838  -4.374  1.00 78.88           C  
ATOM   1229  HA  LYS A  77      10.528  14.769  -4.164  1.00 78.88           H  
ATOM   1230  C   LYS A  77      11.719  16.149  -5.247  1.00 78.88           C  
ATOM   1231  CB  LYS A  77       9.206  16.198  -5.096  1.00 78.88           C  
ATOM   1232  HB2 LYS A  77       9.247  17.248  -5.386  1.00 78.88           H  
ATOM   1233  HB3 LYS A  77       8.368  16.073  -4.410  1.00 78.88           H  
ATOM   1234  O   LYS A  77      12.329  15.225  -5.771  1.00 78.88           O  
ATOM   1235  CG  LYS A  77       8.936  15.327  -6.331  1.00 78.88           C  
ATOM   1236  HG2 LYS A  77       9.759  15.403  -7.041  1.00 78.88           H  
ATOM   1237  HG3 LYS A  77       8.844  14.291  -6.007  1.00 78.88           H  
ATOM   1238  CD  LYS A  77       7.630  15.748  -7.020  1.00 78.88           C  
ATOM   1239  HD2 LYS A  77       7.385  15.011  -7.784  1.00 78.88           H  
ATOM   1240  HD3 LYS A  77       6.826  15.764  -6.284  1.00 78.88           H  
ATOM   1241  CE  LYS A  77       7.780  17.133  -7.663  1.00 78.88           C  
ATOM   1242  HE2 LYS A  77       8.542  17.076  -8.441  1.00 78.88           H  
ATOM   1243  HE3 LYS A  77       8.129  17.846  -6.916  1.00 78.88           H  
ATOM   1244  NZ  LYS A  77       6.524  17.659  -8.239  1.00 78.88           N  
ATOM   1245  HZ1 LYS A  77       6.174  17.116  -9.015  1.00 78.88           H  
ATOM   1246  HZ2 LYS A  77       6.691  18.616  -8.515  1.00 78.88           H  
ATOM   1247  HZ3 LYS A  77       5.824  17.842  -7.535  1.00 78.88           H  
ATOM   1248  N   PHE A  78      12.096  17.425  -5.357  1.00 76.12           N  
ATOM   1249  H   PHE A  78      11.519  18.140  -4.937  1.00 76.12           H  
ATOM   1250  CA  PHE A  78      13.304  17.834  -6.070  1.00 76.12           C  
ATOM   1251  HA  PHE A  78      13.255  17.456  -7.092  1.00 76.12           H  
ATOM   1252  C   PHE A  78      14.565  17.237  -5.430  1.00 76.12           C  
ATOM   1253  CB  PHE A  78      13.365  19.364  -6.128  1.00 76.12           C  
ATOM   1254  HB2 PHE A  78      13.421  19.771  -5.118  1.00 76.12           H  
ATOM   1255  HB3 PHE A  78      12.447  19.739  -6.580  1.00 76.12           H  
ATOM   1256  O   PHE A  78      15.358  16.596  -6.113  1.00 76.12           O  
ATOM   1257  CG  PHE A  78      14.542  19.872  -6.933  1.00 76.12           C  
ATOM   1258  CD1 PHE A  78      15.724  20.282  -6.288  1.00 76.12           C  
ATOM   1259  HD1 PHE A  78      15.795  20.254  -5.211  1.00 76.12           H  
ATOM   1260  CD2 PHE A  78      14.461  19.907  -8.337  1.00 76.12           C  
ATOM   1261  HD2 PHE A  78      13.554  19.598  -8.836  1.00 76.12           H  
ATOM   1262  CE1 PHE A  78      16.819  20.730  -7.047  1.00 76.12           C  
ATOM   1263  HE1 PHE A  78      17.726  21.050  -6.556  1.00 76.12           H  
ATOM   1264  CE2 PHE A  78      15.559  20.349  -9.095  1.00 76.12           C  
ATOM   1265  HE2 PHE A  78      15.500  20.382 -10.173  1.00 76.12           H  
ATOM   1266  CZ  PHE A  78      16.738  20.759  -8.450  1.00 76.12           C  
ATOM   1267  HZ  PHE A  78      17.582  21.099  -9.032  1.00 76.12           H  
ATOM   1268  N   TYR A  79      14.705  17.359  -4.107  1.00 79.44           N  
ATOM   1269  H   TYR A  79      14.032  17.918  -3.603  1.00 79.44           H  
ATOM   1270  CA  TYR A  79      15.824  16.770  -3.367  1.00 79.44           C  
ATOM   1271  HA  TYR A  79      16.758  17.191  -3.739  1.00 79.44           H  
ATOM   1272  C   TYR A  79      15.911  15.246  -3.524  1.00 79.44           C  
ATOM   1273  CB  TYR A  79      15.669  17.130  -1.889  1.00 79.44           C  
ATOM   1274  HB2 TYR A  79      14.686  16.815  -1.540  1.00 79.44           H  
ATOM   1275  HB3 TYR A  79      15.722  18.213  -1.782  1.00 79.44           H  
ATOM   1276  O   TYR A  79      16.981  14.701  -3.786  1.00 79.44           O  
ATOM   1277  CG  TYR A  79      16.722  16.499  -1.005  1.00 79.44           C  
ATOM   1278  CD1 TYR A  79      16.420  15.357  -0.234  1.00 79.44           C  
ATOM   1279  HD1 TYR A  79      15.440  14.908  -0.295  1.00 79.44           H  
ATOM   1280  CD2 TYR A  79      18.010  17.061  -0.966  1.00 79.44           C  
ATOM   1281  HD2 TYR A  79      18.243  17.917  -1.583  1.00 79.44           H  
ATOM   1282  CE1 TYR A  79      17.393  14.819   0.630  1.00 79.44           C  
ATOM   1283  HE1 TYR A  79      17.153  13.971   1.254  1.00 79.44           H  
ATOM   1284  CE2 TYR A  79      18.982  16.533  -0.102  1.00 79.44           C  
ATOM   1285  HE2 TYR A  79      19.957  16.993  -0.054  1.00 79.44           H  
ATOM   1286  OH  TYR A  79      19.571  15.006   1.628  1.00 79.44           O  
ATOM   1287  HH  TYR A  79      20.268  15.661   1.710  1.00 79.44           H  
ATOM   1288  CZ  TYR A  79      18.660  15.434   0.718  1.00 79.44           C  
ATOM   1289  N   MET A  80      14.782  14.551  -3.380  1.00 79.47           N  
ATOM   1290  H   MET A  80      13.934  15.047  -3.149  1.00 79.47           H  
ATOM   1291  CA  MET A  80      14.717  13.103  -3.535  1.00 79.47           C  
ATOM   1292  HA  MET A  80      15.508  12.651  -2.935  1.00 79.47           H  
ATOM   1293  C   MET A  80      14.989  12.695  -4.978  1.00 79.47           C  
ATOM   1294  CB  MET A  80      13.364  12.559  -3.051  1.00 79.47           C  
ATOM   1295  HB2 MET A  80      13.272  11.516  -3.356  1.00 79.47           H  
ATOM   1296  HB3 MET A  80      12.555  13.114  -3.525  1.00 79.47           H  
ATOM   1297  O   MET A  80      15.663  11.700  -5.180  1.00 79.47           O  
ATOM   1298  CG  MET A  80      13.206  12.634  -1.524  1.00 79.47           C  
ATOM   1299  HG2 MET A  80      12.225  12.234  -1.266  1.00 79.47           H  
ATOM   1300  HG3 MET A  80      13.221  13.680  -1.218  1.00 79.47           H  
ATOM   1301  SD  MET A  80      14.457  11.772  -0.526  1.00 79.47           S  
ATOM   1302  CE  MET A  80      14.094  10.067  -0.990  1.00 79.47           C  
ATOM   1303  HE1 MET A  80      14.768   9.386  -0.471  1.00 79.47           H  
ATOM   1304  HE2 MET A  80      14.250   9.967  -2.064  1.00 79.47           H  
ATOM   1305  HE3 MET A  80      13.060   9.822  -0.743  1.00 79.47           H  
ATOM   1306  N   HIS A  81      14.552  13.465  -5.976  1.00 77.14           N  
ATOM   1307  H   HIS A  81      13.987  14.275  -5.767  1.00 77.14           H  
ATOM   1308  CA  HIS A  81      14.853  13.172  -7.376  1.00 77.14           C  
ATOM   1309  HA  HIS A  81      14.534  12.153  -7.594  1.00 77.14           H  
ATOM   1310  C   HIS A  81      16.355  13.220  -7.683  1.00 77.14           C  
ATOM   1311  CB  HIS A  81      14.074  14.133  -8.278  1.00 77.14           C  
ATOM   1312  HB2 HIS A  81      14.287  15.161  -7.985  1.00 77.14           H  
ATOM   1313  HB3 HIS A  81      13.005  13.956  -8.157  1.00 77.14           H  
ATOM   1314  O   HIS A  81      16.832  12.389  -8.447  1.00 77.14           O  
ATOM   1315  CG  HIS A  81      14.435  13.962  -9.727  1.00 77.14           C  
ATOM   1316  CD2 HIS A  81      15.117  14.862 -10.499  1.00 77.14           C  
ATOM   1317  HD2 HIS A  81      15.471  15.830 -10.178  1.00 77.14           H  
ATOM   1318  ND1 HIS A  81      14.264  12.822 -10.482  1.00 77.14           N  
ATOM   1319  HD1 HIS A  81      14.018  11.905 -10.135  1.00 77.14           H  
ATOM   1320  CE1 HIS A  81      14.815  13.037 -11.685  1.00 77.14           C  
ATOM   1321  HE1 HIS A  81      14.911  12.290 -12.460  1.00 77.14           H  
ATOM   1322  NE2 HIS A  81      15.306  14.286 -11.761  1.00 77.14           N  
ATOM   1323  N   LEU A  82      17.101  14.139  -7.058  1.00 79.41           N  
ATOM   1324  H   LEU A  82      16.642  14.822  -6.473  1.00 79.41           H  
ATOM   1325  CA  LEU A  82      18.562  14.186  -7.184  1.00 79.41           C  
ATOM   1326  HA  LEU A  82      18.835  14.159  -8.239  1.00 79.41           H  
ATOM   1327  C   LEU A  82      19.255  12.980  -6.533  1.00 79.41           C  
ATOM   1328  CB  LEU A  82      19.092  15.482  -6.546  1.00 79.41           C  
ATOM   1329  HB2 LEU A  82      20.181  15.431  -6.526  1.00 79.41           H  
ATOM   1330  HB3 LEU A  82      18.749  15.528  -5.512  1.00 79.41           H  
ATOM   1331  O   LEU A  82      20.339  12.598  -6.957  1.00 79.41           O  
ATOM   1332  CG  LEU A  82      18.690  16.781  -7.263  1.00 79.41           C  
ATOM   1333  HG  LEU A  82      17.605  16.840  -7.349  1.00 79.41           H  
ATOM   1334  CD1 LEU A  82      19.177  17.971  -6.435  1.00 79.41           C  
ATOM   1335 HD11 LEU A  82      18.693  17.960  -5.458  1.00 79.41           H  
ATOM   1336 HD12 LEU A  82      18.922  18.898  -6.949  1.00 79.41           H  
ATOM   1337 HD13 LEU A  82      20.258  17.921  -6.312  1.00 79.41           H  
ATOM   1338  CD2 LEU A  82      19.295  16.882  -8.663  1.00 79.41           C  
ATOM   1339 HD21 LEU A  82      18.898  16.095  -9.304  1.00 79.41           H  
ATOM   1340 HD22 LEU A  82      19.043  17.845  -9.108  1.00 79.41           H  
ATOM   1341 HD23 LEU A  82      20.380  16.785  -8.613  1.00 79.41           H  
ATOM   1342  N   LYS A  83      18.654  12.399  -5.488  1.00 79.67           N  
ATOM   1343  H   LYS A  83      17.765  12.777  -5.195  1.00 79.67           H  
ATOM   1344  CA  LYS A  83      19.219  11.251  -4.762  1.00 79.67           C  
ATOM   1345  HA  LYS A  83      20.306  11.279  -4.831  1.00 79.67           H  
ATOM   1346  C   LYS A  83      18.829   9.900  -5.343  1.00 79.67           C  
ATOM   1347  CB  LYS A  83      18.794  11.308  -3.294  1.00 79.67           C  
ATOM   1348  HB2 LYS A  83      17.732  11.540  -3.211  1.00 79.67           H  
ATOM   1349  HB3 LYS A  83      18.966  10.324  -2.858  1.00 79.67           H  
ATOM   1350  O   LYS A  83      19.637   8.983  -5.339  1.00 79.67           O  
ATOM   1351  CG  LYS A  83      19.626  12.335  -2.528  1.00 79.67           C  
ATOM   1352  HG2 LYS A  83      20.679  12.156  -2.744  1.00 79.67           H  
ATOM   1353  HG3 LYS A  83      19.365  13.347  -2.839  1.00 79.67           H  
ATOM   1354  CD  LYS A  83      19.385  12.167  -1.027  1.00 79.67           C  
ATOM   1355  HD2 LYS A  83      19.347  11.105  -0.783  1.00 79.67           H  
ATOM   1356  HD3 LYS A  83      18.440  12.636  -0.753  1.00 79.67           H  
ATOM   1357  CE  LYS A  83      20.558  12.800  -0.285  1.00 79.67           C  
ATOM   1358  HE2 LYS A  83      21.477  12.407  -0.720  1.00 79.67           H  
ATOM   1359  HE3 LYS A  83      20.546  13.878  -0.446  1.00 79.67           H  
ATOM   1360  NZ  LYS A  83      20.510  12.468   1.156  1.00 79.67           N  
ATOM   1361  HZ1 LYS A  83      19.786  13.019   1.595  1.00 79.67           H  
ATOM   1362  HZ2 LYS A  83      21.390  12.703   1.592  1.00 79.67           H  
ATOM   1363  HZ3 LYS A  83      20.334  11.482   1.284  1.00 79.67           H  
ATOM   1364  N   GLN A  84      17.580   9.767  -5.766  1.00 78.69           N  
ATOM   1365  H   GLN A  84      16.983  10.581  -5.734  1.00 78.69           H  
ATOM   1366  CA  GLN A  84      17.008   8.541  -6.298  1.00 78.69           C  
ATOM   1367  HA  GLN A  84      17.830   7.888  -6.591  1.00 78.69           H  
ATOM   1368  C   GLN A  84      16.174   8.903  -7.536  1.00 78.69           C  
ATOM   1369  CB  GLN A  84      16.224   7.774  -5.208  1.00 78.69           C  
ATOM   1370  HB2 GLN A  84      16.930   7.488  -4.428  1.00 78.69           H  
ATOM   1371  HB3 GLN A  84      15.828   6.857  -5.644  1.00 78.69           H  
ATOM   1372  O   GLN A  84      15.154   9.596  -7.413  1.00 78.69           O  
ATOM   1373  CG  GLN A  84      15.065   8.549  -4.555  1.00 78.69           C  
ATOM   1374  HG2 GLN A  84      15.441   9.492  -4.160  1.00 78.69           H  
ATOM   1375  HG3 GLN A  84      14.294   8.757  -5.297  1.00 78.69           H  
ATOM   1376  CD  GLN A  84      14.409   7.830  -3.386  1.00 78.69           C  
ATOM   1377  NE2 GLN A  84      13.105   7.861  -3.265  1.00 78.69           N  
ATOM   1378 HE21 GLN A  84      12.719   7.328  -2.499  1.00 78.69           H  
ATOM   1379 HE22 GLN A  84      12.531   8.178  -4.033  1.00 78.69           H  
ATOM   1380  OE1 GLN A  84      15.028   7.326  -2.470  1.00 78.69           O  
ATOM   1381  N   PRO A  85      16.563   8.457  -8.742  1.00 74.98           N  
ATOM   1382  CA  PRO A  85      15.805   8.767  -9.950  1.00 74.98           C  
ATOM   1383  HA  PRO A  85      15.704   9.848 -10.055  1.00 74.98           H  
ATOM   1384  C   PRO A  85      14.402   8.151  -9.895  1.00 74.98           C  
ATOM   1385  CB  PRO A  85      16.649   8.231 -11.111  1.00 74.98           C  
ATOM   1386  HB2 PRO A  85      16.036   7.835 -11.920  1.00 74.98           H  
ATOM   1387  HB3 PRO A  85      17.290   9.029 -11.486  1.00 74.98           H  
ATOM   1388  O   PRO A  85      13.438   8.794 -10.315  1.00 74.98           O  
ATOM   1389  CG  PRO A  85      17.520   7.147 -10.476  1.00 74.98           C  
ATOM   1390  HG2 PRO A  85      18.462   7.021 -11.009  1.00 74.98           H  
ATOM   1391  HG3 PRO A  85      16.968   6.207 -10.446  1.00 74.98           H  
ATOM   1392  CD  PRO A  85      17.739   7.656  -9.055  1.00 74.98           C  
ATOM   1393  HD2 PRO A  85      17.847   6.807  -8.380  1.00 74.98           H  
ATOM   1394  HD3 PRO A  85      18.628   8.286  -9.020  1.00 74.98           H  
ATOM   1395  N   MET A  86      14.275   6.970  -9.278  1.00 77.97           N  
ATOM   1396  H   MET A  86      15.107   6.537  -8.904  1.00 77.97           H  
ATOM   1397  CA  MET A  86      13.027   6.221  -9.149  1.00 77.97           C  
ATOM   1398  HA  MET A  86      12.226   6.782  -9.630  1.00 77.97           H  
ATOM   1399  C   MET A  86      12.621   6.019  -7.685  1.00 77.97           C  
ATOM   1400  CB  MET A  86      13.147   4.884  -9.891  1.00 77.97           C  
ATOM   1401  HB2 MET A  86      14.014   4.332  -9.530  1.00 77.97           H  
ATOM   1402  HB3 MET A  86      12.253   4.291  -9.696  1.00 77.97           H  
ATOM   1403  O   MET A  86      13.434   5.712  -6.810  1.00 77.97           O  
ATOM   1404  CG  MET A  86      13.261   5.098 -11.404  1.00 77.97           C  
ATOM   1405  HG2 MET A  86      12.402   5.679 -11.742  1.00 77.97           H  
ATOM   1406  HG3 MET A  86      14.162   5.670 -11.624  1.00 77.97           H  
ATOM   1407  SD  MET A  86      13.317   3.561 -12.356  1.00 77.97           S  
ATOM   1408  CE  MET A  86      13.291   4.268 -14.027  1.00 77.97           C  
ATOM   1409  HE1 MET A  86      13.320   3.467 -14.766  1.00 77.97           H  
ATOM   1410  HE2 MET A  86      14.153   4.920 -14.167  1.00 77.97           H  
ATOM   1411  HE3 MET A  86      12.381   4.853 -14.165  1.00 77.97           H  
ATOM   1412  N   THR A  87      11.325   6.184  -7.425  1.00 77.62           N  
ATOM   1413  H   THR A  87      10.719   6.388  -8.206  1.00 77.62           H  
ATOM   1414  CA  THR A  87      10.694   5.991  -6.118  1.00 77.62           C  
ATOM   1415  HA  THR A  87      11.416   5.575  -5.415  1.00 77.62           H  
ATOM   1416  C   THR A  87       9.530   5.019  -6.256  1.00 77.62           C  
ATOM   1417  CB  THR A  87      10.178   7.323  -5.553  1.00 77.62           C  
ATOM   1418  HB  THR A  87       9.460   7.763  -6.245  1.00 77.62           H  
ATOM   1419  O   THR A  87       8.700   5.165  -7.154  1.00 77.62           O  
ATOM   1420  CG2 THR A  87       9.526   7.162  -4.180  1.00 77.62           C  
ATOM   1421 HG21 THR A  87       8.621   6.560  -4.260  1.00 77.62           H  
ATOM   1422 HG22 THR A  87      10.229   6.688  -3.495  1.00 77.62           H  
ATOM   1423 HG23 THR A  87       9.244   8.144  -3.799  1.00 77.62           H  
ATOM   1424  OG1 THR A  87      11.230   8.232  -5.343  1.00 77.62           O  
ATOM   1425  HG1 THR A  87      11.614   8.449  -6.196  1.00 77.62           H  
ATOM   1426  N   ARG A  88       9.414   4.076  -5.317  1.00 76.13           N  
ATOM   1427  H   ARG A  88      10.143   4.007  -4.620  1.00 76.13           H  
ATOM   1428  CA  ARG A  88       8.246   3.191  -5.194  1.00 76.13           C  
ATOM   1429  HA  ARG A  88       7.599   3.343  -6.058  1.00 76.13           H  
ATOM   1430  C   ARG A  88       7.411   3.522  -3.961  1.00 76.13           C  
ATOM   1431  CB  ARG A  88       8.676   1.717  -5.246  1.00 76.13           C  
ATOM   1432  HB2 ARG A  88       7.780   1.098  -5.283  1.00 76.13           H  
ATOM   1433  HB3 ARG A  88       9.231   1.547  -6.169  1.00 76.13           H  
ATOM   1434  O   ARG A  88       7.955   3.852  -2.899  1.00 76.13           O  
ATOM   1435  CG  ARG A  88       9.537   1.274  -4.052  1.00 76.13           C  
ATOM   1436  HG2 ARG A  88       8.986   1.413  -3.122  1.00 76.13           H  
ATOM   1437  HG3 ARG A  88      10.456   1.858  -4.026  1.00 76.13           H  
ATOM   1438  CD  ARG A  88       9.901  -0.203  -4.195  1.00 76.13           C  
ATOM   1439  HD2 ARG A  88      10.474  -0.339  -5.112  1.00 76.13           H  
ATOM   1440  HD3 ARG A  88       8.983  -0.785  -4.272  1.00 76.13           H  
ATOM   1441  NE  ARG A  88      10.698  -0.678  -3.049  1.00 76.13           N  
ATOM   1442  HE  ARG A  88      11.229   0.017  -2.543  1.00 76.13           H  
ATOM   1443  NH1 ARG A  88      10.546  -2.918  -3.552  1.00 76.13           N  
ATOM   1444 HH11 ARG A  88      10.740  -3.893  -3.375  1.00 76.13           H  
ATOM   1445 HH12 ARG A  88      10.116  -2.710  -4.442  1.00 76.13           H  
ATOM   1446  NH2 ARG A  88      11.615  -2.272  -1.705  1.00 76.13           N  
ATOM   1447 HH21 ARG A  88      12.080  -1.556  -1.165  1.00 76.13           H  
ATOM   1448 HH22 ARG A  88      11.793  -3.252  -1.541  1.00 76.13           H  
ATOM   1449  CZ  ARG A  88      10.944  -1.949  -2.776  1.00 76.13           C  
ATOM   1450  N   ILE A  89       6.089   3.383  -4.072  1.00 74.71           N  
ATOM   1451  H   ILE A  89       5.720   3.066  -4.958  1.00 74.71           H  
ATOM   1452  CA  ILE A  89       5.180   3.432  -2.919  1.00 74.71           C  
ATOM   1453  HA  ILE A  89       5.573   4.143  -2.193  1.00 74.71           H  
ATOM   1454  C   ILE A  89       5.184   2.051  -2.255  1.00 74.71           C  
ATOM   1455  CB  ILE A  89       3.763   3.916  -3.292  1.00 74.71           C  
ATOM   1456  HB  ILE A  89       3.305   3.171  -3.943  1.00 74.71           H  
ATOM   1457  O   ILE A  89       4.379   1.179  -2.562  1.00 74.71           O  
ATOM   1458  CG1 ILE A  89       3.793   5.256  -4.059  1.00 74.71           C  
ATOM   1459 HG12 ILE A  89       4.369   5.117  -4.974  1.00 74.71           H  
ATOM   1460 HG13 ILE A  89       4.287   6.014  -3.451  1.00 74.71           H  
ATOM   1461  CG2 ILE A  89       2.939   4.049  -1.994  1.00 74.71           C  
ATOM   1462 HG21 ILE A  89       1.912   4.335  -2.224  1.00 74.71           H  
ATOM   1463 HG22 ILE A  89       2.898   3.096  -1.468  1.00 74.71           H  
ATOM   1464 HG23 ILE A  89       3.379   4.802  -1.340  1.00 74.71           H  
ATOM   1465  CD1 ILE A  89       2.416   5.782  -4.484  1.00 74.71           C  
ATOM   1466 HD11 ILE A  89       2.549   6.635  -5.150  1.00 74.71           H  
ATOM   1467 HD12 ILE A  89       1.864   5.005  -5.013  1.00 74.71           H  
ATOM   1468 HD13 ILE A  89       1.851   6.113  -3.613  1.00 74.71           H  
ATOM   1469  N   ALA A  90       6.128   1.855  -1.340  1.00 71.95           N  
ATOM   1470  H   ALA A  90       6.763   2.614  -1.141  1.00 71.95           H  
ATOM   1471  CA  ALA A  90       6.370   0.561  -0.713  1.00 71.95           C  
ATOM   1472  HA  ALA A  90       6.544  -0.181  -1.492  1.00 71.95           H  
ATOM   1473  C   ALA A  90       5.196   0.065   0.136  1.00 71.95           C  
ATOM   1474  CB  ALA A  90       7.629   0.691   0.141  1.00 71.95           C  
ATOM   1475  HB1 ALA A  90       8.456   1.004  -0.496  1.00 71.95           H  
ATOM   1476  HB2 ALA A  90       7.862  -0.278   0.583  1.00 71.95           H  
ATOM   1477  HB3 ALA A  90       7.475   1.421   0.935  1.00 71.95           H  
ATOM   1478  O   ALA A  90       4.954  -1.134   0.202  1.00 71.95           O  
ATOM   1479  N   SER A  91       4.487   0.964   0.819  1.00 79.51           N  
ATOM   1480  H   SER A  91       4.712   1.944   0.727  1.00 79.51           H  
ATOM   1481  CA  SER A  91       3.326   0.566   1.608  1.00 79.51           C  
ATOM   1482  HA  SER A  91       2.814  -0.231   1.069  1.00 79.51           H  
ATOM   1483  C   SER A  91       2.348   1.711   1.803  1.00 79.51           C  
ATOM   1484  CB  SER A  91       3.776   0.003   2.957  1.00 79.51           C  
ATOM   1485  HB2 SER A  91       4.264   0.789   3.533  1.00 79.51           H  
ATOM   1486  HB3 SER A  91       4.484  -0.809   2.792  1.00 79.51           H  
ATOM   1487  O   SER A  91       2.748   2.861   2.009  1.00 79.51           O  
ATOM   1488  OG  SER A  91       2.681  -0.501   3.688  1.00 79.51           O  
ATOM   1489  HG  SER A  91       2.269  -1.206   3.184  1.00 79.51           H  
ATOM   1490  N   VAL A  92       1.064   1.379   1.769  1.00 85.01           N  
ATOM   1491  H   VAL A  92       0.835   0.417   1.561  1.00 85.01           H  
ATOM   1492  CA  VAL A  92      -0.057   2.259   2.081  1.00 85.01           C  
ATOM   1493  HA  VAL A  92       0.309   3.179   2.537  1.00 85.01           H  
ATOM   1494  C   VAL A  92      -0.938   1.534   3.078  1.00 85.01           C  
ATOM   1495  CB  VAL A  92      -0.853   2.622   0.820  1.00 85.01           C  
ATOM   1496  HB  VAL A  92      -1.283   1.719   0.388  1.00 85.01           H  
ATOM   1497  O   VAL A  92      -1.261   0.369   2.878  1.00 85.01           O  
ATOM   1498  CG1 VAL A  92      -1.984   3.611   1.139  1.00 85.01           C  
ATOM   1499 HG11 VAL A  92      -1.583   4.504   1.618  1.00 85.01           H  
ATOM   1500 HG12 VAL A  92      -2.495   3.898   0.220  1.00 85.01           H  
ATOM   1501 HG13 VAL A  92      -2.718   3.145   1.797  1.00 85.01           H  
ATOM   1502  CG2 VAL A  92       0.079   3.258  -0.213  1.00 85.01           C  
ATOM   1503 HG21 VAL A  92       0.815   2.527  -0.546  1.00 85.01           H  
ATOM   1504 HG22 VAL A  92       0.579   4.131   0.208  1.00 85.01           H  
ATOM   1505 HG23 VAL A  92      -0.499   3.551  -1.090  1.00 85.01           H  
ATOM   1506  N   ALA A  93      -1.318   2.230   4.143  1.00 87.62           N  
ATOM   1507  H   ALA A  93      -1.048   3.201   4.205  1.00 87.62           H  
ATOM   1508  CA  ALA A  93      -2.207   1.729   5.172  1.00 87.62           C  
ATOM   1509  HA  ALA A  93      -2.671   0.806   4.825  1.00 87.62           H  
ATOM   1510  C   ALA A  93      -3.313   2.748   5.444  1.00 87.62           C  
ATOM   1511  CB  ALA A  93      -1.402   1.396   6.429  1.00 87.62           C  
ATOM   1512  HB1 ALA A  93      -0.649   0.644   6.194  1.00 87.62           H  
ATOM   1513  HB2 ALA A  93      -0.920   2.296   6.811  1.00 87.62           H  
ATOM   1514  HB3 ALA A  93      -2.081   1.000   7.184  1.00 87.62           H  
ATOM   1515  O   ALA A  93      -3.065   3.946   5.601  1.00 87.62           O  
ATOM   1516  N   LEU A  94      -4.533   2.245   5.525  1.00 89.74           N  
ATOM   1517  H   LEU A  94      -4.640   1.252   5.371  1.00 89.74           H  
ATOM   1518  CA  LEU A  94      -5.763   2.989   5.696  1.00 89.74           C  
ATOM   1519  HA  LEU A  94      -5.548   4.014   5.995  1.00 89.74           H  
ATOM   1520  C   LEU A  94      -6.556   2.307   6.804  1.00 89.74           C  
ATOM   1521  CB  LEU A  94      -6.466   3.006   4.325  1.00 89.74           C  
ATOM   1522  HB2 LEU A  94      -5.815   3.565   3.653  1.00 89.74           H  
ATOM   1523  HB3 LEU A  94      -6.526   1.990   3.933  1.00 89.74           H  
ATOM   1524  O   LEU A  94      -6.815   1.110   6.739  1.00 89.74           O  
ATOM   1525  CG  LEU A  94      -7.867   3.637   4.281  1.00 89.74           C  
ATOM   1526  HG  LEU A  94      -7.877   4.498   4.949  1.00 89.74           H  
ATOM   1527  CD1 LEU A  94      -8.137   4.128   2.857  1.00 89.74           C  
ATOM   1528 HD11 LEU A  94      -9.128   4.572   2.771  1.00 89.74           H  
ATOM   1529 HD12 LEU A  94      -8.084   3.284   2.168  1.00 89.74           H  
ATOM   1530 HD13 LEU A  94      -7.395   4.871   2.564  1.00 89.74           H  
ATOM   1531  CD2 LEU A  94      -8.992   2.674   4.678  1.00 89.74           C  
ATOM   1532 HD21 LEU A  94      -8.939   1.768   4.075  1.00 89.74           H  
ATOM   1533 HD22 LEU A  94      -8.929   2.404   5.732  1.00 89.74           H  
ATOM   1534 HD23 LEU A  94      -9.967   3.132   4.509  1.00 89.74           H  
ATOM   1535  N   PHE A  95      -6.947   3.063   7.824  1.00 89.73           N  
ATOM   1536  H   PHE A  95      -6.666   4.033   7.849  1.00 89.73           H  
ATOM   1537  CA  PHE A  95      -7.875   2.580   8.839  1.00 89.73           C  
ATOM   1538  HA  PHE A  95      -8.108   1.531   8.658  1.00 89.73           H  
ATOM   1539  C   PHE A  95      -9.176   3.363   8.761  1.00 89.73           C  
ATOM   1540  CB  PHE A  95      -7.244   2.664  10.222  1.00 89.73           C  
ATOM   1541  HB2 PHE A  95      -7.019   3.711  10.427  1.00 89.73           H  
ATOM   1542  HB3 PHE A  95      -6.310   2.101  10.221  1.00 89.73           H  
ATOM   1543  O   PHE A  95      -9.193   4.569   9.003  1.00 89.73           O  
ATOM   1544  CG  PHE A  95      -8.124   2.144  11.333  1.00 89.73           C  
ATOM   1545  CD1 PHE A  95      -8.623   3.026  12.309  1.00 89.73           C  
ATOM   1546  HD1 PHE A  95      -8.388   4.079  12.262  1.00 89.73           H  
ATOM   1547  CD2 PHE A  95      -8.489   0.786  11.364  1.00 89.73           C  
ATOM   1548  HD2 PHE A  95      -8.177   0.115  10.577  1.00 89.73           H  
ATOM   1549  CE1 PHE A  95      -9.473   2.542  13.317  1.00 89.73           C  
ATOM   1550  HE1 PHE A  95      -9.910   3.229  14.027  1.00 89.73           H  
ATOM   1551  CE2 PHE A  95      -9.317   0.299  12.387  1.00 89.73           C  
ATOM   1552  HE2 PHE A  95      -9.616  -0.738  12.394  1.00 89.73           H  
ATOM   1553  CZ  PHE A  95      -9.808   1.178  13.366  1.00 89.73           C  
ATOM   1554  HZ  PHE A  95     -10.483   0.809  14.124  1.00 89.73           H  
ATOM   1555  N   TRP A  96     -10.249   2.661   8.423  1.00 89.60           N  
ATOM   1556  H   TRP A  96     -10.133   1.667   8.287  1.00 89.60           H  
ATOM   1557  CA  TRP A  96     -11.602   3.174   8.314  1.00 89.60           C  
ATOM   1558  HA  TRP A  96     -11.571   4.243   8.099  1.00 89.60           H  
ATOM   1559  C   TRP A  96     -12.372   2.964   9.615  1.00 89.60           C  
ATOM   1560  CB  TRP A  96     -12.302   2.468   7.153  1.00 89.60           C  
ATOM   1561  HB2 TRP A  96     -11.840   2.777   6.215  1.00 89.60           H  
ATOM   1562  HB3 TRP A  96     -12.145   1.396   7.267  1.00 89.60           H  
ATOM   1563  O   TRP A  96     -12.421   1.859  10.159  1.00 89.60           O  
ATOM   1564  CG  TRP A  96     -13.774   2.711   7.065  1.00 89.60           C  
ATOM   1565  CD1 TRP A  96     -14.741   1.781   7.222  1.00 89.60           C  
ATOM   1566  HD1 TRP A  96     -14.575   0.735   7.431  1.00 89.60           H  
ATOM   1567  CD2 TRP A  96     -14.477   3.959   6.799  1.00 89.60           C  
ATOM   1568  CE2 TRP A  96     -15.874   3.701   6.740  1.00 89.60           C  
ATOM   1569  CE3 TRP A  96     -14.070   5.290   6.610  1.00 89.60           C  
ATOM   1570  HE3 TRP A  96     -13.027   5.523   6.765  1.00 89.60           H  
ATOM   1571  NE1 TRP A  96     -15.980   2.371   7.071  1.00 89.60           N  
ATOM   1572  HE1 TRP A  96     -16.849   1.868   7.179  1.00 89.60           H  
ATOM   1573  CH2 TRP A  96     -16.346   5.988   6.117  1.00 89.60           C  
ATOM   1574  HH2 TRP A  96     -17.047   6.752   5.814  1.00 89.60           H  
ATOM   1575  CZ2 TRP A  96     -16.805   4.693   6.409  1.00 89.60           C  
ATOM   1576  HZ2 TRP A  96     -17.857   4.455   6.347  1.00 89.60           H  
ATOM   1577  CZ3 TRP A  96     -14.982   6.297   6.253  1.00 89.60           C  
ATOM   1578  HZ3 TRP A  96     -14.641   7.308   6.087  1.00 89.60           H  
ATOM   1579  N   THR A  97     -13.005   4.033  10.093  1.00 88.31           N  
ATOM   1580  H   THR A  97     -12.888   4.907   9.601  1.00 88.31           H  
ATOM   1581  CA  THR A  97     -13.945   4.013  11.216  1.00 88.31           C  
ATOM   1582  HA  THR A  97     -14.091   2.986  11.549  1.00 88.31           H  
ATOM   1583  C   THR A  97     -15.280   4.611  10.767  1.00 88.31           C  
ATOM   1584  CB  THR A  97     -13.388   4.796  12.411  1.00 88.31           C  
ATOM   1585  HB  THR A  97     -13.252   5.842  12.136  1.00 88.31           H  
ATOM   1586  O   THR A  97     -15.354   5.830  10.588  1.00 88.31           O  
ATOM   1587  CG2 THR A  97     -14.298   4.700  13.635  1.00 88.31           C  
ATOM   1588 HG21 THR A  97     -13.837   5.228  14.470  1.00 88.31           H  
ATOM   1589 HG22 THR A  97     -14.448   3.655  13.907  1.00 88.31           H  
ATOM   1590 HG23 THR A  97     -15.263   5.161  13.424  1.00 88.31           H  
ATOM   1591  OG1 THR A  97     -12.144   4.262  12.800  1.00 88.31           O  
ATOM   1592  HG1 THR A  97     -11.714   3.958  11.996  1.00 88.31           H  
ATOM   1593  N   PRO A  98     -16.337   3.801  10.597  1.00 85.98           N  
ATOM   1594  CA  PRO A  98     -17.631   4.310  10.157  1.00 85.98           C  
ATOM   1595  HA  PRO A  98     -17.496   4.985   9.311  1.00 85.98           H  
ATOM   1596  C   PRO A  98     -18.385   5.050  11.262  1.00 85.98           C  
ATOM   1597  CB  PRO A  98     -18.401   3.085   9.685  1.00 85.98           C  
ATOM   1598  HB2 PRO A  98     -18.186   2.956   8.624  1.00 85.98           H  
ATOM   1599  HB3 PRO A  98     -19.474   3.185   9.844  1.00 85.98           H  
ATOM   1600  O   PRO A  98     -18.285   4.705  12.441  1.00 85.98           O  
ATOM   1601  CG  PRO A  98     -17.811   1.937  10.502  1.00 85.98           C  
ATOM   1602  HG2 PRO A  98     -17.903   0.980   9.989  1.00 85.98           H  
ATOM   1603  HG3 PRO A  98     -18.304   1.907  11.474  1.00 85.98           H  
ATOM   1604  CD  PRO A  98     -16.357   2.346  10.705  1.00 85.98           C  
ATOM   1605  HD2 PRO A  98     -15.739   1.914   9.918  1.00 85.98           H  
ATOM   1606  HD3 PRO A  98     -16.016   2.011  11.684  1.00 85.98           H  
ATOM   1607  N   THR A  99     -19.204   6.032  10.876  1.00 80.38           N  
ATOM   1608  H   THR A  99     -19.213   6.315   9.906  1.00 80.38           H  
ATOM   1609  CA  THR A  99     -20.191   6.669  11.773  1.00 80.38           C  
ATOM   1610  HA  THR A  99     -19.821   6.640  12.798  1.00 80.38           H  
ATOM   1611  C   THR A  99     -21.547   5.957  11.772  1.00 80.38           C  
ATOM   1612  CB  THR A  99     -20.432   8.138  11.401  1.00 80.38           C  
ATOM   1613  HB  THR A  99     -21.220   8.538  12.038  1.00 80.38           H  
ATOM   1614  O   THR A  99     -22.371   6.208  12.650  1.00 80.38           O  
ATOM   1615  CG2 THR A  99     -19.194   9.015  11.575  1.00 80.38           C  
ATOM   1616 HG21 THR A  99     -19.503  10.059  11.627  1.00 80.38           H  
ATOM   1617 HG22 THR A  99     -18.528   8.895  10.721  1.00 80.38           H  
ATOM   1618 HG23 THR A  99     -18.673   8.751  12.495  1.00 80.38           H  
ATOM   1619  OG1 THR A  99     -20.853   8.183  10.061  1.00 80.38           O  
ATOM   1620  HG1 THR A  99     -20.864   9.090   9.747  1.00 80.38           H  
ATOM   1621  N   SER A 100     -21.798   5.066  10.808  1.00 72.10           N  
ATOM   1622  H   SER A 100     -21.070   4.889  10.131  1.00 72.10           H  
ATOM   1623  CA  SER A 100     -23.091   4.408  10.593  1.00 72.10           C  
ATOM   1624  HA  SER A 100     -23.662   4.414  11.522  1.00 72.10           H  
ATOM   1625  C   SER A 100     -22.933   2.959  10.128  1.00 72.10           C  
ATOM   1626  CB  SER A 100     -23.863   5.201   9.545  1.00 72.10           C  
ATOM   1627  HB2 SER A 100     -23.295   5.155   8.616  1.00 72.10           H  
ATOM   1628  HB3 SER A 100     -23.940   6.241   9.863  1.00 72.10           H  
ATOM   1629  O   SER A 100     -21.908   2.584   9.571  1.00 72.10           O  
ATOM   1630  OG  SER A 100     -25.166   4.675   9.339  1.00 72.10           O  
ATOM   1631  HG  SER A 100     -25.587   5.244   8.691  1.00 72.10           H  
ATOM   1632  N   LYS A 101     -23.977   2.148  10.334  1.00 70.03           N  
ATOM   1633  H   LYS A 101     -24.798   2.582  10.731  1.00 70.03           H  
ATOM   1634  CA  LYS A 101     -24.076   0.739   9.897  1.00 70.03           C  
ATOM   1635  HA  LYS A 101     -23.119   0.419   9.486  1.00 70.03           H  
ATOM   1636  C   LYS A 101     -25.091   0.541   8.764  1.00 70.03           C  
ATOM   1637  CB  LYS A 101     -24.424  -0.170  11.086  1.00 70.03           C  
ATOM   1638  HB2 LYS A 101     -24.520  -1.192  10.718  1.00 70.03           H  
ATOM   1639  HB3 LYS A 101     -25.386   0.136  11.496  1.00 70.03           H  
ATOM   1640  O   LYS A 101     -25.734  -0.501   8.678  1.00 70.03           O  
ATOM   1641  CG  LYS A 101     -23.377  -0.188  12.200  1.00 70.03           C  
ATOM   1642  HG2 LYS A 101     -23.278   0.803  12.642  1.00 70.03           H  
ATOM   1643  HG3 LYS A 101     -22.419  -0.501  11.785  1.00 70.03           H  
ATOM   1644  CD  LYS A 101     -23.832  -1.191  13.269  1.00 70.03           C  
ATOM   1645  HD2 LYS A 101     -24.789  -0.867  13.679  1.00 70.03           H  
ATOM   1646  HD3 LYS A 101     -23.957  -2.168  12.804  1.00 70.03           H  
ATOM   1647  CE  LYS A 101     -22.800  -1.298  14.391  1.00 70.03           C  
ATOM   1648  HE2 LYS A 101     -22.670  -0.315  14.844  1.00 70.03           H  
ATOM   1649  HE3 LYS A 101     -21.850  -1.595  13.947  1.00 70.03           H  
ATOM   1650  NZ  LYS A 101     -23.213  -2.296  15.408  1.00 70.03           N  
ATOM   1651  HZ1 LYS A 101     -24.098  -2.041  15.822  1.00 70.03           H  
ATOM   1652  HZ2 LYS A 101     -22.520  -2.368  16.140  1.00 70.03           H  
ATOM   1653  HZ3 LYS A 101     -23.312  -3.204  14.978  1.00 70.03           H  
ATOM   1654  N   ARG A 102     -25.366   1.596   7.996  1.00 72.49           N  
ATOM   1655  H   ARG A 102     -24.773   2.407   8.096  1.00 72.49           H  
ATOM   1656  CA  ARG A 102     -26.437   1.612   6.985  1.00 72.49           C  
ATOM   1657  HA  ARG A 102     -26.883   0.619   6.926  1.00 72.49           H  
ATOM   1658  C   ARG A 102     -25.912   1.832   5.571  1.00 72.49           C  
ATOM   1659  CB  ARG A 102     -27.545   2.604   7.373  1.00 72.49           C  
ATOM   1660  HB2 ARG A 102     -27.117   3.601   7.485  1.00 72.49           H  
ATOM   1661  HB3 ARG A 102     -28.281   2.639   6.570  1.00 72.49           H  
ATOM   1662  O   ARG A 102     -26.663   2.317   4.733  1.00 72.49           O  
ATOM   1663  CG  ARG A 102     -28.279   2.202   8.656  1.00 72.49           C  
ATOM   1664  HG2 ARG A 102     -28.630   1.174   8.564  1.00 72.49           H  
ATOM   1665  HG3 ARG A 102     -27.607   2.279   9.511  1.00 72.49           H  
ATOM   1666  CD  ARG A 102     -29.478   3.135   8.853  1.00 72.49           C  
ATOM   1667  HD2 ARG A 102     -30.104   3.092   7.962  1.00 72.49           H  
ATOM   1668  HD3 ARG A 102     -29.108   4.153   8.974  1.00 72.49           H  
ATOM   1669  NE  ARG A 102     -30.283   2.756  10.028  1.00 72.49           N  
ATOM   1670  HE  ARG A 102     -29.999   1.923  10.524  1.00 72.49           H  
ATOM   1671  NH1 ARG A 102     -31.811   4.465   9.883  1.00 72.49           N  
ATOM   1672 HH11 ARG A 102     -32.625   4.948  10.235  1.00 72.49           H  
ATOM   1673 HH12 ARG A 102     -31.327   4.823   9.072  1.00 72.49           H  
ATOM   1674  NH2 ARG A 102     -31.992   2.963  11.521  1.00 72.49           N  
ATOM   1675 HH21 ARG A 102     -31.687   2.125  11.995  1.00 72.49           H  
ATOM   1676 HH22 ARG A 102     -32.812   3.452  11.849  1.00 72.49           H  
ATOM   1677  CZ  ARG A 102     -31.354   3.394  10.470  1.00 72.49           C  
ATOM   1678  N   PHE A 103     -24.657   1.493   5.311  1.00 76.11           N  
ATOM   1679  H   PHE A 103     -24.119   0.992   6.004  1.00 76.11           H  
ATOM   1680  CA  PHE A 103     -24.140   1.511   3.953  1.00 76.11           C  
ATOM   1681  HA  PHE A 103     -24.488   2.409   3.443  1.00 76.11           H  
ATOM   1682  C   PHE A 103     -24.663   0.287   3.208  1.00 76.11           C  
ATOM   1683  CB  PHE A 103     -22.618   1.553   3.975  1.00 76.11           C  
ATOM   1684  HB2 PHE A 103     -22.256   1.499   2.948  1.00 76.11           H  
ATOM   1685  HB3 PHE A 103     -22.261   0.671   4.506  1.00 76.11           H  
ATOM   1686  O   PHE A 103     -24.483  -0.845   3.657  1.00 76.11           O  
ATOM   1687  CG  PHE A 103     -22.054   2.799   4.623  1.00 76.11           C  
ATOM   1688  CD1 PHE A 103     -22.039   4.010   3.907  1.00 76.11           C  
ATOM   1689  HD1 PHE A 103     -22.428   4.048   2.900  1.00 76.11           H  
ATOM   1690  CD2 PHE A 103     -21.570   2.758   5.944  1.00 76.11           C  
ATOM   1691  HD2 PHE A 103     -21.567   1.828   6.494  1.00 76.11           H  
ATOM   1692  CE1 PHE A 103     -21.551   5.180   4.514  1.00 76.11           C  
ATOM   1693  HE1 PHE A 103     -21.560   6.112   3.969  1.00 76.11           H  
ATOM   1694  CE2 PHE A 103     -21.082   3.927   6.551  1.00 76.11           C  
ATOM   1695  HE2 PHE A 103     -20.700   3.890   7.560  1.00 76.11           H  
ATOM   1696  CZ  PHE A 103     -21.081   5.138   5.838  1.00 76.11           C  
ATOM   1697  HZ  PHE A 103     -20.723   6.038   6.315  1.00 76.11           H  
ATOM   1698  N   ASN A 104     -25.333   0.518   2.083  1.00 72.99           N  
ATOM   1699  H   ASN A 104     -25.468   1.476   1.793  1.00 72.99           H  
ATOM   1700  CA  ASN A 104     -25.855  -0.566   1.247  1.00 72.99           C  
ATOM   1701  HA  ASN A 104     -26.174  -1.398   1.875  1.00 72.99           H  
ATOM   1702  C   ASN A 104     -24.800  -1.121   0.278  1.00 72.99           C  
ATOM   1703  CB  ASN A 104     -27.064  -0.042   0.465  1.00 72.99           C  
ATOM   1704  HB2 ASN A 104     -27.350  -0.792  -0.273  1.00 72.99           H  
ATOM   1705  HB3 ASN A 104     -26.772   0.855  -0.082  1.00 72.99           H  
ATOM   1706  O   ASN A 104     -24.994  -2.191  -0.292  1.00 72.99           O  
ATOM   1707  CG  ASN A 104     -28.294   0.260   1.298  1.00 72.99           C  
ATOM   1708  ND2 ASN A 104     -29.249   0.918   0.684  1.00 72.99           N  
ATOM   1709 HD21 ASN A 104     -30.137   1.022   1.153  1.00 72.99           H  
ATOM   1710 HD22 ASN A 104     -29.103   1.182  -0.280  1.00 72.99           H  
ATOM   1711  OD1 ASN A 104     -28.454  -0.066   2.468  1.00 72.99           O  
ATOM   1712  N   GLU A 105     -23.710  -0.382   0.071  1.00 76.15           N  
ATOM   1713  H   GLU A 105     -23.574   0.452   0.624  1.00 76.15           H  
ATOM   1714  CA  GLU A 105     -22.718  -0.649  -0.965  1.00 76.15           C  
ATOM   1715  HA  GLU A 105     -22.909  -1.629  -1.403  1.00 76.15           H  
ATOM   1716  C   GLU A 105     -21.304  -0.684  -0.380  1.00 76.15           C  
ATOM   1717  CB  GLU A 105     -22.837   0.390  -2.089  1.00 76.15           C  
ATOM   1718  HB2 GLU A 105     -22.074   0.165  -2.835  1.00 76.15           H  
ATOM   1719  HB3 GLU A 105     -22.656   1.385  -1.681  1.00 76.15           H  
ATOM   1720  O   GLU A 105     -21.023  -0.074   0.655  1.00 76.15           O  
ATOM   1721  CG  GLU A 105     -24.222   0.349  -2.763  1.00 76.15           C  
ATOM   1722  HG2 GLU A 105     -24.985   0.607  -2.029  1.00 76.15           H  
ATOM   1723  HG3 GLU A 105     -24.410  -0.669  -3.102  1.00 76.15           H  
ATOM   1724  CD  GLU A 105     -24.361   1.304  -3.954  1.00 76.15           C  
ATOM   1725  OE1 GLU A 105     -25.480   1.362  -4.510  1.00 76.15           O  
ATOM   1726  OE2 GLU A 105     -23.359   1.957  -4.296  1.00 76.15           O  
ATOM   1727  N   MET A 106     -20.412  -1.410  -1.057  1.00 82.71           N  
ATOM   1728  H   MET A 106     -20.696  -1.821  -1.935  1.00 82.71           H  
ATOM   1729  CA  MET A 106     -19.001  -1.494  -0.684  1.00 82.71           C  
ATOM   1730  HA  MET A 106     -18.931  -1.698   0.384  1.00 82.71           H  
ATOM   1731  C   MET A 106     -18.301  -0.163  -0.963  1.00 82.71           C  
ATOM   1732  CB  MET A 106     -18.303  -2.635  -1.442  1.00 82.71           C  
ATOM   1733  HB2 MET A 106     -17.228  -2.578  -1.270  1.00 82.71           H  
ATOM   1734  HB3 MET A 106     -18.482  -2.514  -2.510  1.00 82.71           H  
ATOM   1735  O   MET A 106     -18.501   0.462  -2.007  1.00 82.71           O  
ATOM   1736  CG  MET A 106     -18.790  -4.022  -1.006  1.00 82.71           C  
ATOM   1737  HG2 MET A 106     -18.414  -4.756  -1.719  1.00 82.71           H  
ATOM   1738  HG3 MET A 106     -19.880  -4.050  -1.035  1.00 82.71           H  
ATOM   1739  SD  MET A 106     -18.228  -4.509   0.645  1.00 82.71           S  
ATOM   1740  CE  MET A 106     -19.075  -6.094   0.855  1.00 82.71           C  
ATOM   1741  HE1 MET A 106     -18.831  -6.506   1.834  1.00 82.71           H  
ATOM   1742  HE2 MET A 106     -20.152  -5.943   0.792  1.00 82.71           H  
ATOM   1743  HE3 MET A 106     -18.754  -6.789   0.079  1.00 82.71           H  
ATOM   1744  N   ALA A 107     -17.423   0.244  -0.054  1.00 83.29           N  
ATOM   1745  H   ALA A 107     -17.191  -0.384   0.702  1.00 83.29           H  
ATOM   1746  CA  ALA A 107     -16.504   1.335  -0.316  1.00 83.29           C  
ATOM   1747  HA  ALA A 107     -17.016   2.102  -0.897  1.00 83.29           H  
ATOM   1748  C   ALA A 107     -15.325   0.804  -1.130  1.00 83.29           C  
ATOM   1749  CB  ALA A 107     -16.073   1.948   1.008  1.00 83.29           C  
ATOM   1750  HB1 ALA A 107     -16.956   2.344   1.508  1.00 83.29           H  
ATOM   1751  HB2 ALA A 107     -15.360   2.754   0.833  1.00 83.29           H  
ATOM   1752  HB3 ALA A 107     -15.618   1.175   1.628  1.00 83.29           H  
ATOM   1753  O   ALA A 107     -14.919  -0.344  -0.967  1.00 83.29           O  
ATOM   1754  N   THR A 108     -14.772   1.624  -2.020  1.00 82.99           N  
ATOM   1755  H   THR A 108     -15.147   2.558  -2.106  1.00 82.99           H  
ATOM   1756  CA  THR A 108     -13.654   1.210  -2.877  1.00 82.99           C  
ATOM   1757  HA  THR A 108     -13.264   0.252  -2.533  1.00 82.99           H  
ATOM   1758  C   THR A 108     -12.518   2.215  -2.789  1.00 82.99           C  
ATOM   1759  CB  THR A 108     -14.108   1.004  -4.329  1.00 82.99           C  
ATOM   1760  HB  THR A 108     -14.403   1.961  -4.760  1.00 82.99           H  
ATOM   1761  O   THR A 108     -12.708   3.399  -3.074  1.00 82.99           O  
ATOM   1762  CG2 THR A 108     -13.017   0.368  -5.189  1.00 82.99           C  
ATOM   1763 HG21 THR A 108     -13.393   0.239  -6.204  1.00 82.99           H  
ATOM   1764 HG22 THR A 108     -12.747  -0.608  -4.784  1.00 82.99           H  
ATOM   1765 HG23 THR A 108     -12.131   1.002  -5.219  1.00 82.99           H  
ATOM   1766  OG1 THR A 108     -15.201   0.117  -4.378  1.00 82.99           O  
ATOM   1767  HG1 THR A 108     -15.866   0.410  -3.751  1.00 82.99           H  
ATOM   1768  N   LEU A 109     -11.330   1.739  -2.411  1.00 84.46           N  
ATOM   1769  H   LEU A 109     -11.262   0.755  -2.193  1.00 84.46           H  
ATOM   1770  CA  LEU A 109     -10.080   2.479  -2.559  1.00 84.46           C  
ATOM   1771  HA  LEU A 109     -10.271   3.540  -2.401  1.00 84.46           H  
ATOM   1772  C   LEU A 109      -9.569   2.275  -3.986  1.00 84.46           C  
ATOM   1773  CB  LEU A 109      -9.070   1.992  -1.507  1.00 84.46           C  
ATOM   1774  HB2 LEU A 109      -8.947   0.916  -1.627  1.00 84.46           H  
ATOM   1775  HB3 LEU A 109      -9.478   2.168  -0.511  1.00 84.46           H  
ATOM   1776  O   LEU A 109      -9.297   1.152  -4.395  1.00 84.46           O  
ATOM   1777  CG  LEU A 109      -7.683   2.656  -1.612  1.00 84.46           C  
ATOM   1778  HG  LEU A 109      -7.299   2.569  -2.628  1.00 84.46           H  
ATOM   1779  CD1 LEU A 109      -7.729   4.135  -1.223  1.00 84.46           C  
ATOM   1780 HD11 LEU A 109      -8.341   4.686  -1.937  1.00 84.46           H  
ATOM   1781 HD12 LEU A 109      -8.151   4.246  -0.224  1.00 84.46           H  
ATOM   1782 HD13 LEU A 109      -6.723   4.552  -1.242  1.00 84.46           H  
ATOM   1783  CD2 LEU A 109      -6.701   1.952  -0.678  1.00 84.46           C  
ATOM   1784 HD21 LEU A 109      -5.719   2.421  -0.751  1.00 84.46           H  
ATOM   1785 HD22 LEU A 109      -7.055   1.997   0.352  1.00 84.46           H  
ATOM   1786 HD23 LEU A 109      -6.606   0.907  -0.976  1.00 84.46           H  
ATOM   1787  N   ILE A 110      -9.438   3.356  -4.738  1.00 82.90           N  
ATOM   1788  H   ILE A 110      -9.648   4.252  -4.322  1.00 82.90           H  
ATOM   1789  CA  ILE A 110      -9.048   3.352  -6.145  1.00 82.90           C  
ATOM   1790  HA  ILE A 110      -8.957   2.326  -6.500  1.00 82.90           H  
ATOM   1791  C   ILE A 110      -7.692   4.024  -6.259  1.00 82.90           C  
ATOM   1792  CB  ILE A 110     -10.101   4.063  -7.016  1.00 82.90           C  
ATOM   1793  HB  ILE A 110     -10.134   5.112  -6.719  1.00 82.90           H  
ATOM   1794  O   ILE A 110      -7.480   5.121  -5.741  1.00 82.90           O  
ATOM   1795  CG1 ILE A 110     -11.501   3.455  -6.797  1.00 82.90           C  
ATOM   1796 HG12 ILE A 110     -11.522   2.435  -7.182  1.00 82.90           H  
ATOM   1797 HG13 ILE A 110     -11.732   3.421  -5.733  1.00 82.90           H  
ATOM   1798  CG2 ILE A 110      -9.713   3.989  -8.505  1.00 82.90           C  
ATOM   1799 HG21 ILE A 110      -8.716   4.396  -8.669  1.00 82.90           H  
ATOM   1800 HG22 ILE A 110      -9.733   2.952  -8.841  1.00 82.90           H  
ATOM   1801 HG23 ILE A 110     -10.405   4.574  -9.111  1.00 82.90           H  
ATOM   1802  CD1 ILE A 110     -12.623   4.262  -7.444  1.00 82.90           C  
ATOM   1803 HD11 ILE A 110     -12.567   5.305  -7.132  1.00 82.90           H  
ATOM   1804 HD12 ILE A 110     -12.573   4.195  -8.531  1.00 82.90           H  
ATOM   1805 HD13 ILE A 110     -13.569   3.839  -7.106  1.00 82.90           H  
ATOM   1806  N   LEU A 111      -6.783   3.375  -6.969  1.00 81.82           N  
ATOM   1807  H   LEU A 111      -7.024   2.479  -7.369  1.00 81.82           H  
ATOM   1808  CA  LEU A 111      -5.484   3.927  -7.277  1.00 81.82           C  
ATOM   1809  HA  LEU A 111      -5.346   4.852  -6.717  1.00 81.82           H  
ATOM   1810  C   LEU A 111      -5.376   4.250  -8.756  1.00 81.82           C  
ATOM   1811  CB  LEU A 111      -4.425   2.916  -6.871  1.00 81.82           C  
ATOM   1812  HB2 LEU A 111      -4.667   2.480  -5.902  1.00 81.82           H  
ATOM   1813  HB3 LEU A 111      -4.413   2.117  -7.613  1.00 81.82           H  
ATOM   1814  O   LEU A 111      -5.645   3.392  -9.596  1.00 81.82           O  
ATOM   1815  CG  LEU A 111      -3.063   3.599  -6.814  1.00 81.82           C  
ATOM   1816  HG  LEU A 111      -2.870   4.197  -7.704  1.00 81.82           H  
ATOM   1817  CD1 LEU A 111      -2.973   4.457  -5.573  1.00 81.82           C  
ATOM   1818 HD11 LEU A 111      -3.612   5.336  -5.653  1.00 81.82           H  
ATOM   1819 HD12 LEU A 111      -1.945   4.798  -5.457  1.00 81.82           H  
ATOM   1820 HD13 LEU A 111      -3.285   3.845  -4.726  1.00 81.82           H  
ATOM   1821  CD2 LEU A 111      -2.004   2.535  -6.700  1.00 81.82           C  
ATOM   1822 HD21 LEU A 111      -1.023   3.010  -6.713  1.00 81.82           H  
ATOM   1823 HD22 LEU A 111      -2.185   1.992  -5.773  1.00 81.82           H  
ATOM   1824 HD23 LEU A 111      -2.068   1.852  -7.547  1.00 81.82           H  
ATOM   1825  N   MET A 112      -4.943   5.465  -9.068  1.00 78.08           N  
ATOM   1826  H   MET A 112      -4.711   6.115  -8.331  1.00 78.08           H  
ATOM   1827  CA  MET A 112      -4.864   5.948 -10.439  1.00 78.08           C  
ATOM   1828  HA  MET A 112      -4.998   5.109 -11.122  1.00 78.08           H  
ATOM   1829  C   MET A 112      -3.513   6.555 -10.761  1.00 78.08           C  
ATOM   1830  CB  MET A 112      -5.984   6.947 -10.721  1.00 78.08           C  
ATOM   1831  HB2 MET A 112      -5.866   7.324 -11.737  1.00 78.08           H  
ATOM   1832  HB3 MET A 112      -5.933   7.783 -10.023  1.00 78.08           H  
ATOM   1833  O   MET A 112      -2.892   7.220  -9.932  1.00 78.08           O  
ATOM   1834  CG  MET A 112      -7.327   6.234 -10.591  1.00 78.08           C  
ATOM   1835  HG2 MET A 112      -7.291   5.297 -11.146  1.00 78.08           H  
ATOM   1836  HG3 MET A 112      -7.493   6.003  -9.538  1.00 78.08           H  
ATOM   1837  SD  MET A 112      -8.745   7.160 -11.170  1.00 78.08           S  
ATOM   1838  CE  MET A 112      -8.391   7.356 -12.938  1.00 78.08           C  
ATOM   1839  HE1 MET A 112      -9.243   7.815 -13.440  1.00 78.08           H  
ATOM   1840  HE2 MET A 112      -7.521   7.997 -13.078  1.00 78.08           H  
ATOM   1841  HE3 MET A 112      -8.200   6.382 -13.389  1.00 78.08           H  
ATOM   1842  N   ASP A 113      -3.089   6.324 -11.995  1.00 76.60           N  
ATOM   1843  H   ASP A 113      -3.663   5.756 -12.601  1.00 76.60           H  
ATOM   1844  CA  ASP A 113      -1.938   6.961 -12.604  1.00 76.60           C  
ATOM   1845  HA  ASP A 113      -1.298   7.382 -11.828  1.00 76.60           H  
ATOM   1846  C   ASP A 113      -2.401   8.093 -13.523  1.00 76.60           C  
ATOM   1847  CB  ASP A 113      -1.134   5.913 -13.374  1.00 76.60           C  
ATOM   1848  HB2 ASP A 113      -1.656   5.626 -14.287  1.00 76.60           H  
ATOM   1849  HB3 ASP A 113      -1.031   5.015 -12.764  1.00 76.60           H  
ATOM   1850  O   ASP A 113      -2.910   7.854 -14.621  1.00 76.60           O  
ATOM   1851  CG  ASP A 113       0.259   6.419 -13.719  1.00 76.60           C  
ATOM   1852  OD1 ASP A 113       0.508   7.646 -13.731  1.00 76.60           O  
ATOM   1853  OD2 ASP A 113       1.145   5.567 -13.925  1.00 76.60           O  
ATOM   1854  N   GLU A 114      -2.219   9.338 -13.084  1.00 73.98           N  
ATOM   1855  H   GLU A 114      -1.824   9.487 -12.167  1.00 73.98           H  
ATOM   1856  CA  GLU A 114      -2.575  10.511 -13.883  1.00 73.98           C  
ATOM   1857  HA  GLU A 114      -3.456  10.268 -14.476  1.00 73.98           H  
ATOM   1858  C   GLU A 114      -1.479  10.926 -14.882  1.00 73.98           C  
ATOM   1859  CB  GLU A 114      -2.950  11.713 -13.004  1.00 73.98           C  
ATOM   1860  HB2 GLU A 114      -2.060  12.069 -12.484  1.00 73.98           H  
ATOM   1861  HB3 GLU A 114      -3.279  12.502 -13.679  1.00 73.98           H  
ATOM   1862  O   GLU A 114      -1.561  12.016 -15.449  1.00 73.98           O  
ATOM   1863  CG  GLU A 114      -4.070  11.496 -11.981  1.00 73.98           C  
ATOM   1864  HG2 GLU A 114      -4.826  10.835 -12.405  1.00 73.98           H  
ATOM   1865  HG3 GLU A 114      -3.660  10.997 -11.103  1.00 73.98           H  
ATOM   1866  CD  GLU A 114      -4.702  12.844 -11.577  1.00 73.98           C  
ATOM   1867  OE1 GLU A 114      -5.891  12.868 -11.205  1.00 73.98           O  
ATOM   1868  OE2 GLU A 114      -3.997  13.888 -11.638  1.00 73.98           O  
ATOM   1869  N   ARG A 115      -0.423  10.125 -15.104  1.00 66.22           N  
ATOM   1870  H   ARG A 115      -0.350   9.258 -14.591  1.00 66.22           H  
ATOM   1871  CA  ARG A 115       0.604  10.446 -16.117  1.00 66.22           C  
ATOM   1872  HA  ARG A 115       0.955  11.468 -15.968  1.00 66.22           H  
ATOM   1873  C   ARG A 115       0.051  10.415 -17.536  1.00 66.22           C  
ATOM   1874  CB  ARG A 115       1.786   9.473 -16.014  1.00 66.22           C  
ATOM   1875  HB2 ARG A 115       1.420   8.447 -15.978  1.00 66.22           H  
ATOM   1876  HB3 ARG A 115       2.408   9.572 -16.903  1.00 66.22           H  
ATOM   1877  O   ARG A 115       0.375  11.288 -18.336  1.00 66.22           O  
ATOM   1878  CG  ARG A 115       2.649   9.786 -14.792  1.00 66.22           C  
ATOM   1879  HG2 ARG A 115       2.050   9.792 -13.881  1.00 66.22           H  
ATOM   1880  HG3 ARG A 115       3.080  10.772 -14.965  1.00 66.22           H  
ATOM   1881  CD  ARG A 115       3.821   8.825 -14.633  1.00 66.22           C  
ATOM   1882  HD2 ARG A 115       4.376   8.802 -15.571  1.00 66.22           H  
ATOM   1883  HD3 ARG A 115       4.482   9.208 -13.856  1.00 66.22           H  
ATOM   1884  NE  ARG A 115       3.404   7.465 -14.267  1.00 66.22           N  
ATOM   1885  HE  ARG A 115       2.418   7.287 -14.142  1.00 66.22           H  
ATOM   1886  NH1 ARG A 115       5.512   6.565 -14.296  1.00 66.22           N  
ATOM   1887 HH11 ARG A 115       5.865   7.466 -14.586  1.00 66.22           H  
ATOM   1888 HH12 ARG A 115       6.101   5.745 -14.335  1.00 66.22           H  
ATOM   1889  NH2 ARG A 115       3.770   5.247 -13.909  1.00 66.22           N  
ATOM   1890 HH21 ARG A 115       2.765   5.163 -13.875  1.00 66.22           H  
ATOM   1891 HH22 ARG A 115       4.363   4.430 -13.897  1.00 66.22           H  
ATOM   1892  CZ  ARG A 115       4.220   6.436 -14.155  1.00 66.22           C  
ATOM   1893  N   PHE A 116      -0.798   9.439 -17.831  1.00 57.29           N  
ATOM   1894  H   PHE A 116      -1.017   8.776 -17.100  1.00 57.29           H  
ATOM   1895  CA  PHE A 116      -1.281   9.138 -19.178  1.00 57.29           C  
ATOM   1896  HA  PHE A 116      -0.528   9.454 -19.900  1.00 57.29           H  
ATOM   1897  C   PHE A 116      -2.559   9.922 -19.510  1.00 57.29           C  
ATOM   1898  CB  PHE A 116      -1.422   7.616 -19.324  1.00 57.29           C  
ATOM   1899  HB2 PHE A 116      -2.223   7.264 -18.674  1.00 57.29           H  
ATOM   1900  HB3 PHE A 116      -1.706   7.384 -20.350  1.00 57.29           H  
ATOM   1901  O   PHE A 116      -3.588   9.351 -19.856  1.00 57.29           O  
ATOM   1902  CG  PHE A 116      -0.144   6.866 -18.995  1.00 57.29           C  
ATOM   1903  CD1 PHE A 116       0.896   6.804 -19.940  1.00 57.29           C  
ATOM   1904  HD1 PHE A 116       0.759   7.239 -20.919  1.00 57.29           H  
ATOM   1905  CD2 PHE A 116       0.018   6.254 -17.736  1.00 57.29           C  
ATOM   1906  HD2 PHE A 116      -0.780   6.290 -17.009  1.00 57.29           H  
ATOM   1907  CE1 PHE A 116       2.096   6.141 -19.627  1.00 57.29           C  
ATOM   1908  HE1 PHE A 116       2.879   6.079 -20.368  1.00 57.29           H  
ATOM   1909  CE2 PHE A 116       1.215   5.584 -17.426  1.00 57.29           C  
ATOM   1910  HE2 PHE A 116       1.329   5.106 -16.465  1.00 57.29           H  
ATOM   1911  CZ  PHE A 116       2.255   5.529 -18.371  1.00 57.29           C  
ATOM   1912  HZ  PHE A 116       3.170   5.002 -18.142  1.00 57.29           H  
ATOM   1913  N   ARG A 117      -2.519  11.256 -19.362  1.00 51.76           N  
ATOM   1914  H   ARG A 117      -1.638  11.667 -19.087  1.00 51.76           H  
ATOM   1915  CA  ARG A 117      -3.675  12.130 -19.653  1.00 51.76           C  
ATOM   1916  HA  ARG A 117      -4.541  11.750 -19.110  1.00 51.76           H  
ATOM   1917  C   ARG A 117      -4.110  12.099 -21.124  1.00 51.76           C  
ATOM   1918  CB  ARG A 117      -3.397  13.580 -19.217  1.00 51.76           C  
ATOM   1919  HB2 ARG A 117      -4.159  14.227 -19.652  1.00 51.76           H  
ATOM   1920  HB3 ARG A 117      -2.424  13.899 -19.592  1.00 51.76           H  
ATOM   1921  O   ARG A 117      -5.275  12.389 -21.389  1.00 51.76           O  
ATOM   1922  CG  ARG A 117      -3.453  13.732 -17.693  1.00 51.76           C  
ATOM   1923  HG2 ARG A 117      -2.641  13.148 -17.260  1.00 51.76           H  
ATOM   1924  HG3 ARG A 117      -4.406  13.344 -17.333  1.00 51.76           H  
ATOM   1925  CD  ARG A 117      -3.309  15.194 -17.258  1.00 51.76           C  
ATOM   1926  HD2 ARG A 117      -4.023  15.792 -17.825  1.00 51.76           H  
ATOM   1927  HD3 ARG A 117      -2.299  15.531 -17.490  1.00 51.76           H  
ATOM   1928  NE  ARG A 117      -3.576  15.344 -15.813  1.00 51.76           N  
ATOM   1929  HE  ARG A 117      -3.615  14.491 -15.274  1.00 51.76           H  
ATOM   1930  NH1 ARG A 117      -3.690  17.630 -15.751  1.00 51.76           N  
ATOM   1931 HH11 ARG A 117      -3.439  17.639 -16.729  1.00 51.76           H  
ATOM   1932 HH12 ARG A 117      -3.896  18.482 -15.250  1.00 51.76           H  
ATOM   1933  NH2 ARG A 117      -4.121  16.441 -13.895  1.00 51.76           N  
ATOM   1934 HH21 ARG A 117      -4.386  17.280 -13.398  1.00 51.76           H  
ATOM   1935 HH22 ARG A 117      -4.190  15.561 -13.404  1.00 51.76           H  
ATOM   1936  CZ  ARG A 117      -3.796  16.469 -15.159  1.00 51.76           C  
ATOM   1937  N   ASP A 118      -3.204  11.749 -22.039  1.00 44.66           N  
ATOM   1938  H   ASP A 118      -2.266  11.539 -21.730  1.00 44.66           H  
ATOM   1939  CA  ASP A 118      -3.430  11.825 -23.489  1.00 44.66           C  
ATOM   1940  HA  ASP A 118      -4.210  12.562 -23.679  1.00 44.66           H  
ATOM   1941  C   ASP A 118      -3.958  10.525 -24.123  1.00 44.66           C  
ATOM   1942  CB  ASP A 118      -2.152  12.334 -24.181  1.00 44.66           C  
ATOM   1943  HB2 ASP A 118      -1.303  11.731 -23.860  1.00 44.66           H  
ATOM   1944  HB3 ASP A 118      -2.262  12.216 -25.259  1.00 44.66           H  
ATOM   1945  O   ASP A 118      -4.491  10.562 -25.234  1.00 44.66           O  
ATOM   1946  CG  ASP A 118      -1.880  13.820 -23.900  1.00 44.66           C  
ATOM   1947  OD1 ASP A 118      -2.858  14.581 -23.705  1.00 44.66           O  
ATOM   1948  OD2 ASP A 118      -0.688  14.197 -23.860  1.00 44.66           O  
ATOM   1949  N   ASP A 119      -3.929   9.396 -23.410  1.00 41.51           N  
ATOM   1950  H   ASP A 119      -3.523   9.404 -22.485  1.00 41.51           H  
ATOM   1951  CA  ASP A 119      -4.390   8.115 -23.949  1.00 41.51           C  
ATOM   1952  HA  ASP A 119      -4.203   8.109 -25.023  1.00 41.51           H  
ATOM   1953  C   ASP A 119      -5.913   7.960 -23.782  1.00 41.51           C  
ATOM   1954  CB  ASP A 119      -3.570   6.946 -23.374  1.00 41.51           C  
ATOM   1955  HB2 ASP A 119      -4.030   6.010 -23.691  1.00 41.51           H  
ATOM   1956  HB3 ASP A 119      -3.603   6.988 -22.286  1.00 41.51           H  
ATOM   1957  O   ASP A 119      -6.419   7.245 -22.928  1.00 41.51           O  
ATOM   1958  CG  ASP A 119      -2.108   6.935 -23.849  1.00 41.51           C  
ATOM   1959  OD1 ASP A 119      -1.836   7.458 -24.954  1.00 41.51           O  
ATOM   1960  OD2 ASP A 119      -1.269   6.396 -23.094  1.00 41.51           O  
ATOM   1961  N   GLY A 120      -6.686   8.670 -24.604  1.00 35.90           N  
ATOM   1962  H   GLY A 120      -6.179   9.347 -25.156  1.00 35.90           H  
ATOM   1963  CA  GLY A 120      -7.959   8.166 -25.145  1.00 35.90           C  
ATOM   1964  HA2 GLY A 120      -8.293   8.869 -25.908  1.00 35.90           H  
ATOM   1965  HA3 GLY A 120      -7.739   7.227 -25.652  1.00 35.90           H  
ATOM   1966  C   GLY A 120      -9.165   7.887 -24.224  1.00 35.90           C  
ATOM   1967  O   GLY A 120     -10.225   7.559 -24.758  1.00 35.90           O  
ATOM   1968  N   ILE A 121      -9.124   8.071 -22.897  1.00 39.63           N  
ATOM   1969  H   ILE A 121      -8.208   8.195 -22.490  1.00 39.63           H  
ATOM   1970  CA  ILE A 121     -10.288   7.815 -22.006  1.00 39.63           C  
ATOM   1971  HA  ILE A 121     -10.794   6.946 -22.427  1.00 39.63           H  
ATOM   1972  C   ILE A 121     -11.330   8.961 -22.058  1.00 39.63           C  
ATOM   1973  CB  ILE A 121      -9.892   7.379 -20.566  1.00 39.63           C  
ATOM   1974  HB  ILE A 121      -9.574   8.261 -20.010  1.00 39.63           H  
ATOM   1975  O   ILE A 121     -11.859   9.423 -21.050  1.00 39.63           O  
ATOM   1976  CG1 ILE A 121      -8.724   6.364 -20.573  1.00 39.63           C  
ATOM   1977 HG12 ILE A 121      -8.969   5.521 -21.220  1.00 39.63           H  
ATOM   1978 HG13 ILE A 121      -7.842   6.862 -20.976  1.00 39.63           H  
ATOM   1979  CG2 ILE A 121     -11.096   6.735 -19.835  1.00 39.63           C  
ATOM   1980 HG21 ILE A 121     -11.336   5.774 -20.289  1.00 39.63           H  
ATOM   1981 HG22 ILE A 121     -11.981   7.370 -19.851  1.00 39.63           H  
ATOM   1982 HG23 ILE A 121     -10.848   6.578 -18.785  1.00 39.63           H  
ATOM   1983  CD1 ILE A 121      -8.303   5.829 -19.198  1.00 39.63           C  
ATOM   1984 HD11 ILE A 121      -9.061   5.157 -18.796  1.00 39.63           H  
ATOM   1985 HD12 ILE A 121      -7.371   5.273 -19.299  1.00 39.63           H  
ATOM   1986 HD13 ILE A 121      -8.144   6.662 -18.514  1.00 39.63           H  
ATOM   1987  N   LYS A 122     -11.684   9.434 -23.262  1.00 39.99           N  
ATOM   1988  H   LYS A 122     -11.203   9.029 -24.053  1.00 39.99           H  
ATOM   1989  CA  LYS A 122     -12.899  10.242 -23.494  1.00 39.99           C  
ATOM   1990  HA  LYS A 122     -13.087  10.839 -22.602  1.00 39.99           H  
ATOM   1991  C   LYS A 122     -14.163   9.382 -23.644  1.00 39.99           C  
ATOM   1992  CB  LYS A 122     -12.708  11.213 -24.676  1.00 39.99           C  
ATOM   1993  HB2 LYS A 122     -13.687  11.492 -25.066  1.00 39.99           H  
ATOM   1994  HB3 LYS A 122     -12.154  10.720 -25.476  1.00 39.99           H  
ATOM   1995  O   LYS A 122     -15.262   9.932 -23.633  1.00 39.99           O  
ATOM   1996  CG  LYS A 122     -11.987  12.501 -24.245  1.00 39.99           C  
ATOM   1997  HG2 LYS A 122     -10.976  12.256 -23.921  1.00 39.99           H  
ATOM   1998  HG3 LYS A 122     -12.524  12.947 -23.407  1.00 39.99           H  
ATOM   1999  CD  LYS A 122     -11.925  13.522 -25.392  1.00 39.99           C  
ATOM   2000  HD2 LYS A 122     -12.937  13.748 -25.729  1.00 39.99           H  
ATOM   2001  HD3 LYS A 122     -11.361  13.087 -26.217  1.00 39.99           H  
ATOM   2002  CE  LYS A 122     -11.238  14.809 -24.916  1.00 39.99           C  
ATOM   2003  HE2 LYS A 122     -10.264  14.541 -24.507  1.00 39.99           H  
ATOM   2004  HE3 LYS A 122     -11.825  15.244 -24.107  1.00 39.99           H  
ATOM   2005  NZ  LYS A 122     -11.066  15.787 -26.020  1.00 39.99           N  
ATOM   2006  HZ1 LYS A 122     -11.956  16.058 -26.413  1.00 39.99           H  
ATOM   2007  HZ2 LYS A 122     -10.495  15.383 -26.749  1.00 39.99           H  
ATOM   2008  HZ3 LYS A 122     -10.586  16.610 -25.686  1.00 39.99           H  
ATOM   2009  N   GLN A 123     -14.049   8.055 -23.747  1.00 35.54           N  
ATOM   2010  H   GLN A 123     -13.123   7.656 -23.798  1.00 35.54           H  
ATOM   2011  CA  GLN A 123     -15.204   7.176 -23.998  1.00 35.54           C  
ATOM   2012  HA  GLN A 123     -15.977   7.773 -24.482  1.00 35.54           H  
ATOM   2013  C   GLN A 123     -15.900   6.626 -22.744  1.00 35.54           C  
ATOM   2014  CB  GLN A 123     -14.808   6.072 -24.991  1.00 35.54           C  
ATOM   2015  HB2 GLN A 123     -13.722   5.998 -25.057  1.00 35.54           H  
ATOM   2016  HB3 GLN A 123     -15.194   5.110 -24.654  1.00 35.54           H  
ATOM   2017  O   GLN A 123     -17.102   6.375 -22.791  1.00 35.54           O  
ATOM   2018  CG  GLN A 123     -15.402   6.379 -26.376  1.00 35.54           C  
ATOM   2019  HG2 GLN A 123     -15.126   7.390 -26.674  1.00 35.54           H  
ATOM   2020  HG3 GLN A 123     -16.488   6.317 -26.317  1.00 35.54           H  
ATOM   2021  CD  GLN A 123     -14.918   5.427 -27.463  1.00 35.54           C  
ATOM   2022  NE2 GLN A 123     -15.528   5.438 -28.627  1.00 35.54           N  
ATOM   2023 HE21 GLN A 123     -16.364   5.982 -28.784  1.00 35.54           H  
ATOM   2024 HE22 GLN A 123     -15.182   4.752 -29.283  1.00 35.54           H  
ATOM   2025  OE1 GLN A 123     -13.971   4.684 -27.310  1.00 35.54           O  
ATOM   2026  N   GLY A 124     -15.224   6.556 -21.591  1.00 31.99           N  
ATOM   2027  H   GLY A 124     -14.235   6.759 -21.592  1.00 31.99           H  
ATOM   2028  CA  GLY A 124     -15.830   6.038 -20.352  1.00 31.99           C  
ATOM   2029  HA2 GLY A 124     -16.208   5.032 -20.534  1.00 31.99           H  
ATOM   2030  HA3 GLY A 124     -15.061   5.976 -19.583  1.00 31.99           H  
ATOM   2031  C   GLY A 124     -16.984   6.886 -19.797  1.00 31.99           C  
ATOM   2032  O   GLY A 124     -17.768   6.413 -18.978  1.00 31.99           O  
ATOM   2033  N   LYS A 125     -17.144   8.133 -20.264  1.00 32.62           N  
ATOM   2034  H   LYS A 125     -16.485   8.459 -20.957  1.00 32.62           H  
ATOM   2035  CA  LYS A 125     -18.134   9.067 -19.714  1.00 32.62           C  
ATOM   2036  HA  LYS A 125     -18.097   8.953 -18.630  1.00 32.62           H  
ATOM   2037  C   LYS A 125     -19.577   8.724 -20.101  1.00 32.62           C  
ATOM   2038  CB  LYS A 125     -17.730  10.522 -20.050  1.00 32.62           C  
ATOM   2039  HB2 LYS A 125     -16.642  10.576 -20.071  1.00 32.62           H  
ATOM   2040  HB3 LYS A 125     -18.099  10.795 -21.038  1.00 32.62           H  
ATOM   2041  O   LYS A 125     -20.474   9.151 -19.392  1.00 32.62           O  
ATOM   2042  CG  LYS A 125     -18.226  11.539 -18.999  1.00 32.62           C  
ATOM   2043  HG2 LYS A 125     -18.021  11.135 -18.008  1.00 32.62           H  
ATOM   2044  HG3 LYS A 125     -19.303  11.672 -19.100  1.00 32.62           H  
ATOM   2045  CD  LYS A 125     -17.524  12.911 -19.104  1.00 32.62           C  
ATOM   2046  HD2 LYS A 125     -16.447  12.742 -19.088  1.00 32.62           H  
ATOM   2047  HD3 LYS A 125     -17.793  13.399 -20.040  1.00 32.62           H  
ATOM   2048  CE  LYS A 125     -17.907  13.808 -17.908  1.00 32.62           C  
ATOM   2049  HE2 LYS A 125     -18.039  13.162 -17.039  1.00 32.62           H  
ATOM   2050  HE3 LYS A 125     -18.868  14.283 -18.109  1.00 32.62           H  
ATOM   2051  NZ  LYS A 125     -16.877  14.830 -17.557  1.00 32.62           N  
ATOM   2052  HZ1 LYS A 125     -16.636  15.459 -18.310  1.00 32.62           H  
ATOM   2053  HZ2 LYS A 125     -17.137  15.368 -16.743  1.00 32.62           H  
ATOM   2054  HZ3 LYS A 125     -16.032  14.408 -17.200  1.00 32.62           H  
ATOM   2055  N   LYS A 126     -19.841   7.980 -21.187  1.00 33.80           N  
ATOM   2056  H   LYS A 126     -19.063   7.591 -21.701  1.00 33.80           H  
ATOM   2057  CA  LYS A 126     -21.223   7.785 -21.685  1.00 33.80           C  
ATOM   2058  HA  LYS A 126     -21.851   8.539 -21.209  1.00 33.80           H  
ATOM   2059  C   LYS A 126     -21.879   6.463 -21.264  1.00 33.80           C  
ATOM   2060  CB  LYS A 126     -21.292   8.045 -23.203  1.00 33.80           C  
ATOM   2061  HB2 LYS A 126     -21.354   7.096 -23.736  1.00 33.80           H  
ATOM   2062  HB3 LYS A 126     -20.387   8.557 -23.529  1.00 33.80           H  
ATOM   2063  O   LYS A 126     -23.080   6.461 -21.020  1.00 33.80           O  
ATOM   2064  CG  LYS A 126     -22.500   8.932 -23.557  1.00 33.80           C  
ATOM   2065  HG2 LYS A 126     -23.416   8.436 -23.236  1.00 33.80           H  
ATOM   2066  HG3 LYS A 126     -22.410   9.882 -23.030  1.00 33.80           H  
ATOM   2067  CD  LYS A 126     -22.575   9.203 -25.066  1.00 33.80           C  
ATOM   2068  HD2 LYS A 126     -21.639   9.654 -25.396  1.00 33.80           H  
ATOM   2069  HD3 LYS A 126     -22.711   8.253 -25.583  1.00 33.80           H  
ATOM   2070  CE  LYS A 126     -23.743  10.144 -25.389  1.00 33.80           C  
ATOM   2071  HE2 LYS A 126     -23.576  11.096 -24.887  1.00 33.80           H  
ATOM   2072  HE3 LYS A 126     -24.656   9.707 -24.984  1.00 33.80           H  
ATOM   2073  NZ  LYS A 126     -23.886  10.347 -26.854  1.00 33.80           N  
ATOM   2074  HZ1 LYS A 126     -24.663  10.959 -27.057  1.00 33.80           H  
ATOM   2075  HZ2 LYS A 126     -23.044  10.745 -27.244  1.00 33.80           H  
ATOM   2076  HZ3 LYS A 126     -24.056   9.462 -27.310  1.00 33.80           H  
ATOM   2077  N   GLU A 127     -21.118   5.381 -21.111  1.00 34.60           N  
ATOM   2078  H   GLU A 127     -20.142   5.430 -21.366  1.00 34.60           H  
ATOM   2079  CA  GLU A 127     -21.677   4.045 -20.820  1.00 34.60           C  
ATOM   2080  HA  GLU A 127     -22.711   4.004 -21.162  1.00 34.60           H  
ATOM   2081  C   GLU A 127     -21.738   3.722 -19.322  1.00 34.60           C  
ATOM   2082  CB  GLU A 127     -20.910   2.983 -21.616  1.00 34.60           C  
ATOM   2083  HB2 GLU A 127     -19.839   3.143 -21.486  1.00 34.60           H  
ATOM   2084  HB3 GLU A 127     -21.173   1.993 -21.244  1.00 34.60           H  
ATOM   2085  O   GLU A 127     -22.745   3.199 -18.846  1.00 34.60           O  
ATOM   2086  CG  GLU A 127     -21.302   3.077 -23.101  1.00 34.60           C  
ATOM   2087  HG2 GLU A 127     -22.367   2.862 -23.190  1.00 34.60           H  
ATOM   2088  HG3 GLU A 127     -21.142   4.098 -23.447  1.00 34.60           H  
ATOM   2089  CD  GLU A 127     -20.513   2.134 -24.016  1.00 34.60           C  
ATOM   2090  OE1 GLU A 127     -20.935   2.028 -25.189  1.00 34.60           O  
ATOM   2091  OE2 GLU A 127     -19.480   1.601 -23.562  1.00 34.60           O  
ATOM   2092  N   LEU A 128     -20.764   4.175 -18.524  1.00 41.30           N  
ATOM   2093  H   LEU A 128     -19.928   4.559 -18.939  1.00 41.30           H  
ATOM   2094  CA  LEU A 128     -20.858   4.097 -17.059  1.00 41.30           C  
ATOM   2095  HA  LEU A 128     -21.088   3.069 -16.781  1.00 41.30           H  
ATOM   2096  C   LEU A 128     -22.018   4.948 -16.520  1.00 41.30           C  
ATOM   2097  CB  LEU A 128     -19.500   4.488 -16.445  1.00 41.30           C  
ATOM   2098  HB2 LEU A 128     -18.958   5.126 -17.143  1.00 41.30           H  
ATOM   2099  HB3 LEU A 128     -19.657   5.076 -15.541  1.00 41.30           H  
ATOM   2100  O   LEU A 128     -22.638   4.584 -15.520  1.00 41.30           O  
ATOM   2101  CG  LEU A 128     -18.654   3.246 -16.099  1.00 41.30           C  
ATOM   2102  HG  LEU A 128     -18.940   2.412 -16.741  1.00 41.30           H  
ATOM   2103  CD1 LEU A 128     -17.167   3.510 -16.318  1.00 41.30           C  
ATOM   2104 HD11 LEU A 128     -16.602   2.608 -16.084  1.00 41.30           H  
ATOM   2105 HD12 LEU A 128     -16.828   4.327 -15.682  1.00 41.30           H  
ATOM   2106 HD13 LEU A 128     -16.991   3.765 -17.363  1.00 41.30           H  
ATOM   2107  CD2 LEU A 128     -18.874   2.855 -14.635  1.00 41.30           C  
ATOM   2108 HD21 LEU A 128     -18.529   3.649 -13.972  1.00 41.30           H  
ATOM   2109 HD22 LEU A 128     -19.932   2.658 -14.461  1.00 41.30           H  
ATOM   2110 HD23 LEU A 128     -18.316   1.944 -14.423  1.00 41.30           H  
ATOM   2111  N   LEU A 129     -22.394   6.018 -17.244  1.00 35.43           N  
ATOM   2112  H   LEU A 129     -21.860   6.209 -18.079  1.00 35.43           H  
ATOM   2113  CA  LEU A 129     -23.592   6.818 -16.988  1.00 35.43           C  
ATOM   2114  HA  LEU A 129     -23.537   7.048 -15.924  1.00 35.43           H  
ATOM   2115  C   LEU A 129     -24.928   6.061 -17.224  1.00 35.43           C  
ATOM   2116  CB  LEU A 129     -23.566   8.174 -17.734  1.00 35.43           C  
ATOM   2117  HB2 LEU A 129     -24.578   8.579 -17.781  1.00 35.43           H  
ATOM   2118  HB3 LEU A 129     -23.278   7.971 -18.765  1.00 35.43           H  
ATOM   2119  O   LEU A 129     -25.986   6.640 -16.983  1.00 35.43           O  
ATOM   2120  CG  LEU A 129     -22.650   9.296 -17.190  1.00 35.43           C  
ATOM   2121  HG  LEU A 129     -21.619   8.940 -17.195  1.00 35.43           H  
ATOM   2122  CD1 LEU A 129     -22.794  10.521 -18.095  1.00 35.43           C  
ATOM   2123 HD11 LEU A 129     -22.659  10.234 -19.138  1.00 35.43           H  
ATOM   2124 HD12 LEU A 129     -23.785  10.966 -17.999  1.00 35.43           H  
ATOM   2125 HD13 LEU A 129     -22.033  11.260 -17.843  1.00 35.43           H  
ATOM   2126  CD2 LEU A 129     -22.954   9.828 -15.789  1.00 35.43           C  
ATOM   2127 HD21 LEU A 129     -22.856   9.010 -15.075  1.00 35.43           H  
ATOM   2128 HD22 LEU A 129     -22.182  10.552 -15.528  1.00 35.43           H  
ATOM   2129 HD23 LEU A 129     -23.910  10.349 -15.748  1.00 35.43           H  
ATOM   2130  N   ALA A 130     -24.946   4.791 -17.614  1.00 41.51           N  
ATOM   2131  H   ALA A 130     -24.091   4.331 -17.893  1.00 41.51           H  
ATOM   2132  CA  ALA A 130     -26.193   4.024 -17.674  1.00 41.51           C  
ATOM   2133  HA  ALA A 130     -27.052   4.695 -17.652  1.00 41.51           H  
ATOM   2134  C   ALA A 130     -26.389   3.071 -16.477  1.00 41.51           C  
ATOM   2135  CB  ALA A 130     -26.253   3.327 -19.034  1.00 41.51           C  
ATOM   2136  HB1 ALA A 130     -26.191   4.066 -19.833  1.00 41.51           H  
ATOM   2137  HB2 ALA A 130     -27.193   2.783 -19.126  1.00 41.51           H  
ATOM   2138  HB3 ALA A 130     -25.424   2.627 -19.135  1.00 41.51           H  
ATOM   2139  O   ALA A 130     -27.525   2.700 -16.201  1.00 41.51           O  
ATOM   2140  N   GLN A 131     -25.329   2.699 -15.742  1.00 42.82           N  
ATOM   2141  H   GLN A 131     -24.420   3.052 -16.006  1.00 42.82           H  
ATOM   2142  CA  GLN A 131     -25.356   1.493 -14.889  1.00 42.82           C  
ATOM   2143  HA  GLN A 131     -26.386   1.144 -14.811  1.00 42.82           H  
ATOM   2144  C   GLN A 131     -24.926   1.671 -13.414  1.00 42.82           C  
ATOM   2145  CB  GLN A 131     -24.576   0.366 -15.592  1.00 42.82           C  
ATOM   2146  HB2 GLN A 131     -24.528  -0.503 -14.935  1.00 42.82           H  
ATOM   2147  HB3 GLN A 131     -23.557   0.700 -15.790  1.00 42.82           H  
ATOM   2148  O   GLN A 131     -24.686   0.681 -12.736  1.00 42.82           O  
ATOM   2149  CG  GLN A 131     -25.237  -0.087 -16.906  1.00 42.82           C  
ATOM   2150  HG2 GLN A 131     -25.221   0.727 -17.631  1.00 42.82           H  
ATOM   2151  HG3 GLN A 131     -26.275  -0.359 -16.711  1.00 42.82           H  
ATOM   2152  CD  GLN A 131     -24.534  -1.285 -17.536  1.00 42.82           C  
ATOM   2153  NE2 GLN A 131     -25.103  -1.888 -18.556  1.00 42.82           N  
ATOM   2154 HE21 GLN A 131     -25.982  -1.568 -18.936  1.00 42.82           H  
ATOM   2155 HE22 GLN A 131     -24.571  -2.652 -18.946  1.00 42.82           H  
ATOM   2156  OE1 GLN A 131     -23.464  -1.704 -17.139  1.00 42.82           O  
ATOM   2157  N   GLY A 132     -24.873   2.895 -12.868  1.00 37.08           N  
ATOM   2158  H   GLY A 132     -25.125   3.681 -13.449  1.00 37.08           H  
ATOM   2159  CA  GLY A 132     -24.691   3.096 -11.408  1.00 37.08           C  
ATOM   2160  HA2 GLY A 132     -24.915   2.177 -10.867  1.00 37.08           H  
ATOM   2161  HA3 GLY A 132     -25.413   3.841 -11.072  1.00 37.08           H  
ATOM   2162  C   GLY A 132     -23.307   3.571 -10.939  1.00 37.08           C  
ATOM   2163  O   GLY A 132     -23.018   3.545  -9.754  1.00 37.08           O  
ATOM   2164  N   LYS A 133     -22.490   4.074 -11.872  1.00 42.83           N  
ATOM   2165  H   LYS A 133     -22.734   3.813 -12.816  1.00 42.83           H  
ATOM   2166  CA  LYS A 133     -21.637   5.276 -11.755  1.00 42.83           C  
ATOM   2167  HA  LYS A 133     -20.892   5.234 -12.550  1.00 42.83           H  
ATOM   2168  C   LYS A 133     -20.857   5.482 -10.449  1.00 42.83           C  
ATOM   2169  CB  LYS A 133     -22.493   6.521 -12.001  1.00 42.83           C  
ATOM   2170  HB2 LYS A 133     -23.216   6.584 -11.188  1.00 42.83           H  
ATOM   2171  HB3 LYS A 133     -21.861   7.408 -11.957  1.00 42.83           H  
ATOM   2172  O   LYS A 133     -21.238   6.268  -9.582  1.00 42.83           O  
ATOM   2173  CG  LYS A 133     -23.231   6.519 -13.333  1.00 42.83           C  
ATOM   2174  HG2 LYS A 133     -22.515   6.739 -14.126  1.00 42.83           H  
ATOM   2175  HG3 LYS A 133     -23.712   5.555 -13.497  1.00 42.83           H  
ATOM   2176  CD  LYS A 133     -24.327   7.581 -13.276  1.00 42.83           C  
ATOM   2177  HD2 LYS A 133     -24.849   7.499 -12.322  1.00 42.83           H  
ATOM   2178  HD3 LYS A 133     -23.909   8.587 -13.310  1.00 42.83           H  
ATOM   2179  CE  LYS A 133     -25.373   7.321 -14.346  1.00 42.83           C  
ATOM   2180  HE2 LYS A 133     -26.291   6.999 -13.854  1.00 42.83           H  
ATOM   2181  HE3 LYS A 133     -25.049   6.465 -14.939  1.00 42.83           H  
ATOM   2182  NZ  LYS A 133     -25.659   8.506 -15.190  1.00 42.83           N  
ATOM   2183  HZ1 LYS A 133     -26.210   8.187 -15.973  1.00 42.83           H  
ATOM   2184  HZ2 LYS A 133     -24.802   8.898 -15.554  1.00 42.83           H  
ATOM   2185  HZ3 LYS A 133     -26.176   9.202 -14.673  1.00 42.83           H  
ATOM   2186  N   LEU A 134     -19.634   4.966 -10.445  1.00 39.13           N  
ATOM   2187  H   LEU A 134     -19.422   4.285 -11.161  1.00 39.13           H  
ATOM   2188  CA  LEU A 134     -18.508   5.656  -9.822  1.00 39.13           C  
ATOM   2189  HA  LEU A 134     -18.636   5.650  -8.740  1.00 39.13           H  
ATOM   2190  C   LEU A 134     -18.497   7.127 -10.310  1.00 39.13           C  
ATOM   2191  CB  LEU A 134     -17.240   4.867 -10.214  1.00 39.13           C  
ATOM   2192  HB2 LEU A 134     -17.361   4.445 -11.212  1.00 39.13           H  
ATOM   2193  HB3 LEU A 134     -16.384   5.542 -10.246  1.00 39.13           H  
ATOM   2194  O   LEU A 134     -18.466   7.382 -11.516  1.00 39.13           O  
ATOM   2195  CG  LEU A 134     -16.814   3.779  -9.229  1.00 39.13           C  
ATOM   2196  HG  LEU A 134     -17.688   3.240  -8.862  1.00 39.13           H  
ATOM   2197  CD1 LEU A 134     -15.857   2.796  -9.902  1.00 39.13           C  
ATOM   2198 HD11 LEU A 134     -16.378   2.262 -10.697  1.00 39.13           H  
ATOM   2199 HD12 LEU A 134     -14.998   3.318 -10.323  1.00 39.13           H  
ATOM   2200 HD13 LEU A 134     -15.510   2.065  -9.172  1.00 39.13           H  
ATOM   2201  CD2 LEU A 134     -16.079   4.438  -8.062  1.00 39.13           C  
ATOM   2202 HD21 LEU A 134     -15.862   3.687  -7.302  1.00 39.13           H  
ATOM   2203 HD22 LEU A 134     -16.703   5.223  -7.635  1.00 39.13           H  
ATOM   2204 HD23 LEU A 134     -15.152   4.889  -8.416  1.00 39.13           H  
ATOM   2205  N   ASN A 135     -18.588   8.093  -9.389  1.00 38.80           N  
ATOM   2206  H   ASN A 135     -18.654   7.824  -8.418  1.00 38.80           H  
ATOM   2207  CA  ASN A 135     -18.639   9.526  -9.700  1.00 38.80           C  
ATOM   2208  HA  ASN A 135     -19.276   9.666 -10.573  1.00 38.80           H  
ATOM   2209  C   ASN A 135     -17.235  10.024 -10.068  1.00 38.80           C  
ATOM   2210  CB  ASN A 135     -19.277  10.282  -8.518  1.00 38.80           C  
ATOM   2211  HB2 ASN A 135     -18.585  10.297  -7.676  1.00 38.80           H  
ATOM   2212  HB3 ASN A 135     -20.181   9.757  -8.208  1.00 38.80           H  
ATOM   2213  O   ASN A 135     -16.549  10.665  -9.273  1.00 38.80           O  
ATOM   2214  CG  ASN A 135     -19.677  11.709  -8.860  1.00 38.80           C  
ATOM   2215  ND2 ASN A 135     -20.125  12.465  -7.885  1.00 38.80           N  
ATOM   2216 HD21 ASN A 135     -20.204  12.097  -6.948  1.00 38.80           H  
ATOM   2217 HD22 ASN A 135     -20.403  13.401  -8.143  1.00 38.80           H  
ATOM   2218  OD1 ASN A 135     -19.656  12.153  -9.996  1.00 38.80           O  
ATOM   2219  N   LEU A 136     -16.763   9.618 -11.244  1.00 44.86           N  
ATOM   2220  H   LEU A 136     -17.346   9.014 -11.806  1.00 44.86           H  
ATOM   2221  CA  LEU A 136     -15.400   9.858 -11.675  1.00 44.86           C  
ATOM   2222  HA  LEU A 136     -14.831  10.272 -10.842  1.00 44.86           H  
ATOM   2223  C   LEU A 136     -15.385  10.911 -12.768  1.00 44.86           C  
ATOM   2224  CB  LEU A 136     -14.716   8.549 -12.112  1.00 44.86           C  
ATOM   2225  HB2 LEU A 136     -15.190   8.206 -13.031  1.00 44.86           H  
ATOM   2226  HB3 LEU A 136     -13.676   8.747 -12.371  1.00 44.86           H  
ATOM   2227  O   LEU A 136     -15.467  10.604 -13.953  1.00 44.86           O  
ATOM   2228  CG  LEU A 136     -14.805   7.397 -11.111  1.00 44.86           C  
ATOM   2229  HG  LEU A 136     -15.858   7.139 -11.224  1.00 44.86           H  
ATOM   2230  CD1 LEU A 136     -14.013   6.172 -11.575  1.00 44.86           C  
ATOM   2231 HD11 LEU A 136     -13.011   6.459 -11.896  1.00 44.86           H  
ATOM   2232 HD12 LEU A 136     -14.519   5.725 -12.431  1.00 44.86           H  
ATOM   2233 HD13 LEU A 136     -13.944   5.422 -10.788  1.00 44.86           H  
ATOM   2234  CD2 LEU A 136     -14.600   7.660  -9.612  1.00 44.86           C  
ATOM   2235 HD21 LEU A 136     -14.348   8.699  -9.401  1.00 44.86           H  
ATOM   2236 HD22 LEU A 136     -13.877   6.970  -9.176  1.00 44.86           H  
ATOM   2237 HD23 LEU A 136     -15.544   7.472  -9.101  1.00 44.86           H  
ATOM   2238  N   ASP A 137     -15.131  12.147 -12.364  1.00 41.61           N  
ATOM   2239  H   ASP A 137     -15.177  12.340 -11.374  1.00 41.61           H  
ATOM   2240  CA  ASP A 137     -14.274  13.023 -13.169  1.00 41.61           C  
ATOM   2241  HA  ASP A 137     -14.469  12.814 -14.220  1.00 41.61           H  
ATOM   2242  C   ASP A 137     -12.796  12.635 -12.921  1.00 41.61           C  
ATOM   2243  CB  ASP A 137     -14.639  14.498 -12.895  1.00 41.61           C  
ATOM   2244  HB2 ASP A 137     -13.914  14.946 -12.215  1.00 41.61           H  
ATOM   2245  HB3 ASP A 137     -15.601  14.535 -12.384  1.00 41.61           H  
ATOM   2246  O   ASP A 137     -11.926  13.482 -12.740  1.00 41.61           O  
ATOM   2247  CG  ASP A 137     -14.785  15.371 -14.157  1.00 41.61           C  
ATOM   2248  OD1 ASP A 137     -15.100  14.851 -15.266  1.00 41.61           O  
ATOM   2249  OD2 ASP A 137     -14.721  16.607 -13.997  1.00 41.61           O  
ATOM   2250  N   LEU A 138     -12.516  11.327 -12.812  1.00 50.37           N  
ATOM   2251  H   LEU A 138     -13.225  10.665 -13.094  1.00 50.37           H  
ATOM   2252  CA  LEU A 138     -11.175  10.822 -12.558  1.00 50.37           C  
ATOM   2253  HA  LEU A 138     -10.649  11.549 -11.938  1.00 50.37           H  
ATOM   2254  C   LEU A 138     -10.419  10.734 -13.874  1.00 50.37           C  
ATOM   2255  CB  LEU A 138     -11.145   9.485 -11.808  1.00 50.37           C  
ATOM   2256  HB2 LEU A 138     -11.535   8.685 -12.438  1.00 50.37           H  
ATOM   2257  HB3 LEU A 138     -10.083   9.297 -11.650  1.00 50.37           H  
ATOM   2258  O   LEU A 138     -10.856  10.085 -14.823  1.00 50.37           O  
ATOM   2259  CG  LEU A 138     -11.812   9.458 -10.428  1.00 50.37           C  
ATOM   2260  HG  LEU A 138     -12.877   9.658 -10.538  1.00 50.37           H  
ATOM   2261  CD1 LEU A 138     -11.577   8.149  -9.679  1.00 50.37           C  
ATOM   2262 HD11 LEU A 138     -12.119   8.150  -8.733  1.00 50.37           H  
ATOM   2263 HD12 LEU A 138     -11.840   7.288 -10.293  1.00 50.37           H  
ATOM   2264 HD13 LEU A 138     -10.523   8.069  -9.416  1.00 50.37           H  
ATOM   2265  CD2 LEU A 138     -11.263  10.529  -9.520  1.00 50.37           C  
ATOM   2266 HD21 LEU A 138     -11.684  10.429  -8.519  1.00 50.37           H  
ATOM   2267 HD22 LEU A 138     -11.528  11.516  -9.899  1.00 50.37           H  
ATOM   2268 HD23 LEU A 138     -10.178  10.429  -9.506  1.00 50.37           H  
ATOM   2269  N   MET A 139      -9.282  11.416 -13.915  1.00 50.95           N  
ATOM   2270  H   MET A 139      -8.969  11.877 -13.073  1.00 50.95           H  
ATOM   2271  CA  MET A 139      -8.400  11.475 -15.069  1.00 50.95           C  
ATOM   2272  HA  MET A 139      -8.962  11.247 -15.975  1.00 50.95           H  
ATOM   2273  C   MET A 139      -7.296  10.428 -14.898  1.00 50.95           C  
ATOM   2274  CB  MET A 139      -7.825  12.897 -15.188  1.00 50.95           C  
ATOM   2275  HB2 MET A 139      -7.232  13.122 -14.302  1.00 50.95           H  
ATOM   2276  HB3 MET A 139      -7.165  12.924 -16.055  1.00 50.95           H  
ATOM   2277  O   MET A 139      -6.679  10.372 -13.842  1.00 50.95           O  
ATOM   2278  CG  MET A 139      -8.909  13.978 -15.346  1.00 50.95           C  
ATOM   2279  HG2 MET A 139      -9.528  13.983 -14.449  1.00 50.95           H  
ATOM   2280  HG3 MET A 139      -9.549  13.721 -16.190  1.00 50.95           H  
ATOM   2281  SD  MET A 139      -8.273  15.666 -15.585  1.00 50.95           S  
ATOM   2282  CE  MET A 139      -7.623  15.538 -17.272  1.00 50.95           C  
ATOM   2283  HE1 MET A 139      -6.798  14.827 -17.302  1.00 50.95           H  
ATOM   2284  HE2 MET A 139      -8.414  15.201 -17.943  1.00 50.95           H  
ATOM   2285  HE3 MET A 139      -7.267  16.515 -17.598  1.00 50.95           H  
ATOM   2286  N   GLY A 140      -7.016   9.619 -15.920  1.00 57.37           N  
ATOM   2287  H   GLY A 140      -7.623   9.620 -16.727  1.00 57.37           H  
ATOM   2288  CA  GLY A 140      -5.886   8.678 -15.926  1.00 57.37           C  
ATOM   2289  HA2 GLY A 140      -5.222   8.884 -15.087  1.00 57.37           H  
ATOM   2290  HA3 GLY A 140      -5.307   8.827 -16.838  1.00 57.37           H  
ATOM   2291  C   GLY A 140      -6.269   7.197 -15.861  1.00 57.37           C  
ATOM   2292  O   GLY A 140      -7.443   6.833 -15.937  1.00 57.37           O  
ATOM   2293  N   THR A 141      -5.257   6.339 -15.736  1.00 67.08           N  
ATOM   2294  H   THR A 141      -4.324   6.715 -15.648  1.00 67.08           H  
ATOM   2295  CA  THR A 141      -5.403   4.877 -15.811  1.00 67.08           C  
ATOM   2296  HA  THR A 141      -6.298   4.647 -16.390  1.00 67.08           H  
ATOM   2297  C   THR A 141      -5.559   4.285 -14.418  1.00 67.08           C  
ATOM   2298  CB  THR A 141      -4.215   4.232 -16.542  1.00 67.08           C  
ATOM   2299  HB  THR A 141      -3.303   4.377 -15.961  1.00 67.08           H  
ATOM   2300  O   THR A 141      -4.764   4.573 -13.520  1.00 67.08           O  
ATOM   2301  CG2 THR A 141      -4.419   2.740 -16.807  1.00 67.08           C  
ATOM   2302 HG21 THR A 141      -4.472   2.191 -15.867  1.00 67.08           H  
ATOM   2303 HG22 THR A 141      -5.338   2.581 -17.371  1.00 67.08           H  
ATOM   2304 HG23 THR A 141      -3.578   2.350 -17.381  1.00 67.08           H  
ATOM   2305  OG1 THR A 141      -4.067   4.858 -17.792  1.00 67.08           O  
ATOM   2306  HG1 THR A 141      -3.417   4.379 -18.311  1.00 67.08           H  
ATOM   2307  N   VAL A 142      -6.569   3.437 -14.217  1.00 71.46           N  
ATOM   2308  H   VAL A 142      -7.178   3.203 -14.988  1.00 71.46           H  
ATOM   2309  CA  VAL A 142      -6.753   2.754 -12.933  1.00 71.46           C  
ATOM   2310  HA  VAL A 142      -6.581   3.482 -12.140  1.00 71.46           H  
ATOM   2311  C   VAL A 142      -5.711   1.648 -12.789  1.00 71.46           C  
ATOM   2312  CB  VAL A 142      -8.175   2.204 -12.739  1.00 71.46           C  
ATOM   2313  HB  VAL A 142      -8.342   1.367 -13.417  1.00 71.46           H  
ATOM   2314  O   VAL A 142      -5.681   0.703 -13.570  1.00 71.46           O  
ATOM   2315  CG1 VAL A 142      -8.330   1.741 -11.284  1.00 71.46           C  
ATOM   2316 HG11 VAL A 142      -8.103   2.565 -10.608  1.00 71.46           H  
ATOM   2317 HG12 VAL A 142      -9.353   1.414 -11.098  1.00 71.46           H  
ATOM   2318 HG13 VAL A 142      -7.643   0.922 -11.070  1.00 71.46           H  
ATOM   2319  CG2 VAL A 142      -9.254   3.265 -12.995  1.00 71.46           C  
ATOM   2320 HG21 VAL A 142      -9.102   4.124 -12.342  1.00 71.46           H  
ATOM   2321 HG22 VAL A 142      -9.220   3.595 -14.034  1.00 71.46           H  
ATOM   2322 HG23 VAL A 142     -10.240   2.841 -12.808  1.00 71.46           H  
ATOM   2323  N   ILE A 143      -4.868   1.765 -11.766  1.00 72.24           N  
ATOM   2324  H   ILE A 143      -4.977   2.566 -11.160  1.00 72.24           H  
ATOM   2325  CA  ILE A 143      -3.842   0.773 -11.438  1.00 72.24           C  
ATOM   2326  HA  ILE A 143      -3.400   0.393 -12.358  1.00 72.24           H  
ATOM   2327  C   ILE A 143      -4.474  -0.406 -10.699  1.00 72.24           C  
ATOM   2328  CB  ILE A 143      -2.735   1.420 -10.578  1.00 72.24           C  
ATOM   2329  HB  ILE A 143      -3.207   1.860  -9.700  1.00 72.24           H  
ATOM   2330  O   ILE A 143      -4.197  -1.560 -11.017  1.00 72.24           O  
ATOM   2331  CG1 ILE A 143      -1.989   2.537 -11.339  1.00 72.24           C  
ATOM   2332 HG12 ILE A 143      -1.235   2.092 -11.988  1.00 72.24           H  
ATOM   2333 HG13 ILE A 143      -2.672   3.110 -11.966  1.00 72.24           H  
ATOM   2334  CG2 ILE A 143      -1.724   0.350 -10.109  1.00 72.24           C  
ATOM   2335 HG21 ILE A 143      -1.355  -0.209 -10.969  1.00 72.24           H  
ATOM   2336 HG22 ILE A 143      -0.875   0.806  -9.599  1.00 72.24           H  
ATOM   2337 HG23 ILE A 143      -2.194  -0.345  -9.414  1.00 72.24           H  
ATOM   2338  CD1 ILE A 143      -1.318   3.516 -10.372  1.00 72.24           C  
ATOM   2339 HD11 ILE A 143      -0.529   4.060 -10.890  1.00 72.24           H  
ATOM   2340 HD12 ILE A 143      -0.882   2.991  -9.522  1.00 72.24           H  
ATOM   2341 HD13 ILE A 143      -2.059   4.220  -9.994  1.00 72.24           H  
ATOM   2342  N   THR A 144      -5.287  -0.107  -9.682  1.00 74.64           N  
ATOM   2343  H   THR A 144      -5.511   0.864  -9.515  1.00 74.64           H  
ATOM   2344  CA  THR A 144      -5.933  -1.105  -8.826  1.00 74.64           C  
ATOM   2345  HA  THR A 144      -6.276  -1.925  -9.458  1.00 74.64           H  
ATOM   2346  C   THR A 144      -7.154  -0.520  -8.115  1.00 74.64           C  
ATOM   2347  CB  THR A 144      -4.927  -1.689  -7.819  1.00 74.64           C  
ATOM   2348  HB  THR A 144      -4.073  -2.091  -8.364  1.00 74.64           H  
ATOM   2349  O   THR A 144      -7.236   0.692  -7.898  1.00 74.64           O  
ATOM   2350  CG2 THR A 144      -4.402  -0.725  -6.756  1.00 74.64           C  
ATOM   2351 HG21 THR A 144      -5.226  -0.250  -6.225  1.00 74.64           H  
ATOM   2352 HG22 THR A 144      -3.773   0.025  -7.235  1.00 74.64           H  
ATOM   2353 HG23 THR A 144      -3.792  -1.279  -6.042  1.00 74.64           H  
ATOM   2354  OG1 THR A 144      -5.526  -2.743  -7.134  1.00 74.64           O  
ATOM   2355  HG1 THR A 144      -5.201  -3.549  -7.542  1.00 74.64           H  
ATOM   2356  N   ALA A 145      -8.098  -1.385  -7.747  1.00 79.92           N  
ATOM   2357  H   ALA A 145      -7.919  -2.369  -7.889  1.00 79.92           H  
ATOM   2358  CA  ALA A 145      -9.279  -1.049  -6.966  1.00 79.92           C  
ATOM   2359  HA  ALA A 145      -9.140  -0.070  -6.507  1.00 79.92           H  
ATOM   2360  C   ALA A 145      -9.467  -2.085  -5.850  1.00 79.92           C  
ATOM   2361  CB  ALA A 145     -10.492  -0.967  -7.899  1.00 79.92           C  
ATOM   2362  HB1 ALA A 145     -10.329  -0.196  -8.652  1.00 79.92           H  
ATOM   2363  HB2 ALA A 145     -11.384  -0.721  -7.324  1.00 79.92           H  
ATOM   2364  HB3 ALA A 145     -10.646  -1.926  -8.395  1.00 79.92           H  
ATOM   2365  O   ALA A 145      -9.485  -3.287  -6.107  1.00 79.92           O  
ATOM   2366  N   VAL A 146      -9.605  -1.612  -4.613  1.00 82.77           N  
ATOM   2367  H   VAL A 146      -9.559  -0.612  -4.485  1.00 82.77           H  
ATOM   2368  CA  VAL A 146      -9.698  -2.445  -3.411  1.00 82.77           C  
ATOM   2369  HA  VAL A 146      -9.646  -3.495  -3.702  1.00 82.77           H  
ATOM   2370  C   VAL A 146     -11.034  -2.175  -2.724  1.00 82.77           C  
ATOM   2371  CB  VAL A 146      -8.509  -2.206  -2.463  1.00 82.77           C  
ATOM   2372  HB  VAL A 146      -8.546  -1.186  -2.081  1.00 82.77           H  
ATOM   2373  O   VAL A 146     -11.168  -1.152  -2.042  1.00 82.77           O  
ATOM   2374  CG1 VAL A 146      -8.535  -3.174  -1.271  1.00 82.77           C  
ATOM   2375 HG11 VAL A 146      -8.478  -4.206  -1.620  1.00 82.77           H  
ATOM   2376 HG12 VAL A 146      -9.451  -3.044  -0.695  1.00 82.77           H  
ATOM   2377 HG13 VAL A 146      -7.686  -2.974  -0.618  1.00 82.77           H  
ATOM   2378  CG2 VAL A 146      -7.170  -2.382  -3.185  1.00 82.77           C  
ATOM   2379 HG21 VAL A 146      -6.364  -2.174  -2.481  1.00 82.77           H  
ATOM   2380 HG22 VAL A 146      -7.073  -3.397  -3.570  1.00 82.77           H  
ATOM   2381 HG23 VAL A 146      -7.076  -1.674  -4.009  1.00 82.77           H  
ATOM   2382  N   PRO A 147     -12.042  -3.044  -2.917  1.00 83.54           N  
ATOM   2383  CA  PRO A 147     -13.307  -2.932  -2.209  1.00 83.54           C  
ATOM   2384  HA  PRO A 147     -13.651  -1.898  -2.241  1.00 83.54           H  
ATOM   2385  C   PRO A 147     -13.163  -3.376  -0.746  1.00 83.54           C  
ATOM   2386  CB  PRO A 147     -14.293  -3.797  -2.995  1.00 83.54           C  
ATOM   2387  HB2 PRO A 147     -15.080  -4.205  -2.362  1.00 83.54           H  
ATOM   2388  HB3 PRO A 147     -14.724  -3.208  -3.805  1.00 83.54           H  
ATOM   2389  O   PRO A 147     -12.421  -4.308  -0.436  1.00 83.54           O  
ATOM   2390  CG  PRO A 147     -13.404  -4.893  -3.580  1.00 83.54           C  
ATOM   2391  HG2 PRO A 147     -13.248  -5.674  -2.836  1.00 83.54           H  
ATOM   2392  HG3 PRO A 147     -13.826  -5.313  -4.493  1.00 83.54           H  
ATOM   2393  CD  PRO A 147     -12.087  -4.168  -3.846  1.00 83.54           C  
ATOM   2394  HD2 PRO A 147     -12.067  -3.796  -4.871  1.00 83.54           H  
ATOM   2395  HD3 PRO A 147     -11.264  -4.863  -3.678  1.00 83.54           H  
ATOM   2396  N   PHE A 148     -13.904  -2.732   0.151  1.00 84.87           N  
ATOM   2397  H   PHE A 148     -14.456  -1.945  -0.160  1.00 84.87           H  
ATOM   2398  CA  PHE A 148     -14.053  -3.125   1.552  1.00 84.87           C  
ATOM   2399  HA  PHE A 148     -13.934  -4.206   1.626  1.00 84.87           H  
ATOM   2400  C   PHE A 148     -15.454  -2.776   2.067  1.00 84.87           C  
ATOM   2401  CB  PHE A 148     -12.963  -2.464   2.410  1.00 84.87           C  
ATOM   2402  HB2 PHE A 148     -11.990  -2.782   2.036  1.00 84.87           H  
ATOM   2403  HB3 PHE A 148     -13.047  -2.845   3.428  1.00 84.87           H  
ATOM   2404  O   PHE A 148     -16.094  -1.851   1.564  1.00 84.87           O  
ATOM   2405  CG  PHE A 148     -12.995  -0.945   2.460  1.00 84.87           C  
ATOM   2406  CD1 PHE A 148     -12.209  -0.195   1.567  1.00 84.87           C  
ATOM   2407  HD1 PHE A 148     -11.619  -0.699   0.816  1.00 84.87           H  
ATOM   2408  CD2 PHE A 148     -13.800  -0.276   3.403  1.00 84.87           C  
ATOM   2409  HD2 PHE A 148     -14.479  -0.834   4.030  1.00 84.87           H  
ATOM   2410  CE1 PHE A 148     -12.202   1.208   1.644  1.00 84.87           C  
ATOM   2411  HE1 PHE A 148     -11.601   1.768   0.943  1.00 84.87           H  
ATOM   2412  CE2 PHE A 148     -13.766   1.123   3.507  1.00 84.87           C  
ATOM   2413  HE2 PHE A 148     -14.385   1.626   4.236  1.00 84.87           H  
ATOM   2414  CZ  PHE A 148     -12.968   1.867   2.624  1.00 84.87           C  
ATOM   2415  HZ  PHE A 148     -12.971   2.945   2.689  1.00 84.87           H  
ATOM   2416  N   ASP A 149     -15.926  -3.493   3.091  1.00 85.84           N  
ATOM   2417  H   ASP A 149     -15.368  -4.245   3.469  1.00 85.84           H  
ATOM   2418  CA  ASP A 149     -17.246  -3.244   3.684  1.00 85.84           C  
ATOM   2419  HA  ASP A 149     -17.946  -3.029   2.877  1.00 85.84           H  
ATOM   2420  C   ASP A 149     -17.191  -2.041   4.638  1.00 85.84           C  
ATOM   2421  CB  ASP A 149     -17.787  -4.499   4.384  1.00 85.84           C  
ATOM   2422  HB2 ASP A 149     -17.722  -5.338   3.691  1.00 85.84           H  
ATOM   2423  HB3 ASP A 149     -17.168  -4.735   5.249  1.00 85.84           H  
ATOM   2424  O   ASP A 149     -16.536  -2.128   5.687  1.00 85.84           O  
ATOM   2425  CG  ASP A 149     -19.249  -4.356   4.843  1.00 85.84           C  
ATOM   2426  OD1 ASP A 149     -19.744  -3.213   5.007  1.00 85.84           O  
ATOM   2427  OD2 ASP A 149     -19.873  -5.405   5.088  1.00 85.84           O  
ATOM   2428  N   PRO A 150     -17.865  -0.923   4.316  1.00 84.85           N  
ATOM   2429  CA  PRO A 150     -17.816   0.280   5.127  1.00 84.85           C  
ATOM   2430  HA  PRO A 150     -16.782   0.469   5.417  1.00 84.85           H  
ATOM   2431  C   PRO A 150     -18.660   0.192   6.402  1.00 84.85           C  
ATOM   2432  CB  PRO A 150     -18.288   1.400   4.203  1.00 84.85           C  
ATOM   2433  HB2 PRO A 150     -18.746   2.229   4.742  1.00 84.85           H  
ATOM   2434  HB3 PRO A 150     -17.439   1.748   3.614  1.00 84.85           H  
ATOM   2435  O   PRO A 150     -18.529   1.072   7.245  1.00 84.85           O  
ATOM   2436  CG  PRO A 150     -19.283   0.688   3.297  1.00 84.85           C  
ATOM   2437  HG2 PRO A 150     -20.231   0.586   3.825  1.00 84.85           H  
ATOM   2438  HG3 PRO A 150     -19.409   1.200   2.343  1.00 84.85           H  
ATOM   2439  CD  PRO A 150     -18.693  -0.703   3.136  1.00 84.85           C  
ATOM   2440  HD2 PRO A 150     -19.492  -1.440   3.059  1.00 84.85           H  
ATOM   2441  HD3 PRO A 150     -18.072  -0.723   2.241  1.00 84.85           H  
ATOM   2442  N   ASN A 151     -19.495  -0.833   6.602  1.00 84.16           N  
ATOM   2443  H   ASN A 151     -19.562  -1.557   5.901  1.00 84.16           H  
ATOM   2444  CA  ASN A 151     -20.279  -0.991   7.836  1.00 84.16           C  
ATOM   2445  HA  ASN A 151     -20.697  -0.022   8.110  1.00 84.16           H  
ATOM   2446  C   ASN A 151     -19.442  -1.461   9.038  1.00 84.16           C  
ATOM   2447  CB  ASN A 151     -21.434  -1.962   7.574  1.00 84.16           C  
ATOM   2448  HB2 ASN A 151     -21.984  -2.134   8.499  1.00 84.16           H  
ATOM   2449  HB3 ASN A 151     -21.043  -2.921   7.234  1.00 84.16           H  
ATOM   2450  O   ASN A 151     -19.909  -1.418  10.181  1.00 84.16           O  
ATOM   2451  CG  ASN A 151     -22.407  -1.405   6.562  1.00 84.16           C  
ATOM   2452  ND2 ASN A 151     -22.512  -2.030   5.417  1.00 84.16           N  
ATOM   2453 HD21 ASN A 151     -23.165  -1.682   4.729  1.00 84.16           H  
ATOM   2454 HD22 ASN A 151     -21.826  -2.734   5.183  1.00 84.16           H  
ATOM   2455  OD1 ASN A 151     -23.056  -0.395   6.809  1.00 84.16           O  
ATOM   2456  N   PHE A 152     -18.210  -1.899   8.786  1.00 85.37           N  
ATOM   2457  H   PHE A 152     -17.894  -1.883   7.826  1.00 85.37           H  
ATOM   2458  CA  PHE A 152     -17.270  -2.385   9.787  1.00 85.37           C  
ATOM   2459  HA  PHE A 152     -17.755  -2.414  10.763  1.00 85.37           H  
ATOM   2460  C   PHE A 152     -16.062  -1.461   9.905  1.00 85.37           C  
ATOM   2461  CB  PHE A 152     -16.860  -3.813   9.430  1.00 85.37           C  
ATOM   2462  HB2 PHE A 152     -16.079  -4.147  10.113  1.00 85.37           H  
ATOM   2463  HB3 PHE A 152     -16.441  -3.820   8.424  1.00 85.37           H  
ATOM   2464  O   PHE A 152     -15.794  -0.638   9.031  1.00 85.37           O  
ATOM   2465  CG  PHE A 152     -18.012  -4.791   9.502  1.00 85.37           C  
ATOM   2466  CD1 PHE A 152     -18.356  -5.395  10.725  1.00 85.37           C  
ATOM   2467  HD1 PHE A 152     -17.762  -5.198  11.606  1.00 85.37           H  
ATOM   2468  CD2 PHE A 152     -18.759  -5.077   8.347  1.00 85.37           C  
ATOM   2469  HD2 PHE A 152     -18.501  -4.619   7.403  1.00 85.37           H  
ATOM   2470  CE1 PHE A 152     -19.444  -6.285  10.789  1.00 85.37           C  
ATOM   2471  HE1 PHE A 152     -19.686  -6.784  11.716  1.00 85.37           H  
ATOM   2472  CE2 PHE A 152     -19.845  -5.964   8.408  1.00 85.37           C  
ATOM   2473  HE2 PHE A 152     -20.397  -6.189   7.508  1.00 85.37           H  
ATOM   2474  CZ  PHE A 152     -20.188  -6.569   9.629  1.00 85.37           C  
ATOM   2475  HZ  PHE A 152     -21.005  -7.274   9.664  1.00 85.37           H  
ATOM   2476  N   GLN A 153     -15.310  -1.604  10.995  1.00 87.23           N  
ATOM   2477  H   GLN A 153     -15.482  -2.397  11.597  1.00 87.23           H  
ATOM   2478  CA  GLN A 153     -13.984  -1.001  11.047  1.00 87.23           C  
ATOM   2479  HA  GLN A 153     -14.030   0.019  10.664  1.00 87.23           H  
ATOM   2480  C   GLN A 153     -13.067  -1.813  10.140  1.00 87.23           C  
ATOM   2481  CB  GLN A 153     -13.463  -0.963  12.481  1.00 87.23           C  
ATOM   2482  HB2 GLN A 153     -13.604  -1.938  12.947  1.00 87.23           H  
ATOM   2483  HB3 GLN A 153     -12.400  -0.722  12.460  1.00 87.23           H  
ATOM   2484  O   GLN A 153     -12.994  -3.032  10.274  1.00 87.23           O  
ATOM   2485  CG  GLN A 153     -14.197   0.089  13.315  1.00 87.23           C  
ATOM   2486  HG2 GLN A 153     -15.259  -0.153  13.360  1.00 87.23           H  
ATOM   2487  HG3 GLN A 153     -14.084   1.064  12.841  1.00 87.23           H  
ATOM   2488  CD  GLN A 153     -13.643   0.184  14.728  1.00 87.23           C  
ATOM   2489  NE2 GLN A 153     -14.286   0.908  15.609  1.00 87.23           N  
ATOM   2490 HE21 GLN A 153     -15.241   1.188  15.433  1.00 87.23           H  
ATOM   2491 HE22 GLN A 153     -13.942   0.835  16.556  1.00 87.23           H  
ATOM   2492  OE1 GLN A 153     -12.603  -0.342  15.079  1.00 87.23           O  
ATOM   2493  N   GLN A 154     -12.386  -1.151   9.211  1.00 88.52           N  
ATOM   2494  H   GLN A 154     -12.444  -0.143   9.188  1.00 88.52           H  
ATOM   2495  CA  GLN A 154     -11.548  -1.832   8.228  1.00 88.52           C  
ATOM   2496  HA  GLN A 154     -11.519  -2.900   8.442  1.00 88.52           H  
ATOM   2497  C   GLN A 154     -10.129  -1.307   8.324  1.00 88.52           C  
ATOM   2498  CB  GLN A 154     -12.105  -1.676   6.806  1.00 88.52           C  
ATOM   2499  HB2 GLN A 154     -11.421  -2.144   6.097  1.00 88.52           H  
ATOM   2500  HB3 GLN A 154     -12.158  -0.618   6.551  1.00 88.52           H  
ATOM   2501  O   GLN A 154      -9.901  -0.098   8.320  1.00 88.52           O  
ATOM   2502  CG  GLN A 154     -13.502  -2.284   6.626  1.00 88.52           C  
ATOM   2503  HG2 GLN A 154     -14.171  -1.967   7.426  1.00 88.52           H  
ATOM   2504  HG3 GLN A 154     -13.914  -1.899   5.693  1.00 88.52           H  
ATOM   2505  CD  GLN A 154     -13.530  -3.799   6.522  1.00 88.52           C  
ATOM   2506  NE2 GLN A 154     -14.679  -4.366   6.242  1.00 88.52           N  
ATOM   2507 HE21 GLN A 154     -15.493  -3.784   6.104  1.00 88.52           H  
ATOM   2508 HE22 GLN A 154     -14.714  -5.375   6.226  1.00 88.52           H  
ATOM   2509  OE1 GLN A 154     -12.537  -4.491   6.672  1.00 88.52           O  
ATOM   2510  N   PHE A 155      -9.164  -2.211   8.393  1.00 87.38           N  
ATOM   2511  H   PHE A 155      -9.428  -3.186   8.400  1.00 87.38           H  
ATOM   2512  CA  PHE A 155      -7.760  -1.880   8.233  1.00 87.38           C  
ATOM   2513  HA  PHE A 155      -7.632  -0.798   8.217  1.00 87.38           H  
ATOM   2514  C   PHE A 155      -7.291  -2.417   6.881  1.00 87.38           C  
ATOM   2515  CB  PHE A 155      -6.968  -2.407   9.432  1.00 87.38           C  
ATOM   2516  HB2 PHE A 155      -6.954  -3.497   9.417  1.00 87.38           H  
ATOM   2517  HB3 PHE A 155      -7.450  -2.089  10.357  1.00 87.38           H  
ATOM   2518  O   PHE A 155      -7.153  -3.620   6.700  1.00 87.38           O  
ATOM   2519  CG  PHE A 155      -5.548  -1.920   9.423  1.00 87.38           C  
ATOM   2520  CD1 PHE A 155      -4.539  -2.692   8.826  1.00 87.38           C  
ATOM   2521  HD1 PHE A 155      -4.761  -3.674   8.436  1.00 87.38           H  
ATOM   2522  CD2 PHE A 155      -5.255  -0.649   9.935  1.00 87.38           C  
ATOM   2523  HD2 PHE A 155      -6.025  -0.074  10.428  1.00 87.38           H  
ATOM   2524  CE1 PHE A 155      -3.256  -2.151   8.668  1.00 87.38           C  
ATOM   2525  HE1 PHE A 155      -2.491  -2.727   8.167  1.00 87.38           H  
ATOM   2526  CE2 PHE A 155      -3.971  -0.113   9.790  1.00 87.38           C  
ATOM   2527  HE2 PHE A 155      -3.752   0.870  10.181  1.00 87.38           H  
ATOM   2528  CZ  PHE A 155      -2.988  -0.845   9.115  1.00 87.38           C  
ATOM   2529  HZ  PHE A 155      -2.013  -0.408   8.953  1.00 87.38           H  
ATOM   2530  N   VAL A 156      -7.083  -1.525   5.919  1.00 87.96           N  
ATOM   2531  H   VAL A 156      -7.172  -0.547   6.155  1.00 87.96           H  
ATOM   2532  CA  VAL A 156      -6.688  -1.846   4.546  1.00 87.96           C  
ATOM   2533  HA  VAL A 156      -6.814  -2.914   4.368  1.00 87.96           H  
ATOM   2534  C   VAL A 156      -5.221  -1.489   4.375  1.00 87.96           C  
ATOM   2535  CB  VAL A 156      -7.568  -1.094   3.529  1.00 87.96           C  
ATOM   2536  HB  VAL A 156      -7.420  -0.021   3.651  1.00 87.96           H  
ATOM   2537  O   VAL A 156      -4.832  -0.342   4.584  1.00 87.96           O  
ATOM   2538  CG1 VAL A 156      -7.191  -1.466   2.092  1.00 87.96           C  
ATOM   2539 HG11 VAL A 156      -7.911  -1.040   1.392  1.00 87.96           H  
ATOM   2540 HG12 VAL A 156      -7.172  -2.549   1.970  1.00 87.96           H  
ATOM   2541 HG13 VAL A 156      -6.210  -1.053   1.859  1.00 87.96           H  
ATOM   2542  CG2 VAL A 156      -9.058  -1.381   3.743  1.00 87.96           C  
ATOM   2543 HG21 VAL A 156      -9.384  -1.008   4.714  1.00 87.96           H  
ATOM   2544 HG22 VAL A 156      -9.650  -0.882   2.975  1.00 87.96           H  
ATOM   2545 HG23 VAL A 156      -9.240  -2.455   3.690  1.00 87.96           H  
ATOM   2546  N   THR A 157      -4.387  -2.450   3.996  1.00 86.30           N  
ATOM   2547  H   THR A 157      -4.751  -3.381   3.850  1.00 86.30           H  
ATOM   2548  CA  THR A 157      -2.957  -2.216   3.778  1.00 86.30           C  
ATOM   2549  HA  THR A 157      -2.820  -1.150   3.596  1.00 86.30           H  
ATOM   2550  C   THR A 157      -2.466  -2.944   2.544  1.00 86.30           C  
ATOM   2551  CB  THR A 157      -2.132  -2.576   5.023  1.00 86.30           C  
ATOM   2552  HB  THR A 157      -2.515  -1.988   5.857  1.00 86.30           H  
ATOM   2553  O   THR A 157      -2.857  -4.078   2.301  1.00 86.30           O  
ATOM   2554  CG2 THR A 157      -2.184  -4.053   5.411  1.00 86.30           C  
ATOM   2555 HG21 THR A 157      -3.220  -4.349   5.578  1.00 86.30           H  
ATOM   2556 HG22 THR A 157      -1.620  -4.207   6.330  1.00 86.30           H  
ATOM   2557 HG23 THR A 157      -1.753  -4.671   4.623  1.00 86.30           H  
ATOM   2558  OG1 THR A 157      -0.771  -2.249   4.855  1.00 86.30           O  
ATOM   2559  HG1 THR A 157      -0.412  -2.823   4.174  1.00 86.30           H  
ATOM   2560  N   GLY A 158      -1.569  -2.330   1.786  1.00 81.62           N  
ATOM   2561  H   GLY A 158      -1.298  -1.383   2.010  1.00 81.62           H  
ATOM   2562  CA  GLY A 158      -0.980  -2.960   0.612  1.00 81.62           C  
ATOM   2563  HA2 GLY A 158      -0.797  -4.015   0.815  1.00 81.62           H  
ATOM   2564  HA3 GLY A 158      -1.664  -2.895  -0.235  1.00 81.62           H  
ATOM   2565  C   GLY A 158       0.337  -2.325   0.213  1.00 81.62           C  
ATOM   2566  O   GLY A 158       0.708  -1.258   0.714  1.00 81.62           O  
ATOM   2567  N   SER A 159       1.048  -3.008  -0.670  1.00 74.19           N  
ATOM   2568  H   SER A 159       0.684  -3.885  -1.015  1.00 74.19           H  
ATOM   2569  CA  SER A 159       2.242  -2.513  -1.349  1.00 74.19           C  
ATOM   2570  HA  SER A 159       2.540  -1.556  -0.920  1.00 74.19           H  
ATOM   2571  C   SER A 159       1.922  -2.282  -2.822  1.00 74.19           C  
ATOM   2572  CB  SER A 159       3.418  -3.482  -1.167  1.00 74.19           C  
ATOM   2573  HB2 SER A 159       3.698  -3.518  -0.114  1.00 74.19           H  
ATOM   2574  HB3 SER A 159       4.271  -3.137  -1.750  1.00 74.19           H  
ATOM   2575  O   SER A 159       1.053  -2.937  -3.404  1.00 74.19           O  
ATOM   2576  OG  SER A 159       3.045  -4.776  -1.587  1.00 74.19           O  
ATOM   2577  HG  SER A 159       3.799  -5.370  -1.572  1.00 74.19           H  
ATOM   2578  N   LEU A 160       2.590  -1.297  -3.423  1.00 71.06           N  
ATOM   2579  H   LEU A 160       3.308  -0.794  -2.923  1.00 71.06           H  
ATOM   2580  CA  LEU A 160       2.448  -1.025  -4.845  1.00 71.06           C  
ATOM   2581  HA  LEU A 160       1.648  -1.645  -5.249  1.00 71.06           H  
ATOM   2582  C   LEU A 160       3.696  -1.446  -5.579  1.00 71.06           C  
ATOM   2583  CB  LEU A 160       2.088   0.437  -5.099  1.00 71.06           C  
ATOM   2584  HB2 LEU A 160       2.117   0.633  -6.171  1.00 71.06           H  
ATOM   2585  HB3 LEU A 160       2.837   1.067  -4.621  1.00 71.06           H  
ATOM   2586  O   LEU A 160       4.806  -1.000  -5.292  1.00 71.06           O  
ATOM   2587  CG  LEU A 160       0.693   0.775  -4.562  1.00 71.06           C  
ATOM   2588  HG  LEU A 160       0.603   0.455  -3.524  1.00 71.06           H  
ATOM   2589  CD1 LEU A 160       0.521   2.291  -4.579  1.00 71.06           C  
ATOM   2590 HD11 LEU A 160       1.154   2.721  -3.802  1.00 71.06           H  
ATOM   2591 HD12 LEU A 160       0.810   2.695  -5.548  1.00 71.06           H  
ATOM   2592 HD13 LEU A 160      -0.511   2.550  -4.342  1.00 71.06           H  
ATOM   2593  CD2 LEU A 160      -0.398   0.070  -5.374  1.00 71.06           C  
ATOM   2594 HD21 LEU A 160      -0.364   0.378  -6.419  1.00 71.06           H  
ATOM   2595 HD22 LEU A 160      -1.371   0.276  -4.929  1.00 71.06           H  
ATOM   2596 HD23 LEU A 160      -0.283  -1.013  -5.318  1.00 71.06           H  
ATOM   2597  N   ASP A 161       3.451  -2.290  -6.566  1.00 66.19           N  
ATOM   2598  H   ASP A 161       2.511  -2.648  -6.659  1.00 66.19           H  
ATOM   2599  CA  ASP A 161       4.477  -3.026  -7.266  1.00 66.19           C  
ATOM   2600  HA  ASP A 161       5.298  -3.145  -6.559  1.00 66.19           H  
ATOM   2601  C   ASP A 161       5.028  -2.300  -8.495  1.00 66.19           C  
ATOM   2602  CB  ASP A 161       3.911  -4.395  -7.631  1.00 66.19           C  
ATOM   2603  HB2 ASP A 161       3.238  -4.300  -8.483  1.00 66.19           H  
ATOM   2604  HB3 ASP A 161       3.338  -4.789  -6.791  1.00 66.19           H  
ATOM   2605  O   ASP A 161       5.195  -2.851  -9.584  1.00 66.19           O  
ATOM   2606  CG  ASP A 161       5.054  -5.325  -7.970  1.00 66.19           C  
ATOM   2607  OD1 ASP A 161       6.159  -5.001  -7.486  1.00 66.19           O  
ATOM   2608  OD2 ASP A 161       4.806  -6.312  -8.696  1.00 66.19           O  
ATOM   2609  N   PHE A 162       5.167  -0.985  -8.400  1.00 64.60           N  
ATOM   2610  H   PHE A 162       5.042  -0.543  -7.500  1.00 64.60           H  
ATOM   2611  CA  PHE A 162       5.701  -0.222  -9.511  1.00 64.60           C  
ATOM   2612  HA  PHE A 162       6.414  -0.859 -10.035  1.00 64.60           H  
ATOM   2613  C   PHE A 162       6.479   0.977  -9.014  1.00 64.60           C  
ATOM   2614  CB  PHE A 162       4.596   0.128 -10.514  1.00 64.60           C  
ATOM   2615  HB2 PHE A 162       5.065   0.411 -11.456  1.00 64.60           H  
ATOM   2616  HB3 PHE A 162       4.012  -0.776 -10.688  1.00 64.60           H  
ATOM   2617  O   PHE A 162       6.062   1.702  -8.106  1.00 64.60           O  
ATOM   2618  CG  PHE A 162       3.626   1.207 -10.103  1.00 64.60           C  
ATOM   2619  CD1 PHE A 162       2.570   0.919  -9.217  1.00 64.60           C  
ATOM   2620  HD1 PHE A 162       2.458  -0.075  -8.811  1.00 64.60           H  
ATOM   2621  CD2 PHE A 162       3.770   2.498 -10.636  1.00 64.60           C  
ATOM   2622  HD2 PHE A 162       4.573   2.720 -11.323  1.00 64.60           H  
ATOM   2623  CE1 PHE A 162       1.684   1.939  -8.832  1.00 64.60           C  
ATOM   2624  HE1 PHE A 162       0.885   1.729  -8.135  1.00 64.60           H  
ATOM   2625  CE2 PHE A 162       2.862   3.502 -10.273  1.00 64.60           C  
ATOM   2626  HE2 PHE A 162       2.945   4.486 -10.711  1.00 64.60           H  
ATOM   2627  CZ  PHE A 162       1.840   3.233  -9.352  1.00 64.60           C  
ATOM   2628  HZ  PHE A 162       1.162   4.021  -9.059  1.00 64.60           H  
ATOM   2629  N   ALA A 163       7.640   1.161  -9.625  1.00 69.27           N  
ATOM   2630  H   ALA A 163       7.920   0.526 -10.359  1.00 69.27           H  
ATOM   2631  CA  ALA A 163       8.422   2.359  -9.457  1.00 69.27           C  
ATOM   2632  HA  ALA A 163       8.273   2.746  -8.449  1.00 69.27           H  
ATOM   2633  C   ALA A 163       7.948   3.415 -10.448  1.00 69.27           C  
ATOM   2634  CB  ALA A 163       9.895   2.012  -9.594  1.00 69.27           C  
ATOM   2635  HB1 ALA A 163      10.503   2.904  -9.445  1.00 69.27           H  
ATOM   2636  HB2 ALA A 163      10.132   1.287  -8.815  1.00 69.27           H  
ATOM   2637  HB3 ALA A 163      10.107   1.587 -10.575  1.00 69.27           H  
ATOM   2638  O   ALA A 163       7.603   3.134 -11.597  1.00 69.27           O  
ATOM   2639  N   THR A 164       7.921   4.648  -9.973  1.00 72.79           N  
ATOM   2640  H   THR A 164       8.202   4.798  -9.015  1.00 72.79           H  
ATOM   2641  CA  THR A 164       7.714   5.830 -10.802  1.00 72.79           C  
ATOM   2642  HA  THR A 164       7.585   5.546 -11.846  1.00 72.79           H  
ATOM   2643  C   THR A 164       8.943   6.701 -10.700  1.00 72.79           C  
ATOM   2644  CB  THR A 164       6.487   6.633 -10.359  1.00 72.79           C  
ATOM   2645  HB  THR A 164       6.399   7.521 -10.986  1.00 72.79           H  
ATOM   2646  O   THR A 164       9.592   6.721  -9.649  1.00 72.79           O  
ATOM   2647  CG2 THR A 164       5.208   5.820 -10.470  1.00 72.79           C  
ATOM   2648 HG21 THR A 164       5.133   5.383 -11.466  1.00 72.79           H  
ATOM   2649 HG22 THR A 164       5.205   5.026  -9.723  1.00 72.79           H  
ATOM   2650 HG23 THR A 164       4.359   6.481 -10.300  1.00 72.79           H  
ATOM   2651  OG1 THR A 164       6.612   7.025  -9.015  1.00 72.79           O  
ATOM   2652  HG1 THR A 164       7.545   6.981  -8.795  1.00 72.79           H  
ATOM   2653  N   ASP A 165       9.216   7.488 -11.735  1.00 75.98           N  
ATOM   2654  H   ASP A 165       8.729   7.388 -12.614  1.00 75.98           H  
ATOM   2655  CA  ASP A 165      10.183   8.569 -11.604  1.00 75.98           C  
ATOM   2656  HA  ASP A 165      11.171   8.138 -11.444  1.00 75.98           H  
ATOM   2657  C   ASP A 165       9.829   9.430 -10.396  1.00 75.98           C  
ATOM   2658  CB  ASP A 165      10.226   9.433 -12.867  1.00 75.98           C  
ATOM   2659  HB2 ASP A 165      10.814  10.327 -12.662  1.00 75.98           H  
ATOM   2660  HB3 ASP A 165       9.215   9.745 -13.131  1.00 75.98           H  
ATOM   2661  O   ASP A 165       8.673   9.801 -10.177  1.00 75.98           O  
ATOM   2662  CG  ASP A 165      10.870   8.700 -14.041  1.00 75.98           C  
ATOM   2663  OD1 ASP A 165      11.770   7.873 -13.779  1.00 75.98           O  
ATOM   2664  OD2 ASP A 165      10.438   8.985 -15.174  1.00 75.98           O  
ATOM   2665  N   THR A 166      10.832   9.767  -9.593  1.00 78.52           N  
ATOM   2666  H   THR A 166      11.743   9.375  -9.781  1.00 78.52           H  
ATOM   2667  CA  THR A 166      10.634  10.533  -8.359  1.00 78.52           C  
ATOM   2668  HA  THR A 166       9.967   9.971  -7.705  1.00 78.52           H  
ATOM   2669  C   THR A 166       9.982  11.894  -8.629  1.00 78.52           C  
ATOM   2670  CB  THR A 166      11.980  10.701  -7.653  1.00 78.52           C  
ATOM   2671  HB  THR A 166      12.672  11.234  -8.305  1.00 78.52           H  
ATOM   2672  O   THR A 166       9.233  12.400  -7.795  1.00 78.52           O  
ATOM   2673  CG2 THR A 166      11.850  11.438  -6.325  1.00 78.52           C  
ATOM   2674 HG21 THR A 166      10.959  11.090  -5.803  1.00 78.52           H  
ATOM   2675 HG22 THR A 166      12.731  11.244  -5.712  1.00 78.52           H  
ATOM   2676 HG23 THR A 166      11.762  12.510  -6.501  1.00 78.52           H  
ATOM   2677  OG1 THR A 166      12.504   9.427  -7.375  1.00 78.52           O  
ATOM   2678  HG1 THR A 166      13.461   9.499  -7.398  1.00 78.52           H  
ATOM   2679  N   LYS A 167      10.197  12.462  -9.823  1.00 78.25           N  
ATOM   2680  H   LYS A 167      10.776  11.946 -10.471  1.00 78.25           H  
ATOM   2681  CA  LYS A 167       9.515  13.672 -10.318  1.00 78.25           C  
ATOM   2682  HA  LYS A 167       9.663  14.492  -9.615  1.00 78.25           H  
ATOM   2683  C   LYS A 167       8.000  13.501 -10.463  1.00 78.25           C  
ATOM   2684  CB  LYS A 167      10.112  14.045 -11.685  1.00 78.25           C  
ATOM   2685  HB2 LYS A 167      10.316  13.140 -12.258  1.00 78.25           H  
ATOM   2686  HB3 LYS A 167       9.391  14.638 -12.248  1.00 78.25           H  
ATOM   2687  O   LYS A 167       7.252  14.456 -10.248  1.00 78.25           O  
ATOM   2688  CG  LYS A 167      11.390  14.876 -11.530  1.00 78.25           C  
ATOM   2689  HG2 LYS A 167      12.055  14.394 -10.814  1.00 78.25           H  
ATOM   2690  HG3 LYS A 167      11.119  15.858 -11.144  1.00 78.25           H  
ATOM   2691  CD  LYS A 167      12.115  15.036 -12.874  1.00 78.25           C  
ATOM   2692  HD2 LYS A 167      12.592  14.088 -13.120  1.00 78.25           H  
ATOM   2693  HD3 LYS A 167      11.396  15.273 -13.658  1.00 78.25           H  
ATOM   2694  CE  LYS A 167      13.158  16.160 -12.804  1.00 78.25           C  
ATOM   2695  HE2 LYS A 167      13.587  16.175 -11.802  1.00 78.25           H  
ATOM   2696  HE3 LYS A 167      12.651  17.112 -12.964  1.00 78.25           H  
ATOM   2697  NZ  LYS A 167      14.245  15.978 -13.797  1.00 78.25           N  
ATOM   2698  HZ1 LYS A 167      13.889  15.778 -14.721  1.00 78.25           H  
ATOM   2699  HZ2 LYS A 167      14.858  16.781 -13.833  1.00 78.25           H  
ATOM   2700  HZ3 LYS A 167      14.815  15.201 -13.496  1.00 78.25           H  
ATOM   2701  N   ASP A 168       7.569  12.286 -10.768  1.00 79.24           N  
ATOM   2702  H   ASP A 168       8.251  11.545 -10.844  1.00 79.24           H  
ATOM   2703  CA  ASP A 168       6.207  11.939 -11.149  1.00 79.24           C  
ATOM   2704  HA  ASP A 168       5.639  12.851 -11.334  1.00 79.24           H  
ATOM   2705  C   ASP A 168       5.437  11.187 -10.062  1.00 79.24           C  
ATOM   2706  CB  ASP A 168       6.264  11.139 -12.454  1.00 79.24           C  
ATOM   2707  HB2 ASP A 168       5.329  10.588 -12.551  1.00 79.24           H  
ATOM   2708  HB3 ASP A 168       7.075  10.411 -12.419  1.00 79.24           H  
ATOM   2709  O   ASP A 168       4.242  10.958 -10.217  1.00 79.24           O  
ATOM   2710  CG  ASP A 168       6.404  12.029 -13.688  1.00 79.24           C  
ATOM   2711  OD1 ASP A 168       6.543  13.266 -13.554  1.00 79.24           O  
ATOM   2712  OD2 ASP A 168       6.106  11.545 -14.795  1.00 79.24           O  
ATOM   2713  N   ILE A 169       6.064  10.874  -8.927  1.00 77.62           N  
ATOM   2714  H   ILE A 169       7.067  10.992  -8.913  1.00 77.62           H  
ATOM   2715  CA  ILE A 169       5.433  10.136  -7.820  1.00 77.62           C  
ATOM   2716  HA  ILE A 169       5.215   9.132  -8.187  1.00 77.62           H  
ATOM   2717  C   ILE A 169       4.097  10.747  -7.356  1.00 77.62           C  
ATOM   2718  CB  ILE A 169       6.445  10.028  -6.661  1.00 77.62           C  
ATOM   2719  HB  ILE A 169       7.391   9.681  -7.076  1.00 77.62           H  
ATOM   2720  O   ILE A 169       3.169  10.031  -6.995  1.00 77.62           O  
ATOM   2721  CG1 ILE A 169       6.030   9.033  -5.561  1.00 77.62           C  
ATOM   2722 HG12 ILE A 169       5.057   9.314  -5.157  1.00 77.62           H  
ATOM   2723 HG13 ILE A 169       6.765   9.091  -4.758  1.00 77.62           H  
ATOM   2724  CG2 ILE A 169       6.704  11.387  -5.984  1.00 77.62           C  
ATOM   2725 HG21 ILE A 169       7.572  11.286  -5.332  1.00 77.62           H  
ATOM   2726 HG22 ILE A 169       6.922  12.153  -6.727  1.00 77.62           H  
ATOM   2727 HG23 ILE A 169       5.847  11.695  -5.386  1.00 77.62           H  
ATOM   2728  CD1 ILE A 169       5.973   7.574  -6.012  1.00 77.62           C  
ATOM   2729 HD11 ILE A 169       5.804   6.944  -5.139  1.00 77.62           H  
ATOM   2730 HD12 ILE A 169       5.160   7.423  -6.723  1.00 77.62           H  
ATOM   2731 HD13 ILE A 169       6.926   7.289  -6.456  1.00 77.62           H  
ATOM   2732  N   ASN A 170       3.960  12.077  -7.413  1.00 81.16           N  
ATOM   2733  H   ASN A 170       4.750  12.601  -7.762  1.00 81.16           H  
ATOM   2734  CA  ASN A 170       2.736  12.789  -7.027  1.00 81.16           C  
ATOM   2735  HA  ASN A 170       2.327  12.313  -6.136  1.00 81.16           H  
ATOM   2736  C   ASN A 170       1.617  12.729  -8.084  1.00 81.16           C  
ATOM   2737  CB  ASN A 170       3.086  14.250  -6.694  1.00 81.16           C  
ATOM   2738  HB2 ASN A 170       2.169  14.837  -6.642  1.00 81.16           H  
ATOM   2739  HB3 ASN A 170       3.699  14.666  -7.494  1.00 81.16           H  
ATOM   2740  O   ASN A 170       0.514  13.209  -7.805  1.00 81.16           O  
ATOM   2741  CG  ASN A 170       3.794  14.449  -5.367  1.00 81.16           C  
ATOM   2742  ND2 ASN A 170       4.315  15.633  -5.162  1.00 81.16           N  
ATOM   2743 HD21 ASN A 170       4.152  16.399  -5.800  1.00 81.16           H  
ATOM   2744 HD22 ASN A 170       4.678  15.805  -4.236  1.00 81.16           H  
ATOM   2745  OD1 ASN A 170       3.859  13.593  -4.496  1.00 81.16           O  
ATOM   2746  N   LYS A 171       1.887  12.192  -9.281  1.00 81.05           N  
ATOM   2747  H   LYS A 171       2.811  11.817  -9.438  1.00 81.05           H  
ATOM   2748  CA  LYS A 171       0.882  11.905 -10.318  1.00 81.05           C  
ATOM   2749  HA  LYS A 171       0.120  12.685 -10.323  1.00 81.05           H  
ATOM   2750  C   LYS A 171       0.137  10.595 -10.041  1.00 81.05           C  
ATOM   2751  CB  LYS A 171       1.533  11.862 -11.711  1.00 81.05           C  
ATOM   2752  HB2 LYS A 171       2.247  11.039 -11.744  1.00 81.05           H  
ATOM   2753  HB3 LYS A 171       0.755  11.641 -12.442  1.00 81.05           H  
ATOM   2754  O   LYS A 171      -0.905  10.360 -10.639  1.00 81.05           O  
ATOM   2755  CG  LYS A 171       2.229  13.172 -12.131  1.00 81.05           C  
ATOM   2756  HG2 LYS A 171       3.002  13.436 -11.409  1.00 81.05           H  
ATOM   2757  HG3 LYS A 171       1.495  13.975 -12.186  1.00 81.05           H  
ATOM   2758  CD  LYS A 171       2.879  12.968 -13.504  1.00 81.05           C  
ATOM   2759  HD2 LYS A 171       3.606  12.163 -13.391  1.00 81.05           H  
ATOM   2760  HD3 LYS A 171       2.107  12.667 -14.212  1.00 81.05           H  
ATOM   2761  CE  LYS A 171       3.611  14.187 -14.075  1.00 81.05           C  
ATOM   2762  HE2 LYS A 171       4.291  14.568 -13.314  1.00 81.05           H  
ATOM   2763  HE3 LYS A 171       2.883  14.959 -14.323  1.00 81.05           H  
ATOM   2764  NZ  LYS A 171       4.408  13.808 -15.273  1.00 81.05           N  
ATOM   2765  HZ1 LYS A 171       3.864  13.342 -15.985  1.00 81.05           H  
ATOM   2766  HZ2 LYS A 171       4.908  14.594 -15.665  1.00 81.05           H  
ATOM   2767  HZ3 LYS A 171       5.138  13.165 -15.001  1.00 81.05           H  
ATOM   2768  N   ILE A 172       0.624   9.781  -9.101  1.00 81.04           N  
ATOM   2769  H   ILE A 172       1.499  10.015  -8.655  1.00 81.04           H  
ATOM   2770  CA  ILE A 172      -0.135   8.654  -8.559  1.00 81.04           C  
ATOM   2771  HA  ILE A 172      -0.725   8.216  -9.364  1.00 81.04           H  
ATOM   2772  C   ILE A 172      -1.102   9.189  -7.508  1.00 81.04           C  
ATOM   2773  CB  ILE A 172       0.793   7.553  -8.012  1.00 81.04           C  
ATOM   2774  HB  ILE A 172       1.327   7.943  -7.146  1.00 81.04           H  
ATOM   2775  O   ILE A 172      -0.690   9.758  -6.493  1.00 81.04           O  
ATOM   2776  CG1 ILE A 172       1.850   7.117  -9.053  1.00 81.04           C  
ATOM   2777 HG12 ILE A 172       2.579   7.919  -9.170  1.00 81.04           H  
ATOM   2778 HG13 ILE A 172       2.391   6.252  -8.667  1.00 81.04           H  
ATOM   2779  CG2 ILE A 172      -0.041   6.346  -7.543  1.00 81.04           C  
ATOM   2780 HG21 ILE A 172       0.619   5.546  -7.207  1.00 81.04           H  
ATOM   2781 HG22 ILE A 172      -0.682   6.632  -6.709  1.00 81.04           H  
ATOM   2782 HG23 ILE A 172      -0.668   5.977  -8.355  1.00 81.04           H  
ATOM   2783  CD1 ILE A 172       1.292   6.775 -10.443  1.00 81.04           C  
ATOM   2784 HD11 ILE A 172       2.102   6.463 -11.101  1.00 81.04           H  
ATOM   2785 HD12 ILE A 172       0.552   5.977 -10.375  1.00 81.04           H  
ATOM   2786 HD13 ILE A 172       0.835   7.653 -10.898  1.00 81.04           H  
ATOM   2787  N   LYS A 173      -2.398   9.032  -7.769  1.00 82.81           N  
ATOM   2788  H   LYS A 173      -2.647   8.523  -8.605  1.00 82.81           H  
ATOM   2789  CA  LYS A 173      -3.481   9.550  -6.935  1.00 82.81           C  
ATOM   2790  HA  LYS A 173      -3.056  10.095  -6.092  1.00 82.81           H  
ATOM   2791  C   LYS A 173      -4.302   8.416  -6.350  1.00 82.81           C  
ATOM   2792  CB  LYS A 173      -4.363  10.508  -7.749  1.00 82.81           C  
ATOM   2793  HB2 LYS A 173      -5.220  10.800  -7.141  1.00 82.81           H  
ATOM   2794  HB3 LYS A 173      -4.740   9.977  -8.623  1.00 82.81           H  
ATOM   2795  O   LYS A 173      -4.514   7.380  -6.974  1.00 82.81           O  
ATOM   2796  CG  LYS A 173      -3.663  11.781  -8.239  1.00 82.81           C  
ATOM   2797  HG2 LYS A 173      -4.414  12.402  -8.727  1.00 82.81           H  
ATOM   2798  HG3 LYS A 173      -2.906  11.516  -8.978  1.00 82.81           H  
ATOM   2799  CD  LYS A 173      -2.995  12.588  -7.124  1.00 82.81           C  
ATOM   2800  HD2 LYS A 173      -3.689  12.729  -6.295  1.00 82.81           H  
ATOM   2801  HD3 LYS A 173      -2.109  12.054  -6.781  1.00 82.81           H  
ATOM   2802  CE  LYS A 173      -2.594  13.945  -7.695  1.00 82.81           C  
ATOM   2803  HE2 LYS A 173      -3.495  14.534  -7.861  1.00 82.81           H  
ATOM   2804  HE3 LYS A 173      -2.123  13.783  -8.665  1.00 82.81           H  
ATOM   2805  NZ  LYS A 173      -1.653  14.629  -6.785  1.00 82.81           N  
ATOM   2806  HZ1 LYS A 173      -2.007  14.631  -5.839  1.00 82.81           H  
ATOM   2807  HZ2 LYS A 173      -0.787  14.111  -6.823  1.00 82.81           H  
ATOM   2808  HZ3 LYS A 173      -1.475  15.568  -7.112  1.00 82.81           H  
ATOM   2809  N   PHE A 174      -4.771   8.639  -5.130  1.00 85.49           N  
ATOM   2810  H   PHE A 174      -4.626   9.550  -4.719  1.00 85.49           H  
ATOM   2811  CA  PHE A 174      -5.604   7.701  -4.398  1.00 85.49           C  
ATOM   2812  HA  PHE A 174      -5.711   6.766  -4.947  1.00 85.49           H  
ATOM   2813  C   PHE A 174      -6.975   8.327  -4.217  1.00 85.49           C  
ATOM   2814  CB  PHE A 174      -4.985   7.395  -3.034  1.00 85.49           C  
ATOM   2815  HB2 PHE A 174      -4.827   8.335  -2.506  1.00 85.49           H  
ATOM   2816  HB3 PHE A 174      -5.709   6.806  -2.471  1.00 85.49           H  
ATOM   2817  O   PHE A 174      -7.080   9.434  -3.694  1.00 85.49           O  
ATOM   2818  CG  PHE A 174      -3.674   6.644  -3.050  1.00 85.49           C  
ATOM   2819  CD1 PHE A 174      -3.629   5.315  -2.591  1.00 85.49           C  
ATOM   2820  HD1 PHE A 174      -4.534   4.811  -2.285  1.00 85.49           H  
ATOM   2821  CD2 PHE A 174      -2.487   7.290  -3.446  1.00 85.49           C  
ATOM   2822  HD2 PHE A 174      -2.504   8.318  -3.776  1.00 85.49           H  
ATOM   2823  CE1 PHE A 174      -2.405   4.628  -2.559  1.00 85.49           C  
ATOM   2824  HE1 PHE A 174      -2.386   3.591  -2.257  1.00 85.49           H  
ATOM   2825  CE2 PHE A 174      -1.267   6.597  -3.433  1.00 85.49           C  
ATOM   2826  HE2 PHE A 174      -0.369   7.086  -3.779  1.00 85.49           H  
ATOM   2827  CZ  PHE A 174      -1.227   5.263  -2.995  1.00 85.49           C  
ATOM   2828  HZ  PHE A 174      -0.294   4.721  -3.023  1.00 85.49           H  
ATOM   2829  N   TYR A 175      -8.016   7.610  -4.598  1.00 83.67           N  
ATOM   2830  H   TYR A 175      -7.857   6.698  -5.002  1.00 83.67           H  
ATOM   2831  CA  TYR A 175      -9.396   8.025  -4.423  1.00 83.67           C  
ATOM   2832  HA  TYR A 175      -9.427   8.997  -3.930  1.00 83.67           H  
ATOM   2833  C   TYR A 175     -10.107   7.030  -3.534  1.00 83.67           C  
ATOM   2834  CB  TYR A 175     -10.090   8.174  -5.776  1.00 83.67           C  
ATOM   2835  HB2 TYR A 175     -11.134   8.443  -5.615  1.00 83.67           H  
ATOM   2836  HB3 TYR A 175     -10.070   7.222  -6.307  1.00 83.67           H  
ATOM   2837  O   TYR A 175      -9.858   5.831  -3.593  1.00 83.67           O  
ATOM   2838  CG  TYR A 175      -9.437   9.227  -6.634  1.00 83.67           C  
ATOM   2839  CD1 TYR A 175      -9.873  10.563  -6.552  1.00 83.67           C  
ATOM   2840  HD1 TYR A 175     -10.702  10.821  -5.910  1.00 83.67           H  
ATOM   2841  CD2 TYR A 175      -8.371   8.873  -7.482  1.00 83.67           C  
ATOM   2842  HD2 TYR A 175      -8.050   7.845  -7.559  1.00 83.67           H  
ATOM   2843  CE1 TYR A 175      -9.248  11.553  -7.332  1.00 83.67           C  
ATOM   2844  HE1 TYR A 175      -9.601  12.574  -7.317  1.00 83.67           H  
ATOM   2845  CE2 TYR A 175      -7.736   9.863  -8.247  1.00 83.67           C  
ATOM   2846  HE2 TYR A 175      -6.947   9.608  -8.939  1.00 83.67           H  
ATOM   2847  OH  TYR A 175      -7.538  12.125  -8.923  1.00 83.67           O  
ATOM   2848  HH  TYR A 175      -8.011  12.948  -9.071  1.00 83.67           H  
ATOM   2849  CZ  TYR A 175      -8.169  11.200  -8.170  1.00 83.67           C  
ATOM   2850  N   ILE A 176     -11.012   7.530  -2.713  1.00 85.21           N  
ATOM   2851  H   ILE A 176     -11.176   8.526  -2.722  1.00 85.21           H  
ATOM   2852  CA  ILE A 176     -11.935   6.696  -1.960  1.00 85.21           C  
ATOM   2853  HA  ILE A 176     -11.714   5.647  -2.153  1.00 85.21           H  
ATOM   2854  C   ILE A 176     -13.333   6.968  -2.483  1.00 85.21           C  
ATOM   2855  CB  ILE A 176     -11.750   6.946  -0.456  1.00 85.21           C  
ATOM   2856  HB  ILE A 176     -10.681   6.894  -0.246  1.00 85.21           H  
ATOM   2857  O   ILE A 176     -13.716   8.126  -2.650  1.00 85.21           O  
ATOM   2858  CG1 ILE A 176     -12.431   5.863   0.396  1.00 85.21           C  
ATOM   2859 HG12 ILE A 176     -13.491   5.803   0.150  1.00 85.21           H  
ATOM   2860 HG13 ILE A 176     -12.336   6.144   1.445  1.00 85.21           H  
ATOM   2861  CG2 ILE A 176     -12.220   8.344  -0.026  1.00 85.21           C  
ATOM   2862 HG21 ILE A 176     -11.803   9.106  -0.685  1.00 85.21           H  
ATOM   2863 HG22 ILE A 176     -11.868   8.553   0.984  1.00 85.21           H  
ATOM   2864 HG23 ILE A 176     -13.308   8.412  -0.051  1.00 85.21           H  
ATOM   2865  CD1 ILE A 176     -11.798   4.479   0.224  1.00 85.21           C  
ATOM   2866 HD11 ILE A 176     -10.798   4.554  -0.203  1.00 85.21           H  
ATOM   2867 HD12 ILE A 176     -12.427   3.862  -0.418  1.00 85.21           H  
ATOM   2868 HD13 ILE A 176     -11.710   4.014   1.206  1.00 85.21           H  
ATOM   2869  N   SER A 177     -14.081   5.913  -2.782  1.00 81.24           N  
ATOM   2870  H   SER A 177     -13.683   4.990  -2.684  1.00 81.24           H  
ATOM   2871  CA  SER A 177     -15.453   6.024  -3.257  1.00 81.24           C  
ATOM   2872  HA  SER A 177     -15.739   7.074  -3.308  1.00 81.24           H  
ATOM   2873  C   SER A 177     -16.414   5.338  -2.301  1.00 81.24           C  
ATOM   2874  CB  SER A 177     -15.587   5.456  -4.666  1.00 81.24           C  
ATOM   2875  HB2 SER A 177     -15.541   4.368  -4.640  1.00 81.24           H  
ATOM   2876  HB3 SER A 177     -14.787   5.838  -5.300  1.00 81.24           H  
ATOM   2877  O   SER A 177     -16.244   4.158  -1.999  1.00 81.24           O  
ATOM   2878  OG  SER A 177     -16.832   5.890  -5.172  1.00 81.24           O  
ATOM   2879  HG  SER A 177     -17.276   5.140  -5.573  1.00 81.24           H  
ATOM   2880  N   PHE A 178     -17.432   6.084  -1.876  1.00 77.92           N  
ATOM   2881  H   PHE A 178     -17.467   7.050  -2.171  1.00 77.92           H  
ATOM   2882  CA  PHE A 178     -18.589   5.597  -1.128  1.00 77.92           C  
ATOM   2883  HA  PHE A 178     -18.488   4.534  -0.910  1.00 77.92           H  
ATOM   2884  C   PHE A 178     -19.831   5.840  -1.986  1.00 77.92           C  
ATOM   2885  CB  PHE A 178     -18.702   6.335   0.207  1.00 77.92           C  
ATOM   2886  HB2 PHE A 178     -19.637   6.053   0.691  1.00 77.92           H  
ATOM   2887  HB3 PHE A 178     -18.736   7.407   0.014  1.00 77.92           H  
ATOM   2888  O   PHE A 178     -20.359   6.951  -1.968  1.00 77.92           O  
ATOM   2889  CG  PHE A 178     -17.562   6.052   1.149  1.00 77.92           C  
ATOM   2890  CD1 PHE A 178     -17.625   4.962   2.036  1.00 77.92           C  
ATOM   2891  HD1 PHE A 178     -18.500   4.330   2.060  1.00 77.92           H  
ATOM   2892  CD2 PHE A 178     -16.427   6.877   1.124  1.00 77.92           C  
ATOM   2893  HD2 PHE A 178     -16.381   7.720   0.450  1.00 77.92           H  
ATOM   2894  CE1 PHE A 178     -16.543   4.696   2.894  1.00 77.92           C  
ATOM   2895  HE1 PHE A 178     -16.587   3.869   3.586  1.00 77.92           H  
ATOM   2896  CE2 PHE A 178     -15.349   6.600   1.975  1.00 77.92           C  
ATOM   2897  HE2 PHE A 178     -14.472   7.228   1.936  1.00 77.92           H  
ATOM   2898  CZ  PHE A 178     -15.399   5.508   2.856  1.00 77.92           C  
ATOM   2899  HZ  PHE A 178     -14.569   5.299   3.514  1.00 77.92           H  
ATOM   2900  N   PRO A 179     -20.270   4.852  -2.774  1.00 64.71           N  
ATOM   2901  CA  PRO A 179     -21.351   5.049  -3.736  1.00 64.71           C  
ATOM   2902  HA  PRO A 179     -21.207   6.015  -4.221  1.00 64.71           H  
ATOM   2903  C   PRO A 179     -22.774   5.117  -3.121  1.00 64.71           C  
ATOM   2904  CB  PRO A 179     -21.107   3.976  -4.803  1.00 64.71           C  
ATOM   2905  HB2 PRO A 179     -20.423   4.380  -5.549  1.00 64.71           H  
ATOM   2906  HB3 PRO A 179     -22.020   3.662  -5.308  1.00 64.71           H  
ATOM   2907  O   PRO A 179     -23.758   5.170  -3.850  1.00 64.71           O  
ATOM   2908  CG  PRO A 179     -20.392   2.845  -4.054  1.00 64.71           C  
ATOM   2909  HG2 PRO A 179     -19.746   2.266  -4.713  1.00 64.71           H  
ATOM   2910  HG3 PRO A 179     -21.106   2.191  -3.554  1.00 64.71           H  
ATOM   2911  CD  PRO A 179     -19.598   3.573  -2.980  1.00 64.71           C  
ATOM   2912  HD2 PRO A 179     -18.583   3.741  -3.338  1.00 64.71           H  
ATOM   2913  HD3 PRO A 179     -19.584   2.979  -2.067  1.00 64.71           H  
ATOM   2914  N   ASP A 180     -22.916   5.245  -1.792  1.00 65.49           N  
ATOM   2915  H   ASP A 180     -22.084   5.335  -1.227  1.00 65.49           H  
ATOM   2916  CA  ASP A 180     -24.228   5.346  -1.127  1.00 65.49           C  
ATOM   2917  HA  ASP A 180     -24.852   4.551  -1.536  1.00 65.49           H  
ATOM   2918  C   ASP A 180     -24.942   6.683  -1.410  1.00 65.49           C  
ATOM   2919  CB  ASP A 180     -24.105   5.076   0.383  1.00 65.49           C  
ATOM   2920  HB2 ASP A 180     -23.607   5.916   0.868  1.00 65.49           H  
ATOM   2921  HB3 ASP A 180     -23.480   4.194   0.522  1.00 65.49           H  
ATOM   2922  O   ASP A 180     -24.650   7.730  -0.820  1.00 65.49           O  
ATOM   2923  CG  ASP A 180     -25.459   4.815   1.078  1.00 65.49           C  
ATOM   2924  OD1 ASP A 180     -26.535   5.202   0.562  1.00 65.49           O  
ATOM   2925  OD2 ASP A 180     -25.439   4.190   2.162  1.00 65.49           O  
ATOM   2926  N   THR A 181     -25.946   6.618  -2.286  1.00 57.93           N  
ATOM   2927  H   THR A 181     -26.097   5.735  -2.751  1.00 57.93           H  
ATOM   2928  CA  THR A 181     -26.755   7.761  -2.728  1.00 57.93           C  
ATOM   2929  HA  THR A 181     -26.088   8.511  -3.154  1.00 57.93           H  
ATOM   2930  C   THR A 181     -27.522   8.449  -1.600  1.00 57.93           C  
ATOM   2931  CB  THR A 181     -27.747   7.327  -3.819  1.00 57.93           C  
ATOM   2932  HB  THR A 181     -28.420   8.154  -4.045  1.00 57.93           H  
ATOM   2933  O   THR A 181     -27.732   9.658  -1.669  1.00 57.93           O  
ATOM   2934  CG2 THR A 181     -27.035   6.917  -5.108  1.00 57.93           C  
ATOM   2935 HG21 THR A 181     -26.432   6.024  -4.946  1.00 57.93           H  
ATOM   2936 HG22 THR A 181     -26.381   7.726  -5.435  1.00 57.93           H  
ATOM   2937 HG23 THR A 181     -27.769   6.723  -5.891  1.00 57.93           H  
ATOM   2938  OG1 THR A 181     -28.504   6.211  -3.398  1.00 57.93           O  
ATOM   2939  HG1 THR A 181     -28.742   5.723  -4.190  1.00 57.93           H  
ATOM   2940  N   ARG A 182     -27.896   7.739  -0.523  1.00 60.60           N  
ATOM   2941  H   ARG A 182     -27.595   6.776  -0.465  1.00 60.60           H  
ATOM   2942  CA  ARG A 182     -28.718   8.323   0.556  1.00 60.60           C  
ATOM   2943  HA  ARG A 182     -29.525   8.905   0.113  1.00 60.60           H  
ATOM   2944  C   ARG A 182     -27.947   9.294   1.439  1.00 60.60           C  
ATOM   2945  CB  ARG A 182     -29.305   7.223   1.442  1.00 60.60           C  
ATOM   2946  HB2 ARG A 182     -28.485   6.636   1.856  1.00 60.60           H  
ATOM   2947  HB3 ARG A 182     -29.842   7.692   2.266  1.00 60.60           H  
ATOM   2948  O   ARG A 182     -28.533  10.229   1.972  1.00 60.60           O  
ATOM   2949  CG  ARG A 182     -30.278   6.314   0.683  1.00 60.60           C  
ATOM   2950  HG2 ARG A 182     -29.756   5.798  -0.122  1.00 60.60           H  
ATOM   2951  HG3 ARG A 182     -31.075   6.920   0.253  1.00 60.60           H  
ATOM   2952  CD  ARG A 182     -30.891   5.281   1.632  1.00 60.60           C  
ATOM   2953  HD2 ARG A 182     -31.419   5.804   2.429  1.00 60.60           H  
ATOM   2954  HD3 ARG A 182     -31.605   4.685   1.063  1.00 60.60           H  
ATOM   2955  NE  ARG A 182     -29.854   4.402   2.204  1.00 60.60           N  
ATOM   2956  HE  ARG A 182     -28.901   4.596   1.933  1.00 60.60           H  
ATOM   2957  NH1 ARG A 182     -31.239   2.920   3.274  1.00 60.60           N  
ATOM   2958 HH11 ARG A 182     -31.334   2.069   3.809  1.00 60.60           H  
ATOM   2959 HH12 ARG A 182     -32.033   3.441   2.929  1.00 60.60           H  
ATOM   2960  NH2 ARG A 182     -29.032   2.631   3.345  1.00 60.60           N  
ATOM   2961 HH21 ARG A 182     -29.094   1.648   3.569  1.00 60.60           H  
ATOM   2962 HH22 ARG A 182     -28.089   2.966   3.208  1.00 60.60           H  
ATOM   2963  CZ  ARG A 182     -30.044   3.329   2.939  1.00 60.60           C  
ATOM   2964  N   MET A 183     -26.654   9.049   1.643  1.00 57.94           N  
ATOM   2965  H   MET A 183     -26.234   8.278   1.144  1.00 57.94           H  
ATOM   2966  CA  MET A 183     -25.817   9.906   2.489  1.00 57.94           C  
ATOM   2967  HA  MET A 183     -26.430  10.372   3.260  1.00 57.94           H  
ATOM   2968  C   MET A 183     -25.170  11.055   1.714  1.00 57.94           C  
ATOM   2969  CB  MET A 183     -24.741   9.072   3.178  1.00 57.94           C  
ATOM   2970  HB2 MET A 183     -24.012   9.752   3.618  1.00 57.94           H  
ATOM   2971  HB3 MET A 183     -24.249   8.431   2.446  1.00 57.94           H  
ATOM   2972  O   MET A 183     -24.823  12.071   2.317  1.00 57.94           O  
ATOM   2973  CG  MET A 183     -25.290   8.193   4.291  1.00 57.94           C  
ATOM   2974  HG2 MET A 183     -26.091   8.722   4.808  1.00 57.94           H  
ATOM   2975  HG3 MET A 183     -25.694   7.281   3.853  1.00 57.94           H  
ATOM   2976  SD  MET A 183     -24.014   7.779   5.503  1.00 57.94           S  
ATOM   2977  CE  MET A 183     -24.957   6.561   6.425  1.00 57.94           C  
ATOM   2978  HE1 MET A 183     -24.317   6.182   7.222  1.00 57.94           H  
ATOM   2979  HE2 MET A 183     -25.851   7.027   6.841  1.00 57.94           H  
ATOM   2980  HE3 MET A 183     -25.234   5.742   5.762  1.00 57.94           H  
ATOM   2981  N   GLY A 184     -25.022  10.914   0.393  1.00 57.88           N  
ATOM   2982  H   GLY A 184     -25.264  10.034  -0.041  1.00 57.88           H  
ATOM   2983  CA  GLY A 184     -24.501  11.982  -0.461  1.00 57.88           C  
ATOM   2984  HA2 GLY A 184     -24.475  11.625  -1.490  1.00 57.88           H  
ATOM   2985  HA3 GLY A 184     -23.486  12.232  -0.151  1.00 57.88           H  
ATOM   2986  C   GLY A 184     -25.360  13.251  -0.410  1.00 57.88           C  
ATOM   2987  O   GLY A 184     -24.825  14.357  -0.447  1.00 57.88           O  
ATOM   2988  N   GLU A 185     -26.678  13.103  -0.249  1.00 60.68           N  
ATOM   2989  H   GLU A 185     -27.064  12.170  -0.276  1.00 60.68           H  
ATOM   2990  CA  GLU A 185     -27.622  14.227  -0.167  1.00 60.68           C  
ATOM   2991  HA  GLU A 185     -27.378  14.956  -0.940  1.00 60.68           H  
ATOM   2992  C   GLU A 185     -27.568  14.973   1.175  1.00 60.68           C  
ATOM   2993  CB  GLU A 185     -29.049  13.718  -0.426  1.00 60.68           C  
ATOM   2994  HB2 GLU A 185     -29.742  14.545  -0.271  1.00 60.68           H  
ATOM   2995  HB3 GLU A 185     -29.283  12.928   0.288  1.00 60.68           H  
ATOM   2996  O   GLU A 185     -27.871  16.163   1.236  1.00 60.68           O  
ATOM   2997  CG  GLU A 185     -29.226  13.191  -1.860  1.00 60.68           C  
ATOM   2998  HG2 GLU A 185     -28.935  13.980  -2.554  1.00 60.68           H  
ATOM   2999  HG3 GLU A 185     -28.554  12.346  -2.015  1.00 60.68           H  
ATOM   3000  CD  GLU A 185     -30.664  12.748  -2.182  1.00 60.68           C  
ATOM   3001  OE1 GLU A 185     -30.886  12.352  -3.349  1.00 60.68           O  
ATOM   3002  OE2 GLU A 185     -31.534  12.815  -1.283  1.00 60.68           O  
ATOM   3003  N   THR A 186     -27.153  14.312   2.260  1.00 63.31           N  
ATOM   3004  H   THR A 186     -26.865  13.348   2.163  1.00 63.31           H  
ATOM   3005  CA  THR A 186     -27.249  14.869   3.617  1.00 63.31           C  
ATOM   3006  HA  THR A 186     -28.031  15.629   3.611  1.00 63.31           H  
ATOM   3007  C   THR A 186     -25.986  15.598   4.085  1.00 63.31           C  
ATOM   3008  CB  THR A 186     -27.699  13.801   4.629  1.00 63.31           C  
ATOM   3009  HB  THR A 186     -27.780  14.259   5.615  1.00 63.31           H  
ATOM   3010  O   THR A 186     -25.903  15.941   5.266  1.00 63.31           O  
ATOM   3011  CG2 THR A 186     -29.061  13.203   4.288  1.00 63.31           C  
ATOM   3012 HG21 THR A 186     -29.802  13.998   4.200  1.00 63.31           H  
ATOM   3013 HG22 THR A 186     -29.009  12.658   3.345  1.00 63.31           H  
ATOM   3014 HG23 THR A 186     -29.365  12.514   5.076  1.00 63.31           H  
ATOM   3015  OG1 THR A 186     -26.786  12.733   4.698  1.00 63.31           O  
ATOM   3016  HG1 THR A 186     -26.356  12.809   5.553  1.00 63.31           H  
ATOM   3017  N   GLN A 187     -24.983  15.794   3.210  1.00 63.49           N  
ATOM   3018  H   GLN A 187     -25.142  15.488   2.261  1.00 63.49           H  
ATOM   3019  CA  GLN A 187     -23.647  16.332   3.553  1.00 63.49           C  
ATOM   3020  HA  GLN A 187     -22.968  16.053   2.747  1.00 63.49           H  
ATOM   3021  C   GLN A 187     -23.056  15.697   4.827  1.00 63.49           C  
ATOM   3022  CB  GLN A 187     -23.662  17.870   3.628  1.00 63.49           C  
ATOM   3023  HB2 GLN A 187     -22.682  18.217   3.954  1.00 63.49           H  
ATOM   3024  HB3 GLN A 187     -24.402  18.191   4.361  1.00 63.49           H  
ATOM   3025  O   GLN A 187     -22.329  16.324   5.596  1.00 63.49           O  
ATOM   3026  CG  GLN A 187     -23.956  18.532   2.277  1.00 63.49           C  
ATOM   3027  HG2 GLN A 187     -24.959  18.260   1.947  1.00 63.49           H  
ATOM   3028  HG3 GLN A 187     -23.240  18.169   1.540  1.00 63.49           H  
ATOM   3029  CD  GLN A 187     -23.864  20.056   2.334  1.00 63.49           C  
ATOM   3030  NE2 GLN A 187     -23.895  20.720   1.201  1.00 63.49           N  
ATOM   3031 HE21 GLN A 187     -23.864  21.726   1.287  1.00 63.49           H  
ATOM   3032 HE22 GLN A 187     -24.022  20.231   0.326  1.00 63.49           H  
ATOM   3033  OE1 GLN A 187     -23.773  20.692   3.371  1.00 63.49           O  
ATOM   3034  N   SER A 188     -23.432  14.447   5.104  1.00 67.92           N  
ATOM   3035  H   SER A 188     -23.978  13.946   4.418  1.00 67.92           H  
ATOM   3036  CA  SER A 188     -23.158  13.819   6.388  1.00 67.92           C  
ATOM   3037  HA  SER A 188     -23.145  14.591   7.158  1.00 67.92           H  
ATOM   3038  C   SER A 188     -21.794  13.149   6.383  1.00 67.92           C  
ATOM   3039  CB  SER A 188     -24.265  12.835   6.753  1.00 67.92           C  
ATOM   3040  HB2 SER A 188     -24.392  12.113   5.947  1.00 67.92           H  
ATOM   3041  HB3 SER A 188     -24.000  12.304   7.667  1.00 67.92           H  
ATOM   3042  O   SER A 188     -21.387  12.517   5.405  1.00 67.92           O  
ATOM   3043  OG  SER A 188     -25.470  13.550   6.965  1.00 67.92           O  
ATOM   3044  HG  SER A 188     -25.394  14.416   6.558  1.00 67.92           H  
ATOM   3045  N   THR A 189     -21.109  13.240   7.520  1.00 78.21           N  
ATOM   3046  H   THR A 189     -21.438  13.872   8.236  1.00 78.21           H  
ATOM   3047  CA  THR A 189     -19.871  12.504   7.771  1.00 78.21           C  
ATOM   3048  HA  THR A 189     -19.155  12.733   6.981  1.00 78.21           H  
ATOM   3049  C   THR A 189     -20.156  11.005   7.779  1.00 78.21           C  
ATOM   3050  CB  THR A 189     -19.262  12.925   9.112  1.00 78.21           C  
ATOM   3051  HB  THR A 189     -19.971  12.722   9.915  1.00 78.21           H  
ATOM   3052  O   THR A 189     -20.780  10.494   8.710  1.00 78.21           O  
ATOM   3053  CG2 THR A 189     -17.961  12.183   9.403  1.00 78.21           C  
ATOM   3054 HG21 THR A 189     -17.471  12.617  10.275  1.00 78.21           H  
ATOM   3055 HG22 THR A 189     -18.171  11.137   9.625  1.00 78.21           H  
ATOM   3056 HG23 THR A 189     -17.305  12.224   8.533  1.00 78.21           H  
ATOM   3057  OG1 THR A 189     -18.991  14.307   9.098  1.00 78.21           O  
ATOM   3058  HG1 THR A 189     -18.661  14.562   9.963  1.00 78.21           H  
ATOM   3059  N   ALA A 190     -19.664  10.297   6.764  1.00 80.31           N  
ATOM   3060  H   ALA A 190     -19.125  10.794   6.070  1.00 80.31           H  
ATOM   3061  CA  ALA A 190     -19.762   8.847   6.621  1.00 80.31           C  
ATOM   3062  HA  ALA A 190     -20.781   8.527   6.843  1.00 80.31           H  
ATOM   3063  C   ALA A 190     -18.811   8.105   7.576  1.00 80.31           C  
ATOM   3064  CB  ALA A 190     -19.442   8.520   5.156  1.00 80.31           C  
ATOM   3065  HB1 ALA A 190     -20.178   9.000   4.511  1.00 80.31           H  
ATOM   3066  HB2 ALA A 190     -18.447   8.879   4.894  1.00 80.31           H  
ATOM   3067  HB3 ALA A 190     -19.478   7.443   4.992  1.00 80.31           H  
ATOM   3068  O   ALA A 190     -19.097   6.997   8.035  1.00 80.31           O  
ATOM   3069  N   GLY A 191     -17.668   8.714   7.888  1.00 84.79           N  
ATOM   3070  H   GLY A 191     -17.456   9.603   7.458  1.00 84.79           H  
ATOM   3071  CA  GLY A 191     -16.655   8.100   8.733  1.00 84.79           C  
ATOM   3072  HA2 GLY A 191     -16.452   7.086   8.387  1.00 84.79           H  
ATOM   3073  HA3 GLY A 191     -17.008   7.999   9.760  1.00 84.79           H  
ATOM   3074  C   GLY A 191     -15.350   8.867   8.757  1.00 84.79           C  
ATOM   3075  O   GLY A 191     -15.215   9.959   8.199  1.00 84.79           O  
ATOM   3076  N   PHE A 192     -14.384   8.251   9.419  1.00 87.30           N  
ATOM   3077  H   PHE A 192     -14.589   7.344   9.812  1.00 87.30           H  
ATOM   3078  CA  PHE A 192     -13.039   8.769   9.578  1.00 87.30           C  
ATOM   3079  HA  PHE A 192     -12.966   9.723   9.055  1.00 87.30           H  
ATOM   3080  C   PHE A 192     -12.041   7.802   8.965  1.00 87.30           C  
ATOM   3081  CB  PHE A 192     -12.741   9.023  11.057  1.00 87.30           C  
ATOM   3082  HB2 PHE A 192     -11.765   9.500  11.142  1.00 87.30           H  
ATOM   3083  HB3 PHE A 192     -12.687   8.068  11.579  1.00 87.30           H  
ATOM   3084  O   PHE A 192     -12.166   6.585   9.124  1.00 87.30           O  
ATOM   3085  CG  PHE A 192     -13.776   9.898  11.733  1.00 87.30           C  
ATOM   3086  CD1 PHE A 192     -13.746  11.293  11.552  1.00 87.30           C  
ATOM   3087  HD1 PHE A 192     -12.980  11.746  10.940  1.00 87.30           H  
ATOM   3088  CD2 PHE A 192     -14.804   9.310  12.495  1.00 87.30           C  
ATOM   3089  HD2 PHE A 192     -14.850   8.237  12.606  1.00 87.30           H  
ATOM   3090  CE1 PHE A 192     -14.731  12.100  12.147  1.00 87.30           C  
ATOM   3091  HE1 PHE A 192     -14.712  13.169  11.996  1.00 87.30           H  
ATOM   3092  CE2 PHE A 192     -15.789  10.117  13.089  1.00 87.30           C  
ATOM   3093  HE2 PHE A 192     -16.582   9.665  13.667  1.00 87.30           H  
ATOM   3094  CZ  PHE A 192     -15.751  11.512  12.918  1.00 87.30           C  
ATOM   3095  HZ  PHE A 192     -16.514  12.132  13.366  1.00 87.30           H  
ATOM   3096  N   ILE A 193     -11.030   8.354   8.302  1.00 89.08           N  
ATOM   3097  H   ILE A 193     -11.021   9.358   8.193  1.00 89.08           H  
ATOM   3098  CA  ILE A 193      -9.891   7.594   7.811  1.00 89.08           C  
ATOM   3099  HA  ILE A 193     -10.004   6.563   8.148  1.00 89.08           H  
ATOM   3100  C   ILE A 193      -8.600   8.101   8.439  1.00 89.08           C  
ATOM   3101  CB  ILE A 193      -9.853   7.547   6.269  1.00 89.08           C  
ATOM   3102  HB  ILE A 193      -9.932   8.551   5.850  1.00 89.08           H  
ATOM   3103  O   ILE A 193      -8.238   9.264   8.273  1.00 89.08           O  
ATOM   3104  CG1 ILE A 193     -11.021   6.679   5.785  1.00 89.08           C  
ATOM   3105 HG12 ILE A 193     -11.013   5.768   6.384  1.00 89.08           H  
ATOM   3106 HG13 ILE A 193     -11.941   7.226   5.991  1.00 89.08           H  
ATOM   3107  CG2 ILE A 193      -8.538   6.915   5.832  1.00 89.08           C  
ATOM   3108 HG21 ILE A 193      -8.427   5.954   6.335  1.00 89.08           H  
ATOM   3109 HG22 ILE A 193      -8.508   6.795   4.749  1.00 89.08           H  
ATOM   3110 HG23 ILE A 193      -7.708   7.552   6.137  1.00 89.08           H  
ATOM   3111  CD1 ILE A 193     -11.029   6.210   4.325  1.00 89.08           C  
ATOM   3112 HD11 ILE A 193     -10.477   5.271   4.274  1.00 89.08           H  
ATOM   3113 HD12 ILE A 193     -12.051   6.003   4.006  1.00 89.08           H  
ATOM   3114 HD13 ILE A 193     -10.551   6.924   3.656  1.00 89.08           H  
ATOM   3115  N   ASP A 194      -7.868   7.194   9.081  1.00 87.25           N  
ATOM   3116  H   ASP A 194      -8.248   6.262   9.164  1.00 87.25           H  
ATOM   3117  CA  ASP A 194      -6.458   7.390   9.407  1.00 87.25           C  
ATOM   3118  HA  ASP A 194      -6.248   8.454   9.510  1.00 87.25           H  
ATOM   3119  C   ASP A 194      -5.607   6.826   8.252  1.00 87.25           C  
ATOM   3120  CB  ASP A 194      -6.103   6.713  10.744  1.00 87.25           C  
ATOM   3121  HB2 ASP A 194      -6.414   5.669  10.698  1.00 87.25           H  
ATOM   3122  HB3 ASP A 194      -5.018   6.721  10.846  1.00 87.25           H  
ATOM   3123  O   ASP A 194      -5.642   5.626   7.971  1.00 87.25           O  
ATOM   3124  CG  ASP A 194      -6.689   7.333  12.025  1.00 87.25           C  
ATOM   3125  OD1 ASP A 194      -7.016   8.539  12.042  1.00 87.25           O  
ATOM   3126  OD2 ASP A 194      -6.658   6.641  13.073  1.00 87.25           O  
ATOM   3127  N   LEU A 195      -4.833   7.685   7.584  1.00 87.44           N  
ATOM   3128  H   LEU A 195      -4.857   8.654   7.870  1.00 87.44           H  
ATOM   3129  CA  LEU A 195      -3.947   7.321   6.476  1.00 87.44           C  
ATOM   3130  HA  LEU A 195      -4.201   6.318   6.131  1.00 87.44           H  
ATOM   3131  C   LEU A 195      -2.482   7.296   6.897  1.00 87.44           C  
ATOM   3132  CB  LEU A 195      -4.090   8.292   5.292  1.00 87.44           C  
ATOM   3133  HB2 LEU A 195      -3.326   8.045   4.555  1.00 87.44           H  
ATOM   3134  HB3 LEU A 195      -3.885   9.301   5.650  1.00 87.44           H  
ATOM   3135  O   LEU A 195      -1.989   8.162   7.630  1.00 87.44           O  
ATOM   3136  CG  LEU A 195      -5.442   8.291   4.575  1.00 87.44           C  
ATOM   3137  HG  LEU A 195      -6.208   8.641   5.267  1.00 87.44           H  
ATOM   3138  CD1 LEU A 195      -5.391   9.288   3.425  1.00 87.44           C  
ATOM   3139 HD11 LEU A 195      -4.675   8.955   2.674  1.00 87.44           H  
ATOM   3140 HD12 LEU A 195      -5.084  10.267   3.794  1.00 87.44           H  
ATOM   3141 HD13 LEU A 195      -6.376   9.364   2.965  1.00 87.44           H  
ATOM   3142  CD2 LEU A 195      -5.788   6.919   3.992  1.00 87.44           C  
ATOM   3143 HD21 LEU A 195      -6.697   6.996   3.396  1.00 87.44           H  
ATOM   3144 HD22 LEU A 195      -5.963   6.206   4.798  1.00 87.44           H  
ATOM   3145 HD23 LEU A 195      -4.978   6.556   3.360  1.00 87.44           H  
ATOM   3146  N   SER A 196      -1.751   6.347   6.328  1.00 86.04           N  
ATOM   3147  H   SER A 196      -2.227   5.632   5.796  1.00 86.04           H  
ATOM   3148  CA  SER A 196      -0.301   6.296   6.363  1.00 86.04           C  
ATOM   3149  HA  SER A 196       0.088   7.307   6.484  1.00 86.04           H  
ATOM   3150  C   SER A 196       0.245   5.726   5.057  1.00 86.04           C  
ATOM   3151  CB  SER A 196       0.143   5.458   7.554  1.00 86.04           C  
ATOM   3152  HB2 SER A 196      -0.128   4.414   7.395  1.00 86.04           H  
ATOM   3153  HB3 SER A 196      -0.359   5.812   8.455  1.00 86.04           H  
ATOM   3154  O   SER A 196      -0.370   4.879   4.420  1.00 86.04           O  
ATOM   3155  OG  SER A 196       1.539   5.600   7.716  1.00 86.04           O  
ATOM   3156  HG  SER A 196       1.655   6.139   8.501  1.00 86.04           H  
ATOM   3157  N   TRP A 197       1.421   6.187   4.649  1.00 85.75           N  
ATOM   3158  H   TRP A 197       1.912   6.840   5.244  1.00 85.75           H  
ATOM   3159  CA  TRP A 197       2.123   5.680   3.472  1.00 85.75           C  
ATOM   3160  HA  TRP A 197       1.856   4.633   3.328  1.00 85.75           H  
ATOM   3161  C   TRP A 197       3.628   5.759   3.688  1.00 85.75           C  
ATOM   3162  CB  TRP A 197       1.713   6.451   2.211  1.00 85.75           C  
ATOM   3163  HB2 TRP A 197       2.207   6.002   1.350  1.00 85.75           H  
ATOM   3164  HB3 TRP A 197       0.641   6.327   2.059  1.00 85.75           H  
ATOM   3165  O   TRP A 197       4.117   6.621   4.429  1.00 85.75           O  
ATOM   3166  CG  TRP A 197       2.022   7.919   2.233  1.00 85.75           C  
ATOM   3167  CD1 TRP A 197       3.103   8.518   1.681  1.00 85.75           C  
ATOM   3168  HD1 TRP A 197       3.869   8.004   1.119  1.00 85.75           H  
ATOM   3169  CD2 TRP A 197       1.208   8.993   2.790  1.00 85.75           C  
ATOM   3170  CE2 TRP A 197       1.872  10.233   2.541  1.00 85.75           C  
ATOM   3171  CE3 TRP A 197      -0.040   9.047   3.448  1.00 85.75           C  
ATOM   3172  HE3 TRP A 197      -0.595   8.134   3.609  1.00 85.75           H  
ATOM   3173  NE1 TRP A 197       3.031   9.885   1.880  1.00 85.75           N  
ATOM   3174  HE1 TRP A 197       3.647  10.552   1.437  1.00 85.75           H  
ATOM   3175  CH2 TRP A 197       0.082  11.484   3.578  1.00 85.75           C  
ATOM   3176  HH2 TRP A 197      -0.374  12.423   3.855  1.00 85.75           H  
ATOM   3177  CZ2 TRP A 197       1.325  11.465   2.921  1.00 85.75           C  
ATOM   3178  HZ2 TRP A 197       1.830  12.388   2.681  1.00 85.75           H  
ATOM   3179  CZ3 TRP A 197      -0.593  10.279   3.844  1.00 85.75           C  
ATOM   3180  HZ3 TRP A 197      -1.560  10.313   4.325  1.00 85.75           H  
ATOM   3181  N   LYS A 198       4.385   4.900   3.016  1.00 81.35           N  
ATOM   3182  H   LYS A 198       3.918   4.201   2.455  1.00 81.35           H  
ATOM   3183  CA  LYS A 198       5.844   4.907   3.028  1.00 81.35           C  
ATOM   3184  HA  LYS A 198       6.196   5.887   3.349  1.00 81.35           H  
ATOM   3185  C   LYS A 198       6.376   4.663   1.624  1.00 81.35           C  
ATOM   3186  CB  LYS A 198       6.339   3.859   4.034  1.00 81.35           C  
ATOM   3187  HB2 LYS A 198       6.047   2.864   3.700  1.00 81.35           H  
ATOM   3188  HB3 LYS A 198       5.872   4.051   5.000  1.00 81.35           H  
ATOM   3189  O   LYS A 198       5.934   3.747   0.939  1.00 81.35           O  
ATOM   3190  CG  LYS A 198       7.863   3.925   4.194  1.00 81.35           C  
ATOM   3191  HG2 LYS A 198       8.166   4.945   4.428  1.00 81.35           H  
ATOM   3192  HG3 LYS A 198       8.334   3.616   3.261  1.00 81.35           H  
ATOM   3193  CD  LYS A 198       8.325   2.993   5.313  1.00 81.35           C  
ATOM   3194  HD2 LYS A 198       7.935   3.340   6.270  1.00 81.35           H  
ATOM   3195  HD3 LYS A 198       7.936   1.995   5.111  1.00 81.35           H  
ATOM   3196  CE  LYS A 198       9.854   2.963   5.341  1.00 81.35           C  
ATOM   3197  HE2 LYS A 198      10.224   3.935   5.667  1.00 81.35           H  
ATOM   3198  HE3 LYS A 198      10.212   2.801   4.325  1.00 81.35           H  
ATOM   3199  NZ  LYS A 198      10.348   1.883   6.224  1.00 81.35           N  
ATOM   3200  HZ1 LYS A 198      10.017   0.993   5.879  1.00 81.35           H  
ATOM   3201  HZ2 LYS A 198      11.358   1.866   6.209  1.00 81.35           H  
ATOM   3202  HZ3 LYS A 198      10.013   2.016   7.168  1.00 81.35           H  
ATOM   3203  N   THR A 199       7.351   5.472   1.231  1.00 77.89           N  
ATOM   3204  H   THR A 199       7.677   6.209   1.838  1.00 77.89           H  
ATOM   3205  CA  THR A 199       8.129   5.264   0.013  1.00 77.89           C  
ATOM   3206  HA  THR A 199       7.605   4.558  -0.631  1.00 77.89           H  
ATOM   3207  C   THR A 199       9.484   4.662   0.319  1.00 77.89           C  
ATOM   3208  CB  THR A 199       8.320   6.554  -0.776  1.00 77.89           C  
ATOM   3209  HB  THR A 199       9.085   6.398  -1.538  1.00 77.89           H  
ATOM   3210  O   THR A 199      10.012   4.812   1.424  1.00 77.89           O  
ATOM   3211  CG2 THR A 199       7.032   6.948  -1.459  1.00 77.89           C  
ATOM   3212 HG21 THR A 199       6.665   6.126  -2.073  1.00 77.89           H  
ATOM   3213 HG22 THR A 199       7.280   7.773  -2.127  1.00 77.89           H  
ATOM   3214 HG23 THR A 199       6.275   7.225  -0.725  1.00 77.89           H  
ATOM   3215  OG1 THR A 199       8.690   7.641   0.041  1.00 77.89           O  
ATOM   3216  HG1 THR A 199       8.856   8.356  -0.577  1.00 77.89           H  
ATOM   3217  N   LEU A 200      10.038   3.976  -0.674  1.00 73.81           N  
ATOM   3218  H   LEU A 200       9.549   3.922  -1.556  1.00 73.81           H  
ATOM   3219  CA  LEU A 200      11.416   3.505  -0.675  1.00 73.81           C  
ATOM   3220  HA  LEU A 200      11.955   3.984   0.143  1.00 73.81           H  
ATOM   3221  C   LEU A 200      12.089   3.934  -1.991  1.00 73.81           C  
ATOM   3222  CB  LEU A 200      11.442   1.975  -0.484  1.00 73.81           C  
ATOM   3223  HB2 LEU A 200      12.455   1.618  -0.671  1.00 73.81           H  
ATOM   3224  HB3 LEU A 200      10.794   1.531  -1.239  1.00 73.81           H  
ATOM   3225  O   LEU A 200      11.383   4.037  -3.002  1.00 73.81           O  
ATOM   3226  CG  LEU A 200      10.998   1.486   0.910  1.00 73.81           C  
ATOM   3227  HG  LEU A 200      10.007   1.875   1.140  1.00 73.81           H  
ATOM   3228  CD1 LEU A 200      10.935  -0.042   0.936  1.00 73.81           C  
ATOM   3229 HD11 LEU A 200      10.299  -0.408   0.130  1.00 73.81           H  
ATOM   3230 HD12 LEU A 200      11.935  -0.460   0.821  1.00 73.81           H  
ATOM   3231 HD13 LEU A 200      10.513  -0.384   1.882  1.00 73.81           H  
ATOM   3232  CD2 LEU A 200      11.958   1.923   2.020  1.00 73.81           C  
ATOM   3233 HD21 LEU A 200      12.974   1.616   1.769  1.00 73.81           H  
ATOM   3234 HD22 LEU A 200      11.933   3.007   2.127  1.00 73.81           H  
ATOM   3235 HD23 LEU A 200      11.666   1.462   2.963  1.00 73.81           H  
ATOM   3236  N   PRO A 201      13.415   4.176  -1.992  1.00 72.21           N  
ATOM   3237  CA  PRO A 201      14.188   4.169  -3.232  1.00 72.21           C  
ATOM   3238  HA  PRO A 201      13.916   5.011  -3.869  1.00 72.21           H  
ATOM   3239  C   PRO A 201      13.927   2.857  -3.963  1.00 72.21           C  
ATOM   3240  CB  PRO A 201      15.671   4.256  -2.843  1.00 72.21           C  
ATOM   3241  HB2 PRO A 201      16.284   3.578  -3.437  1.00 72.21           H  
ATOM   3242  HB3 PRO A 201      16.062   5.265  -2.973  1.00 72.21           H  
ATOM   3243  O   PRO A 201      13.872   1.797  -3.327  1.00 72.21           O  
ATOM   3244  CG  PRO A 201      15.703   3.855  -1.372  1.00 72.21           C  
ATOM   3245  HG2 PRO A 201      15.850   2.778  -1.299  1.00 72.21           H  
ATOM   3246  HG3 PRO A 201      16.489   4.381  -0.831  1.00 72.21           H  
ATOM   3247  CD  PRO A 201      14.315   4.210  -0.844  1.00 72.21           C  
ATOM   3248  HD2 PRO A 201      14.032   3.493  -0.074  1.00 72.21           H  
ATOM   3249  HD3 PRO A 201      14.332   5.221  -0.436  1.00 72.21           H  
ATOM   3250  N   ASP A 202      13.747   2.931  -5.278  1.00 69.87           N  
ATOM   3251  H   ASP A 202      13.823   3.823  -5.746  1.00 69.87           H  
ATOM   3252  CA  ASP A 202      13.826   1.737  -6.109  1.00 69.87           C  
ATOM   3253  HA  ASP A 202      13.797   0.860  -5.463  1.00 69.87           H  
ATOM   3254  C   ASP A 202      15.176   1.706  -6.825  1.00 69.87           C  
ATOM   3255  CB  ASP A 202      12.627   1.605  -7.056  1.00 69.87           C  
ATOM   3256  HB2 ASP A 202      12.666   2.379  -7.822  1.00 69.87           H  
ATOM   3257  HB3 ASP A 202      11.707   1.731  -6.485  1.00 69.87           H  
ATOM   3258  O   ASP A 202      15.376   2.355  -7.849  1.00 69.87           O  
ATOM   3259  CG  ASP A 202      12.618   0.207  -7.698  1.00 69.87           C  
ATOM   3260  OD1 ASP A 202      13.026  -0.756  -7.003  1.00 69.87           O  
ATOM   3261  OD2 ASP A 202      12.171   0.084  -8.856  1.00 69.87           O  
ATOM   3262  N   GLU A 203      16.119   0.973  -6.237  1.00 59.35           N  
ATOM   3263  H   GLU A 203      15.926   0.590  -5.322  1.00 59.35           H  
ATOM   3264  CA  GLU A 203      17.420   0.668  -6.847  1.00 59.35           C  
ATOM   3265  HA  GLU A 203      17.654   1.398  -7.622  1.00 59.35           H  
ATOM   3266  C   GLU A 203      17.396  -0.714  -7.531  1.00 59.35           C  
ATOM   3267  CB  GLU A 203      18.515   0.758  -5.766  1.00 59.35           C  
ATOM   3268  HB2 GLU A 203      18.231   0.125  -4.925  1.00 59.35           H  
ATOM   3269  HB3 GLU A 203      19.452   0.386  -6.182  1.00 59.35           H  
ATOM   3270  O   GLU A 203      18.085  -0.944  -8.526  1.00 59.35           O  
ATOM   3271  CG  GLU A 203      18.730   2.206  -5.280  1.00 59.35           C  
ATOM   3272  HG2 GLU A 203      19.094   2.801  -6.118  1.00 59.35           H  
ATOM   3273  HG3 GLU A 203      17.769   2.622  -4.976  1.00 59.35           H  
ATOM   3274  CD  GLU A 203      19.708   2.343  -4.099  1.00 59.35           C  
ATOM   3275  OE1 GLU A 203      19.778   3.469  -3.552  1.00 59.35           O  
ATOM   3276  OE2 GLU A 203      20.315   1.327  -3.693  1.00 59.35           O  
ATOM   3277  N   ASN A 204      16.545  -1.630  -7.046  1.00 54.55           N  
ATOM   3278  H   ASN A 204      15.893  -1.329  -6.336  1.00 54.55           H  
ATOM   3279  CA  ASN A 204      16.683  -3.065  -7.305  1.00 54.55           C  
ATOM   3280  HA  ASN A 204      17.593  -3.224  -7.884  1.00 54.55           H  
ATOM   3281  C   ASN A 204      15.567  -3.677  -8.166  1.00 54.55           C  
ATOM   3282  CB  ASN A 204      16.889  -3.793  -5.961  1.00 54.55           C  
ATOM   3283  HB2 ASN A 204      16.070  -3.553  -5.283  1.00 54.55           H  
ATOM   3284  HB3 ASN A 204      16.893  -4.869  -6.134  1.00 54.55           H  
ATOM   3285  O   ASN A 204      15.760  -4.789  -8.649  1.00 54.55           O  
ATOM   3286  CG  ASN A 204      18.217  -3.436  -5.305  1.00 54.55           C  
ATOM   3287  ND2 ASN A 204      18.377  -3.695  -4.030  1.00 54.55           N  
ATOM   3288 HD21 ASN A 204      17.677  -4.193  -3.499  1.00 54.55           H  
ATOM   3289 HD22 ASN A 204      19.280  -3.430  -3.664  1.00 54.55           H  
ATOM   3290  OD1 ASN A 204      19.134  -2.930  -5.919  1.00 54.55           O  
ATOM   3291  N   GLY A 205      14.440  -2.987  -8.402  1.00 50.81           N  
ATOM   3292  H   GLY A 205      14.291  -2.090  -7.962  1.00 50.81           H  
ATOM   3293  CA  GLY A 205      13.385  -3.446  -9.319  1.00 50.81           C  
ATOM   3294  HA2 GLY A 205      13.790  -3.536 -10.327  1.00 50.81           H  
ATOM   3295  HA3 GLY A 205      12.593  -2.698  -9.335  1.00 50.81           H  
ATOM   3296  C   GLY A 205      12.747  -4.789  -8.941  1.00 50.81           C  
ATOM   3297  O   GLY A 205      12.217  -5.478  -9.809  1.00 50.81           O  
ATOM   3298  N   VAL A 206      12.833  -5.201  -7.669  1.00 49.55           N  
ATOM   3299  H   VAL A 206      13.281  -4.586  -7.005  1.00 49.55           H  
ATOM   3300  CA  VAL A 206      12.145  -6.404  -7.187  1.00 49.55           C  
ATOM   3301  HA  VAL A 206      12.226  -7.178  -7.950  1.00 49.55           H  
ATOM   3302  C   VAL A 206      10.682  -6.052  -7.011  1.00 49.55           C  
ATOM   3303  CB  VAL A 206      12.732  -6.983  -5.890  1.00 49.55           C  
ATOM   3304  HB  VAL A 206      12.684  -6.234  -5.099  1.00 49.55           H  
ATOM   3305  O   VAL A 206      10.329  -5.262  -6.124  1.00 49.55           O  
ATOM   3306  CG1 VAL A 206      11.961  -8.234  -5.440  1.00 49.55           C  
ATOM   3307 HG11 VAL A 206      10.931  -7.980  -5.188  1.00 49.55           H  
ATOM   3308 HG12 VAL A 206      11.957  -8.980  -6.235  1.00 49.55           H  
ATOM   3309 HG13 VAL A 206      12.430  -8.663  -4.555  1.00 49.55           H  
ATOM   3310  CG2 VAL A 206      14.198  -7.380  -6.093  1.00 49.55           C  
ATOM   3311 HG21 VAL A 206      14.603  -7.797  -5.171  1.00 49.55           H  
ATOM   3312 HG22 VAL A 206      14.792  -6.510  -6.375  1.00 49.55           H  
ATOM   3313 HG23 VAL A 206      14.275  -8.126  -6.884  1.00 49.55           H  
ATOM   3314  N   TYR A 207       9.876  -6.645  -7.882  1.00 53.61           N  
ATOM   3315  H   TYR A 207      10.278  -7.227  -8.602  1.00 53.61           H  
ATOM   3316  CA  TYR A 207       8.456  -6.412  -7.951  1.00 53.61           C  
ATOM   3317  HA  TYR A 207       8.289  -5.481  -7.409  1.00 53.61           H  
ATOM   3318  C   TYR A 207       7.692  -7.543  -7.222  1.00 53.61           C  
ATOM   3319  CB  TYR A 207       8.074  -6.192  -9.435  1.00 53.61           C  
ATOM   3320  HB2 TYR A 207       8.414  -7.063  -9.996  1.00 53.61           H  
ATOM   3321  HB3 TYR A 207       6.992  -6.172  -9.567  1.00 53.61           H  
ATOM   3322  O   TYR A 207       7.694  -8.689  -7.670  1.00 53.61           O  
ATOM   3323  CG  TYR A 207       8.637  -4.928 -10.079  1.00 53.61           C  
ATOM   3324  CD1 TYR A 207       8.419  -3.651  -9.519  1.00 53.61           C  
ATOM   3325  HD1 TYR A 207       7.800  -3.565  -8.638  1.00 53.61           H  
ATOM   3326  CD2 TYR A 207       9.426  -5.048 -11.238  1.00 53.61           C  
ATOM   3327  HD2 TYR A 207       9.604  -6.022 -11.668  1.00 53.61           H  
ATOM   3328  CE1 TYR A 207       9.057  -2.515 -10.062  1.00 53.61           C  
ATOM   3329  HE1 TYR A 207       8.955  -1.554  -9.580  1.00 53.61           H  
ATOM   3330  CE2 TYR A 207      10.035  -3.914 -11.806  1.00 53.61           C  
ATOM   3331  HE2 TYR A 207      10.677  -4.014 -12.668  1.00 53.61           H  
ATOM   3332  OH  TYR A 207      10.572  -1.587 -11.685  1.00 53.61           O  
ATOM   3333  HH  TYR A 207      10.694  -0.907 -11.019  1.00 53.61           H  
ATOM   3334  CZ  TYR A 207       9.881  -2.652 -11.200  1.00 53.61           C  
ATOM   3335  N   GLU A 208       7.124  -7.257  -6.042  1.00 53.25           N  
ATOM   3336  H   GLU A 208       6.989  -6.269  -5.883  1.00 53.25           H  
ATOM   3337  CA  GLU A 208       6.175  -8.159  -5.368  1.00 53.25           C  
ATOM   3338  HA  GLU A 208       6.412  -9.199  -5.594  1.00 53.25           H  
ATOM   3339  C   GLU A 208       4.778  -7.845  -5.907  1.00 53.25           C  
ATOM   3340  CB  GLU A 208       6.145  -7.972  -3.828  1.00 53.25           C  
ATOM   3341  HB2 GLU A 208       6.159  -6.907  -3.595  1.00 53.25           H  
ATOM   3342  HB3 GLU A 208       5.197  -8.376  -3.473  1.00 53.25           H  
ATOM   3343  O   GLU A 208       4.312  -6.731  -5.681  1.00 53.25           O  
ATOM   3344  CG  GLU A 208       7.252  -8.677  -3.019  1.00 53.25           C  
ATOM   3345  HG2 GLU A 208       7.295  -9.720  -3.332  1.00 53.25           H  
ATOM   3346  HG3 GLU A 208       8.209  -8.213  -3.257  1.00 53.25           H  
ATOM   3347  CD  GLU A 208       7.026  -8.626  -1.482  1.00 53.25           C  
ATOM   3348  OE1 GLU A 208       7.770  -9.298  -0.728  1.00 53.25           O  
ATOM   3349  OE2 GLU A 208       6.123  -7.909  -0.997  1.00 53.25           O  
ATOM   3350  N   ASN A 209       4.102  -8.814  -6.544  1.00 62.50           N  
ATOM   3351  H   ASN A 209       4.617  -9.645  -6.796  1.00 62.50           H  
ATOM   3352  CA  ASN A 209       2.724  -8.674  -7.045  1.00 62.50           C  
ATOM   3353  HA  ASN A 209       2.761  -8.233  -8.041  1.00 62.50           H  
ATOM   3354  C   ASN A 209       1.865  -7.775  -6.144  1.00 62.50           C  
ATOM   3355  CB  ASN A 209       2.043 -10.058  -7.092  1.00 62.50           C  
ATOM   3356  HB2 ASN A 209       2.255 -10.590  -6.165  1.00 62.50           H  
ATOM   3357  HB3 ASN A 209       0.964  -9.921  -7.160  1.00 62.50           H  
ATOM   3358  O   ASN A 209       1.847  -7.976  -4.928  1.00 62.50           O  
ATOM   3359  CG  ASN A 209       2.438 -10.912  -8.278  1.00 62.50           C  
ATOM   3360  ND2 ASN A 209       2.394 -12.216  -8.137  1.00 62.50           N  
ATOM   3361 HD21 ASN A 209       2.205 -12.629  -7.235  1.00 62.50           H  
ATOM   3362 HD22 ASN A 209       2.696 -12.742  -8.945  1.00 62.50           H  
ATOM   3363  OD1 ASN A 209       2.738 -10.443  -9.356  1.00 62.50           O  
ATOM   3364  N   ILE A 210       1.104  -6.842  -6.736  1.00 66.91           N  
ATOM   3365  H   ILE A 210       1.177  -6.743  -7.738  1.00 66.91           H  
ATOM   3366  CA  ILE A 210       0.236  -5.923  -5.984  1.00 66.91           C  
ATOM   3367  HA  ILE A 210       0.873  -5.294  -5.363  1.00 66.91           H  
ATOM   3368  C   ILE A 210      -0.676  -6.738  -5.065  1.00 66.91           C  
ATOM   3369  CB  ILE A 210      -0.602  -5.006  -6.907  1.00 66.91           C  
ATOM   3370  HB  ILE A 210      -1.268  -5.624  -7.509  1.00 66.91           H  
ATOM   3371  O   ILE A 210      -1.639  -7.364  -5.517  1.00 66.91           O  
ATOM   3372  CG1 ILE A 210       0.303  -4.199  -7.860  1.00 66.91           C  
ATOM   3373 HG12 ILE A 210       0.847  -4.892  -8.502  1.00 66.91           H  
ATOM   3374 HG13 ILE A 210       1.025  -3.630  -7.275  1.00 66.91           H  
ATOM   3375  CG2 ILE A 210      -1.456  -4.042  -6.057  1.00 66.91           C  
ATOM   3376 HG21 ILE A 210      -2.031  -4.597  -5.316  1.00 66.91           H  
ATOM   3377 HG22 ILE A 210      -0.809  -3.340  -5.532  1.00 66.91           H  
ATOM   3378 HG23 ILE A 210      -2.167  -3.507  -6.687  1.00 66.91           H  
ATOM   3379  CD1 ILE A 210      -0.463  -3.235  -8.768  1.00 66.91           C  
ATOM   3380 HD11 ILE A 210      -1.292  -3.760  -9.242  1.00 66.91           H  
ATOM   3381 HD12 ILE A 210       0.216  -2.846  -9.526  1.00 66.91           H  
ATOM   3382 HD13 ILE A 210      -0.848  -2.392  -8.193  1.00 66.91           H  
ATOM   3383  N   GLN A 211      -0.377  -6.706  -3.767  1.00 75.61           N  
ATOM   3384  H   GLN A 211       0.487  -6.260  -3.492  1.00 75.61           H  
ATOM   3385  CA  GLN A 211      -1.133  -7.413  -2.750  1.00 75.61           C  
ATOM   3386  HA  GLN A 211      -1.971  -7.905  -3.243  1.00 75.61           H  
ATOM   3387  C   GLN A 211      -1.698  -6.418  -1.746  1.00 75.61           C  
ATOM   3388  CB  GLN A 211      -0.306  -8.533  -2.103  1.00 75.61           C  
ATOM   3389  HB2 GLN A 211       0.074  -9.182  -2.892  1.00 75.61           H  
ATOM   3390  HB3 GLN A 211       0.540  -8.107  -1.562  1.00 75.61           H  
ATOM   3391  O   GLN A 211      -0.981  -5.620  -1.140  1.00 75.61           O  
ATOM   3392  CG  GLN A 211      -1.176  -9.366  -1.139  1.00 75.61           C  
ATOM   3393  HG2 GLN A 211      -2.080  -9.687  -1.656  1.00 75.61           H  
ATOM   3394  HG3 GLN A 211      -1.472  -8.743  -0.295  1.00 75.61           H  
ATOM   3395  CD  GLN A 211      -0.486 -10.611  -0.590  1.00 75.61           C  
ATOM   3396  NE2 GLN A 211      -1.055 -11.253   0.409  1.00 75.61           N  
ATOM   3397 HE21 GLN A 211      -1.861 -10.870   0.881  1.00 75.61           H  
ATOM   3398 HE22 GLN A 211      -0.519 -12.007   0.814  1.00 75.61           H  
ATOM   3399  OE1 GLN A 211       0.538 -11.070  -1.058  1.00 75.61           O  
ATOM   3400  N   TRP A 212      -3.008  -6.510  -1.553  1.00 81.86           N  
ATOM   3401  H   TRP A 212      -3.516  -7.203  -2.083  1.00 81.86           H  
ATOM   3402  CA  TRP A 212      -3.738  -5.773  -0.537  1.00 81.86           C  
ATOM   3403  HA  TRP A 212      -3.048  -5.127   0.006  1.00 81.86           H  
ATOM   3404  C   TRP A 212      -4.342  -6.742   0.465  1.00 81.86           C  
ATOM   3405  CB  TRP A 212      -4.785  -4.872  -1.188  1.00 81.86           C  
ATOM   3406  HB2 TRP A 212      -5.453  -4.497  -0.413  1.00 81.86           H  
ATOM   3407  HB3 TRP A 212      -5.384  -5.455  -1.887  1.00 81.86           H  
ATOM   3408  O   TRP A 212      -4.857  -7.798   0.109  1.00 81.86           O  
ATOM   3409  CG  TRP A 212      -4.196  -3.695  -1.896  1.00 81.86           C  
ATOM   3410  CD1 TRP A 212      -3.706  -3.696  -3.153  1.00 81.86           C  
ATOM   3411  HD1 TRP A 212      -3.687  -4.565  -3.795  1.00 81.86           H  
ATOM   3412  CD2 TRP A 212      -4.013  -2.337  -1.400  1.00 81.86           C  
ATOM   3413  CE2 TRP A 212      -3.425  -1.551  -2.435  1.00 81.86           C  
ATOM   3414  CE3 TRP A 212      -4.304  -1.692  -0.181  1.00 81.86           C  
ATOM   3415  HE3 TRP A 212      -4.739  -2.274   0.618  1.00 81.86           H  
ATOM   3416  NE1 TRP A 212      -3.241  -2.437  -3.475  1.00 81.86           N  
ATOM   3417  HE1 TRP A 212      -2.823  -2.220  -4.369  1.00 81.86           H  
ATOM   3418  CH2 TRP A 212      -3.472   0.432  -1.048  1.00 81.86           C  
ATOM   3419  HH2 TRP A 212      -3.283   1.487  -0.911  1.00 81.86           H  
ATOM   3420  CZ2 TRP A 212      -3.160  -0.183  -2.273  1.00 81.86           C  
ATOM   3421  HZ2 TRP A 212      -2.730   0.387  -3.083  1.00 81.86           H  
ATOM   3422  CZ3 TRP A 212      -4.033  -0.322  -0.002  1.00 81.86           C  
ATOM   3423  HZ3 TRP A 212      -4.262   0.154   0.940  1.00 81.86           H  
ATOM   3424  N   ASN A 213      -4.280  -6.360   1.729  1.00 82.52           N  
ATOM   3425  H   ASN A 213      -3.848  -5.469   1.927  1.00 82.52           H  
ATOM   3426  CA  ASN A 213      -4.825  -7.084   2.858  1.00 82.52           C  
ATOM   3427  HA  ASN A 213      -5.287  -8.009   2.514  1.00 82.52           H  
ATOM   3428  C   ASN A 213      -5.890  -6.197   3.508  1.00 82.52           C  
ATOM   3429  CB  ASN A 213      -3.678  -7.450   3.811  1.00 82.52           C  
ATOM   3430  HB2 ASN A 213      -3.217  -6.530   4.171  1.00 82.52           H  
ATOM   3431  HB3 ASN A 213      -4.074  -7.984   4.674  1.00 82.52           H  
ATOM   3432  O   ASN A 213      -5.602  -5.060   3.892  1.00 82.52           O  
ATOM   3433  CG  ASN A 213      -2.617  -8.318   3.147  1.00 82.52           C  
ATOM   3434  ND2 ASN A 213      -1.365  -7.936   3.235  1.00 82.52           N  
ATOM   3435 HD21 ASN A 213      -1.123  -7.065   3.686  1.00 82.52           H  
ATOM   3436 HD22 ASN A 213      -0.690  -8.518   2.761  1.00 82.52           H  
ATOM   3437  OD1 ASN A 213      -2.875  -9.335   2.526  1.00 82.52           O  
ATOM   3438  N   VAL A 214      -7.112  -6.708   3.610  1.00 85.07           N  
ATOM   3439  H   VAL A 214      -7.267  -7.646   3.269  1.00 85.07           H  
ATOM   3440  CA  VAL A 214      -8.258  -6.015   4.209  1.00 85.07           C  
ATOM   3441  HA  VAL A 214      -7.991  -4.992   4.470  1.00 85.07           H  
ATOM   3442  C   VAL A 214      -8.632  -6.759   5.482  1.00 85.07           C  
ATOM   3443  CB  VAL A 214      -9.444  -5.961   3.226  1.00 85.07           C  
ATOM   3444  HB  VAL A 214      -9.714  -6.984   2.964  1.00 85.07           H  
ATOM   3445  O   VAL A 214      -9.081  -7.898   5.421  1.00 85.07           O  
ATOM   3446  CG1 VAL A 214     -10.668  -5.277   3.850  1.00 85.07           C  
ATOM   3447 HG11 VAL A 214     -11.044  -5.871   4.683  1.00 85.07           H  
ATOM   3448 HG12 VAL A 214     -10.420  -4.278   4.209  1.00 85.07           H  
ATOM   3449 HG13 VAL A 214     -11.464  -5.211   3.108  1.00 85.07           H  
ATOM   3450  CG2 VAL A 214      -9.081  -5.218   1.932  1.00 85.07           C  
ATOM   3451 HG21 VAL A 214      -9.936  -5.237   1.255  1.00 85.07           H  
ATOM   3452 HG22 VAL A 214      -8.820  -4.182   2.149  1.00 85.07           H  
ATOM   3453 HG23 VAL A 214      -8.248  -5.712   1.432  1.00 85.07           H  
ATOM   3454  N   PHE A 215      -8.425  -6.131   6.635  1.00 83.76           N  
ATOM   3455  H   PHE A 215      -8.026  -5.203   6.613  1.00 83.76           H  
ATOM   3456  CA  PHE A 215      -8.777  -6.693   7.936  1.00 83.76           C  
ATOM   3457  HA  PHE A 215      -8.919  -7.769   7.837  1.00 83.76           H  
ATOM   3458  C   PHE A 215     -10.074  -6.071   8.443  1.00 83.76           C  
ATOM   3459  CB  PHE A 215      -7.655  -6.478   8.949  1.00 83.76           C  
ATOM   3460  HB2 PHE A 215      -7.528  -5.404   9.084  1.00 83.76           H  
ATOM   3461  HB3 PHE A 215      -7.972  -6.891   9.907  1.00 83.76           H  
ATOM   3462  O   PHE A 215     -10.128  -4.862   8.683  1.00 83.76           O  
ATOM   3463  CG  PHE A 215      -6.311  -7.069   8.589  1.00 83.76           C  
ATOM   3464  CD1 PHE A 215      -5.964  -8.346   9.058  1.00 83.76           C  
ATOM   3465  HD1 PHE A 215      -6.668  -8.916   9.647  1.00 83.76           H  
ATOM   3466  CD2 PHE A 215      -5.400  -6.345   7.797  1.00 83.76           C  
ATOM   3467  HD2 PHE A 215      -5.676  -5.381   7.397  1.00 83.76           H  
ATOM   3468  CE1 PHE A 215      -4.716  -8.901   8.729  1.00 83.76           C  
ATOM   3469  HE1 PHE A 215      -4.466  -9.899   9.057  1.00 83.76           H  
ATOM   3470  CE2 PHE A 215      -4.143  -6.888   7.487  1.00 83.76           C  
ATOM   3471  HE2 PHE A 215      -3.450  -6.336   6.870  1.00 83.76           H  
ATOM   3472  CZ  PHE A 215      -3.803  -8.169   7.951  1.00 83.76           C  
ATOM   3473  HZ  PHE A 215      -2.849  -8.604   7.693  1.00 83.76           H  
ATOM   3474  N   THR A 216     -11.089  -6.901   8.656  1.00 84.11           N  
ATOM   3475  H   THR A 216     -10.959  -7.879   8.438  1.00 84.11           H  
ATOM   3476  CA  THR A 216     -12.403  -6.485   9.144  1.00 84.11           C  
ATOM   3477  HA  THR A 216     -12.542  -5.424   8.938  1.00 84.11           H  
ATOM   3478  C   THR A 216     -12.499  -6.672  10.650  1.00 84.11           C  
ATOM   3479  CB  THR A 216     -13.515  -7.247   8.411  1.00 84.11           C  
ATOM   3480  HB  THR A 216     -13.432  -8.316   8.609  1.00 84.11           H  
ATOM   3481  O   THR A 216     -12.291  -7.765  11.168  1.00 84.11           O  
ATOM   3482  CG2 THR A 216     -14.904  -6.764   8.818  1.00 84.11           C  
ATOM   3483 HG21 THR A 216     -14.962  -5.682   8.705  1.00 84.11           H  
ATOM   3484 HG22 THR A 216     -15.652  -7.239   8.184  1.00 84.11           H  
ATOM   3485 HG23 THR A 216     -15.109  -7.042   9.852  1.00 84.11           H  
ATOM   3486  OG1 THR A 216     -13.400  -7.021   7.024  1.00 84.11           O  
ATOM   3487  HG1 THR A 216     -12.893  -6.215   6.905  1.00 84.11           H  
ATOM   3488  N   PHE A 217     -12.828  -5.596  11.358  1.00 81.61           N  
ATOM   3489  H   PHE A 217     -12.990  -4.733  10.857  1.00 81.61           H  
ATOM   3490  CA  PHE A 217     -13.004  -5.564  12.803  1.00 81.61           C  
ATOM   3491  HA  PHE A 217     -12.769  -6.552  13.198  1.00 81.61           H  
ATOM   3492  C   PHE A 217     -14.449  -5.214  13.173  1.00 81.61           C  
ATOM   3493  CB  PHE A 217     -12.039  -4.553  13.438  1.00 81.61           C  
ATOM   3494  HB2 PHE A 217     -12.198  -3.578  12.977  1.00 81.61           H  
ATOM   3495  HB3 PHE A 217     -12.268  -4.449  14.499  1.00 81.61           H  
ATOM   3496  O   PHE A 217     -15.111  -4.432  12.475  1.00 81.61           O  
ATOM   3497  CG  PHE A 217     -10.579  -4.904  13.293  1.00 81.61           C  
ATOM   3498  CD1 PHE A 217      -9.928  -5.669  14.279  1.00 81.61           C  
ATOM   3499  HD1 PHE A 217     -10.476  -6.024  15.139  1.00 81.61           H  
ATOM   3500  CD2 PHE A 217      -9.872  -4.465  12.161  1.00 81.61           C  
ATOM   3501  HD2 PHE A 217     -10.377  -3.902  11.389  1.00 81.61           H  
ATOM   3502  CE1 PHE A 217      -8.567  -5.991  14.133  1.00 81.61           C  
ATOM   3503  HE1 PHE A 217      -8.068  -6.586  14.883  1.00 81.61           H  
ATOM   3504  CE2 PHE A 217      -8.519  -4.800  12.011  1.00 81.61           C  
ATOM   3505  HE2 PHE A 217      -7.985  -4.485  11.126  1.00 81.61           H  
ATOM   3506  CZ  PHE A 217      -7.869  -5.568  12.989  1.00 81.61           C  
ATOM   3507  HZ  PHE A 217      -6.831  -5.837  12.858  1.00 81.61           H  
ATOM   3508  N   PRO A 218     -14.936  -5.716  14.321  1.00 76.29           N  
ATOM   3509  CA  PRO A 218     -16.202  -5.257  14.867  1.00 76.29           C  
ATOM   3510  HA  PRO A 218     -16.992  -5.444  14.141  1.00 76.29           H  
ATOM   3511  C   PRO A 218     -16.154  -3.750  15.165  1.00 76.29           C  
ATOM   3512  CB  PRO A 218     -16.453  -6.115  16.111  1.00 76.29           C  
ATOM   3513  HB2 PRO A 218     -16.939  -5.555  16.911  1.00 76.29           H  
ATOM   3514  HB3 PRO A 218     -17.063  -6.974  15.832  1.00 76.29           H  
ATOM   3515  O   PRO A 218     -15.102  -3.164  15.417  1.00 76.29           O  
ATOM   3516  CG  PRO A 218     -15.066  -6.606  16.531  1.00 76.29           C  
ATOM   3517  HG2 PRO A 218     -15.112  -7.596  16.985  1.00 76.29           H  
ATOM   3518  HG3 PRO A 218     -14.603  -5.902  17.222  1.00 76.29           H  
ATOM   3519  CD  PRO A 218     -14.257  -6.622  15.241  1.00 76.29           C  
ATOM   3520  HD2 PRO A 218     -14.237  -7.630  14.827  1.00 76.29           H  
ATOM   3521  HD3 PRO A 218     -13.238  -6.295  15.450  1.00 76.29           H  
ATOM   3522  N   LEU A 219     -17.324  -3.105  15.152  1.00 70.56           N  
ATOM   3523  H   LEU A 219     -18.145  -3.628  14.884  1.00 70.56           H  
ATOM   3524  CA  LEU A 219     -17.430  -1.651  15.330  1.00 70.56           C  
ATOM   3525  HA  LEU A 219     -16.768  -1.189  14.598  1.00 70.56           H  
ATOM   3526  C   LEU A 219     -16.973  -1.178  16.721  1.00 70.56           C  
ATOM   3527  CB  LEU A 219     -18.875  -1.226  15.031  1.00 70.56           C  
ATOM   3528  HB2 LEU A 219     -19.232  -1.820  14.189  1.00 70.56           H  
ATOM   3529  HB3 LEU A 219     -19.507  -1.461  15.887  1.00 70.56           H  
ATOM   3530  O   LEU A 219     -16.566  -0.030  16.880  1.00 70.56           O  
ATOM   3531  CG  LEU A 219     -18.989   0.270  14.665  1.00 70.56           C  
ATOM   3532  HG  LEU A 219     -18.000   0.719  14.585  1.00 70.56           H  
ATOM   3533  CD1 LEU A 219     -19.689   0.421  13.318  1.00 70.56           C  
ATOM   3534 HD11 LEU A 219     -19.783   1.479  13.073  1.00 70.56           H  
ATOM   3535 HD12 LEU A 219     -19.103  -0.067  12.539  1.00 70.56           H  
ATOM   3536 HD13 LEU A 219     -20.685  -0.020  13.336  1.00 70.56           H  
ATOM   3537  CD2 LEU A 219     -19.798   1.046  15.706  1.00 70.56           C  
ATOM   3538 HD21 LEU A 219     -19.303   0.973  16.674  1.00 70.56           H  
ATOM   3539 HD22 LEU A 219     -19.834   2.097  15.421  1.00 70.56           H  
ATOM   3540 HD23 LEU A 219     -20.814   0.657  15.779  1.00 70.56           H  
ATOM   3541  N   SER A 220     -17.029  -2.058  17.723  1.00 68.11           N  
ATOM   3542  H   SER A 220     -17.339  -2.995  17.510  1.00 68.11           H  
ATOM   3543  CA  SER A 220     -16.228  -1.908  18.933  1.00 68.11           C  
ATOM   3544  HA  SER A 220     -15.958  -0.861  19.068  1.00 68.11           H  
ATOM   3545  C   SER A 220     -14.958  -2.721  18.757  1.00 68.11           C  
ATOM   3546  CB  SER A 220     -16.983  -2.345  20.193  1.00 68.11           C  
ATOM   3547  HB2 SER A 220     -16.391  -2.070  21.066  1.00 68.11           H  
ATOM   3548  HB3 SER A 220     -17.939  -1.825  20.246  1.00 68.11           H  
ATOM   3549  O   SER A 220     -15.036  -3.931  18.545  1.00 68.11           O  
ATOM   3550  OG  SER A 220     -17.203  -3.738  20.226  1.00 68.11           O  
ATOM   3551  HG  SER A 220     -16.407  -4.180  19.922  1.00 68.11           H  
ATOM   3552  N   LEU A 221     -13.805  -2.072  18.887  1.00 62.15           N  
ATOM   3553  H   LEU A 221     -13.817  -1.077  19.059  1.00 62.15           H  
ATOM   3554  CA  LEU A 221     -12.526  -2.768  18.860  1.00 62.15           C  
ATOM   3555  HA  LEU A 221     -12.413  -3.200  17.866  1.00 62.15           H  
ATOM   3556  C   LEU A 221     -12.510  -3.899  19.905  1.00 62.15           C  
ATOM   3557  CB  LEU A 221     -11.399  -1.760  19.127  1.00 62.15           C  
ATOM   3558  HB2 LEU A 221     -11.660  -1.165  20.002  1.00 62.15           H  
ATOM   3559  HB3 LEU A 221     -10.489  -2.311  19.363  1.00 62.15           H  
ATOM   3560  O   LEU A 221     -13.059  -3.703  20.995  1.00 62.15           O  
ATOM   3561  CG  LEU A 221     -11.100  -0.838  17.938  1.00 62.15           C  
ATOM   3562  HG  LEU A 221     -12.022  -0.355  17.613  1.00 62.15           H  
ATOM   3563  CD1 LEU A 221     -10.126   0.260  18.368  1.00 62.15           C  
ATOM   3564 HD11 LEU A 221      -9.183  -0.179  18.694  1.00 62.15           H  
ATOM   3565 HD12 LEU A 221     -10.563   0.847  19.176  1.00 62.15           H  
ATOM   3566 HD13 LEU A 221      -9.942   0.916  17.517  1.00 62.15           H  
ATOM   3567  CD2 LEU A 221     -10.479  -1.618  16.779  1.00 62.15           C  
ATOM   3568 HD21 LEU A 221      -9.649  -2.237  17.120  1.00 62.15           H  
ATOM   3569 HD22 LEU A 221     -11.229  -2.260  16.317  1.00 62.15           H  
ATOM   3570 HD23 LEU A 221     -10.136  -0.928  16.008  1.00 62.15           H  
ATOM   3571  N   PRO A 222     -11.869  -5.045  19.609  1.00 59.33           N  
ATOM   3572  CA  PRO A 222     -11.725  -6.129  20.574  1.00 59.33           C  
ATOM   3573  HA  PRO A 222     -12.709  -6.574  20.715  1.00 59.33           H  
ATOM   3574  C   PRO A 222     -11.160  -5.622  21.913  1.00 59.33           C  
ATOM   3575  CB  PRO A 222     -10.800  -7.158  19.919  1.00 59.33           C  
ATOM   3576  HB2 PRO A 222      -9.764  -6.965  20.199  1.00 59.33           H  
ATOM   3577  HB3 PRO A 222     -11.077  -8.177  20.187  1.00 59.33           H  
ATOM   3578  O   PRO A 222     -10.358  -4.674  21.908  1.00 59.33           O  
ATOM   3579  CG  PRO A 222     -10.979  -6.905  18.423  1.00 59.33           C  
ATOM   3580  HG2 PRO A 222     -11.844  -7.462  18.063  1.00 59.33           H  
ATOM   3581  HG3 PRO A 222     -10.090  -7.180  17.856  1.00 59.33           H  
ATOM   3582  CD  PRO A 222     -11.267  -5.408  18.335  1.00 59.33           C  
ATOM   3583  HD2 PRO A 222     -10.337  -4.856  18.198  1.00 59.33           H  
ATOM   3584  HD3 PRO A 222     -11.944  -5.219  17.502  1.00 59.33           H  
ATOM   3585  N   PRO A 223     -11.543  -6.220  23.058  1.00 58.00           N  
ATOM   3586  CA  PRO A 223     -11.095  -5.784  24.380  1.00 58.00           C  
ATOM   3587  HA  PRO A 223     -11.591  -4.843  24.618  1.00 58.00           H  
ATOM   3588  C   PRO A 223      -9.573  -5.605  24.464  1.00 58.00           C  
ATOM   3589  CB  PRO A 223     -11.583  -6.861  25.354  1.00 58.00           C  
ATOM   3590  HB2 PRO A 223     -11.824  -6.447  26.333  1.00 58.00           H  
ATOM   3591  HB3 PRO A 223     -10.838  -7.650  25.453  1.00 58.00           H  
ATOM   3592  O   PRO A 223      -9.099  -4.585  24.967  1.00 58.00           O  
ATOM   3593  CG  PRO A 223     -12.816  -7.432  24.656  1.00 58.00           C  
ATOM   3594  HG2 PRO A 223     -13.677  -6.795  24.858  1.00 58.00           H  
ATOM   3595  HG3 PRO A 223     -13.013  -8.458  24.964  1.00 58.00           H  
ATOM   3596  CD  PRO A 223     -12.456  -7.348  23.176  1.00 58.00           C  
ATOM   3597  HD2 PRO A 223     -13.364  -7.205  22.589  1.00 58.00           H  
ATOM   3598  HD3 PRO A 223     -11.951  -8.263  22.865  1.00 58.00           H  
ATOM   3599  N   GLU A 224      -8.814  -6.521  23.859  1.00 59.00           N  
ATOM   3600  H   GLU A 224      -9.281  -7.289  23.399  1.00 59.00           H  
ATOM   3601  CA  GLU A 224      -7.349  -6.513  23.807  1.00 59.00           C  
ATOM   3602  HA  GLU A 224      -6.957  -6.542  24.824  1.00 59.00           H  
ATOM   3603  C   GLU A 224      -6.795  -5.263  23.118  1.00 59.00           C  
ATOM   3604  CB  GLU A 224      -6.826  -7.737  23.031  1.00 59.00           C  
ATOM   3605  HB2 GLU A 224      -5.739  -7.724  23.107  1.00 59.00           H  
ATOM   3606  HB3 GLU A 224      -7.066  -7.640  21.972  1.00 59.00           H  
ATOM   3607  O   GLU A 224      -5.753  -4.734  23.505  1.00 59.00           O  
ATOM   3608  CG  GLU A 224      -7.306  -9.102  23.549  1.00 59.00           C  
ATOM   3609  HG2 GLU A 224      -6.541  -9.832  23.285  1.00 59.00           H  
ATOM   3610  HG3 GLU A 224      -7.371  -9.072  24.636  1.00 59.00           H  
ATOM   3611  CD  GLU A 224      -8.643  -9.572  22.951  1.00 59.00           C  
ATOM   3612  OE1 GLU A 224      -8.903 -10.784  23.059  1.00 59.00           O  
ATOM   3613  OE2 GLU A 224      -9.363  -8.734  22.357  1.00 59.00           O  
ATOM   3614  N   VAL A 225      -7.495  -4.778  22.092  1.00 58.87           N  
ATOM   3615  H   VAL A 225      -8.373  -5.227  21.875  1.00 58.87           H  
ATOM   3616  CA  VAL A 225      -7.148  -3.543  21.389  1.00 58.87           C  
ATOM   3617  HA  VAL A 225      -6.066  -3.503  21.261  1.00 58.87           H  
ATOM   3618  C   VAL A 225      -7.568  -2.339  22.226  1.00 58.87           C  
ATOM   3619  CB  VAL A 225      -7.807  -3.492  19.999  1.00 58.87           C  
ATOM   3620  HB  VAL A 225      -8.887  -3.408  20.125  1.00 58.87           H  
ATOM   3621  O   VAL A 225      -6.796  -1.394  22.372  1.00 58.87           O  
ATOM   3622  CG1 VAL A 225      -7.285  -2.292  19.205  1.00 58.87           C  
ATOM   3623 HG11 VAL A 225      -7.738  -2.274  18.214  1.00 58.87           H  
ATOM   3624 HG12 VAL A 225      -7.528  -1.362  19.721  1.00 58.87           H  
ATOM   3625 HG13 VAL A 225      -6.206  -2.387  19.089  1.00 58.87           H  
ATOM   3626  CG2 VAL A 225      -7.530  -4.734  19.153  1.00 58.87           C  
ATOM   3627 HG21 VAL A 225      -6.453  -4.855  19.033  1.00 58.87           H  
ATOM   3628 HG22 VAL A 225      -7.990  -4.635  18.170  1.00 58.87           H  
ATOM   3629 HG23 VAL A 225      -7.939  -5.625  19.630  1.00 58.87           H  
ATOM   3630  N   SER A 226      -8.769  -2.367  22.812  1.00 61.71           N  
ATOM   3631  H   SER A 226      -9.343  -3.185  22.665  1.00 61.71           H  
ATOM   3632  CA  SER A 226      -9.322  -1.250  23.590  1.00 61.71           C  
ATOM   3633  HA  SER A 226      -9.370  -0.383  22.932  1.00 61.71           H  
ATOM   3634  C   SER A 226      -8.441  -0.864  24.791  1.00 61.71           C  
ATOM   3635  CB  SER A 226     -10.761  -1.572  24.012  1.00 61.71           C  
ATOM   3636  HB2 SER A 226     -11.305  -1.994  23.167  1.00 61.71           H  
ATOM   3637  HB3 SER A 226     -11.257  -0.649  24.315  1.00 61.71           H  
ATOM   3638  O   SER A 226      -8.214   0.331  25.017  1.00 61.71           O  
ATOM   3639  OG  SER A 226     -10.806  -2.471  25.097  1.00 61.71           O  
ATOM   3640  HG  SER A 226     -10.278  -3.252  24.916  1.00 61.71           H  
ATOM   3641  N   MET A 227      -7.846  -1.858  25.466  1.00 64.02           N  
ATOM   3642  H   MET A 227      -8.102  -2.802  25.213  1.00 64.02           H  
ATOM   3643  CA  MET A 227      -6.979  -1.702  26.642  1.00 64.02           C  
ATOM   3644  HA  MET A 227      -7.503  -1.101  27.386  1.00 64.02           H  
ATOM   3645  C   MET A 227      -5.643  -0.994  26.365  1.00 64.02           C  
ATOM   3646  CB  MET A 227      -6.700  -3.087  27.245  1.00 64.02           C  
ATOM   3647  HB2 MET A 227      -5.888  -2.992  27.966  1.00 64.02           H  
ATOM   3648  HB3 MET A 227      -6.380  -3.773  26.461  1.00 64.02           H  
ATOM   3649  O   MET A 227      -4.989  -0.528  27.298  1.00 64.02           O  
ATOM   3650  CG  MET A 227      -7.916  -3.669  27.972  1.00 64.02           C  
ATOM   3651  HG2 MET A 227      -8.207  -2.989  28.773  1.00 64.02           H  
ATOM   3652  HG3 MET A 227      -8.753  -3.740  27.278  1.00 64.02           H  
ATOM   3653  SD  MET A 227      -7.633  -5.312  28.688  1.00 64.02           S  
ATOM   3654  CE  MET A 227      -6.340  -4.946  29.907  1.00 64.02           C  
ATOM   3655  HE1 MET A 227      -6.674  -4.149  30.572  1.00 64.02           H  
ATOM   3656  HE2 MET A 227      -5.421  -4.648  29.403  1.00 64.02           H  
ATOM   3657  HE3 MET A 227      -6.143  -5.842  30.496  1.00 64.02           H  
ATOM   3658  N   MET A 228      -5.217  -0.870  25.103  1.00 63.53           N  
ATOM   3659  H   MET A 228      -5.782  -1.268  24.366  1.00 63.53           H  
ATOM   3660  CA  MET A 228      -3.979  -0.167  24.749  1.00 63.53           C  
ATOM   3661  HA  MET A 228      -3.192  -0.487  25.432  1.00 63.53           H  
ATOM   3662  C   MET A 228      -4.150   1.355  24.916  1.00 63.53           C  
ATOM   3663  CB  MET A 228      -3.544  -0.543  23.326  1.00 63.53           C  
ATOM   3664  HB2 MET A 228      -2.656   0.035  23.071  1.00 63.53           H  
ATOM   3665  HB3 MET A 228      -4.339  -0.286  22.625  1.00 63.53           H  
ATOM   3666  O   MET A 228      -4.525   2.058  23.977  1.00 63.53           O  
ATOM   3667  CG  MET A 228      -3.222  -2.029  23.156  1.00 63.53           C  
ATOM   3668  HG2 MET A 228      -4.145  -2.602  23.250  1.00 63.53           H  
ATOM   3669  HG3 MET A 228      -2.541  -2.345  23.946  1.00 63.53           H  
ATOM   3670  SD  MET A 228      -2.465  -2.399  21.549  1.00 63.53           S  
ATOM   3671  CE  MET A 228      -2.469  -4.211  21.642  1.00 63.53           C  
ATOM   3672  HE1 MET A 228      -2.033  -4.626  20.734  1.00 63.53           H  
ATOM   3673  HE2 MET A 228      -1.891  -4.540  22.506  1.00 63.53           H  
ATOM   3674  HE3 MET A 228      -3.494  -4.568  21.743  1.00 63.53           H  
ATOM   3675  N   SER A 229      -3.907   1.878  26.120  1.00 64.49           N  
ATOM   3676  H   SER A 229      -3.731   1.228  26.873  1.00 64.49           H  
ATOM   3677  CA  SER A 229      -4.064   3.304  26.448  1.00 64.49           C  
ATOM   3678  HA  SER A 229      -5.068   3.602  26.147  1.00 64.49           H  
ATOM   3679  C   SER A 229      -3.066   4.218  25.708  1.00 64.49           C  
ATOM   3680  CB  SER A 229      -3.978   3.504  27.964  1.00 64.49           C  
ATOM   3681  HB2 SER A 229      -2.960   3.314  28.305  1.00 64.49           H  
ATOM   3682  HB3 SER A 229      -4.658   2.811  28.460  1.00 64.49           H  
ATOM   3683  O   SER A 229      -1.990   3.788  25.292  1.00 64.49           O  
ATOM   3684  OG  SER A 229      -4.355   4.829  28.282  1.00 64.49           O  
ATOM   3685  HG  SER A 229      -4.362   4.924  29.237  1.00 64.49           H  
ATOM   3686  N   GLY A 230      -3.441   5.488  25.510  1.00 61.24           N  
ATOM   3687  H   GLY A 230      -4.286   5.778  25.982  1.00 61.24           H  
ATOM   3688  CA  GLY A 230      -2.587   6.552  24.953  1.00 61.24           C  
ATOM   3689  HA2 GLY A 230      -1.625   6.525  25.465  1.00 61.24           H  
ATOM   3690  HA3 GLY A 230      -3.048   7.517  25.169  1.00 61.24           H  
ATOM   3691  C   GLY A 230      -2.304   6.502  23.443  1.00 61.24           C  
ATOM   3692  O   GLY A 230      -1.715   7.433  22.901  1.00 61.24           O  
ATOM   3693  N   LYS A 231      -2.720   5.444  22.738  1.00 67.09           N  
ATOM   3694  H   LYS A 231      -3.181   4.705  23.250  1.00 67.09           H  
ATOM   3695  CA  LYS A 231      -2.481   5.260  21.295  1.00 67.09           C  
ATOM   3696  HA  LYS A 231      -1.746   5.994  20.964  1.00 67.09           H  
ATOM   3697  C   LYS A 231      -3.751   5.516  20.474  1.00 67.09           C  
ATOM   3698  CB  LYS A 231      -1.893   3.859  21.062  1.00 67.09           C  
ATOM   3699  HB2 LYS A 231      -2.558   3.117  21.504  1.00 67.09           H  
ATOM   3700  HB3 LYS A 231      -1.832   3.670  19.991  1.00 67.09           H  
ATOM   3701  O   LYS A 231      -4.854   5.241  20.941  1.00 67.09           O  
ATOM   3702  CG  LYS A 231      -0.487   3.712  21.676  1.00 67.09           C  
ATOM   3703  HG2 LYS A 231       0.180   4.446  21.224  1.00 67.09           H  
ATOM   3704  HG3 LYS A 231      -0.531   3.891  22.750  1.00 67.09           H  
ATOM   3705  CD  LYS A 231       0.071   2.304  21.436  1.00 67.09           C  
ATOM   3706  HD2 LYS A 231       0.102   2.127  20.361  1.00 67.09           H  
ATOM   3707  HD3 LYS A 231      -0.597   1.579  21.901  1.00 67.09           H  
ATOM   3708  CE  LYS A 231       1.482   2.156  22.026  1.00 67.09           C  
ATOM   3709  HE2 LYS A 231       1.452   2.452  23.075  1.00 67.09           H  
ATOM   3710  HE3 LYS A 231       2.148   2.847  21.509  1.00 67.09           H  
ATOM   3711  NZ  LYS A 231       1.994   0.763  21.909  1.00 67.09           N  
ATOM   3712  HZ1 LYS A 231       1.477   0.146  22.519  1.00 67.09           H  
ATOM   3713  HZ2 LYS A 231       2.966   0.711  22.182  1.00 67.09           H  
ATOM   3714  HZ3 LYS A 231       1.900   0.406  20.969  1.00 67.09           H  
ATOM   3715  N   SER A 232      -3.611   6.005  19.237  1.00 78.95           N  
ATOM   3716  H   SER A 232      -2.681   6.185  18.886  1.00 78.95           H  
ATOM   3717  CA  SER A 232      -4.740   6.109  18.293  1.00 78.95           C  
ATOM   3718  HA  SER A 232      -5.548   6.653  18.781  1.00 78.95           H  
ATOM   3719  C   SER A 232      -5.269   4.724  17.906  1.00 78.95           C  
ATOM   3720  CB  SER A 232      -4.342   6.875  17.024  1.00 78.95           C  
ATOM   3721  HB2 SER A 232      -3.952   7.855  17.298  1.00 78.95           H  
ATOM   3722  HB3 SER A 232      -5.229   7.013  16.405  1.00 78.95           H  
ATOM   3723  O   SER A 232      -4.499   3.767  17.912  1.00 78.95           O  
ATOM   3724  OG  SER A 232      -3.369   6.174  16.271  1.00 78.95           O  
ATOM   3725  HG  SER A 232      -3.438   6.457  15.356  1.00 78.95           H  
ATOM   3726  N   ASN A 233      -6.545   4.608  17.517  1.00 79.13           N  
ATOM   3727  H   ASN A 233      -7.155   5.411  17.566  1.00 79.13           H  
ATOM   3728  CA  ASN A 233      -7.144   3.327  17.104  1.00 79.13           C  
ATOM   3729  HA  ASN A 233      -7.164   2.654  17.961  1.00 79.13           H  
ATOM   3730  C   ASN A 233      -6.320   2.619  16.021  1.00 79.13           C  
ATOM   3731  CB  ASN A 233      -8.589   3.554  16.633  1.00 79.13           C  
ATOM   3732  HB2 ASN A 233      -8.622   4.353  15.892  1.00 79.13           H  
ATOM   3733  HB3 ASN A 233      -8.949   2.641  16.159  1.00 79.13           H  
ATOM   3734  O   ASN A 233      -6.012   1.442  16.183  1.00 79.13           O  
ATOM   3735  CG  ASN A 233      -9.548   3.872  17.765  1.00 79.13           C  
ATOM   3736  ND2 ASN A 233     -10.750   4.283  17.440  1.00 79.13           N  
ATOM   3737 HD21 ASN A 233     -11.043   4.314  16.474  1.00 79.13           H  
ATOM   3738 HD22 ASN A 233     -11.400   4.458  18.193  1.00 79.13           H  
ATOM   3739  OD1 ASN A 233      -9.225   3.773  18.940  1.00 79.13           O  
ATOM   3740  N   PHE A 234      -5.844   3.358  15.012  1.00 80.67           N  
ATOM   3741  H   PHE A 234      -6.212   4.288  14.872  1.00 80.67           H  
ATOM   3742  CA  PHE A 234      -4.882   2.857  14.028  1.00 80.67           C  
ATOM   3743  HA  PHE A 234      -5.370   2.115  13.396  1.00 80.67           H  
ATOM   3744  C   PHE A 234      -3.661   2.191  14.684  1.00 80.67           C  
ATOM   3745  CB  PHE A 234      -4.437   4.037  13.153  1.00 80.67           C  
ATOM   3746  HB2 PHE A 234      -4.013   4.815  13.789  1.00 80.67           H  
ATOM   3747  HB3 PHE A 234      -5.324   4.454  12.675  1.00 80.67           H  
ATOM   3748  O   PHE A 234      -3.309   1.059  14.364  1.00 80.67           O  
ATOM   3749  CG  PHE A 234      -3.428   3.689  12.072  1.00 80.67           C  
ATOM   3750  CD1 PHE A 234      -2.063   3.505  12.376  1.00 80.67           C  
ATOM   3751  HD1 PHE A 234      -1.710   3.620  13.390  1.00 80.67           H  
ATOM   3752  CD2 PHE A 234      -3.848   3.586  10.735  1.00 80.67           C  
ATOM   3753  HD2 PHE A 234      -4.870   3.808  10.465  1.00 80.67           H  
ATOM   3754  CE1 PHE A 234      -1.150   3.155  11.364  1.00 80.67           C  
ATOM   3755  HE1 PHE A 234      -0.109   2.989  11.600  1.00 80.67           H  
ATOM   3756  CE2 PHE A 234      -2.941   3.238   9.722  1.00 80.67           C  
ATOM   3757  HE2 PHE A 234      -3.284   3.159   8.701  1.00 80.67           H  
ATOM   3758  CZ  PHE A 234      -1.595   3.000  10.041  1.00 80.67           C  
ATOM   3759  HZ  PHE A 234      -0.902   2.716   9.262  1.00 80.67           H  
ATOM   3760  N   LEU A 235      -3.005   2.872  15.632  1.00 80.05           N  
ATOM   3761  H   LEU A 235      -3.395   3.748  15.947  1.00 80.05           H  
ATOM   3762  CA  LEU A 235      -1.817   2.344  16.309  1.00 80.05           C  
ATOM   3763  HA  LEU A 235      -1.121   1.977  15.555  1.00 80.05           H  
ATOM   3764  C   LEU A 235      -2.147   1.149  17.209  1.00 80.05           C  
ATOM   3765  CB  LEU A 235      -1.148   3.458  17.134  1.00 80.05           C  
ATOM   3766  HB2 LEU A 235      -0.455   3.004  17.843  1.00 80.05           H  
ATOM   3767  HB3 LEU A 235      -1.921   3.967  17.709  1.00 80.05           H  
ATOM   3768  O   LEU A 235      -1.316   0.250  17.333  1.00 80.05           O  
ATOM   3769  CG  LEU A 235      -0.377   4.505  16.315  1.00 80.05           C  
ATOM   3770  HG  LEU A 235      -1.007   4.890  15.514  1.00 80.05           H  
ATOM   3771  CD1 LEU A 235       0.015   5.665  17.231  1.00 80.05           C  
ATOM   3772 HD11 LEU A 235       0.553   6.421  16.659  1.00 80.05           H  
ATOM   3773 HD12 LEU A 235       0.650   5.313  18.044  1.00 80.05           H  
ATOM   3774 HD13 LEU A 235      -0.881   6.127  17.643  1.00 80.05           H  
ATOM   3775  CD2 LEU A 235       0.903   3.923  15.706  1.00 80.05           C  
ATOM   3776 HD21 LEU A 235       0.643   3.176  14.955  1.00 80.05           H  
ATOM   3777 HD22 LEU A 235       1.464   4.717  15.213  1.00 80.05           H  
ATOM   3778 HD23 LEU A 235       1.522   3.476  16.484  1.00 80.05           H  
ATOM   3779  N   LYS A 236      -3.324   1.129  17.845  1.00 80.11           N  
ATOM   3780  H   LYS A 236      -3.956   1.902  17.694  1.00 80.11           H  
ATOM   3781  CA  LYS A 236      -3.771  -0.002  18.668  1.00 80.11           C  
ATOM   3782  HA  LYS A 236      -2.994  -0.265  19.386  1.00 80.11           H  
ATOM   3783  C   LYS A 236      -3.995  -1.244  17.804  1.00 80.11           C  
ATOM   3784  CB  LYS A 236      -5.048   0.339  19.450  1.00 80.11           C  
ATOM   3785  HB2 LYS A 236      -5.292  -0.530  20.060  1.00 80.11           H  
ATOM   3786  HB3 LYS A 236      -5.866   0.507  18.749  1.00 80.11           H  
ATOM   3787  O   LYS A 236      -3.410  -2.285  18.089  1.00 80.11           O  
ATOM   3788  CG  LYS A 236      -4.954   1.541  20.401  1.00 80.11           C  
ATOM   3789  HG2 LYS A 236      -4.775   2.460  19.843  1.00 80.11           H  
ATOM   3790  HG3 LYS A 236      -4.132   1.398  21.102  1.00 80.11           H  
ATOM   3791  CD  LYS A 236      -6.275   1.672  21.166  1.00 80.11           C  
ATOM   3792  HD2 LYS A 236      -7.118   1.595  20.479  1.00 80.11           H  
ATOM   3793  HD3 LYS A 236      -6.323   0.847  21.876  1.00 80.11           H  
ATOM   3794  CE  LYS A 236      -6.397   2.973  21.952  1.00 80.11           C  
ATOM   3795  HE2 LYS A 236      -6.693   3.771  21.271  1.00 80.11           H  
ATOM   3796  HE3 LYS A 236      -5.420   3.235  22.358  1.00 80.11           H  
ATOM   3797  NZ  LYS A 236      -7.383   2.826  23.050  1.00 80.11           N  
ATOM   3798  HZ1 LYS A 236      -7.103   2.079  23.669  1.00 80.11           H  
ATOM   3799  HZ2 LYS A 236      -8.296   2.590  22.686  1.00 80.11           H  
ATOM   3800  HZ3 LYS A 236      -7.452   3.674  23.595  1.00 80.11           H  
ATOM   3801  N   VAL A 237      -4.757  -1.104  16.716  1.00 80.71           N  
ATOM   3802  H   VAL A 237      -5.191  -0.208  16.549  1.00 80.71           H  
ATOM   3803  CA  VAL A 237      -5.013  -2.175  15.739  1.00 80.71           C  
ATOM   3804  HA  VAL A 237      -5.483  -3.018  16.245  1.00 80.71           H  
ATOM   3805  C   VAL A 237      -3.703  -2.684  15.148  1.00 80.71           C  
ATOM   3806  CB  VAL A 237      -5.972  -1.683  14.637  1.00 80.71           C  
ATOM   3807  HB  VAL A 237      -5.621  -0.727  14.247  1.00 80.71           H  
ATOM   3808  O   VAL A 237      -3.459  -3.887  15.152  1.00 80.71           O  
ATOM   3809  CG1 VAL A 237      -6.072  -2.672  13.474  1.00 80.71           C  
ATOM   3810 HG11 VAL A 237      -6.263  -3.673  13.860  1.00 80.71           H  
ATOM   3811 HG12 VAL A 237      -5.151  -2.678  12.892  1.00 80.71           H  
ATOM   3812 HG13 VAL A 237      -6.885  -2.384  12.807  1.00 80.71           H  
ATOM   3813  CG2 VAL A 237      -7.375  -1.497  15.221  1.00 80.71           C  
ATOM   3814 HG21 VAL A 237      -7.759  -2.454  15.573  1.00 80.71           H  
ATOM   3815 HG22 VAL A 237      -7.366  -0.783  16.044  1.00 80.71           H  
ATOM   3816 HG23 VAL A 237      -8.045  -1.119  14.448  1.00 80.71           H  
ATOM   3817  N   LYS A 238      -2.800  -1.777  14.756  1.00 82.47           N  
ATOM   3818  H   LYS A 238      -3.085  -0.808  14.717  1.00 82.47           H  
ATOM   3819  CA  LYS A 238      -1.467  -2.137  14.261  1.00 82.47           C  
ATOM   3820  HA  LYS A 238      -1.597  -2.727  13.353  1.00 82.47           H  
ATOM   3821  C   LYS A 238      -0.690  -3.018  15.246  1.00 82.47           C  
ATOM   3822  CB  LYS A 238      -0.688  -0.860  13.917  1.00 82.47           C  
ATOM   3823  HB2 LYS A 238      -0.533  -0.280  14.827  1.00 82.47           H  
ATOM   3824  HB3 LYS A 238      -1.272  -0.262  13.217  1.00 82.47           H  
ATOM   3825  O   LYS A 238      -0.152  -4.046  14.855  1.00 82.47           O  
ATOM   3826  CG  LYS A 238       0.664  -1.187  13.266  1.00 82.47           C  
ATOM   3827  HG2 LYS A 238       1.221  -1.906  13.867  1.00 82.47           H  
ATOM   3828  HG3 LYS A 238       0.476  -1.633  12.289  1.00 82.47           H  
ATOM   3829  CD  LYS A 238       1.549   0.034  13.045  1.00 82.47           C  
ATOM   3830  HD2 LYS A 238       2.385  -0.279  12.419  1.00 82.47           H  
ATOM   3831  HD3 LYS A 238       0.994   0.811  12.520  1.00 82.47           H  
ATOM   3832  CE  LYS A 238       2.078   0.549  14.383  1.00 82.47           C  
ATOM   3833  HE2 LYS A 238       1.272   1.059  14.910  1.00 82.47           H  
ATOM   3834  HE3 LYS A 238       2.393  -0.303  14.985  1.00 82.47           H  
ATOM   3835  NZ  LYS A 238       3.225   1.449  14.158  1.00 82.47           N  
ATOM   3836  HZ1 LYS A 238       3.982   0.915  13.755  1.00 82.47           H  
ATOM   3837  HZ2 LYS A 238       2.997   2.160  13.478  1.00 82.47           H  
ATOM   3838  HZ3 LYS A 238       3.557   1.868  15.015  1.00 82.47           H  
ATOM   3839  N   ASN A 239      -0.624  -2.628  16.521  1.00 79.78           N  
ATOM   3840  H   ASN A 239      -1.112  -1.785  16.790  1.00 79.78           H  
ATOM   3841  CA  ASN A 239       0.123  -3.393  17.528  1.00 79.78           C  
ATOM   3842  HA  ASN A 239       1.118  -3.618  17.145  1.00 79.78           H  
ATOM   3843  C   ASN A 239      -0.547  -4.732  17.857  1.00 79.78           C  
ATOM   3844  CB  ASN A 239       0.255  -2.572  18.816  1.00 79.78           C  
ATOM   3845  HB2 ASN A 239      -0.747  -2.343  19.179  1.00 79.78           H  
ATOM   3846  HB3 ASN A 239       0.758  -3.178  19.569  1.00 79.78           H  
ATOM   3847  O   ASN A 239       0.138  -5.708  18.148  1.00 79.78           O  
ATOM   3848  CG  ASN A 239       1.041  -1.290  18.657  1.00 79.78           C  
ATOM   3849  ND2 ASN A 239       0.668  -0.274  19.398  1.00 79.78           N  
ATOM   3850 HD21 ASN A 239      -0.251  -0.409  19.795  1.00 79.78           H  
ATOM   3851 HD22 ASN A 239       0.880   0.587  18.915  1.00 79.78           H  
ATOM   3852  OD1 ASN A 239       1.954  -1.125  17.868  1.00 79.78           O  
ATOM   3853  N   TYR A 240      -1.879  -4.781  17.834  1.00 81.49           N  
ATOM   3854  H   TYR A 240      -2.402  -3.942  17.628  1.00 81.49           H  
ATOM   3855  CA  TYR A 240      -2.620  -6.023  18.021  1.00 81.49           C  
ATOM   3856  HA  TYR A 240      -2.319  -6.487  18.960  1.00 81.49           H  
ATOM   3857  C   TYR A 240      -2.322  -7.025  16.905  1.00 81.49           C  
ATOM   3858  CB  TYR A 240      -4.109  -5.697  18.093  1.00 81.49           C  
ATOM   3859  HB2 TYR A 240      -4.388  -5.054  17.259  1.00 81.49           H  
ATOM   3860  HB3 TYR A 240      -4.283  -5.140  19.013  1.00 81.49           H  
ATOM   3861  O   TYR A 240      -2.002  -8.179  17.191  1.00 81.49           O  
ATOM   3862  CG  TYR A 240      -4.992  -6.926  18.068  1.00 81.49           C  
ATOM   3863  CD1 TYR A 240      -5.539  -7.370  16.849  1.00 81.49           C  
ATOM   3864  HD1 TYR A 240      -5.339  -6.838  15.930  1.00 81.49           H  
ATOM   3865  CD2 TYR A 240      -5.266  -7.620  19.263  1.00 81.49           C  
ATOM   3866  HD2 TYR A 240      -4.887  -7.245  20.202  1.00 81.49           H  
ATOM   3867  CE1 TYR A 240      -6.347  -8.518  16.827  1.00 81.49           C  
ATOM   3868  HE1 TYR A 240      -6.792  -8.864  15.906  1.00 81.49           H  
ATOM   3869  CE2 TYR A 240      -6.089  -8.764  19.241  1.00 81.49           C  
ATOM   3870  HE2 TYR A 240      -6.359  -9.271  20.156  1.00 81.49           H  
ATOM   3871  OH  TYR A 240      -7.419 -10.318  17.979  1.00 81.49           O  
ATOM   3872  HH  TYR A 240      -7.769 -10.573  18.836  1.00 81.49           H  
ATOM   3873  CZ  TYR A 240      -6.622  -9.221  18.016  1.00 81.49           C  
ATOM   3874  N   LEU A 241      -2.357  -6.554  15.657  1.00 79.42           N  
ATOM   3875  H   LEU A 241      -2.648  -5.598  15.508  1.00 79.42           H  
ATOM   3876  CA  LEU A 241      -1.977  -7.337  14.491  1.00 79.42           C  
ATOM   3877  HA  LEU A 241      -2.582  -8.242  14.457  1.00 79.42           H  
ATOM   3878  C   LEU A 241      -0.519  -7.813  14.602  1.00 79.42           C  
ATOM   3879  CB  LEU A 241      -2.250  -6.490  13.231  1.00 79.42           C  
ATOM   3880  HB2 LEU A 241      -1.751  -6.955  12.381  1.00 79.42           H  
ATOM   3881  HB3 LEU A 241      -1.803  -5.505  13.363  1.00 79.42           H  
ATOM   3882  O   LEU A 241      -0.276  -9.006  14.449  1.00 79.42           O  
ATOM   3883  CG  LEU A 241      -3.736  -6.317  12.857  1.00 79.42           C  
ATOM   3884  HG  LEU A 241      -4.271  -5.828  13.671  1.00 79.42           H  
ATOM   3885  CD1 LEU A 241      -3.855  -5.450  11.603  1.00 79.42           C  
ATOM   3886 HD11 LEU A 241      -3.420  -4.468  11.785  1.00 79.42           H  
ATOM   3887 HD12 LEU A 241      -4.904  -5.321  11.336  1.00 79.42           H  
ATOM   3888 HD13 LEU A 241      -3.343  -5.927  10.767  1.00 79.42           H  
ATOM   3889  CD2 LEU A 241      -4.414  -7.654  12.575  1.00 79.42           C  
ATOM   3890 HD21 LEU A 241      -4.507  -8.233  13.494  1.00 79.42           H  
ATOM   3891 HD22 LEU A 241      -5.413  -7.493  12.168  1.00 79.42           H  
ATOM   3892 HD23 LEU A 241      -3.833  -8.218  11.846  1.00 79.42           H  
ATOM   3893  N   ASP A 242       0.428  -6.932  14.964  1.00 81.85           N  
ATOM   3894  H   ASP A 242       0.164  -5.959  15.029  1.00 81.85           H  
ATOM   3895  CA  ASP A 242       1.850  -7.281  15.192  1.00 81.85           C  
ATOM   3896  HA  ASP A 242       2.317  -7.616  14.266  1.00 81.85           H  
ATOM   3897  C   ASP A 242       2.015  -8.428  16.193  1.00 81.85           C  
ATOM   3898  CB  ASP A 242       2.639  -6.036  15.624  1.00 81.85           C  
ATOM   3899  HB2 ASP A 242       2.281  -5.701  16.598  1.00 81.85           H  
ATOM   3900  HB3 ASP A 242       2.455  -5.237  14.905  1.00 81.85           H  
ATOM   3901  O   ASP A 242       2.714  -9.403  15.926  1.00 81.85           O  
ATOM   3902  CG  ASP A 242       4.158  -6.265  15.699  1.00 81.85           C  
ATOM   3903  OD1 ASP A 242       4.727  -7.055  14.915  1.00 81.85           O  
ATOM   3904  OD2 ASP A 242       4.827  -5.589  16.514  1.00 81.85           O  
ATOM   3905  N   ARG A 243       1.312  -8.360  17.326  1.00 80.69           N  
ATOM   3906  H   ARG A 243       0.738  -7.544  17.481  1.00 80.69           H  
ATOM   3907  CA  ARG A 243       1.333  -9.429  18.329  1.00 80.69           C  
ATOM   3908  HA  ARG A 243       2.364  -9.606  18.634  1.00 80.69           H  
ATOM   3909  C   ARG A 243       0.830 -10.756  17.754  1.00 80.69           C  
ATOM   3910  CB  ARG A 243       0.520  -8.974  19.543  1.00 80.69           C  
ATOM   3911  HB2 ARG A 243      -0.527  -8.882  19.254  1.00 80.69           H  
ATOM   3912  HB3 ARG A 243       0.878  -7.994  19.860  1.00 80.69           H  
ATOM   3913  O   ARG A 243       1.491 -11.772  17.932  1.00 80.69           O  
ATOM   3914  CG  ARG A 243       0.652  -9.947  20.721  1.00 80.69           C  
ATOM   3915  HG2 ARG A 243       0.327 -10.945  20.426  1.00 80.69           H  
ATOM   3916  HG3 ARG A 243       1.696  -9.999  21.030  1.00 80.69           H  
ATOM   3917  CD  ARG A 243      -0.197  -9.470  21.903  1.00 80.69           C  
ATOM   3918  HD2 ARG A 243       0.040 -10.086  22.771  1.00 80.69           H  
ATOM   3919  HD3 ARG A 243       0.079  -8.443  22.146  1.00 80.69           H  
ATOM   3920  NE  ARG A 243      -1.642  -9.532  21.594  1.00 80.69           N  
ATOM   3921  HE  ARG A 243      -2.021  -8.794  21.018  1.00 80.69           H  
ATOM   3922  NH1 ARG A 243      -2.062 -11.580  22.543  1.00 80.69           N  
ATOM   3923 HH11 ARG A 243      -1.960 -12.431  22.009  1.00 80.69           H  
ATOM   3924 HH12 ARG A 243      -1.178 -11.503  23.027  1.00 80.69           H  
ATOM   3925  NH2 ARG A 243      -3.681 -10.552  21.454  1.00 80.69           N  
ATOM   3926 HH21 ARG A 243      -4.065  -9.781  20.928  1.00 80.69           H  
ATOM   3927 HH22 ARG A 243      -4.273 -11.255  21.873  1.00 80.69           H  
ATOM   3928  CZ  ARG A 243      -2.442 -10.551  21.855  1.00 80.69           C  
ATOM   3929  N   LYS A 244      -0.299 -10.740  17.038  1.00 79.23           N  
ATOM   3930  H   LYS A 244      -0.749  -9.849  16.886  1.00 79.23           H  
ATOM   3931  CA  LYS A 244      -0.902 -11.945  16.442  1.00 79.23           C  
ATOM   3932  HA  LYS A 244      -0.990 -12.702  17.221  1.00 79.23           H  
ATOM   3933  C   LYS A 244      -0.014 -12.592  15.381  1.00 79.23           C  
ATOM   3934  CB  LYS A 244      -2.286 -11.595  15.856  1.00 79.23           C  
ATOM   3935  HB2 LYS A 244      -2.593 -12.364  15.148  1.00 79.23           H  
ATOM   3936  HB3 LYS A 244      -2.222 -10.655  15.308  1.00 79.23           H  
ATOM   3937  O   LYS A 244       0.085 -13.814  15.339  1.00 79.23           O  
ATOM   3938  CG  LYS A 244      -3.366 -11.472  16.942  1.00 79.23           C  
ATOM   3939  HG2 LYS A 244      -2.986 -10.869  17.767  1.00 79.23           H  
ATOM   3940  HG3 LYS A 244      -4.244 -10.977  16.527  1.00 79.23           H  
ATOM   3941  CD  LYS A 244      -3.767 -12.868  17.443  1.00 79.23           C  
ATOM   3942  HD2 LYS A 244      -2.876 -13.486  17.552  1.00 79.23           H  
ATOM   3943  HD3 LYS A 244      -4.401 -13.346  16.697  1.00 79.23           H  
ATOM   3944  CE  LYS A 244      -4.498 -12.831  18.784  1.00 79.23           C  
ATOM   3945  HE2 LYS A 244      -5.561 -12.661  18.613  1.00 79.23           H  
ATOM   3946  HE3 LYS A 244      -4.094 -12.006  19.370  1.00 79.23           H  
ATOM   3947  NZ  LYS A 244      -4.257 -14.107  19.504  1.00 79.23           N  
ATOM   3948  HZ1 LYS A 244      -3.263 -14.250  19.610  1.00 79.23           H  
ATOM   3949  HZ2 LYS A 244      -4.676 -14.134  20.423  1.00 79.23           H  
ATOM   3950  HZ3 LYS A 244      -4.587 -14.896  18.968  1.00 79.23           H  
ATOM   3951  N   TYR A 245       0.655 -11.786  14.565  1.00 79.25           N  
ATOM   3952  H   TYR A 245       0.493 -10.791  14.622  1.00 79.25           H  
ATOM   3953  CA  TYR A 245       1.612 -12.287  13.583  1.00 79.25           C  
ATOM   3954  HA  TYR A 245       1.123 -13.024  12.946  1.00 79.25           H  
ATOM   3955  C   TYR A 245       2.807 -12.977  14.248  1.00 79.25           C  
ATOM   3956  CB  TYR A 245       2.070 -11.125  12.710  1.00 79.25           C  
ATOM   3957  HB2 TYR A 245       2.470 -10.335  13.346  1.00 79.25           H  
ATOM   3958  HB3 TYR A 245       1.196 -10.734  12.188  1.00 79.25           H  
ATOM   3959  O   TYR A 245       3.168 -14.081  13.850  1.00 79.25           O  
ATOM   3960  CG  TYR A 245       3.115 -11.500  11.684  1.00 79.25           C  
ATOM   3961  CD1 TYR A 245       4.485 -11.377  11.991  1.00 79.25           C  
ATOM   3962  HD1 TYR A 245       4.794 -11.022  12.963  1.00 79.25           H  
ATOM   3963  CD2 TYR A 245       2.718 -11.979  10.422  1.00 79.25           C  
ATOM   3964  HD2 TYR A 245       1.671 -12.091  10.183  1.00 79.25           H  
ATOM   3965  CE1 TYR A 245       5.454 -11.714  11.029  1.00 79.25           C  
ATOM   3966  HE1 TYR A 245       6.503 -11.609  11.265  1.00 79.25           H  
ATOM   3967  CE2 TYR A 245       3.683 -12.315   9.456  1.00 79.25           C  
ATOM   3968  HE2 TYR A 245       3.387 -12.677   8.483  1.00 79.25           H  
ATOM   3969  OH  TYR A 245       5.988 -12.499   8.828  1.00 79.25           O  
ATOM   3970  HH  TYR A 245       6.886 -12.395   9.150  1.00 79.25           H  
ATOM   3971  CZ  TYR A 245       5.052 -12.181   9.758  1.00 79.25           C  
ATOM   3972  N   ASN A 246       3.387 -12.371  15.290  1.00 80.12           N  
ATOM   3973  H   ASN A 246       3.054 -11.462  15.577  1.00 80.12           H  
ATOM   3974  CA  ASN A 246       4.525 -12.971  15.993  1.00 80.12           C  
ATOM   3975  HA  ASN A 246       5.284 -13.235  15.257  1.00 80.12           H  
ATOM   3976  C   ASN A 246       4.134 -14.288  16.687  1.00 80.12           C  
ATOM   3977  CB  ASN A 246       5.142 -11.944  16.959  1.00 80.12           C  
ATOM   3978  HB2 ASN A 246       5.937 -12.427  17.527  1.00 80.12           H  
ATOM   3979  HB3 ASN A 246       4.380 -11.607  17.661  1.00 80.12           H  
ATOM   3980  O   ASN A 246       4.855 -15.270  16.544  1.00 80.12           O  
ATOM   3981  CG  ASN A 246       5.748 -10.754  16.228  1.00 80.12           C  
ATOM   3982  ND2 ASN A 246       5.516  -9.553  16.703  1.00 80.12           N  
ATOM   3983 HD21 ASN A 246       4.821  -9.490  17.433  1.00 80.12           H  
ATOM   3984 HD22 ASN A 246       5.561  -8.826  16.003  1.00 80.12           H  
ATOM   3985  OD1 ASN A 246       6.389 -10.865  15.196  1.00 80.12           O  
ATOM   3986  N   GLU A 247       2.956 -14.346  17.327  1.00 78.42           N  
ATOM   3987  H   GLU A 247       2.421 -13.496  17.431  1.00 78.42           H  
ATOM   3988  CA  GLU A 247       2.402 -15.588  17.902  1.00 78.42           C  
ATOM   3989  HA  GLU A 247       3.060 -15.949  18.693  1.00 78.42           H  
ATOM   3990  C   GLU A 247       2.305 -16.712  16.850  1.00 78.42           C  
ATOM   3991  CB  GLU A 247       0.995 -15.319  18.490  1.00 78.42           C  
ATOM   3992  HB2 GLU A 247       0.504 -16.275  18.670  1.00 78.42           H  
ATOM   3993  HB3 GLU A 247       0.405 -14.778  17.749  1.00 78.42           H  
ATOM   3994  O   GLU A 247       2.689 -17.853  17.108  1.00 78.42           O  
ATOM   3995  CG  GLU A 247       0.976 -14.530  19.814  1.00 78.42           C  
ATOM   3996  HG2 GLU A 247       1.608 -13.648  19.712  1.00 78.42           H  
ATOM   3997  HG3 GLU A 247       1.416 -15.155  20.591  1.00 78.42           H  
ATOM   3998  CD  GLU A 247      -0.433 -14.075  20.275  1.00 78.42           C  
ATOM   3999  OE1 GLU A 247      -0.523 -13.315  21.269  1.00 78.42           O  
ATOM   4000  OE2 GLU A 247      -1.485 -14.384  19.654  1.00 78.42           O  
ATOM   4001  N   ARG A 248       1.824 -16.398  15.637  1.00 75.02           N  
ATOM   4002  H   ARG A 248       1.532 -15.445  15.476  1.00 75.02           H  
ATOM   4003  CA  ARG A 248       1.704 -17.376  14.541  1.00 75.02           C  
ATOM   4004  HA  ARG A 248       1.290 -18.302  14.939  1.00 75.02           H  
ATOM   4005  C   ARG A 248       3.058 -17.786  13.965  1.00 75.02           C  
ATOM   4006  CB  ARG A 248       0.781 -16.824  13.441  1.00 75.02           C  
ATOM   4007  HB2 ARG A 248       1.098 -15.814  13.179  1.00 75.02           H  
ATOM   4008  HB3 ARG A 248       0.877 -17.441  12.548  1.00 75.02           H  
ATOM   4009  O   ARG A 248       3.271 -18.969  13.711  1.00 75.02           O  
ATOM   4010  CG  ARG A 248      -0.700 -16.792  13.851  1.00 75.02           C  
ATOM   4011  HG2 ARG A 248      -0.812 -16.293  14.814  1.00 75.02           H  
ATOM   4012  HG3 ARG A 248      -1.253 -16.227  13.100  1.00 75.02           H  
ATOM   4013  CD  ARG A 248      -1.286 -18.206  13.928  1.00 75.02           C  
ATOM   4014  HD2 ARG A 248      -0.754 -18.785  14.683  1.00 75.02           H  
ATOM   4015  HD3 ARG A 248      -1.136 -18.683  12.960  1.00 75.02           H  
ATOM   4016  NE  ARG A 248      -2.724 -18.192  14.262  1.00 75.02           N  
ATOM   4017  HE  ARG A 248      -3.109 -17.326  14.610  1.00 75.02           H  
ATOM   4018  NH1 ARG A 248      -3.160 -20.328  13.546  1.00 75.02           N  
ATOM   4019 HH11 ARG A 248      -2.253 -20.351  13.102  1.00 75.02           H  
ATOM   4020 HH12 ARG A 248      -3.819 -21.058  13.317  1.00 75.02           H  
ATOM   4021  NH2 ARG A 248      -4.810 -19.111  14.419  1.00 75.02           N  
ATOM   4022 HH21 ARG A 248      -5.184 -18.254  14.801  1.00 75.02           H  
ATOM   4023 HH22 ARG A 248      -5.434 -19.875  14.200  1.00 75.02           H  
ATOM   4024  CZ  ARG A 248      -3.554 -19.206  14.078  1.00 75.02           C  
ATOM   4025  N   LYS A 249       3.990 -16.843  13.804  1.00 77.58           N  
ATOM   4026  H   LYS A 249       3.735 -15.891  14.025  1.00 77.58           H  
ATOM   4027  CA  LYS A 249       5.353 -17.127  13.330  1.00 77.58           C  
ATOM   4028  HA  LYS A 249       5.282 -17.643  12.373  1.00 77.58           H  
ATOM   4029  C   LYS A 249       6.087 -18.072  14.284  1.00 77.58           C  
ATOM   4030  CB  LYS A 249       6.115 -15.804  13.133  1.00 77.58           C  
ATOM   4031  HB2 LYS A 249       6.317 -15.352  14.104  1.00 77.58           H  
ATOM   4032  HB3 LYS A 249       5.489 -15.119  12.560  1.00 77.58           H  
ATOM   4033  O   LYS A 249       6.725 -19.017  13.831  1.00 77.58           O  
ATOM   4034  CG  LYS A 249       7.436 -16.008  12.371  1.00 77.58           C  
ATOM   4035  HG2 LYS A 249       8.064 -16.721  12.905  1.00 77.58           H  
ATOM   4036  HG3 LYS A 249       7.209 -16.417  11.386  1.00 77.58           H  
ATOM   4037  CD  LYS A 249       8.221 -14.695  12.203  1.00 77.58           C  
ATOM   4038  HD2 LYS A 249       7.563 -13.936  11.779  1.00 77.58           H  
ATOM   4039  HD3 LYS A 249       8.569 -14.361  13.180  1.00 77.58           H  
ATOM   4040  CE  LYS A 249       9.418 -14.913  11.260  1.00 77.58           C  
ATOM   4041  HE2 LYS A 249       9.025 -15.194  10.283  1.00 77.58           H  
ATOM   4042  HE3 LYS A 249      10.010 -15.752  11.623  1.00 77.58           H  
ATOM   4043  NZ  LYS A 249      10.287 -13.712  11.107  1.00 77.58           N  
ATOM   4044  HZ1 LYS A 249       9.777 -12.844  11.014  1.00 77.58           H  
ATOM   4045  HZ2 LYS A 249      10.814 -13.729  10.246  1.00 77.58           H  
ATOM   4046  HZ3 LYS A 249      10.951 -13.599  11.859  1.00 77.58           H  
ATOM   4047  N   GLU A 250       5.970 -17.849  15.591  1.00 76.91           N  
ATOM   4048  H   GLU A 250       5.455 -17.039  15.906  1.00 76.91           H  
ATOM   4049  CA  GLU A 250       6.547 -18.735  16.607  1.00 76.91           C  
ATOM   4050  HA  GLU A 250       7.611 -18.869  16.411  1.00 76.91           H  
ATOM   4051  C   GLU A 250       5.918 -20.133  16.572  1.00 76.91           C  
ATOM   4052  CB  GLU A 250       6.393 -18.109  17.999  1.00 76.91           C  
ATOM   4053  HB2 GLU A 250       5.367 -17.763  18.128  1.00 76.91           H  
ATOM   4054  HB3 GLU A 250       6.600 -18.873  18.748  1.00 76.91           H  
ATOM   4055  O   GLU A 250       6.647 -21.126  16.578  1.00 76.91           O  
ATOM   4056  CG  GLU A 250       7.374 -16.944  18.211  1.00 76.91           C  
ATOM   4057  HG2 GLU A 250       7.233 -16.207  17.421  1.00 76.91           H  
ATOM   4058  HG3 GLU A 250       8.389 -17.330  18.124  1.00 76.91           H  
ATOM   4059  CD  GLU A 250       7.214 -16.253  19.577  1.00 76.91           C  
ATOM   4060  OE1 GLU A 250       7.921 -15.238  19.783  1.00 76.91           O  
ATOM   4061  OE2 GLU A 250       6.398 -16.719  20.403  1.00 76.91           O  
ATOM   4062  N   ALA A 251       4.590 -20.230  16.448  1.00 74.13           N  
ATOM   4063  H   ALA A 251       4.031 -19.390  16.497  1.00 74.13           H  
ATOM   4064  CA  ALA A 251       3.905 -21.517  16.316  1.00 74.13           C  
ATOM   4065  HA  ALA A 251       4.148 -22.129  17.184  1.00 74.13           H  
ATOM   4066  C   ALA A 251       4.356 -22.297  15.064  1.00 74.13           C  
ATOM   4067  CB  ALA A 251       2.393 -21.265  16.309  1.00 74.13           C  
ATOM   4068  HB1 ALA A 251       2.114 -20.667  15.440  1.00 74.13           H  
ATOM   4069  HB2 ALA A 251       1.867 -22.219  16.269  1.00 74.13           H  
ATOM   4070  HB3 ALA A 251       2.104 -20.737  17.218  1.00 74.13           H  
ATOM   4071  O   ALA A 251       4.592 -23.503  15.133  1.00 74.13           O  
ATOM   4072  N   LEU A 252       4.543 -21.612  13.930  1.00 73.21           N  
ATOM   4073  H   LEU A 252       4.289 -20.635  13.914  1.00 73.21           H  
ATOM   4074  CA  LEU A 252       5.081 -22.220  12.710  1.00 73.21           C  
ATOM   4075  HA  LEU A 252       4.491 -23.103  12.462  1.00 73.21           H  
ATOM   4076  C   LEU A 252       6.527 -22.696  12.875  1.00 73.21           C  
ATOM   4077  CB  LEU A 252       5.014 -21.214  11.554  1.00 73.21           C  
ATOM   4078  HB2 LEU A 252       5.669 -21.568  10.758  1.00 73.21           H  
ATOM   4079  HB3 LEU A 252       5.408 -20.257  11.898  1.00 73.21           H  
ATOM   4080  O   LEU A 252       6.875 -23.765  12.377  1.00 73.21           O  
ATOM   4081  CG  LEU A 252       3.621 -20.992  10.947  1.00 73.21           C  
ATOM   4082  HG  LEU A 252       2.919 -20.662  11.712  1.00 73.21           H  
ATOM   4083  CD1 LEU A 252       3.772 -19.896   9.893  1.00 73.21           C  
ATOM   4084 HD11 LEU A 252       3.988 -18.944  10.376  1.00 73.21           H  
ATOM   4085 HD12 LEU A 252       4.566 -20.148   9.190  1.00 73.21           H  
ATOM   4086 HD13 LEU A 252       2.843 -19.810   9.329  1.00 73.21           H  
ATOM   4087  CD2 LEU A 252       3.075 -22.254  10.276  1.00 73.21           C  
ATOM   4088 HD21 LEU A 252       3.780 -22.627   9.534  1.00 73.21           H  
ATOM   4089 HD22 LEU A 252       2.134 -22.016   9.782  1.00 73.21           H  
ATOM   4090 HD23 LEU A 252       2.872 -23.025  11.021  1.00 73.21           H  
ATOM   4091  N   LEU A 253       7.372 -21.932  13.575  1.00 74.17           N  
ATOM   4092  H   LEU A 253       7.035 -21.055  13.945  1.00 74.17           H  
ATOM   4093  CA  LEU A 253       8.747 -22.344  13.866  1.00 74.17           C  
ATOM   4094  HA  LEU A 253       9.242 -22.600  12.929  1.00 74.17           H  
ATOM   4095  C   LEU A 253       8.778 -23.616  14.721  1.00 74.17           C  
ATOM   4096  CB  LEU A 253       9.512 -21.196  14.549  1.00 74.17           C  
ATOM   4097  HB2 LEU A 253       8.898 -20.798  15.357  1.00 74.17           H  
ATOM   4098  HB3 LEU A 253      10.419 -21.598  14.999  1.00 74.17           H  
ATOM   4099  O   LEU A 253       9.522 -24.537  14.393  1.00 74.17           O  
ATOM   4100  CG  LEU A 253       9.908 -20.050  13.602  1.00 74.17           C  
ATOM   4101  HG  LEU A 253       9.044 -19.725  13.022  1.00 74.17           H  
ATOM   4102  CD1 LEU A 253      10.420 -18.862  14.419  1.00 74.17           C  
ATOM   4103 HD11 LEU A 253      11.280 -19.163  15.017  1.00 74.17           H  
ATOM   4104 HD12 LEU A 253      10.705 -18.048  13.752  1.00 74.17           H  
ATOM   4105 HD13 LEU A 253       9.629 -18.511  15.082  1.00 74.17           H  
ATOM   4106  CD2 LEU A 253      11.012 -20.466  12.626  1.00 74.17           C  
ATOM   4107 HD21 LEU A 253      11.307 -19.611  12.017  1.00 74.17           H  
ATOM   4108 HD22 LEU A 253      10.649 -21.251  11.963  1.00 74.17           H  
ATOM   4109 HD23 LEU A 253      11.878 -20.832  13.178  1.00 74.17           H  
ATOM   4110  N   GLN A 254       7.923 -23.705  15.744  1.00 73.43           N  
ATOM   4111  H   GLN A 254       7.348 -22.904  15.960  1.00 73.43           H  
ATOM   4112  CA  GLN A 254       7.792 -24.906  16.576  1.00 73.43           C  
ATOM   4113  HA  GLN A 254       8.768 -25.169  16.984  1.00 73.43           H  
ATOM   4114  C   GLN A 254       7.295 -26.113  15.768  1.00 73.43           C  
ATOM   4115  CB  GLN A 254       6.829 -24.626  17.737  1.00 73.43           C  
ATOM   4116  HB2 GLN A 254       6.609 -25.565  18.244  1.00 73.43           H  
ATOM   4117  HB3 GLN A 254       5.896 -24.222  17.343  1.00 73.43           H  
ATOM   4118  O   GLN A 254       7.842 -27.207  15.888  1.00 73.43           O  
ATOM   4119  CG  GLN A 254       7.414 -23.649  18.766  1.00 73.43           C  
ATOM   4120  HG2 GLN A 254       8.287 -24.103  19.234  1.00 73.43           H  
ATOM   4121  HG3 GLN A 254       7.737 -22.733  18.270  1.00 73.43           H  
ATOM   4122  CD  GLN A 254       6.414 -23.275  19.856  1.00 73.43           C  
ATOM   4123  NE2 GLN A 254       6.752 -22.336  20.710  1.00 73.43           N  
ATOM   4124 HE21 GLN A 254       7.631 -21.848  20.612  1.00 73.43           H  
ATOM   4125 HE22 GLN A 254       6.047 -22.075  21.385  1.00 73.43           H  
ATOM   4126  OE1 GLN A 254       5.319 -23.803  19.973  1.00 73.43           O  
ATOM   4127  N   LEU A 255       6.301 -25.926  14.892  1.00 66.69           N  
ATOM   4128  H   LEU A 255       5.851 -25.022  14.859  1.00 66.69           H  
ATOM   4129  CA  LEU A 255       5.832 -26.986  13.992  1.00 66.69           C  
ATOM   4130  HA  LEU A 255       5.559 -27.858  14.587  1.00 66.69           H  
ATOM   4131  C   LEU A 255       6.927 -27.449  13.028  1.00 66.69           C  
ATOM   4132  CB  LEU A 255       4.612 -26.492  13.197  1.00 66.69           C  
ATOM   4133  HB2 LEU A 255       4.461 -27.150  12.341  1.00 66.69           H  
ATOM   4134  HB3 LEU A 255       4.827 -25.497  12.809  1.00 66.69           H  
ATOM   4135  O   LEU A 255       7.060 -28.647  12.777  1.00 66.69           O  
ATOM   4136  CG  LEU A 255       3.302 -26.450  13.999  1.00 66.69           C  
ATOM   4137  HG  LEU A 255       3.442 -25.877  14.916  1.00 66.69           H  
ATOM   4138  CD1 LEU A 255       2.222 -25.773  13.154  1.00 66.69           C  
ATOM   4139 HD11 LEU A 255       2.063 -26.323  12.227  1.00 66.69           H  
ATOM   4140 HD12 LEU A 255       1.288 -25.731  13.715  1.00 66.69           H  
ATOM   4141 HD13 LEU A 255       2.529 -24.753  12.923  1.00 66.69           H  
ATOM   4142  CD2 LEU A 255       2.809 -27.854  14.365  1.00 66.69           C  
ATOM   4143 HD21 LEU A 255       2.711 -28.465  13.468  1.00 66.69           H  
ATOM   4144 HD22 LEU A 255       1.841 -27.781  14.859  1.00 66.69           H  
ATOM   4145 HD23 LEU A 255       3.505 -28.330  15.057  1.00 66.69           H  
ATOM   4146  N   ASN A 256       7.728 -26.519  12.504  1.00 65.15           N  
ATOM   4147  H   ASN A 256       7.548 -25.550  12.722  1.00 65.15           H  
ATOM   4148  CA  ASN A 256       8.846 -26.846  11.627  1.00 65.15           C  
ATOM   4149  HA  ASN A 256       8.481 -27.509  10.843  1.00 65.15           H  
ATOM   4150  C   ASN A 256       9.949 -27.599  12.387  1.00 65.15           C  
ATOM   4151  CB  ASN A 256       9.357 -25.551  10.978  1.00 65.15           C  
ATOM   4152  HB2 ASN A 256       9.908 -24.969  11.717  1.00 65.15           H  
ATOM   4153  HB3 ASN A 256       8.507 -24.959  10.640  1.00 65.15           H  
ATOM   4154  O   ASN A 256      10.516 -28.548  11.858  1.00 65.15           O  
ATOM   4155  CG  ASN A 256      10.236 -25.795   9.765  1.00 65.15           C  
ATOM   4156  ND2 ASN A 256      10.944 -24.783   9.322  1.00 65.15           N  
ATOM   4157 HD21 ASN A 256      11.516 -24.953   8.507  1.00 65.15           H  
ATOM   4158 HD22 ASN A 256      10.902 -23.894   9.799  1.00 65.15           H  
ATOM   4159  OD1 ASN A 256      10.284 -26.854   9.165  1.00 65.15           O  
ATOM   4160  N   GLU A 257      10.218 -27.243  13.643  1.00 71.31           N  
ATOM   4161  H   GLU A 257       9.756 -26.433  14.032  1.00 71.31           H  
ATOM   4162  CA  GLU A 257      11.149 -27.975  14.504  1.00 71.31           C  
ATOM   4163  HA  GLU A 257      12.107 -28.050  13.988  1.00 71.31           H  
ATOM   4164  C   GLU A 257      10.671 -29.409  14.780  1.00 71.31           C  
ATOM   4165  CB  GLU A 257      11.378 -27.182  15.796  1.00 71.31           C  
ATOM   4166  HB2 GLU A 257      10.470 -27.188  16.400  1.00 71.31           H  
ATOM   4167  HB3 GLU A 257      11.622 -26.153  15.532  1.00 71.31           H  
ATOM   4168  O   GLU A 257      11.438 -30.351  14.583  1.00 71.31           O  
ATOM   4169  CG  GLU A 257      12.542 -27.771  16.604  1.00 71.31           C  
ATOM   4170  HG2 GLU A 257      12.300 -28.798  16.876  1.00 71.31           H  
ATOM   4171  HG3 GLU A 257      13.427 -27.793  15.969  1.00 71.31           H  
ATOM   4172  CD  GLU A 257      12.862 -26.983  17.881  1.00 71.31           C  
ATOM   4173  OE1 GLU A 257      13.749 -27.472  18.617  1.00 71.31           O  
ATOM   4174  OE2 GLU A 257      12.243 -25.919  18.111  1.00 71.31           O  
ATOM   4175  N   ILE A 258       9.392 -29.598  15.128  1.00 62.33           N  
ATOM   4176  H   ILE A 258       8.827 -28.780  15.306  1.00 62.33           H  
ATOM   4177  CA  ILE A 258       8.783 -30.928  15.313  1.00 62.33           C  
ATOM   4178  HA  ILE A 258       9.354 -31.476  16.063  1.00 62.33           H  
ATOM   4179  C   ILE A 258       8.846 -31.736  14.010  1.00 62.33           C  
ATOM   4180  CB  ILE A 258       7.324 -30.785  15.812  1.00 62.33           C  
ATOM   4181  HB  ILE A 258       6.798 -30.106  15.141  1.00 62.33           H  
ATOM   4182  O   ILE A 258       9.245 -32.901  14.011  1.00 62.33           O  
ATOM   4183  CG1 ILE A 258       7.292 -30.192  17.239  1.00 62.33           C  
ATOM   4184 HG12 ILE A 258       7.638 -30.940  17.952  1.00 62.33           H  
ATOM   4185 HG13 ILE A 258       7.974 -29.345  17.305  1.00 62.33           H  
ATOM   4186  CG2 ILE A 258       6.589 -32.142  15.795  1.00 62.33           C  
ATOM   4187 HG21 ILE A 258       7.136 -32.868  16.396  1.00 62.33           H  
ATOM   4188 HG22 ILE A 258       5.579 -32.037  16.192  1.00 62.33           H  
ATOM   4189 HG23 ILE A 258       6.495 -32.516  14.776  1.00 62.33           H  
ATOM   4190  CD1 ILE A 258       5.903 -29.696  17.664  1.00 62.33           C  
ATOM   4191 HD11 ILE A 258       5.986 -29.177  18.619  1.00 62.33           H  
ATOM   4192 HD12 ILE A 258       5.513 -29.001  16.921  1.00 62.33           H  
ATOM   4193 HD13 ILE A 258       5.212 -30.531  17.784  1.00 62.33           H  
ATOM   4194  N   SER A 259       8.495 -31.114  12.881  1.00 57.61           N  
ATOM   4195  H   SER A 259       8.154 -30.165  12.946  1.00 57.61           H  
ATOM   4196  CA  SER A 259       8.594 -31.738  11.560  1.00 57.61           C  
ATOM   4197  HA  SER A 259       7.979 -32.637  11.548  1.00 57.61           H  
ATOM   4198  C   SER A 259      10.034 -32.152  11.253  1.00 57.61           C  
ATOM   4199  CB  SER A 259       8.067 -30.781  10.487  1.00 57.61           C  
ATOM   4200  HB2 SER A 259       7.015 -30.571  10.682  1.00 57.61           H  
ATOM   4201  HB3 SER A 259       8.623 -29.844  10.521  1.00 57.61           H  
ATOM   4202  O   SER A 259      10.266 -33.276  10.813  1.00 57.61           O  
ATOM   4203  OG  SER A 259       8.197 -31.355   9.198  1.00 57.61           O  
ATOM   4204  HG  SER A 259       9.119 -31.288   8.942  1.00 57.61           H  
ATOM   4205  N   ASN A 260      11.012 -31.284  11.520  1.00 59.75           N  
ATOM   4206  H   ASN A 260      10.766 -30.371  11.876  1.00 59.75           H  
ATOM   4207  CA  ASN A 260      12.426 -31.594  11.339  1.00 59.75           C  
ATOM   4208  HA  ASN A 260      12.586 -31.903  10.306  1.00 59.75           H  
ATOM   4209  C   ASN A 260      12.843 -32.782  12.213  1.00 59.75           C  
ATOM   4210  CB  ASN A 260      13.275 -30.337  11.608  1.00 59.75           C  
ATOM   4211  HB2 ASN A 260      12.960 -29.872  12.542  1.00 59.75           H  
ATOM   4212  HB3 ASN A 260      14.321 -30.626  11.709  1.00 59.75           H  
ATOM   4213  O   ASN A 260      13.452 -33.715  11.697  1.00 59.75           O  
ATOM   4214  CG  ASN A 260      13.197 -29.319  10.482  1.00 59.75           C  
ATOM   4215  ND2 ASN A 260      13.431 -28.061  10.771  1.00 59.75           N  
ATOM   4216 HD21 ASN A 260      13.230 -27.410  10.025  1.00 59.75           H  
ATOM   4217 HD22 ASN A 260      13.505 -27.775  11.737  1.00 59.75           H  
ATOM   4218  OD1 ASN A 260      12.979 -29.638   9.324  1.00 59.75           O  
ATOM   4219  N   GLN A 261      12.464 -32.814  13.494  1.00 60.37           N  
ATOM   4220  H   GLN A 261      11.948 -32.030  13.866  1.00 60.37           H  
ATOM   4221  CA  GLN A 261      12.752 -33.945  14.385  1.00 60.37           C  
ATOM   4222  HA  GLN A 261      13.832 -34.077  14.449  1.00 60.37           H  
ATOM   4223  C   GLN A 261      12.176 -35.272  13.855  1.00 60.37           C  
ATOM   4224  CB  GLN A 261      12.218 -33.644  15.794  1.00 60.37           C  
ATOM   4225  HB2 GLN A 261      12.253 -34.561  16.383  1.00 60.37           H  
ATOM   4226  HB3 GLN A 261      11.178 -33.326  15.727  1.00 60.37           H  
ATOM   4227  O   GLN A 261      12.880 -36.282  13.847  1.00 60.37           O  
ATOM   4228  CG  GLN A 261      13.036 -32.571  16.536  1.00 60.37           C  
ATOM   4229  HG2 GLN A 261      13.103 -31.665  15.933  1.00 60.37           H  
ATOM   4230  HG3 GLN A 261      14.049 -32.941  16.696  1.00 60.37           H  
ATOM   4231  CD  GLN A 261      12.435 -32.204  17.892  1.00 60.37           C  
ATOM   4232  NE2 GLN A 261      12.995 -31.241  18.592  1.00 60.37           N  
ATOM   4233 HE21 GLN A 261      13.703 -30.640  18.196  1.00 60.37           H  
ATOM   4234 HE22 GLN A 261      12.518 -30.970  19.440  1.00 60.37           H  
ATOM   4235  OE1 GLN A 261      11.463 -32.776  18.358  1.00 60.37           O  
ATOM   4236  N   LEU A 262      10.940 -35.274  13.339  1.00 58.34           N  
ATOM   4237  H   LEU A 262      10.399 -34.423  13.401  1.00 58.34           H  
ATOM   4238  CA  LEU A 262      10.331 -36.456  12.707  1.00 58.34           C  
ATOM   4239  HA  LEU A 262      10.413 -37.300  13.393  1.00 58.34           H  
ATOM   4240  C   LEU A 262      11.048 -36.890  11.418  1.00 58.34           C  
ATOM   4241  CB  LEU A 262       8.845 -36.169  12.405  1.00 58.34           C  
ATOM   4242  HB2 LEU A 262       8.690 -35.099  12.267  1.00 58.34           H  
ATOM   4243  HB3 LEU A 262       8.601 -36.632  11.449  1.00 58.34           H  
ATOM   4244  O   LEU A 262      11.164 -38.084  11.133  1.00 58.34           O  
ATOM   4245  CG  LEU A 262       7.878 -36.721  13.473  1.00 58.34           C  
ATOM   4246  HG  LEU A 262       8.418 -37.332  14.196  1.00 58.34           H  
ATOM   4247  CD1 LEU A 262       7.167 -35.600  14.229  1.00 58.34           C  
ATOM   4248 HD11 LEU A 262       6.618 -34.963  13.536  1.00 58.34           H  
ATOM   4249 HD12 LEU A 262       6.479 -36.022  14.962  1.00 58.34           H  
ATOM   4250 HD13 LEU A 262       7.908 -35.000  14.757  1.00 58.34           H  
ATOM   4251  CD2 LEU A 262       6.813 -37.604  12.817  1.00 58.34           C  
ATOM   4252 HD21 LEU A 262       6.235 -37.023  12.100  1.00 58.34           H  
ATOM   4253 HD22 LEU A 262       6.145 -37.999  13.583  1.00 58.34           H  
ATOM   4254 HD23 LEU A 262       7.295 -38.440  12.310  1.00 58.34           H  
ATOM   4255  N   ILE A 263      11.526 -35.928  10.630  1.00 54.51           N  
ATOM   4256  H   ILE A 263      11.368 -34.972  10.914  1.00 54.51           H  
ATOM   4257  CA  ILE A 263      12.225 -36.169   9.364  1.00 54.51           C  
ATOM   4258  HA  ILE A 263      11.641 -36.874   8.774  1.00 54.51           H  
ATOM   4259  C   ILE A 263      13.592 -36.829   9.601  1.00 54.51           C  
ATOM   4260  CB  ILE A 263      12.304 -34.835   8.589  1.00 54.51           C  
ATOM   4261  HB  ILE A 263      12.579 -34.047   9.290  1.00 54.51           H  
ATOM   4262  O   ILE A 263      13.935 -37.767   8.885  1.00 54.51           O  
ATOM   4263  CG1 ILE A 263      10.928 -34.495   7.970  1.00 54.51           C  
ATOM   4264 HG12 ILE A 263      10.145 -34.625   8.718  1.00 54.51           H  
ATOM   4265 HG13 ILE A 263      10.712 -35.194   7.162  1.00 54.51           H  
ATOM   4266  CG2 ILE A 263      13.357 -34.836   7.479  1.00 54.51           C  
ATOM   4267 HG21 ILE A 263      13.060 -35.509   6.674  1.00 54.51           H  
ATOM   4268 HG22 ILE A 263      14.338 -35.119   7.862  1.00 54.51           H  
ATOM   4269 HG23 ILE A 263      13.453 -33.821   7.094  1.00 54.51           H  
ATOM   4270  CD1 ILE A 263      10.829 -33.063   7.425  1.00 54.51           C  
ATOM   4271 HD11 ILE A 263      11.466 -32.938   6.550  1.00 54.51           H  
ATOM   4272 HD12 ILE A 263       9.798 -32.863   7.131  1.00 54.51           H  
ATOM   4273 HD13 ILE A 263      11.121 -32.350   8.196  1.00 54.51           H  
ATOM   4274  N   TRP A 264      14.353 -36.408  10.616  1.00 53.04           N  
ATOM   4275  H   TRP A 264      14.046 -35.614  11.160  1.00 53.04           H  
ATOM   4276  CA  TRP A 264      15.649 -37.029  10.938  1.00 53.04           C  
ATOM   4277  HA  TRP A 264      16.213 -37.149  10.013  1.00 53.04           H  
ATOM   4278  C   TRP A 264      15.519 -38.439  11.535  1.00 53.04           C  
ATOM   4279  CB  TRP A 264      16.458 -36.104  11.855  1.00 53.04           C  
ATOM   4280  HB2 TRP A 264      17.358 -36.630  12.173  1.00 53.04           H  
ATOM   4281  HB3 TRP A 264      15.871 -35.884  12.747  1.00 53.04           H  
ATOM   4282  O   TRP A 264      16.483 -39.200  11.510  1.00 53.04           O  
ATOM   4283  CG  TRP A 264      16.887 -34.821  11.210  1.00 53.04           C  
ATOM   4284  CD1 TRP A 264      16.395 -33.595  11.486  1.00 53.04           C  
ATOM   4285  HD1 TRP A 264      15.655 -33.392  12.246  1.00 53.04           H  
ATOM   4286  CD2 TRP A 264      17.932 -34.604  10.214  1.00 53.04           C  
ATOM   4287  CE2 TRP A 264      17.954 -33.216   9.877  1.00 53.04           C  
ATOM   4288  CE3 TRP A 264      18.889 -35.431   9.588  1.00 53.04           C  
ATOM   4289  HE3 TRP A 264      18.912 -36.483   9.834  1.00 53.04           H  
ATOM   4290  NE1 TRP A 264      16.972 -32.654  10.659  1.00 53.04           N  
ATOM   4291  HE1 TRP A 264      16.736 -31.673  10.682  1.00 53.04           H  
ATOM   4292  CH2 TRP A 264      19.806 -33.527   8.357  1.00 53.04           C  
ATOM   4293  HH2 TRP A 264      20.526 -33.127   7.658  1.00 53.04           H  
ATOM   4294  CZ2 TRP A 264      18.862 -32.677   8.957  1.00 53.04           C  
ATOM   4295  HZ2 TRP A 264      18.850 -31.621   8.733  1.00 53.04           H  
ATOM   4296  CZ3 TRP A 264      19.821 -34.897   8.676  1.00 53.04           C  
ATOM   4297  HZ3 TRP A 264      20.554 -35.546   8.219  1.00 53.04           H  
ATOM   4298  N   GLY A 265      14.335 -38.809  12.033  1.00 60.30           N  
ATOM   4299  H   GLY A 265      13.598 -38.119  12.064  1.00 60.30           H  
ATOM   4300  CA  GLY A 265      14.062 -40.135  12.589  1.00 60.30           C  
ATOM   4301  HA2 GLY A 265      13.246 -40.044  13.306  1.00 60.30           H  
ATOM   4302  HA3 GLY A 265      14.943 -40.488  13.126  1.00 60.30           H  
ATOM   4303  C   GLY A 265      13.669 -41.217  11.574  1.00 60.30           C  
ATOM   4304  O   GLY A 265      13.493 -42.363  11.980  1.00 60.30           O  
ATOM   4305  N   SER A 266      13.493 -40.903  10.280  1.00 56.57           N  
ATOM   4306  H   SER A 266      13.714 -39.969   9.966  1.00 56.57           H  
ATOM   4307  CA  SER A 266      13.020 -41.887   9.288  1.00 56.57           C  
ATOM   4308  HA  SER A 266      13.272 -42.884   9.650  1.00 56.57           H  
ATOM   4309  C   SER A 266      13.672 -41.759   7.904  1.00 56.57           C  
ATOM   4310  CB  SER A 266      11.489 -41.828   9.170  1.00 56.57           C  
ATOM   4311  HB2 SER A 266      11.150 -42.648   8.537  1.00 56.57           H  
ATOM   4312  HB3 SER A 266      11.046 -41.952  10.159  1.00 56.57           H  
ATOM   4313  O   SER A 266      13.910 -40.659   7.406  1.00 56.57           O  
ATOM   4314  OG  SER A 266      11.051 -40.604   8.607  1.00 56.57           O  
ATOM   4315  HG  SER A 266      11.242 -39.916   9.248  1.00 56.57           H  
ATOM   4316  N   ASP A 267      13.886 -42.894   7.224  1.00 59.52           N  
ATOM   4317  H   ASP A 267      13.790 -43.771   7.716  1.00 59.52           H  
ATOM   4318  CA  ASP A 267      14.467 -42.955   5.867  1.00 59.52           C  
ATOM   4319  HA  ASP A 267      15.462 -42.510   5.883  1.00 59.52           H  
ATOM   4320  C   ASP A 267      13.643 -42.185   4.817  1.00 59.52           C  
ATOM   4321  CB  ASP A 267      14.581 -44.425   5.417  1.00 59.52           C  
ATOM   4322  HB2 ASP A 267      13.656 -44.948   5.662  1.00 59.52           H  
ATOM   4323  HB3 ASP A 267      14.690 -44.447   4.333  1.00 59.52           H  
ATOM   4324  O   ASP A 267      14.191 -41.589   3.885  1.00 59.52           O  
ATOM   4325  CG  ASP A 267      15.779 -45.178   6.002  1.00 59.52           C  
ATOM   4326  OD1 ASP A 267      16.774 -44.509   6.355  1.00 59.52           O  
ATOM   4327  OD2 ASP A 267      15.686 -46.422   6.047  1.00 59.52           O  
ATOM   4328  N   GLN A 268      12.312 -42.138   4.974  1.00 62.42           N  
ATOM   4329  H   GLN A 268      11.915 -42.613   5.771  1.00 62.42           H  
ATOM   4330  CA  GLN A 268      11.453 -41.297   4.130  1.00 62.42           C  
ATOM   4331  HA  GLN A 268      11.659 -41.522   3.083  1.00 62.42           H  
ATOM   4332  C   GLN A 268      11.744 -39.804   4.323  1.00 62.42           C  
ATOM   4333  CB  GLN A 268       9.968 -41.560   4.418  1.00 62.42           C  
ATOM   4334  HB2 GLN A 268       9.403 -40.684   4.101  1.00 62.42           H  
ATOM   4335  HB3 GLN A 268       9.809 -41.694   5.488  1.00 62.42           H  
ATOM   4336  O   GLN A 268      11.699 -39.040   3.354  1.00 62.42           O  
ATOM   4337  CG  GLN A 268       9.413 -42.766   3.648  1.00 62.42           C  
ATOM   4338  HG2 GLN A 268       9.679 -42.674   2.595  1.00 62.42           H  
ATOM   4339  HG3 GLN A 268       9.857 -43.683   4.038  1.00 62.42           H  
ATOM   4340  CD  GLN A 268       7.892 -42.870   3.752  1.00 62.42           C  
ATOM   4341  NE2 GLN A 268       7.261 -43.697   2.949  1.00 62.42           N  
ATOM   4342 HE21 GLN A 268       7.769 -44.309   2.327  1.00 62.42           H  
ATOM   4343 HE22 GLN A 268       6.262 -43.759   3.084  1.00 62.42           H  
ATOM   4344  OE1 GLN A 268       7.235 -42.199   4.528  1.00 62.42           O  
ATOM   4345  N   GLY A 269      12.059 -39.388   5.551  1.00 59.43           N  
ATOM   4346  H   GLY A 269      12.149 -40.066   6.294  1.00 59.43           H  
ATOM   4347  CA  GLY A 269      12.472 -38.025   5.849  1.00 59.43           C  
ATOM   4348  HA2 GLY A 269      11.699 -37.325   5.532  1.00 59.43           H  
ATOM   4349  HA3 GLY A 269      12.607 -37.936   6.927  1.00 59.43           H  
ATOM   4350  C   GLY A 269      13.786 -37.664   5.160  1.00 59.43           C  
ATOM   4351  O   GLY A 269      13.853 -36.629   4.497  1.00 59.43           O  
ATOM   4352  N   LEU A 270      14.783 -38.555   5.190  1.00 62.02           N  
ATOM   4353  H   LEU A 270      14.673 -39.368   5.779  1.00 62.02           H  
ATOM   4354  CA  LEU A 270      16.067 -38.338   4.511  1.00 62.02           C  
ATOM   4355  HA  LEU A 270      16.528 -37.451   4.944  1.00 62.02           H  
ATOM   4356  C   LEU A 270      15.893 -38.093   3.000  1.00 62.02           C  
ATOM   4357  CB  LEU A 270      16.979 -39.554   4.756  1.00 62.02           C  
ATOM   4358  HB2 LEU A 270      16.646 -40.374   4.120  1.00 62.02           H  
ATOM   4359  HB3 LEU A 270      16.885 -39.887   5.789  1.00 62.02           H  
ATOM   4360  O   LEU A 270      16.513 -37.189   2.435  1.00 62.02           O  
ATOM   4361  CG  LEU A 270      18.459 -39.236   4.462  1.00 62.02           C  
ATOM   4362  HG  LEU A 270      18.534 -38.534   3.632  1.00 62.02           H  
ATOM   4363  CD1 LEU A 270      19.139 -38.622   5.687  1.00 62.02           C  
ATOM   4364 HD11 LEU A 270      18.620 -37.710   5.985  1.00 62.02           H  
ATOM   4365 HD12 LEU A 270      20.176 -38.377   5.458  1.00 62.02           H  
ATOM   4366 HD13 LEU A 270      19.114 -39.325   6.520  1.00 62.02           H  
ATOM   4367  CD2 LEU A 270      19.220 -40.496   4.058  1.00 62.02           C  
ATOM   4368 HD21 LEU A 270      20.270 -40.260   3.883  1.00 62.02           H  
ATOM   4369 HD22 LEU A 270      19.148 -41.236   4.855  1.00 62.02           H  
ATOM   4370 HD23 LEU A 270      18.782 -40.916   3.152  1.00 62.02           H  
ATOM   4371  N   ASN A 271      15.017 -38.857   2.340  1.00 70.13           N  
ATOM   4372  H   ASN A 271      14.572 -39.610   2.845  1.00 70.13           H  
ATOM   4373  CA  ASN A 271      14.727 -38.664   0.917  1.00 70.13           C  
ATOM   4374  HA  ASN A 271      15.672 -38.617   0.375  1.00 70.13           H  
ATOM   4375  C   ASN A 271      14.022 -37.329   0.635  1.00 70.13           C  
ATOM   4376  CB  ASN A 271      13.922 -39.862   0.391  1.00 70.13           C  
ATOM   4377  HB2 ASN A 271      13.130 -40.111   1.097  1.00 70.13           H  
ATOM   4378  HB3 ASN A 271      13.462 -39.597  -0.562  1.00 70.13           H  
ATOM   4379  O   ASN A 271      14.381 -36.653  -0.331  1.00 70.13           O  
ATOM   4380  CG  ASN A 271      14.788 -41.084   0.140  1.00 70.13           C  
ATOM   4381  ND2 ASN A 271      14.198 -42.255   0.125  1.00 70.13           N  
ATOM   4382 HD21 ASN A 271      13.225 -42.343   0.384  1.00 70.13           H  
ATOM   4383 HD22 ASN A 271      14.804 -43.057   0.031  1.00 70.13           H  
ATOM   4384  OD1 ASN A 271      15.988 -41.006  -0.086  1.00 70.13           O  
ATOM   4385  N   LYS A 272      13.077 -36.907   1.489  1.00 69.34           N  
ATOM   4386  H   LYS A 272      12.842 -37.496   2.275  1.00 69.34           H  
ATOM   4387  CA  LYS A 272      12.456 -35.574   1.384  1.00 69.34           C  
ATOM   4388  HA  LYS A 272      12.056 -35.444   0.379  1.00 69.34           H  
ATOM   4389  C   LYS A 272      13.482 -34.453   1.567  1.00 69.34           C  
ATOM   4390  CB  LYS A 272      11.312 -35.416   2.398  1.00 69.34           C  
ATOM   4391  HB2 LYS A 272      11.067 -34.357   2.473  1.00 69.34           H  
ATOM   4392  HB3 LYS A 272      11.638 -35.757   3.381  1.00 69.34           H  
ATOM   4393  O   LYS A 272      13.450 -33.491   0.807  1.00 69.34           O  
ATOM   4394  CG  LYS A 272      10.040 -36.168   1.982  1.00 69.34           C  
ATOM   4395  HG2 LYS A 272      10.241 -37.239   1.938  1.00 69.34           H  
ATOM   4396  HG3 LYS A 272       9.726 -35.826   0.996  1.00 69.34           H  
ATOM   4397  CD  LYS A 272       8.919 -35.895   2.994  1.00 69.34           C  
ATOM   4398  HD2 LYS A 272       9.235 -36.253   3.974  1.00 69.34           H  
ATOM   4399  HD3 LYS A 272       8.743 -34.821   3.050  1.00 69.34           H  
ATOM   4400  CE  LYS A 272       7.625 -36.604   2.580  1.00 69.34           C  
ATOM   4401  HE2 LYS A 272       7.338 -36.253   1.589  1.00 69.34           H  
ATOM   4402  HE3 LYS A 272       7.824 -37.674   2.513  1.00 69.34           H  
ATOM   4403  NZ  LYS A 272       6.532 -36.348   3.553  1.00 69.34           N  
ATOM   4404  HZ1 LYS A 272       6.792 -36.681   4.470  1.00 69.34           H  
ATOM   4405  HZ2 LYS A 272       6.337 -35.359   3.619  1.00 69.34           H  
ATOM   4406  HZ3 LYS A 272       5.686 -36.824   3.274  1.00 69.34           H  
ATOM   4407  N   VAL A 273      14.419 -34.595   2.507  1.00 67.83           N  
ATOM   4408  H   VAL A 273      14.357 -35.391   3.125  1.00 67.83           H  
ATOM   4409  CA  VAL A 273      15.504 -33.619   2.721  1.00 67.83           C  
ATOM   4410  HA  VAL A 273      15.067 -32.626   2.825  1.00 67.83           H  
ATOM   4411  C   VAL A 273      16.435 -33.562   1.520  1.00 67.83           C  
ATOM   4412  CB  VAL A 273      16.303 -33.920   4.002  1.00 67.83           C  
ATOM   4413  HB  VAL A 273      16.634 -34.958   3.990  1.00 67.83           H  
ATOM   4414  O   VAL A 273      16.763 -32.472   1.073  1.00 67.83           O  
ATOM   4415  CG1 VAL A 273      17.529 -33.013   4.175  1.00 67.83           C  
ATOM   4416 HG11 VAL A 273      18.271 -33.221   3.404  1.00 67.83           H  
ATOM   4417 HG12 VAL A 273      17.235 -31.965   4.116  1.00 67.83           H  
ATOM   4418 HG13 VAL A 273      17.991 -33.198   5.145  1.00 67.83           H  
ATOM   4419  CG2 VAL A 273      15.414 -33.697   5.221  1.00 67.83           C  
ATOM   4420 HG21 VAL A 273      15.157 -32.642   5.316  1.00 67.83           H  
ATOM   4421 HG22 VAL A 273      15.936 -34.021   6.121  1.00 67.83           H  
ATOM   4422 HG23 VAL A 273      14.496 -34.275   5.116  1.00 67.83           H  
ATOM   4423  N   ARG A 274      16.822 -34.704   0.938  1.00 71.44           N  
ATOM   4424  H   ARG A 274      16.553 -35.576   1.370  1.00 71.44           H  
ATOM   4425  CA  ARG A 274      17.634 -34.719  -0.292  1.00 71.44           C  
ATOM   4426  HA  ARG A 274      18.538 -34.132  -0.131  1.00 71.44           H  
ATOM   4427  C   ARG A 274      16.921 -34.053  -1.464  1.00 71.44           C  
ATOM   4428  CB  ARG A 274      18.012 -36.154  -0.670  1.00 71.44           C  
ATOM   4429  HB2 ARG A 274      17.138 -36.799  -0.582  1.00 71.44           H  
ATOM   4430  HB3 ARG A 274      18.341 -36.164  -1.709  1.00 71.44           H  
ATOM   4431  O   ARG A 274      17.558 -33.315  -2.210  1.00 71.44           O  
ATOM   4432  CG  ARG A 274      19.153 -36.696   0.193  1.00 71.44           C  
ATOM   4433  HG2 ARG A 274      20.031 -36.060   0.077  1.00 71.44           H  
ATOM   4434  HG3 ARG A 274      18.857 -36.714   1.242  1.00 71.44           H  
ATOM   4435  CD  ARG A 274      19.481 -38.115  -0.275  1.00 71.44           C  
ATOM   4436  HD2 ARG A 274      18.594 -38.733  -0.132  1.00 71.44           H  
ATOM   4437  HD3 ARG A 274      19.727 -38.092  -1.337  1.00 71.44           H  
ATOM   4438  NE  ARG A 274      20.611 -38.689   0.473  1.00 71.44           N  
ATOM   4439  HE  ARG A 274      21.127 -38.063   1.074  1.00 71.44           H  
ATOM   4440  NH1 ARG A 274      20.361 -40.846  -0.275  1.00 71.44           N  
ATOM   4441 HH11 ARG A 274      19.503 -40.580  -0.735  1.00 71.44           H  
ATOM   4442 HH12 ARG A 274      20.627 -41.819  -0.238  1.00 71.44           H  
ATOM   4443  NH2 ARG A 274      22.005 -40.356   1.152  1.00 71.44           N  
ATOM   4444 HH21 ARG A 274      22.268 -41.331   1.155  1.00 71.44           H  
ATOM   4445 HH22 ARG A 274      22.498 -39.706   1.748  1.00 71.44           H  
ATOM   4446  CZ  ARG A 274      20.987 -39.955   0.444  1.00 71.44           C  
ATOM   4447  N   ALA A 275      15.622 -34.304  -1.626  1.00 73.54           N  
ATOM   4448  H   ALA A 275      15.168 -34.953  -1.000  1.00 73.54           H  
ATOM   4449  CA  ALA A 275      14.824 -33.663  -2.666  1.00 73.54           C  
ATOM   4450  HA  ALA A 275      15.302 -33.833  -3.630  1.00 73.54           H  
ATOM   4451  C   ALA A 275      14.757 -32.143  -2.457  1.00 73.54           C  
ATOM   4452  CB  ALA A 275      13.434 -34.308  -2.700  1.00 73.54           C  
ATOM   4453  HB1 ALA A 275      12.920 -34.152  -1.752  1.00 73.54           H  
ATOM   4454  HB2 ALA A 275      12.844 -33.855  -3.497  1.00 73.54           H  
ATOM   4455  HB3 ALA A 275      13.525 -35.378  -2.888  1.00 73.54           H  
ATOM   4456  O   ALA A 275      15.053 -31.399  -3.388  1.00 73.54           O  
ATOM   4457  N   LYS A 276      14.474 -31.696  -1.227  1.00 74.54           N  
ATOM   4458  H   LYS A 276      14.227 -32.369  -0.515  1.00 74.54           H  
ATOM   4459  CA  LYS A 276      14.420 -30.273  -0.876  1.00 74.54           C  
ATOM   4460  HA  LYS A 276      13.764 -29.770  -1.587  1.00 74.54           H  
ATOM   4461  C   LYS A 276      15.778 -29.587  -1.005  1.00 74.54           C  
ATOM   4462  CB  LYS A 276      13.821 -30.119   0.527  1.00 74.54           C  
ATOM   4463  HB2 LYS A 276      14.504 -30.516   1.277  1.00 74.54           H  
ATOM   4464  HB3 LYS A 276      12.887 -30.681   0.564  1.00 74.54           H  
ATOM   4465  O   LYS A 276      15.858 -28.523  -1.591  1.00 74.54           O  
ATOM   4466  CG  LYS A 276      13.524 -28.644   0.817  1.00 74.54           C  
ATOM   4467  HG2 LYS A 276      14.459 -28.109   0.984  1.00 74.54           H  
ATOM   4468  HG3 LYS A 276      13.021 -28.205  -0.045  1.00 74.54           H  
ATOM   4469  CD  LYS A 276      12.619 -28.489   2.040  1.00 74.54           C  
ATOM   4470  HD2 LYS A 276      11.692 -29.038   1.873  1.00 74.54           H  
ATOM   4471  HD3 LYS A 276      13.129 -28.871   2.924  1.00 74.54           H  
ATOM   4472  CE  LYS A 276      12.320 -26.999   2.200  1.00 74.54           C  
ATOM   4473  HE2 LYS A 276      11.945 -26.619   1.249  1.00 74.54           H  
ATOM   4474  HE3 LYS A 276      13.257 -26.477   2.392  1.00 74.54           H  
ATOM   4475  NZ  LYS A 276      11.337 -26.747   3.280  1.00 74.54           N  
ATOM   4476  HZ1 LYS A 276      10.459 -27.196   3.061  1.00 74.54           H  
ATOM   4477  HZ2 LYS A 276      11.692 -27.087   4.162  1.00 74.54           H  
ATOM   4478  HZ3 LYS A 276      11.181 -25.752   3.352  1.00 74.54           H  
ATOM   4479  N   LEU A 277      16.863 -30.230  -0.575  1.00 74.02           N  
ATOM   4480  H   LEU A 277      16.734 -31.090  -0.061  1.00 74.02           H  
ATOM   4481  CA  LEU A 277      18.222 -29.713  -0.750  1.00 74.02           C  
ATOM   4482  HA  LEU A 277      18.270 -28.726  -0.288  1.00 74.02           H  
ATOM   4483  C   LEU A 277      18.571 -29.552  -2.235  1.00 74.02           C  
ATOM   4484  CB  LEU A 277      19.211 -30.664  -0.051  1.00 74.02           C  
ATOM   4485  HB2 LEU A 277      18.888 -30.820   0.978  1.00 74.02           H  
ATOM   4486  HB3 LEU A 277      19.181 -31.626  -0.563  1.00 74.02           H  
ATOM   4487  O   LEU A 277      19.212 -28.577  -2.615  1.00 74.02           O  
ATOM   4488  CG  LEU A 277      20.664 -30.149  -0.035  1.00 74.02           C  
ATOM   4489  HG  LEU A 277      20.969 -29.852  -1.038  1.00 74.02           H  
ATOM   4490  CD1 LEU A 277      20.828 -28.964   0.917  1.00 74.02           C  
ATOM   4491 HD11 LEU A 277      21.872 -28.650   0.938  1.00 74.02           H  
ATOM   4492 HD12 LEU A 277      20.234 -28.119   0.566  1.00 74.02           H  
ATOM   4493 HD13 LEU A 277      20.509 -29.233   1.924  1.00 74.02           H  
ATOM   4494  CD2 LEU A 277      21.600 -31.269   0.420  1.00 74.02           C  
ATOM   4495 HD21 LEU A 277      21.526 -32.111  -0.269  1.00 74.02           H  
ATOM   4496 HD22 LEU A 277      22.627 -30.904   0.419  1.00 74.02           H  
ATOM   4497 HD23 LEU A 277      21.333 -31.591   1.427  1.00 74.02           H  
ATOM   4498  N   LYS A 278      18.150 -30.494  -3.086  1.00 76.27           N  
ATOM   4499  H   LYS A 278      17.635 -31.278  -2.712  1.00 76.27           H  
ATOM   4500  CA  LYS A 278      18.349 -30.402  -4.536  1.00 76.27           C  
ATOM   4501  HA  LYS A 278      19.395 -30.160  -4.726  1.00 76.27           H  
ATOM   4502  C   LYS A 278      17.530 -29.263  -5.148  1.00 76.27           C  
ATOM   4503  CB  LYS A 278      18.024 -31.760  -5.172  1.00 76.27           C  
ATOM   4504  HB2 LYS A 278      18.581 -32.535  -4.646  1.00 76.27           H  
ATOM   4505  HB3 LYS A 278      16.959 -31.966  -5.070  1.00 76.27           H  
ATOM   4506  O   LYS A 278      18.045 -28.559  -6.010  1.00 76.27           O  
ATOM   4507  CG  LYS A 278      18.412 -31.797  -6.655  1.00 76.27           C  
ATOM   4508  HG2 LYS A 278      17.849 -31.040  -7.201  1.00 76.27           H  
ATOM   4509  HG3 LYS A 278      19.476 -31.586  -6.754  1.00 76.27           H  
ATOM   4510  CD  LYS A 278      18.105 -33.171  -7.256  1.00 76.27           C  
ATOM   4511  HD2 LYS A 278      18.665 -33.934  -6.716  1.00 76.27           H  
ATOM   4512  HD3 LYS A 278      17.037 -33.368  -7.163  1.00 76.27           H  
ATOM   4513  CE  LYS A 278      18.511 -33.166  -8.731  1.00 76.27           C  
ATOM   4514  HE2 LYS A 278      17.989 -32.348  -9.227  1.00 76.27           H  
ATOM   4515  HE3 LYS A 278      19.579 -32.958  -8.796  1.00 76.27           H  
ATOM   4516  NZ  LYS A 278      18.190 -34.454  -9.392  1.00 76.27           N  
ATOM   4517  HZ1 LYS A 278      17.198 -34.633  -9.342  1.00 76.27           H  
ATOM   4518  HZ2 LYS A 278      18.461 -34.419 -10.365  1.00 76.27           H  
ATOM   4519  HZ3 LYS A 278      18.688 -35.212  -8.946  1.00 76.27           H  
ATOM   4520  N   GLU A 279      16.290 -29.079  -4.702  1.00 76.79           N  
ATOM   4521  H   GLU A 279      15.929 -29.704  -3.995  1.00 76.79           H  
ATOM   4522  CA  GLU A 279      15.444 -27.947  -5.091  1.00 76.79           C  
ATOM   4523  HA  GLU A 279      15.356 -27.926  -6.178  1.00 76.79           H  
ATOM   4524  C   GLU A 279      16.080 -26.617  -4.669  1.00 76.79           C  
ATOM   4525  CB  GLU A 279      14.037 -28.145  -4.508  1.00 76.79           C  
ATOM   4526  HB2 GLU A 279      14.084 -28.099  -3.420  1.00 76.79           H  
ATOM   4527  HB3 GLU A 279      13.688 -29.137  -4.797  1.00 76.79           H  
ATOM   4528  O   GLU A 279      16.344 -25.789  -5.535  1.00 76.79           O  
ATOM   4529  CG  GLU A 279      13.027 -27.106  -5.015  1.00 76.79           C  
ATOM   4530  HG2 GLU A 279      13.361 -26.112  -4.720  1.00 76.79           H  
ATOM   4531  HG3 GLU A 279      13.007 -27.150  -6.104  1.00 76.79           H  
ATOM   4532  CD  GLU A 279      11.606 -27.343  -4.470  1.00 76.79           C  
ATOM   4533  OE1 GLU A 279      10.697 -26.605  -4.910  1.00 76.79           O  
ATOM   4534  OE2 GLU A 279      11.413 -28.281  -3.657  1.00 76.79           O  
ATOM   4535  N   ASP A 280      16.455 -26.482  -3.392  1.00 74.99           N  
ATOM   4536  H   ASP A 280      16.140 -27.182  -2.735  1.00 74.99           H  
ATOM   4537  CA  ASP A 280      17.111 -25.300  -2.823  1.00 74.99           C  
ATOM   4538  HA  ASP A 280      16.438 -24.448  -2.918  1.00 74.99           H  
ATOM   4539  C   ASP A 280      18.427 -24.977  -3.554  1.00 74.99           C  
ATOM   4540  CB  ASP A 280      17.383 -25.506  -1.319  1.00 74.99           C  
ATOM   4541  HB2 ASP A 280      18.052 -24.713  -0.985  1.00 74.99           H  
ATOM   4542  HB3 ASP A 280      17.906 -26.453  -1.178  1.00 74.99           H  
ATOM   4543  O   ASP A 280      18.717 -23.814  -3.853  1.00 74.99           O  
ATOM   4544  CG  ASP A 280      16.142 -25.469  -0.408  1.00 74.99           C  
ATOM   4545  OD1 ASP A 280      15.076 -24.977  -0.836  1.00 74.99           O  
ATOM   4546  OD2 ASP A 280      16.269 -25.916   0.758  1.00 74.99           O  
ATOM   4547  N   THR A 281      19.213 -26.006  -3.900  1.00 76.55           N  
ATOM   4548  H   THR A 281      18.919 -26.926  -3.607  1.00 76.55           H  
ATOM   4549  CA  THR A 281      20.452 -25.861  -4.684  1.00 76.55           C  
ATOM   4550  HA  THR A 281      21.092 -25.128  -4.192  1.00 76.55           H  
ATOM   4551  C   THR A 281      20.150 -25.342  -6.085  1.00 76.55           C  
ATOM   4552  CB  THR A 281      21.236 -27.180  -4.791  1.00 76.55           C  
ATOM   4553  HB  THR A 281      20.635 -27.920  -5.318  1.00 76.55           H  
ATOM   4554  O   THR A 281      20.770 -24.372  -6.509  1.00 76.55           O  
ATOM   4555  CG2 THR A 281      22.574 -27.014  -5.513  1.00 76.55           C  
ATOM   4556 HG21 THR A 281      23.125 -27.954  -5.481  1.00 76.55           H  
ATOM   4557 HG22 THR A 281      23.163 -26.236  -5.027  1.00 76.55           H  
ATOM   4558 HG23 THR A 281      22.409 -26.742  -6.556  1.00 76.55           H  
ATOM   4559  OG1 THR A 281      21.550 -27.681  -3.513  1.00 76.55           O  
ATOM   4560  HG1 THR A 281      20.718 -27.898  -3.086  1.00 76.55           H  
ATOM   4561  N   ASN A 282      19.171 -25.925  -6.784  1.00 75.30           N  
ATOM   4562  H   ASN A 282      18.652 -26.682  -6.362  1.00 75.30           H  
ATOM   4563  CA  ASN A 282      18.776 -25.470  -8.118  1.00 75.30           C  
ATOM   4564  HA  ASN A 282      19.645 -25.495  -8.775  1.00 75.30           H  
ATOM   4565  C   ASN A 282      18.274 -24.020  -8.091  1.00 75.30           C  
ATOM   4566  CB  ASN A 282      17.688 -26.397  -8.681  1.00 75.30           C  
ATOM   4567  HB2 ASN A 282      17.250 -25.920  -9.558  1.00 75.30           H  
ATOM   4568  HB3 ASN A 282      16.898 -26.523  -7.941  1.00 75.30           H  
ATOM   4569  O   ASN A 282      18.690 -23.219  -8.928  1.00 75.30           O  
ATOM   4570  CG  ASN A 282      18.174 -27.765  -9.119  1.00 75.30           C  
ATOM   4571  ND2 ASN A 282      17.249 -28.644  -9.430  1.00 75.30           N  
ATOM   4572 HD21 ASN A 282      17.583 -29.509  -9.829  1.00 75.30           H  
ATOM   4573 HD22 ASN A 282      16.278 -28.386  -9.330  1.00 75.30           H  
ATOM   4574  OD1 ASN A 282      19.346 -28.072  -9.259  1.00 75.30           O  
ATOM   4575  N   THR A 283      17.431 -23.656  -7.117  1.00 73.95           N  
ATOM   4576  H   THR A 283      17.087 -24.349  -6.467  1.00 73.95           H  
ATOM   4577  CA  THR A 283      16.983 -22.266  -6.944  1.00 73.95           C  
ATOM   4578  HA  THR A 283      16.563 -21.917  -7.887  1.00 73.95           H  
ATOM   4579  C   THR A 283      18.140 -21.330  -6.619  1.00 73.95           C  
ATOM   4580  CB  THR A 283      15.900 -22.119  -5.865  1.00 73.95           C  
ATOM   4581  HB  THR A 283      15.842 -21.076  -5.554  1.00 73.95           H  
ATOM   4582  O   THR A 283      18.186 -20.227  -7.148  1.00 73.95           O  
ATOM   4583  CG2 THR A 283      14.528 -22.538  -6.386  1.00 73.95           C  
ATOM   4584 HG21 THR A 283      14.552 -23.585  -6.689  1.00 73.95           H  
ATOM   4585 HG22 THR A 283      13.789 -22.418  -5.595  1.00 73.95           H  
ATOM   4586 HG23 THR A 283      14.247 -21.916  -7.235  1.00 73.95           H  
ATOM   4587  OG1 THR A 283      16.149 -22.920  -4.741  1.00 73.95           O  
ATOM   4588  HG1 THR A 283      17.065 -22.854  -4.462  1.00 73.95           H  
ATOM   4589  N   SER A 284      19.117 -21.764  -5.818  1.00 71.13           N  
ATOM   4590  H   SER A 284      19.050 -22.692  -5.425  1.00 71.13           H  
ATOM   4591  CA  SER A 284      20.299 -20.954  -5.496  1.00 71.13           C  
ATOM   4592  HA  SER A 284      19.972 -19.971  -5.157  1.00 71.13           H  
ATOM   4593  C   SER A 284      21.198 -20.747  -6.715  1.00 71.13           C  
ATOM   4594  CB  SER A 284      21.111 -21.592  -4.368  1.00 71.13           C  
ATOM   4595  HB2 SER A 284      21.972 -20.960  -4.150  1.00 71.13           H  
ATOM   4596  HB3 SER A 284      21.467 -22.576  -4.674  1.00 71.13           H  
ATOM   4597  O   SER A 284      21.663 -19.637  -6.951  1.00 71.13           O  
ATOM   4598  OG  SER A 284      20.328 -21.716  -3.199  1.00 71.13           O  
ATOM   4599  HG  SER A 284      19.708 -22.437  -3.331  1.00 71.13           H  
ATOM   4600  N   THR A 285      21.415 -21.783  -7.532  1.00 73.23           N  
ATOM   4601  H   THR A 285      21.055 -22.692  -7.278  1.00 73.23           H  
ATOM   4602  CA  THR A 285      22.153 -21.661  -8.797  1.00 73.23           C  
ATOM   4603  HA  THR A 285      23.132 -21.229  -8.595  1.00 73.23           H  
ATOM   4604  C   THR A 285      21.437 -20.724  -9.765  1.00 73.23           C  
ATOM   4605  CB  THR A 285      22.347 -23.033  -9.459  1.00 73.23           C  
ATOM   4606  HB  THR A 285      21.379 -23.451  -9.733  1.00 73.23           H  
ATOM   4607  O   THR A 285      22.086 -19.890 -10.390  1.00 73.23           O  
ATOM   4608  CG2 THR A 285      23.235 -22.960 -10.701  1.00 73.23           C  
ATOM   4609 HG21 THR A 285      23.427 -23.967 -11.071  1.00 73.23           H  
ATOM   4610 HG22 THR A 285      24.180 -22.472 -10.463  1.00 73.23           H  
ATOM   4611 HG23 THR A 285      22.731 -22.397 -11.486  1.00 73.23           H  
ATOM   4612  OG1 THR A 285      22.988 -23.917  -8.570  1.00 73.23           O  
ATOM   4613  HG1 THR A 285      23.786 -23.488  -8.254  1.00 73.23           H  
ATOM   4614  N   GLN A 286      20.107 -20.807  -9.849  1.00 71.73           N  
ATOM   4615  H   GLN A 286      19.621 -21.531  -9.340  1.00 71.73           H  
ATOM   4616  CA  GLN A 286      19.323 -19.887 -10.667  1.00 71.73           C  
ATOM   4617  HA  GLN A 286      19.723 -19.923 -11.681  1.00 71.73           H  
ATOM   4618  C   GLN A 286      19.462 -18.440 -10.173  1.00 71.73           C  
ATOM   4619  CB  GLN A 286      17.860 -20.357 -10.695  1.00 71.73           C  
ATOM   4620  HB2 GLN A 286      17.826 -21.417 -10.944  1.00 71.73           H  
ATOM   4621  HB3 GLN A 286      17.414 -20.226  -9.709  1.00 71.73           H  
ATOM   4622  O   GLN A 286      19.720 -17.551 -10.979  1.00 71.73           O  
ATOM   4623  CG  GLN A 286      17.025 -19.585 -11.725  1.00 71.73           C  
ATOM   4624  HG2 GLN A 286      15.996 -19.942 -11.691  1.00 71.73           H  
ATOM   4625  HG3 GLN A 286      17.015 -18.528 -11.459  1.00 71.73           H  
ATOM   4626  CD  GLN A 286      17.542 -19.751 -13.151  1.00 71.73           C  
ATOM   4627  NE2 GLN A 286      17.544 -18.700 -13.938  1.00 71.73           N  
ATOM   4628 HE21 GLN A 286      18.000 -18.808 -14.833  1.00 71.73           H  
ATOM   4629 HE22 GLN A 286      17.378 -17.784 -13.547  1.00 71.73           H  
ATOM   4630  OE1 GLN A 286      17.962 -20.818 -13.579  1.00 71.73           O  
ATOM   4631  N   LEU A 287      19.397 -18.213  -8.856  1.00 70.39           N  
ATOM   4632  H   LEU A 287      19.156 -18.982  -8.247  1.00 70.39           H  
ATOM   4633  CA  LEU A 287      19.622 -16.894  -8.255  1.00 70.39           C  
ATOM   4634  HA  LEU A 287      18.932 -16.184  -8.711  1.00 70.39           H  
ATOM   4635  C   LEU A 287      21.031 -16.353  -8.528  1.00 70.39           C  
ATOM   4636  CB  LEU A 287      19.369 -16.960  -6.737  1.00 70.39           C  
ATOM   4637  HB2 LEU A 287      19.789 -16.065  -6.277  1.00 70.39           H  
ATOM   4638  HB3 LEU A 287      19.907 -17.816  -6.331  1.00 70.39           H  
ATOM   4639  O   LEU A 287      21.177 -15.154  -8.742  1.00 70.39           O  
ATOM   4640  CG  LEU A 287      17.889 -17.053  -6.329  1.00 70.39           C  
ATOM   4641  HG  LEU A 287      17.399 -17.868  -6.862  1.00 70.39           H  
ATOM   4642  CD1 LEU A 287      17.796 -17.324  -4.825  1.00 70.39           C  
ATOM   4643 HD11 LEU A 287      18.290 -18.269  -4.595  1.00 70.39           H  
ATOM   4644 HD12 LEU A 287      16.750 -17.402  -4.530  1.00 70.39           H  
ATOM   4645 HD13 LEU A 287      18.275 -16.519  -4.267  1.00 70.39           H  
ATOM   4646  CD2 LEU A 287      17.127 -15.761  -6.628  1.00 70.39           C  
ATOM   4647 HD21 LEU A 287      17.616 -14.914  -6.148  1.00 70.39           H  
ATOM   4648 HD22 LEU A 287      17.089 -15.592  -7.704  1.00 70.39           H  
ATOM   4649 HD23 LEU A 287      16.103 -15.846  -6.264  1.00 70.39           H  
ATOM   4650  N   LEU A 288      22.060 -17.207  -8.552  1.00 71.31           N  
ATOM   4651  H   LEU A 288      21.885 -18.174  -8.318  1.00 71.31           H  
ATOM   4652  CA  LEU A 288      23.422 -16.799  -8.917  1.00 71.31           C  
ATOM   4653  HA  LEU A 288      23.692 -15.918  -8.334  1.00 71.31           H  
ATOM   4654  C   LEU A 288      23.513 -16.372 -10.388  1.00 71.31           C  
ATOM   4655  CB  LEU A 288      24.418 -17.932  -8.610  1.00 71.31           C  
ATOM   4656  HB2 LEU A 288      25.357 -17.713  -9.119  1.00 71.31           H  
ATOM   4657  HB3 LEU A 288      24.032 -18.862  -9.028  1.00 71.31           H  
ATOM   4658  O   LEU A 288      24.041 -15.300 -10.671  1.00 71.31           O  
ATOM   4659  CG  LEU A 288      24.720 -18.133  -7.115  1.00 71.31           C  
ATOM   4660  HG  LEU A 288      23.790 -18.229  -6.555  1.00 71.31           H  
ATOM   4661  CD1 LEU A 288      25.533 -19.416  -6.928  1.00 71.31           C  
ATOM   4662 HD11 LEU A 288      25.744 -19.565  -5.869  1.00 71.31           H  
ATOM   4663 HD12 LEU A 288      24.959 -20.266  -7.297  1.00 71.31           H  
ATOM   4664 HD13 LEU A 288      26.470 -19.343  -7.480  1.00 71.31           H  
ATOM   4665  CD2 LEU A 288      25.524 -16.972  -6.526  1.00 71.31           C  
ATOM   4666 HD21 LEU A 288      24.936 -16.054  -6.554  1.00 71.31           H  
ATOM   4667 HD22 LEU A 288      25.777 -17.184  -5.487  1.00 71.31           H  
ATOM   4668 HD23 LEU A 288      26.439 -16.822  -7.098  1.00 71.31           H  
ATOM   4669  N   ILE A 289      22.943 -17.153 -11.311  1.00 73.56           N  
ATOM   4670  H   ILE A 289      22.512 -18.015 -11.007  1.00 73.56           H  
ATOM   4671  CA  ILE A 289      22.897 -16.805 -12.744  1.00 73.56           C  
ATOM   4672  HA  ILE A 289      23.914 -16.654 -13.106  1.00 73.56           H  
ATOM   4673  C   ILE A 289      22.139 -15.488 -12.955  1.00 73.56           C  
ATOM   4674  CB  ILE A 289      22.238 -17.952 -13.547  1.00 73.56           C  
ATOM   4675  HB  ILE A 289      21.290 -18.204 -13.072  1.00 73.56           H  
ATOM   4676  O   ILE A 289      22.565 -14.622 -13.723  1.00 73.56           O  
ATOM   4677  CG1 ILE A 289      23.142 -19.206 -13.535  1.00 73.56           C  
ATOM   4678 HG12 ILE A 289      23.496 -19.397 -12.522  1.00 73.56           H  
ATOM   4679 HG13 ILE A 289      24.021 -19.025 -14.155  1.00 73.56           H  
ATOM   4680  CG2 ILE A 289      21.941 -17.525 -15.002  1.00 73.56           C  
ATOM   4681 HG21 ILE A 289      22.860 -17.174 -15.472  1.00 73.56           H  
ATOM   4682 HG22 ILE A 289      21.198 -16.728 -15.008  1.00 73.56           H  
ATOM   4683 HG23 ILE A 289      21.533 -18.361 -15.570  1.00 73.56           H  
ATOM   4684  CD1 ILE A 289      22.437 -20.480 -14.021  1.00 73.56           C  
ATOM   4685 HD11 ILE A 289      22.198 -20.411 -15.082  1.00 73.56           H  
ATOM   4686 HD12 ILE A 289      23.099 -21.333 -13.873  1.00 73.56           H  
ATOM   4687 HD13 ILE A 289      21.523 -20.640 -13.449  1.00 73.56           H  
ATOM   4688  N   ASP A 290      21.007 -15.327 -12.274  1.00 65.59           N  
ATOM   4689  H   ASP A 290      20.664 -16.091 -11.710  1.00 65.59           H  
ATOM   4690  CA  ASP A 290      20.200 -14.115 -12.367  1.00 65.59           C  
ATOM   4691  HA  ASP A 290      20.059 -13.873 -13.421  1.00 65.59           H  
ATOM   4692  C   ASP A 290      20.925 -12.913 -11.734  1.00 65.59           C  
ATOM   4693  CB  ASP A 290      18.812 -14.375 -11.758  1.00 65.59           C  
ATOM   4694  HB2 ASP A 290      18.930 -14.728 -10.734  1.00 65.59           H  
ATOM   4695  HB3 ASP A 290      18.269 -13.431 -11.726  1.00 65.59           H  
ATOM   4696  O   ASP A 290      20.818 -11.797 -12.246  1.00 65.59           O  
ATOM   4697  CG  ASP A 290      17.963 -15.384 -12.559  1.00 65.59           C  
ATOM   4698  OD1 ASP A 290      18.238 -15.618 -13.765  1.00 65.59           O  
ATOM   4699  OD2 ASP A 290      16.987 -15.913 -11.983  1.00 65.59           O  
ATOM   4700  N   SER A 291      21.733 -13.137 -10.689  1.00 67.85           N  
ATOM   4701  H   SER A 291      21.757 -14.069 -10.301  1.00 67.85           H  
ATOM   4702  CA  SER A 291      22.615 -12.124 -10.097  1.00 67.85           C  
ATOM   4703  HA  SER A 291      22.011 -11.256  -9.833  1.00 67.85           H  
ATOM   4704  C   SER A 291      23.694 -11.659 -11.077  1.00 67.85           C  
ATOM   4705  CB  SER A 291      23.264 -12.652  -8.812  1.00 67.85           C  
ATOM   4706  HB2 SER A 291      22.484 -13.026  -8.149  1.00 67.85           H  
ATOM   4707  HB3 SER A 291      23.953 -13.465  -9.040  1.00 67.85           H  
ATOM   4708  O   SER A 291      23.891 -10.457 -11.225  1.00 67.85           O  
ATOM   4709  OG  SER A 291      23.963 -11.620  -8.140  1.00 67.85           O  
ATOM   4710  HG  SER A 291      24.758 -11.398  -8.631  1.00 67.85           H  
ATOM   4711  N   GLU A 292      24.357 -12.569 -11.795  1.00 70.51           N  
ATOM   4712  H   GLU A 292      24.188 -13.549 -11.617  1.00 70.51           H  
ATOM   4713  CA  GLU A 292      25.384 -12.210 -12.787  1.00 70.51           C  
ATOM   4714  HA  GLU A 292      26.153 -11.600 -12.312  1.00 70.51           H  
ATOM   4715  C   GLU A 292      24.800 -11.384 -13.941  1.00 70.51           C  
ATOM   4716  CB  GLU A 292      26.045 -13.476 -13.347  1.00 70.51           C  
ATOM   4717  HB2 GLU A 292      25.269 -14.174 -13.659  1.00 70.51           H  
ATOM   4718  HB3 GLU A 292      26.635 -13.200 -14.221  1.00 70.51           H  
ATOM   4719  O   GLU A 292      25.304 -10.303 -14.260  1.00 70.51           O  
ATOM   4720  CG  GLU A 292      26.981 -14.155 -12.335  1.00 70.51           C  
ATOM   4721  HG2 GLU A 292      27.762 -13.446 -12.061  1.00 70.51           H  
ATOM   4722  HG3 GLU A 292      26.421 -14.400 -11.433  1.00 70.51           H  
ATOM   4723  CD  GLU A 292      27.630 -15.437 -12.887  1.00 70.51           C  
ATOM   4724  OE1 GLU A 292      28.543 -15.956 -12.203  1.00 70.51           O  
ATOM   4725  OE2 GLU A 292      27.218 -15.908 -13.974  1.00 70.51           O  
ATOM   4726  N   LYS A 293      23.668 -11.827 -14.511  1.00 70.29           N  
ATOM   4727  H   LYS A 293      23.310 -12.721 -14.204  1.00 70.29           H  
ATOM   4728  CA  LYS A 293      22.936 -11.055 -15.533  1.00 70.29           C  
ATOM   4729  HA  LYS A 293      23.579 -10.896 -16.399  1.00 70.29           H  
ATOM   4730  C   LYS A 293      22.540  -9.672 -15.019  1.00 70.29           C  
ATOM   4731  CB  LYS A 293      21.668 -11.807 -15.947  1.00 70.29           C  
ATOM   4732  HB2 LYS A 293      21.114 -12.090 -15.052  1.00 70.29           H  
ATOM   4733  HB3 LYS A 293      21.043 -11.139 -16.540  1.00 70.29           H  
ATOM   4734  O   LYS A 293      22.503  -8.700 -15.775  1.00 70.29           O  
ATOM   4735  CG  LYS A 293      21.971 -13.051 -16.784  1.00 70.29           C  
ATOM   4736  HG2 LYS A 293      22.447 -12.757 -17.720  1.00 70.29           H  
ATOM   4737  HG3 LYS A 293      22.638 -13.718 -16.237  1.00 70.29           H  
ATOM   4738  CD  LYS A 293      20.654 -13.772 -17.075  1.00 70.29           C  
ATOM   4739  HD2 LYS A 293      19.993 -13.112 -17.637  1.00 70.29           H  
ATOM   4740  HD3 LYS A 293      20.185 -14.028 -16.125  1.00 70.29           H  
ATOM   4741  CE  LYS A 293      20.918 -15.047 -17.868  1.00 70.29           C  
ATOM   4742  HE2 LYS A 293      21.307 -14.785 -18.852  1.00 70.29           H  
ATOM   4743  HE3 LYS A 293      21.682 -15.618 -17.340  1.00 70.29           H  
ATOM   4744  NZ  LYS A 293      19.671 -15.838 -17.970  1.00 70.29           N  
ATOM   4745  HZ1 LYS A 293      18.961 -15.318 -18.465  1.00 70.29           H  
ATOM   4746  HZ2 LYS A 293      19.328 -16.023 -17.038  1.00 70.29           H  
ATOM   4747  HZ3 LYS A 293      19.845 -16.720 -18.430  1.00 70.29           H  
ATOM   4748  N   ARG A 294      22.223  -9.570 -13.725  1.00 62.63           N  
ATOM   4749  H   ARG A 294      22.248 -10.410 -13.165  1.00 62.63           H  
ATOM   4750  CA  ARG A 294      21.853  -8.305 -13.094  1.00 62.63           C  
ATOM   4751  HA  ARG A 294      21.183  -7.794 -13.785  1.00 62.63           H  
ATOM   4752  C   ARG A 294      23.051  -7.382 -12.904  1.00 62.63           C  
ATOM   4753  CB  ARG A 294      21.116  -8.585 -11.776  1.00 62.63           C  
ATOM   4754  HB2 ARG A 294      21.780  -9.106 -11.086  1.00 62.63           H  
ATOM   4755  HB3 ARG A 294      20.265  -9.236 -11.977  1.00 62.63           H  
ATOM   4756  O   ARG A 294      22.909  -6.189 -13.164  1.00 62.63           O  
ATOM   4757  CG  ARG A 294      20.605  -7.318 -11.083  1.00 62.63           C  
ATOM   4758  HG2 ARG A 294      20.100  -7.611 -10.163  1.00 62.63           H  
ATOM   4759  HG3 ARG A 294      21.443  -6.672 -10.820  1.00 62.63           H  
ATOM   4760  CD  ARG A 294      19.620  -6.556 -11.975  1.00 62.63           C  
ATOM   4761  HD2 ARG A 294      18.812  -7.234 -12.251  1.00 62.63           H  
ATOM   4762  HD3 ARG A 294      20.133  -6.223 -12.877  1.00 62.63           H  
ATOM   4763  NE  ARG A 294      19.074  -5.373 -11.293  1.00 62.63           N  
ATOM   4764  HE  ARG A 294      19.537  -5.083 -10.443  1.00 62.63           H  
ATOM   4765  NH1 ARG A 294      17.389  -4.956 -12.789  1.00 62.63           N  
ATOM   4766 HH11 ARG A 294      17.672  -5.779 -13.302  1.00 62.63           H  
ATOM   4767 HH12 ARG A 294      16.570  -4.433 -13.064  1.00 62.63           H  
ATOM   4768  NH2 ARG A 294      17.666  -3.603 -11.032  1.00 62.63           N  
ATOM   4769 HH21 ARG A 294      16.816  -3.118 -11.282  1.00 62.63           H  
ATOM   4770 HH22 ARG A 294      18.168  -3.317 -10.204  1.00 62.63           H  
ATOM   4771  CZ  ARG A 294      18.047  -4.653 -11.703  1.00 62.63           C  
ATOM   4772  N   GLU A 295      24.203  -7.897 -12.485  1.00 69.01           N  
ATOM   4773  H   GLU A 295      24.242  -8.880 -12.258  1.00 69.01           H  
ATOM   4774  CA  GLU A 295      25.439  -7.111 -12.410  1.00 69.01           C  
ATOM   4775  HA  GLU A 295      25.301  -6.278 -11.721  1.00 69.01           H  
ATOM   4776  C   GLU A 295      25.806  -6.518 -13.774  1.00 69.01           C  
ATOM   4777  CB  GLU A 295      26.608  -7.970 -11.914  1.00 69.01           C  
ATOM   4778  HB2 GLU A 295      27.524  -7.414 -12.115  1.00 69.01           H  
ATOM   4779  HB3 GLU A 295      26.647  -8.907 -12.470  1.00 69.01           H  
ATOM   4780  O   GLU A 295      26.165  -5.342 -13.863  1.00 69.01           O  
ATOM   4781  CG  GLU A 295      26.548  -8.262 -10.409  1.00 69.01           C  
ATOM   4782  HG2 GLU A 295      25.667  -8.865 -10.190  1.00 69.01           H  
ATOM   4783  HG3 GLU A 295      26.447  -7.315  -9.880  1.00 69.01           H  
ATOM   4784  CD  GLU A 295      27.808  -8.983  -9.901  1.00 69.01           C  
ATOM   4785  OE1 GLU A 295      27.804  -9.346  -8.704  1.00 69.01           O  
ATOM   4786  OE2 GLU A 295      28.790  -9.091 -10.677  1.00 69.01           O  
ATOM   4787  N   GLU A 296      25.660  -7.298 -14.846  1.00 73.23           N  
ATOM   4788  H   GLU A 296      25.420  -8.270 -14.709  1.00 73.23           H  
ATOM   4789  CA  GLU A 296      25.882  -6.827 -16.214  1.00 73.23           C  
ATOM   4790  HA  GLU A 296      26.877  -6.386 -16.271  1.00 73.23           H  
ATOM   4791  C   GLU A 296      24.879  -5.733 -16.614  1.00 73.23           C  
ATOM   4792  CB  GLU A 296      25.843  -8.030 -17.162  1.00 73.23           C  
ATOM   4793  HB2 GLU A 296      24.827  -8.422 -17.213  1.00 73.23           H  
ATOM   4794  HB3 GLU A 296      26.501  -8.805 -16.766  1.00 73.23           H  
ATOM   4795  O   GLU A 296      25.276  -4.671 -17.099  1.00 73.23           O  
ATOM   4796  CG  GLU A 296      26.327  -7.649 -18.567  1.00 73.23           C  
ATOM   4797  HG2 GLU A 296      25.650  -6.904 -18.985  1.00 73.23           H  
ATOM   4798  HG3 GLU A 296      27.315  -7.198 -18.481  1.00 73.23           H  
ATOM   4799  CD  GLU A 296      26.400  -8.848 -19.525  1.00 73.23           C  
ATOM   4800  OE1 GLU A 296      26.978  -8.655 -20.617  1.00 73.23           O  
ATOM   4801  OE2 GLU A 296      25.874  -9.930 -19.178  1.00 73.23           O  
ATOM   4802  N   ALA A 297      23.588  -5.925 -16.321  1.00 68.49           N  
ATOM   4803  H   ALA A 297      23.309  -6.829 -15.966  1.00 68.49           H  
ATOM   4804  CA  ALA A 297      22.561  -4.915 -16.577  1.00 68.49           C  
ATOM   4805  HA  ALA A 297      22.578  -4.675 -17.640  1.00 68.49           H  
ATOM   4806  C   ALA A 297      22.806  -3.601 -15.806  1.00 68.49           C  
ATOM   4807  CB  ALA A 297      21.193  -5.516 -16.236  1.00 68.49           C  
ATOM   4808  HB1 ALA A 297      21.147  -5.760 -15.175  1.00 68.49           H  
ATOM   4809  HB2 ALA A 297      21.037  -6.423 -16.820  1.00 68.49           H  
ATOM   4810  HB3 ALA A 297      20.410  -4.797 -16.479  1.00 68.49           H  
ATOM   4811  O   ALA A 297      22.572  -2.518 -16.344  1.00 68.49           O  
ATOM   4812  N   ILE A 298      23.299  -3.674 -14.562  1.00 68.97           N  
ATOM   4813  H   ILE A 298      23.460  -4.591 -14.172  1.00 68.97           H  
ATOM   4814  CA  ILE A 298      23.665  -2.491 -13.764  1.00 68.97           C  
ATOM   4815  HA  ILE A 298      22.827  -1.794 -13.768  1.00 68.97           H  
ATOM   4816  C   ILE A 298      24.845  -1.758 -14.404  1.00 68.97           C  
ATOM   4817  CB  ILE A 298      23.961  -2.880 -12.296  1.00 68.97           C  
ATOM   4818  HB  ILE A 298      24.646  -3.728 -12.291  1.00 68.97           H  
ATOM   4819  O   ILE A 298      24.786  -0.537 -14.549  1.00 68.97           O  
ATOM   4820  CG1 ILE A 298      22.649  -3.291 -11.588  1.00 68.97           C  
ATOM   4821 HG12 ILE A 298      22.082  -3.968 -12.227  1.00 68.97           H  
ATOM   4822 HG13 ILE A 298      22.034  -2.406 -11.427  1.00 68.97           H  
ATOM   4823  CG2 ILE A 298      24.624  -1.717 -11.526  1.00 68.97           C  
ATOM   4824 HG21 ILE A 298      25.602  -1.484 -11.947  1.00 68.97           H  
ATOM   4825 HG22 ILE A 298      23.997  -0.827 -11.571  1.00 68.97           H  
ATOM   4826 HG23 ILE A 298      24.788  -1.988 -10.483  1.00 68.97           H  
ATOM   4827  CD1 ILE A 298      22.868  -3.998 -10.245  1.00 68.97           C  
ATOM   4828 HD11 ILE A 298      23.525  -4.857 -10.380  1.00 68.97           H  
ATOM   4829 HD12 ILE A 298      23.302  -3.317  -9.513  1.00 68.97           H  
ATOM   4830 HD13 ILE A 298      21.908  -4.346  -9.863  1.00 68.97           H  
ATOM   4831  N   LYS A 299      25.887  -2.484 -14.829  1.00 74.60           N  
ATOM   4832  H   LYS A 299      25.865  -3.484 -14.691  1.00 74.60           H  
ATOM   4833  CA  LYS A 299      27.034  -1.887 -15.531  1.00 74.60           C  
ATOM   4834  HA  LYS A 299      27.492  -1.129 -14.894  1.00 74.60           H  
ATOM   4835  C   LYS A 299      26.584  -1.154 -16.795  1.00 74.60           C  
ATOM   4836  CB  LYS A 299      28.079  -2.962 -15.863  1.00 74.60           C  
ATOM   4837  HB2 LYS A 299      28.795  -2.552 -16.575  1.00 74.60           H  
ATOM   4838  HB3 LYS A 299      27.585  -3.812 -16.335  1.00 74.60           H  
ATOM   4839  O   LYS A 299      26.935   0.007 -16.971  1.00 74.60           O  
ATOM   4840  CG  LYS A 299      28.851  -3.433 -14.623  1.00 74.60           C  
ATOM   4841  HG2 LYS A 299      28.153  -3.712 -13.834  1.00 74.60           H  
ATOM   4842  HG3 LYS A 299      29.477  -2.619 -14.257  1.00 74.60           H  
ATOM   4843  CD  LYS A 299      29.729  -4.642 -14.970  1.00 74.60           C  
ATOM   4844  HD2 LYS A 299      30.469  -4.358 -15.719  1.00 74.60           H  
ATOM   4845  HD3 LYS A 299      29.090  -5.425 -15.378  1.00 74.60           H  
ATOM   4846  CE  LYS A 299      30.427  -5.167 -13.711  1.00 74.60           C  
ATOM   4847  HE2 LYS A 299      31.159  -4.432 -13.376  1.00 74.60           H  
ATOM   4848  HE3 LYS A 299      29.674  -5.272 -12.930  1.00 74.60           H  
ATOM   4849  NZ  LYS A 299      31.067  -6.484 -13.948  1.00 74.60           N  
ATOM   4850  HZ1 LYS A 299      30.369  -7.154 -14.237  1.00 74.60           H  
ATOM   4851  HZ2 LYS A 299      31.460  -6.848 -13.091  1.00 74.60           H  
ATOM   4852  HZ3 LYS A 299      31.780  -6.432 -14.661  1.00 74.60           H  
ATOM   4853  N   LEU A 300      25.751  -1.786 -17.625  1.00 75.97           N  
ATOM   4854  H   LEU A 300      25.514  -2.746 -17.422  1.00 75.97           H  
ATOM   4855  CA  LEU A 300      25.218  -1.166 -18.845  1.00 75.97           C  
ATOM   4856  HA  LEU A 300      26.050  -0.822 -19.460  1.00 75.97           H  
ATOM   4857  C   LEU A 300      24.367   0.075 -18.553  1.00 75.97           C  
ATOM   4858  CB  LEU A 300      24.397  -2.202 -19.629  1.00 75.97           C  
ATOM   4859  HB2 LEU A 300      23.669  -2.653 -18.954  1.00 75.97           H  
ATOM   4860  HB3 LEU A 300      23.844  -1.686 -20.415  1.00 75.97           H  
ATOM   4861  O   LEU A 300      24.460   1.065 -19.276  1.00 75.97           O  
ATOM   4862  CG  LEU A 300      25.234  -3.316 -20.283  1.00 75.97           C  
ATOM   4863  HG  LEU A 300      25.846  -3.812 -19.530  1.00 75.97           H  
ATOM   4864  CD1 LEU A 300      24.293  -4.347 -20.903  1.00 75.97           C  
ATOM   4865 HD11 LEU A 300      23.656  -4.775 -20.128  1.00 75.97           H  
ATOM   4866 HD12 LEU A 300      24.878  -5.156 -21.341  1.00 75.97           H  
ATOM   4867 HD13 LEU A 300      23.677  -3.887 -21.676  1.00 75.97           H  
ATOM   4868  CD2 LEU A 300      26.151  -2.776 -21.384  1.00 75.97           C  
ATOM   4869 HD21 LEU A 300      26.654  -3.609 -21.875  1.00 75.97           H  
ATOM   4870 HD22 LEU A 300      26.918  -2.129 -20.957  1.00 75.97           H  
ATOM   4871 HD23 LEU A 300      25.572  -2.222 -22.122  1.00 75.97           H  
ATOM   4872  N   ARG A 301      23.574   0.056 -17.477  1.00 75.96           N  
ATOM   4873  H   ARG A 301      23.504  -0.801 -16.947  1.00 75.96           H  
ATOM   4874  CA  ARG A 301      22.780   1.217 -17.065  1.00 75.96           C  
ATOM   4875  HA  ARG A 301      22.232   1.585 -17.933  1.00 75.96           H  
ATOM   4876  C   ARG A 301      23.651   2.386 -16.601  1.00 75.96           C  
ATOM   4877  CB  ARG A 301      21.765   0.787 -16.004  1.00 75.96           C  
ATOM   4878  HB2 ARG A 301      21.121   0.016 -16.425  1.00 75.96           H  
ATOM   4879  HB3 ARG A 301      22.289   0.377 -15.141  1.00 75.96           H  
ATOM   4880  O   ARG A 301      23.378   3.511 -16.998  1.00 75.96           O  
ATOM   4881  CG  ARG A 301      20.910   1.977 -15.559  1.00 75.96           C  
ATOM   4882  HG2 ARG A 301      20.444   2.453 -16.422  1.00 75.96           H  
ATOM   4883  HG3 ARG A 301      21.546   2.706 -15.057  1.00 75.96           H  
ATOM   4884  CD  ARG A 301      19.831   1.516 -14.586  1.00 75.96           C  
ATOM   4885  HD2 ARG A 301      20.263   0.789 -13.897  1.00 75.96           H  
ATOM   4886  HD3 ARG A 301      19.025   1.048 -15.150  1.00 75.96           H  
ATOM   4887  NE  ARG A 301      19.334   2.662 -13.815  1.00 75.96           N  
ATOM   4888  HE  ARG A 301      19.830   3.530 -13.957  1.00 75.96           H  
ATOM   4889  NH1 ARG A 301      17.621   1.589 -12.727  1.00 75.96           N  
ATOM   4890 HH11 ARG A 301      16.879   1.603 -12.042  1.00 75.96           H  
ATOM   4891 HH12 ARG A 301      17.820   0.766 -13.277  1.00 75.96           H  
ATOM   4892  NH2 ARG A 301      18.100   3.714 -12.237  1.00 75.96           N  
ATOM   4893 HH21 ARG A 301      17.372   3.706 -11.537  1.00 75.96           H  
ATOM   4894 HH22 ARG A 301      18.678   4.527 -12.394  1.00 75.96           H  
ATOM   4895  CZ  ARG A 301      18.355   2.649 -12.935  1.00 75.96           C  
ATOM   4896  N   LEU A 302      24.704   2.140 -15.819  1.00 77.57           N  
ATOM   4897  H   LEU A 302      24.874   1.189 -15.524  1.00 77.57           H  
ATOM   4898  CA  LEU A 302      25.643   3.196 -15.410  1.00 77.57           C  
ATOM   4899  HA  LEU A 302      25.092   3.987 -14.902  1.00 77.57           H  
ATOM   4900  C   LEU A 302      26.306   3.853 -16.630  1.00 77.57           C  
ATOM   4901  CB  LEU A 302      26.705   2.612 -14.462  1.00 77.57           C  
ATOM   4902  HB2 LEU A 302      27.133   1.722 -14.923  1.00 77.57           H  
ATOM   4903  HB3 LEU A 302      27.508   3.341 -14.350  1.00 77.57           H  
ATOM   4904  O   LEU A 302      26.364   5.076 -16.718  1.00 77.57           O  
ATOM   4905  CG  LEU A 302      26.181   2.253 -13.060  1.00 77.57           C  
ATOM   4906  HG  LEU A 302      25.300   1.615 -13.144  1.00 77.57           H  
ATOM   4907  CD1 LEU A 302      27.259   1.485 -12.293  1.00 77.57           C  
ATOM   4908 HD11 LEU A 302      28.153   2.100 -12.196  1.00 77.57           H  
ATOM   4909 HD12 LEU A 302      27.506   0.571 -12.833  1.00 77.57           H  
ATOM   4910 HD13 LEU A 302      26.889   1.220 -11.303  1.00 77.57           H  
ATOM   4911  CD2 LEU A 302      25.806   3.493 -12.246  1.00 77.57           C  
ATOM   4912 HD21 LEU A 302      25.502   3.200 -11.241  1.00 77.57           H  
ATOM   4913 HD22 LEU A 302      24.974   4.015 -12.719  1.00 77.57           H  
ATOM   4914 HD23 LEU A 302      26.658   4.170 -12.185  1.00 77.57           H  
ATOM   4915  N   ILE A 303      26.710   3.043 -17.614  1.00 78.02           N  
ATOM   4916  H   ILE A 303      26.657   2.046 -17.461  1.00 78.02           H  
ATOM   4917  CA  ILE A 303      27.235   3.528 -18.898  1.00 78.02           C  
ATOM   4918  HA  ILE A 303      28.094   4.172 -18.705  1.00 78.02           H  
ATOM   4919  C   ILE A 303      26.184   4.382 -19.627  1.00 78.02           C  
ATOM   4920  CB  ILE A 303      27.703   2.328 -19.757  1.00 78.02           C  
ATOM   4921  HB  ILE A 303      26.879   1.620 -19.849  1.00 78.02           H  
ATOM   4922  O   ILE A 303      26.493   5.458 -20.139  1.00 78.02           O  
ATOM   4923  CG1 ILE A 303      28.884   1.603 -19.077  1.00 78.02           C  
ATOM   4924 HG12 ILE A 303      28.658   1.412 -18.028  1.00 78.02           H  
ATOM   4925 HG13 ILE A 303      29.750   2.264 -19.088  1.00 78.02           H  
ATOM   4926  CG2 ILE A 303      28.091   2.784 -21.174  1.00 78.02           C  
ATOM   4927 HG21 ILE A 303      28.504   1.957 -21.751  1.00 78.02           H  
ATOM   4928 HG22 ILE A 303      28.828   3.586 -21.116  1.00 78.02           H  
ATOM   4929 HG23 ILE A 303      27.208   3.140 -21.704  1.00 78.02           H  
ATOM   4930  CD1 ILE A 303      29.272   0.263 -19.716  1.00 78.02           C  
ATOM   4931 HD11 ILE A 303      29.696   0.416 -20.708  1.00 78.02           H  
ATOM   4932 HD12 ILE A 303      28.398  -0.384 -19.784  1.00 78.02           H  
ATOM   4933 HD13 ILE A 303      30.024  -0.223 -19.094  1.00 78.02           H  
ATOM   4934  N   GLN A 304      24.927   3.929 -19.663  1.00 77.94           N  
ATOM   4935  H   GLN A 304      24.729   3.032 -19.244  1.00 77.94           H  
ATOM   4936  CA  GLN A 304      23.827   4.658 -20.296  1.00 77.94           C  
ATOM   4937  HA  GLN A 304      24.108   4.862 -21.329  1.00 77.94           H  
ATOM   4938  C   GLN A 304      23.546   6.009 -19.619  1.00 77.94           C
[truncated: 70,398 more chars]
