# Supplementary material for: Plant virus movement proteins originated from jelly-roll capsid proteins
Source: PLoS Biol. 2023 Jun 15;21(6):e3002157. doi: 10.1371/journal.pbio.3002157 (PMC10306228; doi:10.1371/journal.pbio.3002157)
Supplement: S2 Data — (ZIP) [file pbio.3002157.s007.zip › S2_Data/YP_004935360_AcV.pdb]

ATOM      1  N   MET A   1      37.416  40.152  45.539  1.00 50.16           N  
ATOM      2  H   MET A   1      36.926  40.771  44.910  1.00 50.16           H  
ATOM      3  H2  MET A   1      36.767  39.867  46.259  1.00 50.16           H  
ATOM      4  H3  MET A   1      38.192  40.639  45.964  1.00 50.16           H  
ATOM      5  CA  MET A   1      37.881  38.948  44.817  1.00 50.16           C  
ATOM      6  HA  MET A   1      38.504  39.258  43.978  1.00 50.16           H  
ATOM      7  C   MET A   1      36.673  38.237  44.231  1.00 50.16           C  
ATOM      8  CB  MET A   1      38.724  38.032  45.711  1.00 50.16           C  
ATOM      9  HB2 MET A   1      38.723  37.022  45.301  1.00 50.16           H  
ATOM     10  HB3 MET A   1      38.303  37.997  46.716  1.00 50.16           H  
ATOM     11  O   MET A   1      35.607  38.258  44.826  1.00 50.16           O  
ATOM     12  CG  MET A   1      40.176  38.521  45.762  1.00 50.16           C  
ATOM     13  HG2 MET A   1      40.612  38.412  44.769  1.00 50.16           H  
ATOM     14  HG3 MET A   1      40.206  39.575  46.040  1.00 50.16           H  
ATOM     15  SD  MET A   1      41.185  37.596  46.940  1.00 50.16           S  
ATOM     16  CE  MET A   1      42.854  38.001  46.354  1.00 50.16           C  
ATOM     17  HE1 MET A   1      43.588  37.526  47.004  1.00 50.16           H  
ATOM     18  HE2 MET A   1      43.004  39.080  46.374  1.00 50.16           H  
ATOM     19  HE3 MET A   1      42.989  37.631  45.337  1.00 50.16           H  
ATOM     20  N   SER A   2      36.851  37.756  43.010  1.00 39.14           N  
ATOM     21  H   SER A   2      37.803  37.626  42.699  1.00 39.14           H  
ATOM     22  CA  SER A   2      35.881  37.371  41.981  1.00 39.14           C  
ATOM     23  HA  SER A   2      35.251  38.223  41.728  1.00 39.14           H  
ATOM     24  C   SER A   2      34.993  36.160  42.282  1.00 39.14           C  
ATOM     25  CB  SER A   2      36.740  36.987  40.765  1.00 39.14           C  
ATOM     26  HB2 SER A   2      37.203  37.883  40.352  1.00 39.14           H  
ATOM     27  HB3 SER A   2      36.125  36.523  39.994  1.00 39.14           H  
ATOM     28  O   SER A   2      35.496  35.136  42.729  1.00 39.14           O  
ATOM     29  OG  SER A   2      37.765  36.092  41.180  1.00 39.14           O  
ATOM     30  HG  SER A   2      37.357  35.316  41.571  1.00 39.14           H  
ATOM     31  N   SER A   3      33.736  36.203  41.834  1.00 45.27           N  
ATOM     32  H   SER A   3      33.290  37.103  41.728  1.00 45.27           H  
ATOM     33  CA  SER A   3      33.172  35.134  40.990  1.00 45.27           C  
ATOM     34  HA  SER A   3      33.931  34.850  40.261  1.00 45.27           H  
ATOM     35  C   SER A   3      31.959  35.661  40.210  1.00 45.27           C  
ATOM     36  CB  SER A   3      32.835  33.854  41.772  1.00 45.27           C  
ATOM     37  HB2 SER A   3      33.756  33.378  42.110  1.00 45.27           H  
ATOM     38  HB3 SER A   3      32.318  33.157  41.113  1.00 45.27           H  
ATOM     39  O   SER A   3      31.036  36.238  40.773  1.00 45.27           O  
ATOM     40  OG  SER A   3      32.022  34.113  42.890  1.00 45.27           O  
ATOM     41  HG  SER A   3      32.538  34.597  43.539  1.00 45.27           H  
ATOM     42  N   ILE A   4      32.011  35.531  38.881  1.00 43.00           N  
ATOM     43  H   ILE A   4      32.792  35.022  38.491  1.00 43.00           H  
ATOM     44  CA  ILE A   4      30.945  35.881  37.935  1.00 43.00           C  
ATOM     45  HA  ILE A   4      30.127  36.379  38.455  1.00 43.00           H  
ATOM     46  C   ILE A   4      30.439  34.557  37.363  1.00 43.00           C  
ATOM     47  CB  ILE A   4      31.484  36.824  36.822  1.00 43.00           C  
ATOM     48  HB  ILE A   4      32.386  36.375  36.407  1.00 43.00           H  
ATOM     49  O   ILE A   4      31.179  33.884  36.649  1.00 43.00           O  
ATOM     50  CG1 ILE A   4      31.861  38.207  37.404  1.00 43.00           C  
ATOM     51 HG12 ILE A   4      32.510  38.063  38.267  1.00 43.00           H  
ATOM     52 HG13 ILE A   4      30.959  38.713  37.750  1.00 43.00           H  
ATOM     53  CG2 ILE A   4      30.471  36.984  35.669  1.00 43.00           C  
ATOM     54 HG21 ILE A   4      30.261  36.016  35.214  1.00 43.00           H  
ATOM     55 HG22 ILE A   4      30.879  37.624  34.887  1.00 43.00           H  
ATOM     56 HG23 ILE A   4      29.542  37.415  36.043  1.00 43.00           H  
ATOM     57  CD1 ILE A   4      32.608  39.126  36.426  1.00 43.00           C  
ATOM     58 HD11 ILE A   4      31.949  39.449  35.620  1.00 43.00           H  
ATOM     59 HD12 ILE A   4      33.471  38.605  36.011  1.00 43.00           H  
ATOM     60 HD13 ILE A   4      32.954  40.010  36.961  1.00 43.00           H  
ATOM     61  N   SER A   5      29.189  34.188  37.645  1.00 43.97           N  
ATOM     62  H   SER A   5      28.650  34.728  38.306  1.00 43.97           H  
ATOM     63  CA  SER A   5      28.491  33.109  36.940  1.00 43.97           C  
ATOM     64  HA  SER A   5      29.221  32.413  36.524  1.00 43.97           H  
ATOM     65  C   SER A   5      27.675  33.707  35.791  1.00 43.97           C  
ATOM     66  CB  SER A   5      27.605  32.304  37.901  1.00 43.97           C  
ATOM     67  HB2 SER A   5      27.139  31.480  37.360  1.00 43.97           H  
ATOM     68  HB3 SER A   5      28.215  31.889  38.704  1.00 43.97           H  
ATOM     69  O   SER A   5      26.673  34.386  36.018  1.00 43.97           O  
ATOM     70  OG  SER A   5      26.595  33.124  38.450  1.00 43.97           O  
ATOM     71  HG  SER A   5      26.182  33.616  37.736  1.00 43.97           H  
ATOM     72  N   ARG A   6      28.093  33.466  34.545  1.00 40.07           N  
ATOM     73  H   ARG A   6      28.932  32.914  34.432  1.00 40.07           H  
ATOM     74  CA  ARG A   6      27.295  33.755  33.345  1.00 40.07           C  
ATOM     75  HA  ARG A   6      26.530  34.497  33.575  1.00 40.07           H  
ATOM     76  C   ARG A   6      26.560  32.486  32.921  1.00 40.07           C  
ATOM     77  CB  ARG A   6      28.182  34.318  32.217  1.00 40.07           C  
ATOM     78  HB2 ARG A   6      29.145  33.807  32.212  1.00 40.07           H  
ATOM     79  HB3 ARG A   6      27.693  34.124  31.263  1.00 40.07           H  
ATOM     80  O   ARG A   6      27.147  31.614  32.291  1.00 40.07           O  
ATOM     81  CG  ARG A   6      28.386  35.836  32.335  1.00 40.07           C  
ATOM     82  HG2 ARG A   6      28.861  36.073  33.287  1.00 40.07           H  
ATOM     83  HG3 ARG A   6      27.413  36.326  32.291  1.00 40.07           H  
ATOM     84  CD  ARG A   6      29.263  36.342  31.181  1.00 40.07           C  
ATOM     85  HD2 ARG A   6      28.876  35.935  30.246  1.00 40.07           H  
ATOM     86  HD3 ARG A   6      30.278  35.974  31.328  1.00 40.07           H  
ATOM     87  NE  ARG A   6      29.270  37.816  31.088  1.00 40.07           N  
ATOM     88  HE  ARG A   6      28.701  38.319  31.754  1.00 40.07           H  
ATOM     89  NH1 ARG A   6      30.681  37.983  29.280  1.00 40.07           N  
ATOM     90 HH11 ARG A   6      30.784  36.979  29.270  1.00 40.07           H  
ATOM     91 HH12 ARG A   6      31.154  38.545  28.586  1.00 40.07           H  
ATOM     92  NH2 ARG A   6      29.794  39.830  30.157  1.00 40.07           N  
ATOM     93 HH21 ARG A   6      29.192  40.302  30.816  1.00 40.07           H  
ATOM     94 HH22 ARG A   6      30.285  40.371  29.459  1.00 40.07           H  
ATOM     95  CZ  ARG A   6      29.913  38.532  30.181  1.00 40.07           C  
ATOM     96  N   GLY A   7      25.278  32.402  33.269  1.00 40.17           N  
ATOM     97  H   GLY A   7      24.891  33.148  33.830  1.00 40.17           H  
ATOM     98  CA  GLY A   7      24.326  31.487  32.643  1.00 40.17           C  
ATOM     99  HA2 GLY A   7      23.490  31.301  33.316  1.00 40.17           H  
ATOM    100  HA3 GLY A   7      24.805  30.535  32.413  1.00 40.17           H  
ATOM    101  C   GLY A   7      23.791  32.128  31.365  1.00 40.17           C  
ATOM    102  O   GLY A   7      23.161  33.180  31.416  1.00 40.17           O  
ATOM    103  N   SER A   8      24.093  31.522  30.221  1.00 40.62           N  
ATOM    104  H   SER A   8      24.620  30.662  30.273  1.00 40.62           H  
ATOM    105  CA  SER A   8      23.594  31.914  28.903  1.00 40.62           C  
ATOM    106  HA  SER A   8      23.135  32.902  28.942  1.00 40.62           H  
ATOM    107  C   SER A   8      22.536  30.901  28.476  1.00 40.62           C  
ATOM    108  CB  SER A   8      24.773  31.980  27.918  1.00 40.62           C  
ATOM    109  HB2 SER A   8      25.251  32.957  27.989  1.00 40.62           H  
ATOM    110  HB3 SER A   8      25.506  31.220  28.186  1.00 40.62           H  
ATOM    111  O   SER A   8      22.872  29.807  28.025  1.00 40.62           O  
ATOM    112  OG  SER A   8      24.373  31.737  26.588  1.00 40.62           O  
ATOM    113  HG  SER A   8      24.031  30.841  26.547  1.00 40.62           H  
ATOM    114  N   SER A   9      21.265  31.266  28.613  1.00 39.22           N  
ATOM    115  H   SER A   9      21.058  32.135  29.085  1.00 39.22           H  
ATOM    116  CA  SER A   9      20.129  30.500  28.100  1.00 39.22           C  
ATOM    117  HA  SER A   9      20.352  29.434  28.153  1.00 39.22           H  
ATOM    118  C   SER A   9      19.876  30.895  26.643  1.00 39.22           C  
ATOM    119  CB  SER A   9      18.880  30.772  28.956  1.00 39.22           C  
ATOM    120  HB2 SER A   9      18.110  30.039  28.716  1.00 39.22           H  
ATOM    121  HB3 SER A   9      18.497  31.768  28.738  1.00 39.22           H  
ATOM    122  O   SER A   9      19.365  31.983  26.382  1.00 39.22           O  
ATOM    123  OG  SER A   9      19.194  30.713  30.336  1.00 39.22           O  
ATOM    124  HG  SER A   9      18.392  30.852  30.845  1.00 39.22           H  
ATOM    125  N   SER A  10      20.230  30.042  25.678  1.00 39.30           N  
ATOM    126  H   SER A  10      20.699  29.181  25.921  1.00 39.30           H  
ATOM    127  CA  SER A  10      19.850  30.243  24.274  1.00 39.30           C  
ATOM    128  HA  SER A  10      19.800  31.312  24.068  1.00 39.30           H  
ATOM    129  C   SER A  10      18.465  29.643  24.024  1.00 39.30           C  
ATOM    130  CB  SER A  10      20.899  29.667  23.313  1.00 39.30           C  
ATOM    131  HB2 SER A  10      20.626  29.931  22.291  1.00 39.30           H  
ATOM    132  HB3 SER A  10      21.875  30.100  23.533  1.00 39.30           H  
ATOM    133  O   SER A  10      18.312  28.424  23.970  1.00 39.30           O  
ATOM    134  OG  SER A  10      20.972  28.261  23.414  1.00 39.30           O  
ATOM    135  HG  SER A  10      20.075  27.923  23.475  1.00 39.30           H  
ATOM    136  N   MET A  11      17.456  30.498  23.858  1.00 38.08           N  
ATOM    137  H   MET A  11      17.644  31.485  23.963  1.00 38.08           H  
ATOM    138  CA  MET A  11      16.157  30.107  23.312  1.00 38.08           C  
ATOM    139  HA  MET A  11      15.854  29.150  23.735  1.00 38.08           H  
ATOM    140  C   MET A  11      16.298  29.948  21.796  1.00 38.08           C  
ATOM    141  CB  MET A  11      15.081  31.152  23.655  1.00 38.08           C  
ATOM    142  HB2 MET A  11      15.386  32.132  23.286  1.00 38.08           H  
ATOM    143  HB3 MET A  11      14.154  30.871  23.154  1.00 38.08           H  
ATOM    144  O   MET A  11      16.397  30.932  21.065  1.00 38.08           O  
ATOM    145  CG  MET A  11      14.800  31.250  25.157  1.00 38.08           C  
ATOM    146  HG2 MET A  11      14.549  30.262  25.541  1.00 38.08           H  
ATOM    147  HG3 MET A  11      15.706  31.588  25.660  1.00 38.08           H  
ATOM    148  SD  MET A  11      13.464  32.408  25.569  1.00 38.08           S  
ATOM    149  CE  MET A  11      12.139  31.251  26.010  1.00 38.08           C  
ATOM    150  HE1 MET A  11      12.448  30.646  26.862  1.00 38.08           H  
ATOM    151  HE2 MET A  11      11.242  31.811  26.276  1.00 38.08           H  
ATOM    152  HE3 MET A  11      11.919  30.601  25.163  1.00 38.08           H  
ATOM    153  N   THR A  12      16.319  28.711  21.312  1.00 37.14           N  
ATOM    154  H   THR A  12      16.324  27.922  21.943  1.00 37.14           H  
ATOM    155  CA  THR A  12      16.144  28.407  19.891  1.00 37.14           C  
ATOM    156  HA  THR A  12      16.654  29.162  19.293  1.00 37.14           H  
ATOM    157  C   THR A  12      14.657  28.481  19.558  1.00 37.14           C  
ATOM    158  CB  THR A  12      16.743  27.037  19.528  1.00 37.14           C  
ATOM    159  HB  THR A  12      16.248  26.644  18.639  1.00 37.14           H  
ATOM    160  O   THR A  12      13.888  27.558  19.813  1.00 37.14           O  
ATOM    161  CG2 THR A  12      18.240  27.155  19.245  1.00 37.14           C  
ATOM    162 HG21 THR A  12      18.645  26.176  18.988  1.00 37.14           H  
ATOM    163 HG22 THR A  12      18.754  27.537  20.127  1.00 37.14           H  
ATOM    164 HG23 THR A  12      18.405  27.834  18.408  1.00 37.14           H  
ATOM    165  OG1 THR A  12      16.607  26.121  20.592  1.00 37.14           O  
ATOM    166  HG1 THR A  12      16.808  25.242  20.262  1.00 37.14           H  
ATOM    167  N   SER A  13      14.230  29.606  18.988  1.00 34.46           N  
ATOM    168  H   SER A  13      14.876  30.372  18.854  1.00 34.46           H  
ATOM    169  CA  SER A  13      12.926  29.727  18.346  1.00 34.46           C  
ATOM    170  HA  SER A  13      12.166  29.310  19.007  1.00 34.46           H  
ATOM    171  C   SER A  13      12.931  28.912  17.047  1.00 34.46           C  
ATOM    172  CB  SER A  13      12.580  31.206  18.118  1.00 34.46           C  
ATOM    173  HB2 SER A  13      12.344  31.660  19.081  1.00 34.46           H  
ATOM    174  HB3 SER A  13      11.702  31.278  17.476  1.00 34.46           H  
ATOM    175  O   SER A  13      13.534  29.290  16.043  1.00 34.46           O  
ATOM    176  OG  SER A  13      13.661  31.915  17.539  1.00 34.46           O  
ATOM    177  HG  SER A  13      13.402  32.829  17.401  1.00 34.46           H  
ATOM    178  N   SER A  14      12.267  27.754  17.055  1.00 36.74           N  
ATOM    179  H   SER A  14      11.863  27.421  17.918  1.00 36.74           H  
ATOM    180  CA  SER A  14      11.990  27.001  15.832  1.00 36.74           C  
ATOM    181  HA  SER A  14      12.909  26.909  15.254  1.00 36.74           H  
ATOM    182  C   SER A  14      10.964  27.777  15.004  1.00 36.74           C  
ATOM    183  CB  SER A  14      11.500  25.584  16.156  1.00 36.74           C  
ATOM    184  HB2 SER A  14      12.263  25.056  16.728  1.00 36.74           H  
ATOM    185  HB3 SER A  14      11.325  25.043  15.225  1.00 36.74           H  
ATOM    186  O   SER A  14       9.778  27.814  15.334  1.00 36.74           O  
ATOM    187  OG  SER A  14      10.301  25.624  16.899  1.00 36.74           O  
ATOM    188  HG  SER A  14       9.710  26.246  16.468  1.00 36.74           H  
ATOM    189  N   SER A  15      11.418  28.425  13.935  1.00 34.32           N  
ATOM    190  H   SER A  15      12.410  28.411  13.743  1.00 34.32           H  
ATOM    191  CA  SER A  15      10.532  29.016  12.936  1.00 34.32           C  
ATOM    192  HA  SER A  15       9.762  29.590  13.452  1.00 34.32           H  
ATOM    193  C   SER A  15       9.838  27.897  12.153  1.00 34.32           C  
ATOM    194  CB  SER A  15      11.290  29.998  12.031  1.00 34.32           C  
ATOM    195  HB2 SER A  15      11.576  30.872  12.616  1.00 34.32           H  
ATOM    196  HB3 SER A  15      10.625  30.324  11.231  1.00 34.32           H  
ATOM    197  O   SER A  15      10.414  27.246  11.282  1.00 34.32           O  
ATOM    198  OG  SER A  15      12.453  29.426  11.464  1.00 34.32           O  
ATOM    199  HG  SER A  15      13.225  29.803  11.891  1.00 34.32           H  
ATOM    200  N   THR A  16       8.576  27.635  12.488  1.00 39.13           N  
ATOM    201  H   THR A  16       8.201  28.049  13.330  1.00 39.13           H  
ATOM    202  CA  THR A  16       7.722  26.716  11.731  1.00 39.13           C  
ATOM    203  HA  THR A  16       8.291  25.815  11.504  1.00 39.13           H  
ATOM    204  C   THR A  16       7.326  27.394  10.424  1.00 39.13           C  
ATOM    205  CB  THR A  16       6.490  26.292  12.545  1.00 39.13           C  
ATOM    206  HB  THR A  16       5.822  27.143  12.684  1.00 39.13           H  
ATOM    207  O   THR A  16       6.412  28.215  10.382  1.00 39.13           O  
ATOM    208  CG2 THR A  16       5.731  25.139  11.886  1.00 39.13           C  
ATOM    209 HG21 THR A  16       5.361  25.450  10.909  1.00 39.13           H  
ATOM    210 HG22 THR A  16       4.880  24.859  12.506  1.00 39.13           H  
ATOM    211 HG23 THR A  16       6.390  24.279  11.767  1.00 39.13           H  
ATOM    212  OG1 THR A  16       6.909  25.830  13.807  1.00 39.13           O  
ATOM    213  HG1 THR A  16       6.130  25.656  14.341  1.00 39.13           H  
ATOM    214  N   VAL A  17       8.041  27.077   9.345  1.00 40.11           N  
ATOM    215  H   VAL A  17       8.865  26.507   9.477  1.00 40.11           H  
ATOM    216  CA  VAL A  17       7.648  27.462   7.983  1.00 40.11           C  
ATOM    217  HA  VAL A  17       7.624  28.550   7.937  1.00 40.11           H  
ATOM    218  C   VAL A  17       6.254  26.877   7.698  1.00 40.11           C  
ATOM    219  CB  VAL A  17       8.672  26.962   6.944  1.00 40.11           C  
ATOM    220  HB  VAL A  17       8.703  25.873   6.962  1.00 40.11           H  
ATOM    221  O   VAL A  17       6.063  25.678   7.926  1.00 40.11           O  
ATOM    222  CG1 VAL A  17       8.306  27.417   5.524  1.00 40.11           C  
ATOM    223 HG11 VAL A  17       9.067  27.079   4.821  1.00 40.11           H  
ATOM    224 HG12 VAL A  17       7.352  26.985   5.223  1.00 40.11           H  
ATOM    225 HG13 VAL A  17       8.241  28.504   5.483  1.00 40.11           H  
ATOM    226  CG2 VAL A  17      10.082  27.487   7.254  1.00 40.11           C  
ATOM    227 HG21 VAL A  17      10.080  28.577   7.278  1.00 40.11           H  
ATOM    228 HG22 VAL A  17      10.783  27.149   6.491  1.00 40.11           H  
ATOM    229 HG23 VAL A  17      10.427  27.117   8.219  1.00 40.11           H  
ATOM    230  N   PRO A  18       5.277  27.662   7.201  1.00 39.35           N  
ATOM    231  CA  PRO A  18       3.946  27.154   6.881  1.00 39.35           C  
ATOM    232  HA  PRO A  18       3.480  26.807   7.803  1.00 39.35           H  
ATOM    233  C   PRO A  18       4.034  26.001   5.874  1.00 39.35           C  
ATOM    234  CB  PRO A  18       3.149  28.346   6.338  1.00 39.35           C  
ATOM    235  HB2 PRO A  18       3.196  28.375   5.249  1.00 39.35           H  
ATOM    236  HB3 PRO A  18       2.111  28.318   6.669  1.00 39.35           H  
ATOM    237  O   PRO A  18       4.495  26.170   4.743  1.00 39.35           O  
ATOM    238  CG  PRO A  18       3.885  29.561   6.898  1.00 39.35           C  
ATOM    239  HG2 PRO A  18       3.778  30.433   6.253  1.00 39.35           H  
ATOM    240  HG3 PRO A  18       3.514  29.779   7.899  1.00 39.35           H  
ATOM    241  CD  PRO A  18       5.336  29.098   6.986  1.00 39.35           C  
ATOM    242  HD2 PRO A  18       5.851  29.305   6.048  1.00 39.35           H  
ATOM    243  HD3 PRO A  18       5.825  29.611   7.814  1.00 39.35           H  
ATOM    244  N   ARG A  19       3.613  24.808   6.300  1.00 49.33           N  
ATOM    245  H   ARG A  19       3.268  24.747   7.247  1.00 49.33           H  
ATOM    246  CA  ARG A  19       3.577  23.598   5.473  1.00 49.33           C  
ATOM    247  HA  ARG A  19       4.517  23.530   4.926  1.00 49.33           H  
ATOM    248  C   ARG A  19       2.433  23.747   4.468  1.00 49.33           C  
ATOM    249  CB  ARG A  19       3.453  22.393   6.418  1.00 49.33           C  
ATOM    250  HB2 ARG A  19       2.461  22.397   6.871  1.00 49.33           H  
ATOM    251  HB3 ARG A  19       4.180  22.538   7.217  1.00 49.33           H  
ATOM    252  O   ARG A  19       1.307  24.051   4.846  1.00 49.33           O  
ATOM    253  CG  ARG A  19       3.716  21.010   5.799  1.00 49.33           C  
ATOM    254  HG2 ARG A  19       4.632  21.024   5.208  1.00 49.33           H  
ATOM    255  HG3 ARG A  19       2.873  20.729   5.168  1.00 49.33           H  
ATOM    256  CD  ARG A  19       3.867  20.019   6.964  1.00 49.33           C  
ATOM    257  HD2 ARG A  19       4.813  20.221   7.467  1.00 49.33           H  
ATOM    258  HD3 ARG A  19       3.057  20.197   7.671  1.00 49.33           H  
ATOM    259  NE  ARG A  19       3.807  18.604   6.560  1.00 49.33           N  
ATOM    260  HE  ARG A  19       3.321  18.378   5.704  1.00 49.33           H  
ATOM    261  NH1 ARG A  19       4.539  17.713   8.561  1.00 49.33           N  
ATOM    262 HH11 ARG A  19       4.627  16.905   9.160  1.00 49.33           H  
ATOM    263 HH12 ARG A  19       4.676  18.641   8.936  1.00 49.33           H  
ATOM    264  NH2 ARG A  19       3.780  16.372   7.005  1.00 49.33           N  
ATOM    265 HH21 ARG A  19       3.888  15.605   7.653  1.00 49.33           H  
ATOM    266 HH22 ARG A  19       3.139  16.227   6.238  1.00 49.33           H  
ATOM    267  CZ  ARG A  19       4.048  17.580   7.363  1.00 49.33           C  
ATOM    268  N   ALA A  20       2.736  23.622   3.178  1.00 49.69           N  
ATOM    269  H   ALA A  20       3.687  23.400   2.919  1.00 49.69           H  
ATOM    270  CA  ALA A  20       1.739  23.798   2.129  1.00 49.69           C  
ATOM    271  HA  ALA A  20       1.232  24.748   2.300  1.00 49.69           H  
ATOM    272  C   ALA A  20       0.695  22.675   2.182  1.00 49.69           C  
ATOM    273  CB  ALA A  20       2.440  23.865   0.767  1.00 49.69           C  
ATOM    274  HB1 ALA A  20       3.147  24.694   0.756  1.00 49.69           H  
ATOM    275  HB2 ALA A  20       2.971  22.932   0.579  1.00 49.69           H  
ATOM    276  HB3 ALA A  20       1.695  24.015  -0.016  1.00 49.69           H  
ATOM    277  O   ALA A  20       1.050  21.504   2.077  1.00 49.69           O  
ATOM    278  N   ILE A  21      -0.576  23.066   2.282  1.00 55.81           N  
ATOM    279  H   ILE A  21      -0.757  24.038   2.491  1.00 55.81           H  
ATOM    280  CA  ILE A  21      -1.710  22.149   2.373  1.00 55.81           C  
ATOM    281  HA  ILE A  21      -1.436  21.396   3.113  1.00 55.81           H  
ATOM    282  C   ILE A  21      -1.921  21.389   1.063  1.00 55.81           C  
ATOM    283  CB  ILE A  21      -2.964  22.890   2.899  1.00 55.81           C  
ATOM    284  HB  ILE A  21      -3.070  23.804   2.315  1.00 55.81           H  
ATOM    285  O   ILE A  21      -2.054  21.998  -0.010  1.00 55.81           O  
ATOM    286  CG1 ILE A  21      -2.762  23.306   4.378  1.00 55.81           C  
ATOM    287 HG12 ILE A  21      -2.807  22.425   5.018  1.00 55.81           H  
ATOM    288 HG13 ILE A  21      -1.774  23.749   4.502  1.00 55.81           H  
ATOM    289  CG2 ILE A  21      -4.255  22.077   2.683  1.00 55.81           C  
ATOM    290 HG21 ILE A  21      -4.114  21.037   2.976  1.00 55.81           H  
ATOM    291 HG22 ILE A  21      -4.530  22.089   1.628  1.00 55.81           H  
ATOM    292 HG23 ILE A  21      -5.086  22.487   3.257  1.00 55.81           H  
ATOM    293  CD1 ILE A  21      -3.783  24.330   4.890  1.00 55.81           C  
ATOM    294 HD11 ILE A  21      -4.779  23.889   4.941  1.00 55.81           H  
ATOM    295 HD12 ILE A  21      -3.799  25.201   4.235  1.00 55.81           H  
ATOM    296 HD13 ILE A  21      -3.499  24.646   5.894  1.00 55.81           H  
ATOM    297  N   ALA A  22      -1.948  20.057   1.149  1.00 66.20           N  
ATOM    298  H   ALA A  22      -1.831  19.644   2.063  1.00 66.20           H  
ATOM    299  CA  ALA A  22      -2.324  19.191   0.039  1.00 66.20           C  
ATOM    300  HA  ALA A  22      -1.662  19.399  -0.801  1.00 66.20           H  
ATOM    301  C   ALA A  22      -3.771  19.486  -0.388  1.00 66.20           C  
ATOM    302  CB  ALA A  22      -2.135  17.730   0.442  1.00 66.20           C  
ATOM    303  HB1 ALA A  22      -1.087  17.529   0.663  1.00 66.20           H  
ATOM    304  HB2 ALA A  22      -2.745  17.495   1.315  1.00 66.20           H  
ATOM    305  HB3 ALA A  22      -2.459  17.098  -0.385  1.00 66.20           H  
ATOM    306  O   ALA A  22      -4.668  19.631   0.442  1.00 66.20           O  
ATOM    307  N   LYS A  23      -4.010  19.609  -1.698  1.00 70.79           N  
ATOM    308  H   LYS A  23      -3.279  19.336  -2.339  1.00 70.79           H  
ATOM    309  CA  LYS A  23      -5.329  19.963  -2.238  1.00 70.79           C  
ATOM    310  HA  LYS A  23      -5.957  20.327  -1.424  1.00 70.79           H  
ATOM    311  C   LYS A  23      -6.027  18.730  -2.798  1.00 70.79           C  
ATOM    312  CB  LYS A  23      -5.226  21.089  -3.281  1.00 70.79           C  
ATOM    313  HB2 LYS A  23      -4.526  20.800  -4.065  1.00 70.79           H  
ATOM    314  HB3 LYS A  23      -6.209  21.219  -3.733  1.00 70.79           H  
ATOM    315  O   LYS A  23      -5.423  17.994  -3.577  1.00 70.79           O  
ATOM    316  CG  LYS A  23      -4.788  22.424  -2.653  1.00 70.79           C  
ATOM    317  HG2 LYS A  23      -5.407  22.623  -1.778  1.00 70.79           H  
ATOM    318  HG3 LYS A  23      -3.748  22.355  -2.336  1.00 70.79           H  
ATOM    319  CD  LYS A  23      -4.946  23.585  -3.646  1.00 70.79           C  
ATOM    320  HD2 LYS A  23      -4.293  23.423  -4.503  1.00 70.79           H  
ATOM    321  HD3 LYS A  23      -5.982  23.608  -3.986  1.00 70.79           H  
ATOM    322  CE  LYS A  23      -4.607  24.914  -2.957  1.00 70.79           C  
ATOM    323  HE2 LYS A  23      -5.161  24.955  -2.019  1.00 70.79           H  
ATOM    324  HE3 LYS A  23      -3.547  24.925  -2.703  1.00 70.79           H  
ATOM    325  NZ  LYS A  23      -4.973  26.085  -3.798  1.00 70.79           N  
ATOM    326  HZ1 LYS A  23      -4.510  26.070  -4.695  1.00 70.79           H  
ATOM    327  HZ2 LYS A  23      -4.759  26.948  -3.318  1.00 70.79           H  
ATOM    328  HZ3 LYS A  23      -5.970  26.083  -3.960  1.00 70.79           H  
ATOM    329  N   SER A  24      -7.305  18.585  -2.453  1.00 85.84           N  
ATOM    330  H   SER A  24      -7.683  19.191  -1.739  1.00 85.84           H  
ATOM    331  CA  SER A  24      -8.220  17.646  -3.103  1.00 85.84           C  
ATOM    332  HA  SER A  24      -7.854  16.633  -2.936  1.00 85.84           H  
ATOM    333  C   SER A  24      -8.282  17.919  -4.610  1.00 85.84           C  
ATOM    334  CB  SER A  24      -9.613  17.756  -2.474  1.00 85.84           C  
ATOM    335  HB2 SER A  24     -10.016  18.753  -2.650  1.00 85.84           H  
ATOM    336  HB3 SER A  24      -9.537  17.595  -1.398  1.00 85.84           H  
ATOM    337  O   SER A  24      -8.278  19.074  -5.054  1.00 85.84           O  
ATOM    338  OG  SER A  24     -10.486  16.792  -3.022  1.00 85.84           O  
ATOM    339  HG  SER A  24     -11.204  16.650  -2.401  1.00 85.84           H  
ATOM    340  N   THR A  25      -8.308  16.853  -5.399  1.00 91.28           N  
ATOM    341  H   THR A  25      -8.319  15.951  -4.945  1.00 91.28           H  
ATOM    342  CA  THR A  25      -8.301  16.862  -6.864  1.00 91.28           C  
ATOM    343  HA  THR A  25      -8.295  17.895  -7.211  1.00 91.28           H  
ATOM    344  C   THR A  25      -9.572  16.206  -7.411  1.00 91.28           C  
ATOM    345  CB  THR A  25      -7.044  16.178  -7.426  1.00 91.28           C  
ATOM    346  HB  THR A  25      -6.980  16.400  -8.491  1.00 91.28           H  
ATOM    347  O   THR A  25     -10.364  15.643  -6.661  1.00 91.28           O  
ATOM    348  CG2 THR A  25      -5.731  16.588  -6.767  1.00 91.28           C  
ATOM    349 HG21 THR A  25      -4.912  16.117  -7.310  1.00 91.28           H  
ATOM    350 HG22 THR A  25      -5.616  17.671  -6.814  1.00 91.28           H  
ATOM    351 HG23 THR A  25      -5.696  16.269  -5.726  1.00 91.28           H  
ATOM    352  OG1 THR A  25      -7.136  14.796  -7.271  1.00 91.28           O  
ATOM    353  HG1 THR A  25      -7.102  14.617  -6.328  1.00 91.28           H  
ATOM    354  N   LYS A  26      -9.801  16.297  -8.725  1.00 93.46           N  
ATOM    355  H   LYS A  26      -9.096  16.735  -9.301  1.00 93.46           H  
ATOM    356  CA  LYS A  26     -10.931  15.654  -9.413  1.00 93.46           C  
ATOM    357  HA  LYS A  26     -11.421  14.941  -8.750  1.00 93.46           H  
ATOM    358  C   LYS A  26     -10.402  14.850 -10.598  1.00 93.46           C  
ATOM    359  CB  LYS A  26     -11.978  16.695  -9.844  1.00 93.46           C  
ATOM    360  HB2 LYS A  26     -11.509  17.438 -10.490  1.00 93.46           H  
ATOM    361  HB3 LYS A  26     -12.746  16.181 -10.422  1.00 93.46           H  
ATOM    362  O   LYS A  26     -10.334  15.361 -11.713  1.00 93.46           O  
ATOM    363  CG  LYS A  26     -12.649  17.402  -8.658  1.00 93.46           C  
ATOM    364  HG2 LYS A  26     -11.911  17.996  -8.118  1.00 93.46           H  
ATOM    365  HG3 LYS A  26     -13.070  16.656  -7.985  1.00 93.46           H  
ATOM    366  CD  LYS A  26     -13.769  18.320  -9.163  1.00 93.46           C  
ATOM    367  HD2 LYS A  26     -14.501  17.717  -9.700  1.00 93.46           H  
ATOM    368  HD3 LYS A  26     -13.349  19.060  -9.845  1.00 93.46           H  
ATOM    369  CE  LYS A  26     -14.450  19.025  -7.986  1.00 93.46           C  
ATOM    370  HE2 LYS A  26     -13.713  19.641  -7.470  1.00 93.46           H  
ATOM    371  HE3 LYS A  26     -14.795  18.264  -7.286  1.00 93.46           H  
ATOM    372  NZ  LYS A  26     -15.594  19.850  -8.447  1.00 93.46           N  
ATOM    373  HZ1 LYS A  26     -16.270  19.264  -8.916  1.00 93.46           H  
ATOM    374  HZ2 LYS A  26     -15.284  20.561  -9.095  1.00 93.46           H  
ATOM    375  HZ3 LYS A  26     -16.049  20.293  -7.662  1.00 93.46           H  
ATOM    376  N   ILE A  27      -9.938  13.636 -10.323  1.00 95.17           N  
ATOM    377  H   ILE A  27     -10.019  13.307  -9.372  1.00 95.17           H  
ATOM    378  CA  ILE A  27      -9.369  12.704 -11.307  1.00 95.17           C  
ATOM    379  HA  ILE A  27      -9.105  13.242 -12.218  1.00 95.17           H  
ATOM    380  C   ILE A  27     -10.392  11.640 -11.704  1.00 95.17           C  
ATOM    381  CB  ILE A  27      -8.091  12.055 -10.727  1.00 95.17           C  
ATOM    382  HB  ILE A  27      -8.371  11.512  -9.824  1.00 95.17           H  
ATOM    383  O   ILE A  27     -10.522  11.315 -12.887  1.00 95.17           O  
ATOM    384  CG1 ILE A  27      -7.018  13.089 -10.324  1.00 95.17           C  
ATOM    385 HG12 ILE A  27      -7.375  13.622  -9.443  1.00 95.17           H  
ATOM    386 HG13 ILE A  27      -6.106  12.567 -10.035  1.00 95.17           H  
ATOM    387  CG2 ILE A  27      -7.483  11.028 -11.694  1.00 95.17           C  
ATOM    388 HG21 ILE A  27      -7.267  11.490 -12.658  1.00 95.17           H  
ATOM    389 HG22 ILE A  27      -8.168  10.192 -11.830  1.00 95.17           H  
ATOM    390 HG23 ILE A  27      -6.561  10.628 -11.271  1.00 95.17           H  
ATOM    391  CD1 ILE A  27      -6.666  14.133 -11.392  1.00 95.17           C  
ATOM    392 HD11 ILE A  27      -7.505  14.812 -11.547  1.00 95.17           H  
ATOM    393 HD12 ILE A  27      -5.811  14.718 -11.054  1.00 95.17           H  
ATOM    394 HD13 ILE A  27      -6.420  13.649 -12.337  1.00 95.17           H  
ATOM    395  N   PHE A  28     -11.111  11.107 -10.717  1.00 96.26           N  
ATOM    396  H   PHE A  28     -10.932  11.421  -9.773  1.00 96.26           H  
ATOM    397  CA  PHE A  28     -12.109  10.061 -10.894  1.00 96.26           C  
ATOM    398  HA  PHE A  28     -12.063   9.687 -11.916  1.00 96.26           H  
ATOM    399  C   PHE A  28     -13.517  10.597 -10.657  1.00 96.26           C  
ATOM    400  CB  PHE A  28     -11.805   8.892  -9.953  1.00 96.26           C  
ATOM    401  HB2 PHE A  28     -12.513   8.087 -10.153  1.00 96.26           H  
ATOM    402  HB3 PHE A  28     -11.966   9.218  -8.925  1.00 96.26           H  
ATOM    403  O   PHE A  28     -13.761  11.314  -9.692  1.00 96.26           O  
ATOM    404  CG  PHE A  28     -10.402   8.339 -10.087  1.00 96.26           C  
ATOM    405  CD1 PHE A  28      -9.993   7.733 -11.290  1.00 96.26           C  
ATOM    406  HD1 PHE A  28     -10.676   7.683 -12.125  1.00 96.26           H  
ATOM    407  CD2 PHE A  28      -9.510   8.415  -9.003  1.00 96.26           C  
ATOM    408  HD2 PHE A  28      -9.814   8.882  -8.078  1.00 96.26           H  
ATOM    409  CE1 PHE A  28      -8.706   7.176 -11.400  1.00 96.26           C  
ATOM    410  HE1 PHE A  28      -8.396   6.691 -12.314  1.00 96.26           H  
ATOM    411  CE2 PHE A  28      -8.230   7.849  -9.110  1.00 96.26           C  
ATOM    412  HE2 PHE A  28      -7.567   7.873  -8.257  1.00 96.26           H  
ATOM    413  CZ  PHE A  28      -7.828   7.228 -10.304  1.00 96.26           C  
ATOM    414  HZ  PHE A  28      -6.847   6.780 -10.366  1.00 96.26           H  
ATOM    415  N   ASP A  29     -14.455  10.193 -11.504  1.00 93.16           N  
ATOM    416  H   ASP A  29     -14.206   9.589 -12.274  1.00 93.16           H  
ATOM    417  CA  ASP A  29     -15.870  10.502 -11.335  1.00 93.16           C  
ATOM    418  HA  ASP A  29     -16.003  11.283 -10.586  1.00 93.16           H  
ATOM    419  C   ASP A  29     -16.572   9.236 -10.839  1.00 93.16           C  
ATOM    420  CB  ASP A  29     -16.446  11.043 -12.653  1.00 93.16           C  
ATOM    421  HB2 ASP A  29     -16.323  10.294 -13.435  1.00 93.16           H  
ATOM    422  HB3 ASP A  29     -17.513  11.223 -12.521  1.00 93.16           H  
ATOM    423  O   ASP A  29     -16.849   8.327 -11.620  1.00 93.16           O  
ATOM    424  CG  ASP A  29     -15.780  12.354 -13.091  1.00 93.16           C  
ATOM    425  OD1 ASP A  29     -15.693  13.279 -12.250  1.00 93.16           O  
ATOM    426  OD2 ASP A  29     -15.352  12.418 -14.270  1.00 93.16           O  
ATOM    427  N   VAL A  30     -16.796   9.151  -9.524  1.00 91.08           N  
ATOM    428  H   VAL A  30     -16.523   9.928  -8.940  1.00 91.08           H  
ATOM    429  CA  VAL A  30     -17.523   8.041  -8.891  1.00 91.08           C  
ATOM    430  HA  VAL A  30     -17.522   7.184  -9.565  1.00 91.08           H  
ATOM    431  C   VAL A  30     -18.958   8.501  -8.619  1.00 91.08           C  
ATOM    432  CB  VAL A  30     -16.864   7.560  -7.586  1.00 91.08           C  
ATOM    433  HB  VAL A  30     -16.964   8.330  -6.822  1.00 91.08           H  
ATOM    434  O   VAL A  30     -19.143   9.456  -7.854  1.00 91.08           O  
ATOM    435  CG1 VAL A  30     -17.537   6.272  -7.101  1.00 91.08           C  
ATOM    436 HG11 VAL A  30     -17.401   5.469  -7.826  1.00 91.08           H  
ATOM    437 HG12 VAL A  30     -17.097   5.977  -6.148  1.00 91.08           H  
ATOM    438 HG13 VAL A  30     -18.607   6.421  -6.956  1.00 91.08           H  
ATOM    439  CG2 VAL A  30     -15.373   7.238  -7.740  1.00 91.08           C  
ATOM    440 HG21 VAL A  30     -14.952   7.025  -6.758  1.00 91.08           H  
ATOM    441 HG22 VAL A  30     -14.837   8.076  -8.186  1.00 91.08           H  
ATOM    442 HG23 VAL A  30     -15.244   6.354  -8.364  1.00 91.08           H  
ATOM    443  N   PRO A  31     -19.979   7.879  -9.228  1.00 85.45           N  
ATOM    444  CA  PRO A  31     -21.365   8.242  -8.964  1.00 85.45           C  
ATOM    445  HA  PRO A  31     -21.477   9.309  -9.159  1.00 85.45           H  
ATOM    446  C   PRO A  31     -21.764   7.953  -7.509  1.00 85.45           C  
ATOM    447  CB  PRO A  31     -22.213   7.473  -9.977  1.00 85.45           C  
ATOM    448  HB2 PRO A  31     -22.650   6.599  -9.495  1.00 85.45           H  
ATOM    449  HB3 PRO A  31     -23.005   8.096 -10.393  1.00 85.45           H  
ATOM    450  O   PRO A  31     -21.276   7.022  -6.871  1.00 85.45           O  
ATOM    451  CG  PRO A  31     -21.216   7.045 -11.056  1.00 85.45           C  
ATOM    452  HG2 PRO A  31     -21.110   7.848 -11.786  1.00 85.45           H  
ATOM    453  HG3 PRO A  31     -21.516   6.123 -11.555  1.00 85.45           H  
ATOM    454  CD  PRO A  31     -19.907   6.889 -10.291  1.00 85.45           C  
ATOM    455  HD2 PRO A  31     -19.073   7.067 -10.969  1.00 85.45           H  
ATOM    456  HD3 PRO A  31     -19.835   5.893  -9.854  1.00 85.45           H  
ATOM    457  N   LYS A  32     -22.652   8.784  -6.954  1.00 78.51           N  
ATOM    458  H   LYS A  32     -23.097   9.466  -7.553  1.00 78.51           H  
ATOM    459  CA  LYS A  32     -23.096   8.653  -5.559  1.00 78.51           C  
ATOM    460  HA  LYS A  32     -22.215   8.513  -4.933  1.00 78.51           H  
ATOM    461  C   LYS A  32     -23.986   7.424  -5.369  1.00 78.51           C  
ATOM    462  CB  LYS A  32     -23.857   9.902  -5.099  1.00 78.51           C  
ATOM    463  HB2 LYS A  32     -24.671  10.105  -5.795  1.00 78.51           H  
ATOM    464  HB3 LYS A  32     -24.295   9.691  -4.123  1.00 78.51           H  
ATOM    465  O   LYS A  32     -24.853   7.166  -6.195  1.00 78.51           O  
ATOM    466  CG  LYS A  32     -22.963  11.141  -4.970  1.00 78.51           C  
ATOM    467  HG2 LYS A  32     -22.114  10.908  -4.328  1.00 78.51           H  
ATOM    468  HG3 LYS A  32     -22.599  11.439  -5.953  1.00 78.51           H  
ATOM    469  CD  LYS A  32     -23.774  12.283  -4.347  1.00 78.51           C  
ATOM    470  HD2 LYS A  32     -24.147  11.959  -3.375  1.00 78.51           H  
ATOM    471  HD3 LYS A  32     -24.621  12.516  -4.992  1.00 78.51           H  
ATOM    472  CE  LYS A  32     -22.902  13.528  -4.166  1.00 78.51           C  
ATOM    473  HE2 LYS A  32     -22.573  13.869  -5.147  1.00 78.51           H  
ATOM    474  HE3 LYS A  32     -22.018  13.248  -3.593  1.00 78.51           H  
ATOM    475  NZ  LYS A  32     -23.650  14.598  -3.460  1.00 78.51           N  
ATOM    476  HZ1 LYS A  32     -24.475  14.858  -3.982  1.00 78.51           H  
ATOM    477  HZ2 LYS A  32     -23.068  15.414  -3.332  1.00 78.51           H  
ATOM    478  HZ3 LYS A  32     -23.940  14.271  -2.550  1.00 78.51           H  
ATOM    479  N   GLY A  33     -23.843   6.764  -4.218  1.00 71.34           N  
ATOM    480  H   GLY A  33     -23.071   7.008  -3.613  1.00 71.34           H  
ATOM    481  CA  GLY A  33     -24.721   5.667  -3.795  1.00 71.34           C  
ATOM    482  HA2 GLY A  33     -25.760   5.951  -3.961  1.00 71.34           H  
ATOM    483  HA3 GLY A  33     -24.577   5.488  -2.729  1.00 71.34           H  
ATOM    484  C   GLY A  33     -24.481   4.342  -4.518  1.00 71.34           C  
ATOM    485  O   GLY A  33     -25.288   3.429  -4.376  1.00 71.34           O  
ATOM    486  N   GLU A  34     -23.403   4.236  -5.293  1.00 75.58           N  
ATOM    487  H   GLU A  34     -22.769   5.016  -5.389  1.00 75.58           H  
ATOM    488  CA  GLU A  34     -23.056   3.000  -5.984  1.00 75.58           C  
ATOM    489  HA  GLU A  34     -23.977   2.463  -6.212  1.00 75.58           H  
ATOM    490  C   GLU A  34     -22.222   2.047  -5.110  1.00 75.58           C  
ATOM    491  CB  GLU A  34     -22.388   3.306  -7.328  1.00 75.58           C  
ATOM    492  HB2 GLU A  34     -22.159   2.339  -7.777  1.00 75.58           H  
ATOM    493  HB3 GLU A  34     -21.470   3.872  -7.174  1.00 75.58           H  
ATOM    494  O   GLU A  34     -21.736   2.402  -4.037  1.00 75.58           O  
ATOM    495  CG  GLU A  34     -23.317   4.038  -8.308  1.00 75.58           C  
ATOM    496  HG2 GLU A  34     -23.479   5.055  -7.950  1.00 75.58           H  
ATOM    497  HG3 GLU A  34     -24.280   3.529  -8.314  1.00 75.58           H  
ATOM    498  CD  GLU A  34     -22.770   4.082  -9.746  1.00 75.58           C  
ATOM    499  OE1 GLU A  34     -23.581   4.179 -10.693  1.00 75.58           O  
ATOM    500  OE2 GLU A  34     -21.537   4.124  -9.919  1.00 75.58           O  
ATOM    501  N   ASP A  35     -22.094   0.808  -5.579  1.00 85.10           N  
ATOM    502  H   ASP A  35     -22.429   0.625  -6.515  1.00 85.10           H  
ATOM    503  CA  ASP A  35     -21.379  -0.288  -4.928  1.00 85.10           C  
ATOM    504  HA  ASP A  35     -21.542  -0.206  -3.853  1.00 85.10           H  
ATOM    505  C   ASP A  35     -19.854  -0.244  -5.168  1.00 85.10           C  
ATOM    506  CB  ASP A  35     -22.006  -1.618  -5.403  1.00 85.10           C  
ATOM    507  HB2 ASP A  35     -23.073  -1.601  -5.178  1.00 85.10           H  
ATOM    508  HB3 ASP A  35     -21.566  -2.433  -4.828  1.00 85.10           H  
ATOM    509  O   ASP A  35     -19.329   0.539  -5.968  1.00 85.10           O  
ATOM    510  CG  ASP A  35     -21.825  -1.925  -6.902  1.00 85.10           C  
ATOM    511  OD1 ASP A  35     -21.224  -1.102  -7.635  1.00 85.10           O  
ATOM    512  OD2 ASP A  35     -22.226  -3.030  -7.329  1.00 85.10           O  
ATOM    513  N   GLY A  36     -19.112  -1.144  -4.510  1.00 85.41           N  
ATOM    514  H   GLY A  36     -19.561  -1.728  -3.819  1.00 85.41           H  
ATOM    515  CA  GLY A  36     -17.657  -1.263  -4.696  1.00 85.41           C  
ATOM    516  HA2 GLY A  36     -17.176  -0.339  -4.377  1.00 85.41           H  
ATOM    517  HA3 GLY A  36     -17.281  -2.076  -4.076  1.00 85.41           H  
ATOM    518  C   GLY A  36     -17.250  -1.542  -6.151  1.00 85.41           C  
ATOM    519  O   GLY A  36     -16.216  -1.065  -6.620  1.00 85.41           O  
ATOM    520  N   ARG A  37     -18.102  -2.225  -6.931  1.00 89.90           N  
ATOM    521  H   ARG A  37     -18.995  -2.479  -6.534  1.00 89.90           H  
ATOM    522  CA  ARG A  37     -17.870  -2.455  -8.367  1.00 89.90           C  
ATOM    523  HA  ARG A  37     -16.903  -2.943  -8.489  1.00 89.90           H  
ATOM    524  C   ARG A  37     -17.813  -1.144  -9.143  1.00 89.90           C  
ATOM    525  CB  ARG A  37     -18.984  -3.359  -8.908  1.00 89.90           C  
ATOM    526  HB2 ARG A  37     -19.014  -4.268  -8.306  1.00 89.90           H  
ATOM    527  HB3 ARG A  37     -19.943  -2.852  -8.804  1.00 89.90           H  
ATOM    528  O   ARG A  37     -17.076  -1.040 -10.126  1.00 89.90           O  
ATOM    529  CG  ARG A  37     -18.796  -3.728 -10.386  1.00 89.90           C  
ATOM    530  HG2 ARG A  37     -18.762  -2.823 -10.992  1.00 89.90           H  
ATOM    531  HG3 ARG A  37     -17.864  -4.279 -10.518  1.00 89.90           H  
ATOM    532  CD  ARG A  37     -19.977  -4.567 -10.876  1.00 89.90           C  
ATOM    533  HD2 ARG A  37     -19.883  -4.704 -11.953  1.00 89.90           H  
ATOM    534  HD3 ARG A  37     -20.896  -4.019 -10.667  1.00 89.90           H  
ATOM    535  NE  ARG A  37     -20.021  -5.888 -10.227  1.00 89.90           N  
ATOM    536  HE  ARG A  37     -19.269  -6.109  -9.590  1.00 89.90           H  
ATOM    537  NH1 ARG A  37     -22.073  -6.536 -11.018  1.00 89.90           N  
ATOM    538 HH11 ARG A  37     -22.251  -5.577 -11.281  1.00 89.90           H  
ATOM    539 HH12 ARG A  37     -22.836  -7.197 -10.998  1.00 89.90           H  
ATOM    540  NH2 ARG A  37     -20.910  -7.916  -9.708  1.00 89.90           N  
ATOM    541 HH21 ARG A  37     -20.125  -8.111  -9.103  1.00 89.90           H  
ATOM    542 HH22 ARG A  37     -21.675  -8.575  -9.739  1.00 89.90           H  
ATOM    543  CZ  ARG A  37     -20.996  -6.771 -10.321  1.00 89.90           C  
ATOM    544  N   SER A  38     -18.577  -0.154  -8.724  1.00 90.40           N  
ATOM    545  H   SER A  38     -19.198  -0.306  -7.942  1.00 90.40           H  
ATOM    546  CA  SER A  38     -18.639   1.123  -9.411  1.00 90.40           C  
ATOM    547  HA  SER A  38     -18.617   0.954 -10.488  1.00 90.40           H  
ATOM    548  C   SER A  38     -17.469   2.036  -9.069  1.00 90.40           C  
ATOM    549  CB  SER A  38     -19.957   1.774  -9.105  1.00 90.40           C  
ATOM    550  HB2 SER A  38     -20.009   2.061  -8.055  1.00 90.40           H  
ATOM    551  HB3 SER A  38     -19.963   2.650  -9.753  1.00 90.40           H  
ATOM    552  O   SER A  38     -16.893   2.641  -9.976  1.00 90.40           O  
ATOM    553  OG  SER A  38     -21.001   0.871  -9.453  1.00 90.40           O  
ATOM    554  HG  SER A  38     -21.110   0.231  -8.747  1.00 90.40           H  
ATOM    555  N   VAL A  39     -17.006   2.009  -7.813  1.00 93.30           N  
ATOM    556  H   VAL A  39     -17.545   1.514  -7.116  1.00 93.30           H  
ATOM    557  CA  VAL A  39     -15.688   2.556  -7.439  1.00 93.30           C  
ATOM    558  HA  VAL A  39     -15.682   3.630  -7.626  1.00 93.30           H  
ATOM    559  C   VAL A  39     -14.610   1.925  -8.317  1.00 93.30           C  
ATOM    560  CB  VAL A  39     -15.369   2.316  -5.950  1.00 93.30           C  
ATOM    561  HB  VAL A  39     -15.440   1.251  -5.726  1.00 93.30           H  
ATOM    562  O   VAL A  39     -13.862   2.633  -8.995  1.00 93.30           O  
ATOM    563  CG1 VAL A  39     -13.957   2.794  -5.585  1.00 93.30           C  
ATOM    564 HG11 VAL A  39     -13.208   2.173  -6.076  1.00 93.30           H  
ATOM    565 HG12 VAL A  39     -13.805   2.700  -4.510  1.00 93.30           H  
ATOM    566 HG13 VAL A  39     -13.821   3.836  -5.875  1.00 93.30           H  
ATOM    567  CG2 VAL A  39     -16.356   3.064  -5.054  1.00 93.30           C  
ATOM    568 HG21 VAL A  39     -16.141   2.841  -4.009  1.00 93.30           H  
ATOM    569 HG22 VAL A  39     -16.259   4.139  -5.206  1.00 93.30           H  
ATOM    570 HG23 VAL A  39     -17.380   2.758  -5.270  1.00 93.30           H  
ATOM    571  N   ALA A  40     -14.593   0.592  -8.412  1.00 93.90           N  
ATOM    572  H   ALA A  40     -15.183   0.050  -7.797  1.00 93.90           H  
ATOM    573  CA  ALA A  40     -13.659  -0.101  -9.282  1.00 93.90           C  
ATOM    574  HA  ALA A  40     -12.655   0.153  -8.941  1.00 93.90           H  
ATOM    575  C   ALA A  40     -13.793   0.375 -10.740  1.00 93.90           C  
ATOM    576  CB  ALA A  40     -13.827  -1.616  -9.129  1.00 93.90           C  
ATOM    577  HB1 ALA A  40     -13.047  -2.135  -9.686  1.00 93.90           H  
ATOM    578  HB2 ALA A  40     -14.803  -1.936  -9.495  1.00 93.90           H  
ATOM    579  HB3 ALA A  40     -13.745  -1.886  -8.076  1.00 93.90           H  
ATOM    580  O   ALA A  40     -12.785   0.685 -11.358  1.00 93.90           O  
ATOM    581  N   ARG A  41     -14.979   0.523 -11.330  1.00 93.62           N  
ATOM    582  H   ARG A  41     -15.807   0.286 -10.803  1.00 93.62           H  
ATOM    583  CA  ARG A  41     -15.099   1.012 -12.723  1.00 93.62           C  
ATOM    584  HA  ARG A  41     -14.486   0.391 -13.376  1.00 93.62           H  
ATOM    585  C   ARG A  41     -14.579   2.440 -12.918  1.00 93.62           C  
ATOM    586  CB  ARG A  41     -16.555   0.918 -13.176  1.00 93.62           C  
ATOM    587  HB2 ARG A  41     -17.198   1.344 -12.406  1.00 93.62           H  
ATOM    588  HB3 ARG A  41     -16.687   1.501 -14.087  1.00 93.62           H  
ATOM    589  O   ARG A  41     -13.904   2.703 -13.916  1.00 93.62           O  
ATOM    590  CG  ARG A  41     -16.957  -0.531 -13.467  1.00 93.62           C  
ATOM    591  HG2 ARG A  41     -16.434  -0.885 -14.356  1.00 93.62           H  
ATOM    592  HG3 ARG A  41     -16.707  -1.176 -12.625  1.00 93.62           H  
ATOM    593  CD  ARG A  41     -18.464  -0.564 -13.701  1.00 93.62           C  
ATOM    594  HD2 ARG A  41     -18.954  -0.174 -12.809  1.00 93.62           H  
ATOM    595  HD3 ARG A  41     -18.709   0.083 -14.543  1.00 93.62           H  
ATOM    596  NE  ARG A  41     -18.951  -1.926 -13.967  1.00 93.62           N  
ATOM    597  HE  ARG A  41     -18.258  -2.646 -14.114  1.00 93.62           H  
ATOM    598  NH1 ARG A  41     -21.180  -1.395 -13.842  1.00 93.62           N  
ATOM    599 HH11 ARG A  41     -20.943  -0.463 -13.532  1.00 93.62           H  
ATOM    600 HH12 ARG A  41     -22.157  -1.648 -13.863  1.00 93.62           H  
ATOM    601  NH2 ARG A  41     -20.570  -3.487 -14.319  1.00 93.62           N  
ATOM    602 HH21 ARG A  41     -21.549  -3.696 -14.452  1.00 93.62           H  
ATOM    603 HH22 ARG A  41     -19.867  -4.165 -14.578  1.00 93.62           H  
ATOM    604  CZ  ARG A  41     -20.226  -2.261 -14.039  1.00 93.62           C  
ATOM    605  N   ALA A  42     -14.856   3.336 -11.975  1.00 95.07           N  
ATOM    606  H   ALA A  42     -15.430   3.049 -11.195  1.00 95.07           H  
ATOM    607  CA  ALA A  42     -14.452   4.739 -12.038  1.00 95.07           C  
ATOM    608  HA  ALA A  42     -14.796   5.171 -12.977  1.00 95.07           H  
ATOM    609  C   ALA A  42     -12.926   4.933 -11.961  1.00 95.07           C  
ATOM    610  CB  ALA A  42     -15.156   5.457 -10.891  1.00 95.07           C  
ATOM    611  HB1 ALA A  42     -14.852   6.503 -10.862  1.00 95.07           H  
ATOM    612  HB2 ALA A  42     -16.236   5.407 -11.026  1.00 95.07           H  
ATOM    613  HB3 ALA A  42     -14.892   4.968  -9.953  1.00 95.07           H  
ATOM    614  O   ALA A  42     -12.384   5.842 -12.595  1.00 95.07           O  
ATOM    615  N   LEU A  43     -12.223   4.051 -11.241  1.00 95.39           N  
ATOM    616  H   LEU A  43     -12.755   3.391 -10.691  1.00 95.39           H  
ATOM    617  CA  LEU A  43     -10.762   4.033 -11.107  1.00 95.39           C  
ATOM    618  HA  LEU A  43     -10.420   5.048 -10.909  1.00 95.39           H  
ATOM    619  C   LEU A  43     -10.072   3.585 -12.413  1.00 95.39           C  
ATOM    620  CB  LEU A  43     -10.395   3.159  -9.894  1.00 95.39           C  
ATOM    621  HB2 LEU A  43     -10.865   2.183 -10.017  1.00 95.39           H  
ATOM    622  HB3 LEU A  43      -9.316   3.011  -9.868  1.00 95.39           H  
ATOM    623  O   LEU A  43      -9.529   2.482 -12.526  1.00 95.39           O  
ATOM    624  CG  LEU A  43     -10.819   3.725  -8.526  1.00 95.39           C  
ATOM    625  HG  LEU A  43     -11.889   3.930  -8.511  1.00 95.39           H  
ATOM    626  CD1 LEU A  43     -10.497   2.679  -7.466  1.00 95.39           C  
ATOM    627 HD11 LEU A  43     -11.064   1.767  -7.654  1.00 95.39           H  
ATOM    628 HD12 LEU A  43     -10.781   3.052  -6.482  1.00 95.39           H  
ATOM    629 HD13 LEU A  43      -9.429   2.459  -7.475  1.00 95.39           H  
ATOM    630  CD2 LEU A  43     -10.103   5.023  -8.172  1.00 95.39           C  
ATOM    631 HD21 LEU A  43      -9.022   4.893  -8.227  1.00 95.39           H  
ATOM    632 HD22 LEU A  43     -10.418   5.814  -8.853  1.00 95.39           H  
ATOM    633 HD23 LEU A  43     -10.375   5.325  -7.161  1.00 95.39           H  
ATOM    634  N   ASN A  44     -10.137   4.422 -13.446  1.00 93.21           N  
ATOM    635  H   ASN A  44     -10.670   5.268 -13.305  1.00 93.21           H  
ATOM    636  CA  ASN A  44      -9.667   4.101 -14.790  1.00 93.21           C  
ATOM    637  HA  ASN A  44      -9.831   3.037 -14.957  1.00 93.21           H  
ATOM    638  C   ASN A  44      -8.162   4.382 -14.964  1.00 93.21           C  
ATOM    639  CB  ASN A  44     -10.539   4.864 -15.799  1.00 93.21           C  
ATOM    640  HB2 ASN A  44     -11.586   4.739 -15.525  1.00 93.21           H  
ATOM    641  HB3 ASN A  44     -10.306   5.928 -15.760  1.00 93.21           H  
ATOM    642  O   ASN A  44      -7.687   5.479 -14.667  1.00 93.21           O  
ATOM    643  CG  ASN A  44     -10.336   4.367 -17.218  1.00 93.21           C  
ATOM    644  ND2 ASN A  44     -11.368   3.857 -17.844  1.00 93.21           N  
ATOM    645 HD21 ASN A  44     -11.226   3.464 -18.764  1.00 93.21           H  
ATOM    646 HD22 ASN A  44     -12.264   3.801 -17.381  1.00 93.21           H  
ATOM    647  OD1 ASN A  44      -9.249   4.398 -17.770  1.00 93.21           O  
ATOM    648  N   ARG A  45      -7.421   3.417 -15.532  1.00 94.08           N  
ATOM    649  H   ARG A  45      -7.891   2.568 -15.811  1.00 94.08           H  
ATOM    650  CA  ARG A  45      -5.967   3.513 -15.773  1.00 94.08           C  
ATOM    651  HA  ARG A  45      -5.464   3.667 -14.819  1.00 94.08           H  
ATOM    652  C   ARG A  45      -5.588   4.728 -16.635  1.00 94.08           C  
ATOM    653  CB  ARG A  45      -5.433   2.205 -16.400  1.00 94.08           C  
ATOM    654  HB2 ARG A  45      -4.359   2.309 -16.555  1.00 94.08           H  
ATOM    655  HB3 ARG A  45      -5.898   2.064 -17.376  1.00 94.08           H  
ATOM    656  O   ARG A  45      -4.604   5.395 -16.332  1.00 94.08           O  
ATOM    657  CG  ARG A  45      -5.683   0.947 -15.542  1.00 94.08           C  
ATOM    658  HG2 ARG A  45      -6.755   0.817 -15.395  1.00 94.08           H  
ATOM    659  HG3 ARG A  45      -5.209   1.071 -14.569  1.00 94.08           H  
ATOM    660  CD  ARG A  45      -5.128  -0.322 -16.214  1.00 94.08           C  
ATOM    661  HD2 ARG A  45      -4.042  -0.239 -16.263  1.00 94.08           H  
ATOM    662  HD3 ARG A  45      -5.518  -0.387 -17.229  1.00 94.08           H  
ATOM    663  NE  ARG A  45      -5.480  -1.552 -15.466  1.00 94.08           N  
ATOM    664  HE  ARG A  45      -5.800  -1.433 -14.515  1.00 94.08           H  
ATOM    665  NH1 ARG A  45      -4.764  -3.093 -16.994  1.00 94.08           N  
ATOM    666 HH11 ARG A  45      -4.359  -2.336 -17.527  1.00 94.08           H  
ATOM    667 HH12 ARG A  45      -4.393  -4.016 -17.167  1.00 94.08           H  
ATOM    668  NH2 ARG A  45      -5.607  -3.828 -15.103  1.00 94.08           N  
ATOM    669 HH21 ARG A  45      -5.940  -3.725 -14.155  1.00 94.08           H  
ATOM    670 HH22 ARG A  45      -5.438  -4.767 -15.436  1.00 94.08           H  
ATOM    671  CZ  ARG A  45      -5.294  -2.806 -15.853  1.00 94.08           C  
ATOM    672  N   ASN A  46      -6.425   5.092 -17.612  1.00 92.21           N  
ATOM    673  H   ASN A  46      -7.248   4.525 -17.757  1.00 92.21           H  
ATOM    674  CA  ASN A  46      -6.215   6.236 -18.513  1.00 92.21           C  
ATOM    675  HA  ASN A  46      -5.232   6.147 -18.976  1.00 92.21           H  
ATOM    676  C   ASN A  46      -6.274   7.605 -17.816  1.00 92.21           C  
ATOM    677  CB  ASN A  46      -7.292   6.221 -19.609  1.00 92.21           C  
ATOM    678  HB2 ASN A  46      -8.284   6.280 -19.160  1.00 92.21           H  
ATOM    679  HB3 ASN A  46      -7.164   7.103 -20.236  1.00 92.21           H  
ATOM    680  O   ASN A  46      -5.864   8.611 -18.391  1.00 92.21           O  
ATOM    681  CG  ASN A  46      -7.203   5.024 -20.526  1.00 92.21           C  
ATOM    682  ND2 ASN A  46      -8.259   4.268 -20.683  1.00 92.21           N  
ATOM    683 HD21 ASN A  46      -8.115   3.437 -21.239  1.00 92.21           H  
ATOM    684 HD22 ASN A  46      -9.024   4.358 -20.031  1.00 92.21           H  
ATOM    685  OD1 ASN A  46      -6.204   4.790 -21.161  1.00 92.21           O  
ATOM    686  N   ARG A  47      -6.843   7.675 -16.604  1.00 94.17           N  
ATOM    687  H   ARG A  47      -7.175   6.822 -16.178  1.00 94.17           H  
ATOM    688  CA  ARG A  47      -6.838   8.903 -15.796  1.00 94.17           C  
ATOM    689  HA  ARG A  47      -6.909   9.775 -16.446  1.00 94.17           H  
ATOM    690  C   ARG A  47      -5.519   9.078 -15.042  1.00 94.17           C  
ATOM    691  CB  ARG A  47      -8.024   8.901 -14.819  1.00 94.17           C  
ATOM    692  HB2 ARG A  47      -7.950   8.025 -14.175  1.00 94.17           H  
ATOM    693  HB3 ARG A  47      -7.947   9.780 -14.179  1.00 94.17           H  
ATOM    694  O   ARG A  47      -5.155  10.203 -14.727  1.00 94.17           O  
ATOM    695  CG  ARG A  47      -9.413   8.917 -15.475  1.00 94.17           C  
ATOM    696  HG2 ARG A  47      -9.513   8.079 -16.165  1.00 94.17           H  
ATOM    697  HG3 ARG A  47     -10.154   8.803 -14.683  1.00 94.17           H  
ATOM    698  CD  ARG A  47      -9.688  10.229 -16.220  1.00 94.17           C  
ATOM    699  HD2 ARG A  47      -9.070  10.266 -17.117  1.00 94.17           H  
ATOM    700  HD3 ARG A  47      -9.418  11.057 -15.564  1.00 94.17           H  
ATOM    701  NE  ARG A  47     -11.114  10.354 -16.579  1.00 94.17           N  
ATOM    702  HE  ARG A  47     -11.740   9.661 -16.195  1.00 94.17           H  
ATOM    703  NH1 ARG A  47     -10.993  12.401 -17.607  1.00 94.17           N  
ATOM    704 HH11 ARG A  47      -9.996  12.400 -17.444  1.00 94.17           H  
ATOM    705 HH12 ARG A  47     -11.467  13.218 -17.965  1.00 94.17           H  
ATOM    706  NH2 ARG A  47     -12.986  11.464 -17.254  1.00 94.17           N  
ATOM    707 HH21 ARG A  47     -13.429  12.324 -17.544  1.00 94.17           H  
ATOM    708 HH22 ARG A  47     -13.563  10.833 -16.716  1.00 94.17           H  
ATOM    709  CZ  ARG A  47     -11.689  11.397 -17.149  1.00 94.17           C  
ATOM    710  N   VAL A  48      -4.807   7.980 -14.784  1.00 95.67           N  
ATOM    711  H   VAL A  48      -5.165   7.099 -15.122  1.00 95.67           H  
ATOM    712  CA  VAL A  48      -3.541   7.957 -14.036  1.00 95.67           C  
ATOM    713  HA  VAL A  48      -3.484   8.838 -13.397  1.00 95.67           H  
ATOM    714  C   VAL A  48      -2.342   8.004 -14.985  1.00 95.67           C  
ATOM    715  CB  VAL A  48      -3.488   6.715 -13.125  1.00 95.67           C  
ATOM    716  HB  VAL A  48      -3.476   5.817 -13.742  1.00 95.67           H  
ATOM    717  O   VAL A  48      -1.384   8.737 -14.742  1.00 95.67           O  
ATOM    718  CG1 VAL A  48      -2.249   6.708 -12.228  1.00 95.67           C  
ATOM    719 HG11 VAL A  48      -2.226   5.792 -11.638  1.00 95.67           H  
ATOM    720 HG12 VAL A  48      -2.278   7.563 -11.552  1.00 95.67           H  
ATOM    721 HG13 VAL A  48      -1.340   6.743 -12.828  1.00 95.67           H  
ATOM    722  CG2 VAL A  48      -4.712   6.657 -12.200  1.00 95.67           C  
ATOM    723 HG21 VAL A  48      -5.622   6.486 -12.777  1.00 95.67           H  
ATOM    724 HG22 VAL A  48      -4.805   7.590 -11.644  1.00 95.67           H  
ATOM    725 HG23 VAL A  48      -4.597   5.835 -11.493  1.00 95.67           H  
ATOM    726  N   TYR A  49      -2.414   7.285 -16.104  1.00 94.60           N  
ATOM    727  H   TYR A  49      -3.234   6.715 -16.258  1.00 94.60           H  
ATOM    728  CA  TYR A  49      -1.354   7.192 -17.105  1.00 94.60           C  
ATOM    729  HA  TYR A  49      -0.523   7.840 -16.824  1.00 94.60           H  
ATOM    730  C   TYR A  49      -1.843   7.642 -18.476  1.00 94.60           C  
ATOM    731  CB  TYR A  49      -0.820   5.758 -17.158  1.00 94.60           C  
ATOM    732  HB2 TYR A  49      -0.057   5.692 -17.934  1.00 94.60           H  
ATOM    733  HB3 TYR A  49      -1.630   5.082 -17.432  1.00 94.60           H  
ATOM    734  O   TYR A  49      -2.981   7.376 -18.867  1.00 94.60           O  
ATOM    735  CG  TYR A  49      -0.206   5.316 -15.848  1.00 94.60           C  
ATOM    736  CD1 TYR A  49       1.030   5.855 -15.450  1.00 94.60           C  
ATOM    737  HD1 TYR A  49       1.533   6.560 -16.096  1.00 94.60           H  
ATOM    738  CD2 TYR A  49      -0.870   4.391 -15.025  1.00 94.60           C  
ATOM    739  HD2 TYR A  49      -1.814   3.964 -15.332  1.00 94.60           H  
ATOM    740  CE1 TYR A  49       1.623   5.469 -14.236  1.00 94.60           C  
ATOM    741  HE1 TYR A  49       2.583   5.872 -13.951  1.00 94.60           H  
ATOM    742  CE2 TYR A  49      -0.286   4.012 -13.804  1.00 94.60           C  
ATOM    743  HE2 TYR A  49      -0.739   3.262 -13.173  1.00 94.60           H  
ATOM    744  OH  TYR A  49       1.460   4.173 -12.215  1.00 94.60           O  
ATOM    745  HH  TYR A  49       2.334   3.777 -12.267  1.00 94.60           H  
ATOM    746  CZ  TYR A  49       0.948   4.554 -13.406  1.00 94.60           C  
ATOM    747  N   LYS A  50      -0.963   8.299 -19.236  1.00 90.30           N  
ATOM    748  H   LYS A  50      -0.026   8.425 -18.880  1.00 90.30           H  
ATOM    749  CA  LYS A  50      -1.196   8.537 -20.659  1.00 90.30           C  
ATOM    750  HA  LYS A  50      -2.230   8.848 -20.812  1.00 90.30           H  
ATOM    751  C   LYS A  50      -0.964   7.219 -21.383  1.00 90.30           C  
ATOM    752  CB  LYS A  50      -0.260   9.611 -21.216  1.00 90.30           C  
ATOM    753  HB2 LYS A  50      -0.453   9.714 -22.284  1.00 90.30           H  
ATOM    754  HB3 LYS A  50       0.769   9.271 -21.096  1.00 90.30           H  
ATOM    755  O   LYS A  50       0.156   6.719 -21.403  1.00 90.30           O  
ATOM    756  CG  LYS A  50      -0.404  10.983 -20.549  1.00 90.30           C  
ATOM    757  HG2 LYS A  50      -1.400  11.388 -20.726  1.00 90.30           H  
ATOM    758  HG3 LYS A  50      -0.227  10.892 -19.477  1.00 90.30           H  
ATOM    759  CD  LYS A  50       0.660  11.899 -21.157  1.00 90.30           C  
ATOM    760  HD2 LYS A  50       1.629  11.412 -21.047  1.00 90.30           H  
ATOM    761  HD3 LYS A  50       0.461  12.035 -22.220  1.00 90.30           H  
ATOM    762  CE  LYS A  50       0.715  13.258 -20.463  1.00 90.30           C  
ATOM    763  HE2 LYS A  50       0.698  13.096 -19.386  1.00 90.30           H  
ATOM    764  HE3 LYS A  50      -0.164  13.838 -20.743  1.00 90.30           H  
ATOM    765  NZ  LYS A  50       1.972  13.951 -20.844  1.00 90.30           N  
ATOM    766  HZ1 LYS A  50       2.066  14.844 -20.381  1.00 90.30           H  
ATOM    767  HZ2 LYS A  50       2.766  13.391 -20.568  1.00 90.30           H  
ATOM    768  HZ3 LYS A  50       2.041  14.066 -21.845  1.00 90.30           H  
ATOM    769  N   MET A  51      -2.028   6.684 -21.960  1.00 85.36           N  
ATOM    770  H   MET A  51      -2.924   7.133 -21.834  1.00 85.36           H  
ATOM    771  CA  MET A  51      -1.997   5.439 -22.716  1.00 85.36           C  
ATOM    772  HA  MET A  51      -1.012   4.979 -22.640  1.00 85.36           H  
ATOM    773  C   MET A  51      -2.258   5.753 -24.184  1.00 85.36           C  
ATOM    774  CB  MET A  51      -3.013   4.448 -22.136  1.00 85.36           C  
ATOM    775  HB2 MET A  51      -2.960   3.516 -22.698  1.00 85.36           H  
ATOM    776  HB3 MET A  51      -4.012   4.868 -22.249  1.00 85.36           H  
ATOM    777  O   MET A  51      -3.199   6.493 -24.513  1.00 85.36           O  
ATOM    778  CG  MET A  51      -2.738   4.166 -20.648  1.00 85.36           C  
ATOM    779  HG2 MET A  51      -2.752   5.108 -20.101  1.00 85.36           H  
ATOM    780  HG3 MET A  51      -1.737   3.744 -20.556  1.00 85.36           H  
ATOM    781  SD  MET A  51      -3.903   3.065 -19.804  1.00 85.36           S  
ATOM    782  CE  MET A  51      -3.523   1.536 -20.681  1.00 85.36           C  
ATOM    783  HE1 MET A  51      -3.960   0.703 -20.131  1.00 85.36           H  
ATOM    784  HE2 MET A  51      -2.444   1.391 -20.735  1.00 85.36           H  
ATOM    785  HE3 MET A  51      -3.943   1.581 -21.687  1.00 85.36           H  
ATOM    786  N   ASP A  52      -1.415   5.220 -25.060  1.00 82.18           N  
ATOM    787  H   ASP A  52      -0.691   4.600 -24.724  1.00 82.18           H  
ATOM    788  CA  ASP A  52      -1.660   5.278 -26.498  1.00 82.18           C  
ATOM    789  HA  ASP A  52      -2.001   6.285 -26.739  1.00 82.18           H  
ATOM    790  C   ASP A  52      -2.806   4.329 -26.905  1.00 82.18           C  
ATOM    791  CB  ASP A  52      -0.348   5.084 -27.277  1.00 82.18           C  
ATOM    792  HB2 ASP A  52       0.347   5.869 -26.980  1.00 82.18           H  
ATOM    793  HB3 ASP A  52      -0.546   5.209 -28.341  1.00 82.18           H  
ATOM    794  O   ASP A  52      -3.400   3.630 -26.080  1.00 82.18           O  
ATOM    795  CG  ASP A  52       0.307   3.722 -27.057  1.00 82.18           C  
ATOM    796  OD1 ASP A  52      -0.448   2.730 -27.125  1.00 82.18           O  
ATOM    797  OD2 ASP A  52       1.539   3.703 -26.842  1.00 82.18           O  
ATOM    798  N   ALA A  53      -3.200   4.365 -28.179  1.00 78.73           N  
ATOM    799  H   ALA A  53      -2.656   4.895 -28.845  1.00 78.73           H  
ATOM    800  CA  ALA A  53      -4.313   3.553 -28.667  1.00 78.73           C  
ATOM    801  HA  ALA A  53      -5.201   3.780 -28.077  1.00 78.73           H  
ATOM    802  C   ALA A  53      -4.052   2.045 -28.516  1.00 78.73           C  
ATOM    803  CB  ALA A  53      -4.592   3.929 -30.126  1.00 78.73           C  
ATOM    804  HB1 ALA A  53      -4.825   4.991 -30.201  1.00 78.73           H  
ATOM    805  HB2 ALA A  53      -5.441   3.352 -30.492  1.00 78.73           H  
ATOM    806  HB3 ALA A  53      -3.722   3.703 -30.743  1.00 78.73           H  
ATOM    807  O   ALA A  53      -4.994   1.297 -28.266  1.00 78.73           O  
ATOM    808  N   PHE A  54      -2.793   1.612 -28.626  1.00 75.05           N  
ATOM    809  H   PHE A  54      -2.036   2.281 -28.624  1.00 75.05           H  
ATOM    810  CA  PHE A  54      -2.423   0.209 -28.495  1.00 75.05           C  
ATOM    811  HA  PHE A  54      -3.152  -0.401 -29.028  1.00 75.05           H  
ATOM    812  C   PHE A  54      -2.453  -0.229 -27.028  1.00 75.05           C  
ATOM    813  CB  PHE A  54      -1.053  -0.012 -29.145  1.00 75.05           C  
ATOM    814  HB2 PHE A  54      -0.292   0.545 -28.599  1.00 75.05           H  
ATOM    815  HB3 PHE A  54      -1.078   0.374 -30.164  1.00 75.05           H  
ATOM    816  O   PHE A  54      -3.099  -1.226 -26.714  1.00 75.05           O  
ATOM    817  CG  PHE A  54      -0.660  -1.471 -29.196  1.00 75.05           C  
ATOM    818  CD1 PHE A  54       0.168  -2.017 -28.197  1.00 75.05           C  
ATOM    819  HD1 PHE A  54       0.539  -1.393 -27.397  1.00 75.05           H  
ATOM    820  CD2 PHE A  54      -1.148  -2.292 -30.230  1.00 75.05           C  
ATOM    821  HD2 PHE A  54      -1.786  -1.878 -30.996  1.00 75.05           H  
ATOM    822  CE1 PHE A  54       0.509  -3.380 -28.234  1.00 75.05           C  
ATOM    823  HE1 PHE A  54       1.141  -3.799 -27.465  1.00 75.05           H  
ATOM    824  CE2 PHE A  54      -0.803  -3.655 -30.268  1.00 75.05           C  
ATOM    825  HE2 PHE A  54      -1.173  -4.287 -31.062  1.00 75.05           H  
ATOM    826  CZ  PHE A  54       0.024  -4.198 -29.270  1.00 75.05           C  
ATOM    827  HZ  PHE A  54       0.287  -5.245 -29.294  1.00 75.05           H  
ATOM    828  N   GLU A  55      -1.876   0.560 -26.117  1.00 78.47           N  
ATOM    829  H   GLU A  55      -1.336   1.347 -26.448  1.00 78.47           H  
ATOM    830  CA  GLU A  55      -1.913   0.316 -24.669  1.00 78.47           C  
ATOM    831  HA  GLU A  55      -1.479  -0.663 -24.466  1.00 78.47           H  
ATOM    832  C   GLU A  55      -3.346   0.307 -24.117  1.00 78.47           C  
ATOM    833  CB  GLU A  55      -1.087   1.381 -23.919  1.00 78.47           C  
ATOM    834  HB2 GLU A  55      -1.317   1.308 -22.856  1.00 78.47           H  
ATOM    835  HB3 GLU A  55      -1.388   2.372 -24.260  1.00 78.47           H  
ATOM    836  O   GLU A  55      -3.640  -0.421 -23.171  1.00 78.47           O  
ATOM    837  CG  GLU A  55       0.435   1.221 -24.072  1.00 78.47           C  
ATOM    838  HG2 GLU A  55       0.703   0.208 -23.771  1.00 78.47           H  
ATOM    839  HG3 GLU A  55       0.715   1.344 -25.118  1.00 78.47           H  
ATOM    840  CD  GLU A  55       1.218   2.230 -23.206  1.00 78.47           C  
ATOM    841  OE1 GLU A  55       2.147   1.804 -22.470  1.00 78.47           O  
ATOM    842  OE2 GLU A  55       0.876   3.439 -23.186  1.00 78.47           O  
ATOM    843  N   LYS A  56      -4.260   1.089 -24.705  1.00 74.78           N  
ATOM    844  H   LYS A  56      -3.935   1.709 -25.434  1.00 74.78           H  
ATOM    845  CA  LYS A  56      -5.692   1.080 -24.351  1.00 74.78           C  
ATOM    846  HA  LYS A  56      -5.800   1.179 -23.270  1.00 74.78           H  
ATOM    847  C   LYS A  56      -6.404  -0.220 -24.717  1.00 74.78           C  
ATOM    848  CB  LYS A  56      -6.401   2.240 -25.053  1.00 74.78           C  
ATOM    849  HB2 LYS A  56      -6.063   2.296 -26.088  1.00 74.78           H  
ATOM    850  HB3 LYS A  56      -7.476   2.063 -25.055  1.00 74.78           H  
ATOM    851  O   LYS A  56      -7.390  -0.556 -24.068  1.00 74.78           O  
ATOM    852  CG  LYS A  56      -6.138   3.562 -24.337  1.00 74.78           C  
ATOM    853  HG2 LYS A  56      -6.654   3.547 -23.377  1.00 74.78           H  
ATOM    854  HG3 LYS A  56      -5.070   3.692 -24.162  1.00 74.78           H  
ATOM    855  CD  LYS A  56      -6.661   4.718 -25.184  1.00 74.78           C  
ATOM    856  HD2 LYS A  56      -7.733   4.603 -25.347  1.00 74.78           H  
ATOM    857  HD3 LYS A  56      -6.140   4.709 -26.142  1.00 74.78           H  
ATOM    858  CE  LYS A  56      -6.371   6.024 -24.454  1.00 74.78           C  
ATOM    859  HE2 LYS A  56      -5.326   6.009 -24.143  1.00 74.78           H  
ATOM    860  HE3 LYS A  56      -6.979   6.067 -23.550  1.00 74.78           H  
ATOM    861  NZ  LYS A  56      -6.623   7.183 -25.336  1.00 74.78           N  
ATOM    862  HZ1 LYS A  56      -6.005   7.116 -26.132  1.00 74.78           H  
ATOM    863  HZ2 LYS A  56      -6.406   8.040 -24.847  1.00 74.78           H  
ATOM    864  HZ3 LYS A  56      -7.582   7.189 -25.655  1.00 74.78           H  
ATOM    865  N   ILE A  57      -5.949  -0.907 -25.763  1.00 69.26           N  
ATOM    866  H   ILE A  57      -5.125  -0.563 -26.234  1.00 69.26           H  
ATOM    867  CA  ILE A  57      -6.511  -2.194 -26.196  1.00 69.26           C  
ATOM    868  HA  ILE A  57      -7.571  -2.233 -25.946  1.00 69.26           H  
ATOM    869  C   ILE A  57      -5.825  -3.325 -25.428  1.00 69.26           C  
ATOM    870  CB  ILE A  57      -6.370  -2.360 -27.727  1.00 69.26           C  
ATOM    871  HB  ILE A  57      -5.316  -2.271 -27.991  1.00 69.26           H  
ATOM    872  O   ILE A  57      -6.483  -4.191 -24.855  1.00 69.26           O  
ATOM    873  CG1 ILE A  57      -7.167  -1.265 -28.475  1.00 69.26           C  
ATOM    874 HG12 ILE A  57      -8.235  -1.453 -28.364  1.00 69.26           H  
ATOM    875 HG13 ILE A  57      -6.964  -0.289 -28.034  1.00 69.26           H  
ATOM    876  CG2 ILE A  57      -6.871  -3.748 -28.168  1.00 69.26           C  
ATOM    877 HG21 ILE A  57      -6.732  -3.883 -29.240  1.00 69.26           H  
ATOM    878 HG22 ILE A  57      -6.309  -4.540 -27.671  1.00 69.26           H  
ATOM    879 HG23 ILE A  57      -7.927  -3.865 -27.923  1.00 69.26           H  
ATOM    880  CD1 ILE A  57      -6.828  -1.168 -29.968  1.00 69.26           C  
ATOM    881 HD11 ILE A  57      -7.343  -0.309 -30.397  1.00 69.26           H  
ATOM    882 HD12 ILE A  57      -5.754  -1.035 -30.096  1.00 69.26           H  
ATOM    883 HD13 ILE A  57      -7.152  -2.065 -30.496  1.00 69.26           H  
ATOM    884  N   PHE A  58      -4.497  -3.284 -25.376  1.00 68.83           N  
ATOM    885  H   PHE A  58      -4.023  -2.535 -25.860  1.00 68.83           H  
ATOM    886  CA  PHE A  58      -3.661  -4.253 -24.695  1.00 68.83           C  
ATOM    887  HA  PHE A  58      -4.274  -5.056 -24.287  1.00 68.83           H  
ATOM    888  C   PHE A  58      -2.960  -3.544 -23.547  1.00 68.83           C  
ATOM    889  CB  PHE A  58      -2.682  -4.872 -25.700  1.00 68.83           C  
ATOM    890  HB2 PHE A  58      -2.089  -5.633 -25.193  1.00 68.83           H  
ATOM    891  HB3 PHE A  58      -2.000  -4.105 -26.069  1.00 68.83           H  
ATOM    892  O   PHE A  58      -1.919  -2.919 -23.734  1.00 68.83           O  
ATOM    893  CG  PHE A  58      -3.363  -5.536 -26.872  1.00 68.83           C  
ATOM    894  CD1 PHE A  58      -3.989  -6.784 -26.705  1.00 68.83           C  
ATOM    895  HD1 PHE A  58      -3.978  -7.274 -25.743  1.00 68.83           H  
ATOM    896  CD2 PHE A  58      -3.388  -4.896 -28.124  1.00 68.83           C  
ATOM    897  HD2 PHE A  58      -2.909  -3.936 -28.249  1.00 68.83           H  
ATOM    898  CE1 PHE A  58      -4.638  -7.395 -27.792  1.00 68.83           C  
ATOM    899  HE1 PHE A  58      -5.120  -8.354 -27.666  1.00 68.83           H  
ATOM    900  CE2 PHE A  58      -4.034  -5.508 -29.211  1.00 68.83           C  
ATOM    901  HE2 PHE A  58      -4.049  -5.019 -30.173  1.00 68.83           H  
ATOM    902  CZ  PHE A  58      -4.660  -6.757 -29.044  1.00 68.83           C  
ATOM    903  HZ  PHE A  58      -5.156  -7.227 -29.880  1.00 68.83           H  
ATOM    904  N   HIS A  59      -3.529  -3.651 -22.344  1.00 73.22           N  
ATOM    905  H   HIS A  59      -4.427  -4.109 -22.292  1.00 73.22           H  
ATOM    906  CA  HIS A  59      -2.991  -3.039 -21.127  1.00 73.22           C  
ATOM    907  HA  HIS A  59      -2.767  -1.996 -21.348  1.00 73.22           H  
ATOM    908  C   HIS A  59      -1.674  -3.696 -20.649  1.00 73.22           C  
ATOM    909  CB  HIS A  59      -4.037  -3.083 -20.008  1.00 73.22           C  
ATOM    910  HB2 HIS A  59      -3.609  -2.511 -19.185  1.00 73.22           H  
ATOM    911  HB3 HIS A  59      -4.156  -4.118 -19.688  1.00 73.22           H  
ATOM    912  O   HIS A  59      -1.525  -4.004 -19.471  1.00 73.22           O  
ATOM    913  CG  HIS A  59      -5.407  -2.512 -20.266  1.00 73.22           C  
ATOM    914  CD2 HIS A  59      -5.717  -1.311 -20.844  1.00 73.22           C  
ATOM    915  HD2 HIS A  59      -5.020  -0.621 -21.294  1.00 73.22           H  
ATOM    916  ND1 HIS A  59      -6.590  -3.051 -19.814  1.00 73.22           N  
ATOM    917  HD1 HIS A  59      -6.714  -3.983 -19.444  1.00 73.22           H  
ATOM    918  CE1 HIS A  59      -7.582  -2.198 -20.115  1.00 73.22           C  
ATOM    919  HE1 HIS A  59      -8.632  -2.374 -19.935  1.00 73.22           H  
ATOM    920  NE2 HIS A  59      -7.091  -1.101 -20.702  1.00 73.22           N  
ATOM    921  N   GLN A  60      -0.726  -3.948 -21.549  1.00 75.46           N  
ATOM    922  H   GLN A  60      -0.884  -3.628 -22.493  1.00 75.46           H  
ATOM    923  CA  GLN A  60       0.486  -4.726 -21.304  1.00 75.46           C  
ATOM    924  HA  GLN A  60       0.219  -5.681 -20.851  1.00 75.46           H  
ATOM    925  C   GLN A  60       1.459  -4.042 -20.348  1.00 75.46           C  
ATOM    926  CB  GLN A  60       1.192  -4.983 -22.642  1.00 75.46           C  
ATOM    927  HB2 GLN A  60       1.292  -4.044 -23.186  1.00 75.46           H  
ATOM    928  HB3 GLN A  60       2.190  -5.377 -22.450  1.00 75.46           H  
ATOM    929  O   GLN A  60       2.281  -4.721 -19.751  1.00 75.46           O  
ATOM    930  CG  GLN A  60       0.437  -6.007 -23.495  1.00 75.46           C  
ATOM    931  HG2 GLN A  60       0.378  -6.946 -22.943  1.00 75.46           H  
ATOM    932  HG3 GLN A  60      -0.578  -5.653 -23.673  1.00 75.46           H  
ATOM    933  CD  GLN A  60       1.114  -6.267 -24.837  1.00 75.46           C  
ATOM    934  NE2 GLN A  60       0.913  -7.425 -25.426  1.00 75.46           N  
ATOM    935 HE21 GLN A  60       1.390  -7.553 -26.306  1.00 75.46           H  
ATOM    936 HE22 GLN A  60       0.348  -8.143 -24.995  1.00 75.46           H  
ATOM    937  OE1 GLN A  60       1.825  -5.448 -25.390  1.00 75.46           O  
ATOM    938  N   SER A  61       1.389  -2.716 -20.205  1.00 84.57           N  
ATOM    939  H   SER A  61       0.751  -2.205 -20.799  1.00 84.57           H  
ATOM    940  CA  SER A  61       2.298  -1.955 -19.342  1.00 84.57           C  
ATOM    941  HA  SER A  61       3.122  -2.593 -19.022  1.00 84.57           H  
ATOM    942  C   SER A  61       1.626  -1.437 -18.072  1.00 84.57           C  
ATOM    943  CB  SER A  61       2.916  -0.809 -20.148  1.00 84.57           C  
ATOM    944  HB2 SER A  61       3.343  -1.205 -21.070  1.00 84.57           H  
ATOM    945  HB3 SER A  61       3.712  -0.349 -19.562  1.00 84.57           H  
ATOM    946  O   SER A  61       2.283  -1.272 -17.053  1.00 84.57           O  
ATOM    947  OG  SER A  61       1.926   0.163 -20.455  1.00 84.57           O  
ATOM    948  HG  SER A  61       2.096   0.556 -21.315  1.00 84.57           H  
ATOM    949  N   THR A  62       0.317  -1.178 -18.092  1.00 92.59           N  
ATOM    950  H   THR A  62      -0.183  -1.355 -18.952  1.00 92.59           H  
ATOM    951  CA  THR A  62      -0.420  -0.679 -16.922  1.00 92.59           C  
ATOM    952  HA  THR A  62       0.281  -0.269 -16.195  1.00 92.59           H  
ATOM    953  C   THR A  62      -1.185  -1.803 -16.254  1.00 92.59           C  
ATOM    954  CB  THR A  62      -1.401   0.442 -17.270  1.00 92.59           C  
ATOM    955  HB  THR A  62      -1.903   0.758 -16.355  1.00 92.59           H  
ATOM    956  O   THR A  62      -1.957  -2.496 -16.918  1.00 92.59           O  
ATOM    957  CG2 THR A  62      -0.720   1.660 -17.889  1.00 92.59           C  
ATOM    958 HG21 THR A  62       0.044   2.037 -17.209  1.00 92.59           H  
ATOM    959 HG22 THR A  62      -1.462   2.441 -18.056  1.00 92.59           H  
ATOM    960 HG23 THR A  62      -0.262   1.395 -18.842  1.00 92.59           H  
ATOM    961  OG1 THR A  62      -2.367  -0.059 -18.168  1.00 92.59           O  
ATOM    962  HG1 THR A  62      -2.248  -1.012 -18.163  1.00 92.59           H  
ATOM    963  N   LEU A  63      -1.089  -1.900 -14.938  1.00 92.16           N  
ATOM    964  H   LEU A  63      -0.520  -1.230 -14.441  1.00 92.16           H  
ATOM    965  CA  LEU A  63      -1.851  -2.857 -14.154  1.00 92.16           C  
ATOM    966  HA  LEU A  63      -2.494  -3.426 -14.825  1.00 92.16           H  
ATOM    967  C   LEU A  63      -2.781  -2.139 -13.185  1.00 92.16           C  
ATOM    968  CB  LEU A  63      -0.906  -3.897 -13.535  1.00 92.16           C  
ATOM    969  HB2 LEU A  63      -0.301  -4.304 -14.344  1.00 92.16           H  
ATOM    970  HB3 LEU A  63      -1.486  -4.729 -13.134  1.00 92.16           H  
ATOM    971  O   LEU A  63      -2.616  -0.966 -12.841  1.00 92.16           O  
ATOM    972  CG  LEU A  63       0.025  -3.348 -12.447  1.00 92.16           C  
ATOM    973  HG  LEU A  63       0.319  -2.329 -12.698  1.00 92.16           H  
ATOM    974  CD1 LEU A  63      -0.643  -3.396 -11.077  1.00 92.16           C  
ATOM    975 HD11 LEU A  63      -1.380  -2.601 -10.959  1.00 92.16           H  
ATOM    976 HD12 LEU A  63       0.147  -3.270 -10.337  1.00 92.16           H  
ATOM    977 HD13 LEU A  63      -1.100  -4.369 -10.899  1.00 92.16           H  
ATOM    978  CD2 LEU A  63       1.290  -4.185 -12.348  1.00 92.16           C  
ATOM    979 HD21 LEU A  63       2.002  -3.729 -11.660  1.00 92.16           H  
ATOM    980 HD22 LEU A  63       1.756  -4.287 -13.328  1.00 92.16           H  
ATOM    981 HD23 LEU A  63       1.042  -5.185 -11.992  1.00 92.16           H  
ATOM    982  N   LYS A  64      -3.820  -2.859 -12.791  1.00 94.44           N  
ATOM    983  H   LYS A  64      -3.811  -3.842 -13.022  1.00 94.44           H  
ATOM    984  CA  LYS A  64      -4.740  -2.432 -11.754  1.00 94.44           C  
ATOM    985  HA  LYS A  64      -4.243  -1.698 -11.119  1.00 94.44           H  
ATOM    986  C   LYS A  64      -5.061  -3.647 -10.919  1.00 94.44           C  
ATOM    987  CB  LYS A  64      -5.983  -1.786 -12.348  1.00 94.44           C  
ATOM    988  HB2 LYS A  64      -5.684  -0.873 -12.864  1.00 94.44           H  
ATOM    989  HB3 LYS A  64      -6.461  -2.481 -13.038  1.00 94.44           H  
ATOM    990  O   LYS A  64      -5.709  -4.548 -11.444  1.00 94.44           O  
ATOM    991  CG  LYS A  64      -6.992  -1.427 -11.267  1.00 94.44           C  
ATOM    992  HG2 LYS A  64      -6.567  -0.695 -10.580  1.00 94.44           H  
ATOM    993  HG3 LYS A  64      -7.299  -2.315 -10.713  1.00 94.44           H  
ATOM    994  CD  LYS A  64      -8.193  -0.850 -11.985  1.00 94.44           C  
ATOM    995  HD2 LYS A  64      -8.573  -1.569 -12.711  1.00 94.44           H  
ATOM    996  HD3 LYS A  64      -7.907   0.075 -12.487  1.00 94.44           H  
ATOM    997  CE  LYS A  64      -9.257  -0.567 -10.951  1.00 94.44           C  
ATOM    998  HE2 LYS A  64      -8.869   0.126 -10.204  1.00 94.44           H  
ATOM    999  HE3 LYS A  64      -9.549  -1.492 -10.454  1.00 94.44           H  
ATOM   1000  NZ  LYS A  64     -10.373   0.023 -11.672  1.00 94.44           N  
ATOM   1001  HZ1 LYS A  64     -11.125   0.277 -11.047  1.00 94.44           H  
ATOM   1002  HZ2 LYS A  64     -10.097   0.888 -12.115  1.00 94.44           H  
ATOM   1003  HZ3 LYS A  64     -10.771  -0.600 -12.359  1.00 94.44           H  
ATOM   1004  N   SER A  65      -4.594  -3.602  -9.685  1.00 95.49           N  
ATOM   1005  H   SER A  65      -4.139  -2.752  -9.386  1.00 95.49           H  
ATOM   1006  CA  SER A  65      -4.785  -4.617  -8.660  1.00 95.49           C  
ATOM   1007  HA  SER A  65      -4.961  -5.592  -9.116  1.00 95.49           H  
ATOM   1008  C   SER A  65      -5.985  -4.260  -7.785  1.00 95.49           C  
ATOM   1009  CB  SER A  65      -3.497  -4.698  -7.841  1.00 95.49           C  
ATOM   1010  HB2 SER A  65      -3.166  -3.689  -7.594  1.00 95.49           H  
ATOM   1011  HB3 SER A  65      -2.721  -5.194  -8.424  1.00 95.49           H  
ATOM   1012  O   SER A  65      -6.338  -3.076  -7.664  1.00 95.49           O  
ATOM   1013  OG  SER A  65      -3.712  -5.392  -6.642  1.00 95.49           O  
ATOM   1014  HG  SER A  65      -3.088  -5.078  -5.983  1.00 95.49           H  
ATOM   1015  N   CYS A  66      -6.621  -5.273  -7.204  1.00 96.19           N  
ATOM   1016  H   CYS A  66      -6.245  -6.198  -7.352  1.00 96.19           H  
ATOM   1017  CA  CYS A  66      -7.619  -5.113  -6.153  1.00 96.19           C  
ATOM   1018  HA  CYS A  66      -7.525  -4.129  -5.694  1.00 96.19           H  
ATOM   1019  C   CYS A  66      -7.393  -6.163  -5.065  1.00 96.19           C  
ATOM   1020  CB  CYS A  66      -9.017  -5.243  -6.769  1.00 96.19           C  
ATOM   1021  HB2 CYS A  66      -9.121  -6.246  -7.183  1.00 96.19           H  
ATOM   1022  HB3 CYS A  66      -9.138  -4.511  -7.568  1.00 96.19           H  
ATOM   1023  O   CYS A  66      -7.804  -7.311  -5.232  1.00 96.19           O  
ATOM   1024  SG  CYS A  66     -10.275  -4.991  -5.484  1.00 96.19           S  
ATOM   1025  HG  CYS A  66      -9.830  -5.937  -4.652  1.00 96.19           H  
ATOM   1026  N   VAL A  67      -6.817  -5.748  -3.941  1.00 96.50           N  
ATOM   1027  H   VAL A  67      -6.543  -4.779  -3.857  1.00 96.50           H  
ATOM   1028  CA  VAL A  67      -6.702  -6.584  -2.740  1.00 96.50           C  
ATOM   1029  HA  VAL A  67      -6.741  -7.634  -3.029  1.00 96.50           H  
ATOM   1030  C   VAL A  67      -7.901  -6.314  -1.837  1.00 96.50           C  
ATOM   1031  CB  VAL A  67      -5.348  -6.369  -2.042  1.00 96.50           C  
ATOM   1032  HB  VAL A  67      -5.226  -5.316  -1.790  1.00 96.50           H  
ATOM   1033  O   VAL A  67      -8.317  -5.163  -1.686  1.00 96.50           O  
ATOM   1034  CG1 VAL A  67      -5.219  -7.204  -0.765  1.00 96.50           C  
ATOM   1035 HG11 VAL A  67      -5.942  -6.889  -0.012  1.00 96.50           H  
ATOM   1036 HG12 VAL A  67      -4.226  -7.070  -0.336  1.00 96.50           H  
ATOM   1037 HG13 VAL A  67      -5.360  -8.264  -0.975  1.00 96.50           H  
ATOM   1038  CG2 VAL A  67      -4.233  -6.792  -3.010  1.00 96.50           C  
ATOM   1039 HG21 VAL A  67      -3.274  -6.794  -2.493  1.00 96.50           H  
ATOM   1040 HG22 VAL A  67      -4.170  -6.102  -3.851  1.00 96.50           H  
ATOM   1041 HG23 VAL A  67      -4.417  -7.803  -3.371  1.00 96.50           H  
ATOM   1042  N   HIS A  68      -8.498  -7.379  -1.308  1.00 96.13           N  
ATOM   1043  H   HIS A  68      -8.026  -8.270  -1.356  1.00 96.13           H  
ATOM   1044  CA  HIS A  68      -9.673  -7.325  -0.446  1.00 96.13           C  
ATOM   1045  HA  HIS A  68      -9.935  -6.288  -0.239  1.00 96.13           H  
ATOM   1046  C   HIS A  68      -9.353  -8.020   0.871  1.00 96.13           C  
ATOM   1047  CB  HIS A  68     -10.866  -8.000  -1.142  1.00 96.13           C  
ATOM   1048  HB2 HIS A  68     -11.016  -7.517  -2.107  1.00 96.13           H  
ATOM   1049  HB3 HIS A  68     -10.627  -9.047  -1.327  1.00 96.13           H  
ATOM   1050  O   HIS A  68      -9.134  -9.228   0.858  1.00 96.13           O  
ATOM   1051  CG  HIS A  68     -12.164  -7.938  -0.366  1.00 96.13           C  
ATOM   1052  CD2 HIS A  68     -12.414  -8.366   0.915  1.00 96.13           C  
ATOM   1053  HD2 HIS A  68     -11.715  -8.823   1.600  1.00 96.13           H  
ATOM   1054  ND1 HIS A  68     -13.362  -7.494  -0.880  1.00 96.13           N  
ATOM   1055  HD1 HIS A  68     -13.504  -7.235  -1.846  1.00 96.13           H  
ATOM   1056  CE1 HIS A  68     -14.301  -7.625   0.073  1.00 96.13           C  
ATOM   1057  HE1 HIS A  68     -15.352  -7.399  -0.030  1.00 96.13           H  
ATOM   1058  NE2 HIS A  68     -13.768  -8.147   1.173  1.00 96.13           N  
ATOM   1059  N   ASP A  69      -9.455  -7.282   1.973  1.00 96.05           N  
ATOM   1060  H   ASP A  69      -9.711  -6.308   1.893  1.00 96.05           H  
ATOM   1061  CA  ASP A  69      -9.247  -7.811   3.320  1.00 96.05           C  
ATOM   1062  HA  ASP A  69      -9.075  -8.886   3.279  1.00 96.05           H  
ATOM   1063  C   ASP A  69     -10.474  -7.548   4.193  1.00 96.05           C  
ATOM   1064  CB  ASP A  69      -8.021  -7.168   3.980  1.00 96.05           C  
ATOM   1065  HB2 ASP A  69      -8.008  -7.466   5.028  1.00 96.05           H  
ATOM   1066  HB3 ASP A  69      -8.129  -6.083   3.946  1.00 96.05           H  
ATOM   1067  O   ASP A  69     -10.993  -6.428   4.232  1.00 96.05           O  
ATOM   1068  CG  ASP A  69      -6.670  -7.554   3.376  1.00 96.05           C  
ATOM   1069  OD1 ASP A  69      -6.623  -8.447   2.505  1.00 96.05           O  
ATOM   1070  OD2 ASP A  69      -5.692  -6.897   3.803  1.00 96.05           O  
ATOM   1071  N   GLU A  70     -10.898  -8.562   4.942  1.00 96.42           N  
ATOM   1072  H   GLU A  70     -10.399  -9.439   4.891  1.00 96.42           H  
ATOM   1073  CA  GLU A  70     -11.809  -8.389   6.071  1.00 96.42           C  
ATOM   1074  HA  GLU A  70     -12.509  -7.582   5.856  1.00 96.42           H  
ATOM   1075  C   GLU A  70     -10.988  -8.018   7.309  1.00 96.42           C  
ATOM   1076  CB  GLU A  70     -12.630  -9.660   6.333  1.00 96.42           C  
ATOM   1077  HB2 GLU A  70     -13.298  -9.447   7.167  1.00 96.42           H  
ATOM   1078  HB3 GLU A  70     -11.964 -10.474   6.618  1.00 96.42           H  
ATOM   1079  O   GLU A  70      -9.998  -8.678   7.620  1.00 96.42           O  
ATOM   1080  CG  GLU A  70     -13.479 -10.103   5.132  1.00 96.42           C  
ATOM   1081  HG2 GLU A  70     -12.826 -10.514   4.362  1.00 96.42           H  
ATOM   1082  HG3 GLU A  70     -13.976  -9.225   4.718  1.00 96.42           H  
ATOM   1083  CD  GLU A  70     -14.550 -11.143   5.502  1.00 96.42           C  
ATOM   1084  OE1 GLU A  70     -15.570 -11.212   4.774  1.00 96.42           O  
ATOM   1085  OE2 GLU A  70     -14.391 -11.842   6.528  1.00 96.42           O  
ATOM   1086  N   LEU A  71     -11.375  -6.962   8.024  1.00 96.02           N  
ATOM   1087  H   LEU A  71     -12.222  -6.473   7.769  1.00 96.02           H  
ATOM   1088  CA  LEU A  71     -10.615  -6.502   9.182  1.00 96.02           C  
ATOM   1089  HA  LEU A  71      -9.596  -6.883   9.118  1.00 96.02           H  
ATOM   1090  C   LEU A  71     -11.230  -7.023  10.471  1.00 96.02           C  
ATOM   1091  CB  LEU A  71     -10.517  -4.973   9.239  1.00 96.02           C  
ATOM   1092  HB2 LEU A  71     -11.487  -4.569   9.525  1.00 96.02           H  
ATOM   1093  HB3 LEU A  71      -9.814  -4.747  10.041  1.00 96.02           H  
ATOM   1094  O   LEU A  71     -12.406  -6.770  10.733  1.00 96.02           O  
ATOM   1095  CG  LEU A  71     -10.056  -4.249   7.967  1.00 96.02           C  
ATOM   1096  HG  LEU A  71     -10.883  -4.206   7.258  1.00 96.02           H  
ATOM   1097  CD1 LEU A  71      -9.642  -2.826   8.354  1.00 96.02           C  
ATOM   1098 HD11 LEU A  71      -8.581  -2.800   8.602  1.00 96.02           H  
ATOM   1099 HD12 LEU A  71     -10.184  -2.500   9.242  1.00 96.02           H  
ATOM   1100 HD13 LEU A  71      -9.829  -2.139   7.529  1.00 96.02           H  
ATOM   1101  CD2 LEU A  71      -8.850  -4.888   7.294  1.00 96.02           C  
ATOM   1102 HD21 LEU A  71      -8.496  -4.268   6.470  1.00 96.02           H  
ATOM   1103 HD22 LEU A  71      -9.120  -5.862   6.885  1.00 96.02           H  
ATOM   1104 HD23 LEU A  71      -8.051  -5.026   8.022  1.00 96.02           H  
ATOM   1105  N   ILE A  72     -10.409  -7.645  11.312  1.00 95.02           N  
ATOM   1106  H   ILE A  72      -9.461  -7.823  11.012  1.00 95.02           H  
ATOM   1107  CA  ILE A  72     -10.727  -7.866  12.723  1.00 95.02           C  
ATOM   1108  HA  ILE A  72     -11.800  -8.025  12.827  1.00 95.02           H  
ATOM   1109  C   ILE A  72     -10.332  -6.604  13.476  1.00 95.02           C  
ATOM   1110  CB  ILE A  72     -10.005  -9.102  13.297  1.00 95.02           C  
ATOM   1111  HB  ILE A  72      -8.929  -8.931  13.265  1.00 95.02           H  
ATOM   1112  O   ILE A  72      -9.171  -6.205  13.450  1.00 95.02           O  
ATOM   1113  CG1 ILE A  72     -10.334 -10.353  12.461  1.00 95.02           C  
ATOM   1114 HG12 ILE A  72     -10.078 -10.172  11.418  1.00 95.02           H  
ATOM   1115 HG13 ILE A  72     -11.404 -10.550  12.528  1.00 95.02           H  
ATOM   1116  CG2 ILE A  72     -10.436  -9.314  14.760  1.00 95.02           C  
ATOM   1117 HG21 ILE A  72      -9.853 -10.115  15.215  1.00 95.02           H  
ATOM   1118 HG22 ILE A  72     -10.259  -8.417  15.353  1.00 95.02           H  
ATOM   1119 HG23 ILE A  72     -11.495  -9.567  14.803  1.00 95.02           H  
ATOM   1120  CD1 ILE A  72      -9.568 -11.609  12.889  1.00 95.02           C  
ATOM   1121 HD11 ILE A  72      -9.908 -11.950  13.867  1.00 95.02           H  
ATOM   1122 HD12 ILE A  72      -8.500 -11.398  12.924  1.00 95.02           H  
ATOM   1123 HD13 ILE A  72      -9.745 -12.406  12.166  1.00 95.02           H  
ATOM   1124  N   VAL A  73     -11.297  -5.965  14.133  1.00 92.54           N  
ATOM   1125  H   VAL A  73     -12.209  -6.396  14.183  1.00 92.54           H  
ATOM   1126  CA  VAL A  73     -11.020  -4.775  14.940  1.00 92.54           C  
ATOM   1127  HA  VAL A  73     -10.040  -4.378  14.676  1.00 92.54           H  
ATOM   1128  C   VAL A  73     -10.968  -5.181  16.399  1.00 92.54           C  
ATOM   1129  CB  VAL A  73     -12.038  -3.654  14.702  1.00 92.54           C  
ATOM   1130  HB  VAL A  73     -13.019  -3.966  15.061  1.00 92.54           H  
ATOM   1131  O   VAL A  73     -11.997  -5.556  16.959  1.00 92.54           O  
ATOM   1132  CG1 VAL A  73     -11.588  -2.402  15.467  1.00 92.54           C  
ATOM   1133 HG11 VAL A  73     -12.173  -1.534  15.164  1.00 92.54           H  
ATOM   1134 HG12 VAL A  73     -10.539  -2.198  15.253  1.00 92.54           H  
ATOM   1135 HG13 VAL A  73     -11.710  -2.568  16.538  1.00 92.54           H  
ATOM   1136  CG2 VAL A  73     -12.167  -3.283  13.219  1.00 92.54           C  
ATOM   1137 HG21 VAL A  73     -12.460  -4.154  12.633  1.00 92.54           H  
ATOM   1138 HG22 VAL A  73     -12.922  -2.506  13.096  1.00 92.54           H  
ATOM   1139 HG23 VAL A  73     -11.212  -2.918  12.841  1.00 92.54           H  
ATOM   1140  N   GLU A  74      -9.784  -5.064  16.997  1.00 92.36           N  
ATOM   1141  H   GLU A  74      -8.990  -4.742  16.462  1.00 92.36           H  
ATOM   1142  CA  GLU A  74      -9.562  -5.359  18.410  1.00 92.36           C  
ATOM   1143  HA  GLU A  74     -10.472  -5.807  18.809  1.00 92.36           H  
ATOM   1144  C   GLU A  74      -9.266  -4.077  19.186  1.00 92.36           C  
ATOM   1145  CB  GLU A  74      -8.462  -6.402  18.624  1.00 92.36           C  
ATOM   1146  HB2 GLU A  74      -7.537  -6.061  18.159  1.00 92.36           H  
ATOM   1147  HB3 GLU A  74      -8.301  -6.499  19.698  1.00 92.36           H  
ATOM   1148  O   GLU A  74      -8.366  -3.313  18.830  1.00 92.36           O  
ATOM   1149  CG  GLU A  74      -8.857  -7.775  18.059  1.00 92.36           C  
ATOM   1150  HG2 GLU A  74      -9.867  -8.017  18.391  1.00 92.36           H  
ATOM   1151  HG3 GLU A  74      -8.860  -7.713  16.971  1.00 92.36           H  
ATOM   1152  CD  GLU A  74      -7.904  -8.899  18.493  1.00 92.36           C  
ATOM   1153  OE1 GLU A  74      -8.305 -10.075  18.337  1.00 92.36           O  
ATOM   1154  OE2 GLU A  74      -6.801  -8.589  19.002  1.00 92.36           O  
ATOM   1155  N   ASN A  75     -10.031  -3.807  20.245  1.00 92.44           N  
ATOM   1156  H   ASN A  75     -10.775  -4.458  20.452  1.00 92.44           H  
ATOM   1157  CA  ASN A  75      -9.916  -2.587  21.053  1.00 92.44           C  
ATOM   1158  HA  ASN A  75     -10.800  -2.556  21.690  1.00 92.44           H  
ATOM   1159  C   ASN A  75      -9.952  -1.295  20.206  1.00 92.44           C  
ATOM   1160  CB  ASN A  75      -8.683  -2.675  21.970  1.00 92.44           C  
ATOM   1161  HB2 ASN A  75      -7.779  -2.696  21.362  1.00 92.44           H  
ATOM   1162  HB3 ASN A  75      -8.643  -1.791  22.606  1.00 92.44           H  
ATOM   1163  O   ASN A  75      -9.270  -0.309  20.502  1.00 92.44           O  
ATOM   1164  CG  ASN A  75      -8.727  -3.887  22.873  1.00 92.44           C  
ATOM   1165  ND2 ASN A  75      -7.831  -4.828  22.692  1.00 92.44           N  
ATOM   1166 HD21 ASN A  75      -7.986  -5.684  23.205  1.00 92.44           H  
ATOM   1167 HD22 ASN A  75      -7.263  -4.815  21.857  1.00 92.44           H  
ATOM   1168  OD1 ASN A  75      -9.550  -3.992  23.765  1.00 92.44           O  
ATOM   1169  N   GLY A  76     -10.735  -1.305  19.123  1.00 92.57           N  
ATOM   1170  H   GLY A  76     -11.239  -2.160  18.932  1.00 92.57           H  
ATOM   1171  CA  GLY A  76     -10.855  -0.178  18.196  1.00 92.57           C  
ATOM   1172  HA2 GLY A  76     -11.018   0.737  18.765  1.00 92.57           H  
ATOM   1173  HA3 GLY A  76     -11.726  -0.342  17.560  1.00 92.57           H  
ATOM   1174  C   GLY A  76      -9.640   0.041  17.289  1.00 92.57           C  
ATOM   1175  O   GLY A  76      -9.519   1.122  16.711  1.00 92.57           O  
ATOM   1176  N   VAL A  77      -8.735  -0.931  17.151  1.00 95.31           N  
ATOM   1177  H   VAL A  77      -8.841  -1.790  17.671  1.00 95.31           H  
ATOM   1178  CA  VAL A  77      -7.514  -0.798  16.343  1.00 95.31           C  
ATOM   1179  HA  VAL A  77      -7.589   0.111  15.747  1.00 95.31           H  
ATOM   1180  C   VAL A  77      -7.365  -1.961  15.358  1.00 95.31           C  
ATOM   1181  CB  VAL A  77      -6.272  -0.633  17.246  1.00 95.31           C  
ATOM   1182  HB  VAL A  77      -6.163  -1.513  17.879  1.00 95.31           H  
ATOM   1183  O   VAL A  77      -7.768  -3.086  15.636  1.00 95.31           O  
ATOM   1184  CG1 VAL A  77      -4.976  -0.445  16.441  1.00 95.31           C  
ATOM   1185 HG11 VAL A  77      -4.146  -0.227  17.113  1.00 95.31           H  
ATOM   1186 HG12 VAL A  77      -4.727  -1.367  15.915  1.00 95.31           H  
ATOM   1187 HG13 VAL A  77      -5.087   0.366  15.723  1.00 95.31           H  
ATOM   1188  CG2 VAL A  77      -6.407   0.607  18.147  1.00 95.31           C  
ATOM   1189 HG21 VAL A  77      -7.242   0.475  18.835  1.00 95.31           H  
ATOM   1190 HG22 VAL A  77      -5.503   0.732  18.744  1.00 95.31           H  
ATOM   1191 HG23 VAL A  77      -6.575   1.495  17.538  1.00 95.31           H  
ATOM   1192  N   VAL A  78      -6.772  -1.664  14.200  1.00 96.19           N  
ATOM   1193  H   VAL A  78      -6.543  -0.693  14.038  1.00 96.19           H  
ATOM   1194  CA  VAL A  78      -6.228  -2.631  13.235  1.00 96.19           C  
ATOM   1195  HA  VAL A  78      -6.149  -3.611  13.707  1.00 96.19           H  
ATOM   1196  C   VAL A  78      -4.840  -2.149  12.828  1.00 96.19           C  
ATOM   1197  CB  VAL A  78      -7.100  -2.760  11.971  1.00 96.19           C  
ATOM   1198  HB  VAL A  78      -7.000  -1.844  11.389  1.00 96.19           H  
ATOM   1199  O   VAL A  78      -4.675  -0.961  12.540  1.00 96.19           O  
ATOM   1200  CG1 VAL A  78      -6.643  -3.908  11.066  1.00 96.19           C  
ATOM   1201 HG11 VAL A  78      -6.690  -4.853  11.607  1.00 96.19           H  
ATOM   1202 HG12 VAL A  78      -5.623  -3.745  10.719  1.00 96.19           H  
ATOM   1203 HG13 VAL A  78      -7.289  -3.981  10.191  1.00 96.19           H  
ATOM   1204  CG2 VAL A  78      -8.578  -2.964  12.308  1.00 96.19           C  
ATOM   1205 HG21 VAL A  78      -9.159  -3.069  11.392  1.00 96.19           H  
ATOM   1206 HG22 VAL A  78      -8.965  -2.112  12.867  1.00 96.19           H  
ATOM   1207 HG23 VAL A  78      -8.684  -3.863  12.914  1.00 96.19           H  
ATOM   1208  N   ASP A  79      -3.865  -3.050  12.782  1.00 96.06           N  
ATOM   1209  H   ASP A  79      -4.071  -4.004  13.045  1.00 96.06           H  
ATOM   1210  CA  ASP A  79      -2.524  -2.805  12.243  1.00 96.06           C  
ATOM   1211  HA  ASP A  79      -2.557  -1.968  11.546  1.00 96.06           H  
ATOM   1212  C   ASP A  79      -2.089  -4.056  11.471  1.00 96.06           C  
ATOM   1213  CB  ASP A  79      -1.551  -2.439  13.383  1.00 96.06           C  
ATOM   1214  HB2 ASP A  79      -2.031  -1.691  14.015  1.00 96.06           H  
ATOM   1215  HB3 ASP A  79      -1.350  -3.314  14.001  1.00 96.06           H  
ATOM   1216  O   ASP A  79      -1.729  -5.070  12.068  1.00 96.06           O  
ATOM   1217  CG  ASP A  79      -0.225  -1.847  12.881  1.00 96.06           C  
ATOM   1218  OD1 ASP A  79       0.120  -2.042  11.696  1.00 96.06           O  
ATOM   1219  OD2 ASP A  79       0.419  -1.094  13.650  1.00 96.06           O  
ATOM   1220  N   GLN A  80      -2.216  -4.015  10.144  1.00 95.88           N  
ATOM   1221  H   GLN A  80      -2.490  -3.147   9.706  1.00 95.88           H  
ATOM   1222  CA  GLN A  80      -1.913  -5.158   9.283  1.00 95.88           C  
ATOM   1223  HA  GLN A  80      -1.209  -5.801   9.811  1.00 95.88           H  
ATOM   1224  C   GLN A  80      -1.226  -4.729   7.991  1.00 95.88           C  
ATOM   1225  CB  GLN A  80      -3.177  -5.998   9.021  1.00 95.88           C  
ATOM   1226  HB2 GLN A  80      -2.870  -6.968   8.630  1.00 95.88           H  
ATOM   1227  HB3 GLN A  80      -3.676  -6.172   9.974  1.00 95.88           H  
ATOM   1228  O   GLN A  80      -1.303  -3.575   7.569  1.00 95.88           O  
ATOM   1229  CG  GLN A  80      -4.174  -5.378   8.026  1.00 95.88           C  
ATOM   1230  HG2 GLN A  80      -3.704  -5.293   7.046  1.00 95.88           H  
ATOM   1231  HG3 GLN A  80      -4.459  -4.381   8.360  1.00 95.88           H  
ATOM   1232  CD  GLN A  80      -5.438  -6.221   7.887  1.00 95.88           C  
ATOM   1233  NE2 GLN A  80      -6.060  -6.277   6.734  1.00 95.88           N  
ATOM   1234 HE21 GLN A  80      -5.580  -6.098   5.863  1.00 95.88           H  
ATOM   1235 HE22 GLN A  80      -6.836  -6.923   6.709  1.00 95.88           H  
ATOM   1236  OE1 GLN A  80      -5.919  -6.827   8.828  1.00 95.88           O  
ATOM   1237  N   ASN A  81      -0.556  -5.673   7.343  1.00 96.09           N  
ATOM   1238  H   ASN A  81      -0.611  -6.622   7.685  1.00 96.09           H  
ATOM   1239  CA  ASN A  81      -0.015  -5.468   6.007  1.00 96.09           C  
ATOM   1240  HA  ASN A  81       0.300  -4.430   5.899  1.00 96.09           H  
ATOM   1241  C   ASN A  81      -1.102  -5.723   4.961  1.00 96.09           C  
ATOM   1242  CB  ASN A  81       1.218  -6.358   5.830  1.00 96.09           C  
ATOM   1243  HB2 ASN A  81       1.526  -6.346   4.785  1.00 96.09           H  
ATOM   1244  HB3 ASN A  81       0.964  -7.387   6.087  1.00 96.09           H  
ATOM   1245  O   ASN A  81      -1.922  -6.617   5.133  1.00 96.09           O  
ATOM   1246  CG  ASN A  81       2.388  -5.887   6.674  1.00 96.09           C  
ATOM   1247  ND2 ASN A  81       3.331  -6.760   6.937  1.00 96.09           N  
ATOM   1248 HD21 ASN A  81       4.131  -6.408   7.443  1.00 96.09           H  
ATOM   1249 HD22 ASN A  81       3.289  -7.685   6.534  1.00 96.09           H  
ATOM   1250  OD1 ASN A  81       2.481  -4.747   7.107  1.00 96.09           O  
ATOM   1251  N   ILE A  82      -1.092  -4.929   3.895  1.00 96.05           N  
ATOM   1252  H   ILE A  82      -0.383  -4.211   3.845  1.00 96.05           H  
ATOM   1253  CA  ILE A  82      -1.974  -5.057   2.742  1.00 96.05           C  
ATOM   1254  HA  ILE A  82      -2.429  -6.047   2.779  1.00 96.05           H  
ATOM   1255  C   ILE A  82      -1.143  -4.983   1.458  1.00 96.05           C  
ATOM   1256  CB  ILE A  82      -3.125  -4.029   2.814  1.00 96.05           C  
ATOM   1257  HB  ILE A  82      -3.613  -4.168   3.779  1.00 96.05           H  
ATOM   1258  O   ILE A  82      -0.416  -4.012   1.206  1.00 96.05           O  
ATOM   1259  CG1 ILE A  82      -4.166  -4.371   1.729  1.00 96.05           C  
ATOM   1260 HG12 ILE A  82      -4.424  -5.426   1.817  1.00 96.05           H  
ATOM   1261 HG13 ILE A  82      -3.734  -4.222   0.740  1.00 96.05           H  
ATOM   1262  CG2 ILE A  82      -2.650  -2.560   2.747  1.00 96.05           C  
ATOM   1263 HG21 ILE A  82      -3.492  -1.885   2.903  1.00 96.05           H  
ATOM   1264 HG22 ILE A  82      -1.916  -2.375   3.531  1.00 96.05           H  
ATOM   1265 HG23 ILE A  82      -2.202  -2.347   1.777  1.00 96.05           H  
ATOM   1266  CD1 ILE A  82      -5.468  -3.573   1.845  1.00 96.05           C  
ATOM   1267 HD11 ILE A  82      -6.166  -3.911   1.079  1.00 96.05           H  
ATOM   1268 HD12 ILE A  82      -5.278  -2.507   1.714  1.00 96.05           H  
ATOM   1269 HD13 ILE A  82      -5.916  -3.743   2.825  1.00 96.05           H  
ATOM   1270  N   ASP A  83      -1.231  -6.032   0.648  1.00 95.79           N  
ATOM   1271  H   ASP A  83      -1.783  -6.828   0.935  1.00 95.79           H  
ATOM   1272  CA  ASP A  83      -0.419  -6.169  -0.557  1.00 95.79           C  
ATOM   1273  HA  ASP A  83       0.622  -5.988  -0.287  1.00 95.79           H  
ATOM   1274  C   ASP A  83      -0.807  -5.139  -1.621  1.00 95.79           C  
ATOM   1275  CB  ASP A  83      -0.513  -7.596  -1.113  1.00 95.79           C  
ATOM   1276  HB2 ASP A  83      -0.010  -7.628  -2.080  1.00 95.79           H  
ATOM   1277  HB3 ASP A  83      -1.560  -7.856  -1.266  1.00 95.79           H  
ATOM   1278  O   ASP A  83      -1.974  -4.794  -1.806  1.00 95.79           O  
ATOM   1279  CG  ASP A  83       0.150  -8.628  -0.198  1.00 95.79           C  
ATOM   1280  OD1 ASP A  83       1.133  -8.249   0.478  1.00 95.79           O  
ATOM   1281  OD2 ASP A  83      -0.331  -9.778  -0.196  1.00 95.79           O  
ATOM   1282  N   LEU A  84       0.177  -4.642  -2.375  1.00 94.54           N  
ATOM   1283  H   LEU A  84       1.121  -4.952  -2.191  1.00 94.54           H  
ATOM   1284  CA  LEU A  84      -0.101  -3.727  -3.491  1.00 94.54           C  
ATOM   1285  HA  LEU A  84      -0.803  -2.961  -3.159  1.00 94.54           H  
ATOM   1286  C   LEU A  84      -0.752  -4.447  -4.677  1.00 94.54           C  
ATOM   1287  CB  LEU A  84       1.197  -3.049  -3.950  1.00 94.54           C  
ATOM   1288  HB2 LEU A  84       1.929  -3.812  -4.213  1.00 94.54           H  
ATOM   1289  HB3 LEU A  84       0.979  -2.485  -4.857  1.00 94.54           H  
ATOM   1290  O   LEU A  84      -1.522  -3.854  -5.442  1.00 94.54           O  
ATOM   1291  CG  LEU A  84       1.764  -2.098  -2.882  1.00 94.54           C  
ATOM   1292  HG  LEU A  84       1.081  -2.029  -2.036  1.00 94.54           H  
ATOM   1293  CD1 LEU A  84       3.108  -2.604  -2.386  1.00 94.54           C  
ATOM   1294 HD11 LEU A  84       3.448  -1.978  -1.561  1.00 94.54           H  
ATOM   1295 HD12 LEU A  84       2.995  -3.618  -2.002  1.00 94.54           H  
ATOM   1296 HD13 LEU A  84       3.837  -2.613  -3.196  1.00 94.54           H  
ATOM   1297  CD2 LEU A  84       1.959  -0.691  -3.449  1.00 94.54           C  
ATOM   1298 HD21 LEU A  84       0.991  -0.292  -3.754  1.00 94.54           H  
ATOM   1299 HD22 LEU A  84       2.379  -0.049  -2.674  1.00 94.54           H  
ATOM   1300 HD23 LEU A  84       2.635  -0.724  -4.303  1.00 94.54           H  
ATOM   1301  N   VAL A  85      -0.399  -5.714  -4.867  1.00 95.17           N  
ATOM   1302  H   VAL A  85       0.121  -6.176  -4.134  1.00 95.17           H  
ATOM   1303  CA  VAL A  85      -0.737  -6.524  -6.034  1.00 95.17           C  
ATOM   1304  HA  VAL A  85      -1.398  -5.969  -6.699  1.00 95.17           H  
ATOM   1305  C   VAL A  85      -1.458  -7.778  -5.555  1.00 95.17           C  
ATOM   1306  CB  VAL A  85       0.524  -6.861  -6.851  1.00 95.17           C  
ATOM   1307  HB  VAL A  85       1.199  -7.484  -6.265  1.00 95.17           H  
ATOM   1308  O   VAL A  85      -0.920  -8.497  -4.728  1.00 95.17           O  
ATOM   1309  CG1 VAL A  85       0.144  -7.578  -8.143  1.00 95.17           C  
ATOM   1310 HG11 VAL A  85       1.038  -7.812  -8.722  1.00 95.17           H  
ATOM   1311 HG12 VAL A  85      -0.346  -8.520  -7.896  1.00 95.17           H  
ATOM   1312 HG13 VAL A  85      -0.528  -6.949  -8.726  1.00 95.17           H  
ATOM   1313  CG2 VAL A  85       1.273  -5.604  -7.311  1.00 95.17           C  
ATOM   1314 HG21 VAL A  85       1.602  -5.018  -6.453  1.00 95.17           H  
ATOM   1315 HG22 VAL A  85       2.150  -5.894  -7.890  1.00 95.17           H  
ATOM   1316 HG23 VAL A  85       0.623  -5.010  -7.953  1.00 95.17           H  
ATOM   1317  N   ASP A  86      -2.661  -8.038  -6.068  1.00 94.23           N  
ATOM   1318  H   ASP A  86      -3.105  -7.364  -6.675  1.00 94.23           H  
ATOM   1319  CA  ASP A  86      -3.369  -9.289  -5.795  1.00 94.23           C  
ATOM   1320  HA  ASP A  86      -3.412  -9.417  -4.714  1.00 94.23           H  
ATOM   1321  C   ASP A  86      -2.609 -10.500  -6.353  1.00 94.23           C  
ATOM   1322  CB  ASP A  86      -4.816  -9.220  -6.318  1.00 94.23           C  
ATOM   1323  HB2 ASP A  86      -5.323 -10.153  -6.073  1.00 94.23           H  
ATOM   1324  HB3 ASP A  86      -5.332  -8.421  -5.785  1.00 94.23           H  
ATOM   1325  O   ASP A  86      -1.905 -10.393  -7.359  1.00 94.23           O  
ATOM   1326  CG  ASP A  86      -4.942  -8.973  -7.828  1.00 94.23           C  
ATOM   1327  OD1 ASP A  86      -4.588  -9.870  -8.629  1.00 94.23           O  
ATOM   1328  OD2 ASP A  86      -5.434  -7.883  -8.212  1.00 94.23           O  
ATOM   1329  N   GLU A  87      -2.787 -11.665  -5.727  1.00 91.24           N  
ATOM   1330  H   GLU A  87      -3.290 -11.666  -4.851  1.00 91.24           H  
ATOM   1331  CA  GLU A  87      -2.075 -12.905  -6.074  1.00 91.24           C  
ATOM   1332  HA  GLU A  87      -1.027 -12.824  -5.784  1.00 91.24           H  
ATOM   1333  C   GLU A  87      -2.124 -13.221  -7.578  1.00 91.24           C  
ATOM   1334  CB  GLU A  87      -2.708 -14.080  -5.314  1.00 91.24           C  
ATOM   1335  HB2 GLU A  87      -3.762 -14.131  -5.587  1.00 91.24           H  
ATOM   1336  HB3 GLU A  87      -2.225 -15.000  -5.642  1.00 91.24           H  
ATOM   1337  O   GLU A  87      -1.123 -13.598  -8.182  1.00 91.24           O  
ATOM   1338  CG  GLU A  87      -2.585 -13.985  -3.783  1.00 91.24           C  
ATOM   1339  HG2 GLU A  87      -1.528 -13.937  -3.523  1.00 91.24           H  
ATOM   1340  HG3 GLU A  87      -3.066 -13.068  -3.445  1.00 91.24           H  
ATOM   1341  CD  GLU A  87      -3.243 -15.184  -3.074  1.00 91.24           C  
ATOM   1342  OE1 GLU A  87      -2.985 -15.362  -1.866  1.00 91.24           O  
ATOM   1343  OE2 GLU A  87      -4.032 -15.904  -3.737  1.00 91.24           O  
ATOM   1344  N   LYS A  88      -3.273 -12.981  -8.222  1.00 89.30           N  
ATOM   1345  H   LYS A  88      -4.004 -12.531  -7.690  1.00 89.30           H  
ATOM   1346  CA  LYS A  88      -3.477 -13.252  -9.656  1.00 89.30           C  
ATOM   1347  HA  LYS A  88      -3.148 -14.269  -9.870  1.00 89.30           H  
ATOM   1348  C   LYS A  88      -2.646 -12.338 -10.552  1.00 89.30           C  
ATOM   1349  CB  LYS A  88      -4.957 -13.080 -10.014  1.00 89.30           C  
ATOM   1350  HB2 LYS A  88      -5.084 -13.270 -11.080  1.00 89.30           H  
ATOM   1351  HB3 LYS A  88      -5.258 -12.052  -9.812  1.00 89.30           H  
ATOM   1352  O   LYS A  88      -2.355 -12.691 -11.694  1.00 89.30           O  
ATOM   1353  CG  LYS A  88      -5.856 -14.039  -9.234  1.00 89.30           C  
ATOM   1354  HG2 LYS A  88      -5.595 -15.066  -9.488  1.00 89.30           H  
ATOM   1355  HG3 LYS A  88      -5.715 -13.891  -8.163  1.00 89.30           H  
ATOM   1356  CD  LYS A  88      -7.323 -13.779  -9.574  1.00 89.30           C  
ATOM   1357  HD2 LYS A  88      -7.495 -13.985 -10.631  1.00 89.30           H  
ATOM   1358  HD3 LYS A  88      -7.561 -12.739  -9.352  1.00 89.30           H  
ATOM   1359  CE  LYS A  88      -8.162 -14.712  -8.702  1.00 89.30           C  
ATOM   1360  HE2 LYS A  88      -7.855 -14.576  -7.666  1.00 89.30           H  
ATOM   1361  HE3 LYS A  88      -7.932 -15.742  -8.973  1.00 89.30           H  
ATOM   1362  NZ  LYS A  88      -9.608 -14.436  -8.847  1.00 89.30           N  
ATOM   1363  HZ1 LYS A  88      -9.896 -14.580  -9.804  1.00 89.30           H  
ATOM   1364  HZ2 LYS A  88      -9.793 -13.484  -8.566  1.00 89.30           H  
ATOM   1365  HZ3 LYS A  88     -10.125 -15.053  -8.236  1.00 89.30           H  
ATOM   1366  N   THR A  89      -2.327 -11.143 -10.071  1.00 90.41           N  
ATOM   1367  H   THR A  89      -2.638 -10.916  -9.137  1.00 90.41           H  
ATOM   1368  CA  THR A  89      -1.546 -10.149 -10.803  1.00 90.41           C  
ATOM   1369  HA  THR A  89      -1.704 -10.297 -11.872  1.00 90.41           H  
ATOM   1370  C   THR A  89      -0.045 -10.321 -10.554  1.00 90.41           C  
ATOM   1371  CB  THR A  89      -2.043  -8.737 -10.460  1.00 90.41           C  
ATOM   1372  HB  THR A  89      -1.903  -8.547  -9.396  1.00 90.41           H  
ATOM   1373  O   THR A  89       0.737  -9.989 -11.447  1.00 90.41           O  
ATOM   1374  CG2 THR A  89      -1.362  -7.646 -11.292  1.00 90.41           C  
ATOM   1375 HG21 THR A  89      -1.816  -6.683 -11.058  1.00 90.41           H  
ATOM   1376 HG22 THR A  89      -1.486  -7.865 -12.352  1.00 90.41           H  
ATOM   1377 HG23 THR A  89      -0.298  -7.601 -11.059  1.00 90.41           H  
ATOM   1378  OG1 THR A  89      -3.421  -8.607 -10.728  1.00 90.41           O  
ATOM   1379  HG1 THR A  89      -3.880  -9.044 -10.008  1.00 90.41           H  
ATOM   1380  N   ILE A  90       0.363 -10.880  -9.405  1.00 92.35           N  
ATOM   1381  H   ILE A  90      -0.336 -11.145  -8.726  1.00 92.35           H  
ATOM   1382  CA  ILE A  90       1.776 -11.140  -9.068  1.00 92.35           C  
ATOM   1383  HA  ILE A  90       2.315 -10.193  -9.085  1.00 92.35           H  
ATOM   1384  C   ILE A  90       2.442 -12.036 -10.122  1.00 92.35           C  
ATOM   1385  CB  ILE A  90       1.906 -11.731  -7.640  1.00 92.35           C  
ATOM   1386  HB  ILE A  90       1.206 -12.560  -7.535  1.00 92.35           H  
ATOM   1387  O   ILE A  90       3.531 -11.708 -10.594  1.00 92.35           O  
ATOM   1388  CG1 ILE A  90       1.559 -10.646  -6.595  1.00 92.35           C  
ATOM   1389 HG12 ILE A  90       2.242  -9.803  -6.704  1.00 92.35           H  
ATOM   1390 HG13 ILE A  90       0.548 -10.286  -6.786  1.00 92.35           H  
ATOM   1391  CG2 ILE A  90       3.323 -12.279  -7.379  1.00 92.35           C  
ATOM   1392 HG21 ILE A  90       3.387 -12.702  -6.376  1.00 92.35           H  
ATOM   1393 HG22 ILE A  90       4.058 -11.481  -7.481  1.00 92.35           H  
ATOM   1394 HG23 ILE A  90       3.557 -13.092  -8.067  1.00 92.35           H  
ATOM   1395  CD1 ILE A  90       1.590 -11.112  -5.134  1.00 92.35           C  
ATOM   1396 HD11 ILE A  90       2.616 -11.286  -4.809  1.00 92.35           H  
ATOM   1397 HD12 ILE A  90       1.008 -12.026  -5.018  1.00 92.35           H  
ATOM   1398 HD13 ILE A  90       1.160 -10.337  -4.499  1.00 92.35           H  
ATOM   1399  N   ASP A  91       1.766 -13.101 -10.561  1.00 88.63           N  
ATOM   1400  H   ASP A  91       0.934 -13.373 -10.057  1.00 88.63           H  
ATOM   1401  CA  ASP A  91       2.289 -14.043 -11.566  1.00 88.63           C  
ATOM   1402  HA  ASP A  91       3.222 -14.474 -11.203  1.00 88.63           H  
ATOM   1403  C   ASP A  91       2.582 -13.387 -12.927  1.00 88.63           C  
ATOM   1404  CB  ASP A  91       1.268 -15.173 -11.777  1.00 88.63           C  
ATOM   1405  HB2 ASP A  91       0.291 -14.737 -11.985  1.00 88.63           H  
ATOM   1406  HB3 ASP A  91       1.566 -15.751 -12.652  1.00 88.63           H  
ATOM   1407  O   ASP A  91       3.412 -13.863 -13.703  1.00 88.63           O  
ATOM   1408  CG  ASP A  91       1.155 -16.148 -10.602  1.00 88.63           C  
ATOM   1409  OD1 ASP A  91       2.087 -16.177  -9.770  1.00 88.63           O  
ATOM   1410  OD2 ASP A  91       0.151 -16.895 -10.602  1.00 88.63           O  
ATOM   1411  N   GLY A  92       1.908 -12.273 -13.230  1.00 88.68           N  
ATOM   1412  H   GLY A  92       1.294 -11.898 -12.521  1.00 88.68           H  
ATOM   1413  CA  GLY A  92       2.116 -11.510 -14.459  1.00 88.68           C  
ATOM   1414  HA2 GLY A  92       1.235 -10.891 -14.633  1.00 88.68           H  
ATOM   1415  HA3 GLY A  92       2.231 -12.199 -15.296  1.00 88.68           H  
ATOM   1416  C   GLY A  92       3.337 -10.589 -14.426  1.00 88.68           C  
ATOM   1417  O   GLY A  92       3.691 -10.019 -15.462  1.00 88.68           O  
ATOM   1418  N   LEU A  93       3.974 -10.411 -13.265  1.00 92.62           N  
ATOM   1419  H   LEU A  93       3.680 -10.952 -12.464  1.00 92.62           H  
ATOM   1420  CA  LEU A  93       5.095  -9.493 -13.099  1.00 92.62           C  
ATOM   1421  HA  LEU A  93       4.910  -8.611 -13.712  1.00 92.62           H  
ATOM   1422  C   LEU A  93       6.410 -10.118 -13.578  1.00 92.62           C  
ATOM   1423  CB  LEU A  93       5.202  -9.038 -11.636  1.00 92.62           C  
ATOM   1424  HB2 LEU A  93       5.406  -9.909 -11.014  1.00 92.62           H  
ATOM   1425  HB3 LEU A  93       6.060  -8.370 -11.560  1.00 92.62           H  
ATOM   1426  O   LEU A  93       6.843 -11.170 -13.106  1.00 92.62           O  
ATOM   1427  CG  LEU A  93       3.968  -8.315 -11.070  1.00 92.62           C  
ATOM   1428  HG  LEU A  93       3.120  -9.000 -11.042  1.00 92.62           H  
ATOM   1429  CD1 LEU A  93       4.266  -7.863  -9.641  1.00 92.62           C  
ATOM   1430 HD11 LEU A  93       3.383  -7.392  -9.209  1.00 92.62           H  
ATOM   1431 HD12 LEU A  93       5.102  -7.163  -9.625  1.00 92.62           H  
ATOM   1432 HD13 LEU A  93       4.518  -8.732  -9.033  1.00 92.62           H  
ATOM   1433  CD2 LEU A  93       3.577  -7.089 -11.897  1.00 92.62           C  
ATOM   1434 HD21 LEU A  93       4.451  -6.460 -12.065  1.00 92.62           H  
ATOM   1435 HD22 LEU A  93       2.812  -6.527 -11.362  1.00 92.62           H  
ATOM   1436 HD23 LEU A  93       3.167  -7.411 -12.855  1.00 92.62           H  
ATOM   1437  N   ASN A  94       7.098  -9.418 -14.480  1.00 92.60           N  
ATOM   1438  H   ASN A  94       6.696  -8.560 -14.829  1.00 92.60           H  
ATOM   1439  CA  ASN A  94       8.406  -9.823 -14.982  1.00 92.60           C  
ATOM   1440  HA  ASN A  94       8.654 -10.814 -14.602  1.00 92.60           H  
ATOM   1441  C   ASN A  94       9.491  -8.863 -14.478  1.00 92.60           C  
ATOM   1442  CB  ASN A  94       8.330  -9.931 -16.513  1.00 92.60           C  
ATOM   1443  HB2 ASN A  94       7.474 -10.553 -16.776  1.00 92.60           H  
ATOM   1444  HB3 ASN A  94       8.188  -8.943 -16.951  1.00 92.60           H  
ATOM   1445  O   ASN A  94       9.719  -7.815 -15.074  1.00 92.60           O  
ATOM   1446  CG  ASN A  94       9.592 -10.548 -17.083  1.00 92.60           C  
ATOM   1447  ND2 ASN A  94       9.482 -11.508 -17.970  1.00 92.60           N  
ATOM   1448 HD21 ASN A  94      10.350 -12.007 -18.104  1.00 92.60           H  
ATOM   1449 HD22 ASN A  94       8.584 -11.959 -18.067  1.00 92.60           H  
ATOM   1450  OD1 ASN A  94      10.704 -10.206 -16.739  1.00 92.60           O  
ATOM   1451  N   GLU A  95      10.169  -9.236 -13.394  1.00 92.46           N  
ATOM   1452  H   GLU A  95       9.920 -10.100 -12.935  1.00 92.46           H  
ATOM   1453  CA  GLU A  95      11.229  -8.424 -12.777  1.00 92.46           C  
ATOM   1454  HA  GLU A  95      10.828  -7.428 -12.590  1.00 92.46           H  
ATOM   1455  C   GLU A  95      12.467  -8.224 -13.669  1.00 92.46           C  
ATOM   1456  CB  GLU A  95      11.609  -9.036 -11.416  1.00 92.46           C  
ATOM   1457  HB2 GLU A  95      12.267  -8.351 -10.882  1.00 92.46           H  
ATOM   1458  HB3 GLU A  95      10.693  -9.146 -10.835  1.00 92.46           H  
ATOM   1459  O   GLU A  95      13.181  -7.245 -13.491  1.00 92.46           O  
ATOM   1460  CG  GLU A  95      12.309 -10.401 -11.555  1.00 92.46           C  
ATOM   1461  HG2 GLU A  95      11.793 -10.996 -12.308  1.00 92.46           H  
ATOM   1462  HG3 GLU A  95      13.329 -10.240 -11.905  1.00 92.46           H  
ATOM   1463  CD  GLU A  95      12.317 -11.216 -10.258  1.00 92.46           C  
ATOM   1464  OE1 GLU A  95      13.324 -11.903  -9.996  1.00 92.46           O  
ATOM   1465  OE2 GLU A  95      11.243 -11.289  -9.621  1.00 92.46           O  
ATOM   1466  N   GLU A  96      12.712  -9.090 -14.659  1.00 92.45           N  
ATOM   1467  H   GLU A  96      12.089  -9.874 -14.791  1.00 92.45           H  
ATOM   1468  CA  GLU A  96      13.841  -8.932 -15.588  1.00 92.45           C  
ATOM   1469  HA  GLU A  96      14.721  -8.607 -15.033  1.00 92.45           H  
ATOM   1470  C   GLU A  96      13.556  -7.867 -16.655  1.00 92.45           C  
ATOM   1471  CB  GLU A  96      14.171 -10.263 -16.282  1.00 92.45           C  
ATOM   1472  HB2 GLU A  96      13.304 -10.591 -16.855  1.00 92.45           H  
ATOM   1473  HB3 GLU A  96      14.991 -10.085 -16.977  1.00 92.45           H  
ATOM   1474  O   GLU A  96      14.407  -7.034 -16.964  1.00 92.45           O  
ATOM   1475  CG  GLU A  96      14.590 -11.379 -15.314  1.00 92.45           C  
ATOM   1476  HG2 GLU A  96      13.753 -11.614 -14.656  1.00 92.45           H  
ATOM   1477  HG3 GLU A  96      15.414 -11.015 -14.701  1.00 92.45           H  
ATOM   1478  CD  GLU A  96      15.023 -12.662 -16.044  1.00 92.45           C  
ATOM   1479  OE1 GLU A  96      15.726 -13.471 -15.395  1.00 92.45           O  
ATOM   1480  OE2 GLU A  96      14.647 -12.833 -17.230  1.00 92.45           O  
ATOM   1481  N   LYS A  97      12.345  -7.878 -17.225  1.00 92.30           N  
ATOM   1482  H   LYS A  97      11.706  -8.596 -16.914  1.00 92.30           H  
ATOM   1483  CA  LYS A  97      11.919  -6.916 -18.256  1.00 92.30           C  
ATOM   1484  HA  LYS A  97      12.769  -6.676 -18.895  1.00 92.30           H  
ATOM   1485  C   LYS A  97      11.458  -5.596 -17.654  1.00 92.30           C  
ATOM   1486  CB  LYS A  97      10.789  -7.516 -19.103  1.00 92.30           C  
ATOM   1487  HB2 LYS A  97       9.975  -7.831 -18.449  1.00 92.30           H  
ATOM   1488  HB3 LYS A  97      10.411  -6.744 -19.773  1.00 92.30           H  
ATOM   1489  O   LYS A  97      11.638  -4.541 -18.257  1.00 92.30           O  
ATOM   1490  CG  LYS A  97      11.269  -8.702 -19.946  1.00 92.30           C  
ATOM   1491  HG2 LYS A  97      12.089  -8.377 -20.586  1.00 92.30           H  
ATOM   1492  HG3 LYS A  97      11.626  -9.499 -19.293  1.00 92.30           H  
ATOM   1493  CD  LYS A  97      10.126  -9.233 -20.813  1.00 92.30           C  
ATOM   1494  HD2 LYS A  97       9.307  -9.550 -20.167  1.00 92.30           H  
ATOM   1495  HD3 LYS A  97       9.779  -8.443 -21.478  1.00 92.30           H  
ATOM   1496  CE  LYS A  97      10.637 -10.422 -21.630  1.00 92.30           C  
ATOM   1497  HE2 LYS A  97      11.456 -10.082 -22.264  1.00 92.30           H  
ATOM   1498  HE3 LYS A  97      11.043 -11.161 -20.938  1.00 92.30           H  
ATOM   1499  NZ  LYS A  97       9.556 -11.020 -22.447  1.00 92.30           N  
ATOM   1500  HZ1 LYS A  97       9.185 -10.338 -23.093  1.00 92.30           H  
ATOM   1501  HZ2 LYS A  97       8.812 -11.341 -21.843  1.00 92.30           H  
ATOM   1502  HZ3 LYS A  97       9.913 -11.811 -22.965  1.00 92.30           H  
ATOM   1503  N   GLN A  98      10.803  -5.672 -16.503  1.00 93.18           N  
ATOM   1504  H   GLN A  98      10.703  -6.583 -16.078  1.00 93.18           H  
ATOM   1505  CA  GLN A  98      10.149  -4.565 -15.823  1.00 93.18           C  
ATOM   1506  HA  GLN A  98      10.506  -3.622 -16.238  1.00 93.18           H  
ATOM   1507  C   GLN A  98      10.518  -4.606 -14.331  1.00 93.18           C  
ATOM   1508  CB  GLN A  98       8.634  -4.641 -16.064  1.00 93.18           C  
ATOM   1509  HB2 GLN A  98       8.151  -3.888 -15.440  1.00 93.18           H  
ATOM   1510  HB3 GLN A  98       8.279  -5.624 -15.755  1.00 93.18           H  
ATOM   1511  O   GLN A  98       9.681  -4.957 -13.495  1.00 93.18           O  
ATOM   1512  CG  GLN A  98       8.249  -4.382 -17.532  1.00 93.18           C  
ATOM   1513  HG2 GLN A  98       8.925  -4.906 -18.207  1.00 93.18           H  
ATOM   1514  HG3 GLN A  98       8.337  -3.315 -17.736  1.00 93.18           H  
ATOM   1515  CD  GLN A  98       6.847  -4.867 -17.877  1.00 93.18           C  
ATOM   1516  NE2 GLN A  98       6.081  -4.107 -18.631  1.00 93.18           N  
ATOM   1517 HE21 GLN A  98       5.170  -4.492 -18.839  1.00 93.18           H  
ATOM   1518 HE22 GLN A  98       6.399  -3.195 -18.926  1.00 93.18           H  
ATOM   1519  OE1 GLN A  98       6.412  -5.942 -17.512  1.00 93.18           O  
ATOM   1520  N   PRO A  99      11.773  -4.272 -13.976  1.00 94.81           N  
ATOM   1521  CA  PRO A  99      12.261  -4.311 -12.595  1.00 94.81           C  
ATOM   1522  HA  PRO A  99      12.099  -5.305 -12.177  1.00 94.81           H  
ATOM   1523  C   PRO A  99      11.579  -3.300 -11.668  1.00 94.81           C  
ATOM   1524  CB  PRO A  99      13.770  -4.049 -12.688  1.00 94.81           C  
ATOM   1525  HB2 PRO A  99      14.305  -4.997 -12.755  1.00 94.81           H  
ATOM   1526  HB3 PRO A  99      14.147  -3.473 -11.842  1.00 94.81           H  
ATOM   1527  O   PRO A  99      11.740  -3.388 -10.451  1.00 94.81           O  
ATOM   1528  CG  PRO A  99      13.933  -3.285 -13.998  1.00 94.81           C  
ATOM   1529  HG2 PRO A  99      14.926  -3.418 -14.428  1.00 94.81           H  
ATOM   1530  HG3 PRO A  99      13.716  -2.229 -13.845  1.00 94.81           H  
ATOM   1531  CD  PRO A  99      12.850  -3.889 -14.877  1.00 94.81           C  
ATOM   1532  HD2 PRO A  99      13.240  -4.778 -15.374  1.00 94.81           H  
ATOM   1533  HD3 PRO A  99      12.523  -3.152 -15.611  1.00 94.81           H  
ATOM   1534  N   TYR A 100      10.806  -2.353 -12.208  1.00 95.27           N  
ATOM   1535  H   TYR A 100      10.694  -2.326 -13.211  1.00 95.27           H  
ATOM   1536  CA  TYR A 100      10.149  -1.316 -11.423  1.00 95.27           C  
ATOM   1537  HA  TYR A 100      10.288  -1.523 -10.362  1.00 95.27           H  
ATOM   1538  C   TYR A 100       8.646  -1.268 -11.685  1.00 95.27           C  
ATOM   1539  CB  TYR A 100      10.804   0.040 -11.721  1.00 95.27           C  
ATOM   1540  HB2 TYR A 100      10.423   0.769 -11.005  1.00 95.27           H  
ATOM   1541  HB3 TYR A 100      10.513   0.361 -12.721  1.00 95.27           H  
ATOM   1542  O   TYR A 100       8.193  -1.343 -12.827  1.00 95.27           O  
ATOM   1543  CG  TYR A 100      12.316   0.037 -11.630  1.00 95.27           C  
ATOM   1544  CD1 TYR A 100      12.943  -0.104 -10.378  1.00 95.27           C  
ATOM   1545  HD1 TYR A 100      12.345  -0.212  -9.485  1.00 95.27           H  
ATOM   1546  CD2 TYR A 100      13.092   0.127 -12.800  1.00 95.27           C  
ATOM   1547  HD2 TYR A 100      12.614   0.229 -13.763  1.00 95.27           H  
ATOM   1548  CE1 TYR A 100      14.347  -0.166 -10.295  1.00 95.27           C  
ATOM   1549  HE1 TYR A 100      14.825  -0.308  -9.337  1.00 95.27           H  
ATOM   1550  CE2 TYR A 100      14.496   0.067 -12.720  1.00 95.27           C  
ATOM   1551  HE2 TYR A 100      15.102   0.141 -13.611  1.00 95.27           H  
ATOM   1552  OH  TYR A 100      16.480  -0.149 -11.398  1.00 95.27           O  
ATOM   1553  HH  TYR A 100      16.784  -0.324 -10.504  1.00 95.27           H  
ATOM   1554  CZ  TYR A 100      15.125  -0.088 -11.470  1.00 95.27           C  
ATOM   1555  N   LEU A 101       7.868  -1.015 -10.636  1.00 95.42           N  
ATOM   1556  H   LEU A 101       8.293  -1.013  -9.719  1.00 95.42           H  
ATOM   1557  CA  LEU A 101       6.476  -0.597 -10.745  1.00 95.42           C  
ATOM   1558  HA  LEU A 101       6.157  -0.669 -11.785  1.00 95.42           H  
ATOM   1559  C   LEU A 101       6.364   0.862 -10.311  1.00 95.42           C  
ATOM   1560  CB  LEU A 101       5.545  -1.496  -9.916  1.00 95.42           C  
ATOM   1561  HB2 LEU A 101       4.514  -1.214 -10.131  1.00 95.42           H  
ATOM   1562  HB3 LEU A 101       5.720  -1.288  -8.860  1.00 95.42           H  
ATOM   1563  O   LEU A 101       6.717   1.219  -9.190  1.00 95.42           O  
ATOM   1564  CG  LEU A 101       5.696  -3.010 -10.120  1.00 95.42           C  
ATOM   1565  HG  LEU A 101       6.700  -3.323  -9.832  1.00 95.42           H  
ATOM   1566  CD1 LEU A 101       4.689  -3.746  -9.241  1.00 95.42           C  
ATOM   1567 HD11 LEU A 101       3.672  -3.579  -9.595  1.00 95.42           H  
ATOM   1568 HD12 LEU A 101       4.764  -3.382  -8.216  1.00 95.42           H  
ATOM   1569 HD13 LEU A 101       4.906  -4.814  -9.252  1.00 95.42           H  
ATOM   1570  CD2 LEU A 101       5.419  -3.397 -11.565  1.00 95.42           C  
ATOM   1571 HD21 LEU A 101       4.444  -3.025 -11.879  1.00 95.42           H  
ATOM   1572 HD22 LEU A 101       6.210  -2.999 -12.202  1.00 95.42           H  
ATOM   1573 HD23 LEU A 101       5.455  -4.483 -11.648  1.00 95.42           H  
ATOM   1574  N   HIS A 102       5.839   1.723 -11.173  1.00 95.59           N  
ATOM   1575  H   HIS A 102       5.589   1.383 -12.091  1.00 95.59           H  
ATOM   1576  CA  HIS A 102       5.410   3.052 -10.758  1.00 95.59           C  
ATOM   1577  HA  HIS A 102       6.122   3.459 -10.039  1.00 95.59           H  
ATOM   1578  C   HIS A 102       4.038   2.951 -10.091  1.00 95.59           C  
ATOM   1579  CB  HIS A 102       5.368   3.993 -11.964  1.00 95.59           C  
ATOM   1580  HB2 HIS A 102       4.645   3.627 -12.693  1.00 95.59           H  
ATOM   1581  HB3 HIS A 102       6.346   4.007 -12.445  1.00 95.59           H  
ATOM   1582  O   HIS A 102       3.077   2.567 -10.760  1.00 95.59           O  
ATOM   1583  CG  HIS A 102       5.006   5.398 -11.562  1.00 95.59           C  
ATOM   1584  CD2 HIS A 102       5.868   6.358 -11.103  1.00 95.59           C  
ATOM   1585  HD2 HIS A 102       6.935   6.249 -10.979  1.00 95.59           H  
ATOM   1586  ND1 HIS A 102       3.739   5.941 -11.517  1.00 95.59           N  
ATOM   1587  HD1 HIS A 102       2.865   5.455 -11.658  1.00 95.59           H  
ATOM   1588  CE1 HIS A 102       3.841   7.202 -11.076  1.00 95.59           C  
ATOM   1589  HE1 HIS A 102       3.013   7.878 -10.916  1.00 95.59           H  
ATOM   1590  NE2 HIS A 102       5.117   7.500 -10.810  1.00 95.59           N  
ATOM   1591  N   LEU A 103       3.921   3.347  -8.825  1.00 95.91           N  
ATOM   1592  H   LEU A 103       4.755   3.663  -8.351  1.00 95.91           H  
ATOM   1593  CA  LEU A 103       2.668   3.442  -8.079  1.00 95.91           C  
ATOM   1594  HA  LEU A 103       1.981   2.687  -8.461  1.00 95.91           H  
ATOM   1595  C   LEU A 103       2.021   4.813  -8.307  1.00 95.91           C  
ATOM   1596  CB  LEU A 103       2.949   3.131  -6.598  1.00 95.91           C  
ATOM   1597  HB2 LEU A 103       3.485   2.184  -6.535  1.00 95.91           H  
ATOM   1598  HB3 LEU A 103       3.600   3.906  -6.193  1.00 95.91           H  
ATOM   1599  O   LEU A 103       2.340   5.802  -7.647  1.00 95.91           O  
ATOM   1600  CG  LEU A 103       1.685   3.034  -5.723  1.00 95.91           C  
ATOM   1601  HG  LEU A 103       1.114   3.959  -5.796  1.00 95.91           H  
ATOM   1602  CD1 LEU A 103       0.769   1.885  -6.146  1.00 95.91           C  
ATOM   1603 HD11 LEU A 103       1.335   0.954  -6.189  1.00 95.91           H  
ATOM   1604 HD12 LEU A 103      -0.034   1.764  -5.419  1.00 95.91           H  
ATOM   1605 HD13 LEU A 103       0.318   2.093  -7.116  1.00 95.91           H  
ATOM   1606  CD2 LEU A 103       2.108   2.841  -4.269  1.00 95.91           C  
ATOM   1607 HD21 LEU A 103       2.773   1.982  -4.182  1.00 95.91           H  
ATOM   1608 HD22 LEU A 103       2.632   3.732  -3.922  1.00 95.91           H  
ATOM   1609 HD23 LEU A 103       1.241   2.675  -3.631  1.00 95.91           H  
ATOM   1610  N   GLY A 104       1.115   4.882  -9.284  1.00 96.05           N  
ATOM   1611  H   GLY A 104       0.894   4.041  -9.798  1.00 96.05           H  
ATOM   1612  CA  GLY A 104       0.462   6.131  -9.686  1.00 96.05           C  
ATOM   1613  HA2 GLY A 104       1.163   6.961  -9.593  1.00 96.05           H  
ATOM   1614  HA3 GLY A 104       0.166   6.045 -10.731  1.00 96.05           H  
ATOM   1615  C   GLY A 104      -0.785   6.468  -8.873  1.00 96.05           C  
ATOM   1616  O   GLY A 104      -1.102   7.642  -8.699  1.00 96.05           O  
ATOM   1617  N   CYS A 105      -1.503   5.465  -8.370  1.00 97.63           N  
ATOM   1618  H   CYS A 105      -1.218   4.514  -8.557  1.00 97.63           H  
ATOM   1619  CA  CYS A 105      -2.677   5.679  -7.530  1.00 97.63           C  
ATOM   1620  HA  CYS A 105      -2.541   6.601  -6.965  1.00 97.63           H  
ATOM   1621  C   CYS A 105      -2.860   4.539  -6.529  1.00 97.63           C  
ATOM   1622  CB  CYS A 105      -3.907   5.849  -8.431  1.00 97.63           C  
ATOM   1623  HB2 CYS A 105      -4.061   4.930  -8.997  1.00 97.63           H  
ATOM   1624  HB3 CYS A 105      -3.736   6.679  -9.116  1.00 97.63           H  
ATOM   1625  O   CYS A 105      -2.713   3.369  -6.890  1.00 97.63           O  
ATOM   1626  SG  CYS A 105      -5.405   6.168  -7.462  1.00 97.63           S  
ATOM   1627  HG  CYS A 105      -4.893   7.109  -6.664  1.00 97.63           H  
ATOM   1628  N   VAL A 106      -3.231   4.907  -5.304  1.00 97.58           N  
ATOM   1629  H   VAL A 106      -3.328   5.895  -5.122  1.00 97.58           H  
ATOM   1630  CA  VAL A 106      -3.737   4.012  -4.260  1.00 97.58           C  
ATOM   1631  HA  VAL A 106      -3.831   2.995  -4.641  1.00 97.58           H  
ATOM   1632  C   VAL A 106      -5.115   4.524  -3.875  1.00 97.58           C  
ATOM   1633  CB  VAL A 106      -2.805   3.994  -3.034  1.00 97.58           C  
ATOM   1634  HB  VAL A 106      -2.687   5.008  -2.651  1.00 97.58           H  
ATOM   1635  O   VAL A 106      -5.235   5.639  -3.371  1.00 97.58           O  
ATOM   1636  CG1 VAL A 106      -3.359   3.106  -1.914  1.00 97.58           C  
ATOM   1637 HG11 VAL A 106      -3.532   2.094  -2.281  1.00 97.58           H  
ATOM   1638 HG12 VAL A 106      -2.649   3.058  -1.089  1.00 97.58           H  
ATOM   1639 HG13 VAL A 106      -4.295   3.511  -1.529  1.00 97.58           H  
ATOM   1640  CG2 VAL A 106      -1.421   3.462  -3.412  1.00 97.58           C  
ATOM   1641 HG21 VAL A 106      -0.769   3.485  -2.539  1.00 97.58           H  
ATOM   1642 HG22 VAL A 106      -1.503   2.430  -3.753  1.00 97.58           H  
ATOM   1643 HG23 VAL A 106      -0.975   4.070  -4.199  1.00 97.58           H  
ATOM   1644  N   ALA A 107      -6.152   3.738  -4.135  1.00 97.69           N  
ATOM   1645  H   ALA A 107      -5.984   2.827  -4.538  1.00 97.69           H  
ATOM   1646  CA  ALA A 107      -7.513   4.043  -3.734  1.00 97.69           C  
ATOM   1647  HA  ALA A 107      -7.498   4.982  -3.180  1.00 97.69           H  
ATOM   1648  C   ALA A 107      -8.034   2.974  -2.780  1.00 97.69           C  
ATOM   1649  CB  ALA A 107      -8.392   4.238  -4.969  1.00 97.69           C  
ATOM   1650  HB1 ALA A 107      -8.405   3.318  -5.553  1.00 97.69           H  
ATOM   1651  HB2 ALA A 107      -9.406   4.492  -4.661  1.00 97.69           H  
ATOM   1652  HB3 ALA A 107      -7.989   5.044  -5.583  1.00 97.69           H  
ATOM   1653  O   ALA A 107      -7.803   1.792  -2.994  1.00 97.69           O  
ATOM   1654  N   ILE A 108      -8.725   3.387  -1.729  1.00 97.58           N  
ATOM   1655  H   ILE A 108      -8.903   4.376  -1.631  1.00 97.58           H  
ATOM   1656  CA  ILE A 108      -9.170   2.514  -0.645  1.00 97.58           C  
ATOM   1657  HA  ILE A 108      -8.963   1.472  -0.887  1.00 97.58           H  
ATOM   1658  C   ILE A 108     -10.667   2.695  -0.508  1.00 97.58           C  
ATOM   1659  CB  ILE A 108      -8.424   2.858   0.658  1.00 97.58           C  
ATOM   1660  HB  ILE A 108      -8.619   3.901   0.908  1.00 97.58           H  
ATOM   1661  O   ILE A 108     -11.121   3.824  -0.342  1.00 97.58           O  
ATOM   1662  CG1 ILE A 108      -6.908   2.664   0.443  1.00 97.58           C  
ATOM   1663 HG12 ILE A 108      -6.694   1.614   0.244  1.00 97.58           H  
ATOM   1664 HG13 ILE A 108      -6.573   3.246  -0.416  1.00 97.58           H  
ATOM   1665  CG2 ILE A 108      -8.904   1.971   1.819  1.00 97.58           C  
ATOM   1666 HG21 ILE A 108      -8.463   2.298   2.760  1.00 97.58           H  
ATOM   1667 HG22 ILE A 108      -9.988   2.004   1.931  1.00 97.58           H  
ATOM   1668 HG23 ILE A 108      -8.590   0.946   1.625  1.00 97.58           H  
ATOM   1669  CD1 ILE A 108      -6.061   3.128   1.619  1.00 97.58           C  
ATOM   1670 HD11 ILE A 108      -6.213   2.478   2.481  1.00 97.58           H  
ATOM   1671 HD12 ILE A 108      -5.017   3.100   1.309  1.00 97.58           H  
ATOM   1672 HD13 ILE A 108      -6.314   4.158   1.871  1.00 97.58           H  
ATOM   1673  N   ALA A 109     -11.415   1.601  -0.580  1.00 97.10           N  
ATOM   1674  H   ALA A 109     -10.953   0.717  -0.740  1.00 97.10           H  
ATOM   1675  CA  ALA A 109     -12.835   1.563  -0.284  1.00 97.10           C  
ATOM   1676  HA  ALA A 109     -13.198   2.585  -0.173  1.00 97.10           H  
ATOM   1677  C   ALA A 109     -13.077   0.830   1.040  1.00 97.10           C  
ATOM   1678  CB  ALA A 109     -13.586   0.940  -1.460  1.00 97.10           C  
ATOM   1679  HB1 ALA A 109     -13.355   1.479  -2.379  1.00 97.10           H  
ATOM   1680  HB2 ALA A 109     -14.658   0.997  -1.268  1.00 97.10           H  
ATOM   1681  HB3 ALA A 109     -13.301  -0.106  -1.572  1.00 97.10           H  
ATOM   1682  O   ALA A 109     -12.466  -0.203   1.296  1.00 97.10           O  
ATOM   1683  N   VAL A 110     -13.970   1.372   1.862  1.00 96.77           N  
ATOM   1684  H   VAL A 110     -14.447   2.202   1.540  1.00 96.77           H  
ATOM   1685  CA  VAL A 110     -14.349   0.872   3.185  1.00 96.77           C  
ATOM   1686  HA  VAL A 110     -13.723   0.019   3.446  1.00 96.77           H  
ATOM   1687  C   VAL A 110     -15.795   0.413   3.134  1.00 96.77           C  
ATOM   1688  CB  VAL A 110     -14.198   1.954   4.269  1.00 96.77           C  
ATOM   1689  HB  VAL A 110     -14.974   2.707   4.132  1.00 96.77           H  
ATOM   1690  O   VAL A 110     -16.672   1.188   2.740  1.00 96.77           O  
ATOM   1691  CG1 VAL A 110     -14.362   1.349   5.668  1.00 96.77           C  
ATOM   1692 HG11 VAL A 110     -15.345   0.892   5.774  1.00 96.77           H  
ATOM   1693 HG12 VAL A 110     -14.274   2.135   6.418  1.00 96.77           H  
ATOM   1694 HG13 VAL A 110     -13.595   0.594   5.844  1.00 96.77           H  
ATOM   1695  CG2 VAL A 110     -12.851   2.677   4.191  1.00 96.77           C  
ATOM   1696 HG21 VAL A 110     -12.779   3.238   3.260  1.00 96.77           H  
ATOM   1697 HG22 VAL A 110     -12.035   1.957   4.238  1.00 96.77           H  
ATOM   1698 HG23 VAL A 110     -12.780   3.382   5.020  1.00 96.77           H  
ATOM   1699  N   ILE A 111     -16.030  -0.834   3.535  1.00 95.40           N  
ATOM   1700  H   ILE A 111     -15.244  -1.397   3.826  1.00 95.40           H  
ATOM   1701  CA  ILE A 111     -17.327  -1.506   3.440  1.00 95.40           C  
ATOM   1702  HA  ILE A 111     -18.085  -0.805   3.090  1.00 95.40           H  
ATOM   1703  C   ILE A 111     -17.718  -2.013   4.836  1.00 95.40           C  
ATOM   1704  CB  ILE A 111     -17.265  -2.660   2.411  1.00 95.40           C  
ATOM   1705  HB  ILE A 111     -16.592  -3.429   2.791  1.00 95.40           H  
ATOM   1706  O   ILE A 111     -17.207  -3.045   5.270  1.00 95.40           O  
ATOM   1707  CG1 ILE A 111     -16.724  -2.194   1.038  1.00 95.40           C  
ATOM   1708 HG12 ILE A 111     -15.794  -1.640   1.167  1.00 95.40           H  
ATOM   1709 HG13 ILE A 111     -17.457  -1.528   0.583  1.00 95.40           H  
ATOM   1710  CG2 ILE A 111     -18.675  -3.264   2.254  1.00 95.40           C  
ATOM   1711 HG21 ILE A 111     -19.042  -3.627   3.214  1.00 95.40           H  
ATOM   1712 HG22 ILE A 111     -19.367  -2.514   1.871  1.00 95.40           H  
ATOM   1713 HG23 ILE A 111     -18.648  -4.119   1.579  1.00 95.40           H  
ATOM   1714  CD1 ILE A 111     -16.406  -3.331   0.062  1.00 95.40           C  
ATOM   1715 HD11 ILE A 111     -17.316  -3.857  -0.226  1.00 95.40           H  
ATOM   1716 HD12 ILE A 111     -15.708  -4.029   0.522  1.00 95.40           H  
ATOM   1717 HD13 ILE A 111     -15.949  -2.912  -0.835  1.00 95.40           H  
ATOM   1718  N   PRO A 112     -18.605  -1.319   5.567  1.00 94.85           N  
ATOM   1719  CA  PRO A 112     -19.082  -1.785   6.868  1.00 94.85           C  
ATOM   1720  HA  PRO A 112     -18.218  -2.013   7.493  1.00 94.85           H  
ATOM   1721  C   PRO A 112     -19.970  -3.038   6.753  1.00 94.85           C  
ATOM   1722  CB  PRO A 112     -19.833  -0.595   7.482  1.00 94.85           C  
ATOM   1723  HB2 PRO A 112     -19.635  -0.502   8.550  1.00 94.85           H  
ATOM   1724  HB3 PRO A 112     -20.905  -0.690   7.305  1.00 94.85           H  
ATOM   1725  O   PRO A 112     -20.892  -3.094   5.939  1.00 94.85           O  
ATOM   1726  CG  PRO A 112     -19.307   0.614   6.708  1.00 94.85           C  
ATOM   1727  HG2 PRO A 112     -20.029   1.429   6.688  1.00 94.85           H  
ATOM   1728  HG3 PRO A 112     -18.362   0.948   7.137  1.00 94.85           H  
ATOM   1729  CD  PRO A 112     -19.054   0.041   5.320  1.00 94.85           C  
ATOM   1730  HD2 PRO A 112     -19.984   0.023   4.750  1.00 94.85           H  
ATOM   1731  HD3 PRO A 112     -18.304   0.641   4.805  1.00 94.85           H  
ATOM   1732  N   HIS A 113     -19.753  -4.028   7.620  1.00 92.40           N  
ATOM   1733  H   HIS A 113     -18.970  -3.933   8.251  1.00 92.40           H  
ATOM   1734  CA  HIS A 113     -20.509  -5.287   7.702  1.00 92.40           C  
ATOM   1735  HA  HIS A 113     -20.975  -5.482   6.736  1.00 92.40           H  
ATOM   1736  C   HIS A 113     -21.645  -5.218   8.731  1.00 92.40           C  
ATOM   1737  CB  HIS A 113     -19.565  -6.456   8.002  1.00 92.40           C  
ATOM   1738  HB2 HIS A 113     -19.060  -6.283   8.952  1.00 92.40           H  
ATOM   1739  HB3 HIS A 113     -20.158  -7.364   8.110  1.00 92.40           H  
ATOM   1740  O   HIS A 113     -21.769  -6.046   9.633  1.00 92.40           O  
ATOM   1741  CG  HIS A 113     -18.535  -6.741   6.951  1.00 92.40           C  
ATOM   1742  CD2 HIS A 113     -18.443  -6.209   5.692  1.00 92.40           C  
ATOM   1743  HD2 HIS A 113     -19.075  -5.443   5.266  1.00 92.40           H  
ATOM   1744  ND1 HIS A 113     -17.566  -7.707   7.062  1.00 92.40           N  
ATOM   1745  HD1 HIS A 113     -17.324  -8.220   7.897  1.00 92.40           H  
ATOM   1746  CE1 HIS A 113     -16.936  -7.801   5.885  1.00 92.40           C  
ATOM   1747  HE1 HIS A 113     -16.146  -8.505   5.667  1.00 92.40           H  
ATOM   1748  NE2 HIS A 113     -17.425  -6.884   5.023  1.00 92.40           N  
ATOM   1749  N   GLY A 114     -22.491  -4.195   8.641  1.00 83.84           N  
ATOM   1750  H   GLY A 114     -22.369  -3.528   7.893  1.00 83.84           H  
ATOM   1751  CA  GLY A 114     -23.567  -4.013   9.607  1.00 83.84           C  
ATOM   1752  HA2 GLY A 114     -23.981  -4.986   9.870  1.00 83.84           H  
ATOM   1753  HA3 GLY A 114     -23.174  -3.558  10.516  1.00 83.84           H  
ATOM   1754  C   GLY A 114     -24.685  -3.141   9.079  1.00 83.84           C  
ATOM   1755  O   GLY A 114     -24.484  -2.229   8.282  1.00 83.84           O  
ATOM   1756  N   ARG A 115     -25.900  -3.407   9.553  1.00 79.60           N  
ATOM   1757  H   ARG A 115     -25.994  -4.137  10.244  1.00 79.60           H  
ATOM   1758  CA  ARG A 115     -27.051  -2.563   9.242  1.00 79.60           C  
ATOM   1759  HA  ARG A 115     -27.005  -2.288   8.188  1.00 79.60           H  
ATOM   1760  C   ARG A 115     -26.966  -1.286  10.077  1.00 79.60           C  
ATOM   1761  CB  ARG A 115     -28.335  -3.361   9.493  1.00 79.60           C  
ATOM   1762  HB2 ARG A 115     -28.281  -4.292   8.929  1.00 79.60           H  
ATOM   1763  HB3 ARG A 115     -28.413  -3.604  10.553  1.00 79.60           H  
ATOM   1764  O   ARG A 115     -27.082  -1.365  11.295  1.00 79.60           O  
ATOM   1765  CG  ARG A 115     -29.578  -2.574   9.053  1.00 79.60           C  
ATOM   1766  HG2 ARG A 115     -29.632  -1.641   9.614  1.00 79.60           H  
ATOM   1767  HG3 ARG A 115     -29.509  -2.336   7.991  1.00 79.60           H  
ATOM   1768  CD  ARG A 115     -30.862  -3.365   9.321  1.00 79.60           C  
ATOM   1769  HD2 ARG A 115     -30.874  -3.659  10.371  1.00 79.60           H  
ATOM   1770  HD3 ARG A 115     -31.712  -2.707   9.138  1.00 79.60           H  
ATOM   1771  NE  ARG A 115     -30.977  -4.554   8.454  1.00 79.60           N  
ATOM   1772  HE  ARG A 115     -30.324  -4.622   7.686  1.00 79.60           H  
ATOM   1773  NH1 ARG A 115     -32.726  -5.553   9.554  1.00 79.60           N  
ATOM   1774 HH11 ARG A 115     -33.367  -6.327   9.658  1.00 79.60           H  
ATOM   1775 HH12 ARG A 115     -32.722  -4.801  10.228  1.00 79.60           H  
ATOM   1776  NH2 ARG A 115     -31.865  -6.526   7.740  1.00 79.60           N  
ATOM   1777 HH21 ARG A 115     -31.186  -6.569   6.994  1.00 79.60           H  
ATOM   1778 HH22 ARG A 115     -32.530  -7.279   7.845  1.00 79.60           H  
ATOM   1779  CZ  ARG A 115     -31.851  -5.535   8.586  1.00 79.60           C  
ATOM   1780  N   ALA A 116     -26.811  -0.135   9.418  1.00 79.00           N  
ATOM   1781  H   ALA A 116     -26.623  -0.179   8.427  1.00 79.00           H  
ATOM   1782  CA  ALA A 116     -26.711   1.175  10.073  1.00 79.00           C  
ATOM   1783  HA  ALA A 116     -26.365   1.887   9.324  1.00 79.00           H  
ATOM   1784  C   ALA A 116     -25.650   1.192  11.190  1.00 79.00           C  
ATOM   1785  CB  ALA A 116     -28.109   1.628  10.524  1.00 79.00           C  
ATOM   1786  HB1 ALA A 116     -28.050   2.642  10.920  1.00 79.00           H  
ATOM   1787  HB2 ALA A 116     -28.485   0.967  11.305  1.00 79.00           H  
ATOM   1788  HB3 ALA A 116     -28.795   1.621   9.677  1.00 79.00           H  
ATOM   1789  O   ALA A 116     -25.915   1.622  12.317  1.00 79.00           O  
ATOM   1790  N   MET A 117     -24.467   0.655  10.878  1.00 89.40           N  
ATOM   1791  H   MET A 117     -24.284   0.386   9.922  1.00 89.40           H  
ATOM   1792  CA  MET A 117     -23.367   0.550  11.828  1.00 89.40           C  
ATOM   1793  HA  MET A 117     -23.699  -0.067  12.662  1.00 89.40           H  
ATOM   1794  C   MET A 117     -23.007   1.940  12.358  1.00 89.40           C  
ATOM   1795  CB  MET A 117     -22.173  -0.143  11.159  1.00 89.40           C  
ATOM   1796  HB2 MET A 117     -21.776   0.480  10.358  1.00 89.40           H  
ATOM   1797  HB3 MET A 117     -22.515  -1.083  10.725  1.00 89.40           H  
ATOM   1798  O   MET A 117     -22.756   2.866  11.596  1.00 89.40           O  
ATOM   1799  CG  MET A 117     -21.060  -0.432  12.172  1.00 89.40           C  
ATOM   1800  HG2 MET A 117     -21.479  -0.996  13.006  1.00 89.40           H  
ATOM   1801  HG3 MET A 117     -20.684   0.515  12.560  1.00 89.40           H  
ATOM   1802  SD  MET A 117     -19.641  -1.355  11.530  1.00 89.40           S  
ATOM   1803  CE  MET A 117     -20.445  -2.864  10.957  1.00 89.40           C  
ATOM   1804  HE1 MET A 117     -20.728  -2.731   9.913  1.00 89.40           H  
ATOM   1805  HE2 MET A 117     -19.761  -3.708  11.047  1.00 89.40           H  
ATOM   1806  HE3 MET A 117     -21.330  -3.059  11.563  1.00 89.40           H  
ATOM   1807  N   LYS A 118     -23.020   2.097  13.682  1.00 92.33           N  
ATOM   1808  H   LYS A 118     -23.202   1.289  14.259  1.00 92.33           H  
ATOM   1809  CA  LYS A 118     -22.574   3.334  14.321  1.00 92.33           C  
ATOM   1810  HA  LYS A 118     -22.858   4.178  13.692  1.00 92.33           H  
ATOM   1811  C   LYS A 118     -21.057   3.343  14.421  1.00 92.33           C  
ATOM   1812  CB  LYS A 118     -23.204   3.501  15.706  1.00 92.33           C  
ATOM   1813  HB2 LYS A 118     -22.752   4.365  16.194  1.00 92.33           H  
ATOM   1814  HB3 LYS A 118     -22.986   2.620  16.310  1.00 92.33           H  
ATOM   1815  O   LYS A 118     -20.433   2.292  14.548  1.00 92.33           O  
ATOM   1816  CG  LYS A 118     -24.719   3.718  15.624  1.00 92.33           C  
ATOM   1817  HG2 LYS A 118     -24.929   4.590  15.004  1.00 92.33           H  
ATOM   1818  HG3 LYS A 118     -25.195   2.842  15.183  1.00 92.33           H  
ATOM   1819  CD  LYS A 118     -25.275   3.945  17.031  1.00 92.33           C  
ATOM   1820  HD2 LYS A 118     -24.798   4.823  17.468  1.00 92.33           H  
ATOM   1821  HD3 LYS A 118     -25.044   3.074  17.645  1.00 92.33           H  
ATOM   1822  CE  LYS A 118     -26.789   4.149  16.971  1.00 92.33           C  
ATOM   1823  HE2 LYS A 118     -26.998   5.025  16.355  1.00 92.33           H  
ATOM   1824  HE3 LYS A 118     -27.234   3.282  16.483  1.00 92.33           H  
ATOM   1825  NZ  LYS A 118     -27.349   4.322  18.333  1.00 92.33           N  
ATOM   1826  HZ1 LYS A 118     -28.350   4.448  18.296  1.00 92.33           H  
ATOM   1827  HZ2 LYS A 118     -26.930   5.122  18.785  1.00 92.33           H  
ATOM   1828  HZ3 LYS A 118     -27.145   3.505  18.893  1.00 92.33           H  
ATOM   1829  N   GLY A 119     -20.507   4.547  14.437  1.00 94.74           N  
ATOM   1830  H   GLY A 119     -21.074   5.339  14.172  1.00 94.74           H  
ATOM   1831  CA  GLY A 119     -19.095   4.779  14.668  1.00 94.74           C  
ATOM   1832  HA2 GLY A 119     -18.979   5.470  15.503  1.00 94.74           H  
ATOM   1833  HA3 GLY A 119     -18.589   3.850  14.931  1.00 94.74           H  
ATOM   1834  C   GLY A 119     -18.400   5.371  13.456  1.00 94.74           C  
ATOM   1835  O   GLY A 119     -18.988   5.588  12.400  1.00 94.74           O  
ATOM   1836  N   THR A 120     -17.124   5.654  13.635  1.00 96.59           N  
ATOM   1837  H   THR A 120     -16.710   5.424  14.527  1.00 96.59           H  
ATOM   1838  CA  THR A 120     -16.263   6.229  12.608  1.00 96.59           C  
ATOM   1839  HA  THR A 120     -16.744   6.154  11.633  1.00 96.59           H  
ATOM   1840  C   THR A 120     -14.971   5.450  12.549  1.00 96.59           C  
ATOM   1841  CB  THR A 120     -15.950   7.706  12.882  1.00 96.59           C  
ATOM   1842  HB  THR A 120     -15.252   8.061  12.124  1.00 96.59           H  
ATOM   1843  O   THR A 120     -14.498   4.966  13.577  1.00 96.59           O  
ATOM   1844  CG2 THR A 120     -17.198   8.587  12.844  1.00 96.59           C  
ATOM   1845 HG21 THR A 120     -17.886   8.302  13.640  1.00 96.59           H  
ATOM   1846 HG22 THR A 120     -17.698   8.478  11.881  1.00 96.59           H  
ATOM   1847 HG23 THR A 120     -16.909   9.629  12.981  1.00 96.59           H  
ATOM   1848  OG1 THR A 120     -15.369   7.885  14.154  1.00 96.59           O  
ATOM   1849  HG1 THR A 120     -14.827   7.121  14.364  1.00 96.59           H  
ATOM   1850  N   VAL A 121     -14.364   5.398  11.370  1.00 96.72           N  
ATOM   1851  H   VAL A 121     -14.807   5.828  10.571  1.00 96.72           H  
ATOM   1852  CA  VAL A 121     -13.002   4.889  11.215  1.00 96.72           C  
ATOM   1853  HA  VAL A 121     -12.609   4.639  12.200  1.00 96.72           H  
ATOM   1854  C   VAL A 121     -12.101   5.969  10.655  1.00 96.72           C  
ATOM   1855  CB  VAL A 121     -12.924   3.593  10.393  1.00 96.72           C  
ATOM   1856  HB  VAL A 121     -11.873   3.331  10.274  1.00 96.72           H  
ATOM   1857  O   VAL A 121     -12.470   6.695   9.730  1.00 96.72           O  
ATOM   1858  CG1 VAL A 121     -13.603   2.451  11.145  1.00 96.72           C  
ATOM   1859 HG11 VAL A 121     -13.076   2.274  12.083  1.00 96.72           H  
ATOM   1860 HG12 VAL A 121     -14.639   2.712  11.364  1.00 96.72           H  
ATOM   1861 HG13 VAL A 121     -13.568   1.537  10.553  1.00 96.72           H  
ATOM   1862  CG2 VAL A 121     -13.533   3.716   8.999  1.00 96.72           C  
ATOM   1863 HG21 VAL A 121     -14.585   3.996   9.063  1.00 96.72           H  
ATOM   1864 HG22 VAL A 121     -13.452   2.757   8.487  1.00 96.72           H  
ATOM   1865 HG23 VAL A 121     -12.978   4.458   8.425  1.00 96.72           H  
ATOM   1866  N   GLN A 122     -10.905   6.060  11.219  1.00 97.28           N  
ATOM   1867  H   GLN A 122     -10.717   5.466  12.014  1.00 97.28           H  
ATOM   1868  CA  GLN A 122      -9.776   6.764  10.643  1.00 97.28           C  
ATOM   1869  HA  GLN A 122     -10.116   7.396   9.823  1.00 97.28           H  
ATOM   1870  C   GLN A 122      -8.807   5.727  10.087  1.00 97.28           C  
ATOM   1871  CB  GLN A 122      -9.134   7.665  11.703  1.00 97.28           C  
ATOM   1872  HB2 GLN A 122      -9.876   8.383  12.049  1.00 97.28           H  
ATOM   1873  HB3 GLN A 122      -8.804   7.062  12.549  1.00 97.28           H  
ATOM   1874  O   GLN A 122      -8.376   4.826  10.802  1.00 97.28           O  
ATOM   1875  CG  GLN A 122      -7.934   8.419  11.116  1.00 97.28           C  
ATOM   1876  HG2 GLN A 122      -7.160   7.706  10.831  1.00 97.28           H  
ATOM   1877  HG3 GLN A 122      -8.259   8.943  10.217  1.00 97.28           H  
ATOM   1878  CD  GLN A 122      -7.313   9.421  12.081  1.00 97.28           C  
ATOM   1879  NE2 GLN A 122      -6.236  10.065  11.687  1.00 97.28           N  
ATOM   1880 HE21 GLN A 122      -5.819  10.691  12.361  1.00 97.28           H  
ATOM   1881 HE22 GLN A 122      -5.824   9.884  10.782  1.00 97.28           H  
ATOM   1882  OE1 GLN A 122      -7.760   9.658  13.189  1.00 97.28           O  
ATOM   1883  N   ILE A 123      -8.454   5.876   8.818  1.00 97.08           N  
ATOM   1884  H   ILE A 123      -8.823   6.666   8.308  1.00 97.08           H  
ATOM   1885  CA  ILE A 123      -7.542   4.995   8.103  1.00 97.08           C  
ATOM   1886  HA  ILE A 123      -7.281   4.152   8.743  1.00 97.08           H  
ATOM   1887  C   ILE A 123      -6.257   5.759   7.812  1.00 97.08           C  
ATOM   1888  CB  ILE A 123      -8.224   4.416   6.846  1.00 97.08           C  
ATOM   1889  HB  ILE A 123      -8.607   5.237   6.240  1.00 97.08           H  
ATOM   1890  O   ILE A 123      -6.272   6.944   7.454  1.00 97.08           O  
ATOM   1891  CG1 ILE A 123      -9.411   3.539   7.308  1.00 97.08           C  
ATOM   1892 HG12 ILE A 123      -9.044   2.744   7.958  1.00 97.08           H  
ATOM   1893 HG13 ILE A 123     -10.109   4.143   7.888  1.00 97.08           H  
ATOM   1894  CG2 ILE A 123      -7.215   3.615   6.002  1.00 97.08           C  
ATOM   1895 HG21 ILE A 123      -6.768   2.833   6.617  1.00 97.08           H  
ATOM   1896 HG22 ILE A 123      -6.431   4.265   5.615  1.00 97.08           H  
ATOM   1897 HG23 ILE A 123      -7.702   3.158   5.140  1.00 97.08           H  
ATOM   1898  CD1 ILE A 123     -10.216   2.904   6.181  1.00 97.08           C  
ATOM   1899 HD11 ILE A 123     -10.566   3.690   5.511  1.00 97.08           H  
ATOM   1900 HD12 ILE A 123      -9.613   2.182   5.631  1.00 97.08           H  
ATOM   1901 HD13 ILE A 123     -11.076   2.387   6.607  1.00 97.08           H  
ATOM   1902  N   LYS A 124      -5.132   5.071   7.966  1.00 95.71           N  
ATOM   1903  H   LYS A 124      -5.201   4.132   8.332  1.00 95.71           H  
ATOM   1904  CA  LYS A 124      -3.811   5.530   7.561  1.00 95.71           C  
ATOM   1905  HA  LYS A 124      -3.909   6.364   6.866  1.00 95.71           H  
ATOM   1906  C   LYS A 124      -3.112   4.385   6.842  1.00 95.71           C  
ATOM   1907  CB  LYS A 124      -3.052   5.994   8.809  1.00 95.71           C  
ATOM   1908  HB2 LYS A 124      -2.888   5.138   9.463  1.00 95.71           H  
ATOM   1909  HB3 LYS A 124      -3.665   6.719   9.345  1.00 95.71           H  
ATOM   1910  O   LYS A 124      -3.100   3.269   7.346  1.00 95.71           O  
ATOM   1911  CG  LYS A 124      -1.709   6.648   8.469  1.00 95.71           C  
ATOM   1912  HG2 LYS A 124      -1.884   7.560   7.898  1.00 95.71           H  
ATOM   1913  HG3 LYS A 124      -1.101   5.966   7.874  1.00 95.71           H  
ATOM   1914  CD  LYS A 124      -0.966   6.981   9.766  1.00 95.71           C  
ATOM   1915  HD2 LYS A 124      -1.571   7.638  10.390  1.00 95.71           H  
ATOM   1916  HD3 LYS A 124      -0.779   6.049  10.300  1.00 95.71           H  
ATOM   1917  CE  LYS A 124       0.362   7.659   9.439  1.00 95.71           C  
ATOM   1918  HE2 LYS A 124       0.203   8.706   9.180  1.00 95.71           H  
ATOM   1919  HE3 LYS A 124       0.781   7.165   8.563  1.00 95.71           H  
ATOM   1920  NZ  LYS A 124       1.327   7.516  10.552  1.00 95.71           N  
ATOM   1921  HZ1 LYS A 124       1.159   8.122  11.342  1.00 95.71           H  
ATOM   1922  HZ2 LYS A 124       2.258   7.615  10.172  1.00 95.71           H  
ATOM   1923  HZ3 LYS A 124       1.363   6.547  10.836  1.00 95.71           H  
ATOM   1924  N   VAL A 125      -2.532   4.675   5.684  1.00 95.90           N  
ATOM   1925  H   VAL A 125      -2.576   5.625   5.345  1.00 95.90           H  
ATOM   1926  CA  VAL A 125      -1.700   3.714   4.954  1.00 95.90           C  
ATOM   1927  HA  VAL A 125      -1.669   2.782   5.518  1.00 95.90           H  
ATOM   1928  C   VAL A 125      -0.280   4.230   4.887  1.00 95.90           C  
ATOM   1929  CB  VAL A 125      -2.282   3.360   3.580  1.00 95.90           C  
ATOM   1930  HB  VAL A 125      -2.410   4.264   2.986  1.00 95.90           H  
ATOM   1931  O   VAL A 125      -0.059   5.396   4.543  1.00 95.90           O  
ATOM   1932  CG1 VAL A 125      -1.388   2.393   2.803  1.00 95.90           C  
ATOM   1933 HG11 VAL A 125      -1.249   1.482   3.385  1.00 95.90           H  
ATOM   1934 HG12 VAL A 125      -1.855   2.133   1.853  1.00 95.90           H  
ATOM   1935 HG13 VAL A 125      -0.416   2.843   2.599  1.00 95.90           H  
ATOM   1936  CG2 VAL A 125      -3.635   2.675   3.789  1.00 95.90           C  
ATOM   1937 HG21 VAL A 125      -3.562   1.948   4.597  1.00 95.90           H  
ATOM   1938 HG22 VAL A 125      -4.401   3.410   4.036  1.00 95.90           H  
ATOM   1939 HG23 VAL A 125      -3.917   2.118   2.896  1.00 95.90           H  
ATOM   1940  N   GLU A 126       0.673   3.376   5.241  1.00 94.67           N  
ATOM   1941  H   GLU A 126       0.402   2.447   5.528  1.00 94.67           H  
ATOM   1942  CA  GLU A 126       2.089   3.711   5.334  1.00 94.67           C  
ATOM   1943  HA  GLU A 126       2.236   4.708   4.917  1.00 94.67           H  
ATOM   1944  C   GLU A 126       2.959   2.756   4.518  1.00 94.67           C  
ATOM   1945  CB  GLU A 126       2.561   3.758   6.799  1.00 94.67           C  
ATOM   1946  HB2 GLU A 126       2.523   2.760   7.234  1.00 94.67           H  
ATOM   1947  HB3 GLU A 126       3.596   4.101   6.810  1.00 94.67           H  
ATOM   1948  O   GLU A 126       2.764   1.548   4.505  1.00 94.67           O  
ATOM   1949  CG  GLU A 126       1.719   4.712   7.656  1.00 94.67           C  
ATOM   1950  HG2 GLU A 126       0.749   4.260   7.861  1.00 94.67           H  
ATOM   1951  HG3 GLU A 126       1.541   5.628   7.093  1.00 94.67           H  
ATOM   1952  CD  GLU A 126       2.400   5.079   8.979  1.00 94.67           C  
ATOM   1953  OE1 GLU A 126       2.992   6.187   9.021  1.00 94.67           O  
ATOM   1954  OE2 GLU A 126       2.166   4.428  10.023  1.00 94.67           O  
ATOM   1955  N   ASP A 127       3.965   3.313   3.865  1.00 93.78           N  
ATOM   1956  H   ASP A 127       4.040   4.320   3.872  1.00 93.78           H  
ATOM   1957  CA  ASP A 127       5.072   2.597   3.264  1.00 93.78           C  
ATOM   1958  HA  ASP A 127       4.734   1.627   2.899  1.00 93.78           H  
ATOM   1959  C   ASP A 127       6.165   2.383   4.319  1.00 93.78           C  
ATOM   1960  CB  ASP A 127       5.557   3.422   2.071  1.00 93.78           C  
ATOM   1961  HB2 ASP A 127       5.905   4.397   2.411  1.00 93.78           H  
ATOM   1962  HB3 ASP A 127       4.713   3.586   1.400  1.00 93.78           H  
ATOM   1963  O   ASP A 127       6.886   3.315   4.693  1.00 93.78           O  
ATOM   1964  CG  ASP A 127       6.663   2.737   1.282  1.00 93.78           C  
ATOM   1965  OD1 ASP A 127       7.215   1.695   1.706  1.00 93.78           O  
ATOM   1966  OD2 ASP A 127       6.941   3.206   0.163  1.00 93.78           O  
ATOM   1967  N   GLN A 128       6.281   1.150   4.809  1.00 89.81           N  
ATOM   1968  H   GLN A 128       5.657   0.434   4.465  1.00 89.81           H  
ATOM   1969  CA  GLN A 128       7.198   0.792   5.895  1.00 89.81           C  
ATOM   1970  HA  GLN A 128       7.133   1.561   6.665  1.00 89.81           H  
ATOM   1971  C   GLN A 128       8.677   0.747   5.485  1.00 89.81           C  
ATOM   1972  CB  GLN A 128       6.768  -0.536   6.524  1.00 89.81           C  
ATOM   1973  HB2 GLN A 128       7.538  -0.861   7.224  1.00 89.81           H  
ATOM   1974  HB3 GLN A 128       6.671  -1.295   5.747  1.00 89.81           H  
ATOM   1975  O   GLN A 128       9.540   0.553   6.340  1.00 89.81           O  
ATOM   1976  CG  GLN A 128       5.451  -0.415   7.302  1.00 89.81           C  
ATOM   1977  HG2 GLN A 128       5.524   0.413   8.007  1.00 89.81           H  
ATOM   1978  HG3 GLN A 128       4.635  -0.214   6.608  1.00 89.81           H  
ATOM   1979  CD  GLN A 128       5.149  -1.694   8.080  1.00 89.81           C  
ATOM   1980  NE2 GLN A 128       4.402  -1.626   9.159  1.00 89.81           N  
ATOM   1981 HE21 GLN A 128       4.151  -2.520   9.556  1.00 89.81           H  
ATOM   1982 HE22 GLN A 128       3.907  -0.785   9.422  1.00 89.81           H  
ATOM   1983  OE1 GLN A 128       5.588  -2.776   7.743  1.00 89.81           O  
ATOM   1984  N   ARG A 129       9.011   0.992   4.209  1.00 87.59           N  
ATOM   1985  H   ARG A 129       8.274   1.135   3.534  1.00 87.59           H  
ATOM   1986  CA  ARG A 129      10.413   1.206   3.795  1.00 87.59           C  
ATOM   1987  HA  ARG A 129      11.026   0.387   4.169  1.00 87.59           H  
ATOM   1988  C   ARG A 129      10.992   2.489   4.397  1.00 87.59           C  
ATOM   1989  CB  ARG A 129      10.508   1.253   2.265  1.00 87.59           C  
ATOM   1990  HB2 ARG A 129      11.537   1.467   1.976  1.00 87.59           H  
ATOM   1991  HB3 ARG A 129       9.875   2.062   1.901  1.00 87.59           H  
ATOM   1992  O   ARG A 129      12.208   2.639   4.501  1.00 87.59           O  
ATOM   1993  CG  ARG A 129      10.090  -0.081   1.626  1.00 87.59           C  
ATOM   1994  HG2 ARG A 129       9.097  -0.360   1.979  1.00 87.59           H  
ATOM   1995  HG3 ARG A 129      10.786  -0.859   1.938  1.00 87.59           H  
ATOM   1996  CD  ARG A 129      10.070  -0.025   0.094  1.00 87.59           C  
ATOM   1997  HD2 ARG A 129       9.759  -0.999  -0.282  1.00 87.59           H  
ATOM   1998  HD3 ARG A 129      11.086   0.167  -0.253  1.00 87.59           H  
ATOM   1999  NE  ARG A 129       9.154   1.015  -0.417  1.00 87.59           N  
ATOM   2000  HE  ARG A 129       8.476   1.394   0.228  1.00 87.59           H  
ATOM   2001  NH1 ARG A 129       9.919   1.028  -2.582  1.00 87.59           N  
ATOM   2002 HH11 ARG A 129      10.474   0.211  -2.370  1.00 87.59           H  
ATOM   2003 HH12 ARG A 129       9.937   1.470  -3.490  1.00 87.59           H  
ATOM   2004  NH2 ARG A 129       8.376   2.489  -1.966  1.00 87.59           N  
ATOM   2005 HH21 ARG A 129       8.363   2.870  -2.901  1.00 87.59           H  
ATOM   2006 HH22 ARG A 129       7.764   2.842  -1.244  1.00 87.59           H  
ATOM   2007  CZ  ARG A 129       9.145   1.497  -1.642  1.00 87.59           C  
ATOM   2008  N   PHE A 130      10.130   3.429   4.784  1.00 87.98           N  
ATOM   2009  H   PHE A 130       9.145   3.218   4.719  1.00 87.98           H  
ATOM   2010  CA  PHE A 130      10.525   4.675   5.425  1.00 87.98           C  
ATOM   2011  HA  PHE A 130      11.555   4.899   5.149  1.00 87.98           H  
ATOM   2012  C   PHE A 130      10.461   4.567   6.949  1.00 87.98           C  
ATOM   2013  CB  PHE A 130       9.647   5.818   4.912  1.00 87.98           C  
ATOM   2014  HB2 PHE A 130       8.608   5.585   5.143  1.00 87.98           H  
ATOM   2015  HB3 PHE A 130       9.909   6.730   5.447  1.00 87.98           H  
ATOM   2016  O   PHE A 130       9.643   3.849   7.516  1.00 87.98           O  
ATOM   2017  CG  PHE A 130       9.787   6.081   3.427  1.00 87.98           C  
ATOM   2018  CD1 PHE A 130      10.813   6.918   2.949  1.00 87.98           C  
ATOM   2019  HD1 PHE A 130      11.501   7.380   3.642  1.00 87.98           H  
ATOM   2020  CD2 PHE A 130       8.909   5.465   2.518  1.00 87.98           C  
ATOM   2021  HD2 PHE A 130       8.135   4.803   2.879  1.00 87.98           H  
ATOM   2022  CE1 PHE A 130      10.955   7.141   1.567  1.00 87.98           C  
ATOM   2023  HE1 PHE A 130      11.751   7.772   1.198  1.00 87.98           H  
ATOM   2024  CE2 PHE A 130       9.047   5.694   1.139  1.00 87.98           C  
ATOM   2025  HE2 PHE A 130       8.371   5.216   0.445  1.00 87.98           H  
ATOM   2026  CZ  PHE A 130      10.070   6.530   0.663  1.00 87.98           C  
ATOM   2027  HZ  PHE A 130      10.179   6.690  -0.400  1.00 87.98           H  
ATOM   2028  N   LYS A 131      11.289   5.372   7.628  1.00 83.39           N  
ATOM   2029  H   LYS A 131      11.924   5.949   7.096  1.00 83.39           H  
ATOM   2030  CA  LYS A 131      11.166   5.583   9.076  1.00 83.39           C  
ATOM   2031  HA  LYS A 131      11.233   4.611   9.565  1.00 83.39           H  
ATOM   2032  C   LYS A 131       9.786   6.151   9.425  1.00 83.39           C  
ATOM   2033  CB  LYS A 131      12.285   6.497   9.599  1.00 83.39           C  
ATOM   2034  HB2 LYS A 131      12.099   6.709  10.652  1.00 83.39           H  
ATOM   2035  HB3 LYS A 131      12.267   7.440   9.052  1.00 83.39           H  
ATOM   2036  O   LYS A 131       9.141   6.808   8.603  1.00 83.39           O  
ATOM   2037  CG  LYS A 131      13.669   5.847   9.469  1.00 83.39           C  
ATOM   2038  HG2 LYS A 131      13.658   4.880   9.972  1.00 83.39           H  
ATOM   2039  HG3 LYS A 131      13.903   5.692   8.415  1.00 83.39           H  
ATOM   2040  CD  LYS A 131      14.752   6.729  10.101  1.00 83.39           C  
ATOM   2041  HD2 LYS A 131      14.522   6.872  11.157  1.00 83.39           H  
ATOM   2042  HD3 LYS A 131      14.767   7.697   9.600  1.00 83.39           H  
ATOM   2043  CE  LYS A 131      16.113   6.040   9.953  1.00 83.39           C  
ATOM   2044  HE2 LYS A 131      16.321   5.902   8.892  1.00 83.39           H  
ATOM   2045  HE3 LYS A 131      16.047   5.049  10.403  1.00 83.39           H  
ATOM   2046  NZ  LYS A 131      17.200   6.819  10.596  1.00 83.39           N  
ATOM   2047  HZ1 LYS A 131      17.015   6.920  11.584  1.00 83.39           H  
ATOM   2048  HZ2 LYS A 131      17.279   7.734  10.177  1.00 83.39           H  
ATOM   2049  HZ3 LYS A 131      18.079   6.333  10.489  1.00 83.39           H  
ATOM   2050  N   GLU A 132       9.374   5.938  10.670  1.00 79.87           N  
ATOM   2051  H   GLU A 132       9.950   5.377  11.282  1.00 79.87           H  
ATOM   2052  CA  GLU A 132       8.090   6.397  11.199  1.00 79.87           C  
ATOM   2053  HA  GLU A 132       7.309   5.776  10.760  1.00 79.87           H  
ATOM   2054  C   GLU A 132       7.800   7.869  10.849  1.00 79.87           C  
ATOM   2055  CB  GLU A 132       8.076   6.172  12.714  1.00 79.87           C  
ATOM   2056  HB2 GLU A 132       8.370   5.142  12.916  1.00 79.87           H  
ATOM   2057  HB3 GLU A 132       8.795   6.843  13.183  1.00 79.87           H  
ATOM   2058  O   GLU A 132       8.666   8.740  10.946  1.00 79.87           O  
ATOM   2059  CG  GLU A 132       6.679   6.410  13.302  1.00 79.87           C  
ATOM   2060  HG2 GLU A 132       6.378   7.439  13.103  1.00 79.87           H  
ATOM   2061  HG3 GLU A 132       5.972   5.752  12.797  1.00 79.87           H  
ATOM   2062  CD  GLU A 132       6.607   6.169  14.815  1.00 79.87           C  
ATOM   2063  OE1 GLU A 132       5.484   6.336  15.339  1.00 79.87           O  
ATOM   2064  OE2 GLU A 132       7.658   5.862  15.422  1.00 79.87           O  
ATOM   2065  N   GLY A 133       6.575   8.141  10.388  1.00 79.37           N  
ATOM   2066  H   GLY A 133       5.913   7.381  10.333  1.00 79.37           H  
ATOM   2067  CA  GLY A 133       6.120   9.485  10.016  1.00 79.37           C  
ATOM   2068  HA2 GLY A 133       6.492  10.197  10.753  1.00 79.37           H  
ATOM   2069  HA3 GLY A 133       5.030   9.505  10.044  1.00 79.37           H  
ATOM   2070  C   GLY A 133       6.564   9.975   8.632  1.00 79.37           C  
ATOM   2071  O   GLY A 133       6.069  11.006   8.172  1.00 79.37           O  
ATOM   2072  N   HIS A 134       7.441   9.244   7.939  1.00 84.74           N  
ATOM   2073  H   HIS A 134       7.876   8.456   8.399  1.00 84.74           H  
ATOM   2074  CA  HIS A 134       7.901   9.595   6.591  1.00 84.74           C  
ATOM   2075  HA  HIS A 134       7.637  10.631   6.379  1.00 84.74           H  
ATOM   2076  C   HIS A 134       7.249   8.765   5.480  1.00 84.74           C  
ATOM   2077  CB  HIS A 134       9.428   9.501   6.543  1.00 84.74           C  
ATOM   2078  HB2 HIS A 134       9.748   8.502   6.838  1.00 84.74           H  
ATOM   2079  HB3 HIS A 134       9.763   9.670   5.520  1.00 84.74           H  
ATOM   2080  O   HIS A 134       7.258   9.194   4.330  1.00 84.74           O  
ATOM   2081  CG  HIS A 134      10.092  10.513   7.434  1.00 84.74           C  
ATOM   2082  CD2 HIS A 134      10.598  10.309   8.690  1.00 84.74           C  
ATOM   2083  HD2 HIS A 134      10.582   9.378   9.239  1.00 84.74           H  
ATOM   2084  ND1 HIS A 134      10.265  11.842   7.133  1.00 84.74           N  
ATOM   2085  HD1 HIS A 134       9.959  12.291   6.282  1.00 84.74           H  
ATOM   2086  CE1 HIS A 134      10.876  12.425   8.176  1.00 84.74           C  
ATOM   2087  HE1 HIS A 134      11.143  13.470   8.238  1.00 84.74           H  
ATOM   2088  NE2 HIS A 134      11.119  11.530   9.140  1.00 84.74           N  
ATOM   2089  N   GLY A 135       6.662   7.615   5.820  1.00 90.17           N  
ATOM   2090  H   GLY A 135       6.756   7.299   6.774  1.00 90.17           H  
ATOM   2091  CA  GLY A 135       6.059   6.686   4.862  1.00 90.17           C  
ATOM   2092  HA2 GLY A 135       6.579   6.754   3.907  1.00 90.17           H  
ATOM   2093  HA3 GLY A 135       6.190   5.672   5.238  1.00 90.17           H  
ATOM   2094  C   GLY A 135       4.568   6.885   4.598  1.00 90.17           C  
ATOM   2095  O   GLY A 135       3.969   6.056   3.931  1.00 90.17           O  
ATOM   2096  N   THR A 136       3.906   7.917   5.130  1.00 92.22           N  
ATOM   2097  H   THR A 136       4.422   8.623   5.634  1.00 92.22           H  
ATOM   2098  CA  THR A 136       2.443   8.038   4.978  1.00 92.22           C  
ATOM   2099  HA  THR A 136       1.988   7.110   5.324  1.00 92.22           H  
ATOM   2100  C   THR A 136       2.040   8.220   3.510  1.00 92.22           C  
ATOM   2101  CB  THR A 136       1.882   9.172   5.842  1.00 92.22           C  
ATOM   2102  HB  THR A 136       2.319  10.120   5.531  1.00 92.22           H  
ATOM   2103  O   THR A 136       2.366   9.232   2.896  1.00 92.22           O  
ATOM   2104  CG2 THR A 136       0.357   9.273   5.765  1.00 92.22           C  
ATOM   2105 HG21 THR A 136      -0.096   8.308   5.991  1.00 92.22           H  
ATOM   2106 HG22 THR A 136       0.053   9.589   4.768  1.00 92.22           H  
ATOM   2107 HG23 THR A 136       0.005  10.015   6.482  1.00 92.22           H  
ATOM   2108  OG1 THR A 136       2.212   8.936   7.199  1.00 92.22           O  
ATOM   2109  HG1 THR A 136       2.643   8.080   7.256  1.00 92.22           H  
ATOM   2110  N   VAL A 137       1.284   7.258   2.975  1.00 93.68           N  
ATOM   2111  H   VAL A 137       1.086   6.451   3.549  1.00 93.68           H  
ATOM   2112  CA  VAL A 137       0.731   7.252   1.610  1.00 93.68           C  
ATOM   2113  HA  VAL A 137       1.413   7.776   0.941  1.00 93.68           H  
ATOM   2114  C   VAL A 137      -0.615   7.970   1.564  1.00 93.68           C  
ATOM   2115  CB  VAL A 137       0.567   5.801   1.106  1.00 93.68           C  
ATOM   2116  HB  VAL A 137      -0.090   5.259   1.787  1.00 93.68           H  
ATOM   2117  O   VAL A 137      -0.896   8.724   0.629  1.00 93.68           O  
ATOM   2118  CG1 VAL A 137      -0.057   5.740  -0.295  1.00 93.68           C  
ATOM   2119 HG11 VAL A 137      -0.084   4.703  -0.631  1.00 93.68           H  
ATOM   2120 HG12 VAL A 137       0.539   6.325  -0.995  1.00 93.68           H  
ATOM   2121 HG13 VAL A 137      -1.081   6.115  -0.280  1.00 93.68           H  
ATOM   2122  CG2 VAL A 137       1.913   5.071   1.054  1.00 93.68           C  
ATOM   2123 HG21 VAL A 137       1.780   4.065   0.657  1.00 93.68           H  
ATOM   2124 HG22 VAL A 137       2.617   5.610   0.420  1.00 93.68           H  
ATOM   2125 HG23 VAL A 137       2.335   4.979   2.055  1.00 93.68           H  
ATOM   2126  N   CYS A 138      -1.468   7.742   2.564  1.00 94.45           N  
ATOM   2127  H   CYS A 138      -1.194   7.103   3.297  1.00 94.45           H  
ATOM   2128  CA  CYS A 138      -2.724   8.469   2.728  1.00 94.45           C  
ATOM   2129  HA  CYS A 138      -2.542   9.517   2.489  1.00 94.45           H  
ATOM   2130  C   CYS A 138      -3.238   8.410   4.167  1.00 94.45           C  
ATOM   2131  CB  CYS A 138      -3.777   7.932   1.746  1.00 94.45           C  
ATOM   2132  HB2 CYS A 138      -4.657   8.574   1.789  1.00 94.45           H  
ATOM   2133  HB3 CYS A 138      -3.366   7.954   0.737  1.00 94.45           H  
ATOM   2134  O   CYS A 138      -2.863   7.528   4.942  1.00 94.45           O  
ATOM   2135  SG  CYS A 138      -4.296   6.240   2.120  1.00 94.45           S  
ATOM   2136  HG  CYS A 138      -3.105   5.649   1.989  1.00 94.45           H  
ATOM   2137  N   SER A 139      -4.124   9.346   4.513  1.00 94.97           N  
ATOM   2138  H   SER A 139      -4.395  10.040   3.831  1.00 94.97           H  
ATOM   2139  CA  SER A 139      -4.941   9.251   5.719  1.00 94.97           C  
ATOM   2140  HA  SER A 139      -5.121   8.190   5.892  1.00 94.97           H  
ATOM   2141  C   SER A 139      -6.284   9.941   5.523  1.00 94.97           C  
ATOM   2142  CB  SER A 139      -4.224   9.830   6.940  1.00 94.97           C  
ATOM   2143  HB2 SER A 139      -4.092  10.905   6.813  1.00 94.97           H  
ATOM   2144  HB3 SER A 139      -3.246   9.361   7.044  1.00 94.97           H  
ATOM   2145  O   SER A 139      -6.342  11.097   5.100  1.00 94.97           O  
ATOM   2146  OG  SER A 139      -4.990   9.573   8.105  1.00 94.97           O  
ATOM   2147  HG  SER A 139      -5.314   8.671   8.054  1.00 94.97           H  
ATOM   2148  N   PHE A 140      -7.362   9.234   5.838  1.00 96.69           N  
ATOM   2149  H   PHE A 140      -7.242   8.320   6.249  1.00 96.69           H  
ATOM   2150  CA  PHE A 140      -8.731   9.714   5.682  1.00 96.69           C  
ATOM   2151  HA  PHE A 140      -8.747  10.799   5.782  1.00 96.69           H  
ATOM   2152  C   PHE A 140      -9.622   9.130   6.778  1.00 96.69           C  
ATOM   2153  CB  PHE A 140      -9.241   9.386   4.273  1.00 96.69           C  
ATOM   2154  HB2 PHE A 140     -10.170   9.928   4.098  1.00 96.69           H  
ATOM   2155  HB3 PHE A 140      -8.517   9.759   3.548  1.00 96.69           H  
ATOM   2156  O   PHE A 140      -9.225   8.219   7.502  1.00 96.69           O  
ATOM   2157  CG  PHE A 140      -9.484   7.918   4.004  1.00 96.69           C  
ATOM   2158  CD1 PHE A 140      -8.413   7.079   3.646  1.00 96.69           C  
ATOM   2159  HD1 PHE A 140      -7.411   7.474   3.571  1.00 96.69           H  
ATOM   2160  CD2 PHE A 140     -10.788   7.392   4.096  1.00 96.69           C  
ATOM   2161  HD2 PHE A 140     -11.613   8.026   4.384  1.00 96.69           H  
ATOM   2162  CE1 PHE A 140      -8.648   5.723   3.371  1.00 96.69           C  
ATOM   2163  HE1 PHE A 140      -7.827   5.072   3.112  1.00 96.69           H  
ATOM   2164  CE2 PHE A 140     -11.023   6.040   3.800  1.00 96.69           C  
ATOM   2165  HE2 PHE A 140     -12.023   5.636   3.858  1.00 96.69           H  
ATOM   2166  CZ  PHE A 140      -9.954   5.208   3.428  1.00 96.69           C  
ATOM   2167  HZ  PHE A 140     -10.137   4.169   3.200  1.00 96.69           H  
ATOM   2168  N   LYS A 141     -10.824   9.673   6.924  1.00 97.15           N  
ATOM   2169  H   LYS A 141     -11.076  10.430   6.305  1.00 97.15           H  
ATOM   2170  CA  LYS A 141     -11.846   9.179   7.847  1.00 97.15           C  
ATOM   2171  HA  LYS A 141     -11.537   8.196   8.203  1.00 97.15           H  
ATOM   2172  C   LYS A 141     -13.172   8.970   7.128  1.00 97.15           C  
ATOM   2173  CB  LYS A 141     -11.970  10.111   9.064  1.00 97.15           C  
ATOM   2174  HB2 LYS A 141     -11.001  10.185   9.558  1.00 97.15           H  
ATOM   2175  HB3 LYS A 141     -12.674   9.670   9.770  1.00 97.15           H  
ATOM   2176  O   LYS A 141     -13.433   9.632   6.121  1.00 97.15           O  
ATOM   2177  CG  LYS A 141     -12.457  11.514   8.670  1.00 97.15           C  
ATOM   2178  HG2 LYS A 141     -13.399  11.428   8.130  1.00 97.15           H  
ATOM   2179  HG3 LYS A 141     -11.719  11.987   8.022  1.00 97.15           H  
ATOM   2180  CD  LYS A 141     -12.687  12.411   9.886  1.00 97.15           C  
ATOM   2181  HD2 LYS A 141     -13.401  11.929  10.554  1.00 97.15           H  
ATOM   2182  HD3 LYS A 141     -11.745  12.576  10.408  1.00 97.15           H  
ATOM   2183  CE  LYS A 141     -13.259  13.734   9.371  1.00 97.15           C  
ATOM   2184  HE2 LYS A 141     -12.511  14.228   8.749  1.00 97.15           H  
ATOM   2185  HE3 LYS A 141     -14.112  13.509   8.731  1.00 97.15           H  
ATOM   2186  NZ  LYS A 141     -13.694  14.620  10.473  1.00 97.15           N  
ATOM   2187  HZ1 LYS A 141     -14.375  14.140  11.044  1.00 97.15           H  
ATOM   2188  HZ2 LYS A 141     -12.909  14.893  11.046  1.00 97.15           H  
ATOM   2189  HZ3 LYS A 141     -14.135  15.436  10.075  1.00 97.15           H  
ATOM   2190  N   CYS A 142     -14.013   8.097   7.662  1.00 96.28           N  
ATOM   2191  H   CYS A 142     -13.723   7.581   8.480  1.00 96.28           H  
ATOM   2192  CA  CYS A 142     -15.394   7.929   7.215  1.00 96.28           C  
ATOM   2193  HA  CYS A 142     -15.772   8.890   6.867  1.00 96.28           H  
ATOM   2194  C   CYS A 142     -16.317   7.500   8.364  1.00 96.28           C  
ATOM   2195  CB  CYS A 142     -15.450   6.971   6.019  1.00 96.28           C  
ATOM   2196  HB2 CYS A 142     -14.915   7.412   5.178  1.00 96.28           H  
ATOM   2197  HB3 CYS A 142     -16.493   6.848   5.727  1.00 96.28           H  
ATOM   2198  O   CYS A 142     -15.857   7.059   9.421  1.00 96.28           O  
ATOM   2199  SG  CYS A 142     -14.748   5.342   6.385  1.00 96.28           S  
ATOM   2200  HG  CYS A 142     -13.620   5.761   6.965  1.00 96.28           H  
ATOM   2201  N   ASP A 143     -17.618   7.695   8.158  1.00 95.35           N  
ATOM   2202  H   ASP A 143     -17.924   7.964   7.234  1.00 95.35           H  
ATOM   2203  CA  ASP A 143     -18.682   7.272   9.068  1.00 95.35           C  
ATOM   2204  HA  ASP A 143     -18.295   7.197  10.084  1.00 95.35           H  
ATOM   2205  C   ASP A 143     -19.177   5.884   8.641  1.00 95.35           C  
ATOM   2206  CB  ASP A 143     -19.784   8.346   9.054  1.00 95.35           C  
ATOM   2207  HB2 ASP A 143     -19.310   9.319   9.183  1.00 95.35           H  
ATOM   2208  HB3 ASP A 143     -20.271   8.346   8.079  1.00 95.35           H  
ATOM   2209  O   ASP A 143     -19.439   5.644   7.462  1.00 95.35           O  
ATOM   2210  CG  ASP A 143     -20.856   8.202  10.139  1.00 95.35           C  
ATOM   2211  OD1 ASP A 143     -21.211   7.063  10.505  1.00 95.35           O  
ATOM   2212  OD2 ASP A 143     -21.406   9.262  10.539  1.00 95.35           O  
ATOM   2213  N   LEU A 144     -19.290   4.960   9.593  1.00 94.53           N  
ATOM   2214  H   LEU A 144     -19.187   5.247  10.556  1.00 94.53           H  
ATOM   2215  CA  LEU A 144     -19.688   3.575   9.328  1.00 94.53           C  
ATOM   2216  HA  LEU A 144     -19.178   3.233   8.428  1.00 94.53           H  
ATOM   2217  C   LEU A 144     -21.187   3.433   9.029  1.00 94.53           C  
ATOM   2218  CB  LEU A 144     -19.265   2.689  10.510  1.00 94.53           C  
ATOM   2219  HB2 LEU A 144     -19.746   3.067  11.411  1.00 94.53           H  
ATOM   2220  HB3 LEU A 144     -19.634   1.679  10.336  1.00 94.53           H  
ATOM   2221  O   LEU A 144     -21.630   2.358   8.618  1.00 94.53           O  
ATOM   2222  CG  LEU A 144     -17.745   2.613  10.738  1.00 94.53           C  
ATOM   2223  HG  LEU A 144     -17.334   3.612  10.879  1.00 94.53           H  
ATOM   2224  CD1 LEU A 144     -17.491   1.810  12.009  1.00 94.53           C  
ATOM   2225 HD11 LEU A 144     -18.029   2.267  12.840  1.00 94.53           H  
ATOM   2226 HD12 LEU A 144     -17.831   0.783  11.880  1.00 94.53           H  
ATOM   2227 HD13 LEU A 144     -16.428   1.795  12.247  1.00 94.53           H  
ATOM   2228  CD2 LEU A 144     -17.025   1.937   9.568  1.00 94.53           C  
ATOM   2229 HD21 LEU A 144     -17.086   2.561   8.676  1.00 94.53           H  
ATOM   2230 HD22 LEU A 144     -15.973   1.781   9.807  1.00 94.53           H  
ATOM   2231 HD23 LEU A 144     -17.477   0.965   9.370  1.00 94.53           H  
ATOM   2232  N   LYS A 145     -21.977   4.505   9.190  1.00 92.75           N  
ATOM   2233  H   LYS A 145     -21.580   5.336   9.605  1.00 92.75           H  
ATOM   2234  CA  LYS A 145     -23.386   4.513   8.769  1.00 92.75           C  
ATOM   2235  HA  LYS A 145     -23.855   3.616   9.173  1.00 92.75           H  
ATOM   2236  C   LYS A 145     -23.534   4.449   7.248  1.00 92.75           C  
ATOM   2237  CB  LYS A 145     -24.095   5.746   9.343  1.00 92.75           C  
ATOM   2238  HB2 LYS A 145     -25.171   5.572   9.330  1.00 92.75           H  
ATOM   2239  HB3 LYS A 145     -23.783   5.882  10.379  1.00 92.75           H  
ATOM   2240  O   LYS A 145     -24.588   4.043   6.757  1.00 92.75           O  
ATOM   2241  CG  LYS A 145     -23.793   7.013   8.527  1.00 92.75           C  
ATOM   2242  HG2 LYS A 145     -22.719   7.089   8.357  1.00 92.75           H  
ATOM   2243  HG3 LYS A 145     -24.293   6.958   7.560  1.00 92.75           H  
ATOM   2244  CD  LYS A 145     -24.277   8.264   9.246  1.00 92.75           C  
ATOM   2245  HD2 LYS A 145     -25.363   8.256   9.336  1.00 92.75           H  
ATOM   2246  HD3 LYS A 145     -23.827   8.279  10.239  1.00 92.75           H  
ATOM   2247  CE  LYS A 145     -23.815   9.467   8.424  1.00 92.75           C  
ATOM   2248  HE2 LYS A 145     -22.936   9.172   7.852  1.00 92.75           H  
ATOM   2249  HE3 LYS A 145     -24.591   9.745   7.709  1.00 92.75           H  
ATOM   2250  NZ  LYS A 145     -23.453  10.576   9.324  1.00 92.75           N  
ATOM   2251  HZ1 LYS A 145     -23.074  11.351   8.798  1.00 92.75           H  
ATOM   2252  HZ2 LYS A 145     -22.707  10.226   9.907  1.00 92.75           H  
ATOM   2253  HZ3 LYS A 145     -24.222  10.846   9.921  1.00 92.75           H  
ATOM   2254  N   ASP A 146     -22.512   4.900   6.522  1.00 91.73           N  
ATOM   2255  H   ASP A 146     -21.661   5.161   6.999  1.00 91.73           H  
ATOM   2256  CA  ASP A 146     -22.500   4.929   5.070  1.00 91.73           C  
ATOM   2257  HA  ASP A 146     -23.504   5.159   4.716  1.00 91.73           H  
ATOM   2258  C   ASP A 146     -22.105   3.548   4.539  1.00 91.73           C  
ATOM   2259  CB  ASP A 146     -21.565   6.043   4.571  1.00 91.73           C  
ATOM   2260  HB2 ASP A 146     -20.569   5.903   4.990  1.00 91.73           H  
ATOM   2261  HB3 ASP A 146     -21.486   5.959   3.487  1.00 91.73           H  
ATOM   2262  O   ASP A 146     -21.082   2.987   4.917  1.00 91.73           O  
ATOM   2263  CG  ASP A 146     -22.093   7.444   4.918  1.00 91.73           C  
ATOM   2264  OD1 ASP A 146     -23.274   7.716   4.599  1.00 91.73           O  
ATOM   2265  OD2 ASP A 146     -21.333   8.262   5.484  1.00 91.73           O  
ATOM   2266  N   ALA A 147     -22.911   2.995   3.629  1.00 90.53           N  
ATOM   2267  H   ALA A 147     -23.762   3.482   3.385  1.00 90.53           H  
ATOM   2268  CA  ALA A 147     -22.712   1.635   3.113  1.00 90.53           C  
ATOM   2269  HA  ALA A 147     -22.711   0.940   3.952  1.00 90.53           H  
ATOM   2270  C   ALA A 147     -21.378   1.441   2.365  1.00 90.53           C  
ATOM   2271  CB  ALA A 147     -23.896   1.308   2.194  1.00 90.53           C  
ATOM   2272  HB1 ALA A 147     -24.830   1.395   2.748  1.00 90.53           H  
ATOM   2273  HB2 ALA A 147     -23.908   1.988   1.342  1.00 90.53           H  
ATOM   2274  HB3 ALA A 147     -23.796   0.286   1.829  1.00 90.53           H  
ATOM   2275  O   ALA A 147     -20.909   0.316   2.207  1.00 90.53           O  
ATOM   2276  N   LEU A 148     -20.797   2.537   1.874  1.00 94.14           N  
ATOM   2277  H   LEU A 148     -21.219   3.427   2.099  1.00 94.14           H  
ATOM   2278  CA  LEU A 148     -19.523   2.564   1.179  1.00 94.14           C  
ATOM   2279  HA  LEU A 148     -18.870   1.810   1.619  1.00 94.14           H  
ATOM   2280  C   LEU A 148     -18.889   3.943   1.341  1.00 94.14           C  
ATOM   2281  CB  LEU A 148     -19.762   2.241  -0.307  1.00 94.14           C  
ATOM   2282  HB2 LEU A 148     -20.314   1.304  -0.376  1.00 94.14           H  
ATOM   2283  HB3 LEU A 148     -20.388   3.024  -0.735  1.00 94.14           H  
ATOM   2284  O   LEU A 148     -19.545   4.967   1.124  1.00 94.14           O  
ATOM   2285  CG  LEU A 148     -18.485   2.118  -1.155  1.00 94.14           C  
ATOM   2286  HG  LEU A 148     -17.891   3.030  -1.096  1.00 94.14           H  
ATOM   2287  CD1 LEU A 148     -17.632   0.926  -0.735  1.00 94.14           C  
ATOM   2288 HD11 LEU A 148     -17.195   1.101   0.248  1.00 94.14           H  
ATOM   2289 HD12 LEU A 148     -16.828   0.768  -1.453  1.00 94.14           H  
ATOM   2290 HD13 LEU A 148     -18.259   0.035  -0.704  1.00 94.14           H  
ATOM   2291  CD2 LEU A 148     -18.885   1.883  -2.606  1.00 94.14           C  
ATOM   2292 HD21 LEU A 148     -18.006   1.680  -3.219  1.00 94.14           H  
ATOM   2293 HD22 LEU A 148     -19.571   1.038  -2.667  1.00 94.14           H  
ATOM   2294 HD23 LEU A 148     -19.391   2.767  -2.995  1.00 94.14           H  
ATOM   2295  N   SER A 149     -17.602   3.957   1.659  1.00 95.60           N  
ATOM   2296  H   SER A 149     -17.151   3.075   1.856  1.00 95.60           H  
ATOM   2297  CA  SER A 149     -16.760   5.151   1.588  1.00 95.60           C  
ATOM   2298  HA  SER A 149     -17.303   5.952   1.087  1.00 95.60           H  
ATOM   2299  C   SER A 149     -15.509   4.838   0.786  1.00 95.60           C  
ATOM   2300  CB  SER A 149     -16.373   5.622   2.987  1.00 95.60           C  
ATOM   2301  HB2 SER A 149     -15.743   6.508   2.902  1.00 95.60           H  
ATOM   2302  HB3 SER A 149     -15.818   4.839   3.503  1.00 95.60           H  
ATOM   2303  O   SER A 149     -15.030   3.711   0.855  1.00 95.60           O  
ATOM   2304  OG  SER A 149     -17.529   5.952   3.727  1.00 95.60           O  
ATOM   2305  HG  SER A 149     -17.975   5.147   4.002  1.00 95.60           H  
ATOM   2306  N   ALA A 150     -14.953   5.786   0.039  1.00 97.11           N  
ATOM   2307  H   ALA A 150     -15.386   6.693  -0.053  1.00 97.11           H  
ATOM   2308  CA  ALA A 150     -13.702   5.558  -0.676  1.00 97.11           C  
ATOM   2309  HA  ALA A 150     -13.149   4.816  -0.100  1.00 97.11           H  
ATOM   2310  C   ALA A 150     -12.796   6.792  -0.723  1.00 97.11           C  
ATOM   2311  CB  ALA A 150     -13.982   4.954  -2.066  1.00 97.11           C  
ATOM   2312  HB1 ALA A 150     -13.040   4.710  -2.557  1.00 97.11           H  
ATOM   2313  HB2 ALA A 150     -14.544   5.646  -2.694  1.00 97.11           H  
ATOM   2314  HB3 ALA A 150     -14.561   4.038  -1.954  1.00 97.11           H  
ATOM   2315  O   ALA A 150     -13.203   7.929  -0.535  1.00 97.11           O  
ATOM   2316  N   TYR A 151     -11.515   6.593  -0.970  1.00 97.12           N  
ATOM   2317  H   TYR A 151     -11.174   5.644  -1.014  1.00 97.12           H  
ATOM   2318  CA  TYR A 151     -10.553   7.686  -0.996  1.00 97.12           C  
ATOM   2319  HA  TYR A 151     -11.020   8.597  -1.373  1.00 97.12           H  
ATOM   2320  C   TYR A 151      -9.409   7.319  -1.928  1.00 97.12           C  
ATOM   2321  CB  TYR A 151     -10.092   7.930   0.445  1.00 97.12           C  
ATOM   2322  HB2 TYR A 151     -10.954   8.189   1.059  1.00 97.12           H  
ATOM   2323  HB3 TYR A 151      -9.675   7.005   0.844  1.00 97.12           H  
ATOM   2324  O   TYR A 151      -8.991   6.167  -1.939  1.00 97.12           O  
ATOM   2325  CG  TYR A 151      -9.062   9.020   0.574  1.00 97.12           C  
ATOM   2326  CD1 TYR A 151      -7.724   8.697   0.303  1.00 97.12           C  
ATOM   2327  HD1 TYR A 151      -7.452   7.691   0.018  1.00 97.12           H  
ATOM   2328  CD2 TYR A 151      -9.428  10.330   0.950  1.00 97.12           C  
ATOM   2329  HD2 TYR A 151     -10.463  10.563   1.151  1.00 97.12           H  
ATOM   2330  CE1 TYR A 151      -6.744   9.685   0.397  1.00 97.12           C  
ATOM   2331  HE1 TYR A 151      -5.715   9.465   0.154  1.00 97.12           H  
ATOM   2332  CE2 TYR A 151      -8.427  11.311   1.115  1.00 97.12           C  
ATOM   2333  HE2 TYR A 151      -8.674  12.307   1.452  1.00 97.12           H  
ATOM   2334  OH  TYR A 151      -6.044  11.805   1.036  1.00 97.12           O  
ATOM   2335  HH  TYR A 151      -6.263  12.585   1.551  1.00 97.12           H  
ATOM   2336  CZ  TYR A 151      -7.082  10.967   0.848  1.00 97.12           C  
ATOM   2337  N   ALA A 152      -8.890   8.271  -2.703  1.00 97.51           N  
ATOM   2338  H   ALA A 152      -9.260   9.208  -2.630  1.00 97.51           H  
ATOM   2339  CA  ALA A 152      -7.749   8.056  -3.587  1.00 97.51           C  
ATOM   2340  HA  ALA A 152      -7.378   7.038  -3.462  1.00 97.51           H  
ATOM   2341  C   ALA A 152      -6.580   8.984  -3.248  1.00 97.51           C  
ATOM   2342  CB  ALA A 152      -8.192   8.191  -5.047  1.00 97.51           C  
ATOM   2343  HB1 ALA A 152      -8.863   7.370  -5.300  1.00 97.51           H  
ATOM   2344  HB2 ALA A 152      -7.318   8.148  -5.697  1.00 97.51           H  
ATOM   2345  HB3 ALA A 152      -8.704   9.142  -5.195  1.00 97.51           H  
ATOM   2346  O   ALA A 152      -6.749  10.190  -3.104  1.00 97.51           O  
ATOM   2347  N   SER A 153      -5.381   8.417  -3.197  1.00 96.16           N  
ATOM   2348  H   SER A 153      -5.336   7.415  -3.318  1.00 96.16           H  
ATOM   2349  CA  SER A 153      -4.101   9.119  -3.132  1.00 96.16           C  
ATOM   2350  HA  SER A 153      -4.274  10.191  -3.035  1.00 96.16           H  
ATOM   2351  C   SER A 153      -3.303   8.880  -4.411  1.00 96.16           C  
ATOM   2352  CB  SER A 153      -3.323   8.667  -1.897  1.00 96.16           C  
ATOM   2353  HB2 SER A 153      -3.939   8.867  -1.021  1.00 96.16           H  
ATOM   2354  HB3 SER A 153      -3.117   7.598  -1.960  1.00 96.16           H  
ATOM   2355  O   SER A 153      -3.440   7.839  -5.067  1.00 96.16           O  
ATOM   2356  OG  SER A 153      -2.109   9.382  -1.773  1.00 96.16           O  
ATOM   2357  HG  SER A 153      -1.682   9.146  -0.946  1.00 96.16           H  
ATOM   2358  N   PHE A 154      -2.459   9.847  -4.762  1.00 95.36           N  
ATOM   2359  H   PHE A 154      -2.404  10.657  -4.160  1.00 95.36           H  
ATOM   2360  CA  PHE A 154      -1.628   9.838  -5.967  1.00 95.36           C  
ATOM   2361  HA  PHE A 154      -1.785   8.911  -6.519  1.00 95.36           H  
ATOM   2362  C   PHE A 154      -0.139   9.903  -5.594  1.00 95.36           C  
ATOM   2363  CB  PHE A 154      -2.080  10.983  -6.882  1.00 95.36           C  
ATOM   2364  HB2 PHE A 154      -1.863  11.935  -6.399  1.00 95.36           H  
ATOM   2365  HB3 PHE A 154      -1.510  10.945  -7.811  1.00 95.36           H  
ATOM   2366  O   PHE A 154       0.497  10.939  -5.808  1.00 95.36           O  
ATOM   2367  CG  PHE A 154      -3.551  10.927  -7.226  1.00 95.36           C  
ATOM   2368  CD1 PHE A 154      -4.035   9.932  -8.093  1.00 95.36           C  
ATOM   2369  HD1 PHE A 154      -3.348   9.226  -8.536  1.00 95.36           H  
ATOM   2370  CD2 PHE A 154      -4.445  11.837  -6.636  1.00 95.36           C  
ATOM   2371  HD2 PHE A 154      -4.077  12.597  -5.963  1.00 95.36           H  
ATOM   2372  CE1 PHE A 154      -5.409   9.855  -8.372  1.00 95.36           C  
ATOM   2373  HE1 PHE A 154      -5.774   9.093  -9.045  1.00 95.36           H  
ATOM   2374  CE2 PHE A 154      -5.821  11.741  -6.892  1.00 95.36           C  
ATOM   2375  HE2 PHE A 154      -6.513  12.417  -6.413  1.00 95.36           H  
ATOM   2376  CZ  PHE A 154      -6.305  10.748  -7.758  1.00 95.36           C  
ATOM   2377  HZ  PHE A 154      -7.366  10.666  -7.940  1.00 95.36           H  
ATOM   2378  N   PRO A 155       0.422   8.829  -5.000  1.00 92.87           N  
ATOM   2379  CA  PRO A 155       1.768   8.849  -4.430  1.00 92.87           C  
ATOM   2380  HA  PRO A 155       1.818   9.610  -3.651  1.00 92.87           H  
ATOM   2381  C   PRO A 155       2.866   9.153  -5.457  1.00 92.87           C  
ATOM   2382  CB  PRO A 155       1.961   7.473  -3.788  1.00 92.87           C  
ATOM   2383  HB2 PRO A 155       1.797   7.541  -2.713  1.00 92.87           H  
ATOM   2384  HB3 PRO A 155       2.950   7.074  -4.012  1.00 92.87           H  
ATOM   2385  O   PRO A 155       3.749   9.960  -5.175  1.00 92.87           O  
ATOM   2386  CG  PRO A 155       0.905   6.579  -4.422  1.00 92.87           C  
ATOM   2387  HG2 PRO A 155       1.298   6.160  -5.348  1.00 92.87           H  
ATOM   2388  HG3 PRO A 155       0.585   5.790  -3.741  1.00 92.87           H  
ATOM   2389  CD  PRO A 155      -0.221   7.546  -4.747  1.00 92.87           C  
ATOM   2390  HD2 PRO A 155      -0.881   7.633  -3.884  1.00 92.87           H  
ATOM   2391  HD3 PRO A 155      -0.772   7.189  -5.617  1.00 92.87           H  
ATOM   2392  N   GLY A 156       2.796   8.554  -6.651  1.00 93.05           N  
ATOM   2393  H   GLY A 156       2.113   7.824  -6.791  1.00 93.05           H  
ATOM   2394  CA  GLY A 156       3.695   8.868  -7.762  1.00 93.05           C  
ATOM   2395  HA2 GLY A 156       3.637   9.933  -7.986  1.00 93.05           H  
ATOM   2396  HA3 GLY A 156       3.371   8.307  -8.638  1.00 93.05           H  
ATOM   2397  C   GLY A 156       5.161   8.514  -7.499  1.00 93.05           C  
ATOM   2398  O   GLY A 156       6.036   9.332  -7.767  1.00 93.05           O  
ATOM   2399  N   TYR A 157       5.431   7.331  -6.944  1.00 92.76           N  
ATOM   2400  H   TYR A 157       4.665   6.692  -6.780  1.00 92.76           H  
ATOM   2401  CA  TYR A 157       6.790   6.829  -6.713  1.00 92.76           C  
ATOM   2402  HA  TYR A 157       7.492   7.459  -7.259  1.00 92.76           H  
ATOM   2403  C   TYR A 157       6.969   5.413  -7.264  1.00 92.76           C  
ATOM   2404  CB  TYR A 157       7.158   6.923  -5.223  1.00 92.76           C  
ATOM   2405  HB2 TYR A 157       8.201   6.629  -5.101  1.00 92.76           H  
ATOM   2406  HB3 TYR A 157       7.094   7.970  -4.927  1.00 92.76           H  
ATOM   2407  O   TYR A 157       6.001   4.740  -7.610  1.00 92.76           O  
ATOM   2408  CG  TYR A 157       6.320   6.088  -4.266  1.00 92.76           C  
ATOM   2409  CD1 TYR A 157       5.420   6.725  -3.394  1.00 92.76           C  
ATOM   2410  HD1 TYR A 157       5.312   7.800  -3.419  1.00 92.76           H  
ATOM   2411  CD2 TYR A 157       6.475   4.687  -4.199  1.00 92.76           C  
ATOM   2412  HD2 TYR A 157       7.178   4.184  -4.846  1.00 92.76           H  
ATOM   2413  CE1 TYR A 157       4.667   5.967  -2.475  1.00 92.76           C  
ATOM   2414  HE1 TYR A 157       3.989   6.444  -1.784  1.00 92.76           H  
ATOM   2415  CE2 TYR A 157       5.720   3.929  -3.284  1.00 92.76           C  
ATOM   2416  HE2 TYR A 157       5.827   2.856  -3.222  1.00 92.76           H  
ATOM   2417  OH  TYR A 157       4.076   3.847  -1.538  1.00 92.76           O  
ATOM   2418  HH  TYR A 157       4.419   2.957  -1.424  1.00 92.76           H  
ATOM   2419  CZ  TYR A 157       4.811   4.568  -2.421  1.00 92.76           C  
ATOM   2420  N   PHE A 158       8.217   4.950  -7.335  1.00 94.38           N  
ATOM   2421  H   PHE A 158       8.970   5.521  -6.979  1.00 94.38           H  
ATOM   2422  CA  PHE A 158       8.550   3.601  -7.785  1.00 94.38           C  
ATOM   2423  HA  PHE A 158       7.729   3.229  -8.399  1.00 94.38           H  
ATOM   2424  C   PHE A 158       8.714   2.618  -6.619  1.00 94.38           C  
ATOM   2425  CB  PHE A 158       9.789   3.636  -8.685  1.00 94.38           C  
ATOM   2426  HB2 PHE A 158      10.599   4.149  -8.168  1.00 94.38           H  
ATOM   2427  HB3 PHE A 158      10.118   2.612  -8.861  1.00 94.38           H  
ATOM   2428  O   PHE A 158       9.211   2.961  -5.541  1.00 94.38           O  
ATOM   2429  CG  PHE A 158       9.549   4.291 -10.033  1.00 94.38           C  
ATOM   2430  CD1 PHE A 158       9.144   3.504 -11.125  1.00 94.38           C  
ATOM   2431  HD1 PHE A 158       8.977   2.444 -10.997  1.00 94.38           H  
ATOM   2432  CD2 PHE A 158       9.754   5.673 -10.210  1.00 94.38           C  
ATOM   2433  HD2 PHE A 158      10.070   6.283  -9.377  1.00 94.38           H  
ATOM   2434  CE1 PHE A 158       8.991   4.084 -12.394  1.00 94.38           C  
ATOM   2435  HE1 PHE A 158       8.748   3.455 -13.238  1.00 94.38           H  
ATOM   2436  CE2 PHE A 158       9.565   6.258 -11.477  1.00 94.38           C  
ATOM   2437  HE2 PHE A 158       9.729   7.316 -11.616  1.00 94.38           H  
ATOM   2438  CZ  PHE A 158       9.189   5.462 -12.571  1.00 94.38           C  
ATOM   2439  HZ  PHE A 158       9.081   5.901 -13.552  1.00 94.38           H  
ATOM   2440  N   VAL A 159       8.319   1.376  -6.862  1.00 94.10           N  
ATOM   2441  H   VAL A 159       7.890   1.180  -7.756  1.00 94.10           H  
ATOM   2442  CA  VAL A 159       8.615   0.205  -6.032  1.00 94.10           C  
ATOM   2443  HA  VAL A 159       9.296   0.494  -5.231  1.00 94.10           H  
ATOM   2444  C   VAL A 159       9.351  -0.812  -6.898  1.00 94.10           C  
ATOM   2445  CB  VAL A 159       7.352  -0.385  -5.368  1.00 94.10           C  
ATOM   2446  HB  VAL A 159       7.654  -1.207  -4.720  1.00 94.10           H  
ATOM   2447  O   VAL A 159       9.145  -0.855  -8.111  1.00 94.10           O  
ATOM   2448  CG1 VAL A 159       6.639   0.666  -4.513  1.00 94.10           C  
ATOM   2449 HG11 VAL A 159       7.259   0.899  -3.648  1.00 94.10           H  
ATOM   2450 HG12 VAL A 159       6.432   1.566  -5.092  1.00 94.10           H  
ATOM   2451 HG13 VAL A 159       5.686   0.275  -4.157  1.00 94.10           H  
ATOM   2452  CG2 VAL A 159       6.322  -0.919  -6.360  1.00 94.10           C  
ATOM   2453 HG21 VAL A 159       5.481  -1.356  -5.822  1.00 94.10           H  
ATOM   2454 HG22 VAL A 159       5.960  -0.110  -6.995  1.00 94.10           H  
ATOM   2455 HG23 VAL A 159       6.776  -1.707  -6.960  1.00 94.10           H  
ATOM   2456  N   SER A 160      10.241  -1.594  -6.299  1.00 94.38           N  
ATOM   2457  H   SER A 160      10.335  -1.576  -5.293  1.00 94.38           H  
ATOM   2458  CA  SER A 160      10.909  -2.686  -7.007  1.00 94.38           C  
ATOM   2459  HA  SER A 160      11.302  -2.332  -7.960  1.00 94.38           H  
ATOM   2460  C   SER A 160       9.903  -3.803  -7.269  1.00 94.38           C  
ATOM   2461  CB  SER A 160      12.079  -3.181  -6.163  1.00 94.38           C  
ATOM   2462  HB2 SER A 160      12.856  -2.417  -6.123  1.00 94.38           H  
ATOM   2463  HB3 SER A 160      11.709  -3.357  -5.153  1.00 94.38           H  
ATOM   2464  O   SER A 160       9.151  -4.192  -6.373  1.00 94.38           O  
ATOM   2465  OG  SER A 160      12.620  -4.385  -6.654  1.00 94.38           O  
ATOM   2466  HG  SER A 160      13.252  -4.693  -6.000  1.00 94.38           H  
ATOM   2467  N   THR A 161       9.888  -4.331  -8.489  1.00 95.27           N  
ATOM   2468  H   THR A 161      10.518  -3.967  -9.190  1.00 95.27           H  
ATOM   2469  CA  THR A 161       9.086  -5.513  -8.825  1.00 95.27           C  
ATOM   2470  HA  THR A 161       8.041  -5.319  -8.587  1.00 95.27           H  
ATOM   2471  C   THR A 161       9.535  -6.716  -7.997  1.00 95.27           C  
ATOM   2472  CB  THR A 161       9.193  -5.814 -10.324  1.00 95.27           C  
ATOM   2473  HB  THR A 161      10.234  -5.998 -10.591  1.00 95.27           H  
ATOM   2474  O   THR A 161       8.695  -7.486  -7.539  1.00 95.27           O  
ATOM   2475  CG2 THR A 161       8.338  -7.001 -10.752  1.00 95.27           C  
ATOM   2476 HG21 THR A 161       8.699  -7.920 -10.290  1.00 95.27           H  
ATOM   2477 HG22 THR A 161       7.308  -6.825 -10.441  1.00 95.27           H  
ATOM   2478 HG23 THR A 161       8.383  -7.112 -11.835  1.00 95.27           H  
ATOM   2479  OG1 THR A 161       8.714  -4.701 -11.044  1.00 95.27           O  
ATOM   2480  HG1 THR A 161       8.988  -4.818 -11.956  1.00 95.27           H  
ATOM   2481  N   THR A 162      10.840  -6.837  -7.735  1.00 95.12           N  
ATOM   2482  H   THR A 162      11.490  -6.176  -8.136  1.00 95.12           H  
ATOM   2483  CA  THR A 162      11.406  -7.879  -6.870  1.00 95.12           C  
ATOM   2484  HA  THR A 162      11.115  -8.857  -7.252  1.00 95.12           H  
ATOM   2485  C   THR A 162      10.891  -7.760  -5.438  1.00 95.12           C  
ATOM   2486  CB  THR A 162      12.939  -7.796  -6.866  1.00 95.12           C  
ATOM   2487  HB  THR A 162      13.255  -6.885  -6.358  1.00 95.12           H  
ATOM   2488  O   THR A 162      10.497  -8.763  -4.855  1.00 95.12           O  
ATOM   2489  CG2 THR A 162      13.602  -8.982  -6.175  1.00 95.12           C  
ATOM   2490 HG21 THR A 162      13.245  -9.915  -6.612  1.00 95.12           H  
ATOM   2491 HG22 THR A 162      13.362  -8.963  -5.112  1.00 95.12           H  
ATOM   2492 HG23 THR A 162      14.685  -8.921  -6.284  1.00 95.12           H  
ATOM   2493  OG1 THR A 162      13.421  -7.757  -8.190  1.00 95.12           O  
ATOM   2494  HG1 THR A 162      14.334  -8.052  -8.172  1.00 95.12           H  
ATOM   2495  N   ASP A 163      10.825  -6.543  -4.884  1.00 93.93           N  
ATOM   2496  H   ASP A 163      11.162  -5.745  -5.404  1.00 93.93           H  
ATOM   2497  CA  ASP A 163      10.301  -6.329  -3.527  1.00 93.93           C  
ATOM   2498  HA  ASP A 163      10.873  -6.930  -2.820  1.00 93.93           H  
ATOM   2499  C   ASP A 163       8.839  -6.774  -3.450  1.00 93.93           C  
ATOM   2500  CB  ASP A 163      10.396  -4.852  -3.100  1.00 93.93           C  
ATOM   2501  HB2 ASP A 163       9.873  -4.732  -2.151  1.00 93.93           H  
ATOM   2502  HB3 ASP A 163       9.880  -4.232  -3.834  1.00 93.93           H  
ATOM   2503  O   ASP A 163       8.464  -7.513  -2.545  1.00 93.93           O  
ATOM   2504  CG  ASP A 163      11.807  -4.304  -2.893  1.00 93.93           C  
ATOM   2505  OD1 ASP A 163      12.779  -5.081  -3.002  1.00 93.93           O  
ATOM   2506  OD2 ASP A 163      11.897  -3.061  -2.732  1.00 93.93           O  
ATOM   2507  N   VAL A 164       8.019  -6.366  -4.426  1.00 94.38           N  
ATOM   2508  H   VAL A 164       8.408  -5.777  -5.149  1.00 94.38           H  
ATOM   2509  CA  VAL A 164       6.593  -6.730  -4.494  1.00 94.38           C  
ATOM   2510  HA  VAL A 164       6.094  -6.412  -3.579  1.00 94.38           H  
ATOM   2511  C   VAL A 164       6.414  -8.244  -4.574  1.00 94.38           C  
ATOM   2512  CB  VAL A 164       5.919  -6.021  -5.680  1.00 94.38           C  
ATOM   2513  HB  VAL A 164       6.502  -6.189  -6.585  1.00 94.38           H  
ATOM   2514  O   VAL A 164       5.599  -8.799  -3.844  1.00 94.38           O  
ATOM   2515  CG1 VAL A 164       4.486  -6.498  -5.936  1.00 94.38           C  
ATOM   2516 HG11 VAL A 164       4.482  -7.540  -6.255  1.00 94.38           H  
ATOM   2517 HG12 VAL A 164       4.048  -5.896  -6.733  1.00 94.38           H  
ATOM   2518 HG13 VAL A 164       3.889  -6.405  -5.029  1.00 94.38           H  
ATOM   2519  CG2 VAL A 164       5.850  -4.511  -5.413  1.00 94.38           C  
ATOM   2520 HG21 VAL A 164       6.839  -4.115  -5.186  1.00 94.38           H  
ATOM   2521 HG22 VAL A 164       5.184  -4.325  -4.571  1.00 94.38           H  
ATOM   2522 HG23 VAL A 164       5.463  -3.997  -6.292  1.00 94.38           H  
ATOM   2523  N   LYS A 165       7.208  -8.932  -5.402  1.00 93.99           N  
ATOM   2524  H   LYS A 165       7.873  -8.423  -5.966  1.00 93.99           H  
ATOM   2525  CA  LYS A 165       7.178 -10.400  -5.492  1.00 93.99           C  
ATOM   2526  HA  LYS A 165       6.146 -10.731  -5.613  1.00 93.99           H  
ATOM   2527  C   LYS A 165       7.669 -11.095  -4.220  1.00 93.99           C  
ATOM   2528  CB  LYS A 165       7.998 -10.856  -6.700  1.00 93.99           C  
ATOM   2529  HB2 LYS A 165       8.161 -11.929  -6.607  1.00 93.99           H  
ATOM   2530  HB3 LYS A 165       8.967 -10.357  -6.704  1.00 93.99           H  
ATOM   2531  O   LYS A 165       7.241 -12.209  -3.942  1.00 93.99           O  
ATOM   2532  CG  LYS A 165       7.246 -10.570  -8.009  1.00 93.99           C  
ATOM   2533  HG2 LYS A 165       7.054  -9.501  -8.101  1.00 93.99           H  
ATOM   2534  HG3 LYS A 165       6.288 -11.090  -8.001  1.00 93.99           H  
ATOM   2535  CD  LYS A 165       8.039 -11.028  -9.229  1.00 93.99           C  
ATOM   2536  HD2 LYS A 165       9.003 -10.520  -9.208  1.00 93.99           H  
ATOM   2537  HD3 LYS A 165       7.501 -10.724 -10.127  1.00 93.99           H  
ATOM   2538  CE  LYS A 165       8.214 -12.551  -9.242  1.00 93.99           C  
ATOM   2539  HE2 LYS A 165       8.588 -12.873  -8.270  1.00 93.99           H  
ATOM   2540  HE3 LYS A 165       7.243 -13.019  -9.408  1.00 93.99           H  
ATOM   2541  NZ  LYS A 165       9.193 -12.948 -10.271  1.00 93.99           N  
ATOM   2542  HZ1 LYS A 165      10.047 -12.447 -10.072  1.00 93.99           H  
ATOM   2543  HZ2 LYS A 165       9.397 -13.936 -10.216  1.00 93.99           H  
ATOM   2544  HZ3 LYS A 165       8.868 -12.693 -11.192  1.00 93.99           H  
ATOM   2545  N   ASN A 166       8.519 -10.432  -3.440  1.00 92.97           N  
ATOM   2546  H   ASN A 166       8.848  -9.533  -3.762  1.00 92.97           H  
ATOM   2547  CA  ASN A 166       9.023 -10.917  -2.157  1.00 92.97           C  
ATOM   2548  HA  ASN A 166       8.979 -12.006  -2.157  1.00 92.97           H  
ATOM   2549  C   ASN A 166       8.157 -10.475  -0.959  1.00 92.97           C  
ATOM   2550  CB  ASN A 166      10.500 -10.509  -2.022  1.00 92.97           C  
ATOM   2551  HB2 ASN A 166      10.851 -10.741  -1.017  1.00 92.97           H  
ATOM   2552  HB3 ASN A 166      10.589  -9.432  -2.170  1.00 92.97           H  
ATOM   2553  O   ASN A 166       8.621 -10.526   0.179  1.00 92.97           O  
ATOM   2554  CG  ASN A 166      11.418 -11.235  -2.988  1.00 92.97           C  
ATOM   2555  ND2 ASN A 166      12.598 -10.706  -3.210  1.00 92.97           N  
ATOM   2556 HD21 ASN A 166      12.822  -9.804  -2.816  1.00 92.97           H  
ATOM   2557 HD22 ASN A 166      13.177 -11.194  -3.879  1.00 92.97           H  
ATOM   2558  OD1 ASN A 166      11.137 -12.296  -3.518  1.00 92.97           O  
ATOM   2559  N   GLY A 167       6.910 -10.050  -1.194  1.00 91.05           N  
ATOM   2560  H   GLY A 167       6.583  -9.997  -2.148  1.00 91.05           H  
ATOM   2561  CA  GLY A 167       5.950  -9.736  -0.131  1.00 91.05           C  
ATOM   2562  HA2 GLY A 167       6.084 -10.425   0.703  1.00 91.05           H  
ATOM   2563  HA3 GLY A 167       4.942  -9.876  -0.524  1.00 91.05           H  
ATOM   2564  C   GLY A 167       6.036  -8.309   0.409  1.00 91.05           C  
ATOM   2565  O   GLY A 167       5.599  -8.046   1.529  1.00 91.05           O  
ATOM   2566  N   TYR A 168       6.608  -7.367  -0.347  1.00 91.54           N  
ATOM   2567  H   TYR A 168       7.022  -7.628  -1.231  1.00 91.54           H  
ATOM   2568  CA  TYR A 168       6.471  -5.955  -0.006  1.00 91.54           C  
ATOM   2569  HA  TYR A 168       6.825  -5.823   1.017  1.00 91.54           H  
ATOM   2570  C   TYR A 168       4.999  -5.535  -0.057  1.00 91.54           C  
ATOM   2571  CB  TYR A 168       7.332  -5.072  -0.907  1.00 91.54           C  
ATOM   2572  HB2 TYR A 168       7.151  -5.357  -1.943  1.00 91.54           H  
ATOM   2573  HB3 TYR A 168       8.378  -5.263  -0.664  1.00 91.54           H  
ATOM   2574  O   TYR A 168       4.350  -5.583  -1.104  1.00 91.54           O  
ATOM   2575  CG  TYR A 168       7.049  -3.590  -0.778  1.00 91.54           C  
ATOM   2576  CD1 TYR A 168       6.399  -2.918  -1.826  1.00 91.54           C  
ATOM   2577  HD1 TYR A 168       6.135  -3.461  -2.721  1.00 91.54           H  
ATOM   2578  CD2 TYR A 168       7.351  -2.907   0.414  1.00 91.54           C  
ATOM   2579  HD2 TYR A 168       7.811  -3.438   1.235  1.00 91.54           H  
ATOM   2580  CE1 TYR A 168       6.058  -1.562  -1.691  1.00 91.54           C  
ATOM   2581  HE1 TYR A 168       5.529  -1.049  -2.481  1.00 91.54           H  
ATOM   2582  CE2 TYR A 168       6.981  -1.557   0.562  1.00 91.54           C  
ATOM   2583  HE2 TYR A 168       7.127  -1.054   1.506  1.00 91.54           H  
ATOM   2584  OH  TYR A 168       6.003   0.423  -0.380  1.00 91.54           O  
ATOM   2585  HH  TYR A 168       6.340   0.773   0.448  1.00 91.54           H  
ATOM   2586  CZ  TYR A 168       6.341  -0.883  -0.496  1.00 91.54           C  
ATOM   2587  N   ALA A 169       4.526  -5.051   1.085  1.00 92.63           N  
ATOM   2588  H   ALA A 169       5.132  -5.085   1.893  1.00 92.63           H  
ATOM   2589  CA  ALA A 169       3.169  -4.601   1.324  1.00 92.63           C  
ATOM   2590  HA  ALA A 169       2.604  -4.606   0.391  1.00 92.63           H  
ATOM   2591  C   ALA A 169       3.166  -3.175   1.888  1.00 92.63           C  
ATOM   2592  CB  ALA A 169       2.517  -5.599   2.283  1.00 92.63           C  
ATOM   2593  HB1 ALA A 169       3.072  -5.621   3.221  1.00 92.63           H  
ATOM   2594  HB2 ALA A 169       2.529  -6.596   1.842  1.00 92.63           H  
ATOM   2595  HB3 ALA A 169       1.484  -5.317   2.481  1.00 92.63           H  
ATOM   2596  O   ALA A 169       4.164  -2.685   2.431  1.00 92.63           O  
ATOM   2597  N   LEU A 170       2.023  -2.503   1.780  1.00 95.79           N  
ATOM   2598  H   LEU A 170       1.221  -3.012   1.437  1.00 95.79           H  
ATOM   2599  CA  LEU A 170       1.766  -1.298   2.560  1.00 95.79           C  
ATOM   2600  HA  LEU A 170       2.702  -0.773   2.749  1.00 95.79           H  
ATOM   2601  C   LEU A 170       1.204  -1.696   3.922  1.00 95.79           C  
ATOM   2602  CB  LEU A 170       0.819  -0.358   1.800  1.00 95.79           C  
ATOM   2603  HB2 LEU A 170      -0.111  -0.890   1.600  1.00 95.79           H  
ATOM   2604  HB3 LEU A 170       0.599   0.491   2.447  1.00 95.79           H  
ATOM   2605  O   LEU A 170       0.587  -2.741   4.074  1.00 95.79           O  
ATOM   2606  CG  LEU A 170       1.388   0.176   0.475  1.00 95.79           C  
ATOM   2607  HG  LEU A 170       1.634  -0.657  -0.182  1.00 95.79           H  
ATOM   2608  CD1 LEU A 170       0.345   1.047  -0.231  1.00 95.79           C  
ATOM   2609 HD11 LEU A 170       0.124   1.928   0.371  1.00 95.79           H  
ATOM   2610 HD12 LEU A 170      -0.565   0.466  -0.378  1.00 95.79           H  
ATOM   2611 HD13 LEU A 170       0.726   1.354  -1.205  1.00 95.79           H  
ATOM   2612  CD2 LEU A 170       2.646   1.025   0.686  1.00 95.79           C  
ATOM   2613 HD21 LEU A 170       2.459   1.800   1.430  1.00 95.79           H  
ATOM   2614 HD22 LEU A 170       2.951   1.478  -0.257  1.00 95.79           H  
ATOM   2615 HD23 LEU A 170       3.459   0.385   1.029  1.00 95.79           H  
ATOM   2616  N   ASN A 171       1.381  -0.847   4.919  1.00 95.96           N  
ATOM   2617  H   ASN A 171       1.901   0.002   4.748  1.00 95.96           H  
ATOM   2618  CA  ASN A 171       0.825  -1.063   6.241  1.00 95.96           C  
ATOM   2619  HA  ASN A 171       0.582  -2.117   6.375  1.00 95.96           H  
ATOM   2620  C   ASN A 171      -0.464  -0.262   6.407  1.00 95.96           C  
ATOM   2621  CB  ASN A 171       1.914  -0.727   7.243  1.00 95.96           C  
ATOM   2622  HB2 ASN A 171       2.295   0.277   7.055  1.00 95.96           H  
ATOM   2623  HB3 ASN A 171       2.707  -1.461   7.101  1.00 95.96           H  
ATOM   2624  O   ASN A 171      -0.464   0.966   6.296  1.00 95.96           O  
ATOM   2625  CG  ASN A 171       1.440  -0.804   8.672  1.00 95.96           C  
ATOM   2626  ND2 ASN A 171       1.130  -1.978   9.154  1.00 95.96           N  
ATOM   2627 HD21 ASN A 171       1.160  -2.812   8.585  1.00 95.96           H  
ATOM   2628 HD22 ASN A 171       0.769  -2.022  10.097  1.00 95.96           H  
ATOM   2629  OD1 ASN A 171       1.422   0.208   9.354  1.00 95.96           O  
ATOM   2630  N   LEU A 172      -1.559  -0.975   6.644  1.00 97.03           N  
ATOM   2631  H   LEU A 172      -1.447  -1.970   6.774  1.00 97.03           H  
ATOM   2632  CA  LEU A 172      -2.886  -0.448   6.903  1.00 97.03           C  
ATOM   2633  HA  LEU A 172      -2.974   0.542   6.456  1.00 97.03           H  
ATOM   2634  C   LEU A 172      -3.102  -0.337   8.412  1.00 97.03           C  
ATOM   2635  CB  LEU A 172      -3.916  -1.387   6.251  1.00 97.03           C  
ATOM   2636  HB2 LEU A 172      -3.754  -1.404   5.173  1.00 97.03           H  
ATOM   2637  HB3 LEU A 172      -3.743  -2.395   6.627  1.00 97.03           H  
ATOM   2638  O   LEU A 172      -3.165  -1.338   9.123  1.00 97.03           O  
ATOM   2639  CG  LEU A 172      -5.379  -1.010   6.537  1.00 97.03           C  
ATOM   2640  HG  LEU A 172      -5.536  -0.913   7.611  1.00 97.03           H  
ATOM   2641  CD1 LEU A 172      -5.770   0.309   5.865  1.00 97.03           C  
ATOM   2642 HD11 LEU A 172      -5.586   0.243   4.792  1.00 97.03           H  
ATOM   2643 HD12 LEU A 172      -6.829   0.496   6.038  1.00 97.03           H  
ATOM   2644 HD13 LEU A 172      -5.187   1.124   6.292  1.00 97.03           H  
ATOM   2645  CD2 LEU A 172      -6.311  -2.105   6.035  1.00 97.03           C  
ATOM   2646 HD21 LEU A 172      -6.019  -3.063   6.464  1.00 97.03           H  
ATOM   2647 HD22 LEU A 172      -7.329  -1.892   6.361  1.00 97.03           H  
ATOM   2648 HD23 LEU A 172      -6.267  -2.184   4.949  1.00 97.03           H  
ATOM   2649  N   LYS A 173      -3.301   0.895   8.877  1.00 96.34           N  
ATOM   2650  H   LYS A 173      -3.205   1.663   8.229  1.00 96.34           H  
ATOM   2651  CA  LYS A 173      -3.699   1.200  10.249  1.00 96.34           C  
ATOM   2652  HA  LYS A 173      -3.689   0.278  10.830  1.00 96.34           H  
ATOM   2653  C   LYS A 173      -5.112   1.749  10.272  1.00 96.34           C  
ATOM   2654  CB  LYS A 173      -2.702   2.163  10.894  1.00 96.34           C  
ATOM   2655  HB2 LYS A 173      -2.549   3.020  10.238  1.00 96.34           H  
ATOM   2656  HB3 LYS A 173      -3.102   2.508  11.848  1.00 96.34           H  
ATOM   2657  O   LYS A 173      -5.413   2.726   9.578  1.00 96.34           O  
ATOM   2658  CG  LYS A 173      -1.367   1.458  11.148  1.00 96.34           C  
ATOM   2659  HG2 LYS A 173      -0.991   1.030  10.219  1.00 96.34           H  
ATOM   2660  HG3 LYS A 173      -1.521   0.655  11.868  1.00 96.34           H  
ATOM   2661  CD  LYS A 173      -0.331   2.443  11.689  1.00 96.34           C  
ATOM   2662  HD2 LYS A 173      -0.107   3.171  10.909  1.00 96.34           H  
ATOM   2663  HD3 LYS A 173      -0.713   2.945  12.578  1.00 96.34           H  
ATOM   2664  CE  LYS A 173       0.923   1.649  12.046  1.00 96.34           C  
ATOM   2665  HE2 LYS A 173       0.777   1.135  12.996  1.00 96.34           H  
ATOM   2666  HE3 LYS A 173       1.046   0.853  11.311  1.00 96.34           H  
ATOM   2667  NZ  LYS A 173       2.127   2.506  12.066  1.00 96.34           N  
ATOM   2668  HZ1 LYS A 173       2.170   3.058  11.222  1.00 96.34           H  
ATOM   2669  HZ2 LYS A 173       2.939   1.906  12.096  1.00 96.34           H  
ATOM   2670  HZ3 LYS A 173       2.126   3.112  12.875  1.00 96.34           H  
ATOM   2671  N   VAL A 174      -5.963   1.163  11.105  1.00 96.55           N  
ATOM   2672  H   VAL A 174      -5.624   0.383  11.649  1.00 96.55           H  
ATOM   2673  CA  VAL A 174      -7.336   1.624  11.324  1.00 96.55           C  
ATOM   2674  HA  VAL A 174      -7.488   2.545  10.761  1.00 96.55           H  
ATOM   2675  C   VAL A 174      -7.529   1.941  12.794  1.00 96.55           C  
ATOM   2676  CB  VAL A 174      -8.390   0.622  10.820  1.00 96.55           C  
ATOM   2677  HB  VAL A 174      -8.391  -0.261  11.460  1.00 96.55           H  
ATOM   2678  O   VAL A 174      -7.179   1.149  13.661  1.00 96.55           O  
ATOM   2679  CG1 VAL A 174      -9.801   1.215  10.883  1.00 96.55           C  
ATOM   2680 HG11 VAL A 174     -10.081   1.419  11.917  1.00 96.55           H  
ATOM   2681 HG12 VAL A 174     -10.518   0.500  10.479  1.00 96.55           H  
ATOM   2682 HG13 VAL A 174      -9.841   2.136  10.300  1.00 96.55           H  
ATOM   2683  CG2 VAL A 174      -8.092   0.208   9.373  1.00 96.55           C  
ATOM   2684 HG21 VAL A 174      -8.961  -0.282   8.933  1.00 96.55           H  
ATOM   2685 HG22 VAL A 174      -7.828   1.077   8.770  1.00 96.55           H  
ATOM   2686 HG23 VAL A 174      -7.259  -0.495   9.357  1.00 96.55           H  
ATOM   2687  N   LYS A 175      -8.115   3.105  13.067  1.00 96.60           N  
ATOM   2688  H   LYS A 175      -8.322   3.714  12.288  1.00 96.60           H  
ATOM   2689  CA  LYS A 175      -8.640   3.467  14.380  1.00 96.60           C  
ATOM   2690  HA  LYS A 175      -8.425   2.667  15.088  1.00 96.60           H  
ATOM   2691  C   LYS A 175     -10.150   3.611  14.267  1.00 96.60           C  
ATOM   2692  CB  LYS A 175      -7.959   4.745  14.877  1.00 96.60           C  
ATOM   2693  HB2 LYS A 175      -6.879   4.644  14.771  1.00 96.60           H  
ATOM   2694  HB3 LYS A 175      -8.293   5.593  14.278  1.00 96.60           H  
ATOM   2695  O   LYS A 175     -10.631   4.508  13.574  1.00 96.60           O  
ATOM   2696  CG  LYS A 175      -8.291   4.979  16.353  1.00 96.60           C  
ATOM   2697  HG2 LYS A 175      -9.366   4.899  16.514  1.00 96.60           H  
ATOM   2698  HG3 LYS A 175      -7.789   4.220  16.953  1.00 96.60           H  
ATOM   2699  CD  LYS A 175      -7.841   6.372  16.793  1.00 96.60           C  
ATOM   2700  HD2 LYS A 175      -8.449   7.108  16.267  1.00 96.60           H  
ATOM   2701  HD3 LYS A 175      -6.789   6.525  16.552  1.00 96.60           H  
ATOM   2702  CE  LYS A 175      -8.055   6.492  18.302  1.00 96.60           C  
ATOM   2703  HE2 LYS A 175      -8.948   5.926  18.566  1.00 96.60           H  
ATOM   2704  HE3 LYS A 175      -7.207   6.044  18.820  1.00 96.60           H  
ATOM   2705  NZ  LYS A 175      -8.258   7.898  18.704  1.00 96.60           N  
ATOM   2706  HZ1 LYS A 175      -8.302   7.985  19.710  1.00 96.60           H  
ATOM   2707  HZ2 LYS A 175      -7.576   8.521  18.297  1.00 96.60           H  
ATOM   2708  HZ3 LYS A 175      -9.180   8.163  18.387  1.00 96.60           H  
ATOM   2709  N   ALA A 176     -10.881   2.727  14.921  1.00 95.08           N  
ATOM   2710  H   ALA A 176     -10.398   2.059  15.506  1.00 95.08           H  
ATOM   2711  CA  ALA A 176     -12.329   2.716  14.969  1.00 95.08           C  
ATOM   2712  HA  ALA A 176     -12.721   3.343  14.169  1.00 95.08           H  
ATOM   2713  C   ALA A 176     -12.830   3.269  16.307  1.00 95.08           C  
ATOM   2714  CB  ALA A 176     -12.812   1.290  14.724  1.00 95.08           C  
ATOM   2715  HB1 ALA A 176     -12.525   0.667  15.571  1.00 95.08           H  
ATOM   2716  HB2 ALA A 176     -12.370   0.883  13.815  1.00 95.08           H  
ATOM   2717  HB3 ALA A 176     -13.898   1.296  14.624  1.00 95.08           H  
ATOM   2718  O   ALA A 176     -12.316   2.934  17.371  1.00 95.08           O  
ATOM   2719  N   GLU A 177     -13.864   4.103  16.257  1.00 95.31           N  
ATOM   2720  H   GLU A 177     -14.239   4.345  15.352  1.00 95.31           H  
ATOM   2721  CA  GLU A 177     -14.471   4.719  17.437  1.00 95.31           C  
ATOM   2722  HA  GLU A 177     -14.128   4.205  18.335  1.00 95.31           H  
ATOM   2723  C   GLU A 177     -15.995   4.584  17.375  1.00 95.31           C  
ATOM   2724  CB  GLU A 177     -14.058   6.198  17.554  1.00 95.31           C  
ATOM   2725  HB2 GLU A 177     -14.612   6.641  18.382  1.00 95.31           H  
ATOM   2726  HB3 GLU A 177     -14.332   6.718  16.636  1.00 95.31           H  
ATOM   2727  O   GLU A 177     -16.600   4.752  16.318  1.00 95.31           O  
ATOM   2728  CG  GLU A 177     -12.550   6.383  17.817  1.00 95.31           C  
ATOM   2729  HG2 GLU A 177     -11.988   5.960  16.984  1.00 95.31           H  
ATOM   2730  HG3 GLU A 177     -12.286   5.828  18.717  1.00 95.31           H  
ATOM   2731  CD  GLU A 177     -12.114   7.849  17.994  1.00 95.31           C  
ATOM   2732  OE1 GLU A 177     -10.890   8.067  18.199  1.00 95.31           O  
ATOM   2733  OE2 GLU A 177     -12.971   8.757  17.938  1.00 95.31           O  
ATOM   2734  N   GLY A 178     -16.632   4.292  18.513  1.00 93.84           N  
ATOM   2735  H   GLY A 178     -16.084   4.154  19.350  1.00 93.84           H  
ATOM   2736  CA  GLY A 178     -18.096   4.248  18.623  1.00 93.84           C  
ATOM   2737  HA2 GLY A 178     -18.511   5.156  18.185  1.00 93.84           H  
ATOM   2738  HA3 GLY A 178     -18.364   4.223  19.679  1.00 93.84           H  
ATOM   2739  C   GLY A 178     -18.774   3.049  17.948  1.00 93.84           C  
ATOM   2740  O   GLY A 178     -19.991   3.079  17.761  1.00 93.84           O  
ATOM   2741  N   MET A 179     -18.015   2.009  17.593  1.00 89.47           N  
ATOM   2742  H   MET A 179     -17.023   2.049  17.777  1.00 89.47           H  
ATOM   2743  CA  MET A 179     -18.578   0.748  17.112  1.00 89.47           C  
ATOM   2744  HA  MET A 179     -19.333   0.972  16.357  1.00 89.47           H  
ATOM   2745  C   MET A 179     -19.256  -0.013  18.252  1.00 89.47           C  
ATOM   2746  CB  MET A 179     -17.509  -0.132  16.463  1.00 89.47           C  
ATOM   2747  HB2 MET A 179     -16.721  -0.335  17.189  1.00 89.47           H  
ATOM   2748  HB3 MET A 179     -17.967  -1.077  16.171  1.00 89.47           H  
ATOM   2749  O   MET A 179     -18.751  -0.068  19.370  1.00 89.47           O  
ATOM   2750  CG  MET A 179     -16.908   0.517  15.214  1.00 89.47           C  
ATOM   2751  HG2 MET A 179     -16.259   1.339  15.516  1.00 89.47           H  
ATOM   2752  HG3 MET A 179     -17.722   0.926  14.616  1.00 89.47           H  
ATOM   2753  SD  MET A 179     -15.968  -0.623  14.168  1.00 89.47           S  
ATOM   2754  CE  MET A 179     -14.909  -1.410  15.406  1.00 89.47           C  
ATOM   2755  HE1 MET A 179     -15.510  -1.990  16.107  1.00 89.47           H  
ATOM   2756  HE2 MET A 179     -14.329  -0.668  15.954  1.00 89.47           H  
ATOM   2757  HE3 MET A 179     -14.246  -2.106  14.891  1.00 89.47           H  
ATOM   2758  N   CYS A 180     -20.400  -0.624  17.956  1.00 87.16           N  
ATOM   2759  H   CYS A 180     -20.760  -0.523  17.018  1.00 87.16           H  
ATOM   2760  CA  CYS A 180     -21.145  -1.467  18.894  1.00 87.16           C  
ATOM   2761  HA  CYS A 180     -20.638  -1.476  19.859  1.00 87.16           H  
ATOM   2762  C   CYS A 180     -21.152  -2.924  18.407  1.00 87.16           C  
ATOM   2763  CB  CYS A 180     -22.558  -0.900  19.113  1.00 87.16           C  
ATOM   2764  HB2 CYS A 180     -23.066  -1.524  19.848  1.00 87.16           H  
ATOM   2765  HB3 CYS A 180     -23.119  -0.952  18.180  1.00 87.16           H  
ATOM   2766  O   CYS A 180     -22.218  -3.496  18.188  1.00 87.16           O  
ATOM   2767  SG  CYS A 180     -22.518   0.816  19.713  1.00 87.16           S  
ATOM   2768  HG  CYS A 180     -21.358   0.718  20.367  1.00 87.16           H  
ATOM   2769  N   MET A 181     -19.965  -3.488  18.182  1.00 86.82           N  
ATOM   2770  H   MET A 181     -19.137  -2.985  18.466  1.00 86.82           H  
ATOM   2771  CA  MET A 181     -19.755  -4.890  17.803  1.00 86.82           C  
ATOM   2772  HA  MET A 181     -20.713  -5.406  17.738  1.00 86.82           H  
ATOM   2773  C   MET A 181     -18.935  -5.588  18.890  1.00 86.82           C  
ATOM   2774  CB  MET A 181     -19.059  -4.976  16.435  1.00 86.82           C  
ATOM   2775  HB2 MET A 181     -18.769  -6.010  16.247  1.00 86.82           H  
ATOM   2776  HB3 MET A 181     -18.152  -4.371  16.452  1.00 86.82           H  
ATOM   2777  O   MET A 181     -18.198  -4.928  19.617  1.00 86.82           O  
ATOM   2778  CG  MET A 181     -19.955  -4.510  15.280  1.00 86.82           C  
ATOM   2779  HG2 MET A 181     -20.265  -3.480  15.455  1.00 86.82           H  
ATOM   2780  HG3 MET A 181     -19.360  -4.528  14.366  1.00 86.82           H  
ATOM   2781  SD  MET A 181     -21.429  -5.535  15.008  1.00 86.82           S  
ATOM   2782  CE  MET A 181     -21.982  -4.866  13.422  1.00 86.82           C  
ATOM   2783  HE1 MET A 181     -22.161  -3.796  13.522  1.00 86.82           H  
ATOM   2784  HE2 MET A 181     -21.215  -5.051  12.670  1.00 86.82           H  
ATOM   2785  HE3 MET A 181     -22.901  -5.368  13.119  1.00 86.82           H  
ATOM   2786  N   VAL A 182     -19.090  -6.905  19.027  1.00 88.25           N  
ATOM   2787  H   VAL A 182     -19.645  -7.407  18.349  1.00 88.25           H  
ATOM   2788  CA  VAL A 182     -18.251  -7.690  19.944  1.00 88.25           C  
ATOM   2789  HA  VAL A 182     -18.151  -7.131  20.874  1.00 88.25           H  
ATOM   2790  C   VAL A 182     -16.841  -7.836  19.369  1.00 88.25           C  
ATOM   2791  CB  VAL A 182     -18.876  -9.054  20.299  1.00 88.25           C  
ATOM   2792  HB  VAL A 182     -18.230  -9.543  21.029  1.00 88.25           H  
ATOM   2793  O   VAL A 182     -16.674  -7.873  18.154  1.00 88.25           O  
ATOM   2794  CG1 VAL A 182     -20.250  -8.876  20.956  1.00 88.25           C  
ATOM   2795 HG11 VAL A 182     -20.967  -8.475  20.239  1.00 88.25           H  
ATOM   2796 HG12 VAL A 182     -20.164  -8.192  21.801  1.00 88.25           H  
ATOM   2797 HG13 VAL A 182     -20.608  -9.839  21.322  1.00 88.25           H  
ATOM   2798  CG2 VAL A 182     -19.033  -9.994  19.103  1.00 88.25           C  
ATOM   2799 HG21 VAL A 182     -19.612 -10.873  19.387  1.00 88.25           H  
ATOM   2800 HG22 VAL A 182     -18.039 -10.336  18.817  1.00 88.25           H  
ATOM   2801 HG23 VAL A 182     -19.515  -9.492  18.264  1.00 88.25           H  
ATOM   2802  N   GLU A 183     -15.840  -7.912  20.237  1.00 88.24           N  
ATOM   2803  H   GLU A 183     -16.034  -7.838  21.226  1.00 88.24           H  
ATOM   2804  CA  GLU A 183     -14.436  -8.094  19.848  1.00 88.24           C  
ATOM   2805  HA  GLU A 183     -14.133  -7.276  19.195  1.00 88.24           H  
ATOM   2806  C   GLU A 183     -14.227  -9.414  19.079  1.00 88.24           C  
ATOM   2807  CB  GLU A 183     -13.563  -8.051  21.114  1.00 88.24           C  
ATOM   2808  HB2 GLU A 183     -13.898  -8.837  21.791  1.00 88.24           H  
ATOM   2809  HB3 GLU A 183     -12.529  -8.272  20.848  1.00 88.24           H  
ATOM   2810  O   GLU A 183     -14.957 -10.390  19.284  1.00 88.24           O  
ATOM   2811  CG  GLU A 183     -13.623  -6.706  21.870  1.00 88.24           C  
ATOM   2812  HG2 GLU A 183     -14.658  -6.476  22.123  1.00 88.24           H  
ATOM   2813  HG3 GLU A 183     -13.085  -6.826  22.811  1.00 88.24           H  
ATOM   2814  CD  GLU A 183     -12.995  -5.536  21.099  1.00 88.24           C  
ATOM   2815  OE1 GLU A 183     -13.447  -4.381  21.259  1.00 88.24           O  
ATOM   2816  OE2 GLU A 183     -12.018  -5.787  20.373  1.00 88.24           O  
ATOM   2817  N   GLY A 184     -13.233  -9.447  18.186  1.00 85.81           N  
ATOM   2818  H   GLY A 184     -12.646  -8.631  18.091  1.00 85.81           H  
ATOM   2819  CA  GLY A 184     -12.873 -10.637  17.400  1.00 85.81           C  
ATOM   2820  HA2 GLY A 184     -11.850 -10.518  17.043  1.00 85.81           H  
ATOM   2821  HA3 GLY A 184     -12.896 -11.512  18.050  1.00 85.81           H  
ATOM   2822  C   GLY A 184     -13.767 -10.931  16.185  1.00 85.81           C  
ATOM   2823  O   GLY A 184     -13.534 -11.909  15.475  1.00 85.81           O  
ATOM   2824  N   VAL A 185     -14.789 -10.112  15.914  1.00 91.38           N  
ATOM   2825  H   VAL A 185     -14.942  -9.330  16.535  1.00 91.38           H  
ATOM   2826  CA  VAL A 185     -15.564 -10.195  14.660  1.00 91.38           C  
ATOM   2827  HA  VAL A 185     -15.557 -11.233  14.330  1.00 91.38           H  
ATOM   2828  C   VAL A 185     -14.902  -9.384  13.548  1.00 91.38           C  
ATOM   2829  CB  VAL A 185     -17.043  -9.802  14.839  1.00 91.38           C  
ATOM   2830  HB  VAL A 185     -17.574 -10.056  13.921  1.00 91.38           H  
ATOM   2831  O   VAL A 185     -13.995  -8.595  13.799  1.00 91.38           O  
ATOM   2832  CG1 VAL A 185     -17.689 -10.630  15.948  1.00 91.38           C  
ATOM   2833 HG11 VAL A 185     -17.578 -11.692  15.728  1.00 91.38           H  
ATOM   2834 HG12 VAL A 185     -18.748 -10.388  16.032  1.00 91.38           H  
ATOM   2835 HG13 VAL A 185     -17.183 -10.414  16.889  1.00 91.38           H  
ATOM   2836  CG2 VAL A 185     -17.253  -8.302  15.075  1.00 91.38           C  
ATOM   2837 HG21 VAL A 185     -17.202  -7.774  14.123  1.00 91.38           H  
ATOM   2838 HG22 VAL A 185     -16.476  -7.909  15.731  1.00 91.38           H  
ATOM   2839 HG23 VAL A 185     -18.234  -8.127  15.518  1.00 91.38           H  
ATOM   2840  N   HIS A 186     -15.410  -9.541  12.323  1.00 93.66           N  
ATOM   2841  H   HIS A 186     -16.147 -10.218  12.188  1.00 93.66           H  
ATOM   2842  CA  HIS A 186     -14.958  -8.812  11.138  1.00 93.66           C  
ATOM   2843  HA  HIS A 186     -13.998  -8.346  11.356  1.00 93.66           H  
ATOM   2844  C   HIS A 186     -15.972  -7.709  10.767  1.00 93.66           C  
ATOM   2845  CB  HIS A 186     -14.718  -9.804   9.988  1.00 93.66           C  
ATOM   2846  HB2 HIS A 186     -15.656 -10.287   9.713  1.00 93.66           H  
ATOM   2847  HB3 HIS A 186     -14.371  -9.241   9.121  1.00 93.66           H  
ATOM   2848  O   HIS A 186     -16.830  -7.930   9.904  1.00 93.66           O  
ATOM   2849  CG  HIS A 186     -13.707 -10.881  10.297  1.00 93.66           C  
ATOM   2850  CD2 HIS A 186     -12.424 -10.965   9.823  1.00 93.66           C  
ATOM   2851  HD2 HIS A 186     -11.936 -10.261   9.166  1.00 93.66           H  
ATOM   2852  ND1 HIS A 186     -13.920 -11.999  11.074  1.00 93.66           N  
ATOM   2853  HD1 HIS A 186     -14.782 -12.259  11.532  1.00 93.66           H  
ATOM   2854  CE1 HIS A 186     -12.794 -12.727  11.081  1.00 93.66           C  
ATOM   2855  HE1 HIS A 186     -12.653 -13.659  11.609  1.00 93.66           H  
ATOM   2856  NE2 HIS A 186     -11.858 -12.141  10.328  1.00 93.66           N  
ATOM   2857  N   PRO A 187     -15.980  -6.542  11.449  1.00 94.12           N  
ATOM   2858  CA  PRO A 187     -17.020  -5.526  11.271  1.00 94.12           C  
ATOM   2859  HA  PRO A 187     -18.003  -5.996  11.297  1.00 94.12           H  
ATOM   2860  C   PRO A 187     -16.909  -4.736   9.964  1.00 94.12           C  
ATOM   2861  CB  PRO A 187     -16.874  -4.590  12.476  1.00 94.12           C  
ATOM   2862  HB2 PRO A 187     -17.194  -3.570  12.261  1.00 94.12           H  
ATOM   2863  HB3 PRO A 187     -17.434  -4.994  13.319  1.00 94.12           H  
ATOM   2864  O   PRO A 187     -17.842  -4.008   9.628  1.00 94.12           O  
ATOM   2865  CG  PRO A 187     -15.384  -4.664  12.785  1.00 94.12           C  
ATOM   2866  HG2 PRO A 187     -14.817  -4.066  12.072  1.00 94.12           H  
ATOM   2867  HG3 PRO A 187     -15.164  -4.371  13.812  1.00 94.12           H  
ATOM   2868  CD  PRO A 187     -15.101  -6.138  12.541  1.00 94.12           C  
ATOM   2869  HD2 PRO A 187     -15.374  -6.681  13.446  1.00 94.12           H  
ATOM   2870  HD3 PRO A 187     -14.044  -6.290  12.320  1.00 94.12           H  
ATOM   2871  N   LEU A 188     -15.799  -4.820   9.235  1.00 95.10           N  
ATOM   2872  H   LEU A 188     -15.062  -5.450   9.516  1.00 95.10           H  
ATOM   2873  CA  LEU A 188     -15.620  -4.092   7.983  1.00 95.10           C  
ATOM   2874  HA  LEU A 188     -16.581  -4.051   7.472  1.00 95.10           H  
ATOM   2875  C   LEU A 188     -14.659  -4.810   7.039  1.00 95.10           C  
ATOM   2876  CB  LEU A 188     -15.166  -2.648   8.279  1.00 95.10           C  
ATOM   2877  HB2 LEU A 188     -15.081  -2.125   7.327  1.00 95.10           H  
ATOM   2878  HB3 LEU A 188     -15.969  -2.152   8.825  1.00 95.10           H  
ATOM   2879  O   LEU A 188     -13.763  -5.517   7.488  1.00 95.10           O  
ATOM   2880  CG  LEU A 188     -13.847  -2.515   9.078  1.00 95.10           C  
ATOM   2881  HG  LEU A 188     -13.455  -3.494   9.354  1.00 95.10           H  
ATOM   2882  CD1 LEU A 188     -12.811  -1.761   8.248  1.00 95.10           C  
ATOM   2883 HD11 LEU A 188     -12.469  -2.399   7.433  1.00 95.10           H  
ATOM   2884 HD12 LEU A 188     -11.970  -1.471   8.879  1.00 95.10           H  
ATOM   2885 HD13 LEU A 188     -13.246  -0.850   7.837  1.00 95.10           H  
ATOM   2886  CD2 LEU A 188     -14.059  -1.704  10.358  1.00 95.10           C  
ATOM   2887 HD21 LEU A 188     -14.836  -2.167  10.966  1.00 95.10           H  
ATOM   2888 HD22 LEU A 188     -14.375  -0.691  10.107  1.00 95.10           H  
ATOM   2889 HD23 LEU A 188     -13.131  -1.666  10.927  1.00 95.10           H  
ATOM   2890  N   SER A 189     -14.822  -4.557   5.745  1.00 96.03           N  
ATOM   2891  H   SER A 189     -15.624  -4.009   5.467  1.00 96.03           H  
ATOM   2892  CA  SER A 189     -13.845  -4.904   4.714  1.00 96.03           C  
ATOM   2893  HA  SER A 189     -13.056  -5.511   5.156  1.00 96.03           H  
ATOM   2894  C   SER A 189     -13.203  -3.669   4.113  1.00 96.03           C  
ATOM   2895  CB  SER A 189     -14.458  -5.715   3.577  1.00 96.03           C  
ATOM   2896  HB2 SER A 189     -13.702  -5.884   2.810  1.00 96.03           H  
ATOM   2897  HB3 SER A 189     -15.301  -5.182   3.137  1.00 96.03           H  
ATOM   2898  O   SER A 189     -13.816  -2.597   4.024  1.00 96.03           O  
ATOM   2899  OG  SER A 189     -14.880  -6.953   4.056  1.00 96.03           O  
ATOM   2900  HG  SER A 189     -15.778  -6.882   4.389  1.00 96.03           H  
ATOM   2901  N   ILE A 190     -11.984  -3.854   3.626  1.00 96.79           N  
ATOM   2902  H   ILE A 190     -11.566  -4.766   3.742  1.00 96.79           H  
ATOM   2903  CA  ILE A 190     -11.259  -2.889   2.817  1.00 96.79           C  
ATOM   2904  HA  ILE A 190     -11.875  -1.997   2.697  1.00 96.79           H  
ATOM   2905  C   ILE A 190     -11.018  -3.477   1.433  1.00 96.79           C  
ATOM   2906  CB  ILE A 190      -9.948  -2.475   3.510  1.00 96.79           C  
ATOM   2907  HB  ILE A 190      -9.369  -3.375   3.716  1.00 96.79           H  
ATOM   2908  O   ILE A 190     -10.596  -4.619   1.297  1.00 96.79           O  
ATOM   2909  CG1 ILE A 190     -10.206  -1.771   4.857  1.00 96.79           C  
ATOM   2910 HG12 ILE A 190     -10.817  -2.419   5.487  1.00 96.79           H  
ATOM   2911 HG13 ILE A 190      -9.244  -1.645   5.355  1.00 96.79           H  
ATOM   2912  CG2 ILE A 190      -9.107  -1.575   2.594  1.00 96.79           C  
ATOM   2913 HG21 ILE A 190      -9.744  -0.802   2.163  1.00 96.79           H  
ATOM   2914 HG22 ILE A 190      -8.290  -1.126   3.159  1.00 96.79           H  
ATOM   2915 HG23 ILE A 190      -8.669  -2.173   1.795  1.00 96.79           H  
ATOM   2916  CD1 ILE A 190     -10.869  -0.395   4.790  1.00 96.79           C  
ATOM   2917 HD11 ILE A 190     -11.015  -0.022   5.804  1.00 96.79           H  
ATOM   2918 HD12 ILE A 190     -10.239   0.305   4.240  1.00 96.79           H  
ATOM   2919 HD13 ILE A 190     -11.841  -0.478   4.304  1.00 96.79           H  
ATOM   2920  N   GLN A 191     -11.242  -2.668   0.399  1.00 96.82           N  
ATOM   2921  H   GLN A 191     -11.610  -1.750   0.599  1.00 96.82           H  
ATOM   2922  CA  GLN A 191     -10.719  -2.931  -0.940  1.00 96.82           C  
ATOM   2923  HA  GLN A 191     -10.240  -3.910  -0.961  1.00 96.82           H  
ATOM   2924  C   GLN A 191      -9.660  -1.888  -1.268  1.00 96.82           C  
ATOM   2925  CB  GLN A 191     -11.836  -2.945  -1.990  1.00 96.82           C  
ATOM   2926  HB2 GLN A 191     -11.389  -3.040  -2.980  1.00 96.82           H  
ATOM   2927  HB3 GLN A 191     -12.395  -2.011  -1.950  1.00 96.82           H  
ATOM   2928  O   GLN A 191      -9.977  -0.702  -1.396  1.00 96.82           O  
ATOM   2929  CG  GLN A 191     -12.788  -4.121  -1.765  1.00 96.82           C  
ATOM   2930  HG2 GLN A 191     -13.228  -4.048  -0.770  1.00 96.82           H  
ATOM   2931  HG3 GLN A 191     -12.214  -5.046  -1.811  1.00 96.82           H  
ATOM   2932  CD  GLN A 191     -13.921  -4.201  -2.779  1.00 96.82           C  
ATOM   2933  NE2 GLN A 191     -14.787  -5.178  -2.624  1.00 96.82           N  
ATOM   2934 HE21 GLN A 191     -14.766  -5.700  -1.760  1.00 96.82           H  
ATOM   2935 HE22 GLN A 191     -15.573  -5.181  -3.259  1.00 96.82           H  
ATOM   2936  OE1 GLN A 191     -14.094  -3.417  -3.699  1.00 96.82           O  
ATOM   2937  N   MET A 192      -8.411  -2.319  -1.423  1.00 97.41           N  
ATOM   2938  H   MET A 192      -8.227  -3.307  -1.326  1.00 97.41           H  
ATOM   2939  CA  MET A 192      -7.335  -1.461  -1.898  1.00 97.41           C  
ATOM   2940  HA  MET A 192      -7.633  -0.422  -1.756  1.00 97.41           H  
ATOM   2941  C   MET A 192      -7.114  -1.686  -3.391  1.00 97.41           C  
ATOM   2942  CB  MET A 192      -6.066  -1.649  -1.067  1.00 97.41           C  
ATOM   2943  HB2 MET A 192      -6.320  -1.501  -0.018  1.00 97.41           H  
ATOM   2944  HB3 MET A 192      -5.674  -2.656  -1.208  1.00 97.41           H  
ATOM   2945  O   MET A 192      -6.709  -2.752  -3.850  1.00 97.41           O  
ATOM   2946  CG  MET A 192      -5.017  -0.602  -1.464  1.00 97.41           C  
ATOM   2947  HG2 MET A 192      -5.474   0.385  -1.403  1.00 97.41           H  
ATOM   2948  HG3 MET A 192      -4.714  -0.771  -2.497  1.00 97.41           H  
ATOM   2949  SD  MET A 192      -3.530  -0.581  -0.434  1.00 97.41           S  
ATOM   2950  CE  MET A 192      -2.762  -2.109  -1.029  1.00 97.41           C  
ATOM   2951  HE1 MET A 192      -3.449  -2.946  -0.906  1.00 97.41           H  
ATOM   2952  HE2 MET A 192      -1.847  -2.314  -0.473  1.00 97.41           H  
ATOM   2953  HE3 MET A 192      -2.522  -2.017  -2.088  1.00 97.41           H  
ATOM   2954  N   HIS A 193      -7.376  -0.640  -4.160  1.00 97.54           N  
ATOM   2955  H   HIS A 193      -7.700   0.199  -3.700  1.00 97.54           H  
ATOM   2956  CA  HIS A 193      -7.111  -0.569  -5.580  1.00 97.54           C  
ATOM   2957  HA  HIS A 193      -7.030  -1.581  -5.978  1.00 97.54           H  
ATOM   2958  C   HIS A 193      -5.808   0.176  -5.835  1.00 97.54           C  
ATOM   2959  CB  HIS A 193      -8.261   0.141  -6.287  1.00 97.54           C  
ATOM   2960  HB2 HIS A 193      -8.372   1.134  -5.851  1.00 97.54           H  
ATOM   2961  HB3 HIS A 193      -8.012   0.254  -7.342  1.00 97.54           H  
ATOM   2962  O   HIS A 193      -5.709   1.382  -5.597  1.00 97.54           O  
ATOM   2963  CG  HIS A 193      -9.578  -0.567  -6.184  1.00 97.54           C  
ATOM   2964  CD2 HIS A 193     -10.641  -0.191  -5.411  1.00 97.54           C  
ATOM   2965  HD2 HIS A 193     -10.678   0.656  -4.742  1.00 97.54           H  
ATOM   2966  ND1 HIS A 193      -9.935  -1.711  -6.859  1.00 97.54           N  
ATOM   2967  HD1 HIS A 193      -9.278  -2.386  -7.223  1.00 97.54           H  
ATOM   2968  CE1 HIS A 193     -11.200  -2.005  -6.507  1.00 97.54           C  
ATOM   2969  HE1 HIS A 193     -11.729  -2.909  -6.770  1.00 97.54           H  
ATOM   2970  NE2 HIS A 193     -11.682  -1.082  -5.667  1.00 97.54           N  
ATOM   2971  N   CYS A 194      -4.838  -0.507  -6.425  1.00 97.56           N  
ATOM   2972  H   CYS A 194      -4.958  -1.500  -6.563  1.00 97.56           H  
ATOM   2973  CA  CYS A 194      -3.605   0.124  -6.871  1.00 97.56           C  
ATOM   2974  HA  CYS A 194      -3.557   1.148  -6.499  1.00 97.56           H  
ATOM   2975  C   CYS A 194      -3.578   0.186  -8.398  1.00 97.56           C  
ATOM   2976  CB  CYS A 194      -2.415  -0.612  -6.265  1.00 97.56           C  
ATOM   2977  HB2 CYS A 194      -1.486  -0.223  -6.682  1.00 97.56           H  
ATOM   2978  HB3 CYS A 194      -2.500  -1.679  -6.473  1.00 97.56           H  
ATOM   2979  O   CYS A 194      -3.748  -0.832  -9.070  1.00 97.56           O  
ATOM   2980  SG  CYS A 194      -2.384  -0.375  -4.471  1.00 97.56           S  
ATOM   2981  HG  CYS A 194      -2.265   0.956  -4.459  1.00 97.56           H  
ATOM   2982  N   ILE A 195      -3.362   1.380  -8.956  1.00 96.97           N  
ATOM   2983  H   ILE A 195      -3.187   2.155  -8.332  1.00 96.97           H  
ATOM   2984  CA  ILE A 195      -3.125   1.574 -10.392  1.00 96.97           C  
ATOM   2985  HA  ILE A 195      -3.354   0.649 -10.922  1.00 96.97           H  
ATOM   2986  C   ILE A 195      -1.642   1.860 -10.577  1.00 96.97           C  
ATOM   2987  CB  ILE A 195      -4.017   2.673 -11.003  1.00 96.97           C  
ATOM   2988  HB  ILE A 195      -3.804   3.611 -10.490  1.00 96.97           H  
ATOM   2989  O   ILE A 195      -1.125   2.874 -10.097  1.00 96.97           O  
ATOM   2990  CG1 ILE A 195      -5.515   2.345 -10.841  1.00 96.97           C  
ATOM   2991 HG12 ILE A 195      -5.768   1.491 -11.470  1.00 96.97           H  
ATOM   2992 HG13 ILE A 195      -5.719   2.074  -9.806  1.00 96.97           H  
ATOM   2993  CG2 ILE A 195      -3.671   2.872 -12.487  1.00 96.97           C  
ATOM   2994 HG21 ILE A 195      -4.369   3.558 -12.967  1.00 96.97           H  
ATOM   2995 HG22 ILE A 195      -2.691   3.345 -12.554  1.00 96.97           H  
ATOM   2996 HG23 ILE A 195      -3.655   1.916 -13.010  1.00 96.97           H  
ATOM   2997  CD1 ILE A 195      -6.443   3.516 -11.188  1.00 96.97           C  
ATOM   2998 HD11 ILE A 195      -6.201   4.378 -10.566  1.00 96.97           H  
ATOM   2999 HD12 ILE A 195      -6.379   3.784 -12.243  1.00 96.97           H  
ATOM   3000 HD13 ILE A 195      -7.471   3.219 -10.981  1.00 96.97           H  
ATOM   3001  N   MET A 196      -0.974   0.957 -11.283  1.00 96.23           N  
ATOM   3002  H   MET A 196      -1.486   0.193 -11.702  1.00 96.23           H  
ATOM   3003  CA  MET A 196       0.471   0.968 -11.459  1.00 96.23           C  
ATOM   3004  HA  MET A 196       0.865   1.912 -11.084  1.00 96.23           H  
ATOM   3005  C   MET A 196       0.849   0.858 -12.934  1.00 96.23           C  
ATOM   3006  CB  MET A 196       1.109  -0.172 -10.657  1.00 96.23           C  
ATOM   3007  HB2 MET A 196       0.625  -1.103 -10.951  1.00 96.23           H  
ATOM   3008  HB3 MET A 196       2.168  -0.254 -10.901  1.00 96.23           H  
ATOM   3009  O   MET A 196       0.034   0.484 -13.784  1.00 96.23           O  
ATOM   3010  CG  MET A 196       0.989  -0.040  -9.142  1.00 96.23           C  
ATOM   3011  HG2 MET A 196       1.705   0.713  -8.813  1.00 96.23           H  
ATOM   3012  HG3 MET A 196      -0.014   0.279  -8.857  1.00 96.23           H  
ATOM   3013  SD  MET A 196       1.391  -1.583  -8.293  1.00 96.23           S  
ATOM   3014  CE  MET A 196      -0.266  -2.260  -8.029  1.00 96.23           C  
ATOM   3015  HE1 MET A 196      -0.325  -3.309  -8.318  1.00 96.23           H  
ATOM   3016  HE2 MET A 196      -1.013  -1.696  -8.586  1.00 96.23           H  
ATOM   3017  HE3 MET A 196      -0.472  -2.209  -6.960  1.00 96.23           H  
ATOM   3018  N   LYS A 197       2.109   1.161 -13.232  1.00 94.75           N  
ATOM   3019  H   LYS A 197       2.720   1.425 -12.471  1.00 94.75           H  
ATOM   3020  CA  LYS A 197       2.721   0.873 -14.527  1.00 94.75           C  
ATOM   3021  HA  LYS A 197       2.059   0.223 -15.098  1.00 94.75           H  
ATOM   3022  C   LYS A 197       4.012   0.104 -14.305  1.00 94.75           C  
ATOM   3023  CB  LYS A 197       2.917   2.166 -15.324  1.00 94.75           C  
ATOM   3024  HB2 LYS A 197       3.669   2.783 -14.832  1.00 94.75           H  
ATOM   3025  HB3 LYS A 197       1.972   2.708 -15.341  1.00 94.75           H  
ATOM   3026  O   LYS A 197       4.829   0.516 -13.491  1.00 94.75           O  
ATOM   3027  CG  LYS A 197       3.339   1.892 -16.779  1.00 94.75           C  
ATOM   3028  HG2 LYS A 197       4.312   1.400 -16.793  1.00 94.75           H  
ATOM   3029  HG3 LYS A 197       2.599   1.262 -17.272  1.00 94.75           H  
ATOM   3030  CD  LYS A 197       3.430   3.218 -17.528  1.00 94.75           C  
ATOM   3031  HD2 LYS A 197       2.446   3.679 -17.605  1.00 94.75           H  
ATOM   3032  HD3 LYS A 197       4.039   3.851 -16.882  1.00 94.75           H  
ATOM   3033  CE  LYS A 197       4.094   3.124 -18.916  1.00 94.75           C  
ATOM   3034  HE2 LYS A 197       4.581   4.074 -19.133  1.00 94.75           H  
ATOM   3035  HE3 LYS A 197       4.880   2.370 -18.878  1.00 94.75           H  
ATOM   3036  NZ  LYS A 197       3.116   2.814 -19.996  1.00 94.75           N  
ATOM   3037  HZ1 LYS A 197       2.646   1.934 -19.837  1.00 94.75           H  
ATOM   3038  HZ2 LYS A 197       3.549   2.697 -20.901  1.00 94.75           H  
ATOM   3039  HZ3 LYS A 197       2.409   3.526 -20.113  1.00 94.75           H  
ATOM   3040  N   MET A 198       4.150  -1.005 -15.011  1.00 93.83           N  
ATOM   3041  H   MET A 198       3.433  -1.228 -15.687  1.00 93.83           H  
ATOM   3042  CA  MET A 198       5.370  -1.788 -15.086  1.00 93.83           C  
ATOM   3043  HA  MET A 198       5.812  -1.891 -14.094  1.00 93.83           H  
ATOM   3044  C   MET A 198       6.349  -1.054 -15.997  1.00 93.83           C  
ATOM   3045  CB  MET A 198       5.051  -3.176 -15.641  1.00 93.83           C  
ATOM   3046  HB2 MET A 198       4.636  -3.064 -16.642  1.00 93.83           H  
ATOM   3047  HB3 MET A 198       5.974  -3.753 -15.691  1.00 93.83           H  
ATOM   3048  O   MET A 198       6.009  -0.706 -17.132  1.00 93.83           O  
ATOM   3049  CG  MET A 198       4.070  -3.969 -14.782  1.00 93.83           C  
ATOM   3050  HG2 MET A 198       3.181  -3.363 -14.608  1.00 93.83           H  
ATOM   3051  HG3 MET A 198       4.548  -4.179 -13.826  1.00 93.83           H  
ATOM   3052  SD  MET A 198       3.555  -5.556 -15.474  1.00 93.83           S  
ATOM   3053  CE  MET A 198       2.464  -4.985 -16.792  1.00 93.83           C  
ATOM   3054  HE1 MET A 198       1.625  -4.433 -16.367  1.00 93.83           H  
ATOM   3055  HE2 MET A 198       2.093  -5.847 -17.345  1.00 93.83           H  
ATOM   3056  HE3 MET A 198       3.026  -4.340 -17.467  1.00 93.83           H  
ATOM   3057  N   CYS A 199       7.540  -0.798 -15.482  1.00 92.73           N  
ATOM   3058  H   CYS A 199       7.761  -1.152 -14.562  1.00 92.73           H  
ATOM   3059  CA  CYS A 199       8.542   0.051 -16.098  1.00 92.73           C  
ATOM   3060  HA  CYS A 199       8.225   0.337 -17.101  1.00 92.73           H  
ATOM   3061  C   CYS A 199       9.854  -0.713 -16.217  1.00 92.73           C  
ATOM   3062  CB  CYS A 199       8.713   1.327 -15.269  1.00 92.73           C  
ATOM   3063  HB2 CYS A 199       9.005   1.050 -14.256  1.00 92.73           H  
ATOM   3064  HB3 CYS A 199       9.502   1.934 -15.712  1.00 92.73           H  
ATOM   3065  O   CYS A 199      10.262  -1.434 -15.304  1.00 92.73           O  
ATOM   3066  SG  CYS A 199       7.152   2.260 -15.234  1.00 92.73           S  
ATOM   3067  HG  CYS A 199       7.603   3.283 -14.501  1.00 92.73           H  
ATOM   3068  N   ASP A 200      10.506  -0.525 -17.354  1.00 91.95           N  
ATOM   3069  H   ASP A 200      10.175   0.170 -18.008  1.00 91.95           H  
ATOM   3070  CA  ASP A 200      11.848  -1.021 -17.591  1.00 91.95           C  
ATOM   3071  HA  ASP A 200      11.930  -2.025 -17.177  1.00 91.95           H  
ATOM   3072  C   ASP A 200      12.900  -0.132 -16.898  1.00 91.95           C  
ATOM   3073  CB  ASP A 200      12.064  -1.158 -19.113  1.00 91.95           C  
ATOM   3074  HB2 ASP A 200      12.980  -1.723 -19.285  1.00 91.95           H  
ATOM   3075  HB3 ASP A 200      11.243  -1.738 -19.534  1.00 91.95           H  
ATOM   3076  O   ASP A 200      12.601   0.836 -16.190  1.00 91.95           O  
ATOM   3077  CG  ASP A 200      12.168   0.175 -19.868  1.00 91.95           C  
ATOM   3078  OD1 ASP A 200      12.050   1.243 -19.229  1.00 91.95           O  
ATOM   3079  OD2 ASP A 200      12.412   0.144 -21.091  1.00 91.95           O  
ATOM   3080  N   ALA A 201      14.156  -0.459 -17.172  1.00 88.54           N  
ATOM   3081  H   ALA A 201      14.294  -1.276 -17.749  1.00 88.54           H  
ATOM   3082  CA  ALA A 201      15.357   0.298 -16.846  1.00 88.54           C  
ATOM   3083  HA  ALA A 201      15.611   0.178 -15.793  1.00 88.54           H  
ATOM   3084  C   ALA A 201      15.319   1.809 -17.161  1.00 88.54           C  
ATOM   3085  CB  ALA A 201      16.433  -0.358 -17.708  1.00 88.54           C  
ATOM   3086  HB1 ALA A 201      16.063  -0.544 -18.716  1.00 88.54           H  
ATOM   3087  HB2 ALA A 201      17.272   0.329 -17.814  1.00 88.54           H  
ATOM   3088  HB3 ALA A 201      16.755  -1.298 -17.259  1.00 88.54           H  
ATOM   3089  O   ALA A 201      16.046   2.583 -16.538  1.00 88.54           O  
ATOM   3090  N   ASN A 202      14.505   2.244 -18.126  1.00 88.54           N  
ATOM   3091  H   ASN A 202      13.844   1.605 -18.545  1.00 88.54           H  
ATOM   3092  CA  ASN A 202      14.449   3.640 -18.558  1.00 88.54           C  
ATOM   3093  HA  ASN A 202      15.440   4.080 -18.445  1.00 88.54           H  
ATOM   3094  C   ASN A 202      13.492   4.482 -17.701  1.00 88.54           C  
ATOM   3095  CB  ASN A 202      14.079   3.695 -20.048  1.00 88.54           C  
ATOM   3096  HB2 ASN A 202      13.074   3.301 -20.199  1.00 88.54           H  
ATOM   3097  HB3 ASN A 202      14.077   4.733 -20.380  1.00 88.54           H  
ATOM   3098  O   ASN A 202      13.432   5.700 -17.875  1.00 88.54           O  
ATOM   3099  CG  ASN A 202      15.060   2.936 -20.918  1.00 88.54           C  
ATOM   3100  ND2 ASN A 202      14.606   1.967 -21.677  1.00 88.54           N  
ATOM   3101 HD21 ASN A 202      15.299   1.428 -22.175  1.00 88.54           H  
ATOM   3102 HD22 ASN A 202      13.680   1.592 -21.531  1.00 88.54           H  
ATOM   3103  OD1 ASN A 202      16.252   3.202 -20.923  1.00 88.54           O  
ATOM   3104  N   PHE A 203      12.739   3.861 -16.782  1.00 86.43           N  
ATOM   3105  H   PHE A 203      12.844   2.860 -16.698  1.00 86.43           H  
ATOM   3106  CA  PHE A 203      11.750   4.520 -15.920  1.00 86.43           C  
ATOM   3107  HA  PHE A 203      11.225   3.722 -15.394  1.00 86.43           H  
ATOM   3108  C   PHE A 203      10.660   5.293 -16.695  1.00 86.43           C  
ATOM   3109  CB  PHE A 203      12.447   5.380 -14.846  1.00 86.43           C  
ATOM   3110  HB2 PHE A 203      13.043   6.154 -15.329  1.00 86.43           H  
ATOM   3111  HB3 PHE A 203      11.686   5.891 -14.256  1.00 86.43           H  
ATOM   3112  O   PHE A 203      10.018   6.197 -16.143  1.00 86.43           O  
ATOM   3113  CG  PHE A 203      13.329   4.611 -13.883  1.00 86.43           C  
ATOM   3114  CD1 PHE A 203      12.811   4.182 -12.647  1.00 86.43           C  
ATOM   3115  HD1 PHE A 203      11.779   4.373 -12.391  1.00 86.43           H  
ATOM   3116  CD2 PHE A 203      14.668   4.332 -14.212  1.00 86.43           C  
ATOM   3117  HD2 PHE A 203      15.070   4.635 -15.168  1.00 86.43           H  
ATOM   3118  CE1 PHE A 203      13.629   3.487 -11.740  1.00 86.43           C  
ATOM   3119  HE1 PHE A 203      13.227   3.133 -10.802  1.00 86.43           H  
ATOM   3120  CE2 PHE A 203      15.484   3.628 -13.310  1.00 86.43           C  
ATOM   3121  HE2 PHE A 203      16.500   3.383 -13.583  1.00 86.43           H  
ATOM   3122  CZ  PHE A 203      14.968   3.218 -12.070  1.00 86.43           C  
ATOM   3123  HZ  PHE A 203      15.595   2.666 -11.385  1.00 86.43           H  
ATOM   3124  N   GLU A 204      10.410   4.946 -17.964  1.00 87.69           N  
ATOM   3125  H   GLU A 204      10.948   4.200 -18.382  1.00 87.69           H  
ATOM   3126  CA  GLU A 204       9.366   5.590 -18.763  1.00 87.69           C  
ATOM   3127  HA  GLU A 204       9.451   6.666 -18.607  1.00 87.69           H  
ATOM   3128  C   GLU A 204       7.989   5.132 -18.276  1.00 87.69           C  
ATOM   3129  CB  GLU A 204       9.525   5.350 -20.275  1.00 87.69           C  
ATOM   3130  HB2 GLU A 204       9.316   4.305 -20.505  1.00 87.69           H  
ATOM   3131  HB3 GLU A 204      10.547   5.582 -20.573  1.00 87.69           H  
ATOM   3132  O   GLU A 204       7.549   4.005 -18.505  1.00 87.69           O  
ATOM   3133  CG  GLU A 204       8.550   6.269 -21.047  1.00 87.69           C  
ATOM   3134  HG2 GLU A 204       7.559   6.202 -20.598  1.00 87.69           H  
ATOM   3135  HG3 GLU A 204       8.881   7.301 -20.933  1.00 87.69           H  
ATOM   3136  CD  GLU A 204       8.406   5.947 -22.545  1.00 87.69           C  
ATOM   3137  OE1 GLU A 204       7.309   6.242 -23.097  1.00 87.69           O  
ATOM   3138  OE2 GLU A 204       9.354   5.401 -23.142  1.00 87.69           O  
ATOM   3139  N   HIS A 205       7.277   6.039 -17.610  1.00 88.74           N  
ATOM   3140  H   HIS A 205       7.729   6.915 -17.388  1.00 88.74           H  
ATOM   3141  CA  HIS A 205       6.026   5.701 -16.942  1.00 88.74           C  
ATOM   3142  HA  HIS A 205       5.806   4.662 -17.190  1.00 88.74           H  
ATOM   3143  C   HIS A 205       4.821   6.523 -17.425  1.00 88.74           C  
ATOM   3144  CB  HIS A 205       6.231   5.716 -15.422  1.00 88.74           C  
ATOM   3145  HB2 HIS A 205       7.032   5.022 -15.168  1.00 88.74           H  
ATOM   3146  HB3 HIS A 205       5.319   5.378 -14.929  1.00 88.74           H  
ATOM   3147  O   HIS A 205       3.691   6.228 -17.045  1.00 88.74           O  
ATOM   3148  CG  HIS A 205       6.623   7.060 -14.895  1.00 88.74           C  
ATOM   3149  CD2 HIS A 205       5.895   7.837 -14.049  1.00 88.74           C  
ATOM   3150  HD2 HIS A 205       4.986   7.522 -13.558  1.00 88.74           H  
ATOM   3151  ND1 HIS A 205       7.792   7.734 -15.148  1.00 88.74           N  
ATOM   3152  HD1 HIS A 205       8.595   7.389 -15.655  1.00 88.74           H  
ATOM   3153  CE1 HIS A 205       7.718   8.928 -14.544  1.00 88.74           C  
ATOM   3154  HE1 HIS A 205       8.476   9.695 -14.599  1.00 88.74           H  
ATOM   3155  NE2 HIS A 205       6.560   9.051 -13.878  1.00 88.74           N  
ATOM   3156  N   ARG A 206       5.015   7.527 -18.293  1.00 90.01           N  
ATOM   3157  H   ARG A 206       5.965   7.694 -18.590  1.00 90.01           H  
ATOM   3158  CA  ARG A 206       3.936   8.328 -18.918  1.00 90.01           C  
ATOM   3159  HA  ARG A 206       4.395   9.236 -19.310  1.00 90.01           H  
ATOM   3160  C   ARG A 206       2.854   8.797 -17.929  1.00 90.01           C  
ATOM   3161  CB  ARG A 206       3.321   7.564 -20.106  1.00 90.01           C  
ATOM   3162  HB2 ARG A 206       2.569   8.201 -20.571  1.00 90.01           H  
ATOM   3163  HB3 ARG A 206       2.825   6.666 -19.739  1.00 90.01           H  
ATOM   3164  O   ARG A 206       1.656   8.766 -18.227  1.00 90.01           O  
ATOM   3165  CG  ARG A 206       4.322   7.173 -21.197  1.00 90.01           C  
ATOM   3166  HG2 ARG A 206       4.846   8.058 -21.558  1.00 90.01           H  
ATOM   3167  HG3 ARG A 206       5.048   6.466 -20.795  1.00 90.01           H  
ATOM   3168  CD  ARG A 206       3.569   6.513 -22.356  1.00 90.01           C  
ATOM   3169  HD2 ARG A 206       2.903   7.240 -22.820  1.00 90.01           H  
ATOM   3170  HD3 ARG A 206       2.969   5.688 -21.973  1.00 90.01           H  
ATOM   3171  NE  ARG A 206       4.511   6.001 -23.357  1.00 90.01           N  
ATOM   3172  HE  ARG A 206       5.493   6.199 -23.228  1.00 90.01           H  
ATOM   3173  NH1 ARG A 206       3.009   4.862 -24.708  1.00 90.01           N  
ATOM   3174 HH11 ARG A 206       2.319   4.768 -23.977  1.00 90.01           H  
ATOM   3175 HH12 ARG A 206       2.792   4.355 -25.554  1.00 90.01           H  
ATOM   3176  NH2 ARG A 206       5.197   5.012 -25.235  1.00 90.01           N  
ATOM   3177 HH21 ARG A 206       6.130   5.261 -24.937  1.00 90.01           H  
ATOM   3178 HH22 ARG A 206       5.039   4.406 -26.028  1.00 90.01           H  
ATOM   3179  CZ  ARG A 206       4.218   5.294 -24.431  1.00 90.01           C  
ATOM   3180  N   TYR A 207       3.251   9.207 -16.727  1.00 92.90           N  
ATOM   3181  H   TYR A 207       4.240   9.205 -16.522  1.00 92.90           H  
ATOM   3182  CA  TYR A 207       2.314   9.556 -15.659  1.00 92.90           C  
ATOM   3183  HA  TYR A 207       1.607   8.732 -15.553  1.00 92.90           H  
ATOM   3184  C   TYR A 207       1.519  10.814 -16.002  1.00 92.90           C  
ATOM   3185  CB  TYR A 207       3.090   9.667 -14.353  1.00 92.90           C  
ATOM   3186  HB2 TYR A 207       3.548   8.686 -14.224  1.00 92.90           H  
ATOM   3187  HB3 TYR A 207       3.876  10.416 -14.453  1.00 92.90           H  
ATOM   3188  O   TYR A 207       2.058  11.917 -16.116  1.00 92.90           O  
ATOM   3189  CG  TYR A 207       2.306   9.897 -13.082  1.00 92.90           C  
ATOM   3190  CD1 TYR A 207       2.798  10.800 -12.121  1.00 92.90           C  
ATOM   3191  HD1 TYR A 207       3.716  11.338 -12.309  1.00 92.90           H  
ATOM   3192  CD2 TYR A 207       1.170   9.116 -12.798  1.00 92.90           C  
ATOM   3193  HD2 TYR A 207       0.816   8.373 -13.498  1.00 92.90           H  
ATOM   3194  CE1 TYR A 207       2.141  10.951 -10.887  1.00 92.90           C  
ATOM   3195  HE1 TYR A 207       2.528  11.632 -10.143  1.00 92.90           H  
ATOM   3196  CE2 TYR A 207       0.513   9.265 -11.565  1.00 92.90           C  
ATOM   3197  HE2 TYR A 207      -0.357   8.674 -11.320  1.00 92.90           H  
ATOM   3198  OH  TYR A 207       0.341  10.319  -9.432  1.00 92.90           O  
ATOM   3199  HH  TYR A 207       0.803  10.874  -8.800  1.00 92.90           H  
ATOM   3200  CZ  TYR A 207       1.000  10.175 -10.606  1.00 92.90           C  
ATOM   3201  N   ALA A 208       0.204  10.659 -16.179  1.00 92.98           N  
ATOM   3202  H   ALA A 208      -0.214   9.764 -15.967  1.00 92.98           H  
ATOM   3203  CA  ALA A 208      -0.678  11.755 -16.575  1.00 92.98           C  
ATOM   3204  HA  ALA A 208      -0.249  12.251 -17.445  1.00 92.98           H  
ATOM   3205  C   ALA A 208      -0.814  12.808 -15.466  1.00 92.98           C  
ATOM   3206  CB  ALA A 208      -2.045  11.181 -16.963  1.00 92.98           C  
ATOM   3207  HB1 ALA A 208      -2.687  11.981 -17.331  1.00 92.98           H  
ATOM   3208  HB2 ALA A 208      -2.525  10.729 -16.094  1.00 92.98           H  
ATOM   3209  HB3 ALA A 208      -1.935  10.430 -17.745  1.00 92.98           H  
ATOM   3210  O   ALA A 208      -1.115  13.971 -15.742  1.00 92.98           O  
ATOM   3211  N   LEU A 209      -0.551  12.402 -14.224  1.00 92.44           N  
ATOM   3212  H   LEU A 209      -0.318  11.428 -14.094  1.00 92.44           H  
ATOM   3213  CA  LEU A 209      -0.738  13.202 -13.023  1.00 92.44           C  
ATOM   3214  HA  LEU A 209      -1.389  14.044 -13.260  1.00 92.44           H  
ATOM   3215  C   LEU A 209       0.567  13.815 -12.494  1.00 92.44           C  
ATOM   3216  CB  LEU A 209      -1.460  12.345 -11.976  1.00 92.44           C  
ATOM   3217  HB2 LEU A 209      -1.675  12.965 -11.106  1.00 92.44           H  
ATOM   3218  HB3 LEU A 209      -0.774  11.563 -11.651  1.00 92.44           H  
ATOM   3219  O   LEU A 209       0.578  14.365 -11.399  1.00 92.44           O  
ATOM   3220  CG  LEU A 209      -2.758  11.661 -12.432  1.00 92.44           C  
ATOM   3221  HG  LEU A 209      -2.538  10.957 -13.235  1.00 92.44           H  
ATOM   3222  CD1 LEU A 209      -3.355  10.880 -11.267  1.00 92.44           C  
ATOM   3223 HD11 LEU A 209      -2.624  10.168 -10.883  1.00 92.44           H  
ATOM   3224 HD12 LEU A 209      -3.643  11.557 -10.463  1.00 92.44           H  
ATOM   3225 HD13 LEU A 209      -4.235  10.331 -11.605  1.00 92.44           H  
ATOM   3226  CD2 LEU A 209      -3.778  12.679 -12.936  1.00 92.44           C  
ATOM   3227 HD21 LEU A 209      -4.724  12.173 -13.129  1.00 92.44           H  
ATOM   3228 HD22 LEU A 209      -3.930  13.454 -12.184  1.00 92.44           H  
ATOM   3229 HD23 LEU A 209      -3.435  13.127 -13.868  1.00 92.44           H  
ATOM   3230  N   ALA A 210       1.651  13.808 -13.279  1.00 88.56           N  
ATOM   3231  H   ALA A 210       1.609  13.288 -14.144  1.00 88.56           H  
ATOM   3232  CA  ALA A 210       2.956  14.350 -12.875  1.00 88.56           C  
ATOM   3233  HA  ALA A 210       3.313  13.787 -12.013  1.00 88.56           H  
ATOM   3234  C   ALA A 210       2.932  15.840 -12.463  1.00 88.56           C  
ATOM   3235  CB  ALA A 210       3.929  14.125 -14.039  1.00 88.56           C  
ATOM   3236  HB1 ALA A 210       3.986  13.063 -14.278  1.00 88.56           H  
ATOM   3237  HB2 ALA A 210       4.925  14.466 -13.755  1.00 88.56           H  
ATOM   3238  HB3 ALA A 210       3.601  14.673 -14.923  1.00 88.56           H  
ATOM   3239  O   ALA A 210       3.838  16.322 -11.791  1.00 88.56           O  
ATOM   3240  N   LYS A 211       1.893  16.589 -12.863  1.00 88.44           N  
ATOM   3241  H   LYS A 211       1.170  16.111 -13.381  1.00 88.44           H  
ATOM   3242  CA  LYS A 211       1.691  17.996 -12.473  1.00 88.44           C  
ATOM   3243  HA  LYS A 211       2.666  18.469 -12.360  1.00 88.44           H  
ATOM   3244  C   LYS A 211       1.002  18.167 -11.115  1.00 88.44           C  
ATOM   3245  CB  LYS A 211       0.899  18.739 -13.558  1.00 88.44           C  
ATOM   3246  HB2 LYS A 211       0.695  19.751 -13.207  1.00 88.44           H  
ATOM   3247  HB3 LYS A 211      -0.055  18.236 -13.715  1.00 88.44           H  
ATOM   3248  O   LYS A 211       0.926  19.297 -10.627  1.00 88.44           O  
ATOM   3249  CG  LYS A 211       1.656  18.836 -14.889  1.00 88.44           C  
ATOM   3250  HG2 LYS A 211       2.630  19.296 -14.718  1.00 88.44           H  
ATOM   3251  HG3 LYS A 211       1.801  17.839 -15.304  1.00 88.44           H  
ATOM   3252  CD  LYS A 211       0.857  19.690 -15.880  1.00 88.44           C  
ATOM   3253  HD2 LYS A 211      -0.123  19.236 -16.032  1.00 88.44           H  
ATOM   3254  HD3 LYS A 211       0.727  20.689 -15.466  1.00 88.44           H  
ATOM   3255  CE  LYS A 211       1.598  19.778 -17.218  1.00 88.44           C  
ATOM   3256  HE2 LYS A 211       2.589  20.196 -17.038  1.00 88.44           H  
ATOM   3257  HE3 LYS A 211       1.731  18.769 -17.607  1.00 88.44           H  
ATOM   3258  NZ  LYS A 211       0.857  20.616 -18.195  1.00 88.44           N  
ATOM   3259  HZ1 LYS A 211       0.749  21.556 -17.843  1.00 88.44           H  
ATOM   3260  HZ2 LYS A 211       1.359  20.668 -19.070  1.00 88.44           H  
ATOM   3261  HZ3 LYS A 211      -0.061  20.234 -18.372  1.00 88.44           H  
ATOM   3262  N   LEU A 212       0.447  17.100 -10.536  1.00 87.36           N  
ATOM   3263  H   LEU A 212       0.620  16.185 -10.926  1.00 87.36           H  
ATOM   3264  CA  LEU A 212      -0.169  17.166  -9.218  1.00 87.36           C  
ATOM   3265  HA  LEU A 212      -0.884  17.989  -9.212  1.00 87.36           H  
ATOM   3266  C   LEU A 212       0.890  17.494  -8.165  1.00 87.36           C  
ATOM   3267  CB  LEU A 212      -0.916  15.864  -8.879  1.00 87.36           C  
ATOM   3268  HB2 LEU A 212      -0.218  15.028  -8.934  1.00 87.36           H  
ATOM   3269  HB3 LEU A 212      -1.245  15.936  -7.842  1.00 87.36           H  
ATOM   3270  O   LEU A 212       2.058  17.125  -8.277  1.00 87.36           O  
ATOM   3271  CG  LEU A 212      -2.150  15.545  -9.744  1.00 87.36           C  
ATOM   3272  HG  LEU A 212      -1.833  15.308 -10.760  1.00 87.36           H  
ATOM   3273  CD1 LEU A 212      -2.885  14.339  -9.155  1.00 87.36           C  
ATOM   3274 HD11 LEU A 212      -3.680  14.014  -9.826  1.00 87.36           H  
ATOM   3275 HD12 LEU A 212      -3.325  14.588  -8.189  1.00 87.36           H  
ATOM   3276 HD13 LEU A 212      -2.192  13.511  -9.003  1.00 87.36           H  
ATOM   3277  CD2 LEU A 212      -3.142  16.710  -9.814  1.00 87.36           C  
ATOM   3278 HD21 LEU A 212      -3.383  17.055  -8.809  1.00 87.36           H  
ATOM   3279 HD22 LEU A 212      -2.716  17.527 -10.397  1.00 87.36           H  
ATOM   3280 HD23 LEU A 212      -4.055  16.379 -10.308  1.00 87.36           H  
ATOM   3281  N   LYS A 213       0.476  18.223  -7.129  1.00 84.06           N  
ATOM   3282  H   LYS A 213      -0.515  18.396  -7.037  1.00 84.06           H  
ATOM   3283  CA  LYS A 213       1.351  18.460  -5.982  1.00 84.06           C  
ATOM   3284  HA  LYS A 213       2.320  18.789  -6.359  1.00 84.06           H  
ATOM   3285  C   LYS A 213       1.548  17.139  -5.231  1.00 84.06           C  
ATOM   3286  CB  LYS A 213       0.777  19.536  -5.058  1.00 84.06           C  
ATOM   3287  HB2 LYS A 213      -0.232  19.257  -4.755  1.00 84.06           H  
ATOM   3288  HB3 LYS A 213       1.400  19.590  -4.165  1.00 84.06           H  
ATOM   3289  O   LYS A 213       0.586  16.382  -5.127  1.00 84.06           O  
ATOM   3290  CG  LYS A 213       0.763  20.907  -5.746  1.00 84.06           C  
ATOM   3291  HG2 LYS A 213       1.768  21.143  -6.098  1.00 84.06           H  
ATOM   3292  HG3 LYS A 213       0.082  20.889  -6.597  1.00 84.06           H  
ATOM   3293  CD  LYS A 213       0.311  21.980  -4.754  1.00 84.06           C  
ATOM   3294  HD2 LYS A 213       0.986  21.972  -3.898  1.00 84.06           H  
ATOM   3295  HD3 LYS A 213      -0.697  21.750  -4.411  1.00 84.06           H  
ATOM   3296  CE  LYS A 213       0.338  23.356  -5.423  1.00 84.06           C  
ATOM   3297  HE2 LYS A 213      -0.398  23.369  -6.227  1.00 84.06           H  
ATOM   3298  HE3 LYS A 213       1.322  23.505  -5.867  1.00 84.06           H  
ATOM   3299  NZ  LYS A 213       0.061  24.419  -4.428  1.00 84.06           N  
ATOM   3300  HZ1 LYS A 213      -0.821  24.248  -3.968  1.00 84.06           H  
ATOM   3301  HZ2 LYS A 213       0.063  25.330  -4.863  1.00 84.06           H  
ATOM   3302  HZ3 LYS A 213       0.776  24.408  -3.715  1.00 84.06           H  
ATOM   3303  N   PRO A 214       2.735  16.875  -4.667  1.00 80.84           N  
ATOM   3304  CA  PRO A 214       2.923  15.740  -3.771  1.00 80.84           C  
ATOM   3305  HA  PRO A 214       2.820  14.821  -4.349  1.00 80.84           H  
ATOM   3306  C   PRO A 214       1.888  15.753  -2.643  1.00 80.84           C  
ATOM   3307  CB  PRO A 214       4.358  15.854  -3.261  1.00 80.84           C  
ATOM   3308  HB2 PRO A 214       4.794  14.877  -3.053  1.00 80.84           H  
ATOM   3309  HB3 PRO A 214       4.401  16.495  -2.381  1.00 80.84           H  
ATOM   3310  O   PRO A 214       1.523  16.821  -2.146  1.00 80.84           O  
ATOM   3311  CG  PRO A 214       5.038  16.542  -4.444  1.00 80.84           C  
ATOM   3312  HG2 PRO A 214       5.977  17.023  -4.170  1.00 80.84           H  
ATOM   3313  HG3 PRO A 214       5.210  15.818  -5.240  1.00 80.84           H  
ATOM   3314  CD  PRO A 214       3.996  17.557  -4.891  1.00 80.84           C  
ATOM   3315  HD2 PRO A 214       4.050  18.452  -4.271  1.00 80.84           H  
ATOM   3316  HD3 PRO A 214       4.148  17.796  -5.943  1.00 80.84           H  
ATOM   3317  N   GLY A 215       1.374  14.574  -2.297  1.00 85.49           N  
ATOM   3318  H   GLY A 215       1.716  13.737  -2.747  1.00 85.49           H  
ATOM   3319  CA  GLY A 215       0.247  14.439  -1.375  1.00 85.49           C  
ATOM   3320  HA2 GLY A 215       0.176  13.401  -1.050  1.00 85.49           H  
ATOM   3321  HA3 GLY A 215       0.407  15.070  -0.501  1.00 85.49           H  
ATOM   3322  C   GLY A 215      -1.113  14.786  -1.972  1.00 85.49           C  
ATOM   3323  O   GLY A 215      -2.081  14.864  -1.226  1.00 85.49           O  
ATOM   3324  N   ALA A 216      -1.216  15.005  -3.287  1.00 91.67           N  
ATOM   3325  H   ALA A 216      -0.388  14.978  -3.865  1.00 91.67           H  
ATOM   3326  CA  ALA A 216      -2.508  15.129  -3.944  1.00 91.67           C  
ATOM   3327  HA  ALA A 216      -3.019  16.003  -3.539  1.00 91.67           H  
ATOM   3328  C   ALA A 216      -3.378  13.901  -3.672  1.00 91.67           C  
ATOM   3329  CB  ALA A 216      -2.324  15.329  -5.446  1.00 91.67           C  
ATOM   3330  HB1 ALA A 216      -3.294  15.265  -5.939  1.00 91.67           H  
ATOM   3331  HB2 ALA A 216      -1.895  16.314  -5.632  1.00 91.67           H  
ATOM   3332  HB3 ALA A 216      -1.672  14.552  -5.845  1.00 91.67           H  
ATOM   3333  O   ALA A 216      -2.921  12.757  -3.716  1.00 91.67           O  
ATOM   3334  N   TYR A 217      -4.655  14.175  -3.451  1.00 95.06           N  
ATOM   3335  H   TYR A 217      -4.959  15.138  -3.430  1.00 95.06           H  
ATOM   3336  CA  TYR A 217      -5.650  13.169  -3.141  1.00 95.06           C  
ATOM   3337  HA  TYR A 217      -5.332  12.203  -3.534  1.00 95.06           H  
ATOM   3338  C   TYR A 217      -6.988  13.512  -3.777  1.00 95.06           C  
ATOM   3339  CB  TYR A 217      -5.782  13.051  -1.623  1.00 95.06           C  
ATOM   3340  HB2 TYR A 217      -4.808  12.798  -1.205  1.00 95.06           H  
ATOM   3341  HB3 TYR A 217      -6.446  12.209  -1.427  1.00 95.06           H  
ATOM   3342  O   TYR A 217      -7.157  14.570  -4.387  1.00 95.06           O  
ATOM   3343  CG  TYR A 217      -6.333  14.277  -0.909  1.00 95.06           C  
ATOM   3344  CD1 TYR A 217      -5.449  15.254  -0.416  1.00 95.06           C  
ATOM   3345  HD1 TYR A 217      -4.384  15.110  -0.526  1.00 95.06           H  
ATOM   3346  CD2 TYR A 217      -7.719  14.419  -0.693  1.00 95.06           C  
ATOM   3347  HD2 TYR A 217      -8.399  13.641  -1.011  1.00 95.06           H  
ATOM   3348  CE1 TYR A 217      -5.940  16.383   0.263  1.00 95.06           C  
ATOM   3349  HE1 TYR A 217      -5.253  17.113   0.666  1.00 95.06           H  
ATOM   3350  CE2 TYR A 217      -8.218  15.555  -0.026  1.00 95.06           C  
ATOM   3351  HE2 TYR A 217      -9.275  15.664   0.168  1.00 95.06           H  
ATOM   3352  OH  TYR A 217      -7.797  17.649   1.075  1.00 95.06           O  
ATOM   3353  HH  TYR A 217      -7.082  18.164   1.454  1.00 95.06           H  
ATOM   3354  CZ  TYR A 217      -7.328  16.540   0.448  1.00 95.06           C  
ATOM   3355  N   GLN A 218      -7.949  12.617  -3.636  1.00 95.87           N  
ATOM   3356  H   GLN A 218      -7.717  11.738  -3.195  1.00 95.87           H  
ATOM   3357  CA  GLN A 218      -9.337  12.849  -3.961  1.00 95.87           C  
ATOM   3358  HA  GLN A 218      -9.559  13.912  -3.865  1.00 95.87           H  
ATOM   3359  C   GLN A 218     -10.219  12.078  -2.979  1.00 95.87           C  
ATOM   3360  CB  GLN A 218      -9.576  12.434  -5.415  1.00 95.87           C  
ATOM   3361  HB2 GLN A 218      -8.948  13.038  -6.069  1.00 95.87           H  
ATOM   3362  HB3 GLN A 218      -9.325  11.382  -5.552  1.00 95.87           H  
ATOM   3363  O   GLN A 218     -10.094  10.866  -2.832  1.00 95.87           O  
ATOM   3364  CG  GLN A 218     -11.039  12.660  -5.777  1.00 95.87           C  
ATOM   3365  HG2 GLN A 218     -11.337  13.674  -5.511  1.00 95.87           H  
ATOM   3366  HG3 GLN A 218     -11.657  11.981  -5.190  1.00 95.87           H  
ATOM   3367  CD  GLN A 218     -11.340  12.430  -7.245  1.00 95.87           C  
ATOM   3368  NE2 GLN A 218     -12.583  12.616  -7.611  1.00 95.87           N  
ATOM   3369 HE21 GLN A 218     -12.883  12.276  -8.514  1.00 95.87           H  
ATOM   3370 HE22 GLN A 218     -13.272  12.800  -6.897  1.00 95.87           H  
ATOM   3371  OE1 GLN A 218     -10.500  12.091  -8.068  1.00 95.87           O  
ATOM   3372  N   GLU A 219     -11.141  12.787  -2.338  1.00 95.10           N  
ATOM   3373  H   GLU A 219     -11.199  13.782  -2.501  1.00 95.10           H  
ATOM   3374  CA  GLU A 219     -12.219  12.174  -1.560  1.00 95.10           C  
ATOM   3375  HA  GLU A 219     -11.817  11.393  -0.916  1.00 95.10           H  
ATOM   3376  C   GLU A 219     -13.235  11.541  -2.524  1.00 95.10           C  
ATOM   3377  CB  GLU A 219     -12.882  13.249  -0.685  1.00 95.10           C  
ATOM   3378  HB2 GLU A 219     -13.217  14.056  -1.337  1.00 95.10           H  
ATOM   3379  HB3 GLU A 219     -13.753  12.820  -0.190  1.00 95.10           H  
ATOM   3380  O   GLU A 219     -13.713  12.210  -3.448  1.00 95.10           O  
ATOM   3381  CG  GLU A 219     -11.920  13.806   0.380  1.00 95.10           C  
ATOM   3382  HG2 GLU A 219     -10.981  14.090  -0.095  1.00 95.10           H  
ATOM   3383  HG3 GLU A 219     -11.703  13.016   1.099  1.00 95.10           H  
ATOM   3384  CD  GLU A 219     -12.463  15.039   1.117  1.00 95.10           C  
ATOM   3385  OE1 GLU A 219     -11.857  15.381   2.158  1.00 95.10           O  
ATOM   3386  OE2 GLU A 219     -13.411  15.682   0.615  1.00 95.10           O  
ATOM   3387  N   LEU A 220     -13.560  10.258  -2.338  1.00 94.82           N  
ATOM   3388  H   LEU A 220     -13.203   9.762  -1.534  1.00 94.82           H  
ATOM   3389  CA  LEU A 220     -14.449   9.501  -3.227  1.00 94.82           C  
ATOM   3390  HA  LEU A 220     -14.898  10.155  -3.974  1.00 94.82           H  
ATOM   3391  C   LEU A 220     -15.582   8.857  -2.426  1.00 94.82           C  
ATOM   3392  CB  LEU A 220     -13.663   8.378  -3.947  1.00 94.82           C  
ATOM   3393  HB2 LEU A 220     -13.256   7.698  -3.199  1.00 94.82           H  
ATOM   3394  HB3 LEU A 220     -14.376   7.807  -4.541  1.00 94.82           H  
ATOM   3395  O   LEU A 220     -15.395   7.793  -1.888  1.00 94.82           O  
ATOM   3396  CG  LEU A 220     -12.497   8.776  -4.852  1.00 94.82           C  
ATOM   3397  HG  LEU A 220     -11.727   9.282  -4.270  1.00 94.82           H  
ATOM   3398  CD1 LEU A 220     -11.896   7.516  -5.481  1.00 94.82           C  
ATOM   3399 HD11 LEU A 220     -11.528   6.855  -4.697  1.00 94.82           H  
ATOM   3400 HD12 LEU A 220     -11.066   7.792  -6.132  1.00 94.82           H  
ATOM   3401 HD13 LEU A 220     -12.650   6.991  -6.068  1.00 94.82           H  
ATOM   3402  CD2 LEU A 220     -12.961   9.682  -5.985  1.00 94.82           C  
ATOM   3403 HD21 LEU A 220     -13.754   9.200  -6.555  1.00 94.82           H  
ATOM   3404 HD22 LEU A 220     -12.118   9.892  -6.642  1.00 94.82           H  
ATOM   3405 HD23 LEU A 220     -13.348  10.615  -5.574  1.00 94.82           H  
ATOM   3406  N   LEU A 221     -16.803   9.387  -2.418  1.00 93.88           N  
ATOM   3407  H   LEU A 221     -16.946  10.258  -2.909  1.00 93.88           H  
ATOM   3408  CA  LEU A 221     -17.899   8.835  -1.589  1.00 93.88           C  
ATOM   3409  HA  LEU A 221     -18.789   9.438  -1.768  1.00 93.88           H  
ATOM   3410  C   LEU A 221     -17.586   8.893  -0.084  1.00 93.88           C  
ATOM   3411  CB  LEU A 221     -18.260   7.367  -1.953  1.00 93.88           C  
ATOM   3412  HB2 LEU A 221     -19.223   7.137  -1.498  1.00 93.88           H  
ATOM   3413  HB3 LEU A 221     -17.547   6.690  -1.483  1.00 93.88           H  
ATOM   3414  O   LEU A 221     -16.750   8.150   0.411  1.00 93.88           O  
ATOM   3415  CG  LEU A 221     -18.314   6.992  -3.438  1.00 93.88           C  
ATOM   3416  HG  LEU A 221     -17.367   7.218  -3.927  1.00 93.88           H  
ATOM   3417  CD1 LEU A 221     -18.581   5.493  -3.564  1.00 93.88           C  
ATOM   3418 HD11 LEU A 221     -18.694   5.211  -4.611  1.00 93.88           H  
ATOM   3419 HD12 LEU A 221     -17.751   4.935  -3.132  1.00 93.88           H  
ATOM   3420 HD13 LEU A 221     -19.497   5.228  -3.035  1.00 93.88           H  
ATOM   3421  CD2 LEU A 221     -19.432   7.773  -4.123  1.00 93.88           C  
ATOM   3422 HD21 LEU A 221     -20.387   7.539  -3.653  1.00 93.88           H  
ATOM   3423 HD22 LEU A 221     -19.475   7.486  -5.174  1.00 93.88           H  
ATOM   3424 HD23 LEU A 221     -19.234   8.843  -4.070  1.00 93.88           H  
ATOM   3425  N   ASN A 222     -18.311   9.728   0.660  1.00 94.33           N  
ATOM   3426  H   ASN A 222     -19.020  10.271   0.189  1.00 94.33           H  
ATOM   3427  CA  ASN A 222     -18.429   9.693   2.131  1.00 94.33           C  
ATOM   3428  HA  ASN A 222     -18.959  10.599   2.425  1.00 94.33           H  
ATOM   3429  C   ASN A 222     -17.119   9.730   2.966  1.00 94.33           C  
ATOM   3430  CB  ASN A 222     -19.359   8.525   2.498  1.00 94.33           C  
ATOM   3431  HB2 ASN A 222     -19.592   8.557   3.562  1.00 94.33           H  
ATOM   3432  HB3 ASN A 222     -18.837   7.588   2.302  1.00 94.33           H  
ATOM   3433  O   ASN A 222     -17.165   9.799   4.191  1.00 94.33           O  
ATOM   3434  CG  ASN A 222     -20.663   8.525   1.717  1.00 94.33           C  
ATOM   3435  ND2 ASN A 222     -21.099   7.376   1.261  1.00 94.33           N  
ATOM   3436 HD21 ASN A 222     -22.037   7.356   0.887  1.00 94.33           H  
ATOM   3437 HD22 ASN A 222     -20.576   6.533   1.448  1.00 94.33           H  
ATOM   3438  OD1 ASN A 222     -21.244   9.557   1.397  1.00 94.33           O  
ATOM   3439  N   SER A 223     -15.946   9.768   2.332  1.00 95.50           N  
ATOM   3440  H   SER A 223     -15.955   9.546   1.347  1.00 95.50           H  
ATOM   3441  CA  SER A 223     -14.644   9.938   2.963  1.00 95.50           C  
ATOM   3442  HA  SER A 223     -14.646   9.433   3.929  1.00 95.50           H  
ATOM   3443  C   SER A 223     -14.323  11.409   3.157  1.00 95.50           C  
ATOM   3444  CB  SER A 223     -13.546   9.329   2.093  1.00 95.50           C  
ATOM   3445  HB2 SER A 223     -12.633   9.235   2.680  1.00 95.50           H  
ATOM   3446  HB3 SER A 223     -13.855   8.338   1.759  1.00 95.50           H  
ATOM   3447  O   SER A 223     -14.720  12.244   2.341  1.00 95.50           O  
ATOM   3448  OG  SER A 223     -13.292  10.193   0.992  1.00 95.50           O  
ATOM   3449  HG  SER A 223     -13.892  10.939   1.065  1.00 95.50           H  
ATOM   3450  N   GLN A 224     -13.498  11.703   4.151  1.00 95.00           N  
ATOM   3451  H   GLN A 224     -13.243  10.968   4.796  1.00 95.00           H  
ATOM   3452  CA  GLN A 224     -12.920  13.023   4.353  1.00 95.00           C  
ATOM   3453  HA  GLN A 224     -13.036  13.622   3.450  1.00 95.00           H  
ATOM   3454  C   GLN A 224     -11.430  12.896   4.648  1.00 95.00           C  
ATOM   3455  CB  GLN A 224     -13.650  13.735   5.498  1.00 95.00           C  
ATOM   3456  HB2 GLN A 224     -13.168  14.695   5.683  1.00 95.00           H  
ATOM   3457  HB3 GLN A 224     -13.574  13.126   6.398  1.00 95.00           H  
ATOM   3458  O   GLN A 224     -11.022  12.046   5.442  1.00 95.00           O  
ATOM   3459  CG  GLN A 224     -15.132  13.978   5.173  1.00 95.00           C  
ATOM   3460  HG2 GLN A 224     -15.620  13.036   4.921  1.00 95.00           H  
ATOM   3461  HG3 GLN A 224     -15.205  14.642   4.311  1.00 95.00           H  
ATOM   3462  CD  GLN A 224     -15.913  14.579   6.331  1.00 95.00           C  
ATOM   3463  NE2 GLN A 224     -17.198  14.782   6.146  1.00 95.00           N  
ATOM   3464 HE21 GLN A 224     -17.730  15.128   6.932  1.00 95.00           H  
ATOM   3465 HE22 GLN A 224     -17.624  14.496   5.276  1.00 95.00           H  
ATOM   3466  OE1 GLN A 224     -15.415  14.852   7.419  1.00 95.00           O  
ATOM   3467  N   GLN A 225     -10.617  13.764   4.056  1.00 92.95           N  
ATOM   3468  H   GLN A 225     -11.019  14.434   3.416  1.00 92.95           H  
ATOM   3469  CA  GLN A 225      -9.219  13.928   4.435  1.00 92.95           C  
ATOM   3470  HA  GLN A 225      -8.680  13.006   4.217  1.00 92.95           H  
ATOM   3471  C   GLN A 225      -9.118  14.234   5.933  1.00 92.95           C  
ATOM   3472  CB  GLN A 225      -8.624  15.081   3.609  1.00 92.95           C  
ATOM   3473  HB2 GLN A 225      -8.680  14.814   2.554  1.00 92.95           H  
ATOM   3474  HB3 GLN A 225      -9.229  15.974   3.758  1.00 92.95           H  
ATOM   3475  O   GLN A 225      -9.859  15.070   6.456  1.00 92.95           O  
ATOM   3476  CG  GLN A 225      -7.167  15.427   3.968  1.00 92.95           C  
ATOM   3477  HG2 GLN A 225      -7.103  15.755   5.006  1.00 92.95           H  
ATOM   3478  HG3 GLN A 225      -6.832  16.256   3.346  1.00 92.95           H  
ATOM   3479  CD  GLN A 225      -6.243  14.253   3.726  1.00 92.95           C  
ATOM   3480  NE2 GLN A 225      -5.436  13.847   4.678  1.00 92.95           N  
ATOM   3481 HE21 GLN A 225      -5.028  12.933   4.541  1.00 92.95           H  
ATOM   3482 HE22 GLN A 225      -5.432  14.303   5.579  1.00 92.95           H  
ATOM   3483  OE1 GLN A 225      -6.276  13.664   2.671  1.00 92.95           O  
ATOM   3484  N   VAL A 226      -8.162  13.612   6.628  1.00 90.32           N  
ATOM   3485  H   VAL A 226      -7.574  12.934   6.164  1.00 90.32           H  
ATOM   3486  CA  VAL A 226      -7.830  14.031   7.997  1.00 90.32           C  
ATOM   3487  HA  VAL A 226      -8.758  14.305   8.499  1.00 90.32           H  
ATOM   3488  C   VAL A 226      -6.893  15.241   7.931  1.00 90.32           C  
ATOM   3489  CB  VAL A 226      -7.219  12.906   8.842  1.00 90.32           C  
ATOM   3490  HB  VAL A 226      -6.239  12.633   8.450  1.00 90.32           H  
ATOM   3491  O   VAL A 226      -5.805  15.123   7.351  1.00 90.32           O  
ATOM   3492  CG1 VAL A 226      -7.084  13.360  10.301  1.00 90.32           C  
ATOM   3493 HG11 VAL A 226      -8.066  13.555  10.731  1.00 90.32           H  
ATOM   3494 HG12 VAL A 226      -6.593  12.580  10.884  1.00 90.32           H  
ATOM   3495 HG13 VAL A 226      -6.482  14.266  10.376  1.00 90.32           H  
ATOM   3496  CG2 VAL A 226      -8.119  11.672   8.848  1.00 90.32           C  
ATOM   3497 HG21 VAL A 226      -8.181  11.261   7.840  1.00 90.32           H  
ATOM   3498 HG22 VAL A 226      -9.118  11.918   9.208  1.00 90.32           H  
ATOM   3499 HG23 VAL A 226      -7.671  10.912   9.487  1.00 90.32           H  
ATOM   3500  N   PRO A 227      -7.266  16.402   8.505  1.00 79.74           N  
ATOM   3501  CA  PRO A 227      -6.381  17.562   8.568  1.00 79.74           C  
ATOM   3502  HA  PRO A 227      -6.142  17.872   7.550  1.00 79.74           H  
ATOM   3503  C   PRO A 227      -5.085  17.247   9.328  1.00 79.74           C  
ATOM   3504  CB  PRO A 227      -7.189  18.669   9.257  1.00 79.74           C  
ATOM   3505  HB2 PRO A 227      -6.991  18.667  10.329  1.00 79.74           H  
ATOM   3506  HB3 PRO A 227      -6.971  19.649   8.833  1.00 79.74           H  
ATOM   3507  O   PRO A 227      -5.098  16.505  10.307  1.00 79.74           O  
ATOM   3508  CG  PRO A 227      -8.641  18.260   9.016  1.00 79.74           C  
ATOM   3509  HG2 PRO A 227      -8.954  18.577   8.021  1.00 79.74           H  
ATOM   3510  HG3 PRO A 227      -9.309  18.661   9.779  1.00 79.74           H  
ATOM   3511  CD  PRO A 227      -8.566  16.738   9.070  1.00 79.74           C  
ATOM   3512  HD2 PRO A 227      -9.394  16.318   8.498  1.00 79.74           H  
ATOM   3513  HD3 PRO A 227      -8.609  16.399  10.105  1.00 79.74           H  
ATOM   3514  N   GLY A 228      -3.960  17.818   8.891  1.00 71.70           N  
ATOM   3515  H   GLY A 228      -4.008  18.413   8.076  1.00 71.70           H  
ATOM   3516  CA  GLY A 228      -2.660  17.669   9.565  1.00 71.70           C  
ATOM   3517  HA2 GLY A 228      -2.820  17.639  10.643  1.00 71.70           H  
ATOM   3518  HA3 GLY A 228      -2.050  18.544   9.341  1.00 71.70           H  
ATOM   3519  C   GLY A 228      -1.847  16.423   9.185  1.00 71.70           C  
ATOM   3520  O   GLY A 228      -0.650  16.385   9.457  1.00 71.70           O  
ATOM   3521  N   PHE A 229      -2.439  15.456   8.478  1.00 67.50           N  
ATOM   3522  H   PHE A 229      -3.433  15.527   8.315  1.00 67.50           H  
ATOM   3523  CA  PHE A 229      -1.739  14.278   7.931  1.00 67.50           C  
ATOM   3524  HA  PHE A 229      -0.823  14.125   8.500  1.00 67.50           H  
ATOM   3525  C   PHE A 229      -1.281  14.473   6.477  1.00 67.50           C  
ATOM   3526  CB  PHE A 229      -2.595  13.024   8.132  1.00 67.50           C  
ATOM   3527  HB2 PHE A 229      -3.606  13.206   7.768  1.00 67.50           H  
ATOM   3528  HB3 PHE A 229      -2.180  12.202   7.550  1.00 67.50           H  
ATOM   3529  O   PHE A 229      -1.076  13.522   5.727  1.00 67.50           O  
ATOM   3530  CG  PHE A 229      -2.639  12.581   9.577  1.00 67.50           C  
ATOM   3531  CD1 PHE A 229      -1.698  11.650  10.055  1.00 67.50           C  
ATOM   3532  HD1 PHE A 229      -0.955  11.241   9.387  1.00 67.50           H  
ATOM   3533  CD2 PHE A 229      -3.592  13.127  10.453  1.00 67.50           C  
ATOM   3534  HD2 PHE A 229      -4.289  13.870  10.094  1.00 67.50           H  
ATOM   3535  CE1 PHE A 229      -1.728  11.251  11.403  1.00 67.50           C  
ATOM   3536  HE1 PHE A 229      -1.008  10.537  11.775  1.00 67.50           H  
ATOM   3537  CE2 PHE A 229      -3.626  12.724  11.799  1.00 67.50           C  
ATOM   3538  HE2 PHE A 229      -4.355  13.153  12.471  1.00 67.50           H  
ATOM   3539  CZ  PHE A 229      -2.697  11.782  12.273  1.00 67.50           C  
ATOM   3540  HZ  PHE A 229      -2.718  11.477  13.308  1.00 67.50           H  
ATOM   3541  N   GLU A 230      -1.122  15.725   6.062  1.00 65.57           N  
ATOM   3542  H   GLU A 230      -1.273  16.469   6.728  1.00 65.57           H  
ATOM   3543  CA  GLU A 230      -0.681  16.076   4.718  1.00 65.57           C  
ATOM   3544  HA  GLU A 230      -1.300  15.556   3.988  1.00 65.57           H  
ATOM   3545  C   GLU A 230       0.778  15.674   4.514  1.00 65.57           C  
ATOM   3546  CB  GLU A 230      -0.830  17.580   4.516  1.00 65.57           C  
ATOM   3547  HB2 GLU A 230      -0.411  17.863   3.550  1.00 65.57           H  
ATOM   3548  HB3 GLU A 230      -0.257  18.069   5.304  1.00 65.57           H  
ATOM   3549  O   GLU A 230       1.655  16.004   5.323  1.00 65.57           O  
ATOM   3550  CG  GLU A 230      -2.301  18.019   4.573  1.00 65.57           C  
ATOM   3551  HG2 GLU A 230      -2.783  17.766   3.629  1.00 65.57           H  
ATOM   3552  HG3 GLU A 230      -2.825  17.487   5.368  1.00 65.57           H  
ATOM   3553  CD  GLU A 230      -2.442  19.512   4.847  1.00 65.57           C  
ATOM   3554  OE1 GLU A 230      -3.599  19.948   4.998  1.00 65.57           O  
ATOM   3555  OE2 GLU A 230      -1.403  20.202   4.928  1.00 65.57           O  
ATOM   3556  N   ILE A 231       1.057  14.989   3.407  1.00 66.24           N  
ATOM   3557  H   ILE A 231       0.297  14.718   2.799  1.00 66.24           H  
ATOM   3558  CA  ILE A 231       2.405  14.527   3.078  1.00 66.24           C  
ATOM   3559  HA  ILE A 231       2.736  13.895   3.902  1.00 66.24           H  
ATOM   3560  C   ILE A 231       3.327  15.757   2.948  1.00 66.24           C  
ATOM   3561  CB  ILE A 231       2.395  13.639   1.814  1.00 66.24           C  
ATOM   3562  HB  ILE A 231       2.102  14.248   0.959  1.00 66.24           H  
ATOM   3563  O   ILE A 231       3.068  16.631   2.115  1.00 66.24           O  
ATOM   3564  CG1 ILE A 231       1.366  12.492   1.977  1.00 66.24           C  
ATOM   3565 HG12 ILE A 231       0.363  12.915   2.035  1.00 66.24           H  
ATOM   3566 HG13 ILE A 231       1.560  11.955   2.906  1.00 66.24           H  
ATOM   3567  CG2 ILE A 231       3.810  13.092   1.553  1.00 66.24           C  
ATOM   3568 HG21 ILE A 231       4.106  12.419   2.357  1.00 66.24           H  
ATOM   3569 HG22 ILE A 231       3.834  12.537   0.615  1.00 66.24           H  
ATOM   3570 HG23 ILE A 231       4.535  13.901   1.470  1.00 66.24           H  
ATOM   3571  CD1 ILE A 231       1.353  11.480   0.827  1.00 66.24           C  
ATOM   3572 HD11 ILE A 231       2.228  10.832   0.884  1.00 66.24           H  
ATOM   3573 HD12 ILE A 231       0.456  10.866   0.900  1.00 66.24           H  
ATOM   3574 HD13 ILE A 231       1.369  11.988  -0.138  1.00 66.24           H  
ATOM   3575  N   PRO A 232       4.379  15.888   3.784  1.00 54.71           N  
ATOM   3576  CA  PRO A 232       5.268  17.041   3.736  1.00 54.71           C  
ATOM   3577  HA  PRO A 232       4.701  17.964   3.855  1.00 54.71           H  
ATOM   3578  C   PRO A 232       6.007  17.055   2.405  1.00 54.71           C  
ATOM   3579  CB  PRO A 232       6.275  16.884   4.881  1.00 54.71           C  
ATOM   3580  HB2 PRO A 232       6.028  17.538   5.718  1.00 54.71           H  
ATOM   3581  HB3 PRO A 232       7.287  17.125   4.558  1.00 54.71           H  
ATOM   3582  O   PRO A 232       6.683  16.091   2.057  1.00 54.71           O  
ATOM   3583  CG  PRO A 232       6.183  15.412   5.294  1.00 54.71           C  
ATOM   3584  HG2 PRO A 232       6.161  15.300   6.378  1.00 54.71           H  
ATOM   3585  HG3 PRO A 232       7.045  14.879   4.893  1.00 54.71           H  
ATOM   3586  CD  PRO A 232       4.917  14.848   4.646  1.00 54.71           C  
ATOM   3587  HD2 PRO A 232       5.179  13.976   4.047  1.00 54.71           H  
ATOM   3588  HD3 PRO A 232       4.196  14.541   5.404  1.00 54.71           H  
ATOM   3589  N   TYR A 233       5.963  18.185   1.703  1.00 54.39           N  
ATOM   3590  H   TYR A 233       5.339  18.923   1.996  1.00 54.39           H  
ATOM   3591  CA  TYR A 233       6.789  18.393   0.524  1.00 54.39           C  
ATOM   3592  HA  TYR A 233       7.282  17.456   0.265  1.00 54.39           H  
ATOM   3593  C   TYR A 233       7.879  19.430   0.781  1.00 54.39           C  
ATOM   3594  CB  TYR A 233       5.915  18.768  -0.670  1.00 54.39           C  
ATOM   3595  HB2 TYR A 233       5.186  17.974  -0.833  1.00 54.39           H  
ATOM   3596  HB3 TYR A 233       5.362  19.677  -0.434  1.00 54.39           H  
ATOM   3597  O   TYR A 233       7.594  20.579   1.124  1.00 54.39           O  
ATOM   3598  CG  TYR A 233       6.710  18.969  -1.945  1.00 54.39           C  
ATOM   3599  CD1 TYR A 233       6.585  20.172  -2.659  1.00 54.39           C  
ATOM   3600  HD1 TYR A 233       5.936  20.952  -2.287  1.00 54.39           H  
ATOM   3601  CD2 TYR A 233       7.556  17.949  -2.430  1.00 54.39           C  
ATOM   3602  HD2 TYR A 233       7.646  17.014  -1.898  1.00 54.39           H  
ATOM   3603  CE1 TYR A 233       7.238  20.322  -3.895  1.00 54.39           C  
ATOM   3604  HE1 TYR A 233       7.072  21.204  -4.496  1.00 54.39           H  
ATOM   3605  CE2 TYR A 233       8.257  18.122  -3.638  1.00 54.39           C  
ATOM   3606  HE2 TYR A 233       8.893  17.331  -4.006  1.00 54.39           H  
ATOM   3607  OH  TYR A 233       8.698  19.447  -5.584  1.00 54.39           O  
ATOM   3608  HH  TYR A 233       9.181  18.651  -5.815  1.00 54.39           H  
ATOM   3609  CZ  TYR A 233       8.081  19.302  -4.383  1.00 54.39           C  
ATOM   3610  N   LYS A 234       9.133  19.041   0.537  1.00 48.89           N  
ATOM   3611  H   LYS A 234       9.284  18.074   0.288  1.00 48.89           H  
ATOM   3612  CA  LYS A 234      10.230  19.979   0.285  1.00 48.89           C  
ATOM   3613  HA  LYS A 234       9.908  20.997   0.505  1.00 48.89           H  
ATOM   3614  C   LYS A 234      10.568  19.918  -1.203  1.00 48.89           C  
ATOM   3615  CB  LYS A 234      11.447  19.667   1.176  1.00 48.89           C  
ATOM   3616  HB2 LYS A 234      11.693  18.608   1.111  1.00 48.89           H  
ATOM   3617  HB3 LYS A 234      12.297  20.235   0.798  1.00 48.89           H  
ATOM   3618  O   LYS A 234      11.176  18.955  -1.659  1.00 48.89           O  
ATOM   3619  CG  LYS A 234      11.215  20.060   2.645  1.00 48.89           C  
ATOM   3620  HG2 LYS A 234      10.889  21.099   2.691  1.00 48.89           H  
ATOM   3621  HG3 LYS A 234      10.436  19.428   3.071  1.00 48.89           H  
ATOM   3622  CD  LYS A 234      12.508  19.906   3.463  1.00 48.89           C  
ATOM   3623  HD2 LYS A 234      12.827  18.864   3.426  1.00 48.89           H  
ATOM   3624  HD3 LYS A 234      13.285  20.529   3.019  1.00 48.89           H  
ATOM   3625  CE  LYS A 234      12.289  20.328   4.923  1.00 48.89           C  
ATOM   3626  HE2 LYS A 234      11.923  21.355   4.936  1.00 48.89           H  
ATOM   3627  HE3 LYS A 234      11.514  19.693   5.352  1.00 48.89           H  
ATOM   3628  NZ  LYS A 234      13.538  20.222   5.724  1.00 48.89           N  
ATOM   3629  HZ1 LYS A 234      13.881  19.272   5.728  1.00 48.89           H  
ATOM   3630  HZ2 LYS A 234      13.372  20.497   6.681  1.00 48.89           H  
ATOM   3631  HZ3 LYS A 234      14.260  20.819   5.347  1.00 48.89           H  
ATOM   3632  N   ARG A 235      10.189  20.949  -1.964  1.00 45.35           N  
ATOM   3633  H   ARG A 235       9.666  21.694  -1.526  1.00 45.35           H  
ATOM   3634  CA  ARG A 235      10.704  21.150  -3.326  1.00 45.35           C  
ATOM   3635  HA  ARG A 235      10.586  20.229  -3.896  1.00 45.35           H  
ATOM   3636  C   ARG A 235      12.193  21.456  -3.220  1.00 45.35           C  
ATOM   3637  CB  ARG A 235       9.952  22.299  -4.030  1.00 45.35           C  
ATOM   3638  HB2 ARG A 235       8.881  22.192  -3.858  1.00 45.35           H  
ATOM   3639  HB3 ARG A 235      10.231  23.253  -3.583  1.00 45.35           H  
ATOM   3640  O   ARG A 235      12.546  22.540  -2.768  1.00 45.35           O  
ATOM   3641  CG  ARG A 235      10.220  22.365  -5.546  1.00 45.35           C  
ATOM   3642  HG2 ARG A 235      10.172  21.371  -5.991  1.00 45.35           H  
ATOM   3643  HG3 ARG A 235      11.235  22.730  -5.702  1.00 45.35           H  
ATOM   3644  CD  ARG A 235       9.239  23.317  -6.257  1.00 45.35           C  
ATOM   3645  HD2 ARG A 235       8.561  23.757  -5.526  1.00 45.35           H  
ATOM   3646  HD3 ARG A 235       9.828  24.122  -6.696  1.00 45.35           H  
ATOM   3647  NE  ARG A 235       8.448  22.651  -7.316  1.00 45.35           N  
ATOM   3648  HE  ARG A 235       8.486  21.642  -7.337  1.00 45.35           H  
ATOM   3649  NH1 ARG A 235       7.671  24.562  -8.329  1.00 45.35           N  
ATOM   3650 HH11 ARG A 235       7.239  25.013  -9.123  1.00 45.35           H  
ATOM   3651 HH12 ARG A 235       8.196  25.112  -7.664  1.00 45.35           H  
ATOM   3652  NH2 ARG A 235       7.168  22.576  -9.206  1.00 45.35           N  
ATOM   3653 HH21 ARG A 235       7.274  21.572  -9.233  1.00 45.35           H  
ATOM   3654 HH22 ARG A 235       6.720  23.045  -9.980  1.00 45.35           H  
ATOM   3655  CZ  ARG A 235       7.768  23.261  -8.273  1.00 45.35           C  
ATOM   3656  N   GLN A 236      13.059  20.540  -3.638  1.00 41.95           N  
ATOM   3657  H   GLN A 236      12.724  19.636  -3.940  1.00 41.95           H  
ATOM   3658  CA  GLN A 236      14.414  20.935  -4.012  1.00 41.95           C  
ATOM   3659  HA  GLN A 236      14.822  21.616  -3.264  1.00 41.95           H  
ATOM   3660  C   GLN A 236      14.291  21.704  -5.333  1.00 41.95           C  
ATOM   3661  CB  GLN A 236      15.343  19.714  -4.090  1.00 41.95           C  
ATOM   3662  HB2 GLN A 236      16.267  20.011  -4.588  1.00 41.95           H  
ATOM   3663  HB3 GLN A 236      14.872  18.928  -4.681  1.00 41.95           H  
ATOM   3664  O   GLN A 236      13.788  21.172  -6.322  1.00 41.95           O  
ATOM   3665  CG  GLN A 236      15.694  19.184  -2.685  1.00 41.95           C  
ATOM   3666  HG2 GLN A 236      16.138  19.991  -2.102  1.00 41.95           H  
ATOM   3667  HG3 GLN A 236      14.784  18.857  -2.181  1.00 41.95           H  
ATOM   3668  CD  GLN A 236      16.671  18.010  -2.707  1.00 41.95           C  
ATOM   3669  NE2 GLN A 236      17.216  17.616  -1.576  1.00 41.95           N  
ATOM   3670 HE21 GLN A 236      17.044  18.094  -0.703  1.00 41.95           H  
ATOM   3671 HE22 GLN A 236      17.841  16.827  -1.660  1.00 41.95           H  
ATOM   3672  OE1 GLN A 236      16.954  17.410  -3.725  1.00 41.95           O  
ATOM   3673  N   MET A 237      14.632  22.995  -5.325  1.00 34.27           N  
ATOM   3674  H   MET A 237      15.022  23.390  -4.481  1.00 34.27           H  
ATOM   3675  CA  MET A 237      14.779  23.757  -6.562  1.00 34.27           C  
ATOM   3676  HA  MET A 237      13.903  23.624  -7.196  1.00 34.27           H  
ATOM   3677  C   MET A 237      15.995  23.205  -7.298  1.00 34.27           C  
ATOM   3678  CB  MET A 237      14.979  25.259  -6.291  1.00 34.27           C  
ATOM   3679  HB2 MET A 237      15.362  25.709  -7.207  1.00 34.27           H  
ATOM   3680  HB3 MET A 237      15.726  25.409  -5.512  1.00 34.27           H  
ATOM   3681  O   MET A 237      17.123  23.522  -6.936  1.00 34.27           O  
ATOM   3682  CG  MET A 237      13.696  26.006  -5.923  1.00 34.27           C  
ATOM   3683  HG2 MET A 237      12.888  25.662  -6.568  1.00 34.27           H  
ATOM   3684  HG3 MET A 237      13.438  25.792  -4.885  1.00 34.27           H  
ATOM   3685  SD  MET A 237      13.879  27.796  -6.153  1.00 34.27           S  
ATOM   3686  CE  MET A 237      12.248  28.397  -5.656  1.00 34.27           C  
ATOM   3687  HE1 MET A 237      12.229  29.484  -5.744  1.00 34.27           H  
ATOM   3688  HE2 MET A 237      12.055  28.117  -4.621  1.00 34.27           H  
ATOM   3689  HE3 MET A 237      11.486  27.969  -6.307  1.00 34.27           H  
ATOM   3690  N   ASN A 238      15.768  22.382  -8.316  1.00 40.43           N  
ATOM   3691  H   ASN A 238      14.824  22.081  -8.515  1.00 40.43           H  
ATOM   3692  CA  ASN A 238      16.803  22.101  -9.294  1.00 40.43           C  
ATOM   3693  HA  ASN A 238      17.779  22.302  -8.853  1.00 40.43           H  
ATOM   3694  C   ASN A 238      16.651  23.074 -10.455  1.00 40.43           C  
ATOM   3695  CB  ASN A 238      16.801  20.624  -9.702  1.00 40.43           C  
ATOM   3696  HB2 ASN A 238      15.799  20.198  -9.644  1.00 40.43           H  
ATOM   3697  HB3 ASN A 238      17.145  20.549 -10.734  1.00 40.43           H  
ATOM   3698  O   ASN A 238      15.626  23.092 -11.137  1.00 40.43           O  
ATOM   3699  CG  ASN A 238      17.749  19.823  -8.832  1.00 40.43           C  
ATOM   3700  ND2 ASN A 238      18.300  18.765  -9.365  1.00 40.43           N  
ATOM   3701 HD21 ASN A 238      18.084  18.490 -10.313  1.00 40.43           H  
ATOM   3702 HD22 ASN A 238      18.972  18.275  -8.792  1.00 40.43           H  
ATOM   3703  OD1 ASN A 238      18.037  20.135  -7.691  1.00 40.43           O  
ATOM   3704  N   ASN A 239      17.689  23.889 -10.627  1.00 38.63           N  
ATOM   3705  H   ASN A 239      18.448  23.829  -9.963  1.00 38.63           H  
ATOM   3706  CA  ASN A 239      17.877  24.758 -11.773  1.00 38.63           C  
ATOM   3707  HA  ASN A 239      17.079  25.500 -11.779  1.00 38.63           H  
ATOM   3708  C   ASN A 239      17.783  23.953 -13.075  1.00 38.63           C  
ATOM   3709  CB  ASN A 239      19.231  25.479 -11.644  1.00 38.63           C  
ATOM   3710  HB2 ASN A 239      20.017  24.753 -11.438  1.00 38.63           H  
ATOM   3711  HB3 ASN A 239      19.466  25.965 -12.591  1.00 38.63           H  
ATOM   3712  O   ASN A 239      18.268  22.825 -13.184  1.00 38.63           O  
ATOM   3713  CG  ASN A 239      19.230  26.561 -10.578  1.00 38.63           C  
ATOM   3714  ND2 ASN A 239      20.382  26.918 -10.060  1.00 38.63           N  
ATOM   3715 HD21 ASN A 239      21.246  26.511 -10.388  1.00 38.63           H  
ATOM   3716 HD22 ASN A 239      20.346  27.665  -9.381  1.00 38.63           H  
ATOM   3717  OD1 ASN A 239      18.211  27.103 -10.196  1.00 38.63           O  
ATOM   3718  N   GLU A 240      17.137  24.584 -14.044  1.00 40.46           N  
ATOM   3719  H   GLU A 240      16.814  25.518 -13.834  1.00 40.46           H  
ATOM   3720  CA  GLU A 240      16.867  24.147 -15.406  1.00 40.46           C  
ATOM   3721  HA  GLU A 240      16.025  23.455 -15.407  1.00 40.46           H  
ATOM   3722  C   GLU A 240      18.078  23.453 -16.052  1.00 40.46           C  
ATOM   3723  CB  GLU A 240      16.469  25.409 -16.196  1.00 40.46           C  
ATOM   3724  HB2 GLU A 240      17.295  26.118 -16.146  1.00 40.46           H  
ATOM   3725  HB3 GLU A 240      16.302  25.139 -17.239  1.00 40.46           H  
ATOM   3726  O   GLU A 240      18.992  24.088 -16.563  1.00 40.46           O  
ATOM   3727  CG  GLU A 240      15.190  26.073 -15.644  1.00 40.46           C  
ATOM   3728  HG2 GLU A 240      15.268  26.195 -14.563  1.00 40.46           H  
ATOM   3729  HG3 GLU A 240      14.350  25.407 -15.837  1.00 40.46           H  
ATOM   3730  CD  GLU A 240      14.898  27.460 -16.237  1.00 40.46           C  
ATOM   3731  OE1 GLU A 240      13.755  27.923 -16.025  1.00 40.46           O  
ATOM   3732  OE2 GLU A 240      15.804  28.048 -16.866  1.00 40.46           O  
ATOM   3733  N   THR A 241      18.083  22.120 -16.045  1.00 41.60           N  
ATOM   3734  H   THR A 241      17.414  21.639 -15.461  1.00 41.60           H  
ATOM   3735  CA  THR A 241      18.990  21.303 -16.860  1.00 41.60           C  
ATOM   3736  HA  THR A 241      19.351  21.904 -17.694  1.00 41.60           H  
ATOM   3737  C   THR A 241      18.197  20.147 -17.459  1.00 41.60           C  
ATOM   3738  CB  THR A 241      20.237  20.815 -16.090  1.00 41.60           C  
ATOM   3739  HB  THR A 241      20.562  19.861 -16.505  1.00 41.60           H  
ATOM   3740  O   THR A 241      17.944  19.143 -16.806  1.00 41.60           O  
ATOM   3741  CG2 THR A 241      21.401  21.798 -16.224  1.00 41.60           C  
ATOM   3742 HG21 THR A 241      21.133  22.761 -15.791  1.00 41.60           H  
ATOM   3743 HG22 THR A 241      21.654  21.932 -17.276  1.00 41.60           H  
ATOM   3744 HG23 THR A 241      22.271  21.400 -15.701  1.00 41.60           H  
ATOM   3745  OG1 THR A 241      19.990  20.654 -14.709  1.00 41.60           O  
ATOM   3746  HG1 THR A 241      19.604  21.471 -14.384  1.00 41.60           H  
ATOM   3747  N   GLY A 242      17.726  20.352 -18.695  1.00 44.71           N  
ATOM   3748  H   GLY A 242      17.857  21.289 -19.049  1.00 44.71           H  
ATOM   3749  CA  GLY A 242      17.495  19.332 -19.731  1.00 44.71           C  
ATOM   3750  HA2 GLY A 242      18.452  19.113 -20.205  1.00 44.71           H  
ATOM   3751  HA3 GLY A 242      16.852  19.772 -20.493  1.00 44.71           H  
ATOM   3752  C   GLY A 242      16.868  17.983 -19.357  1.00 44.71           C  
ATOM   3753  O   GLY A 242      17.231  16.987 -19.973  1.00 44.71           O  
ATOM   3754  N   GLY A 243      15.967  17.918 -18.373  1.00 44.34           N  
ATOM   3755  H   GLY A 243      15.815  18.752 -17.824  1.00 44.34           H  
ATOM   3756  CA  GLY A 243      15.416  16.653 -17.883  1.00 44.34           C  
ATOM   3757  HA2 GLY A 243      16.238  16.063 -17.477  1.00 44.34           H  
ATOM   3758  HA3 GLY A 243      14.702  16.842 -17.082  1.00 44.34           H  
ATOM   3759  C   GLY A 243      14.723  15.826 -18.969  1.00 44.34           C  
ATOM   3760  O   GLY A 243      13.985  16.359 -19.804  1.00 44.34           O  
ATOM   3761  N   ILE A 244      14.943  14.510 -18.933  1.00 52.75           N  
ATOM   3762  H   ILE A 244      15.570  14.148 -18.228  1.00 52.75           H  
ATOM   3763  CA  ILE A 244      14.189  13.533 -19.722  1.00 52.75           C  
ATOM   3764  HA  ILE A 244      14.330  13.753 -20.780  1.00 52.75           H  
ATOM   3765  C   ILE A 244      12.712  13.714 -19.359  1.00 52.75           C  
ATOM   3766  CB  ILE A 244      14.697  12.098 -19.445  1.00 52.75           C  
ATOM   3767  HB  ILE A 244      14.582  11.894 -18.380  1.00 52.75           H  
ATOM   3768  O   ILE A 244      12.338  13.645 -18.189  1.00 52.75           O  
ATOM   3769  CG1 ILE A 244      16.198  11.969 -19.803  1.00 52.75           C  
ATOM   3770 HG12 ILE A 244      16.327  12.094 -20.878  1.00 52.75           H  
ATOM   3771 HG13 ILE A 244      16.763  12.757 -19.305  1.00 52.75           H  
ATOM   3772  CG2 ILE A 244      13.860  11.070 -20.230  1.00 52.75           C  
ATOM   3773 HG21 ILE A 244      14.189  10.059 -19.989  1.00 52.75           H  
ATOM   3774 HG22 ILE A 244      13.965  11.228 -21.303  1.00 52.75           H  
ATOM   3775 HG23 ILE A 244      12.808  11.130 -19.951  1.00 52.75           H  
ATOM   3776  CD1 ILE A 244      16.833  10.641 -19.376  1.00 52.75           C  
ATOM   3777 HD11 ILE A 244      16.434   9.814 -19.963  1.00 52.75           H  
ATOM   3778 HD12 ILE A 244      17.909  10.693 -19.541  1.00 52.75           H  
ATOM   3779 HD13 ILE A 244      16.648  10.460 -18.317  1.00 52.75           H  
ATOM   3780  N   LYS A 245      11.875  14.014 -20.360  1.00 53.36           N  
ATOM   3781  H   LYS A 245      12.263  14.018 -21.293  1.00 53.36           H  
ATOM   3782  CA  LYS A 245      10.518  14.558 -20.170  1.00 53.36           C  
ATOM   3783  HA  LYS A 245      10.605  15.407 -19.492  1.00 53.36           H  
ATOM   3784  C   LYS A 245       9.524  13.637 -19.448  1.00 53.36           C  
ATOM   3785  CB  LYS A 245       9.958  15.066 -21.515  1.00 53.36           C  
ATOM   3786  HB2 LYS A 245       8.870  15.110 -21.462  1.00 53.36           H  
ATOM   3787  HB3 LYS A 245      10.223  14.372 -22.312  1.00 53.36           H  
ATOM   3788  O   LYS A 245       8.418  14.089 -19.177  1.00 53.36           O  
ATOM   3789  CG  LYS A 245      10.474  16.478 -21.834  1.00 53.36           C  
ATOM   3790  HG2 LYS A 245      10.191  17.150 -21.024  1.00 53.36           H  
ATOM   3791  HG3 LYS A 245      11.561  16.459 -21.910  1.00 53.36           H  
ATOM   3792  CD  LYS A 245       9.883  17.003 -23.149  1.00 53.36           C  
ATOM   3793  HD2 LYS A 245      10.229  16.367 -23.963  1.00 53.36           H  
ATOM   3794  HD3 LYS A 245       8.795  16.960 -23.099  1.00 53.36           H  
ATOM   3795  CE  LYS A 245      10.338  18.450 -23.382  1.00 53.36           C  
ATOM   3796  HE2 LYS A 245      11.426  18.477 -23.320  1.00 53.36           H  
ATOM   3797  HE3 LYS A 245       9.946  19.072 -22.578  1.00 53.36           H  
ATOM   3798  NZ  LYS A 245       9.890  18.956 -24.704  1.00 53.36           N  
ATOM   3799  HZ1 LYS A 245      10.282  18.383 -25.437  1.00 53.36           H  
ATOM   3800  HZ2 LYS A 245       8.884  18.927 -24.778  1.00 53.36           H  
ATOM   3801  HZ3 LYS A 245      10.209  19.904 -24.844  1.00 53.36           H  
ATOM   3802  N   ASP A 246       9.911  12.420 -19.073  1.00 56.53           N  
ATOM   3803  H   ASP A 246      10.863  12.148 -19.271  1.00 56.53           H  
ATOM   3804  CA  ASP A 246       9.015  11.419 -18.488  1.00 56.53           C  
ATOM   3805  HA  ASP A 246       8.199  11.938 -17.984  1.00 56.53           H  
ATOM   3806  C   ASP A 246       9.674  10.546 -17.394  1.00 56.53           C  
ATOM   3807  CB  ASP A 246       8.384  10.597 -19.630  1.00 56.53           C  
ATOM   3808  HB2 ASP A 246       9.174  10.159 -20.240  1.00 56.53           H  
ATOM   3809  HB3 ASP A 246       7.795   9.782 -19.209  1.00 56.53           H  
ATOM   3810  O   ASP A 246       9.201   9.441 -17.129  1.00 56.53           O  
ATOM   3811  CG  ASP A 246       7.439  11.436 -20.507  1.00 56.53           C  
ATOM   3812  OD1 ASP A 246       6.390  11.895 -19.986  1.00 56.53           O  
ATOM   3813  OD2 ASP A 246       7.736  11.613 -21.708  1.00 56.53           O  
ATOM   3814  N   THR A 247      10.731  11.023 -16.714  1.00 58.40           N  
ATOM   3815  H   THR A 247      11.116  11.920 -16.972  1.00 58.40           H  
ATOM   3816  CA  THR A 247      11.370  10.301 -15.589  1.00 58.40           C  
ATOM   3817  HA  THR A 247      10.799   9.398 -15.376  1.00 58.40           H  
ATOM   3818  C   THR A 247      11.397  11.135 -14.305  1.00 58.40           C  
ATOM   3819  CB  THR A 247      12.795   9.828 -15.924  1.00 58.40           C  
ATOM   3820  HB  THR A 247      13.176   9.257 -15.077  1.00 58.40           H  
ATOM   3821  O   THR A 247      11.735  12.315 -14.337  1.00 58.40           O  
ATOM   3822  CG2 THR A 247      12.832   8.935 -17.162  1.00 58.40           C  
ATOM   3823 HG21 THR A 247      12.525   9.491 -18.048  1.00 58.40           H  
ATOM   3824 HG22 THR A 247      13.846   8.564 -17.313  1.00 58.40           H  
ATOM   3825 HG23 THR A 247      12.168   8.082 -17.027  1.00 58.40           H  
ATOM   3826  OG1 THR A 247      13.656  10.921 -16.147  1.00 58.40           O  
ATOM   3827  HG1 THR A 247      13.527  11.577 -15.457  1.00 58.40           H  
ATOM   3828  N   LEU A 248      11.100  10.516 -13.154  1.00 61.92           N  
ATOM   3829  H   LEU A 248      10.810   9.549 -13.188  1.00 61.92           H  
ATOM   3830  CA  LEU A 248      11.265  11.139 -11.825  1.00 61.92           C  
ATOM   3831  HA  LEU A 248      11.005  12.195 -11.894  1.00 61.92           H  
ATOM   3832  C   LEU A 248      12.720  11.099 -11.319  1.00 61.92           C  
ATOM   3833  CB  LEU A 248      10.327  10.458 -10.809  1.00 61.92           C  
ATOM   3834  HB2 LEU A 248      10.531   9.388 -10.819  1.00 61.92           H  
ATOM   3835  HB3 LEU A 248      10.565  10.822  -9.809  1.00 61.92           H  
ATOM   3836  O   LEU A 248      13.034  11.698 -10.293  1.00 61.92           O  
ATOM   3837  CG  LEU A 248       8.826  10.691 -11.052  1.00 61.92           C  
ATOM   3838  HG  LEU A 248       8.577  10.433 -12.081  1.00 61.92           H  
ATOM   3839  CD1 LEU A 248       8.023   9.791 -10.121  1.00 61.92           C  
ATOM   3840 HD11 LEU A 248       6.956   9.928 -10.299  1.00 61.92           H  
ATOM   3841 HD12 LEU A 248       8.242  10.025  -9.079  1.00 61.92           H  
ATOM   3842 HD13 LEU A 248       8.254   8.743 -10.311  1.00 61.92           H  
ATOM   3843  CD2 LEU A 248       8.417  12.144 -10.788  1.00 61.92           C  
ATOM   3844 HD21 LEU A 248       7.339  12.242 -10.917  1.00 61.92           H  
ATOM   3845 HD22 LEU A 248       8.683  12.424  -9.769  1.00 61.92           H  
ATOM   3846 HD23 LEU A 248       8.914  12.807 -11.495  1.00 61.92           H  
ATOM   3847  N   VAL A 249      13.604  10.388 -12.025  1.00 61.95           N  
ATOM   3848  H   VAL A 249      13.290   9.935 -12.871  1.00 61.95           H  
ATOM   3849  CA  VAL A 249      15.034  10.326 -11.715  1.00 61.95           C  
ATOM   3850  HA  VAL A 249      15.142  10.142 -10.646  1.00 61.95           H  
ATOM   3851  C   VAL A 249      15.674  11.672 -12.045  1.00 61.95           C  
ATOM   3852  CB  VAL A 249      15.733   9.172 -12.465  1.00 61.95           C  
ATOM   3853  HB  VAL A 249      15.687   9.358 -13.538  1.00 61.95           H  
ATOM   3854  O   VAL A 249      15.493  12.214 -13.135  1.00 61.95           O  
ATOM   3855  CG1 VAL A 249      17.203   9.044 -12.045  1.00 61.95           C  
ATOM   3856 HG11 VAL A 249      17.660   8.202 -12.565  1.00 61.95           H  
ATOM   3857 HG12 VAL A 249      17.280   8.879 -10.971  1.00 61.95           H  
ATOM   3858 HG13 VAL A 249      17.754   9.942 -12.321  1.00 61.95           H  
ATOM   3859  CG2 VAL A 249      15.046   7.830 -12.174  1.00 61.95           C  
ATOM   3860 HG21 VAL A 249      15.590   7.022 -12.663  1.00 61.95           H  
ATOM   3861 HG22 VAL A 249      15.024   7.638 -11.101  1.00 61.95           H  
ATOM   3862 HG23 VAL A 249      14.029   7.823 -12.564  1.00 61.95           H  
ATOM   3863  N   MET A 250      16.430  12.217 -11.094  1.00 65.05           N  
ATOM   3864  H   MET A 250      16.544  11.720 -10.222  1.00 65.05           H  
ATOM   3865  CA  MET A 250      17.152  13.471 -11.295  1.00 65.05           C  
ATOM   3866  HA  MET A 250      16.420  14.224 -11.586  1.00 65.05           H  
ATOM   3867  C   MET A 250      18.202  13.297 -12.407  1.00 65.05           C  
ATOM   3868  CB  MET A 250      17.805  13.916  -9.983  1.00 65.05           C  
ATOM   3869  HB2 MET A 250      18.456  13.123  -9.617  1.00 65.05           H  
ATOM   3870  HB3 MET A 250      18.397  14.813 -10.168  1.00 65.05           H  
ATOM   3871  O   MET A 250      18.897  12.279 -12.408  1.00 65.05           O  
ATOM   3872  CG  MET A 250      16.767  14.252  -8.913  1.00 65.05           C  
ATOM   3873  HG2 MET A 250      17.268  14.285  -7.945  1.00 65.05           H  
ATOM   3874  HG3 MET A 250      16.017  13.463  -8.862  1.00 65.05           H  
ATOM   3875  SD  MET A 250      15.933  15.835  -9.201  1.00 65.05           S  
ATOM   3876  CE  MET A 250      16.715  16.758  -7.864  1.00 65.05           C  
ATOM   3877  HE1 MET A 250      16.354  17.787  -7.865  1.00 65.05           H  
ATOM   3878  HE2 MET A 250      17.800  16.722  -7.968  1.00 65.05           H  
ATOM   3879  HE3 MET A 250      16.449  16.305  -6.909  1.00 65.05           H  
ATOM   3880  N   PRO A 251      18.376  14.266 -13.328  1.00 62.94           N  
ATOM   3881  CA  PRO A 251      19.271  14.110 -14.481  1.00 62.94           C  
ATOM   3882  HA  PRO A 251      18.872  13.330 -15.130  1.00 62.94           H  
ATOM   3883  C   PRO A 251      20.710  13.740 -14.104  1.00 62.94           C  
ATOM   3884  CB  PRO A 251      19.220  15.453 -15.216  1.00 62.94           C  
ATOM   3885  HB2 PRO A 251      19.969  16.137 -14.817  1.00 62.94           H  
ATOM   3886  HB3 PRO A 251      19.355  15.329 -16.291  1.00 62.94           H  
ATOM   3887  O   PRO A 251      21.323  12.895 -14.740  1.00 62.94           O  
ATOM   3888  CG  PRO A 251      17.828  15.978 -14.878  1.00 62.94           C  
ATOM   3889  HG2 PRO A 251      17.770  17.064 -14.955  1.00 62.94           H  
ATOM   3890  HG3 PRO A 251      17.094  15.503 -15.529  1.00 62.94           H  
ATOM   3891  CD  PRO A 251      17.606  15.496 -13.449  1.00 62.94           C  
ATOM   3892  HD2 PRO A 251      17.983  16.235 -12.742  1.00 62.94           H  
ATOM   3893  HD3 PRO A 251      16.539  15.329 -13.297  1.00 62.94           H  
ATOM   3894  N   ASN A 252      21.224  14.301 -13.008  1.00 69.44           N  
ATOM   3895  H   ASN A 252      20.633  14.912 -12.464  1.00 69.44           H  
ATOM   3896  CA  ASN A 252      22.553  13.986 -12.484  1.00 69.44           C  
ATOM   3897  HA  ASN A 252      23.268  14.079 -13.300  1.00 69.44           H  
ATOM   3898  C   ASN A 252      22.678  12.546 -11.955  1.00 69.44           C  
ATOM   3899  CB  ASN A 252      22.917  15.013 -11.394  1.00 69.44           C  
ATOM   3900  HB2 ASN A 252      23.928  14.797 -11.048  1.00 69.44           H  
ATOM   3901  HB3 ASN A 252      22.920  16.012 -11.830  1.00 69.44           H  
ATOM   3902  O   ASN A 252      23.748  11.957 -12.076  1.00 69.44           O  
ATOM   3903  CG  ASN A 252      21.985  15.019 -10.190  1.00 69.44           C  
ATOM   3904  ND2 ASN A 252      22.411  15.576  -9.082  1.00 69.44           N  
ATOM   3905 HD21 ASN A 252      21.793  15.520  -8.286  1.00 69.44           H  
ATOM   3906 HD22 ASN A 252      23.353  15.934  -9.019  1.00 69.44           H  
ATOM   3907  OD1 ASN A 252      20.854  14.569 -10.221  1.00 69.44           O  
ATOM   3908  N   VAL A 253      21.611  11.979 -11.383  1.00 65.99           N  
ATOM   3909  H   VAL A 253      20.757  12.516 -11.343  1.00 65.99           H  
ATOM   3910  CA  VAL A 253      21.570  10.577 -10.936  1.00 65.99           C  
ATOM   3911  HA  VAL A 253      22.486  10.346 -10.391  1.00 65.99           H  
ATOM   3912  C   VAL A 253      21.523   9.657 -12.149  1.00 65.99           C  
ATOM   3913  CB  VAL A 253      20.371  10.314 -10.002  1.00 65.99           C  
ATOM   3914  HB  VAL A 253      19.446  10.592 -10.509  1.00 65.99           H  
ATOM   3915  O   VAL A 253      22.288   8.700 -12.219  1.00 65.99           O  
ATOM   3916  CG1 VAL A 253      20.267   8.840  -9.593  1.00 65.99           C  
ATOM   3917 HG11 VAL A 253      21.204   8.505  -9.149  1.00 65.99           H  
ATOM   3918 HG12 VAL A 253      19.460   8.705  -8.873  1.00 65.99           H  
ATOM   3919 HG13 VAL A 253      20.047   8.220 -10.462  1.00 65.99           H  
ATOM   3920  CG2 VAL A 253      20.482  11.146  -8.718  1.00 65.99           C  
ATOM   3921 HG21 VAL A 253      19.602  10.981  -8.096  1.00 65.99           H  
ATOM   3922 HG22 VAL A 253      20.547  12.208  -8.954  1.00 65.99           H  
ATOM   3923 HG23 VAL A 253      21.372  10.851  -8.162  1.00 65.99           H  
ATOM   3924  N   TYR A 254      20.690   9.990 -13.134  1.00 65.53           N  
ATOM   3925  H   TYR A 254      20.107  10.808 -13.022  1.00 65.53           H  
ATOM   3926  CA  TYR A 254      20.623   9.257 -14.395  1.00 65.53           C  
ATOM   3927  HA  TYR A 254      20.354   8.221 -14.187  1.00 65.53           H  
ATOM   3928  C   TYR A 254      21.983   9.248 -15.116  1.00 65.53           C  
ATOM   3929  CB  TYR A 254      19.525   9.883 -15.261  1.00 65.53           C  
ATOM   3930  HB2 TYR A 254      19.824  10.884 -15.571  1.00 65.53           H  
ATOM   3931  HB3 TYR A 254      18.614   9.981 -14.671  1.00 65.53           H  
ATOM   3932  O   TYR A 254      22.482   8.195 -15.513  1.00 65.53           O  
ATOM   3933  CG  TYR A 254      19.212   9.058 -16.486  1.00 65.53           C  
ATOM   3934  CD1 TYR A 254      19.907   9.287 -17.691  1.00 65.53           C  
ATOM   3935  HD1 TYR A 254      20.653  10.066 -17.743  1.00 65.53           H  
ATOM   3936  CD2 TYR A 254      18.250   8.034 -16.403  1.00 65.53           C  
ATOM   3937  HD2 TYR A 254      17.727   7.847 -15.477  1.00 65.53           H  
ATOM   3938  CE1 TYR A 254      19.634   8.488 -18.818  1.00 65.53           C  
ATOM   3939  HE1 TYR A 254      20.161   8.659 -19.744  1.00 65.53           H  
ATOM   3940  CE2 TYR A 254      17.972   7.239 -17.529  1.00 65.53           C  
ATOM   3941  HE2 TYR A 254      17.239   6.448 -17.481  1.00 65.53           H  
ATOM   3942  OH  TYR A 254      18.380   6.694 -19.815  1.00 65.53           O  
ATOM   3943  HH  TYR A 254      18.913   6.897 -20.588  1.00 65.53           H  
ATOM   3944  CZ  TYR A 254      18.662   7.465 -18.735  1.00 65.53           C  
ATOM   3945  N   ASP A 255      22.635  10.410 -15.204  1.00 67.47           N  
ATOM   3946  H   ASP A 255      22.150  11.255 -14.938  1.00 67.47           H  
ATOM   3947  CA  ASP A 255      23.969  10.546 -15.791  1.00 67.47           C  
ATOM   3948  HA  ASP A 255      23.964  10.111 -16.791  1.00 67.47           H  
ATOM   3949  C   ASP A 255      25.045   9.810 -14.986  1.00 67.47           C  
ATOM   3950  CB  ASP A 255      24.352  12.030 -15.892  1.00 67.47           C  
ATOM   3951  HB2 ASP A 255      25.430  12.097 -16.040  1.00 67.47           H  
ATOM   3952  HB3 ASP A 255      24.122  12.531 -14.952  1.00 67.47           H  
ATOM   3953  O   ASP A 255      25.970   9.250 -15.575  1.00 67.47           O  
ATOM   3954  CG  ASP A 255      23.695  12.778 -17.055  1.00 67.47           C  
ATOM   3955  OD1 ASP A 255      23.215  12.114 -18.004  1.00 67.47           O  
ATOM   3956  OD2 ASP A 255      23.796  14.025 -17.028  1.00 67.47           O  
ATOM   3957  N   ALA A 256      24.947   9.794 -13.653  1.00 71.77           N  
ATOM   3958  H   ALA A 256      24.187  10.292 -13.213  1.00 71.77           H  
ATOM   3959  CA  ALA A 256      25.875   9.053 -12.805  1.00 71.77           C  
ATOM   3960  HA  ALA A 256      26.892   9.352 -13.059  1.00 71.77           H  
ATOM   3961  C   ALA A 256      25.773   7.543 -13.056  1.00 71.77           C  
ATOM   3962  CB  ALA A 256      25.630   9.407 -11.334  1.00 71.77           C  
ATOM   3963  HB1 ALA A 256      24.627   9.105 -11.034  1.00 71.77           H  
ATOM   3964  HB2 ALA A 256      26.357   8.886 -10.711  1.00 71.77           H  
ATOM   3965  HB3 ALA A 256      25.744  10.481 -11.187  1.00 71.77           H  
ATOM   3966  O   ALA A 256      26.798   6.904 -13.285  1.00 71.77           O  
ATOM   3967  N   ILE A 257      24.554   6.994 -13.106  1.00 67.82           N  
ATOM   3968  H   ILE A 257      23.755   7.584 -12.917  1.00 67.82           H  
ATOM   3969  CA  ILE A 257      24.310   5.576 -13.418  1.00 67.82           C  
ATOM   3970  HA  ILE A 257      24.831   4.957 -12.688  1.00 67.82           H  
ATOM   3971  C   ILE A 257      24.892   5.234 -14.797  1.00 67.82           C  
ATOM   3972  CB  ILE A 257      22.795   5.265 -13.330  1.00 67.82           C  
ATOM   3973  HB  ILE A 257      22.260   5.974 -13.962  1.00 67.82           H  
ATOM   3974  O   ILE A 257      25.645   4.270 -14.936  1.00 67.82           O  
ATOM   3975  CG1 ILE A 257      22.291   5.414 -11.874  1.00 67.82           C  
ATOM   3976 HG12 ILE A 257      22.701   6.318 -11.423  1.00 67.82           H  
ATOM   3977 HG13 ILE A 257      22.647   4.572 -11.281  1.00 67.82           H  
ATOM   3978  CG2 ILE A 257      22.492   3.842 -13.838  1.00 67.82           C  
ATOM   3979 HG21 ILE A 257      21.427   3.621 -13.757  1.00 67.82           H  
ATOM   3980 HG22 ILE A 257      22.760   3.738 -14.890  1.00 67.82           H  
ATOM   3981 HG23 ILE A 257      23.050   3.106 -13.259  1.00 67.82           H  
ATOM   3982  CD1 ILE A 257      20.762   5.498 -11.757  1.00 67.82           C  
ATOM   3983 HD11 ILE A 257      20.387   6.320 -12.367  1.00 67.82           H  
ATOM   3984 HD12 ILE A 257      20.491   5.675 -10.716  1.00 67.82           H  
ATOM   3985 HD13 ILE A 257      20.298   4.566 -12.078  1.00 67.82           H  
ATOM   3986  N   ARG A 258      24.628   6.080 -15.802  1.00 63.98           N  
ATOM   3987  H   ARG A 258      23.988   6.839 -15.614  1.00 63.98           H  
ATOM   3988  CA  ARG A 258      25.124   5.898 -17.175  1.00 63.98           C  
ATOM   3989  HA  ARG A 258      24.835   4.903 -17.512  1.00 63.98           H  
ATOM   3990  C   ARG A 258      26.653   5.955 -17.283  1.00 63.98           C  
ATOM   3991  CB  ARG A 258      24.446   6.954 -18.059  1.00 63.98           C  
ATOM   3992  HB2 ARG A 258      23.368   6.902 -17.903  1.00 63.98           H  
ATOM   3993  HB3 ARG A 258      24.789   7.946 -17.765  1.00 63.98           H  
ATOM   3994  O   ARG A 258      27.226   5.259 -18.117  1.00 63.98           O  
ATOM   3995  CG  ARG A 258      24.731   6.734 -19.548  1.00 63.98           C  
ATOM   3996  HG2 ARG A 258      24.392   5.742 -19.845  1.00 63.98           H  
ATOM   3997  HG3 ARG A 258      25.802   6.817 -19.733  1.00 63.98           H  
ATOM   3998  CD  ARG A 258      24.008   7.796 -20.377  1.00 63.98           C  
ATOM   3999  HD2 ARG A 258      24.285   8.780 -20.000  1.00 63.98           H  
ATOM   4000  HD3 ARG A 258      22.933   7.663 -20.258  1.00 63.98           H  
ATOM   4001  NE  ARG A 258      24.378   7.687 -21.800  1.00 63.98           N  
ATOM   4002  HE  ARG A 258      24.946   6.891 -22.052  1.00 63.98           H  
ATOM   4003  NH1 ARG A 258      23.279   9.564 -22.523  1.00 63.98           N  
ATOM   4004 HH11 ARG A 258      23.012  10.200 -23.260  1.00 63.98           H  
ATOM   4005 HH12 ARG A 258      23.008   9.754 -21.569  1.00 63.98           H  
ATOM   4006  NH2 ARG A 258      24.425   8.315 -23.983  1.00 63.98           N  
ATOM   4007 HH21 ARG A 258      24.979   7.499 -24.197  1.00 63.98           H  
ATOM   4008 HH22 ARG A 258      24.145   8.944 -24.722  1.00 63.98           H  
ATOM   4009  CZ  ARG A 258      24.026   8.520 -22.759  1.00 63.98           C  
ATOM   4010  N   LYS A 259      27.320   6.790 -16.477  1.00 72.96           N  
ATOM   4011  H   LYS A 259      26.773   7.360 -15.848  1.00 72.96           H  
ATOM   4012  CA  LYS A 259      28.791   6.906 -16.452  1.00 72.96           C  
ATOM   4013  HA  LYS A 259      29.178   6.874 -17.471  1.00 72.96           H  
ATOM   4014  C   LYS A 259      29.463   5.747 -15.726  1.00 72.96           C  
ATOM   4015  CB  LYS A 259      29.212   8.220 -15.784  1.00 72.96           C  
ATOM   4016  HB2 LYS A 259      30.264   8.156 -15.506  1.00 72.96           H  
ATOM   4017  HB3 LYS A 259      28.630   8.361 -14.873  1.00 72.96           H  
ATOM   4018  O   LYS A 259      30.530   5.320 -16.153  1.00 72.96           O  
ATOM   4019  CG  LYS A 259      29.040   9.424 -16.714  1.00 72.96           C  
ATOM   4020  HG2 LYS A 259      28.017   9.465 -17.089  1.00 72.96           H  
ATOM   4021  HG3 LYS A 259      29.719   9.327 -17.561  1.00 72.96           H  
ATOM   4022  CD  LYS A 259      29.357  10.709 -15.945  1.00 72.96           C  
ATOM   4023  HD2 LYS A 259      30.395  10.688 -15.614  1.00 72.96           H  
ATOM   4024  HD3 LYS A 259      28.701  10.766 -15.076  1.00 72.96           H  
ATOM   4025  CE  LYS A 259      29.113  11.919 -16.847  1.00 72.96           C  
ATOM   4026  HE2 LYS A 259      28.090  11.864 -17.218  1.00 72.96           H  
ATOM   4027  HE3 LYS A 259      29.786  11.861 -17.703  1.00 72.96           H  
ATOM   4028  NZ  LYS A 259      29.315  13.187 -16.106  1.00 72.96           N  
ATOM   4029  HZ1 LYS A 259      29.123  13.976 -16.706  1.00 72.96           H  
ATOM   4030  HZ2 LYS A 259      30.261  13.249 -15.758  1.00 72.96           H  
ATOM   4031  HZ3 LYS A 259      28.674  13.225 -15.326  1.00 72.96           H  
ATOM   4032  N   LEU A 260      28.869   5.282 -14.629  1.00 66.88           N  
ATOM   4033  H   LEU A 260      28.006   5.709 -14.326  1.00 66.88           H  
ATOM   4034  CA  LEU A 260      29.426   4.202 -13.813  1.00 66.88           C  
ATOM   4035  HA  LEU A 260      30.499   4.356 -13.696  1.00 66.88           H  
ATOM   4036  C   LEU A 260      29.278   2.838 -14.488  1.00 66.88           C  
ATOM   4037  CB  LEU A 260      28.758   4.225 -12.428  1.00 66.88           C  
ATOM   4038  HB2 LEU A 260      29.001   3.302 -11.901  1.00 66.88           H  
ATOM   4039  HB3 LEU A 260      27.677   4.248 -12.563  1.00 66.88           H  
ATOM   4040  O   LEU A 260      30.135   1.978 -14.309  1.00 66.88           O  
ATOM   4041  CG  LEU A 260      29.195   5.418 -11.557  1.00 66.88           C  
ATOM   4042  HG  LEU A 260      29.104   6.346 -12.121  1.00 66.88           H  
ATOM   4043  CD1 LEU A 260      28.295   5.520 -10.326  1.00 66.88           C  
ATOM   4044 HD11 LEU A 260      28.596   6.368  -9.711  1.00 66.88           H  
ATOM   4045 HD12 LEU A 260      27.261   5.660 -10.643  1.00 66.88           H  
ATOM   4046 HD13 LEU A 260      28.365   4.603  -9.741  1.00 66.88           H  
ATOM   4047  CD2 LEU A 260      30.645   5.287 -11.080  1.00 66.88           C  
ATOM   4048 HD21 LEU A 260      31.329   5.306 -11.929  1.00 66.88           H  
ATOM   4049 HD22 LEU A 260      30.893   6.114 -10.416  1.00 66.88           H  
ATOM   4050 HD23 LEU A 260      30.773   4.347 -10.543  1.00 66.88           H  
ATOM   4051  N   HIS A 261      28.245   2.660 -15.314  1.00 61.96           N  
ATOM   4052  H   HIS A 261      27.527   3.368 -15.354  1.00 61.96           H  
ATOM   4053  CA  HIS A 261      28.005   1.402 -16.012  1.00 61.96           C  
ATOM   4054  HA  HIS A 261      28.887   0.767 -15.928  1.00 61.96           H  
ATOM   4055  C   HIS A 261      27.766   1.632 -17.513  1.00 61.96           C  
ATOM   4056  CB  HIS A 261      26.879   0.646 -15.300  1.00 61.96           C  
ATOM   4057  HB2 HIS A 261      25.930   1.162 -15.443  1.00 61.96           H  
ATOM   4058  HB3 HIS A 261      26.827  -0.351 -15.737  1.00 61.96           H  
ATOM   4059  O   HIS A 261      26.648   1.470 -17.993  1.00 61.96           O  
ATOM   4060  CG  HIS A 261      27.130   0.461 -13.829  1.00 61.96           C  
ATOM   4061  CD2 HIS A 261      26.580   1.186 -12.809  1.00 61.96           C  
ATOM   4062  HD2 HIS A 261      25.862   1.986 -12.916  1.00 61.96           H  
ATOM   4063  ND1 HIS A 261      28.012  -0.431 -13.266  1.00 61.96           N  
ATOM   4064  HD1 HIS A 261      28.591  -1.101 -13.752  1.00 61.96           H  
ATOM   4065  CE1 HIS A 261      27.982  -0.259 -11.935  1.00 61.96           C  
ATOM   4066  HE1 HIS A 261      28.565  -0.824 -11.222  1.00 61.96           H  
ATOM   4067  NE2 HIS A 261      27.130   0.726 -11.610  1.00 61.96           N  
ATOM   4068  N   PRO A 262      28.806   1.982 -18.297  1.00 57.82           N  
ATOM   4069  CA  PRO A 262      28.659   2.351 -19.711  1.00 57.82           C  
ATOM   4070  HA  PRO A 262      27.960   3.184 -19.792  1.00 57.82           H  
ATOM   4071  C   PRO A 262      28.131   1.213 -20.598  1.00 57.82           C  
ATOM   4072  CB  PRO A 262      30.052   2.823 -20.149  1.00 57.82           C  
ATOM   4073  HB2 PRO A 262      30.120   3.903 -20.017  1.00 57.82           H  
ATOM   4074  HB3 PRO A 262      30.274   2.556 -21.182  1.00 57.82           H  
ATOM   4075  O   PRO A 262      27.514   1.478 -21.628  1.00 57.82           O  
ATOM   4076  CG  PRO A 262      31.006   2.138 -19.171  1.00 57.82           C  
ATOM   4077  HG2 PRO A 262      31.930   2.702 -19.040  1.00 57.82           H  
ATOM   4078  HG3 PRO A 262      31.220   1.127 -19.517  1.00 57.82           H  
ATOM   4079  CD  PRO A 262      30.197   2.075 -17.881  1.00 57.82           C  
ATOM   4080  HD2 PRO A 262      30.506   1.213 -17.290  1.00 57.82           H  
ATOM   4081  HD3 PRO A 262      30.344   2.992 -17.310  1.00 57.82           H  
ATOM   4082  N   ASN A 263      28.328  -0.042 -20.180  1.00 58.92           N  
ATOM   4083  H   ASN A 263      28.868  -0.174 -19.337  1.00 58.92           H  
ATOM   4084  CA  ASN A 263      27.808  -1.234 -20.860  1.00 58.92           C  
ATOM   4085  HA  ASN A 263      27.736  -1.027 -21.928  1.00 58.92           H  
ATOM   4086  C   ASN A 263      26.392  -1.619 -20.395  1.00 58.92           C  
ATOM   4087  CB  ASN A 263      28.807  -2.387 -20.665  1.00 58.92           C  
ATOM   4088  HB2 ASN A 263      28.918  -2.596 -19.601  1.00 58.92           H  
ATOM   4089  HB3 ASN A 263      28.413  -3.283 -21.143  1.00 58.92           H  
ATOM   4090  O   ASN A 263      25.737  -2.435 -21.039  1.00 58.92           O  
ATOM   4091  CG  ASN A 263      30.173  -2.107 -21.269  1.00 58.92           C  
ATOM   4092  ND2 ASN A 263      31.194  -2.784 -20.800  1.00 58.92           N  
ATOM   4093 HD21 ASN A 263      31.067  -3.495 -20.094  1.00 58.92           H  
ATOM   4094 HD22 ASN A 263      32.092  -2.599 -21.225  1.00 58.92           H  
ATOM   4095  OD1 ASN A 263      30.354  -1.280 -22.145  1.00 58.92           O  
ATOM   4096  N   HIS A 264      25.900  -1.015 -19.309  1.00 55.90           N  
ATOM   4097  H   HIS A 264      26.443  -0.281 -18.877  1.00 55.90           H  
ATOM   4098  CA  HIS A 264      24.515  -1.122 -18.871  1.00 55.90           C  
ATOM   4099  HA  HIS A 264      24.025  -1.956 -19.374  1.00 55.90           H  
ATOM   4100  C   HIS A 264      23.790   0.160 -19.267  1.00 55.90           C  
ATOM   4101  CB  HIS A 264      24.426  -1.388 -17.365  1.00 55.90           C  
ATOM   4102  HB2 HIS A 264      25.101  -0.720 -16.831  1.00 55.90           H  
ATOM   4103  HB3 HIS A 264      23.417  -1.145 -17.031  1.00 55.90           H  
ATOM   4104  O   HIS A 264      23.784   1.159 -18.551  1.00 55.90           O  
ATOM   4105  CG  HIS A 264      24.686  -2.822 -16.990  1.00 55.90           C  
ATOM   4106  CD2 HIS A 264      25.888  -3.469 -16.909  1.00 55.90           C  
ATOM   4107  HD2 HIS A 264      26.859  -3.038 -17.103  1.00 55.90           H  
ATOM   4108  ND1 HIS A 264      23.714  -3.733 -16.660  1.00 55.90           N  
ATOM   4109  HD1 HIS A 264      22.794  -3.486 -16.323  1.00 55.90           H  
ATOM   4110  CE1 HIS A 264      24.307  -4.910 -16.413  1.00 55.90           C  
ATOM   4111  HE1 HIS A 264      23.808  -5.790 -16.036  1.00 55.90           H  
ATOM   4112  NE2 HIS A 264      25.636  -4.796 -16.552  1.00 55.90           N  
ATOM   4113  N   VAL A 265      23.129   0.127 -20.423  1.00 50.48           N  
ATOM   4114  H   VAL A 265      23.219  -0.699 -20.998  1.00 50.48           H  
ATOM   4115  CA  VAL A 265      22.168   1.163 -20.823  1.00 50.48           C  
ATOM   4116  HA  VAL A 265      22.607   2.138 -20.613  1.00 50.48           H  
ATOM   4117  C   VAL A 265      20.915   1.016 -19.944  1.00 50.48           C  
ATOM   4118  CB  VAL A 265      21.869   1.098 -22.338  1.00 50.48           C  
ATOM   4119  HB  VAL A 265      21.299   0.197 -22.563  1.00 50.48           H  
ATOM   4120  O   VAL A 265      19.889   0.513 -20.381  1.00 50.48           O  
ATOM   4121  CG1 VAL A 265      21.067   2.327 -22.790  1.00 50.48           C  
ATOM   4122 HG11 VAL A 265      21.626   3.240 -22.584  1.00 50.48           H  
ATOM   4123 HG12 VAL A 265      20.113   2.364 -22.263  1.00 50.48           H  
ATOM   4124 HG13 VAL A 265      20.858   2.259 -23.857  1.00 50.48           H  
ATOM   4125  CG2 VAL A 265      23.158   1.063 -23.175  1.00 50.48           C  
ATOM   4126 HG21 VAL A 265      23.795   1.910 -22.923  1.00 50.48           H  
ATOM   4127 HG22 VAL A 265      22.912   1.096 -24.237  1.00 50.48           H  
ATOM   4128 HG23 VAL A 265      23.707   0.140 -22.989  1.00 50.48           H  
ATOM   4129  N   GLY A 266      21.046   1.339 -18.654  1.00 51.86           N  
ATOM   4130  H   GLY A 266      21.961   1.639 -18.349  1.00 51.86           H  
ATOM   4131  CA  GLY A 266      19.999   1.222 -17.636  1.00 51.86           C  
ATOM   4132  HA2 GLY A 266      20.263   1.861 -16.794  1.00 51.86           H  
ATOM   4133  HA3 GLY A 266      19.064   1.594 -18.053  1.00 51.86           H  
ATOM   4134  C   GLY A 266      19.746  -0.188 -17.075  1.00 51.86           C  
ATOM   4135  O   GLY A 266      18.934  -0.326 -16.168  1.00 51.86           O  
ATOM   4136  N   GLY A 267      20.411  -1.242 -17.562  1.00 43.97           N  
ATOM   4137  H   GLY A 267      21.055  -1.091 -18.324  1.00 43.97           H  
ATOM   4138  CA  GLY A 267      20.191  -2.608 -17.064  1.00 43.97           C  
ATOM   4139  HA2 GLY A 267      20.787  -3.311 -17.646  1.00 43.97           H  
ATOM   4140  HA3 GLY A 267      19.141  -2.865 -17.200  1.00 43.97           H  
ATOM   4141  C   GLY A 267      20.557  -2.776 -15.582  1.00 43.97           C  
ATOM   4142  O   GLY A 267      21.642  -2.372 -15.172  1.00 43.97           O  
ATOM   4143  N   TYR A 268      19.676  -3.404 -14.800  1.00 48.07           N  
ATOM   4144  H   TYR A 268      18.806  -3.704 -15.214  1.00 48.07           H  
ATOM   4145  CA  TYR A 268      19.890  -3.744 -13.387  1.00 48.07           C  
ATOM   4146  HA  TYR A 268      20.053  -2.823 -12.828  1.00 48.07           H  
ATOM   4147  C   TYR A 268      21.118  -4.653 -13.195  1.00 48.07           C  
ATOM   4148  CB  TYR A 268      18.603  -4.413 -12.870  1.00 48.07           C  
ATOM   4149  HB2 TYR A 268      18.377  -5.268 -13.507  1.00 48.07           H  
ATOM   4150  HB3 TYR A 268      17.779  -3.708 -12.980  1.00 48.07           H  
ATOM   4151  O   TYR A 268      21.313  -5.603 -13.954  1.00 48.07           O  
ATOM   4152  CG  TYR A 268      18.626  -4.881 -11.426  1.00 48.07           C  
ATOM   4153  CD1 TYR A 268      18.689  -6.256 -11.134  1.00 48.07           C  
ATOM   4154  HD1 TYR A 268      18.735  -6.979 -11.934  1.00 48.07           H  
ATOM   4155  CD2 TYR A 268      18.541  -3.945 -10.376  1.00 48.07           C  
ATOM   4156  HD2 TYR A 268      18.484  -2.889 -10.599  1.00 48.07           H  
ATOM   4157  CE1 TYR A 268      18.663  -6.690  -9.795  1.00 48.07           C  
ATOM   4158  HE1 TYR A 268      18.670  -7.742  -9.553  1.00 48.07           H  
ATOM   4159  CE2 TYR A 268      18.553  -4.378  -9.034  1.00 48.07           C  
ATOM   4160  HE2 TYR A 268      18.524  -3.662  -8.226  1.00 48.07           H  
ATOM   4161  OH  TYR A 268      18.653  -6.205  -7.459  1.00 48.07           O  
ATOM   4162  HH  TYR A 268      18.750  -5.494  -6.821  1.00 48.07           H  
ATOM   4163  CZ  TYR A 268      18.623  -5.757  -8.742  1.00 48.07           C  
ATOM   4164  N   ILE A 269      21.926  -4.377 -12.168  1.00 52.95           N  
ATOM   4165  H   ILE A 269      21.682  -3.607 -11.562  1.00 52.95           H  
ATOM   4166  CA  ILE A 269      22.984  -5.271 -11.682  1.00 52.95           C  
ATOM   4167  HA  ILE A 269      23.194  -6.038 -12.427  1.00 52.95           H  
ATOM   4168  C   ILE A 269      22.429  -5.947 -10.429  1.00 52.95           C  
ATOM   4169  CB  ILE A 269      24.300  -4.501 -11.410  1.00 52.95           C  
ATOM   4170  HB  ILE A 269      24.099  -3.715 -10.682  1.00 52.95           H  
ATOM   4171  O   ILE A 269      22.061  -5.261  -9.477  1.00 52.95           O  
ATOM   4172  CG1 ILE A 269      24.808  -3.846 -12.717  1.00 52.95           C  
ATOM   4173 HG12 ILE A 269      24.013  -3.244 -13.158  1.00 52.95           H  
ATOM   4174 HG13 ILE A 269      25.070  -4.626 -13.432  1.00 52.95           H  
ATOM   4175  CG2 ILE A 269      25.373  -5.443 -10.828  1.00 52.95           C  
ATOM   4176 HG21 ILE A 269      26.279  -4.887 -10.585  1.00 52.95           H  
ATOM   4177 HG22 ILE A 269      25.023  -5.893  -9.898  1.00 52.95           H  
ATOM   4178 HG23 ILE A 269      25.617  -6.233 -11.537  1.00 52.95           H  
ATOM   4179  CD1 ILE A 269      26.012  -2.921 -12.532  1.00 52.95           C  
ATOM   4180 HD11 ILE A 269      25.781  -2.157 -11.790  1.00 52.95           H  
ATOM   4181 HD12 ILE A 269      26.893  -3.485 -12.225  1.00 52.95           H  
ATOM   4182 HD13 ILE A 269      26.223  -2.444 -13.489  1.00 52.95           H  
ATOM   4183  N   LYS A 270      22.334  -7.281 -10.439  1.00 46.41           N  
ATOM   4184  H   LYS A 270      22.689  -7.777 -11.244  1.00 46.41           H  
ATOM   4185  CA  LYS A 270      21.965  -8.055  -9.247  1.00 46.41           C  
ATOM   4186  HA  LYS A 270      21.035  -7.665  -8.834  1.00 46.41           H  
ATOM   4187  C   LYS A 270      23.037  -7.867  -8.174  1.00 46.41           C  
ATOM   4188  CB  LYS A 270      21.796  -9.551  -9.590  1.00 46.41           C  
ATOM   4189  HB2 LYS A 270      21.946 -10.136  -8.682  1.00 46.41           H  
ATOM   4190  HB3 LYS A 270      22.557  -9.854 -10.310  1.00 46.41           H  
ATOM   4191  O   LYS A 270      24.211  -8.138  -8.432  1.00 46.41           O  
ATOM   4192  CG  LYS A 270      20.396  -9.875 -10.131  1.00 46.41           C  
ATOM   4193  HG2 LYS A 270      19.671  -9.639  -9.351  1.00 46.41           H  
ATOM   4194  HG3 LYS A 270      20.196  -9.260 -11.008  1.00 46.41           H  
ATOM   4195  CD  LYS A 270      20.224 -11.357 -10.500  1.00 46.41           C  
ATOM   4196  HD2 LYS A 270      20.455 -11.973  -9.631  1.00 46.41           H  
ATOM   4197  HD3 LYS A 270      20.910 -11.606 -11.309  1.00 46.41           H  
ATOM   4198  CE  LYS A 270      18.769 -11.597 -10.941  1.00 46.41           C  
ATOM   4199  HE2 LYS A 270      18.546 -10.926 -11.770  1.00 46.41           H  
ATOM   4200  HE3 LYS A 270      18.108 -11.327 -10.117  1.00 46.41           H  
ATOM   4201  NZ  LYS A 270      18.513 -13.000 -11.352  1.00 46.41           N  
ATOM   4202  HZ1 LYS A 270      17.552 -13.100 -11.649  1.00 46.41           H  
ATOM   4203  HZ2 LYS A 270      18.676 -13.635 -10.584  1.00 46.41           H  
ATOM   4204  HZ3 LYS A 270      19.101 -13.255 -12.132  1.00 46.41           H  
ATOM   4205  N   ASP A 271      22.627  -7.473  -6.971  1.00 45.20           N  
ATOM   4206  H   ASP A 271      21.666  -7.193  -6.838  1.00 45.20           H  
ATOM   4207  CA  ASP A 271      23.501  -7.521  -5.799  1.00 45.20           C  
ATOM   4208  HA  ASP A 271      24.369  -6.887  -5.980  1.00 45.20           H  
ATOM   4209  C   ASP A 271      23.995  -8.967  -5.607  1.00 45.20           C  
ATOM   4210  CB  ASP A 271      22.772  -7.002  -4.542  1.00 45.20           C  
ATOM   4211  HB2 ASP A 271      21.773  -7.436  -4.500  1.00 45.20           H  
ATOM   4212  HB3 ASP A 271      23.319  -7.345  -3.664  1.00 45.20           H  
ATOM   4213  O   ASP A 271      23.198  -9.900  -5.498  1.00 45.20           O  
ATOM   4214  CG  ASP A 271      22.680  -5.471  -4.455  1.00 45.20           C  
ATOM   4215  OD1 ASP A 271      23.569  -4.795  -5.018  1.00 45.20           O  
ATOM   4216  OD2 ASP A 271      21.732  -4.988  -3.798  1.00 45.20           O  
ATOM   4217  N   GLY A 272      25.319  -9.162  -5.615  1.00 52.09           N  
ATOM   4218  H   GLY A 272      25.908  -8.351  -5.738  1.00 52.09           H  
ATOM   4219  CA  GLY A 272      25.962 -10.464  -5.385  1.00 52.09           C  
ATOM   4220  HA2 GLY A 272      26.771 -10.320  -4.669  1.00 52.09           H  
ATOM   4221  HA3 GLY A 272      25.246 -11.149  -4.932  1.00 52.09           H  
ATOM   4222  C   GLY A 272      26.559 -11.169  -6.611  1.00 52.09           C  
ATOM   4223  O   GLY A 272      27.122 -12.248  -6.450  1.00 52.09           O  
ATOM   4224  N   GLN A 273      26.500 -10.582  -7.813  1.00 43.62           N  
ATOM   4225  H   GLN A 273      25.968  -9.729  -7.903  1.00 43.62           H  
ATOM   4226  CA  GLN A 273      27.194 -11.096  -9.009  1.00 43.62           C  
ATOM   4227  HA  GLN A 273      27.778 -11.974  -8.734  1.00 43.62           H  
ATOM   4228  C   GLN A 273      28.229 -10.094  -9.540  1.00 43.62           C  
ATOM   4229  CB  GLN A 273      26.192 -11.551 -10.084  1.00 43.62           C  
ATOM   4230  HB2 GLN A 273      26.737 -11.766 -11.004  1.00 43.62           H  
ATOM   4231  HB3 GLN A 273      25.479 -10.751 -10.283  1.00 43.62           H  
ATOM   4232  O   GLN A 273      28.177  -9.662 -10.686  1.00 43.62           O  
ATOM   4233  CG  GLN A 273      25.446 -12.830  -9.683  1.00 43.62           C  
ATOM   4234  HG2 GLN A 273      26.177 -13.588  -9.400  1.00 43.62           H  
ATOM   4235  HG3 GLN A 273      24.809 -12.632  -8.822  1.00 43.62           H  
ATOM   4236  CD  GLN A 273      24.582 -13.377 -10.815  1.00 43.62           C  
ATOM   4237  NE2 GLN A 273      24.437 -14.680 -10.916  1.00 43.62           N  
ATOM   4238 HE21 GLN A 273      23.950 -15.008 -11.738  1.00 43.62           H  
ATOM   4239 HE22 GLN A 273      24.968 -15.290 -10.310  1.00 43.62           H  
ATOM   4240  OE1 GLN A 273      23.995 -12.668 -11.617  1.00 43.62           O  
ATOM   4241  N   SER A 274      29.189  -9.716  -8.697  1.00 43.60           N  
ATOM   4242  H   SER A 274      29.143 -10.032  -7.739  1.00 43.60           H  
ATOM   4243  CA  SER A 274      30.461  -9.152  -9.153  1.00 43.60           C  
ATOM   4244  HA  SER A 274      30.421  -8.963 -10.226  1.00 43.60           H  
ATOM   4245  C   SER A 274      31.558 -10.190  -8.924  1.00 43.60           C  
ATOM   4246  CB  SER A 274      30.752  -7.799  -8.491  1.00 43.60           C  
ATOM   4247  HB2 SER A 274      31.695  -7.407  -8.872  1.00 43.60           H  
ATOM   4248  HB3 SER A 274      29.955  -7.098  -8.742  1.00 43.60           H  
ATOM   4249  O   SER A 274      32.215 -10.204  -7.882  1.00 43.60           O  
ATOM   4250  OG  SER A 274      30.832  -7.929  -7.087  1.00 43.60           O  
ATOM   4251  HG  SER A 274      31.506  -8.588  -6.907  1.00 43.60           H  
ATOM   4252  N   GLU A 275      31.747 -11.083  -9.895  1.00 44.45           N  
ATOM   4253  H   GLU A 275      31.144 -11.055 -10.704  1.00 44.45           H  
ATOM   4254  CA  GLU A 275      32.961 -11.897 -10.009  1.00 44.45           C  
ATOM   4255  HA  GLU A 275      33.252 -12.258  -9.022  1.00 44.45           H  
ATOM   4256  C   GLU A 275      34.107 -11.014 -10.529  1.00 44.45           C  
ATOM   4257  CB  GLU A 275      32.742 -13.124 -10.916  1.00 44.45           C  
ATOM   4258  HB2 GLU A 275      33.711 -13.597 -11.080  1.00 44.45           H  
ATOM   4259  HB3 GLU A 275      32.346 -12.795 -11.877  1.00 44.45           H  
ATOM   4260  O   GLU A 275      34.585 -11.195 -11.637  1.00 44.45           O  
ATOM   4261  CG  GLU A 275      31.809 -14.184 -10.316  1.00 44.45           C  
ATOM   4262  HG2 GLU A 275      32.153 -14.413  -9.307  1.00 44.45           H  
ATOM   4263  HG3 GLU A 275      30.803 -13.770 -10.243  1.00 44.45           H  
ATOM   4264  CD  GLU A 275      31.769 -15.485 -11.143  1.00 44.45           C  
ATOM   4265  OE1 GLU A 275      31.299 -16.501 -10.582  1.00 44.45           O  
ATOM   4266  OE2 GLU A 275      32.194 -15.472 -12.321  1.00 44.45           O  
ATOM   4267  N   GLU A 276      34.526 -10.006  -9.761  1.00 47.25           N  
ATOM   4268  H   GLU A 276      34.028  -9.817  -8.903  1.00 47.25           H  
ATOM   4269  CA  GLU A 276      35.752  -9.254 -10.053  1.00 47.25           C  
ATOM   4270  HA  GLU A 276      36.508  -9.990 -10.327  1.00 47.25           H  
ATOM   4271  C   GLU A 276      36.278  -8.555  -8.787  1.00 47.25           C  
ATOM   4272  CB  GLU A 276      35.586  -8.323 -11.284  1.00 47.25           C  
ATOM   4273  HB2 GLU A 276      35.788  -7.287 -11.012  1.00 47.25           H  
ATOM   4274  HB3 GLU A 276      34.564  -8.379 -11.658  1.00 47.25           H  
ATOM   4275  O   GLU A 276      35.977  -7.407  -8.485  1.00 47.25           O  
ATOM   4276  CG  GLU A 276      36.563  -8.741 -12.407  1.00 47.25           C  
ATOM   4277  HG2 GLU A 276      37.578  -8.566 -12.051  1.00 47.25           H  
ATOM   4278  HG3 GLU A 276      36.472  -9.811 -12.594  1.00 47.25           H  
ATOM   4279  CD  GLU A 276      36.369  -7.997 -13.741  1.00 47.25           C  
ATOM   4280  OE1 GLU A 276      36.991  -8.440 -14.737  1.00 47.25           O  
ATOM   4281  OE2 GLU A 276      35.671  -6.958 -13.762  1.00 47.25           O  
ATOM   4282  N   GLY A 277      37.065  -9.313  -8.017  1.00 34.84           N  
ATOM   4283  H   GLY A 277      37.072 -10.295  -8.252  1.00 34.84           H  
ATOM   4284  CA  GLY A 277      38.227  -8.829  -7.267  1.00 34.84           C  
ATOM   4285  HA2 GLY A 277      38.621  -9.662  -6.685  1.00 34.84           H  
ATOM   4286  HA3 GLY A 277      38.991  -8.539  -7.988  1.00 34.84           H  
ATOM   4287  C   GLY A 277      38.051  -7.652  -6.305  1.00 34.84           C  
ATOM   4288  O   GLY A 277      38.688  -6.620  -6.506  1.00 34.84           O  
ATOM   4289  N   ASP A 278      37.359  -7.848  -5.179  1.00 43.09           N  
ATOM   4290  H   ASP A 278      36.784  -8.672  -5.075  1.00 43.09           H  
ATOM   4291  CA  ASP A 278      37.554  -6.979  -4.011  1.00 43.09           C  
ATOM   4292  HA  ASP A 278      37.646  -5.957  -4.379  1.00 43.09           H  
ATOM   4293  C   ASP A 278      38.879  -7.336  -3.308  1.00 43.09           C  
ATOM   4294  CB  ASP A 278      36.333  -6.980  -3.076  1.00 43.09           C  
ATOM   4295  HB2 ASP A 278      35.432  -6.859  -3.676  1.00 43.09           H  
ATOM   4296  HB3 ASP A 278      36.269  -7.936  -2.556  1.00 43.09           H  
ATOM   4297  O   ASP A 278      38.957  -8.148  -2.383  1.00 43.09           O  
ATOM   4298  CG  ASP A 278      36.386  -5.828  -2.056  1.00 43.09           C  
ATOM   4299  OD1 ASP A 278      37.174  -4.878  -2.280  1.00 43.09           O  
ATOM   4300  OD2 ASP A 278      35.633  -5.906  -1.063  1.00 43.09           O  
ATOM   4301  N   ARG A 279      39.980  -6.777  -3.822  1.00 36.69           N  
ATOM   4302  H   ARG A 279      39.829  -6.184  -4.625  1.00 36.69           H  
ATOM   4303  CA  ARG A 279      41.251  -6.677  -3.094  1.00 36.69           C  
ATOM   4304  HA  ARG A 279      41.362  -7.532  -2.428  1.00 36.69           H  
ATOM   4305  C   ARG A 279      41.180  -5.426  -2.224  1.00 36.69           C  
ATOM   4306  CB  ARG A 279      42.446  -6.612  -4.061  1.00 36.69           C  
ATOM   4307  HB2 ARG A 279      43.307  -6.230  -3.512  1.00 36.69           H  
ATOM   4308  HB3 ARG A 279      42.221  -5.912  -4.865  1.00 36.69           H  
ATOM   4309  O   ARG A 279      41.608  -4.359  -2.658  1.00 36.69           O  
ATOM   4310  CG  ARG A 279      42.836  -7.970  -4.653  1.00 36.69           C  
ATOM   4311  HG2 ARG A 279      42.012  -8.361  -5.248  1.00 36.69           H  
ATOM   4312  HG3 ARG A 279      43.062  -8.666  -3.844  1.00 36.69           H  
ATOM   4313  CD  ARG A 279      44.076  -7.783  -5.537  1.00 36.69           C  
ATOM   4314  HD2 ARG A 279      43.809  -7.106  -6.349  1.00 36.69           H  
ATOM   4315  HD3 ARG A 279      44.868  -7.326  -4.944  1.00 36.69           H  
ATOM   4316  NE  ARG A 279      44.559  -9.064  -6.087  1.00 36.69           N  
ATOM   4317  HE  ARG A 279      44.206  -9.901  -5.646  1.00 36.69           H  
ATOM   4318  NH1 ARG A 279      45.848  -8.194  -7.775  1.00 36.69           N  
ATOM   4319 HH11 ARG A 279      46.429  -8.324  -8.591  1.00 36.69           H  
ATOM   4320 HH12 ARG A 279      45.553  -7.268  -7.499  1.00 36.69           H  
ATOM   4321  NH2 ARG A 279      45.711 -10.406  -7.521  1.00 36.69           N  
ATOM   4322 HH21 ARG A 279      45.328 -11.219  -7.061  1.00 36.69           H  
ATOM   4323 HH22 ARG A 279      46.301 -10.520  -8.333  1.00 36.69           H  
ATOM   4324  CZ  ARG A 279      45.368  -9.214  -7.119  1.00 36.69           C  
ATOM   4325  N   GLY A 280      40.690  -5.557  -0.994  1.00 33.04           N  
ATOM   4326  H   GLY A 280      40.159  -6.387  -0.775  1.00 33.04           H  
ATOM   4327  CA  GLY A 280      40.578  -4.396  -0.117  1.00 33.04           C  
ATOM   4328  HA2 GLY A 280      41.454  -3.758  -0.231  1.00 33.04           H  
ATOM   4329  HA3 GLY A 280      39.712  -3.820  -0.442  1.00 33.04           H  
ATOM   4330  C   GLY A 280      40.383  -4.697   1.364  1.00 33.04           C  
ATOM   4331  O   GLY A 280      39.267  -4.775   1.843  1.00 33.04           O  
ATOM   4332  N   VAL A 281      41.498  -4.670   2.102  1.00 37.90           N  
ATOM   4333  H   VAL A 281      42.357  -4.634   1.573  1.00 37.90           H  
ATOM   4334  CA  VAL A 281      41.590  -4.293   3.528  1.00 37.90           C  
ATOM   4335  HA  VAL A 281      42.656  -4.158   3.714  1.00 37.90           H  
ATOM   4336  C   VAL A 281      41.130  -5.345   4.554  1.00 37.90           C  
ATOM   4337  CB  VAL A 281      40.958  -2.899   3.784  1.00 37.90           C  
ATOM   4338  HB  VAL A 281      39.874  -2.987   3.860  1.00 37.90           H  
ATOM   4339  O   VAL A 281      40.023  -5.308   5.080  1.00 37.90           O  
ATOM   4340  CG1 VAL A 281      41.498  -2.309   5.094  1.00 37.90           C  
ATOM   4341 HG11 VAL A 281      41.241  -2.963   5.927  1.00 37.90           H  
ATOM   4342 HG12 VAL A 281      41.033  -1.340   5.277  1.00 37.90           H  
ATOM   4343 HG13 VAL A 281      42.580  -2.186   5.043  1.00 37.90           H  
ATOM   4344  CG2 VAL A 281      41.272  -1.871   2.681  1.00 37.90           C  
ATOM   4345 HG21 VAL A 281      40.725  -2.108   1.768  1.00 37.90           H  
ATOM   4346 HG22 VAL A 281      42.342  -1.845   2.476  1.00 37.90           H  
ATOM   4347 HG23 VAL A 281      40.942  -0.880   2.994  1.00 37.90           H  
ATOM   4348  N   GLY A 282      42.053  -6.228   4.953  1.00 41.02           N  
ATOM   4349  H   GLY A 282      42.933  -6.277   4.460  1.00 41.02           H  
ATOM   4350  CA  GLY A 282      41.850  -7.126   6.092  1.00 41.02           C  
ATOM   4351  HA2 GLY A 282      41.234  -6.634   6.845  1.00 41.02           H  
ATOM   4352  HA3 GLY A 282      41.304  -8.005   5.748  1.00 41.02           H  
ATOM   4353  C   GLY A 282      43.150  -7.604   6.740  1.00 41.02           C  
ATOM   4354  O   GLY A 282      43.798  -8.504   6.229  1.00 41.02           O  
ATOM   4355  N   ALA A 283      43.464  -7.014   7.895  1.00 47.55           N  
ATOM   4356  H   ALA A 283      42.876  -6.233   8.149  1.00 47.55           H  
ATOM   4357  CA  ALA A 283      44.301  -7.543   8.977  1.00 47.55           C  
ATOM   4358  HA  ALA A 283      44.297  -6.772   9.748  1.00 47.55           H  
ATOM   4359  C   ALA A 283      45.800  -7.809   8.705  1.00 47.55           C  
ATOM   4360  CB  ALA A 283      43.572  -8.731   9.615  1.00 47.55           C  
ATOM   4361  HB1 ALA A 283      42.557  -8.450   9.895  1.00 47.55           H  
ATOM   4362  HB2 ALA A 283      44.113  -9.052  10.505  1.00 47.55           H  
ATOM   4363  HB3 ALA A 283      43.538  -9.563   8.911  1.00 47.55           H  
ATOM   4364  O   ALA A 283      46.243  -8.928   8.464  1.00 47.55           O  
ATOM   4365  N   ASP A 284      46.594  -6.764   8.942  1.00 42.09           N  
ATOM   4366  H   ASP A 284      46.150  -5.866   9.067  1.00 42.09           H  
ATOM   4367  CA  ASP A 284      47.915  -6.878   9.564  1.00 42.09           C  
ATOM   4368  HA  ASP A 284      48.598  -7.411   8.903  1.00 42.09           H  
ATOM   4369  C   ASP A 284      47.795  -7.631  10.906  1.00 42.09           C  
ATOM   4370  CB  ASP A 284      48.430  -5.439   9.774  1.00 42.09           C  
ATOM   4371  HB2 ASP A 284      47.699  -4.884  10.363  1.00 42.09           H  
ATOM   4372  HB3 ASP A 284      48.508  -4.953   8.801  1.00 42.09           H  
ATOM   4373  O   ASP A 284      47.076  -7.177  11.802  1.00 42.09           O  
ATOM   4374  CG  ASP A 284      49.793  -5.346  10.466  1.00 42.09           C  
ATOM   4375  OD1 ASP A 284      50.554  -6.337  10.386  1.00 42.09           O  
ATOM   4376  OD2 ASP A 284      50.052  -4.283  11.072  1.00 42.09           O  
ATOM   4377  N   ARG A 285      48.434  -8.806  11.024  1.00 49.55           N  
ATOM   4378  H   ARG A 285      48.874  -9.149  10.182  1.00 49.55           H  
ATOM   4379  CA  ARG A 285      48.771  -9.481  12.294  1.00 49.55           C  
ATOM   4380  HA  ARG A 285      49.297  -8.751  12.909  1.00 49.55           H  
ATOM   4381  C   ARG A 285      49.747 -10.649  12.065  1.00 49.55           C  
ATOM   4382  CB  ARG A 285      47.501  -9.934  13.061  1.00 49.55           C  
ATOM   4383  HB2 ARG A 285      47.602 -10.965  13.401  1.00 49.55           H  
ATOM   4384  HB3 ARG A 285      46.637  -9.890  12.398  1.00 49.55           H  
ATOM   4385  O   ARG A 285      49.343 -11.781  11.842  1.00 49.55           O  
ATOM   4386  CG  ARG A 285      47.249  -9.060  14.304  1.00 49.55           C  
ATOM   4387  HG2 ARG A 285      48.059  -9.210  15.018  1.00 49.55           H  
ATOM   4388  HG3 ARG A 285      47.235  -8.004  14.033  1.00 49.55           H  
ATOM   4389  CD  ARG A 285      45.918  -9.415  14.969  1.00 49.55           C  
ATOM   4390  HD2 ARG A 285      46.015 -10.392  15.442  1.00 49.55           H  
ATOM   4391  HD3 ARG A 285      45.150  -9.472  14.198  1.00 49.55           H  
ATOM   4392  NE  ARG A 285      45.521  -8.387  15.952  1.00 49.55           N  
ATOM   4393  HE  ARG A 285      45.980  -7.492  15.857  1.00 49.55           H  
ATOM   4394  NH1 ARG A 285      43.902  -9.603  17.027  1.00 49.55           N  
ATOM   4395 HH11 ARG A 285      43.178  -9.682  17.727  1.00 49.55           H  
ATOM   4396 HH12 ARG A 285      44.115 -10.382  16.420  1.00 49.55           H  
ATOM   4397  NH2 ARG A 285      44.259  -7.479  17.616  1.00 49.55           N  
ATOM   4398 HH21 ARG A 285      43.520  -7.562  18.299  1.00 49.55           H  
ATOM   4399 HH22 ARG A 285      44.742  -6.601  17.495  1.00 49.55           H  
ATOM   4400  CZ  ARG A 285      44.568  -8.494  16.858  1.00 49.55           C  
ATOM   4401  N   GLY A 286      51.036 -10.336  12.196  1.00 43.83           N  
ATOM   4402  H   GLY A 286      51.237  -9.355  12.062  1.00 43.83           H  
ATOM   4403  CA  GLY A 286      51.961 -11.033  13.101  1.00 43.83           C  
ATOM   4404  HA2 GLY A 286      52.835 -10.396  13.233  1.00 43.83           H  
ATOM   4405  HA3 GLY A 286      51.479 -11.098  14.077  1.00 43.83           H  
ATOM   4406  C   GLY A 286      52.451 -12.453  12.776  1.00 43.83           C  
ATOM   4407  O   GLY A 286      51.743 -13.427  13.004  1.00 43.83           O  
ATOM   4408  N   GLY A 287      53.759 -12.546  12.489  1.00 47.49           N  
ATOM   4409  H   GLY A 287      54.212 -11.703  12.169  1.00 47.49           H  
ATOM   4410  CA  GLY A 287      54.642 -13.563  13.086  1.00 47.49           C  
ATOM   4411  HA2 GLY A 287      55.309 -13.074  13.796  1.00 47.49           H  
ATOM   4412  HA3 GLY A 287      54.038 -14.263  13.664  1.00 47.49           H  
ATOM   4413  C   GLY A 287      55.478 -14.414  12.117  1.00 47.49           C  
ATOM   4414  O   GLY A 287      54.917 -15.286  11.459  1.00 47.49           O  
ATOM   4415  N   PRO A 288      56.820 -14.263  12.081  1.00 42.75           N  
ATOM   4416  CA  PRO A 288      57.714 -15.301  11.585  1.00 42.75           C  
ATOM   4417  HA  PRO A 288      57.238 -15.881  10.793  1.00 42.75           H  
ATOM   4418  C   PRO A 288      58.102 -16.233  12.744  1.00 42.75           C  
ATOM   4419  CB  PRO A 288      58.904 -14.544  11.000  1.00 42.75           C  
ATOM   4420  HB2 PRO A 288      59.818 -15.138  11.020  1.00 42.75           H  
ATOM   4421  HB3 PRO A 288      58.669 -14.240   9.980  1.00 42.75           H  
ATOM   4422  O   PRO A 288      58.640 -15.789  13.756  1.00 42.75           O  
ATOM   4423  CG  PRO A 288      59.011 -13.299  11.887  1.00 42.75           C  
ATOM   4424  HG2 PRO A 288      59.736 -13.475  12.682  1.00 42.75           H  
ATOM   4425  HG3 PRO A 288      59.304 -12.428  11.301  1.00 42.75           H  
ATOM   4426  CD  PRO A 288      57.615 -13.114  12.503  1.00 42.75           C  
ATOM   4427  HD2 PRO A 288      57.691 -13.086  13.590  1.00 42.75           H  
ATOM   4428  HD3 PRO A 288      57.165 -12.193  12.133  1.00 42.75           H  
ATOM   4429  N   GLY A 289      57.795 -17.522  12.603  1.00 51.43           N  
ATOM   4430  H   GLY A 289      57.324 -17.812  11.758  1.00 51.43           H  
ATOM   4431  CA  GLY A 289      58.199 -18.575  13.530  1.00 51.43           C  
ATOM   4432  HA2 GLY A 289      57.327 -19.166  13.808  1.00 51.43           H  
ATOM   4433  HA3 GLY A 289      58.626 -18.149  14.438  1.00 51.43           H  
ATOM   4434  C   GLY A 289      59.224 -19.508  12.892  1.00 51.43           C  
ATOM   4435  O   GLY A 289      58.841 -20.502  12.280  1.00 51.43           O  
ATOM   4436  N   THR A 290      60.499 -19.168  13.074  1.00 43.49           N  
ATOM   4437  H   THR A 290      60.675 -18.251  13.458  1.00 43.49           H  
ATOM   4438  CA  THR A 290      61.634 -20.079  13.313  1.00 43.49           C  
ATOM   4439  HA  THR A 290      61.281 -21.033  13.706  1.00 43.49           H  
ATOM   4440  C   THR A 290      62.491 -19.445  14.389  1.00 43.49           C  
ATOM   4441  CB  THR A 290      62.538 -20.335  12.108  1.00 43.49           C  
ATOM   4442  HB  THR A 290      63.447 -20.824  12.458  1.00 43.49           H  
ATOM   4443  O   THR A 290      62.686 -18.212  14.277  1.00 43.49           O  
ATOM   4444  CG2 THR A 290      61.895 -21.243  11.065  1.00 43.49           C  
ATOM   4445 HG21 THR A 290      62.611 -21.438  10.266  1.00 43.49           H  
ATOM   4446 HG22 THR A 290      61.604 -22.185  11.529  1.00 43.49           H  
ATOM   4447 HG23 THR A 290      61.012 -20.758  10.649  1.00 43.49           H  
ATOM   4448  OG1 THR A 290      62.888 -19.102  11.531  1.00 43.49           O  
ATOM   4449  HG1 THR A 290      62.963 -18.514  12.287  1.00 43.49           H  
ATOM   4450  OXT THR A 290      62.920 -20.203  15.277  1.00 43.49           O  
TER    4451      THR A 290                                                       
END   
