# Supplementary material for: Plant virus movement proteins originated from jelly-roll capsid proteins
Source: PLoS Biol. 2023 Jun 15;21(6):e3002157. doi: 10.1371/journal.pbio.3002157 (PMC10306228; doi:10.1371/journal.pbio.3002157)
Supplement: S2 Data — (ZIP) [file pbio.3002157.s007.zip › S2_Data/YP_081449_CRLV.pdb]

ATOM      1  N   MET A   1     -38.037  -7.130  35.153  1.00 35.29           N  
ATOM      2  H   MET A   1     -38.132  -6.695  36.059  1.00 35.29           H  
ATOM      3  H2  MET A   1     -38.873  -7.652  34.933  1.00 35.29           H  
ATOM      4  H3  MET A   1     -37.909  -6.424  34.442  1.00 35.29           H  
ATOM      5  CA  MET A   1     -36.894  -8.061  35.142  1.00 35.29           C  
ATOM      6  HA  MET A   1     -35.955  -7.528  35.288  1.00 35.29           H  
ATOM      7  C   MET A   1     -36.893  -8.697  33.770  1.00 35.29           C  
ATOM      8  CB  MET A   1     -37.032  -9.159  36.216  1.00 35.29           C  
ATOM      9  HB2 MET A   1     -37.914  -9.761  35.996  1.00 35.29           H  
ATOM     10  HB3 MET A   1     -36.161  -9.813  36.168  1.00 35.29           H  
ATOM     11  O   MET A   1     -37.888  -9.330  33.440  1.00 35.29           O  
ATOM     12  CG  MET A   1     -37.176  -8.633  37.650  1.00 35.29           C  
ATOM     13  HG2 MET A   1     -36.239  -8.178  37.969  1.00 35.29           H  
ATOM     14  HG3 MET A   1     -37.961  -7.877  37.680  1.00 35.29           H  
ATOM     15  SD  MET A   1     -37.633  -9.940  38.816  1.00 35.29           S  
ATOM     16  CE  MET A   1     -38.182  -8.963  40.241  1.00 35.29           C  
ATOM     17  HE1 MET A   1     -38.486  -9.637  41.042  1.00 35.29           H  
ATOM     18  HE2 MET A   1     -39.028  -8.337  39.958  1.00 35.29           H  
ATOM     19  HE3 MET A   1     -37.362  -8.338  40.594  1.00 35.29           H  
ATOM     20  N   GLU A   2     -35.860  -8.491  32.960  1.00 36.47           N  
ATOM     21  H   GLU A   2     -35.054  -7.969  33.274  1.00 36.47           H  
ATOM     22  CA  GLU A   2     -35.567  -9.489  31.927  1.00 36.47           C  
ATOM     23  HA  GLU A   2     -36.494  -9.806  31.449  1.00 36.47           H  
ATOM     24  C   GLU A   2     -34.938 -10.696  32.639  1.00 36.47           C  
ATOM     25  CB  GLU A   2     -34.648  -8.921  30.838  1.00 36.47           C  
ATOM     26  HB2 GLU A   2     -33.750  -8.504  31.293  1.00 36.47           H  
ATOM     27  HB3 GLU A   2     -34.360  -9.733  30.171  1.00 36.47           H  
ATOM     28  O   GLU A   2     -34.231 -10.490  33.631  1.00 36.47           O  
ATOM     29  CG  GLU A   2     -35.373  -7.843  30.019  1.00 36.47           C  
ATOM     30  HG2 GLU A   2     -35.548  -6.969  30.646  1.00 36.47           H  
ATOM     31  HG3 GLU A   2     -36.344  -8.231  29.710  1.00 36.47           H  
ATOM     32  CD  GLU A   2     -34.560  -7.440  28.785  1.00 36.47           C  
ATOM     33  OE1 GLU A   2     -35.075  -7.649  27.664  1.00 36.47           O  
ATOM     34  OE2 GLU A   2     -33.434  -6.934  28.982  1.00 36.47           O  
ATOM     35  N   PRO A   3     -35.231 -11.940  32.227  1.00 37.67           N  
ATOM     36  CA  PRO A   3     -34.616 -13.105  32.843  1.00 37.67           C  
ATOM     37  HA  PRO A   3     -34.768 -13.088  33.923  1.00 37.67           H  
ATOM     38  C   PRO A   3     -33.116 -13.100  32.545  1.00 37.67           C  
ATOM     39  CB  PRO A   3     -35.333 -14.316  32.242  1.00 37.67           C  
ATOM     40  HB2 PRO A   3     -36.210 -14.553  32.845  1.00 37.67           H  
ATOM     41  HB3 PRO A   3     -34.679 -15.185  32.165  1.00 37.67           H  
ATOM     42  O   PRO A   3     -32.709 -12.906  31.396  1.00 37.67           O  
ATOM     43  CG  PRO A   3     -35.780 -13.814  30.868  1.00 37.67           C  
ATOM     44  HG2 PRO A   3     -36.660 -14.348  30.509  1.00 37.67           H  
ATOM     45  HG3 PRO A   3     -34.959 -13.912  30.157  1.00 37.67           H  
ATOM     46  CD  PRO A   3     -36.076 -12.333  31.109  1.00 37.67           C  
ATOM     47  HD2 PRO A   3     -35.847 -11.756  30.214  1.00 37.67           H  
ATOM     48  HD3 PRO A   3     -37.122 -12.206  31.386  1.00 37.67           H  
ATOM     49  N   GLU A   4     -32.297 -13.339  33.569  1.00 37.90           N  
ATOM     50  H   GLU A   4     -32.673 -13.474  34.496  1.00 37.90           H  
ATOM     51  CA  GLU A   4     -30.869 -13.568  33.374  1.00 37.90           C  
ATOM     52  HA  GLU A   4     -30.422 -12.682  32.923  1.00 37.90           H  
ATOM     53  C   GLU A   4     -30.700 -14.749  32.416  1.00 37.90           C  
ATOM     54  CB  GLU A   4     -30.158 -13.839  34.711  1.00 37.90           C  
ATOM     55  HB2 GLU A   4     -30.652 -14.665  35.222  1.00 37.90           H  
ATOM     56  HB3 GLU A   4     -29.126 -14.123  34.501  1.00 37.90           H  
ATOM     57  O   GLU A   4     -31.105 -15.875  32.713  1.00 37.90           O  
ATOM     58  CG  GLU A   4     -30.151 -12.597  35.614  1.00 37.90           C  
ATOM     59  HG2 GLU A   4     -31.176 -12.341  35.879  1.00 37.90           H  
ATOM     60  HG3 GLU A   4     -29.733 -11.763  35.049  1.00 37.90           H  
ATOM     61  CD  GLU A   4     -29.338 -12.809  36.900  1.00 37.90           C  
ATOM     62  OE1 GLU A   4     -28.617 -11.861  37.283  1.00 37.90           O  
ATOM     63  OE2 GLU A   4     -29.467 -13.900  37.499  1.00 37.90           O  
ATOM     64  N   ARG A   5     -30.127 -14.491  31.235  1.00 37.55           N  
ATOM     65  H   ARG A   5     -29.882 -13.534  31.024  1.00 37.55           H  
ATOM     66  CA  ARG A   5     -29.750 -15.552  30.303  1.00 37.55           C  
ATOM     67  HA  ARG A   5     -30.570 -16.265  30.214  1.00 37.55           H  
ATOM     68  C   ARG A   5     -28.573 -16.304  30.909  1.00 37.55           C  
ATOM     69  CB  ARG A   5     -29.419 -14.996  28.910  1.00 37.55           C  
ATOM     70  HB2 ARG A   5     -28.702 -14.180  29.004  1.00 37.55           H  
ATOM     71  HB3 ARG A   5     -28.952 -15.793  28.331  1.00 37.55           H  
ATOM     72  O   ARG A   5     -27.422 -15.943  30.665  1.00 37.55           O  
ATOM     73  CG  ARG A   5     -30.657 -14.511  28.147  1.00 37.55           C  
ATOM     74  HG2 ARG A   5     -31.379 -15.324  28.073  1.00 37.55           H  
ATOM     75  HG3 ARG A   5     -31.113 -13.672  28.672  1.00 37.55           H  
ATOM     76  CD  ARG A   5     -30.231 -14.075  26.740  1.00 37.55           C  
ATOM     77  HD2 ARG A   5     -29.520 -13.254  26.831  1.00 37.55           H  
ATOM     78  HD3 ARG A   5     -29.736 -14.915  26.253  1.00 37.55           H  
ATOM     79  NE  ARG A   5     -31.380 -13.646  25.923  1.00 37.55           N  
ATOM     80  HE  ARG A   5     -32.275 -13.609  26.389  1.00 37.55           H  
ATOM     81  NH1 ARG A   5     -30.218 -13.245  23.983  1.00 37.55           N  
ATOM     82 HH11 ARG A   5     -30.199 -12.955  23.016  1.00 37.55           H  
ATOM     83 HH12 ARG A   5     -29.367 -13.519  24.454  1.00 37.55           H  
ATOM     84  NH2 ARG A   5     -32.423 -12.914  24.035  1.00 37.55           N  
ATOM     85 HH21 ARG A   5     -33.298 -12.878  24.538  1.00 37.55           H  
ATOM     86 HH22 ARG A   5     -32.382 -12.598  23.076  1.00 37.55           H  
ATOM     87  CZ  ARG A   5     -31.335 -13.273  24.656  1.00 37.55           C  
ATOM     88  N   SER A   6     -28.882 -17.330  31.699  1.00 40.81           N  
ATOM     89  H   SER A   6     -29.852 -17.462  31.945  1.00 40.81           H  
ATOM     90  CA  SER A   6     -27.926 -18.343  32.133  1.00 40.81           C  
ATOM     91  HA  SER A   6     -27.256 -17.915  32.879  1.00 40.81           H  
ATOM     92  C   SER A   6     -27.120 -18.791  30.918  1.00 40.81           C  
ATOM     93  CB  SER A   6     -28.665 -19.535  32.759  1.00 40.81           C  
ATOM     94  HB2 SER A   6     -29.151 -19.210  33.679  1.00 40.81           H  
ATOM     95  HB3 SER A   6     -27.952 -20.324  32.998  1.00 40.81           H  
ATOM     96  O   SER A   6     -27.686 -19.309  29.951  1.00 40.81           O  
ATOM     97  OG  SER A   6     -29.649 -20.037  31.875  1.00 40.81           O  
ATOM     98  HG  SER A   6     -29.208 -20.270  31.054  1.00 40.81           H  
ATOM     99  N   GLN A   7     -25.814 -18.531  30.937  1.00 36.41           N  
ATOM    100  H   GLN A   7     -25.405 -18.107  31.757  1.00 36.41           H  
ATOM    101  CA  GLN A   7     -24.927 -19.027  29.893  1.00 36.41           C  
ATOM    102  HA  GLN A   7     -25.283 -18.677  28.924  1.00 36.41           H  
ATOM    103  C   GLN A   7     -25.010 -20.554  29.922  1.00 36.41           C  
ATOM    104  CB  GLN A   7     -23.493 -18.513  30.112  1.00 36.41           C  
ATOM    105  HB2 GLN A   7     -23.150 -18.804  31.105  1.00 36.41           H  
ATOM    106  HB3 GLN A   7     -22.839 -18.973  29.372  1.00 36.41           H  
ATOM    107  O   GLN A   7     -24.887 -21.140  30.997  1.00 36.41           O  
ATOM    108  CG  GLN A   7     -23.412 -16.982  29.966  1.00 36.41           C  
ATOM    109  HG2 GLN A   7     -24.079 -16.509  30.687  1.00 36.41           H  
ATOM    110  HG3 GLN A   7     -23.746 -16.704  28.966  1.00 36.41           H  
ATOM    111  CD  GLN A   7     -22.012 -16.410  30.180  1.00 36.41           C  
ATOM    112  NE2 GLN A   7     -21.847 -15.111  30.061  1.00 36.41           N  
ATOM    113 HE21 GLN A   7     -20.908 -14.781  30.228  1.00 36.41           H  
ATOM    114 HE22 GLN A   7     -22.633 -14.505  29.874  1.00 36.41           H  
ATOM    115  OE1 GLN A   7     -21.040 -17.088  30.456  1.00 36.41           O  
ATOM    116  N   LEU A   8     -25.275 -21.167  28.763  1.00 36.61           N  
ATOM    117  H   LEU A   8     -25.401 -20.608  27.931  1.00 36.61           H  
ATOM    118  CA  LEU A   8     -25.330 -22.624  28.630  1.00 36.61           C  
ATOM    119  HA  LEU A   8     -26.174 -23.015  29.197  1.00 36.61           H  
ATOM    120  C   LEU A   8     -24.056 -23.229  29.220  1.00 36.61           C  
ATOM    121  CB  LEU A   8     -25.464 -23.019  27.147  1.00 36.61           C  
ATOM    122  HB2 LEU A   8     -25.282 -24.090  27.057  1.00 36.61           H  
ATOM    123  HB3 LEU A   8     -24.682 -22.510  26.584  1.00 36.61           H  
ATOM    124  O   LEU A   8     -22.958 -22.711  28.982  1.00 36.61           O  
ATOM    125  CG  LEU A   8     -26.831 -22.710  26.514  1.00 36.61           C  
ATOM    126  HG  LEU A   8     -27.080 -21.662  26.679  1.00 36.61           H  
ATOM    127  CD1 LEU A   8     -26.760 -22.950  25.003  1.00 36.61           C  
ATOM    128 HD11 LEU A   8     -26.522 -23.996  24.810  1.00 36.61           H  
ATOM    129 HD12 LEU A   8     -27.720 -22.712  24.546  1.00 36.61           H  
ATOM    130 HD13 LEU A   8     -25.987 -22.319  24.564  1.00 36.61           H  
ATOM    131  CD2 LEU A   8     -27.951 -23.586  27.076  1.00 36.61           C  
ATOM    132 HD21 LEU A   8     -28.893 -23.369  26.572  1.00 36.61           H  
ATOM    133 HD22 LEU A   8     -28.076 -23.401  28.143  1.00 36.61           H  
ATOM    134 HD23 LEU A   8     -27.705 -24.640  26.946  1.00 36.61           H  
ATOM    135  N   ALA A   9     -24.194 -24.318  29.972  1.00 47.12           N  
ATOM    136  H   ALA A   9     -25.105 -24.747  30.052  1.00 47.12           H  
ATOM    137  CA  ALA A   9     -23.030 -25.031  30.469  1.00 47.12           C  
ATOM    138  HA  ALA A   9     -22.457 -24.330  31.076  1.00 47.12           H  
ATOM    139  C   ALA A   9     -22.175 -25.493  29.269  1.00 47.12           C  
ATOM    140  CB  ALA A   9     -23.480 -26.188  31.367  1.00 47.12           C  
ATOM    141  HB1 ALA A   9     -24.074 -26.896  30.789  1.00 47.12           H  
ATOM    142  HB2 ALA A   9     -22.612 -26.704  31.778  1.00 47.12           H  
ATOM    143  HB3 ALA A   9     -24.090 -25.805  32.185  1.00 47.12           H  
ATOM    144  O   ALA A   9     -22.731 -25.812  28.213  1.00 47.12           O  
ATOM    145  N   PRO A  10     -20.834 -25.575  29.383  1.00 48.92           N  
ATOM    146  CA  PRO A  10     -19.973 -25.967  28.259  1.00 48.92           C  
ATOM    147  HA  PRO A  10     -20.012 -25.184  27.501  1.00 48.92           H  
ATOM    148  C   PRO A  10     -20.376 -27.304  27.613  1.00 48.92           C  
ATOM    149  CB  PRO A  10     -18.562 -26.039  28.851  1.00 48.92           C  
ATOM    150  HB2 PRO A  10     -17.803 -25.768  28.116  1.00 48.92           H  
ATOM    151  HB3 PRO A  10     -18.369 -27.036  29.247  1.00 48.92           H  
ATOM    152  O   PRO A  10     -20.185 -27.514  26.414  1.00 48.92           O  
ATOM    153  CG  PRO A  10     -18.611 -25.041  30.008  1.00 48.92           C  
ATOM    154  HG2 PRO A  10     -17.867 -25.267  30.771  1.00 48.92           H  
ATOM    155  HG3 PRO A  10     -18.476 -24.029  29.625  1.00 48.92           H  
ATOM    156  CD  PRO A  10     -20.033 -25.202  30.539  1.00 48.92           C  
ATOM    157  HD2 PRO A  10     -20.067 -26.002  31.278  1.00 48.92           H  
ATOM    158  HD3 PRO A  10     -20.365 -24.262  30.979  1.00 48.92           H  
ATOM    159  N   GLU A  11     -20.973 -28.184  28.416  1.00 54.45           N  
ATOM    160  H   GLU A  11     -21.077 -27.919  29.385  1.00 54.45           H  
ATOM    161  CA  GLU A  11     -21.507 -29.498  28.059  1.00 54.45           C  
ATOM    162  HA  GLU A  11     -20.749 -30.060  27.513  1.00 54.45           H  
ATOM    163  C   GLU A  11     -22.759 -29.418  27.162  1.00 54.45           C  
ATOM    164  CB  GLU A  11     -21.801 -30.254  29.371  1.00 54.45           C  
ATOM    165  HB2 GLU A  11     -22.573 -29.723  29.928  1.00 54.45           H  
ATOM    166  HB3 GLU A  11     -22.168 -31.250  29.128  1.00 54.45           H  
ATOM    167  O   GLU A  11     -22.919 -30.256  26.277  1.00 54.45           O  
ATOM    168  CG  GLU A  11     -20.539 -30.377  30.249  1.00 54.45           C  
ATOM    169  HG2 GLU A  11     -19.764 -30.887  29.676  1.00 54.45           H  
ATOM    170  HG3 GLU A  11     -20.162 -29.385  30.497  1.00 54.45           H  
ATOM    171  CD  GLU A  11     -20.796 -31.142  31.550  1.00 54.45           C  
ATOM    172  OE1 GLU A  11     -20.740 -30.490  32.618  1.00 54.45           O  
ATOM    173  OE2 GLU A  11     -20.999 -32.373  31.463  1.00 54.45           O  
ATOM    174  N   GLU A  12     -23.590 -28.381  27.324  1.00 52.09           N  
ATOM    175  H   GLU A  12     -23.341 -27.679  28.006  1.00 52.09           H  
ATOM    176  CA  GLU A  12     -24.855 -28.157  26.600  1.00 52.09           C  
ATOM    177  HA  GLU A  12     -25.345 -29.115  26.422  1.00 52.09           H  
ATOM    178  C   GLU A  12     -24.675 -27.469  25.236  1.00 52.09           C  
ATOM    179  CB  GLU A  12     -25.786 -27.276  27.451  1.00 52.09           C  
ATOM    180  HB2 GLU A  12     -26.695 -27.075  26.884  1.00 52.09           H  
ATOM    181  HB3 GLU A  12     -25.282 -26.325  27.625  1.00 52.09           H  
ATOM    182  O   GLU A  12     -25.573 -27.520  24.396  1.00 52.09           O  
ATOM    183  CG  GLU A  12     -26.194 -27.886  28.799  1.00 52.09           C  
ATOM    184  HG2 GLU A  12     -26.759 -28.798  28.608  1.00 52.09           H  
ATOM    185  HG3 GLU A  12     -25.302 -28.159  29.364  1.00 52.09           H  
ATOM    186  CD  GLU A  12     -27.036 -26.903  29.630  1.00 52.09           C  
ATOM    187  OE1 GLU A  12     -28.063 -27.346  30.188  1.00 52.09           O  
ATOM    188  OE2 GLU A  12     -26.643 -25.712  29.712  1.00 52.09           O  
ATOM    189  N   VAL A  13     -23.534 -26.809  24.999  1.00 46.79           N  
ATOM    190  H   VAL A  13     -22.850 -26.783  25.741  1.00 46.79           H  
ATOM    191  CA  VAL A  13     -23.237 -26.149  23.715  1.00 46.79           C  
ATOM    192  HA  VAL A  13     -24.067 -25.481  23.482  1.00 46.79           H  
ATOM    193  C   VAL A  13     -23.094 -27.214  22.616  1.00 46.79           C  
ATOM    194  CB  VAL A  13     -21.962 -25.284  23.797  1.00 46.79           C  
ATOM    195  HB  VAL A  13     -21.106 -25.916  24.032  1.00 46.79           H  
ATOM    196  O   VAL A  13     -22.162 -28.016  22.700  1.00 46.79           O  
ATOM    197  CG1 VAL A  13     -21.690 -24.562  22.467  1.00 46.79           C  
ATOM    198 HG11 VAL A  13     -22.540 -23.934  22.199  1.00 46.79           H  
ATOM    199 HG12 VAL A  13     -20.800 -23.939  22.558  1.00 46.79           H  
ATOM    200 HG13 VAL A  13     -21.516 -25.284  21.669  1.00 46.79           H  
ATOM    201  CG2 VAL A  13     -22.084 -24.209  24.885  1.00 46.79           C  
ATOM    202 HG21 VAL A  13     -21.185 -23.593  24.903  1.00 46.79           H  
ATOM    203 HG22 VAL A  13     -22.952 -23.577  24.694  1.00 46.79           H  
ATOM    204 HG23 VAL A  13     -22.195 -24.673  25.864  1.00 46.79           H  
ATOM    205  N   PRO A  14     -23.944 -27.235  21.566  1.00 39.50           N  
ATOM    206  CA  PRO A  14     -23.842 -28.240  20.508  1.00 39.50           C  
ATOM    207  HA  PRO A  14     -23.905 -29.228  20.964  1.00 39.50           H  
ATOM    208  C   PRO A  14     -22.521 -28.112  19.742  1.00 39.50           C  
ATOM    209  CB  PRO A  14     -25.053 -28.024  19.591  1.00 39.50           C  
ATOM    210  HB2 PRO A  14     -25.480 -28.971  19.263  1.00 39.50           H  
ATOM    211  HB3 PRO A  14     -24.769 -27.422  18.727  1.00 39.50           H  
ATOM    212  O   PRO A  14     -22.064 -26.996  19.491  1.00 39.50           O  
ATOM    213  CG  PRO A  14     -26.035 -27.237  20.458  1.00 39.50           C  
ATOM    214  HG2 PRO A  14     -26.697 -26.611  19.859  1.00 39.50           H  
ATOM    215  HG3 PRO A  14     -26.611 -27.925  21.077  1.00 39.50           H  
ATOM    216  CD  PRO A  14     -25.118 -26.403  21.348  1.00 39.50           C  
ATOM    217  HD2 PRO A  14     -24.822 -25.491  20.830  1.00 39.50           H  
ATOM    218  HD3 PRO A  14     -25.636 -26.161  22.275  1.00 39.50           H  
ATOM    219  N   ASP A  15     -21.934 -29.233  19.313  1.00 43.85           N  
ATOM    220  H   ASP A  15     -22.325 -30.122  19.590  1.00 43.85           H  
ATOM    221  CA  ASP A  15     -20.599 -29.256  18.687  1.00 43.85           C  
ATOM    222  HA  ASP A  15     -19.869 -28.906  19.418  1.00 43.85           H  
ATOM    223  C   ASP A  15     -20.466 -28.331  17.466  1.00 43.85           C  
ATOM    224  CB  ASP A  15     -20.228 -30.696  18.304  1.00 43.85           C  
ATOM    225  HB2 ASP A  15     -19.312 -30.681  17.713  1.00 43.85           H  
ATOM    226  HB3 ASP A  15     -21.020 -31.125  17.690  1.00 43.85           H  
ATOM    227  O   ASP A  15     -19.418 -27.723  17.268  1.00 43.85           O  
ATOM    228  CG  ASP A  15     -19.983 -31.561  19.540  1.00 43.85           C  
ATOM    229  OD1 ASP A  15     -19.118 -31.170  20.356  1.00 43.85           O  
ATOM    230  OD2 ASP A  15     -20.698 -32.570  19.700  1.00 43.85           O  
ATOM    231  N   SER A  16     -21.545 -28.124  16.703  1.00 37.69           N  
ATOM    232  H   SER A  16     -22.402 -28.594  16.959  1.00 37.69           H  
ATOM    233  CA  SER A  16     -21.589 -27.183  15.570  1.00 37.69           C  
ATOM    234  HA  SER A  16     -20.804 -27.457  14.866  1.00 37.69           H  
ATOM    235  C   SER A  16     -21.362 -25.710  15.947  1.00 37.69           C  
ATOM    236  CB  SER A  16     -22.940 -27.310  14.859  1.00 37.69           C  
ATOM    237  HB2 SER A  16     -23.057 -28.333  14.501  1.00 37.69           H  
ATOM    238  HB3 SER A  16     -22.968 -26.637  14.002  1.00 37.69           H  
ATOM    239  O   SER A  16     -21.110 -24.893  15.066  1.00 37.69           O  
ATOM    240  OG  SER A  16     -24.011 -27.003  15.738  1.00 37.69           O  
ATOM    241  HG  SER A  16     -24.083 -26.048  15.807  1.00 37.69           H  
ATOM    242  N   PHE A  17     -21.478 -25.361  17.231  1.00 31.35           N  
ATOM    243  H   PHE A  17     -21.706 -26.091  17.891  1.00 31.35           H  
ATOM    244  CA  PHE A  17     -21.257 -24.019  17.780  1.00 31.35           C  
ATOM    245  HA  PHE A  17     -21.041 -23.330  16.963  1.00 31.35           H  
ATOM    246  C   PHE A  17     -20.048 -23.944  18.725  1.00 31.35           C  
ATOM    247  CB  PHE A  17     -22.539 -23.540  18.477  1.00 31.35           C  
ATOM    248  HB2 PHE A  17     -22.346 -22.577  18.951  1.00 31.35           H  
ATOM    249  HB3 PHE A  17     -22.799 -24.243  19.267  1.00 31.35           H  
ATOM    250  O   PHE A  17     -19.732 -22.864  19.230  1.00 31.35           O  
ATOM    251  CG  PHE A  17     -23.718 -23.365  17.540  1.00 31.35           C  
ATOM    252  CD1 PHE A  17     -23.772 -22.251  16.682  1.00 31.35           C  
ATOM    253  HD1 PHE A  17     -22.973 -21.525  16.691  1.00 31.35           H  
ATOM    254  CD2 PHE A  17     -24.753 -24.318  17.515  1.00 31.35           C  
ATOM    255  HD2 PHE A  17     -24.711 -25.174  18.172  1.00 31.35           H  
ATOM    256  CE1 PHE A  17     -24.859 -22.087  15.805  1.00 31.35           C  
ATOM    257  HE1 PHE A  17     -24.894 -21.235  15.143  1.00 31.35           H  
ATOM    258  CE2 PHE A  17     -25.839 -24.157  16.636  1.00 31.35           C  
ATOM    259  HE2 PHE A  17     -26.631 -24.891  16.617  1.00 31.35           H  
ATOM    260  CZ  PHE A  17     -25.893 -23.040  15.783  1.00 31.35           C  
ATOM    261  HZ  PHE A  17     -26.726 -22.917  15.107  1.00 31.35           H  
ATOM    262  N   ARG A  18     -19.342 -25.060  18.964  1.00 35.58           N  
ATOM    263  H   ARG A  18     -19.603 -25.905  18.476  1.00 35.58           H  
ATOM    264  CA  ARG A  18     -18.108 -25.078  19.759  1.00 35.58           C  
ATOM    265  HA  ARG A  18     -18.230 -24.422  20.621  1.00 35.58           H  
ATOM    266  C   ARG A  18     -16.955 -24.501  18.936  1.00 35.58           C  
ATOM    267  CB  ARG A  18     -17.818 -26.498  20.285  1.00 35.58           C  
ATOM    268  HB2 ARG A  18     -16.805 -26.515  20.686  1.00 35.58           H  
ATOM    269  HB3 ARG A  18     -17.872 -27.217  19.467  1.00 35.58           H  
ATOM    270  O   ARG A  18     -16.215 -25.230  18.281  1.00 35.58           O  
ATOM    271  CG  ARG A  18     -18.789 -26.903  21.407  1.00 35.58           C  
ATOM    272  HG2 ARG A  18     -18.759 -26.145  22.189  1.00 35.58           H  
ATOM    273  HG3 ARG A  18     -19.804 -26.962  21.014  1.00 35.58           H  
ATOM    274  CD  ARG A  18     -18.410 -28.259  22.018  1.00 35.58           C  
ATOM    275  HD2 ARG A  18     -18.561 -29.033  21.265  1.00 35.58           H  
ATOM    276  HD3 ARG A  18     -17.354 -28.249  22.288  1.00 35.58           H  
ATOM    277  NE  ARG A  18     -19.204 -28.543  23.230  1.00 35.58           N  
ATOM    278  HE  ARG A  18     -19.494 -27.754  23.790  1.00 35.58           H  
ATOM    279  NH1 ARG A  18     -19.551 -30.823  22.993  1.00 35.58           N  
ATOM    280 HH11 ARG A  18     -20.028 -31.657  23.304  1.00 35.58           H  
ATOM    281 HH12 ARG A  18     -19.208 -30.825  22.043  1.00 35.58           H  
ATOM    282  NH2 ARG A  18     -20.396 -29.734  24.729  1.00 35.58           N  
ATOM    283 HH21 ARG A  18     -20.515 -28.877  25.250  1.00 35.58           H  
ATOM    284 HH22 ARG A  18     -21.032 -30.494  24.927  1.00 35.58           H  
ATOM    285  CZ  ARG A  18     -19.707 -29.700  23.628  1.00 35.58           C  
ATOM    286  N   VAL A  19     -16.811 -23.174  18.978  1.00 39.17           N  
ATOM    287  H   VAL A  19     -17.532 -22.645  19.447  1.00 39.17           H  
ATOM    288  CA  VAL A  19     -15.660 -22.464  18.397  1.00 39.17           C  
ATOM    289  HA  VAL A  19     -15.678 -22.613  17.318  1.00 39.17           H  
ATOM    290  C   VAL A  19     -14.370 -23.071  18.949  1.00 39.17           C  
ATOM    291  CB  VAL A  19     -15.711 -20.947  18.677  1.00 39.17           C  
ATOM    292  HB  VAL A  19     -15.696 -20.778  19.754  1.00 39.17           H  
ATOM    293  O   VAL A  19     -14.180 -23.162  20.164  1.00 39.17           O  
ATOM    294  CG1 VAL A  19     -14.519 -20.213  18.047  1.00 39.17           C  
ATOM    295 HG11 VAL A  19     -13.582 -20.559  18.483  1.00 39.17           H  
ATOM    296 HG12 VAL A  19     -14.599 -19.142  18.238  1.00 39.17           H  
ATOM    297 HG13 VAL A  19     -14.496 -20.381  16.970  1.00 39.17           H  
ATOM    298  CG2 VAL A  19     -16.991 -20.321  18.105  1.00 39.17           C  
ATOM    299 HG21 VAL A  19     -16.992 -19.247  18.291  1.00 39.17           H  
ATOM    300 HG22 VAL A  19     -17.871 -20.750  18.585  1.00 39.17           H  
ATOM    301 HG23 VAL A  19     -17.047 -20.500  17.032  1.00 39.17           H  
ATOM    302  N   GLU A  20     -13.493 -23.507  18.046  1.00 39.45           N  
ATOM    303  H   GLU A  20     -13.725 -23.419  17.067  1.00 39.45           H  
ATOM    304  CA  GLU A  20     -12.232 -24.159  18.385  1.00 39.45           C  
ATOM    305  HA  GLU A  20     -12.458 -25.060  18.956  1.00 39.45           H  
ATOM    306  C   GLU A  20     -11.379 -23.218  19.254  1.00 39.45           C  
ATOM    307  CB  GLU A  20     -11.529 -24.579  17.078  1.00 39.45           C  
ATOM    308  HB2 GLU A  20     -12.237 -25.129  16.459  1.00 39.45           H  
ATOM    309  HB3 GLU A  20     -11.220 -23.687  16.533  1.00 39.45           H  
ATOM    310  O   GLU A  20     -10.984 -22.138  18.816  1.00 39.45           O  
ATOM    311  CG  GLU A  20     -10.312 -25.479  17.324  1.00 39.45           C  
ATOM    312  HG2 GLU A  20      -9.602 -24.928  17.940  1.00 39.45           H  
ATOM    313  HG3 GLU A  20     -10.637 -26.350  17.892  1.00 39.45           H  
ATOM    314  CD  GLU A  20      -9.617 -25.940  16.027  1.00 39.45           C  
ATOM    315  OE1 GLU A  20      -9.121 -27.086  15.984  1.00 39.45           O  
ATOM    316  OE2 GLU A  20      -9.493 -25.157  15.056  1.00 39.45           O  
ATOM    317  N   THR A  21     -11.114 -23.597  20.512  1.00 39.64           N  
ATOM    318  H   THR A  21     -11.554 -24.435  20.865  1.00 39.64           H  
ATOM    319  CA  THR A  21     -10.310 -22.746  21.409  1.00 39.64           C  
ATOM    320  HA  THR A  21     -10.825 -21.787  21.480  1.00 39.64           H  
ATOM    321  C   THR A  21      -8.915 -22.513  20.815  1.00 39.64           C  
ATOM    322  CB  THR A  21     -10.155 -23.311  22.832  1.00 39.64           C  
ATOM    323  HB  THR A  21      -9.647 -22.558  23.435  1.00 39.64           H  
ATOM    324  O   THR A  21      -8.392 -23.418  20.161  1.00 39.64           O  
ATOM    325  CG2 THR A  21     -11.485 -23.633  23.509  1.00 39.64           C  
ATOM    326 HG21 THR A  21     -12.010 -24.426  22.976  1.00 39.64           H  
ATOM    327 HG22 THR A  21     -12.113 -22.743  23.519  1.00 39.64           H  
ATOM    328 HG23 THR A  21     -11.305 -23.949  24.537  1.00 39.64           H  
ATOM    329  OG1 THR A  21      -9.366 -24.480  22.851  1.00 39.64           O  
ATOM    330  HG1 THR A  21      -9.932 -25.205  22.576  1.00 39.64           H  
ATOM    331  N   PRO A  22      -8.233 -21.383  21.088  1.00 38.46           N  
ATOM    332  CA  PRO A  22      -6.890 -21.140  20.553  1.00 38.46           C  
ATOM    333  HA  PRO A  22      -6.968 -21.033  19.471  1.00 38.46           H  
ATOM    334  C   PRO A  22      -5.886 -22.263  20.863  1.00 38.46           C  
ATOM    335  CB  PRO A  22      -6.456 -19.800  21.155  1.00 38.46           C  
ATOM    336  HB2 PRO A  22      -5.981 -19.956  22.123  1.00 38.46           H  
ATOM    337  HB3 PRO A  22      -5.789 -19.257  20.485  1.00 38.46           H  
ATOM    338  O   PRO A  22      -5.015 -22.556  20.050  1.00 38.46           O  
ATOM    339  CG  PRO A  22      -7.782 -19.067  21.350  1.00 38.46           C  
ATOM    340  HG2 PRO A  22      -7.713 -18.299  22.120  1.00 38.46           H  
ATOM    341  HG3 PRO A  22      -8.104 -18.633  20.403  1.00 38.46           H  
ATOM    342  CD  PRO A  22      -8.739 -20.189  21.751  1.00 38.46           C  
ATOM    343  HD2 PRO A  22      -8.716 -20.331  22.831  1.00 38.46           H  
ATOM    344  HD3 PRO A  22      -9.748 -19.941  21.420  1.00 38.46           H  
ATOM    345  N   ALA A  23      -6.036 -22.951  22.002  1.00 41.02           N  
ATOM    346  H   ALA A  23      -6.801 -22.700  22.612  1.00 41.02           H  
ATOM    347  CA  ALA A  23      -5.233 -24.123  22.347  1.00 41.02           C  
ATOM    348  HA  ALA A  23      -4.182 -23.882  22.191  1.00 41.02           H  
ATOM    349  C   ALA A  23      -5.553 -25.353  21.473  1.00 41.02           C  
ATOM    350  CB  ALA A  23      -5.443 -24.422  23.837  1.00 41.02           C  
ATOM    351  HB1 ALA A  23      -4.829 -25.273  24.128  1.00 41.02           H  
ATOM    352  HB2 ALA A  23      -5.154 -23.557  24.434  1.00 41.02           H  
ATOM    353  HB3 ALA A  23      -6.490 -24.659  24.027  1.00 41.02           H  
ATOM    354  O   ALA A  23      -4.631 -26.048  21.047  1.00 41.02           O  
ATOM    355  N   ALA A  24      -6.834 -25.604  21.175  1.00 43.72           N  
ATOM    356  H   ALA A  24      -7.540 -24.954  21.491  1.00 43.72           H  
ATOM    357  CA  ALA A  24      -7.261 -26.668  20.266  1.00 43.72           C  
ATOM    358  HA  ALA A  24      -6.767 -27.595  20.554  1.00 43.72           H  
ATOM    359  C   ALA A  24      -6.849 -26.368  18.815  1.00 43.72           C  
ATOM    360  CB  ALA A  24      -8.774 -26.874  20.413  1.00 43.72           C  
ATOM    361  HB1 ALA A  24      -9.306 -25.954  20.169  1.00 43.72           H  
ATOM    362  HB2 ALA A  24      -9.100 -27.658  19.730  1.00 43.72           H  
ATOM    363  HB3 ALA A  24      -9.010 -27.172  21.434  1.00 43.72           H  
ATOM    364  O   ALA A  24      -6.249 -27.224  18.173  1.00 43.72           O  
ATOM    365  N   MET A  25      -7.038 -25.131  18.346  1.00 41.79           N  
ATOM    366  H   MET A  25      -7.557 -24.483  18.921  1.00 41.79           H  
ATOM    367  CA  MET A  25      -6.622 -24.676  17.015  1.00 41.79           C  
ATOM    368  HA  MET A  25      -7.094 -25.302  16.259  1.00 41.79           H  
ATOM    369  C   MET A  25      -5.108 -24.808  16.834  1.00 41.79           C  
ATOM    370  CB  MET A  25      -7.095 -23.226  16.824  1.00 41.79           C  
ATOM    371  HB2 MET A  25      -6.632 -22.594  17.582  1.00 41.79           H  
ATOM    372  HB3 MET A  25      -8.176 -23.180  16.957  1.00 41.79           H  
ATOM    373  O   MET A  25      -4.644 -25.342  15.828  1.00 41.79           O  
ATOM    374  CG  MET A  25      -6.754 -22.663  15.442  1.00 41.79           C  
ATOM    375  HG2 MET A  25      -7.249 -23.267  14.681  1.00 41.79           H  
ATOM    376  HG3 MET A  25      -5.676 -22.721  15.286  1.00 41.79           H  
ATOM    377  SD  MET A  25      -7.261 -20.935  15.247  1.00 41.79           S  
ATOM    378  CE  MET A  25      -6.527 -20.553  13.636  1.00 41.79           C  
ATOM    379  HE1 MET A  25      -5.442 -20.637  13.699  1.00 41.79           H  
ATOM    380  HE2 MET A  25      -6.908 -21.243  12.883  1.00 41.79           H  
ATOM    381  HE3 MET A  25      -6.787 -19.532  13.356  1.00 41.79           H  
ATOM    382  N   LEU A  26      -4.319 -24.409  17.837  1.00 42.85           N  
ATOM    383  H   LEU A  26      -4.739 -23.926  18.619  1.00 42.85           H  
ATOM    384  CA  LEU A  26      -2.869 -24.595  17.826  1.00 42.85           C  
ATOM    385  HA  LEU A  26      -2.489 -24.170  16.897  1.00 42.85           H  
ATOM    386  C   LEU A  26      -2.477 -26.084  17.850  1.00 42.85           C  
ATOM    387  CB  LEU A  26      -2.275 -23.823  19.016  1.00 42.85           C  
ATOM    388  HB2 LEU A  26      -2.721 -22.829  19.052  1.00 42.85           H  
ATOM    389  HB3 LEU A  26      -2.545 -24.344  19.934  1.00 42.85           H  
ATOM    390  O   LEU A  26      -1.492 -26.464  17.217  1.00 42.85           O  
ATOM    391  CG  LEU A  26      -0.750 -23.639  18.957  1.00 42.85           C  
ATOM    392  HG  LEU A  26      -0.264 -24.590  18.742  1.00 42.85           H  
ATOM    393  CD1 LEU A  26      -0.344 -22.611  17.898  1.00 42.85           C  
ATOM    394 HD11 LEU A  26      -0.632 -22.959  16.906  1.00 42.85           H  
ATOM    395 HD12 LEU A  26      -0.835 -21.657  18.091  1.00 42.85           H  
ATOM    396 HD13 LEU A  26       0.736 -22.464  17.908  1.00 42.85           H  
ATOM    397  CD2 LEU A  26      -0.243 -23.145  20.313  1.00 42.85           C  
ATOM    398 HD21 LEU A  26       0.830 -22.960  20.267  1.00 42.85           H  
ATOM    399 HD22 LEU A  26      -0.459 -23.890  21.080  1.00 42.85           H  
ATOM    400 HD23 LEU A  26      -0.749 -22.215  20.572  1.00 42.85           H  
ATOM    401  N   ALA A  27      -3.233 -26.942  18.543  1.00 53.65           N  
ATOM    402  H   ALA A  27      -4.026 -26.584  19.056  1.00 53.65           H  
ATOM    403  CA  ALA A  27      -3.018 -28.389  18.534  1.00 53.65           C  
ATOM    404  HA  ALA A  27      -1.958 -28.577  18.709  1.00 53.65           H  
ATOM    405  C   ALA A  27      -3.362 -29.022  17.173  1.00 53.65           C  
ATOM    406  CB  ALA A  27      -3.797 -29.030  19.690  1.00 53.65           C  
ATOM    407  HB1 ALA A  27      -3.507 -28.571  20.635  1.00 53.65           H  
ATOM    408  HB2 ALA A  27      -4.869 -28.901  19.544  1.00 53.65           H  
ATOM    409  HB3 ALA A  27      -3.577 -30.097  19.730  1.00 53.65           H  
ATOM    410  O   ALA A  27      -2.581 -29.834  16.679  1.00 53.65           O  
ATOM    411  N   ARG A  28      -4.461 -28.609  16.526  1.00 65.81           N  
ATOM    412  H   ARG A  28      -5.081 -27.971  17.003  1.00 65.81           H  
ATOM    413  CA  ARG A  28      -4.835 -29.046  15.174  1.00 65.81           C  
ATOM    414  HA  ARG A  28      -4.835 -30.135  15.146  1.00 65.81           H  
ATOM    415  C   ARG A  28      -3.817 -28.587  14.136  1.00 65.81           C  
ATOM    416  CB  ARG A  28      -6.254 -28.559  14.838  1.00 65.81           C  
ATOM    417  HB2 ARG A  28      -6.288 -27.471  14.898  1.00 65.81           H  
ATOM    418  HB3 ARG A  28      -6.955 -28.965  15.568  1.00 65.81           H  
ATOM    419  O   ARG A  28      -3.335 -29.418  13.376  1.00 65.81           O  
ATOM    420  CG  ARG A  28      -6.669 -29.018  13.428  1.00 65.81           C  
ATOM    421  HG2 ARG A  28      -6.006 -28.568  12.689  1.00 65.81           H  
ATOM    422  HG3 ARG A  28      -6.574 -30.101  13.360  1.00 65.81           H  
ATOM    423  CD  ARG A  28      -8.107 -28.635  13.074  1.00 65.81           C  
ATOM    424  HD2 ARG A  28      -8.329 -28.977  12.063  1.00 65.81           H  
ATOM    425  HD3 ARG A  28      -8.784 -29.140  13.764  1.00 65.81           H  
ATOM    426  NE  ARG A  28      -8.333 -27.190  13.177  1.00 65.81           N  
ATOM    427  HE  ARG A  28      -8.738 -26.869  14.045  1.00 65.81           H  
ATOM    428  NH1 ARG A  28      -7.453 -26.488  11.147  1.00 65.81           N  
ATOM    429 HH11 ARG A  28      -7.037 -27.384  10.938  1.00 65.81           H  
ATOM    430 HH12 ARG A  28      -7.254 -25.738  10.500  1.00 65.81           H  
ATOM    431  NH2 ARG A  28      -8.421 -25.042  12.550  1.00 65.81           N  
ATOM    432 HH21 ARG A  28      -8.285 -24.281  11.900  1.00 65.81           H  
ATOM    433 HH22 ARG A  28      -8.879 -24.903  13.440  1.00 65.81           H  
ATOM    434  CZ  ARG A  28      -8.063 -26.261  12.282  1.00 65.81           C  
ATOM    435  N   LEU A  29      -3.411 -27.316  14.149  1.00 52.37           N  
ATOM    436  H   LEU A  29      -3.872 -26.677  14.781  1.00 52.37           H  
ATOM    437  CA  LEU A  29      -2.369 -26.802  13.251  1.00 52.37           C  
ATOM    438  HA  LEU A  29      -2.677 -26.987  12.222  1.00 52.37           H  
ATOM    439  C   LEU A  29      -1.037 -27.546  13.440  1.00 52.37           C  
ATOM    440  CB  LEU A  29      -2.198 -25.286  13.464  1.00 52.37           C  
ATOM    441  HB2 LEU A  29      -1.286 -24.965  12.960  1.00 52.37           H  
ATOM    442  HB3 LEU A  29      -2.068 -25.099  14.530  1.00 52.37           H  
ATOM    443  O   LEU A  29      -0.380 -27.877  12.456  1.00 52.37           O  
ATOM    444  CG  LEU A  29      -3.365 -24.425  12.938  1.00 52.37           C  
ATOM    445  HG  LEU A  29      -4.309 -24.785  13.348  1.00 52.37           H  
ATOM    446  CD1 LEU A  29      -3.162 -22.975  13.382  1.00 52.37           C  
ATOM    447 HD11 LEU A  29      -2.220 -22.589  12.992  1.00 52.37           H  
ATOM    448 HD12 LEU A  29      -3.980 -22.359  13.008  1.00 52.37           H  
ATOM    449 HD13 LEU A  29      -3.154 -22.919  14.471  1.00 52.37           H  
ATOM    450  CD2 LEU A  29      -3.470 -24.433  11.411  1.00 52.37           C  
ATOM    451 HD21 LEU A  29      -4.312 -23.815  11.101  1.00 52.37           H  
ATOM    452 HD22 LEU A  29      -2.556 -24.037  10.967  1.00 52.37           H  
ATOM    453 HD23 LEU A  29      -3.643 -25.444  11.043  1.00 52.37           H  
ATOM    454  N   ARG A  30      -0.668 -27.899  14.682  1.00 60.35           N  
ATOM    455  H   ARG A  30      -1.234 -27.567  15.450  1.00 60.35           H  
ATOM    456  CA  ARG A  30       0.496 -28.758  14.975  1.00 60.35           C  
ATOM    457  HA  ARG A  30       1.363 -28.373  14.437  1.00 60.35           H  
ATOM    458  C   ARG A  30       0.323 -30.202  14.494  1.00 60.35           C  
ATOM    459  CB  ARG A  30       0.802 -28.732  16.476  1.00 60.35           C  
ATOM    460  HB2 ARG A  30       1.462 -29.564  16.723  1.00 60.35           H  
ATOM    461  HB3 ARG A  30      -0.125 -28.858  17.036  1.00 60.35           H  
ATOM    462  O   ARG A  30       1.300 -30.797  14.055  1.00 60.35           O  
ATOM    463  CG  ARG A  30       1.499 -27.431  16.890  1.00 60.35           C  
ATOM    464  HG2 ARG A  30       0.971 -26.568  16.484  1.00 60.35           H  
ATOM    465  HG3 ARG A  30       2.517 -27.432  16.499  1.00 60.35           H  
ATOM    466  CD  ARG A  30       1.528 -27.334  18.417  1.00 60.35           C  
ATOM    467  HD2 ARG A  30       0.500 -27.279  18.775  1.00 60.35           H  
ATOM    468  HD3 ARG A  30       1.997 -28.233  18.818  1.00 60.35           H  
ATOM    469  NE  ARG A  30       2.278 -26.149  18.866  1.00 60.35           N  
ATOM    470  HE  ARG A  30       2.761 -25.626  18.149  1.00 60.35           H  
ATOM    471  NH1 ARG A  30       1.720 -26.275  21.088  1.00 60.35           N  
ATOM    472 HH11 ARG A  30       1.128 -27.065  20.875  1.00 60.35           H  
ATOM    473 HH12 ARG A  30       1.765 -25.902  22.026  1.00 60.35           H  
ATOM    474  NH2 ARG A  30       3.077 -24.649  20.378  1.00 60.35           N  
ATOM    475 HH21 ARG A  30       3.121 -24.289  21.320  1.00 60.35           H  
ATOM    476 HH22 ARG A  30       3.563 -24.169  19.634  1.00 60.35           H  
ATOM    477  CZ  ARG A  30       2.354 -25.698  20.104  1.00 60.35           C  
ATOM    478  N   ALA A  31      -0.882 -30.768  14.553  1.00 69.31           N  
ATOM    479  H   ALA A  31      -1.639 -30.249  14.974  1.00 69.31           H  
ATOM    480  CA  ALA A  31      -1.167 -32.107  14.037  1.00 69.31           C  
ATOM    481  HA  ALA A  31      -0.392 -32.789  14.387  1.00 69.31           H  
ATOM    482  C   ALA A  31      -1.143 -32.145  12.497  1.00 69.31           C  
ATOM    483  CB  ALA A  31      -2.509 -32.582  14.606  1.00 69.31           C  
ATOM    484  HB1 ALA A  31      -2.703 -33.603  14.277  1.00 69.31           H  
ATOM    485  HB2 ALA A  31      -2.480 -32.560  15.695  1.00 69.31           H  
ATOM    486  HB3 ALA A  31      -3.317 -31.939  14.256  1.00 69.31           H  
ATOM    487  O   ALA A  31      -0.552 -33.050  11.913  1.00 69.31           O  
ATOM    488  N   GLU A  32      -1.710 -31.132  11.837  1.00 65.68           N  
ATOM    489  H   GLU A  32      -2.228 -30.447  12.368  1.00 65.68           H  
ATOM    490  CA  GLU A  32      -1.615 -30.945  10.387  1.00 65.68           C  
ATOM    491  HA  GLU A  32      -1.982 -31.837   9.879  1.00 65.68           H  
ATOM    492  C   GLU A  32      -0.165 -30.724   9.939  1.00 65.68           C  
ATOM    493  CB  GLU A  32      -2.452 -29.740   9.947  1.00 65.68           C  
ATOM    494  HB2 GLU A  32      -2.199 -28.878  10.564  1.00 65.68           H  
ATOM    495  HB3 GLU A  32      -2.173 -29.513   8.918  1.00 65.68           H  
ATOM    496  O   GLU A  32       0.266 -31.332   8.963  1.00 65.68           O  
ATOM    497  CG  GLU A  32      -3.970 -29.969   9.992  1.00 65.68           C  
ATOM    498  HG2 GLU A  32      -4.269 -30.242  11.004  1.00 65.68           H  
ATOM    499  HG3 GLU A  32      -4.220 -30.797   9.328  1.00 65.68           H  
ATOM    500  CD  GLU A  32      -4.723 -28.707   9.543  1.00 65.68           C  
ATOM    501  OE1 GLU A  32      -5.815 -28.441  10.104  1.00 65.68           O  
ATOM    502  OE2 GLU A  32      -4.186 -28.010   8.643  1.00 65.68           O  
ATOM    503  N   SER A  33       0.596 -29.897  10.664  1.00 59.97           N  
ATOM    504  H   SER A  33       0.154 -29.376  11.408  1.00 59.97           H  
ATOM    505  CA  SER A  33       2.043 -29.722  10.485  1.00 59.97           C  
ATOM    506  HA  SER A  33       2.234 -29.325   9.488  1.00 59.97           H  
ATOM    507  C   SER A  33       2.780 -31.057  10.600  1.00 59.97           C  
ATOM    508  CB  SER A  33       2.568 -28.714  11.517  1.00 59.97           C  
ATOM    509  HB2 SER A  33       2.016 -28.848  12.448  1.00 59.97           H  
ATOM    510  HB3 SER A  33       2.399 -27.699  11.159  1.00 59.97           H  
ATOM    511  O   SER A  33       3.477 -31.454   9.671  1.00 59.97           O  
ATOM    512  OG  SER A  33       3.936 -28.906  11.812  1.00 59.97           O  
ATOM    513  HG  SER A  33       4.417 -28.178  11.413  1.00 59.97           H  
ATOM    514  N   ALA A  34       2.566 -31.814  11.680  1.00 69.78           N  
ATOM    515  H   ALA A  34       2.011 -31.431  12.432  1.00 69.78           H  
ATOM    516  CA  ALA A  34       3.200 -33.114  11.883  1.00 69.78           C  
ATOM    517  HA  ALA A  34       4.281 -32.972  11.862  1.00 69.78           H  
ATOM    518  C   ALA A  34       2.849 -34.123  10.772  1.00 69.78           C  
ATOM    519  CB  ALA A  34       2.811 -33.634  13.271  1.00 69.78           C  
ATOM    520  HB1 ALA A  34       1.732 -33.775  13.328  1.00 69.78           H  
ATOM    521  HB2 ALA A  34       3.306 -34.588  13.457  1.00 69.78           H  
ATOM    522  HB3 ALA A  34       3.119 -32.919  14.034  1.00 69.78           H  
ATOM    523  O   ALA A  34       3.730 -34.844  10.303  1.00 69.78           O  
ATOM    524  N   ALA A  35       1.599 -34.137  10.299  1.00 72.21           N  
ATOM    525  H   ALA A  35       0.910 -33.549  10.747  1.00 72.21           H  
ATOM    526  CA  ALA A  35       1.166 -34.976   9.184  1.00 72.21           C  
ATOM    527  HA  ALA A  35       1.468 -36.004   9.387  1.00 72.21           H  
ATOM    528  C   ALA A  35       1.822 -34.562   7.852  1.00 72.21           C  
ATOM    529  CB  ALA A  35      -0.365 -34.934   9.110  1.00 72.21           C  
ATOM    530  HB1 ALA A  35      -0.705 -33.914   8.930  1.00 72.21           H  
ATOM    531  HB2 ALA A  35      -0.790 -35.289  10.049  1.00 72.21           H  
ATOM    532  HB3 ALA A  35      -0.712 -35.574   8.299  1.00 72.21           H  
ATOM    533  O   ALA A  35       2.331 -35.422   7.132  1.00 72.21           O  
ATOM    534  N   LYS A  36       1.878 -33.257   7.545  1.00 60.27           N  
ATOM    535  H   LYS A  36       1.444 -32.606   8.184  1.00 60.27           H  
ATOM    536  CA  LYS A  36       2.571 -32.708   6.362  1.00 60.27           C  
ATOM    537  HA  LYS A  36       2.196 -33.196   5.463  1.00 60.27           H  
ATOM    538  C   LYS A  36       4.076 -33.004   6.416  1.00 60.27           C  
ATOM    539  CB  LYS A  36       2.299 -31.192   6.256  1.00 60.27           C  
ATOM    540  HB2 LYS A  36       2.541 -30.724   7.210  1.00 60.27           H  
ATOM    541  HB3 LYS A  36       2.958 -30.770   5.497  1.00 60.27           H  
ATOM    542  O   LYS A  36       4.647 -33.452   5.426  1.00 60.27           O  
ATOM    543  CG  LYS A  36       0.846 -30.849   5.862  1.00 60.27           C  
ATOM    544  HG2 LYS A  36       0.720 -31.012   4.792  1.00 60.27           H  
ATOM    545  HG3 LYS A  36       0.160 -31.515   6.384  1.00 60.27           H  
ATOM    546  CD  LYS A  36       0.470 -29.394   6.209  1.00 60.27           C  
ATOM    547  HD2 LYS A  36       0.662 -29.233   7.270  1.00 60.27           H  
ATOM    548  HD3 LYS A  36       1.090 -28.704   5.636  1.00 60.27           H  
ATOM    549  CE  LYS A  36      -1.021 -29.136   5.918  1.00 60.27           C  
ATOM    550  HE2 LYS A  36      -1.164 -29.065   4.840  1.00 60.27           H  
ATOM    551  HE3 LYS A  36      -1.584 -30.000   6.271  1.00 60.27           H  
ATOM    552  NZ  LYS A  36      -1.549 -27.917   6.596  1.00 60.27           N  
ATOM    553  HZ1 LYS A  36      -1.106 -27.073   6.262  1.00 60.27           H  
ATOM    554  HZ2 LYS A  36      -1.420 -27.976   7.596  1.00 60.27           H  
ATOM    555  HZ3 LYS A  36      -2.550 -27.833   6.486  1.00 60.27           H  
ATOM    556  N   LYS A  37       4.694 -32.864   7.591  1.00 62.89           N  
ATOM    557  H   LYS A  37       4.153 -32.439   8.329  1.00 62.89           H  
ATOM    558  CA  LYS A  37       6.105 -33.170   7.874  1.00 62.89           C  
ATOM    559  HA  LYS A  37       6.723 -32.627   7.159  1.00 62.89           H  
ATOM    560  C   LYS A  37       6.433 -34.652   7.728  1.00 62.89           C  
ATOM    561  CB  LYS A  37       6.405 -32.658   9.287  1.00 62.89           C  
ATOM    562  HB2 LYS A  37       6.008 -31.644   9.346  1.00 62.89           H  
ATOM    563  HB3 LYS A  37       5.876 -33.267  10.021  1.00 62.89           H  
ATOM    564  O   LYS A  37       7.478 -34.995   7.180  1.00 62.89           O  
ATOM    565  CG  LYS A  37       7.895 -32.608   9.650  1.00 62.89           C  
ATOM    566  HG2 LYS A  37       8.290 -33.614   9.790  1.00 62.89           H  
ATOM    567  HG3 LYS A  37       8.440 -32.119   8.842  1.00 62.89           H  
ATOM    568  CD  LYS A  37       8.046 -31.790  10.943  1.00 62.89           C  
ATOM    569  HD2 LYS A  37       7.752 -32.393  11.802  1.00 62.89           H  
ATOM    570  HD3 LYS A  37       7.371 -30.936  10.889  1.00 62.89           H  
ATOM    571  CE  LYS A  37       9.466 -31.249  11.130  1.00 62.89           C  
ATOM    572  HE2 LYS A  37      10.088 -32.003  11.612  1.00 62.89           H  
ATOM    573  HE3 LYS A  37       9.883 -31.041  10.144  1.00 62.89           H  
ATOM    574  NZ  LYS A  37       9.431 -29.983  11.912  1.00 62.89           N  
ATOM    575  HZ1 LYS A  37      10.340 -29.543  11.960  1.00 62.89           H  
ATOM    576  HZ2 LYS A  37       9.064 -30.121  12.843  1.00 62.89           H  
ATOM    577  HZ3 LYS A  37       8.817 -29.310  11.477  1.00 62.89           H  
ATOM    578  N   GLU A  38       5.552 -35.550   8.173  1.00 69.86           N  
ATOM    579  H   GLU A  38       4.742 -35.232   8.685  1.00 69.86           H  
ATOM    580  CA  GLU A  38       5.734 -36.982   7.930  1.00 69.86           C  
ATOM    581  HA  GLU A  38       6.783 -37.207   8.126  1.00 69.86           H  
ATOM    582  C   GLU A  38       5.497 -37.356   6.457  1.00 69.86           C  
ATOM    583  CB  GLU A  38       4.919 -37.847   8.910  1.00 69.86           C  
ATOM    584  HB2 GLU A  38       5.278 -37.661   9.923  1.00 69.86           H  
ATOM    585  HB3 GLU A  38       3.857 -37.606   8.845  1.00 69.86           H  
ATOM    586  O   GLU A  38       6.246 -38.176   5.923  1.00 69.86           O  
ATOM    587  CG  GLU A  38       5.148 -39.322   8.534  1.00 69.86           C  
ATOM    588  HG2 GLU A  38       6.183 -39.432   8.211  1.00 69.86           H  
ATOM    589  HG3 GLU A  38       4.511 -39.573   7.686  1.00 69.86           H  
ATOM    590  CD  GLU A  38       4.944 -40.371   9.619  1.00 69.86           C  
ATOM    591  OE1 GLU A  38       5.498 -41.475   9.369  1.00 69.86           O  
ATOM    592  OE2 GLU A  38       4.307 -40.120  10.654  1.00 69.86           O  
ATOM    593  N   ALA A  39       4.525 -36.745   5.774  1.00 70.14           N  
ATOM    594  H   ALA A  39       3.910 -36.105   6.257  1.00 70.14           H  
ATOM    595  CA  ALA A  39       4.324 -36.943   4.339  1.00 70.14           C  
ATOM    596  HA  ALA A  39       4.188 -38.008   4.152  1.00 70.14           H  
ATOM    597  C   ALA A  39       5.556 -36.493   3.529  1.00 70.14           C  
ATOM    598  CB  ALA A  39       3.042 -36.220   3.909  1.00 70.14           C  
ATOM    599  HB1 ALA A  39       2.195 -36.591   4.485  1.00 70.14           H  
ATOM    600  HB2 ALA A  39       3.140 -35.146   4.071  1.00 70.14           H  
ATOM    601  HB3 ALA A  39       2.858 -36.401   2.850  1.00 70.14           H  
ATOM    602  O   ALA A  39       6.070 -37.271   2.726  1.00 70.14           O  
ATOM    603  N   ALA A  40       6.093 -35.302   3.813  1.00 59.18           N  
ATOM    604  H   ALA A  40       5.604 -34.695   4.455  1.00 59.18           H  
ATOM    605  CA  ALA A  40       7.335 -34.798   3.227  1.00 59.18           C  
ATOM    606  HA  ALA A  40       7.216 -34.736   2.146  1.00 59.18           H  
ATOM    607  C   ALA A  40       8.519 -35.739   3.510  1.00 59.18           C  
ATOM    608  CB  ALA A  40       7.584 -33.387   3.765  1.00 59.18           C  
ATOM    609  HB1 ALA A  40       6.759 -32.730   3.492  1.00 59.18           H  
ATOM    610  HB2 ALA A  40       8.502 -32.992   3.331  1.00 59.18           H  
ATOM    611  HB3 ALA A  40       7.685 -33.406   4.850  1.00 59.18           H  
ATOM    612  O   ALA A  40       9.188 -36.178   2.576  1.00 59.18           O  
ATOM    613  N   ARG A  41       8.697 -36.177   4.768  1.00 64.96           N  
ATOM    614  H   ARG A  41       8.135 -35.749   5.491  1.00 64.96           H  
ATOM    615  CA  ARG A  41       9.714 -37.174   5.155  1.00 64.96           C  
ATOM    616  HA  ARG A  41      10.694 -36.759   4.916  1.00 64.96           H  
ATOM    617  C   ARG A  41       9.594 -38.481   4.362  1.00 64.96           C  
ATOM    618  CB  ARG A  41       9.625 -37.431   6.669  1.00 64.96           C  
ATOM    619  HB2 ARG A  41       9.749 -36.485   7.195  1.00 64.96           H  
ATOM    620  HB3 ARG A  41       8.636 -37.827   6.902  1.00 64.96           H  
ATOM    621  O   ARG A  41      10.615 -39.034   3.964  1.00 64.96           O  
ATOM    622  CG  ARG A  41      10.692 -38.418   7.172  1.00 64.96           C  
ATOM    623  HG2 ARG A  41      10.621 -39.365   6.636  1.00 64.96           H  
ATOM    624  HG3 ARG A  41      11.676 -37.990   6.981  1.00 64.96           H  
ATOM    625  CD  ARG A  41      10.562 -38.708   8.673  1.00 64.96           C  
ATOM    626  HD2 ARG A  41      10.521 -37.762   9.213  1.00 64.96           H  
ATOM    627  HD3 ARG A  41      11.465 -39.239   8.978  1.00 64.96           H  
ATOM    628  NE  ARG A  41       9.370 -39.529   9.002  1.00 64.96           N  
ATOM    629  HE  ARG A  41       8.608 -39.526   8.340  1.00 64.96           H  
ATOM    630  NH1 ARG A  41      10.106 -40.294  11.035  1.00 64.96           N  
ATOM    631 HH11 ARG A  41      10.964 -39.779  10.900  1.00 64.96           H  
ATOM    632 HH12 ARG A  41       9.944 -40.833  11.874  1.00 64.96           H  
ATOM    633  NH2 ARG A  41       8.100 -40.922  10.331  1.00 64.96           N  
ATOM    634 HH21 ARG A  41       7.317 -40.960   9.694  1.00 64.96           H  
ATOM    635 HH22 ARG A  41       7.945 -41.385  11.214  1.00 64.96           H  
ATOM    636  CZ  ARG A  41       9.191 -40.240  10.106  1.00 64.96           C  
ATOM    637  N   ARG A  42       8.376 -38.989   4.131  1.00 69.14           N  
ATOM    638  H   ARG A  42       7.583 -38.480   4.494  1.00 69.14           H  
ATOM    639  CA  ARG A  42       8.136 -40.201   3.317  1.00 69.14           C  
ATOM    640  HA  ARG A  42       8.833 -40.983   3.620  1.00 69.14           H  
ATOM    641  C   ARG A  42       8.420 -39.979   1.830  1.00 69.14           C  
ATOM    642  CB  ARG A  42       6.698 -40.707   3.509  1.00 69.14           C  
ATOM    643  HB2 ARG A  42       6.483 -41.451   2.742  1.00 69.14           H  
ATOM    644  HB3 ARG A  42       6.002 -39.878   3.381  1.00 69.14           H  
ATOM    645  O   ARG A  42       8.853 -40.912   1.166  1.00 69.14           O  
ATOM    646  CG  ARG A  42       6.485 -41.359   4.881  1.00 69.14           C  
ATOM    647  HG2 ARG A  42       7.142 -42.224   4.979  1.00 69.14           H  
ATOM    648  HG3 ARG A  42       6.725 -40.648   5.671  1.00 69.14           H  
ATOM    649  CD  ARG A  42       5.029 -41.809   5.026  1.00 69.14           C  
ATOM    650  HD2 ARG A  42       4.837 -42.609   4.311  1.00 69.14           H  
ATOM    651  HD3 ARG A  42       4.378 -40.965   4.798  1.00 69.14           H  
ATOM    652  NE  ARG A  42       4.744 -42.269   6.398  1.00 69.14           N  
ATOM    653  HE  ARG A  42       5.362 -41.961   7.134  1.00 69.14           H  
ATOM    654  NH1 ARG A  42       2.734 -43.316   6.004  1.00 69.14           N  
ATOM    655 HH11 ARG A  42       2.828 -43.114   5.019  1.00 69.14           H  
ATOM    656 HH12 ARG A  42       1.912 -43.778   6.366  1.00 69.14           H  
ATOM    657  NH2 ARG A  42       3.543 -43.125   8.093  1.00 69.14           N  
ATOM    658 HH21 ARG A  42       4.208 -42.692   8.717  1.00 69.14           H  
ATOM    659 HH22 ARG A  42       2.708 -43.542   8.481  1.00 69.14           H  
ATOM    660  CZ  ARG A  42       3.673 -42.910   6.817  1.00 69.14           C  
ATOM    661  N   ALA A  43       8.216 -38.762   1.332  1.00 70.21           N  
ATOM    662  H   ALA A  43       7.798 -38.066   1.933  1.00 70.21           H  
ATOM    663  CA  ALA A  43       8.577 -38.338  -0.020  1.00 70.21           C  
ATOM    664  HA  ALA A  43       8.426 -39.175  -0.702  1.00 70.21           H  
ATOM    665  C   ALA A  43      10.057 -37.912  -0.165  1.00 70.21           C  
ATOM    666  CB  ALA A  43       7.610 -37.217  -0.424  1.00 70.21           C  
ATOM    667  HB1 ALA A  43       6.580 -37.564  -0.344  1.00 70.21           H  
ATOM    668  HB2 ALA A  43       7.802 -36.919  -1.455  1.00 70.21           H  
ATOM    669  HB3 ALA A  43       7.752 -36.354   0.226  1.00 70.21           H  
ATOM    670  O   ALA A  43      10.462 -37.507  -1.251  1.00 70.21           O  
ATOM    671  N   ALA A  44      10.854 -37.980   0.912  1.00 51.64           N  
ATOM    672  H   ALA A  44      10.444 -38.313   1.772  1.00 51.64           H  
ATOM    673  CA  ALA A  44      12.214 -37.434   1.008  1.00 51.64           C  
ATOM    674  HA  ALA A  44      12.485 -37.497   2.061  1.00 51.64           H  
ATOM    675  C   ALA A  44      12.336 -35.929   0.665  1.00 51.64           C  
ATOM    676  CB  ALA A  44      13.195 -38.342   0.251  1.00 51.64           C  
ATOM    677  HB1 ALA A  44      13.076 -39.375   0.579  1.00 51.64           H  
ATOM    678  HB2 ALA A  44      13.006 -38.278  -0.821  1.00 51.64           H  
ATOM    679  HB3 ALA A  44      14.218 -38.021   0.447  1.00 51.64           H  
ATOM    680  O   ALA A  44      13.421 -35.452   0.334  1.00 51.64           O  
ATOM    681  N   MET A  45      11.237 -35.178   0.782  1.00 35.16           N  
ATOM    682  H   MET A  45      10.410 -35.615   1.165  1.00 35.16           H  
ATOM    683  CA  MET A  45      11.212 -33.722   0.632  1.00 35.16           C  
ATOM    684  HA  MET A  45      11.974 -33.446  -0.097  1.00 35.16           H  
ATOM    685  C   MET A  45      11.531 -33.042   1.975  1.00 35.16           C  
ATOM    686  CB  MET A  45       9.853 -33.255   0.084  1.00 35.16           C  
ATOM    687  HB2 MET A  45       9.071 -33.501   0.802  1.00 35.16           H  
ATOM    688  HB3 MET A  45       9.879 -32.172  -0.043  1.00 35.16           H  
ATOM    689  O   MET A  45      11.210 -33.608   3.031  1.00 35.16           O  
ATOM    690  CG  MET A  45       9.529 -33.904  -1.270  1.00 35.16           C  
ATOM    691  HG2 MET A  45       9.351 -34.968  -1.117  1.00 35.16           H  
ATOM    692  HG3 MET A  45      10.404 -33.806  -1.913  1.00 35.16           H  
ATOM    693  SD  MET A  45       8.113 -33.212  -2.173  1.00 35.16           S  
ATOM    694  CE  MET A  45       6.783 -33.356  -0.952  1.00 35.16           C  
ATOM    695  HE1 MET A  45       6.676 -34.396  -0.643  1.00 35.16           H  
ATOM    696  HE2 MET A  45       7.010 -32.735  -0.086  1.00 35.16           H  
ATOM    697  HE3 MET A  45       5.849 -33.013  -1.399  1.00 35.16           H  
ATOM    698  N   PRO A  46      12.136 -31.840   1.976  1.00 30.72           N  
ATOM    699  CA  PRO A  46      12.232 -31.024   3.178  1.00 30.72           C  
ATOM    700  HA  PRO A  46      12.622 -31.638   3.990  1.00 30.72           H  
ATOM    701  C   PRO A  46      10.849 -30.495   3.603  1.00 30.72           C  
ATOM    702  CB  PRO A  46      13.251 -29.916   2.877  1.00 30.72           C  
ATOM    703  HB2 PRO A  46      14.090 -29.968   3.570  1.00 30.72           H  
ATOM    704  HB3 PRO A  46      12.786 -28.934   2.958  1.00 30.72           H  
ATOM    705  O   PRO A  46       9.819 -30.765   2.981  1.00 30.72           O  
ATOM    706  CG  PRO A  46      13.732 -30.175   1.446  1.00 30.72           C  
ATOM    707  HG2 PRO A  46      14.693 -30.689   1.476  1.00 30.72           H  
ATOM    708  HG3 PRO A  46      13.815 -29.251   0.873  1.00 30.72           H  
ATOM    709  CD  PRO A  46      12.684 -31.108   0.846  1.00 30.72           C  
ATOM    710  HD2 PRO A  46      13.159 -31.763   0.116  1.00 30.72           H  
ATOM    711  HD3 PRO A  46      11.894 -30.524   0.374  1.00 30.72           H  
ATOM    712  N   TYR A  47      10.809 -29.836   4.761  1.00 31.79           N  
ATOM    713  H   TYR A  47      11.682 -29.605   5.212  1.00 31.79           H  
ATOM    714  CA  TYR A  47       9.583 -29.277   5.326  1.00 31.79           C  
ATOM    715  HA  TYR A  47       9.003 -28.821   4.524  1.00 31.79           H  
ATOM    716  C   TYR A  47       9.916 -28.202   6.368  1.00 31.79           C  
ATOM    717  CB  TYR A  47       8.753 -30.410   5.958  1.00 31.79           C  
ATOM    718  HB2 TYR A  47       9.363 -30.935   6.693  1.00 31.79           H  
ATOM    719  HB3 TYR A  47       8.478 -31.128   5.186  1.00 31.79           H  
ATOM    720  O   TYR A  47      10.634 -28.483   7.335  1.00 31.79           O  
ATOM    721  CG  TYR A  47       7.489 -29.922   6.625  1.00 31.79           C  
ATOM    722  CD1 TYR A  47       7.528 -29.552   7.979  1.00 31.79           C  
ATOM    723  HD1 TYR A  47       8.450 -29.643   8.534  1.00 31.79           H  
ATOM    724  CD2 TYR A  47       6.310 -29.746   5.876  1.00 31.79           C  
ATOM    725  HD2 TYR A  47       6.297 -30.001   4.827  1.00 31.79           H  
ATOM    726  CE1 TYR A  47       6.398 -28.985   8.585  1.00 31.79           C  
ATOM    727  HE1 TYR A  47       6.436 -28.682   9.621  1.00 31.79           H  
ATOM    728  CE2 TYR A  47       5.181 -29.153   6.479  1.00 31.79           C  
ATOM    729  HE2 TYR A  47       4.301 -28.926   5.895  1.00 31.79           H  
ATOM    730  OH  TYR A  47       4.175 -28.108   8.396  1.00 31.79           O  
ATOM    731  HH  TYR A  47       4.450 -27.691   9.216  1.00 31.79           H  
ATOM    732  CZ  TYR A  47       5.229 -28.754   7.831  1.00 31.79           C  
ATOM    733  N   ASN A  48       9.344 -27.006   6.206  1.00 33.09           N  
ATOM    734  H   ASN A  48       8.727 -26.875   5.417  1.00 33.09           H  
ATOM    735  CA  ASN A  48       9.374 -25.921   7.188  1.00 33.09           C  
ATOM    736  HA  ASN A  48       9.858 -26.289   8.093  1.00 33.09           H  
ATOM    737  C   ASN A  48       7.943 -25.508   7.580  1.00 33.09           C  
ATOM    738  CB  ASN A  48      10.200 -24.731   6.651  1.00 33.09           C  
ATOM    739  HB2 ASN A  48       9.653 -24.245   5.843  1.00 33.09           H  
ATOM    740  HB3 ASN A  48      11.154 -25.086   6.260  1.00 33.09           H  
ATOM    741  O   ASN A  48       7.020 -25.640   6.780  1.00 33.09           O  
ATOM    742  CG  ASN A  48      10.490 -23.717   7.750  1.00 33.09           C  
ATOM    743  ND2 ASN A  48      10.664 -22.456   7.439  1.00 33.09           N  
ATOM    744 HD21 ASN A  48      10.536 -22.131   6.492  1.00 33.09           H  
ATOM    745 HD22 ASN A  48      10.699 -21.807   8.212  1.00 33.09           H  
ATOM    746  OD1 ASN A  48      10.528 -24.060   8.920  1.00 33.09           O  
ATOM    747  N   ASP A  49       7.769 -25.009   8.804  1.00 35.55           N  
ATOM    748  H   ASP A  49       8.591 -24.837   9.365  1.00 35.55           H  
ATOM    749  CA  ASP A  49       6.466 -24.605   9.353  1.00 35.55           C  
ATOM    750  HA  ASP A  49       5.682 -25.168   8.847  1.00 35.55           H  
ATOM    751  C   ASP A  49       6.124 -23.118   9.101  1.00 35.55           C  
ATOM    752  CB  ASP A  49       6.411 -24.981  10.848  1.00 35.55           C  
ATOM    753  HB2 ASP A  49       7.334 -24.674  11.340  1.00 35.55           H  
ATOM    754  HB3 ASP A  49       5.587 -24.444  11.319  1.00 35.55           H  
ATOM    755  O   ASP A  49       4.967 -22.721   9.254  1.00 35.55           O  
ATOM    756  CG  ASP A  49       6.171 -26.481  11.057  1.00 35.55           C  
ATOM    757  OD1 ASP A  49       5.084 -26.957  10.649  1.00 35.55           O  
ATOM    758  OD2 ASP A  49       7.044 -27.197  11.616  1.00 35.55           O  
ATOM    759  N   ASP A  50       7.094 -22.297   8.677  1.00 29.54           N  
ATOM    760  H   ASP A  50       8.032 -22.659   8.585  1.00 29.54           H  
ATOM    761  CA  ASP A  50       6.869 -20.883   8.350  1.00 29.54           C  
ATOM    762  HA  ASP A  50       6.211 -20.456   9.108  1.00 29.54           H  
ATOM    763  C   ASP A  50       6.186 -20.723   6.981  1.00 29.54           C  
ATOM    764  CB  ASP A  50       8.178 -20.077   8.392  1.00 29.54           C  
ATOM    765  HB2 ASP A  50       7.951 -19.039   8.146  1.00 29.54           H  
ATOM    766  HB3 ASP A  50       8.856 -20.454   7.627  1.00 29.54           H  
ATOM    767  O   ASP A  50       6.839 -20.679   5.936  1.00 29.54           O  
ATOM    768  CG  ASP A  50       8.875 -20.101   9.750  1.00 29.54           C  
ATOM    769  OD1 ASP A  50       8.207 -19.796  10.763  1.00 29.54           O  
ATOM    770  OD2 ASP A  50      10.090 -20.414   9.746  1.00 29.54           O  
ATOM    771  N   LEU A  51       4.857 -20.590   6.985  1.00 25.60           N  
ATOM    772  H   LEU A  51       4.383 -20.734   7.865  1.00 25.60           H  
ATOM    773  CA  LEU A  51       4.068 -20.215   5.807  1.00 25.60           C  
ATOM    774  HA  LEU A  51       4.466 -20.755   4.948  1.00 25.60           H  
ATOM    775  C   LEU A  51       4.244 -18.722   5.472  1.00 25.60           C  
ATOM    776  CB  LEU A  51       2.596 -20.633   5.996  1.00 25.60           C  
ATOM    777  HB2 LEU A  51       2.278 -20.340   6.997  1.00 25.60           H  
ATOM    778  HB3 LEU A  51       1.976 -20.091   5.282  1.00 25.60           H  
ATOM    779  O   LEU A  51       3.386 -17.884   5.751  1.00 25.60           O  
ATOM    780  CG  LEU A  51       2.354 -22.141   5.792  1.00 25.60           C  
ATOM    781  HG  LEU A  51       3.081 -22.714   6.367  1.00 25.60           H  
ATOM    782  CD1 LEU A  51       0.953 -22.512   6.285  1.00 25.60           C  
ATOM    783 HD11 LEU A  51       0.788 -23.581   6.152  1.00 25.60           H  
ATOM    784 HD12 LEU A  51       0.871 -22.273   7.345  1.00 25.60           H  
ATOM    785 HD13 LEU A  51       0.203 -21.949   5.730  1.00 25.60           H  
ATOM    786  CD2 LEU A  51       2.441 -22.548   4.316  1.00 25.60           C  
ATOM    787 HD21 LEU A  51       2.219 -23.610   4.213  1.00 25.60           H  
ATOM    788 HD22 LEU A  51       3.450 -22.377   3.941  1.00 25.60           H  
ATOM    789 HD23 LEU A  51       1.736 -21.967   3.723  1.00 25.60           H  
ATOM    790  N   LEU A  52       5.381 -18.418   4.851  1.00 25.20           N  
ATOM    791  H   LEU A  52       6.040 -19.175   4.740  1.00 25.20           H  
ATOM    792  CA  LEU A  52       5.663 -17.196   4.097  1.00 25.20           C  
ATOM    793  HA  LEU A  52       4.775 -16.563   4.077  1.00 25.20           H  
ATOM    794  C   LEU A  52       5.976 -17.562   2.635  1.00 25.20           C  
ATOM    795  CB  LEU A  52       6.824 -16.435   4.772  1.00 25.20           C  
ATOM    796  HB2 LEU A  52       7.196 -15.666   4.095  1.00 25.20           H  
ATOM    797  HB3 LEU A  52       7.638 -17.139   4.944  1.00 25.20           H  
ATOM    798  O   LEU A  52       6.105 -18.739   2.290  1.00 25.20           O  
ATOM    799  CG  LEU A  52       6.448 -15.759   6.104  1.00 25.20           C  
ATOM    800  HG  LEU A  52       5.978 -16.483   6.769  1.00 25.20           H  
ATOM    801  CD1 LEU A  52       7.709 -15.229   6.790  1.00 25.20           C  
ATOM    802 HD11 LEU A  52       8.393 -16.057   6.976  1.00 25.20           H  
ATOM    803 HD12 LEU A  52       8.198 -14.491   6.154  1.00 25.20           H  
ATOM    804 HD13 LEU A  52       7.445 -14.774   7.745  1.00 25.20           H  
ATOM    805  CD2 LEU A  52       5.498 -14.574   5.901  1.00 25.20           C  
ATOM    806 HD21 LEU A  52       4.543 -14.925   5.510  1.00 25.20           H  
ATOM    807 HD22 LEU A  52       5.314 -14.079   6.854  1.00 25.20           H  
ATOM    808 HD23 LEU A  52       5.928 -13.857   5.202  1.00 25.20           H  
ATOM    809  N   VAL A  53       6.101 -16.556   1.765  1.00 25.60           N  
ATOM    810  H   VAL A  53       5.985 -15.610   2.099  1.00 25.60           H  
ATOM    811  CA  VAL A  53       6.550 -16.747   0.375  1.00 25.60           C  
ATOM    812  HA  VAL A  53       5.847 -17.411  -0.128  1.00 25.60           H  
ATOM    813  C   VAL A  53       7.933 -17.415   0.384  1.00 25.60           C  
ATOM    814  CB  VAL A  53       6.569 -15.404  -0.386  1.00 25.60           C  
ATOM    815  HB  VAL A  53       7.246 -14.713   0.116  1.00 25.60           H  
ATOM    816  O   VAL A  53       8.896 -16.845   0.894  1.00 25.60           O  
ATOM    817  CG1 VAL A  53       7.036 -15.583  -1.836  1.00 25.60           C  
ATOM    818 HG11 VAL A  53       7.002 -14.624  -2.353  1.00 25.60           H  
ATOM    819 HG12 VAL A  53       8.067 -15.939  -1.860  1.00 25.60           H  
ATOM    820 HG13 VAL A  53       6.394 -16.292  -2.357  1.00 25.60           H  
ATOM    821  CG2 VAL A  53       5.169 -14.773  -0.425  1.00 25.60           C  
ATOM    822 HG21 VAL A  53       5.199 -13.841  -0.989  1.00 25.60           H  
ATOM    823 HG22 VAL A  53       4.827 -14.534   0.582  1.00 25.60           H  
ATOM    824 HG23 VAL A  53       4.459 -15.453  -0.896  1.00 25.60           H  
ATOM    825  N   GLY A  54       8.009 -18.644  -0.138  1.00 25.44           N  
ATOM    826  H   GLY A  54       7.169 -19.031  -0.544  1.00 25.44           H  
ATOM    827  CA  GLY A  54       9.175 -19.530   0.009  1.00 25.44           C  
ATOM    828  HA2 GLY A  54       9.802 -19.179   0.829  1.00 25.44           H  
ATOM    829  HA3 GLY A  54       9.763 -19.484  -0.908  1.00 25.44           H  
ATOM    830  C   GLY A  54       8.857 -21.010   0.277  1.00 25.44           C  
ATOM    831  O   GLY A  54       9.748 -21.754   0.681  1.00 25.44           O  
ATOM    832  N   SER A  55       7.612 -21.462   0.078  1.00 23.05           N  
ATOM    833  H   SER A  55       6.902 -20.832  -0.266  1.00 23.05           H  
ATOM    834  CA  SER A  55       7.295 -22.896   0.028  1.00 23.05           C  
ATOM    835  HA  SER A  55       7.693 -23.360   0.931  1.00 23.05           H  
ATOM    836  C   SER A  55       7.980 -23.563  -1.178  1.00 23.05           C  
ATOM    837  CB  SER A  55       5.777 -23.115   0.021  1.00 23.05           C  
ATOM    838  HB2 SER A  55       5.566 -24.175  -0.117  1.00 23.05           H  
ATOM    839  HB3 SER A  55       5.374 -22.800   0.983  1.00 23.05           H  
ATOM    840  O   SER A  55       8.125 -22.957  -2.237  1.00 23.05           O  
ATOM    841  OG  SER A  55       5.152 -22.365  -1.004  1.00 23.05           O  
ATOM    842  HG  SER A  55       4.207 -22.534  -0.997  1.00 23.05           H  
ATOM    843  N   GLU A  56       8.433 -24.812  -1.014  1.00 28.99           N  
ATOM    844  H   GLU A  56       8.252 -25.252  -0.124  1.00 28.99           H  
ATOM    845  CA  GLU A  56       9.557 -25.398  -1.777  1.00 28.99           C  
ATOM    846  HA  GLU A  56      10.306 -24.612  -1.873  1.00 28.99           H  
ATOM    847  C   GLU A  56       9.276 -25.833  -3.238  1.00 28.99           C  
ATOM    848  CB  GLU A  56      10.221 -26.520  -0.954  1.00 28.99           C  
ATOM    849  HB2 GLU A  56      11.076 -26.904  -1.510  1.00 28.99           H  
ATOM    850  HB3 GLU A  56       9.505 -27.329  -0.811  1.00 28.99           H  
ATOM    851  O   GLU A  56       9.741 -26.878  -3.690  1.00 28.99           O  
ATOM    852  CG  GLU A  56      10.735 -26.042   0.412  1.00 28.99           C  
ATOM    853  HG2 GLU A  56      11.340 -25.147   0.266  1.00 28.99           H  
ATOM    854  HG3 GLU A  56       9.890 -25.782   1.049  1.00 28.99           H  
ATOM    855  CD  GLU A  56      11.574 -27.125   1.101  1.00 28.99           C  
ATOM    856  OE1 GLU A  56      12.722 -26.826   1.506  1.00 28.99           O  
ATOM    857  OE2 GLU A  56      11.061 -28.257   1.244  1.00 28.99           O  
ATOM    858  N   LEU A  57       8.564 -25.010  -4.012  1.00 26.43           N  
ATOM    859  H   LEU A  57       8.160 -24.203  -3.558  1.00 26.43           H  
ATOM    860  CA  LEU A  57       8.681 -24.970  -5.478  1.00 26.43           C  
ATOM    861  HA  LEU A  57       9.521 -25.604  -5.761  1.00 26.43           H  
ATOM    862  C   LEU A  57       9.107 -23.593  -6.022  1.00 26.43           C  
ATOM    863  CB  LEU A  57       7.416 -25.540  -6.151  1.00 26.43           C  
ATOM    864  HB2 LEU A  57       6.538 -25.112  -5.666  1.00 26.43           H  
ATOM    865  HB3 LEU A  57       7.399 -25.229  -7.195  1.00 26.43           H  
ATOM    866  O   LEU A  57       9.256 -23.449  -7.235  1.00 26.43           O  
ATOM    867  CG  LEU A  57       7.326 -27.080  -6.119  1.00 26.43           C  
ATOM    868  HG  LEU A  57       7.332 -27.428  -5.086  1.00 26.43           H  
ATOM    869  CD1 LEU A  57       6.009 -27.520  -6.764  1.00 26.43           C  
ATOM    870 HD11 LEU A  57       5.983 -27.208  -7.808  1.00 26.43           H  
ATOM    871 HD12 LEU A  57       5.913 -28.605  -6.703  1.00 26.43           H  
ATOM    872 HD13 LEU A  57       5.175 -27.064  -6.231  1.00 26.43           H  
ATOM    873  CD2 LEU A  57       8.457 -27.769  -6.893  1.00 26.43           C  
ATOM    874 HD21 LEU A  57       9.401 -27.636  -6.365  1.00 26.43           H  
ATOM    875 HD22 LEU A  57       8.264 -28.840  -6.956  1.00 26.43           H  
ATOM    876 HD23 LEU A  57       8.536 -27.349  -7.896  1.00 26.43           H  
ATOM    877  N   THR A  58       9.406 -22.619  -5.155  1.00 23.54           N  
ATOM    878  H   THR A  58       9.195 -22.744  -4.175  1.00 23.54           H  
ATOM    879  CA  THR A  58      10.072 -21.362  -5.537  1.00 23.54           C  
ATOM    880  HA  THR A  58      10.469 -21.487  -6.545  1.00 23.54           H  
ATOM    881  C   THR A  58      11.268 -21.084  -4.629  1.00 23.54           C  
ATOM    882  CB  THR A  58       9.121 -20.144  -5.562  1.00 23.54           C  
ATOM    883  HB  THR A  58       9.448 -19.408  -4.827  1.00 23.54           H  
ATOM    884  O   THR A  58      11.155 -21.117  -3.405  1.00 23.54           O  
ATOM    885  CG2 THR A  58       9.124 -19.486  -6.941  1.00 23.54           C  
ATOM    886 HG21 THR A  58      10.134 -19.159  -7.191  1.00 23.54           H  
ATOM    887 HG22 THR A  58       8.472 -18.612  -6.940  1.00 23.54           H  
ATOM    888 HG23 THR A  58       8.780 -20.194  -7.694  1.00 23.54           H  
ATOM    889  OG1 THR A  58       7.774 -20.466  -5.292  1.00 23.54           O  
ATOM    890  HG1 THR A  58       7.240 -19.729  -5.596  1.00 23.54           H  
ATOM    891  N   TYR A  59      12.426 -20.796  -5.229  1.00 25.18           N  
ATOM    892  H   TYR A  59      12.437 -20.699  -6.234  1.00 25.18           H  
ATOM    893  CA  TYR A  59      13.670 -20.474  -4.522  1.00 25.18           C  
ATOM    894  HA  TYR A  59      13.551 -20.690  -3.461  1.00 25.18           H  
ATOM    895  C   TYR A  59      14.013 -18.988  -4.656  1.00 25.18           C  
ATOM    896  CB  TYR A  59      14.827 -21.338  -5.054  1.00 25.18           C  
ATOM    897  HB2 TYR A  59      14.803 -21.342  -6.144  1.00 25.18           H  
ATOM    898  HB3 TYR A  59      15.768 -20.873  -4.762  1.00 25.18           H  
ATOM    899  O   TYR A  59      13.831 -18.406  -5.720  1.00 25.18           O  
ATOM    900  CG  TYR A  59      14.844 -22.764  -4.536  1.00 25.18           C  
ATOM    901  CD1 TYR A  59      15.389 -23.034  -3.264  1.00 25.18           C  
ATOM    902  HD1 TYR A  59      15.776 -22.224  -2.664  1.00 25.18           H  
ATOM    903  CD2 TYR A  59      14.315 -23.816  -5.310  1.00 25.18           C  
ATOM    904  HD2 TYR A  59      13.881 -23.608  -6.277  1.00 25.18           H  
ATOM    905  CE1 TYR A  59      15.389 -24.348  -2.756  1.00 25.18           C  
ATOM    906  HE1 TYR A  59      15.773 -24.548  -1.766  1.00 25.18           H  
ATOM    907  CE2 TYR A  59      14.331 -25.134  -4.813  1.00 25.18           C  
ATOM    908  HE2 TYR A  59      13.906 -25.944  -5.387  1.00 25.18           H  
ATOM    909  OH  TYR A  59      14.840 -26.668  -3.042  1.00 25.18           O  
ATOM    910  HH  TYR A  59      14.987 -26.688  -2.094  1.00 25.18           H  
ATOM    911  CZ  TYR A  59      14.858 -25.401  -3.532  1.00 25.18           C  
ATOM    912  N   LEU A  60      14.580 -18.413  -3.591  1.00 27.42           N  
ATOM    913  H   LEU A  60      14.657 -18.957  -2.744  1.00 27.42           H  
ATOM    914  CA  LEU A  60      15.260 -17.115  -3.589  1.00 27.42           C  
ATOM    915  HA  LEU A  60      15.466 -16.808  -4.614  1.00 27.42           H  
ATOM    916  C   LEU A  60      16.610 -17.271  -2.870  1.00 27.42           C  
ATOM    917  CB  LEU A  60      14.369 -16.054  -2.911  1.00 27.42           C  
ATOM    918  HB2 LEU A  60      14.983 -15.186  -2.671  1.00 27.42           H  
ATOM    919  HB3 LEU A  60      13.999 -16.465  -1.971  1.00 27.42           H  
ATOM    920  O   LEU A  60      16.673 -17.770  -1.743  1.00 27.42           O  
ATOM    921  CG  LEU A  60      13.174 -15.570  -3.758  1.00 27.42           C  
ATOM    922  HG  LEU A  60      12.625 -16.426  -4.150  1.00 27.42           H  
ATOM    923  CD1 LEU A  60      12.219 -14.754  -2.884  1.00 27.42           C  
ATOM    924 HD11 LEU A  60      11.370 -14.424  -3.483  1.00 27.42           H  
ATOM    925 HD12 LEU A  60      11.847 -15.372  -2.067  1.00 27.42           H  
ATOM    926 HD13 LEU A  60      12.733 -13.882  -2.480  1.00 27.42           H  
ATOM    927  CD2 LEU A  60      13.627 -14.677  -4.916  1.00 27.42           C  
ATOM    928 HD21 LEU A  60      14.194 -13.824  -4.544  1.00 27.42           H  
ATOM    929 HD22 LEU A  60      12.758 -14.321  -5.469  1.00 27.42           H  
ATOM    930 HD23 LEU A  60      14.248 -15.248  -5.606  1.00 27.42           H  
ATOM    931  N   ALA A  61      17.696 -16.892  -3.540  1.00 24.85           N  
ATOM    932  H   ALA A  61      17.557 -16.559  -4.484  1.00 24.85           H  
ATOM    933  CA  ALA A  61      19.079 -17.077  -3.113  1.00 24.85           C  
ATOM    934  HA  ALA A  61      19.087 -17.845  -2.339  1.00 24.85           H  
ATOM    935  C   ALA A  61      19.702 -15.818  -2.467  1.00 24.85           C  
ATOM    936  CB  ALA A  61      19.872 -17.647  -4.303  1.00 24.85           C  
ATOM    937  HB1 ALA A  61      19.998 -16.883  -5.070  1.00 24.85           H  
ATOM    938  HB2 ALA A  61      20.849 -18.006  -3.979  1.00 24.85           H  
ATOM    939  HB3 ALA A  61      19.324 -18.481  -4.741  1.00 24.85           H  
ATOM    940  O   ALA A  61      19.043 -15.065  -1.748  1.00 24.85           O  
ATOM    941  N   LYS A  62      21.040 -15.681  -2.556  1.00 27.45           N  
ATOM    942  H   LYS A  62      21.520 -16.277  -3.216  1.00 27.45           H  
ATOM    943  CA  LYS A  62      21.831 -14.888  -1.596  1.00 27.45           C  
ATOM    944  HA  LYS A  62      21.219 -14.024  -1.336  1.00 27.45           H  
ATOM    945  C   LYS A  62      23.176 -14.276  -2.069  1.00 27.45           C  
ATOM    946  CB  LYS A  62      21.991 -15.777  -0.345  1.00 27.45           C  
ATOM    947  HB2 LYS A  62      22.882 -16.400  -0.430  1.00 27.45           H  
ATOM    948  HB3 LYS A  62      21.131 -16.442  -0.257  1.00 27.45           H  
ATOM    949  O   LYS A  62      24.158 -14.323  -1.328  1.00 27.45           O  
ATOM    950  CG  LYS A  62      22.045 -14.934   0.927  1.00 27.45           C  
ATOM    951  HG2 LYS A  62      21.221 -14.220   0.905  1.00 27.45           H  
ATOM    952  HG3 LYS A  62      22.993 -14.398   0.973  1.00 27.45           H  
ATOM    953  CD  LYS A  62      21.895 -15.808   2.171  1.00 27.45           C  
ATOM    954  HD2 LYS A  62      20.987 -16.403   2.078  1.00 27.45           H  
ATOM    955  HD3 LYS A  62      22.757 -16.469   2.261  1.00 27.45           H  
ATOM    956  CE  LYS A  62      21.789 -14.892   3.390  1.00 27.45           C  
ATOM    957  HE2 LYS A  62      22.744 -14.389   3.536  1.00 27.45           H  
ATOM    958  HE3 LYS A  62      21.051 -14.120   3.172  1.00 27.45           H  
ATOM    959  NZ  LYS A  62      21.386 -15.654   4.594  1.00 27.45           N  
ATOM    960  HZ1 LYS A  62      20.490 -16.091   4.435  1.00 27.45           H  
ATOM    961  HZ2 LYS A  62      21.303 -15.036   5.389  1.00 27.45           H  
ATOM    962  HZ3 LYS A  62      22.063 -16.376   4.798  1.00 27.45           H  
ATOM    963  N   ASP A  63      23.355 -13.709  -3.259  1.00 46.38           N  
ATOM    964  H   ASP A  63      24.293 -13.361  -3.402  1.00 46.38           H  
ATOM    965  CA  ASP A  63      22.459 -13.526  -4.415  1.00 46.38           C  
ATOM    966  HA  ASP A  63      22.893 -12.713  -4.997  1.00 46.38           H  
ATOM    967  C   ASP A  63      21.059 -12.969  -4.052  1.00 46.38           C  
ATOM    968  CB  ASP A  63      22.586 -14.752  -5.339  1.00 46.38           C  
ATOM    969  HB2 ASP A  63      22.111 -14.530  -6.294  1.00 46.38           H  
ATOM    970  HB3 ASP A  63      22.084 -15.615  -4.900  1.00 46.38           H  
ATOM    971  O   ASP A  63      21.040 -12.123  -3.161  1.00 46.38           O  
ATOM    972  CG  ASP A  63      24.066 -15.105  -5.590  1.00 46.38           C  
ATOM    973  OD1 ASP A  63      24.906 -14.203  -5.814  1.00 46.38           O  
ATOM    974  OD2 ASP A  63      24.432 -16.306  -5.618  1.00 46.38           O  
ATOM    975  N   ASP A  64      19.961 -13.396  -4.706  1.00 30.18           N  
ATOM    976  H   ASP A  64      20.118 -14.074  -5.437  1.00 30.18           H  
ATOM    977  CA  ASP A  64      18.597 -12.797  -4.858  1.00 30.18           C  
ATOM    978  HA  ASP A  64      18.677 -12.060  -5.657  1.00 30.18           H  
ATOM    979  C   ASP A  64      17.929 -12.059  -3.672  1.00 30.18           C  
ATOM    980  CB  ASP A  64      17.590 -13.866  -5.357  1.00 30.18           C  
ATOM    981  HB2 ASP A  64      16.759 -13.363  -5.851  1.00 30.18           H  
ATOM    982  HB3 ASP A  64      17.187 -14.383  -4.486  1.00 30.18           H  
ATOM    983  O   ASP A  64      16.928 -11.377  -3.873  1.00 30.18           O  
ATOM    984  CG  ASP A  64      18.173 -14.912  -6.315  1.00 30.18           C  
ATOM    985  OD1 ASP A  64      19.152 -14.583  -7.024  1.00 30.18           O  
ATOM    986  OD2 ASP A  64      17.794 -16.092  -6.156  1.00 30.18           O  
ATOM    987  N   VAL A  65      18.465 -12.161  -2.455  1.00 29.40           N  
ATOM    988  H   VAL A  65      19.302 -12.723  -2.396  1.00 29.40           H  
ATOM    989  CA  VAL A  65      18.052 -11.382  -1.278  1.00 29.40           C  
ATOM    990  HA  VAL A  65      17.334 -10.633  -1.612  1.00 29.40           H  
ATOM    991  C   VAL A  65      19.232 -10.583  -0.696  1.00 29.40           C  
ATOM    992  CB  VAL A  65      17.307 -12.267  -0.256  1.00 29.40           C  
ATOM    993  HB  VAL A  65      18.005 -12.988   0.170  1.00 29.40           H  
ATOM    994  O   VAL A  65      19.381  -9.403  -1.001  1.00 29.40           O  
ATOM    995  CG1 VAL A  65      16.728 -11.424   0.886  1.00 29.40           C  
ATOM    996 HG11 VAL A  65      16.036 -10.686   0.480  1.00 29.40           H  
ATOM    997 HG12 VAL A  65      16.191 -12.066   1.585  1.00 29.40           H  
ATOM    998 HG13 VAL A  65      17.528 -10.911   1.419  1.00 29.40           H  
ATOM    999  CG2 VAL A  65      16.143 -13.039  -0.890  1.00 29.40           C  
ATOM   1000 HG21 VAL A  65      15.469 -12.349  -1.398  1.00 29.40           H  
ATOM   1001 HG22 VAL A  65      16.528 -13.752  -1.620  1.00 29.40           H  
ATOM   1002 HG23 VAL A  65      15.592 -13.595  -0.132  1.00 29.40           H  
ATOM   1003  N   PHE A  66      20.096 -11.175   0.148  1.00 38.02           N  
ATOM   1004  H   PHE A  66      19.961 -12.158   0.339  1.00 38.02           H  
ATOM   1005  CA  PHE A  66      21.207 -10.447   0.800  1.00 38.02           C  
ATOM   1006  HA  PHE A  66      21.543  -9.652   0.134  1.00 38.02           H  
ATOM   1007  C   PHE A  66      22.433 -11.328   1.131  1.00 38.02           C  
ATOM   1008  CB  PHE A  66      20.717  -9.803   2.121  1.00 38.02           C  
ATOM   1009  HB2 PHE A  66      21.586  -9.390   2.634  1.00 38.02           H  
ATOM   1010  HB3 PHE A  66      20.323 -10.595   2.758  1.00 38.02           H  
ATOM   1011  O   PHE A  66      22.382 -12.124   2.075  1.00 38.02           O  
ATOM   1012  CG  PHE A  66      19.686  -8.685   2.050  1.00 38.02           C  
ATOM   1013  CD1 PHE A  66      19.931  -7.527   1.286  1.00 38.02           C  
ATOM   1014  HD1 PHE A  66      20.827  -7.452   0.688  1.00 38.02           H  
ATOM   1015  CD2 PHE A  66      18.495  -8.773   2.801  1.00 38.02           C  
ATOM   1016  HD2 PHE A  66      18.290  -9.651   3.395  1.00 38.02           H  
ATOM   1017  CE1 PHE A  66      18.987  -6.484   1.251  1.00 38.02           C  
ATOM   1018  HE1 PHE A  66      19.162  -5.618   0.630  1.00 38.02           H  
ATOM   1019  CE2 PHE A  66      17.552  -7.730   2.767  1.00 38.02           C  
ATOM   1020  HE2 PHE A  66      16.628  -7.815   3.320  1.00 38.02           H  
ATOM   1021  CZ  PHE A  66      17.797  -6.584   1.992  1.00 38.02           C  
ATOM   1022  HZ  PHE A  66      17.065  -5.791   1.953  1.00 38.02           H  
ATOM   1023  N   GLY A  67      23.584 -11.121   0.468  1.00 23.48           N  
ATOM   1024  H   GLY A  67      23.584 -10.536  -0.355  1.00 23.48           H  
ATOM   1025  CA  GLY A  67      24.851 -11.735   0.905  1.00 23.48           C  
ATOM   1026  HA2 GLY A  67      24.743 -12.818   0.855  1.00 23.48           H  
ATOM   1027  HA3 GLY A  67      25.003 -11.476   1.953  1.00 23.48           H  
ATOM   1028  C   GLY A  67      26.137 -11.378   0.135  1.00 23.48           C  
ATOM   1029  O   GLY A  67      26.141 -11.185  -1.077  1.00 23.48           O  
ATOM   1030  N   CYS A  68      27.271 -11.375   0.851  1.00 35.40           N  
ATOM   1031  H   CYS A  68      27.177 -11.527   1.845  1.00 35.40           H  
ATOM   1032  CA  CYS A  68      28.602 -11.635   0.285  1.00 35.40           C  
ATOM   1033  HA  CYS A  68      28.638 -11.303  -0.752  1.00 35.40           H  
ATOM   1034  C   CYS A  68      28.874 -13.148   0.348  1.00 35.40           C  
ATOM   1035  CB  CYS A  68      29.682 -10.900   1.103  1.00 35.40           C  
ATOM   1036  HB2 CYS A  68      29.481 -11.037   2.166  1.00 35.40           H  
ATOM   1037  HB3 CYS A  68      30.659 -11.329   0.884  1.00 35.40           H  
ATOM   1038  O   CYS A  68      28.695 -13.742   1.409  1.00 35.40           O  
ATOM   1039  SG  CYS A  68      29.727  -9.131   0.707  1.00 35.40           S  
ATOM   1040  HG  CYS A  68      30.475  -8.735   1.741  1.00 35.40           H  
ATOM   1041  N   GLY A  69      29.375 -13.771  -0.727  1.00 33.18           N  
ATOM   1042  H   GLY A  69      29.466 -13.249  -1.587  1.00 33.18           H  
ATOM   1043  CA  GLY A  69      29.700 -15.210  -0.685  1.00 33.18           C  
ATOM   1044  HA2 GLY A  69      28.767 -15.760  -0.559  1.00 33.18           H  
ATOM   1045  HA3 GLY A  69      30.313 -15.409   0.194  1.00 33.18           H  
ATOM   1046  C   GLY A  69      30.420 -15.809  -1.898  1.00 33.18           C  
ATOM   1047  O   GLY A  69      31.176 -16.766  -1.750  1.00 33.18           O  
ATOM   1048  N   ARG A  70      30.262 -15.248  -3.106  1.00 34.23           N  
ATOM   1049  H   ARG A  70      29.584 -14.507  -3.205  1.00 34.23           H  
ATOM   1050  CA  ARG A  70      30.872 -15.829  -4.318  1.00 34.23           C  
ATOM   1051  HA  ARG A  70      30.631 -16.892  -4.306  1.00 34.23           H  
ATOM   1052  C   ARG A  70      32.410 -15.743  -4.303  1.00 34.23           C  
ATOM   1053  CB  ARG A  70      30.234 -15.236  -5.593  1.00 34.23           C  
ATOM   1054  HB2 ARG A  70      30.282 -14.147  -5.558  1.00 34.23           H  
ATOM   1055  HB3 ARG A  70      30.799 -15.577  -6.461  1.00 34.23           H  
ATOM   1056  O   ARG A  70      32.985 -14.671  -4.076  1.00 34.23           O  
ATOM   1057  CG  ARG A  70      28.766 -15.688  -5.756  1.00 34.23           C  
ATOM   1058  HG2 ARG A  70      28.734 -16.778  -5.753  1.00 34.23           H  
ATOM   1059  HG3 ARG A  70      28.175 -15.329  -4.914  1.00 34.23           H  
ATOM   1060  CD  ARG A  70      28.111 -15.188  -7.054  1.00 34.23           C  
ATOM   1061  HD2 ARG A  70      28.742 -15.457  -7.901  1.00 34.23           H  
ATOM   1062  HD3 ARG A  70      28.017 -14.103  -7.007  1.00 34.23           H  
ATOM   1063  NE  ARG A  70      26.770 -15.776  -7.230  1.00 34.23           N  
ATOM   1064  HE  ARG A  70      26.212 -15.914  -6.400  1.00 34.23           H  
ATOM   1065  NH1 ARG A  70      26.364 -15.268  -9.442  1.00 34.23           N  
ATOM   1066 HH11 ARG A  70      25.654 -15.205 -10.156  1.00 34.23           H  
ATOM   1067 HH12 ARG A  70      27.114 -14.593  -9.414  1.00 34.23           H  
ATOM   1068  NH2 ARG A  70      24.859 -16.411  -8.272  1.00 34.23           N  
ATOM   1069 HH21 ARG A  70      24.157 -16.294  -8.989  1.00 34.23           H  
ATOM   1070 HH22 ARG A  70      24.529 -16.646  -7.347  1.00 34.23           H  
ATOM   1071  CZ  ARG A  70      26.011 -15.812  -8.312  1.00 34.23           C  
ATOM   1072  N   SER A  71      33.063 -16.876  -4.588  1.00 37.05           N  
ATOM   1073  H   SER A  71      32.501 -17.709  -4.684  1.00 37.05           H  
ATOM   1074  CA  SER A  71      34.525 -17.017  -4.727  1.00 37.05           C  
ATOM   1075  HA  SER A  71      34.978 -16.906  -3.742  1.00 37.05           H  
ATOM   1076  C   SER A  71      35.116 -15.954  -5.660  1.00 37.05           C  
ATOM   1077  CB  SER A  71      34.868 -18.418  -5.255  1.00 37.05           C  
ATOM   1078  HB2 SER A  71      34.285 -18.621  -6.154  1.00 37.05           H  
ATOM   1079  HB3 SER A  71      34.616 -19.158  -4.496  1.00 37.05           H  
ATOM   1080  O   SER A  71      34.543 -15.659  -6.711  1.00 37.05           O  
ATOM   1081  OG  SER A  71      36.244 -18.513  -5.573  1.00 37.05           O  
ATOM   1082  HG  SER A  71      36.492 -19.440  -5.588  1.00 37.05           H  
ATOM   1083  N   ALA A  72      36.272 -15.392  -5.287  1.00 41.13           N  
ATOM   1084  H   ALA A  72      36.721 -15.734  -4.449  1.00 41.13           H  
ATOM   1085  CA  ALA A  72      36.910 -14.284  -6.001  1.00 41.13           C  
ATOM   1086  HA  ALA A  72      36.252 -13.416  -5.958  1.00 41.13           H  
ATOM   1087  C   ALA A  72      37.158 -14.587  -7.491  1.00 41.13           C  
ATOM   1088  CB  ALA A  72      38.215 -13.933  -5.275  1.00 41.13           C  
ATOM   1089  HB1 ALA A  72      38.007 -13.660  -4.241  1.00 41.13           H  
ATOM   1090  HB2 ALA A  72      38.691 -13.087  -5.771  1.00 41.13           H  
ATOM   1091  HB3 ALA A  72      38.899 -14.781  -5.295  1.00 41.13           H  
ATOM   1092  O   ALA A  72      36.948 -13.715  -8.330  1.00 41.13           O  
ATOM   1093  N   LEU A  73      37.498 -15.837  -7.830  1.00 34.29           N  
ATOM   1094  H   LEU A  73      37.623 -16.514  -7.090  1.00 34.29           H  
ATOM   1095  CA  LEU A  73      37.702 -16.274  -9.215  1.00 34.29           C  
ATOM   1096  HA  LEU A  73      38.476 -15.655  -9.667  1.00 34.29           H  
ATOM   1097  C   LEU A  73      36.449 -16.089 -10.083  1.00 34.29           C  
ATOM   1098  CB  LEU A  73      38.161 -17.746  -9.216  1.00 34.29           C  
ATOM   1099  HB2 LEU A  73      37.984 -18.177 -10.201  1.00 34.29           H  
ATOM   1100  HB3 LEU A  73      37.556 -18.304  -8.501  1.00 34.29           H  
ATOM   1101  O   LEU A  73      36.560 -15.615 -11.209  1.00 34.29           O  
ATOM   1102  CG  LEU A  73      39.654 -17.913  -8.877  1.00 34.29           C  
ATOM   1103  HG  LEU A  73      39.909 -17.277  -8.029  1.00 34.29           H  
ATOM   1104  CD1 LEU A  73      39.948 -19.361  -8.492  1.00 34.29           C  
ATOM   1105 HD11 LEU A  73      39.365 -19.641  -7.615  1.00 34.29           H  
ATOM   1106 HD12 LEU A  73      41.006 -19.470  -8.253  1.00 34.29           H  
ATOM   1107 HD13 LEU A  73      39.702 -20.028  -9.319  1.00 34.29           H  
ATOM   1108  CD2 LEU A  73      40.541 -17.545 -10.069  1.00 34.29           C  
ATOM   1109 HD21 LEU A  73      41.589 -17.684  -9.802  1.00 34.29           H  
ATOM   1110 HD22 LEU A  73      40.309 -18.180 -10.924  1.00 34.29           H  
ATOM   1111 HD23 LEU A  73      40.397 -16.501 -10.348  1.00 34.29           H  
ATOM   1112  N   LYS A  74      35.246 -16.382  -9.566  1.00 37.20           N  
ATOM   1113  H   LYS A  74      35.189 -16.656  -8.596  1.00 37.20           H  
ATOM   1114  CA  LYS A  74      34.009 -16.231 -10.354  1.00 37.20           C  
ATOM   1115  HA  LYS A  74      34.221 -16.614 -11.352  1.00 37.20           H  
ATOM   1116  C   LYS A  74      33.640 -14.757 -10.583  1.00 37.20           C  
ATOM   1117  CB  LYS A  74      32.858 -17.073  -9.755  1.00 37.20           C  
ATOM   1118  HB2 LYS A  74      32.153 -16.421  -9.239  1.00 37.20           H  
ATOM   1119  HB3 LYS A  74      33.259 -17.783  -9.032  1.00 37.20           H  
ATOM   1120  O   LYS A  74      33.001 -14.450 -11.580  1.00 37.20           O  
ATOM   1121  CG  LYS A  74      32.127 -17.870 -10.857  1.00 37.20           C  
ATOM   1122  HG2 LYS A  74      32.852 -18.514 -11.354  1.00 37.20           H  
ATOM   1123  HG3 LYS A  74      31.726 -17.172 -11.592  1.00 37.20           H  
ATOM   1124  CD  LYS A  74      30.978 -18.747 -10.324  1.00 37.20           C  
ATOM   1125  HD2 LYS A  74      30.206 -18.101  -9.906  1.00 37.20           H  
ATOM   1126  HD3 LYS A  74      31.358 -19.404  -9.542  1.00 37.20           H  
ATOM   1127  CE  LYS A  74      30.386 -19.595 -11.465  1.00 37.20           C  
ATOM   1128  HE2 LYS A  74      31.167 -20.249 -11.854  1.00 37.20           H  
ATOM   1129  HE3 LYS A  74      30.092 -18.925 -12.273  1.00 37.20           H  
ATOM   1130  NZ  LYS A  74      29.212 -20.406 -11.037  1.00 37.20           N  
ATOM   1131  HZ1 LYS A  74      28.850 -20.943 -11.812  1.00 37.20           H  
ATOM   1132  HZ2 LYS A  74      28.461 -19.814 -10.710  1.00 37.20           H  
ATOM   1133  HZ3 LYS A  74      29.456 -21.052 -10.301  1.00 37.20           H  
ATOM   1134  N   ARG A  75      34.099 -13.836  -9.721  1.00 39.44           N  
ATOM   1135  H   ARG A  75      34.684 -14.157  -8.963  1.00 39.44           H  
ATOM   1136  CA  ARG A  75      33.878 -12.383  -9.881  1.00 39.44           C  
ATOM   1137  HA  ARG A  75      32.828 -12.205 -10.114  1.00 39.44           H  
ATOM   1138  C   ARG A  75      34.665 -11.785 -11.049  1.00 39.44           C  
ATOM   1139  CB  ARG A  75      34.240 -11.608  -8.603  1.00 39.44           C  
ATOM   1140  HB2 ARG A  75      35.321 -11.642  -8.467  1.00 39.44           H  
ATOM   1141  HB3 ARG A  75      33.956 -10.566  -8.746  1.00 39.44           H  
ATOM   1142  O   ARG A  75      34.205 -10.818 -11.638  1.00 39.44           O  
ATOM   1143  CG  ARG A  75      33.564 -12.130  -7.329  1.00 39.44           C  
ATOM   1144  HG2 ARG A  75      32.481 -12.122  -7.445  1.00 39.44           H  
ATOM   1145  HG3 ARG A  75      33.896 -13.152  -7.151  1.00 39.44           H  
ATOM   1146  CD  ARG A  75      33.964 -11.257  -6.134  1.00 39.44           C  
ATOM   1147  HD2 ARG A  75      34.985 -10.906  -6.283  1.00 39.44           H  
ATOM   1148  HD3 ARG A  75      33.303 -10.392  -6.083  1.00 39.44           H  
ATOM   1149  NE  ARG A  75      33.908 -12.022  -4.877  1.00 39.44           N  
ATOM   1150  HE  ARG A  75      33.431 -12.912  -4.892  1.00 39.44           H  
ATOM   1151  NH1 ARG A  75      35.106 -10.580  -3.540  1.00 39.44           N  
ATOM   1152 HH11 ARG A  75      35.513 -10.359  -2.643  1.00 39.44           H  
ATOM   1153 HH12 ARG A  75      35.108  -9.894  -4.282  1.00 39.44           H  
ATOM   1154  NH2 ARG A  75      34.434 -12.569  -2.758  1.00 39.44           N  
ATOM   1155 HH21 ARG A  75      34.838 -12.363  -1.855  1.00 39.44           H  
ATOM   1156 HH22 ARG A  75      33.927 -13.428  -2.915  1.00 39.44           H  
ATOM   1157  CZ  ARG A  75      34.483 -11.711  -3.732  1.00 39.44           C  
ATOM   1158  N   LEU A  76      35.833 -12.344 -11.384  1.00 35.74           N  
ATOM   1159  H   LEU A  76      36.162 -13.136 -10.850  1.00 35.74           H  
ATOM   1160  CA  LEU A  76      36.709 -11.789 -12.424  1.00 35.74           C  
ATOM   1161  HA  LEU A  76      36.743 -10.708 -12.287  1.00 35.74           H  
ATOM   1162  C   LEU A  76      36.185 -12.022 -13.852  1.00 35.74           C  
ATOM   1163  CB  LEU A  76      38.132 -12.367 -12.258  1.00 35.74           C  
ATOM   1164  HB2 LEU A  76      38.229 -12.892 -11.308  1.00 35.74           H  
ATOM   1165  HB3 LEU A  76      38.307 -13.098 -13.048  1.00 35.74           H  
ATOM   1166  O   LEU A  76      36.487 -11.242 -14.751  1.00 35.74           O  
ATOM   1167  CG  LEU A  76      39.210 -11.271 -12.331  1.00 35.74           C  
ATOM   1168  HG  LEU A  76      38.976 -10.577 -13.139  1.00 35.74           H  
ATOM   1169  CD1 LEU A  76      39.289 -10.503 -11.007  1.00 35.74           C  
ATOM   1170 HD11 LEU A  76      38.333 -10.025 -10.794  1.00 35.74           H  
ATOM   1171 HD12 LEU A  76      39.545 -11.180 -10.193  1.00 35.74           H  
ATOM   1172 HD13 LEU A  76      40.052  -9.728 -11.082  1.00 35.74           H  
ATOM   1173  CD2 LEU A  76      40.582 -11.882 -12.609  1.00 35.74           C  
ATOM   1174 HD21 LEU A  76      40.849 -12.586 -11.820  1.00 35.74           H  
ATOM   1175 HD22 LEU A  76      40.561 -12.404 -13.565  1.00 35.74           H  
ATOM   1176 HD23 LEU A  76      41.333 -11.094 -12.660  1.00 35.74           H  
ATOM   1177  N   PHE A  77      35.409 -13.091 -14.057  1.00 32.42           N  
ATOM   1178  H   PHE A  77      35.237 -13.702 -13.271  1.00 32.42           H  
ATOM   1179  CA  PHE A  77      34.935 -13.519 -15.380  1.00 32.42           C  
ATOM   1180  HA  PHE A  77      35.492 -12.975 -16.143  1.00 32.42           H  
ATOM   1181  C   PHE A  77      33.456 -13.195 -15.649  1.00 32.42           C  
ATOM   1182  CB  PHE A  77      35.262 -15.008 -15.563  1.00 32.42           C  
ATOM   1183  HB2 PHE A  77      34.714 -15.588 -14.820  1.00 32.42           H  
ATOM   1184  HB3 PHE A  77      34.921 -15.325 -16.548  1.00 32.42           H  
ATOM   1185  O   PHE A  77      33.015 -13.243 -16.796  1.00 32.42           O  
ATOM   1186  CG  PHE A  77      36.749 -15.309 -15.454  1.00 32.42           C  
ATOM   1187  CD1 PHE A  77      37.634 -14.837 -16.442  1.00 32.42           C  
ATOM   1188  HD1 PHE A  77      37.253 -14.292 -17.293  1.00 32.42           H  
ATOM   1189  CD2 PHE A  77      37.258 -16.015 -14.347  1.00 32.42           C  
ATOM   1190  HD2 PHE A  77      36.586 -16.385 -13.587  1.00 32.42           H  
ATOM   1191  CE1 PHE A  77      39.017 -15.061 -16.320  1.00 32.42           C  
ATOM   1192  HE1 PHE A  77      39.692 -14.695 -17.079  1.00 32.42           H  
ATOM   1193  CE2 PHE A  77      38.642 -16.234 -14.221  1.00 32.42           C  
ATOM   1194  HE2 PHE A  77      39.028 -16.769 -13.366  1.00 32.42           H  
ATOM   1195  CZ  PHE A  77      39.522 -15.756 -15.207  1.00 32.42           C  
ATOM   1196  HZ  PHE A  77      40.584 -15.926 -15.114  1.00 32.42           H  
ATOM   1197  N   SER A  78      32.688 -12.811 -14.624  1.00 33.88           N  
ATOM   1198  H   SER A  78      33.089 -12.799 -13.697  1.00 33.88           H  
ATOM   1199  CA  SER A  78      31.305 -12.345 -14.774  1.00 33.88           C  
ATOM   1200  HA  SER A  78      30.811 -12.942 -15.540  1.00 33.88           H  
ATOM   1201  C   SER A  78      31.248 -10.886 -15.241  1.00 33.88           C  
ATOM   1202  CB  SER A  78      30.530 -12.541 -13.464  1.00 33.88           C  
ATOM   1203  HB2 SER A  78      29.573 -12.023 -13.527  1.00 33.88           H  
ATOM   1204  HB3 SER A  78      31.099 -12.127 -12.632  1.00 33.88           H  
ATOM   1205  O   SER A  78      31.049  -9.976 -14.440  1.00 33.88           O  
ATOM   1206  OG  SER A  78      30.288 -13.920 -13.241  1.00 33.88           O  
ATOM   1207  HG  SER A  78      29.761 -14.247 -13.974  1.00 33.88           H  
ATOM   1208  N   ARG A  79      31.374 -10.658 -16.554  1.00 30.13           N  
ATOM   1209  H   ARG A  79      31.567 -11.451 -17.149  1.00 30.13           H  
ATOM   1210  CA  ARG A  79      30.932  -9.395 -17.167  1.00 30.13           C  
ATOM   1211  HA  ARG A  79      31.302  -8.564 -16.567  1.00 30.13           H  
ATOM   1212  C   ARG A  79      29.394  -9.351 -17.177  1.00 30.13           C  
ATOM   1213  CB  ARG A  79      31.465  -9.251 -18.603  1.00 30.13           C  
ATOM   1214  HB2 ARG A  79      30.879  -8.482 -19.108  1.00 30.13           H  
ATOM   1215  HB3 ARG A  79      31.329 -10.188 -19.143  1.00 30.13           H  
ATOM   1216  O   ARG A  79      28.807 -10.245 -17.787  1.00 30.13           O  
ATOM   1217  CG  ARG A  79      32.939  -8.831 -18.645  1.00 30.13           C  
ATOM   1218  HG2 ARG A  79      33.055  -7.902 -18.086  1.00 30.13           H  
ATOM   1219  HG3 ARG A  79      33.559  -9.602 -18.188  1.00 30.13           H  
ATOM   1220  CD  ARG A  79      33.379  -8.606 -20.098  1.00 30.13           C  
ATOM   1221  HD2 ARG A  79      33.398  -9.568 -20.610  1.00 30.13           H  
ATOM   1222  HD3 ARG A  79      32.648  -7.962 -20.587  1.00 30.13           H  
ATOM   1223  NE  ARG A  79      34.707  -7.965 -20.169  1.00 30.13           N  
ATOM   1224  HE  ARG A  79      35.147  -7.746 -19.288  1.00 30.13           H  
ATOM   1225  NH1 ARG A  79      34.881  -7.873 -22.459  1.00 30.13           N  
ATOM   1226 HH11 ARG A  79      33.999  -8.359 -22.536  1.00 30.13           H  
ATOM   1227 HH12 ARG A  79      35.374  -7.578 -23.290  1.00 30.13           H  
ATOM   1228  NH2 ARG A  79      36.486  -6.979 -21.199  1.00 30.13           N  
ATOM   1229 HH21 ARG A  79      36.967  -6.706 -22.044  1.00 30.13           H  
ATOM   1230 HH22 ARG A  79      36.882  -6.747 -20.299  1.00 30.13           H  
ATOM   1231  CZ  ARG A  79      35.348  -7.611 -21.270  1.00 30.13           C  
ATOM   1232  N   PRO A  80      28.733  -8.354 -16.559  1.00 35.28           N  
ATOM   1233  CA  PRO A  80      27.312  -8.129 -16.797  1.00 35.28           C  
ATOM   1234  HA  PRO A  80      26.746  -9.034 -16.576  1.00 35.28           H  
ATOM   1235  C   PRO A  80      27.091  -7.742 -18.266  1.00 35.28           C  
ATOM   1236  CB  PRO A  80      26.893  -7.022 -15.824  1.00 35.28           C  
ATOM   1237  HB2 PRO A  80      26.093  -6.399 -16.225  1.00 35.28           H  
ATOM   1238  HB3 PRO A  80      26.587  -7.467 -14.877  1.00 35.28           H  
ATOM   1239  O   PRO A  80      27.928  -7.077 -18.881  1.00 35.28           O  
ATOM   1240  CG  PRO A  80      28.182  -6.228 -15.618  1.00 35.28           C  
ATOM   1241  HG2 PRO A  80      28.297  -5.505 -16.425  1.00 35.28           H  
ATOM   1242  HG3 PRO A  80      28.195  -5.726 -14.651  1.00 35.28           H  
ATOM   1243  CD  PRO A  80      29.277  -7.292 -15.720  1.00 35.28           C  
ATOM   1244  HD2 PRO A  80      29.495  -7.693 -14.730  1.00 35.28           H  
ATOM   1245  HD3 PRO A  80      30.171  -6.847 -16.157  1.00 35.28           H  
ATOM   1246  N   SER A  81      25.969  -8.170 -18.839  1.00 33.54           N  
ATOM   1247  H   SER A  81      25.301  -8.691 -18.290  1.00 33.54           H  
ATOM   1248  CA  SER A  81      25.529  -7.724 -20.164  1.00 33.54           C  
ATOM   1249  HA  SER A  81      26.322  -7.911 -20.888  1.00 33.54           H  
ATOM   1250  C   SER A  81      25.209  -6.230 -20.146  1.00 33.54           C  
ATOM   1251  CB  SER A  81      24.274  -8.500 -20.580  1.00 33.54           C  
ATOM   1252  HB2 SER A  81      23.841  -8.055 -21.476  1.00 33.54           H  
ATOM   1253  HB3 SER A  81      24.549  -9.532 -20.798  1.00 33.54           H  
ATOM   1254  O   SER A  81      24.577  -5.765 -19.203  1.00 33.54           O  
ATOM   1255  OG  SER A  81      23.321  -8.489 -19.532  1.00 33.54           O  
ATOM   1256  HG  SER A  81      23.190  -7.588 -19.229  1.00 33.54           H  
ATOM   1257  N   ALA A  82      25.543  -5.498 -21.211  1.00 34.06           N  
ATOM   1258  H   ALA A  82      26.035  -5.945 -21.972  1.00 34.06           H  
ATOM   1259  CA  ALA A  82      25.264  -4.062 -21.349  1.00 34.06           C  
ATOM   1260  HA  ALA A  82      25.521  -3.584 -20.403  1.00 34.06           H  
ATOM   1261  C   ALA A  82      23.770  -3.722 -21.601  1.00 34.06           C  
ATOM   1262  CB  ALA A  82      26.204  -3.497 -22.424  1.00 34.06           C  
ATOM   1263  HB1 ALA A  82      26.094  -2.414 -22.471  1.00 34.06           H  
ATOM   1264  HB2 ALA A  82      25.950  -3.920 -23.397  1.00 34.06           H  
ATOM   1265  HB3 ALA A  82      27.239  -3.732 -22.178  1.00 34.06           H  
ATOM   1266  O   ALA A  82      23.453  -2.721 -22.240  1.00 34.06           O  
ATOM   1267  N   GLU A  83      22.850  -4.564 -21.129  1.00 32.99           N  
ATOM   1268  H   GLU A  83      23.174  -5.265 -20.478  1.00 32.99           H  
ATOM   1269  CA  GLU A  83      21.414  -4.290 -21.114  1.00 32.99           C  
ATOM   1270  HA  GLU A  83      21.152  -3.582 -21.900  1.00 32.99           H  
ATOM   1271  C   GLU A  83      21.013  -3.684 -19.764  1.00 32.99           C  
ATOM   1272  CB  GLU A  83      20.598  -5.576 -21.328  1.00 32.99           C  
ATOM   1273  HB2 GLU A  83      19.580  -5.329 -21.027  1.00 32.99           H  
ATOM   1274  HB3 GLU A  83      20.964  -6.366 -20.673  1.00 32.99           H  
ATOM   1275  O   GLU A  83      20.836  -4.441 -18.815  1.00 32.99           O  
ATOM   1276  CG  GLU A  83      20.545  -6.102 -22.766  1.00 32.99           C  
ATOM   1277  HG2 GLU A  83      21.522  -6.506 -23.033  1.00 32.99           H  
ATOM   1278  HG3 GLU A  83      20.320  -5.270 -23.434  1.00 32.99           H  
ATOM   1279  CD  GLU A  83      19.455  -7.180 -22.934  1.00 32.99           C  
ATOM   1280  OE1 GLU A  83      19.576  -8.002 -23.861  1.00 32.99           O  
ATOM   1281  OE2 GLU A  83      18.459  -7.164 -22.158  1.00 32.99           O  
ATOM   1282  N   GLU A  84      20.844  -2.355 -19.727  1.00 39.48           N  
ATOM   1283  H   GLU A  84      21.129  -1.846 -20.551  1.00 39.48           H  
ATOM   1284  CA  GLU A  84      20.188  -1.545 -18.675  1.00 39.48           C  
ATOM   1285  HA  GLU A  84      20.657  -0.562 -18.660  1.00 39.48           H  
ATOM   1286  C   GLU A  84      20.301  -2.094 -17.242  1.00 39.48           C  
ATOM   1287  CB  GLU A  84      18.699  -1.340 -19.021  1.00 39.48           C  
ATOM   1288  HB2 GLU A  84      18.208  -2.311 -19.084  1.00 39.48           H  
ATOM   1289  HB3 GLU A  84      18.234  -0.774 -18.214  1.00 39.48           H  
ATOM   1290  O   GLU A  84      19.528  -2.974 -16.846  1.00 39.48           O  
ATOM   1291  CG  GLU A  84      18.463  -0.580 -20.332  1.00 39.48           C  
ATOM   1292  HG2 GLU A  84      19.009   0.363 -20.298  1.00 39.48           H  
ATOM   1293  HG3 GLU A  84      18.847  -1.165 -21.167  1.00 39.48           H  
ATOM   1294  CD  GLU A  84      16.966  -0.314 -20.545  1.00 39.48           C  
ATOM   1295  OE1 GLU A  84      16.577   0.881 -20.575  1.00 39.48           O  
ATOM   1296  OE2 GLU A  84      16.203  -1.310 -20.673  1.00 39.48           O  
ATOM   1297  N   ASN A  85      21.198  -1.528 -16.426  1.00 38.10           N  
ATOM   1298  H   ASN A  85      21.718  -0.717 -16.731  1.00 38.10           H  
ATOM   1299  CA  ASN A  85      21.291  -1.944 -15.031  1.00 38.10           C  
ATOM   1300  HA  ASN A  85      21.460  -3.021 -15.028  1.00 38.10           H  
ATOM   1301  C   ASN A  85      19.961  -1.676 -14.315  1.00 38.10           C  
ATOM   1302  CB  ASN A  85      22.471  -1.295 -14.292  1.00 38.10           C  
ATOM   1303  HB2 ASN A  85      22.452  -1.612 -13.249  1.00 38.10           H  
ATOM   1304  HB3 ASN A  85      22.362  -0.210 -14.306  1.00 38.10           H  
ATOM   1305  O   ASN A  85      19.407  -0.573 -14.339  1.00 38.10           O  
ATOM   1306  CG  ASN A  85      23.818  -1.697 -14.858  1.00 38.10           C  
ATOM   1307  ND2 ASN A  85      24.541  -0.789 -15.462  1.00 38.10           N  
ATOM   1308 HD21 ASN A  85      25.410  -1.075 -15.891  1.00 38.10           H  
ATOM   1309 HD22 ASN A  85      24.188   0.152 -15.556  1.00 38.10           H  
ATOM   1310  OD1 ASN A  85      24.252  -2.833 -14.737  1.00 38.10           O  
ATOM   1311  N   VAL A  86      19.474  -2.719 -13.652  1.00 41.74           N  
ATOM   1312  H   VAL A  86      19.989  -3.586 -13.698  1.00 41.74           H  
ATOM   1313  CA  VAL A  86      18.275  -2.714 -12.823  1.00 41.74           C  
ATOM   1314  HA  VAL A  86      17.848  -1.711 -12.794  1.00 41.74           H  
ATOM   1315  C   VAL A  86      18.699  -3.099 -11.419  1.00 41.74           C  
ATOM   1316  CB  VAL A  86      17.220  -3.674 -13.398  1.00 41.74           C  
ATOM   1317  HB  VAL A  86      17.689  -4.627 -13.643  1.00 41.74           H  
ATOM   1318  O   VAL A  86      19.376  -4.107 -11.229  1.00 41.74           O  
ATOM   1319  CG1 VAL A  86      16.064  -3.944 -12.432  1.00 41.74           C  
ATOM   1320 HG11 VAL A  86      15.601  -2.998 -12.151  1.00 41.74           H  
ATOM   1321 HG12 VAL A  86      16.427  -4.453 -11.539  1.00 41.74           H  
ATOM   1322 HG13 VAL A  86      15.342  -4.600 -12.918  1.00 41.74           H  
ATOM   1323  CG2 VAL A  86      16.621  -3.072 -14.675  1.00 41.74           C  
ATOM   1324 HG21 VAL A  86      16.158  -2.111 -14.454  1.00 41.74           H  
ATOM   1325 HG22 VAL A  86      15.876  -3.750 -15.091  1.00 41.74           H  
ATOM   1326 HG23 VAL A  86      17.404  -2.920 -15.418  1.00 41.74           H  
ATOM   1327  N   VAL A  87      18.297  -2.300 -10.436  1.00 48.54           N  
ATOM   1328  H   VAL A  87      17.733  -1.496 -10.670  1.00 48.54           H  
ATOM   1329  CA  VAL A  87      18.493  -2.618  -9.018  1.00 48.54           C  
ATOM   1330  HA  VAL A  87      18.983  -3.586  -8.919  1.00 48.54           H  
ATOM   1331  C   VAL A  87      17.122  -2.729  -8.380  1.00 48.54           C  
ATOM   1332  CB  VAL A  87      19.385  -1.574  -8.319  1.00 48.54           C  
ATOM   1333  HB  VAL A  87      18.980  -0.576  -8.487  1.00 48.54           H  
ATOM   1334  O   VAL A  87      16.330  -1.795  -8.466  1.00 48.54           O  
ATOM   1335  CG1 VAL A  87      19.493  -1.813  -6.807  1.00 48.54           C  
ATOM   1336 HG11 VAL A  87      18.519  -1.694  -6.332  1.00 48.54           H  
ATOM   1337 HG12 VAL A  87      19.855  -2.822  -6.609  1.00 48.54           H  
ATOM   1338 HG13 VAL A  87      20.176  -1.088  -6.362  1.00 48.54           H  
ATOM   1339  CG2 VAL A  87      20.811  -1.628  -8.882  1.00 48.54           C  
ATOM   1340 HG21 VAL A  87      21.409  -0.826  -8.450  1.00 48.54           H  
ATOM   1341 HG22 VAL A  87      20.784  -1.501  -9.964  1.00 48.54           H  
ATOM   1342 HG23 VAL A  87      21.265  -2.594  -8.659  1.00 48.54           H  
ATOM   1343  N   VAL A  88      16.851  -3.858  -7.733  1.00 46.65           N  
ATOM   1344  H   VAL A  88      17.553  -4.583  -7.693  1.00 46.65           H  
ATOM   1345  CA  VAL A  88      15.703  -3.993  -6.833  1.00 46.65           C  
ATOM   1346  HA  VAL A  88      14.928  -3.296  -7.152  1.00 46.65           H  
ATOM   1347  C   VAL A  88      16.152  -3.600  -5.429  1.00 46.65           C  
ATOM   1348  CB  VAL A  88      15.087  -5.405  -6.887  1.00 46.65           C  
ATOM   1349  HB  VAL A  88      15.843  -6.139  -6.607  1.00 46.65           H  
ATOM   1350  O   VAL A  88      17.257  -3.953  -5.011  1.00 46.65           O  
ATOM   1351  CG1 VAL A  88      13.885  -5.549  -5.943  1.00 46.65           C  
ATOM   1352 HG11 VAL A  88      13.138  -4.785  -6.160  1.00 46.65           H  
ATOM   1353 HG12 VAL A  88      13.435  -6.534  -6.067  1.00 46.65           H  
ATOM   1354 HG13 VAL A  88      14.206  -5.456  -4.906  1.00 46.65           H  
ATOM   1355  CG2 VAL A  88      14.599  -5.719  -8.311  1.00 46.65           C  
ATOM   1356 HG21 VAL A  88      15.434  -5.703  -9.011  1.00 46.65           H  
ATOM   1357 HG22 VAL A  88      13.849  -4.989  -8.616  1.00 46.65           H  
ATOM   1358 HG23 VAL A  88      14.158  -6.716  -8.333  1.00 46.65           H  
ATOM   1359  N   SER A  89      15.314  -2.873  -4.694  1.00 50.57           N  
ATOM   1360  H   SER A  89      14.445  -2.572  -5.110  1.00 50.57           H  
ATOM   1361  CA  SER A  89      15.480  -2.696  -3.251  1.00 50.57           C  
ATOM   1362  HA  SER A  89      16.377  -3.226  -2.932  1.00 50.57           H  
ATOM   1363  C   SER A  89      14.321  -3.304  -2.482  1.00 50.57           C  
ATOM   1364  CB  SER A  89      15.681  -1.234  -2.852  1.00 50.57           C  
ATOM   1365  HB2 SER A  89      16.644  -0.902  -3.240  1.00 50.57           H  
ATOM   1366  HB3 SER A  89      15.706  -1.161  -1.765  1.00 50.57           H  
ATOM   1367  O   SER A  89      13.164  -3.176  -2.876  1.00 50.57           O  
ATOM   1368  OG  SER A  89      14.680  -0.377  -3.359  1.00 50.57           O  
ATOM   1369  HG  SER A  89      13.826  -0.543  -2.954  1.00 50.57           H  
ATOM   1370  N   HIS A  90      14.659  -3.907  -1.344  1.00 49.20           N  
ATOM   1371  H   HIS A  90      15.639  -4.047  -1.145  1.00 49.20           H  
ATOM   1372  CA  HIS A  90      13.720  -4.280  -0.294  1.00 49.20           C  
ATOM   1373  HA  HIS A  90      12.699  -4.291  -0.678  1.00 49.20           H  
ATOM   1374  C   HIS A  90      13.841  -3.231   0.818  1.00 49.20           C  
ATOM   1375  CB  HIS A  90      14.023  -5.703   0.196  1.00 49.20           C  
ATOM   1376  HB2 HIS A  90      13.247  -6.004   0.900  1.00 49.20           H  
ATOM   1377  HB3 HIS A  90      14.978  -5.711   0.721  1.00 49.20           H  
ATOM   1378  O   HIS A  90      14.700  -3.373   1.698  1.00 49.20           O  
ATOM   1379  CG  HIS A  90      14.095  -6.725  -0.907  1.00 49.20           C  
ATOM   1380  CD2 HIS A  90      14.910  -7.824  -0.928  1.00 49.20           C  
ATOM   1381  HD2 HIS A  90      15.601  -8.122  -0.154  1.00 49.20           H  
ATOM   1382  ND1 HIS A  90      13.401  -6.708  -2.097  1.00 49.20           N  
ATOM   1383  HD1 HIS A  90      12.660  -6.067  -2.343  1.00 49.20           H  
ATOM   1384  CE1 HIS A  90      13.800  -7.768  -2.820  1.00 49.20           C  
ATOM   1385  HE1 HIS A  90      13.419  -8.043  -3.792  1.00 49.20           H  
ATOM   1386  NE2 HIS A  90      14.715  -8.476  -2.144  1.00 49.20           N  
ATOM   1387  N   PRO A  91      13.083  -2.122   0.758  1.00 45.07           N  
ATOM   1388  CA  PRO A  91      12.967  -1.214   1.885  1.00 45.07           C  
ATOM   1389  HA  PRO A  91      13.918  -0.705   2.044  1.00 45.07           H  
ATOM   1390  C   PRO A  91      12.572  -1.954   3.168  1.00 45.07           C  
ATOM   1391  CB  PRO A  91      11.920  -0.195   1.461  1.00 45.07           C  
ATOM   1392  HB2 PRO A  91      12.428   0.632   0.964  1.00 45.07           H  
ATOM   1393  HB3 PRO A  91      11.332   0.141   2.315  1.00 45.07           H  
ATOM   1394  O   PRO A  91      11.850  -2.952   3.144  1.00 45.07           O  
ATOM   1395  CG  PRO A  91      11.076  -0.913   0.416  1.00 45.07           C  
ATOM   1396  HG2 PRO A  91      10.568  -0.219  -0.253  1.00 45.07           H  
ATOM   1397  HG3 PRO A  91      10.373  -1.592   0.898  1.00 45.07           H  
ATOM   1398  CD  PRO A  91      12.169  -1.697  -0.297  1.00 45.07           C  
ATOM   1399  HD2 PRO A  91      11.729  -2.526  -0.852  1.00 45.07           H  
ATOM   1400  HD3 PRO A  91      12.694  -1.040  -0.989  1.00 45.07           H  
ATOM   1401  N   LEU A  92      13.095  -1.467   4.295  1.00 41.93           N  
ATOM   1402  H   LEU A  92      13.599  -0.594   4.236  1.00 41.93           H  
ATOM   1403  CA  LEU A  92      13.048  -2.151   5.588  1.00 41.93           C  
ATOM   1404  HA  LEU A  92      13.632  -3.068   5.516  1.00 41.93           H  
ATOM   1405  C   LEU A  92      11.616  -2.531   5.979  1.00 41.93           C  
ATOM   1406  CB  LEU A  92      13.654  -1.231   6.664  1.00 41.93           C  
ATOM   1407  HB2 LEU A  92      13.139  -0.271   6.613  1.00 41.93           H  
ATOM   1408  HB3 LEU A  92      13.453  -1.653   7.649  1.00 41.93           H  
ATOM   1409  O   LEU A  92      10.742  -1.669   6.029  1.00 41.93           O  
ATOM   1410  CG  LEU A  92      15.168  -0.998   6.525  1.00 41.93           C  
ATOM   1411  HG  LEU A  92      15.415  -0.765   5.489  1.00 41.93           H  
ATOM   1412  CD1 LEU A  92      15.595   0.185   7.392  1.00 41.93           C  
ATOM   1413 HD11 LEU A  92      15.357  -0.009   8.438  1.00 41.93           H  
ATOM   1414 HD12 LEU A  92      16.667   0.355   7.285  1.00 41.93           H  
ATOM   1415 HD13 LEU A  92      15.070   1.083   7.066  1.00 41.93           H  
ATOM   1416  CD2 LEU A  92      15.968  -2.227   6.966  1.00 41.93           C  
ATOM   1417 HD21 LEU A  92      15.729  -2.479   7.999  1.00 41.93           H  
ATOM   1418 HD22 LEU A  92      17.034  -2.017   6.882  1.00 41.93           H  
ATOM   1419 HD23 LEU A  92      15.733  -3.073   6.321  1.00 41.93           H  
ATOM   1420  N   SER A  93      11.405  -3.805   6.328  1.00 41.92           N  
ATOM   1421  H   SER A  93      12.163  -4.465   6.230  1.00 41.92           H  
ATOM   1422  CA  SER A  93      10.112  -4.306   6.799  1.00 41.92           C  
ATOM   1423  HA  SER A  93       9.410  -4.293   5.965  1.00 41.92           H  
ATOM   1424  C   SER A  93       9.572  -3.432   7.932  1.00 41.92           C  
ATOM   1425  CB  SER A  93      10.251  -5.751   7.307  1.00 41.92           C  
ATOM   1426  HB2 SER A  93       9.271  -6.114   7.617  1.00 41.92           H  
ATOM   1427  HB3 SER A  93      10.621  -6.389   6.504  1.00 41.92           H  
ATOM   1428  O   SER A  93      10.232  -3.326   8.976  1.00 41.92           O  
ATOM   1429  OG  SER A  93      11.147  -5.798   8.413  1.00 41.92           O  
ATOM   1430  HG  SER A  93      11.026  -4.956   8.858  1.00 41.92           H  
ATOM   1431  N   VAL A  94       8.370  -2.869   7.784  1.00 47.70           N  
ATOM   1432  H   VAL A  94       7.888  -2.964   6.902  1.00 47.70           H  
ATOM   1433  CA  VAL A  94       7.711  -2.218   8.924  1.00 47.70           C  
ATOM   1434  HA  VAL A  94       8.415  -1.514   9.368  1.00 47.70           H  
ATOM   1435  C   VAL A  94       7.391  -3.302   9.947  1.00 47.70           C  
ATOM   1436  CB  VAL A  94       6.444  -1.427   8.545  1.00 47.70           C  
ATOM   1437  HB  VAL A  94       5.685  -2.101   8.150  1.00 47.70           H  
ATOM   1438  O   VAL A  94       6.556  -4.167   9.697  1.00 47.70           O  
ATOM   1439  CG1 VAL A  94       5.898  -0.729   9.797  1.00 47.70           C  
ATOM   1440 HG11 VAL A  94       5.102  -0.037   9.522  1.00 47.70           H  
ATOM   1441 HG12 VAL A  94       5.488  -1.463  10.490  1.00 47.70           H  
ATOM   1442 HG13 VAL A  94       6.684  -0.155  10.288  1.00 47.70           H  
ATOM   1443  CG2 VAL A  94       6.741  -0.358   7.491  1.00 47.70           C  
ATOM   1444 HG21 VAL A  94       5.848   0.237   7.299  1.00 47.70           H  
ATOM   1445 HG22 VAL A  94       7.032  -0.843   6.558  1.00 47.70           H  
ATOM   1446 HG23 VAL A  94       7.543   0.299   7.827  1.00 47.70           H  
ATOM   1447  N   LYS A  95       8.078  -3.299  11.091  1.00 49.16           N  
ATOM   1448  H   LYS A  95       8.783  -2.588  11.226  1.00 49.16           H  
ATOM   1449  CA  LYS A  95       7.791  -4.236  12.179  1.00 49.16           C  
ATOM   1450  HA  LYS A  95       7.376  -5.154  11.762  1.00 49.16           H  
ATOM   1451  C   LYS A  95       6.704  -3.654  13.073  1.00 49.16           C  
ATOM   1452  CB  LYS A  95       9.066  -4.629  12.941  1.00 49.16           C  
ATOM   1453  HB2 LYS A  95       9.606  -3.738  13.263  1.00 49.16           H  
ATOM   1454  HB3 LYS A  95       8.768  -5.193  13.824  1.00 49.16           H  
ATOM   1455  O   LYS A  95       6.992  -2.840  13.943  1.00 49.16           O  
ATOM   1456  CG  LYS A  95       9.966  -5.511  12.061  1.00 49.16           C  
ATOM   1457  HG2 LYS A  95      10.452  -4.896  11.305  1.00 49.16           H  
ATOM   1458  HG3 LYS A  95       9.349  -6.256  11.559  1.00 49.16           H  
ATOM   1459  CD  LYS A  95      11.025  -6.245  12.888  1.00 49.16           C  
ATOM   1460  HD2 LYS A  95      11.710  -5.524  13.335  1.00 49.16           H  
ATOM   1461  HD3 LYS A  95      10.525  -6.808  13.676  1.00 49.16           H  
ATOM   1462  CE  LYS A  95      11.784  -7.208  11.968  1.00 49.16           C  
ATOM   1463  HE2 LYS A  95      12.381  -6.628  11.265  1.00 49.16           H  
ATOM   1464  HE3 LYS A  95      11.053  -7.769  11.385  1.00 49.16           H  
ATOM   1465  NZ  LYS A  95      12.630  -8.145  12.743  1.00 49.16           N  
ATOM   1466  HZ1 LYS A  95      13.101  -8.783  12.117  1.00 49.16           H  
ATOM   1467  HZ2 LYS A  95      12.051  -8.688  13.368  1.00 49.16           H  
ATOM   1468  HZ3 LYS A  95      13.315  -7.638  13.286  1.00 49.16           H  
ATOM   1469  N   GLU A  96       5.473  -4.098  12.826  1.00 55.25           N  
ATOM   1470  H   GLU A  96       5.350  -4.682  12.011  1.00 55.25           H  
ATOM   1471  CA  GLU A  96       4.301  -3.900  13.687  1.00 55.25           C  
ATOM   1472  HA  GLU A  96       3.439  -4.280  13.138  1.00 55.25           H  
ATOM   1473  C   GLU A  96       3.971  -2.430  13.996  1.00 55.25           C  
ATOM   1474  CB  GLU A  96       4.418  -4.748  14.966  1.00 55.25           C  
ATOM   1475  HB2 GLU A  96       3.515  -4.600  15.559  1.00 55.25           H  
ATOM   1476  HB3 GLU A  96       5.275  -4.399  15.543  1.00 55.25           H  
ATOM   1477  O   GLU A  96       3.823  -2.037  15.157  1.00 55.25           O  
ATOM   1478  CG  GLU A  96       4.569  -6.252  14.700  1.00 55.25           C  
ATOM   1479  HG2 GLU A  96       3.686  -6.599  14.165  1.00 55.25           H  
ATOM   1480  HG3 GLU A  96       5.439  -6.421  14.065  1.00 55.25           H  
ATOM   1481  CD  GLU A  96       4.741  -7.065  15.994  1.00 55.25           C  
ATOM   1482  OE1 GLU A  96       4.988  -8.283  15.860  1.00 55.25           O  
ATOM   1483  OE2 GLU A  96       4.651  -6.477  17.096  1.00 55.25           O  
ATOM   1484  N   GLN A  97       3.794  -1.596  12.967  1.00 66.69           N  
ATOM   1485  H   GLN A  97       3.823  -1.957  12.024  1.00 66.69           H  
ATOM   1486  CA  GLN A  97       3.276  -0.250  13.210  1.00 66.69           C  
ATOM   1487  HA  GLN A  97       3.804   0.149  14.075  1.00 66.69           H  
ATOM   1488  C   GLN A  97       1.785  -0.339  13.579  1.00 66.69           C  
ATOM   1489  CB  GLN A  97       3.608   0.700  12.056  1.00 66.69           C  
ATOM   1490  HB2 GLN A  97       4.691   0.704  11.930  1.00 66.69           H  
ATOM   1491  HB3 GLN A  97       3.147   0.335  11.138  1.00 66.69           H  
ATOM   1492  O   GLN A  97       0.927  -0.684  12.766  1.00 66.69           O  
ATOM   1493  CG  GLN A  97       3.137   2.136  12.351  1.00 66.69           C  
ATOM   1494  HG2 GLN A  97       2.048   2.169  12.300  1.00 66.69           H  
ATOM   1495  HG3 GLN A  97       3.436   2.414  13.362  1.00 66.69           H  
ATOM   1496  CD  GLN A  97       3.713   3.186  11.398  1.00 66.69           C  
ATOM   1497  NE2 GLN A  97       3.077   4.330  11.263  1.00 66.69           N  
ATOM   1498 HE21 GLN A  97       2.144   4.437  11.637  1.00 66.69           H  
ATOM   1499 HE22 GLN A  97       3.466   4.942  10.560  1.00 66.69           H  
ATOM   1500  OE1 GLN A  97       4.765   3.042  10.801  1.00 66.69           O  
ATOM   1501  N   VAL A  98       1.496  -0.062  14.854  1.00 74.32           N  
ATOM   1502  H   VAL A  98       2.281   0.079  15.473  1.00 74.32           H  
ATOM   1503  CA  VAL A  98       0.157  -0.170  15.448  1.00 74.32           C  
ATOM   1504  HA  VAL A  98      -0.300  -1.095  15.098  1.00 74.32           H  
ATOM   1505  C   VAL A  98      -0.717   1.005  15.011  1.00 74.32           C  
ATOM   1506  CB  VAL A  98       0.219  -0.224  16.990  1.00 74.32           C  
ATOM   1507  HB  VAL A  98       0.560   0.738  17.371  1.00 74.32           H  
ATOM   1508  O   VAL A  98      -0.491   2.146  15.424  1.00 74.32           O  
ATOM   1509  CG1 VAL A  98      -1.169  -0.511  17.582  1.00 74.32           C  
ATOM   1510 HG11 VAL A  98      -1.107  -0.571  18.668  1.00 74.32           H  
ATOM   1511 HG12 VAL A  98      -1.539  -1.460  17.193  1.00 74.32           H  
ATOM   1512 HG13 VAL A  98      -1.871   0.276  17.310  1.00 74.32           H  
ATOM   1513  CG2 VAL A  98       1.178  -1.290  17.534  1.00 74.32           C  
ATOM   1514 HG21 VAL A  98       1.185  -1.274  18.624  1.00 74.32           H  
ATOM   1515 HG22 VAL A  98       2.194  -1.110  17.185  1.00 74.32           H  
ATOM   1516 HG23 VAL A  98       0.867  -2.281  17.202  1.00 74.32           H  
ATOM   1517  N   VAL A  99      -1.776   0.725  14.257  1.00 76.43           N  
ATOM   1518  H   VAL A  99      -1.941  -0.239  14.005  1.00 76.43           H  
ATOM   1519  CA  VAL A  99      -2.827   1.696  13.950  1.00 76.43           C  
ATOM   1520  HA  VAL A  99      -2.344   2.660  13.793  1.00 76.43           H  
ATOM   1521  C   VAL A  99      -3.777   1.810  15.137  1.00 76.43           C  
ATOM   1522  CB  VAL A  99      -3.597   1.358  12.664  1.00 76.43           C  
ATOM   1523  HB  VAL A  99      -4.241   0.495  12.832  1.00 76.43           H  
ATOM   1524  O   VAL A  99      -4.348   0.827  15.624  1.00 76.43           O  
ATOM   1525  CG1 VAL A  99      -4.450   2.564  12.259  1.00 76.43           C  
ATOM   1526 HG11 VAL A  99      -3.829   3.459  12.214  1.00 76.43           H  
ATOM   1527 HG12 VAL A  99      -4.868   2.399  11.266  1.00 76.43           H  
ATOM   1528 HG13 VAL A  99      -5.264   2.714  12.969  1.00 76.43           H  
ATOM   1529  CG2 VAL A  99      -2.653   1.069  11.498  1.00 76.43           C  
ATOM   1530 HG21 VAL A  99      -3.223   0.903  10.584  1.00 76.43           H  
ATOM   1531 HG22 VAL A  99      -1.978   1.913  11.360  1.00 76.43           H  
ATOM   1532 HG23 VAL A  99      -2.071   0.169  11.697  1.00 76.43           H  
ATOM   1533  N   ARG A 100      -3.954   3.040  15.620  1.00 78.84           N  
ATOM   1534  H   ARG A 100      -3.489   3.801  15.145  1.00 78.84           H  
ATOM   1535  CA  ARG A 100      -4.790   3.361  16.779  1.00 78.84           C  
ATOM   1536  HA  ARG A 100      -5.208   2.438  17.180  1.00 78.84           H  
ATOM   1537  C   ARG A 100      -5.971   4.222  16.364  1.00 78.84           C  
ATOM   1538  CB  ARG A 100      -3.947   4.021  17.879  1.00 78.84           C  
ATOM   1539  HB2 ARG A 100      -4.603   4.313  18.699  1.00 78.84           H  
ATOM   1540  HB3 ARG A 100      -3.464   4.915  17.485  1.00 78.84           H  
ATOM   1541  O   ARG A 100      -5.816   5.158  15.585  1.00 78.84           O  
ATOM   1542  CG  ARG A 100      -2.884   3.051  18.413  1.00 78.84           C  
ATOM   1543  HG2 ARG A 100      -3.380   2.162  18.804  1.00 78.84           H  
ATOM   1544  HG3 ARG A 100      -2.209   2.755  17.610  1.00 78.84           H  
ATOM   1545  CD  ARG A 100      -2.059   3.689  19.529  1.00 78.84           C  
ATOM   1546  HD2 ARG A 100      -1.497   4.530  19.123  1.00 78.84           H  
ATOM   1547  HD3 ARG A 100      -2.736   4.071  20.293  1.00 78.84           H  
ATOM   1548  NE  ARG A 100      -1.134   2.710  20.123  1.00 78.84           N  
ATOM   1549  HE  ARG A 100      -0.263   2.566  19.632  1.00 78.84           H  
ATOM   1550  NH1 ARG A 100      -2.467   2.053  21.887  1.00 78.84           N  
ATOM   1551 HH11 ARG A 100      -2.599   1.496  22.720  1.00 78.84           H  
ATOM   1552 HH12 ARG A 100      -3.177   2.717  21.613  1.00 78.84           H  
ATOM   1553  NH2 ARG A 100      -0.475   1.096  21.575  1.00 78.84           N  
ATOM   1554 HH21 ARG A 100      -0.653   0.492  22.365  1.00 78.84           H  
ATOM   1555 HH22 ARG A 100       0.375   0.976  21.042  1.00 78.84           H  
ATOM   1556  CZ  ARG A 100      -1.366   1.966  21.189  1.00 78.84           C  
ATOM   1557  N   TYR A 101      -7.136   3.918  16.926  1.00 73.76           N  
ATOM   1558  H   TYR A 101      -7.160   3.147  17.578  1.00 73.76           H  
ATOM   1559  CA  TYR A 101      -8.346   4.710  16.763  1.00 73.76           C  
ATOM   1560  HA  TYR A 101      -8.613   4.743  15.707  1.00 73.76           H  
ATOM   1561  C   TYR A 101      -8.114   6.135  17.269  1.00 73.76           C  
ATOM   1562  CB  TYR A 101      -9.490   4.055  17.547  1.00 73.76           C  
ATOM   1563  HB2 TYR A 101      -9.694   3.065  17.140  1.00 73.76           H  
ATOM   1564  HB3 TYR A 101      -9.168   3.912  18.578  1.00 73.76           H  
ATOM   1565  O   TYR A 101      -7.843   6.342  18.453  1.00 73.76           O  
ATOM   1566  CG  TYR A 101     -10.778   4.857  17.536  1.00 73.76           C  
ATOM   1567  CD1 TYR A 101     -11.285   5.361  18.746  1.00 73.76           C  
ATOM   1568  HD1 TYR A 101     -10.753   5.162  19.664  1.00 73.76           H  
ATOM   1569  CD2 TYR A 101     -11.457   5.123  16.331  1.00 73.76           C  
ATOM   1570  HD2 TYR A 101     -11.076   4.752  15.391  1.00 73.76           H  
ATOM   1571  CE1 TYR A 101     -12.478   6.103  18.773  1.00 73.76           C  
ATOM   1572  HE1 TYR A 101     -12.872   6.464  19.711  1.00 73.76           H  
ATOM   1573  CE2 TYR A 101     -12.642   5.884  16.353  1.00 73.76           C  
ATOM   1574  HE2 TYR A 101     -13.175   6.105  15.440  1.00 73.76           H  
ATOM   1575  OH  TYR A 101     -14.325   7.064  17.589  1.00 73.76           O  
ATOM   1576  HH  TYR A 101     -14.637   7.197  18.487  1.00 73.76           H  
ATOM   1577  CZ  TYR A 101     -13.165   6.358  17.570  1.00 73.76           C  
ATOM   1578  N   GLN A 102      -8.258   7.113  16.382  1.00 72.62           N  
ATOM   1579  H   GLN A 102      -8.470   6.873  15.424  1.00 72.62           H  
ATOM   1580  CA  GLN A 102      -8.351   8.522  16.745  1.00 72.62           C  
ATOM   1581  HA  GLN A 102      -7.978   8.679  17.757  1.00 72.62           H  
ATOM   1582  C   GLN A 102      -9.830   8.902  16.705  1.00 72.62           C  
ATOM   1583  CB  GLN A 102      -7.508   9.378  15.785  1.00 72.62           C  
ATOM   1584  HB2 GLN A 102      -7.911   9.304  14.775  1.00 72.62           H  
ATOM   1585  HB3 GLN A 102      -7.578  10.417  16.109  1.00 72.62           H  
ATOM   1586  O   GLN A 102     -10.469   8.723  15.671  1.00 72.62           O  
ATOM   1587  CG  GLN A 102      -6.030   8.949  15.765  1.00 72.62           C  
ATOM   1588  HG2 GLN A 102      -5.951   7.954  15.326  1.00 72.62           H  
ATOM   1589  HG3 GLN A 102      -5.652   8.902  16.786  1.00 72.62           H  
ATOM   1590  CD  GLN A 102      -5.131   9.892  14.969  1.00 72.62           C  
ATOM   1591  NE2 GLN A 102      -3.944   9.458  14.604  1.00 72.62           N  
ATOM   1592 HE21 GLN A 102      -3.399  10.098  14.044  1.00 72.62           H  
ATOM   1593 HE22 GLN A 102      -3.673   8.500  14.773  1.00 72.62           H  
ATOM   1594  OE1 GLN A 102      -5.445  11.036  14.689  1.00 72.62           O  
ATOM   1595  N   ARG A 103     -10.397   9.397  17.812  1.00 68.12           N  
ATOM   1596  H   ARG A 103      -9.829   9.503  18.641  1.00 68.12           H  
ATOM   1597  CA  ARG A 103     -11.792   9.864  17.809  1.00 68.12           C  
ATOM   1598  HA  ARG A 103     -12.410   9.024  17.490  1.00 68.12           H  
ATOM   1599  C   ARG A 103     -11.941  11.001  16.779  1.00 68.12           C  
ATOM   1600  CB  ARG A 103     -12.243  10.297  19.217  1.00 68.12           C  
ATOM   1601  HB2 ARG A 103     -12.086   9.472  19.912  1.00 68.12           H  
ATOM   1602  HB3 ARG A 103     -11.647  11.150  19.540  1.00 68.12           H  
ATOM   1603  O   ARG A 103     -11.135  11.933  16.833  1.00 68.12           O  
ATOM   1604  CG  ARG A 103     -13.735  10.683  19.220  1.00 68.12           C  
ATOM   1605  HG2 ARG A 103     -13.897  11.498  18.514  1.00 68.12           H  
ATOM   1606  HG3 ARG A 103     -14.325   9.827  18.894  1.00 68.12           H  
ATOM   1607  CD  ARG A 103     -14.251  11.149  20.586  1.00 68.12           C  
ATOM   1608  HD2 ARG A 103     -13.632  11.978  20.928  1.00 68.12           H  
ATOM   1609  HD3 ARG A 103     -14.174  10.324  21.294  1.00 68.12           H  
ATOM   1610  NE  ARG A 103     -15.656  11.601  20.484  1.00 68.12           N  
ATOM   1611  HE  ARG A 103     -16.035  11.730  19.557  1.00 68.12           H  
ATOM   1612  NH1 ARG A 103     -16.096  11.931  22.712  1.00 68.12           N  
ATOM   1613 HH11 ARG A 103     -16.742  12.241  23.424  1.00 68.12           H  
ATOM   1614 HH12 ARG A 103     -15.145  11.667  22.928  1.00 68.12           H  
ATOM   1615  NH2 ARG A 103     -17.677  12.371  21.202  1.00 68.12           N  
ATOM   1616 HH21 ARG A 103     -18.026  12.443  20.257  1.00 68.12           H  
ATOM   1617 HH22 ARG A 103     -18.301  12.737  21.906  1.00 68.12           H  
ATOM   1618  CZ  ARG A 103     -16.468  11.963  21.461  1.00 68.12           C  
ATOM   1619  N   PRO A 104     -12.955  10.967  15.890  1.00 64.96           N  
ATOM   1620  CA  PRO A 104     -13.230  12.067  14.971  1.00 64.96           C  
ATOM   1621  HA  PRO A 104     -12.406  12.135  14.261  1.00 64.96           H  
ATOM   1622  C   PRO A 104     -13.414  13.420  15.666  1.00 64.96           C  
ATOM   1623  CB  PRO A 104     -14.500  11.677  14.222  1.00 64.96           C  
ATOM   1624  HB2 PRO A 104     -14.478  12.058  13.201  1.00 64.96           H  
ATOM   1625  HB3 PRO A 104     -15.375  12.041  14.760  1.00 64.96           H  
ATOM   1626  O   PRO A 104     -13.762  13.493  16.848  1.00 64.96           O  
ATOM   1627  CG  PRO A 104     -14.504  10.155  14.260  1.00 64.96           C  
ATOM   1628  HG2 PRO A 104     -15.513   9.751  14.193  1.00 64.96           H  
ATOM   1629  HG3 PRO A 104     -13.887   9.779  13.443  1.00 64.96           H  
ATOM   1630  CD  PRO A 104     -13.853   9.851  15.610  1.00 64.96           C  
ATOM   1631  HD2 PRO A 104     -13.312   8.906  15.546  1.00 64.96           H  
ATOM   1632  HD3 PRO A 104     -14.621   9.797  16.381  1.00 64.96           H  
ATOM   1633  N   ARG A 105     -13.209  14.505  14.910  1.00 62.38           N  
ATOM   1634  H   ARG A 105     -13.025  14.364  13.927  1.00 62.38           H  
ATOM   1635  CA  ARG A 105     -13.411  15.876  15.408  1.00 62.38           C  
ATOM   1636  HA  ARG A 105     -13.020  15.944  16.423  1.00 62.38           H  
ATOM   1637  C   ARG A 105     -14.889  16.248  15.536  1.00 62.38           C  
ATOM   1638  CB  ARG A 105     -12.676  16.892  14.522  1.00 62.38           C  
ATOM   1639  HB2 ARG A 105     -12.993  17.895  14.810  1.00 62.38           H  
ATOM   1640  HB3 ARG A 105     -12.954  16.735  13.480  1.00 62.38           H  
ATOM   1641  O   ARG A 105     -15.197  17.149  16.311  1.00 62.38           O  
ATOM   1642  CG  ARG A 105     -11.151  16.809  14.674  1.00 62.38           C  
ATOM   1643  HG2 ARG A 105     -10.799  15.836  14.328  1.00 62.38           H  
ATOM   1644  HG3 ARG A 105     -10.883  16.936  15.723  1.00 62.38           H  
ATOM   1645  CD  ARG A 105     -10.497  17.918  13.843  1.00 62.38           C  
ATOM   1646  HD2 ARG A 105     -10.768  17.770  12.797  1.00 62.38           H  
ATOM   1647  HD3 ARG A 105     -10.889  18.880  14.173  1.00 62.38           H  
ATOM   1648  NE  ARG A 105      -9.028  17.915  13.979  1.00 62.38           N  
ATOM   1649  HE  ARG A 105      -8.630  17.212  14.585  1.00 62.38           H  
ATOM   1650  NH1 ARG A 105      -8.602  19.625  12.504  1.00 62.38           N  
ATOM   1651 HH11 ARG A 105      -7.948  20.202  11.995  1.00 62.38           H  
ATOM   1652 HH12 ARG A 105      -9.590  19.685  12.303  1.00 62.38           H  
ATOM   1653  NH2 ARG A 105      -6.904  18.605  13.526  1.00 62.38           N  
ATOM   1654 HH21 ARG A 105      -6.540  17.884  14.134  1.00 62.38           H  
ATOM   1655 HH22 ARG A 105      -6.267  19.184  12.998  1.00 62.38           H  
ATOM   1656  CZ  ARG A 105      -8.189  18.713  13.340  1.00 62.38           C  
ATOM   1657  N   THR A 106     -15.784  15.573  14.812  1.00 62.23           N  
ATOM   1658  H   THR A 106     -15.473  14.874  14.154  1.00 62.23           H  
ATOM   1659  CA  THR A 106     -17.235  15.759  14.918  1.00 62.23           C  
ATOM   1660  HA  THR A 106     -17.452  16.381  15.786  1.00 62.23           H  
ATOM   1661  C   THR A 106     -17.928  14.414  15.138  1.00 62.23           C  
ATOM   1662  CB  THR A 106     -17.819  16.476  13.684  1.00 62.23           C  
ATOM   1663  HB  THR A 106     -18.780  16.896  13.983  1.00 62.23           H  
ATOM   1664  O   THR A 106     -17.460  13.382  14.669  1.00 62.23           O  
ATOM   1665  CG2 THR A 106     -16.960  17.623  13.146  1.00 62.23           C  
ATOM   1666 HG21 THR A 106     -16.722  18.318  13.952  1.00 62.23           H  
ATOM   1667 HG22 THR A 106     -17.515  18.151  12.370  1.00 62.23           H  
ATOM   1668 HG23 THR A 106     -16.041  17.231  12.710  1.00 62.23           H  
ATOM   1669  OG1 THR A 106     -18.072  15.583  12.629  1.00 62.23           O  
ATOM   1670  HG1 THR A 106     -17.244  15.193  12.340  1.00 62.23           H  
ATOM   1671  N   ASP A 107     -19.077  14.394  15.816  1.00 60.60           N  
ATOM   1672  H   ASP A 107     -19.427  15.239  16.245  1.00 60.60           H  
ATOM   1673  CA  ASP A 107     -19.844  13.148  15.995  1.00 60.60           C  
ATOM   1674  HA  ASP A 107     -19.137  12.343  16.195  1.00 60.60           H  
ATOM   1675  C   ASP A 107     -20.616  12.721  14.714  1.00 60.60           C  
ATOM   1676  CB  ASP A 107     -20.740  13.268  17.240  1.00 60.60           C  
ATOM   1677  HB2 ASP A 107     -21.419  14.111  17.108  1.00 60.60           H  
ATOM   1678  HB3 ASP A 107     -21.344  12.365  17.328  1.00 60.60           H  
ATOM   1679  O   ASP A 107     -21.264  11.665  14.683  1.00 60.60           O  
ATOM   1680  CG  ASP A 107     -19.944  13.437  18.549  1.00 60.60           C  
ATOM   1681  OD1 ASP A 107     -19.036  12.614  18.834  1.00 60.60           O  
ATOM   1682  OD2 ASP A 107     -20.252  14.380  19.307  1.00 60.60           O  
ATOM   1683  N   HIS A 108     -20.531  13.521  13.640  1.00 57.47           N  
ATOM   1684  H   HIS A 108     -19.927  14.328  13.703  1.00 57.47           H  
ATOM   1685  CA  HIS A 108     -21.147  13.256  12.336  1.00 57.47           C  
ATOM   1686  HA  HIS A 108     -22.078  12.711  12.492  1.00 57.47           H  
ATOM   1687  C   HIS A 108     -20.283  12.384  11.415  1.00 57.47           C  
ATOM   1688  CB  HIS A 108     -21.486  14.588  11.652  1.00 57.47           C  
ATOM   1689  HB2 HIS A 108     -21.884  14.383  10.658  1.00 57.47           H  
ATOM   1690  HB3 HIS A 108     -20.577  15.176  11.530  1.00 57.47           H  
ATOM   1691  O   HIS A 108     -20.837  11.712  10.547  1.00 57.47           O  
ATOM   1692  CG  HIS A 108     -22.510  15.393  12.409  1.00 57.47           C  
ATOM   1693  CD2 HIS A 108     -22.333  16.632  12.961  1.00 57.47           C  
ATOM   1694  HD2 HIS A 108     -21.428  17.221  12.918  1.00 57.47           H  
ATOM   1695  ND1 HIS A 108     -23.796  14.999  12.699  1.00 57.47           N  
ATOM   1696  HD1 HIS A 108     -24.231  14.137  12.403  1.00 57.47           H  
ATOM   1697  CE1 HIS A 108     -24.379  15.975  13.413  1.00 57.47           C  
ATOM   1698  HE1 HIS A 108     -25.394  15.958  13.780  1.00 57.47           H  
ATOM   1699  NE2 HIS A 108     -23.525  16.993  13.600  1.00 57.47           N  
ATOM   1700  N   ASP A 109     -18.965  12.356  11.621  1.00 58.99           N  
ATOM   1701  H   ASP A 109     -18.579  12.926  12.360  1.00 58.99           H  
ATOM   1702  CA  ASP A 109     -18.020  11.590  10.807  1.00 58.99           C  
ATOM   1703  HA  ASP A 109     -18.146  11.874   9.762  1.00 58.99           H  
ATOM   1704  C   ASP A 109     -18.254  10.066  10.986  1.00 58.99           C  
ATOM   1705  CB  ASP A 109     -16.588  11.986  11.206  1.00 58.99           C  
ATOM   1706  HB2 ASP A 109     -16.455  11.737  12.258  1.00 58.99           H  
ATOM   1707  HB3 ASP A 109     -15.882  11.397  10.622  1.00 58.99           H  
ATOM   1708  O   ASP A 109     -18.076   9.546  12.094  1.00 58.99           O  
ATOM   1709  CG  ASP A 109     -16.288  13.478  10.992  1.00 58.99           C  
ATOM   1710  OD1 ASP A 109     -16.493  13.947   9.855  1.00 58.99           O  
ATOM   1711  OD2 ASP A 109     -15.886  14.160  11.973  1.00 58.99           O  
ATOM   1712  N   PRO A 110     -18.646   9.301   9.942  1.00 59.89           N  
ATOM   1713  CA  PRO A 110     -18.896   7.856  10.074  1.00 59.89           C  
ATOM   1714  HA  PRO A 110     -19.425   7.672  11.009  1.00 59.89           H  
ATOM   1715  C   PRO A 110     -17.614   7.005  10.064  1.00 59.89           C  
ATOM   1716  CB  PRO A 110     -19.812   7.478   8.901  1.00 59.89           C  
ATOM   1717  HB2 PRO A 110     -20.666   6.890   9.237  1.00 59.89           H  
ATOM   1718  HB3 PRO A 110     -19.251   6.918   8.153  1.00 59.89           H  
ATOM   1719  O   PRO A 110     -17.667   5.792  10.294  1.00 59.89           O  
ATOM   1720  CG  PRO A 110     -20.261   8.809   8.297  1.00 59.89           C  
ATOM   1721  HG2 PRO A 110     -20.420   8.736   7.221  1.00 59.89           H  
ATOM   1722  HG3 PRO A 110     -21.167   9.152   8.798  1.00 59.89           H  
ATOM   1723  CD  PRO A 110     -19.110   9.748   8.637  1.00 59.89           C  
ATOM   1724  HD2 PRO A 110     -18.307   9.638   7.908  1.00 59.89           H  
ATOM   1725  HD3 PRO A 110     -19.472  10.776   8.641  1.00 59.89           H  
ATOM   1726  N   TYR A 111     -16.477   7.636   9.757  1.00 63.78           N  
ATOM   1727  H   TYR A 111     -16.507   8.643   9.686  1.00 63.78           H  
ATOM   1728  CA  TYR A 111     -15.217   7.000   9.385  1.00 63.78           C  
ATOM   1729  HA  TYR A 111     -15.263   5.945   9.653  1.00 63.78           H  
ATOM   1730  C   TYR A 111     -14.035   7.640  10.120  1.00 63.78           C  
ATOM   1731  CB  TYR A 111     -15.005   7.119   7.860  1.00 63.78           C  
ATOM   1732  HB2 TYR A 111     -14.202   6.445   7.565  1.00 63.78           H  
ATOM   1733  HB3 TYR A 111     -14.675   8.134   7.636  1.00 63.78           H  
ATOM   1734  O   TYR A 111     -14.088   8.806  10.510  1.00 63.78           O  
ATOM   1735  CG  TYR A 111     -16.227   6.814   7.009  1.00 63.78           C  
ATOM   1736  CD1 TYR A 111     -16.773   5.518   7.016  1.00 63.78           C  
ATOM   1737  HD1 TYR A 111     -16.287   4.744   7.591  1.00 63.78           H  
ATOM   1738  CD2 TYR A 111     -16.847   7.832   6.256  1.00 63.78           C  
ATOM   1739  HD2 TYR A 111     -16.428   8.827   6.244  1.00 63.78           H  
ATOM   1740  CE1 TYR A 111     -17.959   5.246   6.310  1.00 63.78           C  
ATOM   1741  HE1 TYR A 111     -18.421   4.271   6.355  1.00 63.78           H  
ATOM   1742  CE2 TYR A 111     -18.018   7.558   5.522  1.00 63.78           C  
ATOM   1743  HE2 TYR A 111     -18.489   8.340   4.945  1.00 63.78           H  
ATOM   1744  OH  TYR A 111     -19.728   5.987   4.886  1.00 63.78           O  
ATOM   1745  HH  TYR A 111     -20.043   6.743   4.384  1.00 63.78           H  
ATOM   1746  CZ  TYR A 111     -18.580   6.262   5.556  1.00 63.78           C  
ATOM   1747  N   VAL A 112     -12.935   6.898  10.244  1.00 69.37           N  
ATOM   1748  H   VAL A 112     -12.973   5.944   9.915  1.00 69.37           H  
ATOM   1749  CA  VAL A 112     -11.620   7.439  10.631  1.00 69.37           C  
ATOM   1750  HA  VAL A 112     -11.652   8.529  10.621  1.00 69.37           H  
ATOM   1751  C   VAL A 112     -10.596   6.994   9.601  1.00 69.37           C  
ATOM   1752  CB  VAL A 112     -11.218   6.987  12.048  1.00 69.37           C  
ATOM   1753  HB  VAL A 112     -11.381   5.914  12.145  1.00 69.37           H  
ATOM   1754  O   VAL A 112     -10.466   5.798   9.360  1.00 69.37           O  
ATOM   1755  CG1 VAL A 112      -9.753   7.287  12.400  1.00 69.37           C  
ATOM   1756 HG11 VAL A 112      -9.538   8.346  12.253  1.00 69.37           H  
ATOM   1757 HG12 VAL A 112      -9.085   6.696  11.774  1.00 69.37           H  
ATOM   1758 HG13 VAL A 112      -9.562   7.028  13.442  1.00 69.37           H  
ATOM   1759  CG2 VAL A 112     -12.075   7.712  13.085  1.00 69.37           C  
ATOM   1760 HG21 VAL A 112     -11.846   8.777  13.071  1.00 69.37           H  
ATOM   1761 HG22 VAL A 112     -13.135   7.575  12.870  1.00 69.37           H  
ATOM   1762 HG23 VAL A 112     -11.857   7.317  14.077  1.00 69.37           H  
ATOM   1763  N   ALA A 113      -9.860   7.941   9.020  1.00 76.78           N  
ATOM   1764  H   ALA A 113     -10.015   8.905   9.279  1.00 76.78           H  
ATOM   1765  CA  ALA A 113      -8.687   7.664   8.197  1.00 76.78           C  
ATOM   1766  HA  ALA A 113      -8.733   6.640   7.829  1.00 76.78           H  
ATOM   1767  C   ALA A 113      -7.411   7.816   9.039  1.00 76.78           C  
ATOM   1768  CB  ALA A 113      -8.695   8.591   6.975  1.00 76.78           C  
ATOM   1769  HB1 ALA A 113      -8.627   9.632   7.290  1.00 76.78           H  
ATOM   1770  HB2 ALA A 113      -9.609   8.446   6.400  1.00 76.78           H  
ATOM   1771  HB3 ALA A 113      -7.841   8.362   6.337  1.00 76.78           H  
ATOM   1772  O   ALA A 113      -7.285   8.764   9.817  1.00 76.78           O  
ATOM   1773  N   VAL A 114      -6.456   6.900   8.874  1.00 75.55           N  
ATOM   1774  H   VAL A 114      -6.657   6.107   8.282  1.00 75.55           H  
ATOM   1775  CA  VAL A 114      -5.103   7.013   9.433  1.00 75.55           C  
ATOM   1776  HA  VAL A 114      -4.987   8.009   9.862  1.00 75.55           H  
ATOM   1777  C   VAL A 114      -4.084   6.874   8.309  1.00 75.55           C  
ATOM   1778  CB  VAL A 114      -4.837   5.993  10.560  1.00 75.55           C  
ATOM   1779  HB  VAL A 114      -4.853   4.982  10.154  1.00 75.55           H  
ATOM   1780  O   VAL A 114      -4.138   5.923   7.531  1.00 75.55           O  
ATOM   1781  CG1 VAL A 114      -3.461   6.256  11.195  1.00 75.55           C  
ATOM   1782 HG11 VAL A 114      -3.389   7.296  11.513  1.00 75.55           H  
ATOM   1783 HG12 VAL A 114      -3.314   5.616  12.065  1.00 75.55           H  
ATOM   1784 HG13 VAL A 114      -2.669   6.042  10.479  1.00 75.55           H  
ATOM   1785  CG2 VAL A 114      -5.888   6.089  11.675  1.00 75.55           C  
ATOM   1786 HG21 VAL A 114      -6.864   5.801  11.282  1.00 75.55           H  
ATOM   1787 HG22 VAL A 114      -5.943   7.110  12.051  1.00 75.55           H  
ATOM   1788 HG23 VAL A 114      -5.637   5.412  12.492  1.00 75.55           H  
ATOM   1789  N   TYR A 115      -3.146   7.817   8.241  1.00 79.91           N  
ATOM   1790  H   TYR A 115      -3.169   8.571   8.912  1.00 79.91           H  
ATOM   1791  CA  TYR A 115      -2.107   7.865   7.214  1.00 79.91           C  
ATOM   1792  HA  TYR A 115      -2.418   7.233   6.381  1.00 79.91           H  
ATOM   1793  C   TYR A 115      -0.779   7.306   7.722  1.00 79.91           C  
ATOM   1794  CB  TYR A 115      -1.975   9.293   6.674  1.00 79.91           C  
ATOM   1795  HB2 TYR A 115      -1.600   9.938   7.468  1.00 79.91           H  
ATOM   1796  HB3 TYR A 115      -1.245   9.299   5.865  1.00 79.91           H  
ATOM   1797  O   TYR A 115      -0.404   7.492   8.880  1.00 79.91           O  
ATOM   1798  CG  TYR A 115      -3.282   9.848   6.140  1.00 79.91           C  
ATOM   1799  CD1 TYR A 115      -3.971   9.146   5.132  1.00 79.91           C  
ATOM   1800  HD1 TYR A 115      -3.563   8.234   4.721  1.00 79.91           H  
ATOM   1801  CD2 TYR A 115      -3.823  11.041   6.661  1.00 79.91           C  
ATOM   1802  HD2 TYR A 115      -3.294  11.590   7.426  1.00 79.91           H  
ATOM   1803  CE1 TYR A 115      -5.197   9.633   4.648  1.00 79.91           C  
ATOM   1804  HE1 TYR A 115      -5.724   9.123   3.855  1.00 79.91           H  
ATOM   1805  CE2 TYR A 115      -5.044  11.538   6.161  1.00 79.91           C  
ATOM   1806  HE2 TYR A 115      -5.455  12.467   6.529  1.00 79.91           H  
ATOM   1807  OH  TYR A 115      -6.897  11.297   4.645  1.00 79.91           O  
ATOM   1808  HH  TYR A 115      -6.871  12.256   4.608  1.00 79.91           H  
ATOM   1809  CZ  TYR A 115      -5.737  10.825   5.160  1.00 79.91           C  
ATOM   1810  N   THR A 116      -0.080   6.602   6.838  1.00 75.45           N  
ATOM   1811  H   THR A 116      -0.493   6.457   5.928  1.00 75.45           H  
ATOM   1812  CA  THR A 116       1.105   5.794   7.129  1.00 75.45           C  
ATOM   1813  HA  THR A 116       1.538   6.085   8.086  1.00 75.45           H  
ATOM   1814  C   THR A 116       2.132   5.968   6.007  1.00 75.45           C  
ATOM   1815  CB  THR A 116       0.659   4.326   7.211  1.00 75.45           C  
ATOM   1816  HB  THR A 116      -0.151   4.169   6.498  1.00 75.45           H  
ATOM   1817  O   THR A 116       1.762   5.780   4.850  1.00 75.45           O  
ATOM   1818  CG2 THR A 116       1.746   3.298   6.888  1.00 75.45           C  
ATOM   1819 HG21 THR A 116       2.608   3.427   7.543  1.00 75.45           H  
ATOM   1820 HG22 THR A 116       2.074   3.388   5.853  1.00 75.45           H  
ATOM   1821 HG23 THR A 116       1.337   2.293   6.983  1.00 75.45           H  
ATOM   1822  OG1 THR A 116       0.127   4.094   8.502  1.00 75.45           O  
ATOM   1823  HG1 THR A 116      -0.701   4.578   8.532  1.00 75.45           H  
ATOM   1824  N   PRO A 117       3.413   6.262   6.291  1.00 73.25           N  
ATOM   1825  CA  PRO A 117       4.457   6.146   5.276  1.00 73.25           C  
ATOM   1826  HA  PRO A 117       4.193   6.711   4.382  1.00 73.25           H  
ATOM   1827  C   PRO A 117       4.658   4.669   4.908  1.00 73.25           C  
ATOM   1828  CB  PRO A 117       5.707   6.750   5.919  1.00 73.25           C  
ATOM   1829  HB2 PRO A 117       5.710   7.829   5.763  1.00 73.25           H  
ATOM   1830  HB3 PRO A 117       6.624   6.308   5.529  1.00 73.25           H  
ATOM   1831  O   PRO A 117       4.722   3.817   5.796  1.00 73.25           O  
ATOM   1832  CG  PRO A 117       5.516   6.449   7.408  1.00 73.25           C  
ATOM   1833  HG2 PRO A 117       6.036   7.173   8.035  1.00 73.25           H  
ATOM   1834  HG3 PRO A 117       5.866   5.440   7.627  1.00 73.25           H  
ATOM   1835  CD  PRO A 117       3.999   6.521   7.599  1.00 73.25           C  
ATOM   1836  HD2 PRO A 117       3.714   7.520   7.931  1.00 73.25           H  
ATOM   1837  HD3 PRO A 117       3.689   5.773   8.328  1.00 73.25           H  
ATOM   1838  N   LEU A 118       4.774   4.351   3.616  1.00 75.14           N  
ATOM   1839  H   LEU A 118       4.755   5.079   2.917  1.00 75.14           H  
ATOM   1840  CA  LEU A 118       5.213   3.013   3.212  1.00 75.14           C  
ATOM   1841  HA  LEU A 118       4.636   2.280   3.776  1.00 75.14           H  
ATOM   1842  C   LEU A 118       6.689   2.780   3.587  1.00 75.14           C  
ATOM   1843  CB  LEU A 118       4.978   2.799   1.704  1.00 75.14           C  
ATOM   1844  HB2 LEU A 118       5.532   1.914   1.392  1.00 75.14           H  
ATOM   1845  HB3 LEU A 118       5.401   3.641   1.156  1.00 75.14           H  
ATOM   1846  O   LEU A 118       7.449   3.746   3.712  1.00 75.14           O  
ATOM   1847  CG  LEU A 118       3.511   2.615   1.276  1.00 75.14           C  
ATOM   1848  HG  LEU A 118       2.999   3.576   1.311  1.00 75.14           H  
ATOM   1849  CD1 LEU A 118       3.486   2.083  -0.157  1.00 75.14           C  
ATOM   1850 HD11 LEU A 118       4.130   2.694  -0.790  1.00 75.14           H  
ATOM   1851 HD12 LEU A 118       3.872   1.064  -0.185  1.00 75.14           H  
ATOM   1852 HD13 LEU A 118       2.468   2.097  -0.545  1.00 75.14           H  
ATOM   1853  CD2 LEU A 118       2.742   1.611   2.137  1.00 75.14           C  
ATOM   1854 HD21 LEU A 118       2.581   2.021   3.134  1.00 75.14           H  
ATOM   1855 HD22 LEU A 118       1.770   1.412   1.684  1.00 75.14           H  
ATOM   1856 HD23 LEU A 118       3.299   0.677   2.210  1.00 75.14           H  
ATOM   1857  N   PRO A 119       7.128   1.515   3.749  1.00 67.22           N  
ATOM   1858  CA  PRO A 119       8.550   1.210   3.835  1.00 67.22           C  
ATOM   1859  HA  PRO A 119       8.985   1.686   4.714  1.00 67.22           H  
ATOM   1860  C   PRO A 119       9.258   1.711   2.572  1.00 67.22           C  
ATOM   1861  CB  PRO A 119       8.639  -0.314   3.980  1.00 67.22           C  
ATOM   1862  HB2 PRO A 119       9.524  -0.733   3.502  1.00 67.22           H  
ATOM   1863  HB3 PRO A 119       8.630  -0.573   5.038  1.00 67.22           H  
ATOM   1864  O   PRO A 119       8.892   1.332   1.462  1.00 67.22           O  
ATOM   1865  CG  PRO A 119       7.353  -0.817   3.325  1.00 67.22           C  
ATOM   1866  HG2 PRO A 119       7.483  -0.872   2.244  1.00 67.22           H  
ATOM   1867  HG3 PRO A 119       7.046  -1.784   3.722  1.00 67.22           H  
ATOM   1868  CD  PRO A 119       6.351   0.282   3.670  1.00 67.22           C  
ATOM   1869  HD2 PRO A 119       5.897   0.081   4.640  1.00 67.22           H  
ATOM   1870  HD3 PRO A 119       5.578   0.323   2.902  1.00 67.22           H  
ATOM   1871  N   HIS A 120      10.294   2.530   2.750  1.00 70.45           N  
ATOM   1872  H   HIS A 120      10.536   2.810   3.690  1.00 70.45           H  
ATOM   1873  CA  HIS A 120      11.105   3.074   1.661  1.00 70.45           C  
ATOM   1874  HA  HIS A 120      10.932   2.481   0.763  1.00 70.45           H  
ATOM   1875  C   HIS A 120      12.608   2.993   1.985  1.00 70.45           C  
ATOM   1876  CB  HIS A 120      10.638   4.502   1.364  1.00 70.45           C  
ATOM   1877  HB2 HIS A 120       9.549   4.528   1.340  1.00 70.45           H  
ATOM   1878  HB3 HIS A 120      10.977   5.174   2.152  1.00 70.45           H  
ATOM   1879  O   HIS A 120      12.996   2.815   3.144  1.00 70.45           O  
ATOM   1880  CG  HIS A 120      11.139   4.985   0.035  1.00 70.45           C  
ATOM   1881  CD2 HIS A 120      10.617   4.665  -1.190  1.00 70.45           C  
ATOM   1882  HD2 HIS A 120       9.758   4.036  -1.376  1.00 70.45           H  
ATOM   1883  ND1 HIS A 120      12.257   5.758  -0.179  1.00 70.45           N  
ATOM   1884  HD1 HIS A 120      12.898   6.097   0.524  1.00 70.45           H  
ATOM   1885  CE1 HIS A 120      12.381   5.933  -1.502  1.00 70.45           C  
ATOM   1886  HE1 HIS A 120      13.160   6.512  -1.974  1.00 70.45           H  
ATOM   1887  NE2 HIS A 120      11.426   5.259  -2.159  1.00 70.45           N  
ATOM   1888  N   ILE A 121      13.468   3.073   0.964  1.00 68.14           N  
ATOM   1889  H   ILE A 121      13.095   3.241   0.040  1.00 68.14           H  
ATOM   1890  CA  ILE A 121      14.926   3.115   1.156  1.00 68.14           C  
ATOM   1891  HA  ILE A 121      15.195   2.318   1.850  1.00 68.14           H  
ATOM   1892  C   ILE A 121      15.353   4.429   1.818  1.00 68.14           C  
ATOM   1893  CB  ILE A 121      15.699   2.860  -0.154  1.00 68.14           C  
ATOM   1894  HB  ILE A 121      16.761   2.884   0.088  1.00 68.14           H  
ATOM   1895  O   ILE A 121      14.638   5.431   1.742  1.00 68.14           O  
ATOM   1896  CG1 ILE A 121      15.457   3.937  -1.233  1.00 68.14           C  
ATOM   1897 HG12 ILE A 121      15.617   4.925  -0.801  1.00 68.14           H  
ATOM   1898 HG13 ILE A 121      14.425   3.881  -1.581  1.00 68.14           H  
ATOM   1899  CG2 ILE A 121      15.389   1.446  -0.667  1.00 68.14           C  
ATOM   1900 HG21 ILE A 121      14.368   1.396  -1.045  1.00 68.14           H  
ATOM   1901 HG22 ILE A 121      15.509   0.721   0.138  1.00 68.14           H  
ATOM   1902 HG23 ILE A 121      16.078   1.192  -1.472  1.00 68.14           H  
ATOM   1903  CD1 ILE A 121      16.401   3.801  -2.434  1.00 68.14           C  
ATOM   1904 HD11 ILE A 121      16.284   4.668  -3.084  1.00 68.14           H  
ATOM   1905 HD12 ILE A 121      17.436   3.753  -2.095  1.00 68.14           H  
ATOM   1906 HD13 ILE A 121      16.160   2.905  -3.007  1.00 68.14           H  
ATOM   1907  N   THR A 122      16.526   4.446   2.459  1.00 78.69           N  
ATOM   1908  H   THR A 122      17.108   3.621   2.446  1.00 78.69           H  
ATOM   1909  CA  THR A 122      17.034   5.672   3.093  1.00 78.69           C  
ATOM   1910  HA  THR A 122      16.202   6.107   3.646  1.00 78.69           H  
ATOM   1911  C   THR A 122      17.455   6.709   2.050  1.00 78.69           C  
ATOM   1912  CB  THR A 122      18.157   5.440   4.125  1.00 78.69           C  
ATOM   1913  HB  THR A 122      18.160   6.307   4.786  1.00 78.69           H  
ATOM   1914  O   THR A 122      17.809   6.379   0.915  1.00 78.69           O  
ATOM   1915  CG2 THR A 122      17.959   4.203   5.001  1.00 78.69           C  
ATOM   1916 HG21 THR A 122      16.969   4.234   5.457  1.00 78.69           H  
ATOM   1917 HG22 THR A 122      18.713   4.197   5.787  1.00 78.69           H  
ATOM   1918 HG23 THR A 122      18.055   3.295   4.405  1.00 78.69           H  
ATOM   1919  OG1 THR A 122      19.438   5.365   3.542  1.00 78.69           O  
ATOM   1920  HG1 THR A 122      19.903   6.113   3.925  1.00 78.69           H  
ATOM   1921  N   GLU A 123      17.468   7.981   2.446  1.00 82.52           N  
ATOM   1922  H   GLU A 123      17.206   8.207   3.394  1.00 82.52           H  
ATOM   1923  CA  GLU A 123      17.895   9.084   1.582  1.00 82.52           C  
ATOM   1924  HA  GLU A 123      17.228   9.141   0.722  1.00 82.52           H  
ATOM   1925  C   GLU A 123      19.323   8.874   1.040  1.00 82.52           C  
ATOM   1926  CB  GLU A 123      17.757  10.388   2.385  1.00 82.52           C  
ATOM   1927  HB2 GLU A 123      16.694  10.575   2.536  1.00 82.52           H  
ATOM   1928  HB3 GLU A 123      18.235  10.273   3.358  1.00 82.52           H  
ATOM   1929  O   GLU A 123      19.594   9.129  -0.132  1.00 82.52           O  
ATOM   1930  CG  GLU A 123      18.400  11.575   1.662  1.00 82.52           C  
ATOM   1931  HG2 GLU A 123      19.483  11.452   1.683  1.00 82.52           H  
ATOM   1932  HG3 GLU A 123      18.093  11.560   0.616  1.00 82.52           H  
ATOM   1933  CD  GLU A 123      18.054  12.947   2.242  1.00 82.52           C  
ATOM   1934  OE1 GLU A 123      18.797  13.887   1.865  1.00 82.52           O  
ATOM   1935  OE2 GLU A 123      17.041  13.090   2.952  1.00 82.52           O  
ATOM   1936  N   GLU A 124      20.239   8.335   1.846  1.00 81.63           N  
ATOM   1937  H   GLU A 124      19.977   8.119   2.797  1.00 81.63           H  
ATOM   1938  CA  GLU A 124      21.613   8.045   1.426  1.00 81.63           C  
ATOM   1939  HA  GLU A 124      22.002   8.924   0.912  1.00 81.63           H  
ATOM   1940  C   GLU A 124      21.687   6.867   0.446  1.00 81.63           C  
ATOM   1941  CB  GLU A 124      22.532   7.745   2.626  1.00 81.63           C  
ATOM   1942  HB2 GLU A 124      23.557   7.756   2.257  1.00 81.63           H  
ATOM   1943  HB3 GLU A 124      22.347   6.734   2.989  1.00 81.63           H  
ATOM   1944  O   GLU A 124      22.606   6.814  -0.371  1.00 81.63           O  
ATOM   1945  CG  GLU A 124      22.448   8.738   3.798  1.00 81.63           C  
ATOM   1946  HG2 GLU A 124      23.351   8.616   4.396  1.00 81.63           H  
ATOM   1947  HG3 GLU A 124      22.450   9.753   3.401  1.00 81.63           H  
ATOM   1948  CD  GLU A 124      21.230   8.526   4.715  1.00 81.63           C  
ATOM   1949  OE1 GLU A 124      21.056   9.347   5.632  1.00 81.63           O  
ATOM   1950  OE2 GLU A 124      20.487   7.537   4.495  1.00 81.63           O  
ATOM   1951  N   GLN A 125      20.750   5.914   0.511  1.00 80.49           N  
ATOM   1952  H   GLN A 125      19.999   6.030   1.176  1.00 80.49           H  
ATOM   1953  CA  GLN A 125      20.631   4.835  -0.475  1.00 80.49           C  
ATOM   1954  HA  GLN A 125      21.620   4.422  -0.673  1.00 80.49           H  
ATOM   1955  C   GLN A 125      20.101   5.383  -1.807  1.00 80.49           C  
ATOM   1956  CB  GLN A 125      19.737   3.708   0.070  1.00 80.49           C  
ATOM   1957  HB2 GLN A 125      19.534   2.998  -0.733  1.00 80.49           H  
ATOM   1958  HB3 GLN A 125      18.786   4.128   0.394  1.00 80.49           H  
ATOM   1959  O   GLN A 125      20.689   5.102  -2.851  1.00 80.49           O  
ATOM   1960  CG  GLN A 125      20.385   2.942   1.236  1.00 80.49           C  
ATOM   1961  HG2 GLN A 125      20.702   3.639   2.012  1.00 80.49           H  
ATOM   1962  HG3 GLN A 125      21.270   2.425   0.865  1.00 80.49           H  
ATOM   1963  CD  GLN A 125      19.438   1.927   1.876  1.00 80.49           C  
ATOM   1964  NE2 GLN A 125      19.926   0.787   2.315  1.00 80.49           N  
ATOM   1965 HE21 GLN A 125      20.911   0.572   2.252  1.00 80.49           H  
ATOM   1966 HE22 GLN A 125      19.242   0.163   2.719  1.00 80.49           H  
ATOM   1967  OE1 GLN A 125      18.243   2.119   2.004  1.00 80.49           O  
ATOM   1968  N   ALA A 126      19.068   6.231  -1.765  1.00 79.33           N  
ATOM   1969  H   ALA A 126      18.628   6.402  -0.872  1.00 79.33           H  
ATOM   1970  CA  ALA A 126      18.514   6.916  -2.932  1.00 79.33           C  
ATOM   1971  HA  ALA A 126      18.181   6.174  -3.658  1.00 79.33           H  
ATOM   1972  C   ALA A 126      19.553   7.815  -3.629  1.00 79.33           C  
ATOM   1973  CB  ALA A 126      17.292   7.710  -2.463  1.00 79.33           C  
ATOM   1974  HB1 ALA A 126      16.549   7.034  -2.040  1.00 79.33           H  
ATOM   1975  HB2 ALA A 126      16.851   8.244  -3.306  1.00 79.33           H  
ATOM   1976  HB3 ALA A 126      17.576   8.431  -1.697  1.00 79.33           H  
ATOM   1977  O   ALA A 126      19.758   7.720  -4.841  1.00 79.33           O  
ATOM   1978  N   ARG A 127      20.300   8.626  -2.868  1.00 81.93           N  
ATOM   1979  H   ARG A 127      20.071   8.689  -1.886  1.00 81.93           H  
ATOM   1980  CA  ARG A 127      21.377   9.475  -3.410  1.00 81.93           C  
ATOM   1981  HA  ARG A 127      20.965  10.064  -4.230  1.00 81.93           H  
ATOM   1982  C   ARG A 127      22.505   8.650  -4.048  1.00 81.93           C  
ATOM   1983  CB  ARG A 127      21.880  10.443  -2.323  1.00 81.93           C  
ATOM   1984  HB2 ARG A 127      22.126   9.885  -1.420  1.00 81.93           H  
ATOM   1985  HB3 ARG A 127      22.784  10.936  -2.682  1.00 81.93           H  
ATOM   1986  O   ARG A 127      22.954   8.992  -5.138  1.00 81.93           O  
ATOM   1987  CG  ARG A 127      20.826  11.521  -2.004  1.00 81.93           C  
ATOM   1988  HG2 ARG A 127      19.906  11.054  -1.653  1.00 81.93           H  
ATOM   1989  HG3 ARG A 127      20.598  12.054  -2.928  1.00 81.93           H  
ATOM   1990  CD  ARG A 127      21.317  12.516  -0.937  1.00 81.93           C  
ATOM   1991  HD2 ARG A 127      21.657  11.947  -0.072  1.00 81.93           H  
ATOM   1992  HD3 ARG A 127      22.168  13.074  -1.329  1.00 81.93           H  
ATOM   1993  NE  ARG A 127      20.273  13.460  -0.477  1.00 81.93           N  
ATOM   1994  HE  ARG A 127      20.024  13.436   0.502  1.00 81.93           H  
ATOM   1995  NH1 ARG A 127      19.645  14.481  -2.448  1.00 81.93           N  
ATOM   1996 HH11 ARG A 127      18.918  15.004  -2.916  1.00 81.93           H  
ATOM   1997 HH12 ARG A 127      20.204  13.808  -2.952  1.00 81.93           H  
ATOM   1998  NH2 ARG A 127      18.680  15.061  -0.532  1.00 81.93           N  
ATOM   1999 HH21 ARG A 127      17.985  15.619  -1.008  1.00 81.93           H  
ATOM   2000 HH22 ARG A 127      18.565  14.861   0.451  1.00 81.93           H  
ATOM   2001  CZ  ARG A 127      19.548  14.328  -1.158  1.00 81.93           C  
ATOM   2002  N   LYS A 128      22.879   7.504  -3.464  1.00 82.02           N  
ATOM   2003  H   LYS A 128      22.469   7.282  -2.568  1.00 82.02           H  
ATOM   2004  CA  LYS A 128      23.862   6.561  -4.049  1.00 82.02           C  
ATOM   2005  HA  LYS A 128      24.741   7.126  -4.359  1.00 82.02           H  
ATOM   2006  C   LYS A 128      23.373   5.824  -5.300  1.00 82.02           C  
ATOM   2007  CB  LYS A 128      24.290   5.538  -2.992  1.00 82.02           C  
ATOM   2008  HB2 LYS A 128      24.803   4.703  -3.469  1.00 82.02           H  
ATOM   2009  HB3 LYS A 128      23.402   5.154  -2.489  1.00 82.02           H  
ATOM   2010  O   LYS A 128      24.192   5.228  -6.002  1.00 82.02           O  
ATOM   2011  CG  LYS A 128      25.251   6.166  -1.980  1.00 82.02           C  
ATOM   2012  HG2 LYS A 128      26.216   6.344  -2.454  1.00 82.02           H  
ATOM   2013  HG3 LYS A 128      24.853   7.124  -1.644  1.00 82.02           H  
ATOM   2014  CD  LYS A 128      25.426   5.241  -0.773  1.00 82.02           C  
ATOM   2015  HD2 LYS A 128      25.968   4.342  -1.066  1.00 82.02           H  
ATOM   2016  HD3 LYS A 128      24.442   4.967  -0.391  1.00 82.02           H  
ATOM   2017  CE  LYS A 128      26.195   6.010   0.299  1.00 82.02           C  
ATOM   2018  HE2 LYS A 128      25.777   7.016   0.349  1.00 82.02           H  
ATOM   2019  HE3 LYS A 128      27.237   6.105  -0.007  1.00 82.02           H  
ATOM   2020  NZ  LYS A 128      26.073   5.363   1.626  1.00 82.02           N  
ATOM   2021  HZ1 LYS A 128      25.099   5.330   1.890  1.00 82.02           H  
ATOM   2022  HZ2 LYS A 128      26.448   4.425   1.610  1.00 82.02           H  
ATOM   2023  HZ3 LYS A 128      26.558   5.910   2.322  1.00 82.02           H  
ATOM   2024  N   LEU A 129      22.069   5.814  -5.576  1.00 77.68           N  
ATOM   2025  H   LEU A 129      21.437   6.247  -4.918  1.00 77.68           H  
ATOM   2026  CA  LEU A 129      21.520   5.357  -6.855  1.00 77.68           C  
ATOM   2027  HA  LEU A 129      22.115   4.523  -7.228  1.00 77.68           H  
ATOM   2028  C   LEU A 129      21.647   6.474  -7.904  1.00 77.68           C  
ATOM   2029  CB  LEU A 129      20.077   4.860  -6.646  1.00 77.68           C  
ATOM   2030  HB2 LEU A 129      19.519   5.616  -6.093  1.00 77.68           H  
ATOM   2031  HB3 LEU A 129      19.586   4.742  -7.612  1.00 77.68           H  
ATOM   2032  O   LEU A 129      22.195   6.229  -8.978  1.00 77.68           O  
ATOM   2033  CG  LEU A 129      19.980   3.520  -5.893  1.00 77.68           C  
ATOM   2034  HG  LEU A 129      20.674   3.512  -5.052  1.00 77.68           H  
ATOM   2035  CD1 LEU A 129      18.567   3.334  -5.350  1.00 77.68           C  
ATOM   2036 HD11 LEU A 129      18.365   4.093  -4.595  1.00 77.68           H  
ATOM   2037 HD12 LEU A 129      17.837   3.442  -6.153  1.00 77.68           H  
ATOM   2038 HD13 LEU A 129      18.457   2.351  -4.892  1.00 77.68           H  
ATOM   2039  CD2 LEU A 129      20.310   2.335  -6.806  1.00 77.68           C  
ATOM   2040 HD21 LEU A 129      21.320   2.428  -7.203  1.00 77.68           H  
ATOM   2041 HD22 LEU A 129      19.604   2.303  -7.636  1.00 77.68           H  
ATOM   2042 HD23 LEU A 129      20.227   1.406  -6.240  1.00 77.68           H  
ATOM   2043  N   MET A 130      21.283   7.715  -7.565  1.00 80.63           N  
ATOM   2044  H   MET A 130      20.833   7.856  -6.672  1.00 80.63           H  
ATOM   2045  CA  MET A 130      21.484   8.880  -8.444  1.00 80.63           C  
ATOM   2046  HA  MET A 130      20.893   8.750  -9.350  1.00 80.63           H  
ATOM   2047  C   MET A 130      22.954   9.055  -8.863  1.00 80.63           C  
ATOM   2048  CB  MET A 130      21.029  10.165  -7.741  1.00 80.63           C  
ATOM   2049  HB2 MET A 130      21.609  10.304  -6.829  1.00 80.63           H  
ATOM   2050  HB3 MET A 130      21.236  11.007  -8.401  1.00 80.63           H  
ATOM   2051  O   MET A 130      23.247   9.246 -10.040  1.00 80.63           O  
ATOM   2052  CG  MET A 130      19.544  10.191  -7.380  1.00 80.63           C  
ATOM   2053  HG2 MET A 130      18.963  10.282  -8.298  1.00 80.63           H  
ATOM   2054  HG3 MET A 130      19.270   9.258  -6.887  1.00 80.63           H  
ATOM   2055  SD  MET A 130      19.113  11.554  -6.270  1.00 80.63           S  
ATOM   2056  CE  MET A 130      19.447  12.949  -7.369  1.00 80.63           C  
ATOM   2057  HE1 MET A 130      18.980  12.763  -8.337  1.00 80.63           H  
ATOM   2058  HE2 MET A 130      20.522  13.069  -7.502  1.00 80.63           H  
ATOM   2059  HE3 MET A 130      19.024  13.853  -6.930  1.00 80.63           H  
ATOM   2060  N   GLU A 131      23.894   8.929  -7.919  1.00 80.00           N  
ATOM   2061  H   GLU A 131      23.587   8.833  -6.962  1.00 80.00           H  
ATOM   2062  CA  GLU A 131      25.348   9.002  -8.165  1.00 80.00           C  
ATOM   2063  HA  GLU A 131      25.602   9.977  -8.582  1.00 80.00           H  
ATOM   2064  C   GLU A 131      25.862   7.944  -9.157  1.00 80.00           C  
ATOM   2065  CB  GLU A 131      26.090   8.819  -6.831  1.00 80.00           C  
ATOM   2066  HB2 GLU A 131      27.141   8.608  -7.029  1.00 80.00           H  
ATOM   2067  HB3 GLU A 131      25.661   7.957  -6.321  1.00 80.00           H  
ATOM   2068  O   GLU A 131      26.884   8.154  -9.809  1.00 80.00           O  
ATOM   2069  CG  GLU A 131      26.021  10.060  -5.927  1.00 80.00           C  
ATOM   2070  HG2 GLU A 131      26.603  10.855  -6.393  1.00 80.00           H  
ATOM   2071  HG3 GLU A 131      24.990  10.410  -5.866  1.00 80.00           H  
ATOM   2072  CD  GLU A 131      26.547   9.809  -4.501  1.00 80.00           C  
ATOM   2073  OE1 GLU A 131      26.613  10.802  -3.742  1.00 80.00           O  
ATOM   2074  OE2 GLU A 131      26.860   8.643  -4.155  1.00 80.00           O  
ATOM   2075  N   LYS A 132      25.156   6.815  -9.291  1.00 77.78           N  
ATOM   2076  H   LYS A 132      24.299   6.740  -8.762  1.00 77.78           H  
ATOM   2077  CA  LYS A 132      25.474   5.737 -10.241  1.00 77.78           C  
ATOM   2078  HA  LYS A 132      26.541   5.758 -10.464  1.00 77.78           H  
ATOM   2079  C   LYS A 132      24.773   5.886 -11.596  1.00 77.78           C  
ATOM   2080  CB  LYS A 132      25.131   4.386  -9.604  1.00 77.78           C  
ATOM   2081  HB2 LYS A 132      24.108   4.436  -9.233  1.00 77.78           H  
ATOM   2082  HB3 LYS A 132      25.188   3.601 -10.359  1.00 77.78           H  
ATOM   2083  O   LYS A 132      24.997   5.052 -12.464  1.00 77.78           O  
ATOM   2084  CG  LYS A 132      26.058   4.006  -8.447  1.00 77.78           C  
ATOM   2085  HG2 LYS A 132      26.101   4.816  -7.719  1.00 77.78           H  
ATOM   2086  HG3 LYS A 132      27.062   3.812  -8.826  1.00 77.78           H  
ATOM   2087  CD  LYS A 132      25.490   2.747  -7.790  1.00 77.78           C  
ATOM   2088  HD2 LYS A 132      25.529   1.923  -8.503  1.00 77.78           H  
ATOM   2089  HD3 LYS A 132      24.450   2.931  -7.519  1.00 77.78           H  
ATOM   2090  CE  LYS A 132      26.277   2.397  -6.533  1.00 77.78           C  
ATOM   2091  HE2 LYS A 132      27.312   2.193  -6.809  1.00 77.78           H  
ATOM   2092  HE3 LYS A 132      26.261   3.267  -5.877  1.00 77.78           H  
ATOM   2093  NZ  LYS A 132      25.661   1.231  -5.862  1.00 77.78           N  
ATOM   2094  HZ1 LYS A 132      26.168   0.987  -5.023  1.00 77.78           H  
ATOM   2095  HZ2 LYS A 132      25.639   0.438  -6.488  1.00 77.78           H  
ATOM   2096  HZ3 LYS A 132      24.709   1.458  -5.615  1.00 77.78           H  
ATOM   2097  N   GLY A 133      23.940   6.912 -11.783  1.00 73.57           N  
ATOM   2098  H   GLY A 133      23.833   7.583 -11.036  1.00 73.57           H  
ATOM   2099  CA  GLY A 133      23.190   7.146 -13.021  1.00 73.57           C  
ATOM   2100  HA2 GLY A 133      23.091   8.222 -13.160  1.00 73.57           H  
ATOM   2101  HA3 GLY A 133      23.745   6.742 -13.868  1.00 73.57           H  
ATOM   2102  C   GLY A 133      21.777   6.553 -13.059  1.00 73.57           C  
ATOM   2103  O   GLY A 133      21.131   6.612 -14.104  1.00 73.57           O  
ATOM   2104  N   PHE A 134      21.257   6.023 -11.946  1.00 73.94           N  
ATOM   2105  H   PHE A 134      21.794   6.062 -11.091  1.00 73.94           H  
ATOM   2106  CA  PHE A 134      19.842   5.647 -11.860  1.00 73.94           C  
ATOM   2107  HA  PHE A 134      19.579   5.072 -12.747  1.00 73.94           H  
ATOM   2108  C   PHE A 134      18.974   6.913 -11.845  1.00 73.94           C  
ATOM   2109  CB  PHE A 134      19.581   4.741 -10.652  1.00 73.94           C  
ATOM   2110  HB2 PHE A 134      19.905   5.256  -9.748  1.00 73.94           H  
ATOM   2111  HB3 PHE A 134      18.505   4.585 -10.570  1.00 73.94           H  
ATOM   2112  O   PHE A 134      19.183   7.797 -11.018  1.00 73.94           O  
ATOM   2113  CG  PHE A 134      20.254   3.382 -10.752  1.00 73.94           C  
ATOM   2114  CD1 PHE A 134      19.571   2.307 -11.337  1.00 73.94           C  
ATOM   2115  HD1 PHE A 134      18.559   2.451 -11.686  1.00 73.94           H  
ATOM   2116  CD2 PHE A 134      21.581   3.196 -10.329  1.00 73.94           C  
ATOM   2117  HD2 PHE A 134      22.124   4.029  -9.908  1.00 73.94           H  
ATOM   2118  CE1 PHE A 134      20.197   1.063 -11.509  1.00 73.94           C  
ATOM   2119  HE1 PHE A 134      19.659   0.252 -11.978  1.00 73.94           H  
ATOM   2120  CE2 PHE A 134      22.223   1.958 -10.512  1.00 73.94           C  
ATOM   2121  HE2 PHE A 134      23.261   1.840 -10.237  1.00 73.94           H  
ATOM   2122  CZ  PHE A 134      21.532   0.893 -11.111  1.00 73.94           C  
ATOM   2123  HZ  PHE A 134      22.031  -0.049 -11.287  1.00 73.94           H  
ATOM   2124  N   SER A 135      18.017   7.000 -12.773  1.00 74.97           N  
ATOM   2125  H   SER A 135      17.888   6.210 -13.389  1.00 74.97           H  
ATOM   2126  CA  SER A 135      17.236   8.217 -13.060  1.00 74.97           C  
ATOM   2127  HA  SER A 135      17.491   8.981 -12.326  1.00 74.97           H  
ATOM   2128  C   SER A 135      15.717   8.021 -12.965  1.00 74.97           C  
ATOM   2129  CB  SER A 135      17.625   8.760 -14.438  1.00 74.97           C  
ATOM   2130  HB2 SER A 135      17.117   9.712 -14.599  1.00 74.97           H  
ATOM   2131  HB3 SER A 135      18.701   8.933 -14.470  1.00 74.97           H  
ATOM   2132  O   SER A 135      14.943   8.973 -13.094  1.00 74.97           O  
ATOM   2133  OG  SER A 135      17.260   7.860 -15.472  1.00 74.97           O  
ATOM   2134  HG  SER A 135      18.031   7.345 -15.720  1.00 74.97           H  
ATOM   2135  N   ASN A 136      15.271   6.791 -12.713  1.00 68.26           N  
ATOM   2136  H   ASN A 136      15.947   6.045 -12.629  1.00 68.26           H  
ATOM   2137  CA  ASN A 136      13.871   6.429 -12.536  1.00 68.26           C  
ATOM   2138  HA  ASN A 136      13.313   7.288 -12.164  1.00 68.26           H  
ATOM   2139  C   ASN A 136      13.744   5.296 -11.508  1.00 68.26           C  
ATOM   2140  CB  ASN A 136      13.333   6.022 -13.917  1.00 68.26           C  
ATOM   2141  HB2 ASN A 136      13.556   6.812 -14.635  1.00 68.26           H  
ATOM   2142  HB3 ASN A 136      13.831   5.111 -14.250  1.00 68.26           H  
ATOM   2143  O   ASN A 136      14.622   4.433 -11.436  1.00 68.26           O  
ATOM   2144  CG  ASN A 136      11.840   5.783 -13.915  1.00 68.26           C  
ATOM   2145  ND2 ASN A 136      11.055   6.826 -14.031  1.00 68.26           N  
ATOM   2146 HD21 ASN A 136      10.067   6.636 -13.937  1.00 68.26           H  
ATOM   2147 HD22 ASN A 136      11.442   7.757 -13.977  1.00 68.26           H  
ATOM   2148  OD1 ASN A 136      11.361   4.669 -13.817  1.00 68.26           O  
ATOM   2149  N   SER A 137      12.652   5.280 -10.748  1.00 72.70           N  
ATOM   2150  H   SER A 137      11.982   6.033 -10.827  1.00 72.70           H  
ATOM   2151  CA  SER A 137      12.293   4.181  -9.854  1.00 72.70           C  
ATOM   2152  HA  SER A 137      12.891   3.303 -10.101  1.00 72.70           H  
ATOM   2153  C   SER A 137      10.820   3.813 -10.032  1.00 72.70           C  
ATOM   2154  CB  SER A 137      12.602   4.561  -8.407  1.00 72.70           C  
ATOM   2155  HB2 SER A 137      13.623   4.937  -8.340  1.00 72.70           H  
ATOM   2156  HB3 SER A 137      11.915   5.340  -8.075  1.00 72.70           H  
ATOM   2157  O   SER A 137       9.965   4.694 -10.134  1.00 72.70           O  
ATOM   2158  OG  SER A 137      12.482   3.415  -7.597  1.00 72.70           O  
ATOM   2159  HG  SER A 137      13.371   3.122  -7.383  1.00 72.70           H  
ATOM   2160  N   SER A 138      10.519   2.516 -10.088  1.00 67.16           N  
ATOM   2161  H   SER A 138      11.280   1.855 -10.030  1.00 67.16           H  
ATOM   2162  CA  SER A 138       9.153   1.983 -10.115  1.00 67.16           C  
ATOM   2163  HA  SER A 138       8.437   2.792 -10.259  1.00 67.16           H  
ATOM   2164  C   SER A 138       8.857   1.281  -8.792  1.00 67.16           C  
ATOM   2165  CB  SER A 138       8.969   0.968 -11.255  1.00 67.16           C  
ATOM   2166  HB2 SER A 138       7.917   0.689 -11.312  1.00 67.16           H  
ATOM   2167  HB3 SER A 138       9.545   0.071 -11.031  1.00 67.16           H  
ATOM   2168  O   SER A 138       9.560   0.327  -8.474  1.00 67.16           O  
ATOM   2169  OG  SER A 138       9.392   1.459 -12.518  1.00 67.16           O  
ATOM   2170  HG  SER A 138       8.837   2.211 -12.738  1.00 67.16           H  
ATOM   2171  N   ASN A 139       7.810   1.662  -8.057  1.00 66.52           N  
ATOM   2172  H   ASN A 139       7.218   2.405  -8.400  1.00 66.52           H  
ATOM   2173  CA  ASN A 139       7.302   0.808  -6.979  1.00 66.52           C  
ATOM   2174  HA  ASN A 139       8.140   0.319  -6.483  1.00 66.52           H  
ATOM   2175  C   ASN A 139       6.420  -0.279  -7.614  1.00 66.52           C  
ATOM   2176  CB  ASN A 139       6.585   1.639  -5.910  1.00 66.52           C  
ATOM   2177  HB2 ASN A 139       7.251   2.423  -5.549  1.00 66.52           H  
ATOM   2178  HB3 ASN A 139       5.687   2.093  -6.328  1.00 66.52           H  
ATOM   2179  O   ASN A 139       5.390   0.022  -8.225  1.00 66.52           O  
ATOM   2180  CG  ASN A 139       6.193   0.759  -4.736  1.00 66.52           C  
ATOM   2181  ND2 ASN A 139       7.063   0.550  -3.781  1.00 66.52           N  
ATOM   2182 HD21 ASN A 139       8.003   0.917  -3.828  1.00 66.52           H  
ATOM   2183 HD22 ASN A 139       6.779  -0.052  -3.022  1.00 66.52           H  
ATOM   2184  OD1 ASN A 139       5.109   0.211  -4.687  1.00 66.52           O  
ATOM   2185  N   VAL A 140       6.885  -1.529  -7.561  1.00 59.06           N  
ATOM   2186  H   VAL A 140       7.718  -1.709  -7.019  1.00 59.06           H  
ATOM   2187  CA  VAL A 140       6.308  -2.635  -8.339  1.00 59.06           C  
ATOM   2188  HA  VAL A 140       5.763  -2.219  -9.187  1.00 59.06           H  
ATOM   2189  C   VAL A 140       5.298  -3.425  -7.517  1.00 59.06           C  
ATOM   2190  CB  VAL A 140       7.399  -3.566  -8.906  1.00 59.06           C  
ATOM   2191  HB  VAL A 140       7.905  -4.078  -8.088  1.00 59.06           H  
ATOM   2192  O   VAL A 140       4.203  -3.694  -8.004  1.00 59.06           O  
ATOM   2193  CG1 VAL A 140       6.780  -4.615  -9.840  1.00 59.06           C  
ATOM   2194 HG11 VAL A 140       6.114  -5.271  -9.279  1.00 59.06           H  
ATOM   2195 HG12 VAL A 140       6.213  -4.127 -10.632  1.00 59.06           H  
ATOM   2196 HG13 VAL A 140       7.563  -5.233 -10.280  1.00 59.06           H  
ATOM   2197  CG2 VAL A 140       8.450  -2.795  -9.719  1.00 59.06           C  
ATOM   2198 HG21 VAL A 140       9.012  -2.137  -9.057  1.00 59.06           H  
ATOM   2199 HG22 VAL A 140       7.965  -2.203 -10.495  1.00 59.06           H  
ATOM   2200 HG23 VAL A 140       9.153  -3.492 -10.174  1.00 59.06           H  
ATOM   2201  N   ALA A 141       5.659  -3.775  -6.283  1.00 59.40           N  
ATOM   2202  H   ALA A 141       6.544  -3.447  -5.921  1.00 59.40           H  
ATOM   2203  CA  ALA A 141       4.835  -4.581  -5.394  1.00 59.40           C  
ATOM   2204  HA  ALA A 141       3.790  -4.474  -5.687  1.00 59.40           H  
ATOM   2205  C   ALA A 141       4.955  -4.118  -3.939  1.00 59.40           C  
ATOM   2206  CB  ALA A 141       5.228  -6.058  -5.541  1.00 59.40           C  
ATOM   2207  HB1 ALA A 141       4.574  -6.674  -4.925  1.00 59.40           H  
ATOM   2208  HB2 ALA A 141       6.259  -6.209  -5.220  1.00 59.40           H  
ATOM   2209  HB3 ALA A 141       5.127  -6.370  -6.581  1.00 59.40           H  
ATOM   2210  O   ALA A 141       6.010  -3.649  -3.500  1.00 59.40           O  
ATOM   2211  N   LEU A 142       3.872  -4.312  -3.194  1.00 70.64           N  
ATOM   2212  H   LEU A 142       3.029  -4.620  -3.657  1.00 70.64           H  
ATOM   2213  CA  LEU A 142       3.808  -4.186  -1.748  1.00 70.64           C  
ATOM   2214  HA  LEU A 142       4.820  -4.172  -1.343  1.00 70.64           H  
ATOM   2215  C   LEU A 142       3.070  -5.410  -1.193  1.00 70.64           C  
ATOM   2216  CB  LEU A 142       3.109  -2.861  -1.403  1.00 70.64           C  
ATOM   2217  HB2 LEU A 142       2.073  -2.924  -1.736  1.00 70.64           H  
ATOM   2218  HB3 LEU A 142       3.580  -2.048  -1.956  1.00 70.64           H  
ATOM   2219  O   LEU A 142       1.872  -5.586  -1.437  1.00 70.64           O  
ATOM   2220  CG  LEU A 142       3.140  -2.528   0.098  1.00 70.64           C  
ATOM   2221  HG  LEU A 142       2.910  -3.418   0.684  1.00 70.64           H  
ATOM   2222  CD1 LEU A 142       4.506  -1.994   0.532  1.00 70.64           C  
ATOM   2223 HD11 LEU A 142       4.460  -1.648   1.565  1.00 70.64           H  
ATOM   2224 HD12 LEU A 142       4.813  -1.170  -0.112  1.00 70.64           H  
ATOM   2225 HD13 LEU A 142       5.238  -2.799   0.468  1.00 70.64           H  
ATOM   2226  CD2 LEU A 142       2.091  -1.465   0.406  1.00 70.64           C  
ATOM   2227 HD21 LEU A 142       1.103  -1.868   0.181  1.00 70.64           H  
ATOM   2228 HD22 LEU A 142       2.120  -1.215   1.466  1.00 70.64           H  
ATOM   2229 HD23 LEU A 142       2.262  -0.576  -0.200  1.00 70.64           H  
ATOM   2230  N   ASP A 143       3.805  -6.244  -0.463  1.00 71.44           N  
ATOM   2231  H   ASP A 143       4.772  -6.003  -0.299  1.00 71.44           H  
ATOM   2232  CA  ASP A 143       3.257  -7.314   0.372  1.00 71.44           C  
ATOM   2233  HA  ASP A 143       2.340  -7.700  -0.072  1.00 71.44           H  
ATOM   2234  C   ASP A 143       2.922  -6.728   1.751  1.00 71.44           C  
ATOM   2235  CB  ASP A 143       4.278  -8.463   0.442  1.00 71.44           C  
ATOM   2236  HB2 ASP A 143       5.205  -8.085   0.873  1.00 71.44           H  
ATOM   2237  HB3 ASP A 143       4.492  -8.801  -0.572  1.00 71.44           H  
ATOM   2238  O   ASP A 143       3.739  -6.002   2.329  1.00 71.44           O  
ATOM   2239  CG  ASP A 143       3.801  -9.670   1.259  1.00 71.44           C  
ATOM   2240  OD1 ASP A 143       2.570  -9.811   1.429  1.00 71.44           O  
ATOM   2241  OD2 ASP A 143       4.682 -10.446   1.693  1.00 71.44           O  
ATOM   2242  N   MET A 144       1.714  -6.981   2.255  1.00 76.19           N  
ATOM   2243  H   MET A 144       1.115  -7.605   1.734  1.00 76.19           H  
ATOM   2244  CA  MET A 144       1.204  -6.445   3.518  1.00 76.19           C  
ATOM   2245  HA  MET A 144       2.036  -6.056   4.106  1.00 76.19           H  
ATOM   2246  C   MET A 144       0.503  -7.525   4.339  1.00 76.19           C  
ATOM   2247  CB  MET A 144       0.202  -5.303   3.279  1.00 76.19           C  
ATOM   2248  HB2 MET A 144      -0.208  -5.005   4.244  1.00 76.19           H  
ATOM   2249  HB3 MET A 144      -0.617  -5.667   2.659  1.00 76.19           H  
ATOM   2250  O   MET A 144      -0.480  -8.108   3.889  1.00 76.19           O  
ATOM   2251  CG  MET A 144       0.809  -4.063   2.624  1.00 76.19           C  
ATOM   2252  HG2 MET A 144       1.731  -3.813   3.149  1.00 76.19           H  
ATOM   2253  HG3 MET A 144       1.056  -4.298   1.589  1.00 76.19           H  
ATOM   2254  SD  MET A 144      -0.280  -2.607   2.663  1.00 76.19           S  
ATOM   2255  CE  MET A 144      -1.522  -3.121   1.450  1.00 76.19           C  
ATOM   2256  HE1 MET A 144      -2.243  -2.317   1.299  1.00 76.19           H  
ATOM   2257  HE2 MET A 144      -1.036  -3.351   0.502  1.00 76.19           H  
ATOM   2258  HE3 MET A 144      -2.038  -4.008   1.817  1.00 76.19           H  
ATOM   2259  N   ALA A 145       0.914  -7.692   5.594  1.00 77.12           N  
ATOM   2260  H   ALA A 145       1.683  -7.125   5.922  1.00 77.12           H  
ATOM   2261  CA  ALA A 145       0.139  -8.418   6.596  1.00 77.12           C  
ATOM   2262  HA  ALA A 145      -0.634  -9.014   6.110  1.00 77.12           H  
ATOM   2263  C   ALA A 145      -0.544  -7.414   7.533  1.00 77.12           C  
ATOM   2264  CB  ALA A 145       1.050  -9.391   7.347  1.00 77.12           C  
ATOM   2265  HB1 ALA A 145       1.535 -10.058   6.634  1.00 77.12           H  
ATOM   2266  HB2 ALA A 145       0.453  -9.987   8.037  1.00 77.12           H  
ATOM   2267  HB3 ALA A 145       1.806  -8.839   7.906  1.00 77.12           H  
ATOM   2268  O   ALA A 145       0.093  -6.470   8.002  1.00 77.12           O  
ATOM   2269  N   VAL A 146      -1.823  -7.623   7.844  1.00 79.21           N  
ATOM   2270  H   VAL A 146      -2.274  -8.427   7.432  1.00 79.21           H  
ATOM   2271  CA  VAL A 146      -2.605  -6.813   8.789  1.00 79.21           C  
ATOM   2272  HA  VAL A 146      -1.943  -6.077   9.244  1.00 79.21           H  
ATOM   2273  C   VAL A 146      -3.147  -7.713   9.899  1.00 79.21           C  
ATOM   2274  CB  VAL A 146      -3.741  -6.029   8.100  1.00 79.21           C  
ATOM   2275  HB  VAL A 146      -4.506  -6.723   7.752  1.00 79.21           H  
ATOM   2276  O   VAL A 146      -4.016  -8.552   9.672  1.00 79.21           O  
ATOM   2277  CG1 VAL A 146      -4.381  -5.053   9.098  1.00 79.21           C  
ATOM   2278 HG11 VAL A 146      -5.129  -4.446   8.587  1.00 79.21           H  
ATOM   2279 HG12 VAL A 146      -3.619  -4.397   9.519  1.00 79.21           H  
ATOM   2280 HG13 VAL A 146      -4.870  -5.606   9.900  1.00 79.21           H  
ATOM   2281  CG2 VAL A 146      -3.258  -5.212   6.894  1.00 79.21           C  
ATOM   2282 HG21 VAL A 146      -2.879  -5.881   6.122  1.00 79.21           H  
ATOM   2283 HG22 VAL A 146      -2.461  -4.531   7.194  1.00 79.21           H  
ATOM   2284 HG23 VAL A 146      -4.088  -4.646   6.471  1.00 79.21           H  
ATOM   2285  N   GLN A 147      -2.647  -7.518  11.115  1.00 83.41           N  
ATOM   2286  H   GLN A 147      -2.004  -6.748  11.231  1.00 83.41           H  
ATOM   2287  CA  GLN A 147      -3.069  -8.229  12.323  1.00 83.41           C  
ATOM   2288  HA  GLN A 147      -3.513  -9.186  12.050  1.00 83.41           H  
ATOM   2289  C   GLN A 147      -4.117  -7.400  13.073  1.00 83.41           C  
ATOM   2290  CB  GLN A 147      -1.823  -8.499  13.184  1.00 83.41           C  
ATOM   2291  HB2 GLN A 147      -1.314  -7.555  13.379  1.00 83.41           H  
ATOM   2292  HB3 GLN A 147      -1.140  -9.139  12.624  1.00 83.41           H  
ATOM   2293  O   GLN A 147      -3.883  -6.223  13.352  1.00 83.41           O  
ATOM   2294  CG  GLN A 147      -2.132  -9.165  14.535  1.00 83.41           C  
ATOM   2295  HG2 GLN A 147      -1.196  -9.332  15.067  1.00 83.41           H  
ATOM   2296  HG3 GLN A 147      -2.734  -8.489  15.143  1.00 83.41           H  
ATOM   2297  CD  GLN A 147      -2.842 -10.509  14.397  1.00 83.41           C  
ATOM   2298  NE2 GLN A 147      -3.881 -10.726  15.172  1.00 83.41           N  
ATOM   2299 HE21 GLN A 147      -4.273  -9.993  15.744  1.00 83.41           H  
ATOM   2300 HE22 GLN A 147      -4.389 -11.594  15.076  1.00 83.41           H  
ATOM   2301  OE1 GLN A 147      -2.456 -11.347  13.596  1.00 83.41           O  
ATOM   2302  N   SER A 148      -5.251  -7.994  13.437  1.00 84.38           N  
ATOM   2303  H   SER A 148      -5.377  -8.974  13.227  1.00 84.38           H  
ATOM   2304  CA  SER A 148      -6.299  -7.329  14.216  1.00 84.38           C  
ATOM   2305  HA  SER A 148      -6.405  -6.311  13.840  1.00 84.38           H  
ATOM   2306  C   SER A 148      -5.958  -7.248  15.708  1.00 84.38           C  
ATOM   2307  CB  SER A 148      -7.642  -8.032  14.013  1.00 84.38           C  
ATOM   2308  HB2 SER A 148      -7.612  -9.027  14.457  1.00 84.38           H  
ATOM   2309  HB3 SER A 148      -7.839  -8.125  12.945  1.00 84.38           H  
ATOM   2310  O   SER A 148      -5.339  -8.153  16.270  1.00 84.38           O  
ATOM   2311  OG  SER A 148      -8.670  -7.264  14.610  1.00 84.38           O  
ATOM   2312  HG  SER A 148      -9.504  -7.644  14.323  1.00 84.38           H  
ATOM   2313  N   HIS A 149      -6.412  -6.164  16.352  1.00 84.90           N  
ATOM   2314  H   HIS A 149      -6.888  -5.475  15.788  1.00 84.90           H  
ATOM   2315  CA  HIS A 149      -6.401  -5.958  17.811  1.00 84.90           C  
ATOM   2316  HA  HIS A 149      -5.981  -6.846  18.284  1.00 84.90           H  
ATOM   2317  C   HIS A 149      -7.813  -5.778  18.400  1.00 84.90           C  
ATOM   2318  CB  HIS A 149      -5.505  -4.764  18.179  1.00 84.90           C  
ATOM   2319  HB2 HIS A 149      -5.547  -4.600  19.256  1.00 84.90           H  
ATOM   2320  HB3 HIS A 149      -5.889  -3.870  17.687  1.00 84.90           H  
ATOM   2321  O   HIS A 149      -7.963  -5.413  19.572  1.00 84.90           O  
ATOM   2322  CG  HIS A 149      -4.058  -4.945  17.817  1.00 84.90           C  
ATOM   2323  CD2 HIS A 149      -3.325  -4.099  17.044  1.00 84.90           C  
ATOM   2324  HD2 HIS A 149      -3.674  -3.180  16.597  1.00 84.90           H  
ATOM   2325  ND1 HIS A 149      -3.251  -6.007  18.216  1.00 84.90           N  
ATOM   2326  CE1 HIS A 149      -2.067  -5.815  17.618  1.00 84.90           C  
ATOM   2327  HE1 HIS A 149      -1.231  -6.495  17.684  1.00 84.90           H  
ATOM   2328  NE2 HIS A 149      -2.079  -4.668  16.918  1.00 84.90           N  
ATOM   2329  HE2 HIS A 149      -1.321  -4.334  16.340  1.00 84.90           H  
ATOM   2330  N   VAL A 150      -8.872  -5.994  17.610  1.00 83.18           N  
ATOM   2331  H   VAL A 150      -8.702  -6.356  16.682  1.00 83.18           H  
ATOM   2332  CA  VAL A 150     -10.249  -6.073  18.131  1.00 83.18           C  
ATOM   2333  HA  VAL A 150     -10.258  -5.614  19.119  1.00 83.18           H  
ATOM   2334  C   VAL A 150     -10.649  -7.532  18.368  1.00 83.18           C  
ATOM   2335  CB  VAL A 150     -11.269  -5.265  17.303  1.00 83.18           C  
ATOM   2336  HB  VAL A 150     -12.212  -5.276  17.850  1.00 83.18           H  
ATOM   2337  O   VAL A 150     -10.021  -8.452  17.857  1.00 83.18           O  
ATOM   2338  CG1 VAL A 150     -10.836  -3.797  17.171  1.00 83.18           C  
ATOM   2339 HG11 VAL A 150     -11.637  -3.219  16.711  1.00 83.18           H  
ATOM   2340 HG12 VAL A 150      -9.951  -3.727  16.540  1.00 83.18           H  
ATOM   2341 HG13 VAL A 150     -10.606  -3.379  18.152  1.00 83.18           H  
ATOM   2342  CG2 VAL A 150     -11.535  -5.816  15.910  1.00 83.18           C  
ATOM   2343 HG21 VAL A 150     -11.841  -6.861  15.974  1.00 83.18           H  
ATOM   2344 HG22 VAL A 150     -12.329  -5.251  15.423  1.00 83.18           H  
ATOM   2345 HG23 VAL A 150     -10.629  -5.747  15.309  1.00 83.18           H  
ATOM   2346  N   GLY A 151     -11.661  -7.764  19.209  1.00 81.74           N  
ATOM   2347  H   GLY A 151     -12.236  -6.995  19.521  1.00 81.74           H  
ATOM   2348  CA  GLY A 151     -12.088  -9.128  19.529  1.00 81.74           C  
ATOM   2349  HA2 GLY A 151     -12.839  -9.115  20.319  1.00 81.74           H  
ATOM   2350  HA3 GLY A 151     -11.229  -9.703  19.874  1.00 81.74           H  
ATOM   2351  C   GLY A 151     -12.686  -9.820  18.305  1.00 81.74           C  
ATOM   2352  O   GLY A 151     -13.398  -9.175  17.530  1.00 81.74           O  
ATOM   2353  N   GLN A 152     -12.437 -11.120  18.146  1.00 84.50           N  
ATOM   2354  H   GLN A 152     -11.838 -11.598  18.804  1.00 84.50           H  
ATOM   2355  CA  GLN A 152     -13.026 -11.896  17.052  1.00 84.50           C  
ATOM   2356  HA  GLN A 152     -12.654 -11.478  16.117  1.00 84.50           H  
ATOM   2357  C   GLN A 152     -14.561 -11.761  17.053  1.00 84.50           C  
ATOM   2358  CB  GLN A 152     -12.593 -13.368  17.124  1.00 84.50           C  
ATOM   2359  HB2 GLN A 152     -13.160 -13.928  16.380  1.00 84.50           H  
ATOM   2360  HB3 GLN A 152     -12.831 -13.768  18.109  1.00 84.50           H  
ATOM   2361  O   GLN A 152     -15.194 -11.753  18.109  1.00 84.50           O  
ATOM   2362  CG  GLN A 152     -11.093 -13.566  16.832  1.00 84.50           C  
ATOM   2363  HG2 GLN A 152     -10.860 -13.144  15.854  1.00 84.50           H  
ATOM   2364  HG3 GLN A 152     -10.499 -13.040  17.580  1.00 84.50           H  
ATOM   2365  CD  GLN A 152     -10.676 -15.038  16.833  1.00 84.50           C  
ATOM   2366  NE2 GLN A 152      -9.430 -15.345  16.545  1.00 84.50           N  
ATOM   2367 HE21 GLN A 152      -9.197 -16.327  16.540  1.00 84.50           H  
ATOM   2368 HE22 GLN A 152      -8.733 -14.643  16.341  1.00 84.50           H  
ATOM   2369  OE1 GLN A 152     -11.455 -15.938  17.096  1.00 84.50           O  
ATOM   2370  N   GLY A 153     -15.150 -11.592  15.869  1.00 81.55           N  
ATOM   2371  H   GLY A 153     -14.566 -11.622  15.046  1.00 81.55           H  
ATOM   2372  CA  GLY A 153     -16.575 -11.292  15.692  1.00 81.55           C  
ATOM   2373  HA2 GLY A 153     -17.156 -11.901  16.384  1.00 81.55           H  
ATOM   2374  HA3 GLY A 153     -16.861 -11.566  14.677  1.00 81.55           H  
ATOM   2375  C   GLY A 153     -16.978  -9.823  15.905  1.00 81.55           C  
ATOM   2376  O   GLY A 153     -18.158  -9.505  15.775  1.00 81.55           O  
ATOM   2377  N   THR A 154     -16.046  -8.905  16.200  1.00 83.83           N  
ATOM   2378  H   THR A 154     -15.092  -9.209  16.328  1.00 83.83           H  
ATOM   2379  CA  THR A 154     -16.343  -7.456  16.211  1.00 83.83           C  
ATOM   2380  HA  THR A 154     -17.209  -7.290  16.852  1.00 83.83           H  
ATOM   2381  C   THR A 154     -16.639  -6.976  14.781  1.00 83.83           C  
ATOM   2382  CB  THR A 154     -15.175  -6.622  16.766  1.00 83.83           C  
ATOM   2383  HB  THR A 154     -14.301  -6.748  16.127  1.00 83.83           H  
ATOM   2384  O   THR A 154     -15.754  -7.098  13.940  1.00 83.83           O  
ATOM   2385  CG2 THR A 154     -15.506  -5.132  16.866  1.00 83.83           C  
ATOM   2386 HG21 THR A 154     -16.420  -4.990  17.443  1.00 83.83           H  
ATOM   2387 HG22 THR A 154     -15.633  -4.709  15.869  1.00 83.83           H  
ATOM   2388 HG23 THR A 154     -14.683  -4.617  17.362  1.00 83.83           H  
ATOM   2389  OG1 THR A 154     -14.834  -7.020  18.072  1.00 83.83           O  
ATOM   2390  HG1 THR A 154     -14.415  -7.877  17.959  1.00 83.83           H  
ATOM   2391  N   PRO A 155     -17.808  -6.377  14.476  1.00 81.32           N  
ATOM   2392  CA  PRO A 155     -18.177  -5.978  13.112  1.00 81.32           C  
ATOM   2393  HA  PRO A 155     -17.874  -6.757  12.412  1.00 81.32           H  
ATOM   2394  C   PRO A 155     -17.485  -4.669  12.677  1.00 81.32           C  
ATOM   2395  CB  PRO A 155     -19.709  -5.912  13.131  1.00 81.32           C  
ATOM   2396  HB2 PRO A 155     -20.117  -5.231  12.384  1.00 81.32           H  
ATOM   2397  HB3 PRO A 155     -20.113  -6.914  12.982  1.00 81.32           H  
ATOM   2398  O   PRO A 155     -18.125  -3.631  12.499  1.00 81.32           O  
ATOM   2399  CG  PRO A 155     -20.009  -5.455  14.557  1.00 81.32           C  
ATOM   2400  HG2 PRO A 155     -19.866  -4.377  14.638  1.00 81.32           H  
ATOM   2401  HG3 PRO A 155     -21.014  -5.735  14.870  1.00 81.32           H  
ATOM   2402  CD  PRO A 155     -18.939  -6.181  15.374  1.00 81.32           C  
ATOM   2403  HD2 PRO A 155     -19.323  -7.152  15.689  1.00 81.32           H  
ATOM   2404  HD3 PRO A 155     -18.659  -5.586  16.242  1.00 81.32           H  
ATOM   2405  N   LEU A 156     -16.159  -4.716  12.528  1.00 79.85           N  
ATOM   2406  H   LEU A 156     -15.715  -5.611  12.676  1.00 79.85           H  
ATOM   2407  CA  LEU A 156     -15.306  -3.604  12.109  1.00 79.85           C  
ATOM   2408  HA  LEU A 156     -15.902  -2.692  12.067  1.00 79.85           H  
ATOM   2409  C   LEU A 156     -14.748  -3.870  10.705  1.00 79.85           C  
ATOM   2410  CB  LEU A 156     -14.202  -3.397  13.166  1.00 79.85           C  
ATOM   2411  HB2 LEU A 156     -14.674  -3.123  14.110  1.00 79.85           H  
ATOM   2412  HB3 LEU A 156     -13.680  -4.343  13.311  1.00 79.85           H  
ATOM   2413  O   LEU A 156     -13.858  -4.695  10.526  1.00 79.85           O  
ATOM   2414  CG  LEU A 156     -13.161  -2.321  12.796  1.00 79.85           C  
ATOM   2415  HG  LEU A 156     -12.641  -2.612  11.883  1.00 79.85           H  
ATOM   2416  CD1 LEU A 156     -13.791  -0.951  12.558  1.00 79.85           C  
ATOM   2417 HD11 LEU A 156     -13.013  -0.191  12.479  1.00 79.85           H  
ATOM   2418 HD12 LEU A 156     -14.332  -0.969  11.613  1.00 79.85           H  
ATOM   2419 HD13 LEU A 156     -14.483  -0.695  13.361  1.00 79.85           H  
ATOM   2420  CD2 LEU A 156     -12.121  -2.188  13.909  1.00 79.85           C  
ATOM   2421 HD21 LEU A 156     -12.596  -1.848  14.829  1.00 79.85           H  
ATOM   2422 HD22 LEU A 156     -11.647  -3.155  14.077  1.00 79.85           H  
ATOM   2423 HD23 LEU A 156     -11.352  -1.476  13.609  1.00 79.85           H  
ATOM   2424  N   LEU A 157     -15.244  -3.126   9.718  1.00 80.56           N  
ATOM   2425  H   LEU A 157     -15.949  -2.441   9.950  1.00 80.56           H  
ATOM   2426  CA  LEU A 157     -14.701  -3.113   8.360  1.00 80.56           C  
ATOM   2427  HA  LEU A 157     -14.270  -4.088   8.135  1.00 80.56           H  
ATOM   2428  C   LEU A 157     -13.590  -2.060   8.256  1.00 80.56           C  
ATOM   2429  CB  LEU A 157     -15.857  -2.850   7.376  1.00 80.56           C  
ATOM   2430  HB2 LEU A 157     -16.578  -3.662   7.461  1.00 80.56           H  
ATOM   2431  HB3 LEU A 157     -16.363  -1.933   7.680  1.00 80.56           H  
ATOM   2432  O   LEU A 157     -13.776  -0.919   8.691  1.00 80.56           O  
ATOM   2433  CG  LEU A 157     -15.439  -2.705   5.900  1.00 80.56           C  
ATOM   2434  HG  LEU A 157     -14.647  -1.963   5.802  1.00 80.56           H  
ATOM   2435  CD1 LEU A 157     -14.958  -4.035   5.330  1.00 80.56           C  
ATOM   2436 HD11 LEU A 157     -15.713  -4.805   5.487  1.00 80.56           H  
ATOM   2437 HD12 LEU A 157     -14.027  -4.334   5.812  1.00 80.56           H  
ATOM   2438 HD13 LEU A 157     -14.773  -3.927   4.261  1.00 80.56           H  
ATOM   2439  CD2 LEU A 157     -16.628  -2.233   5.065  1.00 80.56           C  
ATOM   2440 HD21 LEU A 157     -17.438  -2.960   5.117  1.00 80.56           H  
ATOM   2441 HD22 LEU A 157     -16.319  -2.112   4.027  1.00 80.56           H  
ATOM   2442 HD23 LEU A 157     -16.976  -1.268   5.433  1.00 80.56           H  
ATOM   2443  N   ALA A 158     -12.473  -2.414   7.627  1.00 79.65           N  
ATOM   2444  H   ALA A 158     -12.360  -3.370   7.319  1.00 79.65           H  
ATOM   2445  CA  ALA A 158     -11.430  -1.467   7.252  1.00 79.65           C  
ATOM   2446  HA  ALA A 158     -11.809  -0.455   7.391  1.00 79.65           H  
ATOM   2447  C   ALA A 158     -11.052  -1.592   5.770  1.00 79.65           C  
ATOM   2448  CB  ALA A 158     -10.234  -1.641   8.192  1.00 79.65           C  
ATOM   2449  HB1 ALA A 158     -10.538  -1.403   9.211  1.00 79.65           H  
ATOM   2450  HB2 ALA A 158      -9.426  -0.973   7.896  1.00 79.65           H  
ATOM   2451  HB3 ALA A 158      -9.890  -2.674   8.151  1.00 79.65           H  
ATOM   2452  O   ALA A 158     -11.206  -2.649   5.160  1.00 79.65           O  
ATOM   2453  N   MET A 159     -10.559  -0.493   5.204  1.00 80.39           N  
ATOM   2454  H   MET A 159     -10.518   0.341   5.772  1.00 80.39           H  
ATOM   2455  CA  MET A 159     -10.001  -0.394   3.860  1.00 80.39           C  
ATOM   2456  HA  MET A 159     -10.031  -1.370   3.376  1.00 80.39           H  
ATOM   2457  C   MET A 159      -8.551   0.080   3.967  1.00 80.39           C  
ATOM   2458  CB  MET A 159     -10.835   0.593   3.032  1.00 80.39           C  
ATOM   2459  HB2 MET A 159     -10.693   1.600   3.424  1.00 80.39           H  
ATOM   2460  HB3 MET A 159     -11.892   0.346   3.132  1.00 80.39           H  
ATOM   2461  O   MET A 159      -8.298   1.136   4.544  1.00 80.39           O  
ATOM   2462  CG  MET A 159     -10.452   0.570   1.548  1.00 80.39           C  
ATOM   2463  HG2 MET A 159     -10.762  -0.388   1.130  1.00 80.39           H  
ATOM   2464  HG3 MET A 159      -9.369   0.647   1.454  1.00 80.39           H  
ATOM   2465  SD  MET A 159     -11.197   1.895   0.559  1.00 80.39           S  
ATOM   2466  CE  MET A 159     -10.117   3.284   1.001  1.00 80.39           C  
ATOM   2467  HE1 MET A 159     -10.142   3.448   2.079  1.00 80.39           H  
ATOM   2468  HE2 MET A 159      -9.095   3.066   0.692  1.00 80.39           H  
ATOM   2469  HE3 MET A 159     -10.461   4.185   0.494  1.00 80.39           H  
ATOM   2470  N   CYS A 160      -7.611  -0.670   3.398  1.00 79.96           N  
ATOM   2471  H   CYS A 160      -7.903  -1.518   2.932  1.00 79.96           H  
ATOM   2472  CA  CYS A 160      -6.211  -0.269   3.259  1.00 79.96           C  
ATOM   2473  HA  CYS A 160      -6.000   0.610   3.868  1.00 79.96           H  
ATOM   2474  C   CYS A 160      -5.952   0.104   1.801  1.00 79.96           C  
ATOM   2475  CB  CYS A 160      -5.293  -1.412   3.724  1.00 79.96           C  
ATOM   2476  HB2 CYS A 160      -5.765  -2.377   3.538  1.00 79.96           H  
ATOM   2477  HB3 CYS A 160      -4.366  -1.393   3.151  1.00 79.96           H  
ATOM   2478  O   CYS A 160      -5.935  -0.783   0.951  1.00 79.96           O  
ATOM   2479  SG  CYS A 160      -4.905  -1.205   5.488  1.00 79.96           S  
ATOM   2480  HG  CYS A 160      -4.122  -2.282   5.598  1.00 79.96           H  
ATOM   2481  N   GLY A 161      -5.775   1.397   1.517  1.00 79.91           N  
ATOM   2482  H   GLY A 161      -5.786   2.056   2.282  1.00 79.91           H  
ATOM   2483  CA  GLY A 161      -5.506   1.928   0.180  1.00 79.91           C  
ATOM   2484  HA2 GLY A 161      -6.227   2.710  -0.057  1.00 79.91           H  
ATOM   2485  HA3 GLY A 161      -5.612   1.136  -0.562  1.00 79.91           H  
ATOM   2486  C   GLY A 161      -4.107   2.518   0.042  1.00 79.91           C  
ATOM   2487  O   GLY A 161      -3.672   3.286   0.898  1.00 79.91           O  
ATOM   2488  N   ILE A 162      -3.414   2.181  -1.046  1.00 83.01           N  
ATOM   2489  H   ILE A 162      -3.858   1.565  -1.713  1.00 83.01           H  
ATOM   2490  CA  ILE A 162      -2.162   2.824  -1.451  1.00 83.01           C  
ATOM   2491  HA  ILE A 162      -1.603   3.092  -0.554  1.00 83.01           H  
ATOM   2492  C   ILE A 162      -2.499   4.111  -2.206  1.00 83.01           C  
ATOM   2493  CB  ILE A 162      -1.272   1.880  -2.289  1.00 83.01           C  
ATOM   2494  HB  ILE A 162      -1.825   1.581  -3.180  1.00 83.01           H  
ATOM   2495  O   ILE A 162      -3.213   4.087  -3.215  1.00 83.01           O  
ATOM   2496  CG1 ILE A 162      -0.913   0.610  -1.487  1.00 83.01           C  
ATOM   2497 HG12 ILE A 162      -1.831   0.096  -1.205  1.00 83.01           H  
ATOM   2498 HG13 ILE A 162      -0.388   0.890  -0.573  1.00 83.01           H  
ATOM   2499  CG2 ILE A 162      -0.004   2.632  -2.735  1.00 83.01           C  
ATOM   2500 HG21 ILE A 162      -0.274   3.447  -3.407  1.00 83.01           H  
ATOM   2501 HG22 ILE A 162       0.671   1.977  -3.286  1.00 83.01           H  
ATOM   2502 HG23 ILE A 162       0.520   3.033  -1.867  1.00 83.01           H  
ATOM   2503  CD1 ILE A 162      -0.052  -0.393  -2.264  1.00 83.01           C  
ATOM   2504 HD11 ILE A 162      -0.481  -0.581  -3.248  1.00 83.01           H  
ATOM   2505 HD12 ILE A 162       0.969  -0.027  -2.369  1.00 83.01           H  
ATOM   2506 HD13 ILE A 162      -0.023  -1.330  -1.708  1.00 83.01           H  
ATOM   2507  N   MET A 163      -1.954   5.218  -1.710  1.00 77.29           N  
ATOM   2508  H   MET A 163      -1.365   5.131  -0.894  1.00 77.29           H  
ATOM   2509  CA  MET A 163      -2.236   6.577  -2.152  1.00 77.29           C  
ATOM   2510  HA  MET A 163      -2.990   6.557  -2.938  1.00 77.29           H  
ATOM   2511  C   MET A 163      -0.963   7.247  -2.687  1.00 77.29           C  
ATOM   2512  CB  MET A 163      -2.790   7.390  -0.974  1.00 77.29           C  
ATOM   2513  HB2 MET A 163      -1.991   7.483  -0.238  1.00 77.29           H  
ATOM   2514  HB3 MET A 163      -3.053   8.386  -1.328  1.00 77.29           H  
ATOM   2515  O   MET A 163       0.095   7.167  -2.064  1.00 77.29           O  
ATOM   2516  CG  MET A 163      -3.992   6.781  -0.242  1.00 77.29           C  
ATOM   2517  HG2 MET A 163      -3.699   5.811   0.159  1.00 77.29           H  
ATOM   2518  HG3 MET A 163      -4.223   7.426   0.606  1.00 77.29           H  
ATOM   2519  SD  MET A 163      -5.511   6.562  -1.203  1.00 77.29           S  
ATOM   2520  CE  MET A 163      -6.091   8.277  -1.292  1.00 77.29           C  
ATOM   2521  HE1 MET A 163      -6.360   8.630  -0.297  1.00 77.29           H  
ATOM   2522  HE2 MET A 163      -6.964   8.335  -1.942  1.00 77.29           H  
ATOM   2523  HE3 MET A 163      -5.302   8.913  -1.693  1.00 77.29           H  
ATOM   2524  N   ASP A 164      -1.081   7.937  -3.819  1.00 77.74           N  
ATOM   2525  H   ASP A 164      -1.989   7.944  -4.261  1.00 77.74           H  
ATOM   2526  CA  ASP A 164      -0.052   8.804  -4.405  1.00 77.74           C  
ATOM   2527  HA  ASP A 164       0.927   8.350  -4.257  1.00 77.74           H  
ATOM   2528  C   ASP A 164      -0.071  10.177  -3.712  1.00 77.74           C  
ATOM   2529  CB  ASP A 164      -0.322   8.889  -5.917  1.00 77.74           C  
ATOM   2530  HB2 ASP A 164      -0.363   7.866  -6.291  1.00 77.74           H  
ATOM   2531  HB3 ASP A 164      -1.298   9.346  -6.083  1.00 77.74           H  
ATOM   2532  O   ASP A 164      -1.119  10.819  -3.635  1.00 77.74           O  
ATOM   2533  CG  ASP A 164       0.713   9.639  -6.760  1.00 77.74           C  
ATOM   2534  OD1 ASP A 164       1.471  10.489  -6.249  1.00 77.74           O  
ATOM   2535  OD2 ASP A 164       0.771   9.366  -7.982  1.00 77.74           O  
ATOM   2536  N   SER A 165       1.068  10.634  -3.184  1.00 79.82           N  
ATOM   2537  H   SER A 165       1.905  10.082  -3.304  1.00 79.82           H  
ATOM   2538  CA  SER A 165       1.166  11.901  -2.436  1.00 79.82           C  
ATOM   2539  HA  SER A 165       0.250  12.037  -1.861  1.00 79.82           H  
ATOM   2540  C   SER A 165       1.282  13.152  -3.309  1.00 79.82           C  
ATOM   2541  CB  SER A 165       2.325  11.839  -1.440  1.00 79.82           C  
ATOM   2542  HB2 SER A 165       2.281  10.903  -0.883  1.00 79.82           H  
ATOM   2543  HB3 SER A 165       2.249  12.669  -0.737  1.00 79.82           H  
ATOM   2544  O   SER A 165       1.429  14.250  -2.775  1.00 79.82           O  
ATOM   2545  OG  SER A 165       3.557  11.918  -2.125  1.00 79.82           O  
ATOM   2546  HG  SER A 165       3.708  12.833  -2.373  1.00 79.82           H  
ATOM   2547  N   ARG A 166       1.276  13.010  -4.640  1.00 70.96           N  
ATOM   2548  H   ARG A 166       1.222  12.071  -5.010  1.00 70.96           H  
ATOM   2549  CA  ARG A 166       1.455  14.123  -5.590  1.00 70.96           C  
ATOM   2550  HA  ARG A 166       2.100  14.876  -5.137  1.00 70.96           H  
ATOM   2551  C   ARG A 166       0.147  14.855  -5.921  1.00 70.96           C  
ATOM   2552  CB  ARG A 166       2.151  13.588  -6.852  1.00 70.96           C  
ATOM   2553  HB2 ARG A 166       2.259  14.397  -7.574  1.00 70.96           H  
ATOM   2554  HB3 ARG A 166       1.519  12.825  -7.306  1.00 70.96           H  
ATOM   2555  O   ARG A 166       0.189  15.957  -6.459  1.00 70.96           O  
ATOM   2556  CG  ARG A 166       3.549  13.010  -6.539  1.00 70.96           C  
ATOM   2557  HG2 ARG A 166       4.190  13.811  -6.170  1.00 70.96           H  
ATOM   2558  HG3 ARG A 166       3.484  12.251  -5.759  1.00 70.96           H  
ATOM   2559  CD  ARG A 166       4.207  12.371  -7.765  1.00 70.96           C  
ATOM   2560  HD2 ARG A 166       5.225  12.096  -7.491  1.00 70.96           H  
ATOM   2561  HD3 ARG A 166       4.246  13.103  -8.572  1.00 70.96           H  
ATOM   2562  NE  ARG A 166       3.469  11.172  -8.202  1.00 70.96           N  
ATOM   2563  HE  ARG A 166       2.618  10.965  -7.698  1.00 70.96           H  
ATOM   2564  NH1 ARG A 166       5.051  10.266  -9.610  1.00 70.96           N  
ATOM   2565 HH11 ARG A 166       5.678  11.003  -9.322  1.00 70.96           H  
ATOM   2566 HH12 ARG A 166       5.395   9.443 -10.084  1.00 70.96           H  
ATOM   2567  NH2 ARG A 166       3.096   9.256  -9.342  1.00 70.96           N  
ATOM   2568 HH21 ARG A 166       3.440   8.463  -9.864  1.00 70.96           H  
ATOM   2569 HH22 ARG A 166       2.202   9.224  -8.874  1.00 70.96           H  
ATOM   2570  CZ  ARG A 166       3.873  10.246  -9.047  1.00 70.96           C  
ATOM   2571  N   THR A 167      -1.008  14.277  -5.603  1.00 68.66           N  
ATOM   2572  H   THR A 167      -0.984  13.416  -5.075  1.00 68.66           H  
ATOM   2573  CA  THR A 167      -2.329  14.883  -5.842  1.00 68.66           C  
ATOM   2574  HA  THR A 167      -2.193  15.914  -6.169  1.00 68.66           H  
ATOM   2575  C   THR A 167      -3.134  14.951  -4.547  1.00 68.66           C  
ATOM   2576  CB  THR A 167      -3.066  14.172  -6.990  1.00 68.66           C  
ATOM   2577  HB  THR A 167      -2.410  14.171  -7.860  1.00 68.66           H  
ATOM   2578  O   THR A 167      -2.993  14.097  -3.671  1.00 68.66           O  
ATOM   2579  CG2 THR A 167      -3.441  12.730  -6.666  1.00 68.66           C  
ATOM   2580 HG21 THR A 167      -4.298  12.726  -5.992  1.00 68.66           H  
ATOM   2581 HG22 THR A 167      -3.698  12.211  -7.590  1.00 68.66           H  
ATOM   2582 HG23 THR A 167      -2.607  12.209  -6.195  1.00 68.66           H  
ATOM   2583  OG1 THR A 167      -4.243  14.870  -7.325  1.00 68.66           O  
ATOM   2584  HG1 THR A 167      -4.557  14.583  -8.185  1.00 68.66           H  
ATOM   2585  N   ASP A 168      -3.938  16.001  -4.403  1.00 70.77           N  
ATOM   2586  H   ASP A 168      -4.043  16.660  -5.161  1.00 70.77           H  
ATOM   2587  CA  ASP A 168      -4.803  16.239  -3.249  1.00 70.77           C  
ATOM   2588  HA  ASP A 168      -4.381  15.699  -2.402  1.00 70.77           H  
ATOM   2589  C   ASP A 168      -6.223  15.672  -3.432  1.00 70.77           C  
ATOM   2590  CB  ASP A 168      -4.776  17.732  -2.863  1.00 70.77           C  
ATOM   2591  HB2 ASP A 168      -5.406  17.867  -1.985  1.00 70.77           H  
ATOM   2592  HB3 ASP A 168      -3.757  17.985  -2.569  1.00 70.77           H  
ATOM   2593  O   ASP A 168      -6.913  15.456  -2.434  1.00 70.77           O  
ATOM   2594  CG  ASP A 168      -5.215  18.730  -3.949  1.00 70.77           C  
ATOM   2595  OD1 ASP A 168      -5.107  18.403  -5.153  1.00 70.77           O  
ATOM   2596  OD2 ASP A 168      -5.586  19.860  -3.555  1.00 70.77           O  
ATOM   2597  N   ASP A 169      -6.632  15.333  -4.661  1.00 67.47           N  
ATOM   2598  H   ASP A 169      -6.013  15.527  -5.435  1.00 67.47           H  
ATOM   2599  CA  ASP A 169      -7.869  14.589  -4.930  1.00 67.47           C  
ATOM   2600  HA  ASP A 169      -8.665  15.061  -4.354  1.00 67.47           H  
ATOM   2601  C   ASP A 169      -7.715  13.110  -4.508  1.00 67.47           C  
ATOM   2602  CB  ASP A 169      -8.263  14.714  -6.418  1.00 67.47           C  
ATOM   2603  HB2 ASP A 169      -7.467  14.297  -7.034  1.00 67.47           H  
ATOM   2604  HB3 ASP A 169      -8.352  15.773  -6.661  1.00 67.47           H  
ATOM   2605  O   ASP A 169      -6.919  12.385  -5.116  1.00 67.47           O  
ATOM   2606  CG  ASP A 169      -9.589  14.020  -6.787  1.00 67.47           C  
ATOM   2607  OD1 ASP A 169     -10.161  13.282  -5.948  1.00 67.47           O  
ATOM   2608  OD2 ASP A 169     -10.053  14.202  -7.931  1.00 67.47           O  
ATOM   2609  N   PRO A 170      -8.488  12.604  -3.522  1.00 65.81           N  
ATOM   2610  CA  PRO A 170      -8.413  11.205  -3.096  1.00 65.81           C  
ATOM   2611  HA  PRO A 170      -7.408  10.991  -2.734  1.00 65.81           H  
ATOM   2612  C   PRO A 170      -8.737  10.203  -4.218  1.00 65.81           C  
ATOM   2613  CB  PRO A 170      -9.393  11.088  -1.920  1.00 65.81           C  
ATOM   2614  HB2 PRO A 170      -9.872  10.110  -1.875  1.00 65.81           H  
ATOM   2615  HB3 PRO A 170      -8.864  11.294  -0.989  1.00 65.81           H  
ATOM   2616  O   PRO A 170      -8.251   9.072  -4.174  1.00 65.81           O  
ATOM   2617  CG  PRO A 170     -10.404  12.202  -2.183  1.00 65.81           C  
ATOM   2618  HG2 PRO A 170     -11.137  11.871  -2.918  1.00 65.81           H  
ATOM   2619  HG3 PRO A 170     -10.896  12.536  -1.269  1.00 65.81           H  
ATOM   2620  CD  PRO A 170      -9.532  13.299  -2.782  1.00 65.81           C  
ATOM   2621  HD2 PRO A 170      -9.080  13.892  -1.987  1.00 65.81           H  
ATOM   2622  HD3 PRO A 170     -10.143  13.931  -3.427  1.00 65.81           H  
ATOM   2623  N   ASN A 171      -9.505  10.602  -5.238  1.00 64.74           N  
ATOM   2624  H   ASN A 171      -9.806  11.566  -5.260  1.00 64.74           H  
ATOM   2625  CA  ASN A 171      -9.868   9.758  -6.379  1.00 64.74           C  
ATOM   2626  HA  ASN A 171     -10.097   8.755  -6.016  1.00 64.74           H  
ATOM   2627  C   ASN A 171      -8.725   9.630  -7.399  1.00 64.74           C  
ATOM   2628  CB  ASN A 171     -11.120  10.325  -7.066  1.00 64.74           C  
ATOM   2629  HB2 ASN A 171     -10.878  11.276  -7.539  1.00 64.74           H  
ATOM   2630  HB3 ASN A 171     -11.442   9.635  -7.845  1.00 64.74           H  
ATOM   2631  O   ASN A 171      -8.574   8.582  -8.026  1.00 64.74           O  
ATOM   2632  CG  ASN A 171     -12.281  10.531  -6.117  1.00 64.74           C  
ATOM   2633  ND2 ASN A 171     -12.461  11.733  -5.624  1.00 64.74           N  
ATOM   2634 HD21 ASN A 171     -11.780  12.449  -5.833  1.00 64.74           H  
ATOM   2635 HD22 ASN A 171     -13.247  11.878  -5.008  1.00 64.74           H  
ATOM   2636  OD1 ASN A 171     -13.020   9.615  -5.802  1.00 64.74           O  
ATOM   2637  N   GLU A 172      -7.902  10.673  -7.566  1.00 63.72           N  
ATOM   2638  H   GLU A 172      -8.073  11.515  -7.035  1.00 63.72           H  
ATOM   2639  CA  GLU A 172      -6.662  10.569  -8.344  1.00 63.72           C  
ATOM   2640  HA  GLU A 172      -6.838   9.907  -9.192  1.00 63.72           H  
ATOM   2641  C   GLU A 172      -5.529   9.934  -7.520  1.00 63.72           C  
ATOM   2642  CB  GLU A 172      -6.207  11.928  -8.908  1.00 63.72           C  
ATOM   2643  HB2 GLU A 172      -5.211  11.771  -9.320  1.00 63.72           H  
ATOM   2644  HB3 GLU A 172      -6.129  12.654  -8.098  1.00 63.72           H  
ATOM   2645  O   GLU A 172      -4.692   9.224  -8.088  1.00 63.72           O  
ATOM   2646  CG  GLU A 172      -7.081  12.504 -10.041  1.00 63.72           C  
ATOM   2647  HG2 GLU A 172      -7.968  12.971  -9.613  1.00 63.72           H  
ATOM   2648  HG3 GLU A 172      -7.405  11.678 -10.675  1.00 63.72           H  
ATOM   2649  CD  GLU A 172      -6.310  13.522 -10.915  1.00 63.72           C  
ATOM   2650  OE1 GLU A 172      -6.574  13.577 -12.152  1.00 63.72           O  
ATOM   2651  OE2 GLU A 172      -5.377  14.169 -10.383  1.00 63.72           O  
ATOM   2652  N   ALA A 173      -5.501  10.156  -6.202  1.00 69.44           N  
ATOM   2653  H   ALA A 173      -6.160  10.816  -5.816  1.00 69.44           H  
ATOM   2654  CA  ALA A 173      -4.473   9.631  -5.311  1.00 69.44           C  
ATOM   2655  HA  ALA A 173      -3.497   9.838  -5.750  1.00 69.44           H  
ATOM   2656  C   ALA A 173      -4.583   8.112  -5.120  1.00 69.44           C  
ATOM   2657  CB  ALA A 173      -4.543  10.367  -3.969  1.00 69.44           C  
ATOM   2658  HB1 ALA A 173      -4.383  11.436  -4.112  1.00 69.44           H  
ATOM   2659  HB2 ALA A 173      -5.522  10.216  -3.516  1.00 69.44           H  
ATOM   2660  HB3 ALA A 173      -3.767   9.991  -3.302  1.00 69.44           H  
ATOM   2661  O   ALA A 173      -3.550   7.440  -5.123  1.00 69.44           O  
ATOM   2662  N   LEU A 174      -5.790   7.551  -4.986  1.00 72.36           N  
ATOM   2663  H   LEU A 174      -6.606   8.146  -4.978  1.00 72.36           H  
ATOM   2664  CA  LEU A 174      -5.983   6.111  -4.791  1.00 72.36           C  
ATOM   2665  HA  LEU A 174      -5.343   5.816  -3.960  1.00 72.36           H  
ATOM   2666  C   LEU A 174      -5.551   5.301  -6.025  1.00 72.36           C  
ATOM   2667  CB  LEU A 174      -7.446   5.826  -4.398  1.00 72.36           C  
ATOM   2668  HB2 LEU A 174      -7.676   6.372  -3.482  1.00 72.36           H  
ATOM   2669  HB3 LEU A 174      -8.096   6.205  -5.186  1.00 72.36           H  
ATOM   2670  O   LEU A 174      -5.976   5.568  -7.147  1.00 72.36           O  
ATOM   2671  CG  LEU A 174      -7.760   4.332  -4.182  1.00 72.36           C  
ATOM   2672  HG  LEU A 174      -7.578   3.787  -5.108  1.00 72.36           H  
ATOM   2673  CD1 LEU A 174      -6.922   3.691  -3.074  1.00 72.36           C  
ATOM   2674 HD11 LEU A 174      -7.127   2.621  -3.063  1.00 72.36           H  
ATOM   2675 HD12 LEU A 174      -7.171   4.134  -2.110  1.00 72.36           H  
ATOM   2676 HD13 LEU A 174      -5.855   3.818  -3.260  1.00 72.36           H  
ATOM   2677  CD2 LEU A 174      -9.227   4.134  -3.801  1.00 72.36           C  
ATOM   2678 HD21 LEU A 174      -9.864   4.466  -4.620  1.00 72.36           H  
ATOM   2679 HD22 LEU A 174      -9.422   3.079  -3.611  1.00 72.36           H  
ATOM   2680 HD23 LEU A 174      -9.463   4.711  -2.907  1.00 72.36           H  
ATOM   2681  N   GLN A 175      -4.726   4.276  -5.803  1.00 74.23           N  
ATOM   2682  H   GLN A 175      -4.357   4.175  -4.868  1.00 74.23           H  
ATOM   2683  CA  GLN A 175      -4.196   3.399  -6.857  1.00 74.23           C  
ATOM   2684  HA  GLN A 175      -4.446   3.800  -7.840  1.00 74.23           H  
ATOM   2685  C   GLN A 175      -4.780   1.988  -6.769  1.00 74.23           C  
ATOM   2686  CB  GLN A 175      -2.666   3.335  -6.747  1.00 74.23           C  
ATOM   2687  HB2 GLN A 175      -2.262   2.819  -7.618  1.00 74.23           H  
ATOM   2688  HB3 GLN A 175      -2.393   2.764  -5.859  1.00 74.23           H  
ATOM   2689  O   GLN A 175      -5.226   1.414  -7.765  1.00 74.23           O  
ATOM   2690  CG  GLN A 175      -2.017   4.715  -6.625  1.00 74.23           C  
ATOM   2691  HG2 GLN A 175      -2.381   5.223  -5.732  1.00 74.23           H  
ATOM   2692  HG3 GLN A 175      -0.954   4.555  -6.442  1.00 74.23           H  
ATOM   2693  CD  GLN A 175      -2.189   5.622  -7.847  1.00 74.23           C  
ATOM   2694  NE2 GLN A 175      -2.416   6.896  -7.633  1.00 74.23           N  
ATOM   2695 HE21 GLN A 175      -2.140   7.573  -8.329  1.00 74.23           H  
ATOM   2696 HE22 GLN A 175      -2.615   7.192  -6.688  1.00 74.23           H  
ATOM   2697  OE1 GLN A 175      -2.080   5.240  -9.003  1.00 74.23           O  
ATOM   2698  N   VAL A 176      -4.770   1.441  -5.555  1.00 70.30           N  
ATOM   2699  H   VAL A 176      -4.402   1.991  -4.792  1.00 70.30           H  
ATOM   2700  CA  VAL A 176      -5.247   0.102  -5.212  1.00 70.30           C  
ATOM   2701  HA  VAL A 176      -6.145  -0.104  -5.794  1.00 70.30           H  
ATOM   2702  C   VAL A 176      -5.611   0.074  -3.727  1.00 70.30           C  
ATOM   2703  CB  VAL A 176      -4.189  -0.964  -5.581  1.00 70.30           C  
ATOM   2704  HB  VAL A 176      -4.036  -0.912  -6.659  1.00 70.30           H  
ATOM   2705  O   VAL A 176      -4.904   0.674  -2.917  1.00 70.30           O  
ATOM   2706  CG1 VAL A 176      -2.818  -0.768  -4.918  1.00 70.30           C  
ATOM   2707 HG11 VAL A 176      -2.904  -0.855  -3.835  1.00 70.30           H  
ATOM   2708 HG12 VAL A 176      -2.414   0.212  -5.172  1.00 70.30           H  
ATOM   2709 HG13 VAL A 176      -2.125  -1.527  -5.281  1.00 70.30           H  
ATOM   2710  CG2 VAL A 176      -4.675  -2.376  -5.267  1.00 70.30           C  
ATOM   2711 HG21 VAL A 176      -5.666  -2.524  -5.696  1.00 70.30           H  
ATOM   2712 HG22 VAL A 176      -3.996  -3.106  -5.708  1.00 70.30           H  
ATOM   2713 HG23 VAL A 176      -4.724  -2.541  -4.191  1.00 70.30           H  
ATOM   2714  N   ALA A 177      -6.695  -0.603  -3.358  1.00 74.95           N  
ATOM   2715  H   ALA A 177      -7.261  -1.030  -4.078  1.00 74.95           H  
ATOM   2716  CA  ALA A 177      -7.070  -0.856  -1.971  1.00 74.95           C  
ATOM   2717  HA  ALA A 177      -6.161  -0.804  -1.371  1.00 74.95           H  
ATOM   2718  C   ALA A 177      -7.664  -2.251  -1.765  1.00 74.95           C  
ATOM   2719  CB  ALA A 177      -8.064   0.206  -1.480  1.00 74.95           C  
ATOM   2720  HB1 ALA A 177      -8.978   0.167  -2.073  1.00 74.95           H  
ATOM   2721  HB2 ALA A 177      -7.629   1.203  -1.551  1.00 74.95           H  
ATOM   2722  HB3 ALA A 177      -8.313   0.014  -0.436  1.00 74.95           H  
ATOM   2723  O   ALA A 177      -8.289  -2.804  -2.667  1.00 74.95           O  
ATOM   2724  N   GLY A 178      -7.531  -2.776  -0.546  1.00 72.59           N  
ATOM   2725  H   GLY A 178      -6.998  -2.249   0.131  1.00 72.59           H  
ATOM   2726  CA  GLY A 178      -8.235  -3.971  -0.079  1.00 72.59           C  
ATOM   2727  HA2 GLY A 178      -7.509  -4.723   0.229  1.00 72.59           H  
ATOM   2728  HA3 GLY A 178      -8.832  -4.397  -0.886  1.00 72.59           H  
ATOM   2729  C   GLY A 178      -9.150  -3.669   1.108  1.00 72.59           C  
ATOM   2730  O   GLY A 178      -8.746  -2.971   2.042  1.00 72.59           O  
ATOM   2731  N   TYR A 179     -10.368  -4.210   1.085  1.00 76.08           N  
ATOM   2732  H   TYR A 179     -10.623  -4.753   0.273  1.00 76.08           H  
ATOM   2733  CA  TYR A 179     -11.294  -4.235   2.221  1.00 76.08           C  
ATOM   2734  HA  TYR A 179     -11.101  -3.379   2.869  1.00 76.08           H  
ATOM   2735  C   TYR A 179     -11.129  -5.516   3.033  1.00 76.08           C  
ATOM   2736  CB  TYR A 179     -12.744  -4.165   1.738  1.00 76.08           C  
ATOM   2737  HB2 TYR A 179     -13.396  -4.471   2.557  1.00 76.08           H  
ATOM   2738  HB3 TYR A 179     -12.889  -4.889   0.936  1.00 76.08           H  
ATOM   2739  O   TYR A 179     -11.105  -6.601   2.459  1.00 76.08           O  
ATOM   2740  CG  TYR A 179     -13.197  -2.801   1.284  1.00 76.08           C  
ATOM   2741  CD1 TYR A 179     -13.521  -1.814   2.237  1.00 76.08           C  
ATOM   2742  HD1 TYR A 179     -13.396  -2.019   3.290  1.00 76.08           H  
ATOM   2743  CD2 TYR A 179     -13.339  -2.535  -0.088  1.00 76.08           C  
ATOM   2744  HD2 TYR A 179     -13.070  -3.283  -0.819  1.00 76.08           H  
ATOM   2745  CE1 TYR A 179     -13.993  -0.557   1.815  1.00 76.08           C  
ATOM   2746  HE1 TYR A 179     -14.230   0.205   2.543  1.00 76.08           H  
ATOM   2747  CE2 TYR A 179     -13.836  -1.291  -0.507  1.00 76.08           C  
ATOM   2748  HE2 TYR A 179     -13.977  -1.091  -1.559  1.00 76.08           H  
ATOM   2749  OH  TYR A 179     -14.587   0.921   0.017  1.00 76.08           O  
ATOM   2750  HH  TYR A 179     -14.619   1.556   0.736  1.00 76.08           H  
ATOM   2751  CZ  TYR A 179     -14.145  -0.292   0.437  1.00 76.08           C  
ATOM   2752  N   PHE A 180     -11.100  -5.421   4.359  1.00 72.72           N  
ATOM   2753  H   PHE A 180     -11.130  -4.505   4.783  1.00 72.72           H  
ATOM   2754  CA  PHE A 180     -10.928  -6.572   5.245  1.00 72.72           C  
ATOM   2755  HA  PHE A 180     -11.293  -7.464   4.734  1.00 72.72           H  
ATOM   2756  C   PHE A 180     -11.745  -6.442   6.534  1.00 72.72           C  
ATOM   2757  CB  PHE A 180      -9.437  -6.813   5.517  1.00 72.72           C  
ATOM   2758  HB2 PHE A 180      -8.962  -7.093   4.576  1.00 72.72           H  
ATOM   2759  HB3 PHE A 180      -9.332  -7.664   6.191  1.00 72.72           H  
ATOM   2760  O   PHE A 180     -12.023  -5.349   7.035  1.00 72.72           O  
ATOM   2761  CG  PHE A 180      -8.696  -5.624   6.091  1.00 72.72           C  
ATOM   2762  CD1 PHE A 180      -8.264  -4.593   5.236  1.00 72.72           C  
ATOM   2763  HD1 PHE A 180      -8.437  -4.663   4.172  1.00 72.72           H  
ATOM   2764  CD2 PHE A 180      -8.455  -5.528   7.474  1.00 72.72           C  
ATOM   2765  HD2 PHE A 180      -8.783  -6.315   8.137  1.00 72.72           H  
ATOM   2766  CE1 PHE A 180      -7.630  -3.459   5.762  1.00 72.72           C  
ATOM   2767  HE1 PHE A 180      -7.337  -2.656   5.103  1.00 72.72           H  
ATOM   2768  CE2 PHE A 180      -7.787  -4.404   7.990  1.00 72.72           C  
ATOM   2769  HE2 PHE A 180      -7.589  -4.329   9.049  1.00 72.72           H  
ATOM   2770  CZ  PHE A 180      -7.380  -3.365   7.138  1.00 72.72           C  
ATOM   2771  HZ  PHE A 180      -6.879  -2.496   7.539  1.00 72.72           H  
ATOM   2772  N   ASP A 181     -12.143  -7.598   7.056  1.00 79.89           N  
ATOM   2773  H   ASP A 181     -11.830  -8.445   6.603  1.00 79.89           H  
ATOM   2774  CA  ASP A 181     -12.919  -7.752   8.284  1.00 79.89           C  
ATOM   2775  HA  ASP A 181     -13.586  -6.901   8.421  1.00 79.89           H  
ATOM   2776  C   ASP A 181     -11.974  -7.840   9.491  1.00 79.89           C  
ATOM   2777  CB  ASP A 181     -13.771  -9.022   8.122  1.00 79.89           C  
ATOM   2778  HB2 ASP A 181     -14.392  -8.928   7.231  1.00 79.89           H  
ATOM   2779  HB3 ASP A 181     -13.106  -9.870   7.960  1.00 79.89           H  
ATOM   2780  O   ASP A 181     -11.330  -8.867   9.706  1.00 79.89           O  
ATOM   2781  CG  ASP A 181     -14.702  -9.343   9.289  1.00 79.89           C  
ATOM   2782  OD1 ASP A 181     -14.779  -8.539  10.244  1.00 79.89           O  
ATOM   2783  OD2 ASP A 181     -15.329 -10.429   9.186  1.00 79.89           O  
ATOM   2784  N   LEU A 182     -11.892  -6.779  10.298  1.00 79.67           N  
ATOM   2785  H   LEU A 182     -12.486  -5.984  10.108  1.00 79.67           H  
ATOM   2786  CA  LEU A 182     -11.112  -6.782  11.542  1.00 79.67           C  
ATOM   2787  HA  LEU A 182     -10.179  -7.313  11.350  1.00 79.67           H  
ATOM   2788  C   LEU A 182     -11.780  -7.582  12.667  1.00 79.67           C  
ATOM   2789  CB  LEU A 182     -10.789  -5.340  11.970  1.00 79.67           C  
ATOM   2790  HB2 LEU A 182     -10.526  -5.325  13.028  1.00 79.67           H  
ATOM   2791  HB3 LEU A 182     -11.681  -4.727  11.842  1.00 79.67           H  
ATOM   2792  O   LEU A 182     -11.137  -7.851  13.680  1.00 79.67           O  
ATOM   2793  CG  LEU A 182      -9.624  -4.729  11.181  1.00 79.67           C  
ATOM   2794  HG  LEU A 182      -9.788  -4.865  10.112  1.00 79.67           H  
ATOM   2795  CD1 LEU A 182      -9.522  -3.234  11.471  1.00 79.67           C  
ATOM   2796 HD11 LEU A 182     -10.452  -2.746  11.180  1.00 79.67           H  
ATOM   2797 HD12 LEU A 182      -9.331  -3.070  12.532  1.00 79.67           H  
ATOM   2798 HD13 LEU A 182      -8.709  -2.817  10.876  1.00 79.67           H  
ATOM   2799  CD2 LEU A 182      -8.291  -5.365  11.589  1.00 79.67           C  
ATOM   2800 HD21 LEU A 182      -8.164  -5.298  12.669  1.00 79.67           H  
ATOM   2801 HD22 LEU A 182      -8.262  -6.412  11.289  1.00 79.67           H  
ATOM   2802 HD23 LEU A 182      -7.459  -4.861  11.098  1.00 79.67           H  
ATOM   2803  N   GLY A 183     -13.018  -8.047  12.479  1.00 79.84           N  
ATOM   2804  H   GLY A 183     -13.502  -7.826  11.620  1.00 79.84           H  
ATOM   2805  CA  GLY A 183     -13.596  -9.127  13.276  1.00 79.84           C  
ATOM   2806  HA2 GLY A 183     -14.638  -9.251  12.980  1.00 79.84           H  
ATOM   2807  HA3 GLY A 183     -13.553  -8.861  14.333  1.00 79.84           H  
ATOM   2808  C   GLY A 183     -12.890 -10.474  13.080  1.00 79.84           C  
ATOM   2809  O   GLY A 183     -13.216 -11.433  13.781  1.00 79.84           O  
ATOM   2810  N   ARG A 184     -11.918 -10.560  12.164  1.00 78.23           N  
ATOM   2811  H   ARG A 184     -11.722  -9.737  11.611  1.00 78.23           H  
ATOM   2812  CA  ARG A 184     -11.045 -11.717  11.939  1.00 78.23           C  
ATOM   2813  HA  ARG A 184     -11.394 -12.542  12.561  1.00 78.23           H  
ATOM   2814  C   ARG A 184      -9.618 -11.396  12.366  1.00 78.23           C  
ATOM   2815  CB  ARG A 184     -11.104 -12.157  10.470  1.00 78.23           C  
ATOM   2816  HB2 ARG A 184     -10.623 -11.403   9.848  1.00 78.23           H  
ATOM   2817  HB3 ARG A 184     -10.564 -13.097  10.354  1.00 78.23           H  
ATOM   2818  O   ARG A 184      -9.199 -10.245  12.379  1.00 78.23           O  
ATOM   2819  CG  ARG A 184     -12.554 -12.343  10.011  1.00 78.23           C  
ATOM   2820  HG2 ARG A 184     -13.060 -13.075  10.641  1.00 78.23           H  
ATOM   2821  HG3 ARG A 184     -13.076 -11.389  10.089  1.00 78.23           H  
ATOM   2822  CD  ARG A 184     -12.603 -12.792   8.560  1.00 78.23           C  
ATOM   2823  HD2 ARG A 184     -12.346 -13.850   8.509  1.00 78.23           H  
ATOM   2824  HD3 ARG A 184     -11.883 -12.207   7.988  1.00 78.23           H  
ATOM   2825  NE  ARG A 184     -13.936 -12.561   8.003  1.00 78.23           N  
ATOM   2826  HE  ARG A 184     -14.544 -11.957   8.538  1.00 78.23           H  
ATOM   2827  NH1 ARG A 184     -13.555 -13.507   5.948  1.00 78.23           N  
ATOM   2828 HH11 ARG A 184     -13.846 -13.676   4.996  1.00 78.23           H  
ATOM   2829 HH12 ARG A 184     -12.634 -13.785   6.255  1.00 78.23           H  
ATOM   2830  NH2 ARG A 184     -15.502 -12.470   6.402  1.00 78.23           N  
ATOM   2831 HH21 ARG A 184     -15.815 -12.617   5.453  1.00 78.23           H  
ATOM   2832 HH22 ARG A 184     -16.023 -11.896   7.049  1.00 78.23           H  
ATOM   2833  CZ  ARG A 184     -14.322 -12.857   6.785  1.00 78.23           C  
ATOM   2834  N   ASP A 185      -8.887 -12.447  12.717  1.00 77.02           N  
ATOM   2835  H   ASP A 185      -9.319 -13.359  12.662  1.00 77.02           H  
ATOM   2836  CA  ASP A 185      -7.579 -12.364  13.372  1.00 77.02           C  
ATOM   2837  HA  ASP A 185      -7.679 -11.784  14.290  1.00 77.02           H  
ATOM   2838  C   ASP A 185      -6.512 -11.671  12.503  1.00 77.02           C  
ATOM   2839  CB  ASP A 185      -7.193 -13.808  13.739  1.00 77.02           C  
ATOM   2840  HB2 ASP A 185      -8.063 -14.298  14.175  1.00 77.02           H  
ATOM   2841  HB3 ASP A 185      -6.932 -14.353  12.832  1.00 77.02           H  
ATOM   2842  O   ASP A 185      -5.919 -10.673  12.907  1.00 77.02           O  
ATOM   2843  CG  ASP A 185      -6.054 -13.935  14.749  1.00 77.02           C  
ATOM   2844  OD1 ASP A 185      -5.653 -12.905  15.329  1.00 77.02           O  
ATOM   2845  OD2 ASP A 185      -5.664 -15.097  14.988  1.00 77.02           O  
ATOM   2846  N   ARG A 186      -6.331 -12.145  11.265  1.00 79.93           N  
ATOM   2847  H   ARG A 186      -6.897 -12.931  10.979  1.00 79.93           H  
ATOM   2848  CA  ARG A 186      -5.324 -11.649  10.319  1.00 79.93           C  
ATOM   2849  HA  ARG A 186      -5.020 -10.647  10.623  1.00 79.93           H  
ATOM   2850  C   ARG A 186      -5.885 -11.546   8.903  1.00 79.93           C  
ATOM   2851  CB  ARG A 186      -4.087 -12.563  10.401  1.00 79.93           C  
ATOM   2852  HB2 ARG A 186      -3.706 -12.526  11.422  1.00 79.93           H  
ATOM   2853  HB3 ARG A 186      -4.392 -13.589  10.192  1.00 79.93           H  
ATOM   2854  O   ARG A 186      -6.656 -12.408   8.470  1.00 79.93           O  
ATOM   2855  CG  ARG A 186      -2.946 -12.189   9.440  1.00 79.93           C  
ATOM   2856  HG2 ARG A 186      -3.276 -12.338   8.411  1.00 79.93           H  
ATOM   2857  HG3 ARG A 186      -2.667 -11.145   9.579  1.00 79.93           H  
ATOM   2858  CD  ARG A 186      -1.726 -13.080   9.697  1.00 79.93           C  
ATOM   2859  HD2 ARG A 186      -1.282 -12.804  10.654  1.00 79.93           H  
ATOM   2860  HD3 ARG A 186      -2.058 -14.117   9.744  1.00 79.93           H  
ATOM   2861  NE  ARG A 186      -0.732 -12.950   8.620  1.00 79.93           N  
ATOM   2862  HE  ARG A 186      -0.985 -12.401   7.811  1.00 79.93           H  
ATOM   2863  NH1 ARG A 186       0.739 -14.595   9.261  1.00 79.93           N  
ATOM   2864 HH11 ARG A 186       0.185 -14.737  10.093  1.00 79.93           H  
ATOM   2865 HH12 ARG A 186       1.542 -15.163   9.034  1.00 79.93           H  
ATOM   2866  NH2 ARG A 186       1.039 -13.504   7.339  1.00 79.93           N  
ATOM   2867 HH21 ARG A 186       1.768 -14.136   7.042  1.00 79.93           H  
ATOM   2868 HH22 ARG A 186       0.627 -12.860   6.679  1.00 79.93           H  
ATOM   2869  CZ  ARG A 186       0.341 -13.684   8.416  1.00 79.93           C  
ATOM   2870  N   CYS A 187      -5.449 -10.514   8.190  1.00 74.16           N  
ATOM   2871  H   CYS A 187      -4.824  -9.871   8.654  1.00 74.16           H  
ATOM   2872  CA  CYS A 187      -5.535 -10.372   6.743  1.00 74.16           C  
ATOM   2873  HA  CYS A 187      -6.056 -11.236   6.330  1.00 74.16           H  
ATOM   2874  C   CYS A 187      -4.115 -10.338   6.164  1.00 74.16           C  
ATOM   2875  CB  CYS A 187      -6.324  -9.094   6.418  1.00 74.16           C  
ATOM   2876  HB2 CYS A 187      -5.769  -8.233   6.792  1.00 74.16           H  
ATOM   2877  HB3 CYS A 187      -7.289  -9.127   6.925  1.00 74.16           H  
ATOM   2878  O   CYS A 187      -3.214  -9.792   6.794  1.00 74.16           O  
ATOM   2879  SG  CYS A 187      -6.610  -8.878   4.634  1.00 74.16           S  
ATOM   2880  HG  CYS A 187      -5.395  -9.199   4.180  1.00 74.16           H  
ATOM   2881  N   ASP A 188      -3.926 -10.862   4.960  1.00 74.03           N  
ATOM   2882  H   ASP A 188      -4.726 -11.245   4.477  1.00 74.03           H  
ATOM   2883  CA  ASP A 188      -2.703 -10.678   4.166  1.00 74.03           C  
ATOM   2884  HA  ASP A 188      -2.052  -9.945   4.643  1.00 74.03           H  
ATOM   2885  C   ASP A 188      -3.093 -10.120   2.794  1.00 74.03           C  
ATOM   2886  CB  ASP A 188      -1.925 -11.996   4.065  1.00 74.03           C  
ATOM   2887  HB2 ASP A 188      -2.566 -12.762   3.628  1.00 74.03           H  
ATOM   2888  HB3 ASP A 188      -1.067 -11.853   3.407  1.00 74.03           H  
ATOM   2889  O   ASP A 188      -4.235 -10.320   2.373  1.00 74.03           O  
ATOM   2890  CG  ASP A 188      -1.420 -12.456   5.434  1.00 74.03           C  
ATOM   2891  OD1 ASP A 188      -0.587 -11.756   6.051  1.00 74.03           O  
ATOM   2892  OD2 ASP A 188      -1.841 -13.525   5.920  1.00 74.03           O  
ATOM   2893  N   LEU A 189      -2.203  -9.390   2.118  1.00 69.98           N  
ATOM   2894  H   LEU A 189      -1.317  -9.184   2.558  1.00 69.98           H  
ATOM   2895  CA  LEU A 189      -2.494  -8.735   0.843  1.00 69.98           C  
ATOM   2896  HA  LEU A 189      -3.162  -9.387   0.280  1.00 69.98           H  
ATOM   2897  C   LEU A 189      -1.230  -8.484   0.007  1.00 69.98           C  
ATOM   2898  CB  LEU A 189      -3.210  -7.395   1.125  1.00 69.98           C  
ATOM   2899  HB2 LEU A 189      -3.958  -7.540   1.904  1.00 69.98           H  
ATOM   2900  HB3 LEU A 189      -2.483  -6.677   1.506  1.00 69.98           H  
ATOM   2901  O   LEU A 189      -0.370  -7.704   0.410  1.00 69.98           O  
ATOM   2902  CG  LEU A 189      -3.903  -6.808  -0.117  1.00 69.98           C  
ATOM   2903  HG  LEU A 189      -3.205  -6.744  -0.951  1.00 69.98           H  
ATOM   2904  CD1 LEU A 189      -5.094  -7.678  -0.513  1.00 69.98           C  
ATOM   2905 HD11 LEU A 189      -5.774  -7.119  -1.156  1.00 69.98           H  
ATOM   2906 HD12 LEU A 189      -4.744  -8.557  -1.054  1.00 69.98           H  
ATOM   2907 HD13 LEU A 189      -5.627  -8.009   0.378  1.00 69.98           H  
ATOM   2908  CD2 LEU A 189      -4.433  -5.403   0.174  1.00 69.98           C  
ATOM   2909 HD21 LEU A 189      -3.597  -4.746   0.413  1.00 69.98           H  
ATOM   2910 HD22 LEU A 189      -5.128  -5.433   1.013  1.00 69.98           H  
ATOM   2911 HD23 LEU A 189      -4.938  -5.008  -0.708  1.00 69.98           H  
ATOM   2912  N   ILE A 190      -1.172  -9.038  -1.207  1.00 66.55           N  
ATOM   2913  H   ILE A 190      -1.928  -9.649  -1.483  1.00 66.55           H  
ATOM   2914  CA  ILE A 190      -0.183  -8.633  -2.220  1.00 66.55           C  
ATOM   2915  HA  ILE A 190       0.639  -8.118  -1.723  1.00 66.55           H  
ATOM   2916  C   ILE A 190      -0.837  -7.635  -3.175  1.00 66.55           C  
ATOM   2917  CB  ILE A 190       0.443  -9.840  -2.953  1.00 66.55           C  
ATOM   2918  HB  ILE A 190      -0.356 -10.420  -3.415  1.00 66.55           H  
ATOM   2919  O   ILE A 190      -1.853  -7.935  -3.806  1.00 66.55           O  
ATOM   2920  CG1 ILE A 190       1.192 -10.739  -1.942  1.00 66.55           C  
ATOM   2921 HG12 ILE A 190       1.993 -10.169  -1.470  1.00 66.55           H  
ATOM   2922 HG13 ILE A 190       0.501 -11.049  -1.157  1.00 66.55           H  
ATOM   2923  CG2 ILE A 190       1.404  -9.351  -4.060  1.00 66.55           C  
ATOM   2924 HG21 ILE A 190       2.223  -8.784  -3.618  1.00 66.55           H  
ATOM   2925 HG22 ILE A 190       1.814 -10.200  -4.608  1.00 66.55           H  
ATOM   2926 HG23 ILE A 190       0.883  -8.727  -4.787  1.00 66.55           H  
ATOM   2927  CD1 ILE A 190       1.787 -12.016  -2.548  1.00 66.55           C  
ATOM   2928 HD11 ILE A 190       1.019 -12.562  -3.096  1.00 66.55           H  
ATOM   2929 HD12 ILE A 190       2.168 -12.647  -1.745  1.00 66.55           H  
ATOM   2930 HD13 ILE A 190       2.616 -11.775  -3.214  1.00 66.55           H  
ATOM   2931  N   SER A 191      -0.235  -6.453  -3.296  1.00 72.33           N  
ATOM   2932  H   SER A 191       0.610  -6.300  -2.764  1.00 72.33           H  
ATOM   2933  CA  SER A 191      -0.771  -5.324  -4.060  1.00 72.33           C  
ATOM   2934  HA  SER A 191      -1.596  -5.675  -4.680  1.00 72.33           H  
ATOM   2935  C   SER A 191       0.271  -4.716  -5.002  1.00 72.33           C  
ATOM   2936  CB  SER A 191      -1.350  -4.286  -3.092  1.00 72.33           C  
ATOM   2937  HB2 SER A 191      -2.172  -4.743  -2.541  1.00 72.33           H  
ATOM   2938  HB3 SER A 191      -1.744  -3.441  -3.656  1.00 72.33           H  
ATOM   2939  O   SER A 191       1.434  -4.549  -4.639  1.00 72.33           O  
ATOM   2940  OG  SER A 191      -0.385  -3.823  -2.167  1.00 72.33           O  
ATOM   2941  HG  SER A 191       0.181  -4.547  -1.891  1.00 72.33           H  
ATOM   2942  N   LEU A 192      -0.147  -4.391  -6.228  1.00 66.46           N  
ATOM   2943  H   LEU A 192      -1.082  -4.669  -6.493  1.00 66.46           H  
ATOM   2944  CA  LEU A 192       0.708  -3.869  -7.297  1.00 66.46           C  
ATOM   2945  HA  LEU A 192       1.747  -3.849  -6.967  1.00 66.46           H  
ATOM   2946  C   LEU A 192       0.291  -2.425  -7.659  1.00 66.46           C  
ATOM   2947  CB  LEU A 192       0.637  -4.819  -8.514  1.00 66.46           C  
ATOM   2948  HB2 LEU A 192      -0.367  -4.769  -8.934  1.00 66.46           H  
ATOM   2949  HB3 LEU A 192       1.330  -4.444  -9.267  1.00 66.46           H  
ATOM   2950  O   LEU A 192      -0.534  -2.231  -8.556  1.00 66.46           O  
ATOM   2951  CG  LEU A 192       0.958  -6.307  -8.264  1.00 66.46           C  
ATOM   2952  HG  LEU A 192       0.226  -6.734  -7.578  1.00 66.46           H  
ATOM   2953  CD1 LEU A 192       0.869  -7.056  -9.595  1.00 66.46           C  
ATOM   2954 HD11 LEU A 192       1.110  -8.109  -9.450  1.00 66.46           H  
ATOM   2955 HD12 LEU A 192       1.570  -6.633 -10.314  1.00 66.46           H  
ATOM   2956 HD13 LEU A 192      -0.145  -6.984  -9.989  1.00 66.46           H  
ATOM   2957  CD2 LEU A 192       2.353  -6.535  -7.684  1.00 66.46           C  
ATOM   2958 HD21 LEU A 192       3.107  -6.095  -8.337  1.00 66.46           H  
ATOM   2959 HD22 LEU A 192       2.540  -7.604  -7.583  1.00 66.46           H  
ATOM   2960 HD23 LEU A 192       2.416  -6.082  -6.695  1.00 66.46           H  
ATOM   2961  N   PRO A 193       0.817  -1.381  -6.986  1.00 66.61           N  
ATOM   2962  CA  PRO A 193       0.453   0.005  -7.299  1.00 66.61           C  
ATOM   2963  HA  PRO A 193      -0.632   0.103  -7.324  1.00 66.61           H  
ATOM   2964  C   PRO A 193       0.998   0.467  -8.664  1.00 66.61           C  
ATOM   2965  CB  PRO A 193       0.996   0.835  -6.133  1.00 66.61           C  
ATOM   2966  HB2 PRO A 193       1.293   1.838  -6.439  1.00 66.61           H  
ATOM   2967  HB3 PRO A 193       0.240   0.884  -5.350  1.00 66.61           H  
ATOM   2968  O   PRO A 193       0.339   1.254  -9.343  1.00 66.61           O  
ATOM   2969  CG  PRO A 193       2.186   0.015  -5.640  1.00 66.61           C  
ATOM   2970  HG2 PRO A 193       3.053   0.230  -6.265  1.00 66.61           H  
ATOM   2971  HG3 PRO A 193       2.406   0.211  -4.590  1.00 66.61           H  
ATOM   2972  CD  PRO A 193       1.746  -1.431  -5.865  1.00 66.61           C  
ATOM   2973  HD2 PRO A 193       2.613  -2.054  -6.083  1.00 66.61           H  
ATOM   2974  HD3 PRO A 193       1.230  -1.802  -4.980  1.00 66.61           H  
ATOM   2975  N   LEU A 194       2.153  -0.065  -9.093  1.00 64.71           N  
ATOM   2976  H   LEU A 194       2.630  -0.693  -8.462  1.00 64.71           H  
ATOM   2977  CA  LEU A 194       2.771   0.142 -10.416  1.00 64.71           C  
ATOM   2978  HA  LEU A 194       3.759  -0.315 -10.359  1.00 64.71           H  
ATOM   2979  C   LEU A 194       3.065   1.615 -10.775  1.00 64.71           C  
ATOM   2980  CB  LEU A 194       1.979  -0.619 -11.505  1.00 64.71           C  
ATOM   2981  HB2 LEU A 194       0.983  -0.180 -11.574  1.00 64.71           H  
ATOM   2982  HB3 LEU A 194       2.471  -0.466 -12.466  1.00 64.71           H  
ATOM   2983  O   LEU A 194       2.985   2.015 -11.939  1.00 64.71           O  
ATOM   2984  CG  LEU A 194       1.834  -2.136 -11.282  1.00 64.71           C  
ATOM   2985  HG  LEU A 194       1.363  -2.320 -10.316  1.00 64.71           H  
ATOM   2986  CD1 LEU A 194       0.943  -2.736 -12.370  1.00 64.71           C  
ATOM   2987 HD11 LEU A 194      -0.038  -2.262 -12.335  1.00 64.71           H  
ATOM   2988 HD12 LEU A 194       0.813  -3.803 -12.187  1.00 64.71           H  
ATOM   2989 HD13 LEU A 194       1.388  -2.583 -13.353  1.00 64.71           H  
ATOM   2990  CD2 LEU A 194       3.181  -2.862 -11.315  1.00 64.71           C  
ATOM   2991 HD21 LEU A 194       3.020  -3.935 -11.209  1.00 64.71           H  
ATOM   2992 HD22 LEU A 194       3.793  -2.538 -10.473  1.00 64.71           H  
ATOM   2993 HD23 LEU A 194       3.699  -2.658 -12.252  1.00 64.71           H  
ATOM   2994  N   ILE A 195       3.444   2.432  -9.787  1.00 67.52           N  
ATOM   2995  H   ILE A 195       3.571   2.027  -8.870  1.00 67.52           H  
ATOM   2996  CA  ILE A 195       3.806   3.843  -9.998  1.00 67.52           C  
ATOM   2997  HA  ILE A 195       3.255   4.201 -10.868  1.00 67.52           H  
ATOM   2998  C   ILE A 195       5.290   4.006 -10.323  1.00 67.52           C  
ATOM   2999  CB  ILE A 195       3.374   4.723  -8.809  1.00 67.52           C  
ATOM   3000  HB  ILE A 195       3.672   4.238  -7.879  1.00 67.52           H  
ATOM   3001  O   ILE A 195       6.151   3.326  -9.770  1.00 67.52           O  
ATOM   3002  CG1 ILE A 195       1.847   4.896  -8.851  1.00 67.52           C  
ATOM   3003 HG12 ILE A 195       1.580   5.626  -9.615  1.00 67.52           H  
ATOM   3004 HG13 ILE A 195       1.357   3.956  -9.103  1.00 67.52           H  
ATOM   3005  CG2 ILE A 195       4.006   6.131  -8.869  1.00 67.52           C  
ATOM   3006 HG21 ILE A 195       3.620   6.773  -8.078  1.00 67.52           H  
ATOM   3007 HG22 ILE A 195       3.794   6.593  -9.833  1.00 67.52           H  
ATOM   3008 HG23 ILE A 195       5.084   6.070  -8.719  1.00 67.52           H  
ATOM   3009  CD1 ILE A 195       1.306   5.355  -7.504  1.00 67.52           C  
ATOM   3010 HD11 ILE A 195       1.123   4.460  -6.909  1.00 67.52           H  
ATOM   3011 HD12 ILE A 195       0.382   5.911  -7.665  1.00 67.52           H  
ATOM   3012 HD13 ILE A 195       1.996   6.008  -6.968  1.00 67.52           H  
ATOM   3013  N   ASN A 196       5.580   4.987 -11.182  1.00 70.67           N  
ATOM   3014  H   ASN A 196       4.807   5.533 -11.533  1.00 70.67           H  
ATOM   3015  CA  ASN A 196       6.926   5.475 -11.456  1.00 70.67           C  
ATOM   3016  HA  ASN A 196       7.645   4.781 -11.022  1.00 70.67           H  
ATOM   3017  C   ASN A 196       7.174   6.854 -10.816  1.00 70.67           C  
ATOM   3018  CB  ASN A 196       7.161   5.496 -12.974  1.00 70.67           C  
ATOM   3019  HB2 ASN A 196       8.192   5.793 -13.166  1.00 70.67           H  
ATOM   3020  HB3 ASN A 196       6.497   6.224 -13.441  1.00 70.67           H  
ATOM   3021  O   ASN A 196       6.321   7.751 -10.870  1.00 70.67           O  
ATOM   3022  CG  ASN A 196       6.947   4.133 -13.602  1.00 70.67           C  
ATOM   3023  ND2 ASN A 196       5.818   3.890 -14.224  1.00 70.67           N  
ATOM   3024 HD21 ASN A 196       5.068   4.566 -14.217  1.00 70.67           H  
ATOM   3025 HD22 ASN A 196       5.660   2.933 -14.507  1.00 70.67           H  
ATOM   3026  OD1 ASN A 196       7.789   3.257 -13.526  1.00 70.67           O  
ATOM   3027  N   PHE A 197       8.388   7.029 -10.303  1.00 74.66           N  
ATOM   3028  H   PHE A 197       9.004   6.229 -10.268  1.00 74.66           H  
ATOM   3029  CA  PHE A 197       8.942   8.278  -9.791  1.00 74.66           C  
ATOM   3030  HA  PHE A 197       8.212   9.075  -9.928  1.00 74.66           H  
ATOM   3031  C   PHE A 197      10.237   8.624 -10.547  1.00 74.66           C  
ATOM   3032  CB  PHE A 197       9.195   8.148  -8.284  1.00 74.66           C  
ATOM   3033  HB2 PHE A 197       9.888   7.325  -8.113  1.00 74.66           H  
ATOM   3034  HB3 PHE A 197       9.666   9.063  -7.925  1.00 74.66           H  
ATOM   3035  O   PHE A 197      11.062   7.736 -10.800  1.00 74.66           O  
ATOM   3036  CG  PHE A 197       7.923   7.918  -7.491  1.00 74.66           C  
ATOM   3037  CD1 PHE A 197       7.050   8.995  -7.250  1.00 74.66           C  
ATOM   3038  HD1 PHE A 197       7.330   9.997  -7.542  1.00 74.66           H  
ATOM   3039  CD2 PHE A 197       7.587   6.629  -7.034  1.00 74.66           C  
ATOM   3040  HD2 PHE A 197       8.260   5.801  -7.197  1.00 74.66           H  
ATOM   3041  CE1 PHE A 197       5.823   8.777  -6.601  1.00 74.66           C  
ATOM   3042  HE1 PHE A 197       5.162   9.604  -6.389  1.00 74.66           H  
ATOM   3043  CE2 PHE A 197       6.371   6.417  -6.358  1.00 74.66           C  
ATOM   3044  HE2 PHE A 197       6.120   5.432  -5.992  1.00 74.66           H  
ATOM   3045  CZ  PHE A 197       5.482   7.487  -6.162  1.00 74.66           C  
ATOM   3046  HZ  PHE A 197       4.543   7.331  -5.651  1.00 74.66           H  
ATOM   3047  N   PRO A 198      10.450   9.891 -10.940  1.00 74.17           N  
ATOM   3048  CA  PRO A 198      11.765  10.360 -11.364  1.00 74.17           C  
ATOM   3049  HA  PRO A 198      12.119   9.751 -12.196  1.00 74.17           H  
ATOM   3050  C   PRO A 198      12.754  10.275 -10.194  1.00 74.17           C  
ATOM   3051  CB  PRO A 198      11.565  11.806 -11.833  1.00 74.17           C  
ATOM   3052  HB2 PRO A 198      11.863  12.495 -11.043  1.00 74.17           H  
ATOM   3053  HB3 PRO A 198      12.125  12.016 -12.744  1.00 74.17           H  
ATOM   3054  O   PRO A 198      12.421  10.644  -9.072  1.00 74.17           O  
ATOM   3055  CG  PRO A 198      10.056  11.924 -12.058  1.00 74.17           C  
ATOM   3056  HG2 PRO A 198       9.695  12.943 -11.923  1.00 74.17           H  
ATOM   3057  HG3 PRO A 198       9.802  11.554 -13.052  1.00 74.17           H  
ATOM   3058  CD  PRO A 198       9.493  10.983 -11.000  1.00 74.17           C  
ATOM   3059  HD2 PRO A 198       8.500  10.647 -11.301  1.00 74.17           H  
ATOM   3060  HD3 PRO A 198       9.454  11.490 -10.036  1.00 74.17           H  
ATOM   3061  N   LEU A 199      13.976   9.808 -10.455  1.00 75.59           N  
ATOM   3062  H   LEU A 199      14.203   9.554 -11.405  1.00 75.59           H  
ATOM   3063  CA  LEU A 199      15.052   9.751  -9.462  1.00 75.59           C  
ATOM   3064  HA  LEU A 199      14.638  10.009  -8.487  1.00 75.59           H  
ATOM   3065  C   LEU A 199      16.092  10.829  -9.799  1.00 75.59           C  
ATOM   3066  CB  LEU A 199      15.581   8.306  -9.363  1.00 75.59           C  
ATOM   3067  HB2 LEU A 199      14.736   7.643  -9.182  1.00 75.59           H  
ATOM   3068  HB3 LEU A 199      16.033   8.030 -10.316  1.00 75.59           H  
ATOM   3069  O   LEU A 199      17.166  10.553 -10.329  1.00 75.59           O  
ATOM   3070  CG  LEU A 199      16.631   8.069  -8.264  1.00 75.59           C  
ATOM   3071  HG  LEU A 199      17.530   8.643  -8.492  1.00 75.59           H  
ATOM   3072  CD1 LEU A 199      16.135   8.449  -6.871  1.00 75.59           C  
ATOM   3073 HD11 LEU A 199      16.864   8.150  -6.118  1.00 75.59           H  
ATOM   3074 HD12 LEU A 199      15.991   9.527  -6.800  1.00 75.59           H  
ATOM   3075 HD13 LEU A 199      15.189   7.940  -6.687  1.00 75.59           H  
ATOM   3076  CD2 LEU A 199      17.015   6.591  -8.234  1.00 75.59           C  
ATOM   3077 HD21 LEU A 199      16.147   5.980  -7.989  1.00 75.59           H  
ATOM   3078 HD22 LEU A 199      17.787   6.435  -7.480  1.00 75.59           H  
ATOM   3079 HD23 LEU A 199      17.405   6.299  -9.209  1.00 75.59           H  
ATOM   3080  N   ASN A 200      15.718  12.086  -9.566  1.00 80.08           N  
ATOM   3081  H   ASN A 200      14.824  12.233  -9.120  1.00 80.08           H  
ATOM   3082  CA  ASN A 200      16.519  13.283  -9.843  1.00 80.08           C  
ATOM   3083  HA  ASN A 200      17.539  12.979 -10.078  1.00 80.08           H  
ATOM   3084  C   ASN A 200      16.612  14.169  -8.576  1.00 80.08           C  
ATOM   3085  CB  ASN A 200      15.944  13.960 -11.107  1.00 80.08           C  
ATOM   3086  HB2 ASN A 200      15.939  13.232 -11.919  1.00 80.08           H  
ATOM   3087  HB3 ASN A 200      16.581  14.791 -11.410  1.00 80.08           H  
ATOM   3088  O   ASN A 200      16.371  13.681  -7.473  1.00 80.08           O  
ATOM   3089  CG  ASN A 200      14.534  14.485 -10.914  1.00 80.08           C  
ATOM   3090  ND2 ASN A 200      13.741  14.548 -11.953  1.00 80.08           N  
ATOM   3091 HD21 ASN A 200      12.791  14.831 -11.756  1.00 80.08           H  
ATOM   3092 HD22 ASN A 200      14.062  14.347 -12.889  1.00 80.08           H  
ATOM   3093  OD1 ASN A 200      14.130  14.805  -9.814  1.00 80.08           O  
ATOM   3094  N   LYS A 201      17.049  15.433  -8.684  1.00 83.07           N  
ATOM   3095  H   LYS A 201      17.073  15.852  -9.603  1.00 83.07           H  
ATOM   3096  CA  LYS A 201      17.169  16.340  -7.518  1.00 83.07           C  
ATOM   3097  HA  LYS A 201      17.329  15.761  -6.609  1.00 83.07           H  
ATOM   3098  C   LYS A 201      15.902  17.155  -7.269  1.00 83.07           C  
ATOM   3099  CB  LYS A 201      18.342  17.306  -7.722  1.00 83.07           C  
ATOM   3100  HB2 LYS A 201      18.236  17.804  -8.686  1.00 83.07           H  
ATOM   3101  HB3 LYS A 201      18.305  18.066  -6.942  1.00 83.07           H  
ATOM   3102  O   LYS A 201      15.693  17.643  -6.162  1.00 83.07           O  
ATOM   3103  CG  LYS A 201      19.700  16.604  -7.650  1.00 83.07           C  
ATOM   3104  HG2 LYS A 201      19.796  16.102  -6.688  1.00 83.07           H  
ATOM   3105  HG3 LYS A 201      19.778  15.870  -8.452  1.00 83.07           H  
ATOM   3106  CD  LYS A 201      20.817  17.640  -7.798  1.00 83.07           C  
ATOM   3107  HD2 LYS A 201      20.721  18.125  -8.769  1.00 83.07           H  
ATOM   3108  HD3 LYS A 201      20.717  18.390  -7.013  1.00 83.07           H  
ATOM   3109  CE  LYS A 201      22.176  16.948  -7.687  1.00 83.07           C  
ATOM   3110  HE2 LYS A 201      22.240  16.454  -6.718  1.00 83.07           H  
ATOM   3111  HE3 LYS A 201      22.232  16.181  -8.459  1.00 83.07           H  
ATOM   3112  NZ  LYS A 201      23.282  17.920  -7.849  1.00 83.07           N  
ATOM   3113  HZ1 LYS A 201      24.174  17.448  -7.817  1.00 83.07           H  
ATOM   3114  HZ2 LYS A 201      23.194  18.392  -8.738  1.00 83.07           H  
ATOM   3115  HZ3 LYS A 201      23.249  18.613  -7.114  1.00 83.07           H  
ATOM   3116  N   GLU A 202      15.113  17.330  -8.313  1.00 84.14           N  
ATOM   3117  H   GLU A 202      15.401  16.889  -9.175  1.00 84.14           H  
ATOM   3118  CA  GLU A 202      13.956  18.204  -8.416  1.00 84.14           C  
ATOM   3119  HA  GLU A 202      14.149  19.145  -7.901  1.00 84.14           H  
ATOM   3120  C   GLU A 202      12.734  17.550  -7.747  1.00 84.14           C  
ATOM   3121  CB  GLU A 202      13.738  18.486  -9.920  1.00 84.14           C  
ATOM   3122  HB2 GLU A 202      12.837  19.093 -10.014  1.00 84.14           H  
ATOM   3123  HB3 GLU A 202      13.554  17.548 -10.444  1.00 84.14           H  
ATOM   3124  O   GLU A 202      12.123  18.134  -6.849  1.00 84.14           O  
ATOM   3125  CG  GLU A 202      14.887  19.242 -10.636  1.00 84.14           C  
ATOM   3126  HG2 GLU A 202      15.043  20.184 -10.109  1.00 84.14           H  
ATOM   3127  HG3 GLU A 202      14.540  19.498 -11.637  1.00 84.14           H  
ATOM   3128  CD  GLU A 202      16.247  18.508 -10.773  1.00 84.14           C  
ATOM   3129  OE1 GLU A 202      17.286  19.207 -10.797  1.00 84.14           O  
ATOM   3130  OE2 GLU A 202      16.294  17.252 -10.810  1.00 84.14           O  
ATOM   3131  N   ASP A 203      12.489  16.289  -8.108  1.00 80.80           N  
ATOM   3132  H   ASP A 203      13.078  15.906  -8.834  1.00 80.80           H  
ATOM   3133  CA  ASP A 203      11.375  15.428  -7.697  1.00 80.80           C  
ATOM   3134  HA  ASP A 203      10.553  16.060  -7.360  1.00 80.80           H  
ATOM   3135  C   ASP A 203      11.764  14.486  -6.530  1.00 80.80           C  
ATOM   3136  CB  ASP A 203      10.881  14.625  -8.921  1.00 80.80           C  
ATOM   3137  HB2 ASP A 203       9.941  14.136  -8.665  1.00 80.80           H  
ATOM   3138  HB3 ASP A 203      11.610  13.842  -9.130  1.00 80.80           H  
ATOM   3139  O   ASP A 203      11.030  13.562  -6.186  1.00 80.80           O  
ATOM   3140  CG  ASP A 203      10.664  15.455 -10.201  1.00 80.80           C  
ATOM   3141  OD1 ASP A 203      10.038  16.532 -10.128  1.00 80.80           O  
ATOM   3142  OD2 ASP A 203      11.121  14.999 -11.279  1.00 80.80           O  
ATOM   3143  N   PHE A 204      12.936  14.690  -5.907  1.00 83.30           N  
ATOM   3144  H   PHE A 204      13.503  15.452  -6.251  1.00 83.30           H  
ATOM   3145  CA  PHE A 204      13.508  13.773  -4.906  1.00 83.30           C  
ATOM   3146  HA  PHE A 204      13.668  12.806  -5.384  1.00 83.30           H  
ATOM   3147  C   PHE A 204      12.599  13.537  -3.689  1.00 83.30           C  
ATOM   3148  CB  PHE A 204      14.864  14.318  -4.431  1.00 83.30           C  
ATOM   3149  HB2 PHE A 204      15.476  14.563  -5.299  1.00 83.30           H  
ATOM   3150  HB3 PHE A 204      14.703  15.245  -3.881  1.00 83.30           H  
ATOM   3151  O   PHE A 204      12.489  12.412  -3.203  1.00 83.30           O  
ATOM   3152  CG  PHE A 204      15.632  13.342  -3.558  1.00 83.30           C  
ATOM   3153  CD1 PHE A 204      15.584  13.448  -2.154  1.00 83.30           C  
ATOM   3154  HD1 PHE A 204      14.994  14.224  -1.688  1.00 83.30           H  
ATOM   3155  CD2 PHE A 204      16.353  12.292  -4.154  1.00 83.30           C  
ATOM   3156  HD2 PHE A 204      16.368  12.195  -5.229  1.00 83.30           H  
ATOM   3157  CE1 PHE A 204      16.255  12.507  -1.353  1.00 83.30           C  
ATOM   3158  HE1 PHE A 204      16.183  12.575  -0.278  1.00 83.30           H  
ATOM   3159  CE2 PHE A 204      17.025  11.350  -3.354  1.00 83.30           C  
ATOM   3160  HE2 PHE A 204      17.558  10.534  -3.819  1.00 83.30           H  
ATOM   3161  CZ  PHE A 204      16.969  11.454  -1.954  1.00 83.30           C  
ATOM   3162  HZ  PHE A 204      17.453  10.710  -1.339  1.00 83.30           H  
ATOM   3163  N   ASP A 205      11.931  14.590  -3.207  1.00 83.00           N  
ATOM   3164  H   ASP A 205      12.040  15.478  -3.674  1.00 83.00           H  
ATOM   3165  CA  ASP A 205      10.987  14.492  -2.086  1.00 83.00           C  
ATOM   3166  HA  ASP A 205      11.481  14.009  -1.243  1.00 83.00           H  
ATOM   3167  C   ASP A 205       9.761  13.643  -2.456  1.00 83.00           C  
ATOM   3168  CB  ASP A 205      10.532  15.894  -1.648  1.00 83.00           C  
ATOM   3169  HB2 ASP A 205       9.767  15.788  -0.879  1.00 83.00           H  
ATOM   3170  HB3 ASP A 205      10.080  16.405  -2.499  1.00 83.00           H  
ATOM   3171  O   ASP A 205       9.273  12.870  -1.633  1.00 83.00           O  
ATOM   3172  CG  ASP A 205      11.662  16.753  -1.076  1.00 83.00           C  
ATOM   3173  OD1 ASP A 205      12.438  16.248  -0.239  1.00 83.00           O  
ATOM   3174  OD2 ASP A 205      11.746  17.941  -1.471  1.00 83.00           O  
ATOM   3175  N   ASP A 206       9.309  13.742  -3.709  1.00 81.60           N  
ATOM   3176  H   ASP A 206       9.804  14.339  -4.356  1.00 81.60           H  
ATOM   3177  CA  ASP A 206       8.158  13.007  -4.231  1.00 81.60           C  
ATOM   3178  HA  ASP A 206       7.379  12.979  -3.470  1.00 81.60           H  
ATOM   3179  C   ASP A 206       8.511  11.559  -4.576  1.00 81.60           C  
ATOM   3180  CB  ASP A 206       7.590  13.713  -5.467  1.00 81.60           C  
ATOM   3181  HB2 ASP A 206       8.365  13.777  -6.231  1.00 81.60           H  
ATOM   3182  HB3 ASP A 206       6.782  13.103  -5.870  1.00 81.60           H  
ATOM   3183  O   ASP A 206       7.629  10.712  -4.583  1.00 81.60           O  
ATOM   3184  CG  ASP A 206       7.031  15.113  -5.200  1.00 81.60           C  
ATOM   3185  OD1 ASP A 206       6.844  15.506  -4.017  1.00 81.60           O  
ATOM   3186  OD2 ASP A 206       6.771  15.785  -6.218  1.00 81.60           O  
ATOM   3187  N   TYR A 207       9.786  11.234  -4.805  1.00 79.36           N  
ATOM   3188  H   TYR A 207      10.459  11.981  -4.896  1.00 79.36           H  
ATOM   3189  CA  TYR A 207      10.245   9.847  -4.767  1.00 79.36           C  
ATOM   3190  HA  TYR A 207       9.548   9.236  -5.342  1.00 79.36           H  
ATOM   3191  C   TYR A 207      10.219   9.309  -3.326  1.00 79.36           C  
ATOM   3192  CB  TYR A 207      11.633   9.732  -5.417  1.00 79.36           C  
ATOM   3193  HB2 TYR A 207      11.540   9.922  -6.486  1.00 79.36           H  
ATOM   3194  HB3 TYR A 207      12.284  10.501  -5.003  1.00 79.36           H  
ATOM   3195  O   TYR A 207       9.544   8.324  -3.041  1.00 79.36           O  
ATOM   3196  CG  TYR A 207      12.282   8.376  -5.215  1.00 79.36           C  
ATOM   3197  CD1 TYR A 207      13.564   8.284  -4.638  1.00 79.36           C  
ATOM   3198  HD1 TYR A 207      14.110   9.181  -4.385  1.00 79.36           H  
ATOM   3199  CD2 TYR A 207      11.558   7.205  -5.514  1.00 79.36           C  
ATOM   3200  HD2 TYR A 207      10.550   7.270  -5.896  1.00 79.36           H  
ATOM   3201  CE1 TYR A 207      14.114   7.018  -4.359  1.00 79.36           C  
ATOM   3202  HE1 TYR A 207      15.079   6.922  -3.882  1.00 79.36           H  
ATOM   3203  CE2 TYR A 207      12.088   5.945  -5.200  1.00 79.36           C  
ATOM   3204  HE2 TYR A 207      11.493   5.055  -5.342  1.00 79.36           H  
ATOM   3205  OH  TYR A 207      13.796   4.662  -4.142  1.00 79.36           O  
ATOM   3206  HH  TYR A 207      13.031   4.102  -3.991  1.00 79.36           H  
ATOM   3207  CZ  TYR A 207      13.360   5.855  -4.606  1.00 79.36           C  
ATOM   3208  N   MET A 208      10.880  10.004  -2.394  1.00 81.72           N  
ATOM   3209  H   MET A 208      11.366  10.838  -2.690  1.00 81.72           H  
ATOM   3210  CA  MET A 208      11.039   9.570  -0.996  1.00 81.72           C  
ATOM   3211  HA  MET A 208      11.444   8.558  -0.991  1.00 81.72           H  
ATOM   3212  C   MET A 208       9.734   9.516  -0.179  1.00 81.72           C  
ATOM   3213  CB  MET A 208      12.035  10.513  -0.304  1.00 81.72           C  
ATOM   3214  HB2 MET A 208      12.004  10.351   0.774  1.00 81.72           H  
ATOM   3215  HB3 MET A 208      11.730  11.544  -0.484  1.00 81.72           H  
ATOM   3216  O   MET A 208       9.723   8.933   0.906  1.00 81.72           O  
ATOM   3217  CG  MET A 208      13.483  10.336  -0.784  1.00 81.72           C  
ATOM   3218  HG2 MET A 208      13.521  10.493  -1.862  1.00 81.72           H  
ATOM   3219  HG3 MET A 208      14.079  11.123  -0.322  1.00 81.72           H  
ATOM   3220  SD  MET A 208      14.287   8.746  -0.419  1.00 81.72           S  
ATOM   3221  CE  MET A 208      14.108   8.690   1.384  1.00 81.72           C  
ATOM   3222  HE1 MET A 208      14.440   9.635   1.815  1.00 81.72           H  
ATOM   3223  HE2 MET A 208      14.720   7.882   1.785  1.00 81.72           H  
ATOM   3224  HE3 MET A 208      13.066   8.512   1.646  1.00 81.72           H  
ATOM   3225  N   ARG A 209       8.655  10.155  -0.648  1.00 77.95           N  
ATOM   3226  H   ARG A 209       8.791  10.726  -1.470  1.00 77.95           H  
ATOM   3227  CA  ARG A 209       7.341  10.217   0.026  1.00 77.95           C  
ATOM   3228  HA  ARG A 209       7.322   9.498   0.845  1.00 77.95           H  
ATOM   3229  C   ARG A 209       6.163   9.836  -0.869  1.00 77.95           C  
ATOM   3230  CB  ARG A 209       7.117  11.625   0.596  1.00 77.95           C  
ATOM   3231  HB2 ARG A 209       7.077  12.343  -0.223  1.00 77.95           H  
ATOM   3232  HB3 ARG A 209       6.158  11.649   1.114  1.00 77.95           H  
ATOM   3233  O   ARG A 209       5.026   9.898  -0.411  1.00 77.95           O  
ATOM   3234  CG  ARG A 209       8.211  12.034   1.584  1.00 77.95           C  
ATOM   3235  HG2 ARG A 209       8.262  11.304   2.392  1.00 77.95           H  
ATOM   3236  HG3 ARG A 209       9.176  12.083   1.079  1.00 77.95           H  
ATOM   3237  CD  ARG A 209       7.885  13.411   2.153  1.00 77.95           C  
ATOM   3238  HD2 ARG A 209       7.838  14.126   1.332  1.00 77.95           H  
ATOM   3239  HD3 ARG A 209       6.911  13.363   2.639  1.00 77.95           H  
ATOM   3240  NE  ARG A 209       8.918  13.824   3.116  1.00 77.95           N  
ATOM   3241  HE  ARG A 209       9.800  13.338   3.051  1.00 77.95           H  
ATOM   3242  NH1 ARG A 209       7.740  15.532   4.084  1.00 77.95           N  
ATOM   3243 HH11 ARG A 209       7.682  16.313   4.722  1.00 77.95           H  
ATOM   3244 HH12 ARG A 209       6.995  15.346   3.427  1.00 77.95           H  
ATOM   3245  NH2 ARG A 209       9.820  15.081   4.777  1.00 77.95           N  
ATOM   3246 HH21 ARG A 209      10.687  14.576   4.660  1.00 77.95           H  
ATOM   3247 HH22 ARG A 209       9.768  15.865   5.411  1.00 77.95           H  
ATOM   3248  CZ  ARG A 209       8.820  14.807   3.987  1.00 77.95           C  
ATOM   3249  N   GLY A 210       6.432   9.447  -2.115  1.00 77.63           N  
ATOM   3250  H   GLY A 210       7.401   9.375  -2.390  1.00 77.63           H  
ATOM   3251  CA  GLY A 210       5.444   9.372  -3.191  1.00 77.63           C  
ATOM   3252  HA2 GLY A 210       5.054  10.367  -3.404  1.00 77.63           H  
ATOM   3253  HA3 GLY A 210       5.974   9.017  -4.076  1.00 77.63           H  
ATOM   3254  C   GLY A 210       4.280   8.417  -2.974  1.00 77.63           C  
ATOM   3255  O   GLY A 210       3.242   8.572  -3.614  1.00 77.63           O  
ATOM   3256  N   LEU A 211       4.447   7.440  -2.081  1.00 80.61           N  
ATOM   3257  H   LEU A 211       5.311   7.425  -1.558  1.00 80.61           H  
ATOM   3258  CA  LEU A 211       3.405   6.508  -1.682  1.00 80.61           C  
ATOM   3259  HA  LEU A 211       2.461   6.836  -2.119  1.00 80.61           H  
ATOM   3260  C   LEU A 211       3.204   6.486  -0.170  1.00 80.61           C  
ATOM   3261  CB  LEU A 211       3.719   5.097  -2.196  1.00 80.61           C  
ATOM   3262  HB2 LEU A 211       3.048   4.408  -1.684  1.00 80.61           H  
ATOM   3263  HB3 LEU A 211       4.745   4.839  -1.930  1.00 80.61           H  
ATOM   3264  O   LEU A 211       4.151   6.367   0.612  1.00 80.61           O  
ATOM   3265  CG  LEU A 211       3.512   4.903  -3.702  1.00 80.61           C  
ATOM   3266  HG  LEU A 211       4.171   5.568  -4.259  1.00 80.61           H  
ATOM   3267  CD1 LEU A 211       3.861   3.464  -4.081  1.00 80.61           C  
ATOM   3268 HD11 LEU A 211       4.895   3.257  -3.806  1.00 80.61           H  
ATOM   3269 HD12 LEU A 211       3.748   3.323  -5.156  1.00 80.61           H  
ATOM   3270 HD13 LEU A 211       3.210   2.765  -3.556  1.00 80.61           H  
ATOM   3271  CD2 LEU A 211       2.058   5.186  -4.085  1.00 80.61           C  
ATOM   3272 HD21 LEU A 211       1.745   4.533  -4.898  1.00 80.61           H  
ATOM   3273 HD22 LEU A 211       1.960   6.229  -4.386  1.00 80.61           H  
ATOM   3274 HD23 LEU A 211       1.398   5.014  -3.235  1.00 80.61           H  
ATOM   3275  N   TYR A 212       1.936   6.500   0.227  1.00 80.97           N  
ATOM   3276  H   TYR A 212       1.218   6.612  -0.474  1.00 80.97           H  
ATOM   3277  CA  TYR A 212       1.503   6.312   1.604  1.00 80.97           C  
ATOM   3278  HA  TYR A 212       2.320   5.859   2.165  1.00 80.97           H  
ATOM   3279  C   TYR A 212       0.328   5.332   1.671  1.00 80.97           C  
ATOM   3280  CB  TYR A 212       1.214   7.677   2.253  1.00 80.97           C  
ATOM   3281  HB2 TYR A 212       2.109   8.293   2.162  1.00 80.97           H  
ATOM   3282  HB3 TYR A 212       1.049   7.533   3.321  1.00 80.97           H  
ATOM   3283  O   TYR A 212      -0.460   5.205   0.734  1.00 80.97           O  
ATOM   3284  CG  TYR A 212       0.038   8.468   1.713  1.00 80.97           C  
ATOM   3285  CD1 TYR A 212       0.165   9.195   0.514  1.00 80.97           C  
ATOM   3286  HD1 TYR A 212       1.076   9.131  -0.064  1.00 80.97           H  
ATOM   3287  CD2 TYR A 212      -1.165   8.529   2.447  1.00 80.97           C  
ATOM   3288  HD2 TYR A 212      -1.269   7.962   3.360  1.00 80.97           H  
ATOM   3289  CE1 TYR A 212      -0.901   9.991   0.052  1.00 80.97           C  
ATOM   3290  HE1 TYR A 212      -0.822  10.517  -0.888  1.00 80.97           H  
ATOM   3291  CE2 TYR A 212      -2.223   9.342   1.996  1.00 80.97           C  
ATOM   3292  HE2 TYR A 212      -3.149   9.411   2.548  1.00 80.97           H  
ATOM   3293  OH  TYR A 212      -3.113  10.863   0.378  1.00 80.97           O  
ATOM   3294  HH  TYR A 212      -2.955  11.228  -0.496  1.00 80.97           H  
ATOM   3295  CZ  TYR A 212      -2.088  10.082   0.804  1.00 80.97           C  
ATOM   3296  N   LEU A 213       0.214   4.622   2.791  1.00 82.42           N  
ATOM   3297  H   LEU A 213       0.872   4.813   3.533  1.00 82.42           H  
ATOM   3298  CA  LEU A 213      -0.943   3.793   3.106  1.00 82.42           C  
ATOM   3299  HA  LEU A 213      -1.384   3.435   2.175  1.00 82.42           H  
ATOM   3300  C   LEU A 213      -1.983   4.652   3.835  1.00 82.42           C  
ATOM   3301  CB  LEU A 213      -0.478   2.565   3.911  1.00 82.42           C  
ATOM   3302  HB2 LEU A 213       0.029   2.917   4.809  1.00 82.42           H  
ATOM   3303  HB3 LEU A 213       0.253   2.017   3.316  1.00 82.42           H  
ATOM   3304  O   LEU A 213      -1.677   5.327   4.822  1.00 82.42           O  
ATOM   3305  CG  LEU A 213      -1.580   1.578   4.332  1.00 82.42           C  
ATOM   3306  HG  LEU A 213      -2.382   2.111   4.842  1.00 82.42           H  
ATOM   3307  CD1 LEU A 213      -2.151   0.843   3.123  1.00 82.42           C  
ATOM   3308 HD11 LEU A 213      -1.354   0.339   2.575  1.00 82.42           H  
ATOM   3309 HD12 LEU A 213      -2.871   0.100   3.465  1.00 82.42           H  
ATOM   3310 HD13 LEU A 213      -2.660   1.543   2.460  1.00 82.42           H  
ATOM   3311  CD2 LEU A 213      -1.006   0.536   5.293  1.00 82.42           C  
ATOM   3312 HD21 LEU A 213      -1.786  -0.165   5.589  1.00 82.42           H  
ATOM   3313 HD22 LEU A 213      -0.626   1.025   6.190  1.00 82.42           H  
ATOM   3314 HD23 LEU A 213      -0.197  -0.015   4.813  1.00 82.42           H  
ATOM   3315  N   CYS A 214      -3.220   4.609   3.358  1.00 81.02           N  
ATOM   3316  H   CYS A 214      -3.379   4.078   2.513  1.00 81.02           H  
ATOM   3317  CA  CYS A 214      -4.395   5.119   4.046  1.00 81.02           C  
ATOM   3318  HA  CYS A 214      -4.102   5.756   4.880  1.00 81.02           H  
ATOM   3319  C   CYS A 214      -5.195   3.935   4.595  1.00 81.02           C  
ATOM   3320  CB  CYS A 214      -5.214   5.957   3.058  1.00 81.02           C  
ATOM   3321  HB2 CYS A 214      -5.493   5.341   2.203  1.00 81.02           H  
ATOM   3322  HB3 CYS A 214      -4.617   6.800   2.709  1.00 81.02           H  
ATOM   3323  O   CYS A 214      -5.641   3.082   3.827  1.00 81.02           O  
ATOM   3324  SG  CYS A 214      -6.712   6.563   3.885  1.00 81.02           S  
ATOM   3325  HG  CYS A 214      -7.311   7.067   2.802  1.00 81.02           H  
ATOM   3326  N   THR A 215      -5.400   3.885   5.912  1.00 78.19           N  
ATOM   3327  H   THR A 215      -4.966   4.586   6.495  1.00 78.19           H  
ATOM   3328  CA  THR A 215      -6.319   2.930   6.540  1.00 78.19           C  
ATOM   3329  HA  THR A 215      -6.583   2.162   5.813  1.00 78.19           H  
ATOM   3330  C   THR A 215      -7.594   3.656   6.949  1.00 78.19           C  
ATOM   3331  CB  THR A 215      -5.689   2.194   7.731  1.00 78.19           C  
ATOM   3332  HB  THR A 215      -5.564   2.882   8.568  1.00 78.19           H  
ATOM   3333  O   THR A 215      -7.590   4.431   7.907  1.00 78.19           O  
ATOM   3334  CG2 THR A 215      -6.555   1.010   8.163  1.00 78.19           C  
ATOM   3335 HG21 THR A 215      -6.726   0.340   7.320  1.00 78.19           H  
ATOM   3336 HG22 THR A 215      -6.054   0.462   8.960  1.00 78.19           H  
ATOM   3337 HG23 THR A 215      -7.519   1.365   8.528  1.00 78.19           H  
ATOM   3338  OG1 THR A 215      -4.428   1.666   7.392  1.00 78.19           O  
ATOM   3339  HG1 THR A 215      -4.551   1.055   6.662  1.00 78.19           H  
ATOM   3340  N   MET A 216      -8.685   3.412   6.224  1.00 78.33           N  
ATOM   3341  H   MET A 216      -8.603   2.751   5.466  1.00 78.33           H  
ATOM   3342  CA  MET A 216     -10.023   3.910   6.547  1.00 78.33           C  
ATOM   3343  HA  MET A 216      -9.941   4.802   7.168  1.00 78.33           H  
ATOM   3344  C   MET A 216     -10.804   2.857   7.327  1.00 78.33           C  
ATOM   3345  CB  MET A 216     -10.780   4.297   5.271  1.00 78.33           C  
ATOM   3346  HB2 MET A 216     -10.629   3.532   4.509  1.00 78.33           H  
ATOM   3347  HB3 MET A 216     -11.844   4.357   5.498  1.00 78.33           H  
ATOM   3348  O   MET A 216     -11.010   1.746   6.849  1.00 78.33           O  
ATOM   3349  CG  MET A 216     -10.322   5.652   4.730  1.00 78.33           C  
ATOM   3350  HG2 MET A 216      -9.233   5.656   4.675  1.00 78.33           H  
ATOM   3351  HG3 MET A 216     -10.625   6.426   5.435  1.00 78.33           H  
ATOM   3352  SD  MET A 216     -10.962   6.086   3.090  1.00 78.33           S  
ATOM   3353  CE  MET A 216     -12.733   5.734   3.277  1.00 78.33           C  
ATOM   3354  HE1 MET A 216     -12.890   4.658   3.347  1.00 78.33           H  
ATOM   3355  HE2 MET A 216     -13.114   6.219   4.175  1.00 78.33           H  
ATOM   3356  HE3 MET A 216     -13.265   6.114   2.405  1.00 78.33           H  
ATOM   3357  N   PHE A 217     -11.277   3.214   8.516  1.00 76.45           N  
ATOM   3358  H   PHE A 217     -11.047   4.136   8.856  1.00 76.45           H  
ATOM   3359  CA  PHE A 217     -12.102   2.357   9.360  1.00 76.45           C  
ATOM   3360  HA  PHE A 217     -12.039   1.325   9.016  1.00 76.45           H  
ATOM   3361  C   PHE A 217     -13.566   2.798   9.303  1.00 76.45           C  
ATOM   3362  CB  PHE A 217     -11.586   2.402  10.797  1.00 76.45           C  
ATOM   3363  HB2 PHE A 217     -12.221   1.748  11.394  1.00 76.45           H  
ATOM   3364  HB3 PHE A 217     -11.689   3.422  11.166  1.00 76.45           H  
ATOM   3365  O   PHE A 217     -13.874   3.975   9.506  1.00 76.45           O  
ATOM   3366  CG  PHE A 217     -10.155   1.965  11.004  1.00 76.45           C  
ATOM   3367  CD1 PHE A 217      -9.864   0.620  11.296  1.00 76.45           C  
ATOM   3368  HD1 PHE A 217     -10.657  -0.112  11.338  1.00 76.45           H  
ATOM   3369  CD2 PHE A 217      -9.116   2.912  10.942  1.00 76.45           C  
ATOM   3370  HD2 PHE A 217      -9.329   3.942  10.700  1.00 76.45           H  
ATOM   3371  CE1 PHE A 217      -8.537   0.228  11.538  1.00 76.45           C  
ATOM   3372  HE1 PHE A 217      -8.302  -0.801  11.764  1.00 76.45           H  
ATOM   3373  CE2 PHE A 217      -7.789   2.515  11.171  1.00 76.45           C  
ATOM   3374  HE2 PHE A 217      -6.996   3.243  11.086  1.00 76.45           H  
ATOM   3375  CZ  PHE A 217      -7.503   1.172  11.474  1.00 76.45           C  
ATOM   3376  HZ  PHE A 217      -6.485   0.846  11.634  1.00 76.45           H  
ATOM   3377  N   HIS A 218     -14.470   1.846   9.081  1.00 74.38           N  
ATOM   3378  H   HIS A 218     -14.147   0.894   8.983  1.00 74.38           H  
ATOM   3379  CA  HIS A 218     -15.915   2.056   9.019  1.00 74.38           C  
ATOM   3380  HA  HIS A 218     -16.119   3.119   8.890  1.00 74.38           H  
ATOM   3381  C   HIS A 218     -16.579   1.616  10.332  1.00 74.38           C  
ATOM   3382  CB  HIS A 218     -16.492   1.302   7.808  1.00 74.38           C  
ATOM   3383  HB2 HIS A 218     -17.568   1.472   7.771  1.00 74.38           H  
ATOM   3384  HB3 HIS A 218     -16.334   0.235   7.965  1.00 74.38           H  
ATOM   3385  O   HIS A 218     -16.099   0.707  11.002  1.00 74.38           O  
ATOM   3386  CG  HIS A 218     -15.901   1.673   6.463  1.00 74.38           C  
ATOM   3387  CD2 HIS A 218     -14.648   1.363   5.996  1.00 74.38           C  
ATOM   3388  HD2 HIS A 218     -13.886   0.815   6.530  1.00 74.38           H  
ATOM   3389  ND1 HIS A 218     -16.543   2.350   5.448  1.00 74.38           N  
ATOM   3390  HD1 HIS A 218     -17.489   2.702   5.460  1.00 74.38           H  
ATOM   3391  CE1 HIS A 218     -15.694   2.468   4.415  1.00 74.38           C  
ATOM   3392  HE1 HIS A 218     -15.916   2.962   3.480  1.00 74.38           H  
ATOM   3393  NE2 HIS A 218     -14.525   1.880   4.703  1.00 74.38           N  
ATOM   3394  N   ASN A 219     -17.706   2.232  10.704  1.00 70.05           N  
ATOM   3395  H   ASN A 219     -18.059   2.978  10.122  1.00 70.05           H  
ATOM   3396  CA  ASN A 219     -18.514   1.844  11.876  1.00 70.05           C  
ATOM   3397  HA  ASN A 219     -19.302   2.593  11.961  1.00 70.05           H  
ATOM   3398  C   ASN A 219     -17.778   1.887  13.237  1.00 70.05           C  
ATOM   3399  CB  ASN A 219     -19.217   0.494  11.610  1.00 70.05           C  
ATOM   3400  HB2 ASN A 219     -18.468  -0.292  11.510  1.00 70.05           H  
ATOM   3401  HB3 ASN A 219     -19.847   0.235  12.461  1.00 70.05           H  
ATOM   3402  O   ASN A 219     -18.195   1.238  14.191  1.00 70.05           O  
ATOM   3403  CG  ASN A 219     -20.100   0.504  10.378  1.00 70.05           C  
ATOM   3404  ND2 ASN A 219     -20.296  -0.634   9.756  1.00 70.05           N  
ATOM   3405 HD21 ASN A 219     -19.865  -1.480  10.100  1.00 70.05           H  
ATOM   3406 HD22 ASN A 219     -20.887  -0.610   8.937  1.00 70.05           H  
ATOM   3407  OD1 ASN A 219     -20.624   1.524   9.962  1.00 70.05           O  
ATOM   3408  N   VAL A 220     -16.728   2.705  13.374  1.00 68.53           N  
ATOM   3409  H   VAL A 220     -16.444   3.207  12.545  1.00 68.53           H  
ATOM   3410  CA  VAL A 220     -15.840   2.818  14.561  1.00 68.53           C  
ATOM   3411  HA  VAL A 220     -15.494   1.811  14.795  1.00 68.53           H  
ATOM   3412  C   VAL A 220     -16.480   3.336  15.865  1.00 68.53           C  
ATOM   3413  CB  VAL A 220     -14.603   3.668  14.217  1.00 68.53           C  
ATOM   3414  HB  VAL A 220     -14.015   3.833  15.120  1.00 68.53           H  
ATOM   3415  O   VAL A 220     -15.784   3.666  16.831  1.00 68.53           O  
ATOM   3416  CG1 VAL A 220     -13.691   2.923  13.255  1.00 68.53           C  
ATOM   3417 HG11 VAL A 220     -12.780   3.506  13.119  1.00 68.53           H  
ATOM   3418 HG12 VAL A 220     -14.185   2.780  12.294  1.00 68.53           H  
ATOM   3419 HG13 VAL A 220     -13.423   1.953  13.673  1.00 68.53           H  
ATOM   3420  CG2 VAL A 220     -14.959   5.032  13.605  1.00 68.53           C  
ATOM   3421 HG21 VAL A 220     -15.505   4.921  12.669  1.00 68.53           H  
ATOM   3422 HG22 VAL A 220     -15.555   5.614  14.308  1.00 68.53           H  
ATOM   3423 HG23 VAL A 220     -14.040   5.577  13.386  1.00 68.53           H  
ATOM   3424  N   ARG A 221     -17.808   3.425  15.935  1.00 69.35           N  
ATOM   3425  H   ARG A 221     -18.325   2.937  15.217  1.00 69.35           H  
ATOM   3426  CA  ARG A 221     -18.528   3.922  17.113  1.00 69.35           C  
ATOM   3427  HA  ARG A 221     -18.039   4.839  17.442  1.00 69.35           H  
ATOM   3428  C   ARG A 221     -18.419   2.914  18.264  1.00 69.35           C  
ATOM   3429  CB  ARG A 221     -19.983   4.252  16.737  1.00 69.35           C  
ATOM   3430  HB2 ARG A 221     -20.435   3.397  16.235  1.00 69.35           H  
ATOM   3431  HB3 ARG A 221     -20.546   4.459  17.647  1.00 69.35           H  
ATOM   3432  O   ARG A 221     -18.696   1.734  18.097  1.00 69.35           O  
ATOM   3433  CG  ARG A 221     -20.044   5.492  15.825  1.00 69.35           C  
ATOM   3434  HG2 ARG A 221     -19.471   5.313  14.915  1.00 69.35           H  
ATOM   3435  HG3 ARG A 221     -19.596   6.332  16.355  1.00 69.35           H  
ATOM   3436  CD  ARG A 221     -21.481   5.859  15.438  1.00 69.35           C  
ATOM   3437  HD2 ARG A 221     -21.869   5.096  14.763  1.00 69.35           H  
ATOM   3438  HD3 ARG A 221     -22.095   5.876  16.339  1.00 69.35           H  
ATOM   3439  NE  ARG A 221     -21.539   7.188  14.792  1.00 69.35           N  
ATOM   3440  HE  ARG A 221     -20.676   7.709  14.719  1.00 69.35           H  
ATOM   3441  NH1 ARG A 221     -23.776   7.210  14.278  1.00 69.35           N  
ATOM   3442 HH11 ARG A 221     -23.844   6.247  14.577  1.00 69.35           H  
ATOM   3443 HH12 ARG A 221     -24.571   7.691  13.884  1.00 69.35           H  
ATOM   3444  NH2 ARG A 221     -22.540   9.027  13.885  1.00 69.35           N  
ATOM   3445 HH21 ARG A 221     -21.707   9.585  14.004  1.00 69.35           H  
ATOM   3446 HH22 ARG A 221     -23.349   9.503  13.510  1.00 69.35           H  
ATOM   3447  CZ  ARG A 221     -22.611   7.800  14.319  1.00 69.35           C  
ATOM   3448  N   GLY A 222     -18.029   3.400  19.445  1.00 76.09           N  
ATOM   3449  H   GLY A 222     -17.796   4.381  19.493  1.00 76.09           H  
ATOM   3450  CA  GLY A 222     -17.873   2.592  20.663  1.00 76.09           C  
ATOM   3451  HA2 GLY A 222     -18.330   3.123  21.498  1.00 76.09           H  
ATOM   3452  HA3 GLY A 222     -18.403   1.646  20.546  1.00 76.09           H  
ATOM   3453  C   GLY A 222     -16.427   2.261  21.054  1.00 76.09           C  
ATOM   3454  O   GLY A 222     -16.198   1.823  22.181  1.00 76.09           O  
ATOM   3455  N   PHE A 223     -15.428   2.514  20.199  1.00 79.62           N  
ATOM   3456  H   PHE A 223     -15.635   2.852  19.270  1.00 79.62           H  
ATOM   3457  CA  PHE A 223     -14.025   2.364  20.599  1.00 79.62           C  
ATOM   3458  HA  PHE A 223     -13.957   1.464  21.211  1.00 79.62           H  
ATOM   3459  C   PHE A 223     -13.541   3.528  21.483  1.00 79.62           C  
ATOM   3460  CB  PHE A 223     -13.123   2.140  19.377  1.00 79.62           C  
ATOM   3461  HB2 PHE A 223     -13.228   2.989  18.702  1.00 79.62           H  
ATOM   3462  HB3 PHE A 223     -12.084   2.110  19.704  1.00 79.62           H  
ATOM   3463  O   PHE A 223     -13.883   4.692  21.272  1.00 79.62           O  
ATOM   3464  CG  PHE A 223     -13.416   0.850  18.628  1.00 79.62           C  
ATOM   3465  CD1 PHE A 223     -13.289  -0.399  19.272  1.00 79.62           C  
ATOM   3466  HD1 PHE A 223     -12.997  -0.436  20.311  1.00 79.62           H  
ATOM   3467  CD2 PHE A 223     -13.846   0.897  17.290  1.00 79.62           C  
ATOM   3468  HD2 PHE A 223     -13.944   1.847  16.786  1.00 79.62           H  
ATOM   3469  CE1 PHE A 223     -13.588  -1.589  18.583  1.00 79.62           C  
ATOM   3470  HE1 PHE A 223     -13.521  -2.552  19.068  1.00 79.62           H  
ATOM   3471  CE2 PHE A 223     -14.162  -0.289  16.608  1.00 79.62           C  
ATOM   3472  HE2 PHE A 223     -14.514  -0.249  15.588  1.00 79.62           H  
ATOM   3473  CZ  PHE A 223     -14.028  -1.530  17.250  1.00 79.62           C  
ATOM   3474  HZ  PHE A 223     -14.276  -2.435  16.714  1.00 79.62           H  
ATOM   3475  N   GLN A 224     -12.710   3.209  22.479  1.00 82.31           N  
ATOM   3476  H   GLN A 224     -12.465   2.237  22.606  1.00 82.31           H  
ATOM   3477  CA  GLN A 224     -12.006   4.201  23.297  1.00 82.31           C  
ATOM   3478  HA  GLN A 224     -12.711   4.970  23.614  1.00 82.31           H  
ATOM   3479  C   GLN A 224     -10.892   4.869  22.482  1.00 82.31           C  
ATOM   3480  CB  GLN A 224     -11.407   3.537  24.544  1.00 82.31           C  
ATOM   3481  HB2 GLN A 224     -10.788   2.695  24.234  1.00 82.31           H  
ATOM   3482  HB3 GLN A 224     -10.766   4.260  25.050  1.00 82.31           H  
ATOM   3483  O   GLN A 224     -10.168   4.190  21.754  1.00 82.31           O  
ATOM   3484  CG  GLN A 224     -12.467   3.057  25.549  1.00 82.31           C  
ATOM   3485  HG2 GLN A 224     -13.141   2.345  25.072  1.00 82.31           H  
ATOM   3486  HG3 GLN A 224     -13.053   3.913  25.884  1.00 82.31           H  
ATOM   3487  CD  GLN A 224     -11.846   2.379  26.769  1.00 82.31           C  
ATOM   3488  NE2 GLN A 224     -12.613   2.116  27.803  1.00 82.31           N  
ATOM   3489 HE21 GLN A 224     -13.596   2.345  27.803  1.00 82.31           H  
ATOM   3490 HE22 GLN A 224     -12.158   1.662  28.582  1.00 82.31           H  
ATOM   3491  OE1 GLN A 224     -10.673   2.052  26.813  1.00 82.31           O  
ATOM   3492  N   ASN A 225     -10.723   6.186  22.625  1.00 82.44           N  
ATOM   3493  H   ASN A 225     -11.324   6.686  23.264  1.00 82.44           H  
ATOM   3494  CA  ASN A 225      -9.667   6.931  21.934  1.00 82.44           C  
ATOM   3495  HA  ASN A 225      -9.846   6.864  20.861  1.00 82.44           H  
ATOM   3496  C   ASN A 225      -8.274   6.332  22.217  1.00 82.44           C  
ATOM   3497  CB  ASN A 225      -9.744   8.410  22.349  1.00 82.44           C  
ATOM   3498  HB2 ASN A 225      -9.442   8.508  23.391  1.00 82.44           H  
ATOM   3499  HB3 ASN A 225     -10.768   8.771  22.244  1.00 82.44           H  
ATOM   3500  O   ASN A 225      -7.988   5.925  23.341  1.00 82.44           O  
ATOM   3501  CG  ASN A 225      -8.864   9.284  21.473  1.00 82.44           C  
ATOM   3502  ND2 ASN A 225      -8.114  10.198  22.040  1.00 82.44           N  
ATOM   3503 HD21 ASN A 225      -8.100  10.318  23.043  1.00 82.44           H  
ATOM   3504 HD22 ASN A 225      -7.552  10.760  21.416  1.00 82.44           H  
ATOM   3505  OD1 ASN A 225      -8.850   9.161  20.263  1.00 82.44           O  
ATOM   3506  N   ASN A 226      -7.407   6.302  21.205  1.00 79.82           N  
ATOM   3507  H   ASN A 226      -7.722   6.639  20.306  1.00 79.82           H  
ATOM   3508  CA  ASN A 226      -6.064   5.711  21.225  1.00 79.82           C  
ATOM   3509  HA  ASN A 226      -5.671   5.879  20.222  1.00 79.82           H  
ATOM   3510  C   ASN A 226      -6.000   4.171  21.421  1.00 79.82           C  
ATOM   3511  CB  ASN A 226      -5.179   6.519  22.199  1.00 79.82           C  
ATOM   3512  HB2 ASN A 226      -5.355   6.167  23.215  1.00 79.82           H  
ATOM   3513  HB3 ASN A 226      -5.451   7.574  22.151  1.00 79.82           H  
ATOM   3514  O   ASN A 226      -4.904   3.606  21.546  1.00 79.82           O  
ATOM   3515  CG  ASN A 226      -3.697   6.439  21.889  1.00 79.82           C  
ATOM   3516  ND2 ASN A 226      -2.851   6.538  22.886  1.00 79.82           N  
ATOM   3517 HD21 ASN A 226      -1.872   6.559  22.638  1.00 79.82           H  
ATOM   3518 HD22 ASN A 226      -3.183   6.672  23.831  1.00 79.82           H  
ATOM   3519  OD1 ASN A 226      -3.272   6.326  20.754  1.00 79.82           O  
ATOM   3520  N   LYS A 227      -7.141   3.461  21.408  1.00 83.81           N  
ATOM   3521  H   LYS A 227      -8.016   3.962  21.345  1.00 83.81           H  
ATOM   3522  CA  LYS A 227      -7.185   1.987  21.350  1.00 83.81           C  
ATOM   3523  HA  LYS A 227      -6.593   1.596  22.178  1.00 83.81           H  
ATOM   3524  C   LYS A 227      -6.554   1.485  20.044  1.00 83.81           C  
ATOM   3525  CB  LYS A 227      -8.638   1.491  21.519  1.00 83.81           C  
ATOM   3526  HB2 LYS A 227      -8.980   1.730  22.526  1.00 83.81           H  
ATOM   3527  HB3 LYS A 227      -9.278   1.998  20.797  1.00 83.81           H  
ATOM   3528  O   LYS A 227      -6.836   2.023  18.978  1.00 83.81           O  
ATOM   3529  CG  LYS A 227      -8.762  -0.021  21.277  1.00 83.81           C  
ATOM   3530  HG2 LYS A 227      -8.616  -0.185  20.209  1.00 83.81           H  
ATOM   3531  HG3 LYS A 227      -7.979  -0.541  21.829  1.00 83.81           H  
ATOM   3532  CD  LYS A 227     -10.115  -0.637  21.644  1.00 83.81           C  
ATOM   3533  HD2 LYS A 227     -10.909  -0.079  21.148  1.00 83.81           H  
ATOM   3534  HD3 LYS A 227     -10.251  -0.604  22.725  1.00 83.81           H  
ATOM   3535  CE  LYS A 227     -10.088  -2.091  21.141  1.00 83.81           C  
ATOM   3536  HE2 LYS A 227      -9.944  -2.081  20.060  1.00 83.81           H  
ATOM   3537  HE3 LYS A 227      -9.213  -2.588  21.561  1.00 83.81           H  
ATOM   3538  NZ  LYS A 227     -11.311  -2.856  21.485  1.00 83.81           N  
ATOM   3539  HZ1 LYS A 227     -12.124  -2.459  21.035  1.00 83.81           H  
ATOM   3540  HZ2 LYS A 227     -11.205  -3.806  21.160  1.00 83.81           H  
ATOM   3541  HZ3 LYS A 227     -11.450  -2.883  22.485  1.00 83.81           H  
ATOM   3542  N   ALA A 228      -5.734   0.437  20.119  1.00 84.40           N  
ATOM   3543  H   ALA A 228      -5.587  -0.002  21.016  1.00 84.40           H  
ATOM   3544  CA  ALA A 228      -5.231  -0.261  18.936  1.00 84.40           C  
ATOM   3545  HA  ALA A 228      -4.775   0.461  18.258  1.00 84.40           H  
ATOM   3546  C   ALA A 228      -6.380  -0.958  18.184  1.00 84.40           C  
ATOM   3547  CB  ALA A 228      -4.147  -1.249  19.379  1.00 84.40           C  
ATOM   3548  HB1 ALA A 228      -3.353  -0.725  19.910  1.00 84.40           H  
ATOM   3549  HB2 ALA A 228      -3.721  -1.734  18.502  1.00 84.40           H  
ATOM   3550  HB3 ALA A 228      -4.577  -2.015  20.024  1.00 84.40           H  
ATOM   3551  O   ALA A 228      -7.211  -1.616  18.812  1.00 84.40           O  
ATOM   3552  N   LEU A 229      -6.427  -0.802  16.859  1.00 82.94           N  
ATOM   3553  H   LEU A 229      -5.707  -0.248  16.417  1.00 82.94           H  
ATOM   3554  CA  LEU A 229      -7.400  -1.473  15.986  1.00 82.94           C  
ATOM   3555  HA  LEU A 229      -8.170  -1.956  16.587  1.00 82.94           H  
ATOM   3556  C   LEU A 229      -6.740  -2.595  15.181  1.00 82.94           C  
ATOM   3557  CB  LEU A 229      -8.079  -0.452  15.054  1.00 82.94           C  
ATOM   3558  HB2 LEU A 229      -7.315   0.034  14.448  1.00 82.94           H  
ATOM   3559  HB3 LEU A 229      -8.731  -1.005  14.378  1.00 82.94           H  
ATOM   3560  O   LEU A 229      -7.282  -3.694  15.112  1.00 82.94           O  
ATOM   3561  CG  LEU A 229      -8.920   0.634  15.750  1.00 82.94           C  
ATOM   3562  HG  LEU A 229      -8.265   1.265  16.351  1.00 82.94           H  
ATOM   3563  CD1 LEU A 229      -9.594   1.502  14.686  1.00 82.94           C  
ATOM   3564 HD11 LEU A 229     -10.207   2.279  15.143  1.00 82.94           H  
ATOM   3565 HD12 LEU A 229     -10.238   0.884  14.059  1.00 82.94           H  
ATOM   3566 HD13 LEU A 229      -8.837   1.971  14.057  1.00 82.94           H  
ATOM   3567  CD2 LEU A 229     -10.012   0.056  16.656  1.00 82.94           C  
ATOM   3568 HD21 LEU A 229     -10.628  -0.645  16.092  1.00 82.94           H  
ATOM   3569 HD22 LEU A 229     -10.647   0.857  17.036  1.00 82.94           H  
ATOM   3570 HD23 LEU A 229      -9.558  -0.460  17.502  1.00 82.94           H  
ATOM   3571  N   CYS A 230      -5.552  -2.333  14.636  1.00 81.66           N  
ATOM   3572  H   CYS A 230      -5.167  -1.402  14.713  1.00 81.66           H  
ATOM   3573  CA  CYS A 230      -4.711  -3.315  13.960  1.00 81.66           C  
ATOM   3574  HA  CYS A 230      -4.825  -4.277  14.460  1.00 81.66           H  
ATOM   3575  C   CYS A 230      -3.226  -2.930  14.049  1.00 81.66           C  
ATOM   3576  CB  CYS A 230      -5.175  -3.471  12.503  1.00 81.66           C  
ATOM   3577  HB2 CYS A 230      -4.540  -4.200  11.998  1.00 81.66           H  
ATOM   3578  HB3 CYS A 230      -6.195  -3.856  12.512  1.00 81.66           H  
ATOM   3579  O   CYS A 230      -2.892  -1.798  14.398  1.00 81.66           O  
ATOM   3580  SG  CYS A 230      -5.135  -1.904  11.583  1.00 81.66           S  
ATOM   3581  HG  CYS A 230      -5.365  -2.425  10.375  1.00 81.66           H  
ATOM   3582  N   SER A 231      -2.336  -3.868  13.749  1.00 81.41           N  
ATOM   3583  H   SER A 231      -2.703  -4.778  13.512  1.00 81.41           H  
ATOM   3584  CA  SER A 231      -0.972  -3.587  13.292  1.00 81.41           C  
ATOM   3585  HA  SER A 231      -0.743  -2.524  13.378  1.00 81.41           H  
ATOM   3586  C   SER A 231      -0.872  -3.983  11.830  1.00 81.41           C  
ATOM   3587  CB  SER A 231       0.082  -4.389  14.065  1.00 81.41           C  
ATOM   3588  HB2 SER A 231      -0.195  -5.443  14.077  1.00 81.41           H  
ATOM   3589  HB3 SER A 231       1.041  -4.290  13.558  1.00 81.41           H  
ATOM   3590  O   SER A 231      -1.577  -4.894  11.398  1.00 81.41           O  
ATOM   3591  OG  SER A 231       0.233  -3.919  15.388  1.00 81.41           O  
ATOM   3592  HG  SER A 231       1.090  -4.215  15.704  1.00 81.41           H  
ATOM   3593  N   TYR A 232       0.059  -3.387  11.095  1.00 72.39           N  
ATOM   3594  H   TYR A 232       0.574  -2.601  11.465  1.00 72.39           H  
ATOM   3595  CA  TYR A 232       0.544  -3.991   9.857  1.00 72.39           C  
ATOM   3596  HA  TYR A 232       0.106  -4.985   9.769  1.00 72.39           H  
ATOM   3597  C   TYR A 232       2.054  -4.214   9.896  1.00 72.39           C  
ATOM   3598  CB  TYR A 232       0.085  -3.194   8.624  1.00 72.39           C  
ATOM   3599  HB2 TYR A 232      -1.000  -3.271   8.553  1.00 72.39           H  
ATOM   3600  HB3 TYR A 232       0.502  -3.642   7.723  1.00 72.39           H  
ATOM   3601  O   TYR A 232       2.802  -3.532  10.608  1.00 72.39           O  
ATOM   3602  CG  TYR A 232       0.474  -1.737   8.683  1.00 72.39           C  
ATOM   3603  CD1 TYR A 232      -0.480  -0.783   9.082  1.00 72.39           C  
ATOM   3604  HD1 TYR A 232      -1.508  -1.075   9.238  1.00 72.39           H  
ATOM   3605  CD2 TYR A 232       1.805  -1.354   8.431  1.00 72.39           C  
ATOM   3606  HD2 TYR A 232       2.526  -2.081   8.086  1.00 72.39           H  
ATOM   3607  CE1 TYR A 232      -0.083   0.543   9.312  1.00 72.39           C  
ATOM   3608  HE1 TYR A 232      -0.802   1.292   9.611  1.00 72.39           H  
ATOM   3609  CE2 TYR A 232       2.207  -0.036   8.698  1.00 72.39           C  
ATOM   3610  HE2 TYR A 232       3.226   0.282   8.534  1.00 72.39           H  
ATOM   3611  OH  TYR A 232       1.676   2.129   9.554  1.00 72.39           O  
ATOM   3612  HH  TYR A 232       0.989   2.777   9.383  1.00 72.39           H  
ATOM   3613  CZ  TYR A 232       1.273   0.890   9.197  1.00 72.39           C  
ATOM   3614  N   SER A 233       2.489  -5.167   9.083  1.00 70.95           N  
ATOM   3615  H   SER A 233       1.797  -5.707   8.582  1.00 70.95           H  
ATOM   3616  CA  SER A 233       3.826  -5.196   8.511  1.00 70.95           C  
ATOM   3617  HA  SER A 233       4.362  -4.309   8.848  1.00 70.95           H  
ATOM   3618  C   SER A 233       3.715  -5.098   6.995  1.00 70.95           C  
ATOM   3619  CB  SER A 233       4.612  -6.433   8.956  1.00 70.95           C  
ATOM   3620  HB2 SER A 233       5.601  -6.413   8.498  1.00 70.95           H  
ATOM   3621  HB3 SER A 233       4.725  -6.413  10.040  1.00 70.95           H  
ATOM   3622  O   SER A 233       2.710  -5.489   6.405  1.00 70.95           O  
ATOM   3623  OG  SER A 233       3.946  -7.616   8.578  1.00 70.95           O  
ATOM   3624  HG  SER A 233       4.493  -8.383   8.762  1.00 70.95           H  
ATOM   3625  N   ALA A 234       4.736  -4.525   6.364  1.00 70.27           N  
ATOM   3626  H   ALA A 234       5.546  -4.234   6.892  1.00 70.27           H  
ATOM   3627  CA  ALA A 234       4.779  -4.372   4.918  1.00 70.27           C  
ATOM   3628  HA  ALA A 234       4.166  -5.155   4.471  1.00 70.27           H  
ATOM   3629  C   ALA A 234       6.206  -4.541   4.392  1.00 70.27           C  
ATOM   3630  CB  ALA A 234       4.181  -3.013   4.534  1.00 70.27           C  
ATOM   3631  HB1 ALA A 234       4.155  -2.928   3.448  1.00 70.27           H  
ATOM   3632  HB2 ALA A 234       3.161  -2.939   4.912  1.00 70.27           H  
ATOM   3633  HB3 ALA A 234       4.782  -2.205   4.951  1.00 70.27           H  
ATOM   3634  O   ALA A 234       7.162  -4.123   5.058  1.00 70.27           O  
ATOM   3635  N   VAL A 235       6.330  -5.117   3.196  1.00 66.14           N  
ATOM   3636  H   VAL A 235       5.486  -5.450   2.753  1.00 66.14           H  
ATOM   3637  CA  VAL A 235       7.573  -5.246   2.426  1.00 66.14           C  
ATOM   3638  HA  VAL A 235       8.361  -4.670   2.912  1.00 66.14           H  
ATOM   3639  C   VAL A 235       7.334  -4.659   1.038  1.00 66.14           C  
ATOM   3640  CB  VAL A 235       8.050  -6.711   2.334  1.00 66.14           C  
ATOM   3641  HB  VAL A 235       7.305  -7.307   1.807  1.00 66.14           H  
ATOM   3642  O   VAL A 235       6.520  -5.165   0.266  1.00 66.14           O  
ATOM   3643  CG1 VAL A 235       9.384  -6.805   1.580  1.00 66.14           C  
ATOM   3644 HG11 VAL A 235      10.146  -6.203   2.074  1.00 66.14           H  
ATOM   3645 HG12 VAL A 235       9.710  -7.844   1.538  1.00 66.14           H  
ATOM   3646 HG13 VAL A 235       9.263  -6.457   0.554  1.00 66.14           H  
ATOM   3647  CG2 VAL A 235       8.264  -7.319   3.728  1.00 66.14           C  
ATOM   3648 HG21 VAL A 235       8.965  -6.710   4.300  1.00 66.14           H  
ATOM   3649 HG22 VAL A 235       8.651  -8.333   3.629  1.00 66.14           H  
ATOM   3650 HG23 VAL A 235       7.311  -7.375   4.255  1.00 66.14           H  
ATOM   3651  N   GLY A 236       8.025  -3.559   0.739  1.00 64.89           N  
ATOM   3652  H   GLY A 236       8.708  -3.227   1.404  1.00 64.89           H  
ATOM   3653  CA  GLY A 236       8.004  -2.932  -0.582  1.00 64.89           C  
ATOM   3654  HA2 GLY A 236       7.016  -3.042  -1.029  1.00 64.89           H  
ATOM   3655  HA3 GLY A 236       8.215  -1.867  -0.488  1.00 64.89           H  
ATOM   3656  C   GLY A 236       9.035  -3.548  -1.527  1.00 64.89           C  
ATOM   3657  O   GLY A 236      10.044  -4.103  -1.088  1.00 64.89           O  
ATOM   3658  N   PHE A 237       8.793  -3.405  -2.827  1.00 66.05           N  
ATOM   3659  H   PHE A 237       7.883  -3.066  -3.104  1.00 66.05           H  
ATOM   3660  CA  PHE A 237       9.717  -3.784  -3.893  1.00 66.05           C  
ATOM   3661  HA  PHE A 237      10.708  -3.961  -3.476  1.00 66.05           H  
ATOM   3662  C   PHE A 237       9.827  -2.638  -4.905  1.00 66.05           C  
ATOM   3663  CB  PHE A 237       9.241  -5.087  -4.554  1.00 66.05           C  
ATOM   3664  HB2 PHE A 237       9.887  -5.298  -5.406  1.00 66.05           H  
ATOM   3665  HB3 PHE A 237       8.232  -4.941  -4.942  1.00 66.05           H  
ATOM   3666  O   PHE A 237       8.964  -2.475  -5.774  1.00 66.05           O  
ATOM   3667  CG  PHE A 237       9.241  -6.297  -3.636  1.00 66.05           C  
ATOM   3668  CD1 PHE A 237      10.348  -7.167  -3.616  1.00 66.05           C  
ATOM   3669  HD1 PHE A 237      11.189  -6.984  -4.268  1.00 66.05           H  
ATOM   3670  CD2 PHE A 237       8.135  -6.556  -2.803  1.00 66.05           C  
ATOM   3671  HD2 PHE A 237       7.284  -5.892  -2.804  1.00 66.05           H  
ATOM   3672  CE1 PHE A 237      10.350  -8.285  -2.761  1.00 66.05           C  
ATOM   3673  HE1 PHE A 237      11.191  -8.963  -2.749  1.00 66.05           H  
ATOM   3674  CE2 PHE A 237       8.139  -7.672  -1.949  1.00 66.05           C  
ATOM   3675  HE2 PHE A 237       7.292  -7.862  -1.306  1.00 66.05           H  
ATOM   3676  CZ  PHE A 237       9.246  -8.536  -1.927  1.00 66.05           C  
ATOM   3677  HZ  PHE A 237       9.244  -9.396  -1.274  1.00 66.05           H  
ATOM   3678  N   ASP A 238      10.900  -1.853  -4.799  1.00 66.74           N  
ATOM   3679  H   ASP A 238      11.563  -2.039  -4.060  1.00 66.74           H  
ATOM   3680  CA  ASP A 238      11.203  -0.772  -5.744  1.00 66.74           C  
ATOM   3681  HA  ASP A 238      10.283  -0.495  -6.259  1.00 66.74           H  
ATOM   3682  C   ASP A 238      12.226  -1.234  -6.781  1.00 66.74           C  
ATOM   3683  CB  ASP A 238      11.715   0.498  -5.057  1.00 66.74           C  
ATOM   3684  HB2 ASP A 238      11.652   1.328  -5.760  1.00 66.74           H  
ATOM   3685  HB3 ASP A 238      12.768   0.363  -4.810  1.00 66.74           H  
ATOM   3686  O   ASP A 238      13.162  -1.969  -6.462  1.00 66.74           O  
ATOM   3687  CG  ASP A 238      10.947   0.854  -3.792  1.00 66.74           C  
ATOM   3688  OD1 ASP A 238       9.749   1.196  -3.922  1.00 66.74           O  
ATOM   3689  OD2 ASP A 238      11.582   0.756  -2.715  1.00 66.74           O  
ATOM   3690  N   GLN A 239      12.076  -0.768  -8.018  1.00 63.58           N  
ATOM   3691  H   GLN A 239      11.272  -0.181  -8.192  1.00 63.58           H  
ATOM   3692  CA  GLN A 239      12.918  -1.123  -9.152  1.00 63.58           C  
ATOM   3693  HA  GLN A 239      13.731  -1.762  -8.806  1.00 63.58           H  
ATOM   3694  C   GLN A 239      13.531   0.127  -9.787  1.00 63.58           C  
ATOM   3695  CB  GLN A 239      12.081  -1.926 -10.151  1.00 63.58           C  
ATOM   3696  HB2 GLN A 239      11.298  -1.292 -10.569  1.00 63.58           H  
ATOM   3697  HB3 GLN A 239      11.615  -2.766  -9.637  1.00 63.58           H  
ATOM   3698  O   GLN A 239      12.878   0.848 -10.544  1.00 63.58           O  
ATOM   3699  CG  GLN A 239      12.973  -2.469 -11.270  1.00 63.58           C  
ATOM   3700  HG2 GLN A 239      13.701  -3.146 -10.822  1.00 63.58           H  
ATOM   3701  HG3 GLN A 239      13.507  -1.659 -11.766  1.00 63.58           H  
ATOM   3702  CD  GLN A 239      12.174  -3.214 -12.322  1.00 63.58           C  
ATOM   3703  NE2 GLN A 239      12.670  -4.323 -12.813  1.00 63.58           N  
ATOM   3704 HE21 GLN A 239      12.033  -4.905 -13.338  1.00 63.58           H  
ATOM   3705 HE22 GLN A 239      13.506  -4.716 -12.404  1.00 63.58           H  
ATOM   3706  OE1 GLN A 239      11.110  -2.805 -12.758  1.00 63.58           O  
ATOM   3707  N   HIS A 240      14.815   0.344  -9.521  1.00 67.02           N  
ATOM   3708  H   HIS A 240      15.280  -0.310  -8.909  1.00 67.02           H  
ATOM   3709  CA  HIS A 240      15.594   1.485 -10.005  1.00 67.02           C  
ATOM   3710  HA  HIS A 240      14.925   2.341 -10.093  1.00 67.02           H  
ATOM   3711  C   HIS A 240      16.196   1.191 -11.374  1.00 67.02           C  
ATOM   3712  CB  HIS A 240      16.680   1.850  -8.987  1.00 67.02           C  
ATOM   3713  HB2 HIS A 240      17.496   1.132  -9.058  1.00 67.02           H  
ATOM   3714  HB3 HIS A 240      17.070   2.843  -9.212  1.00 67.02           H  
ATOM   3715  O   HIS A 240      16.696   0.088 -11.614  1.00 67.02           O  
ATOM   3716  CG  HIS A 240      16.149   1.838  -7.581  1.00 67.02           C  
ATOM   3717  CD2 HIS A 240      16.358   0.839  -6.679  1.00 67.02           C  
ATOM   3718  HD2 HIS A 240      16.972  -0.038  -6.825  1.00 67.02           H  
ATOM   3719  ND1 HIS A 240      15.172   2.702  -7.089  1.00 67.02           N  
ATOM   3720  CE1 HIS A 240      14.825   2.202  -5.892  1.00 67.02           C  
ATOM   3721  HE1 HIS A 240      14.040   2.586  -5.257  1.00 67.02           H  
ATOM   3722  NE2 HIS A 240      15.518   1.089  -5.625  1.00 67.02           N  
ATOM   3723  HE2 HIS A 240      15.326   0.484  -4.839  1.00 67.02           H  
ATOM   3724  N   LYS A 241      16.160   2.184 -12.269  1.00 60.14           N  
ATOM   3725  H   LYS A 241      15.726   3.050 -11.984  1.00 60.14           H  
ATOM   3726  CA  LYS A 241      16.543   2.052 -13.682  1.00 60.14           C  
ATOM   3727  HA  LYS A 241      17.137   1.147 -13.811  1.00 60.14           H  
ATOM   3728  C   LYS A 241      17.395   3.236 -14.147  1.00 60.14           C  
ATOM   3729  CB  LYS A 241      15.265   1.929 -14.529  1.00 60.14           C  
ATOM   3730  HB2 LYS A 241      15.538   1.763 -15.571  1.00 60.14           H  
ATOM   3731  HB3 LYS A 241      14.722   2.872 -14.466  1.00 60.14           H  
ATOM   3732  O   LYS A 241      17.165   4.380 -13.752  1.00 60.14           O  
ATOM   3733  CG  LYS A 241      14.338   0.788 -14.064  1.00 60.14           C  
ATOM   3734  HG2 LYS A 241      14.123   0.879 -12.999  1.00 60.14           H  
ATOM   3735  HG3 LYS A 241      14.814  -0.175 -14.249  1.00 60.14           H  
ATOM   3736  CD  LYS A 241      12.998   0.856 -14.784  1.00 60.14           C  
ATOM   3737  HD2 LYS A 241      12.595   1.864 -14.692  1.00 60.14           H  
ATOM   3738  HD3 LYS A 241      13.156   0.611 -15.834  1.00 60.14           H  
ATOM   3739  CE  LYS A 241      12.006  -0.141 -14.189  1.00 60.14           C  
ATOM   3740  HE2 LYS A 241      12.297  -1.149 -14.484  1.00 60.14           H  
ATOM   3741  HE3 LYS A 241      12.036  -0.074 -13.102  1.00 60.14           H  
ATOM   3742  NZ  LYS A 241      10.640   0.162 -14.658  1.00 60.14           N  
ATOM   3743  HZ1 LYS A 241      10.642   0.353 -15.650  1.00 60.14           H  
ATOM   3744  HZ2 LYS A 241      10.008  -0.591 -14.425  1.00 60.14           H  
ATOM   3745  HZ3 LYS A 241      10.298   0.972 -14.160  1.00 60.14           H  
ATOM   3746  N   GLU A 242      18.362   2.969 -15.021  1.00 62.35           N  
ATOM   3747  H   GLU A 242      18.570   2.000 -15.220  1.00 62.35           H  
ATOM   3748  CA  GLU A 242      19.257   3.993 -15.590  1.00 62.35           C  
ATOM   3749  HA  GLU A 242      19.664   4.614 -14.792  1.00 62.35           H  
ATOM   3750  C   GLU A 242      18.546   4.947 -16.563  1.00 62.35           C  
ATOM   3751  CB  GLU A 242      20.441   3.311 -16.289  1.00 62.35           C  
ATOM   3752  HB2 GLU A 242      20.052   2.589 -17.008  1.00 62.35           H  
ATOM   3753  HB3 GLU A 242      21.019   4.061 -16.828  1.00 62.35           H  
ATOM   3754  O   GLU A 242      18.943   6.106 -16.682  1.00 62.35           O  
ATOM   3755  CG  GLU A 242      21.368   2.612 -15.283  1.00 62.35           C  
ATOM   3756  HG2 GLU A 242      21.799   3.366 -14.625  1.00 62.35           H  
ATOM   3757  HG3 GLU A 242      20.787   1.925 -14.668  1.00 62.35           H  
ATOM   3758  CD  GLU A 242      22.481   1.815 -15.975  1.00 62.35           C  
ATOM   3759  OE1 GLU A 242      23.620   1.812 -15.459  1.00 62.35           O  
ATOM   3760  OE2 GLU A 242      22.190   1.100 -16.962  1.00 62.35           O  
ATOM   3761  N   THR A 243      17.468   4.508 -17.229  1.00 55.85           N  
ATOM   3762  H   THR A 243      17.155   3.561 -17.068  1.00 55.85           H  
ATOM   3763  CA  THR A 243      16.698   5.351 -18.160  1.00 55.85           C  
ATOM   3764  HA  THR A 243      17.121   6.354 -18.105  1.00 55.85           H  
ATOM   3765  C   THR A 243      15.218   5.463 -17.770  1.00 55.85           C  
ATOM   3766  CB  THR A 243      16.841   4.924 -19.639  1.00 55.85           C  
ATOM   3767  HB  THR A 243      16.589   5.802 -20.234  1.00 55.85           H  
ATOM   3768  O   THR A 243      14.593   4.455 -17.430  1.00 55.85           O  
ATOM   3769  CG2 THR A 243      18.249   4.497 -20.047  1.00 55.85           C  
ATOM   3770 HG21 THR A 243      18.517   3.559 -19.560  1.00 55.85           H  
ATOM   3771 HG22 THR A 243      18.291   4.357 -21.127  1.00 55.85           H  
ATOM   3772 HG23 THR A 243      18.964   5.267 -19.757  1.00 55.85           H  
ATOM   3773  OG1 THR A 243      15.932   3.917 -20.031  1.00 55.85           O  
ATOM   3774  HG1 THR A 243      16.380   3.069 -20.061  1.00 55.85           H  
ATOM   3775  N   PRO A 244      14.582   6.645 -17.925  1.00 49.51           N  
ATOM   3776  CA  PRO A 244      13.136   6.801 -17.741  1.00 49.51           C  
ATOM   3777  HA  PRO A 244      12.818   6.307 -16.823  1.00 49.51           H  
ATOM   3778  C   PRO A 244      12.322   6.203 -18.903  1.00 49.51           C  
ATOM   3779  CB  PRO A 244      12.921   8.311 -17.607  1.00 49.51           C  
ATOM   3780  HB2 PRO A 244      11.923   8.623 -17.914  1.00 49.51           H  
ATOM   3781  HB3 PRO A 244      13.110   8.614 -16.577  1.00 49.51           H  
ATOM   3782  O   PRO A 244      11.095   6.222 -18.875  1.00 49.51           O  
ATOM   3783  CG  PRO A 244      14.007   8.888 -18.514  1.00 49.51           C  
ATOM   3784  HG2 PRO A 244      14.266   9.909 -18.234  1.00 49.51           H  
ATOM   3785  HG3 PRO A 244      13.683   8.842 -19.554  1.00 49.51           H  
ATOM   3786  CD  PRO A 244      15.175   7.927 -18.291  1.00 49.51           C  
ATOM   3787  HD2 PRO A 244      15.776   7.849 -19.198  1.00 49.51           H  
ATOM   3788  HD3 PRO A 244      15.788   8.292 -17.467  1.00 49.51           H  
ATOM   3789  N   ARG A 245      12.986   5.687 -19.950  1.00 40.45           N  
ATOM   3790  H   ARG A 245      13.992   5.632 -19.877  1.00 40.45           H  
ATOM   3791  CA  ARG A 245      12.339   4.977 -21.067  1.00 40.45           C  
ATOM   3792  HA  ARG A 245      11.333   5.375 -21.202  1.00 40.45           H  
ATOM   3793  C   ARG A 245      12.145   3.488 -20.773  1.00 40.45           C  
ATOM   3794  CB  ARG A 245      13.124   5.174 -22.372  1.00 40.45           C  
ATOM   3795  HB2 ARG A 245      14.105   4.710 -22.274  1.00 40.45           H  
ATOM   3796  HB3 ARG A 245      12.586   4.666 -23.172  1.00 40.45           H  
ATOM   3797  O   ARG A 245      11.389   2.833 -21.488  1.00 40.45           O  
ATOM   3798  CG  ARG A 245      13.299   6.651 -22.755  1.00 40.45           C  
ATOM   3799  HG2 ARG A 245      13.981   7.125 -22.048  1.00 40.45           H  
ATOM   3800  HG3 ARG A 245      12.336   7.160 -22.718  1.00 40.45           H  
ATOM   3801  CD  ARG A 245      13.876   6.761 -24.171  1.00 40.45           C  
ATOM   3802  HD2 ARG A 245      14.726   6.085 -24.257  1.00 40.45           H  
ATOM   3803  HD3 ARG A 245      13.108   6.445 -24.878  1.00 40.45           H  
ATOM   3804  NE  ARG A 245      14.330   8.134 -24.470  1.00 40.45           N  
ATOM   3805  HE  ARG A 245      14.610   8.693 -23.676  1.00 40.45           H  
ATOM   3806  NH1 ARG A 245      14.152   8.052 -26.762  1.00 40.45           N  
ATOM   3807 HH11 ARG A 245      13.765   7.122 -26.689  1.00 40.45           H  
ATOM   3808 HH12 ARG A 245      14.293   8.474 -27.668  1.00 40.45           H  
ATOM   3809  NH2 ARG A 245      15.010   9.863 -25.786  1.00 40.45           N  
ATOM   3810 HH21 ARG A 245      15.318  10.367 -24.967  1.00 40.45           H  
ATOM   3811 HH22 ARG A 245      15.154  10.263 -26.702  1.00 40.45           H  
ATOM   3812  CZ  ARG A 245      14.491   8.673 -25.666  1.00 40.45           C  
ATOM   3813  N   CYS A 246      12.777   2.959 -19.723  1.00 35.08           N  
ATOM   3814  H   CYS A 246      13.405   3.545 -19.191  1.00 35.08           H  
ATOM   3815  CA  CYS A 246      12.650   1.571 -19.291  1.00 35.08           C  
ATOM   3816  HA  CYS A 246      12.636   0.946 -20.184  1.00 35.08           H  
ATOM   3817  C   CYS A 246      11.311   1.330 -18.550  1.00 35.08           C  
ATOM   3818  CB  CYS A 246      13.916   1.192 -18.515  1.00 35.08           C  
ATOM   3819  HB2 CYS A 246      14.794   1.572 -19.037  1.00 35.08           H  
ATOM   3820  HB3 CYS A 246      13.895   1.642 -17.522  1.00 35.08           H  
ATOM   3821  O   CYS A 246      11.242   0.957 -17.379  1.00 35.08           O  
ATOM   3822  SG  CYS A 246      14.051  -0.618 -18.421  1.00 35.08           S  
ATOM   3823  HG  CYS A 246      14.898  -0.749 -19.446  1.00 35.08           H  
ATOM   3824  N   ILE A 247      10.199   1.553 -19.258  1.00 35.16           N  
ATOM   3825  H   ILE A 247      10.314   1.934 -20.187  1.00 35.16           H  
ATOM   3826  CA  ILE A 247       8.829   1.325 -18.764  1.00 35.16           C  
ATOM   3827  HA  ILE A 247       8.705   1.839 -17.811  1.00 35.16           H  
ATOM   3828  C   ILE A 247       8.591  -0.174 -18.508  1.00 35.16           C  
ATOM   3829  CB  ILE A 247       7.812   1.917 -19.772  1.00 35.16           C  
ATOM   3830  HB  ILE A 247       7.997   1.456 -20.742  1.00 35.16           H  
ATOM   3831  O   ILE A 247       7.796  -0.546 -17.650  1.00 35.16           O  
ATOM   3832  CG1 ILE A 247       7.988   3.450 -19.910  1.00 35.16           C  
ATOM   3833 HG12 ILE A 247       9.042   3.724 -19.863  1.00 35.16           H  
ATOM   3834 HG13 ILE A 247       7.486   3.952 -19.083  1.00 35.16           H  
ATOM   3835  CG2 ILE A 247       6.358   1.609 -19.364  1.00 35.16           C  
ATOM   3836 HG21 ILE A 247       6.162   0.538 -19.406  1.00 35.16           H  
ATOM   3837 HG22 ILE A 247       5.653   2.095 -20.040  1.00 35.16           H  
ATOM   3838 HG23 ILE A 247       6.170   1.961 -18.350  1.00 35.16           H  
ATOM   3839  CD1 ILE A 247       7.450   3.994 -21.239  1.00 35.16           C  
ATOM   3840 HD11 ILE A 247       6.391   3.762 -21.356  1.00 35.16           H  
ATOM   3841 HD12 ILE A 247       7.578   5.076 -21.264  1.00 35.16           H  
ATOM   3842 HD13 ILE A 247       8.006   3.555 -22.067  1.00 35.16           H  
ATOM   3843  N   ARG A 248       9.335  -1.054 -19.196  1.00 32.18           N  
ATOM   3844  H   ARG A 248      10.031  -0.673 -19.820  1.00 32.18           H  
ATOM   3845  CA  ARG A 248       9.375  -2.487 -18.885  1.00 32.18           C  
ATOM   3846  HA  ARG A 248       8.358  -2.879 -18.880  1.00 32.18           H  
ATOM   3847  C   ARG A 248       9.946  -2.689 -17.485  1.00 32.18           C  
ATOM   3848  CB  ARG A 248      10.218  -3.255 -19.917  1.00 32.18           C  
ATOM   3849  HB2 ARG A 248      11.198  -2.788 -20.009  1.00 32.18           H  
ATOM   3850  HB3 ARG A 248      10.358  -4.275 -19.558  1.00 32.18           H  
ATOM   3851  O   ARG A 248      11.147  -2.538 -17.274  1.00 32.18           O  
ATOM   3852  CG  ARG A 248       9.540  -3.310 -21.290  1.00 32.18           C  
ATOM   3853  HG2 ARG A 248       9.423  -2.299 -21.681  1.00 32.18           H  
ATOM   3854  HG3 ARG A 248       8.556  -3.765 -21.183  1.00 32.18           H  
ATOM   3855  CD  ARG A 248      10.372  -4.138 -22.276  1.00 32.18           C  
ATOM   3856  HD2 ARG A 248      11.344  -3.660 -22.404  1.00 32.18           H  
ATOM   3857  HD3 ARG A 248      10.519  -5.135 -21.861  1.00 32.18           H  
ATOM   3858  NE  ARG A 248       9.693  -4.244 -23.582  1.00 32.18           N  
ATOM   3859  HE  ARG A 248       8.809  -3.764 -23.673  1.00 32.18           H  
ATOM   3860  NH1 ARG A 248      11.242  -5.570 -24.645  1.00 32.18           N  
ATOM   3861 HH11 ARG A 248      11.829  -5.532 -23.824  1.00 32.18           H  
ATOM   3862 HH12 ARG A 248      11.522  -6.113 -25.449  1.00 32.18           H  
ATOM   3863  NH2 ARG A 248       9.385  -4.964 -25.721  1.00 32.18           N  
ATOM   3864 HH21 ARG A 248       9.697  -5.496 -26.521  1.00 32.18           H  
ATOM   3865 HH22 ARG A 248       8.496  -4.486 -25.763  1.00 32.18           H  
ATOM   3866  CZ  ARG A 248      10.109  -4.923 -24.638  1.00 32.18           C  
ATOM   3867  N   SER A 249       9.106  -3.104 -16.547  1.00 33.60           N  
ATOM   3868  H   SER A 249       8.114  -3.156 -16.730  1.00 33.60           H  
ATOM   3869  CA  SER A 249       9.573  -3.666 -15.289  1.00 33.60           C  
ATOM   3870  HA  SER A 249      10.297  -2.967 -14.870  1.00 33.60           H  
ATOM   3871  C   SER A 249      10.293  -4.989 -15.563  1.00 33.60           C  
ATOM   3872  CB  SER A 249       8.411  -3.820 -14.293  1.00 33.60           C  
ATOM   3873  HB2 SER A 249       8.704  -4.494 -13.488  1.00 33.60           H  
ATOM   3874  HB3 SER A 249       8.184  -2.846 -13.859  1.00 33.60           H  
ATOM   3875  O   SER A 249       9.669  -6.034 -15.686  1.00 33.60           O  
ATOM   3876  OG  SER A 249       7.248  -4.309 -14.940  1.00 33.60           O  
ATOM   3877  HG  SER A 249       6.662  -4.669 -14.270  1.00 33.60           H  
ATOM   3878  N   ARG A 250      11.627  -4.968 -15.696  1.00 35.23           N  
ATOM   3879  H   ARG A 250      12.076  -4.063 -15.674  1.00 35.23           H  
ATOM   3880  CA  ARG A 250      12.468  -6.171 -15.871  1.00 35.23           C  
ATOM   3881  HA  ARG A 250      11.998  -6.824 -16.606  1.00 35.23           H  
ATOM   3882  C   ARG A 250      12.545  -7.001 -14.573  1.00 35.23           C  
ATOM   3883  CB  ARG A 250      13.881  -5.791 -16.376  1.00 35.23           C  
ATOM   3884  HB2 ARG A 250      14.288  -5.063 -15.674  1.00 35.23           H  
ATOM   3885  HB3 ARG A 250      14.510  -6.680 -16.328  1.00 35.23           H  
ATOM   3886  O   ARG A 250      13.639  -7.294 -14.106  1.00 35.23           O  
ATOM   3887  CG  ARG A 250      14.026  -5.240 -17.807  1.00 35.23           C  
ATOM   3888  HG2 ARG A 250      13.724  -6.009 -18.517  1.00 35.23           H  
ATOM   3889  HG3 ARG A 250      13.398  -4.358 -17.936  1.00 35.23           H  
ATOM   3890  CD  ARG A 250      15.506  -4.858 -18.042  1.00 35.23           C  
ATOM   3891  HD2 ARG A 250      15.724  -3.956 -17.470  1.00 35.23           H  
ATOM   3892  HD3 ARG A 250      16.144  -5.647 -17.644  1.00 35.23           H  
ATOM   3893  NE  ARG A 250      15.840  -4.599 -19.462  1.00 35.23           N  
ATOM   3894  HE  ARG A 250      15.598  -3.687 -19.821  1.00 35.23           H  
ATOM   3895  NH1 ARG A 250      17.243  -6.400 -19.843  1.00 35.23           N  
ATOM   3896 HH11 ARG A 250      17.526  -6.391 -18.873  1.00 35.23           H  
ATOM   3897 HH12 ARG A 250      17.853  -6.806 -20.538  1.00 35.23           H  
ATOM   3898  NH2 ARG A 250      16.744  -5.062 -21.508  1.00 35.23           N  
ATOM   3899 HH21 ARG A 250      17.347  -5.673 -22.039  1.00 35.23           H  
ATOM   3900 HH22 ARG A 250      16.494  -4.140 -21.837  1.00 35.23           H  
ATOM   3901  CZ  ARG A 250      16.594  -5.349 -20.252  1.00 35.23           C  
ATOM   3902  N   VAL A 251      11.408  -7.366 -13.978  1.00 34.21           N  
ATOM   3903  H   VAL A 251      10.539  -7.125 -14.434  1.00 34.21           H  
ATOM   3904  CA  VAL A 251      11.330  -8.364 -12.893  1.00 34.21           C  
ATOM   3905  HA  VAL A 251      12.214  -8.268 -12.262  1.00 34.21           H  
ATOM   3906  C   VAL A 251      11.407  -9.759 -13.519  1.00 34.21           C  
ATOM   3907  CB  VAL A 251      10.106  -8.161 -11.967  1.00 34.21           C  
ATOM   3908  HB  VAL A 251       9.187  -8.366 -12.516  1.00 34.21           H  
ATOM   3909  O   VAL A 251      10.515 -10.578 -13.375  1.00 34.21           O  
ATOM   3910  CG1 VAL A 251      10.157  -9.048 -10.713  1.00 34.21           C  
ATOM   3911 HG11 VAL A 251       9.292  -8.853 -10.080  1.00 34.21           H  
ATOM   3912 HG12 VAL A 251      10.130 -10.103 -10.983  1.00 34.21           H  
ATOM   3913 HG13 VAL A 251      11.069  -8.858 -10.146  1.00 34.21           H  
ATOM   3914  CG2 VAL A 251      10.050  -6.711 -11.465  1.00 34.21           C  
ATOM   3915 HG21 VAL A 251       9.861  -6.028 -12.293  1.00 34.21           H  
ATOM   3916 HG22 VAL A 251       9.238  -6.613 -10.744  1.00 34.21           H  
ATOM   3917 HG23 VAL A 251      10.987  -6.448 -10.974  1.00 34.21           H  
ATOM   3918  N   LYS A 252      12.492 -10.002 -14.267  1.00 28.54           N  
ATOM   3919  H   LYS A 252      13.203  -9.286 -14.232  1.00 28.54           H  
ATOM   3920  CA  LYS A 252      12.959 -11.370 -14.518  1.00 28.54           C  
ATOM   3921  HA  LYS A 252      12.177 -11.944 -15.016  1.00 28.54           H  
ATOM   3922  C   LYS A 252      13.158 -11.986 -13.117  1.00 28.54           C  
ATOM   3923  CB  LYS A 252      14.248 -11.326 -15.370  1.00 28.54           C  
ATOM   3924  HB2 LYS A 252      14.600 -12.345 -15.532  1.00 28.54           H  
ATOM   3925  HB3 LYS A 252      15.017 -10.795 -14.810  1.00 28.54           H  
ATOM   3926  O   LYS A 252      13.634 -11.280 -12.232  1.00 28.54           O  
ATOM   3927  CG  LYS A 252      14.071 -10.654 -16.748  1.00 28.54           C  
ATOM   3928  HG2 LYS A 252      13.783  -9.611 -16.615  1.00 28.54           H  
ATOM   3929  HG3 LYS A 252      13.283 -11.170 -17.297  1.00 28.54           H  
ATOM   3930  CD  LYS A 252      15.379 -10.714 -17.559  1.00 28.54           C  
ATOM   3931  HD2 LYS A 252      15.660 -11.760 -17.680  1.00 28.54           H  
ATOM   3932  HD3 LYS A 252      16.162 -10.207 -16.996  1.00 28.54           H  
ATOM   3933  CE  LYS A 252      15.231 -10.061 -18.943  1.00 28.54           C  
ATOM   3934  HE2 LYS A 252      14.964  -9.014 -18.803  1.00 28.54           H  
ATOM   3935  HE3 LYS A 252      14.410 -10.553 -19.465  1.00 28.54           H  
ATOM   3936  NZ  LYS A 252      16.484 -10.175 -19.739  1.00 28.54           N  
ATOM   3937  HZ1 LYS A 252      16.403  -9.714 -20.634  1.00 28.54           H  
ATOM   3938  HZ2 LYS A 252      17.262  -9.764 -19.243  1.00 28.54           H  
ATOM   3939  HZ3 LYS A 252      16.705 -11.147 -19.902  1.00 28.54           H  
ATOM   3940  N   GLU A 253      12.771 -13.232 -12.873  1.00 42.17           N  
ATOM   3941  H   GLU A 253      12.569 -13.420 -11.901  1.00 42.17           H  
ATOM   3942  CA  GLU A 253      13.376 -14.371 -13.573  1.00 42.17           C  
ATOM   3943  HA  GLU A 253      14.041 -13.978 -14.343  1.00 42.17           H  
ATOM   3944  C   GLU A 253      12.441 -15.273 -14.396  1.00 42.17           C  
ATOM   3945  CB  GLU A 253      14.313 -15.116 -12.606  1.00 42.17           C  
ATOM   3946  HB2 GLU A 253      14.751 -15.969 -13.122  1.00 42.17           H  
ATOM   3947  HB3 GLU A 253      13.759 -15.464 -11.734  1.00 42.17           H  
ATOM   3948  O   GLU A 253      12.943 -16.004 -15.249  1.00 42.17           O  
ATOM   3949  CG  GLU A 253      15.443 -14.152 -12.183  1.00 42.17           C  
ATOM   3950  HG2 GLU A 253      15.810 -13.633 -13.069  1.00 42.17           H  
ATOM   3951  HG3 GLU A 253      15.041 -13.401 -11.502  1.00 42.17           H  
ATOM   3952  CD  GLU A 253      16.625 -14.825 -11.488  1.00 42.17           C  
ATOM   3953  OE1 GLU A 253      17.771 -14.462 -11.854  1.00 42.17           O  
ATOM   3954  OE2 GLU A 253      16.378 -15.697 -10.633  1.00 42.17           O  
ATOM   3955  N   SER A 254      11.122 -15.094 -14.329  1.00 29.90           N  
ATOM   3956  H   SER A 254      10.732 -14.656 -13.507  1.00 29.90           H  
ATOM   3957  CA  SER A 254      10.206 -15.409 -15.439  1.00 29.90           C  
ATOM   3958  HA  SER A 254      10.796 -15.531 -16.347  1.00 29.90           H  
ATOM   3959  C   SER A 254       9.252 -14.230 -15.712  1.00 29.90           C  
ATOM   3960  CB  SER A 254       9.527 -16.755 -15.192  1.00 29.90           C  
ATOM   3961  HB2 SER A 254       8.751 -16.654 -14.433  1.00 29.90           H  
ATOM   3962  HB3 SER A 254      10.263 -17.481 -14.847  1.00 29.90           H  
ATOM   3963  O   SER A 254       9.561 -13.108 -15.306  1.00 29.90           O  
ATOM   3964  OG  SER A 254       8.962 -17.211 -16.405  1.00 29.90           O  
ATOM   3965  HG  SER A 254       8.118 -17.612 -16.183  1.00 29.90           H  
ATOM   3966  N   TRP A 255       8.161 -14.398 -16.478  1.00 29.47           N  
ATOM   3967  H   TRP A 255       7.949 -15.328 -16.810  1.00 29.47           H  
ATOM   3968  CA  TRP A 255       7.298 -13.263 -16.859  1.00 29.47           C  
ATOM   3969  HA  TRP A 255       7.667 -12.390 -16.321  1.00 29.47           H  
ATOM   3970  C   TRP A 255       5.821 -13.276 -16.409  1.00 29.47           C  
ATOM   3971  CB  TRP A 255       7.481 -12.860 -18.341  1.00 29.47           C  
ATOM   3972  HB2 TRP A 255       8.546 -12.789 -18.562  1.00 29.47           H  
ATOM   3973  HB3 TRP A 255       7.047 -13.624 -18.987  1.00 29.47           H  
ATOM   3974  O   TRP A 255       5.296 -12.201 -16.158  1.00 29.47           O  
ATOM   3975  CG  TRP A 255       6.841 -11.525 -18.619  1.00 29.47           C  
ATOM   3976  CD1 TRP A 255       5.515 -11.369 -18.823  1.00 29.47           C  
ATOM   3977  HD1 TRP A 255       4.831 -12.201 -18.897  1.00 29.47           H  
ATOM   3978  CD2 TRP A 255       7.354 -10.181 -18.362  1.00 29.47           C  
ATOM   3979  CE2 TRP A 255       6.234  -9.329 -18.129  1.00 29.47           C  
ATOM   3980  CE3 TRP A 255       8.632  -9.610 -18.184  1.00 29.47           C  
ATOM   3981  HE3 TRP A 255       9.498 -10.250 -18.274  1.00 29.47           H  
ATOM   3982  NE1 TRP A 255       5.142 -10.113 -18.406  1.00 29.47           N  
ATOM   3983  HE1 TRP A 255       4.219  -9.967 -18.024  1.00 29.47           H  
ATOM   3984  CH2 TRP A 255       7.647  -7.459 -17.551  1.00 29.47           C  
ATOM   3985  HH2 TRP A 255       7.764  -6.452 -17.180  1.00 29.47           H  
ATOM   3986  CZ2 TRP A 255       6.363  -8.004 -17.686  1.00 29.47           C  
ATOM   3987  HZ2 TRP A 255       5.487  -7.431 -17.421  1.00 29.47           H  
ATOM   3988  CZ3 TRP A 255       8.778  -8.256 -17.813  1.00 29.47           C  
ATOM   3989  HZ3 TRP A 255       9.764  -7.854 -17.634  1.00 29.47           H  
ATOM   3990  N   GLU A 256       5.024 -14.320 -16.234  1.00 38.59           N  
ATOM   3991  H   GLU A 256       4.079 -14.023 -16.035  1.00 38.59           H  
ATOM   3992  CA  GLU A 256       5.105 -15.762 -16.375  1.00 38.59           C  
ATOM   3993  HA  GLU A 256       4.113 -16.098 -16.073  1.00 38.59           H  
ATOM   3994  C   GLU A 256       5.985 -16.580 -15.394  1.00 38.59           C  
ATOM   3995  CB  GLU A 256       5.187 -16.154 -17.877  1.00 38.59           C  
ATOM   3996  HB2 GLU A 256       6.074 -15.712 -18.331  1.00 38.59           H  
ATOM   3997  HB3 GLU A 256       5.311 -17.236 -17.936  1.00 38.59           H  
ATOM   3998  O   GLU A 256       6.466 -17.632 -15.805  1.00 38.59           O  
ATOM   3999  CG  GLU A 256       3.924 -15.842 -18.723  1.00 38.59           C  
ATOM   4000  HG2 GLU A 256       3.837 -16.625 -19.477  1.00 38.59           H  
ATOM   4001  HG3 GLU A 256       3.040 -15.934 -18.091  1.00 38.59           H  
ATOM   4002  CD  GLU A 256       3.915 -14.492 -19.472  1.00 38.59           C  
ATOM   4003  OE1 GLU A 256       2.916 -13.735 -19.374  1.00 38.59           O  
ATOM   4004  OE2 GLU A 256       4.890 -14.205 -20.205  1.00 38.59           O  
ATOM   4005  N   ASP A 257       6.266 -16.300 -14.109  1.00 25.83           N  
ATOM   4006  H   ASP A 257       6.825 -17.038 -13.703  1.00 25.83           H  
ATOM   4007  CA  ASP A 257       6.059 -15.249 -13.084  1.00 25.83           C  
ATOM   4008  HA  ASP A 257       5.690 -15.797 -12.217  1.00 25.83           H  
ATOM   4009  C   ASP A 257       4.997 -14.142 -13.262  1.00 25.83           C  
ATOM   4010  CB  ASP A 257       7.420 -14.673 -12.612  1.00 25.83           C  
ATOM   4011  HB2 ASP A 257       7.855 -14.091 -13.425  1.00 25.83           H  
ATOM   4012  HB3 ASP A 257       7.242 -13.998 -11.775  1.00 25.83           H  
ATOM   4013  O   ASP A 257       3.803 -14.426 -13.304  1.00 25.83           O  
ATOM   4014  CG  ASP A 257       8.458 -15.688 -12.133  1.00 25.83           C  
ATOM   4015  OD1 ASP A 257       9.614 -15.244 -11.965  1.00 25.83           O  
ATOM   4016  OD2 ASP A 257       8.114 -16.884 -12.016  1.00 25.83           O  
ATOM   4017  N   ILE A 258       5.470 -12.883 -13.284  1.00 30.85           N  
ATOM   4018  H   ILE A 258       6.479 -12.848 -13.319  1.00 30.85           H  
ATOM   4019  CA  ILE A 258       4.850 -11.571 -12.988  1.00 30.85           C  
ATOM   4020  HA  ILE A 258       4.916 -11.422 -11.910  1.00 30.85           H  
ATOM   4021  C   ILE A 258       3.369 -11.439 -13.369  1.00 30.85           C  
ATOM   4022  CB  ILE A 258       5.649 -10.429 -13.692  1.00 30.85           C  
ATOM   4023  HB  ILE A 258       5.266 -10.334 -14.708  1.00 30.85           H  
ATOM   4024  O   ILE A 258       2.608 -10.768 -12.679  1.00 30.85           O  
ATOM   4025  CG1 ILE A 258       7.186 -10.649 -13.787  1.00 30.85           C  
ATOM   4026 HG12 ILE A 258       7.411 -11.655 -14.141  1.00 30.85           H  
ATOM   4027 HG13 ILE A 258       7.650 -10.524 -12.809  1.00 30.85           H  
ATOM   4028  CG2 ILE A 258       5.370  -9.068 -13.030  1.00 30.85           C  
ATOM   4029 HG21 ILE A 258       4.298  -8.871 -13.002  1.00 30.85           H  
ATOM   4030 HG22 ILE A 258       5.750  -9.074 -12.008  1.00 30.85           H  
ATOM   4031 HG23 ILE A 258       5.845  -8.263 -13.589  1.00 30.85           H  
ATOM   4032  CD1 ILE A 258       7.839  -9.711 -14.805  1.00 30.85           C  
ATOM   4033 HD11 ILE A 258       8.823 -10.085 -15.089  1.00 30.85           H  
ATOM   4034 HD12 ILE A 258       7.219  -9.691 -15.701  1.00 30.85           H  
ATOM   4035 HD13 ILE A 258       7.931  -8.701 -14.406  1.00 30.85           H  
ATOM   4036  N   LEU A 259       2.971 -12.031 -14.488  1.00 33.19           N  
ATOM   4037  H   LEU A 259       3.687 -12.529 -14.998  1.00 33.19           H  
ATOM   4038  CA  LEU A 259       1.607 -12.149 -14.976  1.00 33.19           C  
ATOM   4039  HA  LEU A 259       0.901 -12.182 -14.146  1.00 33.19           H  
ATOM   4040  C   LEU A 259       1.485 -13.420 -15.832  1.00 33.19           C  
ATOM   4041  CB  LEU A 259       1.341 -10.952 -15.904  1.00 33.19           C  
ATOM   4042  HB2 LEU A 259       0.352 -11.120 -16.331  1.00 33.19           H  
ATOM   4043  HB3 LEU A 259       2.075 -10.993 -16.709  1.00 33.19           H  
ATOM   4044  O   LEU A 259       2.398 -13.697 -16.588  1.00 33.19           O  
ATOM   4045  CG  LEU A 259       1.336  -9.525 -15.338  1.00 33.19           C  
ATOM   4046  HG  LEU A 259       2.271  -9.315 -14.818  1.00 33.19           H  
ATOM   4047  CD1 LEU A 259       1.218  -8.536 -16.505  1.00 33.19           C  
ATOM   4048 HD11 LEU A 259       0.295  -8.718 -17.055  1.00 33.19           H  
ATOM   4049 HD12 LEU A 259       2.084  -8.644 -17.158  1.00 33.19           H  
ATOM   4050 HD13 LEU A 259       1.197  -7.522 -16.105  1.00 33.19           H  
ATOM   4051  CD2 LEU A 259       0.149  -9.293 -14.406  1.00 33.19           C  
ATOM   4052 HD21 LEU A 259       0.184  -8.278 -14.011  1.00 33.19           H  
ATOM   4053 HD22 LEU A 259      -0.797  -9.437 -14.928  1.00 33.19           H  
ATOM   4054 HD23 LEU A 259       0.207  -9.978 -13.560  1.00 33.19           H  
ATOM   4055  N   ALA A 260       0.321 -14.065 -15.925  1.00 48.67           N  
ATOM   4056  H   ALA A 260      -0.392 -13.906 -15.227  1.00 48.67           H  
ATOM   4057  CA  ALA A 260      -0.049 -14.782 -17.161  1.00 48.67           C  
ATOM   4058  HA  ALA A 260       0.832 -15.264 -17.585  1.00 48.67           H  
ATOM   4059  C   ALA A 260      -0.554 -13.757 -18.205  1.00 48.67           C  
ATOM   4060  CB  ALA A 260      -1.056 -15.887 -16.817  1.00 48.67           C  
ATOM   4061  HB1 ALA A 260      -1.350 -16.414 -17.725  1.00 48.67           H  
ATOM   4062  HB2 ALA A 260      -1.944 -15.455 -16.356  1.00 48.67           H  
ATOM   4063  HB3 ALA A 260      -0.603 -16.599 -16.128  1.00 48.67           H  
ATOM   4064  O   ALA A 260      -1.737 -13.731 -18.532  1.00 48.67           O  
ATOM   4065  N   ARG A 261       0.280 -12.750 -18.523  1.00 37.94           N  
ATOM   4066  H   ARG A 261       1.260 -12.971 -18.420  1.00 37.94           H  
ATOM   4067  CA  ARG A 261      -0.084 -11.398 -19.026  1.00 37.94           C  
ATOM   4068  HA  ARG A 261       0.539 -10.697 -18.470  1.00 37.94           H  
ATOM   4069  C   ARG A 261      -1.514 -10.913 -18.681  1.00 37.94           C  
ATOM   4070  CB  ARG A 261       0.347 -11.244 -20.500  1.00 37.94           C  
ATOM   4071  HB2 ARG A 261       0.207 -12.198 -21.009  1.00 37.94           H  
ATOM   4072  HB3 ARG A 261      -0.264 -10.505 -21.019  1.00 37.94           H  
ATOM   4073  O   ARG A 261      -2.197 -10.339 -19.526  1.00 37.94           O  
ATOM   4074  CG  ARG A 261       1.824 -10.815 -20.622  1.00 37.94           C  
ATOM   4075  HG2 ARG A 261       2.175 -11.083 -21.619  1.00 37.94           H  
ATOM   4076  HG3 ARG A 261       2.426 -11.359 -19.895  1.00 37.94           H  
ATOM   4077  CD  ARG A 261       2.034  -9.304 -20.421  1.00 37.94           C  
ATOM   4078  HD2 ARG A 261       1.655  -9.023 -19.438  1.00 37.94           H  
ATOM   4079  HD3 ARG A 261       1.468  -8.770 -21.184  1.00 37.94           H  
ATOM   4080  NE  ARG A 261       3.464  -8.956 -20.524  1.00 37.94           N  
ATOM   4081  HE  ARG A 261       4.083  -9.743 -20.661  1.00 37.94           H  
ATOM   4082  NH1 ARG A 261       3.329  -6.708 -20.069  1.00 37.94           N  
ATOM   4083 HH11 ARG A 261       3.771  -5.813 -19.917  1.00 37.94           H  
ATOM   4084 HH12 ARG A 261       2.328  -6.811 -19.990  1.00 37.94           H  
ATOM   4085  NH2 ARG A 261       5.319  -7.650 -20.425  1.00 37.94           N  
ATOM   4086 HH21 ARG A 261       5.850  -8.509 -20.441  1.00 37.94           H  
ATOM   4087 HH22 ARG A 261       5.763  -6.823 -20.054  1.00 37.94           H  
ATOM   4088  CZ  ARG A 261       4.026  -7.775 -20.346  1.00 37.94           C  
ATOM   4089  N   ASN A 262      -1.869 -11.012 -17.389  1.00 42.93           N  
ATOM   4090  H   ASN A 262      -1.209 -11.521 -16.820  1.00 42.93           H  
ATOM   4091  CA  ASN A 262      -3.116 -10.622 -16.697  1.00 42.93           C  
ATOM   4092  HA  ASN A 262      -2.832 -10.445 -15.660  1.00 42.93           H  
ATOM   4093  C   ASN A 262      -4.218 -11.708 -16.584  1.00 42.93           C  
ATOM   4094  CB  ASN A 262      -3.659  -9.279 -17.199  1.00 42.93           C  
ATOM   4095  HB2 ASN A 262      -4.081  -9.416 -18.195  1.00 42.93           H  
ATOM   4096  HB3 ASN A 262      -4.483  -8.995 -16.546  1.00 42.93           H  
ATOM   4097  O   ASN A 262      -5.319 -11.424 -16.116  1.00 42.93           O  
ATOM   4098  CG  ASN A 262      -2.712  -8.097 -17.199  1.00 42.93           C  
ATOM   4099  ND2 ASN A 262      -2.117  -7.793 -18.326  1.00 42.93           N  
ATOM   4100 HD21 ASN A 262      -2.277  -8.406 -19.112  1.00 42.93           H  
ATOM   4101 HD22 ASN A 262      -1.556  -6.953 -18.334  1.00 42.93           H  
ATOM   4102  OD1 ASN A 262      -2.527  -7.395 -16.223  1.00 42.93           O  
ATOM   4103  N   ASN A 263      -3.894 -12.950 -16.951  1.00 36.08           N  
ATOM   4104  H   ASN A 263      -3.007 -13.079 -17.417  1.00 36.08           H  
ATOM   4105  CA  ASN A 263      -4.707 -14.168 -16.834  1.00 36.08           C  
ATOM   4106  HA  ASN A 263      -4.194 -14.882 -17.478  1.00 36.08           H  
ATOM   4107  C   ASN A 263      -6.113 -14.073 -17.464  1.00 36.08           C  
ATOM   4108  CB  ASN A 263      -4.642 -14.730 -15.395  1.00 36.08           C  
ATOM   4109  HB2 ASN A 263      -5.516 -14.400 -14.834  1.00 36.08           H  
ATOM   4110  HB3 ASN A 263      -3.757 -14.348 -14.887  1.00 36.08           H  
ATOM   4111  O   ASN A 263      -7.101 -14.542 -16.904  1.00 36.08           O  
ATOM   4112  CG  ASN A 263      -4.553 -16.251 -15.348  1.00 36.08           C  
ATOM   4113  ND2 ASN A 263      -4.695 -16.838 -14.184  1.00 36.08           N  
ATOM   4114 HD21 ASN A 263      -4.950 -16.304 -13.366  1.00 36.08           H  
ATOM   4115 HD22 ASN A 263      -4.637 -17.846 -14.191  1.00 36.08           H  
ATOM   4116  OD1 ASN A 263      -4.281 -16.934 -16.319  1.00 36.08           O  
ATOM   4117  N   GLU A 264      -6.149 -13.431 -18.637  1.00 39.65           N  
ATOM   4118  H   GLU A 264      -5.251 -13.088 -18.946  1.00 39.65           H  
ATOM   4119  CA  GLU A 264      -7.205 -13.360 -19.668  1.00 39.65           C  
ATOM   4120  HA  GLU A 264      -6.870 -12.600 -20.373  1.00 39.65           H  
ATOM   4121  C   GLU A 264      -8.614 -12.862 -19.281  1.00 39.65           C  
ATOM   4122  CB  GLU A 264      -7.243 -14.667 -20.488  1.00 39.65           C  
ATOM   4123  HB2 GLU A 264      -7.982 -14.552 -21.281  1.00 39.65           H  
ATOM   4124  HB3 GLU A 264      -7.543 -15.496 -19.847  1.00 39.65           H  
ATOM   4125  O   GLU A 264      -9.284 -12.305 -20.147  1.00 39.65           O  
ATOM   4126  CG  GLU A 264      -5.873 -14.966 -21.131  1.00 39.65           C  
ATOM   4127  HG2 GLU A 264      -5.177 -15.287 -20.355  1.00 39.65           H  
ATOM   4128  HG3 GLU A 264      -5.486 -14.040 -21.556  1.00 39.65           H  
ATOM   4129  CD  GLU A 264      -5.920 -16.036 -22.235  1.00 39.65           C  
ATOM   4130  OE1 GLU A 264      -5.116 -15.903 -23.187  1.00 39.65           O  
ATOM   4131  OE2 GLU A 264      -6.744 -16.972 -22.129  1.00 39.65           O  
ATOM   4132  N   ASN A 265      -9.048 -12.963 -18.021  1.00 41.69           N  
ATOM   4133  H   ASN A 265      -8.451 -13.459 -17.375  1.00 41.69           H  
ATOM   4134  CA  ASN A 265     -10.405 -12.604 -17.586  1.00 41.69           C  
ATOM   4135  HA  ASN A 265     -10.962 -12.205 -18.434  1.00 41.69           H  
ATOM   4136  C   ASN A 265     -10.464 -11.509 -16.502  1.00 41.69           C  
ATOM   4137  CB  ASN A 265     -11.131 -13.881 -17.129  1.00 41.69           C  
ATOM   4138  HB2 ASN A 265     -10.563 -14.362 -16.332  1.00 41.69           H  
ATOM   4139  HB3 ASN A 265     -12.108 -13.610 -16.728  1.00 41.69           H  
ATOM   4140  O   ASN A 265     -11.344 -10.657 -16.572  1.00 41.69           O  
ATOM   4141  CG  ASN A 265     -11.365 -14.860 -18.267  1.00 41.69           C  
ATOM   4142  ND2 ASN A 265     -10.845 -16.061 -18.174  1.00 41.69           N  
ATOM   4143 HD21 ASN A 265     -10.934 -16.639 -18.998  1.00 41.69           H  
ATOM   4144 HD22 ASN A 265     -10.226 -16.286 -17.409  1.00 41.69           H  
ATOM   4145  OD1 ASN A 265     -12.019 -14.569 -19.253  1.00 41.69           O  
ATOM   4146  N   GLU A 266      -9.556 -11.499 -15.514  1.00 42.81           N  
ATOM   4147  H   GLU A 266      -8.877 -12.247 -15.488  1.00 42.81           H  
ATOM   4148  CA  GLU A 266      -9.731 -10.668 -14.299  1.00 42.81           C  
ATOM   4149  HA  GLU A 266     -10.704 -10.178 -14.335  1.00 42.81           H  
ATOM   4150  C   GLU A 266      -8.724  -9.516 -14.135  1.00 42.81           C  
ATOM   4151  CB  GLU A 266      -9.754 -11.562 -13.049  1.00 42.81           C  
ATOM   4152  HB2 GLU A 266      -8.847 -12.166 -13.019  1.00 42.81           H  
ATOM   4153  HB3 GLU A 266      -9.779 -10.922 -12.168  1.00 42.81           H  
ATOM   4154  O   GLU A 266      -9.091  -8.452 -13.643  1.00 42.81           O  
ATOM   4155  CG  GLU A 266     -10.998 -12.470 -13.035  1.00 42.81           C  
ATOM   4156  HG2 GLU A 266     -10.937 -13.167 -13.871  1.00 42.81           H  
ATOM   4157  HG3 GLU A 266     -11.880 -11.847 -13.183  1.00 42.81           H  
ATOM   4158  CD  GLU A 266     -11.167 -13.270 -11.734  1.00 42.81           C  
ATOM   4159  OE1 GLU A 266     -12.259 -13.861 -11.573  1.00 42.81           O  
ATOM   4160  OE2 GLU A 266     -10.207 -13.315 -10.933  1.00 42.81           O  
ATOM   4161  N   PHE A 267      -7.474  -9.662 -14.591  1.00 48.93           N  
ATOM   4162  H   PHE A 267      -7.221 -10.545 -15.010  1.00 48.93           H  
ATOM   4163  CA  PHE A 267      -6.487  -8.570 -14.671  1.00 48.93           C  
ATOM   4164  HA  PHE A 267      -5.536  -9.058 -14.884  1.00 48.93           H  
ATOM   4165  C   PHE A 267      -6.177  -7.763 -13.370  1.00 48.93           C  
ATOM   4166  CB  PHE A 267      -6.852  -7.624 -15.842  1.00 48.93           C  
ATOM   4167  HB2 PHE A 267      -7.860  -7.245 -15.675  1.00 48.93           H  
ATOM   4168  HB3 PHE A 267      -6.158  -6.788 -15.762  1.00 48.93           H  
ATOM   4169  O   PHE A 267      -5.662  -6.643 -13.449  1.00 48.93           O  
ATOM   4170  CG  PHE A 267      -6.752  -8.047 -17.301  1.00 48.93           C  
ATOM   4171  CD1 PHE A 267      -5.876  -7.344 -18.161  1.00 48.93           C  
ATOM   4172  HD1 PHE A 267      -5.227  -6.575 -17.768  1.00 48.93           H  
ATOM   4173  CD2 PHE A 267      -7.590  -9.040 -17.838  1.00 48.93           C  
ATOM   4174  HD2 PHE A 267      -8.304  -9.551 -17.210  1.00 48.93           H  
ATOM   4175  CE1 PHE A 267      -5.797  -7.667 -19.526  1.00 48.93           C  
ATOM   4176  HE1 PHE A 267      -5.111  -7.143 -20.175  1.00 48.93           H  
ATOM   4177  CE2 PHE A 267      -7.519  -9.353 -19.207  1.00 48.93           C  
ATOM   4178  HE2 PHE A 267      -8.178 -10.103 -19.618  1.00 48.93           H  
ATOM   4179  CZ  PHE A 267      -6.616  -8.681 -20.048  1.00 48.93           C  
ATOM   4180  HZ  PHE A 267      -6.568  -8.939 -21.096  1.00 48.93           H  
ATOM   4181  N   SER A 268      -6.455  -8.312 -12.188  1.00 60.37           N  
ATOM   4182  H   SER A 268      -6.932  -9.203 -12.200  1.00 60.37           H  
ATOM   4183  CA  SER A 268      -6.337  -7.638 -10.879  1.00 60.37           C  
ATOM   4184  HA  SER A 268      -7.044  -6.808 -10.854  1.00 60.37           H  
ATOM   4185  C   SER A 268      -4.931  -7.084 -10.544  1.00 60.37           C  
ATOM   4186  CB  SER A 268      -6.767  -8.652  -9.813  1.00 60.37           C  
ATOM   4187  HB2 SER A 268      -7.715  -9.104 -10.103  1.00 60.37           H  
ATOM   4188  HB3 SER A 268      -6.013  -9.435  -9.735  1.00 60.37           H  
ATOM   4189  O   SER A 268      -3.917  -7.745 -10.777  1.00 60.37           O  
ATOM   4190  OG  SER A 268      -6.932  -8.038  -8.563  1.00 60.37           O  
ATOM   4191  HG  SER A 268      -6.511  -8.589  -7.900  1.00 60.37           H  
ATOM   4192  N   ARG A 269      -4.843  -5.892  -9.935  1.00 61.04           N  
ATOM   4193  H   ARG A 269      -5.727  -5.442  -9.741  1.00 61.04           H  
ATOM   4194  CA  ARG A 269      -3.644  -5.347  -9.253  1.00 61.04           C  
ATOM   4195  HA  ARG A 269      -2.757  -5.641  -9.814  1.00 61.04           H  
ATOM   4196  C   ARG A 269      -3.473  -5.917  -7.835  1.00 61.04           C  
ATOM   4197  CB  ARG A 269      -3.689  -3.806  -9.163  1.00 61.04           C  
ATOM   4198  HB2 ARG A 269      -4.535  -3.510  -8.544  1.00 61.04           H  
ATOM   4199  HB3 ARG A 269      -2.785  -3.483  -8.647  1.00 61.04           H  
ATOM   4200  O   ARG A 269      -2.363  -5.884  -7.303  1.00 61.04           O  
ATOM   4201  CG  ARG A 269      -3.772  -3.051 -10.501  1.00 61.04           C  
ATOM   4202  HG2 ARG A 269      -4.764  -3.203 -10.926  1.00 61.04           H  
ATOM   4203  HG3 ARG A 269      -3.024  -3.439 -11.192  1.00 61.04           H  
ATOM   4204  CD  ARG A 269      -3.523  -1.544 -10.278  1.00 61.04           C  
ATOM   4205  HD2 ARG A 269      -4.046  -1.235  -9.373  1.00 61.04           H  
ATOM   4206  HD3 ARG A 269      -2.455  -1.389 -10.122  1.00 61.04           H  
ATOM   4207  NE  ARG A 269      -4.020  -0.716 -11.397  1.00 61.04           N  
ATOM   4208  HE  ARG A 269      -4.931  -0.963 -11.755  1.00 61.04           H  
ATOM   4209  NH1 ARG A 269      -2.393   0.932 -11.478  1.00 61.04           N  
ATOM   4210 HH11 ARG A 269      -1.887   0.515 -10.710  1.00 61.04           H  
ATOM   4211 HH12 ARG A 269      -2.099   1.821 -11.857  1.00 61.04           H  
ATOM   4212  NH2 ARG A 269      -4.175   1.002 -12.838  1.00 61.04           N  
ATOM   4213 HH21 ARG A 269      -5.140   0.757 -13.004  1.00 61.04           H  
ATOM   4214 HH22 ARG A 269      -3.846   1.785 -13.384  1.00 61.04           H  
ATOM   4215  CZ  ARG A 269      -3.511   0.401 -11.894  1.00 61.04           C  
ATOM   4216  N   VAL A 270      -4.531  -6.440  -7.221  1.00 60.78           N  
ATOM   4217  H   VAL A 270      -5.427  -6.292  -7.664  1.00 60.78           H  
ATOM   4218  CA  VAL A 270      -4.518  -7.212  -5.972  1.00 60.78           C  
ATOM   4219  HA  VAL A 270      -3.651  -6.922  -5.377  1.00 60.78           H  
ATOM   4220  C   VAL A 270      -4.390  -8.694  -6.316  1.00 60.78           C  
ATOM   4221  CB  VAL A 270      -5.778  -6.932  -5.132  1.00 60.78           C  
ATOM   4222  HB  VAL A 270      -6.675  -7.139  -5.716  1.00 60.78           H  
ATOM   4223  O   VAL A 270      -5.296  -9.290  -6.892  1.00 60.78           O  
ATOM   4224  CG1 VAL A 270      -5.796  -7.806  -3.878  1.00 60.78           C  
ATOM   4225 HG11 VAL A 270      -4.856  -7.695  -3.337  1.00 60.78           H  
ATOM   4226 HG12 VAL A 270      -5.939  -8.853  -4.146  1.00 60.78           H  
ATOM   4227 HG13 VAL A 270      -6.629  -7.504  -3.244  1.00 60.78           H  
ATOM   4228  CG2 VAL A 270      -5.811  -5.471  -4.669  1.00 60.78           C  
ATOM   4229 HG21 VAL A 270      -4.890  -5.219  -4.144  1.00 60.78           H  
ATOM   4230 HG22 VAL A 270      -6.663  -5.300  -4.011  1.00 60.78           H  
ATOM   4231 HG23 VAL A 270      -5.929  -4.832  -5.544  1.00 60.78           H  
ATOM   4232  N   GLN A 271      -3.248  -9.293  -5.989  1.00 55.12           N  
ATOM   4233  H   GLN A 271      -2.572  -8.763  -5.459  1.00 55.12           H  
ATOM   4234  CA  GLN A 271      -2.863 -10.620  -6.494  1.00 55.12           C  
ATOM   4235  HA  GLN A 271      -3.356 -10.807  -7.448  1.00 55.12           H  
ATOM   4236  C   GLN A 271      -3.269 -11.776  -5.573  1.00 55.12           C  
ATOM   4237  CB  GLN A 271      -1.345 -10.615  -6.720  1.00 55.12           C  
ATOM   4238  HB2 GLN A 271      -0.851 -10.243  -5.823  1.00 55.12           H  
ATOM   4239  HB3 GLN A 271      -0.998 -11.634  -6.891  1.00 55.12           H  
ATOM   4240  O   GLN A 271      -3.462 -12.901  -6.024  1.00 55.12           O  
ATOM   4241  CG  GLN A 271      -0.942  -9.739  -7.918  1.00 55.12           C  
ATOM   4242  HG2 GLN A 271      -1.374  -8.743  -7.822  1.00 55.12           H  
ATOM   4243  HG3 GLN A 271       0.143  -9.637  -7.921  1.00 55.12           H  
ATOM   4244  CD  GLN A 271      -1.345 -10.363  -9.252  1.00 55.12           C  
ATOM   4245  NE2 GLN A 271      -1.993  -9.657 -10.147  1.00 55.12           N  
ATOM   4246 HE21 GLN A 271      -2.261 -10.158 -10.982  1.00 55.12           H  
ATOM   4247 HE22 GLN A 271      -2.390  -8.747  -9.963  1.00 55.12           H  
ATOM   4248  OE1 GLN A 271      -1.077 -11.517  -9.529  1.00 55.12           O  
ATOM   4249  N   SER A 272      -3.375 -11.515  -4.273  1.00 56.18           N  
ATOM   4250  H   SER A 272      -3.218 -10.566  -3.964  1.00 56.18           H  
ATOM   4251  CA  SER A 272      -3.768 -12.495  -3.259  1.00 56.18           C  
ATOM   4252  HA  SER A 272      -4.596 -13.098  -3.630  1.00 56.18           H  
ATOM   4253  C   SER A 272      -4.187 -11.763  -1.993  1.00 56.18           C  
ATOM   4254  CB  SER A 272      -2.581 -13.409  -2.934  1.00 56.18           C  
ATOM   4255  HB2 SER A 272      -1.747 -12.808  -2.573  1.00 56.18           H  
ATOM   4256  HB3 SER A 272      -2.270 -13.934  -3.838  1.00 56.18           H  
ATOM   4257  O   SER A 272      -3.591 -10.731  -1.674  1.00 56.18           O  
ATOM   4258  OG  SER A 272      -2.940 -14.357  -1.947  1.00 56.18           O  
ATOM   4259  HG  SER A 272      -2.169 -14.898  -1.757  1.00 56.18           H  
ATOM   4260  N   GLY A 273      -5.153 -12.305  -1.248  1.00 53.48           N  
ATOM   4261  H   GLY A 273      -5.591 -13.160  -1.560  1.00 53.48           H  
ATOM   4262  CA  GLY A 273      -5.381 -11.859   0.121  1.00 53.48           C  
ATOM   4263  HA2 GLY A 273      -4.399 -11.790   0.588  1.00 53.48           H  
ATOM   4264  HA3 GLY A 273      -5.827 -10.864   0.121  1.00 53.48           H  
ATOM   4265  C   GLY A 273      -6.244 -12.789   0.971  1.00 53.48           C  
ATOM   4266  O   GLY A 273      -7.420 -13.016   0.686  1.00 53.48           O  
ATOM   4267  N   GLN A 274      -5.675 -13.305   2.062  1.00 62.40           N  
ATOM   4268  H   GLN A 274      -4.729 -13.025   2.277  1.00 62.40           H  
ATOM   4269  CA  GLN A 274      -6.434 -14.023   3.086  1.00 62.40           C  
ATOM   4270  HA  GLN A 274      -7.076 -14.755   2.595  1.00 62.40           H  
ATOM   4271  C   GLN A 274      -7.316 -13.025   3.846  1.00 62.40           C  
ATOM   4272  CB  GLN A 274      -5.464 -14.775   4.016  1.00 62.40           C  
ATOM   4273  HB2 GLN A 274      -4.739 -14.077   4.434  1.00 62.40           H  
ATOM   4274  HB3 GLN A 274      -4.928 -15.516   3.424  1.00 62.40           H  
ATOM   4275  O   GLN A 274      -6.819 -12.001   4.291  1.00 62.40           O  
ATOM   4276  CG  GLN A 274      -6.199 -15.478   5.171  1.00 62.40           C  
ATOM   4277  HG2 GLN A 274      -7.021 -16.070   4.769  1.00 62.40           H  
ATOM   4278  HG3 GLN A 274      -6.613 -14.724   5.840  1.00 62.40           H  
ATOM   4279  CD  GLN A 274      -5.313 -16.410   5.996  1.00 62.40           C  
ATOM   4280  NE2 GLN A 274      -5.720 -16.752   7.198  1.00 62.40           N  
ATOM   4281 HE21 GLN A 274      -6.532 -16.315   7.610  1.00 62.40           H  
ATOM   4282 HE22 GLN A 274      -5.072 -17.336   7.707  1.00 62.40           H  
ATOM   4283  OE1 GLN A 274      -4.281 -16.902   5.584  1.00 62.40           O  
ATOM   4284  N   ASN A 275      -8.610 -13.323   4.021  1.00 63.89           N  
ATOM   4285  H   ASN A 275      -8.950 -14.169   3.585  1.00 63.89           H  
ATOM   4286  CA  ASN A 275      -9.612 -12.435   4.646  1.00 63.89           C  
ATOM   4287  HA  ASN A 275     -10.573 -12.932   4.512  1.00 63.89           H  
ATOM   4288  C   ASN A 275      -9.847 -11.071   3.961  1.00 63.89           C  
ATOM   4289  CB  ASN A 275      -9.373 -12.329   6.165  1.00 63.89           C  
ATOM   4290  HB2 ASN A 275     -10.009 -11.551   6.587  1.00 63.89           H  
ATOM   4291  HB3 ASN A 275      -8.341 -12.042   6.362  1.00 63.89           H  
ATOM   4292  O   ASN A 275     -10.602 -10.248   4.489  1.00 63.89           O  
ATOM   4293  CG  ASN A 275      -9.708 -13.614   6.887  1.00 63.89           C  
ATOM   4294  ND2 ASN A 275      -8.899 -14.025   7.832  1.00 63.89           N  
ATOM   4295 HD21 ASN A 275      -8.076 -13.479   8.044  1.00 63.89           H  
ATOM   4296 HD22 ASN A 275      -9.146 -14.866   8.334  1.00 63.89           H  
ATOM   4297  OD1 ASN A 275     -10.731 -14.241   6.638  1.00 63.89           O  
ATOM   4298  N   LEU A 276      -9.310 -10.880   2.753  1.00 65.11           N  
ATOM   4299  H   LEU A 276      -8.683 -11.581   2.388  1.00 65.11           H  
ATOM   4300  CA  LEU A 276      -9.769  -9.858   1.820  1.00 65.11           C  
ATOM   4301  HA  LEU A 276      -9.662  -8.880   2.290  1.00 65.11           H  
ATOM   4302  C   LEU A 276     -11.252 -10.105   1.482  1.00 65.11           C  
ATOM   4303  CB  LEU A 276      -8.873  -9.929   0.571  1.00 65.11           C  
ATOM   4304  HB2 LEU A 276      -7.832  -9.828   0.878  1.00 65.11           H  
ATOM   4305  HB3 LEU A 276      -8.995 -10.918   0.129  1.00 65.11           H  
ATOM   4306  O   LEU A 276     -11.650 -11.223   1.159  1.00 65.11           O  
ATOM   4307  CG  LEU A 276      -9.173  -8.881  -0.513  1.00 65.11           C  
ATOM   4308  HG  LEU A 276     -10.233  -8.902  -0.764  1.00 65.11           H  
ATOM   4309  CD1 LEU A 276      -8.798  -7.467  -0.070  1.00 65.11           C  
ATOM   4310 HD11 LEU A 276      -7.778  -7.446   0.314  1.00 65.11           H  
ATOM   4311 HD12 LEU A 276      -9.478  -7.135   0.715  1.00 65.11           H  
ATOM   4312 HD13 LEU A 276      -8.882  -6.788  -0.918  1.00 65.11           H  
ATOM   4313  CD2 LEU A 276      -8.384  -9.217  -1.774  1.00 65.11           C  
ATOM   4314 HD21 LEU A 276      -8.625  -8.502  -2.561  1.00 65.11           H  
ATOM   4315 HD22 LEU A 276      -8.658 -10.212  -2.125  1.00 65.11           H  
ATOM   4316 HD23 LEU A 276      -7.314  -9.198  -1.569  1.00 65.11           H  
ATOM   4317  N   LEU A 277     -12.071  -9.059   1.575  1.00 66.28           N  
ATOM   4318  H   LEU A 277     -11.670  -8.192   1.904  1.00 66.28           H  
ATOM   4319  CA  LEU A 277     -13.500  -9.081   1.249  1.00 66.28           C  
ATOM   4320  HA  LEU A 277     -13.881 -10.101   1.311  1.00 66.28           H  
ATOM   4321  C   LEU A 277     -13.777  -8.579  -0.171  1.00 66.28           C  
ATOM   4322  CB  LEU A 277     -14.263  -8.188   2.239  1.00 66.28           C  
ATOM   4323  HB2 LEU A 277     -13.902  -7.167   2.116  1.00 66.28           H  
ATOM   4324  HB3 LEU A 277     -15.316  -8.197   1.957  1.00 66.28           H  
ATOM   4325  O   LEU A 277     -14.694  -9.065  -0.824  1.00 66.28           O  
ATOM   4326  CG  LEU A 277     -14.155  -8.561   3.724  1.00 66.28           C  
ATOM   4327  HG  LEU A 277     -13.112  -8.547   4.040  1.00 66.28           H  
ATOM   4328  CD1 LEU A 277     -14.914  -7.492   4.508  1.00 66.28           C  
ATOM   4329 HD11 LEU A 277     -14.836  -7.672   5.580  1.00 66.28           H  
ATOM   4330 HD12 LEU A 277     -15.965  -7.482   4.218  1.00 66.28           H  
ATOM   4331 HD13 LEU A 277     -14.468  -6.520   4.295  1.00 66.28           H  
ATOM   4332  CD2 LEU A 277     -14.749  -9.935   4.038  1.00 66.28           C  
ATOM   4333 HD21 LEU A 277     -14.699 -10.105   5.113  1.00 66.28           H  
ATOM   4334 HD22 LEU A 277     -14.161 -10.701   3.532  1.00 66.28           H  
ATOM   4335 HD23 LEU A 277     -15.784  -9.979   3.699  1.00 66.28           H  
ATOM   4336  N   ASN A 278     -13.030  -7.561  -0.608  1.00 68.84           N  
ATOM   4337  H   ASN A 278     -12.286  -7.231  -0.011  1.00 68.84           H  
ATOM   4338  CA  ASN A 278     -13.144  -6.926  -1.921  1.00 68.84           C  
ATOM   4339  HA  ASN A 278     -13.210  -7.702  -2.684  1.00 68.84           H  
ATOM   4340  C   ASN A 278     -11.899  -6.059  -2.200  1.00 68.84           C  
ATOM   4341  CB  ASN A 278     -14.428  -6.066  -1.948  1.00 68.84           C  
ATOM   4342  HB2 ASN A 278     -14.305  -5.200  -1.298  1.00 68.84           H  
ATOM   4343  HB3 ASN A 278     -15.273  -6.650  -1.582  1.00 68.84           H  
ATOM   4344  O   ASN A 278     -11.246  -5.609  -1.254  1.00 68.84           O  
ATOM   4345  CG  ASN A 278     -14.797  -5.602  -3.345  1.00 68.84           C  
ATOM   4346  ND2 ASN A 278     -15.672  -4.633  -3.469  1.00 68.84           N  
ATOM   4347 HD21 ASN A 278     -16.096  -4.202  -2.660  1.00 68.84           H  
ATOM   4348 HD22 ASN A 278     -15.875  -4.361  -4.420  1.00 68.84           H  
ATOM   4349  OD1 ASN A 278     -14.315  -6.102  -4.343  1.00 68.84           O  
ATOM   4350  N   ALA A 279     -11.616  -5.766  -3.469  1.00 67.25           N  
ATOM   4351  H   ALA A 279     -12.258  -6.085  -4.180  1.00 67.25           H  
ATOM   4352  CA  ALA A 279     -10.562  -4.850  -3.906  1.00 67.25           C  
ATOM   4353  HA  ALA A 279     -10.012  -4.497  -3.034  1.00 67.25           H  
ATOM   4354  C   ALA A 279     -11.145  -3.613  -4.619  1.00 67.25           C  
ATOM   4355  CB  ALA A 279      -9.575  -5.618  -4.794  1.00 67.25           C  
ATOM   4356  HB1 ALA A 279      -8.782  -4.949  -5.128  1.00 67.25           H  
ATOM   4357  HB2 ALA A 279     -10.088  -6.010  -5.672  1.00 67.25           H  
ATOM   4358  HB3 ALA A 279      -9.133  -6.444  -4.237  1.00 67.25           H  
ATOM   4359  O   ALA A 279     -12.166  -3.701  -5.303  1.00 67.25           O  
ATOM   4360  N   ILE A 280     -10.487  -2.458  -4.484  1.00 62.73           N  
ATOM   4361  H   ILE A 280      -9.641  -2.476  -3.933  1.00 62.73           H  
ATOM   4362  CA  ILE A 280     -10.710  -1.274  -5.332  1.00 62.73           C  
ATOM   4363  HA  ILE A 280     -11.505  -1.490  -6.046  1.00 62.73           H  
ATOM   4364  C   ILE A 280      -9.454  -1.018  -6.146  1.00 62.73           C  
ATOM   4365  CB  ILE A 280     -11.143  -0.020  -4.536  1.00 62.73           C  
ATOM   4366  HB  ILE A 280     -10.464   0.114  -3.694  1.00 62.73           H  
ATOM   4367  O   ILE A 280      -8.359  -0.960  -5.592  1.00 62.73           O  
ATOM   4368  CG1 ILE A 280     -12.574  -0.225  -3.994  1.00 62.73           C  
ATOM   4369 HG12 ILE A 280     -13.250  -0.409  -4.828  1.00 62.73           H  
ATOM   4370 HG13 ILE A 280     -12.580  -1.110  -3.357  1.00 62.73           H  
ATOM   4371  CG2 ILE A 280     -11.078   1.254  -5.409  1.00 62.73           C  
ATOM   4372 HG21 ILE A 280     -11.745   1.161  -6.266  1.00 62.73           H  
ATOM   4373 HG22 ILE A 280     -11.356   2.134  -4.830  1.00 62.73           H  
ATOM   4374 HG23 ILE A 280     -10.062   1.436  -5.758  1.00 62.73           H  
ATOM   4375  CD1 ILE A 280     -13.125   0.956  -3.178  1.00 62.73           C  
ATOM   4376 HD11 ILE A 280     -14.118   0.707  -2.804  1.00 62.73           H  
ATOM   4377 HD12 ILE A 280     -13.237   1.844  -3.801  1.00 62.73           H  
ATOM   4378 HD13 ILE A 280     -12.464   1.173  -2.339  1.00 62.73           H  
ATOM   4379  N   GLU A 281      -9.618  -0.808  -7.450  1.00 62.06           N  
ATOM   4380  H   GLU A 281     -10.533  -0.935  -7.856  1.00 62.06           H  
ATOM   4381  CA  GLU A 281      -8.499  -0.638  -8.370  1.00 62.06           C  
ATOM   4382  HA  GLU A 281      -7.597  -0.398  -7.807  1.00 62.06           H  
ATOM   4383  C   GLU A 281      -8.726   0.486  -9.372  1.00 62.06           C  
ATOM   4384  CB  GLU A 281      -8.240  -1.944  -9.113  1.00 62.06           C  
ATOM   4385  HB2 GLU A 281      -9.131  -2.235  -9.668  1.00 62.06           H  
ATOM   4386  HB3 GLU A 281      -7.408  -1.779  -9.798  1.00 62.06           H  
ATOM   4387  O   GLU A 281      -9.752   0.559 -10.060  1.00 62.06           O  
ATOM   4388  CG  GLU A 281      -7.897  -3.061  -8.130  1.00 62.06           C  
ATOM   4389  HG2 GLU A 281      -8.797  -3.378  -7.602  1.00 62.06           H  
ATOM   4390  HG3 GLU A 281      -7.185  -2.672  -7.402  1.00 62.06           H  
ATOM   4391  CD  GLU A 281      -7.266  -4.260  -8.809  1.00 62.06           C  
ATOM   4392  OE1 GLU A 281      -6.746  -5.096  -8.053  1.00 62.06           O  
ATOM   4393  OE2 GLU A 281      -7.132  -4.289 -10.054  1.00 62.06           O  
ATOM   4394  N   LYS A 282      -7.716   1.350  -9.488  1.00 60.01           N  
ATOM   4395  H   LYS A 282      -6.903   1.224  -8.901  1.00 60.01           H  
ATOM   4396  CA  LYS A 282      -7.700   2.451 -10.443  1.00 60.01           C  
ATOM   4397  HA  LYS A 282      -8.590   3.056 -10.268  1.00 60.01           H  
ATOM   4398  C   LYS A 282      -7.737   1.926 -11.880  1.00 60.01           C  
ATOM   4399  CB  LYS A 282      -6.460   3.300 -10.162  1.00 60.01           C  
ATOM   4400  HB2 LYS A 282      -5.568   2.753 -10.468  1.00 60.01           H  
ATOM   4401  HB3 LYS A 282      -6.407   3.477  -9.088  1.00 60.01           H  
ATOM   4402  O   LYS A 282      -7.040   0.968 -12.220  1.00 60.01           O  
ATOM   4403  CG  LYS A 282      -6.501   4.661 -10.858  1.00 60.01           C  
ATOM   4404  HG2 LYS A 282      -6.574   4.540 -11.939  1.00 60.01           H  
ATOM   4405  HG3 LYS A 282      -7.362   5.223 -10.494  1.00 60.01           H  
ATOM   4406  CD  LYS A 282      -5.213   5.403 -10.509  1.00 60.01           C  
ATOM   4407  HD2 LYS A 282      -5.053   5.347  -9.432  1.00 60.01           H  
ATOM   4408  HD3 LYS A 282      -4.371   4.924 -11.008  1.00 60.01           H  
ATOM   4409  CE  LYS A 282      -5.285   6.868 -10.916  1.00 60.01           C  
ATOM   4410  HE2 LYS A 282      -5.153   6.930 -11.996  1.00 60.01           H  
ATOM   4411  HE3 LYS A 282      -6.264   7.267 -10.650  1.00 60.01           H  
ATOM   4412  NZ  LYS A 282      -4.231   7.609 -10.197  1.00 60.01           N  
ATOM   4413  HZ1 LYS A 282      -4.492   7.730  -9.228  1.00 60.01           H  
ATOM   4414  HZ2 LYS A 282      -4.103   8.544 -10.556  1.00 60.01           H  
ATOM   4415  HZ3 LYS A 282      -3.367   7.085 -10.201  1.00 60.01           H  
ATOM   4416  N   GLU A 283      -8.539   2.592 -12.711  1.00 54.22           N  
ATOM   4417  H   GLU A 283      -9.046   3.369 -12.312  1.00 54.22           H  
ATOM   4418  CA  GLU A 283      -8.840   2.250 -14.115  1.00 54.22           C  
ATOM   4419  HA  GLU A 283      -9.502   3.029 -14.494  1.00 54.22           H  
ATOM   4420  C   GLU A 283      -9.628   0.940 -14.340  1.00 54.22           C  
ATOM   4421  CB  GLU A 283      -7.567   2.303 -14.994  1.00 54.22           C  
ATOM   4422  HB2 GLU A 283      -7.844   2.078 -16.024  1.00 54.22           H  
ATOM   4423  HB3 GLU A 283      -6.892   1.509 -14.676  1.00 54.22           H  
ATOM   4424  O   GLU A 283      -9.883   0.606 -15.496  1.00 54.22           O  
ATOM   4425  CG  GLU A 283      -6.837   3.664 -15.013  1.00 54.22           C  
ATOM   4426  HG2 GLU A 283      -6.959   4.105 -16.002  1.00 54.22           H  
ATOM   4427  HG3 GLU A 283      -7.317   4.346 -14.311  1.00 54.22           H  
ATOM   4428  CD  GLU A 283      -5.331   3.578 -14.691  1.00 54.22           C  
ATOM   4429  OE1 GLU A 283      -4.824   4.517 -14.038  1.00 54.22           O  
ATOM   4430  OE2 GLU A 283      -4.671   2.578 -15.054  1.00 54.22           O  
ATOM   4431  N   ARG A 284     -10.027   0.200 -13.291  1.00 50.72           N  
ATOM   4432  H   ARG A 284      -9.821   0.530 -12.359  1.00 50.72           H  
ATOM   4433  CA  ARG A 284     -10.596  -1.158 -13.436  1.00 50.72           C  
ATOM   4434  HA  ARG A 284     -10.680  -1.410 -14.493  1.00 50.72           H  
ATOM   4435  C   ARG A 284     -12.004  -1.328 -12.891  1.00 50.72           C  
ATOM   4436  CB  ARG A 284      -9.670  -2.179 -12.773  1.00 50.72           C  
ATOM   4437  HB2 ARG A 284      -9.547  -1.925 -11.720  1.00 50.72           H  
ATOM   4438  HB3 ARG A 284     -10.128  -3.165 -12.845  1.00 50.72           H  
ATOM   4439  O   ARG A 284     -12.861  -1.854 -13.596  1.00 50.72           O  
ATOM   4440  CG  ARG A 284      -8.305  -2.204 -13.452  1.00 50.72           C  
ATOM   4441  HG2 ARG A 284      -8.465  -2.286 -14.527  1.00 50.72           H  
ATOM   4442  HG3 ARG A 284      -7.767  -1.275 -13.264  1.00 50.72           H  
ATOM   4443  CD  ARG A 284      -7.466  -3.373 -12.922  1.00 50.72           C  
ATOM   4444  HD2 ARG A 284      -6.968  -3.037 -12.013  1.00 50.72           H  
ATOM   4445  HD3 ARG A 284      -8.099  -4.223 -12.667  1.00 50.72           H  
ATOM   4446  NE  ARG A 284      -6.452  -3.791 -13.897  1.00 50.72           N  
ATOM   4447  HE  ARG A 284      -5.509  -3.894 -13.551  1.00 50.72           H  
ATOM   4448  NH1 ARG A 284      -7.899  -4.596 -15.488  1.00 50.72           N  
ATOM   4449 HH11 ARG A 284      -8.610  -4.630 -14.771  1.00 50.72           H  
ATOM   4450 HH12 ARG A 284      -8.070  -5.040 -16.379  1.00 50.72           H  
ATOM   4451  NH2 ARG A 284      -5.724  -4.374 -15.961  1.00 50.72           N  
ATOM   4452 HH21 ARG A 284      -4.778  -4.266 -15.625  1.00 50.72           H  
ATOM   4453 HH22 ARG A 284      -5.923  -4.746 -16.878  1.00 50.72           H  
ATOM   4454  CZ  ARG A 284      -6.698  -4.256 -15.105  1.00 50.72           C  
ATOM   4455  N   ASN A 285     -12.238  -0.903 -11.655  1.00 39.42           N  
ATOM   4456  H   ASN A 285     -11.480  -0.507 -11.117  1.00 39.42           H  
ATOM   4457  CA  ASN A 285     -13.567  -0.988 -11.059  1.00 39.42           C  
ATOM   4458  HA  ASN A 285     -13.992  -1.965 -11.291  1.00 39.42           H  
ATOM   4459  C   ASN A 285     -14.499   0.069 -11.674  1.00 39.42           C  
ATOM   4460  CB  ASN A 285     -13.466  -0.858  -9.527  1.00 39.42           C  
ATOM   4461  HB2 ASN A 285     -14.469  -0.720  -9.122  1.00 39.42           H  
ATOM   4462  HB3 ASN A 285     -12.884   0.026  -9.270  1.00 39.42           H  
ATOM   4463  O   ASN A 285     -14.049   1.038 -12.295  1.00 39.42           O  
ATOM   4464  CG  ASN A 285     -12.848  -2.070  -8.848  1.00 39.42           C  
ATOM   4465  ND2 ASN A 285     -13.231  -2.331  -7.621  1.00 39.42           N  
ATOM   4466 HD21 ASN A 285     -13.962  -1.791  -7.181  1.00 39.42           H  
ATOM   4467 HD22 ASN A 285     -12.807  -3.118  -7.152  1.00 39.42           H  
ATOM   4468  OD1 ASN A 285     -12.000  -2.761  -9.378  1.00 39.42           O  
ATOM   4469  N   GLU A 286     -15.806  -0.070 -11.427  1.00 37.60           N  
ATOM   4470  H   GLU A 286     -16.129  -0.888 -10.930  1.00 37.60           H  
ATOM   4471  CA  GLU A 286     -16.708   1.082 -11.497  1.00 37.60           C  
ATOM   4472  HA  GLU A 286     -16.799   1.388 -12.539  1.00 37.60           H  
ATOM   4473  C   GLU A 286     -16.105   2.250 -10.698  1.00 37.60           C  
ATOM   4474  CB  GLU A 286     -18.105   0.742 -10.957  1.00 37.60           C  
ATOM   4475  HB2 GLU A 286     -18.710   1.648 -10.998  1.00 37.60           H  
ATOM   4476  HB3 GLU A 286     -18.023   0.425  -9.917  1.00 37.60           H  
ATOM   4477  O   GLU A 286     -15.456   2.029  -9.670  1.00 37.60           O  
ATOM   4478  CG  GLU A 286     -18.810  -0.355 -11.773  1.00 37.60           C  
ATOM   4479  HG2 GLU A 286     -18.716  -0.107 -12.830  1.00 37.60           H  
ATOM   4480  HG3 GLU A 286     -18.305  -1.306 -11.602  1.00 37.60           H  
ATOM   4481  CD  GLU A 286     -20.301  -0.496 -11.420  1.00 37.60           C  
ATOM   4482  OE1 GLU A 286     -21.064  -0.914 -12.321  1.00 37.60           O  
ATOM   4483  OE2 GLU A 286     -20.681  -0.161 -10.275  1.00 37.60           O  
ATOM   4484  N   ALA A 287     -16.275   3.478 -11.202  1.00 37.72           N  
ATOM   4485  H   ALA A 287     -16.846   3.585 -12.028  1.00 37.72           H  
ATOM   4486  CA  ALA A 287     -15.638   4.669 -10.642  1.00 37.72           C  
ATOM   4487  HA  ALA A 287     -14.572   4.622 -10.866  1.00 37.72           H  
ATOM   4488  C   ALA A 287     -15.815   4.710  -9.117  1.00 37.72           C  
ATOM   4489  CB  ALA A 287     -16.231   5.916 -11.311  1.00 37.72           C  
ATOM   4490  HB1 ALA A 287     -16.061   5.877 -12.387  1.00 37.72           H  
ATOM   4491  HB2 ALA A 287     -17.301   5.967 -11.111  1.00 37.72           H  
ATOM   4492  HB3 ALA A 287     -15.754   6.807 -10.904  1.00 37.72           H  
ATOM   4493  O   ALA A 287     -16.953   4.603  -8.656  1.00 37.72           O  
ATOM   4494  N   ILE A 288     -14.686   4.827  -8.392  1.00 40.34           N  
ATOM   4495  H   ILE A 288     -13.821   4.903  -8.909  1.00 40.34           H  
ATOM   4496  CA  ILE A 288     -14.562   4.706  -6.925  1.00 40.34           C  
ATOM   4497  HA  ILE A 288     -14.451   3.649  -6.681  1.00 40.34           H  
ATOM   4498  C   ILE A 288     -15.834   5.268  -6.280  1.00 40.34           C  
ATOM   4499  CB  ILE A 288     -13.313   5.469  -6.410  1.00 40.34           C  
ATOM   4500  HB  ILE A 288     -13.420   6.517  -6.688  1.00 40.34           H  
ATOM   4501  O   ILE A 288     -16.092   6.459  -6.466  1.00 40.34           O  
ATOM   4502  CG1 ILE A 288     -11.999   4.933  -7.030  1.00 40.34           C  
ATOM   4503 HG12 ILE A 288     -11.711   4.005  -6.537  1.00 40.34           H  
ATOM   4504 HG13 ILE A 288     -12.141   4.711  -8.088  1.00 40.34           H  
ATOM   4505  CG2 ILE A 288     -13.221   5.380  -4.872  1.00 40.34           C  
ATOM   4506 HG21 ILE A 288     -14.104   5.824  -4.411  1.00 40.34           H  
ATOM   4507 HG22 ILE A 288     -12.360   5.942  -4.512  1.00 40.34           H  
ATOM   4508 HG23 ILE A 288     -13.130   4.342  -4.553  1.00 40.34           H  
ATOM   4509  CD1 ILE A 288     -10.841   5.939  -6.942  1.00 40.34           C  
ATOM   4510 HD11 ILE A 288      -9.942   5.495  -7.370  1.00 40.34           H  
ATOM   4511 HD12 ILE A 288     -11.092   6.837  -7.506  1.00 40.34           H  
ATOM   4512 HD13 ILE A 288     -10.638   6.217  -5.908  1.00 40.34           H  
ATOM   4513  N   PRO A 289     -16.663   4.423  -5.629  1.00 38.99           N  
ATOM   4514  CA  PRO A 289     -18.082   4.704  -5.428  1.00 38.99           C  
ATOM   4515  HA  PRO A 289     -18.581   4.755  -6.395  1.00 38.99           H  
ATOM   4516  C   PRO A 289     -18.238   6.034  -4.706  1.00 38.99           C  
ATOM   4517  CB  PRO A 289     -18.642   3.518  -4.631  1.00 38.99           C  
ATOM   4518  HB2 PRO A 289     -19.363   3.829  -3.875  1.00 38.99           H  
ATOM   4519  HB3 PRO A 289     -19.100   2.809  -5.320  1.00 38.99           H  
ATOM   4520  O   PRO A 289     -17.797   6.140  -3.562  1.00 38.99           O  
ATOM   4521  CG  PRO A 289     -17.401   2.882  -4.002  1.00 38.99           C  
ATOM   4522  HG2 PRO A 289     -17.137   3.412  -3.086  1.00 38.99           H  
ATOM   4523  HG3 PRO A 289     -17.543   1.819  -3.807  1.00 38.99           H  
ATOM   4524  CD  PRO A 289     -16.332   3.127  -5.064  1.00 38.99           C  
ATOM   4525  HD2 PRO A 289     -15.343   3.130  -4.607  1.00 38.99           H  
ATOM   4526  HD3 PRO A 289     -16.394   2.365  -5.841  1.00 38.99           H  
ATOM   4527  N   ASP A 290     -18.800   7.015  -5.428  1.00 38.78           N  
ATOM   4528  H   ASP A 290     -19.099   6.760  -6.359  1.00 38.78           H  
ATOM   4529  CA  ASP A 290     -18.548   8.449  -5.229  1.00 38.78           C  
ATOM   4530  HA  ASP A 290     -17.613   8.694  -5.732  1.00 38.78           H  
ATOM   4531  C   ASP A 290     -18.384   8.803  -3.750  1.00 38.78           C  
ATOM   4532  CB  ASP A 290     -19.658   9.282  -5.905  1.00 38.78           C  
ATOM   4533  HB2 ASP A 290     -19.710   8.999  -6.957  1.00 38.78           H  
ATOM   4534  HB3 ASP A 290     -20.616   9.036  -5.447  1.00 38.78           H  
ATOM   4535  O   ASP A 290     -19.354   8.858  -2.988  1.00 38.78           O  
ATOM   4536  CG  ASP A 290     -19.446  10.805  -5.827  1.00 38.78           C  
ATOM   4537  OD1 ASP A 290     -18.358  11.239  -5.387  1.00 38.78           O  
ATOM   4538  OD2 ASP A 290     -20.378  11.539  -6.231  1.00 38.78           O  
ATOM   4539  N   VAL A 291     -17.127   9.033  -3.347  1.00 41.95           N  
ATOM   4540  H   VAL A 291     -16.384   8.940  -4.024  1.00 41.95           H  
ATOM   4541  CA  VAL A 291     -16.796   9.425  -1.971  1.00 41.95           C  
ATOM   4542  HA  VAL A 291     -17.333   8.739  -1.315  1.00 41.95           H  
ATOM   4543  C   VAL A 291     -17.345  10.815  -1.632  1.00 41.95           C  
ATOM   4544  CB  VAL A 291     -15.297   9.272  -1.645  1.00 41.95           C  
ATOM   4545  HB  VAL A 291     -15.140   9.588  -0.614  1.00 41.95           H  
ATOM   4546  O   VAL A 291     -17.256  11.240  -0.485  1.00 41.95           O  
ATOM   4547  CG1 VAL A 291     -14.863   7.803  -1.738  1.00 41.95           C  
ATOM   4548 HG11 VAL A 291     -15.491   7.189  -1.093  1.00 41.95           H  
ATOM   4549 HG12 VAL A 291     -14.963   7.448  -2.764  1.00 41.95           H  
ATOM   4550 HG13 VAL A 291     -13.823   7.704  -1.428  1.00 41.95           H  
ATOM   4551  CG2 VAL A 291     -14.393  10.123  -2.541  1.00 41.95           C  
ATOM   4552 HG21 VAL A 291     -14.489   9.812  -3.581  1.00 41.95           H  
ATOM   4553 HG22 VAL A 291     -14.668  11.174  -2.456  1.00 41.95           H  
ATOM   4554 HG23 VAL A 291     -13.353  10.008  -2.236  1.00 41.95           H  
ATOM   4555  N   GLY A 292     -17.986  11.488  -2.590  1.00 33.28           N  
ATOM   4556  H   GLY A 292     -17.928  11.138  -3.536  1.00 33.28           H  
ATOM   4557  CA  GLY A 292     -19.034  12.466  -2.363  1.00 33.28           C  
ATOM   4558  HA2 GLY A 292     -19.807  12.006  -1.747  1.00 33.28           H  
ATOM   4559  HA3 GLY A 292     -19.475  12.736  -3.322  1.00 33.28           H  
ATOM   4560  C   GLY A 292     -18.534  13.731  -1.687  1.00 33.28           C  
ATOM   4561  O   GLY A 292     -17.391  14.154  -1.837  1.00 33.28           O  
ATOM   4562  N   ALA A 293     -19.402  14.345  -0.886  1.00 37.54           N  
ATOM   4563  H   ALA A 293     -20.320  13.939  -0.779  1.00 37.54           H  
ATOM   4564  CA  ALA A 293     -19.047  15.512  -0.084  1.00 37.54           C  
ATOM   4565  HA  ALA A 293     -18.404  16.151  -0.690  1.00 37.54           H  
ATOM   4566  C   ALA A 293     -18.220  15.159   1.179  1.00 37.54           C  
ATOM   4567  CB  ALA A 293     -20.332  16.301   0.208  1.00 37.54           C  
ATOM   4568  HB1 ALA A 293     -21.014  15.692   0.801  1.00 37.54           H  
ATOM   4569  HB2 ALA A 293     -20.090  17.207   0.763  1.00 37.54           H  
ATOM   4570  HB3 ALA A 293     -20.814  16.581  -0.729  1.00 37.54           H  
ATOM   4571  O   ALA A 293     -18.228  15.924   2.145  1.00 37.54           O  
ATOM   4572  N   HIS A 294     -17.546  14.001   1.225  1.00 42.47           N  
ATOM   4573  H   HIS A 294     -17.484  13.434   0.392  1.00 42.47           H  
ATOM   4574  CA  HIS A 294     -16.773  13.567   2.391  1.00 42.47           C  
ATOM   4575  HA  HIS A 294     -17.262  13.940   3.292  1.00 42.47           H  
ATOM   4576  C   HIS A 294     -15.353  14.159   2.328  1.00 42.47           C  
ATOM   4577  CB  HIS A 294     -16.725  12.029   2.498  1.00 42.47           C  
ATOM   4578  HB2 HIS A 294     -16.039  11.668   1.732  1.00 42.47           H  
ATOM   4579  HB3 HIS A 294     -16.290  11.768   3.462  1.00 42.47           H  
ATOM   4580  O   HIS A 294     -14.613  13.924   1.374  1.00 42.47           O  
ATOM   4581  CG  HIS A 294     -18.022  11.253   2.341  1.00 42.47           C  
ATOM   4582  CD2 HIS A 294     -19.307  11.730   2.326  1.00 42.47           C  
ATOM   4583  HD2 HIS A 294     -19.606  12.753   2.499  1.00 42.47           H  
ATOM   4584  ND1 HIS A 294     -18.098   9.915   2.017  1.00 42.47           N  
ATOM   4585  HD1 HIS A 294     -17.315   9.360   1.703  1.00 42.47           H  
ATOM   4586  CE1 HIS A 294     -19.382   9.611   1.773  1.00 42.47           C  
ATOM   4587  HE1 HIS A 294     -19.731   8.668   1.379  1.00 42.47           H  
ATOM   4588  NE2 HIS A 294     -20.166  10.678   1.985  1.00 42.47           N  
ATOM   4589  N   GLN A 295     -14.936  14.908   3.355  1.00 38.11           N  
ATOM   4590  H   GLN A 295     -15.571  15.075   4.123  1.00 38.11           H  
ATOM   4591  CA  GLN A 295     -13.612  15.546   3.397  1.00 38.11           C  
ATOM   4592  HA  GLN A 295     -13.382  15.901   2.393  1.00 38.11           H  
ATOM   4593  C   GLN A 295     -12.481  14.562   3.748  1.00 38.11           C  
ATOM   4594  CB  GLN A 295     -13.625  16.782   4.317  1.00 38.11           C  
ATOM   4595  HB2 GLN A 295     -12.596  17.095   4.493  1.00 38.11           H  
ATOM   4596  HB3 GLN A 295     -14.077  16.529   5.275  1.00 38.11           H  
ATOM   4597  O   GLN A 295     -11.865  14.639   4.813  1.00 38.11           O  
ATOM   4598  CG  GLN A 295     -14.360  17.969   3.680  1.00 38.11           C  
ATOM   4599  HG2 GLN A 295     -15.423  17.743   3.594  1.00 38.11           H  
ATOM   4600  HG3 GLN A 295     -13.964  18.131   2.677  1.00 38.11           H  
ATOM   4601  CD  GLN A 295     -14.193  19.260   4.479  1.00 38.11           C  
ATOM   4602  NE2 GLN A 295     -14.260  20.406   3.837  1.00 38.11           N  
ATOM   4603 HE21 GLN A 295     -14.137  21.234   4.401  1.00 38.11           H  
ATOM   4604 HE22 GLN A 295     -14.408  20.423   2.838  1.00 38.11           H  
ATOM   4605  OE1 GLN A 295     -14.001  19.287   5.683  1.00 38.11           O  
ATOM   4606  N   PHE A 296     -12.153  13.667   2.816  1.00 40.05           N  
ATOM   4607  H   PHE A 296     -12.727  13.612   1.987  1.00 40.05           H  
ATOM   4608  CA  PHE A 296     -10.881  12.947   2.827  1.00 40.05           C  
ATOM   4609  HA  PHE A 296     -10.655  12.638   3.847  1.00 40.05           H  
ATOM   4610  C   PHE A 296      -9.761  13.884   2.368  1.00 40.05           C  
ATOM   4611  CB  PHE A 296     -10.971  11.677   1.973  1.00 40.05           C  
ATOM   4612  HB2 PHE A 296      -9.989  11.204   1.939  1.00 40.05           H  
ATOM   4613  HB3 PHE A 296     -11.244  11.947   0.953  1.00 40.05           H  
ATOM   4614  O   PHE A 296      -9.442  13.972   1.187  1.00 40.05           O  
ATOM   4615  CG  PHE A 296     -11.967  10.675   2.513  1.00 40.05           C  
ATOM   4616  CD1 PHE A 296     -11.690   9.984   3.708  1.00 40.05           C  
ATOM   4617  HD1 PHE A 296     -10.748  10.136   4.213  1.00 40.05           H  
ATOM   4618  CD2 PHE A 296     -13.188  10.466   1.847  1.00 40.05           C  
ATOM   4619  HD2 PHE A 296     -13.407  10.995   0.931  1.00 40.05           H  
ATOM   4620  CE1 PHE A 296     -12.644   9.104   4.250  1.00 40.05           C  
ATOM   4621  HE1 PHE A 296     -12.431   8.577   5.168  1.00 40.05           H  
ATOM   4622  CE2 PHE A 296     -14.132   9.571   2.379  1.00 40.05           C  
ATOM   4623  HE2 PHE A 296     -15.062   9.405   1.856  1.00 40.05           H  
ATOM   4624  CZ  PHE A 296     -13.868   8.902   3.587  1.00 40.05           C  
ATOM   4625  HZ  PHE A 296     -14.599   8.221   3.997  1.00 40.05           H  
ATOM   4626  N   ALA A 297      -9.167  14.608   3.316  1.00 46.99           N  
ATOM   4627  H   ALA A 297      -9.531  14.565   4.258  1.00 46.99           H  
ATOM   4628  CA  ALA A 297      -7.952  15.366   3.056  1.00 46.99           C  
ATOM   4629  HA  ALA A 297      -8.070  15.927   2.129  1.00 46.99           H  
ATOM   4630  C   ALA A 297      -6.774  14.397   2.890  1.00 46.99           C  
ATOM   4631  CB  ALA A 297      -7.728  16.368   4.197  1.00 46.99           C  
ATOM   4632  HB1 ALA A 297      -8.571  17.058   4.251  1.00 46.99           H  
ATOM   4633  HB2 ALA A 297      -7.627  15.841   5.145  1.00 46.99           H  
ATOM   4634  HB3 ALA A 297      -6.816  16.933   4.004  1.00 46.99           H  
ATOM   4635  O   ALA A 297      -6.339  13.790   3.875  1.00 46.99           O  
ATOM   4636  N   CYS A 298      -6.262  14.266   1.665  1.00 42.41           N  
ATOM   4637  H   CYS A 298      -6.748  14.692   0.888  1.00 42.41           H  
ATOM   4638  CA  CYS A 298      -4.968  13.646   1.383  1.00 42.41           C  
ATOM   4639  HA  CYS A 298      -5.015  12.584   1.622  1.00 42.41           H  
ATOM   4640  C   CYS A 298      -3.855  14.282   2.235  1.00 42.41           C  
ATOM   4641  CB  CYS A 298      -4.673  13.808  -0.116  1.00 42.41           C  
ATOM   4642  HB2 CYS A 298      -4.815  14.849  -0.409  1.00 42.41           H  
ATOM   4643  HB3 CYS A 298      -3.643  13.530  -0.339  1.00 42.41           H  
ATOM   4644  O   CYS A 298      -3.984  15.413   2.715  1.00 42.41           O  
ATOM   4645  SG  CYS A 298      -5.795  12.745  -1.065  1.00 42.41           S  
ATOM   4646  HG  CYS A 298      -6.283  13.700  -1.861  1.00 42.41           H  
ATOM   4647  N   VAL A 299      -2.731  13.578   2.405  1.00 49.03           N  
ATOM   4648  H   VAL A 299      -2.650  12.679   1.950  1.00 49.03           H  
ATOM   4649  CA  VAL A 299      -1.525  14.204   2.971  1.00 49.03           C  
ATOM   4650  HA  VAL A 299      -1.766  14.569   3.970  1.00 49.03           H  
ATOM   4651  C   VAL A 299      -1.137  15.380   2.059  1.00 49.03           C  
ATOM   4652  CB  VAL A 299      -0.361  13.203   3.100  1.00 49.03           C  
ATOM   4653  HB  VAL A 299      -0.132  12.779   2.122  1.00 49.03           H  
ATOM   4654  O   VAL A 299      -0.965  15.143   0.864  1.00 49.03           O  
ATOM   4655  CG1 VAL A 299       0.902  13.877   3.658  1.00 49.03           C  
ATOM   4656 HG11 VAL A 299       1.264  14.630   2.959  1.00 49.03           H  
ATOM   4657 HG12 VAL A 299       0.689  14.345   4.619  1.00 49.03           H  
ATOM   4658 HG13 VAL A 299       1.689  13.132   3.782  1.00 49.03           H  
ATOM   4659  CG2 VAL A 299      -0.727  12.059   4.056  1.00 49.03           C  
ATOM   4660 HG21 VAL A 299      -1.604  11.526   3.686  1.00 49.03           H  
ATOM   4661 HG22 VAL A 299       0.098  11.349   4.113  1.00 49.03           H  
ATOM   4662 HG23 VAL A 299      -0.945  12.450   5.050  1.00 49.03           H  
ATOM   4663  N   PRO A 300      -1.012  16.626   2.566  1.00 40.06           N  
ATOM   4664  CA  PRO A 300      -0.687  17.768   1.717  1.00 40.06           C  
ATOM   4665  HA  PRO A 300      -1.517  17.903   1.023  1.00 40.06           H  
ATOM   4666  C   PRO A 300       0.627  17.529   0.957  1.00 40.06           C  
ATOM   4667  CB  PRO A 300      -0.610  18.982   2.649  1.00 40.06           C  
ATOM   4668  HB2 PRO A 300       0.403  19.102   3.033  1.00 40.06           H  
ATOM   4669  HB3 PRO A 300      -0.942  19.892   2.150  1.00 40.06           H  
ATOM   4670  O   PRO A 300       1.611  17.131   1.593  1.00 40.06           O  
ATOM   4671  CG  PRO A 300      -1.543  18.587   3.792  1.00 40.06           C  
ATOM   4672  HG2 PRO A 300      -2.576  18.778   3.503  1.00 40.06           H  
ATOM   4673  HG3 PRO A 300      -1.297  19.110   4.717  1.00 40.06           H  
ATOM   4674  CD  PRO A 300      -1.317  17.081   3.914  1.00 40.06           C  
ATOM   4675  HD2 PRO A 300      -0.465  16.881   4.563  1.00 40.06           H  
ATOM   4676  HD3 PRO A 300      -2.218  16.609   4.306  1.00 40.06           H  
ATOM   4677  N   PRO A 301       0.662  17.751  -0.370  1.00 39.31           N  
ATOM   4678  CA  PRO A 301       1.812  17.394  -1.193  1.00 39.31           C  
ATOM   4679  HA  PRO A 301       2.025  16.332  -1.071  1.00 39.31           H  
ATOM   4680  C   PRO A 301       3.056  18.195  -0.787  1.00 39.31           C  
ATOM   4681  CB  PRO A 301       1.372  17.645  -2.641  1.00 39.31           C  
ATOM   4682  HB2 PRO A 301       0.908  16.745  -3.043  1.00 39.31           H  
ATOM   4683  HB3 PRO A 301       2.199  17.951  -3.281  1.00 39.31           H  
ATOM   4684  O   PRO A 301       2.962  19.362  -0.397  1.00 39.31           O  
ATOM   4685  CG  PRO A 301       0.302  18.726  -2.507  1.00 39.31           C  
ATOM   4686  HG2 PRO A 301       0.775  19.703  -2.401  1.00 39.31           H  
ATOM   4687  HG3 PRO A 301      -0.389  18.718  -3.350  1.00 39.31           H  
ATOM   4688  CD  PRO A 301      -0.385  18.334  -1.200  1.00 39.31           C  
ATOM   4689  HD2 PRO A 301      -1.152  17.584  -1.396  1.00 39.31           H  
ATOM   4690  HD3 PRO A 301      -0.826  19.214  -0.731  1.00 39.31           H  
ATOM   4691  N   SER A 302       4.235  17.569  -0.889  1.00 47.04           N  
ATOM   4692  H   SER A 302       4.248  16.616  -1.222  1.00 47.04           H  
ATOM   4693  CA  SER A 302       5.530  18.128  -0.457  1.00 47.04           C  
ATOM   4694  HA  SER A 302       5.535  18.212   0.629  1.00 47.04           H  
ATOM   4695  C   SER A 302       5.793  19.515  -1.052  1.00 47.04           C  
ATOM   4696  CB  SER A 302       6.697  17.214  -0.905  1.00 47.04           C  
ATOM   4697  HB2 SER A 302       7.465  17.212  -0.132  1.00 47.04           H  
ATOM   4698  HB3 SER A 302       7.146  17.614  -1.815  1.00 47.04           H  
ATOM   4699  O   SER A 302       6.329  20.405  -0.388  1.00 47.04           O  
ATOM   4700  OG  SER A 302       6.307  15.882  -1.190  1.00 47.04           O  
ATOM   4701  HG  SER A 302       6.503  15.701  -2.112  1.00 47.04           H  
ATOM   4702  N   LYS A 303       5.440  19.653  -2.335  1.00 35.37           N  
ATOM   4703  H   LYS A 303       4.972  18.858  -2.745  1.00 35.37           H  
ATOM   4704  CA  LYS A 303       5.528  20.834  -3.199  1.00 35.37           C  
ATOM   4705  HA  LYS A 303       5.454  21.732  -2.586  1.00 35.37           H  
ATOM   4706  C   LYS A 303       4.321  20.804  -4.154  1.00 35.37           C  
ATOM   4707  CB  LYS A 303       6.872  20.821  -3.957  1.00 35.37           C  
ATOM   4708  HB2 LYS A 303       6.954  19.885  -4.508  1.00 35.37           H  
ATOM   4709  HB3 LYS A 303       6.892  21.642  -4.675  1.00 35.37           H  
ATOM   4710  O   LYS A 303       3.609  19.808  -4.220  1.00 35.37           O  
ATOM   4711  CG  LYS A 303       8.080  20.967  -3.011  1.00 35.37           C  
ATOM   4712  HG2 LYS A 303       8.038  20.176  -2.262  1.00 35.37           H  
ATOM   4713  HG3 LYS A 303       8.042  21.933  -2.509  1.00 35.37           H  
ATOM   4714  CD  LYS A 303       9.421  20.807  -3.730  1.00 35.37           C  
ATOM   4715  HD2 LYS A 303       9.613  21.660  -4.380  1.00 35.37           H  
ATOM   4716  HD3 LYS A 303       9.376  19.900  -4.332  1.00 35.37           H  
ATOM   4717  CE  LYS A 303      10.525  20.664  -2.674  1.00 35.37           C  
ATOM   4718  HE2 LYS A 303      10.820  21.641  -2.289  1.00 35.37           H  
ATOM   4719  HE3 LYS A 303      10.115  20.087  -1.845  1.00 35.37           H  
ATOM   4720  NZ  LYS A 303      11.680  19.907  -3.205  1.00 35.37           N  
ATOM   4721  HZ1 LYS A 303      12.394  20.481  -3.629  1.00 35.37           H  
ATOM   4722  HZ2 LYS A 303      11.368  19.214  -3.870  1.00 35.37           H  
ATOM   4723  HZ3 LYS A 303      12.058  19.337  -2.462  1.00 35.37           H  
ATOM   4724  N   GLY A 304       4.052  21.906  -4.857  1.00 34.19           N  
ATOM   4725  H   GLY A 304       4.702  22.677  -4.811  1.00 34.19           H  
ATOM   4726  CA  GLY A 304       2.824  22.063  -5.653  1.00 34.19           C  
ATOM   4727  HA2 GLY A 304       1.970  22.019  -4.977  1.00 34.19           H  
ATOM   4728  HA3 GLY A 304       2.823  23.042  -6.132  1.00 34.19           H  
ATOM   4729  C   GLY A 304       2.631  21.000  -6.749  1.00 34.19           C  
ATOM   4730  O   GLY A 304       3.585  20.664  -7.443  1.00 34.19           O  
ATOM   4731  N   THR A 305       1.384  20.530  -6.888  1.00 27.81           N  
ATOM   4732  H   THR A 305       0.692  20.914  -6.260  1.00 27.81           H  
ATOM   4733  CA  THR A 305       0.854  19.501  -7.816  1.00 27.81           C  
ATOM   4734  HA  THR A 305       0.637  18.605  -7.235  1.00 27.81           H  
ATOM   4735  C   THR A 305       1.780  19.076  -8.976  1.00 27.81           C  
ATOM   4736  CB  THR A 305      -0.493  19.965  -8.407  1.00 27.81           C  
ATOM   4737  HB  THR A 305      -0.814  19.248  -9.163  1.00 27.81           H  
ATOM   4738  O   THR A 305       1.742  19.684 -10.055  1.00 27.81           O  
ATOM   4739  CG2 THR A 305      -1.594  20.066  -7.352  1.00 27.81           C  
ATOM   4740 HG21 THR A 305      -1.353  20.828  -6.611  1.00 27.81           H  
ATOM   4741 HG22 THR A 305      -1.723  19.104  -6.855  1.00 27.81           H  
ATOM   4742 HG23 THR A 305      -2.535  20.329  -7.836  1.00 27.81           H  
ATOM   4743  OG1 THR A 305      -0.347  21.235  -9.007  1.00 27.81           O  
ATOM   4744  HG1 THR A 305       0.359  21.113  -9.645  1.00 27.81           H  
ATOM   4745  N   PRO A 306       2.579  18.007  -8.798  1.00 29.61           N  
ATOM   4746  CA  PRO A 306       3.371  17.393  -9.860  1.00 29.61           C  
ATOM   4747  HA  PRO A 306       4.031  18.156 -10.272  1.00 29.61           H  
ATOM   4748  C   PRO A 306       2.504  16.802 -10.982  1.00 29.61           C  
ATOM   4749  CB  PRO A 306       4.226  16.316  -9.180  1.00 29.61           C  
ATOM   4750  HB2 PRO A 306       3.724  15.350  -9.229  1.00 29.61           H  
ATOM   4751  HB3 PRO A 306       5.221  16.250  -9.620  1.00 29.61           H  
ATOM   4752  O   PRO A 306       1.450  16.212 -10.745  1.00 29.61           O  
ATOM   4753  CG  PRO A 306       4.290  16.779  -7.727  1.00 29.61           C  
ATOM   4754  HG2 PRO A 306       5.073  17.528  -7.605  1.00 29.61           H  
ATOM   4755  HG3 PRO A 306       4.433  15.942  -7.042  1.00 29.61           H  
ATOM   4756  CD  PRO A 306       2.929  17.416  -7.519  1.00 29.61           C  
ATOM   4757  HD2 PRO A 306       2.977  18.149  -6.714  1.00 29.61           H  
ATOM   4758  HD3 PRO A 306       2.212  16.630  -7.279  1.00 29.61           H  
ATOM   4759  N   GLN A 307       2.968  16.912 -12.231  1.00 28.22           N  
ATOM   4760  H   GLN A 307       3.856  17.370 -12.371  1.00 28.22           H  
ATOM   4761  CA  GLN A 307       2.234  16.419 -13.403  1.00 28.22           C  
ATOM   4762  HA  GLN A 307       1.184  16.685 -13.287  1.00 28.22           H  
ATOM   4763  C   GLN A 307       2.297  14.886 -13.524  1.00 28.22           C  
ATOM   4764  CB  GLN A 307       2.751  17.096 -14.684  1.00 28.22           C  
ATOM   4765  HB2 GLN A 307       3.833  16.977 -14.749  1.00 28.22           H  
ATOM   4766  HB3 GLN A 307       2.302  16.591 -15.540  1.00 28.22           H  
ATOM   4767  O   GLN A 307       3.194  14.329 -14.166  1.00 28.22           O  
ATOM   4768  CG  GLN A 307       2.391  18.586 -14.778  1.00 28.22           C  
ATOM   4769  HG2 GLN A 307       1.320  18.703 -14.616  1.00 28.22           H  
ATOM   4770  HG3 GLN A 307       2.918  19.146 -14.005  1.00 28.22           H  
ATOM   4771  CD  GLN A 307       2.756  19.166 -16.144  1.00 28.22           C  
ATOM   4772  NE2 GLN A 307       1.897  19.940 -16.769  1.00 28.22           N  
ATOM   4773 HE21 GLN A 307       2.149  20.197 -17.713  1.00 28.22           H  
ATOM   4774 HE22 GLN A 307       0.954  20.081 -16.434  1.00 28.22           H  
ATOM   4775  OE1 GLN A 307       3.811  18.925 -16.708  1.00 28.22           O  
ATOM   4776  N   THR A 308       1.309  14.189 -12.960  1.00 28.32           N  
ATOM   4777  H   THR A 308       0.626  14.676 -12.397  1.00 28.32           H  
ATOM   4778  CA  THR A 308       1.142  12.742 -13.148  1.00 28.32           C  
ATOM   4779  HA  THR A 308       2.079  12.264 -12.860  1.00 28.32           H  
ATOM   4780  C   THR A 308       0.889  12.417 -14.628  1.00 28.32           C  
ATOM   4781  CB  THR A 308       0.048  12.161 -12.232  1.00 28.32           C  
ATOM   4782  HB  THR A 308      -0.112  11.114 -12.489  1.00 28.32           H  
ATOM   4783  O   THR A 308      -0.063  12.878 -15.258  1.00 28.32           O  
ATOM   4784  CG2 THR A 308       0.443  12.243 -10.757  1.00 28.32           C  
ATOM   4785 HG21 THR A 308       0.556  13.282 -10.447  1.00 28.32           H  
ATOM   4786 HG22 THR A 308       1.384  11.718 -10.594  1.00 28.32           H  
ATOM   4787 HG23 THR A 308      -0.323  11.770 -10.142  1.00 28.32           H  
ATOM   4788  OG1 THR A 308      -1.159  12.864 -12.386  1.00 28.32           O  
ATOM   4789  HG1 THR A 308      -1.633  12.856 -11.551  1.00 28.32           H  
ATOM   4790  N   SER A 309       1.789  11.629 -15.222  1.00 26.17           N  
ATOM   4791  H   SER A 309       2.561  11.285 -14.669  1.00 26.17           H  
ATOM   4792  CA  SER A 309       1.697  11.205 -16.624  1.00 26.17           C  
ATOM   4793  HA  SER A 309       1.014  11.857 -17.168  1.00 26.17           H  
ATOM   4794  C   SER A 309       1.161   9.780 -16.705  1.00 26.17           C  
ATOM   4795  CB  SER A 309       3.061  11.310 -17.311  1.00 26.17           C  
ATOM   4796  HB2 SER A 309       2.992  10.881 -18.310  1.00 26.17           H  
ATOM   4797  HB3 SER A 309       3.805  10.755 -16.740  1.00 26.17           H  
ATOM   4798  O   SER A 309       1.857   8.835 -16.335  1.00 26.17           O  
ATOM   4799  OG  SER A 309       3.450  12.667 -17.419  1.00 26.17           O  
ATOM   4800  HG  SER A 309       3.373  13.073 -16.553  1.00 26.17           H  
ATOM   4801  N   LEU A 310      -0.066   9.624 -17.207  1.00 26.15           N  
ATOM   4802  H   LEU A 310      -0.581  10.446 -17.487  1.00 26.15           H  
ATOM   4803  CA  LEU A 310      -0.654   8.310 -17.470  1.00 26.15           C  
ATOM   4804  HA  LEU A 310      -0.501   7.693 -16.585  1.00 26.15           H  
ATOM   4805  C   LEU A 310       0.070   7.614 -18.633  1.00 26.15           C  
ATOM   4806  CB  LEU A 310      -2.171   8.444 -17.711  1.00 26.15           C  
ATOM   4807  HB2 LEU A 310      -2.364   9.380 -18.236  1.00 26.15           H  
ATOM   4808  HB3 LEU A 310      -2.509   7.634 -18.357  1.00 26.15           H  
ATOM   4809  O   LEU A 310       0.299   8.200 -19.695  1.00 26.15           O  
ATOM   4810  CG  LEU A 310      -2.984   8.395 -16.401  1.00 26.15           C  
ATOM   4811  HG  LEU A 310      -2.471   8.973 -15.632  1.00 26.15           H  
ATOM   4812  CD1 LEU A 310      -4.370   9.006 -16.608  1.00 26.15           C  
ATOM   4813 HD11 LEU A 310      -4.930   8.950 -15.674  1.00 26.15           H  
ATOM   4814 HD12 LEU A 310      -4.266  10.052 -16.898  1.00 26.15           H  
ATOM   4815 HD13 LEU A 310      -4.906   8.453 -17.379  1.00 26.15           H  
ATOM   4816  CD2 LEU A 310      -3.159   6.954 -15.917  1.00 26.15           C  
ATOM   4817 HD21 LEU A 310      -2.194   6.492 -15.709  1.00 26.15           H  
ATOM   4818 HD22 LEU A 310      -3.741   6.933 -14.995  1.00 26.15           H  
ATOM   4819 HD23 LEU A 310      -3.685   6.355 -16.660  1.00 26.15           H  
ATOM   4820  N   LEU A 311       0.419   6.349 -18.403  1.00 27.71           N  
ATOM   4821  H   LEU A 311       0.158   5.949 -17.513  1.00 27.71           H  
ATOM   4822  CA  LEU A 311       1.068   5.446 -19.348  1.00 27.71           C  
ATOM   4823  HA  LEU A 311       1.393   5.990 -20.235  1.00 27.71           H  
ATOM   4824  C   LEU A 311       0.052   4.391 -19.793  1.00 27.71           C  
ATOM   4825  CB  LEU A 311       2.286   4.799 -18.654  1.00 27.71           C  
ATOM   4826  HB2 LEU A 311       2.048   4.642 -17.602  1.00 27.71           H  
ATOM   4827  HB3 LEU A 311       2.462   3.812 -19.084  1.00 27.71           H  
ATOM   4828  O   LEU A 311      -0.231   3.456 -19.048  1.00 27.71           O  
ATOM   4829  CG  LEU A 311       3.582   5.615 -18.773  1.00 27.71           C  
ATOM   4830  HG  LEU A 311       3.381   6.670 -18.592  1.00 27.71           H  
ATOM   4831  CD1 LEU A 311       4.613   5.129 -17.753  1.00 27.71           C  
ATOM   4832 HD11 LEU A 311       5.531   5.709 -17.843  1.00 27.71           H  
ATOM   4833 HD12 LEU A 311       4.214   5.262 -16.747  1.00 27.71           H  
ATOM   4834 HD13 LEU A 311       4.830   4.073 -17.914  1.00 27.71           H  
ATOM   4835  CD2 LEU A 311       4.192   5.439 -20.167  1.00 27.71           C  
ATOM   4836 HD21 LEU A 311       3.541   5.890 -20.916  1.00 27.71           H  
ATOM   4837 HD22 LEU A 311       4.301   4.378 -20.391  1.00 27.71           H  
ATOM   4838 HD23 LEU A 311       5.174   5.911 -20.203  1.00 27.71           H  
ATOM   4839  N   THR A 312      -0.486   4.536 -21.002  1.00 30.45           N  
ATOM   4840  H   THR A 312      -0.202   5.313 -21.582  1.00 30.45           H  
ATOM   4841  CA  THR A 312      -1.318   3.506 -21.643  1.00 30.45           C  
ATOM   4842  HA  THR A 312      -1.664   2.799 -20.890  1.00 30.45           H  
ATOM   4843  C   THR A 312      -0.486   2.705 -22.651  1.00 30.45           C  
ATOM   4844  CB  THR A 312      -2.574   4.116 -22.288  1.00 30.45           C  
ATOM   4845  HB  THR A 312      -3.160   3.318 -22.743  1.00 30.45           H  
ATOM   4846  O   THR A 312       0.679   3.026 -22.905  1.00 30.45           O  
ATOM   4847  CG2 THR A 312      -3.454   4.841 -21.269  1.00 30.45           C  
ATOM   4848 HG21 THR A 312      -3.702   4.164 -20.451  1.00 30.45           H  
ATOM   4849 HG22 THR A 312      -2.933   5.711 -20.868  1.00 30.45           H  
ATOM   4850 HG23 THR A 312      -4.378   5.166 -21.749  1.00 30.45           H  
ATOM   4851  OG1 THR A 312      -2.219   5.042 -23.286  1.00 30.45           O  
ATOM   4852  HG1 THR A 312      -3.011   5.263 -23.782  1.00 30.45           H  
ATOM   4853  N   SER A 313      -1.067   1.653 -23.242  1.00 32.55           N  
ATOM   4854  H   SER A 313      -2.040   1.454 -23.058  1.00 32.55           H  
ATOM   4855  CA  SER A 313      -0.430   0.841 -24.296  1.00 32.55           C  
ATOM   4856  HA  SER A 313       0.404   0.284 -23.871  1.00 32.55           H  
ATOM   4857  C   SER A 313       0.112   1.671 -25.462  1.00 32.55           C  
ATOM   4858  CB  SER A 313      -1.458  -0.149 -24.861  1.00 32.55           C  
ATOM   4859  HB2 SER A 313      -1.056  -0.642 -25.747  1.00 32.55           H  
ATOM   4860  HB3 SER A 313      -1.665  -0.906 -24.105  1.00 32.55           H  
ATOM   4861  O   SER A 313       1.134   1.320 -26.051  1.00 32.55           O  
ATOM   4862  OG  SER A 313      -2.670   0.508 -25.186  1.00 32.55           O  
ATOM   4863  HG  SER A 313      -2.615   0.851 -26.081  1.00 32.55           H  
ATOM   4864  N   ASP A 314      -0.555   2.786 -25.754  1.00 34.85           N  
ATOM   4865  H   ASP A 314      -1.410   2.948 -25.241  1.00 34.85           H  
ATOM   4866  CA  ASP A 314      -0.357   3.579 -26.965  1.00 34.85           C  
ATOM   4867  HA  ASP A 314       0.101   2.943 -27.723  1.00 34.85           H  
ATOM   4868  C   ASP A 314       0.609   4.761 -26.730  1.00 34.85           C  
ATOM   4869  CB  ASP A 314      -1.731   4.012 -27.509  1.00 34.85           C  
ATOM   4870  HB2 ASP A 314      -1.580   4.540 -28.450  1.00 34.85           H  
ATOM   4871  HB3 ASP A 314      -2.173   4.712 -26.800  1.00 34.85           H  
ATOM   4872  O   ASP A 314       0.916   5.520 -27.650  1.00 34.85           O  
ATOM   4873  CG  ASP A 314      -2.734   2.865 -27.754  1.00 34.85           C  
ATOM   4874  OD1 ASP A 314      -2.390   1.675 -27.547  1.00 34.85           O  
ATOM   4875  OD2 ASP A 314      -3.884   3.205 -28.099  1.00 34.85           O  
ATOM   4876  N   GLY A 315       1.134   4.903 -25.504  1.00 30.31           N  
ATOM   4877  H   GLY A 315       0.807   4.271 -24.786  1.00 30.31           H  
ATOM   4878  CA  GLY A 315       2.236   5.804 -25.167  1.00 30.31           C  
ATOM   4879  HA2 GLY A 315       2.512   6.385 -26.047  1.00 30.31           H  
ATOM   4880  HA3 GLY A 315       3.098   5.198 -24.889  1.00 30.31           H  
ATOM   4881  C   GLY A 315       1.959   6.784 -24.023  1.00 30.31           C  
ATOM   4882  O   GLY A 315       0.997   6.675 -23.266  1.00 30.31           O  
ATOM   4883  N   VAL A 316       2.859   7.763 -23.879  1.00 28.77           N  
ATOM   4884  H   VAL A 316       3.605   7.822 -24.558  1.00 28.77           H  
ATOM   4885  CA  VAL A 316       2.772   8.808 -22.845  1.00 28.77           C  
ATOM   4886  HA  VAL A 316       2.366   8.369 -21.934  1.00 28.77           H  
ATOM   4887  C   VAL A 316       1.822   9.910 -23.307  1.00 28.77           C  
ATOM   4888  CB  VAL A 316       4.156   9.407 -22.508  1.00 28.77           C  
ATOM   4889  HB  VAL A 316       4.573   9.881 -23.396  1.00 28.77           H  
ATOM   4890  O   VAL A 316       2.221  10.796 -24.070  1.00 28.77           O  
ATOM   4891  CG1 VAL A 316       4.062  10.452 -21.385  1.00 28.77           C  
ATOM   4892 HG11 VAL A 316       5.054  10.831 -21.140  1.00 28.77           H  
ATOM   4893 HG12 VAL A 316       3.625  10.001 -20.494  1.00 28.77           H  
ATOM   4894 HG13 VAL A 316       3.437  11.292 -21.690  1.00 28.77           H  
ATOM   4895  CG2 VAL A 316       5.157   8.350 -22.033  1.00 28.77           C  
ATOM   4896 HG21 VAL A 316       4.822   7.949 -21.076  1.00 28.77           H  
ATOM   4897 HG22 VAL A 316       5.241   7.540 -22.758  1.00 28.77           H  
ATOM   4898 HG23 VAL A 316       6.139   8.802 -21.898  1.00 28.77           H  
ATOM   4899  N   ILE A 317       0.592   9.920 -22.791  1.00 28.97           N  
ATOM   4900  H   ILE A 317       0.310   9.160 -22.188  1.00 28.97           H  
ATOM   4901  CA  ILE A 317      -0.305  11.069 -22.957  1.00 28.97           C  
ATOM   4902  HA  ILE A 317      -0.183  11.451 -23.970  1.00 28.97           H  
ATOM   4903  C   ILE A 317       0.147  12.172 -21.993  1.00 28.97           C  
ATOM   4904  CB  ILE A 317      -1.800  10.695 -22.813  1.00 28.97           C  
ATOM   4905  HB  ILE A 317      -1.980  10.331 -21.801  1.00 28.97           H  
ATOM   4906  O   ILE A 317      -0.328  12.285 -20.862  1.00 28.97           O  
ATOM   4907  CG1 ILE A 317      -2.172   9.577 -23.816  1.00 28.97           C  
ATOM   4908 HG12 ILE A 317      -1.572   8.693 -23.602  1.00 28.97           H  
ATOM   4909 HG13 ILE A 317      -1.936   9.904 -24.829  1.00 28.97           H  
ATOM   4910  CG2 ILE A 317      -2.669  11.950 -23.056  1.00 28.97           C  
ATOM   4911 HG21 ILE A 317      -3.720  11.716 -22.882  1.00 28.97           H  
ATOM   4912 HG22 ILE A 317      -2.404  12.751 -22.366  1.00 28.97           H  
ATOM   4913 HG23 ILE A 317      -2.546  12.301 -24.080  1.00 28.97           H  
ATOM   4914  CD1 ILE A 317      -3.643   9.140 -23.775  1.00 28.97           C  
ATOM   4915 HD11 ILE A 317      -3.771   8.260 -24.406  1.00 28.97           H  
ATOM   4916 HD12 ILE A 317      -4.291   9.930 -24.155  1.00 28.97           H  
ATOM   4917 HD13 ILE A 317      -3.927   8.886 -22.754  1.00 28.97           H  
ATOM   4918  N   LYS A 318       1.068  13.022 -22.458  1.00 29.94           N  
ATOM   4919  H   LYS A 318       1.468  12.819 -23.363  1.00 29.94           H  
ATOM   4920  CA  LYS A 318       1.353  14.307 -21.807  1.00 29.94           C  
ATOM   4921  HA  LYS A 318       1.581  14.142 -20.754  1.00 29.94           H  
ATOM   4922  C   LYS A 318       0.097  15.178 -21.892  1.00 29.94           C  
ATOM   4923  CB  LYS A 318       2.538  15.021 -22.479  1.00 29.94           C  
ATOM   4924  HB2 LYS A 318       2.601  16.023 -22.053  1.00 29.94           H  
ATOM   4925  HB3 LYS A 318       2.349  15.121 -23.548  1.00 29.94           H  
ATOM   4926  O   LYS A 318      -0.156  15.765 -22.943  1.00 29.94           O  
ATOM   4927  CG  LYS A 318       3.882  14.315 -22.270  1.00 29.94           C  
ATOM   4928  HG2 LYS A 318       3.900  13.384 -22.836  1.00 29.94           H  
ATOM   4929  HG3 LYS A 318       4.012  14.095 -21.210  1.00 29.94           H  
ATOM   4930  CD  LYS A 318       5.019  15.230 -22.740  1.00 29.94           C  
ATOM   4931  HD2 LYS A 318       4.955  16.171 -22.194  1.00 29.94           H  
ATOM   4932  HD3 LYS A 318       4.910  15.428 -23.806  1.00 29.94           H  
ATOM   4933  CE  LYS A 318       6.374  14.576 -22.463  1.00 29.94           C  
ATOM   4934  HE2 LYS A 318       6.478  13.700 -23.104  1.00 29.94           H  
ATOM   4935  HE3 LYS A 318       6.383  14.236 -21.428  1.00 29.94           H  
ATOM   4936  NZ  LYS A 318       7.484  15.534 -22.688  1.00 29.94           N  
ATOM   4937  HZ1 LYS A 318       7.480  15.867 -23.642  1.00 29.94           H  
ATOM   4938  HZ2 LYS A 318       8.373  15.100 -22.487  1.00 29.94           H
[truncated: 30,465 more chars]
