# Supplementary material for: Plant virus movement proteins originated from jelly-roll capsid proteins
Source: PLoS Biol. 2023 Jun 15;21(6):e3002157. doi: 10.1371/journal.pbio.3002157 (PMC10306228; doi:10.1371/journal.pbio.3002157)
Supplement: S2 Data — (ZIP) [file pbio.3002157.s007.zip › S2_Data/YP_089663_CPsV.pdb]

ATOM      1  N   MET A   1     -25.551  11.512 -25.512  1.00 29.11           N  
ATOM      2  H   MET A   1     -25.300  11.344 -26.475  1.00 29.11           H  
ATOM      3  H2  MET A   1     -26.504  11.843 -25.457  1.00 29.11           H  
ATOM      4  H3  MET A   1     -25.477  10.638 -25.011  1.00 29.11           H  
ATOM      5  CA  MET A   1     -24.622  12.484 -24.894  1.00 29.11           C  
ATOM      6  HA  MET A   1     -24.613  13.413 -25.465  1.00 29.11           H  
ATOM      7  C   MET A   1     -23.236  11.865 -24.946  1.00 29.11           C  
ATOM      8  CB  MET A   1     -25.035  12.796 -23.448  1.00 29.11           C  
ATOM      9  HB2 MET A   1     -24.273  13.430 -22.995  1.00 29.11           H  
ATOM     10  HB3 MET A   1     -25.095  11.872 -22.874  1.00 29.11           H  
ATOM     11  O   MET A   1     -23.108  10.724 -24.524  1.00 29.11           O  
ATOM     12  CG  MET A   1     -26.383  13.525 -23.369  1.00 29.11           C  
ATOM     13  HG2 MET A   1     -27.159  12.888 -23.793  1.00 29.11           H  
ATOM     14  HG3 MET A   1     -26.333  14.449 -23.944  1.00 29.11           H  
ATOM     15  SD  MET A   1     -26.853  13.927 -21.672  1.00 29.11           S  
ATOM     16  CE  MET A   1     -28.597  14.370 -21.890  1.00 29.11           C  
ATOM     17  HE1 MET A   1     -29.150  13.519 -22.289  1.00 29.11           H  
ATOM     18  HE2 MET A   1     -29.020  14.646 -20.924  1.00 29.11           H  
ATOM     19  HE3 MET A   1     -28.683  15.218 -22.571  1.00 29.11           H  
ATOM     20  N   SER A   2     -22.253  12.506 -25.585  1.00 27.63           N  
ATOM     21  H   SER A   2     -22.346  13.474 -25.857  1.00 27.63           H  
ATOM     22  CA  SER A   2     -20.951  11.873 -25.840  1.00 27.63           C  
ATOM     23  HA  SER A   2     -21.124  10.858 -26.197  1.00 27.63           H  
ATOM     24  C   SER A   2     -20.119  11.787 -24.562  1.00 27.63           C  
ATOM     25  CB  SER A   2     -20.166  12.605 -26.939  1.00 27.63           C  
ATOM     26  HB2 SER A   2     -20.765  12.651 -27.849  1.00 27.63           H  
ATOM     27  HB3 SER A   2     -19.255  12.046 -27.153  1.00 27.63           H  
ATOM     28  O   SER A   2     -19.852  12.816 -23.942  1.00 27.63           O  
ATOM     29  OG  SER A   2     -19.812  13.911 -26.545  1.00 27.63           O  
ATOM     30  HG  SER A   2     -19.449  13.875 -25.657  1.00 27.63           H  
ATOM     31  N   MET A   3     -19.683  10.573 -24.215  1.00 25.59           N  
ATOM     32  H   MET A   3     -19.992   9.778 -24.756  1.00 25.59           H  
ATOM     33  CA  MET A   3     -18.630  10.323 -23.232  1.00 25.59           C  
ATOM     34  HA  MET A   3     -18.977  10.594 -22.235  1.00 25.59           H  
ATOM     35  C   MET A   3     -17.409  11.170 -23.588  1.00 25.59           C  
ATOM     36  CB  MET A   3     -18.236   8.836 -23.247  1.00 25.59           C  
ATOM     37  HB2 MET A   3     -18.104   8.502 -24.276  1.00 25.59           H  
ATOM     38  HB3 MET A   3     -17.281   8.722 -22.734  1.00 25.59           H  
ATOM     39  O   MET A   3     -16.831  11.016 -24.666  1.00 25.59           O  
ATOM     40  CG  MET A   3     -19.243   7.924 -22.544  1.00 25.59           C  
ATOM     41  HG2 MET A   3     -19.298   8.198 -21.490  1.00 25.59           H  
ATOM     42  HG3 MET A   3     -20.228   8.059 -22.991  1.00 25.59           H  
ATOM     43  SD  MET A   3     -18.784   6.176 -22.673  1.00 25.59           S  
ATOM     44  CE  MET A   3     -20.130   5.415 -21.728  1.00 25.59           C  
ATOM     45  HE1 MET A   3     -20.123   5.794 -20.706  1.00 25.59           H  
ATOM     46  HE2 MET A   3     -19.992   4.334 -21.705  1.00 25.59           H  
ATOM     47  HE3 MET A   3     -21.088   5.644 -22.194  1.00 25.59           H  
ATOM     48  N   ALA A   4     -17.040  12.087 -22.697  1.00 28.09           N  
ATOM     49  H   ALA A   4     -17.576  12.186 -21.847  1.00 28.09           H  
ATOM     50  CA  ALA A   4     -15.784  12.803 -22.787  1.00 28.09           C  
ATOM     51  HA  ALA A   4     -15.742  13.338 -23.736  1.00 28.09           H  
ATOM     52  C   ALA A   4     -14.653  11.768 -22.742  1.00 28.09           C  
ATOM     53  CB  ALA A   4     -15.711  13.825 -21.646  1.00 28.09           C  
ATOM     54  HB1 ALA A   4     -15.763  13.317 -20.684  1.00 28.09           H  
ATOM     55  HB2 ALA A   4     -16.536  14.533 -21.725  1.00 28.09           H  
ATOM     56  HB3 ALA A   4     -14.769  14.370 -21.702  1.00 28.09           H  
ATOM     57  O   ALA A   4     -14.411  11.124 -21.725  1.00 28.09           O  
ATOM     58  N   SER A   5     -13.998  11.571 -23.884  1.00 24.19           N  
ATOM     59  H   SER A   5     -14.323  12.050 -24.712  1.00 24.19           H  
ATOM     60  CA  SER A   5     -12.799  10.757 -23.999  1.00 24.19           C  
ATOM     61  HA  SER A   5     -13.029   9.728 -23.723  1.00 24.19           H  
ATOM     62  C   SER A   5     -11.738  11.315 -23.050  1.00 24.19           C  
ATOM     63  CB  SER A   5     -12.306  10.787 -25.453  1.00 24.19           C  
ATOM     64  HB2 SER A   5     -11.384  10.211 -25.529  1.00 24.19           H  
ATOM     65  HB3 SER A   5     -13.056  10.334 -26.102  1.00 24.19           H  
ATOM     66  O   SER A   5     -11.205  12.401 -23.299  1.00 24.19           O  
ATOM     67  OG  SER A   5     -12.066  12.123 -25.869  1.00 24.19           O  
ATOM     68  HG  SER A   5     -11.709  12.575 -25.101  1.00 24.19           H  
ATOM     69  N   PHE A   6     -11.423  10.583 -21.984  1.00 24.98           N  
ATOM     70  H   PHE A   6     -11.995   9.780 -21.762  1.00 24.98           H  
ATOM     71  CA  PHE A   6     -10.235  10.814 -21.169  1.00 24.98           C  
ATOM     72  HA  PHE A   6     -10.212  11.851 -20.835  1.00 24.98           H  
ATOM     73  C   PHE A   6      -8.998  10.558 -22.039  1.00 24.98           C  
ATOM     74  CB  PHE A   6     -10.261   9.908 -19.926  1.00 24.98           C  
ATOM     75  HB2 PHE A   6     -10.598   8.909 -20.205  1.00 24.98           H  
ATOM     76  HB3 PHE A   6      -9.242   9.804 -19.555  1.00 24.98           H  
ATOM     77  O   PHE A   6      -8.471   9.452 -22.095  1.00 24.98           O  
ATOM     78  CG  PHE A   6     -11.106  10.426 -18.778  1.00 24.98           C  
ATOM     79  CD1 PHE A   6     -10.511  11.229 -17.784  1.00 24.98           C  
ATOM     80  HD1 PHE A   6      -9.463  11.483 -17.842  1.00 24.98           H  
ATOM     81  CD2 PHE A   6     -12.468  10.085 -18.675  1.00 24.98           C  
ATOM     82  HD2 PHE A   6     -12.936   9.469 -19.428  1.00 24.98           H  
ATOM     83  CE1 PHE A   6     -11.270  11.683 -16.692  1.00 24.98           C  
ATOM     84  HE1 PHE A   6     -10.806  12.281 -15.922  1.00 24.98           H  
ATOM     85  CE2 PHE A   6     -13.227  10.538 -17.580  1.00 24.98           C  
ATOM     86  HE2 PHE A   6     -14.268  10.266 -17.494  1.00 24.98           H  
ATOM     87  CZ  PHE A   6     -12.628  11.336 -16.588  1.00 24.98           C  
ATOM     88  HZ  PHE A   6     -13.208  11.673 -15.742  1.00 24.98           H  
ATOM     89  N   LYS A   7      -8.549  11.575 -22.779  1.00 25.16           N  
ATOM     90  H   LYS A   7      -9.094  12.425 -22.775  1.00 25.16           H  
ATOM     91  CA  LYS A   7      -7.209  11.589 -23.368  1.00 25.16           C  
ATOM     92  HA  LYS A   7      -6.945  10.590 -23.715  1.00 25.16           H  
ATOM     93  C   LYS A   7      -6.231  11.941 -22.250  1.00 25.16           C  
ATOM     94  CB  LYS A   7      -7.127  12.569 -24.552  1.00 25.16           C  
ATOM     95  HB2 LYS A   7      -7.615  13.507 -24.288  1.00 25.16           H  
ATOM     96  HB3 LYS A   7      -6.074  12.778 -24.744  1.00 25.16           H  
ATOM     97  O   LYS A   7      -5.984  13.120 -21.999  1.00 25.16           O  
ATOM     98  CG  LYS A   7      -7.741  11.999 -25.839  1.00 25.16           C  
ATOM     99  HG2 LYS A   7      -7.260  11.050 -26.074  1.00 25.16           H  
ATOM    100  HG3 LYS A   7      -8.807  11.826 -25.690  1.00 25.16           H  
ATOM    101  CD  LYS A   7      -7.540  12.974 -27.009  1.00 25.16           C  
ATOM    102  HD2 LYS A   7      -8.081  13.896 -26.795  1.00 25.16           H  
ATOM    103  HD3 LYS A   7      -6.478  13.199 -27.112  1.00 25.16           H  
ATOM    104  CE  LYS A   7      -8.062  12.354 -28.310  1.00 25.16           C  
ATOM    105  HE2 LYS A   7      -7.519  11.426 -28.491  1.00 25.16           H  
ATOM    106  HE3 LYS A   7      -9.113  12.100 -28.171  1.00 25.16           H  
ATOM    107  NZ  LYS A   7      -7.902  13.280 -29.460  1.00 25.16           N  
ATOM    108  HZ1 LYS A   7      -6.928  13.512 -29.590  1.00 25.16           H  
ATOM    109  HZ2 LYS A   7      -8.247  12.848 -30.305  1.00 25.16           H  
ATOM    110  HZ3 LYS A   7      -8.424  14.129 -29.298  1.00 25.16           H  
ATOM    111  N   SER A   8      -5.686  10.933 -21.576  1.00 29.89           N  
ATOM    112  H   SER A   8      -5.974   9.986 -21.776  1.00 29.89           H  
ATOM    113  CA  SER A   8      -4.490  11.071 -20.743  1.00 29.89           C  
ATOM    114  HA  SER A   8      -4.642  11.867 -20.014  1.00 29.89           H  
ATOM    115  C   SER A   8      -3.318  11.452 -21.647  1.00 29.89           C  
ATOM    116  CB  SER A   8      -4.210   9.770 -19.971  1.00 29.89           C  
ATOM    117  HB2 SER A   8      -4.890   9.717 -19.121  1.00 29.89           H  
ATOM    118  HB3 SER A   8      -3.186   9.761 -19.597  1.00 29.89           H  
ATOM    119  O   SER A   8      -2.656  10.619 -22.255  1.00 29.89           O  
ATOM    120  OG  SER A   8      -4.440   8.643 -20.793  1.00 29.89           O  
ATOM    121  HG  SER A   8      -3.618   8.285 -21.136  1.00 29.89           H  
ATOM    122  N   ALA A   9      -3.068  12.751 -21.796  1.00 29.93           N  
ATOM    123  H   ALA A   9      -3.699  13.416 -21.372  1.00 29.93           H  
ATOM    124  CA  ALA A   9      -1.834  13.218 -22.405  1.00 29.93           C  
ATOM    125  HA  ALA A   9      -1.705  12.728 -23.370  1.00 29.93           H  
ATOM    126  C   ALA A   9      -0.670  12.818 -21.486  1.00 29.93           C  
ATOM    127  CB  ALA A   9      -1.926  14.733 -22.636  1.00 29.93           C  
ATOM    128  HB1 ALA A   9      -1.002  15.088 -23.092  1.00 29.93           H  
ATOM    129  HB2 ALA A   9      -2.075  15.246 -21.686  1.00 29.93           H  
ATOM    130  HB3 ALA A   9      -2.761  14.954 -23.300  1.00 29.93           H  
ATOM    131  O   ALA A   9      -0.532  13.368 -20.392  1.00 29.93           O  
ATOM    132  N   SER A  10       0.162  11.868 -21.926  1.00 36.74           N  
ATOM    133  H   SER A  10      -0.130  11.324 -22.726  1.00 36.74           H  
ATOM    134  CA  SER A  10       1.456  11.564 -21.310  1.00 36.74           C  
ATOM    135  HA  SER A  10       1.293  11.136 -20.321  1.00 36.74           H  
ATOM    136  C   SER A  10       2.255  12.861 -21.176  1.00 36.74           C  
ATOM    137  CB  SER A  10       2.209  10.530 -22.156  1.00 36.74           C  
ATOM    138  HB2 SER A  10       2.256  10.863 -23.193  1.00 36.74           H  
ATOM    139  HB3 SER A  10       1.673   9.581 -22.115  1.00 36.74           H  
ATOM    140  O   SER A  10       2.793  13.396 -22.150  1.00 36.74           O  
ATOM    141  OG  SER A  10       3.521  10.344 -21.664  1.00 36.74           O  
ATOM    142  HG  SER A  10       4.122  10.852 -22.215  1.00 36.74           H  
ATOM    143  N   LYS A  11       2.283  13.425 -19.967  1.00 38.66           N  
ATOM    144  H   LYS A  11       1.743  12.987 -19.236  1.00 38.66           H  
ATOM    145  CA  LYS A  11       2.955  14.691 -19.697  1.00 38.66           C  
ATOM    146  HA  LYS A  11       2.768  15.355 -20.541  1.00 38.66           H  
ATOM    147  C   LYS A  11       4.455  14.411 -19.639  1.00 38.66           C  
ATOM    148  CB  LYS A  11       2.356  15.336 -18.428  1.00 38.66           C  
ATOM    149  HB2 LYS A  11       2.919  15.039 -17.543  1.00 38.66           H  
ATOM    150  HB3 LYS A  11       1.332  14.983 -18.302  1.00 38.66           H  
ATOM    151  O   LYS A  11       4.984  14.027 -18.600  1.00 38.66           O  
ATOM    152  CG  LYS A  11       2.306  16.866 -18.536  1.00 38.66           C  
ATOM    153  HG2 LYS A  11       1.709  17.135 -19.408  1.00 38.66           H  
ATOM    154  HG3 LYS A  11       3.316  17.254 -18.668  1.00 38.66           H  
ATOM    155  CD  LYS A  11       1.676  17.495 -17.285  1.00 38.66           C  
ATOM    156  HD2 LYS A  11       0.719  17.016 -17.081  1.00 38.66           H  
ATOM    157  HD3 LYS A  11       2.345  17.341 -16.438  1.00 38.66           H  
ATOM    158  CE  LYS A  11       1.461  18.993 -17.531  1.00 38.66           C  
ATOM    159  HE2 LYS A  11       2.408  19.431 -17.844  1.00 38.66           H  
ATOM    160  HE3 LYS A  11       0.758  19.110 -18.357  1.00 38.66           H  
ATOM    161  NZ  LYS A  11       0.957  19.690 -16.325  1.00 38.66           N  
ATOM    162  HZ1 LYS A  11       0.839  20.672 -16.530  1.00 38.66           H  
ATOM    163  HZ2 LYS A  11       0.073  19.293 -16.041  1.00 38.66           H  
ATOM    164  HZ3 LYS A  11       1.634  19.608 -15.579  1.00 38.66           H  
ATOM    165  N   ARG A  12       5.156  14.595 -20.763  1.00 36.54           N  
ATOM    166  H   ARG A  12       4.638  14.784 -21.609  1.00 36.54           H  
ATOM    167  CA  ARG A  12       6.616  14.763 -20.746  1.00 36.54           C  
ATOM    168  HA  ARG A  12       7.084  13.879 -20.313  1.00 36.54           H  
ATOM    169  C   ARG A  12       6.905  15.946 -19.825  1.00 36.54           C  
ATOM    170  CB  ARG A  12       7.178  15.014 -22.164  1.00 36.54           C  
ATOM    171  HB2 ARG A  12       7.960  15.771 -22.102  1.00 36.54           H  
ATOM    172  HB3 ARG A  12       6.395  15.401 -22.816  1.00 36.54           H  
ATOM    173  O   ARG A  12       6.566  17.077 -20.162  1.00 36.54           O  
ATOM    174  CG  ARG A  12       7.807  13.757 -22.785  1.00 36.54           C  
ATOM    175  HG2 ARG A  12       8.594  13.394 -22.124  1.00 36.54           H  
ATOM    176  HG3 ARG A  12       7.049  12.982 -22.894  1.00 36.54           H  
ATOM    177  CD  ARG A  12       8.418  14.078 -24.158  1.00 36.54           C  
ATOM    178  HD2 ARG A  12       9.076  14.941 -24.054  1.00 36.54           H  
ATOM    179  HD3 ARG A  12       7.615  14.329 -24.850  1.00 36.54           H  
ATOM    180  NE  ARG A  12       9.203  12.943 -24.684  1.00 36.54           N  
ATOM    181  HE  ARG A  12       9.400  12.185 -24.047  1.00 36.54           H  
ATOM    182  NH1 ARG A  12       9.669  13.808 -26.762  1.00 36.54           N  
ATOM    183 HH11 ARG A  12       9.165  14.648 -26.517  1.00 36.54           H  
ATOM    184 HH12 ARG A  12      10.147  13.725 -27.648  1.00 36.54           H  
ATOM    185  NH2 ARG A  12      10.496  11.815 -26.178  1.00 36.54           N  
ATOM    186 HH21 ARG A  12      10.733  11.141 -25.465  1.00 36.54           H  
ATOM    187 HH22 ARG A  12      10.986  11.755 -27.059  1.00 36.54           H  
ATOM    188  CZ  ARG A  12       9.780  12.860 -25.871  1.00 36.54           C  
ATOM    189  N   ILE A  13       7.500  15.698 -18.660  1.00 39.53           N  
ATOM    190  H   ILE A  13       7.675  14.738 -18.398  1.00 39.53           H  
ATOM    191  CA  ILE A  13       8.047  16.766 -17.819  1.00 39.53           C  
ATOM    192  HA  ILE A  13       7.365  17.615 -17.843  1.00 39.53           H  
ATOM    193  C   ILE A  13       9.354  17.214 -18.485  1.00 39.53           C  
ATOM    194  CB  ILE A  13       8.196  16.343 -16.334  1.00 39.53           C  
ATOM    195  HB  ILE A  13       8.942  15.552 -16.266  1.00 39.53           H  
ATOM    196  O   ILE A  13      10.450  16.896 -18.040  1.00 39.53           O  
ATOM    197  CG1 ILE A  13       6.858  15.802 -15.769  1.00 39.53           C  
ATOM    198 HG12 ILE A  13       6.542  14.945 -16.364  1.00 39.53           H  
ATOM    199 HG13 ILE A  13       6.089  16.571 -15.853  1.00 39.53           H  
ATOM    200  CG2 ILE A  13       8.671  17.549 -15.494  1.00 39.53           C  
ATOM    201 HG21 ILE A  13       9.599  17.958 -15.894  1.00 39.53           H  
ATOM    202 HG22 ILE A  13       7.912  18.331 -15.489  1.00 39.53           H  
ATOM    203 HG23 ILE A  13       8.880  17.237 -14.470  1.00 39.53           H  
ATOM    204  CD1 ILE A  13       6.931  15.327 -14.311  1.00 39.53           C  
ATOM    205 HD11 ILE A  13       7.770  14.643 -14.185  1.00 39.53           H  
ATOM    206 HD12 ILE A  13       6.008  14.807 -14.055  1.00 39.53           H  
ATOM    207 HD13 ILE A  13       7.047  16.176 -13.637  1.00 39.53           H  
ATOM    208  N   SER A  14       9.239  17.910 -19.614  1.00 33.52           N  
ATOM    209  H   SER A  14       8.313  18.070 -19.986  1.00 33.52           H  
ATOM    210  CA  SER A  14      10.335  18.667 -20.204  1.00 33.52           C  
ATOM    211  HA  SER A  14      11.288  18.208 -19.939  1.00 33.52           H  
ATOM    212  C   SER A  14      10.282  20.074 -19.613  1.00 33.52           C  
ATOM    213  CB  SER A  14      10.239  18.675 -21.736  1.00 33.52           C  
ATOM    214  HB2 SER A  14      11.071  19.250 -22.142  1.00 33.52           H  
ATOM    215  HB3 SER A  14      10.310  17.653 -22.107  1.00 33.52           H  
ATOM    216  O   SER A  14       9.426  20.866 -19.994  1.00 33.52           O  
ATOM    217  OG  SER A  14       9.023  19.247 -22.174  1.00 33.52           O  
ATOM    218  HG  SER A  14       8.886  20.051 -21.667  1.00 33.52           H  
ATOM    219  N   GLY A  15      11.169  20.376 -18.666  1.00 29.84           N  
ATOM    220  H   GLY A  15      11.792  19.645 -18.353  1.00 29.84           H  
ATOM    221  CA  GLY A  15      11.343  21.731 -18.133  1.00 29.84           C  
ATOM    222  HA2 GLY A  15      10.985  22.461 -18.860  1.00 29.84           H  
ATOM    223  HA3 GLY A  15      12.406  21.924 -17.991  1.00 29.84           H  
ATOM    224  C   GLY A  15      10.606  22.007 -16.818  1.00 29.84           C  
ATOM    225  O   GLY A  15       9.415  22.285 -16.794  1.00 29.84           O  
ATOM    226  N   THR A  16      11.370  21.947 -15.725  1.00 36.60           N  
ATOM    227  H   THR A  16      12.289  21.567 -15.901  1.00 36.60           H  
ATOM    228  CA  THR A  16      11.305  22.754 -14.482  1.00 36.60           C  
ATOM    229  HA  THR A  16      11.949  22.228 -13.777  1.00 36.60           H  
ATOM    230  C   THR A  16      10.019  22.941 -13.663  1.00 36.60           C  
ATOM    231  CB  THR A  16      11.981  24.125 -14.696  1.00 36.60           C  
ATOM    232  HB  THR A  16      11.792  24.775 -13.842  1.00 36.60           H  
ATOM    233  O   THR A  16      10.155  23.281 -12.492  1.00 36.60           O  
ATOM    234  CG2 THR A  16      13.496  23.959 -14.850  1.00 36.60           C  
ATOM    235 HG21 THR A  16      13.728  23.359 -15.729  1.00 36.60           H  
ATOM    236 HG22 THR A  16      13.909  23.488 -13.958  1.00 36.60           H  
ATOM    237 HG23 THR A  16      13.950  24.943 -14.967  1.00 36.60           H  
ATOM    238  OG1 THR A  16      11.534  24.757 -15.875  1.00 36.60           O  
ATOM    239  HG1 THR A  16      10.619  25.027 -15.764  1.00 36.60           H  
ATOM    240  N   GLU A  17       8.800  22.708 -14.142  1.00 39.83           N  
ATOM    241  H   GLU A  17       8.709  22.476 -15.121  1.00 39.83           H  
ATOM    242  CA  GLU A  17       7.621  23.268 -13.453  1.00 39.83           C  
ATOM    243  HA  GLU A  17       7.943  24.191 -12.971  1.00 39.83           H  
ATOM    244  C   GLU A  17       7.048  22.486 -12.259  1.00 39.83           C  
ATOM    245  CB  GLU A  17       6.542  23.700 -14.457  1.00 39.83           C  
ATOM    246  HB2 GLU A  17       5.587  23.801 -13.942  1.00 39.83           H  
ATOM    247  HB3 GLU A  17       6.433  22.946 -15.236  1.00 39.83           H  
ATOM    248  O   GLU A  17       6.065  22.936 -11.693  1.00 39.83           O  
ATOM    249  CG  GLU A  17       6.892  25.064 -15.072  1.00 39.83           C  
ATOM    250  HG2 GLU A  17       7.230  25.735 -14.282  1.00 39.83           H  
ATOM    251  HG3 GLU A  17       7.716  24.936 -15.775  1.00 39.83           H  
ATOM    252  CD  GLU A  17       5.697  25.721 -15.778  1.00 39.83           C  
ATOM    253  OE1 GLU A  17       5.809  26.936 -16.052  1.00 39.83           O  
ATOM    254  OE2 GLU A  17       4.689  25.017 -16.032  1.00 39.83           O  
ATOM    255  N   ASN A  18       7.642  21.380 -11.795  1.00 46.57           N  
ATOM    256  H   ASN A  18       8.454  21.042 -12.291  1.00 46.57           H  
ATOM    257  CA  ASN A  18       7.277  20.792 -10.485  1.00 46.57           C  
ATOM    258  HA  ASN A  18       7.191  21.614  -9.775  1.00 46.57           H  
ATOM    259  C   ASN A  18       8.370  19.889  -9.881  1.00 46.57           C  
ATOM    260  CB  ASN A  18       5.896  20.091 -10.580  1.00 46.57           C  
ATOM    261  HB2 ASN A  18       5.735  19.739 -11.599  1.00 46.57           H  
ATOM    262  HB3 ASN A  18       5.843  19.223  -9.923  1.00 46.57           H  
ATOM    263  O   ASN A  18       8.079  18.940  -9.156  1.00 46.57           O  
ATOM    264  CG  ASN A  18       4.738  20.987 -10.159  1.00 46.57           C  
ATOM    265  ND2 ASN A  18       3.563  20.756 -10.692  1.00 46.57           N  
ATOM    266 HD21 ASN A  18       2.867  21.441 -10.435  1.00 46.57           H  
ATOM    267 HD22 ASN A  18       3.471  20.061 -11.419  1.00 46.57           H  
ATOM    268  OD1 ASN A  18       4.833  21.859  -9.316  1.00 46.57           O  
ATOM    269  N   VAL A  19       9.646  20.156 -10.176  1.00 49.19           N  
ATOM    270  H   VAL A  19       9.860  20.989 -10.705  1.00 49.19           H  
ATOM    271  CA  VAL A  19      10.750  19.395  -9.570  1.00 49.19           C  
ATOM    272  HA  VAL A  19      10.425  18.368  -9.403  1.00 49.19           H  
ATOM    273  C   VAL A  19      11.082  20.000  -8.207  1.00 49.19           C  
ATOM    274  CB  VAL A  19      11.992  19.332 -10.481  1.00 49.19           C  
ATOM    275  HB  VAL A  19      12.409  20.332 -10.599  1.00 49.19           H  
ATOM    276  O   VAL A  19      11.860  20.949  -8.115  1.00 49.19           O  
ATOM    277  CG1 VAL A  19      13.063  18.435  -9.840  1.00 49.19           C  
ATOM    278 HG11 VAL A  19      13.472  18.919  -8.953  1.00 49.19           H  
ATOM    279 HG12 VAL A  19      12.628  17.481  -9.545  1.00 49.19           H  
ATOM    280 HG13 VAL A  19      13.881  18.267 -10.542  1.00 49.19           H  
ATOM    281  CG2 VAL A  19      11.653  18.817 -11.888  1.00 49.19           C  
ATOM    282 HG21 VAL A  19      11.011  19.534 -12.401  1.00 49.19           H  
ATOM    283 HG22 VAL A  19      11.135  17.859 -11.845  1.00 49.19           H  
ATOM    284 HG23 VAL A  19      12.566  18.703 -12.473  1.00 49.19           H  
ATOM    285  N   THR A  20      10.507  19.468  -7.128  1.00 59.57           N  
ATOM    286  H   THR A  20       9.836  18.722  -7.246  1.00 59.57           H  
ATOM    287  CA  THR A  20      10.937  19.852  -5.775  1.00 59.57           C  
ATOM    288  HA  THR A  20      11.187  20.913  -5.781  1.00 59.57           H  
ATOM    289  C   THR A  20      12.195  19.068  -5.404  1.00 59.57           C  
ATOM    290  CB  THR A  20       9.840  19.666  -4.721  1.00 59.57           C  
ATOM    291  HB  THR A  20       9.731  18.602  -4.512  1.00 59.57           H  
ATOM    292  O   THR A  20      12.234  17.842  -5.516  1.00 59.57           O  
ATOM    293  CG2 THR A  20      10.158  20.360  -3.399  1.00 59.57           C  
ATOM    294 HG21 THR A  20      10.303  21.428  -3.560  1.00 59.57           H  
ATOM    295 HG22 THR A  20      11.057  19.931  -2.955  1.00 59.57           H  
ATOM    296 HG23 THR A  20       9.327  20.213  -2.709  1.00 59.57           H  
ATOM    297  OG1 THR A  20       8.603  20.163  -5.170  1.00 59.57           O  
ATOM    298  HG1 THR A  20       8.757  20.882  -5.787  1.00 59.57           H  
ATOM    299  N   ARG A  21      13.241  19.773  -4.964  1.00 51.13           N  
ATOM    300  H   ARG A  21      13.142  20.775  -4.884  1.00 51.13           H  
ATOM    301  CA  ARG A  21      14.450  19.151  -4.410  1.00 51.13           C  
ATOM    302  HA  ARG A  21      14.632  18.206  -4.923  1.00 51.13           H  
ATOM    303  C   ARG A  21      14.237  18.832  -2.938  1.00 51.13           C  
ATOM    304  CB  ARG A  21      15.680  20.048  -4.596  1.00 51.13           C  
ATOM    305  HB2 ARG A  21      16.518  19.606  -4.056  1.00 51.13           H  
ATOM    306  HB3 ARG A  21      15.485  21.036  -4.180  1.00 51.13           H  
ATOM    307  O   ARG A  21      13.785  19.690  -2.185  1.00 51.13           O  
ATOM    308  CG  ARG A  21      16.061  20.168  -6.072  1.00 51.13           C  
ATOM    309  HG2 ARG A  21      15.265  20.676  -6.618  1.00 51.13           H  
ATOM    310  HG3 ARG A  21      16.187  19.162  -6.470  1.00 51.13           H  
ATOM    311  CD  ARG A  21      17.369  20.950  -6.225  1.00 51.13           C  
ATOM    312  HD2 ARG A  21      18.168  20.394  -5.734  1.00 51.13           H  
ATOM    313  HD3 ARG A  21      17.261  21.914  -5.728  1.00 51.13           H  
ATOM    314  NE  ARG A  21      17.704  21.166  -7.645  1.00 51.13           N  
ATOM    315  HE  ARG A  21      17.032  20.843  -8.326  1.00 51.13           H  
ATOM    316  NH1 ARG A  21      19.701  22.230  -7.303  1.00 51.13           N  
ATOM    317 HH11 ARG A  21      19.596  22.073  -6.311  1.00 51.13           H  
ATOM    318 HH12 ARG A  21      20.565  22.619  -7.652  1.00 51.13           H  
ATOM    319  NH2 ARG A  21      19.022  21.806  -9.390  1.00 51.13           N  
ATOM    320 HH21 ARG A  21      19.865  22.245  -9.730  1.00 51.13           H  
ATOM    321 HH22 ARG A  21      18.345  21.438 -10.044  1.00 51.13           H  
ATOM    322  CZ  ARG A  21      18.804  21.733  -8.106  1.00 51.13           C  
ATOM    323  N   ILE A  22      14.588  17.620  -2.525  1.00 51.03           N  
ATOM    324  H   ILE A  22      14.944  16.969  -3.210  1.00 51.03           H  
ATOM    325  CA  ILE A  22      14.536  17.187  -1.124  1.00 51.03           C  
ATOM    326  HA  ILE A  22      14.410  18.064  -0.488  1.00 51.03           H  
ATOM    327  C   ILE A  22      15.861  16.541  -0.728  1.00 51.03           C  
ATOM    328  CB  ILE A  22      13.338  16.246  -0.865  1.00 51.03           C  
ATOM    329  HB  ILE A  22      13.360  15.983   0.192  1.00 51.03           H  
ATOM    330  O   ILE A  22      16.490  15.884  -1.548  1.00 51.03           O  
ATOM    331  CG1 ILE A  22      13.426  14.936  -1.681  1.00 51.03           C  
ATOM    332 HG12 ILE A  22      13.361  15.153  -2.747  1.00 51.03           H  
ATOM    333 HG13 ILE A  22      14.383  14.451  -1.492  1.00 51.03           H  
ATOM    334  CG2 ILE A  22      12.015  16.992  -1.126  1.00 51.03           C  
ATOM    335 HG21 ILE A  22      11.879  17.154  -2.196  1.00 51.03           H  
ATOM    336 HG22 ILE A  22      12.026  17.961  -0.627  1.00 51.03           H  
ATOM    337 HG23 ILE A  22      11.169  16.421  -0.744  1.00 51.03           H  
ATOM    338  CD1 ILE A  22      12.336  13.929  -1.311  1.00 51.03           C  
ATOM    339 HD11 ILE A  22      12.507  12.996  -1.846  1.00 51.03           H  
ATOM    340 HD12 ILE A  22      11.357  14.318  -1.593  1.00 51.03           H  
ATOM    341 HD13 ILE A  22      12.348  13.750  -0.236  1.00 51.03           H  
ATOM    342  N   SER A  23      16.287  16.680   0.528  1.00 48.87           N  
ATOM    343  H   SER A  23      15.754  17.245   1.175  1.00 48.87           H  
ATOM    344  CA  SER A  23      17.477  15.957   1.001  1.00 48.87           C  
ATOM    345  HA  SER A  23      18.290  16.151   0.301  1.00 48.87           H  
ATOM    346  C   SER A  23      17.227  14.441   1.019  1.00 48.87           C  
ATOM    347  CB  SER A  23      17.924  16.464   2.380  1.00 48.87           C  
ATOM    348  HB2 SER A  23      18.964  16.172   2.525  1.00 48.87           H  
ATOM    349  HB3 SER A  23      17.874  17.553   2.409  1.00 48.87           H  
ATOM    350  O   SER A  23      16.088  14.019   1.244  1.00 48.87           O  
ATOM    351  OG  SER A  23      17.161  15.910   3.441  1.00 48.87           O  
ATOM    352  HG  SER A  23      16.334  16.384   3.553  1.00 48.87           H  
ATOM    353  N   ALA A  24      18.269  13.611   0.867  1.00 48.74           N  
ATOM    354  H   ALA A  24      19.158  13.986   0.571  1.00 48.74           H  
ATOM    355  CA  ALA A  24      18.129  12.156   1.052  1.00 48.74           C  
ATOM    356  HA  ALA A  24      17.437  11.764   0.306  1.00 48.74           H  
ATOM    357  C   ALA A  24      17.519  11.805   2.408  1.00 48.74           C  
ATOM    358  CB  ALA A  24      19.469  11.441   0.878  1.00 48.74           C  
ATOM    359  HB1 ALA A  24      19.696  11.378  -0.186  1.00 48.74           H  
ATOM    360  HB2 ALA A  24      20.262  11.957   1.420  1.00 48.74           H  
ATOM    361  HB3 ALA A  24      19.391  10.420   1.251  1.00 48.74           H  
ATOM    362  O   ALA A  24      16.598  11.000   2.460  1.00 48.74           O  
ATOM    363  N   ASN A  25      17.948  12.465   3.487  1.00 47.47           N  
ATOM    364  H   ASN A  25      18.703  13.126   3.379  1.00 47.47           H  
ATOM    365  CA  ASN A  25      17.363  12.254   4.810  1.00 47.47           C  
ATOM    366  HA  ASN A  25      17.464  11.203   5.081  1.00 47.47           H  
ATOM    367  C   ASN A  25      15.864  12.573   4.828  1.00 47.47           C  
ATOM    368  CB  ASN A  25      18.110  13.114   5.842  1.00 47.47           C  
ATOM    369  HB2 ASN A  25      18.178  14.141   5.484  1.00 47.47           H  
ATOM    370  HB3 ASN A  25      17.549  13.115   6.777  1.00 47.47           H  
ATOM    371  O   ASN A  25      15.098  11.832   5.428  1.00 47.47           O  
ATOM    372  CG  ASN A  25      19.498  12.591   6.161  1.00 47.47           C  
ATOM    373  ND2 ASN A  25      20.381  13.443   6.625  1.00 47.47           N  
ATOM    374 HD21 ASN A  25      21.311  13.075   6.767  1.00 47.47           H  
ATOM    375 HD22 ASN A  25      20.161  14.424   6.717  1.00 47.47           H  
ATOM    376  OD1 ASN A  25      19.810  11.425   6.019  1.00 47.47           O  
ATOM    377  N   THR A  26      15.419  13.642   4.162  1.00 52.17           N  
ATOM    378  H   THR A  26      16.090  14.222   3.678  1.00 52.17           H  
ATOM    379  CA  THR A  26      13.992  13.984   4.050  1.00 52.17           C  
ATOM    380  HA  THR A  26      13.551  13.963   5.047  1.00 52.17           H  
ATOM    381  C   THR A  26      13.237  12.971   3.195  1.00 52.17           C  
ATOM    382  CB  THR A  26      13.776  15.390   3.469  1.00 52.17           C  
ATOM    383  HB  THR A  26      14.113  15.414   2.433  1.00 52.17           H  
ATOM    384  O   THR A  26      12.123  12.612   3.556  1.00 52.17           O  
ATOM    385  CG2 THR A  26      12.314  15.837   3.529  1.00 52.17           C  
ATOM    386 HG21 THR A  26      11.704  15.204   2.885  1.00 52.17           H  
ATOM    387 HG22 THR A  26      12.225  16.862   3.170  1.00 52.17           H  
ATOM    388 HG23 THR A  26      11.940  15.773   4.551  1.00 52.17           H  
ATOM    389  OG1 THR A  26      14.501  16.352   4.203  1.00 52.17           O  
ATOM    390  HG1 THR A  26      13.910  17.092   4.362  1.00 52.17           H  
ATOM    391  N   ALA A  27      13.822  12.488   2.097  1.00 50.50           N  
ATOM    392  H   ALA A  27      14.737  12.833   1.844  1.00 50.50           H  
ATOM    393  CA  ALA A  27      13.227  11.462   1.242  1.00 50.50           C  
ATOM    394  HA  ALA A  27      12.238  11.789   0.923  1.00 50.50           H  
ATOM    395  C   ALA A  27      13.058  10.142   1.999  1.00 50.50           C  
ATOM    396  CB  ALA A  27      14.108  11.276   0.003  1.00 50.50           C  
ATOM    397  HB1 ALA A  27      15.048  10.792   0.269  1.00 50.50           H  
ATOM    398  HB2 ALA A  27      13.582  10.651  -0.719  1.00 50.50           H  
ATOM    399  HB3 ALA A  27      14.338  12.240  -0.450  1.00 50.50           H  
ATOM    400  O   ALA A  27      11.955   9.613   2.076  1.00 50.50           O  
ATOM    401  N   ILE A  28      14.128   9.681   2.648  1.00 48.46           N  
ATOM    402  H   ILE A  28      14.999  10.180   2.532  1.00 48.46           H  
ATOM    403  CA  ILE A  28      14.143   8.487   3.490  1.00 48.46           C  
ATOM    404  HA  ILE A  28      13.821   7.629   2.899  1.00 48.46           H  
ATOM    405  C   ILE A  28      13.152   8.657   4.633  1.00 48.46           C  
ATOM    406  CB  ILE A  28      15.565   8.213   4.019  1.00 48.46           C  
ATOM    407  HB  ILE A  28      15.918   9.114   4.521  1.00 48.46           H  
ATOM    408  O   ILE A  28      12.294   7.808   4.792  1.00 48.46           O  
ATOM    409  CG1 ILE A  28      16.524   7.873   2.858  1.00 48.46           C  
ATOM    410 HG12 ILE A  28      16.278   8.448   1.966  1.00 48.46           H  
ATOM    411 HG13 ILE A  28      16.434   6.818   2.599  1.00 48.46           H  
ATOM    412  CG2 ILE A  28      15.568   7.058   5.038  1.00 48.46           C  
ATOM    413 HG21 ILE A  28      15.013   7.329   5.936  1.00 48.46           H  
ATOM    414 HG22 ILE A  28      15.120   6.166   4.599  1.00 48.46           H  
ATOM    415 HG23 ILE A  28      16.586   6.821   5.346  1.00 48.46           H  
ATOM    416  CD1 ILE A  28      17.977   8.186   3.219  1.00 48.46           C  
ATOM    417 HD11 ILE A  28      18.294   7.606   4.086  1.00 48.46           H  
ATOM    418 HD12 ILE A  28      18.605   7.963   2.356  1.00 48.46           H  
ATOM    419 HD13 ILE A  28      18.094   9.240   3.470  1.00 48.46           H  
ATOM    420  N   ASN A  29      13.184   9.772   5.368  1.00 49.41           N  
ATOM    421  H   ASN A  29      13.937  10.427   5.219  1.00 49.41           H  
ATOM    422  CA  ASN A  29      12.220  10.041   6.437  1.00 49.41           C  
ATOM    423  HA  ASN A  29      12.255   9.224   7.158  1.00 49.41           H  
ATOM    424  C   ASN A  29      10.785  10.120   5.917  1.00 49.41           C  
ATOM    425  CB  ASN A  29      12.561  11.362   7.144  1.00 49.41           C  
ATOM    426  HB2 ASN A  29      11.708  11.665   7.753  1.00 49.41           H  
ATOM    427  HB3 ASN A  29      12.734  12.141   6.402  1.00 49.41           H  
ATOM    428  O   ASN A  29       9.874   9.712   6.620  1.00 49.41           O  
ATOM    429  CG  ASN A  29      13.744  11.261   8.084  1.00 49.41           C  
ATOM    430  ND2 ASN A  29      14.399  12.358   8.377  1.00 49.41           N  
ATOM    431 HD21 ASN A  29      15.207  12.207   8.964  1.00 49.41           H  
ATOM    432 HD22 ASN A  29      14.272  13.183   7.808  1.00 49.41           H  
ATOM    433  OD1 ASN A  29      14.052  10.228   8.638  1.00 49.41           O  
ATOM    434  N   SER A  30      10.552  10.668   4.724  1.00 48.71           N  
ATOM    435  H   SER A  30      11.336  11.021   4.194  1.00 48.71           H  
ATOM    436  CA  SER A  30       9.222  10.733   4.119  1.00 48.71           C  
ATOM    437  HA  SER A  30       8.524  11.160   4.840  1.00 48.71           H  
ATOM    438  C   SER A  30       8.725   9.340   3.768  1.00 48.71           C  
ATOM    439  CB  SER A  30       9.232  11.626   2.876  1.00 48.71           C  
ATOM    440  HB2 SER A  30       9.511  12.639   3.167  1.00 48.71           H  
ATOM    441  HB3 SER A  30       9.965  11.257   2.158  1.00 48.71           H  
ATOM    442  O   SER A  30       7.560   9.059   4.015  1.00 48.71           O  
ATOM    443  OG  SER A  30       7.950  11.655   2.271  1.00 48.71           O  
ATOM    444  HG  SER A  30       7.859  10.829   1.790  1.00 48.71           H  
ATOM    445  N   ILE A  31       9.588   8.473   3.239  1.00 47.22           N  
ATOM    446  H   ILE A  31      10.530   8.772   3.031  1.00 47.22           H  
ATOM    447  CA  ILE A  31       9.245   7.072   3.027  1.00 47.22           C  
ATOM    448  HA  ILE A  31       8.263   7.034   2.555  1.00 47.22           H  
ATOM    449  C   ILE A  31       9.084   6.416   4.410  1.00 47.22           C  
ATOM    450  CB  ILE A  31      10.224   6.380   2.056  1.00 47.22           C  
ATOM    451  HB  ILE A  31      11.212   6.367   2.516  1.00 47.22           H  
ATOM    452  O   ILE A  31       7.960   6.208   4.812  1.00 47.22           O  
ATOM    453  CG1 ILE A  31      10.339   7.087   0.685  1.00 47.22           C  
ATOM    454 HG12 ILE A  31       9.445   6.896   0.091  1.00 47.22           H  
ATOM    455 HG13 ILE A  31      10.400   8.167   0.824  1.00 47.22           H  
ATOM    456  CG2 ILE A  31       9.707   4.956   1.795  1.00 47.22           C  
ATOM    457 HG21 ILE A  31      10.391   4.406   1.149  1.00 47.22           H  
ATOM    458 HG22 ILE A  31       9.574   4.411   2.730  1.00 47.22           H  
ATOM    459 HG23 ILE A  31       8.733   4.996   1.307  1.00 47.22           H  
ATOM    460  CD1 ILE A  31      11.580   6.656  -0.110  1.00 47.22           C  
ATOM    461 HD11 ILE A  31      11.519   5.602  -0.382  1.00 47.22           H  
ATOM    462 HD12 ILE A  31      12.478   6.827   0.484  1.00 47.22           H  
ATOM    463 HD13 ILE A  31      11.647   7.248  -1.023  1.00 47.22           H  
ATOM    464  N   VAL A  32      10.113   6.286   5.250  1.00 42.00           N  
ATOM    465  H   VAL A  32      11.017   6.597   4.921  1.00 42.00           H  
ATOM    466  CA  VAL A  32      10.060   5.672   6.600  1.00 42.00           C  
ATOM    467  HA  VAL A  32       9.923   4.598   6.475  1.00 42.00           H  
ATOM    468  C   VAL A  32       8.895   6.146   7.488  1.00 42.00           C  
ATOM    469  CB  VAL A  32      11.399   5.900   7.344  1.00 42.00           C  
ATOM    470  HB  VAL A  32      11.612   6.969   7.363  1.00 42.00           H  
ATOM    471  O   VAL A  32       8.309   5.327   8.190  1.00 42.00           O  
ATOM    472  CG1 VAL A  32      11.387   5.397   8.795  1.00 42.00           C  
ATOM    473 HG11 VAL A  32      11.091   4.349   8.823  1.00 42.00           H  
ATOM    474 HG12 VAL A  32      10.698   5.987   9.400  1.00 42.00           H  
ATOM    475 HG13 VAL A  32      12.381   5.495   9.233  1.00 42.00           H  
ATOM    476  CG2 VAL A  32      12.564   5.181   6.651  1.00 42.00           C  
ATOM    477 HG21 VAL A  32      13.496   5.411   7.167  1.00 42.00           H  
ATOM    478 HG22 VAL A  32      12.404   4.103   6.677  1.00 42.00           H  
ATOM    479 HG23 VAL A  32      12.663   5.495   5.612  1.00 42.00           H  
ATOM    480  N   LYS A  33       8.555   7.445   7.510  1.00 42.29           N  
ATOM    481  H   LYS A  33       9.077   8.079   6.921  1.00 42.29           H  
ATOM    482  CA  LYS A  33       7.466   7.986   8.349  1.00 42.29           C  
ATOM    483  HA  LYS A  33       7.368   7.361   9.236  1.00 42.29           H  
ATOM    484  C   LYS A  33       6.088   7.935   7.692  1.00 42.29           C  
ATOM    485  CB  LYS A  33       7.732   9.433   8.805  1.00 42.29           C  
ATOM    486  HB2 LYS A  33       7.835  10.079   7.933  1.00 42.29           H  
ATOM    487  HB3 LYS A  33       6.851   9.775   9.349  1.00 42.29           H  
ATOM    488  O   LYS A  33       5.115   7.909   8.436  1.00 42.29           O  
ATOM    489  CG  LYS A  33       8.940   9.596   9.738  1.00 42.29           C  
ATOM    490  HG2 LYS A  33       8.804   8.958  10.611  1.00 42.29           H  
ATOM    491  HG3 LYS A  33       9.854   9.296   9.225  1.00 42.29           H  
ATOM    492  CD  LYS A  33       9.059  11.059  10.190  1.00 42.29           C  
ATOM    493  HD2 LYS A  33       9.228  11.689   9.316  1.00 42.29           H  
ATOM    494  HD3 LYS A  33       8.129  11.357  10.674  1.00 42.29           H  
ATOM    495  CE  LYS A  33      10.223  11.210  11.175  1.00 42.29           C  
ATOM    496  HE2 LYS A  33      10.082  10.497  11.988  1.00 42.29           H  
ATOM    497  HE3 LYS A  33      11.148  10.938  10.667  1.00 42.29           H  
ATOM    498  NZ  LYS A  33      10.313  12.588  11.721  1.00 42.29           N  
ATOM    499  HZ1 LYS A  33      11.086  12.648  12.368  1.00 42.29           H  
ATOM    500  HZ2 LYS A  33       9.466  12.827  12.216  1.00 42.29           H  
ATOM    501  HZ3 LYS A  33      10.461  13.256  10.978  1.00 42.29           H  
ATOM    502  N   LYS A  34       5.976   8.011   6.357  1.00 40.80           N  
ATOM    503  H   LYS A  34       6.818   7.986   5.800  1.00 40.80           H  
ATOM    504  CA  LYS A  34       4.666   7.993   5.672  1.00 40.80           C  
ATOM    505  HA  LYS A  34       3.883   8.168   6.409  1.00 40.80           H  
ATOM    506  C   LYS A  34       4.334   6.621   5.095  1.00 40.80           C  
ATOM    507  CB  LYS A  34       4.525   9.093   4.601  1.00 40.80           C  
ATOM    508  HB2 LYS A  34       3.506   9.041   4.218  1.00 40.80           H  
ATOM    509  HB3 LYS A  34       5.185   8.883   3.760  1.00 40.80           H  
ATOM    510  O   LYS A  34       3.180   6.230   5.164  1.00 40.80           O  
ATOM    511  CG  LYS A  34       4.759  10.520   5.130  1.00 40.80           C  
ATOM    512  HG2 LYS A  34       4.065  10.711   5.948  1.00 40.80           H  
ATOM    513  HG3 LYS A  34       5.778  10.614   5.505  1.00 40.80           H  
ATOM    514  CD  LYS A  34       4.536  11.559   4.020  1.00 40.80           C  
ATOM    515  HD2 LYS A  34       3.541  11.417   3.597  1.00 40.80           H  
ATOM    516  HD3 LYS A  34       5.283  11.406   3.241  1.00 40.80           H  
ATOM    517  CE  LYS A  34       4.652  12.980   4.583  1.00 40.80           C  
ATOM    518  HE2 LYS A  34       3.917  13.097   5.379  1.00 40.80           H  
ATOM    519  HE3 LYS A  34       5.643  13.091   5.023  1.00 40.80           H  
ATOM    520  NZ  LYS A  34       4.441  14.010   3.533  1.00 40.80           N  
ATOM    521  HZ1 LYS A  34       5.112  13.895   2.786  1.00 40.80           H  
ATOM    522  HZ2 LYS A  34       3.511  13.936   3.146  1.00 40.80           H  
ATOM    523  HZ3 LYS A  34       4.545  14.938   3.918  1.00 40.80           H  
ATOM    524  N   GLY A  35       5.312   5.926   4.519  1.00 33.93           N  
ATOM    525  H   GLY A  35       6.243   6.313   4.572  1.00 33.93           H  
ATOM    526  CA  GLY A  35       5.227   4.583   3.948  1.00 33.93           C  
ATOM    527  HA2 GLY A  35       4.237   4.160   4.120  1.00 33.93           H  
ATOM    528  HA3 GLY A  35       5.404   4.627   2.873  1.00 33.93           H  
ATOM    529  C   GLY A  35       6.281   3.655   4.544  1.00 33.93           C  
ATOM    530  O   GLY A  35       7.449   3.697   4.171  1.00 33.93           O  
ATOM    531  N   GLU A  36       5.854   2.809   5.469  1.00 34.83           N  
ATOM    532  H   GLU A  36       4.875   2.825   5.719  1.00 34.83           H  
ATOM    533  CA  GLU A  36       6.690   1.858   6.203  1.00 34.83           C  
ATOM    534  HA  GLU A  36       7.275   2.406   6.943  1.00 34.83           H  
ATOM    535  C   GLU A  36       7.652   1.118   5.265  1.00 34.83           C  
ATOM    536  CB  GLU A  36       5.780   0.884   6.951  1.00 34.83           C  
ATOM    537  HB2 GLU A  36       5.199   0.306   6.233  1.00 34.83           H  
ATOM    538  HB3 GLU A  36       6.399   0.208   7.542  1.00 34.83           H  
ATOM    539  O   GLU A  36       7.247   0.398   4.347  1.00 34.83           O  
ATOM    540  CG  GLU A  36       4.834   1.657   7.879  1.00 34.83           C  
ATOM    541  HG2 GLU A  36       4.180   2.303   7.293  1.00 34.83           H  
ATOM    542  HG3 GLU A  36       5.433   2.287   8.536  1.00 34.83           H  
ATOM    543  CD  GLU A  36       3.953   0.743   8.717  1.00 34.83           C  
ATOM    544  OE1 GLU A  36       3.481   1.264   9.751  1.00 34.83           O  
ATOM    545  OE2 GLU A  36       3.762  -0.430   8.329  1.00 34.83           O  
ATOM    546  N   LEU A  37       8.942   1.403   5.433  1.00 29.14           N  
ATOM    547  H   LEU A  37       9.197   1.987   6.217  1.00 29.14           H  
ATOM    548  CA  LEU A  37       9.985   1.064   4.478  1.00 29.14           C  
ATOM    549  HA  LEU A  37       9.533   0.998   3.488  1.00 29.14           H  
ATOM    550  C   LEU A  37      10.565  -0.300   4.847  1.00 29.14           C  
ATOM    551  CB  LEU A  37      11.015   2.219   4.474  1.00 29.14           C  
ATOM    552  HB2 LEU A  37      10.484   3.127   4.759  1.00 29.14           H  
ATOM    553  HB3 LEU A  37      11.789   2.051   5.223  1.00 29.14           H  
ATOM    554  O   LEU A  37      11.356  -0.403   5.776  1.00 29.14           O  
ATOM    555  CG  LEU A  37      11.654   2.501   3.105  1.00 29.14           C  
ATOM    556  HG  LEU A  37      10.881   2.502   2.337  1.00 29.14           H  
ATOM    557  CD1 LEU A  37      12.372   3.855   3.132  1.00 29.14           C  
ATOM    558 HD11 LEU A  37      12.644   4.156   2.120  1.00 29.14           H  
ATOM    559 HD12 LEU A  37      13.268   3.811   3.752  1.00 29.14           H  
ATOM    560 HD13 LEU A  37      11.720   4.600   3.588  1.00 29.14           H  
ATOM    561  CD2 LEU A  37      12.724   1.516   2.715  1.00 29.14           C  
ATOM    562 HD21 LEU A  37      13.062   1.706   1.696  1.00 29.14           H  
ATOM    563 HD22 LEU A  37      13.534   1.700   3.421  1.00 29.14           H  
ATOM    564 HD23 LEU A  37      12.355   0.494   2.793  1.00 29.14           H  
ATOM    565  N   ASN A  38      10.229  -1.343   4.094  1.00 31.12           N  
ATOM    566  H   ASN A  38       9.492  -1.228   3.413  1.00 31.12           H  
ATOM    567  CA  ASN A  38      11.010  -2.579   4.104  1.00 31.12           C  
ATOM    568  HA  ASN A  38      11.326  -2.807   5.122  1.00 31.12           H  
ATOM    569  C   ASN A  38      12.275  -2.349   3.254  1.00 31.12           C  
ATOM    570  CB  ASN A  38      10.135  -3.748   3.610  1.00 31.12           C  
ATOM    571  HB2 ASN A  38       9.687  -3.501   2.647  1.00 31.12           H  
ATOM    572  HB3 ASN A  38      10.760  -4.631   3.478  1.00 31.12           H  
ATOM    573  O   ASN A  38      12.247  -2.544   2.038  1.00 31.12           O  
ATOM    574  CG  ASN A  38       9.043  -4.116   4.601  1.00 31.12           C  
ATOM    575  ND2 ASN A  38       7.790  -4.089   4.211  1.00 31.12           N  
ATOM    576 HD21 ASN A  38       7.517  -3.699   3.320  1.00 31.12           H  
ATOM    577 HD22 ASN A  38       7.115  -4.260   4.943  1.00 31.12           H  
ATOM    578  OD1 ASN A  38       9.307  -4.427   5.744  1.00 31.12           O  
ATOM    579  N   VAL A  39      13.379  -1.875   3.854  1.00 25.63           N  
ATOM    580  H   VAL A  39      13.344  -1.686   4.846  1.00 25.63           H  
ATOM    581  CA  VAL A  39      14.689  -1.894   3.170  1.00 25.63           C  
ATOM    582  HA  VAL A  39      14.566  -1.524   2.152  1.00 25.63           H  
ATOM    583  C   VAL A  39      15.148  -3.339   3.128  1.00 25.63           C  
ATOM    584  CB  VAL A  39      15.816  -1.079   3.849  1.00 25.63           C  
ATOM    585  HB  VAL A  39      16.022  -1.478   4.842  1.00 25.63           H  
ATOM    586  O   VAL A  39      15.542  -3.891   4.149  1.00 25.63           O  
ATOM    587  CG1 VAL A  39      17.106  -1.099   3.013  1.00 25.63           C  
ATOM    588 HG11 VAL A  39      16.917  -0.725   2.006  1.00 25.63           H  
ATOM    589 HG12 VAL A  39      17.870  -0.487   3.493  1.00 25.63           H  
ATOM    590 HG13 VAL A  39      17.496  -2.115   2.953  1.00 25.63           H  
ATOM    591  CG2 VAL A  39      15.487   0.384   4.006  1.00 25.63           C  
ATOM    592 HG21 VAL A  39      14.593   0.442   4.626  1.00 25.63           H  
ATOM    593 HG22 VAL A  39      16.304   0.890   4.522  1.00 25.63           H  
ATOM    594 HG23 VAL A  39      15.367   0.833   3.020  1.00 25.63           H  
ATOM    595  N   ILE A  40      15.157  -3.943   1.945  1.00 25.03           N  
ATOM    596  H   ILE A  40      14.748  -3.470   1.152  1.00 25.03           H  
ATOM    597  CA  ILE A  40      15.886  -5.189   1.723  1.00 25.03           C  
ATOM    598  HA  ILE A  40      16.320  -5.531   2.663  1.00 25.03           H  
ATOM    599  C   ILE A  40      17.045  -4.862   0.788  1.00 25.03           C  
ATOM    600  CB  ILE A  40      14.961  -6.329   1.250  1.00 25.03           C  
ATOM    601  HB  ILE A  40      14.502  -6.044   0.303  1.00 25.03           H  
ATOM    602  O   ILE A  40      16.860  -4.567  -0.392  1.00 25.03           O  
ATOM    603  CG1 ILE A  40      13.842  -6.572   2.295  1.00 25.03           C  
ATOM    604 HG12 ILE A  40      13.292  -5.645   2.458  1.00 25.03           H  
ATOM    605 HG13 ILE A  40      14.288  -6.866   3.245  1.00 25.03           H  
ATOM    606  CG2 ILE A  40      15.801  -7.604   1.036  1.00 25.03           C  
ATOM    607 HG21 ILE A  40      15.172  -8.417   0.673  1.00 25.03           H  
ATOM    608 HG22 ILE A  40      16.268  -7.906   1.973  1.00 25.03           H  
ATOM    609 HG23 ILE A  40      16.576  -7.434   0.289  1.00 25.03           H  
ATOM    610  CD1 ILE A  40      12.809  -7.629   1.886  1.00 25.03           C  
ATOM    611 HD11 ILE A  40      12.402  -7.390   0.903  1.00 25.03           H  
ATOM    612 HD12 ILE A  40      11.997  -7.636   2.613  1.00 25.03           H  
ATOM    613 HD13 ILE A  40      13.261  -8.621   1.867  1.00 25.03           H  
ATOM    614  N   SER A  41      18.253  -4.867   1.346  1.00 23.83           N  
ATOM    615  H   SER A  41      18.316  -5.120   2.322  1.00 23.83           H  
ATOM    616  CA  SER A  41      19.492  -4.759   0.584  1.00 23.83           C  
ATOM    617  HA  SER A  41      19.380  -4.004  -0.194  1.00 23.83           H  
ATOM    618  C   SER A  41      19.800  -6.109  -0.058  1.00 23.83           C  
ATOM    619  CB  SER A  41      20.631  -4.331   1.511  1.00 23.83           C  
ATOM    620  HB2 SER A  41      20.759  -5.077   2.296  1.00 23.83           H  
ATOM    621  HB3 SER A  41      20.380  -3.376   1.972  1.00 23.83           H  
ATOM    622  O   SER A  41      20.005  -7.096   0.643  1.00 23.83           O  
ATOM    623  OG  SER A  41      21.841  -4.199   0.792  1.00 23.83           O  
ATOM    624  HG  SER A  41      22.533  -4.007   1.429  1.00 23.83           H  
ATOM    625  N   LEU A  42      19.860  -6.155  -1.390  1.00 24.49           N  
ATOM    626  H   LEU A  42      19.643  -5.315  -1.908  1.00 24.49           H  
ATOM    627  CA  LEU A  42      20.443  -7.283  -2.110  1.00 24.49           C  
ATOM    628  HA  LEU A  42      20.363  -8.189  -1.509  1.00 24.49           H  
ATOM    629  C   LEU A  42      21.930  -7.005  -2.295  1.00 24.49           C  
ATOM    630  CB  LEU A  42      19.711  -7.532  -3.439  1.00 24.49           C  
ATOM    631  HB2 LEU A  42      20.271  -8.273  -4.009  1.00 24.49           H  
ATOM    632  HB3 LEU A  42      19.705  -6.605  -4.011  1.00 24.49           H  
ATOM    633  O   LEU A  42      22.358  -6.430  -3.298  1.00 24.49           O  
ATOM    634  CG  LEU A  42      18.264  -8.033  -3.278  1.00 24.49           C  
ATOM    635  HG  LEU A  42      17.695  -7.322  -2.679  1.00 24.49           H  
ATOM    636  CD1 LEU A  42      17.616  -8.117  -4.661  1.00 24.49           C  
ATOM    637 HD11 LEU A  42      18.150  -8.836  -5.282  1.00 24.49           H  
ATOM    638 HD12 LEU A  42      16.577  -8.431  -4.559  1.00 24.49           H  
ATOM    639 HD13 LEU A  42      17.634  -7.138  -5.138  1.00 24.49           H  
ATOM    640  CD2 LEU A  42      18.179  -9.415  -2.624  1.00 24.49           C  
ATOM    641 HD21 LEU A  42      17.143  -9.755  -2.611  1.00 24.49           H  
ATOM    642 HD22 LEU A  42      18.787 -10.136  -3.171  1.00 24.49           H  
ATOM    643 HD23 LEU A  42      18.527  -9.369  -1.593  1.00 24.49           H  
ATOM    644  N   LYS A  43      22.719  -7.423  -1.308  1.00 22.83           N  
ATOM    645  H   LYS A  43      22.271  -7.850  -0.509  1.00 22.83           H  
ATOM    646  CA  LYS A  43      24.114  -7.755  -1.560  1.00 22.83           C  
ATOM    647  HA  LYS A  43      24.467  -7.148  -2.394  1.00 22.83           H  
ATOM    648  C   LYS A  43      24.158  -9.220  -1.989  1.00 22.83           C  
ATOM    649  CB  LYS A  43      24.975  -7.433  -0.332  1.00 22.83           C  
ATOM    650  HB2 LYS A  43      24.976  -8.280   0.354  1.00 22.83           H  
ATOM    651  HB3 LYS A  43      24.569  -6.562   0.182  1.00 22.83           H  
ATOM    652  O   LYS A  43      23.604 -10.073  -1.308  1.00 22.83           O  
ATOM    653  CG  LYS A  43      26.398  -7.105  -0.789  1.00 22.83           C  
ATOM    654  HG2 LYS A  43      26.785  -7.943  -1.369  1.00 22.83           H  
ATOM    655  HG3 LYS A  43      26.376  -6.220  -1.426  1.00 22.83           H  
ATOM    656  CD  LYS A  43      27.328  -6.850   0.396  1.00 22.83           C  
ATOM    657  HD2 LYS A  43      27.366  -7.752   1.008  1.00 22.83           H  
ATOM    658  HD3 LYS A  43      26.957  -6.014   0.988  1.00 22.83           H  
ATOM    659  CE  LYS A  43      28.712  -6.537  -0.171  1.00 22.83           C  
ATOM    660  HE2 LYS A  43      28.950  -7.308  -0.904  1.00 22.83           H  
ATOM    661  HE3 LYS A  43      28.676  -5.583  -0.696  1.00 22.83           H  
ATOM    662  NZ  LYS A  43      29.742  -6.528   0.890  1.00 22.83           N  
ATOM    663  HZ1 LYS A  43      29.536  -5.822   1.582  1.00 22.83           H  
ATOM    664  HZ2 LYS A  43      30.648  -6.363   0.476  1.00 22.83           H  
ATOM    665  HZ3 LYS A  43      29.763  -7.440   1.323  1.00 22.83           H  
ATOM    666  N   ASP A  44      24.779  -9.462  -3.137  1.00 27.59           N  
ATOM    667  H   ASP A  44      25.224  -8.677  -3.590  1.00 27.59           H  
ATOM    668  CA  ASP A  44      25.207 -10.771  -3.631  1.00 27.59           C  
ATOM    669  HA  ASP A  44      25.437 -10.651  -4.690  1.00 27.59           H  
ATOM    670  C   ASP A  44      24.163 -11.891  -3.560  1.00 27.59           C  
ATOM    671  CB  ASP A  44      26.534 -11.154  -2.950  1.00 27.59           C  
ATOM    672  HB2 ASP A  44      26.888 -12.098  -3.366  1.00 27.59           H  
ATOM    673  HB3 ASP A  44      26.368 -11.288  -1.881  1.00 27.59           H  
ATOM    674  O   ASP A  44      24.268 -12.782  -2.729  1.00 27.59           O  
ATOM    675  CG  ASP A  44      27.615 -10.093  -3.165  1.00 27.59           C  
ATOM    676  OD1 ASP A  44      27.574  -9.429  -4.227  1.00 27.59           O  
ATOM    677  OD2 ASP A  44      28.432  -9.877  -2.239  1.00 27.59           O  
ATOM    678  N   GLY A  45      23.184 -11.878  -4.472  1.00 27.77           N  
ATOM    679  H   GLY A  45      23.107 -11.053  -5.050  1.00 27.77           H  
ATOM    680  CA  GLY A  45      22.475 -13.091  -4.918  1.00 27.77           C  
ATOM    681  HA2 GLY A  45      23.209 -13.772  -5.349  1.00 27.77           H  
ATOM    682  HA3 GLY A  45      21.773 -12.814  -5.704  1.00 27.77           H  
ATOM    683  C   GLY A  45      21.690 -13.899  -3.876  1.00 27.77           C  
ATOM    684  O   GLY A  45      21.040 -14.867  -4.255  1.00 27.77           O  
ATOM    685  N   ASN A  46      21.691 -13.499  -2.608  1.00 23.02           N  
ATOM    686  H   ASN A  46      22.342 -12.770  -2.352  1.00 23.02           H  
ATOM    687  CA  ASN A  46      21.016 -14.197  -1.532  1.00 23.02           C  
ATOM    688  HA  ASN A  46      20.744 -15.200  -1.861  1.00 23.02           H  
ATOM    689  C   ASN A  46      19.721 -13.453  -1.223  1.00 23.02           C  
ATOM    690  CB  ASN A  46      21.985 -14.363  -0.353  1.00 23.02           C  
ATOM    691  HB2 ASN A  46      21.434 -14.724   0.516  1.00 23.02           H  
ATOM    692  HB3 ASN A  46      22.427 -13.398  -0.105  1.00 23.02           H  
ATOM    693  O   ASN A  46      19.707 -12.346  -0.686  1.00 23.02           O  
ATOM    694  CG  ASN A  46      23.086 -15.371  -0.657  1.00 23.02           C  
ATOM    695  ND2 ASN A  46      24.190 -15.305   0.048  1.00 23.02           N  
ATOM    696 HD21 ASN A  46      24.901 -15.981  -0.191  1.00 23.02           H  
ATOM    697 HD22 ASN A  46      24.318 -14.560   0.717  1.00 23.02           H  
ATOM    698  OD1 ASN A  46      22.976 -16.246  -1.499  1.00 23.02           O  
ATOM    699  N   THR A  47      18.623 -14.077  -1.638  1.00 24.15           N  
ATOM    700  H   THR A  47      18.745 -14.976  -2.083  1.00 24.15           H  
ATOM    701  CA  THR A  47      17.267 -13.792  -1.177  1.00 24.15           C  
ATOM    702  HA  THR A  47      16.905 -12.865  -1.622  1.00 24.15           H  
ATOM    703  C   THR A  47      17.267 -13.659   0.342  1.00 24.15           C  
ATOM    704  CB  THR A  47      16.351 -14.964  -1.574  1.00 24.15           C  
ATOM    705  HB  THR A  47      15.418 -14.911  -1.013  1.00 24.15           H  
ATOM    706  O   THR A  47      17.796 -14.537   1.023  1.00 24.15           O  
ATOM    707  CG2 THR A  47      16.036 -14.938  -3.071  1.00 24.15           C  
ATOM    708 HG21 THR A  47      16.954 -15.021  -3.653  1.00 24.15           H  
ATOM    709 HG22 THR A  47      15.526 -14.009  -3.324  1.00 24.15           H  
ATOM    710 HG23 THR A  47      15.386 -15.778  -3.313  1.00 24.15           H  
ATOM    711  OG1 THR A  47      16.993 -16.196  -1.322  1.00 24.15           O  
ATOM    712  HG1 THR A  47      17.196 -16.223  -0.383  1.00 24.15           H  
ATOM    713  N   ALA A  48      16.679 -12.581   0.867  1.00 26.41           N  
ATOM    714  H   ALA A  48      16.291 -11.876   0.258  1.00 26.41           H  
ATOM    715  CA  ALA A  48      16.363 -12.508   2.287  1.00 26.41           C  
ATOM    716  HA  ALA A  48      17.292 -12.503   2.857  1.00 26.41           H  
ATOM    717  C   ALA A  48      15.564 -13.763   2.660  1.00 26.41           C  
ATOM    718  CB  ALA A  48      15.600 -11.210   2.576  1.00 26.41           C  
ATOM    719  HB1 ALA A  48      16.253 -10.355   2.399  1.00 26.41           H  
ATOM    720  HB2 ALA A  48      15.280 -11.202   3.618  1.00 26.41           H  
ATOM    721  HB3 ALA A  48      14.723 -11.137   1.934  1.00 26.41           H  
ATOM    722  O   ALA A  48      14.582 -14.092   1.990  1.00 26.41           O  
ATOM    723  N   ASP A  49      16.062 -14.482   3.661  1.00 24.92           N  
ATOM    724  H   ASP A  49      16.905 -14.164   4.119  1.00 24.92           H  
ATOM    725  CA  ASP A  49      15.449 -15.688   4.195  1.00 24.92           C  
ATOM    726  HA  ASP A  49      15.544 -16.490   3.463  1.00 24.92           H  
ATOM    727  C   ASP A  49      13.957 -15.436   4.469  1.00 24.92           C  
ATOM    728  CB  ASP A  49      16.224 -16.085   5.457  1.00 24.92           C  
ATOM    729  HB2 ASP A  49      17.288 -16.100   5.219  1.00 24.92           H  
ATOM    730  HB3 ASP A  49      16.064 -15.332   6.229  1.00 24.92           H  
ATOM    731  O   ASP A  49      13.578 -14.406   5.038  1.00 24.92           O  
ATOM    732  CG  ASP A  49      15.840 -17.455   6.013  1.00 24.92           C  
ATOM    733  OD1 ASP A  49      14.776 -17.975   5.600  1.00 24.92           O  
ATOM    734  OD2 ASP A  49      16.650 -17.955   6.815  1.00 24.92           O  
ATOM    735  N   LEU A  50      13.115 -16.365   4.014  1.00 27.10           N  
ATOM    736  H   LEU A  50      13.535 -17.254   3.782  1.00 27.10           H  
ATOM    737  CA  LEU A  50      11.662 -16.304   4.129  1.00 27.10           C  
ATOM    738  HA  LEU A  50      11.318 -15.420   3.592  1.00 27.10           H  
ATOM    739  C   LEU A  50      11.222 -16.156   5.597  1.00 27.10           C  
ATOM    740  CB  LEU A  50      11.060 -17.584   3.506  1.00 27.10           C  
ATOM    741  HB2 LEU A  50      10.629 -18.179   4.312  1.00 27.10           H  
ATOM    742  HB3 LEU A  50      11.842 -18.204   3.068  1.00 27.10           H  
ATOM    743  O   LEU A  50      10.205 -15.515   5.858  1.00 27.10           O  
ATOM    744  CG  LEU A  50       9.975 -17.310   2.447  1.00 27.10           C  
ATOM    745  HG  LEU A  50       9.544 -16.320   2.600  1.00 27.10           H  
ATOM    746  CD1 LEU A  50      10.554 -17.389   1.031  1.00 27.10           C  
ATOM    747 HD11 LEU A  50       9.783 -17.145   0.300  1.00 27.10           H  
ATOM    748 HD12 LEU A  50      10.937 -18.392   0.839  1.00 27.10           H  
ATOM    749 HD13 LEU A  50      11.372 -16.674   0.941  1.00 27.10           H  
ATOM    750  CD2 LEU A  50       8.843 -18.331   2.551  1.00 27.10           C  
ATOM    751 HD21 LEU A  50       8.384 -18.259   3.537  1.00 27.10           H  
ATOM    752 HD22 LEU A  50       9.237 -19.339   2.416  1.00 27.10           H  
ATOM    753 HD23 LEU A  50       8.086 -18.127   1.793  1.00 27.10           H  
ATOM    754  N   GLU A  51      11.991 -16.699   6.548  1.00 26.77           N  
ATOM    755  H   GLU A  51      12.813 -17.219   6.277  1.00 26.77           H  
ATOM    756  CA  GLU A  51      11.721 -16.553   7.986  1.00 26.77           C  
ATOM    757  HA  GLU A  51      10.672 -16.778   8.178  1.00 26.77           H  
ATOM    758  C   GLU A  51      11.932 -15.112   8.474  1.00 26.77           C  
ATOM    759  CB  GLU A  51      12.568 -17.550   8.796  1.00 26.77           C  
ATOM    760  HB2 GLU A  51      12.586 -17.225   9.836  1.00 26.77           H  
ATOM    761  HB3 GLU A  51      13.590 -17.562   8.416  1.00 26.77           H  
ATOM    762  O   GLU A  51      11.087 -14.571   9.186  1.00 26.77           O  
ATOM    763  CG  GLU A  51      11.954 -18.958   8.746  1.00 26.77           C  
ATOM    764  HG2 GLU A  51      10.907 -18.886   9.039  1.00 26.77           H  
ATOM    765  HG3 GLU A  51      11.981 -19.317   7.717  1.00 26.77           H  
ATOM    766  CD  GLU A  51      12.658 -19.983   9.654  1.00 26.77           C  
ATOM    767  OE1 GLU A  51      11.969 -20.952  10.054  1.00 26.77           O  
ATOM    768  OE2 GLU A  51      13.868 -19.824   9.927  1.00 26.77           O  
ATOM    769  N   GLY A  52      12.976 -14.425   7.997  1.00 26.67           N  
ATOM    770  H   GLY A  52      13.590 -14.891   7.344  1.00 26.67           H  
ATOM    771  CA  GLY A  52      13.230 -13.021   8.343  1.00 26.67           C  
ATOM    772  HA2 GLY A  52      13.246 -12.918   9.428  1.00 26.67           H  
ATOM    773  HA3 GLY A  52      14.204 -12.734   7.945  1.00 26.67           H  
ATOM    774  C   GLY A  52      12.180 -12.054   7.783  1.00 26.67           C  
ATOM    775  O   GLY A  52      11.913 -11.010   8.378  1.00 26.67           O  
ATOM    776  N   ILE A  53      11.556 -12.412   6.656  1.00 27.68           N  
ATOM    777  H   ILE A  53      11.847 -13.280   6.230  1.00 27.68           H  
ATOM    778  CA  ILE A  53      10.450 -11.661   6.044  1.00 27.68           C  
ATOM    779  HA  ILE A  53      10.674 -10.596   6.103  1.00 27.68           H  
ATOM    780  C   ILE A  53       9.146 -11.881   6.827  1.00 27.68           C  
ATOM    781  CB  ILE A  53      10.320 -12.051   4.550  1.00 27.68           C  
ATOM    782  HB  ILE A  53      10.230 -13.136   4.487  1.00 27.68           H  
ATOM    783  O   ILE A  53       8.392 -10.931   7.035  1.00 27.68           O  
ATOM    784  CG1 ILE A  53      11.587 -11.617   3.773  1.00 27.68           C  
ATOM    785 HG12 ILE A  53      12.472 -12.015   4.269  1.00 27.68           H  
ATOM    786 HG13 ILE A  53      11.663 -10.529   3.779  1.00 27.68           H  
ATOM    787  CG2 ILE A  53       9.062 -11.435   3.906  1.00 27.68           C  
ATOM    788 HG21 ILE A  53       8.976 -11.734   2.862  1.00 27.68           H  
ATOM    789 HG22 ILE A  53       9.102 -10.348   3.981  1.00 27.68           H  
ATOM    790 HG23 ILE A  53       8.167 -11.799   4.412  1.00 27.68           H  
ATOM    791  CD1 ILE A  53      11.630 -12.113   2.322  1.00 27.68           C  
ATOM    792 HD11 ILE A  53      12.607 -11.893   1.891  1.00 27.68           H  
ATOM    793 HD12 ILE A  53      11.472 -13.191   2.295  1.00 27.68           H  
ATOM    794 HD13 ILE A  53      10.872 -11.612   1.719  1.00 27.68           H  
ATOM    795  N   ASN A  54       8.881 -13.108   7.281  1.00 26.79           N  
ATOM    796  H   ASN A  54       9.547 -13.847   7.108  1.00 26.79           H  
ATOM    797  CA  ASN A  54       7.630 -13.448   7.959  1.00 26.79           C  
ATOM    798  HA  ASN A  54       6.801 -13.031   7.387  1.00 26.79           H  
ATOM    799  C   ASN A  54       7.522 -12.816   9.357  1.00 26.79           C  
ATOM    800  CB  ASN A  54       7.477 -14.977   7.979  1.00 26.79           C  
ATOM    801  HB2 ASN A  54       6.703 -15.248   8.697  1.00 26.79           H  
ATOM    802  HB3 ASN A  54       8.410 -15.432   8.313  1.00 26.79           H  
ATOM    803  O   ASN A  54       6.463 -12.282   9.691  1.00 26.79           O  
ATOM    804  CG  ASN A  54       7.070 -15.558   6.632  1.00 26.79           C  
ATOM    805  ND2 ASN A  54       7.337 -16.824   6.414  1.00 26.79           N  
ATOM    806 HD21 ASN A  54       7.111 -17.186   5.499  1.00 26.79           H  
ATOM    807 HD22 ASN A  54       7.889 -17.331   7.091  1.00 26.79           H  
ATOM    808  OD1 ASN A  54       6.475 -14.918   5.775  1.00 26.79           O  
ATOM    809  N   ASP A  55       8.605 -12.779  10.136  1.00 26.52           N  
ATOM    810  H   ASP A  55       9.421 -13.301   9.848  1.00 26.52           H  
ATOM    811  CA  ASP A  55       8.557 -12.298  11.526  1.00 26.52           C  
ATOM    812  HA  ASP A  55       7.661 -12.692  12.004  1.00 26.52           H  
ATOM    813  C   ASP A  55       8.469 -10.767  11.649  1.00 26.52           C  
ATOM    814  CB  ASP A  55       9.775 -12.838  12.290  1.00 26.52           C  
ATOM    815  HB2 ASP A  55       9.870 -12.284  13.224  1.00 26.52           H  
ATOM    816  HB3 ASP A  55      10.677 -12.661  11.705  1.00 26.52           H  
ATOM    817  O   ASP A  55       7.806 -10.243  12.548  1.00 26.52           O  
ATOM    818  CG  ASP A  55       9.668 -14.327  12.645  1.00 26.52           C  
ATOM    819  OD1 ASP A  55       8.561 -14.897  12.511  1.00 26.52           O  
ATOM    820  OD2 ASP A  55      10.695 -14.851  13.128  1.00 26.52           O  
ATOM    821  N   VAL A  56       9.078 -10.019  10.720  1.00 30.34           N  
ATOM    822  H   VAL A  56       9.606 -10.498  10.004  1.00 30.34           H  
ATOM    823  CA  VAL A  56       8.997  -8.543  10.697  1.00 30.34           C  
ATOM    824  HA  VAL A  56       9.194  -8.170  11.702  1.00 30.34           H  
ATOM    825  C   VAL A  56       7.586  -8.072  10.327  1.00 30.34           C  
ATOM    826  CB  VAL A  56      10.064  -7.957   9.747  1.00 30.34           C  
ATOM    827  HB  VAL A  56       9.949  -8.406   8.761  1.00 30.34           H  
ATOM    828  O   VAL A  56       7.116  -7.052  10.833  1.00 30.34           O  
ATOM    829  CG1 VAL A  56       9.969  -6.431   9.601  1.00 30.34           C  
ATOM    830 HG11 VAL A  56      10.012  -5.954  10.580  1.00 30.34           H  
ATOM    831 HG12 VAL A  56      10.789  -6.065   8.982  1.00 30.34           H  
ATOM    832 HG13 VAL A  56       9.036  -6.157   9.109  1.00 30.34           H  
ATOM    833  CG2 VAL A  56      11.473  -8.266  10.274  1.00 30.34           C  
ATOM    834 HG21 VAL A  56      12.217  -7.899   9.567  1.00 30.34           H  
ATOM    835 HG22 VAL A  56      11.612  -9.343  10.376  1.00 30.34           H  
ATOM    836 HG23 VAL A  56      11.625  -7.793  11.244  1.00 30.34           H  
ATOM    837  N   LEU A  57       6.888  -8.833   9.481  1.00 29.58           N  
ATOM    838  H   LEU A  57       7.324  -9.678   9.141  1.00 29.58           H  
ATOM    839  CA  LEU A  57       5.566  -8.484   8.961  1.00 29.58           C  
ATOM    840  HA  LEU A  57       5.485  -7.399   8.901  1.00 29.58           H  
ATOM    841  C   LEU A  57       4.414  -8.944   9.873  1.00 29.58           C  
ATOM    842  CB  LEU A  57       5.455  -9.067   7.544  1.00 29.58           C  
ATOM    843  HB2 LEU A  57       5.661 -10.135   7.602  1.00 29.58           H  
ATOM    844  HB3 LEU A  57       4.428  -8.923   7.209  1.00 29.58           H  
ATOM    845  O   LEU A  57       3.378  -8.276   9.927  1.00 29.58           O  
ATOM    846  CG  LEU A  57       6.409  -8.433   6.509  1.00 29.58           C  
ATOM    847  HG  LEU A  57       7.424  -8.423   6.906  1.00 29.58           H  
ATOM    848  CD1 LEU A  57       6.430  -9.210   5.193  1.00 29.58           C  
ATOM    849 HD11 LEU A  57       7.257  -8.848   4.581  1.00 29.58           H  
ATOM    850 HD12 LEU A  57       5.496  -9.070   4.650  1.00 29.58           H  
ATOM    851 HD13 LEU A  57       6.585 -10.270   5.397  1.00 29.58           H  
ATOM    852  CD2 LEU A  57       6.013  -6.994   6.166  1.00 29.58           C  
ATOM    853 HD21 LEU A  57       6.098  -6.366   7.053  1.00 29.58           H  
ATOM    854 HD22 LEU A  57       4.989  -6.954   5.793  1.00 29.58           H  
ATOM    855 HD23 LEU A  57       6.695  -6.602   5.412  1.00 29.58           H  
ATOM    856  N   LEU A  58       4.592 -10.038  10.624  1.00 26.53           N  
ATOM    857  H   LEU A  58       5.438 -10.575  10.496  1.00 26.53           H  
ATOM    858  CA  LEU A  58       3.622 -10.518  11.619  1.00 26.53           C  
ATOM    859  HA  LEU A  58       2.636 -10.546  11.156  1.00 26.53           H  
ATOM    860  C   LEU A  58       3.496  -9.570  12.824  1.00 26.53           C  
ATOM    861  CB  LEU A  58       4.014 -11.950  12.051  1.00 26.53           C  
ATOM    862  HB2 LEU A  58       3.877 -12.062  13.126  1.00 26.53           H  
ATOM    863  HB3 LEU A  58       5.076 -12.108  11.864  1.00 26.53           H  
ATOM    864  O   LEU A  58       2.382  -9.313  13.286  1.00 26.53           O  
ATOM    865  CG  LEU A  58       3.185 -13.027  11.325  1.00 26.53           C  
ATOM    866  HG  LEU A  58       2.905 -12.670  10.334  1.00 26.53           H  
ATOM    867  CD1 LEU A  58       3.961 -14.329  11.146  1.00 26.53           C  
ATOM    868 HD11 LEU A  58       3.341 -15.073  10.645  1.00 26.53           H  
ATOM    869 HD12 LEU A  58       4.847 -14.146  10.538  1.00 26.53           H  
ATOM    870 HD13 LEU A  58       4.283 -14.712  12.115  1.00 26.53           H  
ATOM    871  CD2 LEU A  58       1.913 -13.341  12.121  1.00 26.53           C  
ATOM    872 HD21 LEU A  58       2.178 -13.754  13.095  1.00 26.53           H  
ATOM    873 HD22 LEU A  58       1.310 -14.066  11.574  1.00 26.53           H  
ATOM    874 HD23 LEU A  58       1.336 -12.427  12.259  1.00 26.53           H  
ATOM    875  N   ASP A  59       4.608  -8.997  13.295  1.00 29.72           N  
ATOM    876  H   ASP A  59       5.493  -9.298  12.913  1.00 29.72           H  
ATOM    877  CA  ASP A  59       4.624  -8.150  14.497  1.00 29.72           C  
ATOM    878  HA  ASP A  59       3.905  -8.552  15.211  1.00 29.72           H  
ATOM    879  C   ASP A  59       4.171  -6.695  14.234  1.00 29.72           C  
ATOM    880  CB  ASP A  59       6.024  -8.210  15.154  1.00 29.72           C  
ATOM    881  HB2 ASP A  59       6.791  -8.215  14.380  1.00 29.72           H  
ATOM    882  HB3 ASP A  59       6.164  -7.298  15.734  1.00 29.72           H  
ATOM    883  O   ASP A  59       3.633  -6.044  15.133  1.00 29.72           O  
ATOM    884  CG  ASP A  59       6.254  -9.390  16.122  1.00 29.72           C  
ATOM    885  OD1 ASP A  59       5.276 -10.096  16.453  1.00 29.72           O  
ATOM    886  OD2 ASP A  59       7.393  -9.483  16.665  1.00 29.72           O  
ATOM    887  N   TYR A  60       4.314  -6.175  13.006  1.00 32.09           N  
ATOM    888  H   TYR A  60       4.774  -6.736  12.303  1.00 32.09           H  
ATOM    889  CA  TYR A  60       3.932  -4.789  12.669  1.00 32.09           C  
ATOM    890  HA  TYR A  60       4.268  -4.143  13.480  1.00 32.09           H  
ATOM    891  C   TYR A  60       2.415  -4.584  12.550  1.00 32.09           C  
ATOM    892  CB  TYR A  60       4.647  -4.345  11.383  1.00 32.09           C  
ATOM    893  HB2 TYR A  60       5.359  -5.107  11.064  1.00 32.09           H  
ATOM    894  HB3 TYR A  60       3.926  -4.230  10.573  1.00 32.09           H  
ATOM    895  O   TYR A  60       1.884  -3.494  12.782  1.00 32.09           O  
ATOM    896  CG  TYR A  60       5.401  -3.047  11.573  1.00 32.09           C  
ATOM    897  CD1 TYR A  60       4.824  -1.817  11.204  1.00 32.09           C  
ATOM    898  HD1 TYR A  60       3.851  -1.776  10.737  1.00 32.09           H  
ATOM    899  CD2 TYR A  60       6.678  -3.075  12.165  1.00 32.09           C  
ATOM    900  HD2 TYR A  60       7.115  -4.024  12.437  1.00 32.09           H  
ATOM    901  CE1 TYR A  60       5.529  -0.620  11.431  1.00 32.09           C  
ATOM    902  HE1 TYR A  60       5.091   0.330  11.166  1.00 32.09           H  
ATOM    903  CE2 TYR A  60       7.392  -1.879  12.369  1.00 32.09           C  
ATOM    904  HE2 TYR A  60       8.382  -1.913  12.800  1.00 32.09           H  
ATOM    905  OH  TYR A  60       7.518   0.504  12.180  1.00 32.09           O  
ATOM    906  HH  TYR A  60       8.403   0.287  12.481  1.00 32.09           H  
ATOM    907  CZ  TYR A  60       6.816  -0.647  11.993  1.00 32.09           C  
ATOM    908  N   ARG A  61       1.696  -5.675  12.269  1.00 32.76           N  
ATOM    909  H   ARG A  61       2.219  -6.525  12.119  1.00 32.76           H  
ATOM    910  CA  ARG A  61       0.244  -5.719  12.067  1.00 32.76           C  
ATOM    911  HA  ARG A  61      -0.003  -5.023  11.266  1.00 32.76           H  
ATOM    912  C   ARG A  61      -0.586  -5.273  13.266  1.00 32.76           C  
ATOM    913  CB  ARG A  61      -0.115  -7.155  11.666  1.00 32.76           C  
ATOM    914  HB2 ARG A  61      -0.673  -7.651  12.460  1.00 32.76           H  
ATOM    915  HB3 ARG A  61       0.794  -7.731  11.493  1.00 32.76           H  
ATOM    916  O   ARG A  61      -1.753  -4.949  13.104  1.00 32.76           O  
ATOM    917  CG  ARG A  61      -0.934  -7.147  10.380  1.00 32.76           C  
ATOM    918  HG2 ARG A  61      -1.950  -6.813  10.585  1.00 32.76           H  
ATOM    919  HG3 ARG A  61      -0.470  -6.487   9.647  1.00 32.76           H  
ATOM    920  CD  ARG A  61      -0.936  -8.559   9.823  1.00 32.76           C  
ATOM    921  HD2 ARG A  61       0.090  -8.846   9.591  1.00 32.76           H  
ATOM    922  HD3 ARG A  61      -1.298  -9.247  10.587  1.00 32.76           H  
ATOM    923  NE  ARG A  61      -1.723  -8.607   8.585  1.00 32.76           N  
ATOM    924  HE  ARG A  61      -1.324  -8.133   7.787  1.00 32.76           H  
ATOM    925  NH1 ARG A  61      -3.293 -10.009   9.362  1.00 32.76           N  
ATOM    926 HH11 ARG A  61      -2.816  -9.976  10.251  1.00 32.76           H  
ATOM    927 HH12 ARG A  61      -4.078 -10.637   9.261  1.00 32.76           H  
ATOM    928  NH2 ARG A  61      -3.298  -9.409   7.185  1.00 32.76           N  
ATOM    929 HH21 ARG A  61      -2.788  -9.036   6.397  1.00 32.76           H  
ATOM    930 HH22 ARG A  61      -4.078 -10.029   7.023  1.00 32.76           H  
ATOM    931  CZ  ARG A  61      -2.777  -9.348   8.376  1.00 32.76           C  
ATOM    932  N   ARG A  62       0.001  -5.253  14.465  1.00 30.06           N  
ATOM    933  H   ARG A  62       0.971  -5.531  14.510  1.00 30.06           H  
ATOM    934  CA  ARG A  62      -0.682  -4.814  15.692  1.00 30.06           C  
ATOM    935  HA  ARG A  62      -1.758  -4.923  15.554  1.00 30.06           H  
ATOM    936  C   ARG A  62      -0.502  -3.322  15.995  1.00 30.06           C  
ATOM    937  CB  ARG A  62      -0.265  -5.717  16.862  1.00 30.06           C  
ATOM    938  HB2 ARG A  62      -0.702  -5.326  17.781  1.00 30.06           H  
ATOM    939  HB3 ARG A  62       0.820  -5.706  16.964  1.00 30.06           H  
ATOM    940  O   ARG A  62      -1.128  -2.819  16.924  1.00 30.06           O  
ATOM    941  CG  ARG A  62      -0.758  -7.160  16.665  1.00 30.06           C  
ATOM    942  HG2 ARG A  62      -1.841  -7.153  16.538  1.00 30.06           H  
ATOM    943  HG3 ARG A  62      -0.298  -7.592  15.776  1.00 30.06           H  
ATOM    944  CD  ARG A  62      -0.398  -8.017  17.880  1.00 30.06           C  
ATOM    945  HD2 ARG A  62       0.687  -8.056  17.969  1.00 30.06           H  
ATOM    946  HD3 ARG A  62      -0.812  -7.548  18.773  1.00 30.06           H  
ATOM    947  NE  ARG A  62      -0.933  -9.386  17.751  1.00 30.06           N  
ATOM    948  HE  ARG A  62      -1.350  -9.624  16.862  1.00 30.06           H  
ATOM    949  NH1 ARG A  62      -0.316 -10.139  19.828  1.00 30.06           N  
ATOM    950 HH11 ARG A  62       0.134  -9.250  19.992  1.00 30.06           H  
ATOM    951 HH12 ARG A  62      -0.251 -10.886  20.505  1.00 30.06           H  
ATOM    952  NH2 ARG A  62      -1.396 -11.510  18.436  1.00 30.06           N  
ATOM    953 HH21 ARG A  62      -1.822 -11.703  17.541  1.00 30.06           H  
ATOM    954 HH22 ARG A  62      -1.331 -12.243  19.127  1.00 30.06           H  
ATOM    955  CZ  ARG A  62      -0.880 -10.335  18.668  1.00 30.06           C  
ATOM    956  N   ILE A  63       0.341  -2.608  15.240  1.00 31.33           N  
ATOM    957  H   ILE A  63       0.824  -3.075  14.486  1.00 31.33           H  
ATOM    958  CA  ILE A  63       0.600  -1.170  15.443  1.00 31.33           C  
ATOM    959  HA  ILE A  63       0.334  -0.907  16.466  1.00 31.33           H  
ATOM    960  C   ILE A  63      -0.278  -0.308  14.534  1.00 31.33           C  
ATOM    961  CB  ILE A  63       2.100  -0.840  15.257  1.00 31.33           C  
ATOM    962  HB  ILE A  63       2.368  -0.979  14.210  1.00 31.33           H  
ATOM    963  O   ILE A  63      -0.728   0.761  14.947  1.00 31.33           O  
ATOM    964  CG1 ILE A  63       2.952  -1.803  16.105  1.00 31.33           C  
ATOM    965 HG12 ILE A  63       2.516  -1.839  17.103  1.00 31.33           H  
ATOM    966 HG13 ILE A  63       2.890  -2.803  15.675  1.00 31.33           H  
ATOM    967  CG2 ILE A  63       2.374   0.630  15.635  1.00 31.33           C  
ATOM    968 HG21 ILE A  63       1.784   1.300  15.009  1.00 31.33           H  
ATOM    969 HG22 ILE A  63       2.130   0.802  16.683  1.00 31.33           H  
ATOM    970 HG23 ILE A  63       3.420   0.877  15.451  1.00 31.33           H  
ATOM    971  CD1 ILE A  63       4.440  -1.460  16.226  1.00 31.33           C  
ATOM    972 HD11 ILE A  63       4.583  -0.578  16.851  1.00 31.33           H  
ATOM    973 HD12 ILE A  63       4.852  -1.276  15.234  1.00 31.33           H  
ATOM    974 HD13 ILE A  63       4.972  -2.304  16.665  1.00 31.33           H  
ATOM    975  N   LEU A  64      -0.561  -0.770  13.318  1.00 27.84           N  
ATOM    976  H   LEU A  64      -0.167  -1.651  13.019  1.00 27.84           H  
ATOM    977  CA  LEU A  64      -1.354  -0.013  12.360  1.00 27.84           C  
ATOM    978  HA  LEU A  64      -1.261   1.051  12.578  1.00 27.84           H  
ATOM    979  C   LEU A  64      -2.841  -0.332  12.471  1.00 27.84           C  
ATOM    980  CB  LEU A  64      -0.824  -0.235  10.948  1.00 27.84           C  
ATOM    981  HB2 LEU A  64      -1.590   0.117  10.257  1.00 27.84           H  
ATOM    982  HB3 LEU A  64      -0.697  -1.305  10.782  1.00 27.84           H  
ATOM    983  O   LEU A  64      -3.385  -1.178  11.766  1.00 27.84           O  
ATOM    984  CG  LEU A  64       0.486   0.493  10.610  1.00 27.84           C  
ATOM    985  HG  LEU A  64       1.291   0.147  11.258  1.00 27.84           H  
ATOM    986  CD1 LEU A  64       0.772   0.094   9.166  1.00 27.84           C  
ATOM    987 HD11 LEU A  64       1.355   0.862   8.657  1.00 27.84           H  
ATOM    988 HD12 LEU A  64       1.327  -0.844   9.147  1.00 27.84           H  
ATOM    989 HD13 LEU A  64      -0.145  -0.020   8.588  1.00 27.84           H  
ATOM    990  CD2 LEU A  64       0.360   2.020  10.722  1.00 27.84           C  
ATOM    991 HD21 LEU A  64       1.270   2.476  10.333  1.00 27.84           H  
ATOM    992 HD22 LEU A  64       0.257   2.317  11.766  1.00 27.84           H  
ATOM    993 HD23 LEU A  64      -0.491   2.368  10.139  1.00 27.84           H  
ATOM    994  N   LYS A  65      -3.501   0.442  13.329  1.00 35.50           N  
ATOM    995  H   LYS A  65      -2.936   1.033  13.922  1.00 35.50           H  
ATOM    996  CA  LYS A  65      -4.923   0.759  13.207  1.00 35.50           C  
ATOM    997  HA  LYS A  65      -5.520  -0.136  13.378  1.00 35.50           H  
ATOM    998  C   LYS A  65      -5.211   1.274  11.777  1.00 35.50           C  
ATOM    999  CB  LYS A  65      -5.278   1.818  14.269  1.00 35.50           C  
ATOM   1000  HB2 LYS A  65      -6.283   2.181  14.056  1.00 35.50           H  
ATOM   1001  HB3 LYS A  65      -4.593   2.661  14.175  1.00 35.50           H  
ATOM   1002  O   LYS A  65      -4.862   2.398  11.431  1.00 35.50           O  
ATOM   1003  CG  LYS A  65      -5.256   1.301  15.722  1.00 35.50           C  
ATOM   1004  HG2 LYS A  65      -6.014   0.525  15.828  1.00 35.50           H  
ATOM   1005  HG3 LYS A  65      -4.280   0.880  15.962  1.00 35.50           H  
ATOM   1006  CD  LYS A  65      -5.564   2.459  16.689  1.00 35.50           C  
ATOM   1007  HD2 LYS A  65      -4.705   3.129  16.733  1.00 35.50           H  
ATOM   1008  HD3 LYS A  65      -6.416   3.015  16.298  1.00 35.50           H  
ATOM   1009  CE  LYS A  65      -5.923   1.970  18.095  1.00 35.50           C  
ATOM   1010  HE2 LYS A  65      -5.066   1.461  18.535  1.00 35.50           H  
ATOM   1011  HE3 LYS A  65      -6.728   1.241  17.994  1.00 35.50           H  
ATOM   1012  NZ  LYS A  65      -6.384   3.097  18.956  1.00 35.50           N  
ATOM   1013  HZ1 LYS A  65      -6.827   2.771  19.803  1.00 35.50           H  
ATOM   1014  HZ2 LYS A  65      -5.658   3.767  19.165  1.00 35.50           H  
ATOM   1015  HZ3 LYS A  65      -7.089   3.666  18.510  1.00 35.50           H  
ATOM   1016  N   ASN A  66      -5.805   0.419  10.951  1.00 34.93           N  
ATOM   1017  H   ASN A  66      -5.849  -0.531  11.292  1.00 34.93           H  
ATOM   1018  CA  ASN A  66      -6.681   0.686   9.801  1.00 34.93           C  
ATOM   1019  HA  ASN A  66      -6.720  -0.270   9.278  1.00 34.93           H  
ATOM   1020  C   ASN A  66      -6.337   1.603   8.605  1.00 34.93           C  
ATOM   1021  CB  ASN A  66      -8.108   0.947  10.340  1.00 34.93           C  
ATOM   1022  HB2 ASN A  66      -8.705   1.500   9.613  1.00 34.93           H  
ATOM   1023  HB3 ASN A  66      -8.066   1.555  11.244  1.00 34.93           H  
ATOM   1024  O   ASN A  66      -7.195   1.654   7.735  1.00 34.93           O  
ATOM   1025  CG  ASN A  66      -8.868  -0.335  10.628  1.00 34.93           C  
ATOM   1026  ND2 ASN A  66     -10.035  -0.233  11.213  1.00 34.93           N  
ATOM   1027 HD21 ASN A  66     -10.497  -1.104  11.432  1.00 34.93           H  
ATOM   1028 HD22 ASN A  66     -10.437   0.670  11.420  1.00 34.93           H  
ATOM   1029  OD1 ASN A  66      -8.428  -1.438  10.347  1.00 34.93           O  
ATOM   1030  N   GLU A  67      -5.189   2.270   8.430  1.00 41.40           N  
ATOM   1031  H   GLU A  67      -4.555   2.348   9.212  1.00 41.40           H  
ATOM   1032  CA  GLU A  67      -5.125   3.254   7.308  1.00 41.40           C  
ATOM   1033  HA  GLU A  67      -6.034   3.192   6.710  1.00 41.40           H  
ATOM   1034  C   GLU A  67      -4.113   3.038   6.169  1.00 41.40           C  
ATOM   1035  CB  GLU A  67      -5.195   4.690   7.861  1.00 41.40           C  
ATOM   1036  HB2 GLU A  67      -4.847   5.395   7.106  1.00 41.40           H  
ATOM   1037  HB3 GLU A  67      -4.553   4.772   8.738  1.00 41.40           H  
ATOM   1038  O   GLU A  67      -4.293   3.662   5.126  1.00 41.40           O  
ATOM   1039  CG  GLU A  67      -6.659   5.041   8.221  1.00 41.40           C  
ATOM   1040  HG2 GLU A  67      -7.045   4.287   8.906  1.00 41.40           H  
ATOM   1041  HG3 GLU A  67      -7.257   5.005   7.310  1.00 41.40           H  
ATOM   1042  CD  GLU A  67      -6.850   6.416   8.886  1.00 41.40           C  
ATOM   1043  OE1 GLU A  67      -8.015   6.828   9.080  1.00 41.40           O  
ATOM   1044  OE2 GLU A  67      -5.850   7.054   9.294  1.00 41.40           O  
ATOM   1045  N   ILE A  68      -3.096   2.166   6.260  1.00 33.00           N  
ATOM   1046  H   ILE A  68      -2.978   1.632   7.109  1.00 33.00           H  
ATOM   1047  CA  ILE A  68      -2.125   1.986   5.154  1.00 33.00           C  
ATOM   1048  HA  ILE A  68      -2.649   2.104   4.205  1.00 33.00           H  
ATOM   1049  C   ILE A  68      -1.490   0.589   5.184  1.00 33.00           C  
ATOM   1050  CB  ILE A  68      -0.996   3.058   5.222  1.00 33.00           C  
ATOM   1051  HB  ILE A  68      -0.368   2.836   6.084  1.00 33.00           H  
ATOM   1052  O   ILE A  68      -0.812   0.262   6.151  1.00 33.00           O  
ATOM   1053  CG1 ILE A  68      -1.516   4.507   5.405  1.00 33.00           C  
ATOM   1054 HG12 ILE A  68      -2.083   4.566   6.334  1.00 33.00           H  
ATOM   1055 HG13 ILE A  68      -2.189   4.753   4.583  1.00 33.00           H  
ATOM   1056  CG2 ILE A  68      -0.121   2.954   3.959  1.00 33.00           C  
ATOM   1057 HG21 ILE A  68       0.213   1.929   3.796  1.00 33.00           H  
ATOM   1058 HG22 ILE A  68      -0.692   3.287   3.092  1.00 33.00           H  
ATOM   1059 HG23 ILE A  68       0.778   3.557   4.090  1.00 33.00           H  
ATOM   1060  CD1 ILE A  68      -0.460   5.608   5.542  1.00 33.00           C  
ATOM   1061 HD11 ILE A  68       0.123   5.435   6.447  1.00 33.00           H  
ATOM   1062 HD12 ILE A  68       0.224   5.626   4.693  1.00 33.00           H  
ATOM   1063 HD13 ILE A  68      -0.956   6.575   5.622  1.00 33.00           H  
ATOM   1064  N   LYS A  69      -1.607  -0.213   4.113  1.00 42.64           N  
ATOM   1065  H   LYS A  69      -2.258   0.057   3.390  1.00 42.64           H  
ATOM   1066  CA  LYS A  69      -0.776  -1.429   3.937  1.00 42.64           C  
ATOM   1067  HA  LYS A  69      -0.229  -1.609   4.862  1.00 42.64           H  
ATOM   1068  C   LYS A  69       0.273  -1.213   2.840  1.00 42.64           C  
ATOM   1069  CB  LYS A  69      -1.625  -2.690   3.688  1.00 42.64           C  
ATOM   1070  HB2 LYS A  69      -0.971  -3.554   3.809  1.00 42.64           H  
ATOM   1071  HB3 LYS A  69      -1.983  -2.692   2.658  1.00 42.64           H  
ATOM   1072  O   LYS A  69      -0.102  -0.914   1.701  1.00 42.64           O  
ATOM   1073  CG  LYS A  69      -2.835  -2.871   4.616  1.00 42.64           C  
ATOM   1074  HG2 LYS A  69      -2.496  -2.892   5.651  1.00 42.64           H  
ATOM   1075  HG3 LYS A  69      -3.517  -2.030   4.484  1.00 42.64           H  
ATOM   1076  CD  LYS A  69      -3.595  -4.168   4.296  1.00 42.64           C  
ATOM   1077  HD2 LYS A  69      -2.950  -5.025   4.495  1.00 42.64           H  
ATOM   1078  HD3 LYS A  69      -3.882  -4.170   3.245  1.00 42.64           H  
ATOM   1079  CE  LYS A  69      -4.860  -4.250   5.160  1.00 42.64           C  
ATOM   1080  HE2 LYS A  69      -4.598  -4.154   6.214  1.00 42.64           H  
ATOM   1081  HE3 LYS A  69      -5.492  -3.401   4.901  1.00 42.64           H  
ATOM   1082  NZ  LYS A  69      -5.615  -5.501   4.922  1.00 42.64           N  
ATOM   1083  HZ1 LYS A  69      -6.595  -5.380   5.133  1.00 42.64           H  
ATOM   1084  HZ2 LYS A  69      -5.684  -5.694   3.933  1.00 42.64           H  
ATOM   1085  HZ3 LYS A  69      -5.247  -6.309   5.404  1.00 42.64           H  
ATOM   1086  N   THR A  70       1.562  -1.369   3.173  1.00 34.57           N  
ATOM   1087  H   THR A  70       1.794  -1.584   4.132  1.00 34.57           H  
ATOM   1088  CA  THR A  70       2.694  -1.190   2.243  1.00 34.57           C  
ATOM   1089  HA  THR A  70       2.274  -0.915   1.276  1.00 34.57           H  
ATOM   1090  C   THR A  70       3.465  -2.484   1.970  1.00 34.57           C  
ATOM   1091  CB  THR A  70       3.666  -0.061   2.668  1.00 34.57           C  
ATOM   1092  HB  THR A  70       4.332   0.145   1.831  1.00 34.57           H  
ATOM   1093  O   THR A  70       3.585  -3.367   2.814  1.00 34.57           O  
ATOM   1094  CG2 THR A  70       3.020   1.252   3.118  1.00 34.57           C  
ATOM   1095 HG21 THR A  70       2.556   1.118   4.095  1.00 34.57           H  
ATOM   1096 HG22 THR A  70       2.256   1.586   2.416  1.00 34.57           H  
ATOM   1097 HG23 THR A  70       3.789   2.021   3.193  1.00 34.57           H  
ATOM   1098  OG1 THR A  70       4.434  -0.508   3.754  1.00 34.57           O  
ATOM   1099  HG1 THR A  70       5.188   0.066   3.909  1.00 34.57           H  
ATOM   1100  N   ALA A  71       4.007  -2.607   0.756  1.00 39.72           N  
ATOM   1101  H   ALA A  71       3.865  -1.858   0.094  1.00 39.72           H  
ATOM   1102  CA  ALA A  71       4.946  -3.662   0.373  1.00 39.72           C  
ATOM   1103  HA  ALA A  71       5.384  -4.094   1.273  1.00 39.72           H  
ATOM   1104  C   ALA A  71       6.072  -3.058  -0.472  1.00 39.72           C  
ATOM   1105  CB  ALA A  71       4.205  -4.769  -0.387  1.00 39.72           C  
ATOM   1106  HB1 ALA A  71       3.832  -4.371  -1.331  1.00 39.72           H  
ATOM   1107  HB2 ALA A  71       4.887  -5.595  -0.590  1.00 39.72           H  
ATOM   1108  HB3 ALA A  71       3.372  -5.135   0.212  1.00 39.72           H  
ATOM   1109  O   ALA A  71       5.804  -2.195  -1.309  1.00 39.72           O  
ATOM   1110  N   VAL A  72       7.308  -3.531  -0.276  1.00 37.79           N  
ATOM   1111  H   VAL A  72       7.442  -4.267   0.403  1.00 37.79           H  
ATOM   1112  CA  VAL A  72       8.491  -3.110  -1.043  1.00 37.79           C  
ATOM   1113  HA  VAL A  72       8.151  -2.472  -1.858  1.00 37.79           H  
ATOM   1114  C   VAL A  72       9.132  -4.311  -1.719  1.00 37.79           C  
ATOM   1115  CB  VAL A  72       9.525  -2.340  -0.180  1.00 37.79           C  
ATOM   1116  HB  VAL A  72       9.977  -3.068   0.493  1.00 37.79           H  
ATOM   1117  O   VAL A  72       9.297  -5.362  -1.107  1.00 37.79           O  
ATOM   1118  CG1 VAL A  72      10.672  -1.742  -1.014  1.00 37.79           C  
ATOM   1119 HG11 VAL A  72      11.210  -2.529  -1.543  1.00 37.79           H  
ATOM   1120 HG12 VAL A  72      10.294  -1.005  -1.723  1.00 37.79           H  
ATOM   1121 HG13 VAL A  72      11.383  -1.255  -0.347  1.00 37.79           H  
ATOM   1122  CG2 VAL A  72       8.927  -1.228   0.704  1.00 37.79           C  
ATOM   1123 HG21 VAL A  72       8.208  -1.649   1.406  1.00 37.79           H  
ATOM   1124 HG22 VAL A  72       9.724  -0.756   1.278  1.00 37.79           H  
ATOM   1125 HG23 VAL A  72       8.428  -0.460   0.111  1.00 37.79           H  
ATOM   1126  N   SER A  73       9.496  -4.155  -2.994  1.00 37.80           N  
ATOM   1127  H   SER A  73       9.314  -3.263  -3.431  1.00 37.80           H  
ATOM   1128  CA  SER A  73      10.301  -5.123  -3.742  1.00 37.80           C  
ATOM   1129  HA  SER A  73      10.669  -5.892  -3.063  1.00 37.80           H  
ATOM   1130  C   SER A  73      11.472  -4.387  -4.392  1.00 37.80           C  
ATOM   1131  CB  SER A  73       9.444  -5.823  -4.803  1.00 37.80           C  
ATOM   1132  HB2 SER A  73       9.170  -5.123  -5.592  1.00 37.80           H  
ATOM   1133  HB3 SER A  73       8.532  -6.187  -4.331  1.00 37.80           H  
ATOM   1134  O   SER A  73      11.220  -3.584  -5.293  1.00 37.80           O  
ATOM   1135  OG  SER A  73      10.133  -6.930  -5.356  1.00 37.80           O  
ATOM   1136  HG  SER A  73      10.869  -6.613  -5.884  1.00 37.80           H  
ATOM   1137  N   PRO A  74      12.728  -4.625  -3.972  1.00 44.02           N  
ATOM   1138  CA  PRO A  74      13.880  -4.115  -4.698  1.00 44.02           C  
ATOM   1139  HA  PRO A  74      13.773  -3.044  -4.868  1.00 44.02           H  
ATOM   1140  C   PRO A  74      13.993  -4.853  -6.032  1.00 44.02           C  
ATOM   1141  CB  PRO A  74      15.087  -4.349  -3.789  1.00 44.02           C  
ATOM   1142  HB2 PRO A  74      15.200  -3.504  -3.110  1.00 44.02           H  
ATOM   1143  HB3 PRO A  74      16.006  -4.511  -4.353  1.00 44.02           H  
ATOM   1144  O   PRO A  74      13.938  -6.084  -6.083  1.00 44.02           O  
ATOM   1145  CG  PRO A  74      14.681  -5.589  -2.994  1.00 44.02           C  
ATOM   1146  HG2 PRO A  74      14.905  -6.486  -3.572  1.00 44.02           H  
ATOM   1147  HG3 PRO A  74      15.179  -5.634  -2.026  1.00 44.02           H  
ATOM   1148  CD  PRO A  74      13.166  -5.439  -2.843  1.00 44.02           C  
ATOM   1149  HD2 PRO A  74      12.938  -4.921  -1.912  1.00 44.02           H  
ATOM   1150  HD3 PRO A  74      12.703  -6.426  -2.851  1.00 44.02           H  
ATOM   1151  N   ILE A  75      14.134  -4.108  -7.126  1.00 46.51           N  
ATOM   1152  H   ILE A  75      14.064  -3.105  -7.027  1.00 46.51           H  
ATOM   1153  CA  ILE A  75      14.285  -4.682  -8.464  1.00 46.51           C  
ATOM   1154  HA  ILE A  75      14.461  -5.754  -8.373  1.00 46.51           H  
ATOM   1155  C   ILE A  75      15.513  -4.087  -9.135  1.00 46.51           C  
ATOM   1156  CB  ILE A  75      12.994  -4.516  -9.287  1.00 46.51           C  
ATOM   1157  HB  ILE A  75      12.716  -3.462  -9.299  1.00 46.51           H  
ATOM   1158  O   ILE A  75      15.665  -2.870  -9.244  1.00 46.51           O  
ATOM   1159  CG1 ILE A  75      11.857  -5.339  -8.635  1.00 46.51           C  
ATOM   1160 HG12 ILE A  75      11.787  -5.093  -7.576  1.00 46.51           H  
ATOM   1161 HG13 ILE A  75      12.086  -6.401  -8.714  1.00 46.51           H  
ATOM   1162  CG2 ILE A  75      13.216  -4.990 -10.730  1.00 46.51           C  
ATOM   1163 HG21 ILE A  75      13.962  -4.372 -11.231  1.00 46.51           H  
ATOM   1164 HG22 ILE A  75      12.277  -4.877 -11.272  1.00 46.51           H  
ATOM   1165 HG23 ILE A  75      13.521  -6.036 -10.748  1.00 46.51           H  
ATOM   1166  CD1 ILE A  75      10.465  -5.091  -9.207  1.00 46.51           C  
ATOM   1167 HD11 ILE A  75      10.213  -4.039  -9.071  1.00 46.51           H  
ATOM   1168 HD12 ILE A  75      10.419  -5.379 -10.257  1.00 46.51           H  
ATOM   1169 HD13 ILE A  75       9.742  -5.690  -8.652  1.00 46.51           H  
ATOM   1170  N   THR A  76      16.391  -4.972  -9.598  1.00 53.04           N  
ATOM   1171  H   THR A  76      16.216  -5.953  -9.430  1.00 53.04           H  
ATOM   1172  CA  THR A  76      17.593  -4.608 -10.338  1.00 53.04           C  
ATOM   1173  HA  THR A  76      17.845  -3.570 -10.120  1.00 53.04           H  
ATOM   1174  C   THR A  76      17.352  -4.743 -11.835  1.00 53.04           C  
ATOM   1175  CB  THR A  76      18.771  -5.485  -9.916  1.00 53.04           C  
ATOM   1176  HB  THR A  76      18.647  -6.494 -10.309  1.00 53.04           H  
ATOM   1177  O   THR A  76      16.951  -5.803 -12.319  1.00 53.04           O  
ATOM   1178  CG2 THR A  76      20.070  -4.899 -10.421  1.00 53.04           C  
ATOM   1179 HG21 THR A  76      20.143  -3.863 -10.090  1.00 53.04           H  
ATOM   1180 HG22 THR A  76      20.892  -5.478 -10.003  1.00 53.04           H  
ATOM   1181 HG23 THR A  76      20.106  -4.947 -11.510  1.00 53.04           H  
ATOM   1182  OG1 THR A  76      18.890  -5.559  -8.517  1.00 53.04           O  
ATOM   1183  HG1 THR A  76      18.790  -4.678  -8.150  1.00 53.04           H  
ATOM   1184  N   MET A  77      17.633  -3.685 -12.592  1.00 55.95           N  
ATOM   1185  H   MET A  77      17.950  -2.838 -12.143  1.00 55.95           H  
ATOM   1186  CA  MET A  77      17.444  -3.677 -14.042  1.00 55.95           C  
ATOM   1187  HA  MET A  77      16.783  -4.498 -14.319  1.00 55.95           H  
ATOM   1188  C   MET A  77      18.773  -3.873 -14.791  1.00 55.95           C  
ATOM   1189  CB  MET A  77      16.738  -2.389 -14.459  1.00 55.95           C  
ATOM   1190  HB2 MET A  77      17.373  -1.545 -14.191  1.00 55.95           H  
ATOM   1191  HB3 MET A  77      16.605  -2.430 -15.540  1.00 55.95           H  
ATOM   1192  O   MET A  77      19.791  -3.306 -14.405  1.00 55.95           O  
ATOM   1193  CG  MET A  77      15.364  -2.181 -13.808  1.00 55.95           C  
ATOM   1194  HG2 MET A  77      15.501  -2.096 -12.729  1.00 55.95           H  
ATOM   1195  HG3 MET A  77      14.734  -3.049 -14.001  1.00 55.95           H  
ATOM   1196  SD  MET A  77      14.492  -0.690 -14.366  1.00 55.95           S  
ATOM   1197  CE  MET A  77      13.871  -1.211 -15.997  1.00 55.95           C  
ATOM   1198  HE1 MET A  77      14.634  -1.762 -16.547  1.00 55.95           H  
ATOM   1199  HE2 MET A  77      12.998  -1.849 -15.863  1.00 55.95           H  
ATOM   1200  HE3 MET A  77      13.577  -0.336 -16.577  1.00 55.95           H  
ATOM   1201  N   LYS A  78      18.750  -4.681 -15.863  1.00 62.15           N  
ATOM   1202  H   LYS A  78      17.848  -5.051 -16.129  1.00 62.15           H  
ATOM   1203  CA  LYS A  78      19.897  -5.012 -16.739  1.00 62.15           C  
ATOM   1204  HA  LYS A  78      20.716  -4.316 -16.560  1.00 62.15           H  
ATOM   1205  C   LYS A  78      19.496  -4.912 -18.213  1.00 62.15           C  
ATOM   1206  CB  LYS A  78      20.394  -6.451 -16.483  1.00 62.15           C  
ATOM   1207  HB2 LYS A  78      19.597  -7.154 -16.724  1.00 62.15           H  
ATOM   1208  HB3 LYS A  78      21.221  -6.639 -17.168  1.00 62.15           H  
ATOM   1209  O   LYS A  78      18.510  -5.554 -18.569  1.00 62.15           O  
ATOM   1210  CG  LYS A  78      20.878  -6.741 -15.055  1.00 62.15           C  
ATOM   1211  HG2 LYS A  78      20.043  -6.664 -14.360  1.00 62.15           H  
ATOM   1212  HG3 LYS A  78      21.640  -6.012 -14.778  1.00 62.15           H  
ATOM   1213  CD  LYS A  78      21.477  -8.155 -14.985  1.00 62.15           C  
ATOM   1214  HD2 LYS A  78      22.317  -8.212 -15.676  1.00 62.15           H  
ATOM   1215  HD3 LYS A  78      20.722  -8.881 -15.285  1.00 62.15           H  
ATOM   1216  CE  LYS A  78      21.965  -8.478 -13.568  1.00 62.15           C  
ATOM   1217  HE2 LYS A  78      22.663  -7.699 -13.261  1.00 62.15           H  
ATOM   1218  HE3 LYS A  78      21.114  -8.454 -12.887  1.00 62.15           H  
ATOM   1219  NZ  LYS A  78      22.634  -9.803 -13.515  1.00 62.15           N  
ATOM   1220  HZ1 LYS A  78      22.002 -10.540 -13.791  1.00 62.15           H  
ATOM   1221  HZ2 LYS A  78      23.426  -9.816 -14.142  1.00 62.15           H  
ATOM   1222  HZ3 LYS A  78      22.969 -10.002 -12.583  1.00 62.15           H  
ATOM   1223  N   LEU A  79      20.229  -4.187 -19.052  1.00 54.20           N  
ATOM   1224  H   LEU A  79      21.050  -3.713 -18.704  1.00 54.20           H  
ATOM   1225  CA  LEU A  79      20.025  -4.176 -20.511  1.00 54.20           C  
ATOM   1226  HA  LEU A  79      18.981  -4.380 -20.747  1.00 54.20           H  
ATOM   1227  C   LEU A  79      20.858  -5.270 -21.188  1.00 54.20           C  
ATOM   1228  CB  LEU A  79      20.398  -2.788 -21.067  1.00 54.20           C  
ATOM   1229  HB2 LEU A  79      20.551  -2.857 -22.144  1.00 54.20           H  
ATOM   1230  HB3 LEU A  79      21.344  -2.475 -20.625  1.00 54.20           H  
ATOM   1231  O   LEU A  79      21.986  -5.522 -20.757  1.00 54.20           O  
ATOM   1232  CG  LEU A  79      19.323  -1.724 -20.796  1.00 54.20           C  
ATOM   1233  HG  LEU A  79      18.946  -1.829 -19.779  1.00 54.20           H  
ATOM   1234  CD1 LEU A  79      19.894  -0.326 -20.962  1.00 54.20           C  
ATOM   1235 HD11 LEU A  79      20.329  -0.215 -21.955  1.00 54.20           H  
ATOM   1236 HD12 LEU A  79      20.669  -0.156 -20.215  1.00 54.20           H  
ATOM   1237 HD13 LEU A  79      19.100   0.411 -20.842  1.00 54.20           H  
ATOM   1238  CD2 LEU A  79      18.164  -1.851 -21.776  1.00 54.20           C  
ATOM   1239 HD21 LEU A  79      18.493  -1.560 -22.774  1.00 54.20           H  
ATOM   1240 HD22 LEU A  79      17.832  -2.888 -21.833  1.00 54.20           H  
ATOM   1241 HD23 LEU A  79      17.345  -1.197 -21.476  1.00 54.20           H  
ATOM   1242  N   LYS A  80      20.320  -5.906 -22.238  1.00 63.07           N  
ATOM   1243  H   LYS A  80      19.389  -5.646 -22.532  1.00 63.07           H  
ATOM   1244  CA  LYS A  80      21.125  -6.758 -23.135  1.00 63.07           C  
ATOM   1245  HA  LYS A  80      21.781  -7.386 -22.533  1.00 63.07           H  
ATOM   1246  C   LYS A  80      22.033  -5.899 -24.030  1.00 63.07           C  
ATOM   1247  CB  LYS A  80      20.217  -7.652 -23.995  1.00 63.07           C  
ATOM   1248  HB2 LYS A  80      19.524  -7.021 -24.550  1.00 63.07           H  
ATOM   1249  HB3 LYS A  80      20.837  -8.184 -24.717  1.00 63.07           H  
ATOM   1250  O   LYS A  80      21.766  -4.717 -24.230  1.00 63.07           O  
ATOM   1251  CG  LYS A  80      19.421  -8.687 -23.188  1.00 63.07           C  
ATOM   1252  HG2 LYS A  80      20.109  -9.321 -22.629  1.00 63.07           H  
ATOM   1253  HG3 LYS A  80      18.754  -8.179 -22.491  1.00 63.07           H  
ATOM   1254  CD  LYS A  80      18.592  -9.547 -24.151  1.00 63.07           C  
ATOM   1255  HD2 LYS A  80      19.263 -10.039 -24.855  1.00 63.07           H  
ATOM   1256  HD3 LYS A  80      17.918  -8.894 -24.705  1.00 63.07           H  
ATOM   1257  CE  LYS A  80      17.777 -10.601 -23.398  1.00 63.07           C  
ATOM   1258  HE2 LYS A  80      18.462 -11.242 -22.842  1.00 63.07           H  
ATOM   1259  HE3 LYS A  80      17.132 -10.087 -22.685  1.00 63.07           H  
ATOM   1260  NZ  LYS A  80      16.960 -11.406 -24.341  1.00 63.07           N  
ATOM   1261  HZ1 LYS A  80      16.332 -10.803 -24.852  1.00 63.07           H  
ATOM   1262  HZ2 LYS A  80      17.554 -11.870 -25.014  1.00 63.07           H  
ATOM   1263  HZ3 LYS A  80      16.413 -12.101 -23.853  1.00 63.07           H  
ATOM   1264  N   LYS A  81      23.076  -6.508 -24.608  1.00 57.39           N  
ATOM   1265  H   LYS A  81      23.256  -7.470 -24.361  1.00 57.39           H  
ATOM   1266  CA  LYS A  81      24.066  -5.818 -25.462  1.00 57.39           C  
ATOM   1267  HA  LYS A  81      24.539  -5.042 -24.860  1.00 57.39           H  
ATOM   1268  C   LYS A  81      23.493  -5.081 -26.682  1.00 57.39           C  
ATOM   1269  CB  LYS A  81      25.166  -6.785 -25.916  1.00 57.39           C  
ATOM   1270  HB2 LYS A  81      24.719  -7.667 -26.374  1.00 57.39           H  
ATOM   1271  HB3 LYS A  81      25.772  -6.282 -26.669  1.00 57.39           H  
ATOM   1272  O   LYS A  81      24.042  -4.063 -27.079  1.00 57.39           O  
ATOM   1273  CG  LYS A  81      26.080  -7.190 -24.753  1.00 57.39           C  
ATOM   1274  HG2 LYS A  81      25.515  -7.779 -24.031  1.00 57.39           H  
ATOM   1275  HG3 LYS A  81      26.463  -6.296 -24.262  1.00 57.39           H  
ATOM   1276  CD  LYS A  81      27.255  -8.015 -25.281  1.00 57.39           C  
ATOM   1277  HD2 LYS A  81      26.872  -8.905 -25.781  1.00 57.39           H  
ATOM   1278  HD3 LYS A  81      27.822  -7.415 -25.992  1.00 57.39           H  
ATOM   1279  CE  LYS A  81      28.147  -8.416 -24.107  1.00 57.39           C  
ATOM   1280  HE2 LYS A  81      27.547  -8.983 -23.396  1.00 57.39           H  
ATOM   1281  HE3 LYS A  81      28.473  -7.513 -23.592  1.00 57.39           H  
ATOM   1282  NZ  LYS A  81      29.305  -9.212 -24.570  1.00 57.39           N  
ATOM   1283  HZ1 LYS A  81      29.871  -9.475 -23.776  1.00 57.39           H  
ATOM   1284  HZ2 LYS A  81      29.857  -8.667 -25.217  1.00 57.39           H  
ATOM   1285  HZ3 LYS A  81      28.976 -10.046 -25.036  1.00 57.39           H  
ATOM   1286  N   ASP A  82      22.373  -5.543 -27.227  1.00 63.80           N  
ATOM   1287  H   ASP A  82      22.030  -6.441 -26.918  1.00 63.80           H  
ATOM   1288  CA  ASP A  82      21.745  -4.946 -28.419  1.00 63.80           C  
ATOM   1289  HA  ASP A  82      22.407  -4.183 -28.830  1.00 63.80           H  
ATOM   1290  C   ASP A  82      20.414  -4.233 -28.092  1.00 63.80           C  
ATOM   1291  CB  ASP A  82      21.600  -6.024 -29.504  1.00 63.80           C  
ATOM   1292  HB2 ASP A  82      20.828  -6.730 -29.195  1.00 63.80           H  
ATOM   1293  HB3 ASP A  82      21.279  -5.556 -30.435  1.00 63.80           H  
ATOM   1294  O   ASP A  82      19.615  -3.934 -28.977  1.00 63.80           O  
ATOM   1295  CG  ASP A  82      22.910  -6.781 -29.757  1.00 63.80           C  
ATOM   1296  OD1 ASP A  82      23.942  -6.122 -30.007  1.00 63.80           O  
ATOM   1297  OD2 ASP A  82      22.880  -8.026 -29.622  1.00 63.80           O  
ATOM   1298  N   GLU A  83      20.125  -3.994 -26.806  1.00 65.32           N  
ATOM   1299  H   GLU A  83      20.840  -4.170 -26.115  1.00 65.32           H  
ATOM   1300  CA  GLU A  83      18.851  -3.435 -26.339  1.00 65.32           C  
ATOM   1301  HA  GLU A  83      18.109  -3.540 -27.130  1.00 65.32           H  
ATOM   1302  C   GLU A  83      18.990  -1.936 -26.017  1.00 65.32           C  
ATOM   1303  CB  GLU A  83      18.358  -4.277 -25.146  1.00 65.32           C  
ATOM   1304  HB2 GLU A  83      19.052  -4.148 -24.315  1.00 65.32           H  
ATOM   1305  HB3 GLU A  83      18.374  -5.323 -25.450  1.00 65.32           H  
ATOM   1306  O   GLU A  83      19.681  -1.553 -25.076  1.00 65.32           O  
ATOM   1307  CG  GLU A  83      16.932  -3.961 -24.666  1.00 65.32           C  
ATOM   1308  HG2 GLU A  83      16.249  -4.084 -25.506  1.00 65.32           H  
ATOM   1309  HG3 GLU A  83      16.905  -2.920 -24.345  1.00 65.32           H  
ATOM   1310  CD  GLU A  83      16.480  -4.864 -23.492  1.00 65.32           C  
ATOM   1311  OE1 GLU A  83      15.266  -4.908 -23.184  1.00 65.32           O  
ATOM   1312  OE2 GLU A  83      17.347  -5.513 -22.849  1.00 65.32           O  
ATOM   1313  N   HIS A  84      18.298  -1.077 -26.775  1.00 70.76           N  
ATOM   1314  H   HIS A  84      17.868  -1.432 -27.617  1.00 70.76           H  
ATOM   1315  CA  HIS A  84      18.245   0.377 -26.524  1.00 70.76           C  
ATOM   1316  HA  HIS A  84      19.192   0.698 -26.090  1.00 70.76           H  
ATOM   1317  C   HIS A  84      17.145   0.789 -25.537  1.00 70.76           C  
ATOM   1318  CB  HIS A  84      18.059   1.116 -27.854  1.00 70.76           C  
ATOM   1319  HB2 HIS A  84      17.186   0.726 -28.377  1.00 70.76           H  
ATOM   1320  HB3 HIS A  84      17.886   2.173 -27.654  1.00 70.76           H  
ATOM   1321  O   HIS A  84      17.174   1.891 -24.984  1.00 70.76           O  
ATOM   1322  CG  HIS A  84      19.270   1.006 -28.736  1.00 70.76           C  
ATOM   1323  CD2 HIS A  84      19.435   0.183 -29.817  1.00 70.76           C  
ATOM   1324  HD2 HIS A  84      18.709  -0.513 -30.210  1.00 70.76           H  
ATOM   1325  ND1 HIS A  84      20.444   1.701 -28.567  1.00 70.76           N  
ATOM   1326  HD1 HIS A  84      20.613   2.428 -27.886  1.00 70.76           H  
ATOM   1327  CE1 HIS A  84      21.299   1.305 -29.524  1.00 70.76           C  
ATOM   1328  HE1 HIS A  84      22.300   1.686 -29.662  1.00 70.76           H  
ATOM   1329  NE2 HIS A  84      20.724   0.388 -30.314  1.00 70.76           N  
ATOM   1330  N   LYS A  85      16.172  -0.099 -25.317  1.00 77.64           N  
ATOM   1331  H   LYS A  85      16.245  -0.997 -25.773  1.00 77.64           H  
ATOM   1332  CA  LYS A  85      15.021   0.125 -24.450  1.00 77.64           C  
ATOM   1333  HA  LYS A  85      15.295   0.868 -23.701  1.00 77.64           H  
ATOM   1334  C   LYS A  85      14.624  -1.164 -23.755  1.00 77.64           C  
ATOM   1335  CB  LYS A  85      13.863   0.677 -25.290  1.00 77.64           C  
ATOM   1336  HB2 LYS A  85      14.182   1.619 -25.736  1.00 77.64           H  
ATOM   1337  HB3 LYS A  85      13.631  -0.022 -26.093  1.00 77.64           H  
ATOM   1338  O   LYS A  85      14.394  -2.161 -24.429  1.00 77.64           O  
ATOM   1339  CG  LYS A  85      12.599   0.922 -24.454  1.00 77.64           C  
ATOM   1340  HG2 LYS A  85      12.206  -0.022 -24.077  1.00 77.64           H  
ATOM   1341  HG3 LYS A  85      12.841   1.573 -23.614  1.00 77.64           H  
ATOM   1342  CD  LYS A  85      11.538   1.594 -25.325  1.00 77.64           C  
ATOM   1343  HD2 LYS A  85      11.292   0.953 -26.172  1.00 77.64           H  
ATOM   1344  HD3 LYS A  85      11.954   2.530 -25.699  1.00 77.64           H  
ATOM   1345  CE  LYS A  85      10.280   1.893 -24.511  1.00 77.64           C  
ATOM   1346  HE2 LYS A  85       9.742   0.965 -24.317  1.00 77.64           H  
ATOM   1347  HE3 LYS A  85      10.587   2.326 -23.559  1.00 77.64           H  
ATOM   1348  NZ  LYS A  85       9.431   2.868 -25.233  1.00 77.64           N  
ATOM   1349  HZ1 LYS A  85       8.619   3.128 -24.690  1.00 77.64           H  
ATOM   1350  HZ2 LYS A  85       9.149   2.519 -26.138  1.00 77.64           H  
ATOM   1351  HZ3 LYS A  85       9.970   3.709 -25.384  1.00 77.64           H  
ATOM   1352  N   LYS A  86      14.434  -1.107 -22.437  1.00 77.44           N  
ATOM   1353  H   LYS A  86      14.630  -0.225 -21.985  1.00 77.44           H  
ATOM   1354  CA  LYS A  86      13.900  -2.215 -21.635  1.00 77.44           C  
ATOM   1355  HA  LYS A  86      13.659  -3.049 -22.295  1.00 77.44           H  
ATOM   1356  C   LYS A  86      12.643  -1.793 -20.902  1.00 77.44           C  
ATOM   1357  CB  LYS A  86      14.980  -2.701 -20.667  1.00 77.44           C  
ATOM   1358  HB2 LYS A  86      15.808  -3.063 -21.276  1.00 77.44           H  
ATOM   1359  HB3 LYS A  86      15.322  -1.885 -20.030  1.00 77.44           H  
ATOM   1360  O   LYS A  86      12.696  -0.821 -20.160  1.00 77.44           O  
ATOM   1361  CG  LYS A  86      14.490  -3.867 -19.809  1.00 77.44           C  
ATOM   1362  HG2 LYS A  86      14.010  -4.597 -20.461  1.00 77.44           H  
ATOM   1363  HG3 LYS A  86      13.765  -3.516 -19.075  1.00 77.44           H  
ATOM   1364  CD  LYS A  86      15.658  -4.538 -19.090  1.00 77.44           C  
ATOM   1365  HD2 LYS A  86      16.433  -4.761 -19.824  1.00 77.44           H  
ATOM   1366  HD3 LYS A  86      16.052  -3.882 -18.315  1.00 77.44           H  
ATOM   1367  CE  LYS A  86      15.125  -5.846 -18.504  1.00 77.44           C  
ATOM   1368  HE2 LYS A  86      14.694  -6.406 -19.333  1.00 77.44           H  
ATOM   1369  HE3 LYS A  86      14.324  -5.632 -17.796  1.00 77.44           H  
ATOM   1370  NZ  LYS A  86      16.193  -6.650 -17.878  1.00 77.44           N  
ATOM   1371  HZ1 LYS A  86      17.032  -6.537 -18.429  1.00 77.44           H  
ATOM   1372  HZ2 LYS A  86      16.388  -6.327 -16.941  1.00 77.44           H  
ATOM   1373  HZ3 LYS A  86      15.940  -7.628 -17.865  1.00 77.44           H  
ATOM   1374  N   LYS A  87      11.546  -2.544 -21.049  1.00 79.21           N  
ATOM   1375  H   LYS A  87      11.621  -3.337 -21.669  1.00 79.21           H  
ATOM   1376  CA  LYS A  87      10.321  -2.432 -20.229  1.00 79.21           C  
ATOM   1377  HA  LYS A  87      10.363  -1.510 -19.649  1.00 79.21           H  
ATOM   1378  C   LYS A  87      10.300  -3.602 -19.242  1.00 79.21           C  
ATOM   1379  CB  LYS A  87       9.067  -2.365 -21.142  1.00 79.21           C  
ATOM   1380  HB2 LYS A  87       8.969  -3.316 -21.666  1.00 79.21           H  
ATOM   1381  HB3 LYS A  87       9.238  -1.593 -21.892  1.00 79.21           H  
ATOM   1382  O   LYS A  87      10.470  -4.750 -19.640  1.00 79.21           O  
ATOM   1383  CG  LYS A  87       7.719  -2.046 -20.439  1.00 79.21           C  
ATOM   1384  HG2 LYS A  87       7.518  -2.817 -19.696  1.00 79.21           H  
ATOM   1385  HG3 LYS A  87       7.805  -1.089 -19.926  1.00 79.21           H  
ATOM   1386  CD  LYS A  87       6.517  -1.982 -21.430  1.00 79.21           C  
ATOM   1387  HD2 LYS A  87       6.700  -1.190 -22.156  1.00 79.21           H  
ATOM   1388  HD3 LYS A  87       6.470  -2.928 -21.970  1.00 79.21           H  
ATOM   1389  CE  LYS A  87       5.137  -1.734 -20.757  1.00 79.21           C  
ATOM   1390  HE2 LYS A  87       5.015  -2.481 -19.973  1.00 79.21           H  
ATOM   1391  HE3 LYS A  87       5.141  -0.753 -20.282  1.00 79.21           H  
ATOM   1392  NZ  LYS A  87       3.936  -1.849 -21.658  1.00 79.21           N  
ATOM   1393  HZ1 LYS A  87       3.849  -2.744 -22.118  1.00 79.21           H  
ATOM   1394  HZ2 LYS A  87       3.064  -1.787 -21.152  1.00 79.21           H  
ATOM   1395  HZ3 LYS A  87       3.887  -1.139 -22.374  1.00 79.21           H  
ATOM   1396  N   LEU A  88      10.108  -3.320 -17.959  1.00 72.65           N  
ATOM   1397  H   LEU A  88      10.033  -2.349 -17.694  1.00 72.65           H  
ATOM   1398  CA  LEU A  88       9.998  -4.313 -16.895  1.00 72.65           C  
ATOM   1399  HA  LEU A  88       9.995  -5.312 -17.332  1.00 72.65           H  
ATOM   1400  C   LEU A  88       8.684  -4.108 -16.146  1.00 72.65           C  
ATOM   1401  CB  LEU A  88      11.212  -4.177 -15.961  1.00 72.65           C  
ATOM   1402  HB2 LEU A  88      11.169  -3.196 -15.488  1.00 72.65           H  
ATOM   1403  HB3 LEU A  88      12.122  -4.224 -16.560  1.00 72.65           H  
ATOM   1404  O   LEU A  88       8.420  -3.007 -15.668  1.00 72.65           O  
ATOM   1405  CG  LEU A  88      11.286  -5.248 -14.859  1.00 72.65           C  
ATOM   1406  HG  LEU A  88      10.378  -5.235 -14.256  1.00 72.65           H  
ATOM   1407  CD1 LEU A  88      11.503  -6.654 -15.422  1.00 72.65           C  
ATOM   1408 HD11 LEU A  88      12.384  -6.678 -16.063  1.00 72.65           H  
ATOM   1409 HD12 LEU A  88      11.626  -7.362 -14.602  1.00 72.65           H  
ATOM   1410 HD13 LEU A  88      10.628  -6.968 -15.991  1.00 72.65           H  
ATOM   1411  CD2 LEU A  88      12.481  -4.940 -13.969  1.00 72.65           C  
ATOM   1412 HD21 LEU A  88      12.332  -3.986 -13.463  1.00 72.65           H  
ATOM   1413 HD22 LEU A  88      13.393  -4.891 -14.565  1.00 72.65           H  
ATOM   1414 HD23 LEU A  88      12.589  -5.741 -13.237  1.00 72.65           H  
ATOM   1415  N   LYS A  89       7.883  -5.168 -16.017  1.00 74.81           N  
ATOM   1416  H   LYS A  89       8.167  -6.044 -16.433  1.00 74.81           H  
ATOM   1417  CA  LYS A  89       6.736  -5.195 -15.105  1.00 74.81           C  
ATOM   1418  HA  LYS A  89       6.259  -4.215 -15.087  1.00 74.81           H  
ATOM   1419  C   LYS A  89       7.261  -5.498 -13.703  1.00 74.81           C  
ATOM   1420  CB  LYS A  89       5.700  -6.213 -15.610  1.00 74.81           C  
ATOM   1421  HB2 LYS A  89       6.122  -7.218 -15.593  1.00 74.81           H  
ATOM   1422  HB3 LYS A  89       5.452  -5.962 -16.641  1.00 74.81           H  
ATOM   1423  O   LYS A  89       7.815  -6.571 -13.477  1.00 74.81           O  
ATOM   1424  CG  LYS A  89       4.405  -6.192 -14.781  1.00 74.81           C  
ATOM   1425  HG2 LYS A  89       4.082  -5.159 -14.652  1.00 74.81           H  
ATOM   1426  HG3 LYS A  89       4.596  -6.619 -13.796  1.00 74.81           H  
ATOM   1427  CD  LYS A  89       3.281  -6.981 -15.476  1.00 74.81           C  
ATOM   1428  HD2 LYS A  89       3.565  -8.028 -15.576  1.00 74.81           H  
ATOM   1429  HD3 LYS A  89       3.109  -6.558 -16.466  1.00 74.81           H  
ATOM   1430  CE  LYS A  89       1.985  -6.864 -14.666  1.00 74.81           C  
ATOM   1431  HE2 LYS A  89       1.796  -5.805 -14.486  1.00 74.81           H  
ATOM   1432  HE3 LYS A  89       2.129  -7.354 -13.703  1.00 74.81           H  
ATOM   1433  NZ  LYS A  89       0.800  -7.427 -15.366  1.00 74.81           N  
ATOM   1434  HZ1 LYS A  89       0.903  -8.383 -15.674  1.00 74.81           H  
ATOM   1435  HZ2 LYS A  89      -0.051  -7.333 -14.828  1.00 74.81           H  
ATOM   1436  HZ3 LYS A  89       0.589  -6.863 -16.177  1.00 74.81           H  
ATOM   1437  N   LEU A  90       7.151  -4.536 -12.792  1.00 65.73           N  
ATOM   1438  H   LEU A  90       6.656  -3.692 -13.043  1.00 65.73           H  
ATOM   1439  CA  LEU A  90       7.665  -4.663 -11.428  1.00 65.73           C  
ATOM   1440  HA  LEU A  90       8.625  -5.179 -11.458  1.00 65.73           H  
ATOM   1441  C   LEU A  90       6.741  -5.498 -10.532  1.00 65.73           C  
ATOM   1442  CB  LEU A  90       7.854  -3.272 -10.810  1.00 65.73           C  
ATOM   1443  HB2 LEU A  90       8.205  -3.433  -9.790  1.00 65.73           H  
ATOM   1444  HB3 LEU A  90       6.877  -2.795 -10.737  1.00 65.73           H  
ATOM   1445  O   LEU A  90       7.204  -6.168  -9.613  1.00 65.73           O  
ATOM   1446  CG  LEU A  90       8.809  -2.291 -11.513  1.00 65.73           C  
ATOM   1447  HG  LEU A  90       8.340  -1.937 -12.432  1.00 65.73           H  
ATOM   1448  CD1 LEU A  90       9.011  -1.117 -10.560  1.00 65.73           C  
ATOM   1449 HD11 LEU A  90       9.741  -0.410 -10.953  1.00 65.73           H  
ATOM   1450 HD12 LEU A  90       8.061  -0.605 -10.405  1.00 65.73           H  
ATOM   1451 HD13 LEU A  90       9.410  -1.470  -9.609  1.00 65.73           H  
ATOM   1452  CD2 LEU A  90      10.197  -2.832 -11.854  1.00 65.73           C  
ATOM   1453 HD21 LEU A  90      10.775  -3.007 -10.947  1.00 65.73           H  
ATOM   1454 HD22 LEU A  90      10.103  -3.751 -12.432  1.00 65.73           H  
ATOM   1455 HD23 LEU A  90      10.725  -2.093 -12.457  1.00 65.73           H  
ATOM   1456  N   GLY A  91       5.436  -5.454 -10.799  1.00 68.68           N  
ATOM   1457  H   GLY A  91       5.118  -4.834 -11.529  1.00 68.68           H  
ATOM   1458  CA  GLY A  91       4.416  -6.196 -10.066  1.00 68.68           C  
ATOM   1459  HA2 GLY A  91       4.529  -6.024  -8.995  1.00 68.68           H  
ATOM   1460  HA3 GLY A  91       4.541  -7.262 -10.257  1.00 68.68           H  
ATOM   1461  C   GLY A  91       3.005  -5.777 -10.476  1.00 68.68           C  
ATOM   1462  O   GLY A  91       2.825  -4.735 -11.111  1.00 68.68           O  
ATOM   1463  N   THR A  92       2.022  -6.601 -10.115  1.00 70.95           N  
ATOM   1464  H   THR A  92       2.260  -7.433  -9.595  1.00 70.95           H  
ATOM   1465  CA  THR A  92       0.583  -6.291 -10.208  1.00 70.95           C  
ATOM   1466  HA  THR A  92       0.425  -5.442 -10.873  1.00 70.95           H  
ATOM   1467  C   THR A  92       0.035  -5.923  -8.842  1.00 70.95           C  
ATOM   1468  CB  THR A  92      -0.254  -7.466 -10.739  1.00 70.95           C  
ATOM   1469  HB  THR A  92      -1.303  -7.170 -10.776  1.00 70.95           H  
ATOM   1470  O   THR A  92       0.575  -6.378  -7.827  1.00 70.95           O  
ATOM   1471  CG2 THR A  92       0.180  -7.876 -12.133  1.00 70.95           C  
ATOM   1472 HG21 THR A  92       1.212  -8.229 -12.121  1.00 70.95           H  
ATOM   1473 HG22 THR A  92      -0.470  -8.674 -12.491  1.00 70.95           H  
ATOM   1474 HG23 THR A  92       0.059  -7.009 -12.782  1.00 70.95           H  
ATOM   1475  OG1 THR A  92      -0.134  -8.613  -9.925  1.00 70.95           O  
ATOM   1476  HG1 THR A  92      -0.753  -9.250 -10.289  1.00 70.95           H  
ATOM   1477  N   LEU A  93      -1.072  -5.181  -8.803  1.00 68.86           N  
ATOM   1478  H   LEU A  93      -1.476  -4.851  -9.667  1.00 68.86           H  
ATOM   1479  CA  LEU A  93      -1.787  -4.925  -7.552  1.00 68.86           C  
ATOM   1480  HA  LEU A  93      -1.145  -4.362  -6.875  1.00 68.86           H  
ATOM   1481  C   LEU A  93      -2.145  -6.228  -6.842  1.00 68.86           C  
ATOM   1482  CB  LEU A  93      -3.047  -4.102  -7.808  1.00 68.86           C  
ATOM   1483  HB2 LEU A  93      -3.556  -3.965  -6.854  1.00 68.86           H  
ATOM   1484  HB3 LEU A  93      -3.720  -4.655  -8.463  1.00 68.86           H  
ATOM   1485  O   LEU A  93      -1.925  -6.337  -5.639  1.00 68.86           O  
ATOM   1486  CG  LEU A  93      -2.783  -2.727  -8.432  1.00 68.86           C  
ATOM   1487  HG  LEU A  93      -2.485  -2.867  -9.472  1.00 68.86           H  
ATOM   1488  CD1 LEU A  93      -4.092  -1.958  -8.405  1.00 68.86           C  
ATOM   1489 HD11 LEU A  93      -4.871  -2.528  -8.911  1.00 68.86           H  
ATOM   1490 HD12 LEU A  93      -4.413  -1.785  -7.378  1.00 68.86           H  
ATOM   1491 HD13 LEU A  93      -3.955  -0.991  -8.889  1.00 68.86           H  
ATOM   1492  CD2 LEU A  93      -1.669  -1.918  -7.772  1.00 68.86           C  
ATOM   1493 HD21 LEU A  93      -0.702  -2.314  -8.080  1.00 68.86           H  
ATOM   1494 HD22 LEU A  93      -1.734  -0.873  -8.075  1.00 68.86           H  
ATOM   1495 HD23 LEU A  93      -1.754  -1.995  -6.688  1.00 68.86           H  
ATOM   1496  N   LYS A  94      -2.565  -7.257  -7.588  1.00 69.46           N  
ATOM   1497  H   LYS A  94      -2.780  -7.084  -8.559  1.00 69.46           H  
ATOM   1498  CA  LYS A  94      -2.806  -8.588  -7.021  1.00 69.46           C  
ATOM   1499  HA  LYS A  94      -3.589  -8.506  -6.268  1.00 69.46           H  
ATOM   1500  C   LYS A  94      -1.572  -9.146  -6.321  1.00 69.46           C  
ATOM   1501  CB  LYS A  94      -3.274  -9.561  -8.104  1.00 69.46           C  
ATOM   1502  HB2 LYS A  94      -4.132  -9.146  -8.633  1.00 69.46           H  
ATOM   1503  HB3 LYS A  94      -2.472  -9.731  -8.822  1.00 69.46           H  
ATOM   1504  O   LYS A  94      -1.679  -9.588  -5.187  1.00 69.46           O  
ATOM   1505  CG  LYS A  94      -3.681 -10.891  -7.447  1.00 69.46           C  
ATOM   1506  HG2 LYS A  94      -4.571 -10.738  -6.837  1.00 69.46           H  
ATOM   1507  HG3 LYS A  94      -2.876 -11.275  -6.820  1.00 69.46           H  
ATOM   1508  CD  LYS A  94      -3.952 -11.929  -8.519  1.00 69.46           C  
ATOM   1509  HD2 LYS A  94      -4.679 -11.491  -9.203  1.00 69.46           H  
ATOM   1510  HD3 LYS A  94      -3.018 -12.149  -9.035  1.00 69.46           H  
ATOM   1511  CE  LYS A  94      -4.518 -13.234  -7.995  1.00 69.46           C  
ATOM   1512  HE2 LYS A  94      -4.047 -13.473  -7.041  1.00 69.46           H  
ATOM   1513  HE3 LYS A  94      -4.277 -14.015  -8.715  1.00 69.46           H  
ATOM   1514  NZ  LYS A  94      -5.983 -13.101  -7.877  1.00 69.46           N  
ATOM   1515  HZ1 LYS A  94      -6.200 -12.375  -7.210  1.00 69.46           H  
ATOM   1516  HZ2 LYS A  94      -6.405 -13.976  -7.599  1.00 69.46           H  
ATOM   1517  HZ3 LYS A  94      -6.344 -12.820  -8.778  1.00 69.46           H  
ATOM   1518  N   SER A  95      -0.393  -9.091  -6.944  1.00 66.77           N  
ATOM   1519  H   SER A  95      -0.368  -8.717  -7.882  1.00 66.77           H  
ATOM   1520  CA  SER A  95       0.835  -9.632  -6.341  1.00 66.77           C  
ATOM   1521  HA  SER A  95       0.669 -10.690  -6.142  1.00 66.77           H  
ATOM   1522  C   SER A  95       1.186  -8.969  -5.002  1.00 66.77           C  
ATOM   1523  CB  SER A  95       2.006  -9.514  -7.322  1.00 66.77           C  
ATOM   1524  HB2 SER A  95       2.827 -10.134  -6.962  1.00 66.77           H  
ATOM   1525  HB3 SER A  95       1.698  -9.895  -8.295  1.00 66.77           H  
ATOM   1526  O   SER A  95       1.778  -9.604  -4.130  1.00 66.77           O  
ATOM   1527  OG  SER A  95       2.478  -8.183  -7.457  1.00 66.77           O  
ATOM   1528  HG  SER A  95       1.728  -7.589  -7.542  1.00 66.77           H  
ATOM   1529  N   ILE A  96       0.803  -7.703  -4.827  1.00 64.57           N  
ATOM   1530  H   ILE A  96       0.287  -7.260  -5.574  1.00 64.57           H  
ATOM   1531  CA  ILE A  96       0.987  -6.941  -3.590  1.00 64.57           C  
ATOM   1532  HA  ILE A  96       1.949  -7.193  -3.143  1.00 64.57           H  
ATOM   1533  C   ILE A  96      -0.092  -7.312  -2.582  1.00 64.57           C  
ATOM   1534  CB  ILE A  96       0.973  -5.441  -3.911  1.00 64.57           C  
ATOM   1535  HB  ILE A  96       0.056  -5.230  -4.460  1.00 64.57           H  
ATOM   1536  O   ILE A  96       0.241  -7.666  -1.457  1.00 64.57           O  
ATOM   1537  CG1 ILE A  96       2.190  -5.095  -4.793  1.00 64.57           C  
ATOM   1538 HG12 ILE A  96       2.570  -5.967  -5.326  1.00 64.57           H  
ATOM   1539 HG13 ILE A  96       3.002  -4.691  -4.189  1.00 64.57           H  
ATOM   1540  CG2 ILE A  96       0.953  -4.557  -2.654  1.00 64.57           C  
ATOM   1541 HG21 ILE A  96       1.094  -3.511  -2.929  1.00 64.57           H  
ATOM   1542 HG22 ILE A  96       1.735  -4.863  -1.959  1.00 64.57           H  
ATOM   1543 HG23 ILE A  96      -0.013  -4.641  -2.155  1.00 64.57           H  
ATOM   1544  CD1 ILE A  96       1.760  -4.079  -5.835  1.00 64.57           C  
ATOM   1545 HD11 ILE A  96       0.919  -4.463  -6.412  1.00 64.57           H  
ATOM   1546 HD12 ILE A  96       1.415  -3.176  -5.330  1.00 64.57           H  
ATOM   1547 HD13 ILE A  96       2.581  -3.904  -6.530  1.00 64.57           H  
ATOM   1548  N   THR A  97      -1.360  -7.310  -2.990  1.00 61.12           N  
ATOM   1549  H   THR A  97      -1.578  -6.972  -3.917  1.00 61.12           H  
ATOM   1550  CA  THR A  97      -2.493  -7.726  -2.156  1.00 61.12           C  
ATOM   1551  HA  THR A  97      -2.570  -7.064  -1.294  1.00 61.12           H  
ATOM   1552  C   THR A  97      -2.327  -9.154  -1.646  1.00 61.12           C  
ATOM   1553  CB  THR A  97      -3.797  -7.625  -2.952  1.00 61.12           C  
ATOM   1554  HB  THR A  97      -3.758  -8.300  -3.807  1.00 61.12           H  
ATOM   1555  O   THR A  97      -2.547  -9.411  -0.470  1.00 61.12           O  
ATOM   1556  CG2 THR A  97      -5.021  -7.959  -2.102  1.00 61.12           C  
ATOM   1557 HG21 THR A  97      -4.957  -8.979  -1.724  1.00 61.12           H  
ATOM   1558 HG22 THR A  97      -5.914  -7.892  -2.724  1.00 61.12           H  
ATOM   1559 HG23 THR A  97      -5.093  -7.266  -1.263  1.00 61.12           H  
ATOM   1560  OG1 THR A  97      -3.954  -6.306  -3.416  1.00 61.12           O  
ATOM   1561  HG1 THR A  97      -4.718  -6.286  -3.997  1.00 61.12           H  
ATOM   1562  N   ASP A  98      -1.887 -10.088  -2.487  1.00 64.11           N  
ATOM   1563  H   ASP A  98      -1.796  -9.844  -3.463  1.00 64.11           H  
ATOM   1564  CA  ASP A  98      -1.655 -11.482  -2.113  1.00 64.11           C  
ATOM   1565  HA  ASP A  98      -2.552 -11.880  -1.638  1.00 64.11           H  
ATOM   1566  C   ASP A  98      -0.504 -11.603  -1.114  1.00 64.11           C  
ATOM   1567  CB  ASP A  98      -1.338 -12.326  -3.357  1.00 64.11           C  
ATOM   1568  HB2 ASP A  98      -0.919 -13.276  -3.024  1.00 64.11           H  
ATOM   1569  HB3 ASP A  98      -0.574 -11.823  -3.950  1.00 64.11           H  
ATOM   1570  O   ASP A  98      -0.605 -12.364  -0.149  1.00 64.11           O  
ATOM   1571  CG  ASP A  98      -2.550 -12.648  -4.239  1.00 64.11           C  
ATOM   1572  OD1 ASP A  98      -3.702 -12.395  -3.815  1.00 64.11           O  
ATOM   1573  OD2 ASP A  98      -2.314 -13.224  -5.324  1.00 64.11           O  
ATOM   1574  N   LYS A  99       0.574 -10.824  -1.299  1.00 58.64           N  
ATOM   1575  H   LYS A  99       0.583 -10.205  -2.097  1.00 58.64           H  
ATOM   1576  CA  LYS A  99       1.634 -10.708  -0.289  1.00 58.64           C  
ATOM   1577  HA  LYS A  99       2.009 -11.703  -0.051  1.00 58.64           H  
ATOM   1578  C   LYS A  99       1.054 -10.174   1.019  1.00 58.64           C  
ATOM   1579  CB  LYS A  99       2.802  -9.846  -0.792  1.00 58.64           C  
ATOM   1580  HB2 LYS A  99       2.413  -8.951  -1.279  1.00 58.64           H  
ATOM   1581  HB3 LYS A  99       3.401  -9.531   0.062  1.00 58.64           H  
ATOM   1582  O   LYS A  99       1.277 -10.798   2.039  1.00 58.64           O  
ATOM   1583  CG  LYS A  99       3.716 -10.610  -1.763  1.00 58.64           C  
ATOM   1584  HG2 LYS A  99       4.218 -11.414  -1.224  1.00 58.64           H  
ATOM   1585  HG3 LYS A  99       3.124 -11.051  -2.564  1.00 58.64           H  
ATOM   1586  CD  LYS A  99       4.765  -9.660  -2.357  1.00 58.64           C  
ATOM   1587  HD2 LYS A  99       4.252  -8.833  -2.848  1.00 58.64           H  
ATOM   1588  HD3 LYS A  99       5.382  -9.265  -1.550  1.00 58.64           H  
ATOM   1589  CE  LYS A  99       5.647 -10.384  -3.380  1.00 58.64           C  
ATOM   1590  HE2 LYS A  99       6.108 -11.243  -2.894  1.00 58.64           H  
ATOM   1591  HE3 LYS A  99       5.007 -10.751  -4.182  1.00 58.64           H  
ATOM   1592  NZ  LYS A  99       6.694  -9.483  -3.929  1.00 58.64           N  
ATOM   1593  HZ1 LYS A  99       6.267  -8.697  -4.398  1.00 58.64           H  
ATOM   1594  HZ2 LYS A  99       7.284  -9.130  -3.189  1.00 58.64           H  
ATOM   1595  HZ3 LYS A  99       7.278  -9.967  -4.595  1.00 58.64           H  
ATOM   1596  N   LEU A 100       0.241  -9.117   0.997  1.00 51.75           N  
ATOM   1597  H   LEU A 100       0.084  -8.664   0.108  1.00 51.75           H  
ATOM   1598  CA  LEU A 100      -0.416  -8.557   2.188  1.00 51.75           C  
ATOM   1599  HA  LEU A 100       0.344  -8.333   2.936  1.00 51.75           H  
ATOM   1600  C   LEU A 100      -1.409  -9.527   2.862  1.00 51.75           C  
ATOM   1601  CB  LEU A 100      -1.116  -7.243   1.799  1.00 51.75           C  
ATOM   1602  HB2 LEU A 100      -1.795  -7.437   0.969  1.00 51.75           H  
ATOM   1603  HB3 LEU A 100      -1.725  -6.914   2.642  1.00 51.75           H  
ATOM   1604  O   LEU A 100      -1.536  -9.534   4.089  1.00 51.75           O  
ATOM   1605  CG  LEU A 100      -0.173  -6.088   1.409  1.00 51.75           C  
ATOM   1606  HG  LEU A 100       0.516  -6.402   0.624  1.00 51.75           H  
ATOM   1607  CD1 LEU A 100      -1.010  -4.929   0.869  1.00 51.75           C  
ATOM   1608 HD11 LEU A 100      -1.482  -5.224  -0.068  1.00 51.75           H  
ATOM   1609 HD12 LEU A 100      -0.379  -4.061   0.680  1.00 51.75           H  
ATOM   1610 HD13 LEU A 100      -1.792  -4.664   1.580  1.00 51.75           H  
ATOM   1611  CD2 LEU A 100       0.674  -5.626   2.594  1.00 51.75           C  
ATOM   1612 HD21 LEU A 100       1.438  -6.371   2.818  1.00 51.75           H  
ATOM   1613 HD22 LEU A 100       1.181  -4.692   2.351  1.00 51.75           H  
ATOM   1614 HD23 LEU A 100       0.051  -5.483   3.477  1.00 51.75           H  
ATOM   1615  N   ARG A 101      -2.096 -10.365   2.077  1.00 53.94           N  
ATOM   1616  H   ARG A 101      -2.003 -10.223   1.082  1.00 53.94           H  
ATOM   1617  CA  ARG A 101      -3.069 -11.367   2.539  1.00 53.94           C  
ATOM   1618  HA  ARG A 101      -3.716 -10.909   3.288  1.00 53.94           H  
ATOM   1619  C   ARG A 101      -2.387 -12.552   3.215  1.00 53.94           C  
ATOM   1620  CB  ARG A 101      -3.937 -11.808   1.348  1.00 53.94           C  
ATOM   1621  HB2 ARG A 101      -3.312 -12.308   0.608  1.00 53.94           H  
ATOM   1622  HB3 ARG A 101      -4.377 -10.923   0.888  1.00 53.94           H  
ATOM   1623  O   ARG A 101      -2.820 -12.962   4.292  1.00 53.94           O  
ATOM   1624  CG  ARG A 101      -5.065 -12.756   1.783  1.00 53.94           C  
ATOM   1625  HG2 ARG A 101      -5.694 -12.261   2.524  1.00 53.94           H  
ATOM   1626  HG3 ARG A 101      -4.633 -13.644   2.242  1.00 53.94           H  
ATOM   1627  CD  ARG A 101      -5.929 -13.218   0.606  1.00 53.94           C  
ATOM   1628  HD2 ARG A 101      -6.557 -14.039   0.955  1.00 53.94           H  
ATOM   1629  HD3 ARG A 101      -5.279 -13.593  -0.184  1.00 53.94           H  
ATOM   1630  NE  ARG A 101      -6.794 -12.144   0.084  1.00 53.94           N  
ATOM   1631  HE  ARG A 101      -6.715 -11.236   0.520  1.00 53.94           H  
ATOM   1632  NH1 ARG A 101      -7.778 -13.385  -1.578  1.00 53.94           N  
ATOM   1633 HH11 ARG A 101      -8.479 -13.497  -2.296  1.00 53.94           H  
ATOM   1634 HH12 ARG A 101      -7.211 -14.173  -1.299  1.00 53.94           H  
ATOM   1635  NH2 ARG A 101      -8.417 -11.274  -1.256  1.00 53.94           N  
ATOM   1636 HH21 ARG A 101      -8.360 -10.405  -0.743  1.00 53.94           H  
ATOM   1637 HH22 ARG A 101      -9.033 -11.384  -2.048  1.00 53.94           H  
ATOM   1638  CZ  ARG A 101      -7.654 -12.271  -0.911  1.00 53.94           C  
ATOM   1639  N   LYS A 102      -1.289 -13.055   2.629  1.00 50.73           N  
ATOM   1640  H   LYS A 102      -1.013 -12.656   1.743  1.00 50.73           H  
ATOM   1641  CA  LYS A 102      -0.438 -14.105   3.224  1.00 50.73           C  
ATOM   1642  HA  LYS A 102      -1.039 -14.998   3.400  1.00 50.73           H  
ATOM   1643  C   LYS A 102       0.112 -13.713   4.600  1.00 50.73           C  
ATOM   1644  CB  LYS A 102       0.719 -14.458   2.274  1.00 50.73           C  
ATOM   1645  HB2 LYS A 102       1.176 -13.542   1.898  1.00 50.73           H  
ATOM   1646  HB3 LYS A 102       1.475 -15.008   2.834  1.00 50.73           H  
ATOM   1647  O   LYS A 102       0.405 -14.590   5.399  1.00 50.73           O  
ATOM   1648  CG  LYS A 102       0.258 -15.339   1.105  1.00 50.73           C  
ATOM   1649  HG2 LYS A 102      -0.157 -16.266   1.502  1.00 50.73           H  
ATOM   1650  HG3 LYS A 102      -0.521 -14.829   0.538  1.00 50.73           H  
ATOM   1651  CD  LYS A 102       1.432 -15.672   0.177  1.00 50.73           C  
ATOM   1652  HD2 LYS A 102       2.194 -16.204   0.747  1.00 50.73           H  
ATOM   1653  HD3 LYS A 102       1.853 -14.744  -0.211  1.00 50.73           H  
ATOM   1654  CE  LYS A 102       0.940 -16.544  -0.983  1.00 50.73           C  
ATOM   1655  HE2 LYS A 102       0.200 -15.979  -1.549  1.00 50.73           H  
ATOM   1656  HE3 LYS A 102       0.439 -17.418  -0.567  1.00 50.73           H  
ATOM   1657  NZ  LYS A 102       2.055 -16.967  -1.864  1.00 50.73           N  
ATOM   1658  HZ1 LYS A 102       2.730 -17.502  -1.338  1.00 50.73           H  
ATOM   1659  HZ2 LYS A 102       2.511 -16.159  -2.263  1.00 50.73           H  
ATOM   1660  HZ3 LYS A 102       1.702 -17.544  -2.615  1.00 50.73           H  
ATOM   1661  N   LEU A 103       0.170 -12.415   4.903  1.00 44.38           N  
ATOM   1662  H   LEU A 103      -0.047 -11.757   4.169  1.00 44.38           H  
ATOM   1663  CA  LEU A 103       0.598 -11.870   6.196  1.00 44.38           C  
ATOM   1664  HA  LEU A 103       1.378 -12.520   6.592  1.00 44.38           H  
ATOM   1665  C   LEU A 103      -0.502 -11.888   7.277  1.00 44.38           C  
ATOM   1666  CB  LEU A 103       1.223 -10.478   5.980  1.00 44.38           C  
ATOM   1667  HB2 LEU A 103       1.561 -10.082   6.937  1.00 44.38           H  
ATOM   1668  HB3 LEU A 103       0.456  -9.806   5.595  1.00 44.38           H  
ATOM   1669  O   LEU A 103      -0.345 -11.261   8.319  1.00 44.38           O  
ATOM   1670  CG  LEU A 103       2.420 -10.502   5.013  1.00 44.38           C  
ATOM   1671  HG  LEU A 103       2.137 -11.050   4.114  1.00 44.38           H  
ATOM   1672  CD1 LEU A 103       2.791  -9.081   4.591  1.00 44.38           C  
ATOM   1673 HD11 LEU A 103       1.899  -8.537   4.282  1.00 44.38           H  
ATOM   1674 HD12 LEU A 103       3.239  -8.545   5.427  1.00 44.38           H  
ATOM   1675 HD13 LEU A 103       3.482  -9.122   3.748  1.00 44.38           H  
ATOM   1676  CD2 LEU A 103       3.603 -11.282   5.573  1.00 44.38           C  
ATOM   1677 HD21 LEU A 103       3.370 -12.346   5.589  1.00 44.38           H  
ATOM   1678 HD22 LEU A 103       4.477 -11.152   4.935  1.00 44.38           H  
ATOM   1679 HD23 LEU A 103       3.817 -10.973   6.596  1.00 44.38           H  
ATOM   1680  N   GLY A 104      -1.606 -12.616   7.060  1.00 41.49           N  
ATOM   1681  H   GLY A 104      -1.687 -13.069   6.161  1.00 41.49           H  
ATOM   1682  CA  GLY A 104      -2.487 -13.101   8.135  1.00 41.49           C  
ATOM   1683  HA2 GLY A 104      -2.584 -14.181   8.027  1.00 41.49           H  
ATOM   1684  HA3 GLY A 104      -2.025 -12.915   9.105  1.00 41.49           H  
ATOM   1685  C   GLY A 104      -3.902 -12.524   8.168  1.00 41.49           C  
ATOM   1686  O   GLY A 104      -4.493 -12.399   9.237  1.00 41.49           O  
ATOM   1687  N   GLY A 105      -4.441 -12.039   7.052  1.00 43.64           N  
ATOM   1688  H   GLY A 105      -3.972 -12.210   6.174  1.00 43.64           H  
ATOM   1689  CA  GLY A 105      -5.774 -11.432   7.046  1.00 43.64           C  
ATOM   1690  HA2 GLY A 105      -5.746 -10.381   7.332  1.00 43.64           H  
ATOM   1691  HA3 GLY A 105      -6.429 -11.950   7.748  1.00 43.64           H  
ATOM   1692  C   GLY A 105      -6.362 -11.544   5.668  1.00 43.64           C  
ATOM   1693  O   GLY A 105      -5.954 -10.829   4.753  1.00 43.64           O  
ATOM   1694  N   GLU A 106      -7.297 -12.469   5.529  1.00 42.95           N  
ATOM   1695  H   GLU A 106      -7.560 -13.034   6.323  1.00 42.95           H  
ATOM   1696  CA  GLU A 106      -8.254 -12.402   4.446  1.00 42.95           C  
ATOM   1697  HA  GLU A 106      -7.735 -12.387   3.488  1.00 42.95           H  
ATOM   1698  C   GLU A 106      -9.034 -11.103   4.603  1.00 42.95           C  
ATOM   1699  CB  GLU A 106      -9.181 -13.617   4.469  1.00 42.95           C  
ATOM   1700  HB2 GLU A 106      -9.982 -13.450   3.748  1.00 42.95           H  
ATOM   1701  HB3 GLU A 106      -9.613 -13.738   5.463  1.00 42.95           H  
ATOM   1702  O   GLU A 106      -9.771 -10.905   5.563  1.00 42.95           O  
ATOM   1703  CG  GLU A 106      -8.414 -14.881   4.068  1.00 42.95           C  
ATOM   1704  HG2 GLU A 106      -7.678 -15.116   4.837  1.00 42.95           H  
ATOM   1705  HG3 GLU A 106      -7.878 -14.679   3.141  1.00 42.95           H  
ATOM   1706  CD  GLU A 106      -9.341 -16.083   3.867  1.00 42.95           C  
ATOM   1707  OE1 GLU A 106      -8.955 -16.941   3.043  1.00 42.95           O  
ATOM   1708  OE2 GLU A 106     -10.410 -16.115   4.510  1.00 42.95           O  
ATOM   1709  N   SER A 107      -8.817 -10.183   3.674  1.00 47.79           N  
ATOM   1710  H   SER A 107      -8.098 -10.338   2.983  1.00 47.79           H  
ATOM   1711  CA  SER A 107      -9.711  -9.050   3.522  1.00 47.79           C  
ATOM   1712  HA  SER A 107      -9.992  -8.664   4.501  1.00 47.79           H  
ATOM   1713  C   SER A 107     -10.957  -9.500   2.775  1.00 47.79           C  
ATOM   1714  CB  SER A 107      -9.022  -7.940   2.756  1.00 47.79           C  
ATOM   1715  HB2 SER A 107      -8.094  -7.687   3.268  1.00 47.79           H  
ATOM   1716  HB3 SER A 107      -8.794  -8.262   1.740  1.00 47.79           H  
ATOM   1717  O   SER A 107     -10.870  -9.924   1.611  1.00 47.79           O  
ATOM   1718  OG  SER A 107      -9.895  -6.838   2.723  1.00 47.79           O  
ATOM   1719  HG  SER A 107      -9.427  -6.143   3.191  1.00 47.79           H  
ATOM   1720  N   SER A 108     -12.115  -9.387   3.421  1.00 51.41           N  
ATOM   1721  H   SER A 108     -12.117  -9.067   4.379  1.00 51.41           H  
ATOM   1722  CA  SER A 108     -13.428  -9.589   2.803  1.00 51.41           C  
ATOM   1723  HA  SER A 108     -13.433 -10.542   2.275  1.00 51.41           H  
ATOM   1724  C   SER A 108     -13.762  -8.492   1.781  1.00 51.41           C  
ATOM   1725  CB  SER A 108     -14.507  -9.658   3.893  1.00 51.41           C  
ATOM   1726  HB2 SER A 108     -15.496  -9.657   3.434  1.00 51.41           H  
ATOM   1727  HB3 SER A 108     -14.383 -10.576   4.466  1.00 51.41           H  
ATOM   1728  O   SER A 108     -14.502  -8.756   0.839  1.00 51.41           O  
ATOM   1729  OG  SER A 108     -14.375  -8.548   4.761  1.00 51.41           O  
ATOM   1730  HG  SER A 108     -15.106  -8.528   5.383  1.00 51.41           H  
ATOM   1731  N   GLN A 109     -13.122  -7.319   1.849  1.00 53.10           N  
ATOM   1732  H   GLN A 109     -12.463  -7.181   2.601  1.00 53.10           H  
ATOM   1733  CA  GLN A 109     -13.551  -6.122   1.114  1.00 53.10           C  
ATOM   1734  HA  GLN A 109     -14.611  -5.998   1.338  1.00 53.10           H  
ATOM   1735  C   GLN A 109     -13.413  -6.243  -0.415  1.00 53.10           C  
ATOM   1736  CB  GLN A 109     -12.785  -4.889   1.629  1.00 53.10           C  
ATOM   1737  HB2 GLN A 109     -11.723  -5.016   1.422  1.00 53.10           H  
ATOM   1738  HB3 GLN A 109     -13.127  -4.014   1.076  1.00 53.10           H  
ATOM   1739  O   GLN A 109     -12.338  -6.625  -0.880  1.00 53.10           O  
ATOM   1740  CG  GLN A 109     -12.970  -4.621   3.136  1.00 53.10           C  
ATOM   1741  HG2 GLN A 109     -12.548  -5.444   3.712  1.00 53.10           H  
ATOM   1742  HG3 GLN A 109     -12.420  -3.717   3.400  1.00 53.10           H  
ATOM   1743  CD  GLN A 109     -14.429  -4.424   3.543  1.00 53.10           C  
ATOM   1744  NE2 GLN A 109     -14.746  -4.438   4.816  1.00 53.10           N  
ATOM   1745 HE21 GLN A 109     -14.047  -4.504   5.542  1.00 53.10           H  
ATOM   1746 HE22 GLN A 109     -15.710  -4.221   5.025  1.00 53.10           H  
ATOM   1747  OE1 GLN A 109     -15.316  -4.292   2.721  1.00 53.10           O  
ATOM   1748  N   PRO A 110     -14.462  -5.976  -1.222  1.00 53.81           N  
ATOM   1749  CA  PRO A 110     -14.435  -6.189  -2.675  1.00 53.81           C  
ATOM   1750  HA  PRO A 110     -14.086  -7.200  -2.886  1.00 53.81           H  
ATOM   1751  C   PRO A 110     -13.525  -5.209  -3.429  1.00 53.81           C  
ATOM   1752  CB  PRO A 110     -15.893  -6.091  -3.138  1.00 53.81           C  
ATOM   1753  HB2 PRO A 110     -15.988  -5.628  -4.120  1.00 53.81           H  
ATOM   1754  HB3 PRO A 110     -16.334  -7.087  -3.151  1.00 53.81           H  
ATOM   1755  O   PRO A 110     -13.005  -5.559  -4.495  1.00 53.81           O  
ATOM   1756  CG  PRO A 110     -16.579  -5.257  -2.058  1.00 53.81           C  
ATOM   1757  HG2 PRO A 110     -16.480  -4.195  -2.285  1.00 53.81           H  
ATOM   1758  HG3 PRO A 110     -17.632  -5.518  -1.952  1.00 53.81           H  
ATOM   1759  CD  PRO A 110     -15.792  -5.566  -0.790  1.00 53.81           C  
ATOM   1760  HD2 PRO A 110     -16.272  -6.386  -0.256  1.00 53.81           H  
ATOM   1761  HD3 PRO A 110     -15.748  -4.682  -0.154  1.00 53.81           H  
ATOM   1762  N   PHE A 111     -13.283  -4.029  -2.853  1.00 51.74           N  
ATOM   1763  H   PHE A 111     -13.729  -3.814  -1.972  1.00 51.74           H  
ATOM   1764  CA  PHE A 111     -12.481  -2.970  -3.451  1.00 51.74           C  
ATOM   1765  HA  PHE A 111     -12.192  -3.268  -4.459  1.00 51.74           H  
ATOM   1766  C   PHE A 111     -11.205  -2.719  -2.652  1.00 51.74           C  
ATOM   1767  CB  PHE A 111     -13.309  -1.687  -3.583  1.00 51.74           C  
ATOM   1768  HB2 PHE A 111     -12.713  -0.951  -4.124  1.00 51.74           H  
ATOM   1769  HB3 PHE A 111     -13.512  -1.279  -2.593  1.00 51.74           H  
ATOM   1770  O   PHE A 111     -11.199  -2.668  -1.420  1.00 51.74           O  
ATOM   1771  CG  PHE A 111     -14.617  -1.872  -4.320  1.00 51.74           C  
ATOM   1772  CD1 PHE A 111     -14.644  -1.877  -5.727  1.00 51.74           C  
ATOM   1773  HD1 PHE A 111     -13.738  -1.725  -6.294  1.00 51.74           H  
ATOM   1774  CD2 PHE A 111     -15.808  -2.053  -3.597  1.00 51.74           C  
ATOM   1775  HD2 PHE A 111     -15.796  -2.019  -2.517  1.00 51.74           H  
ATOM   1776  CE1 PHE A 111     -15.864  -2.065  -6.402  1.00 51.74           C  
ATOM   1777  HE1 PHE A 111     -15.903  -2.035  -7.481  1.00 51.74           H  
ATOM   1778  CE2 PHE A 111     -17.020  -2.279  -4.273  1.00 51.74           C  
ATOM   1779  HE2 PHE A 111     -17.933  -2.420  -3.713  1.00 51.74           H  
ATOM   1780  CZ  PHE A 111     -17.046  -2.285  -5.677  1.00 51.74           C  
ATOM   1781  HZ  PHE A 111     -17.980  -2.435  -6.199  1.00 51.74           H  
ATOM   1782  N   ILE A 112     -10.107  -2.512  -3.373  1.00 59.93           N  
ATOM   1783  H   ILE A 112     -10.169  -2.561  -4.380  1.00 59.93           H  
ATOM   1784  CA  ILE A 112      -8.898  -1.943  -2.781  1.00 59.93           C  
ATOM   1785  HA  ILE A 112      -9.053  -1.790  -1.713  1.00 59.93           H  
ATOM   1786  C   ILE A 112      -8.694  -0.577  -3.398  1.00 59.93           C  
ATOM   1787  CB  ILE A 112      -7.673  -2.860  -2.907  1.00 59.93           C  
ATOM   1788  HB  ILE A 112      -7.444  -2.996  -3.964  1.00 59.93           H  
ATOM   1789  O   ILE A 112      -8.572  -0.427  -4.617  1.00 59.93           O  
ATOM   1790  CG1 ILE A 112      -8.002  -4.208  -2.233  1.00 59.93           C  
ATOM   1791 HG12 ILE A 112      -8.239  -4.029  -1.184  1.00 59.93           H  
ATOM   1792 HG13 ILE A 112      -8.904  -4.636  -2.671  1.00 59.93           H  
ATOM   1793  CG2 ILE A 112      -6.443  -2.224  -2.236  1.00 59.93           C  
ATOM   1794 HG21 ILE A 112      -6.211  -1.260  -2.689  1.00 59.93           H  
ATOM   1795 HG22 ILE A 112      -6.637  -2.071  -1.174  1.00 59.93           H  
ATOM   1796 HG23 ILE A 112      -5.568  -2.864  -2.347  1.00 59.93           H  
ATOM   1797  CD1 ILE A 112      -6.888  -5.248  -2.312  1.00 59.93           C  
ATOM   1798 HD11 ILE A 112      -6.459  -5.271  -3.314  1.00 59.93           H  
ATOM   1799 HD12 ILE A 112      -6.105  -5.005  -1.594  1.00 59.93           H  
ATOM   1800 HD13 ILE A 112      -7.308  -6.221  -2.057  1.00 59.93           H  
ATOM   1801  N   GLN A 113      -8.649   0.418  -2.525  1.00 57.46           N  
ATOM   1802  H   GLN A 113      -8.724   0.204  -1.541  1.00 57.46           H  
ATOM   1803  CA  GLN A 113      -8.193   1.740  -2.869  1.00 57.46           C  
ATOM   1804  HA  GLN A 113      -8.542   1.994  -3.870  1.00 57.46           H  
ATOM   1805  C   GLN A 113      -6.674   1.734  -2.830  1.00 57.46           C  
ATOM   1806  CB  GLN A 113      -8.752   2.755  -1.876  1.00 57.46           C  
ATOM   1807  HB2 GLN A 113      -8.185   2.711  -0.947  1.00 57.46           H  
ATOM   1808  HB3 GLN A 113      -9.788   2.514  -1.638  1.00 57.46           H  
ATOM   1809  O   GLN A 113      -6.053   1.615  -1.775  1.00 57.46           O  
ATOM   1810  CG  GLN A 113      -8.670   4.167  -2.465  1.00 57.46           C  
ATOM   1811  HG2 GLN A 113      -7.642   4.392  -2.750  1.00 57.46           H  
ATOM   1812  HG3 GLN A 113      -9.292   4.219  -3.359  1.00 57.46           H  
ATOM   1813  CD  GLN A 113      -9.129   5.237  -1.486  1.00 57.46           C  
ATOM   1814  NE2 GLN A 113      -9.311   6.452  -1.946  1.00 57.46           N  
ATOM   1815 HE21 GLN A 113      -9.659   7.129  -1.282  1.00 57.46           H  
ATOM   1816 HE22 GLN A 113      -9.304   6.631  -2.940  1.00 57.46           H  
ATOM   1817  OE1 GLN A 113      -9.268   5.029  -0.292  1.00 57.46           O  
ATOM   1818  N   PHE A 114      -6.052   1.905  -3.981  1.00 59.89           N  
ATOM   1819  H   PHE A 114      -6.605   2.014  -4.819  1.00 59.89           H  
ATOM   1820  CA  PHE A 114      -4.671   2.348  -4.024  1.00 59.89           C  
ATOM   1821  HA  PHE A 114      -4.126   2.053  -3.127  1.00 59.89           H  
ATOM   1822  C   PHE A 114      -4.753   3.856  -4.083  1.00 59.89           C  
ATOM   1823  CB  PHE A 114      -3.976   1.732  -5.238  1.00 59.89           C  
ATOM   1824  HB2 PHE A 114      -3.028   2.245  -5.397  1.00 59.89           H  
ATOM   1825  HB3 PHE A 114      -4.589   1.877  -6.127  1.00 59.89           H  
ATOM   1826  O   PHE A 114      -5.316   4.362  -5.040  1.00 59.89           O  
ATOM   1827  CG  PHE A 114      -3.716   0.255  -5.042  1.00 59.89           C  
ATOM   1828  CD1 PHE A 114      -2.433  -0.185  -4.669  1.00 59.89           C  
ATOM   1829  HD1 PHE A 114      -1.629   0.529  -4.564  1.00 59.89           H  
ATOM   1830  CD2 PHE A 114      -4.767  -0.674  -5.154  1.00 59.89           C  
ATOM   1831  HD2 PHE A 114      -5.755  -0.349  -5.445  1.00 59.89           H  
ATOM   1832  CE1 PHE A 114      -2.210  -1.545  -4.380  1.00 59.89           C  
ATOM   1833  HE1 PHE A 114      -1.231  -1.881  -4.072  1.00 59.89           H  
ATOM   1834  CE2 PHE A 114      -4.537  -2.035  -4.888  1.00 59.89           C  
ATOM   1835  HE2 PHE A 114      -5.345  -2.745  -4.984  1.00 59.89           H  
ATOM   1836  CZ  PHE A 114      -3.262  -2.471  -4.491  1.00 59.89           C  
ATOM   1837  HZ  PHE A 114      -3.095  -3.515  -4.271  1.00 59.89           H  
ATOM   1838  N   TYR A 115      -4.261   4.570  -3.074  1.00 60.51           N  
ATOM   1839  H   TYR A 115      -3.864   4.098  -2.274  1.00 60.51           H  
ATOM   1840  CA  TYR A 115      -4.243   6.034  -3.151  1.00 60.51           C  
ATOM   1841  HA  TYR A 115      -5.050   6.369  -3.803  1.00 60.51           H  
ATOM   1842  C   TYR A 115      -2.931   6.541  -3.751  1.00 60.51           C  
ATOM   1843  CB  TYR A 115      -4.582   6.651  -1.801  1.00 60.51           C  
ATOM   1844  HB2 TYR A 115      -4.657   7.731  -1.928  1.00 60.51           H  
ATOM   1845  HB3 TYR A 115      -5.574   6.306  -1.507  1.00 60.51           H  
ATOM   1846  O   TYR A 115      -2.844   7.636  -4.309  1.00 60.51           O  
ATOM   1847  CG  TYR A 115      -3.611   6.352  -0.690  1.00 60.51           C  
ATOM   1848  CD1 TYR A 115      -3.845   5.261   0.168  1.00 60.51           C  
ATOM   1849  HD1 TYR A 115      -4.680   4.597  -0.003  1.00 60.51           H  
ATOM   1850  CD2 TYR A 115      -2.539   7.234  -0.465  1.00 60.51           C  
ATOM   1851  HD2 TYR A 115      -2.389   8.068  -1.135  1.00 60.51           H  
ATOM   1852  CE1 TYR A 115      -3.050   5.100   1.312  1.00 60.51           C  
ATOM   1853  HE1 TYR A 115      -3.250   4.312   2.023  1.00 60.51           H  
ATOM   1854  CE2 TYR A 115      -1.729   7.070   0.666  1.00 60.51           C  
ATOM   1855  HE2 TYR A 115      -0.923   7.758   0.873  1.00 60.51           H  
ATOM   1856  OH  TYR A 115      -1.273   5.914   2.673  1.00 60.51           O  
ATOM   1857  HH  TYR A 115      -0.703   6.670   2.834  1.00 60.51           H  
ATOM   1858  CZ  TYR A 115      -2.032   6.039   1.573  1.00 60.51           C  
ATOM   1859  N   LYS A 116      -1.868   5.741  -3.623  1.00 63.60           N  
ATOM   1860  H   LYS A 116      -1.992   4.854  -3.156  1.00 63.60           H  
ATOM   1861  CA  LYS A 116      -0.523   6.174  -3.967  1.00 63.60           C  
ATOM   1862  HA  LYS A 116      -0.552   6.726  -4.906  1.00 63.60           H  
ATOM   1863  C   LYS A 116       0.439   5.014  -4.123  1.00 63.60           C  
ATOM   1864  CB  LYS A 116      -0.096   7.112  -2.844  1.00 63.60           C  
ATOM   1865  HB2 LYS A 116      -0.789   7.952  -2.814  1.00 63.60           H  
ATOM   1866  HB3 LYS A 116      -0.166   6.571  -1.900  1.00 63.60           H  
ATOM   1867  O   LYS A 116       0.404   4.034  -3.382  1.00 63.60           O  
ATOM   1868  CG  LYS A 116       1.302   7.680  -2.962  1.00 63.60           C  
ATOM   1869  HG2 LYS A 116       2.033   6.876  -2.876  1.00 63.60           H  
ATOM   1870  HG3 LYS A 116       1.409   8.194  -3.918  1.00 63.60           H  
ATOM   1871  CD  LYS A 116       1.428   8.664  -1.799  1.00 63.60           C  
ATOM   1872  HD2 LYS A 116       0.745   8.415  -0.987  1.00 63.60           H  
ATOM   1873  HD3 LYS A 116       1.180   9.666  -2.149  1.00 63.60           H  
ATOM   1874  CE  LYS A 116       2.828   8.581  -1.248  1.00 63.60           C  
ATOM   1875  HE2 LYS A 116       3.507   8.666  -2.096  1.00 63.60           H  
ATOM   1876  HE3 LYS A 116       2.968   7.619  -0.755  1.00 63.60           H  
ATOM   1877  NZ  LYS A 116       3.094   9.699  -0.339  1.00 63.60           N  
ATOM   1878  HZ1 LYS A 116       3.143  10.517  -0.928  1.00 63.60           H  
ATOM   1879  HZ2 LYS A 116       2.365   9.785   0.355  1.00 63.60           H  
ATOM   1880  HZ3 LYS A 116       4.013   9.572   0.061  1.00 63.60           H  
ATOM   1881  N   VAL A 117       1.381   5.197  -5.033  1.00 70.94           N  
ATOM   1882  H   VAL A 117       1.288   5.985  -5.657  1.00 70.94           H  
ATOM   1883  CA  VAL A 117       2.589   4.398  -5.134  1.00 70.94           C  
ATOM   1884  HA  VAL A 117       2.653   3.733  -4.273  1.00 70.94           H  
ATOM   1885  C   VAL A 117       3.780   5.338  -5.116  1.00 70.94           C  
ATOM   1886  CB  VAL A 117       2.604   3.533  -6.398  1.00 70.94           C  
ATOM   1887  HB  VAL A 117       2.703   4.177  -7.272  1.00 70.94           H  
ATOM   1888  O   VAL A 117       3.892   6.229  -5.955  1.00 70.94           O  
ATOM   1889  CG1 VAL A 117       3.838   2.615  -6.319  1.00 70.94           C  
ATOM   1890 HG11 VAL A 117       4.484   2.843  -5.471  1.00 70.94           H  
ATOM   1891 HG12 VAL A 117       4.440   2.741  -7.219  1.00 70.94           H  
ATOM   1892 HG13 VAL A 117       3.536   1.576  -6.184  1.00 70.94           H  
ATOM   1893  CG2 VAL A 117       1.299   2.732  -6.545  1.00 70.94           C  
ATOM   1894 HG21 VAL A 117       1.147   2.097  -5.672  1.00 70.94           H  
ATOM   1895 HG22 VAL A 117       0.448   3.406  -6.644  1.00 70.94           H  
ATOM   1896 HG23 VAL A 117       1.315   2.128  -7.452  1.00 70.94           H  
ATOM   1897  N   GLN A 118       4.686   5.129  -4.167  1.00 66.53           N  
ATOM   1898  H   GLN A 118       4.553   4.346  -3.543  1.00 66.53           H  
ATOM   1899  CA  GLN A 118       5.997   5.763  -4.200  1.00 66.53           C  
ATOM   1900  HA  GLN A 118       5.946   6.641  -4.845  1.00 66.53           H  
ATOM   1901  C   GLN A 118       7.020   4.820  -4.805  1.00 66.53           C  
ATOM   1902  CB  GLN A 118       6.441   6.254  -2.823  1.00 66.53           C  
ATOM   1903  HB2 GLN A 118       7.471   6.607  -2.883  1.00 66.53           H  
ATOM   1904  HB3 GLN A 118       6.388   5.442  -2.098  1.00 66.53           H  
ATOM   1905  O   GLN A 118       7.092   3.650  -4.455  1.00 66.53           O  
ATOM   1906  CG  GLN A 118       5.551   7.417  -2.400  1.00 66.53           C  
ATOM   1907  HG2 GLN A 118       4.534   7.035  -2.306  1.00 66.53           H  
ATOM   1908  HG3 GLN A 118       5.567   8.179  -3.179  1.00 66.53           H  
ATOM   1909  CD  GLN A 118       5.981   8.052  -1.086  1.00 66.53           C  
ATOM   1910  NE2 GLN A 118       5.845   9.354  -0.936  1.00 66.53           N  
ATOM   1911 HE21 GLN A 118       5.500   9.917  -1.700  1.00 66.53           H  
ATOM   1912 HE22 GLN A 118       6.398   9.746  -0.188  1.00 66.53           H  
ATOM   1913  OE1 GLN A 118       6.422   7.418  -0.149  1.00 66.53           O  
ATOM   1914  N   CYS A 119       7.840   5.351  -5.693  1.00 70.32           N  
ATOM   1915  H   CYS A 119       7.695   6.317  -5.948  1.00 70.32           H  
ATOM   1916  CA  CYS A 119       8.957   4.670  -6.305  1.00 70.32           C  
ATOM   1917  HA  CYS A 119       9.070   3.671  -5.883  1.00 70.32           H  
ATOM   1918  C   CYS A 119      10.223   5.471  -6.005  1.00 70.32           C  
ATOM   1919  CB  CYS A 119       8.654   4.517  -7.798  1.00 70.32           C  
ATOM   1920  HB2 CYS A 119       8.306   5.467  -8.205  1.00 70.32           H  
ATOM   1921  HB3 CYS A 119       7.863   3.779  -7.929  1.00 70.32           H  
ATOM   1922  O   CYS A 119      10.375   6.595  -6.473  1.00 70.32           O  
ATOM   1923  SG  CYS A 119      10.137   3.985  -8.689  1.00 70.32           S  
ATOM   1924  HG  CYS A 119      10.826   5.118  -8.525  1.00 70.32           H  
ATOM   1925  N   MET A 120      11.144   4.894  -5.241  1.00 67.10           N  
ATOM   1926  H   MET A 120      10.963   3.957  -4.911  1.00 67.10           H  
ATOM   1927  CA  MET A 120      12.480   5.443  -5.049  1.00 67.10           C  
ATOM   1928  HA  MET A 120      12.466   6.513  -5.259  1.00 67.10           H  
ATOM   1929  C   MET A 120      13.440   4.775  -6.030  1.00 67.10           C  
ATOM   1930  CB  MET A 120      12.909   5.285  -3.588  1.00 67.10           C  
ATOM   1931  HB2 MET A 120      12.910   4.227  -3.323  1.00 67.10           H  
ATOM   1932  HB3 MET A 120      12.188   5.801  -2.954  1.00 67.10           H  
ATOM   1933  O   MET A 120      13.721   3.579  -5.921  1.00 67.10           O  
ATOM   1934  CG  MET A 120      14.300   5.877  -3.335  1.00 67.10           C  
ATOM   1935  HG2 MET A 120      14.298   6.915  -3.666  1.00 67.10           H  
ATOM   1936  HG3 MET A 120      15.034   5.336  -3.932  1.00 67.10           H  
ATOM   1937  SD  MET A 120      14.840   5.841  -1.603  1.00 67.10           S  
ATOM   1938  CE  MET A 120      14.891   4.055  -1.286  1.00 67.10           C  
ATOM   1939  HE1 MET A 120      13.877   3.656  -1.263  1.00 67.10           H  
ATOM   1940  HE2 MET A 120      15.363   3.871  -0.322  1.00 67.10           H  
ATOM   1941  HE3 MET A 120      15.459   3.555  -2.070  1.00 67.10           H  
ATOM   1942  N   TYR A 121      13.951   5.564  -6.969  1.00 71.55           N  
ATOM   1943  H   TYR A 121      13.704   6.543  -6.950  1.00 71.55           H  
ATOM   1944  CA  TYR A 121      14.993   5.171  -7.903  1.00 71.55           C  
ATOM   1945  HA  TYR A 121      14.989   4.088  -8.019  1.00 71.55           H  
ATOM   1946  C   TYR A 121      16.364   5.596  -7.382  1.00 71.55           C  
ATOM   1947  CB  TYR A 121      14.719   5.783  -9.277  1.00 71.55           C  
ATOM   1948  HB2 TYR A 121      13.811   5.342  -9.688  1.00 71.55           H  
ATOM   1949  HB3 TYR A 121      14.550   6.854  -9.165  1.00 71.55           H  
ATOM   1950  O   TYR A 121      16.582   6.759  -7.036  1.00 71.55           O  
ATOM   1951  CG  TYR A 121      15.864   5.563 -10.245  1.00 71.55           C  
ATOM   1952  CD1 TYR A 121      16.794   6.590 -10.476  1.00 71.55           C  
ATOM   1953  HD1 TYR A 121      16.671   7.543  -9.982  1.00 71.55           H  
ATOM   1954  CD2 TYR A 121      16.024   4.322 -10.883  1.00 71.55           C  
ATOM   1955  HD2 TYR A 121      15.312   3.528 -10.712  1.00 71.55           H  
ATOM   1956  CE1 TYR A 121      17.857   6.400 -11.378  1.00 71.55           C  
ATOM   1957  HE1 TYR A 121      18.543   7.211 -11.573  1.00 71.55           H  
ATOM   1958  CE2 TYR A 121      17.097   4.116 -11.768  1.00 71.55           C  
ATOM   1959  HE2 TYR A 121      17.209   3.176 -12.287  1.00 71.55           H  
ATOM   1960  OH  TYR A 121      19.025   4.936 -12.898  1.00 71.55           O  
ATOM   1961  HH  TYR A 121      19.525   5.741 -13.054  1.00 71.55           H  
ATOM   1962  CZ  TYR A 121      18.012   5.156 -12.023  1.00 71.55           C  
ATOM   1963  N   ILE A 122      17.291   4.643  -7.367  1.00 63.97           N  
ATOM   1964  H   ILE A 122      17.018   3.717  -7.663  1.00 63.97           H  
ATOM   1965  CA  ILE A 122      18.685   4.837  -6.986  1.00 63.97           C  
ATOM   1966  HA  ILE A 122      18.844   5.885  -6.731  1.00 63.97           H  
ATOM   1967  C   ILE A 122      19.567   4.442  -8.176  1.00 63.97           C  
ATOM   1968  CB  ILE A 122      19.029   4.005  -5.732  1.00 63.97           C  
ATOM   1969  HB  ILE A 122      18.901   2.949  -5.969  1.00 63.97           H  
ATOM   1970  O   ILE A 122      19.598   3.256  -8.521  1.00 63.97           O  
ATOM   1971  CG1 ILE A 122      18.099   4.346  -4.547  1.00 63.97           C  
ATOM   1972 HG12 ILE A 122      17.062   4.185  -4.839  1.00 63.97           H  
ATOM   1973 HG13 ILE A 122      18.223   5.400  -4.296  1.00 63.97           H  
ATOM   1974  CG2 ILE A 122      20.498   4.244  -5.347  1.00 63.97           C  
ATOM   1975 HG21 ILE A 122      20.776   3.602  -4.511  1.00 63.97           H  
ATOM   1976 HG22 ILE A 122      21.162   3.991  -6.174  1.00 63.97           H  
ATOM   1977 HG23 ILE A 122      20.655   5.286  -5.070  1.00 63.97           H  
ATOM   1978  CD1 ILE A 122      18.345   3.504  -3.288  1.00 63.97           C  
ATOM   1979 HD11 ILE A 122      18.271   2.444  -3.529  1.00 63.97           H  
ATOM   1980 HD12 ILE A 122      17.595   3.755  -2.538  1.00 63.97           H  
ATOM   1981 HD13 ILE A 122      19.323   3.721  -2.861  1.00 63.97           H  
ATOM   1982  N   PRO A 123      20.320   5.372  -8.787  1.00 63.98           N  
ATOM   1983  CA  PRO A 123      21.337   5.009  -9.767  1.00 63.98           C  
ATOM   1984  HA  PRO A 123      20.899   4.394 -10.554  1.00 63.98           H  
ATOM   1985  C   PRO A 123      22.466   4.231  -9.079  1.00 63.98           C  
ATOM   1986  CB  PRO A 123      21.812   6.333 -10.369  1.00 63.98           C  
ATOM   1987  HB2 PRO A 123      22.864   6.307 -10.653  1.00 63.98           H  
ATOM   1988  HB3 PRO A 123      21.195   6.570 -11.236  1.00 63.98           H  
ATOM   1989  O   PRO A 123      22.967   4.643  -8.034  1.00 63.98           O  
ATOM   1990  CG  PRO A 123      21.543   7.361  -9.270  1.00 63.98           C  
ATOM   1991  HG2 PRO A 123      22.383   7.393  -8.577  1.00 63.98           H  
ATOM   1992  HG3 PRO A 123      21.352   8.352  -9.682  1.00 63.98           H  
ATOM   1993  CD  PRO A 123      20.318   6.809  -8.547  1.00 63.98           C  
ATOM   1994  HD2 PRO A 123      20.390   7.045  -7.486  1.00 63.98           H  
ATOM   1995  HD3 PRO A 123      19.414   7.241  -8.976  1.00 63.98           H  
ATOM   1996  N   LEU A 124      22.876   3.099  -9.653  1.00 57.61           N  
ATOM   1997  H   LEU A 124      22.440   2.816 -10.519  1.00 57.61           H  
ATOM   1998  CA  LEU A 124      23.947   2.265  -9.090  1.00 57.61           C  
ATOM   1999  HA  LEU A 124      23.983   2.421  -8.011  1.00 57.61           H  
ATOM   2000  C   LEU A 124      25.337   2.658  -9.610  1.00 57.61           C  
ATOM   2001  CB  LEU A 124      23.645   0.779  -9.348  1.00 57.61           C  
ATOM   2002  HB2 LEU A 124      23.564   0.626 -10.424  1.00 57.61           H  
ATOM   2003  HB3 LEU A 124      24.491   0.191  -8.993  1.00 57.61           H  
ATOM   2004  O   LEU A 124      26.332   2.459  -8.911  1.00 57.61           O  
ATOM   2005  CG  LEU A 124      22.366   0.257  -8.667  1.00 57.61           C  
ATOM   2006  HG  LEU A 124      21.512   0.851  -8.992  1.00 57.61           H  
ATOM   2007  CD1 LEU A 124      22.123  -1.185  -9.093  1.00 57.61           C  
ATOM   2008 HD11 LEU A 124      21.199  -1.554  -8.649  1.00 57.61           H  
ATOM   2009 HD12 LEU A 124      22.023  -1.205 -10.178  1.00 57.61           H  
ATOM   2010 HD13 LEU A 124      22.959  -1.812  -8.783  1.00 57.61           H  
ATOM   2011  CD2 LEU A 124      22.421   0.302  -7.143  1.00 57.61           C  
ATOM   2012 HD21 LEU A 124      22.324   1.338  -6.818  1.00 57.61           H  
ATOM   2013 HD22 LEU A 124      23.357  -0.128  -6.786  1.00 57.61           H  
ATOM   2014 HD23 LEU A 124      21.587  -0.257  -6.718  1.00 57.61           H  
ATOM   2015  N   PHE A 125      25.398   3.237 -10.811  1.00 53.87           N  
ATOM   2016  H   PHE A 125      24.532   3.427 -11.295  1.00 53.87           H  
ATOM   2017  CA  PHE A 125      26.632   3.635 -11.488  1.00 53.87           C  
ATOM   2018  HA  PHE A 125      27.431   3.749 -10.755  1.00 53.87           H  
ATOM   2019  C   PHE A 125      26.445   4.980 -12.196  1.00 53.87           C  
ATOM   2020  CB  PHE A 125      27.040   2.547 -12.498  1.00 53.87           C  
ATOM   2021  HB2 PHE A 125      27.961   2.857 -12.991  1.00 53.87           H  
ATOM   2022  HB3 PHE A 125      26.271   2.470 -13.267  1.00 53.87           H  
ATOM   2023  O   PHE A 125      25.371   5.262 -12.731  1.00 53.87           O  
ATOM   2024  CG  PHE A 125      27.259   1.178 -11.879  1.00 53.87           C  
ATOM   2025  CD1 PHE A 125      28.482   0.873 -11.255  1.00 53.87           C  
ATOM   2026  HD1 PHE A 125      29.273   1.609 -11.235  1.00 53.87           H  
ATOM   2027  CD2 PHE A 125      26.216   0.236 -11.846  1.00 53.87           C  
ATOM   2028  HD2 PHE A 125      25.262   0.483 -12.288  1.00 53.87           H  
ATOM   2029  CE1 PHE A 125      28.663  -0.364 -10.611  1.00 53.87           C  
ATOM   2030  HE1 PHE A 125      29.589  -0.568 -10.094  1.00 53.87           H  
ATOM   2031  CE2 PHE A 125      26.394  -0.993 -11.180  1.00 53.87           C  
ATOM   2032  HE2 PHE A 125      25.579  -1.695 -11.079  1.00 53.87           H  
ATOM   2033  CZ  PHE A 125      27.619  -1.300 -10.576  1.00 53.87           C  
ATOM   2034  HZ  PHE A 125      27.744  -2.228 -10.039  1.00 53.87           H  
ATOM   2035  N   SER A 126      27.494   5.799 -12.232  1.00 52.39           N  
ATOM   2036  H   SER A 126      28.326   5.565 -11.709  1.00 52.39           H  
ATOM   2037  CA  SER A 126      27.564   6.992 -13.069  1.00 52.39           C  
ATOM   2038  HA  SER A 126      26.559   7.406 -13.158  1.00 52.39           H  
ATOM   2039  C   SER A 126      28.045   6.632 -14.474  1.00 52.39           C  
ATOM   2040  CB  SER A 126      28.441   8.080 -12.436  1.00 52.39           C  
ATOM   2041  HB2 SER A 126      28.442   8.956 -13.084  1.00 52.39           H  
ATOM   2042  HB3 SER A 126      28.023   8.356 -11.468  1.00 52.39           H  
ATOM   2043  O   SER A 126      28.798   5.678 -14.683  1.00 52.39           O  
ATOM   2044  OG  SER A 126      29.769   7.646 -12.259  1.00 52.39           O  
ATOM   2045  HG  SER A 126      30.311   8.369 -11.934  1.00 52.39           H  
ATOM   2046  N   ARG A 127      27.585   7.406 -15.461  1.00 53.20           N  
ATOM   2047  H   ARG A 127      26.967   8.167 -15.216  1.00 53.20           H  
ATOM   2048  CA  ARG A 127      28.115   7.367 -16.826  1.00 53.20           C  
ATOM   2049  HA  ARG A 127      28.061   6.339 -17.185  1.00 53.20           H  
ATOM   2050  C   ARG A 127      29.586   7.769 -16.843  1.00 53.20           C  
ATOM   2051  CB  ARG A 127      27.309   8.314 -17.742  1.00 53.20           C  
ATOM   2052  HB2 ARG A 127      27.981   8.968 -18.298  1.00 53.20           H  
ATOM   2053  HB3 ARG A 127      26.640   8.944 -17.157  1.00 53.20           H  
ATOM   2054  O   ARG A 127      29.989   8.639 -16.074  1.00 53.20           O  
ATOM   2055  CG  ARG A 127      26.498   7.499 -18.741  1.00 53.20           C  
ATOM   2056  HG2 ARG A 127      25.806   6.869 -18.182  1.00 53.20           H  
ATOM   2057  HG3 ARG A 127      27.197   6.861 -19.281  1.00 53.20           H  
ATOM   2058  CD  ARG A 127      25.694   8.339 -19.753  1.00 53.20           C  
ATOM   2059  HD2 ARG A 127      25.826   9.397 -19.528  1.00 53.20           H  
ATOM   2060  HD3 ARG A 127      24.637   8.102 -19.631  1.00 53.20           H  
ATOM   2061  NE  ARG A 127      26.109   8.098 -21.161  1.00 53.20           N  
ATOM   2062  HE  ARG A 127      27.078   8.304 -21.354  1.00 53.20           H  
ATOM   2063  NH1 ARG A 127      24.105   8.025 -22.273  1.00 53.20           N  
ATOM   2064 HH11 ARG A 127      23.682   8.478 -21.476  1.00 53.20           H  
ATOM   2065 HH12 ARG A 127      23.623   8.045 -23.161  1.00 53.20           H  
ATOM   2066  NH2 ARG A 127      25.956   8.004 -23.440  1.00 53.20           N  
ATOM   2067 HH21 ARG A 127      26.956   8.132 -23.498  1.00 53.20           H  
ATOM   2068 HH22 ARG A 127      25.427   8.257 -24.263  1.00 53.20           H  
ATOM   2069  CZ  ARG A 127      25.389   8.028 -22.271  1.00 53.20           C  
ATOM   2070  N   VAL A 128      30.328   7.212 -17.801  1.00 49.47           N  
ATOM   2071  H   VAL A 128      29.930   6.470 -18.359  1.00 49.47           H  
ATOM   2072  CA  VAL A 128      31.645   7.737 -18.181  1.00 49.47           C  
ATOM   2073  HA  VAL A 128      32.126   8.116 -17.280  1.00 49.47           H  
ATOM   2074  C   VAL A 128      31.506   8.964 -19.105  1.00 49.47           C  
ATOM   2075  CB  VAL A 128      32.572   6.624 -18.719  1.00 49.47           C  
ATOM   2076  HB  VAL A 128      32.140   6.208 -19.630  1.00 49.47           H  
ATOM   2077  O   VAL A 128      32.284   9.884 -18.926  1.00 49.47           O  
ATOM   2078  CG1 VAL A 128      33.984   7.134 -19.026  1.00 49.47           C  
ATOM   2079 HG11 VAL A 128      34.621   6.315 -19.358  1.00 49.47           H  
ATOM   2080 HG12 VAL A 128      34.418   7.606 -18.145  1.00 49.47           H  
ATOM   2081 HG13 VAL A 128      33.943   7.870 -19.830  1.00 49.47           H  
ATOM   2082  CG2 VAL A 128      32.723   5.492 -17.684  1.00 49.47           C  
ATOM   2083 HG21 VAL A 128      31.760   5.023 -17.485  1.00 49.47           H  
ATOM   2084 HG22 VAL A 128      33.126   5.891 -16.753  1.00 49.47           H  
ATOM   2085 HG23 VAL A 128      33.400   4.730 -18.069  1.00 49.47           H  
ATOM   2086  N   ASP A 129      30.473   9.088 -19.964  1.00 47.32           N  
ATOM   2087  H   ASP A 129      29.859   8.299 -20.108  1.00 47.32           H  
ATOM   2088  CA  ASP A 129      30.342  10.233 -20.901  1.00 47.32           C  
ATOM   2089  HA  ASP A 129      30.771  11.128 -20.450  1.00 47.32           H  
ATOM   2090  C   ASP A 129      28.908  10.559 -21.368  1.00 47.32           C  
ATOM   2091  CB  ASP A 129      31.130   9.916 -22.184  1.00 47.32           C  
ATOM   2092  HB2 ASP A 129      30.867  10.642 -22.952  1.00 47.32           H  
ATOM   2093  HB3 ASP A 129      30.843   8.930 -22.550  1.00 47.32           H  
ATOM   2094  O   ASP A 129      28.169   9.645 -21.725  1.00 47.32           O  
ATOM   2095  CG  ASP A 129      32.641   9.983 -21.991  1.00 47.32           C  
ATOM   2096  OD1 ASP A 129      33.103  11.060 -21.556  1.00 47.32           O  
ATOM   2097  OD2 ASP A 129      33.301   8.971 -22.312  1.00 47.32           O  
ATOM   2098  N   GLY A 130      28.569  11.849 -21.523  1.00 51.44           N  
ATOM   2099  H   GLY A 130      29.225  12.528 -21.165  1.00 51.44           H  
ATOM   2100  CA  GLY A 130      27.719  12.334 -22.632  1.00 51.44           C  
ATOM   2101  HA2 GLY A 130      28.077  13.319 -22.929  1.00 51.44           H  
ATOM   2102  HA3 GLY A 130      27.875  11.681 -23.490  1.00 51.44           H  
ATOM   2103  C   GLY A 130      26.204  12.452 -22.431  1.00 51.44           C  
ATOM   2104  O   GLY A 130      25.724  13.541 -22.130  1.00 51.44           O  
ATOM   2105  N   ASP A 131      25.442  11.381 -22.674  1.00 58.17           N  
ATOM   2106  H   ASP A 131      25.891  10.534 -22.990  1.00 58.17           H  
ATOM   2107  CA  ASP A 131      23.972  11.476 -22.746  1.00 58.17           C  
ATOM   2108  HA  ASP A 131      23.721  12.527 -22.888  1.00 58.17           H  
ATOM   2109  C   ASP A 131      23.293  11.030 -21.452  1.00 58.17           C  
ATOM   2110  CB  ASP A 131      23.358  10.761 -23.964  1.00 58.17           C  
ATOM   2111  HB2 ASP A 131      23.049   9.747 -23.709  1.00 58.17           H  
ATOM   2112  HB3 ASP A 131      22.446  11.293 -24.233  1.00 58.17           H  
ATOM   2113  O   ASP A 131      23.748  10.128 -20.751  1.00 58.17           O  
ATOM   2114  CG  ASP A 131      24.267  10.728 -25.179  1.00 58.17           C  
ATOM   2115  OD1 ASP A 131      24.509  11.815 -25.737  1.00 58.17           O  
ATOM   2116  OD2 ASP A 131      24.752   9.605 -25.463  1.00 58.17           O  
ATOM   2117  N   ASN A 132      22.142  11.595 -21.133  1.00 65.06           N  
ATOM   2118  H   ASN A 132      21.738  12.296 -21.737  1.00 65.06           H  
ATOM   2119  CA  ASN A 132      21.370  11.124 -19.995  1.00 65.06           C  
ATOM   2120  HA  ASN A 132      21.998  10.578 -19.293  1.00 65.06           H  
ATOM   2121  C   ASN A 132      20.314  10.150 -20.519  1.00 65.06           C  
ATOM   2122  CB  ASN A 132      20.847  12.337 -19.230  1.00 65.06           C  
ATOM   2123  HB2 ASN A 132      20.279  12.979 -19.903  1.00 65.06           H  
ATOM   2124  HB3 ASN A 132      20.168  11.986 -18.453  1.00 65.06           H  
ATOM   2125  O   ASN A 132      19.421  10.542 -21.264  1.00 65.06           O  
ATOM   2126  CG  ASN A 132      21.968  13.148 -18.584  1.00 65.06           C  
ATOM   2127  ND2 ASN A 132      21.666  14.332 -18.124  1.00 65.06           N  
ATOM   2128 HD21 ASN A 132      20.729  14.371 -17.748  1.00 65.06           H  
ATOM   2129 HD22 ASN A 132      22.411  14.795 -17.624  1.00 65.06           H  
ATOM   2130  OD1 ASN A 132      23.124  12.763 -18.464  1.00 65.06           O  
ATOM   2131  N   GLY A 133      20.460   8.864 -20.180  1.00 77.10           N  
ATOM   2132  H   GLY A 133      21.226   8.608 -19.575  1.00 77.10           H  
ATOM   2133  CA  GLY A 133      19.382   7.900 -20.393  1.00 77.10           C  
ATOM   2134  HA2 GLY A 133      19.690   6.901 -20.082  1.00 77.10           H  
ATOM   2135  HA3 GLY A 133      19.123   7.871 -21.451  1.00 77.10           H  
ATOM   2136  C   GLY A 133      18.150   8.314 -19.592  1.00 77.10           C  
ATOM   2137  O   GLY A 133      18.258   9.049 -18.610  1.00 77.10           O  
ATOM   2138  N   GLU A 134      16.984   7.830 -19.986  1.00 85.31           N  
ATOM   2139  H   GLU A 134      16.962   7.182 -20.760  1.00 85.31           H  
ATOM   2140  CA  GLU A 134      15.725   8.155 -19.323  1.00 85.31           C  
ATOM   2141  HA  GLU A 134      15.893   8.922 -18.566  1.00 85.31           H  
ATOM   2142  C   GLU A 134      15.175   6.925 -18.602  1.00 85.31           C  
ATOM   2143  CB  GLU A 134      14.715   8.744 -20.319  1.00 85.31           C  
ATOM   2144  HB2 GLU A 134      13.764   8.871 -19.801  1.00 85.31           H  
ATOM   2145  HB3 GLU A 134      14.573   8.044 -21.143  1.00 85.31           H  
ATOM   2146  O   GLU A 134      15.239   5.802 -19.110  1.00 85.31           O  
ATOM   2147  CG  GLU A 134      15.161  10.112 -20.870  1.00 85.31           C  
ATOM   2148  HG2 GLU A 134      16.072   9.981 -21.455  1.00 85.31           H  
ATOM   2149  HG3 GLU A 134      15.394  10.762 -20.026  1.00 85.31           H  
ATOM   2150  CD  GLU A 134      14.098  10.799 -21.751  1.00 85.31           C  
ATOM   2151  OE1 GLU A 134      14.210  12.030 -21.952  1.00 85.31           O  
ATOM   2152  OE2 GLU A 134      13.149  10.123 -22.213  1.00 85.31           O  
ATOM   2153  N   ILE A 135      14.624   7.145 -17.410  1.00 81.83           N  
ATOM   2154  H   ILE A 135      14.623   8.093 -17.063  1.00 81.83           H  
ATOM   2155  CA  ILE A 135      13.801   6.179 -16.688  1.00 81.83           C  
ATOM   2156  HA  ILE A 135      13.809   5.228 -17.221  1.00 81.83           H  
ATOM   2157  C   ILE A 135      12.376   6.705 -16.677  1.00 81.83           C  
ATOM   2158  CB  ILE A 135      14.305   5.937 -15.251  1.00 81.83           C  
ATOM   2159  HB  ILE A 135      14.245   6.883 -14.714  1.00 81.83           H  
ATOM   2160  O   ILE A 135      12.118   7.829 -16.252  1.00 81.83           O  
ATOM   2161  CG1 ILE A 135      15.774   5.486 -15.204  1.00 81.83           C  
ATOM   2162 HG12 ILE A 135      16.374   6.277 -15.654  1.00 81.83           H  
ATOM   2163 HG13 ILE A 135      16.081   5.397 -14.162  1.00 81.83           H  
ATOM   2164  CG2 ILE A 135      13.422   4.913 -14.515  1.00 81.83           C  
ATOM   2165 HG21 ILE A 135      13.338   3.998 -15.102  1.00 81.83           H  
ATOM   2166 HG22 ILE A 135      13.854   4.684 -13.541  1.00 81.83           H  
ATOM   2167 HG23 ILE A 135      12.426   5.326 -14.356  1.00 81.83           H  
ATOM   2168  CD1 ILE A 135      16.099   4.178 -15.928  1.00 81.83           C  
ATOM   2169 HD11 ILE A 135      17.171   3.998 -15.851  1.00 81.83           H  
ATOM   2170 HD12 ILE A 135      15.557   3.347 -15.476  1.00 81.83           H  
ATOM   2171 HD13 ILE A 135      15.843   4.260 -16.984  1.00 81.83           H  
ATOM   2172  N   THR A 136      11.438   5.863 -17.084  1.00 86.58           N  
ATOM   2173  H   THR A 136      11.733   4.970 -17.453  1.00 86.58           H  
ATOM   2174  CA  THR A 136      10.008   6.129 -16.984  1.00 86.58           C  
ATOM   2175  HA  THR A 136       9.848   7.137 -16.602  1.00 86.58           H  
ATOM   2176  C   THR A 136       9.395   5.132 -16.021  1.00 86.58           C  
ATOM   2177  CB  THR A 136       9.318   6.040 -18.346  1.00 86.58           C  
ATOM   2178  HB  THR A 136       9.367   4.995 -18.652  1.00 86.58           H  
ATOM   2179  O   THR A 136       9.436   3.928 -16.262  1.00 86.58           O  
ATOM   2180  CG2 THR A 136       7.841   6.434 -18.322  1.00 86.58           C  
ATOM   2181 HG21 THR A 136       7.608   7.118 -19.138  1.00 86.58           H  
ATOM   2182 HG22 THR A 136       7.568   6.898 -17.375  1.00 86.58           H  
ATOM   2183 HG23 THR A 136       7.246   5.533 -18.472  1.00 86.58           H  
ATOM   2184  OG1 THR A 136       9.988   6.801 -19.320  1.00 86.58           O  
ATOM   2185  HG1 THR A 136       9.724   7.720 -19.236  1.00 86.58           H  
ATOM   2186  N   VAL A 137       8.793   5.624 -14.942  1.00 83.90           N  
ATOM   2187  H   VAL A 137       8.768   6.629 -14.837  1.00 83.90           H  
ATOM   2188  CA  VAL A 137       7.945   4.823 -14.052  1.00 83.90           C  
ATOM   2189  HA  VAL A 137       8.156   3.763 -14.191  1.00 83.90           H  
ATOM   2190  C   VAL A 137       6.506   5.095 -14.452  1.00 83.90           C  
ATOM   2191  CB  VAL A 137       8.180   5.158 -12.570  1.00 83.90           C  
ATOM   2192  HB  VAL A 137       7.897   6.196 -12.397  1.00 83.90           H  
ATOM   2193  O   VAL A 137       6.090   6.251 -14.518  1.00 83.90           O  
ATOM   2194  CG1 VAL A 137       7.350   4.251 -11.651  1.00 83.90           C  
ATOM   2195 HG11 VAL A 137       7.500   4.546 -10.612  1.00 83.90           H  
ATOM   2196 HG12 VAL A 137       7.650   3.210 -11.775  1.00 83.90           H  
ATOM   2197 HG13 VAL A 137       6.287   4.332 -11.880  1.00 83.90           H  
ATOM   2198  CG2 VAL A 137       9.648   4.984 -12.154  1.00 83.90           C  
ATOM   2199 HG21 VAL A 137       9.809   5.483 -11.199  1.00 83.90           H  
ATOM   2200 HG22 VAL A 137       9.900   3.929 -12.048  1.00 83.90           H  
ATOM   2201 HG23 VAL A 137      10.321   5.422 -12.892  1.00 83.90           H  
ATOM   2202  N   SER A 138       5.757   4.038 -14.745  1.00 86.04           N  
ATOM   2203  H   SER A 138       6.154   3.114 -14.648  1.00 86.04           H  
ATOM   2204  CA  SER A 138       4.371   4.128 -15.192  1.00 86.04           C  
ATOM   2205  HA  SER A 138       4.008   5.146 -15.051  1.00 86.04           H  
ATOM   2206  C   SER A 138       3.480   3.203 -14.387  1.00 86.04           C  
ATOM   2207  CB  SER A 138       4.237   3.795 -16.678  1.00 86.04           C  
ATOM   2208  HB2 SER A 138       3.210   3.965 -17.001  1.00 86.04           H  
ATOM   2209  HB3 SER A 138       4.493   2.747 -16.839  1.00 86.04           H  
ATOM   2210  O   SER A 138       3.835   2.059 -14.108  1.00 86.04           O  
ATOM   2211  OG  SER A 138       5.110   4.609 -17.429  1.00 86.04           O  
ATOM   2212  HG  SER A 138       5.988   4.512 -17.056  1.00 86.04           H  
ATOM   2213  N   LEU A 139       2.301   3.706 -14.064  1.00 84.12           N  
ATOM   2214  H   LEU A 139       2.097   4.646 -14.373  1.00 84.12           H  
ATOM   2215  CA  LEU A 139       1.159   2.916 -13.667  1.00 84.12           C  
ATOM   2216  HA  LEU A 139       1.489   1.987 -13.202  1.00 84.12           H  
ATOM   2217  C   LEU A 139       0.350   2.598 -14.921  1.00 84.12           C  
ATOM   2218  CB  LEU A 139       0.352   3.733 -12.667  1.00 84.12           C  
ATOM   2219  HB2 LEU A 139       0.069   4.671 -13.145  1.00 84.12           H  
ATOM   2220  HB3 LEU A 139       0.964   3.962 -11.795  1.00 84.12           H  
ATOM   2221  O   LEU A 139       0.011   3.504 -15.688  1.00 84.12           O  
ATOM   2222  CG  LEU A 139      -0.905   2.985 -12.220  1.00 84.12           C  
ATOM   2223  HG  LEU A 139      -1.446   2.585 -13.077  1.00 84.12           H  
ATOM   2224  CD1 LEU A 139      -0.578   1.845 -11.254  1.00 84.12           C  
ATOM   2225 HD11 LEU A 139      -1.506   1.372 -10.935  1.00 84.12           H  
ATOM   2226 HD12 LEU A 139       0.028   1.088 -11.753  1.00 84.12           H  
ATOM   2227 HD13 LEU A 139      -0.051   2.225 -10.379  1.00 84.12           H  
ATOM   2228  CD2 LEU A 139      -1.793   4.004 -11.546  1.00 84.12           C  
ATOM   2229 HD21 LEU A 139      -2.750   3.525 -11.337  1.00 84.12           H  
ATOM   2230 HD22 LEU A 139      -1.971   4.854 -12.205  1.00 84.12           H  
ATOM   2231 HD23 LEU A 139      -1.306   4.362 -10.639  1.00 84.12           H  
ATOM   2232  N   ILE A 140       0.062   1.319 -15.118  1.00 85.86           N  
ATOM   2233  H   ILE A 140       0.314   0.638 -14.416  1.00 85.86           H  
ATOM   2234  CA  ILE A 140      -0.533   0.798 -16.342  1.00 85.86           C  
ATOM   2235  HA  ILE A 140      -0.902   1.635 -16.935  1.00 85.86           H  
ATOM   2236  C   ILE A 140      -1.734  -0.084 -15.998  1.00 85.86           C  
ATOM   2237  CB  ILE A 140       0.544   0.066 -17.179  1.00 85.86           C  
ATOM   2238  HB  ILE A 140       0.905  -0.792 -16.611  1.00 85.86           H  
ATOM   2239  O   ILE A 140      -1.721  -0.783 -14.987  1.00 85.86           O  
ATOM   2240  CG1 ILE A 140       1.736   1.018 -17.467  1.00 85.86           C  
ATOM   2241 HG12 ILE A 140       1.353   1.992 -17.769  1.00 85.86           H  
ATOM   2242 HG13 ILE A 140       2.302   1.148 -16.544  1.00 85.86           H  
ATOM   2243  CG2 ILE A 140      -0.025  -0.452 -18.501  1.00 85.86           C  
ATOM   2244 HG21 ILE A 140      -0.273   0.399 -19.135  1.00 85.86           H  
ATOM   2245 HG22 ILE A 140      -0.900  -1.081 -18.336  1.00 85.86           H  
ATOM   2246 HG23 ILE A 140       0.691  -1.099 -19.009  1.00 85.86           H  
ATOM   2247  CD1 ILE A 140       2.721   0.551 -18.547  1.00 85.86           C  
ATOM   2248 HD11 ILE A 140       2.267   0.654 -19.532  1.00 85.86           H  
ATOM   2249 HD12 ILE A 140       3.616   1.173 -18.517  1.00 85.86           H  
ATOM   2250 HD13 ILE A 140       2.990  -0.493 -18.386  1.00 85.86           H  
ATOM   2251  N   ASP A 141      -2.756  -0.030 -16.843  1.00 85.44           N  
ATOM   2252  H   ASP A 141      -2.687   0.621 -17.613  1.00 85.44           H  
ATOM   2253  CA  ASP A 141      -3.865  -0.974 -16.917  1.00 85.44           C  
ATOM   2254  HA  ASP A 141      -3.885  -1.605 -16.028  1.00 85.44           H  
ATOM   2255  C   ASP A 141      -3.675  -1.881 -18.142  1.00 85.44           C  
ATOM   2256  CB  ASP A 141      -5.172  -0.172 -16.976  1.00 85.44           C  
ATOM   2257  HB2 ASP A 141      -5.226   0.466 -16.094  1.00 85.44           H  
ATOM   2258  HB3 ASP A 141      -5.155   0.475 -17.852  1.00 85.44           H  
ATOM   2259  O   ASP A 141      -4.013  -1.518 -19.270  1.00 85.44           O  
ATOM   2260  CG  ASP A 141      -6.439  -1.026 -17.016  1.00 85.44           C  
ATOM   2261  OD1 ASP A 141      -6.329  -2.266 -17.163  1.00 85.44           O  
ATOM   2262  OD2 ASP A 141      -7.515  -0.394 -16.929  1.00 85.44           O  
ATOM   2263  N   ASP A 142      -3.117  -3.072 -17.932  1.00 82.92           N  
ATOM   2264  H   ASP A 142      -2.851  -3.322 -16.990  1.00 82.92           H  
ATOM   2265  CA  ASP A 142      -2.902  -4.058 -18.998  1.00 82.92           C  
ATOM   2266  HA  ASP A 142      -2.310  -3.600 -19.791  1.00 82.92           H  
ATOM   2267  C   ASP A 142      -4.232  -4.538 -19.624  1.00 82.92           C  
ATOM   2268  CB  ASP A 142      -2.124  -5.270 -18.453  1.00 82.92           C  
ATOM   2269  HB2 ASP A 142      -2.651  -5.666 -17.585  1.00 82.92           H  
ATOM   2270  HB3 ASP A 142      -2.134  -6.049 -19.216  1.00 82.92           H  
ATOM   2271  O   ASP A 142      -4.247  -5.028 -20.754  1.00 82.92           O  
ATOM   2272  CG  ASP A 142      -0.650  -5.029 -18.084  1.00 82.92           C  
ATOM   2273  OD1 ASP A 142       0.010  -4.130 -18.645  1.00 82.92           O  
ATOM   2274  OD2 ASP A 142      -0.126  -5.838 -17.274  1.00 82.92           O  
ATOM   2275  N   GLY A 143      -5.366  -4.381 -18.929  1.00 82.01           N  
ATOM   2276  H   GLY A 143      -5.335  -3.851 -18.069  1.00 82.01           H  
ATOM   2277  CA  GLY A 143      -6.695  -4.696 -19.453  1.00 82.01           C  
ATOM   2278  HA2 GLY A 143      -6.717  -5.722 -19.820  1.00 82.01           H  
ATOM   2279  HA3 GLY A 143      -7.421  -4.588 -18.647  1.00 82.01           H  
ATOM   2280  C   GLY A 143      -7.091  -3.749 -20.586  1.00 82.01           C  
ATOM   2281  O   GLY A 143      -7.636  -4.181 -21.604  1.00 82.01           O  
ATOM   2282  N   LYS A 144      -6.720  -2.468 -20.472  1.00 82.47           N  
ATOM   2283  H   LYS A 144      -6.271  -2.192 -19.610  1.00 82.47           H  
ATOM   2284  CA  LYS A 144      -6.838  -1.495 -21.568  1.00 82.47           C  
ATOM   2285  HA  LYS A 144      -7.847  -1.547 -21.979  1.00 82.47           H  
ATOM   2286  C   LYS A 144      -5.896  -1.803 -22.725  1.00 82.47           C  
ATOM   2287  CB  LYS A 144      -6.587  -0.079 -21.050  1.00 82.47           C  
ATOM   2288  HB2 LYS A 144      -5.716  -0.077 -20.396  1.00 82.47           H  
ATOM   2289  HB3 LYS A 144      -6.384   0.588 -21.888  1.00 82.47           H  
ATOM   2290  O   LYS A 144      -6.316  -1.665 -23.872  1.00 82.47           O  
ATOM   2291  CG  LYS A 144      -7.801   0.442 -20.286  1.00 82.47           C  
ATOM   2292  HG2 LYS A 144      -8.007  -0.208 -19.435  1.00 82.47           H  
ATOM   2293  HG3 LYS A 144      -8.671   0.452 -20.942  1.00 82.47           H  
ATOM   2294  CD  LYS A 144      -7.513   1.861 -19.805  1.00 82.47           C  
ATOM   2295  HD2 LYS A 144      -7.397   2.518 -20.667  1.00 82.47           H  
ATOM   2296  HD3 LYS A 144      -6.591   1.865 -19.223  1.00 82.47           H  
ATOM   2297  CE  LYS A 144      -8.671   2.326 -18.932  1.00 82.47           C  
ATOM   2298  HE2 LYS A 144      -8.758   1.634 -18.095  1.00 82.47           H  
ATOM   2299  HE3 LYS A 144      -9.592   2.276 -19.514  1.00 82.47           H  
ATOM   2300  NZ  LYS A 144      -8.421   3.700 -18.448  1.00 82.47           N  
ATOM   2301  HZ1 LYS A 144      -7.571   3.696 -17.902  1.00 82.47           H  
ATOM   2302  HZ2 LYS A 144      -9.184   4.008 -17.862  1.00 82.47           H  
ATOM   2303  HZ3 LYS A 144      -8.297   4.326 -19.230  1.00 82.47           H  
ATOM   2304  N   GLU A 145      -4.675  -2.270 -22.445  1.00 78.91           N  
ATOM   2305  H   GLU A 145      -4.407  -2.346 -21.474  1.00 78.91           H  
ATOM   2306  CA  GLU A 145      -3.720  -2.682 -23.489  1.00 78.91           C  
ATOM   2307  HA  GLU A 145      -3.559  -1.831 -24.151  1.00 78.91           H  
ATOM   2308  C   GLU A 145      -4.322  -3.815 -24.335  1.00 78.91           C  
ATOM   2309  CB  GLU A 145      -2.353  -3.094 -22.878  1.00 78.91           C  
ATOM   2310  HB2 GLU A 145      -2.072  -2.375 -22.108  1.00 78.91           H  
ATOM   2311  HB3 GLU A 145      -2.438  -4.070 -22.401  1.00 78.91           H  
ATOM   2312  O   GLU A 145      -4.335  -3.740 -25.564  1.00 78.91           O  
ATOM   2313  CG  GLU A 145      -1.223  -3.150 -23.931  1.00 78.91           C  
ATOM   2314  HG2 GLU A 145      -1.411  -3.997 -24.590  1.00 78.91           H  
ATOM   2315  HG3 GLU A 145      -1.283  -2.246 -24.537  1.00 78.91           H  
ATOM   2316  CD  GLU A 145       0.226  -3.247 -23.378  1.00 78.91           C  
ATOM   2317  OE1 GLU A 145       1.156  -3.503 -24.181  1.00 78.91           O  
ATOM   2318  OE2 GLU A 145       0.497  -2.957 -22.192  1.00 78.91           O  
ATOM   2319  N   ALA A 146      -4.921  -4.815 -23.678  1.00 78.69           N  
ATOM   2320  H   ALA A 146      -4.864  -4.823 -22.670  1.00 78.69           H  
ATOM   2321  CA  ALA A 146      -5.618  -5.919 -24.339  1.00 78.69           C  
ATOM   2322  HA  ALA A 146      -4.927  -6.394 -25.035  1.00 78.69           H  
ATOM   2323  C   ALA A 146      -6.845  -5.464 -25.153  1.00 78.69           C  
ATOM   2324  CB  ALA A 146      -6.009  -6.942 -23.266  1.00 78.69           C  
ATOM   2325  HB1 ALA A 146      -5.120  -7.268 -22.725  1.00 78.69           H  
ATOM   2326  HB2 ALA A 146      -6.709  -6.496 -22.561  1.00 78.69           H  
ATOM   2327  HB3 ALA A 146      -6.479  -7.805 -23.738  1.00 78.69           H  
ATOM   2328  O   ALA A 146      -7.158  -6.060 -26.184  1.00 78.69           O  
ATOM   2329  N   ALA A 147      -7.517  -4.392 -24.728  1.00 80.63           N  
ATOM   2330  H   ALA A 147      -7.241  -3.983 -23.846  1.00 80.63           H  
ATOM   2331  CA  ALA A 147      -8.635  -3.780 -25.444  1.00 80.63           C  
ATOM   2332  HA  ALA A 147      -9.202  -4.574 -25.930  1.00 80.63           H  
ATOM   2333  C   ALA A 147      -8.207  -2.802 -26.562  1.00 80.63           C  
ATOM   2334  CB  ALA A 147      -9.556  -3.118 -24.410  1.00 80.63           C  
ATOM   2335  HB1 ALA A 147     -10.456  -2.747 -24.901  1.00 80.63           H  
ATOM   2336  HB2 ALA A 147      -9.840  -3.844 -23.649  1.00 80.63           H  
ATOM   2337  HB3 ALA A 147      -9.040  -2.285 -23.934  1.00 80.63           H  
ATOM   2338  O   ALA A 147      -9.066  -2.168 -27.179  1.00 80.63           O  
ATOM   2339  N   GLY A 148      -6.902  -2.644 -26.824  1.00 78.83           N  
ATOM   2340  H   GLY A 148      -6.236  -3.163 -26.270  1.00 78.83           H  
ATOM   2341  CA  GLY A 148      -6.373  -1.711 -27.827  1.00 78.83           C  
ATOM   2342  HA2 GLY A 148      -5.316  -1.933 -27.975  1.00 78.83           H  
ATOM   2343  HA3 GLY A 148      -6.898  -1.859 -28.770  1.00 78.83           H  
ATOM   2344  C   GLY A 148      -6.490  -0.232 -27.437  1.00 78.83           C  
ATOM   2345  O   GLY A 148      -6.433   0.641 -28.304  1.00 78.83           O  
ATOM   2346  N   GLN A 149      -6.684   0.057 -26.150  1.00 81.49           N  
ATOM   2347  H   GLN A 149      -6.629  -0.705 -25.490  1.00 81.49           H  
ATOM   2348  CA  GLN A 149      -6.742   1.407 -25.590  1.00 81.49           C  
ATOM   2349  HA  GLN A 149      -6.964   2.119 -26.385  1.00 81.49           H  
ATOM   2350  C   GLN A 149      -5.389   1.802 -24.986  1.00 81.49           C  
ATOM   2351  CB  GLN A 149      -7.867   1.485 -24.547  1.00 81.49           C  
ATOM   2352  HB2 GLN A 149      -7.874   2.485 -24.114  1.00 81.49           H  
ATOM   2353  HB3 GLN A 149      -7.673   0.765 -23.752  1.00 81.49           H  
ATOM   2354  O   GLN A 149      -4.535   0.947 -24.759  1.00 81.49           O  
ATOM   2355  CG  GLN A 149      -9.249   1.195 -25.150  1.00 81.49           C  
ATOM   2356  HG2 GLN A 149      -9.429   1.873 -25.984  1.00 81.49           H  
ATOM   2357  HG3 GLN A 149      -9.275   0.173 -25.527  1.00 81.49           H  
ATOM   2358  CD  GLN A 149     -10.383   1.357 -24.144  1.00 81.49           C  
ATOM   2359  NE2 GLN A 149     -11.602   1.066 -24.540  1.00 81.49           N  
ATOM   2360 HE21 GLN A 149     -12.317   1.123 -23.829  1.00 81.49           H  
ATOM   2361 HE22 GLN A 149     -11.750   0.637 -25.442  1.00 81.49           H  
ATOM   2362  OE1 GLN A 149     -10.219   1.767 -23.005  1.00 81.49           O  
ATOM   2363  N   ASP A 150      -5.187   3.096 -24.710  1.00 83.86           N  
ATOM   2364  H   ASP A 150      -5.937   3.758 -24.853  1.00 83.86           H  
ATOM   2365  CA  ASP A 150      -3.991   3.553 -23.992  1.00 83.86           C  
ATOM   2366  HA  ASP A 150      -3.115   3.199 -24.535  1.00 83.86           H  
ATOM   2367  C   ASP A 150      -3.994   2.972 -22.570  1.00 83.86           C  
ATOM   2368  CB  ASP A 150      -3.908   5.089 -23.957  1.00 83.86           C  
ATOM   2369  HB2 ASP A 150      -4.779   5.485 -23.434  1.00 83.86           H  
ATOM   2370  HB3 ASP A 150      -3.934   5.461 -24.981  1.00 83.86           H  
ATOM   2371  O   ASP A 150      -4.912   3.269 -21.793  1.00 83.86           O  
ATOM   2372  CG  ASP A 150      -2.628   5.616 -23.279  1.00 83.86           C  
ATOM   2373  OD1 ASP A 150      -1.713   4.808 -22.993  1.00 83.86           O  
ATOM   2374  OD2 ASP A 150      -2.553   6.850 -23.089  1.00 83.86           O  
ATOM   2375  N   PRO A 151      -3.005   2.138 -22.214  1.00 86.91           N  
ATOM   2376  CA  PRO A 151      -2.993   1.509 -20.911  1.00 86.91           C  
ATOM   2377  HA  PRO A 151      -4.006   1.276 -20.584  1.00 86.91           H  
ATOM   2378  C   PRO A 151      -2.348   2.405 -19.848  1.00 86.91           C  
ATOM   2379  CB  PRO A 151      -2.257   0.208 -21.189  1.00 86.91           C  
ATOM   2380  HB2 PRO A 151      -2.957  -0.448 -21.707  1.00 86.91           H  
ATOM   2381  HB3 PRO A 151      -1.899  -0.295 -20.291  1.00 86.91           H  
ATOM   2382  O   PRO A 151      -2.412   2.082 -18.666  1.00 86.91           O  
ATOM   2383  CG  PRO A 151      -1.154   0.621 -22.159  1.00 86.91           C  
ATOM   2384  HG2 PRO A 151      -0.782  -0.226 -22.736  1.00 86.91           H  
ATOM   2385  HG3 PRO A 151      -0.346   1.117 -21.622  1.00 86.91           H  
ATOM   2386  CD  PRO A 151      -1.903   1.624 -23.035  1.00 86.91           C  
ATOM   2387  HD2 PRO A 151      -2.293   1.103 -23.910  1.00 86.91           H  
ATOM   2388  HD3 PRO A 151      -1.228   2.420 -23.349  1.00 86.91           H  
ATOM   2389  N   ILE A 152      -1.720   3.527 -20.220  1.00 86.87           N  
ATOM   2390  H   ILE A 152      -1.763   3.817 -21.187  1.00 86.87           H  
ATOM   2391  CA  ILE A 152      -1.011   4.393 -19.274  1.00 86.87           C  
ATOM   2392  HA  ILE A 152      -0.459   3.756 -18.583  1.00 86.87           H  
ATOM   2393  C   ILE A 152      -2.016   5.206 -18.455  1.00 86.87           C  
ATOM   2394  CB  ILE A 152       0.020   5.291 -19.992  1.00 86.87           C  
ATOM   2395  HB  ILE A 152      -0.503   5.925 -20.708  1.00 86.87           H  
ATOM   2396  O   ILE A 152      -2.676   6.112 -18.955  1.00 86.87           O  
ATOM   2397  CG1 ILE A 152       1.045   4.418 -20.756  1.00 86.87           C  
ATOM   2398 HG12 ILE A 152       0.515   3.769 -21.454  1.00 86.87           H  
ATOM   2399 HG13 ILE A 152       1.582   3.785 -20.049  1.00 86.87           H  
ATOM   2400  CG2 ILE A 152       0.734   6.195 -18.962  1.00 86.87           C  
ATOM   2401 HG21 ILE A 152       1.251   5.586 -18.220  1.00 86.87           H  
ATOM   2402 HG22 ILE A 152       1.448   6.850 -19.460  1.00 86.87           H  
ATOM   2403 HG23 ILE A 152       0.012   6.840 -18.461  1.00 86.87           H  
ATOM   2404  CD1 ILE A 152       2.060   5.216 -21.582  1.00 86.87           C  
ATOM   2405 HD11 ILE A 152       1.537   5.918 -22.231  1.00 86.87           H  
ATOM   2406 HD12 ILE A 152       2.640   4.528 -22.198  1.00 86.87           H  
ATOM   2407 HD13 ILE A 152       2.746   5.757 -20.930  1.00 86.87           H  
ATOM   2408  N   ILE A 153      -2.075   4.922 -17.155  1.00 80.45           N  
ATOM   2409  H   ILE A 153      -1.516   4.153 -16.814  1.00 80.45           H  
ATOM   2410  CA  ILE A 153      -2.887   5.681 -16.200  1.00 80.45           C  
ATOM   2411  HA  ILE A 153      -3.809   6.004 -16.683  1.00 80.45           H  
ATOM   2412  C   ILE A 153      -2.130   6.936 -15.754  1.00 80.45           C  
ATOM   2413  CB  ILE A 153      -3.244   4.785 -15.002  1.00 80.45           C  
ATOM   2414  HB  ILE A 153      -2.315   4.424 -14.560  1.00 80.45           H  
ATOM   2415  O   ILE A 153      -2.642   8.050 -15.822  1.00 80.45           O  
ATOM   2416  CG1 ILE A 153      -4.100   3.565 -15.406  1.00 80.45           C  
ATOM   2417 HG12 ILE A 153      -5.132   3.883 -15.553  1.00 80.45           H  
ATOM   2418 HG13 ILE A 153      -3.753   3.138 -16.347  1.00 80.45           H  
ATOM   2419  CG2 ILE A 153      -4.004   5.606 -13.948  1.00 80.45           C  
ATOM   2420 HG21 ILE A 153      -3.411   6.447 -13.589  1.00 80.45           H  
ATOM   2421 HG22 ILE A 153      -4.207   4.969 -13.087  1.00 80.45           H  
ATOM   2422 HG23 ILE A 153      -4.943   5.978 -14.358  1.00 80.45           H  
ATOM   2423  CD1 ILE A 153      -4.062   2.447 -14.358  1.00 80.45           C  
ATOM   2424 HD11 ILE A 153      -3.209   1.796 -14.549  1.00 80.45           H  
ATOM   2425 HD12 ILE A 153      -4.982   1.865 -14.417  1.00 80.45           H  
ATOM   2426 HD13 ILE A 153      -3.962   2.846 -13.348  1.00 80.45           H  
ATOM   2427  N   GLN A 154      -0.893   6.755 -15.289  1.00 82.61           N  
ATOM   2428  H   GLN A 154      -0.520   5.817 -15.317  1.00 82.61           H  
ATOM   2429  CA  GLN A 154       0.019   7.835 -14.913  1.00 82.61           C  
ATOM   2430  HA  GLN A 154      -0.214   8.721 -15.503  1.00 82.61           H  
ATOM   2431  C   GLN A 154       1.450   7.420 -15.232  1.00 82.61           C  
ATOM   2432  CB  GLN A 154      -0.086   8.189 -13.416  1.00 82.61           C  
ATOM   2433  HB2 GLN A 154       0.753   8.841 -13.176  1.00 82.61           H  
ATOM   2434  HB3 GLN A 154       0.001   7.286 -12.811  1.00 82.61           H  
ATOM   2435  O   GLN A 154       1.815   6.256 -15.088  1.00 82.61           O  
ATOM   2436  CG  GLN A 154      -1.378   8.936 -13.045  1.00 82.61           C  
ATOM   2437  HG2 GLN A 154      -2.221   8.245 -13.067  1.00 82.61           H  
ATOM   2438  HG3 GLN A 154      -1.562   9.716 -13.784  1.00 82.61           H  
ATOM   2439  CD  GLN A 154      -1.338   9.597 -11.667  1.00 82.61           C  
ATOM   2440  NE2 GLN A 154      -2.327  10.406 -11.348  1.00 82.61           N  
ATOM   2441 HE21 GLN A 154      -3.109  10.524 -11.976  1.00 82.61           H  
ATOM   2442 HE22 GLN A 154      -2.348  10.804 -10.421  1.00 82.61           H  
ATOM   2443  OE1 GLN A 154      -0.387   9.476 -10.894  1.00 82.61           O  
ATOM   2444  N   SER A 155       2.290   8.376 -15.609  1.00 86.45           N  
ATOM   2445  H   SER A 155       1.949   9.321 -15.718  1.00 86.45           H  
ATOM   2446  CA  SER A 155       3.703   8.120 -15.874  1.00 86.45           C  
ATOM   2447  HA  SER A 155       4.033   7.290 -15.248  1.00 86.45           H  
ATOM   2448  C   SER A 155       4.555   9.330 -15.536  1.00 86.45           C  
ATOM   2449  CB  SER A 155       3.918   7.732 -17.340  1.00 86.45           C  
ATOM   2450  HB2 SER A 155       4.969   7.485 -17.494  1.00 86.45           H  
ATOM   2451  HB3 SER A 155       3.317   6.856 -17.583  1.00 86.45           H  
ATOM   2452  O   SER A 155       4.163  10.461 -15.823  1.00 86.45           O  
ATOM   2453  OG  SER A 155       3.562   8.807 -18.190  1.00 86.45           O  
ATOM   2454  HG  SER A 155       3.699   9.634 -17.721  1.00 86.45           H  
ATOM   2455  N   ILE A 156       5.750   9.091 -15.004  1.00 84.48           N  
ATOM   2456  H   ILE A 156       5.997   8.132 -14.805  1.00 84.48           H  
ATOM   2457  CA  ILE A 156       6.782  10.111 -14.818  1.00 84.48           C  
ATOM   2458  HA  ILE A 156       6.484  11.027 -15.326  1.00 84.48           H  
ATOM   2459  C   ILE A 156       8.062   9.613 -15.483  1.00 84.48           C  
ATOM   2460  CB  ILE A 156       6.963  10.447 -13.319  1.00 84.48           C  
ATOM   2461  HB  ILE A 156       7.092   9.515 -12.770  1.00 84.48           H  
ATOM   2462  O   ILE A 156       8.516   8.505 -15.204  1.00 84.48           O  
ATOM   2463  CG1 ILE A 156       5.704  11.188 -12.803  1.00 84.48           C  
ATOM   2464 HG12 ILE A 156       5.598  12.112 -13.372  1.00 84.48           H  
ATOM   2465 HG13 ILE A 156       4.817  10.585 -12.997  1.00 84.48           H  
ATOM   2466  CG2 ILE A 156       8.210  11.329 -13.099  1.00 84.48           C  
ATOM   2467 HG21 ILE A 156       8.417  11.436 -12.034  1.00 84.48           H  
ATOM   2468 HG22 ILE A 156       9.100  10.876 -13.536  1.00 84.48           H  
ATOM   2469 HG23 ILE A 156       8.066  12.314 -13.544  1.00 84.48           H  
ATOM   2470  CD1 ILE A 156       5.683  11.552 -11.312  1.00 84.48           C  
ATOM   2471 HD11 ILE A 156       5.384  10.689 -10.717  1.00 84.48           H  
ATOM   2472 HD12 ILE A 156       4.958  12.350 -11.151  1.00 84.48           H  
ATOM   2473 HD13 ILE A 156       6.645  11.929 -10.966  1.00 84.48           H  
ATOM   2474  N   THR A 157       8.639  10.453 -16.344  1.00 86.99           N  
ATOM   2475  H   THR A 157       8.241  11.376 -16.445  1.00 86.99           H  
ATOM   2476  CA  THR A 157       9.952  10.230 -16.964  1.00 86.99           C  
ATOM   2477  HA  THR A 157      10.285   9.216 -16.741  1.00 86.99           H  
ATOM   2478  C   THR A 157      10.968  11.194 -16.375  1.00 86.99           C  
ATOM   2479  CB  THR A 157       9.897  10.359 -18.490  1.00 86.99           C  
ATOM   2480  HB  THR A 157       9.597  11.370 -18.767  1.00 86.99           H  
ATOM   2481  O   THR A 157      10.659  12.370 -16.183  1.00 86.99           O  
ATOM   2482  CG2 THR A 157      11.228  10.026 -19.158  1.00 86.99           C  
ATOM   2483 HG21 THR A 157      11.956  10.815 -18.971  1.00 86.99           H  
ATOM   2484 HG22 THR A 157      11.616   9.081 -18.778  1.00 86.99           H  
ATOM   2485 HG23 THR A 157      11.095   9.942 -20.237  1.00 86.99           H  
ATOM   2486  OG1 THR A 157       8.944   9.444 -18.984  1.00 86.99           O  
ATOM   2487  HG1 THR A 157       8.082   9.719 -18.664  1.00 86.99           H  
ATOM   2488  N   PHE A 158      12.158  10.691 -16.069  1.00 78.79           N  
ATOM   2489  H   PHE A 158      12.333   9.712 -16.245  1.00 78.79           H  
ATOM   2490  CA  PHE A 158      13.245  11.443 -15.456  1.00 78.79           C  
ATOM   2491  HA  PHE A 158      13.202  12.476 -15.800  1.00 78.79           H  
ATOM   2492  C   PHE A 158      14.608  10.883 -15.870  1.00 78.79           C  
ATOM   2493  CB  PHE A 158      13.071  11.435 -13.931  1.00 78.79           C  
ATOM   2494  HB2 PHE A 158      12.142  11.952 -13.689  1.00 78.79           H  
ATOM   2495  HB3 PHE A 158      13.881  12.007 -13.479  1.00 78.79           H  
ATOM   2496  O   PHE A 158      14.715   9.825 -16.488  1.00 78.79           O  
ATOM   2497  CG  PHE A 158      13.033  10.055 -13.303  1.00 78.79           C  
ATOM   2498  CD1 PHE A 158      11.820   9.351 -13.232  1.00 78.79           C  
ATOM   2499  HD1 PHE A 158      10.922   9.783 -13.649  1.00 78.79           H  
ATOM   2500  CD2 PHE A 158      14.208   9.460 -12.815  1.00 78.79           C  
ATOM   2501  HD2 PHE A 158      15.150   9.984 -12.874  1.00 78.79           H  
ATOM   2502  CE1 PHE A 158      11.775   8.064 -12.680  1.00 78.79           C  
ATOM   2503  HE1 PHE A 158      10.838   7.526 -12.673  1.00 78.79           H  
ATOM   2504  CE2 PHE A 158      14.163   8.169 -12.264  1.00 78.79           C  
ATOM   2505  HE2 PHE A 158      15.082   7.711 -11.931  1.00 78.79           H  
ATOM   2506  CZ  PHE A 158      12.946   7.471 -12.183  1.00 78.79           C  
ATOM   2507  HZ  PHE A 158      12.920   6.471 -11.776  1.00 78.79           H  
ATOM   2508  N   ASP A 159      15.659  11.616 -15.525  1.00 78.53           N  
ATOM   2509  H   ASP A 159      15.506  12.446 -14.969  1.00 78.53           H  
ATOM   2510  CA  ASP A 159      17.041  11.291 -15.864  1.00 78.53           C  
ATOM   2511  HA  ASP A 159      17.112  11.092 -16.933  1.00 78.53           H  
ATOM   2512  C   ASP A 159      17.544  10.059 -15.091  1.00 78.53           C  
ATOM   2513  CB  ASP A 159      17.858  12.544 -15.544  1.00 78.53           C  
ATOM   2514  HB2 ASP A 159      17.841  12.708 -14.466  1.00 78.53           H  
ATOM   2515  HB3 ASP A 159      17.375  13.400 -16.014  1.00 78.53           H  
ATOM   2516  O   ASP A 159      17.513  10.021 -13.860  1.00 78.53           O  
ATOM   2517  CG  ASP A 159      19.305  12.503 -16.011  1.00 78.53           C  
ATOM   2518  OD1 ASP A 159      19.953  11.433 -15.975  1.00 78.53           O  
ATOM   2519  OD2 ASP A 159      19.812  13.593 -16.341  1.00 78.53           O  
ATOM   2520  N   ALA A 160      18.075   9.064 -15.802  1.00 76.84           N  
ATOM   2521  H   ALA A 160      18.110   9.166 -16.806  1.00 76.84           H  
ATOM   2522  CA  ALA A 160      18.625   7.842 -15.218  1.00 76.84           C  
ATOM   2523  HA  ALA A 160      17.857   7.390 -14.590  1.00 76.84           H  
ATOM   2524  C   ALA A 160      19.846   8.079 -14.314  1.00 76.84           C  
ATOM   2525  CB  ALA A 160      18.986   6.880 -16.359  1.00 76.84           C  
ATOM   2526  HB1 ALA A 160      19.802   7.298 -16.948  1.00 76.84           H  
ATOM   2527  HB2 ALA A 160      19.294   5.920 -15.946  1.00 76.84           H  
ATOM   2528  HB3 ALA A 160      18.126   6.727 -17.011  1.00 76.84           H  
ATOM   2529  O   ALA A 160      20.194   7.213 -13.512  1.00 76.84           O  
ATOM   2530  N   SER A 161      20.518   9.223 -14.425  1.00 69.85           N  
ATOM   2531  H   SER A 161      20.181   9.903 -15.091  1.00 69.85           H  
ATOM   2532  CA  SER A 161      21.668   9.587 -13.592  1.00 69.85           C  
ATOM   2533  HA  SER A 161      22.210   8.675 -13.344  1.00 69.85           H  
ATOM   2534  C   SER A 161      21.288  10.246 -12.261  1.00 69.85           C  
ATOM   2535  CB  SER A 161      22.626  10.479 -14.388  1.00 69.85           C  
ATOM   2536  HB2 SER A 161      22.821  10.029 -15.361  1.00 69.85           H  
ATOM   2537  HB3 SER A 161      23.568  10.546 -13.845  1.00 69.85           H  
ATOM   2538  O   SER A 161      22.164  10.441 -11.410  1.00 69.85           O  
ATOM   2539  OG  SER A 161      22.122  11.786 -14.569  1.00 69.85           O  
ATOM   2540  HG  SER A 161      21.367  11.736 -15.160  1.00 69.85           H  
ATOM   2541  N   GLN A 162      20.007  10.577 -12.068  1.00 68.61           N  
ATOM   2542  H   GLN A 162      19.332  10.347 -12.784  1.00 68.61           H  
ATOM   2543  CA  GLN A 162      19.505  11.280 -10.890  1.00 68.61           C  
ATOM   2544  HA  GLN A 162      20.339  11.740 -10.359  1.00 68.61           H  
ATOM   2545  C   GLN A 162      18.811  10.319  -9.931  1.00 68.61           C  
ATOM   2546  CB  GLN A 162      18.545  12.403 -11.310  1.00 68.61           C  
ATOM   2547  HB2 GLN A 162      18.102  12.842 -10.416  1.00 68.61           H  
ATOM   2548  HB3 GLN A 162      17.745  11.989 -11.924  1.00 68.61           H  
ATOM   2549  O   GLN A 162      17.964   9.526 -10.332  1.00 68.61           O  
ATOM   2550  CG  GLN A 162      19.278  13.506 -12.085  1.00 68.61           C  
ATOM   2551  HG2 GLN A 162      19.747  13.084 -12.973  1.00 68.61           H  
ATOM   2552  HG3 GLN A 162      20.062  13.921 -11.453  1.00 68.61           H  
ATOM   2553  CD  GLN A 162      18.365  14.646 -12.526  1.00 68.61           C  
ATOM   2554  NE2 GLN A 162      18.916  15.634 -13.192  1.00 68.61           N  
ATOM   2555 HE21 GLN A 162      18.266  16.298 -13.587  1.00 68.61           H  
ATOM   2556 HE22 GLN A 162      19.857  15.518 -13.541  1.00 68.61           H  
ATOM   2557  OE1 GLN A 162      17.159  14.682 -12.316  1.00 68.61           O  
ATOM   2558  N   MET A 163      19.132  10.413  -8.639  1.00 66.03           N  
ATOM   2559  H   MET A 163      19.825  11.091  -8.354  1.00 66.03           H  
ATOM   2560  CA  MET A 163      18.319   9.768  -7.612  1.00 66.03           C  
ATOM   2561  HA  MET A 163      18.130   8.739  -7.919  1.00 66.03           H  
ATOM   2562  C   MET A 163      16.970  10.490  -7.505  1.00 66.03           C  
ATOM   2563  CB  MET A 163      19.071   9.736  -6.276  1.00 66.03           C  
ATOM   2564  HB2 MET A 163      20.071   9.334  -6.435  1.00 66.03           H  
ATOM   2565  HB3 MET A 163      19.161  10.747  -5.878  1.00 66.03           H  
ATOM   2566  O   MET A 163      16.913  11.714  -7.360  1.00 66.03           O  
ATOM   2567  CG  MET A 163      18.342   8.845  -5.269  1.00 66.03           C  
ATOM   2568  HG2 MET A 163      18.288   7.836  -5.679  1.00 66.03           H  
ATOM   2569  HG3 MET A 163      17.326   9.218  -5.142  1.00 66.03           H  
ATOM   2570  SD  MET A 163      19.132   8.727  -3.643  1.00 66.03           S  
ATOM   2571  CE  MET A 163      17.894   7.728  -2.768  1.00 66.03           C  
ATOM   2572  HE1 MET A 163      18.394   7.003  -2.125  1.00 66.03           H  
ATOM   2573  HE2 MET A 163      17.270   8.375  -2.151  1.00 66.03           H  
ATOM   2574  HE3 MET A 163      17.260   7.204  -3.483  1.00 66.03           H  
ATOM   2575  N   ALA A 164      15.882   9.729  -7.548  1.00 64.51           N  
ATOM   2576  H   ALA A 164      15.984   8.725  -7.602  1.00 64.51           H  
ATOM   2577  CA  ALA A 164      14.540  10.287  -7.618  1.00 64.51           C  
ATOM   2578  HA  ALA A 164      14.553  11.328  -7.296  1.00 64.51           H  
ATOM   2579  C   ALA A 164      13.570   9.543  -6.708  1.00 64.51           C  
ATOM   2580  CB  ALA A 164      14.066  10.258  -9.072  1.00 64.51           C  
ATOM   2581  HB1 ALA A 164      14.101   9.240  -9.462  1.00 64.51           H  
ATOM   2582  HB2 ALA A 164      13.038  10.615  -9.114  1.00 64.51           H  
ATOM   2583  HB3 ALA A 164      14.703  10.897  -9.684  1.00 64.51           H  
ATOM   2584  O   ALA A 164      13.634   8.323  -6.563  1.00 64.51           O  
ATOM   2585  N   MET A 165      12.625  10.286  -6.141  1.00 68.89           N  
ATOM   2586  H   MET A 165      12.646  11.284  -6.299  1.00 68.89           H  
ATOM   2587  CA  MET A 165      11.400   9.736  -5.585  1.00 68.89           C  
ATOM   2588  HA  MET A 165      11.449   8.647  -5.617  1.00 68.89           H  
ATOM   2589  C   MET A 165      10.233  10.180  -6.457  1.00 68.89           C  
ATOM   2590  CB  MET A 165      11.253  10.127  -4.115  1.00 68.89           C  
ATOM   2591  HB2 MET A 165      12.108   9.727  -3.571  1.00 68.89           H  
ATOM   2592  HB3 MET A 165      11.253  11.212  -4.014  1.00 68.89           H  
ATOM   2593  O   MET A 165       9.958  11.367  -6.616  1.00 68.89           O  
ATOM   2594  CG  MET A 165       9.990   9.538  -3.479  1.00 68.89           C  
ATOM   2595  HG2 MET A 165       9.109  10.033  -3.886  1.00 68.89           H  
ATOM   2596  HG3 MET A 165       9.938   8.480  -3.736  1.00 68.89           H  
ATOM   2597  SD  MET A 165       9.971   9.669  -1.669  1.00 68.89           S  
ATOM   2598  CE  MET A 165       9.687  11.435  -1.433  1.00 68.89           C  
ATOM   2599  HE1 MET A 165       9.908  11.702  -0.400  1.00 68.89           H  
ATOM   2600  HE2 MET A 165       8.638  11.651  -1.638  1.00 68.89           H  
ATOM   2601  HE3 MET A 165      10.332  12.009  -2.098  1.00 68.89           H  
ATOM   2602  N   VAL A 166       9.557   9.199  -7.027  1.00 71.36           N  
ATOM   2603  H   VAL A 166       9.858   8.252  -6.844  1.00 71.36           H  
ATOM   2604  CA  VAL A 166       8.390   9.361  -7.882  1.00 71.36           C  
ATOM   2605  HA  VAL A 166       8.288  10.400  -8.194  1.00 71.36           H  
ATOM   2606  C   VAL A 166       7.170   8.964  -7.079  1.00 71.36           C  
ATOM   2607  CB  VAL A 166       8.530   8.480  -9.132  1.00 71.36           C  
ATOM   2608  HB  VAL A 166       8.618   7.437  -8.829  1.00 71.36           H  
ATOM   2609  O   VAL A 166       7.158   7.911  -6.451  1.00 71.36           O  
ATOM   2610  CG1 VAL A 166       7.327   8.616 -10.061  1.00 71.36           C  
ATOM   2611 HG11 VAL A 166       6.401   8.351  -9.550  1.00 71.36           H  
ATOM   2612 HG12 VAL A 166       7.279   9.649 -10.405  1.00 71.36           H  
ATOM   2613 HG13 VAL A 166       7.444   7.956 -10.920  1.00 71.36           H  
ATOM   2614  CG2 VAL A 166       9.777   8.846  -9.939  1.00 71.36           C  
ATOM   2615 HG21 VAL A 166       9.826   8.202 -10.817  1.00 71.36           H  
ATOM   2616 HG22 VAL A 166       9.724   9.886 -10.261  1.00 71.36           H  
ATOM   2617 HG23 VAL A 166      10.681   8.690  -9.351  1.00 71.36           H  
ATOM   2618  N   GLU A 167       6.133   9.781  -7.114  1.00 70.27           N  
ATOM   2619  H   GLU A 167       6.210  10.653  -7.617  1.00 70.27           H  
ATOM   2620  CA  GLU A 167       4.835   9.448  -6.553  1.00 70.27           C  
ATOM   2621  HA  GLU A 167       4.874   8.471  -6.072  1.00 70.27           H  
ATOM   2622  C   GLU A 167       3.810   9.392  -7.680  1.00 70.27           C  
ATOM   2623  CB  GLU A 167       4.479  10.479  -5.486  1.00 70.27           C  
ATOM   2624  HB2 GLU A 167       4.225  11.414  -5.985  1.00 70.27           H  
ATOM   2625  HB3 GLU A 167       5.342  10.631  -4.837  1.00 70.27           H  
ATOM   2626  O   GLU A 167       3.507  10.407  -8.310  1.00 70.27           O  
ATOM   2627  CG  GLU A 167       3.290  10.050  -4.639  1.00 70.27           C  
ATOM   2628  HG2 GLU A 167       2.392  10.019  -5.255  1.00 70.27           H  
ATOM   2629  HG3 GLU A 167       3.490   9.048  -4.259  1.00 70.27           H  
ATOM   2630  CD  GLU A 167       3.101  10.998  -3.452  1.00 70.27           C  
ATOM   2631  OE1 GLU A 167       2.051  11.660  -3.358  1.00 70.27           O  
ATOM   2632  OE2 GLU A 167       3.957  10.961  -2.527  1.00 70.27           O  
ATOM   2633  N   LEU A 168       3.282   8.199  -7.933  1.00 74.24           N  
ATOM   2634  H   LEU A 168       3.552   7.423  -7.346  1.00 74.24           H  
ATOM   2635  CA  LEU A 168       2.136   7.995  -8.807  1.00 74.24           C  
ATOM   2636  HA  LEU A 168       2.001   8.855  -9.462  1.00 74.24           H  
ATOM   2637  C   LEU A 168       0.903   7.891  -7.916  1.00 74.24           C  
ATOM   2638  CB  LEU A 168       2.352   6.753  -9.687  1.00 74.24           C  
ATOM   2639  HB2 LEU A 168       2.409   5.872  -9.046  1.00 74.24           H  
ATOM   2640  HB3 LEU A 168       1.480   6.640 -10.331  1.00 74.24           H  
ATOM   2641  O   LEU A 168       0.855   7.050  -7.021  1.00 74.24           O  
ATOM   2642  CG  LEU A 168       3.619   6.805 -10.562  1.00 74.24           C  
ATOM   2643  HG  LEU A 168       4.505   6.808  -9.927  1.00 74.24           H  
ATOM   2644  CD1 LEU A 168       3.671   5.564 -11.446  1.00 74.24           C  
ATOM   2645 HD11 LEU A 168       2.772   5.524 -12.061  1.00 74.24           H  
ATOM   2646 HD12 LEU A 168       3.731   4.666 -10.831  1.00 74.24           H  
ATOM   2647 HD13 LEU A 168       4.535   5.620 -12.108  1.00 74.24           H  
ATOM   2648  CD2 LEU A 168       3.670   8.026 -11.484  1.00 74.24           C  
ATOM   2649 HD21 LEU A 168       2.775   8.063 -12.104  1.00 74.24           H  
ATOM   2650 HD22 LEU A 168       3.738   8.935 -10.887  1.00 74.24           H  
ATOM   2651 HD23 LEU A 168       4.551   7.972 -12.124  1.00 74.24           H  
ATOM   2652  N   SER A 169      -0.066   8.775  -8.118  1.00 67.61           N  
ATOM   2653  H   SER A 169      -0.057   9.302  -8.979  1.00 67.61           H  
ATOM   2654  CA  SER A 169      -1.319   8.728  -7.371  1.00 67.61           C  
ATOM   2655  HA  SER A 169      -1.158   8.257  -6.401  1.00 67.61           H  
ATOM   2656  C   SER A 169      -2.326   7.889  -8.137  1.00 67.61           C  
ATOM   2657  CB  SER A 169      -1.864  10.122  -7.084  1.00 67.61           C  
ATOM   2658  HB2 SER A 169      -2.830  10.037  -6.586  1.00 67.61           H  
ATOM   2659  HB3 SER A 169      -1.990  10.656  -8.026  1.00 67.61           H  
ATOM   2660  O   SER A 169      -2.439   7.969  -9.358  1.00 67.61           O  
ATOM   2661  OG  SER A 169      -0.968  10.824  -6.242  1.00 67.61           O  
ATOM   2662  HG  SER A 169      -0.126  10.909  -6.696  1.00 67.61           H  
ATOM   2663  N   MET A 170      -3.070   7.083  -7.404  1.00 63.87           N  
ATOM   2664  H   MET A 170      -3.003   7.148  -6.399  1.00 63.87           H  
ATOM   2665  CA  MET A 170      -4.217   6.361  -7.921  1.00 63.87           C  
ATOM   2666  HA  MET A 170      -4.358   6.538  -8.988  1.00 63.87           H  
ATOM   2667  C   MET A 170      -5.410   6.921  -7.175  1.00 63.87           C  
ATOM   2668  CB  MET A 170      -4.022   4.865  -7.678  1.00 63.87           C  
ATOM   2669  HB2 MET A 170      -3.610   4.703  -6.682  1.00 63.87           H  
ATOM   2670  HB3 MET A 170      -4.983   4.358  -7.770  1.00 63.87           H  
ATOM   2671  O   MET A 170      -5.411   6.927  -5.958  1.00 63.87           O  
ATOM   2672  CG  MET A 170      -3.035   4.292  -8.675  1.00 63.87           C  
ATOM   2673  HG2 MET A 170      -3.405   4.565  -9.664  1.00 63.87           H  
ATOM   2674  HG3 MET A 170      -2.065   4.761  -8.513  1.00 63.87           H  
ATOM   2675  SD  MET A 170      -2.833   2.494  -8.580  1.00 63.87           S  
ATOM   2676  CE  MET A 170      -4.383   2.002  -9.384  1.00 63.87           C  
ATOM   2677  HE1 MET A 170      -4.276   2.082 -10.465  1.00 63.87           H  
ATOM   2678  HE2 MET A 170      -4.628   0.974  -9.115  1.00 63.87           H  
ATOM   2679  HE3 MET A 170      -5.210   2.632  -9.056  1.00 63.87           H  
ATOM   2680  N   ASN A 171      -6.386   7.477  -7.879  1.00 58.91           N  
ATOM   2681  H   ASN A 171      -6.325   7.508  -8.886  1.00 58.91           H  
ATOM   2682  CA  ASN A 171      -7.552   8.079  -7.219  1.00 58.91           C  
ATOM   2683  HA  ASN A 171      -7.439   8.013  -6.137  1.00 58.91           H  
ATOM   2684  C   ASN A 171      -8.832   7.289  -7.521  1.00 58.91           C  
ATOM   2685  CB  ASN A 171      -7.618   9.582  -7.539  1.00 58.91           C  
ATOM   2686  HB2 ASN A 171      -8.383  10.048  -6.918  1.00 58.91           H  
ATOM   2687  HB3 ASN A 171      -7.910   9.720  -8.580  1.00 58.91           H  
ATOM   2688  O   ASN A 171      -9.932   7.785  -7.306  1.00 58.91           O  
ATOM   2689  CG  ASN A 171      -6.299  10.290  -7.268  1.00 58.91           C  
ATOM   2690  ND2 ASN A 171      -5.642  10.774  -8.300  1.00 58.91           N  
ATOM   2691 HD21 ASN A 171      -4.747  11.207  -8.125  1.00 58.91           H  
ATOM   2692 HD22 ASN A 171      -6.039  10.711  -9.227  1.00 58.91           H  
ATOM   2693  OD1 ASN A 171      -5.793  10.384  -6.164  1.00 58.91           O  
ATOM   2694  N   PHE A 172      -8.682   6.065  -8.035  1.00 58.62           N  
ATOM   2695  H   PHE A 172      -7.755   5.665  -8.055  1.00 58.62           H  
ATOM   2696  CA  PHE A 172      -9.775   5.174  -8.405  1.00 58.62           C  
ATOM   2697  HA  PHE A 172     -10.712   5.597  -8.042  1.00 58.62           H  
ATOM   2698  C   PHE A 172      -9.609   3.809  -7.736  1.00 58.62           C  
ATOM   2699  CB  PHE A 172      -9.886   5.056  -9.933  1.00 58.62           C  
ATOM   2700  HB2 PHE A 172      -9.967   6.056 -10.359  1.00 58.62           H  
ATOM   2701  HB3 PHE A 172     -10.811   4.533 -10.174  1.00 58.62           H  
ATOM   2702  O   PHE A 172      -8.513   3.411  -7.331  1.00 58.62           O  
ATOM   2703  CG  PHE A 172      -8.731   4.328 -10.593  1.00 58.62           C  
ATOM   2704  CD1 PHE A 172      -7.542   5.021 -10.871  1.00 58.62           C  
ATOM   2705  HD1 PHE A 172      -7.463   6.072 -10.637  1.00 58.62           H  
ATOM   2706  CD2 PHE A 172      -8.831   2.958 -10.901  1.00 58.62           C  
ATOM   2707  HD2 PHE A 172      -9.745   2.420 -10.697  1.00 58.62           H  
ATOM   2708  CE1 PHE A 172      -6.447   4.338 -11.419  1.00 58.62           C  
ATOM   2709  HE1 PHE A 172      -5.516   4.869 -11.552  1.00 58.62           H  
ATOM   2710  CE2 PHE A 172      -7.750   2.286 -11.493  1.00 58.62           C  
ATOM   2711  HE2 PHE A 172      -7.841   1.241 -11.751  1.00 58.62           H  
ATOM   2712  CZ  PHE A 172      -6.557   2.975 -11.749  1.00 58.62           C  
ATOM   2713  HZ  PHE A 172      -5.725   2.437 -12.179  1.00 58.62           H  
ATOM   2714  N   PHE A 173     -10.724   3.099  -7.625  1.00 58.24           N  
ATOM   2715  H   PHE A 173     -11.570   3.454  -8.048  1.00 58.24           H  
ATOM   2716  CA  PHE A 173     -10.797   1.790  -6.995  1.00 58.24           C  
ATOM   2717  HA  PHE A 173     -10.019   1.713  -6.236  1.00 58.24           H  
ATOM   2718  C   PHE A 173     -10.567   0.705  -8.016  1.00 58.24           C  
ATOM   2719  CB  PHE A 173     -12.147   1.600  -6.308  1.00 58.24           C  
ATOM   2720  HB2 PHE A 173     -12.236   0.572  -5.959  1.00 58.24           H  
ATOM   2721  HB3 PHE A 173     -12.951   1.788  -7.020  1.00 58.24           H  
ATOM   2722  O   PHE A 173     -10.979   0.821  -9.169  1.00 58.24           O  
ATOM   2723  CG  PHE A 173     -12.264   2.534  -5.139  1.00 58.24           C  
ATOM   2724  CD1 PHE A 173     -12.020   2.083  -3.830  1.00 58.24           C  
ATOM   2725  HD1 PHE A 173     -11.829   1.039  -3.629  1.00 58.24           H  
ATOM   2726  CD2 PHE A 173     -12.523   3.890  -5.385  1.00 58.24           C  
ATOM   2727  HD2 PHE A 173     -12.732   4.245  -6.383  1.00 58.24           H  
ATOM   2728  CE1 PHE A 173     -12.056   2.999  -2.769  1.00 58.24           C  
ATOM   2729  HE1 PHE A 173     -11.945   2.650  -1.752  1.00 58.24           H  
ATOM   2730  CE2 PHE A 173     -12.443   4.805  -4.341  1.00 58.24           C  
ATOM   2731  HE2 PHE A 173     -12.539   5.851  -4.593  1.00 58.24           H  
ATOM   2732  CZ  PHE A 173     -12.228   4.369  -3.023  1.00 58.24           C  
ATOM   2733  HZ  PHE A 173     -12.208   5.078  -2.209  1.00 58.24           H  
ATOM   2734  N   VAL A 174      -9.933  -0.368  -7.562  1.00 62.59           N  
ATOM   2735  H   VAL A 174      -9.623  -0.390  -6.601  1.00 62.59           H  
ATOM   2736  CA  VAL A 174      -9.743  -1.560  -8.373  1.00 62.59           C  
ATOM   2737  HA  VAL A 174     -10.142  -1.390  -9.373  1.00 62.59           H  
ATOM   2738  C   VAL A 174     -10.550  -2.677  -7.740  1.00 62.59           C  
ATOM   2739  CB  VAL A 174      -8.251  -1.888  -8.539  1.00 62.59           C  
ATOM   2740  HB  VAL A 174      -7.825  -2.185  -7.581  1.00 62.59           H  
ATOM   2741  O   VAL A 174     -10.338  -3.033  -6.575  1.00 62.59           O  
ATOM   2742  CG1 VAL A 174      -8.060  -3.025  -9.547  1.00 62.59           C  
ATOM   2743 HG11 VAL A 174      -8.518  -3.939  -9.170  1.00 62.59           H  
ATOM   2744 HG12 VAL A 174      -6.998  -3.208  -9.709  1.00 62.59           H  
ATOM   2745 HG13 VAL A 174      -8.520  -2.766 -10.501  1.00 62.59           H  
ATOM   2746  CG2 VAL A 174      -7.488  -0.658  -9.058  1.00 62.59           C  
ATOM   2747 HG21 VAL A 174      -7.500   0.140  -8.316  1.00 62.59           H  
ATOM   2748 HG22 VAL A 174      -7.955  -0.299  -9.975  1.00 62.59           H  
ATOM   2749 HG23 VAL A 174      -6.448  -0.912  -9.259  1.00 62.59           H  
ATOM   2750  N   GLU A 175     -11.494  -3.216  -8.506  1.00 66.04           N  
ATOM   2751  H   GLU A 175     -11.644  -2.860  -9.440  1.00 66.04           H  
ATOM   2752  CA  GLU A 175     -12.202  -4.430  -8.127  1.00 66.04           C  
ATOM   2753  HA  GLU A 175     -12.696  -4.283  -7.167  1.00 66.04           H  
ATOM   2754  C   GLU A 175     -11.215  -5.590  -7.997  1.00 66.04           C  
ATOM   2755  CB  GLU A 175     -13.255  -4.803  -9.176  1.00 66.04           C  
ATOM   2756  HB2 GLU A 175     -12.814  -4.750 -10.172  1.00 66.04           H  
ATOM   2757  HB3 GLU A 175     -13.551  -5.835  -8.987  1.00 66.04           H  
ATOM   2758  O   GLU A 175     -10.274  -5.721  -8.782  1.00 66.04           O  
ATOM   2759  CG  GLU A 175     -14.504  -3.919  -9.111  1.00 66.04           C  
ATOM   2760  HG2 GLU A 175     -14.231  -2.888  -9.335  1.00 66.04           H  
ATOM   2761  HG3 GLU A 175     -14.889  -3.971  -8.092  1.00 66.04           H  
ATOM   2762  CD  GLU A 175     -15.603  -4.405 -10.069  1.00 66.04           C  
ATOM   2763  OE1 GLU A 175     -16.387  -3.575 -10.566  1.00 66.04           O  
ATOM   2764  OE2 GLU A 175     -15.687  -5.635 -10.310  1.00 66.04           O  
ATOM   2765  N   LYS A 176     -11.457  -6.492  -7.040  1.00 66.30           N  
ATOM   2766  H   LYS A 176     -12.196  -6.285  -6.384  1.00 66.30           H  
ATOM   2767  CA  LYS A 176     -10.641  -7.705  -6.836  1.00 66.30           C  
ATOM   2768  HA  LYS A 176      -9.654  -7.430  -6.461  1.00 66.30           H  
ATOM   2769  C   LYS A 176     -10.334  -8.491  -8.112  1.00 66.30           C  
ATOM   2770  CB  LYS A 176     -11.325  -8.599  -5.794  1.00 66.30           C  
ATOM   2771  HB2 LYS A 176     -11.052  -9.638  -5.980  1.00 66.30           H  
ATOM   2772  HB3 LYS A 176     -12.407  -8.513  -5.888  1.00 66.30           H  
ATOM   2773  O   LYS A 176      -9.237  -9.039  -8.218  1.00 66.30           O  
ATOM   2774  CG  LYS A 176     -10.887  -8.245  -4.366  1.00 66.30           C  
ATOM   2775  HG2 LYS A 176     -11.043  -7.184  -4.171  1.00 66.30           H  
ATOM   2776  HG3 LYS A 176      -9.826  -8.468  -4.259  1.00 66.30           H  
ATOM   2777  CD  LYS A 176     -11.688  -9.074  -3.354  1.00 66.30           C  
ATOM   2778  HD2 LYS A 176     -12.720  -8.722  -3.365  1.00 66.30           H  
ATOM   2779  HD3 LYS A 176     -11.683 -10.124  -3.646  1.00 66.30           H  
ATOM   2780  CE  LYS A 176     -11.102  -8.941  -1.947  1.00 66.30           C  
ATOM   2781  HE2 LYS A 176     -10.821  -7.901  -1.785  1.00 66.30           H  
ATOM   2782  HE3 LYS A 176     -10.191  -9.537  -1.890  1.00 66.30           H  
ATOM   2783  NZ  LYS A 176     -12.063  -9.358  -0.893  1.00 66.30           N  
ATOM   2784  HZ1 LYS A 176     -12.731  -8.612  -0.756  1.00 66.30           H  
ATOM   2785  HZ2 LYS A 176     -12.586 -10.193  -1.115  1.00 66.30           H  
ATOM   2786  HZ3 LYS A 176     -11.618  -9.465   0.007  1.00 66.30           H  
ATOM   2787  N   LYS A 177     -11.273  -8.549  -9.059  1.00 72.19           N  
ATOM   2788  H   LYS A 177     -12.116  -8.012  -8.914  1.00 72.19           H  
ATOM   2789  CA  LYS A 177     -11.114  -9.276 -10.328  1.00 72.19           C  
ATOM   2790  HA  LYS A 177     -10.677 -10.251 -10.116  1.00 72.19           H  
ATOM   2791  C   LYS A 177     -10.138  -8.594 -11.299  1.00 72.19           C  
ATOM   2792  CB  LYS A 177     -12.504  -9.512 -10.950  1.00 72.19           C  
ATOM   2793  HB2 LYS A 177     -12.425 -10.298 -11.701  1.00 72.19           H  
ATOM   2794  HB3 LYS A 177     -13.195  -9.848 -10.177  1.00 72.19           H  
ATOM   2795  O   LYS A 177      -9.483  -9.287 -12.067  1.00 72.19           O  
ATOM   2796  CG  LYS A 177     -13.058  -8.251 -11.626  1.00 72.19           C  
ATOM   2797  HG2 LYS A 177     -12.490  -8.092 -12.543  1.00 72.19           H  
ATOM   2798  HG3 LYS A 177     -12.921  -7.389 -10.973  1.00 72.19           H  
ATOM   2799  CD  LYS A 177     -14.538  -8.342 -11.997  1.00 72.19           C  
ATOM   2800  HD2 LYS A 177     -14.741  -9.254 -12.559  1.00 72.19           H  
ATOM   2801  HD3 LYS A 177     -15.127  -8.325 -11.079  1.00 72.19           H  
ATOM   2802  CE  LYS A 177     -14.856  -7.114 -12.859  1.00 72.19           C  
ATOM   2803  HE2 LYS A 177     -14.614  -7.325 -13.901  1.00 72.19           H  
ATOM   2804  HE3 LYS A 177     -14.202  -6.300 -12.546  1.00 72.19           H  
ATOM   2805  NZ  LYS A 177     -16.252  -6.660 -12.700  1.00 72.19           N  
ATOM   2806  HZ1 LYS A 177     -16.327  -6.314 -11.754  1.00 72.19           H  
ATOM   2807  HZ2 LYS A 177     -16.422  -5.835 -13.257  1.00 72.19           H  
ATOM   2808  HZ3 LYS A 177     -16.942  -7.382 -12.853  1.00 72.19           H  
ATOM   2809  N   ASP A 178      -9.989  -7.271 -11.208  1.00 74.12           N  
ATOM   2810  H   ASP A 178     -10.540  -6.767 -10.528  1.00 74.12           H  
ATOM   2811  CA  ASP A 178      -9.198  -6.461 -12.143  1.00 74.12           C  
ATOM   2812  HA  ASP A 178      -9.075  -7.034 -13.062  1.00 74.12           H  
ATOM   2813  C   ASP A 178      -7.783  -6.150 -11.620  1.00 74.12           C  
ATOM   2814  CB  ASP A 178      -9.976  -5.183 -12.500  1.00 74.12           C  
ATOM   2815  HB2 ASP A 178      -9.383  -4.587 -13.194  1.00 74.12           H  
ATOM   2816  HB3 ASP A 178     -10.129  -4.596 -11.594  1.00 74.12           H  
ATOM   2817  O   ASP A 178      -6.944  -5.589 -12.325  1.00 74.12           O  
ATOM   2818  CG  ASP A 178     -11.329  -5.488 -13.155  1.00 74.12           C  
ATOM   2819  OD1 ASP A 178     -11.374  -6.380 -14.031  1.00 74.12           O  
ATOM   2820  OD2 ASP A 178     -12.333  -4.882 -12.727  1.00 74.12           O  
ATOM   2821  N   MET A 179      -7.467  -6.558 -10.386  1.00 72.20           N  
ATOM   2822  H   MET A 179      -8.207  -6.987  -9.848  1.00 72.20           H  
ATOM   2823  CA  MET A 179      -6.165  -6.315  -9.742  1.00 72.20           C  
ATOM   2824  HA  MET A 179      -5.994  -5.240  -9.695  1.00 72.20           H  
ATOM   2825  C   MET A 179      -4.964  -6.920 -10.479  1.00 72.20           C  
ATOM   2826  CB  MET A 179      -6.180  -6.883  -8.320  1.00 72.20           C  
ATOM   2827  HB2 MET A 179      -5.177  -6.822  -7.897  1.00 72.20           H  
ATOM   2828  HB3 MET A 179      -6.488  -7.928  -8.341  1.00 72.20           H  
ATOM   2829  O   MET A 179      -3.826  -6.517 -10.222  1.00 72.20           O  
ATOM   2830  CG  MET A 179      -7.104  -6.096  -7.408  1.00 72.20           C  
ATOM   2831  HG2 MET A 179      -6.804  -5.048  -7.408  1.00 72.20           H  
ATOM   2832  HG3 MET A 179      -8.117  -6.163  -7.804  1.00 72.20           H  
ATOM   2833  SD  MET A 179      -7.113  -6.703  -5.710  1.00 72.20           S  
ATOM   2834  CE  MET A 179      -8.438  -5.604  -5.161  1.00 72.20           C  
ATOM   2835  HE1 MET A 179      -8.035  -4.600  -5.027  1.00 72.20           H  
ATOM   2836  HE2 MET A 179      -8.879  -5.990  -4.242  1.00 72.20           H  
ATOM   2837  HE3 MET A 179      -9.216  -5.518  -5.919  1.00 72.20           H  
ATOM   2838  N   ASP A 180      -5.187  -7.901 -11.352  1.00 79.95           N  
ATOM   2839  H   ASP A 180      -6.143  -8.183 -11.518  1.00 79.95           H  
ATOM   2840  CA  ASP A 180      -4.142  -8.488 -12.195  1.00 79.95           C  
ATOM   2841  HA  ASP A 180      -3.242  -8.632 -11.598  1.00 79.95           H  
ATOM   2842  C   ASP A 180      -3.726  -7.583 -13.358  1.00 79.95           C  
ATOM   2843  CB  ASP A 180      -4.623  -9.849 -12.727  1.00 79.95           C  
ATOM   2844  HB2 ASP A 180      -4.056 -10.103 -13.623  1.00 79.95           H  
ATOM   2845  HB3 ASP A 180      -5.677  -9.795 -12.999  1.00 79.95           H  
ATOM   2846  O   ASP A 180      -2.571  -7.632 -13.799  1.00 79.95           O  
ATOM   2847  CG  ASP A 180      -4.384 -10.952 -11.704  1.00 79.95           C  
ATOM   2848  OD1 ASP A 180      -3.269 -10.943 -11.129  1.00 79.95           O  
ATOM   2849  OD2 ASP A 180      -5.290 -11.786 -11.464  1.00 79.95           O  
ATOM   2850  N   PHE A 181      -4.648  -6.743 -13.830  1.00 83.45           N  
ATOM   2851  H   PHE A 181      -5.562  -6.724 -13.401  1.00 83.45           H  
ATOM   2852  CA  PHE A 181      -4.424  -5.849 -14.960  1.00 83.45           C  
ATOM   2853  HA  PHE A 181      -3.820  -6.359 -15.711  1.00 83.45           H  
ATOM   2854  C   PHE A 181      -3.668  -4.597 -14.551  1.00 83.45           C  
ATOM   2855  CB  PHE A 181      -5.773  -5.482 -15.578  1.00 83.45           C  
ATOM   2856  HB2 PHE A 181      -6.366  -4.931 -14.848  1.00 83.45           H  
ATOM   2857  HB3 PHE A 181      -5.601  -4.809 -16.419  1.00 83.45           H  
ATOM   2858  O   PHE A 181      -2.850  -4.088 -15.312  1.00 83.45           O  
ATOM   2859  CG  PHE A 181      -6.553  -6.685 -16.064  1.00 83.45           C  
ATOM   2860  CD1 PHE A 181      -5.981  -7.574 -16.994  1.00 83.45           C  
ATOM   2861  HD1 PHE A 181      -5.003  -7.373 -17.405  1.00 83.45           H  
ATOM   2862  CD2 PHE A 181      -7.842  -6.932 -15.563  1.00 83.45           C  
ATOM   2863  HD2 PHE A 181      -8.305  -6.224 -14.892  1.00 83.45           H  
ATOM   2864  CE1 PHE A 181      -6.686  -8.723 -17.394  1.00 83.45           C  
ATOM   2865  HE1 PHE A 181      -6.249  -9.402 -18.111  1.00 83.45           H  
ATOM   2866  CE2 PHE A 181      -8.543  -8.084 -15.953  1.00 83.45           C  
ATOM   2867  HE2 PHE A 181      -9.533  -8.260 -15.559  1.00 83.45           H  
ATOM   2868  CZ  PHE A 181      -7.964  -8.982 -16.866  1.00 83.45           C  
ATOM   2869  HZ  PHE A 181      -8.511  -9.862 -17.173  1.00 83.45           H  
ATOM   2870  N   ILE A 182      -3.894  -4.121 -13.330  1.00 80.60           N  
ATOM   2871  H   ILE A 182      -4.604  -4.562 -12.763  1.00 80.60           H  
ATOM   2872  CA  ILE A 182      -3.219  -2.922 -12.863  1.00 80.60           C  
ATOM   2873  HA  ILE A 182      -3.125  -2.254 -13.719  1.00 80.60           H  
ATOM   2874  C   ILE A 182      -1.807  -3.271 -12.386  1.00 80.60           C  
ATOM   2875  CB  ILE A 182      -4.060  -2.172 -11.829  1.00 80.60           C  
ATOM   2876  HB  ILE A 182      -4.080  -2.785 -10.928  1.00 80.60           H  
ATOM   2877  O   ILE A 182      -1.602  -4.056 -11.453  1.00 80.60           O  
ATOM   2878  CG1 ILE A 182      -5.535  -1.957 -12.233  1.00 80.60           C  
ATOM   2879 HG12 ILE A 182      -6.042  -2.921 -12.281  1.00 80.60           H  
ATOM   2880 HG13 ILE A 182      -6.030  -1.376 -11.455  1.00 80.60           H  
ATOM   2881  CG2 ILE A 182      -3.377  -0.822 -11.544  1.00 80.60           C  
ATOM   2882 HG21 ILE A 182      -3.149  -0.309 -12.479  1.00 80.60           H  
ATOM   2883 HG22 ILE A 182      -4.050  -0.188 -10.967  1.00 80.60           H  
ATOM   2884 HG23 ILE A 182      -2.450  -0.971 -10.989  1.00 80.60           H  
ATOM   2885  CD1 ILE A 182      -5.745  -1.235 -13.565  1.00 80.60           C  
ATOM   2886 HD11 ILE A 182      -5.234  -0.273 -13.564  1.00 80.60           H  
ATOM   2887 HD12 ILE A 182      -5.374  -1.853 -14.383  1.00 80.60           H  
ATOM   2888 HD13 ILE A 182      -6.811  -1.067 -13.719  1.00 80.60           H  
ATOM   2889  N   GLY A 183      -0.812  -2.680 -13.039  1.00 79.78           N  
ATOM   2890  H   GLY A 183      -1.057  -2.063 -13.800  1.00 79.78           H  
ATOM   2891  CA  GLY A 183       0.597  -2.971 -12.817  1.00 79.78           C  
ATOM   2892  HA2 GLY A 183       0.721  -3.488 -11.866  1.00 79.78           H  
ATOM   2893  HA3 GLY A 183       0.953  -3.623 -13.614  1.00 79.78           H  
ATOM   2894  C   GLY A 183       1.474  -1.729 -12.791  1.00 79.78           C  
ATOM   2895  O   GLY A 183       1.143  -0.679 -13.340  1.00 79.78           O  
ATOM   2896  N   ILE A 184       2.643  -1.869 -12.166  1.00 77.10           N  
ATOM   2897  H   ILE A 184       2.851  -2.766 -11.750  1.00 77.10           H  
ATOM   2898  CA  ILE A 184       3.708  -0.867 -12.262  1.00 77.10           C  
ATOM   2899  HA  ILE A 184       3.287   0.054 -12.665  1.00 77.10           H  
ATOM   2900  C   ILE A 184       4.757  -1.351 -13.231  1.00 77.10           C  
ATOM   2901  CB  ILE A 184       4.334  -0.504 -10.913  1.00 77.10           C  
ATOM   2902  HB  ILE A 184       4.796  -1.388 -10.475  1.00 77.10           H  
ATOM   2903  O   ILE A 184       5.302  -2.448 -13.095  1.00 77.10           O  
ATOM   2904  CG1 ILE A 184       3.188  -0.043 -10.003  1.00 77.10           C  
ATOM   2905 HG12 ILE A 184       2.533   0.643 -10.539  1.00 77.10           H  
ATOM   2906 HG13 ILE A 184       2.603  -0.907  -9.689  1.00 77.10           H  
ATOM   2907  CG2 ILE A 184       5.424   0.580 -11.106  1.00 77.10           C  
ATOM   2908 HG21 ILE A 184       4.978   1.489 -11.509  1.00 77.10           H  
ATOM   2909 HG22 ILE A 184       5.917   0.808 -10.160  1.00 77.10           H  
ATOM   2910 HG23 ILE A 184       6.204   0.239 -11.787  1.00 77.10           H  
ATOM   2911  CD1 ILE A 184       3.695   0.665  -8.769  1.00 77.10           C  
ATOM   2912 HD11 ILE A 184       4.457   0.076  -8.259  1.00 77.10           H  
ATOM   2913 HD12 ILE A 184       2.838   0.840  -8.119  1.00 77.10           H  
ATOM   2914 HD13 ILE A 184       4.101   1.635  -9.056  1.00 77.10           H  
ATOM   2915  N   HIS A 185       5.066  -0.493 -14.187  1.00 82.72           N  
ATOM   2916  H   HIS A 185       4.599   0.402 -14.199  1.00 82.72           H  
ATOM   2917  CA  HIS A 185       6.066  -0.745 -15.195  1.00 82.72           C  
ATOM   2918  HA  HIS A 185       6.514  -1.723 -15.020  1.00 82.72           H  
ATOM   2919  C   HIS A 185       7.163   0.294 -15.088  1.00 82.72           C  
ATOM   2920  CB  HIS A 185       5.425  -0.777 -16.582  1.00 82.72           C  
ATOM   2921  HB2 HIS A 185       4.872   0.149 -16.738  1.00 82.72           H  
ATOM   2922  HB3 HIS A 185       6.212  -0.836 -17.335  1.00 82.72           H  
ATOM   2923  O   HIS A 185       6.921   1.469 -14.814  1.00 82.72           O  
ATOM   2924  CG  HIS A 185       4.499  -1.953 -16.761  1.00 82.72           C  
ATOM   2925  CD2 HIS A 185       3.385  -2.242 -16.017  1.00 82.72           C  
ATOM   2926  HD2 HIS A 185       2.974  -1.654 -15.210  1.00 82.72           H  
ATOM   2927  ND1 HIS A 185       4.584  -2.925 -17.733  1.00 82.72           N  
ATOM   2928  HD1 HIS A 185       5.339  -3.051 -18.392  1.00 82.72           H  
ATOM   2929  CE1 HIS A 185       3.526  -3.747 -17.601  1.00 82.72           C  
ATOM   2930  HE1 HIS A 185       3.281  -4.587 -18.233  1.00 82.72           H  
ATOM   2931  NE2 HIS A 185       2.829  -3.412 -16.513  1.00 82.72           N  
ATOM   2932  N   VAL A 186       8.382  -0.152 -15.347  1.00 79.50           N  
ATOM   2933  H   VAL A 186       8.510  -1.137 -15.530  1.00 79.50           H  
ATOM   2934  CA  VAL A 186       9.512   0.741 -15.540  1.00 79.50           C  
ATOM   2935  HA  VAL A 186       9.161   1.772 -15.497  1.00 79.50           H  
ATOM   2936  C   VAL A 186      10.077   0.502 -16.912  1.00 79.50           C  
ATOM   2937  CB  VAL A 186      10.573   0.586 -14.454  1.00 79.50           C  
ATOM   2938  HB  VAL A 186      10.925  -0.444 -14.410  1.00 79.50           H  
ATOM   2939  O   VAL A 186      10.389  -0.638 -17.260  1.00 79.50           O  
ATOM   2940  CG1 VAL A 186      11.752   1.530 -14.713  1.00 79.50           C  
ATOM   2941 HG11 VAL A 186      11.401   2.560 -14.771  1.00 79.50           H  
ATOM   2942 HG12 VAL A 186      12.485   1.451 -13.910  1.00 79.50           H  
ATOM   2943 HG13 VAL A 186      12.257   1.279 -15.647  1.00 79.50           H  
ATOM   2944  CG2 VAL A 186       9.941   0.981 -13.124  1.00 79.50           C  
ATOM   2945 HG21 VAL A 186       9.074   0.355 -12.914  1.00 79.50           H  
ATOM   2946 HG22 VAL A 186       9.613   2.019 -13.163  1.00 79.50           H  
ATOM   2947 HG23 VAL A 186      10.679   0.864 -12.331  1.00 79.50           H  
ATOM   2948  N   SER A 187      10.232   1.573 -17.679  1.00 83.61           N  
ATOM   2949  H   SER A 187       9.953   2.475 -17.320  1.00 83.61           H  
ATOM   2950  CA  SER A 187      11.063   1.549 -18.868  1.00 83.61           C  
ATOM   2951  HA  SER A 187      11.355   0.511 -19.023  1.00 83.61           H  
ATOM   2952  C   SER A 187      12.343   2.331 -18.664  1.00 83.61           C  
ATOM   2953  CB  SER A 187      10.324   1.950 -20.142  1.00 83.61           C  
ATOM   2954  HB2 SER A 187      11.013   1.890 -20.985  1.00 83.61           H  
ATOM   2955  HB3 SER A 187       9.515   1.240 -20.312  1.00 83.61           H  
ATOM   2956  O   SER A 187      12.341   3.383 -18.035  1.00 83.61           O  
ATOM   2957  OG  SER A 187       9.779   3.244 -20.089  1.00 83.61           O  
ATOM   2958  HG  SER A 187      10.465   3.899 -19.940  1.00 83.61           H  
ATOM   2959  N   ALA A 188      13.426   1.811 -19.218  1.00 80.78           N  
ATOM   2960  H   ALA A 188      13.347   0.929 -19.704  1.00 80.78           H  
ATOM   2961  CA  ALA A 188      14.667   2.542 -19.373  1.00 80.78           C  
ATOM   2962  HA  ALA A 188      14.552   3.553 -18.982  1.00 80.78           H  
ATOM   2963  C   ALA A 188      15.020   2.637 -20.847  1.00 80.78           C  
ATOM   2964  CB  ALA A 188      15.755   1.848 -18.578  1.00 80.78           C  
ATOM   2965  HB1 ALA A 188      15.473   1.891 -17.526  1.00 80.78           H  
ATOM   2966  HB2 ALA A 188      16.699   2.373 -18.719  1.00 80.78           H  
ATOM   2967  HB3 ALA A 188      15.862   0.818 -18.917  1.00 80.78           H  
ATOM   2968  O   ALA A 188      14.895   1.644 -21.566  1.00 80.78           O  
ATOM   2969  N   GLU A 189      15.468   3.811 -21.267  1.00 82.87           N  
ATOM   2970  H   GLU A 189      15.519   4.574 -20.607  1.00 82.87           H  
ATOM   2971  CA  GLU A 189      15.867   4.109 -22.637  1.00 82.87           C  
ATOM   2972  HA  GLU A 189      15.949   3.178 -23.198  1.00 82.87           H  
ATOM   2973  C   GLU A 189      17.242   4.780 -22.632  1.00 82.87           C  
ATOM   2974  CB  GLU A 189      14.776   4.964 -23.300  1.00 82.87           C  
ATOM   2975  HB2 GLU A 189      13.814   4.498 -23.087  1.00 82.87           H  
ATOM   2976  HB3 GLU A 189      14.779   5.968 -22.877  1.00 82.87           H  
ATOM   2977  O   GLU A 189      17.526   5.624 -21.782  1.00 82.87           O  
ATOM   2978  CG  GLU A 189      14.957   5.038 -24.822  1.00 82.87           C  
ATOM   2979  HG2 GLU A 189      15.870   5.595 -25.035  1.00 82.87           H  
ATOM   2980  HG3 GLU A 189      15.086   4.025 -25.205  1.00 82.87           H  
ATOM   2981  CD  GLU A 189      13.767   5.681 -25.554  1.00 82.87           C  
ATOM   2982  OE1 GLU A 189      14.002   6.238 -26.648  1.00 82.87           O  
ATOM   2983  OE2 GLU A 189      12.612   5.511 -25.089  1.00 82.87           O  
ATOM   2984  N   ASN A 190      18.119   4.383 -23.557  1.00 75.93           N  
ATOM   2985  H   ASN A 190      17.815   3.705 -24.242  1.00 75.93           H  
ATOM   2986  CA  ASN A 190      19.460   4.962 -23.719  1.00 75.93           C  
ATOM   2987  HA  ASN A 190      19.983   4.332 -24.439  1.00 75.93           H  
ATOM   2988  C   ASN A 190      20.338   4.924 -22.443  1.00 75.93           C  
ATOM   2989  CB  ASN A 190      19.334   6.359 -24.364  1.00 75.93           C  
ATOM   2990  HB2 ASN A 190      20.326   6.770 -24.551  1.00 75.93           H  
ATOM   2991  HB3 ASN A 190      18.812   7.032 -23.684  1.00 75.93           H  
ATOM   2992  O   ASN A 190      21.186   5.795 -22.235  1.00 75.93           O  
ATOM   2993  CG  ASN A 190      18.601   6.311 -25.693  1.00 75.93           C  
ATOM   2994  ND2 ASN A 190      17.720   7.250 -25.953  1.00 75.93           N  
ATOM   2995 HD21 ASN A 190      17.135   7.105 -26.763  1.00 75.93           H  
ATOM   2996 HD22 ASN A 190      17.500   7.958 -25.268  1.00 75.93           H  
ATOM   2997  OD1 ASN A 190      18.802   5.413 -26.495  1.00 75.93           O  
ATOM   2998  N   VAL A 191      20.165   3.910 -21.580  1.00 69.17           N  
ATOM   2999  H   VAL A 191      19.448   3.230 -21.791  1.00 69.17           H  
ATOM   3000  CA  VAL A 191      21.036   3.692 -20.411  1.00 69.17           C  
ATOM   3001  HA  VAL A 191      21.324   4.677 -20.043  1.00 69.17           H  
ATOM   3002  C   VAL A 191      22.287   2.908 -20.844  1.00 69.17           C  
ATOM   3003  CB  VAL A 191      20.312   3.006 -19.241  1.00 69.17           C  
ATOM   3004  HB  VAL A 191      19.958   2.021 -19.548  1.00 69.17           H  
ATOM   3005  O   VAL A 191      22.174   1.786 -21.329  1.00 69.17           O  
ATOM   3006  CG1 VAL A 191      21.242   2.837 -18.033  1.00 69.17           C  
ATOM   3007 HG11 VAL A 191      20.681   2.369 -17.224  1.00 69.17           H  
ATOM   3008 HG12 VAL A 191      22.084   2.190 -18.279  1.00 69.17           H  
ATOM   3009 HG13 VAL A 191      21.602   3.808 -17.691  1.00 69.17           H  
ATOM   3010  CG2 VAL A 191      19.105   3.829 -18.779  1.00 69.17           C  
ATOM   3011 HG21 VAL A 191      19.422   4.836 -18.506  1.00 69.17           H  
ATOM   3012 HG22 VAL A 191      18.640   3.358 -17.914  1.00 69.17           H  
ATOM   3013 HG23 VAL A 191      18.368   3.906 -19.578  1.00 69.17           H  
ATOM   3014  N   PRO A 192      23.504   3.434 -20.649  1.00 57.52           N  
ATOM   3015  CA  PRO A 192      24.725   2.921 -21.288  1.00 57.52           C  
ATOM   3016  HA  PRO A 192      24.487   2.541 -22.281  1.00 57.52           H  
ATOM   3017  C   PRO A 192      25.413   1.790 -20.511  1.00 57.52           C  
ATOM   3018  CB  PRO A 192      25.618   4.145 -21.436  1.00 57.52           C  
ATOM   3019  HB2 PRO A 192      26.682   3.920 -21.509  1.00 57.52           H  
ATOM   3020  HB3 PRO A 192      25.295   4.737 -22.293  1.00 57.52           H  
ATOM   3021  O   PRO A 192      26.631   1.632 -20.575  1.00 57.52           O  
ATOM   3022  CG  PRO A 192      25.272   4.871 -20.153  1.00 57.52           C  
ATOM   3023  HG2 PRO A 192      25.814   4.455 -19.304  1.00 57.52           H  
ATOM   3024  HG3 PRO A 192      25.482   5.929 -20.315  1.00 57.52           H  
ATOM   3025  CD  PRO A 192      23.779   4.692 -19.992  1.00 57.52           C  
ATOM   3026  HD2 PRO A 192      23.263   5.502 -20.508  1.00 57.52           H  
ATOM   3027  HD3 PRO A 192      23.507   4.666 -18.937  1.00 57.52           H  
ATOM   3028  N   VAL A 193      24.662   1.009 -19.736  1.00 58.19           N  
ATOM   3029  H   VAL A 193      23.658   1.106 -19.800  1.00 58.19           H  
ATOM   3030  CA  VAL A 193      25.223  -0.064 -18.910  1.00 58.19           C  
ATOM   3031  HA  VAL A 193      26.292  -0.150 -19.107  1.00 58.19           H  
ATOM   3032  C   VAL A 193      24.589  -1.391 -19.318  1.00 58.19           C  
ATOM   3033  CB  VAL A 193      25.086   0.242 -17.412  1.00 58.19           C  
ATOM   3034  HB  VAL A 193      24.033   0.168 -17.137  1.00 58.19           H  
ATOM   3035  O   VAL A 193      23.491  -1.743 -18.888  1.00 58.19           O  
ATOM   3036  CG1 VAL A 193      25.895  -0.775 -16.612  1.00 58.19           C  
ATOM   3037 HG11 VAL A 193      25.542  -1.773 -16.872  1.00 58.19           H  
ATOM   3038 HG12 VAL A 193      25.744  -0.602 -15.547  1.00 58.19           H  
ATOM   3039 HG13 VAL A 193      26.955  -0.687 -16.853  1.00 58.19           H  
ATOM   3040  CG2 VAL A 193      25.591   1.637 -17.020  1.00 58.19           C  
ATOM   3041 HG21 VAL A 193      26.638   1.748 -17.301  1.00 58.19           H  
ATOM   3042 HG22 VAL A 193      25.485   1.783 -15.945  1.00 58.19           H  
ATOM   3043 HG23 VAL A 193      25.005   2.404 -17.525  1.00 58.19           H  
ATOM   3044  N   GLN A 194      25.301  -2.120 -20.174  1.00 55.85           N  
ATOM   3045  H   GLN A 194      26.178  -1.744 -20.505  1.00 55.85           H  
ATOM   3046  CA  GLN A 194      24.907  -3.438 -20.670  1.00 55.85           C  
ATOM   3047  HA  GLN A 194      23.820  -3.507 -20.677  1.00 55.85           H  
ATOM   3048  C   GLN A 194      25.442  -4.536 -19.741  1.00 55.85           C  
ATOM   3049  CB  GLN A 194      25.391  -3.603 -22.115  1.00 55.85           C  
ATOM   3050  HB2 GLN A 194      26.474  -3.483 -22.143  1.00 55.85           H  
ATOM   3051  HB3 GLN A 194      25.142  -4.606 -22.460  1.00 55.85           H  
ATOM   3052  O   GLN A 194      26.538  -4.419 -19.190  1.00 55.85           O  
ATOM   3053  CG  GLN A 194      24.729  -2.573 -23.050  1.00 55.85           C  
ATOM   3054  HG2 GLN A 194      23.652  -2.740 -23.055  1.00 55.85           H  
ATOM   3055  HG3 GLN A 194      24.915  -1.559 -22.696  1.00 55.85           H  
ATOM   3056  CD  GLN A 194      25.243  -2.656 -24.479  1.00 55.85           C  
ATOM   3057  NE2 GLN A 194      24.577  -2.005 -25.401  1.00 55.85           N  
ATOM   3058 HE21 GLN A 194      23.705  -1.547 -25.178  1.00 55.85           H  
ATOM   3059 HE22 GLN A 194      24.735  -2.348 -26.338  1.00 55.85           H  
ATOM   3060  OE1 GLN A 194      26.221  -3.327 -24.778  1.00 55.85           O  
ATOM   3061  N   ASP A 195      24.640  -5.579 -19.519  1.00 55.49           N  
ATOM   3062  H   ASP A 195      23.788  -5.621 -20.060  1.00 55.49           H  
ATOM   3063  CA  ASP A 195      24.908  -6.738 -18.648  1.00 55.49           C  
ATOM   3064  HA  ASP A 195      24.005  -7.348 -18.682  1.00 55.49           H  
ATOM   3065  C   ASP A 195      25.129  -6.452 -17.145  1.00 55.49           C  
ATOM   3066  CB  ASP A 195      26.027  -7.614 -19.243  1.00 55.49           C  
ATOM   3067  HB2 ASP A 195      26.192  -8.467 -18.586  1.00 55.49           H  
ATOM   3068  HB3 ASP A 195      26.956  -7.045 -19.281  1.00 55.49           H  
ATOM   3069  O   ASP A 195      25.192  -7.391 -16.343  1.00 55.49           O  
ATOM   3070  CG  ASP A 195      25.698  -8.160 -20.638  1.00 55.49           C  
ATOM   3071  OD1 ASP A 195      24.507  -8.464 -20.883  1.00 55.49           O  
ATOM   3072  OD2 ASP A 195      26.650  -8.318 -21.439  1.00 55.49           O  
ATOM   3073  N   ARG A 196      25.168  -5.184 -16.708  1.00 53.74           N  
ATOM   3074  H   ARG A 196      25.126  -4.455 -17.405  1.00 53.74           H  
ATOM   3075  CA  ARG A 196      25.198  -4.818 -15.280  1.00 53.74           C  
ATOM   3076  HA  ARG A 196      25.330  -5.735 -14.706  1.00 53.74           H  
ATOM   3077  C   ARG A 196      23.877  -4.220 -14.822  1.00 53.74           C  
ATOM   3078  CB  ARG A 196      26.384  -3.914 -14.904  1.00 53.74           C  
ATOM   3079  HB2 ARG A 196      26.471  -3.903 -13.817  1.00 53.74           H  
ATOM   3080  HB3 ARG A 196      26.173  -2.887 -15.205  1.00 53.74           H  
ATOM   3081  O   ARG A 196      23.079  -3.703 -15.598  1.00 53.74           O  
ATOM   3082  CG  ARG A 196      27.730  -4.352 -15.489  1.00 53.74           C  
ATOM   3083  HG2 ARG A 196      27.961  -5.360 -15.143  1.00 53.74           H  
ATOM   3084  HG3 ARG A 196      27.683  -4.349 -16.578  1.00 53.74           H  
ATOM   3085  CD  ARG A 196      28.831  -3.385 -15.043  1.00 53.74           C  
ATOM   3086  HD2 ARG A 196      28.616  -2.398 -15.452  1.00 53.74           H  
ATOM   3087  HD3 ARG A 196      28.828  -3.324 -13.954  1.00 53.74           H  
ATOM   3088  NE  ARG A 196      30.152  -3.841 -15.505  1.00 53.74           N  
ATOM   3089  HE  ARG A 196      30.168  -4.678 -16.071  1.00 53.74           H  
ATOM   3090  NH1 ARG A 196      31.383  -2.114 -14.625  1.00 53.74           N  
ATOM   3091 HH11 ARG A 196      30.531  -1.689 -14.287  1.00 53.74           H  
ATOM   3092 HH12 ARG A 196      32.266  -1.641 -14.494  1.00 53.74           H  
ATOM   3093  NH2 ARG A 196      32.414  -3.755 -15.735  1.00 53.74           N  
ATOM   3094 HH21 ARG A 196      32.391  -4.605 -16.279  1.00 53.74           H  
ATOM   3095 HH22 ARG A 196      33.291  -3.277 -15.587  1.00 53.74           H  
ATOM   3096  CZ  ARG A 196      31.306  -3.236 -15.286  1.00 53.74           C  
ATOM   3097  N   ALA A 197      23.671  -4.313 -13.516  1.00 55.57           N  
ATOM   3098  H   ALA A 197      24.419  -4.700 -12.959  1.00 55.57           H  
ATOM   3099  CA  ALA A 197      22.675  -3.530 -12.812  1.00 55.57           C  
ATOM   3100  HA  ALA A 197      21.672  -3.801 -13.139  1.00 55.57           H  
ATOM   3101  C   ALA A 197      22.945  -2.037 -13.054  1.00 55.57           C  
ATOM   3102  CB  ALA A 197      22.861  -3.883 -11.337  1.00 55.57           C  
ATOM   3103  HB1 ALA A 197      23.862  -3.605 -11.006  1.00 55.57           H  
ATOM   3104  HB2 ALA A 197      22.145  -3.325 -10.735  1.00 55.57           H  
ATOM   3105  HB3 ALA A 197      22.733  -4.955 -11.187  1.00 55.57           H  
ATOM   3106  O   ALA A 197      24.073  -1.627 -12.838  1.00 55.57           O  
ATOM   3107  N   TYR A 198      21.986  -1.220 -13.481  1.00 59.77           N  
ATOM   3108  H   TYR A 198      21.113  -1.613 -13.805  1.00 59.77           H  
ATOM   3109  CA  TYR A 198      22.220   0.236 -13.597  1.00 59.77           C  
ATOM   3110  HA  TYR A 198      23.277   0.462 -13.458  1.00 59.77           H  
ATOM   3111  C   TYR A 198      21.483   1.056 -12.541  1.00 59.77           C  
ATOM   3112  CB  TYR A 198      21.878   0.713 -15.002  1.00 59.77           C  
ATOM   3113  HB2 TYR A 198      22.119   1.772 -15.090  1.00 59.77           H  
ATOM   3114  HB3 TYR A 198      22.510   0.167 -15.702  1.00 59.77           H  
ATOM   3115  O   TYR A 198      21.922   2.146 -12.184  1.00 59.77           O  
ATOM   3116  CG  TYR A 198      20.440   0.496 -15.389  1.00 59.77           C  
ATOM   3117  CD1 TYR A 198      20.110  -0.624 -16.172  1.00 59.77           C  
ATOM   3118  HD1 TYR A 198      20.880  -1.313 -16.485  1.00 59.77           H  
ATOM   3119  CD2 TYR A 198      19.451   1.418 -14.990  1.00 59.77           C  
ATOM   3120  HD2 TYR A 198      19.712   2.286 -14.403  1.00 59.77           H  
ATOM   3121  CE1 TYR A 198      18.785  -0.811 -16.587  1.00 59.77           C  
ATOM   3122  HE1 TYR A 198      18.518  -1.637 -17.228  1.00 59.77           H  
ATOM   3123  CE2 TYR A 198      18.118   1.209 -15.371  1.00 59.77           C  
ATOM   3124  HE2 TYR A 198      17.346   1.891 -15.045  1.00 59.77           H  
ATOM   3125  OH  TYR A 198      16.531  -0.119 -16.567  1.00 59.77           O  
ATOM   3126  HH  TYR A 198      15.937   0.547 -16.214  1.00 59.77           H  
ATOM   3127  CZ  TYR A 198      17.801   0.109 -16.190  1.00 59.77           C  
ATOM   3128  N   GLY A 199      20.392   0.517 -12.007  1.00 62.06           N  
ATOM   3129  H   GLY A 199      20.090  -0.389 -12.336  1.00 62.06           H  
ATOM   3130  CA  GLY A 199      19.559   1.174 -11.016  1.00 62.06           C  
ATOM   3131  HA2 GLY A 199      18.777   1.747 -11.515  1.00 62.06           H  
ATOM   3132  HA3 GLY A 199      20.161   1.871 -10.433  1.00 62.06           H  
ATOM   3133  C   GLY A 199      18.905   0.165 -10.084  1.00 62.06           C  
ATOM   3134  O   GLY A 199      18.685  -0.994 -10.454  1.00 62.06           O  
ATOM   3135  N   SER A 200      18.608   0.625  -8.874  1.00 62.99           N  
ATOM   3136  H   SER A 200      18.840   1.588  -8.678  1.00 62.99           H  
ATOM   3137  CA  SER A 200      17.742  -0.049  -7.913  1.00 62.99           C  
ATOM   3138  HA  SER A 200      17.512  -1.054  -8.267  1.00 62.99           H  
ATOM   3139  C   SER A 200      16.440   0.726  -7.793  1.00 62.99           C  
ATOM   3140  CB  SER A 200      18.430  -0.179  -6.556  1.00 62.99           C  
ATOM   3141  HB2 SER A 200      18.708   0.807  -6.183  1.00 62.99           H  
ATOM   3142  HB3 SER A 200      19.329  -0.785  -6.670  1.00 62.99           H  
ATOM   3143  O   SER A 200      16.443   1.955  -7.702  1.00 62.99           O  
ATOM   3144  OG  SER A 200      17.559  -0.806  -5.636  1.00 62.99           O  
ATOM   3145  HG  SER A 200      18.037  -1.008  -4.828  1.00 62.99           H  
ATOM   3146  N   ILE A 201      15.328   0.000  -7.805  1.00 61.29           N  
ATOM   3147  H   ILE A 201      15.407  -1.002  -7.898  1.00 61.29           H  
ATOM   3148  CA  ILE A 201      13.991   0.567  -7.667  1.00 61.29           C  
ATOM   3149  HA  ILE A 201      14.066   1.641  -7.499  1.00 61.29           H  
ATOM   3150  C   ILE A 201      13.338  -0.039  -6.441  1.00 61.29           C  
ATOM   3151  CB  ILE A 201      13.175   0.358  -8.955  1.00 61.29           C  
ATOM   3152  HB  ILE A 201      13.180  -0.698  -9.227  1.00 61.29           H  
ATOM   3153  O   ILE A 201      13.227  -1.258  -6.344  1.00 61.29           O  
ATOM   3154  CG1 ILE A 201      13.875   1.172 -10.060  1.00 61.29           C  
ATOM   3155 HG12 ILE A 201      13.912   2.215  -9.746  1.00 61.29           H  
ATOM   3156 HG13 ILE A 201      14.896   0.813 -10.189  1.00 61.29           H  
ATOM   3157  CG2 ILE A 201      11.722   0.806  -8.732  1.00 61.29           C  
ATOM   3158 HG21 ILE A 201      11.174   0.834  -9.674  1.00 61.29           H  
ATOM   3159 HG22 ILE A 201      11.209   0.108  -8.070  1.00 61.29           H  
ATOM   3160 HG23 ILE A 201      11.711   1.798  -8.282  1.00 61.29           H  
ATOM   3161  CD1 ILE A 201      13.222   1.109 -11.430  1.00 61.29           C  
ATOM   3162 HD11 ILE A 201      12.364   1.781 -11.438  1.00 61.29           H  
ATOM   3163 HD12 ILE A 201      13.940   1.466 -12.169  1.00 61.29           H  
ATOM   3164 HD13 ILE A 201      12.930   0.087 -11.669  1.00 61.29           H  
ATOM   3165  N   ASN A 202      12.903   0.828  -5.530  1.00 61.14           N  
ATOM   3166  H   ASN A 202      13.033   1.812  -5.716  1.00 61.14           H  
ATOM   3167  CA  ASN A 202      12.149   0.462  -4.340  1.00 61.14           C  
ATOM   3168  HA  ASN A 202      12.093  -0.624  -4.258  1.00 61.14           H  
ATOM   3169  C   ASN A 202      10.736   1.017  -4.480  1.00 61.14           C  
ATOM   3170  CB  ASN A 202      12.834   1.004  -3.079  1.00 61.14           C  
ATOM   3171  HB2 ASN A 202      12.284   0.670  -2.199  1.00 61.14           H  
ATOM   3172  HB3 ASN A 202      12.819   2.094  -3.092  1.00 61.14           H  
ATOM   3173  O   ASN A 202      10.566   2.206  -4.738  1.00 61.14           O  
ATOM   3174  CG  ASN A 202      14.262   0.529  -2.944  1.00 61.14           C  
ATOM   3175  ND2 ASN A 202      15.214   1.271  -3.464  1.00 61.14           N  
ATOM   3176 HD21 ASN A 202      16.142   0.874  -3.433  1.00 61.14           H  
ATOM   3177 HD22 ASN A 202      14.975   2.063  -4.043  1.00 61.14           H  
ATOM   3178  OD1 ASN A 202      14.537  -0.519  -2.392  1.00 61.14           O  
ATOM   3179  N   LEU A 203       9.734   0.168  -4.296  1.00 59.08           N  
ATOM   3180  H   LEU A 203       9.948  -0.787  -4.045  1.00 59.08           H  
ATOM   3181  CA  LEU A 203       8.328   0.554  -4.370  1.00 59.08           C  
ATOM   3182  HA  LEU A 203       8.231   1.549  -4.805  1.00 59.08           H  
ATOM   3183  C   LEU A 203       7.724   0.588  -2.976  1.00 59.08           C  
ATOM   3184  CB  LEU A 203       7.564  -0.444  -5.244  1.00 59.08           C  
ATOM   3185  HB2 LEU A 203       7.621  -1.427  -4.775  1.00 59.08           H  
ATOM   3186  HB3 LEU A 203       6.515  -0.147  -5.264  1.00 59.08           H  
ATOM   3187  O   LEU A 203       7.974  -0.322  -2.213  1.00 59.08           O  
ATOM   3188  CG  LEU A 203       8.076  -0.550  -6.686  1.00 59.08           C  
ATOM   3189  HG  LEU A 203       9.123  -0.851  -6.694  1.00 59.08           H  
ATOM   3190  CD1 LEU A 203       7.258  -1.636  -7.376  1.00 59.08           C  
ATOM   3191 HD11 LEU A 203       7.351  -2.578  -6.835  1.00 59.08           H  
ATOM   3192 HD12 LEU A 203       7.611  -1.783  -8.397  1.00 59.08           H  
ATOM   3193 HD13 LEU A 203       6.210  -1.337  -7.413  1.00 59.08           H  
ATOM   3194  CD2 LEU A 203       7.920   0.772  -7.442  1.00 59.08           C  
ATOM   3195 HD21 LEU A 203       6.883   1.105  -7.410  1.00 59.08           H  
ATOM   3196 HD22 LEU A 203       8.230   0.647  -8.479  1.00 59.08           H  
ATOM   3197 HD23 LEU A 203       8.562   1.531  -6.994  1.00 59.08           H  
ATOM   3198  N   ALA A 204       6.899   1.569  -2.659  1.00 57.83           N  
ATOM   3199  H   ALA A 204       6.769   2.318  -3.325  1.00 57.83           H  
ATOM   3200  CA  ALA A 204       6.007   1.530  -1.513  1.00 57.83           C  
ATOM   3201  HA  ALA A 204       6.055   0.550  -1.037  1.00 57.83           H  
ATOM   3202  C   ALA A 204       4.587   1.737  -2.031  1.00 57.83           C  
ATOM   3203  CB  ALA A 204       6.436   2.569  -0.472  1.00 57.83           C  
ATOM   3204  HB1 ALA A 204       6.426   3.568  -0.907  1.00 57.83           H  
ATOM   3205  HB2 ALA A 204       7.441   2.342  -0.117  1.00 57.83           H  
ATOM   3206  HB3 ALA A 204       5.750   2.542   0.374  1.00 57.83           H  
ATOM   3207  O   ALA A 204       4.257   2.791  -2.581  1.00 57.83           O  
ATOM   3208  N   PHE A 205       3.761   0.710  -1.885  1.00 59.69           N  
ATOM   3209  H   PHE A 205       4.118  -0.140  -1.473  1.00 59.69           H  
ATOM   3210  CA  PHE A 205       2.337   0.797  -2.181  1.00 59.69           C  
ATOM   3211  HA  PHE A 205       2.172   1.480  -3.015  1.00 59.69           H  
ATOM   3212  C   PHE A 205       1.613   1.341  -0.982  1.00 59.69           C  
ATOM   3213  CB  PHE A 205       1.783  -0.571  -2.560  1.00 59.69           C  
ATOM   3214  HB2 PHE A 205       2.008  -1.295  -1.777  1.00 59.69           H  
ATOM   3215  HB3 PHE A 205       0.700  -0.510  -2.664  1.00 59.69           H  
ATOM   3216  O   PHE A 205       1.934   0.969   0.136  1.00 59.69           O  
ATOM   3217  CG  PHE A 205       2.383  -1.012  -3.864  1.00 59.69           C  
ATOM   3218  CD1 PHE A 205       1.759  -0.654  -5.069  1.00 59.69           C  
ATOM   3219  HD1 PHE A 205       0.805  -0.149  -5.065  1.00 59.69           H  
ATOM   3220  CD2 PHE A 205       3.609  -1.698  -3.874  1.00 59.69           C  
ATOM   3221  HD2 PHE A 205       4.078  -1.979  -2.943  1.00 59.69           H  
ATOM   3222  CE1 PHE A 205       2.361  -1.001  -6.286  1.00 59.69           C  
ATOM   3223  HE1 PHE A 205       1.835  -0.805  -7.208  1.00 59.69           H  
ATOM   3224  CE2 PHE A 205       4.234  -2.005  -5.091  1.00 59.69           C  
ATOM   3225  HE2 PHE A 205       5.176  -2.534  -5.098  1.00 59.69           H  
ATOM   3226  CZ  PHE A 205       3.611  -1.647  -6.298  1.00 59.69           C  
ATOM   3227  HZ  PHE A 205       4.051  -1.938  -7.241  1.00 59.69           H  
ATOM   3228  N   PHE A 206       0.629   2.185  -1.218  1.00 58.25           N  
ATOM   3229  H   PHE A 206       0.439   2.519  -2.152  1.00 58.25           H  
ATOM   3230  CA  PHE A 206      -0.225   2.646  -0.161  1.00 58.25           C  
ATOM   3231  HA  PHE A 206       0.033   2.160   0.780  1.00 58.25           H  
ATOM   3232  C   PHE A 206      -1.654   2.283  -0.504  1.00 58.25           C  
ATOM   3233  CB  PHE A 206      -0.060   4.127   0.047  1.00 58.25           C  
ATOM   3234  HB2 PHE A 206      -0.501   4.683  -0.780  1.00 58.25           H  
ATOM   3235  HB3 PHE A 206      -0.656   4.258   0.950  1.00 58.25           H  
ATOM   3236  O   PHE A 206      -2.228   2.772  -1.483  1.00 58.25           O  
ATOM   3237  CG  PHE A 206       1.317   4.656   0.367  1.00 58.25           C  
ATOM   3238  CD1 PHE A 206       1.599   5.115   1.662  1.00 58.25           C  
ATOM   3239  HD1 PHE A 206       0.877   5.020   2.458  1.00 58.25           H  
ATOM   3240  CD2 PHE A 206       2.319   4.726  -0.614  1.00 58.25           C  
ATOM   3241  HD2 PHE A 206       2.132   4.351  -1.609  1.00 58.25           H  
ATOM   3242  CE1 PHE A 206       2.833   5.696   1.947  1.00 58.25           C  
ATOM   3243  HE1 PHE A 206       3.009   6.101   2.933  1.00 58.25           H  
ATOM   3244  CE2 PHE A 206       3.592   5.217  -0.291  1.00 58.25           C  
ATOM   3245  HE2 PHE A 206       4.381   5.175  -1.027  1.00 58.25           H  
ATOM   3246  CZ  PHE A 206       3.848   5.727   0.988  1.00 58.25           C  
ATOM   3247  HZ  PHE A 206       4.825   6.111   1.243  1.00 58.25           H  
ATOM   3248  N   THR A 207      -2.181   1.370   0.297  1.00 54.56           N  
ATOM   3249  H   THR A 207      -1.644   1.032   1.082  1.00 54.56           H  
ATOM   3250  CA  THR A 207      -3.491   0.779   0.077  1.00 54.56           C  
ATOM   3251  HA  THR A 207      -3.958   1.259  -0.783  1.00 54.56           H  
ATOM   3252  C   THR A 207      -4.382   1.011   1.270  1.00 54.56           C  
ATOM   3253  CB  THR A 207      -3.414  -0.716  -0.232  1.00 54.56           C  
ATOM   3254  HB  THR A 207      -4.417  -1.095  -0.431  1.00 54.56           H  
ATOM   3255  O   THR A 207      -3.927   0.941   2.413  1.00 54.56           O  
ATOM   3256  CG2 THR A 207      -2.537  -0.966  -1.437  1.00 54.56           C  
ATOM   3257 HG21 THR A 207      -2.633  -2.011  -1.732  1.00 54.56           H  
ATOM   3258 HG22 THR A 207      -2.912  -0.312  -2.225  1.00 54.56           H  
ATOM   3259 HG23 THR A 207      -1.493  -0.734  -1.226  1.00 54.56           H  
ATOM   3260  OG1 THR A 207      -2.835  -1.451   0.808  1.00 54.56           O  
ATOM   3261  HG1 THR A 207      -1.919  -1.180   0.905  1.00 54.56           H  
ATOM   3262  N   ASN A 208      -5.648   1.249   0.971  1.00 55.81           N  
ATOM   3263  H   ASN A 208      -5.912   1.303  -0.003  1.00 55.81           H  
ATOM   3264  CA  ASN A 208      -6.740   1.145   1.905  1.00 55.81           C  
ATOM   3265  HA  ASN A 208      -6.359   0.791   2.863  1.00 55.81           H  
ATOM   3266  C   ASN A 208      -7.716   0.098   1.360  1.00 55.81           C  
ATOM   3267  CB  ASN A 208      -7.363   2.534   2.114  1.00 55.81           C  
ATOM   3268  HB2 ASN A 208      -7.927   2.836   1.231  1.00 55.81           H  
ATOM   3269  HB3 ASN A 208      -6.572   3.262   2.295  1.00 55.81           H  
ATOM   3270  O   ASN A 208      -8.012   0.066   0.166  1.00 55.81           O  
ATOM   3271  CG  ASN A 208      -8.286   2.558   3.312  1.00 55.81           C  
ATOM   3272  ND2 ASN A 208      -8.901   3.682   3.593  1.00 55.81           N  
ATOM   3273 HD21 ASN A 208      -9.373   3.692   4.486  1.00 55.81           H  
ATOM   3274 HD22 ASN A 208      -8.712   4.511   3.048  1.00 55.81           H  
ATOM   3275  OD1 ASN A 208      -8.442   1.582   4.020  1.00 55.81           O  
ATOM   3276  N   GLU A 209      -8.187  -0.792   2.217  1.00 53.64           N  
ATOM   3277  H   GLU A 209      -8.081  -0.591   3.202  1.00 53.64           H  
ATOM   3278  CA  GLU A 209      -9.238  -1.732   1.847  1.00 53.64           C  
ATOM   3279  HA  GLU A 209      -9.247  -1.911   0.772  1.00 53.64           H  
ATOM   3280  C   GLU A 209     -10.558  -1.091   2.234  1.00 53.64           C  
ATOM   3281  CB  GLU A 209      -9.019  -3.071   2.546  1.00 53.64           C  
ATOM   3282  HB2 GLU A 209      -9.904  -3.693   2.416  1.00 53.64           H  
ATOM   3283  HB3 GLU A 209      -8.863  -2.892   3.610  1.00 53.64           H  
ATOM   3284  O   GLU A 209     -10.772  -0.777   3.401  1.00 53.64           O  
ATOM   3285  CG  GLU A 209      -7.807  -3.802   1.952  1.00 53.64           C  
ATOM   3286  HG2 GLU A 209      -8.029  -4.072   0.920  1.00 53.64           H  
ATOM   3287  HG3 GLU A 209      -6.936  -3.147   1.961  1.00 53.64           H  
ATOM   3288  CD  GLU A 209      -7.462  -5.068   2.725  1.00 53.64           C  
ATOM   3289  OE1 GLU A 209      -6.486  -5.770   2.371  1.00 53.64           O  
ATOM   3290  OE2 GLU A 209      -8.059  -5.333   3.795  1.00 53.64           O  
ATOM   3291  N   GLN A 210     -11.422  -0.863   1.251  1.00 46.79           N  
ATOM   3292  H   GLN A 210     -11.254  -1.237   0.327  1.00 46.79           H  
ATOM   3293  CA  GLN A 210     -12.695  -0.196   1.480  1.00 46.79           C  
ATOM   3294  HA  GLN A 210     -12.846  -0.046   2.549  1.00 46.79           H  
ATOM   3295  C   GLN A 210     -13.834  -1.081   0.996  1.00 46.79           C  
ATOM   3296  CB  GLN A 210     -12.727   1.193   0.817  1.00 46.79           C  
ATOM   3297  HB2 GLN A 210     -12.585   1.088  -0.258  1.00 46.79           H  
ATOM   3298  HB3 GLN A 210     -13.712   1.624   0.995  1.00 46.79           H  
ATOM   3299  O   GLN A 210     -13.744  -1.721  -0.052  1.00 46.79           O  
ATOM   3300  CG  GLN A 210     -11.668   2.148   1.397  1.00 46.79           C  
ATOM   3301  HG2 GLN A 210     -11.648   2.027   2.480  1.00 46.79           H  
ATOM   3302  HG3 GLN A 210     -10.684   1.884   1.011  1.00 46.79           H  
ATOM   3303  CD  GLN A 210     -11.936   3.622   1.093  1.00 46.79           C  
ATOM   3304  NE2 GLN A 210     -11.427   4.517   1.904  1.00 46.79           N  
ATOM   3305 HE21 GLN A 210     -10.869   4.222   2.694  1.00 46.79           H  
ATOM   3306 HE22 GLN A 210     -11.611   5.479   1.656  1.00 46.79           H  
ATOM   3307  OE1 GLN A 210     -12.598   4.012   0.149  1.00 46.79           O  
ATOM   3308  N   SER A 211     -14.935  -1.073   1.742  1.00 42.92           N  
ATOM   3309  H   SER A 211     -14.927  -0.659   2.663  1.00 42.92           H  
ATOM   3310  CA  SER A 211     -16.190  -1.685   1.302  1.00 42.92           C  
ATOM   3311  HA  SER A 211     -16.002  -2.717   1.005  1.00 42.92           H  
ATOM   3312  C   SER A 211     -16.783  -0.959   0.090  1.00 42.92           C  
ATOM   3313  CB  SER A 211     -17.221  -1.683   2.442  1.00 42.92           C  
ATOM   3314  HB2 SER A 211     -17.733  -0.721   2.461  1.00 42.92           H  
ATOM   3315  HB3 SER A 211     -17.963  -2.459   2.250  1.00 42.92           H  
ATOM   3316  O   SER A 211     -17.581  -1.539  -0.639  1.00 42.92           O  
ATOM   3317  OG  SER A 211     -16.634  -1.889   3.718  1.00 42.92           O  
ATOM   3318  HG  SER A 211     -17.348  -1.980   4.353  1.00 42.92           H  
ATOM   3319  N   VAL A 212     -16.394   0.305  -0.127  1.00 38.34           N  
ATOM   3320  H   VAL A 212     -15.681   0.689   0.476  1.00 38.34           H  
ATOM   3321  CA  VAL A 212     -17.025   1.242  -1.066  1.00 38.34           C  
ATOM   3322  HA  VAL A 212     -17.693   0.682  -1.721  1.00 38.34           H  
ATOM   3323  C   VAL A 212     -15.978   1.996  -1.878  1.00 38.34           C  
ATOM   3324  CB  VAL A 212     -17.837   2.326  -0.337  1.00 38.34           C  
ATOM   3325  HB  VAL A 212     -17.172   3.138  -0.042  1.00 38.34           H  
ATOM   3326  O   VAL A 212     -15.001   2.467  -1.292  1.00 38.34           O  
ATOM   3327  CG1 VAL A 212     -18.892   2.924  -1.262  1.00 38.34           C  
ATOM   3328 HG11 VAL A 212     -19.507   3.646  -0.724  1.00 38.34           H  
ATOM   3329 HG12 VAL A 212     -19.543   2.150  -1.668  1.00 38.34           H  
ATOM   3330 HG13 VAL A 212     -18.391   3.449  -2.076  1.00 38.34           H  
ATOM   3331  CG2 VAL A 212     -18.472   1.841   0.955  1.00 38.34           C  
ATOM   3332 HG21 VAL A 212     -19.076   2.661   1.344  1.00 38.34           H  
ATOM   3333 HG22 VAL A 212     -19.053   0.933   0.791  1.00 38.34           H  
ATOM   3334 HG23 VAL A 212     -17.701   1.639   1.697  1.00 38.34           H  
ATOM   3335  N   PRO A 213     -16.194   2.207  -3.185  1.00 38.93           N  
ATOM   3336  CA  PRO A 213     -15.361   3.090  -3.972  1.00 38.93           C  
ATOM   3337  HA  PRO A 213     -14.328   2.923  -3.668  1.00 38.93           H  
ATOM   3338  C   PRO A 213     -15.678   4.580  -3.740  1.00 38.93           C  
ATOM   3339  CB  PRO A 213     -15.532   2.606  -5.416  1.00 38.93           C  
ATOM   3340  HB2 PRO A 213     -14.862   1.766  -5.598  1.00 38.93           H  
ATOM   3341  HB3 PRO A 213     -15.371   3.396  -6.150  1.00 38.93           H  
ATOM   3342  O   PRO A 213     -16.451   5.183  -4.474  1.00 38.93           O  
ATOM   3343  CG  PRO A 213     -16.960   2.078  -5.445  1.00 38.93           C  
ATOM   3344  HG2 PRO A 213     -17.653   2.903  -5.608  1.00 38.93           H  
ATOM   3345  HG3 PRO A 213     -17.093   1.311  -6.208  1.00 38.93           H  
ATOM   3346  CD  PRO A 213     -17.148   1.511  -4.039  1.00 38.93           C  
ATOM   3347  HD2 PRO A 213     -16.916   0.447  -4.044  1.00 38.93           H  
ATOM   3348  HD3 PRO A 213     -18.176   1.666  -3.710  1.00 38.93           H  
ATOM   3349  N   MET A 214     -15.065   5.212  -2.735  1.00 43.21           N  
ATOM   3350  H   MET A 214     -14.477   4.666  -2.122  1.00 43.21           H  
ATOM   3351  CA  MET A 214     -15.142   6.669  -2.535  1.00 43.21           C  
ATOM   3352  HA  MET A 214     -16.153   7.000  -2.774  1.00 43.21           H  
ATOM   3353  C   MET A 214     -14.169   7.458  -3.429  1.00 43.21           C  
ATOM   3354  CB  MET A 214     -14.883   7.019  -1.068  1.00 43.21           C  
ATOM   3355  HB2 MET A 214     -14.908   8.105  -0.974  1.00 43.21           H  
ATOM   3356  HB3 MET A 214     -13.892   6.679  -0.767  1.00 43.21           H  
ATOM   3357  O   MET A 214     -12.974   7.542  -3.134  1.00 43.21           O  
ATOM   3358  CG  MET A 214     -15.923   6.414  -0.124  1.00 43.21           C  
ATOM   3359  HG2 MET A 214     -16.884   6.331  -0.632  1.00 43.21           H  
ATOM   3360  HG3 MET A 214     -15.598   5.411   0.155  1.00 43.21           H  
ATOM   3361  SD  MET A 214     -16.146   7.409   1.369  1.00 43.21           S  
ATOM   3362  CE  MET A 214     -17.299   8.630   0.679  1.00 43.21           C  
ATOM   3363  HE1 MET A 214     -16.974   8.927  -0.318  1.00 43.21           H  
ATOM   3364  HE2 MET A 214     -18.295   8.193   0.611  1.00 43.21           H  
ATOM   3365  HE3 MET A 214     -17.331   9.526   1.299  1.00 43.21           H  
ATOM   3366  N   MET A 215     -14.672   8.068  -4.508  1.00 39.99           N  
ATOM   3367  H   MET A 215     -15.652   7.930  -4.711  1.00 39.99           H  
ATOM   3368  CA  MET A 215     -13.884   8.936  -5.403  1.00 39.99           C  
ATOM   3369  HA  MET A 215     -13.150   8.328  -5.931  1.00 39.99           H  
ATOM   3370  C   MET A 215     -13.133  10.022  -4.617  1.00 39.99           C  
ATOM   3371  CB  MET A 215     -14.813   9.596  -6.438  1.00 39.99           C  
ATOM   3372  HB2 MET A 215     -15.684  10.003  -5.923  1.00 39.99           H  
ATOM   3373  HB3 MET A 215     -14.295  10.422  -6.924  1.00 39.99           H  
ATOM   3374  O   MET A 215     -13.747  10.775  -3.862  1.00 39.99           O  
ATOM   3375  CG  MET A 215     -15.284   8.609  -7.514  1.00 39.99           C  
ATOM   3376  HG2 MET A 215     -15.482   7.642  -7.051  1.00 39.99           H  
ATOM   3377  HG3 MET A 215     -16.227   8.967  -7.927  1.00 39.99           H  
ATOM   3378  SD  MET A 215     -14.120   8.372  -8.889  1.00 39.99           S  
ATOM   3379  CE  MET A 215     -14.604   9.772  -9.936  1.00 39.99           C  
ATOM   3380  HE1 MET A 215     -15.652   9.672 -10.218  1.00 39.99           H  
ATOM   3381  HE2 MET A 215     -14.461  10.704  -9.391  1.00 39.99           H  
ATOM   3382  HE3 MET A 215     -13.987   9.781 -10.835  1.00 39.99           H  
ATOM   3383  N   GLN A 216     -11.815  10.123  -4.828  1.00 44.07           N  
ATOM   3384  H   GLN A 216     -11.386   9.501  -5.498  1.00 44.07           H  
ATOM   3385  CA  GLN A 216     -11.002  11.224  -4.305  1.00 44.07           C  
ATOM   3386  HA  GLN A 216     -11.621  11.771  -3.594  1.00 44.07           H  
ATOM   3387  C   GLN A 216     -10.632  12.217  -5.406  1.00 44.07           C  
ATOM   3388  CB  GLN A 216      -9.746  10.724  -3.563  1.00 44.07           C  
ATOM   3389  HB2 GLN A 216      -9.103  11.579  -3.358  1.00 44.07           H  
ATOM   3390  HB3 GLN A 216      -9.198  10.025  -4.194  1.00 44.07           H  
ATOM   3391  O   GLN A 216     -10.511  11.839  -6.572  1.00 44.07           O  
ATOM   3392  CG  GLN A 216     -10.093  10.058  -2.223  1.00 44.07           C  
ATOM   3393  HG2 GLN A 216     -10.642   9.137  -2.416  1.00 44.07           H  
ATOM   3394  HG3 GLN A 216     -10.747  10.718  -1.653  1.00 44.07           H  
ATOM   3395  CD  GLN A 216      -8.881   9.729  -1.351  1.00 44.07           C  
ATOM   3396  NE2 GLN A 216      -9.119   9.216  -0.163  1.00 44.07           N  
ATOM   3397 HE21 GLN A 216      -8.321   8.966   0.405  1.00 44.07           H  
ATOM   3398 HE22 GLN A 216     -10.069   9.158   0.174  1.00 44.07           H  
ATOM   3399  OE1 GLN A 216      -7.716   9.901  -1.690  1.00 44.07           O  
ATOM   3400  N   GLU A 217     -10.412  13.484  -5.034  1.00 45.93           N  
ATOM   3401  H   GLU A 217     -10.633  13.734  -4.081  1.00 45.93           H  
ATOM   3402  CA  GLU A 217      -9.830  14.467  -5.963  1.00 45.93           C  
ATOM   3403  HA  GLU A 217     -10.551  14.655  -6.758  1.00 45.93           H  
ATOM   3404  C   GLU A 217      -8.556  13.918  -6.604  1.00 45.93           C  
ATOM   3405  CB  GLU A 217      -9.463  15.806  -5.309  1.00 45.93           C  
ATOM   3406  HB2 GLU A 217      -8.978  15.616  -4.351  1.00 45.93           H  
ATOM   3407  HB3 GLU A 217      -8.735  16.309  -5.946  1.00 45.93           H  
ATOM   3408  O   GLU A 217      -7.684  13.356  -5.935  1.00 45.93           O  
ATOM   3409  CG  GLU A 217     -10.652  16.764  -5.157  1.00 45.93           C  
ATOM   3410  HG2 GLU A 217     -11.055  16.965  -6.150  1.00 45.93           H  
ATOM   3411  HG3 GLU A 217     -11.437  16.283  -4.573  1.00 45.93           H  
ATOM   3412  CD  GLU A 217     -10.249  18.094  -4.496  1.00 45.93           C  
ATOM   3413  OE1 GLU A 217     -11.106  19.001  -4.464  1.00 45.93           O  
ATOM   3414  OE2 GLU A 217      -9.100  18.194  -4.002  1.00 45.93           O  
ATOM   3415  N   GLU A 218      -8.434  14.130  -7.914  1.00 52.16           N  
ATOM   3416  H   GLU A 218      -9.186  14.584  -8.413  1.00 52.16           H  
ATOM   3417  CA  GLU A 218      -7.292  13.655  -8.670  1.00 52.16           C  
ATOM   3418  HA  GLU A 218      -7.226  12.586  -8.471  1.00 52.16           H  
ATOM   3419  C   GLU A 218      -6.002  14.338  -8.190  1.00 52.16           C  
ATOM   3420  CB  GLU A 218      -7.534  13.825 -10.177  1.00 52.16           C  
ATOM   3421  HB2 GLU A 218      -8.529  13.450 -10.420  1.00 52.16           H  
ATOM   3422  HB3 GLU A 218      -7.487  14.882 -10.436  1.00 52.16           H  
ATOM   3423  O   GLU A 218      -5.689  15.478  -8.547  1.00 52.16           O  
ATOM   3424  CG  GLU A 218      -6.500  13.032 -10.992  1.00 52.16           C  
ATOM   3425  HG2 GLU A 218      -5.500  13.332 -10.681  1.00 52.16           H  
ATOM   3426  HG3 GLU A 218      -6.613  11.973 -10.762  1.00 52.16           H  
ATOM   3427  CD  GLU A 218      -6.621  13.235 -12.511  1.00 52.16           C  
ATOM   3428  OE1 GLU A 218      -5.728  12.704 -13.211  1.00 52.16           O  
ATOM   3429  OE2 GLU A 218      -7.548  13.943 -12.963  1.00 52.16           O  
ATOM   3430  N   LYS A 219      -5.206  13.630  -7.382  1.00 57.45           N  
ATOM   3431  H   LYS A 219      -5.587  12.794  -6.963  1.00 57.45           H  
ATOM   3432  CA  LYS A 219      -3.845  14.058  -7.070  1.00 57.45           C  
ATOM   3433  HA  LYS A 219      -3.878  15.125  -6.850  1.00 57.45           H  
ATOM   3434  C   LYS A 219      -2.954  13.870  -8.290  1.00 57.45           C  
ATOM   3435  CB  LYS A 219      -3.299  13.336  -5.837  1.00 57.45           C  
ATOM   3436  HB2 LYS A 219      -2.219  13.478  -5.784  1.00 57.45           H  
ATOM   3437  HB3 LYS A 219      -3.510  12.269  -5.909  1.00 57.45           H  
ATOM   3438  O   LYS A 219      -2.849  12.776  -8.851  1.00 57.45           O  
ATOM   3439  CG  LYS A 219      -3.939  13.914  -4.572  1.00 57.45           C  
ATOM   3440  HG2 LYS A 219      -3.727  14.981  -4.512  1.00 57.45           H  
ATOM   3441  HG3 LYS A 219      -5.018  13.769  -4.617  1.00 57.45           H  
ATOM   3442  CD  LYS A 219      -3.393  13.220  -3.326  1.00 57.45           C  
ATOM   3443  HD2 LYS A 219      -3.601  12.153  -3.410  1.00 57.45           H  
ATOM   3444  HD3 LYS A 219      -2.317  13.377  -3.248  1.00 57.45           H  
ATOM   3445  CE  LYS A 219      -4.114  13.800  -2.109  1.00 57.45           C  
ATOM   3446  HE2 LYS A 219      -5.179  13.839  -2.339  1.00 57.45           H  
ATOM   3447  HE3 LYS A 219      -3.774  14.822  -1.941  1.00 57.45           H  
ATOM   3448  NZ  LYS A 219      -3.906  12.957  -0.912  1.00 57.45           N  
ATOM   3449  HZ1 LYS A 219      -4.419  13.334  -0.128  1.00 57.45           H  
ATOM   3450  HZ2 LYS A 219      -2.924  12.871  -0.692  1.00 57.45           H  
ATOM   3451  HZ3 LYS A 219      -4.287  12.041  -1.098  1.00 57.45           H  
ATOM   3452  N   LYS A 220      -2.274  14.950  -8.675  1.00 62.34           N  
ATOM   3453  H   LYS A 220      -2.447  15.807  -8.169  1.00 62.34           H  
ATOM   3454  CA  LYS A 220      -1.237  14.916  -9.710  1.00 62.34           C  
ATOM   3455  HA  LYS A 220      -1.652  14.430 -10.593  1.00 62.34           H  
ATOM   3456  C   LYS A 220      -0.063  14.069  -9.230  1.00 62.34           C  
ATOM   3457  CB  LYS A 220      -0.781  16.337 -10.073  1.00 62.34           C  
ATOM   3458  HB2 LYS A 220       0.095  16.272 -10.718  1.00 62.34           H  
ATOM   3459  HB3 LYS A 220      -0.502  16.872  -9.165  1.00 62.34           H  
ATOM   3460  O   LYS A 220       0.337  14.158  -8.069  1.00 62.34           O  
ATOM   3461  CG  LYS A 220      -1.886  17.100 -10.816  1.00 62.34           C  
ATOM   3462  HG2 LYS A 220      -2.782  17.138 -10.196  1.00 62.34           H  
ATOM   3463  HG3 LYS A 220      -2.124  16.569 -11.738  1.00 62.34           H  
ATOM   3464  CD  LYS A 220      -1.460  18.533 -11.152  1.00 62.34           C  
ATOM   3465  HD2 LYS A 220      -1.262  19.065 -10.222  1.00 62.34           H  
ATOM   3466  HD3 LYS A 220      -0.558  18.518 -11.764  1.00 62.34           H  
ATOM   3467  CE  LYS A 220      -2.607  19.213 -11.911  1.00 62.34           C  
ATOM   3468  HE2 LYS A 220      -2.721  18.734 -12.884  1.00 62.34           H  
ATOM   3469  HE3 LYS A 220      -3.530  19.031 -11.361  1.00 62.34           H  
ATOM   3470  NZ  LYS A 220      -2.399  20.676 -12.057  1.00 62.34           N  
ATOM   3471  HZ1 LYS A 220      -2.375  21.105 -11.143  1.00 62.34           H  
ATOM   3472  HZ2 LYS A 220      -3.179  21.085 -12.551  1.00 62.34           H  
ATOM   3473  HZ3 LYS A 220      -1.538  20.891 -12.539  1.00 62.34           H  
ATOM   3474  N   SER A 221       0.523  13.299 -10.142  1.00 66.12           N  
ATOM   3475  H   SER A 221       0.115  13.202 -11.060  1.00 66.12           H  
ATOM   3476  CA  SER A 221       1.800  12.633  -9.895  1.00 66.12           C  
ATOM   3477  HA  SER A 221       1.667  11.918  -9.083  1.00 66.12           H  
ATOM   3478  C   SER A 221       2.853  13.667  -9.487  1.00 66.12           C  
ATOM   3479  CB  SER A 221       2.285  11.882 -11.139  1.00 66.12           C  
ATOM   3480  HB2 SER A 221       2.805  12.582 -11.794  1.00 66.12           H  
ATOM   3481  HB3 SER A 221       2.980  11.098 -10.837  1.00 66.12           H  
ATOM   3482  O   SER A 221       2.883  14.774 -10.035  1.00 66.12           O  
ATOM   3483  OG  SER A 221       1.230  11.316 -11.883  1.00 66.12           O  
ATOM   3484  HG  SER A 221       0.777  10.643 -11.369  1.00 66.12           H  
ATOM   3485  N   SER A 222       3.724  13.318  -8.543  1.00 63.68           N  
ATOM   3486  H   SER A 222       3.710  12.367  -8.200  1.00 63.68           H  
ATOM   3487  CA  SER A 222       4.802  14.205  -8.103  1.00 63.68           C  
ATOM   3488  HA  SER A 222       4.784  15.099  -8.727  1.00 63.68           H  
ATOM   3489  C   SER A 222       6.173  13.581  -8.332  1.00 63.68           C  
ATOM   3490  CB  SER A 222       4.591  14.723  -6.675  1.00 63.68           C  
ATOM   3491  HB2 SER A 222       5.328  15.502  -6.479  1.00 63.68           H  
ATOM   3492  HB3 SER A 222       3.599  15.168  -6.598  1.00 63.68           H  
ATOM   3493  O   SER A 222       6.361  12.368  -8.240  1.00 63.68           O  
ATOM   3494  OG  SER A 222       4.732  13.728  -5.691  1.00 63.68           O  
ATOM   3495  HG  SER A 222       3.898  13.258  -5.612  1.00 63.68           H  
ATOM   3496  N   TYR A 223       7.134  14.435  -8.675  1.00 62.59           N  
ATOM   3497  H   TYR A 223       6.916  15.420  -8.721  1.00 62.59           H  
ATOM   3498  CA  TYR A 223       8.527  14.069  -8.887  1.00 62.59           C  
ATOM   3499  HA  TYR A 223       8.675  13.011  -8.670  1.00 62.59           H  
ATOM   3500  C   TYR A 223       9.399  14.878  -7.935  1.00 62.59           C  
ATOM   3501  CB  TYR A 223       8.919  14.309 -10.346  1.00 62.59           C  
ATOM   3502  HB2 TYR A 223       8.650  15.328 -10.625  1.00 62.59           H  
ATOM   3503  HB3 TYR A 223       8.352  13.633 -10.986  1.00 62.59           H  
ATOM   3504  O   TYR A 223       9.426  16.110  -7.981  1.00 62.59           O  
ATOM   3505  CG  TYR A 223      10.400  14.104 -10.599  1.00 62.59           C  
ATOM   3506  CD1 TYR A 223      11.259  15.213 -10.703  1.00 62.59           C  
ATOM   3507  HD1 TYR A 223      10.845  16.202 -10.574  1.00 62.59           H  
ATOM   3508  CD2 TYR A 223      10.929  12.807 -10.697  1.00 62.59           C  
ATOM   3509  HD2 TYR A 223      10.276  11.950 -10.616  1.00 62.59           H  
ATOM   3510  CE1 TYR A 223      12.637  15.034 -10.950  1.00 62.59           C  
ATOM   3511  HE1 TYR A 223      13.297  15.881 -11.062  1.00 62.59           H  
ATOM   3512  CE2 TYR A 223      12.305  12.624 -10.919  1.00 62.59           C  
ATOM   3513  HE2 TYR A 223      12.712  11.631 -11.035  1.00 62.59           H  
ATOM   3514  OH  TYR A 223      14.493  13.513 -11.265  1.00 62.59           O  
ATOM   3515  HH  TYR A 223      15.029  14.288 -11.450  1.00 62.59           H  
ATOM   3516  CZ  TYR A 223      13.167  13.731 -11.048  1.00 62.59           C  
ATOM   3517  N   LEU A 224      10.110  14.169  -7.067  1.00 59.99           N  
ATOM   3518  H   LEU A 224      10.032  13.163  -7.085  1.00 59.99           H  
ATOM   3519  CA  LEU A 224      11.000  14.744  -6.075  1.00 59.99           C  
ATOM   3520  HA  LEU A 224      10.956  15.832  -6.124  1.00 59.99           H  
ATOM   3521  C   LEU A 224      12.426  14.318  -6.408  1.00 59.99           C  
ATOM   3522  CB  LEU A 224      10.545  14.303  -4.674  1.00 59.99           C  
ATOM   3523  HB2 LEU A 224      10.581  13.214  -4.632  1.00 59.99           H  
ATOM   3524  HB3 LEU A 224      11.245  14.698  -3.937  1.00 59.99           H  
ATOM   3525  O   LEU A 224      12.772  13.138  -6.323  1.00 59.99           O  
ATOM   3526  CG  LEU A 224       9.116  14.756  -4.316  1.00 59.99           C  
ATOM   3527  HG  LEU A 224       8.426  14.480  -5.113  1.00 59.99           H  
ATOM   3528  CD1 LEU A 224       8.612  14.083  -3.049  1.00 59.99           C  
ATOM   3529 HD11 LEU A 224       7.609  14.443  -2.822  1.00 59.99           H  
ATOM   3530 HD12 LEU A 224       9.273  14.287  -2.207  1.00 59.99           H  
ATOM   3531 HD13 LEU A 224       8.538  13.016  -3.261  1.00 59.99           H  
ATOM   3532  CD2 LEU A 224       9.040  16.259  -4.116  1.00 59.99           C  
ATOM   3533 HD21 LEU A 224       9.793  16.590  -3.402  1.00 59.99           H  
ATOM   3534 HD22 LEU A 224       8.046  16.545  -3.772  1.00 59.99           H  
ATOM   3535 HD23 LEU A 224       9.198  16.723  -5.090  1.00 59.99           H  
ATOM   3536  N   MET A 225      13.262  15.285  -6.779  1.00 53.85           N  
ATOM   3537  H   MET A 225      12.936  16.240  -6.733  1.00 53.85           H  
ATOM   3538  CA  MET A 225      14.680  15.024  -7.004  1.00 53.85           C  
ATOM   3539  HA  MET A 225      14.781  14.059  -7.501  1.00 53.85           H  
ATOM   3540  C   MET A 225      15.382  14.949  -5.649  1.00 53.85           C  
ATOM   3541  CB  MET A 225      15.281  16.084  -7.930  1.00 53.85           C  
ATOM   3542  HB2 MET A 225      14.668  16.152  -8.829  1.00 53.85           H  
ATOM   3543  HB3 MET A 225      15.286  17.053  -7.430  1.00 53.85           H  
ATOM   3544  O   MET A 225      15.279  15.878  -4.839  1.00 53.85           O  
ATOM   3545  CG  MET A 225      16.703  15.697  -8.350  1.00 53.85           C  
ATOM   3546  HG2 MET A 225      17.349  15.672  -7.472  1.00 53.85           H  
ATOM   3547  HG3 MET A 225      16.675  14.692  -8.771  1.00 53.85           H  
ATOM   3548  SD  MET A 225      17.452  16.786  -9.590  1.00 53.85           S  
ATOM   3549  CE  MET A 225      17.654  18.282  -8.618  1.00 53.85           C  
ATOM   3550  HE1 MET A 225      18.339  18.946  -9.144  1.00 53.85           H  
ATOM   3551  HE2 MET A 225      18.068  18.033  -7.641  1.00 53.85           H  
ATOM   3552  HE3 MET A 225      16.678  18.756  -8.516  1.00 53.85           H  
ATOM   3553  N   ILE A 226      16.082  13.845  -5.390  1.00 55.03           N  
ATOM   3554  H   ILE A 226      16.201  13.150  -6.113  1.00 55.03           H  
ATOM   3555  CA  ILE A 226      16.783  13.650  -4.124  1.00 55.03           C  
ATOM   3556  HA  ILE A 226      16.240  14.188  -3.347  1.00 55.03           H  
ATOM   3557  C   ILE A 226      18.171  14.276  -4.237  1.00 55.03           C  
ATOM   3558  CB  ILE A 226      16.801  12.171  -3.690  1.00 55.03           C  
ATOM   3559  HB  ILE A 226      17.316  11.578  -4.446  1.00 55.03           H  
ATOM   3560  O   ILE A 226      19.065  13.756  -4.904  1.00 55.03           O  
ATOM   3561  CG1 ILE A 226      15.351  11.650  -3.536  1.00 55.03           C  
ATOM   3562 HG12 ILE A 226      14.830  11.749  -4.488  1.00 55.03           H  
ATOM   3563 HG13 ILE A 226      14.826  12.265  -2.806  1.00 55.03           H  
ATOM   3564  CG2 ILE A 226      17.564  12.067  -2.358  1.00 55.03           C  
ATOM   3565 HG21 ILE A 226      17.062  12.684  -1.613  1.00 55.03           H  
ATOM   3566 HG22 ILE A 226      17.617  11.031  -2.023  1.00 55.03           H  
ATOM   3567 HG23 ILE A 226      18.592  12.411  -2.479  1.00 55.03           H  
ATOM   3568  CD1 ILE A 226      15.232  10.180  -3.113  1.00 55.03           C  
ATOM   3569 HD11 ILE A 226      15.683  10.016  -2.134  1.00 55.03           H  
ATOM   3570 HD12 ILE A 226      14.179   9.909  -3.043  1.00 55.03           H  
ATOM   3571 HD13 ILE A 226      15.700   9.533  -3.855  1.00 55.03           H  
ATOM   3572  N   ASP A 227      18.349  15.396  -3.546  1.00 47.04           N  
ATOM   3573  H   ASP A 227      17.574  15.736  -2.994  1.00 47.04           H  
ATOM   3574  CA  ASP A 227      19.609  16.118  -3.437  1.00 47.04           C  
ATOM   3575  HA  ASP A 227      20.087  16.091  -4.417  1.00 47.04           H  
ATOM   3576  C   ASP A 227      20.516  15.381  -2.445  1.00 47.04           C  
ATOM   3577  CB  ASP A 227      19.336  17.592  -3.081  1.00 47.04           C  
ATOM   3578  HB2 ASP A 227      19.224  17.709  -2.003  1.00 47.04           H  
ATOM   3579  HB3 ASP A 227      18.390  17.886  -3.535  1.00 47.04           H  
ATOM   3580  O   ASP A 227      20.565  15.652  -1.243  1.00 47.04           O  
ATOM   3581  CG  ASP A 227      20.402  18.562  -3.609  1.00 47.04           C  
ATOM   3582  OD1 ASP A 227      21.352  18.108  -4.285  1.00 47.04           O  
ATOM   3583  OD2 ASP A 227      20.192  19.782  -3.424  1.00 47.04           O  
ATOM   3584  N   ALA A 228      21.144  14.324  -2.941  1.00 48.50           N  
ATOM   3585  H   ALA A 228      20.918  14.083  -3.896  1.00 48.50           H  
ATOM   3586  CA  ALA A 228      22.261  13.672  -2.272  1.00 48.50           C  
ATOM   3587  HA  ALA A 228      22.798  14.414  -1.680  1.00 48.50           H  
ATOM   3588  C   ALA A 228      23.262  13.089  -3.262  1.00 48.50           C  
ATOM   3589  CB  ALA A 228      21.734  12.594  -1.328  1.00 48.50           C  
ATOM   3590  HB1 ALA A 228      22.569  12.086  -0.847  1.00 48.50           H  
ATOM   3591  HB2 ALA A 228      21.143  11.869  -1.889  1.00 48.50           H  
ATOM   3592  HB3 ALA A 228      21.125  13.078  -0.564  1.00 48.50           H  
ATOM   3593  O   ALA A 228      24.435  12.977  -2.919  1.00 48.50           O  
ATOM   3594  N   VAL A 229      22.836  12.733  -4.479  1.00 45.32           N  
ATOM   3595  H   VAL A 229      21.857  12.828  -4.709  1.00 45.32           H  
ATOM   3596  CA  VAL A 229      23.715  12.113  -5.468  1.00 45.32           C  
ATOM   3597  HA  VAL A 229      24.732  12.481  -5.331  1.00 45.32           H  
ATOM   3598  C   VAL A 229      23.274  12.472  -6.883  1.00 45.32           C  
ATOM   3599  CB  VAL A 229      23.741  10.588  -5.270  1.00 45.32           C  
ATOM   3600  HB  VAL A 229      22.736  10.180  -5.370  1.00 45.32           H  
ATOM   3601  O   VAL A 229      22.373  11.856  -7.447  1.00 45.32           O  
ATOM   3602  CG1 VAL A 229      24.656   9.903  -6.281  1.00 45.32           C  
ATOM   3603 HG11 VAL A 229      25.700  10.155  -6.097  1.00 45.32           H  
ATOM   3604 HG12 VAL A 229      24.390  10.204  -7.294  1.00 45.32           H  
ATOM   3605 HG13 VAL A 229      24.497   8.828  -6.199  1.00 45.32           H  
ATOM   3606  CG2 VAL A 229      24.304  10.196  -3.905  1.00 45.32           C  
ATOM   3607 HG21 VAL A 229      25.227  10.739  -3.706  1.00 45.32           H  
ATOM   3608 HG22 VAL A 229      24.556   9.136  -3.924  1.00 45.32           H  
ATOM   3609 HG23 VAL A 229      23.579  10.394  -3.115  1.00 45.32           H  
ATOM   3610  N   ASN A 230      23.985  13.419  -7.486  1.00 46.69           N  
ATOM   3611  H   ASN A 230      24.694  13.893  -6.945  1.00 46.69           H  
ATOM   3612  CA  ASN A 230      24.141  13.438  -8.935  1.00 46.69           C  
ATOM   3613  HA  ASN A 230      23.258  13.020  -9.419  1.00 46.69           H  
ATOM   3614  C   ASN A 230      25.344  12.547  -9.259  1.00 46.69           C  
ATOM   3615  CB  ASN A 230      24.332  14.890  -9.414  1.00 46.69           C  
ATOM   3616  HB2 ASN A 230      24.694  14.882 -10.442  1.00 46.69           H  
ATOM   3617  HB3 ASN A 230      25.080  15.384  -8.794  1.00 46.69           H  
ATOM   3618  O   ASN A 230      26.436  12.822  -8.768  1.00 46.69           O  
ATOM   3619  CG  ASN A 230      23.040  15.687  -9.399  1.00 46.69           C  
ATOM   3620  ND2 ASN A 230      23.113  16.988  -9.246  1.00 46.69           N  
ATOM   3621 HD21 ASN A 230      23.994  17.437  -9.041  1.00 46.69           H  
ATOM   3622 HD22 ASN A 230      22.220  17.454  -9.165  1.00 46.69           H  
ATOM   3623  OD1 ASN A 230      21.953  15.169  -9.557  1.00 46.69           O  
ATOM   3624  N   ARG A 231      25.160  11.510 -10.090  1.00 49.37           N  
ATOM   3625  H   ARG A 231      24.218  11.323 -10.402  1.00 49.37           H  
ATOM   3626  CA  ARG A 231      26.256  10.681 -10.638  1.00 49.37           C  
ATOM   3627  HA  ARG A 231      25.811   9.907 -11.264  1.00 49.37           H  
ATOM   3628  C   ARG A 231      27.109   9.943  -9.570  1.00 49.37           C  
ATOM   3629  CB  ARG A 231      27.148  11.567 -11.545  1.00 49.37           C  
ATOM   3630  HB2 ARG A 231      27.901  10.937 -12.018  1.00 49.37           H  
ATOM   3631  HB3 ARG A 231      27.681  12.290 -10.929  1.00 49.37           H  
ATOM   3632  O   ARG A 231      28.269  10.301  -9.373  1.00 49.37           O  
ATOM   3633  CG  ARG A 231      26.404  12.337 -12.646  1.00 49.37           C  
ATOM   3634  HG2 ARG A 231      25.967  11.629 -13.350  1.00 49.37           H  
ATOM   3635  HG3 ARG A 231      25.611  12.951 -12.218  1.00 49.37           H  
ATOM   3636  CD  ARG A 231      27.389  13.257 -13.377  1.00 49.37           C  
ATOM   3637  HD2 ARG A 231      27.794  13.975 -12.664  1.00 49.37           H  
ATOM   3638  HD3 ARG A 231      28.206  12.652 -13.772  1.00 49.37           H  
ATOM   3639  NE  ARG A 231      26.733  13.974 -14.484  1.00 49.37           N  
ATOM   3640  HE  ARG A 231      25.766  13.745 -14.669  1.00 49.37           H  
ATOM   3641  NH1 ARG A 231      28.557  15.188 -15.175  1.00 49.37           N  
ATOM   3642 HH11 ARG A 231      29.109  14.759 -14.446  1.00 49.37           H  
ATOM   3643 HH12 ARG A 231      28.992  15.795 -15.854  1.00 49.37           H  
ATOM   3644  NH2 ARG A 231      26.635  15.330 -16.306  1.00 49.37           N  
ATOM   3645 HH21 ARG A 231      25.706  14.987 -16.509  1.00 49.37           H  
ATOM   3646 HH22 ARG A 231      27.083  15.936 -16.978  1.00 49.37           H  
ATOM   3647  CZ  ARG A 231      27.309  14.829 -15.310  1.00 49.37           C  
ATOM   3648  N   PRO A 232      26.615   8.875  -8.910  1.00 47.22           N  
ATOM   3649  CA  PRO A 232      27.461   8.089  -8.006  1.00 47.22           C  
ATOM   3650  HA  PRO A 232      27.943   8.739  -7.275  1.00 47.22           H  
ATOM   3651  C   PRO A 232      28.530   7.323  -8.795  1.00 47.22           C  
ATOM   3652  CB  PRO A 232      26.527   7.113  -7.285  1.00 47.22           C  
ATOM   3653  HB2 PRO A 232      26.217   7.538  -6.330  1.00 47.22           H  
ATOM   3654  HB3 PRO A 232      27.002   6.150  -7.104  1.00 47.22           H  
ATOM   3655  O   PRO A 232      28.184   6.495  -9.627  1.00 47.22           O  
ATOM   3656  CG  PRO A 232      25.329   6.967  -8.228  1.00 47.22           C  
ATOM   3657  HG2 PRO A 232      24.402   6.894  -7.659  1.00 47.22           H  
ATOM   3658  HG3 PRO A 232      25.458   6.075  -8.841  1.00 47.22           H  
ATOM   3659  CD  PRO A 232      25.339   8.206  -9.135  1.00 47.22           C  
ATOM   3660  HD2 PRO A 232      25.261   7.887 -10.175  1.00 47.22           H  
ATOM   3661  HD3 PRO A 232      24.501   8.861  -8.900  1.00 47.22           H  
ATOM   3662  N   ASN A 233      29.818   7.544  -8.512  1.00 45.95           N  
ATOM   3663  H   ASN A 233      30.044   8.325  -7.912  1.00 45.95           H  
ATOM   3664  CA  ASN A 233      30.917   6.842  -9.200  1.00 45.95           C  
ATOM   3665  HA  ASN A 233      30.837   7.014 -10.274  1.00 45.95           H  
ATOM   3666  C   ASN A 233      30.858   5.312  -9.044  1.00 45.95           C  
ATOM   3667  CB  ASN A 233      32.264   7.421  -8.728  1.00 45.95           C  
ATOM   3668  HB2 ASN A 233      33.066   6.770  -9.075  1.00 45.95           H  
ATOM   3669  HB3 ASN A 233      32.294   7.452  -7.639  1.00 45.95           H  
ATOM   3670  O   ASN A 233      31.205   4.586  -9.970  1.00 45.95           O  
ATOM   3671  CG  ASN A 233      32.543   8.805  -9.292  1.00 45.95           C  
ATOM   3672  ND2 ASN A 233      33.452   9.540  -8.695  1.00 45.95           N  
ATOM   3673 HD21 ASN A 233      33.622  10.444  -9.112  1.00 45.95           H  
ATOM   3674 HD22 ASN A 233      33.976   9.187  -7.907  1.00 45.95           H  
ATOM   3675  OD1 ASN A 233      31.961   9.248 -10.266  1.00 45.95           O  
ATOM   3676  N   ASP A 234      30.412   4.835  -7.881  1.00 42.47           N  
ATOM   3677  H   ASP A 234      30.171   5.509  -7.168  1.00 42.47           H  
ATOM   3678  CA  ASP A 234      30.131   3.428  -7.582  1.00 42.47           C  
ATOM   3679  HA  ASP A 234      29.500   2.997  -8.359  1.00 42.47           H  
ATOM   3680  C   ASP A 234      29.399   3.368  -6.234  1.00 42.47           C  
ATOM   3681  CB  ASP A 234      31.456   2.642  -7.514  1.00 42.47           C  
ATOM   3682  HB2 ASP A 234      32.078   3.050  -6.717  1.00 42.47           H  
ATOM   3683  HB3 ASP A 234      32.004   2.769  -8.448  1.00 42.47           H  
ATOM   3684  O   ASP A 234      30.005   3.572  -5.174  1.00 42.47           O  
ATOM   3685  CG  ASP A 234      31.289   1.138  -7.293  1.00 42.47           C  
ATOM   3686  OD1 ASP A 234      30.166   0.694  -6.948  1.00 42.47           O  
ATOM   3687  OD2 ASP A 234      32.324   0.438  -7.414  1.00 42.47           O  
ATOM   3688  N   ILE A 235      28.086   3.126  -6.245  1.00 41.77           N  
ATOM   3689  H   ILE A 235      27.616   2.944  -7.121  1.00 41.77           H  
ATOM   3690  CA  ILE A 235      27.318   3.151  -4.996  1.00 41.77           C  
ATOM   3691  HA  ILE A 235      27.609   4.069  -4.485  1.00 41.77           H  
ATOM   3692  C   ILE A 235      27.682   1.981  -4.072  1.00 41.77           C  
ATOM   3693  CB  ILE A 235      25.809   3.243  -5.277  1.00 41.77           C  
ATOM   3694  HB  ILE A 235      25.670   3.848  -6.173  1.00 41.77           H  
ATOM   3695  O   ILE A 235      27.594   2.118  -2.852  1.00 41.77           O  
ATOM   3696  CG1 ILE A 235      25.103   3.974  -4.120  1.00 41.77           C  
ATOM   3697 HG12 ILE A 235      25.153   3.375  -3.211  1.00 41.77           H  
ATOM   3698 HG13 ILE A 235      25.614   4.922  -3.948  1.00 41.77           H  
ATOM   3699  CG2 ILE A 235      25.201   1.857  -5.536  1.00 41.77           C  
ATOM   3700 HG21 ILE A 235      25.749   1.349  -6.329  1.00 41.77           H  
ATOM   3701 HG22 ILE A 235      24.168   1.983  -5.862  1.00 41.77           H  
ATOM   3702 HG23 ILE A 235      25.201   1.249  -4.631  1.00 41.77           H  
ATOM   3703  CD1 ILE A 235      23.640   4.289  -4.440  1.00 41.77           C  
ATOM   3704 HD11 ILE A 235      23.075   3.363  -4.537  1.00 41.77           H  
ATOM   3705 HD12 ILE A 235      23.189   4.870  -3.635  1.00 41.77           H  
ATOM   3706 HD13 ILE A 235      23.574   4.864  -5.364  1.00 41.77           H  
ATOM   3707  N   THR A 236      28.162   0.861  -4.632  1.00 40.56           N  
ATOM   3708  H   THR A 236      28.335   0.859  -5.627  1.00 40.56           H  
ATOM   3709  CA  THR A 236      28.530  -0.340  -3.863  1.00 40.56           C  
ATOM   3710  HA  THR A 236      27.703  -0.579  -3.195  1.00 40.56           H  
ATOM   3711  C   THR A 236      29.753  -0.116  -2.973  1.00 40.56           C  
ATOM   3712  CB  THR A 236      28.759  -1.562  -4.767  1.00 40.56           C  
ATOM   3713  HB  THR A 236      28.866  -2.428  -4.114  1.00 40.56           H  
ATOM   3714  O   THR A 236      29.943  -0.833  -1.989  1.00 40.56           O  
ATOM   3715  CG2 THR A 236      27.587  -1.841  -5.708  1.00 40.56           C  
ATOM   3716 HG21 THR A 236      27.759  -2.785  -6.226  1.00 40.56           H  
ATOM   3717 HG22 THR A 236      27.500  -1.048  -6.450  1.00 40.56           H  
ATOM   3718 HG23 THR A 236      26.662  -1.910  -5.136  1.00 40.56           H  
ATOM   3719  OG1 THR A 236      29.939  -1.461  -5.529  1.00 40.56           O  
ATOM   3720  HG1 THR A 236      29.932  -0.681  -6.088  1.00 40.56           H  
ATOM   3721  N   LYS A 237      30.547   0.920  -3.274  1.00 39.69           N  
ATOM   3722  H   LYS A 237      30.344   1.409  -4.135  1.00 39.69           H  
ATOM   3723  CA  LYS A 237      31.695   1.371  -2.476  1.00 39.69           C  
ATOM   3724  HA  LYS A 237      31.969   0.592  -1.765  1.00 39.69           H  
ATOM   3725  C   LYS A 237      31.413   2.616  -1.636  1.00 39.69           C  
ATOM   3726  CB  LYS A 237      32.881   1.620  -3.412  1.00 39.69           C  
ATOM   3727  HB2 LYS A 237      32.588   2.334  -4.182  1.00 39.69           H  
ATOM   3728  HB3 LYS A 237      33.704   2.047  -2.838  1.00 39.69           H  
ATOM   3729  O   LYS A 237      32.204   2.941  -0.754  1.00 39.69           O  
ATOM   3730  CG  LYS A 237      33.360   0.321  -4.066  1.00 39.69           C  
ATOM   3731  HG2 LYS A 237      33.641  -0.396  -3.295  1.00 39.69           H  
ATOM   3732  HG3 LYS A 237      32.557  -0.103  -4.669  1.00 39.69           H  
ATOM   3733  CD  LYS A 237      34.562   0.601  -4.965  1.00 39.69           C  
ATOM   3734  HD2 LYS A 237      34.282   1.361  -5.695  1.00 39.69           H  
ATOM   3735  HD3 LYS A 237      35.402   0.958  -4.368  1.00 39.69           H  
ATOM   3736  CE  LYS A 237      34.935  -0.687  -5.693  1.00 39.69           C  
ATOM   3737  HE2 LYS A 237      35.283  -1.424  -4.970  1.00 39.69           H  
ATOM   3738  HE3 LYS A 237      34.031  -1.068  -6.167  1.00 39.69           H  
ATOM   3739  NZ  LYS A 237      35.957  -0.417  -6.725  1.00 39.69           N  
ATOM   3740  HZ1 LYS A 237      36.782   0.002  -6.320  1.00 39.69           H  
ATOM   3741  HZ2 LYS A 237      36.198  -1.269  -7.212  1.00 39.69           H  
ATOM   3742  HZ3 LYS A 237      35.552   0.219  -7.397  1.00 39.69           H  
ATOM   3743  N   SER A 238      30.315   3.327  -1.890  1.00 40.73           N  
ATOM   3744  H   SER A 238      29.696   3.003  -2.620  1.00 40.73           H  
ATOM   3745  CA  SER A 238      29.992   4.562  -1.171  1.00 40.73           C  
ATOM   3746  HA  SER A 238      30.928   5.090  -0.989  1.00 40.73           H  
ATOM   3747  C   SER A 238      29.354   4.268   0.197  1.00 40.73           C  
ATOM   3748  CB  SER A 238      29.158   5.491  -2.053  1.00 40.73           C  
ATOM   3749  HB2 SER A 238      29.650   5.606  -3.019  1.00 40.73           H  
ATOM   3750  HB3 SER A 238      29.088   6.470  -1.580  1.00 40.73           H  
ATOM   3751  O   SER A 238      28.263   3.706   0.300  1.00 40.73           O  
ATOM   3752  OG  SER A 238      27.860   4.988  -2.250  1.00 40.73           O  
ATOM   3753  HG  SER A 238      27.858   4.032  -2.165  1.00 40.73           H  
ATOM   3754  N   SER A 239      30.045   4.657   1.271  1.00 36.41           N  
ATOM   3755  H   SER A 239      30.931   5.119   1.125  1.00 36.41           H  
ATOM   3756  CA  SER A 239      29.678   4.371   2.669  1.00 36.41           C  
ATOM   3757  HA  SER A 239      29.631   3.291   2.805  1.00 36.41           H  
ATOM   3758  C   SER A 239      28.324   4.945   3.102  1.00 36.41           C  
ATOM   3759  CB  SER A 239      30.767   4.928   3.594  1.00 36.41           C  
ATOM   3760  HB2 SER A 239      30.473   4.780   4.633  1.00 36.41           H  
ATOM   3761  HB3 SER A 239      31.700   4.395   3.414  1.00 36.41           H  
ATOM   3762  O   SER A 239      27.690   4.394   3.999  1.00 36.41           O  
ATOM   3763  OG  SER A 239      30.960   6.310   3.342  1.00 36.41           O  
ATOM   3764  HG  SER A 239      31.586   6.658   3.982  1.00 36.41           H  
ATOM   3765  N   VAL A 240      27.867   6.019   2.453  1.00 32.89           N  
ATOM   3766  H   VAL A 240      28.469   6.416   1.746  1.00 32.89           H  
ATOM   3767  CA  VAL A 240      26.643   6.750   2.811  1.00 32.89           C  
ATOM   3768  HA  VAL A 240      26.686   6.999   3.872  1.00 32.89           H  
ATOM   3769  C   VAL A 240      25.383   5.901   2.616  1.00 32.89           C  
ATOM   3770  CB  VAL A 240      26.562   8.072   2.018  1.00 32.89           C  
ATOM   3771  HB  VAL A 240      26.550   7.846   0.952  1.00 32.89           H  
ATOM   3772  O   VAL A 240      24.469   5.978   3.424  1.00 32.89           O  
ATOM   3773  CG1 VAL A 240      25.307   8.886   2.354  1.00 32.89           C  
ATOM   3774 HG11 VAL A 240      24.420   8.356   2.010  1.00 32.89           H  
ATOM   3775 HG12 VAL A 240      25.237   9.046   3.430  1.00 32.89           H  
ATOM   3776 HG13 VAL A 240      25.337   9.849   1.844  1.00 32.89           H  
ATOM   3777  CG2 VAL A 240      27.779   8.964   2.311  1.00 32.89           C  
ATOM   3778 HG21 VAL A 240      27.829   9.189   3.376  1.00 32.89           H  
ATOM   3779 HG22 VAL A 240      27.694   9.898   1.755  1.00 32.89           H  
ATOM   3780 HG23 VAL A 240      28.703   8.473   2.004  1.00 32.89           H  
ATOM   3781  N   PHE A 241      25.317   5.046   1.593  1.00 38.86           N  
ATOM   3782  H   PHE A 241      26.096   4.976   0.953  1.00 38.86           H  
ATOM   3783  CA  PHE A 241      24.107   4.249   1.341  1.00 38.86           C  
ATOM   3784  HA  PHE A 241      23.231   4.842   1.604  1.00 38.86           H  
ATOM   3785  C   PHE A 241      24.035   2.983   2.175  1.00 38.86           C  
ATOM   3786  CB  PHE A 241      23.991   3.915  -0.136  1.00 38.86           C  
ATOM   3787  HB2 PHE A 241      23.188   3.192  -0.280  1.00 38.86           H  
ATOM   3788  HB3 PHE A 241      24.917   3.465  -0.493  1.00 38.86           H  
ATOM   3789  O   PHE A 241      22.947   2.601   2.603  1.00 38.86           O  
ATOM   3790  CG  PHE A 241      23.668   5.147  -0.930  1.00 38.86           C  
ATOM   3791  CD1 PHE A 241      22.338   5.586  -1.042  1.00 38.86           C  
ATOM   3792  HD1 PHE A 241      21.541   5.038  -0.562  1.00 38.86           H  
ATOM   3793  CD2 PHE A 241      24.706   5.879  -1.519  1.00 38.86           C  
ATOM   3794  HD2 PHE A 241      25.730   5.562  -1.383  1.00 38.86           H  
ATOM   3795  CE1 PHE A 241      22.045   6.724  -1.806  1.00 38.86           C  
ATOM   3796  HE1 PHE A 241      21.023   7.054  -1.920  1.00 38.86           H  
ATOM   3797  CE2 PHE A 241      24.417   7.001  -2.301  1.00 38.86           C  
ATOM   3798  HE2 PHE A 241      25.231   7.527  -2.777  1.00 38.86           H  
ATOM   3799  CZ  PHE A 241      23.078   7.412  -2.457  1.00 38.86           C  
ATOM   3800  HZ  PHE A 241      22.808   8.254  -3.077  1.00 38.86           H  
ATOM   3801  N   LYS A 242      25.189   2.365   2.453  1.00 41.97           N  
ATOM   3802  H   LYS A 242      26.042   2.740   2.064  1.00 41.97           H  
ATOM   3803  CA  LYS A 242      25.255   1.287   3.437  1.00 41.97           C  
ATOM   3804  HA  LYS A 242      24.514   0.533   3.175  1.00 41.97           H  
ATOM   3805  C   LYS A 242      24.848   1.817   4.813  1.00 41.97           C  
ATOM   3806  CB  LYS A 242      26.644   0.637   3.435  1.00 41.97           C  
ATOM   3807  HB2 LYS A 242      27.375   1.327   3.857  1.00 41.97           H  
ATOM   3808  HB3 LYS A 242      26.932   0.390   2.413  1.00 41.97           H  
ATOM   3809  O   LYS A 242      23.980   1.227   5.436  1.00 41.97           O  
ATOM   3810  CG  LYS A 242      26.587  -0.650   4.263  1.00 41.97           C  
ATOM   3811  HG2 LYS A 242      25.905  -1.354   3.788  1.00 41.97           H  
ATOM   3812  HG3 LYS A 242      26.200  -0.411   5.254  1.00 41.97           H  
ATOM   3813  CD  LYS A 242      27.954  -1.308   4.437  1.00 41.97           C  
ATOM   3814  HD2 LYS A 242      28.642  -0.586   4.878  1.00 41.97           H  
ATOM   3815  HD3 LYS A 242      28.333  -1.653   3.475  1.00 41.97           H  
ATOM   3816  CE  LYS A 242      27.741  -2.481   5.397  1.00 41.97           C  
ATOM   3817  HE2 LYS A 242      27.120  -3.233   4.910  1.00 41.97           H  
ATOM   3818  HE3 LYS A 242      27.169  -2.116   6.250  1.00 41.97           H  
ATOM   3819  NZ  LYS A 242      29.019  -3.059   5.868  1.00 41.97           N  
ATOM   3820  HZ1 LYS A 242      29.587  -3.390   5.100  1.00 41.97           H  
ATOM   3821  HZ2 LYS A 242      28.815  -3.814   6.507  1.00 41.97           H  
ATOM   3822  HZ3 LYS A 242      29.517  -2.356   6.395  1.00 41.97           H  
ATOM   3823  N   SER A 243      25.373   2.975   5.229  1.00 43.12           N  
ATOM   3824  H   SER A 243      26.059   3.452   4.661  1.00 43.12           H  
ATOM   3825  CA  SER A 243      24.988   3.577   6.510  1.00 43.12           C  
ATOM   3826  HA  SER A 243      25.125   2.822   7.284  1.00 43.12           H  
ATOM   3827  C   SER A 243      23.516   3.988   6.555  1.00 43.12           C  
ATOM   3828  CB  SER A 243      25.888   4.761   6.866  1.00 43.12           C  
ATOM   3829  HB2 SER A 243      26.932   4.465   6.758  1.00 43.12           H  
ATOM   3830  HB3 SER A 243      25.711   5.027   7.908  1.00 43.12           H  
ATOM   3831  O   SER A 243      22.891   3.843   7.597  1.00 43.12           O  
ATOM   3832  OG  SER A 243      25.630   5.892   6.060  1.00 43.12           O  
ATOM   3833  HG  SER A 243      26.224   6.597   6.328  1.00 43.12           H  
ATOM   3834  N   ILE A 244      22.932   4.444   5.441  1.00 41.75           N  
ATOM   3835  H   ILE A 244      23.527   4.683   4.660  1.00 41.75           H  
ATOM   3836  CA  ILE A 244      21.488   4.697   5.336  1.00 41.75           C  
ATOM   3837  HA  ILE A 244      21.187   5.348   6.157  1.00 41.75           H  
ATOM   3838  C   ILE A 244      20.688   3.400   5.498  1.00 41.75           C  
ATOM   3839  CB  ILE A 244      21.162   5.414   4.007  1.00 41.75           C  
ATOM   3840  HB  ILE A 244      21.732   4.934   3.212  1.00 41.75           H  
ATOM   3841  O   ILE A 244      19.756   3.371   6.295  1.00 41.75           O  
ATOM   3842  CG1 ILE A 244      21.568   6.903   4.083  1.00 41.75           C  
ATOM   3843 HG12 ILE A 244      20.827   7.450   4.665  1.00 41.75           H  
ATOM   3844 HG13 ILE A 244      22.519   7.002   4.607  1.00 41.75           H  
ATOM   3845  CG2 ILE A 244      19.670   5.283   3.648  1.00 41.75           C  
ATOM   3846 HG21 ILE A 244      19.437   5.868   2.758  1.00 41.75           H  
ATOM   3847 HG22 ILE A 244      19.428   4.249   3.405  1.00 41.75           H  
ATOM   3848 HG23 ILE A 244      19.050   5.594   4.489  1.00 41.75           H  
ATOM   3849  CD1 ILE A 244      21.715   7.570   2.706  1.00 41.75           C  
ATOM   3850 HD11 ILE A 244      22.050   8.599   2.839  1.00 41.75           H  
ATOM   3851 HD12 ILE A 244      20.766   7.579   2.170  1.00 41.75           H  
ATOM   3852 HD13 ILE A 244      22.445   7.031   2.103  1.00 41.75           H  
ATOM   3853  N   GLY A 245      21.031   2.339   4.762  1.00 42.71           N  
ATOM   3854  H   GLY A 245      21.817   2.417   4.132  1.00 42.71           H  
ATOM   3855  CA  GLY A 245      20.336   1.051   4.849  1.00 42.71           C  
ATOM   3856  HA2 GLY A 245      20.779   0.358   4.134  1.00 42.71           H  
ATOM   3857  HA3 GLY A 245      19.282   1.188   4.609  1.00 42.71           H  
ATOM   3858  C   GLY A 245      20.438   0.426   6.242  1.00 42.71           C  
ATOM   3859  O   GLY A 245      19.428  -0.017   6.790  1.00 42.71           O  
ATOM   3860  N   ASP A 246      21.631   0.474   6.838  1.00 46.22           N  
ATOM   3861  H   ASP A 246      22.426   0.791   6.301  1.00 46.22           H  
ATOM   3862  CA  ASP A 246      21.899   0.010   8.201  1.00 46.22           C  
ATOM   3863  HA  ASP A 246      21.581  -1.029   8.292  1.00 46.22           H  
ATOM   3864  C   ASP A 246      21.086   0.833   9.214  1.00 46.22           C  
ATOM   3865  CB  ASP A 246      23.414   0.078   8.505  1.00 46.22           C  
ATOM   3866  HB2 ASP A 246      23.556  -0.147   9.562  1.00 46.22           H  
ATOM   3867  HB3 ASP A 246      23.762   1.097   8.338  1.00 46.22           H  
ATOM   3868  O   ASP A 246      20.387   0.266  10.046  1.00 46.22           O  
ATOM   3869  CG  ASP A 246      24.302  -0.895   7.698  1.00 46.22           C  
ATOM   3870  OD1 ASP A 246      23.774  -1.851   7.087  1.00 46.22           O  
ATOM   3871  OD2 ASP A 246      25.544  -0.695   7.677  1.00 46.22           O  
ATOM   3872  N   ARG A 247      21.072   2.167   9.084  1.00 45.54           N  
ATOM   3873  H   ARG A 247      21.673   2.575   8.382  1.00 45.54           H  
ATOM   3874  CA  ARG A 247      20.333   3.070   9.979  1.00 45.54           C  
ATOM   3875  HA  ARG A 247      20.592   2.815  11.006  1.00 45.54           H  
ATOM   3876  C   ARG A 247      18.818   2.913   9.873  1.00 45.54           C  
ATOM   3877  CB  ARG A 247      20.784   4.504   9.693  1.00 45.54           C  
ATOM   3878  HB2 ARG A 247      21.864   4.550   9.832  1.00 45.54           H  
ATOM   3879  HB3 ARG A 247      20.550   4.754   8.658  1.00 45.54           H  
ATOM   3880  O   ARG A 247      18.140   2.972  10.891  1.00 45.54           O  
ATOM   3881  CG  ARG A 247      20.146   5.539  10.618  1.00 45.54           C  
ATOM   3882  HG2 ARG A 247      19.074   5.583  10.425  1.00 45.54           H  
ATOM   3883  HG3 ARG A 247      20.315   5.267  11.659  1.00 45.54           H  
ATOM   3884  CD  ARG A 247      20.776   6.901  10.327  1.00 45.54           C  
ATOM   3885  HD2 ARG A 247      21.787   6.910  10.735  1.00 45.54           H  
ATOM   3886  HD3 ARG A 247      20.825   7.042   9.247  1.00 45.54           H  
ATOM   3887  NE  ARG A 247      19.972   7.981  10.913  1.00 45.54           N  
ATOM   3888  HE  ARG A 247      19.107   7.696  11.350  1.00 45.54           H  
ATOM   3889  NH1 ARG A 247      21.355   9.716  10.339  1.00 45.54           N  
ATOM   3890 HH11 ARG A 247      21.983   9.036   9.935  1.00 45.54           H  
ATOM   3891 HH12 ARG A 247      21.574  10.702  10.336  1.00 45.54           H  
ATOM   3892  NH2 ARG A 247      19.435  10.123  11.419  1.00 45.54           N  
ATOM   3893 HH21 ARG A 247      18.586   9.772  11.838  1.00 45.54           H  
ATOM   3894 HH22 ARG A 247      19.662  11.107  11.450  1.00 45.54           H  
ATOM   3895  CZ  ARG A 247      20.259   9.266  10.887  1.00 45.54           C  
ATOM   3896  N   VAL A 248      18.274   2.702   8.672  1.00 41.82           N  
ATOM   3897  H   VAL A 248      18.881   2.691   7.865  1.00 41.82           H  
ATOM   3898  CA  VAL A 248      16.840   2.409   8.511  1.00 41.82           C  
ATOM   3899  HA  VAL A 248      16.266   3.165   9.046  1.00 41.82           H  
ATOM   3900  C   VAL A 248      16.504   1.066   9.158  1.00 41.82           C  
ATOM   3901  CB  VAL A 248      16.409   2.437   7.034  1.00 41.82           C  
ATOM   3902  HB  VAL A 248      17.054   1.774   6.458  1.00 41.82           H  
ATOM   3903  O   VAL A 248      15.516   0.974   9.881  1.00 41.82           O  
ATOM   3904  CG1 VAL A 248      14.949   1.995   6.877  1.00 41.82           C  
ATOM   3905 HG11 VAL A 248      14.567   2.271   5.894  1.00 41.82           H  
ATOM   3906 HG12 VAL A 248      14.327   2.477   7.632  1.00 41.82           H  
ATOM   3907 HG13 VAL A 248      14.878   0.914   6.995  1.00 41.82           H  
ATOM   3908  CG2 VAL A 248      16.497   3.851   6.445  1.00 41.82           C  
ATOM   3909 HG21 VAL A 248      16.288   3.819   5.375  1.00 41.82           H  
ATOM   3910 HG22 VAL A 248      15.778   4.503   6.940  1.00 41.82           H  
ATOM   3911 HG23 VAL A 248      17.493   4.268   6.594  1.00 41.82           H  
ATOM   3912  N   SER A 249      17.348   0.050   8.966  1.00 42.41           N  
ATOM   3913  H   SER A 249      18.164   0.195   8.389  1.00 42.41           H  
ATOM   3914  CA  SER A 249      17.172  -1.260   9.606  1.00 42.41           C  
ATOM   3915  HA  SER A 249      16.193  -1.657   9.338  1.00 42.41           H  
ATOM   3916  C   SER A 249      17.232  -1.155  11.134  1.00 42.41           C  
ATOM   3917  CB  SER A 249      18.239  -2.245   9.114  1.00 42.41           C  
ATOM   3918  HB2 SER A 249      18.034  -3.226   9.542  1.00 42.41           H  
ATOM   3919  HB3 SER A 249      19.227  -1.923   9.441  1.00 42.41           H  
ATOM   3920  O   SER A 249      16.412  -1.744  11.835  1.00 42.41           O  
ATOM   3921  OG  SER A 249      18.221  -2.343   7.703  1.00 42.41           O  
ATOM   3922  HG  SER A 249      18.649  -1.562   7.346  1.00 42.41           H  
ATOM   3923  N   GLU A 250      18.167  -0.368  11.662  1.00 49.36           N  
ATOM   3924  H   GLU A 250      18.850   0.046  11.044  1.00 49.36           H  
ATOM   3925  CA  GLU A 250      18.333  -0.118  13.093  1.00 49.36           C  
ATOM   3926  HA  GLU A 250      18.378  -1.076  13.611  1.00 49.36           H  
ATOM   3927  C   GLU A 250      17.147   0.662  13.681  1.00 49.36           C  
ATOM   3928  CB  GLU A 250      19.676   0.594  13.301  1.00 49.36           C  
ATOM   3929  HB2 GLU A 250      19.604   1.620  12.940  1.00 49.36           H  
ATOM   3930  HB3 GLU A 250      20.430   0.071  12.712  1.00 49.36           H  
ATOM   3931  O   GLU A 250      16.611   0.263  14.709  1.00 49.36           O  
ATOM   3932  CG  GLU A 250      20.152   0.586  14.759  1.00 49.36           C  
ATOM   3933  HG2 GLU A 250      19.490   1.216  15.352  1.00 49.36           H  
ATOM   3934  HG3 GLU A 250      20.085  -0.433  15.139  1.00 49.36           H  
ATOM   3935  CD  GLU A 250      21.602   1.087  14.894  1.00 49.36           C  
ATOM   3936  OE1 GLU A 250      22.258   0.692  15.885  1.00 49.36           O  
ATOM   3937  OE2 GLU A 250      22.053   1.863  14.017  1.00 49.36           O  
ATOM   3938  N   GLU A 251      16.652   1.702  13.003  1.00 43.84           N  
ATOM   3939  H   GLU A 251      17.142   2.010  12.175  1.00 43.84           H  
ATOM   3940  CA  GLU A 251      15.487   2.477  13.452  1.00 43.84           C  
ATOM   3941  HA  GLU A 251      15.663   2.766  14.489  1.00 43.84           H  
ATOM   3942  C   GLU A 251      14.191   1.644  13.427  1.00 43.84           C  
ATOM   3943  CB  GLU A 251      15.374   3.763  12.608  1.00 43.84           C  
ATOM   3944  HB2 GLU A 251      16.365   4.211  12.534  1.00 43.84           H  
ATOM   3945  HB3 GLU A 251      15.027   3.516  11.605  1.00 43.84           H  
ATOM   3946  O   GLU A 251      13.359   1.760  14.332  1.00 43.84           O  
ATOM   3947  CG  GLU A 251      14.433   4.803  13.243  1.00 43.84           C  
ATOM   3948  HG2 GLU A 251      13.430   4.379  13.293  1.00 43.84           H  
ATOM   3949  HG3 GLU A 251      14.763   4.993  14.265  1.00 43.84           H  
ATOM   3950  CD  GLU A 251      14.361   6.149  12.494  1.00 43.84           C  
ATOM   3951  OE1 GLU A 251      13.376   6.887  12.758  1.00 43.84           O  
ATOM   3952  OE2 GLU A 251      15.256   6.461  11.674  1.00 43.84           O  
ATOM   3953  N   ILE A 252      14.034   0.753  12.438  1.00 41.45           N  
ATOM   3954  H   ILE A 252      14.740   0.718  11.717  1.00 41.45           H  
ATOM   3955  CA  ILE A 252      12.938  -0.229  12.389  1.00 41.45           C  
ATOM   3956  HA  ILE A 252      11.989   0.298  12.490  1.00 41.45           H  
ATOM   3957  C   ILE A 252      13.037  -1.195  13.575  1.00 41.45           C  
ATOM   3958  CB  ILE A 252      12.939  -0.976  11.034  1.00 41.45           C  
ATOM   3959  HB  ILE A 252      13.953  -1.321  10.832  1.00 41.45           H  
ATOM   3960  O   ILE A 252      12.048  -1.404  14.282  1.00 41.45           O  
ATOM   3961  CG1 ILE A 252      12.501  -0.016   9.908  1.00 41.45           C  
ATOM   3962 HG12 ILE A 252      11.429   0.170   9.977  1.00 41.45           H  
ATOM   3963 HG13 ILE A 252      13.002   0.946  10.022  1.00 41.45           H  
ATOM   3964  CG2 ILE A 252      12.010  -2.208  11.049  1.00 41.45           C  
ATOM   3965 HG21 ILE A 252      12.368  -2.951  11.761  1.00 41.45           H  
ATOM   3966 HG22 ILE A 252      11.999  -2.689  10.071  1.00 41.45           H  
ATOM   3967 HG23 ILE A 252      10.992  -1.916  11.309  1.00 41.45           H  
ATOM   3968  CD1 ILE A 252      12.828  -0.546   8.509  1.00 41.45           C  
ATOM   3969 HD11 ILE A 252      12.174  -1.378   8.248  1.00 41.45           H  
ATOM   3970 HD12 ILE A 252      13.868  -0.868   8.461  1.00 41.45           H  
ATOM   3971 HD13 ILE A 252      12.679   0.263   7.794  1.00 41.45           H  
ATOM   3972  N   ASN A 253      14.229  -1.738  13.837  1.00 46.42           N  
ATOM   3973  H   ASN A 253      14.999  -1.529  13.217  1.00 46.42           H  
ATOM   3974  CA  ASN A 253      14.470  -2.644  14.962  1.00 46.42           C  
ATOM   3975  HA  ASN A 253      13.750  -3.461  14.918  1.00 46.42           H  
ATOM   3976  C   ASN A 253      14.265  -1.955  16.319  1.00 46.42           C  
ATOM   3977  CB  ASN A 253      15.888  -3.223  14.846  1.00 46.42           C  
ATOM   3978  HB2 ASN A 253      16.164  -3.687  15.793  1.00 46.42           H  
ATOM   3979  HB3 ASN A 253      16.598  -2.420  14.647  1.00 46.42           H  
ATOM   3980  O   ASN A 253      13.693  -2.544  17.231  1.00 46.42           O  
ATOM   3981  CG  ASN A 253      16.003  -4.293  13.777  1.00 46.42           C  
ATOM   3982  ND2 ASN A 253      17.154  -4.428  13.163  1.00 46.42           N  
ATOM   3983 HD21 ASN A 253      17.871  -3.729  13.296  1.00 46.42           H  
ATOM   3984 HD22 ASN A 253      17.182  -5.102  12.412  1.00 46.42           H  
ATOM   3985  OD1 ASN A 253      15.089  -5.062  13.525  1.00 46.42           O  
ATOM   3986  N   GLN A 254      14.656  -0.691  16.456  1.00 51.13           N  
ATOM   3987  H   GLN A 254      15.191  -0.266  15.712  1.00 51.13           H  
ATOM   3988  CA  GLN A 254      14.470   0.052  17.695  1.00 51.13           C  
ATOM   3989  HA  GLN A 254      14.825  -0.573  18.515  1.00 51.13           H  
ATOM   3990  C   GLN A 254      12.992   0.356  17.958  1.00 51.13           C  
ATOM   3991  CB  GLN A 254      15.332   1.314  17.653  1.00 51.13           C  
ATOM   3992  HB2 GLN A 254      16.345   1.007  17.394  1.00 51.13           H  
ATOM   3993  HB3 GLN A 254      14.972   1.998  16.883  1.00 51.13           H  
ATOM   3994  O   GLN A 254      12.508   0.131  19.066  1.00 51.13           O  
ATOM   3995  CG  GLN A 254      15.332   2.019  19.020  1.00 51.13           C  
ATOM   3996  HG2 GLN A 254      14.960   1.339  19.787  1.00 51.13           H  
ATOM   3997  HG3 GLN A 254      14.659   2.875  18.989  1.00 51.13           H  
ATOM   3998  CD  GLN A 254      16.714   2.485  19.463  1.00 51.13           C  
ATOM   3999  NE2 GLN A 254      16.898   2.722  20.741  1.00 51.13           N  
ATOM   4000 HE21 GLN A 254      17.829   3.020  20.995  1.00 51.13           H  
ATOM   4001 HE22 GLN A 254      16.124   2.627  21.383  1.00 51.13           H  
ATOM   4002  OE1 GLN A 254      17.648   2.659  18.702  1.00 51.13           O  
ATOM   4003  N   LYS A 255      12.235   0.773  16.933  1.00 45.87           N  
ATOM   4004  H   LYS A 255      12.682   0.945  16.044  1.00 45.87           H  
ATOM   4005  CA  LYS A 255      10.776   0.931  17.055  1.00 45.87           C  
ATOM   4006  HA  LYS A 255      10.565   1.592  17.895  1.00 45.87           H  
ATOM   4007  C   LYS A 255      10.078  -0.391  17.382  1.00 45.87           C  
ATOM   4008  CB  LYS A 255      10.196   1.537  15.774  1.00 45.87           C  
ATOM   4009  HB2 LYS A 255      10.613   1.028  14.905  1.00 45.87           H  
ATOM   4010  HB3 LYS A 255       9.117   1.384  15.775  1.00 45.87           H  
ATOM   4011  O   LYS A 255       9.132  -0.386  18.170  1.00 45.87           O  
ATOM   4012  CG  LYS A 255      10.469   3.042  15.686  1.00 45.87           C  
ATOM   4013  HG2 LYS A 255      11.543   3.225  15.651  1.00 45.87           H  
ATOM   4014  HG3 LYS A 255      10.052   3.540  16.560  1.00 45.87           H  
ATOM   4015  CD  LYS A 255       9.811   3.596  14.422  1.00 45.87           C  
ATOM   4016  HD2 LYS A 255      10.229   3.078  13.559  1.00 45.87           H  
ATOM   4017  HD3 LYS A 255       8.736   3.415  14.459  1.00 45.87           H  
ATOM   4018  CE  LYS A 255      10.084   5.094  14.296  1.00 45.87           C  
ATOM   4019  HE2 LYS A 255       9.629   5.615  15.138  1.00 45.87           H  
ATOM   4020  HE3 LYS A 255      11.162   5.248  14.341  1.00 45.87           H  
ATOM   4021  NZ  LYS A 255       9.565   5.603  13.006  1.00 45.87           N  
ATOM   4022  HZ1 LYS A 255       8.563   5.491  12.939  1.00 45.87           H  
ATOM   4023  HZ2 LYS A 255       9.989   5.077  12.256  1.00 45.87           H  
ATOM   4024  HZ3 LYS A 255       9.840   6.567  12.878  1.00 45.87           H  
ATOM   4025  N   ARG A 256      10.558  -1.514  16.831  1.00 41.31           N  
ATOM   4026  H   ARG A 256      11.300  -1.421  16.153  1.00 41.31           H  
ATOM   4027  CA  ARG A 256      10.098  -2.867  17.186  1.00 41.31           C  
ATOM   4028  HA  ARG A 256       9.026  -2.938  17.006  1.00 41.31           H  
ATOM   4029  C   ARG A 256      10.317  -3.148  18.673  1.00 41.31           C  
ATOM   4030  CB  ARG A 256      10.823  -3.894  16.296  1.00 41.31           C  
ATOM   4031  HB2 ARG A 256      11.898  -3.812  16.456  1.00 41.31           H  
ATOM   4032  HB3 ARG A 256      10.628  -3.658  15.250  1.00 41.31           H  
ATOM   4033  O   ARG A 256       9.393  -3.592  19.353  1.00 41.31           O  
ATOM   4034  CG  ARG A 256      10.418  -5.353  16.552  1.00 41.31           C  
ATOM   4035  HG2 ARG A 256       9.443  -5.531  16.099  1.00 41.31           H  
ATOM   4036  HG3 ARG A 256      10.347  -5.560  17.620  1.00 41.31           H  
ATOM   4037  CD  ARG A 256      11.445  -6.313  15.940  1.00 41.31           C  
ATOM   4038  HD2 ARG A 256      11.678  -5.988  14.926  1.00 41.31           H  
ATOM   4039  HD3 ARG A 256      10.999  -7.306  15.888  1.00 41.31           H  
ATOM   4040  NE  ARG A 256      12.677  -6.375  16.750  1.00 41.31           N  
ATOM   4041  HE  ARG A 256      12.748  -5.791  17.571  1.00 41.31           H  
ATOM   4042  NH1 ARG A 256      13.874  -7.805  15.401  1.00 41.31           N  
ATOM   4043 HH11 ARG A 256      14.744  -8.271  15.187  1.00 41.31           H  
ATOM   4044 HH12 ARG A 256      13.153  -7.752  14.696  1.00 41.31           H  
ATOM   4045  NH2 ARG A 256      14.745  -7.007  17.323  1.00 41.31           N  
ATOM   4046 HH21 ARG A 256      15.634  -7.447  17.135  1.00 41.31           H  
ATOM   4047 HH22 ARG A 256      14.641  -6.384  18.112  1.00 41.31           H  
ATOM   4048  CZ  ARG A 256      13.762  -7.067  16.475  1.00 41.31           C  
ATOM   4049  N   ASP A 257      11.508  -2.871  19.189  1.00 55.53           N  
ATOM   4050  H   ASP A 257      12.243  -2.563  18.568  1.00 55.53           H  
ATOM   4051  CA  ASP A 257      11.853  -3.153  20.583  1.00 55.53           C  
ATOM   4052  HA  ASP A 257      11.548  -4.173  20.817  1.00 55.53           H  
ATOM   4053  C   ASP A 257      11.106  -2.225  21.564  1.00 55.53           C  
ATOM   4054  CB  ASP A 257      13.378  -3.078  20.752  1.00 55.53           C  
ATOM   4055  HB2 ASP A 257      13.729  -2.107  20.404  1.00 55.53           H  
ATOM   4056  HB3 ASP A 257      13.604  -3.149  21.816  1.00 55.53           H  
ATOM   4057  O   ASP A 257      10.594  -2.688  22.588  1.00 55.53           O  
ATOM   4058  CG  ASP A 257      14.164  -4.191  20.027  1.00 55.53           C  
ATOM   4059  OD1 ASP A 257      13.564  -5.122  19.418  1.00 55.53           O  
ATOM   4060  OD2 ASP A 257      15.406  -4.142  20.131  1.00 55.53           O  
ATOM   4061  N   ASP A 258      10.954  -0.937  21.236  1.00 55.24           N  
ATOM   4062  H   ASP A 258      11.445  -0.595  20.423  1.00 55.24           H  
ATOM   4063  CA  ASP A 258      10.158   0.023  22.014  1.00 55.24           C  
ATOM   4064  HA  ASP A 258      10.510   0.028  23.046  1.00 55.24           H  
ATOM   4065  C   ASP A 258       8.672  -0.352  22.045  1.00 55.24           C  
ATOM   4066  CB  ASP A 258      10.315   1.437  21.432  1.00 55.24           C  
ATOM   4067  HB2 ASP A 258      10.180   1.400  20.351  1.00 55.24           H  
ATOM   4068  HB3 ASP A 258       9.524   2.067  21.840  1.00 55.24           H  
ATOM   4069  O   ASP A 258       8.011  -0.224  23.081  1.00 55.24           O  
ATOM   4070  CG  ASP A 258      11.652   2.110  21.764  1.00 55.24           C  
ATOM   4071  OD1 ASP A 258      12.361   1.625  22.683  1.00 55.24           O  
ATOM   4072  OD2 ASP A 258      11.903   3.168  21.147  1.00 55.24           O  
ATOM   4073  N   TYR A 259       8.134  -0.862  20.935  1.00 41.67           N  
ATOM   4074  H   TYR A 259       8.695  -0.915  20.097  1.00 41.67           H  
ATOM   4075  CA  TYR A 259       6.762  -1.354  20.902  1.00 41.67           C  
ATOM   4076  HA  TYR A 259       6.120  -0.602  21.361  1.00 41.67           H  
ATOM   4077  C   TYR A 259       6.592  -2.640  21.713  1.00 41.67           C  
ATOM   4078  CB  TYR A 259       6.285  -1.544  19.466  1.00 41.67           C  
ATOM   4079  HB2 TYR A 259       6.922  -2.269  18.960  1.00 41.67           H  
ATOM   4080  HB3 TYR A 259       6.364  -0.598  18.931  1.00 41.67           H  
ATOM   4081  O   TYR A 259       5.648  -2.724  22.495  1.00 41.67           O  
ATOM   4082  CG  TYR A 259       4.845  -2.014  19.424  1.00 41.67           C  
ATOM   4083  CD1 TYR A 259       4.558  -3.379  19.231  1.00 41.67           C  
ATOM   4084  HD1 TYR A 259       5.359  -4.087  19.078  1.00 41.67           H  
ATOM   4085  CD2 TYR A 259       3.794  -1.091  19.603  1.00 41.67           C  
ATOM   4086  HD2 TYR A 259       4.018  -0.044  19.740  1.00 41.67           H  
ATOM   4087  CE1 TYR A 259       3.223  -3.817  19.187  1.00 41.67           C  
ATOM   4088  HE1 TYR A 259       2.995  -4.853  18.983  1.00 41.67           H  
ATOM   4089  CE2 TYR A 259       2.454  -1.528  19.565  1.00 41.67           C  
ATOM   4090  HE2 TYR A 259       1.643  -0.820  19.661  1.00 41.67           H  
ATOM   4091  OH  TYR A 259       0.890  -3.330  19.190  1.00 41.67           O  
ATOM   4092  HH  TYR A 259       0.254  -2.632  19.018  1.00 41.67           H  
ATOM   4093  CZ  TYR A 259       2.168  -2.895  19.339  1.00 41.67           C  
ATOM   4094  N   LYS A 260       7.514  -3.611  21.617  1.00 46.97           N  
ATOM   4095  H   LYS A 260       8.259  -3.497  20.944  1.00 46.97           H  
ATOM   4096  CA  LYS A 260       7.479  -4.823  22.460  1.00 46.97           C  
ATOM   4097  HA  LYS A 260       6.532  -5.336  22.292  1.00 46.97           H  
ATOM   4098  C   LYS A 260       7.490  -4.466  23.946  1.00 46.97           C  
ATOM   4099  CB  LYS A 260       8.633  -5.781  22.104  1.00 46.97           C  
ATOM   4100  HB2 LYS A 260       9.568  -5.229  22.009  1.00 46.97           H  
ATOM   4101  HB3 LYS A 260       8.742  -6.518  22.900  1.00 46.97           H  
ATOM   4102  O   LYS A 260       6.723  -5.041  24.718  1.00 46.97           O  
ATOM   4103  CG  LYS A 260       8.326  -6.527  20.797  1.00 46.97           C  
ATOM   4104  HG2 LYS A 260       7.359  -7.018  20.909  1.00 46.97           H  
ATOM   4105  HG3 LYS A 260       8.236  -5.801  19.990  1.00 46.97           H  
ATOM   4106  CD  LYS A 260       9.359  -7.595  20.390  1.00 46.97           C  
ATOM   4107  HD2 LYS A 260      10.339  -7.140  20.245  1.00 46.97           H  
ATOM   4108  HD3 LYS A 260       9.408  -8.373  21.151  1.00 46.97           H  
ATOM   4109  CE  LYS A 260       8.829  -8.168  19.063  1.00 46.97           C  
ATOM   4110  HE2 LYS A 260       7.774  -8.410  19.190  1.00 46.97           H  
ATOM   4111  HE3 LYS A 260       8.864  -7.386  18.305  1.00 46.97           H  
ATOM   4112  NZ  LYS A 260       9.500  -9.382  18.538  1.00 46.97           N  
ATOM   4113  HZ1 LYS A 260       9.437 -10.162  19.176  1.00 46.97           H  
ATOM   4114  HZ2 LYS A 260      10.451  -9.215  18.241  1.00 46.97           H  
ATOM   4115  HZ3 LYS A 260       8.961  -9.655  17.729  1.00 46.97           H  
ATOM   4116  N   LYS A 261       8.280  -3.464  24.346  1.00 62.92           N  
ATOM   4117  H   LYS A 261       8.904  -3.056  23.664  1.00 62.92           H  
ATOM   4118  CA  LYS A 261       8.253  -2.926  25.716  1.00 62.92           C  
ATOM   4119  HA  LYS A 261       8.417  -3.740  26.421  1.00 62.92           H  
ATOM   4120  C   LYS A 261       6.890  -2.334  26.074  1.00 62.92           C  
ATOM   4121  CB  LYS A 261       9.358  -1.883  25.904  1.00 62.92           C  
ATOM   4122  HB2 LYS A 261       9.324  -1.171  25.080  1.00 62.92           H  
ATOM   4123  HB3 LYS A 261       9.176  -1.338  26.830  1.00 62.92           H  
ATOM   4124  O   LYS A 261       6.330  -2.735  27.091  1.00 62.92           O  
ATOM   4125  CG  LYS A 261      10.750  -2.520  25.985  1.00 62.92           C  
ATOM   4126  HG2 LYS A 261      10.920  -3.161  25.121  1.00 62.92           H  
ATOM   4127  HG3 LYS A 261      10.829  -3.118  26.892  1.00 62.92           H  
ATOM   4128  CD  LYS A 261      11.796  -1.403  26.005  1.00 62.92           C  
ATOM   4129  HD2 LYS A 261      11.670  -0.797  26.902  1.00 62.92           H  
ATOM   4130  HD3 LYS A 261      11.637  -0.772  25.130  1.00 62.92           H  
ATOM   4131  CE  LYS A 261      13.214  -1.969  25.948  1.00 62.92           C  
ATOM   4132  HE2 LYS A 261      13.253  -2.703  25.143  1.00 62.92           H  
ATOM   4133  HE3 LYS A 261      13.444  -2.473  26.886  1.00 62.92           H  
ATOM   4134  NZ  LYS A 261      14.181  -0.880  25.670  1.00 62.92           N  
ATOM   4135  HZ1 LYS A 261      14.177  -0.185  26.403  1.00 62.92           H  
ATOM   4136  HZ2 LYS A 261      13.920  -0.413  24.814  1.00 62.92           H  
ATOM   4137  HZ3 LYS A 261      15.115  -1.242  25.541  1.00 62.92           H  
ATOM   4138  N   LYS A 262       6.323  -1.461  25.231  1.00 52.16           N  
ATOM   4139  H   LYS A 262       6.854  -1.174  24.422  1.00 52.16           H  
ATOM   4140  CA  LYS A 262       4.985  -0.875  25.451  1.00 52.16           C  
ATOM   4141  HA  LYS A 262       4.972  -0.373  26.419  1.00 52.16           H  
ATOM   4142  C   LYS A 262       3.876  -1.922  25.498  1.00 52.16           C  
ATOM   4143  CB  LYS A 262       4.655   0.146  24.356  1.00 52.16           C  
ATOM   4144  HB2 LYS A 262       4.910  -0.265  23.380  1.00 52.16           H  
ATOM   4145  HB3 LYS A 262       3.583   0.342  24.374  1.00 52.16           H  
ATOM   4146  O   LYS A 262       2.955  -1.785  26.292  1.00 52.16           O  
ATOM   4147  CG  LYS A 262       5.381   1.476  24.574  1.00 52.16           C  
ATOM   4148  HG2 LYS A 262       5.089   1.892  25.538  1.00 52.16           H  
ATOM   4149  HG3 LYS A 262       6.460   1.317  24.571  1.00 52.16           H  
ATOM   4150  CD  LYS A 262       5.002   2.454  23.459  1.00 52.16           C  
ATOM   4151  HD2 LYS A 262       5.315   2.037  22.502  1.00 52.16           H  
ATOM   4152  HD3 LYS A 262       3.922   2.600  23.456  1.00 52.16           H  
ATOM   4153  CE  LYS A 262       5.707   3.790  23.696  1.00 52.16           C  
ATOM   4154  HE2 LYS A 262       6.780   3.605  23.753  1.00 52.16           H  
ATOM   4155  HE3 LYS A 262       5.389   4.185  24.660  1.00 52.16           H  
ATOM   4156  NZ  LYS A 262       5.410   4.755  22.611  1.00 52.16           N  
ATOM   4157  HZ1 LYS A 262       5.890   5.627  22.782  1.00 52.16           H  
ATOM   4158  HZ2 LYS A 262       5.729   4.385  21.727  1.00 52.16           H  
ATOM   4159  HZ3 LYS A 262       4.417   4.930  22.555  1.00 52.16           H  
ATOM   4160  N   LEU A 263       3.952  -2.969  24.678  1.00 41.93           N  
ATOM   4161  H   LEU A 263       4.699  -2.981  23.997  1.00 41.93           H  
ATOM   4162  CA  LEU A 263       3.001  -4.077  24.678  1.00 41.93           C  
ATOM   4163  HA  LEU A 263       1.995  -3.679  24.547  1.00 41.93           H  
ATOM   4164  C   LEU A 263       3.049  -4.819  26.016  1.00 41.93           C  
ATOM   4165  CB  LEU A 263       3.321  -5.028  23.512  1.00 41.93           C  
ATOM   4166  HB2 LEU A 263       3.454  -4.457  22.594  1.00 41.93           H  
ATOM   4167  HB3 LEU A 263       4.267  -5.528  23.722  1.00 41.93           H  
ATOM   4168  O   LEU A 263       2.015  -5.003  26.648  1.00 41.93           O  
ATOM   4169  CG  LEU A 263       2.217  -6.084  23.302  1.00 41.93           C  
ATOM   4170  HG  LEU A 263       1.714  -6.300  24.244  1.00 41.93           H  
ATOM   4171  CD1 LEU A 263       1.178  -5.587  22.296  1.00 41.93           C  
ATOM   4172 HD11 LEU A 263       0.384  -6.326  22.193  1.00 41.93           H  
ATOM   4173 HD12 LEU A 263       0.742  -4.652  22.647  1.00 41.93           H  
ATOM   4174 HD13 LEU A 263       1.642  -5.419  21.324  1.00 41.93           H  
ATOM   4175  CD2 LEU A 263       2.811  -7.393  22.788  1.00 41.93           C  
ATOM   4176 HD21 LEU A 263       3.516  -7.787  23.521  1.00 41.93           H  
ATOM   4177 HD22 LEU A 263       3.325  -7.228  21.841  1.00 41.93           H  
ATOM   4178 HD23 LEU A 263       2.017  -8.127  22.651  1.00 41.93           H  
ATOM   4179  N   ILE A 264       4.249  -5.181  26.478  1.00 63.34           N  
ATOM   4180  H   ILE A 264       5.057  -5.001  25.899  1.00 63.34           H  
ATOM   4181  CA  ILE A 264       4.445  -5.852  27.768  1.00 63.34           C  
ATOM   4182  HA  ILE A 264       3.815  -6.740  27.796  1.00 63.34           H  
ATOM   4183  C   ILE A 264       3.999  -4.946  28.924  1.00 63.34           C  
ATOM   4184  CB  ILE A 264       5.922  -6.290  27.912  1.00 63.34           C  
ATOM   4185  HB  ILE A 264       6.557  -5.427  27.709  1.00 63.34           H  
ATOM   4186  O   ILE A 264       3.406  -5.432  29.886  1.00 63.34           O  
ATOM   4187  CG1 ILE A 264       6.258  -7.405  26.895  1.00 63.34           C  
ATOM   4188 HG12 ILE A 264       5.863  -7.145  25.914  1.00 63.34           H  
ATOM   4189 HG13 ILE A 264       5.774  -8.333  27.200  1.00 63.34           H  
ATOM   4190  CG2 ILE A 264       6.224  -6.782  29.343  1.00 63.34           C  
ATOM   4191 HG21 ILE A 264       5.539  -7.591  29.598  1.00 63.34           H  
ATOM   4192 HG22 ILE A 264       6.107  -5.959  30.048  1.00 63.34           H  
ATOM   4193 HG23 ILE A 264       7.252  -7.140  29.411  1.00 63.34           H  
ATOM   4194  CD1 ILE A 264       7.764  -7.654  26.731  1.00 63.34           C  
ATOM   4195 HD11 ILE A 264       8.272  -6.720  26.491  1.00 63.34           H  
ATOM   4196 HD12 ILE A 264       8.190  -8.082  27.638  1.00 63.34           H  
ATOM   4197 HD13 ILE A 264       7.921  -8.358  25.913  1.00 63.34           H  
ATOM   4198  N   GLU A 265       4.268  -3.641  28.859  1.00 63.78           N  
ATOM   4199  H   GLU A 265       4.809  -3.294  28.080  1.00 63.78           H  
ATOM   4200  CA  GLU A 265       3.787  -2.670  29.846  1.00 63.78           C  
ATOM   4201  HA  GLU A 265       4.067  -3.006  30.844  1.00 63.78           H  
ATOM   4202  C   GLU A 265       2.265  -2.558  29.845  1.00 63.78           C  
ATOM   4203  CB  GLU A 265       4.409  -1.289  29.617  1.00 63.78           C  
ATOM   4204  HB2 GLU A 265       4.406  -1.058  28.552  1.00 63.78           H  
ATOM   4205  HB3 GLU A 265       3.810  -0.543  30.139  1.00 63.78           H  
ATOM   4206  O   GLU A 265       1.669  -2.676  30.912  1.00 63.78           O  
ATOM   4207  CG  GLU A 265       5.835  -1.226  30.176  1.00 63.78           C  
ATOM   4208  HG2 GLU A 265       6.455  -1.967  29.671  1.00 63.78           H  
ATOM   4209  HG3 GLU A 265       5.801  -1.492  31.232  1.00 63.78           H  
ATOM   4210  CD  GLU A 265       6.473   0.161  30.024  1.00 63.78           C  
ATOM   4211  OE1 GLU A 265       7.464   0.391  30.754  1.00 63.78           O  
ATOM   4212  OE2 GLU A 265       5.994   0.960  29.188  1.00 63.78           O  
ATOM   4213  N   ASN A 266       1.632  -2.416  28.679  1.00 47.41           N  
ATOM   4214  H   ASN A 266       2.189  -2.296  27.845  1.00 47.41           H  
ATOM   4215  CA  ASN A 266       0.178  -2.363  28.544  1.00 47.41           C  
ATOM   4216  HA  ASN A 266      -0.211  -1.568  29.179  1.00 47.41           H  
ATOM   4217  C   ASN A 266      -0.473  -3.666  29.008  1.00 47.41           C  
ATOM   4218  CB  ASN A 266      -0.198  -2.071  27.081  1.00 47.41           C  
ATOM   4219  HB2 ASN A 266      -1.248  -2.317  26.929  1.00 47.41           H  
ATOM   4220  HB3 ASN A 266       0.396  -2.698  26.415  1.00 47.41           H  
ATOM   4221  O   ASN A 266      -1.482  -3.627  29.700  1.00 47.41           O  
ATOM   4222  CG  ASN A 266      -0.029  -0.614  26.691  1.00 47.41           C  
ATOM   4223  ND2 ASN A 266      -0.076  -0.317  25.413  1.00 47.41           N  
ATOM   4224 HD21 ASN A 266      -0.157  -1.048  24.721  1.00 47.41           H  
ATOM   4225 HD22 ASN A 266       0.019   0.664  25.191  1.00 47.41           H  
ATOM   4226  OD1 ASN A 266       0.083   0.285  27.505  1.00 47.41           O  
ATOM   4227  N   GLU A 267       0.103  -4.825  28.692  1.00 49.64           N  
ATOM   4228  H   GLU A 267       0.902  -4.817  28.074  1.00 49.64           H  
ATOM   4229  CA  GLU A 267      -0.403  -6.115  29.157  1.00 49.64           C  
ATOM   4230  HA  GLU A 267      -1.468  -6.163  28.935  1.00 49.64           H  
ATOM   4231  C   GLU A 267      -0.238  -6.262  30.678  1.00 49.64           C  
ATOM   4232  CB  GLU A 267       0.296  -7.251  28.398  1.00 49.64           C  
ATOM   4233  HB2 GLU A 267       1.288  -7.413  28.820  1.00 49.64           H  
ATOM   4234  HB3 GLU A 267       0.395  -6.976  27.348  1.00 49.64           H  
ATOM   4235  O   GLU A 267      -1.156  -6.711  31.361  1.00 49.64           O  
ATOM   4236  CG  GLU A 267      -0.535  -8.539  28.472  1.00 49.64           C  
ATOM   4237  HG2 GLU A 267      -0.780  -8.738  29.515  1.00 49.64           H  
ATOM   4238  HG3 GLU A 267      -1.469  -8.389  27.931  1.00 49.64           H  
ATOM   4239  CD  GLU A 267       0.196  -9.760  27.904  1.00 49.64           C  
ATOM   4240  OE1 GLU A 267      -0.161 -10.873  28.366  1.00 49.64           O  
ATOM   4241  OE2 GLU A 267       1.154  -9.586  27.122  1.00 49.64           O  
ATOM   4242  N   LYS A 268       0.889  -5.815  31.251  1.00 61.01           N  
ATOM   4243  H   LYS A 268       1.615  -5.460  30.645  1.00 61.01           H  
ATOM   4244  CA  LYS A 268       1.075  -5.740  32.711  1.00 61.01           C  
ATOM   4245  HA  LYS A 268       0.873  -6.720  33.143  1.00 61.01           H  
ATOM   4246  C   LYS A 268       0.089  -4.773  33.364  1.00 61.01           C  
ATOM   4247  CB  LYS A 268       2.509  -5.314  33.054  1.00 61.01           C  
ATOM   4248  HB2 LYS A 268       2.537  -4.961  34.084  1.00 61.01           H  
ATOM   4249  HB3 LYS A 268       2.801  -4.485  32.410  1.00 61.01           H  
ATOM   4250  O   LYS A 268      -0.410  -5.085  34.444  1.00 61.01           O  
ATOM   4251  CG  LYS A 268       3.521  -6.459  32.921  1.00 61.01           C  
ATOM   4252  HG2 LYS A 268       3.319  -7.209  33.685  1.00 61.01           H  
ATOM   4253  HG3 LYS A 268       3.433  -6.929  31.941  1.00 61.01           H  
ATOM   4254  CD  LYS A 268       4.940  -5.906  33.101  1.00 61.01           C  
ATOM   4255  HD2 LYS A 268       5.112  -5.142  32.343  1.00 61.01           H  
ATOM   4256  HD3 LYS A 268       5.032  -5.454  34.088  1.00 61.01           H  
ATOM   4257  CE  LYS A 268       5.977  -7.021  32.937  1.00 61.01           C  
ATOM   4258  HE2 LYS A 268       5.807  -7.499  31.972  1.00 61.01           H  
ATOM   4259  HE3 LYS A 268       5.821  -7.770  33.713  1.00 61.01           H  
ATOM   4260  NZ  LYS A 268       7.360  -6.484  32.996  1.00 61.01           N  
ATOM   4261  HZ1 LYS A 268       8.035  -7.222  32.857  1.00 61.01           H  
ATOM   4262  HZ2 LYS A 268       7.543  -6.031  33.880  1.00 61.01           H  
ATOM   4263  HZ3 LYS A 268       7.494  -5.804  32.262  1.00 61.01           H  
ATOM   4264  N   LEU A 269      -0.191  -3.632  32.735  1.00 54.91           N  
ATOM   4265  H   LEU A 269       0.305  -3.428  31.878  1.00 54.91           H  
ATOM   4266  CA  LEU A 269      -1.177  -2.657  33.195  1.00 54.91           C  
ATOM   4267  HA  LEU A 269      -0.940  -2.394  34.226  1.00 54.91           H  
ATOM   4268  C   LEU A 269      -2.573  -3.287  33.180  1.00 54.91           C  
ATOM   4269  CB  LEU A 269      -1.123  -1.383  32.326  1.00 54.91           C  
ATOM   4270  HB2 LEU A 269      -1.854  -1.470  31.523  1.00 54.91           H  
ATOM   4271  HB3 LEU A 269      -0.148  -1.285  31.847  1.00 54.91           H  
ATOM   4272  O   LEU A 269      -3.223  -3.324  34.217  1.00 54.91           O  
ATOM   4273  CG  LEU A 269      -1.396  -0.102  33.140  1.00 54.91           C  
ATOM   4274  HG  LEU A 269      -1.914  -0.353  34.065  1.00 54.91           H  
ATOM   4275  CD1 LEU A 269      -0.074   0.598  33.478  1.00 54.91           C  
ATOM   4276 HD11 LEU A 269       0.424   0.916  32.561  1.00 54.91           H  
ATOM   4277 HD12 LEU A 269       0.576  -0.084  34.025  1.00 54.91           H  
ATOM   4278 HD13 LEU A 269      -0.280   1.475  34.092  1.00 54.91           H  
ATOM   4279  CD2 LEU A 269      -2.266   0.870  32.355  1.00 54.91           C  
ATOM   4280 HD21 LEU A 269      -3.226   0.404  32.135  1.00 54.91           H  
ATOM   4281 HD22 LEU A 269      -1.779   1.158  31.423  1.00 54.91           H  
ATOM   4282 HD23 LEU A 269      -2.469   1.755  32.958  1.00 54.91           H  
ATOM   4283  N   ARG A 270      -2.958  -3.934  32.071  1.00 46.32           N  
ATOM   4284  H   ARG A 270      -2.368  -3.844  31.257  1.00 46.32           H  
ATOM   4285  CA  ARG A 270      -4.216  -4.686  31.933  1.00 46.32           C  
ATOM   4286  HA  ARG A 270      -5.049  -4.015  32.142  1.00 46.32           H  
ATOM   4287  C   ARG A 270      -4.330  -5.824  32.943  1.00 46.32           C  
ATOM   4288  CB  ARG A 270      -4.371  -5.242  30.506  1.00 46.32           C  
ATOM   4289  HB2 ARG A 270      -5.190  -5.961  30.499  1.00 46.32           H  
ATOM   4290  HB3 ARG A 270      -3.459  -5.766  30.219  1.00 46.32           H  
ATOM   4291  O   ARG A 270      -5.408  -6.040  33.472  1.00 46.32           O  
ATOM   4292  CG  ARG A 270      -4.692  -4.157  29.466  1.00 46.32           C  
ATOM   4293  HG2 ARG A 270      -3.894  -3.415  29.449  1.00 46.32           H  
ATOM   4294  HG3 ARG A 270      -5.604  -3.635  29.753  1.00 46.32           H  
ATOM   4295  CD  ARG A 270      -4.848  -4.748  28.053  1.00 46.32           C  
ATOM   4296  HD2 ARG A 270      -4.424  -4.035  27.347  1.00 46.32           H  
ATOM   4297  HD3 ARG A 270      -4.287  -5.680  27.976  1.00 46.32           H  
ATOM   4298  NE  ARG A 270      -6.267  -4.969  27.696  1.00 46.32           N  
ATOM   4299  HE  ARG A 270      -6.957  -4.733  28.395  1.00 46.32           H  
ATOM   4300  NH1 ARG A 270      -5.971  -5.684  25.527  1.00 46.32           N  
ATOM   4301 HH11 ARG A 270      -6.381  -5.889  24.627  1.00 46.32           H  
ATOM   4302 HH12 ARG A 270      -4.976  -5.772  25.680  1.00 46.32           H  
ATOM   4303  NH2 ARG A 270      -8.022  -5.243  26.254  1.00 46.32           N  
ATOM   4304 HH21 ARG A 270      -8.676  -4.854  26.918  1.00 46.32           H  
ATOM   4305 HH22 ARG A 270      -8.371  -5.410  25.321  1.00 46.32           H  
ATOM   4306  CZ  ARG A 270      -6.744  -5.304  26.505  1.00 46.32           C  
ATOM   4307  N   ARG A 271      -3.243  -6.531  33.277  1.00 48.65           N  
ATOM   4308  H   ARG A 271      -2.409  -6.379  32.729  1.00 48.65           H  
ATOM   4309  CA  ARG A 271      -3.246  -7.551  34.349  1.00 48.65           C  
ATOM   4310  HA  ARG A 271      -4.124  -8.185  34.227  1.00 48.65           H  
ATOM   4311  C   ARG A 271      -3.375  -6.946  35.750  1.00 48.65           C  
ATOM   4312  CB  ARG A 271      -1.984  -8.424  34.272  1.00 48.65           C  
ATOM   4313  HB2 ARG A 271      -1.108  -7.780  34.198  1.00 48.65           H  
ATOM   4314  HB3 ARG A 271      -1.903  -9.001  35.193  1.00 48.65           H  
ATOM   4315  O   ARG A 271      -3.884  -7.615  36.646  1.00 48.65           O  
ATOM   4316  CG  ARG A 271      -1.998  -9.415  33.097  1.00 48.65           C  
ATOM   4317  HG2 ARG A 271      -2.085  -8.875  32.154  1.00 48.65           H  
ATOM   4318  HG3 ARG A 271      -2.854 -10.084  33.190  1.00 48.65           H  
ATOM   4319  CD  ARG A 271      -0.702 -10.237  33.107  1.00 48.65           C  
ATOM   4320  HD2 ARG A 271       0.141  -9.552  33.197  1.00 48.65           H  
ATOM   4321  HD3 ARG A 271      -0.720 -10.896  33.975  1.00 48.65           H  
ATOM   4322  NE  ARG A 271      -0.527 -11.024  31.872  1.00 48.65           N  
ATOM   4323  HE  ARG A 271      -1.017 -10.718  31.043  1.00 48.65           H  
ATOM   4324  NH1 ARG A 271       1.021 -12.543  32.635  1.00 48.65           N  
ATOM   4325 HH11 ARG A 271       0.878 -12.207  33.576  1.00 48.65           H  
ATOM   4326 HH12 ARG A 271       1.614 -13.335  32.431  1.00 48.65           H  
ATOM   4327  NH2 ARG A 271       0.422 -12.543  30.483  1.00 48.65           N  
ATOM   4328 HH21 ARG A 271       1.014 -13.336  30.279  1.00 48.65           H  
ATOM   4329 HH22 ARG A 271       0.064 -12.036  29.687  1.00 48.65           H  
ATOM   4330  CZ  ARG A 271       0.299 -12.034  31.672  1.00 48.65           C  
ATOM   4331  N   ARG A 272      -2.891  -5.719  35.970  1.00 50.55           N  
ATOM   4332  H   ARG A 272      -2.482  -5.229  35.188  1.00 50.55           H  
ATOM   4333  CA  ARG A 272      -3.067  -4.989  37.238  1.00 50.55           C  
ATOM   4334  HA  ARG A 272      -2.963  -5.678  38.076  1.00 50.55           H  
ATOM   4335  C   ARG A 272      -4.483  -4.430  37.367  1.00 50.55           C  
ATOM   4336  CB  ARG A 272      -2.019  -3.873  37.372  1.00 50.55           C  
ATOM   4337  HB2 ARG A 272      -2.333  -3.193  38.164  1.00 50.55           H  
ATOM   4338  HB3 ARG A 272      -1.968  -3.304  36.444  1.00 50.55           H  
ATOM   4339  O   ARG A 272      -5.061  -4.538  38.440  1.00 50.55           O  
ATOM   4340  CG  ARG A 272      -0.628  -4.413  37.728  1.00 50.55           C  
ATOM   4341  HG2 ARG A 272      -0.668  -4.881  38.712  1.00 50.55           H  
ATOM   4342  HG3 ARG A 272      -0.315  -5.157  36.996  1.00 50.55           H  
ATOM   4343  CD  ARG A 272       0.379  -3.258  37.751  1.00 50.55           C  
ATOM   4344  HD2 ARG A 272       0.402  -2.804  36.760  1.00 50.55           H  
ATOM   4345  HD3 ARG A 272       0.034  -2.513  38.468  1.00 50.55           H  
ATOM   4346  NE  ARG A 272       1.735  -3.712  38.119  1.00 50.55           N  
ATOM   4347  HE  ARG A 272       1.851  -4.703  38.282  1.00 50.55           H  
ATOM   4348  NH1 ARG A 272       2.740  -1.648  38.070  1.00 50.55           N  
ATOM   4349 HH11 ARG A 272       1.862  -1.237  37.786  1.00 50.55           H  
ATOM   4350 HH12 ARG A 272       3.550  -1.056  38.183  1.00 50.55           H  
ATOM   4351  NH2 ARG A 272       3.949  -3.445  38.601  1.00 50.55           N  
ATOM   4352 HH21 ARG A 272       4.738  -2.829  38.739  1.00 50.55           H  
ATOM   4353 HH22 ARG A 272       4.030  -4.429  38.813  1.00 50.55           H  
ATOM   4354  CZ  ARG A 272       2.797  -2.937  38.260  1.00 50.55           C  
ATOM   4355  N   GLU A 273      -5.038  -3.900  36.282  1.00 43.54           N  
ATOM   4356  H   GLU A 273      -4.459  -3.780  35.463  1.00 43.54           H  
ATOM   4357  CA  GLU A 273      -6.393  -3.338  36.218  1.00 43.54           C  
ATOM   4358  HA  GLU A 273      -6.589  -2.746  37.112  1.00 43.54           H  
ATOM   4359  C   GLU A 273      -7.471  -4.438  36.171  1.00 43.54           C  
ATOM   4360  CB  GLU A 273      -6.480  -2.404  34.995  1.00 43.54           C  
ATOM   4361  HB2 GLU A 273      -6.153  -2.954  34.112  1.00 43.54           H  
ATOM   4362  HB3 GLU A 273      -7.519  -2.105  34.853  1.00 43.54           H  
ATOM   4363  O   GLU A 273      -8.495  -4.338  36.837  1.00 43.54           O  
ATOM   4364  CG  GLU A 273      -5.624  -1.134  35.174  1.00 43.54           C  
ATOM   4365  HG2 GLU A 273      -4.600  -1.415  35.421  1.00 43.54           H  
ATOM   4366  HG3 GLU A 273      -6.019  -0.577  36.024  1.00 43.54           H  
ATOM   4367  CD  GLU A 273      -5.591  -0.218  33.939  1.00 43.54           C  
ATOM   4368  OE1 GLU A 273      -5.112   0.927  34.100  1.00 43.54           O  
ATOM   4369  OE2 GLU A 273      -5.980  -0.671  32.838  1.00 43.54           O  
ATOM   4370  N   GLY A 274      -7.208  -5.542  35.469  1.00 36.44           N  
ATOM   4371  H   GLY A 274      -6.375  -5.536  34.898  1.00 36.44           H  
ATOM   4372  CA  GLY A 274      -8.115  -6.679  35.279  1.00 36.44           C  
ATOM   4373  HA2 GLY A 274      -9.121  -6.300  35.097  1.00 36.44           H  
ATOM   4374  HA3 GLY A 274      -7.801  -7.232  34.393  1.00 36.44           H  
ATOM   4375  C   GLY A 274      -8.192  -7.668  36.445  1.00 36.44           C  
ATOM   4376  O   GLY A 274      -8.943  -8.633  36.372  1.00 36.44           O  
ATOM   4377  N   LYS A 275      -7.478  -7.444  37.559  1.00 31.05           N  
ATOM   4378  H   LYS A 275      -6.914  -6.607  37.592  1.00 31.05           H  
ATOM   4379  CA  LYS A 275      -7.663  -8.245  38.790  1.00 31.05           C  
ATOM   4380  HA  LYS A 275      -7.841  -9.276  38.483  1.00 31.05           H  
ATOM   4381  C   LYS A 275      -8.941  -7.899  39.568  1.00 31.05           C  
ATOM   4382  CB  LYS A 275      -6.396  -8.214  39.661  1.00 31.05           C  
ATOM   4383  HB2 LYS A 275      -5.860  -7.275  39.516  1.00 31.05           H  
ATOM   4384  HB3 LYS A 275      -6.665  -8.285  40.715  1.00 31.05           H  
ATOM   4385  O   LYS A 275      -9.128  -8.384  40.681  1.00 31.05           O  
ATOM   4386  CG  LYS A 275      -5.492  -9.403  39.319  1.00 31.05           C  
ATOM   4387  HG2 LYS A 275      -6.071 -10.324  39.382  1.00 31.05           H  
ATOM   4388  HG3 LYS A 275      -5.112  -9.295  38.303  1.00 31.05           H  
ATOM   4389  CD  LYS A 275      -4.327  -9.495  40.307  1.00 31.05           C  
ATOM   4390  HD2 LYS A 275      -4.728  -9.581  41.316  1.00 31.05           H  
ATOM   4391  HD3 LYS A 275      -3.721  -8.592  40.232  1.00 31.05           H  
ATOM   4392  CE  LYS A 275      -3.484 -10.728  39.974  1.00 31.05           C  
ATOM   4393  HE2 LYS A 275      -4.150 -11.589  39.911  1.00 31.05           H  
ATOM   4394  HE3 LYS A 275      -3.034 -10.585  38.992  1.00 31.05           H  
ATOM   4395  NZ  LYS A 275      -2.446 -10.963  41.006  1.00 31.05           N  
ATOM   4396  HZ1 LYS A 275      -1.828 -10.166  41.070  1.00 31.05           H  
ATOM   4397  HZ2 LYS A 275      -2.884 -11.102  41.905  1.00 31.05           H  
ATOM   4398  HZ3 LYS A 275      -1.909 -11.789  40.783  1.00 31.05           H  
ATOM   4399  N   GLY A 276      -9.815  -7.083  38.985  1.00 26.90           N  
ATOM   4400  H   GLY A 276      -9.589  -6.728  38.067  1.00 26.90           H  
ATOM   4401  CA  GLY A 276     -11.038  -6.596  39.601  1.00 26.90           C  
ATOM   4402  HA2 GLY A 276     -11.002  -6.760  40.678  1.00 26.90           H  
ATOM   4403  HA3 GLY A 276     -11.100  -5.521  39.435  1.00 26.90           H  
ATOM   4404  C   GLY A 276     -12.335  -7.211  39.089  1.00 26.90           C  
ATOM   4405  O   GLY A 276     -13.347  -6.556  39.258  1.00 26.90           O  
ATOM   4406  N   VAL A 277     -12.369  -8.400  38.479  1.00 26.08           N  
ATOM   4407  H   VAL A 277     -11.514  -8.879  38.237  1.00 26.08           H  
ATOM   4408  CA  VAL A 277     -13.654  -9.108  38.330  1.00 26.08           C  
ATOM   4409  HA  VAL A 277     -14.318  -8.758  39.120  1.00 26.08           H  
ATOM   4410  C   VAL A 277     -13.449 -10.604  38.549  1.00 26.08           C  
ATOM   4411  CB  VAL A 277     -14.391  -8.817  37.002  1.00 26.08           C  
ATOM   4412  HB  VAL A 277     -13.988  -9.456  36.216  1.00 26.08           H  
ATOM   4413  O   VAL A 277     -12.938 -11.326  37.701  1.00 26.08           O  
ATOM   4414  CG1 VAL A 277     -15.874  -9.135  37.207  1.00 26.08           C  
ATOM   4415 HG11 VAL A 277     -16.364  -8.340  37.769  1.00 26.08           H  
ATOM   4416 HG12 VAL A 277     -16.361  -9.234  36.237  1.00 26.08           H  
ATOM   4417 HG13 VAL A 277     -15.982 -10.058  37.777  1.00 26.08           H  
ATOM   4418  CG2 VAL A 277     -14.341  -7.365  36.506  1.00 26.08           C  
ATOM   4419 HG21 VAL A 277     -13.310  -7.064  36.325  1.00 26.08           H  
ATOM   4420 HG22 VAL A 277     -14.887  -7.290  35.566  1.00 26.08           H  
ATOM   4421 HG23 VAL A 277     -14.804  -6.691  37.227  1.00 26.08           H  
ATOM   4422  N   LYS A 278     -13.808 -11.066  39.746  1.00 21.52           N  
ATOM   4423  H   LYS A 278     -14.235 -10.410  40.385  1.00 21.52           H  
ATOM   4424  CA  LYS A 278     -13.863 -12.482  40.102  1.00 21.52           C  
ATOM   4425  HA  LYS A 278     -13.311 -13.071  39.369  1.00 21.52           H  
ATOM   4426  C   LYS A 278     -15.336 -12.877  40.020  1.00 21.52           C  
ATOM   4427  CB  LYS A 278     -13.218 -12.661  41.493  1.00 21.52           C  
ATOM   4428  HB2 LYS A 278     -12.387 -11.961  41.585  1.00 21.52           H  
ATOM   4429  HB3 LYS A 278     -13.938 -12.413  42.273  1.00 21.52           H  
ATOM   4430  O   LYS A 278     -16.055 -12.716  41.000  1.00 21.52           O  
ATOM   4431  CG  LYS A 278     -12.653 -14.067  41.725  1.00 21.52           C  
ATOM   4432  HG2 LYS A 278     -13.421 -14.809  41.506  1.00 21.52           H  
ATOM   4433  HG3 LYS A 278     -11.803 -14.225  41.061  1.00 21.52           H  
ATOM   4434  CD  LYS A 278     -12.211 -14.217  43.187  1.00 21.52           C  
ATOM   4435  HD2 LYS A 278     -11.551 -13.394  43.462  1.00 21.52           H  
ATOM   4436  HD3 LYS A 278     -13.104 -14.178  43.811  1.00 21.52           H  
ATOM   4437  CE  LYS A 278     -11.486 -15.549  43.401  1.00 21.52           C  
ATOM   4438  HE2 LYS A 278     -12.031 -16.319  42.854  1.00 21.52           H  
ATOM   4439  HE3 LYS A 278     -10.484 -15.483  42.977  1.00 21.52           H  
ATOM   4440  NZ  LYS A 278     -11.444 -15.908  44.839  1.00 21.52           N  
ATOM   4441  HZ1 LYS A 278     -10.983 -16.797  44.973  1.00 21.52           H  
ATOM   4442  HZ2 LYS A 278     -10.993 -15.190  45.388  1.00 21.52           H  
ATOM   4443  HZ3 LYS A 278     -12.390 -16.017  45.175  1.00 21.52           H  
ATOM   4444  N   ILE A 279     -15.807 -13.293  38.845  1.00 24.96           N  
ATOM   4445  H   ILE A 279     -15.189 -13.355  38.048  1.00 24.96           H  
ATOM   4446  CA  ILE A 279     -17.159 -13.850  38.719  1.00 24.96           C  
ATOM   4447  HA  ILE A 279     -17.784 -13.434  39.510  1.00 24.96           H  
ATOM   4448  C   ILE A 279     -17.049 -15.351  38.959  1.00 24.96           C  
ATOM   4449  CB  ILE A 279     -17.866 -13.491  37.391  1.00 24.96           C  
ATOM   4450  HB  ILE A 279     -17.376 -14.014  36.569  1.00 24.96           H  
ATOM   4451  O   ILE A 279     -16.422 -16.074  38.186  1.00 24.96           O  
ATOM   4452  CG1 ILE A 279     -17.765 -11.974  37.134  1.00 24.96           C  
ATOM   4453 HG12 ILE A 279     -17.996 -11.429  38.050  1.00 24.96           H  
ATOM   4454 HG13 ILE A 279     -16.731 -11.786  36.846  1.00 24.96           H  
ATOM   4455  CG2 ILE A 279     -19.333 -13.955  37.459  1.00 24.96           C  
ATOM   4456 HG21 ILE A 279     -19.387 -15.022  37.675  1.00 24.96           H  
ATOM   4457 HG22 ILE A 279     -19.871 -13.399  38.226  1.00 24.96           H  
ATOM   4458 HG23 ILE A 279     -19.812 -13.806  36.491  1.00 24.96           H  
ATOM   4459  CD1 ILE A 279     -18.636 -11.410  36.006  1.00 24.96           C  
ATOM   4460 HD11 ILE A 279     -18.460 -11.968  35.086  1.00 24.96           H  
ATOM   4461 HD12 ILE A 279     -19.691 -11.470  36.270  1.00 24.96           H  
ATOM   4462 HD13 ILE A 279     -18.386 -10.362  35.836  1.00 24.96           H  
ATOM   4463  N   GLU A 280     -17.609 -15.801  40.078  1.00 21.44           N  
ATOM   4464  H   GLU A 280     -18.075 -15.143  40.686  1.00 21.44           H  
ATOM   4465  CA  GLU A 280     -17.826 -17.218  40.347  1.00 21.44           C  
ATOM   4466  HA  GLU A 280     -16.887 -17.759  40.227  1.00 21.44           H  
ATOM   4467  C   GLU A 280     -18.817 -17.749  39.310  1.00 21.44           C  
ATOM   4468  CB  GLU A 280     -18.317 -17.417  41.792  1.00 21.44           C  
ATOM   4469  HB2 GLU A 280     -19.158 -16.751  41.985  1.00 21.44           H  
ATOM   4470  HB3 GLU A 280     -18.644 -18.450  41.915  1.00 21.44           H  
ATOM   4471  O   GLU A 280     -19.979 -17.347  39.262  1.00 21.44           O  
ATOM   4472  CG  GLU A 280     -17.181 -17.137  42.793  1.00 21.44           C  
ATOM   4473  HG2 GLU A 280     -16.357 -17.817  42.575  1.00 21.44           H  
ATOM   4474  HG3 GLU A 280     -16.813 -16.123  42.638  1.00 21.44           H  
ATOM   4475  CD  GLU A 280     -17.573 -17.283  44.272  1.00 21.44           C  
ATOM   4476  OE1 GLU A 280     -16.621 -17.328  45.091  1.00 21.44           O  
ATOM   4477  OE2 GLU A 280     -18.783 -17.285  44.583  1.00 21.44           O  
ATOM   4478  N   THR A 281     -18.317 -18.600  38.420  1.00 24.68           N  
ATOM   4479  H   THR A 281     -17.340 -18.851  38.468  1.00 24.68           H  
ATOM   4480  CA  THR A 281     -19.095 -19.266  37.382  1.00 24.68           C  
ATOM   4481  HA  THR A 281     -19.893 -18.604  37.047  1.00 24.68           H  
ATOM   4482  C   THR A 281     -19.739 -20.508  37.983  1.00 24.68           C  
ATOM   4483  CB  THR A 281     -18.218 -19.627  36.161  1.00 24.68           C  
ATOM   4484  HB  THR A 281     -18.496 -20.611  35.784  1.00 24.68           H  
ATOM   4485  O   THR A 281     -19.064 -21.495  38.273  1.00 24.68           O  
ATOM   4486  CG2 THR A 281     -18.395 -18.611  35.035  1.00 24.68           C  
ATOM   4487 HG21 THR A 281     -18.155 -17.607  35.386  1.00 24.68           H  
ATOM   4488 HG22 THR A 281     -17.749 -18.869  34.196  1.00 24.68           H  
ATOM   4489 HG23 THR A 281     -19.428 -18.625  34.689  1.00 24.68           H  
ATOM   4490  OG1 THR A 281     -16.834 -19.613  36.462  1.00 24.68           O  
ATOM   4491  HG1 THR A 281     -16.536 -18.719  36.280  1.00 24.68           H  
ATOM   4492  N   GLU A 282     -21.061 -20.485  38.155  1.00 22.94           N  
ATOM   4493  H   GLU A 282     -21.569 -19.629  37.984  1.00 22.94           H  
ATOM   4494  CA  GLU A 282     -21.818 -21.728  38.264  1.00 22.94           C  
ATOM   4495  HA  GLU A 282     -21.263 -22.432  38.884  1.00 22.94           H  
ATOM   4496  C   GLU A 282     -21.943 -22.335  36.866  1.00 22.94           C  
ATOM   4497  CB  GLU A 282     -23.192 -21.535  38.923  1.00 22.94           C  
ATOM   4498  HB2 GLU A 282     -23.804 -22.401  38.672  1.00 22.94           H  
ATOM   4499  HB3 GLU A 282     -23.673 -20.641  38.527  1.00 22.94           H  
ATOM   4500  O   GLU A 282     -22.661 -21.838  36.000  1.00 22.94           O  
ATOM   4501  CG  GLU A 282     -23.088 -21.455  40.455  1.00 22.94           C  
ATOM   4502  HG2 GLU A 282     -22.582 -20.527  40.725  1.00 22.94           H  
ATOM   4503  HG3 GLU A 282     -22.477 -22.288  40.804  1.00 22.94           H  
ATOM   4504  CD  GLU A 282     -24.456 -21.520  41.158  1.00 22.94           C  
ATOM   4505  OE1 GLU A 282     -24.453 -21.688  42.398  1.00 22.94           O  
ATOM   4506  OE2 GLU A 282     -25.501 -21.437  40.467  1.00 22.94           O  
ATOM   4507  N   THR A 283     -21.207 -23.423  36.653  1.00 22.29           N  
ATOM   4508  H   THR A 283     -20.529 -23.677  37.357  1.00 22.29           H  
ATOM   4509  CA  THR A 283     -21.338 -24.335  35.516  1.00 22.29           C  
ATOM   4510  HA  THR A 283     -20.905 -23.862  34.634  1.00 22.29           H  
ATOM   4511  C   THR A 283     -22.808 -24.641  35.238  1.00 22.29           C  
ATOM   4512  CB  THR A 283     -20.611 -25.674  35.797  1.00 22.29           C  
ATOM   4513  HB  THR A 283     -21.299 -26.510  35.665  1.00 22.29           H  
ATOM   4514  O   THR A 283     -23.460 -25.330  36.024  1.00 22.29           O  
ATOM   4515  CG2 THR A 283     -19.448 -25.901  34.840  1.00 22.29           C  
ATOM   4516 HG21 THR A 283     -19.813 -25.918  33.813  1.00 22.29           H  
ATOM   4517 HG22 THR A 283     -18.718 -25.099  34.953  1.00 22.29           H  
ATOM   4518 HG23 THR A 283     -18.972 -26.855  35.065  1.00 22.29           H  
ATOM   4519  OG1 THR A 283     -20.087 -25.745  37.108  1.00 22.29           O  
ATOM   4520  HG1 THR A 283     -20.836 -25.834  37.702  1.00 22.29           H  
ATOM   4521  N   ARG A 284     -23.320 -24.190  34.091  1.00 26.00           N  
ATOM   4522  H   ARG A 284     -22.778 -23.542  33.536  1.00 26.00           H  
ATOM   4523  CA  ARG A 284     -24.559 -24.716  33.523  1.00 26.00           C  
ATOM   4524  HA  ARG A 284     -24.852 -25.582  34.117  1.00 26.00           H  
ATOM   4525  C   ARG A 284     -24.321 -25.243  32.121  1.00 26.00           C  
ATOM   4526  CB  ARG A 284     -25.722 -23.725  33.611  1.00 26.00           C  
ATOM   4527  HB2 ARG A 284     -26.499 -24.037  32.913  1.00 26.00           H  
ATOM   4528  HB3 ARG A 284     -25.389 -22.723  33.339  1.00 26.00           H  
ATOM   4529  O   ARG A 284     -23.792 -24.585  31.234  1.00 26.00           O  
ATOM   4530  CG  ARG A 284     -26.308 -23.733  35.031  1.00 26.00           C  
ATOM   4531  HG2 ARG A 284     -26.513 -24.760  35.334  1.00 26.00           H  
ATOM   4532  HG3 ARG A 284     -25.591 -23.296  35.726  1.00 26.00           H  
ATOM   4533  CD  ARG A 284     -27.615 -22.944  35.081  1.00 26.00           C  
ATOM   4534  HD2 ARG A 284     -27.402 -21.900  34.854  1.00 26.00           H  
ATOM   4535  HD3 ARG A 284     -28.293 -23.340  34.324  1.00 26.00           H  
ATOM   4536  NE  ARG A 284     -28.239 -23.050  36.411  1.00 26.00           N  
ATOM   4537  HE  ARG A 284     -27.662 -23.432  37.147  1.00 26.00           H  
ATOM   4538  NH1 ARG A 284     -30.200 -21.979  35.897  1.00 26.00           N  
ATOM   4539 HH11 ARG A 284     -29.858 -21.843  34.956  1.00 26.00           H  
ATOM   4540 HH12 ARG A 284     -31.107 -21.626  36.167  1.00 26.00           H  
ATOM   4541  NH2 ARG A 284     -29.860 -22.747  37.971  1.00 26.00           N  
ATOM   4542 HH21 ARG A 284     -30.750 -22.358  38.250  1.00 26.00           H  
ATOM   4543 HH22 ARG A 284     -29.226 -23.107  38.670  1.00 26.00           H  
ATOM   4544  CZ  ARG A 284     -29.429 -22.596  36.751  1.00 26.00           C  
ATOM   4545  N   SER A 285     -24.690 -26.502  32.010  1.00 22.76           N  
ATOM   4546  H   SER A 285     -25.123 -26.916  32.823  1.00 22.76           H  
ATOM   4547  CA  SER A 285     -24.674 -27.375  30.858  1.00 22.76           C  
ATOM   4548  HA  SER A 285     -23.716 -27.295  30.345  1.00 22.76           H  
ATOM   4549  C   SER A 285     -25.813 -27.071  29.883  1.00 22.76           C  
ATOM   4550  CB  SER A 285     -24.856 -28.797  31.413  1.00 22.76           C  
ATOM   4551  HB2 SER A 285     -25.088 -29.489  30.604  1.00 22.76           H  
ATOM   4552  HB3 SER A 285     -23.927 -29.115  31.887  1.00 22.76           H  
ATOM   4553  O   SER A 285     -26.932 -26.819  30.318  1.00 22.76           O  
ATOM   4554  OG  SER A 285     -25.891 -28.809  32.389  1.00 22.76           O  
ATOM   4555  HG  SER A 285     -26.697 -28.530  31.948  1.00 22.76           H  
ATOM   4556  N   SER A 286     -25.509 -27.274  28.595  1.00 25.58           N  
ATOM   4557  H   SER A 286     -24.520 -27.296  28.389  1.00 25.58           H  
ATOM   4558  CA  SER A 286     -26.374 -27.806  27.521  1.00 25.58           C  
ATOM   4559  HA  SER A 286     -25.775 -27.787  26.611  1.00 25.58           H  
ATOM   4560  C   SER A 286     -27.682 -27.078  27.179  1.00 25.58           C  
ATOM   4561  CB  SER A 286     -26.685 -29.287  27.797  1.00 25.58           C  
ATOM   4562  HB2 SER A 286     -25.755 -29.855  27.848  1.00 25.58           H  
ATOM   4563  HB3 SER A 286     -27.288 -29.686  26.982  1.00 25.58           H  
ATOM   4564  O   SER A 286     -28.621 -27.074  27.963  1.00 25.58           O  
ATOM   4565  OG  SER A 286     -27.388 -29.442  29.015  1.00 25.58           O  
ATOM   4566  HG  SER A 286     -27.998 -28.704  29.089  1.00 25.58           H  
ATOM   4567  N   SER A 287     -27.872 -26.702  25.913  1.00 26.55           N  
ATOM   4568  H   SER A 287     -27.366 -25.888  25.595  1.00 26.55           H  
ATOM   4569  CA  SER A 287     -28.504 -27.505  24.842  1.00 26.55           C  
ATOM   4570  HA  SER A 287     -27.787 -28.251  24.498  1.00 26.55           H  
ATOM   4571  C   SER A 287     -28.839 -26.601  23.644  1.00 26.55           C  
ATOM   4572  CB  SER A 287     -29.767 -28.251  25.308  1.00 26.55           C  
ATOM   4573  HB2 SER A 287     -30.264 -28.702  24.449  1.00 26.55           H  
ATOM   4574  HB3 SER A 287     -29.475 -29.051  25.989  1.00 26.55           H  
ATOM   4575  O   SER A 287     -29.010 -25.397  23.799  1.00 26.55           O  
ATOM   4576  OG  SER A 287     -30.672 -27.409  25.977  1.00 26.55           O  
ATOM   4577  HG  SER A 287     -30.207 -26.962  26.689  1.00 26.55           H  
ATOM   4578  N   SER A 288     -28.859 -27.165  22.435  1.00 29.04           N  
ATOM   4579  H   SER A 288     -28.761 -28.167  22.359  1.00 29.04           H  
ATOM   4580  CA  SER A 288     -29.212 -26.469  21.193  1.00 29.04           C  
ATOM   4581  HA  SER A 288     -28.610 -25.566  21.088  1.00 29.04           H  
ATOM   4582  C   SER A 288     -30.694 -26.082  21.202  1.00 29.04           C  
ATOM   4583  CB  SER A 288     -28.923 -27.407  20.012  1.00 29.04           C  
ATOM   4584  HB2 SER A 288     -29.283 -26.954  19.089  1.00 29.04           H  
ATOM   4585  HB3 SER A 288     -27.847 -27.567  19.932  1.00 29.04           H  
ATOM   4586  O   SER A 288     -31.545 -26.966  21.100  1.00 29.04           O  
ATOM   4587  OG  SER A 288     -29.568 -28.652  20.221  1.00 29.04           O  
ATOM   4588  HG  SER A 288     -30.494 -28.445  20.365  1.00 29.04           H  
ATOM   4589  N   SER A 289     -30.998 -24.795  21.339  1.00 32.77           N  
ATOM   4590  H   SER A 289     -30.264 -24.117  21.488  1.00 32.77           H  
ATOM   4591  CA  SER A 289     -32.361 -24.263  21.394  1.00 32.77           C  
ATOM   4592  HA  SER A 289     -33.071 -25.083  21.292  1.00 32.77           H  
ATOM   4593  C   SER A 289     -32.637 -23.297  20.239  1.00 32.77           C  
ATOM   4594  CB  SER A 289     -32.614 -23.626  22.768  1.00 32.77           C  
ATOM   4595  HB2 SER A 289     -32.507 -24.395  23.533  1.00 32.77           H  
ATOM   4596  HB3 SER A 289     -33.631 -23.237  22.810  1.00 32.77           H  
ATOM   4597  O   SER A 289     -31.721 -22.691  19.676  1.00 32.77           O  
ATOM   4598  OG  SER A 289     -31.688 -22.590  23.030  1.00 32.77           O  
ATOM   4599  HG  SER A 289     -31.762 -22.317  23.947  1.00 32.77           H  
ATOM   4600  N   ASP A 290     -33.915 -23.198  19.869  1.00 40.62           N  
ATOM   4601  H   ASP A 290     -34.605 -23.738  20.371  1.00 40.62           H  
ATOM   4602  CA  ASP A 290     -34.424 -22.307  18.829  1.00 40.62           C  
ATOM   4603  HA  ASP A 290     -33.940 -22.566  17.888  1.00 40.62           H  
ATOM   4604  C   ASP A 290     -34.099 -20.833  19.129  1.00 40.62           C  
ATOM   4605  CB  ASP A 290     -35.945 -22.511  18.673  1.00 40.62           C  
ATOM   4606  HB2 ASP A 290     -36.414 -22.506  19.656  1.00 40.62           H  
ATOM   4607  HB3 ASP A 290     -36.352 -21.672  18.108  1.00 40.62           H  
ATOM   4608  O   ASP A 290     -33.979 -20.412  20.286  1.00 40.62           O  
ATOM   4609  CG  ASP A 290     -36.312 -23.795  17.917  1.00 40.62           C  
ATOM   4610  OD1 ASP A 290     -35.624 -24.085  16.913  1.00 40.62           O  
ATOM   4611  OD2 ASP A 290     -37.279 -24.465  18.340  1.00 40.62           O  
ATOM   4612  N   GLY A 291     -33.972 -20.033  18.066  1.00 40.38           N  
ATOM   4613  H   GLY A 291     -34.114 -20.448  17.156  1.00 40.38           H  
ATOM   4614  CA  GLY A 291     -33.498 -18.646  18.128  1.00 40.38           C  
ATOM   4615  HA2 GLY A 291     -33.583 -18.204  17.135  1.00 40.38           H  
ATOM   4616  HA3 GLY A 291     -32.447 -18.645  18.416  1.00 40.38           H  
ATOM   4617  C   GLY A 291     -34.257 -17.739  19.105  1.00 40.38           C  
ATOM   4618  O   GLY A 291     -33.627 -16.886  19.722  1.00 40.38           O  
ATOM   4619  N   GLU A 292     -35.566 -17.942  19.311  1.00 44.16           N  
ATOM   4620  H   GLU A 292     -36.032 -18.676  18.798  1.00 44.16           H  
ATOM   4621  CA  GLU A 292     -36.358 -17.147  20.269  1.00 44.16           C  
ATOM   4622  HA  GLU A 292     -36.139 -16.090  20.113  1.00 44.16           H  
ATOM   4623  C   GLU A 292     -35.993 -17.435  21.732  1.00 44.16           C  
ATOM   4624  CB  GLU A 292     -37.869 -17.355  20.058  1.00 44.16           C  
ATOM   4625  HB2 GLU A 292     -38.086 -18.418  19.949  1.00 44.16           H  
ATOM   4626  HB3 GLU A 292     -38.388 -16.986  20.942  1.00 44.16           H  
ATOM   4627  O   GLU A 292     -35.856 -16.502  22.523  1.00 44.16           O  
ATOM   4628  CG  GLU A 292     -38.396 -16.574  18.846  1.00 44.16           C  
ATOM   4629  HG2 GLU A 292     -37.987 -15.564  18.880  1.00 44.16           H  
ATOM   4630  HG3 GLU A 292     -38.032 -17.049  17.934  1.00 44.16           H  
ATOM   4631  CD  GLU A 292     -39.931 -16.486  18.804  1.00 44.16           C  
ATOM   4632  OE1 GLU A 292     -40.422 -15.407  18.382  1.00 44.16           O  
ATOM   4633  OE2 GLU A 292     -40.593 -17.477  19.185  1.00 44.16           O  
ATOM   4634  N   THR A 293     -35.758 -18.701  22.094  1.00 53.66           N  
ATOM   4635  H   THR A 293     -35.860 -19.433  21.405  1.00 53.66           H  
ATOM   4636  CA  THR A 293     -35.314 -19.076  23.448  1.00 53.66           C  
ATOM   4637  HA  THR A 293     -35.997 -18.622  24.166  1.00 53.66           H  
ATOM   4638  C   THR A 293     -33.930 -18.517  23.774  1.00 53.66           C  
ATOM   4639  CB  THR A 293     -35.322 -20.602  23.668  1.00 53.66           C  
ATOM   4640  HB  THR A 293     -34.482 -20.883  24.302  1.00 53.66           H  
ATOM   4641  O   THR A 293     -33.730 -17.990  24.868  1.00 53.66           O  
ATOM   4642  CG2 THR A 293     -36.612 -21.038  24.361  1.00 53.66           C  
ATOM   4643 HG21 THR A 293     -36.692 -20.549  25.331  1.00 53.66           H  
ATOM   4644 HG22 THR A 293     -37.471 -20.769  23.747  1.00 53.66           H  
ATOM   4645 HG23 THR A 293     -36.597 -22.118  24.508  1.00 53.66           H  
ATOM   4646  OG1 THR A 293     -35.266 -21.350  22.469  1.00 53.66           O  
ATOM   4647  HG1 THR A 293     -34.612 -20.984  21.870  1.00 53.66           H  
ATOM   4648  N   LEU A 294     -32.998 -18.547  22.813  1.00 52.75           N  
ATOM   4649  H   LEU A 294     -33.239 -18.977  21.931  1.00 52.75           H  
ATOM   4650  CA  LEU A 294     -31.666 -17.940  22.951  1.00 52.75           C  
ATOM   4651  HA  LEU A 294     -31.159 -18.380  23.810  1.00 52.75           H  
ATOM   4652  C   LEU A 294     -31.740 -16.429  23.199  1.00 52.75           C  
ATOM   4653  CB  LEU A 294     -30.862 -18.203  21.663  1.00 52.75           C  
ATOM   4654  HB2 LEU A 294     -30.074 -17.457  21.572  1.00 52.75           H  
ATOM   4655  HB3 LEU A 294     -31.524 -18.079  20.807  1.00 52.75           H  
ATOM   4656  O   LEU A 294     -30.979 -15.886  23.998  1.00 52.75           O  
ATOM   4657  CG  LEU A 294     -30.218 -19.596  21.609  1.00 52.75           C  
ATOM   4658  HG  LEU A 294     -30.944 -20.347  21.919  1.00 52.75           H  
ATOM   4659  CD1 LEU A 294     -29.778 -19.906  20.179  1.00 52.75           C  
ATOM   4660 HD11 LEU A 294     -29.314 -20.892  20.147  1.00 52.75           H  
ATOM   4661 HD12 LEU A 294     -29.080 -19.150  19.817  1.00 52.75           H  
ATOM   4662 HD13 LEU A 294     -30.656 -19.935  19.534  1.00 52.75           H  
ATOM   4663  CD2 LEU A 294     -28.981 -19.662  22.511  1.00 52.75           C  
ATOM   4664 HD21 LEU A 294     -28.268 -18.892  22.217  1.00 52.75           H  
ATOM   4665 HD22 LEU A 294     -29.276 -19.515  23.550  1.00 52.75           H  
ATOM   4666 HD23 LEU A 294     -28.529 -20.650  22.428  1.00 52.75           H  
ATOM   4667  N   LEU A 295     -32.663 -15.750  22.522  1.00 50.47           N  
ATOM   4668  H   LEU A 295     -33.235 -16.258  21.862  1.00 50.47           H  
ATOM   4669  CA  LEU A 295     -32.893 -14.314  22.654  1.00 50.47           C  
ATOM   4670  HA  LEU A 295     -31.938 -13.800  22.545  1.00 50.47           H  
ATOM   4671  C   LEU A 295     -33.463 -13.950  24.022  1.00 50.47           C  
ATOM   4672  CB  LEU A 295     -33.858 -13.897  21.535  1.00 50.47           C  
ATOM   4673  HB2 LEU A 295     -34.842 -13.661  21.939  1.00 50.47           H  
ATOM   4674  HB3 LEU A 295     -34.023 -14.750  20.876  1.00 50.47           H  
ATOM   4675  O   LEU A 295     -33.034 -12.978  24.645  1.00 50.47           O  
ATOM   4676  CG  LEU A 295     -33.329 -12.721  20.708  1.00 50.47           C  
ATOM   4677  HG  LEU A 295     -32.240 -12.703  20.730  1.00 50.47           H  
ATOM   4678  CD1 LEU A 295     -33.765 -12.960  19.268  1.00 50.47           C  
ATOM   4679 HD11 LEU A 295     -33.301 -12.234  18.600  1.00 50.47           H  
ATOM   4680 HD12 LEU A 295     -34.848 -12.879  19.177  1.00 50.47           H  
ATOM   4681 HD13 LEU A 295     -33.437 -13.942  18.926  1.00 50.47           H  
ATOM   4682  CD2 LEU A 295     -33.872 -11.421  21.308  1.00 50.47           C  
ATOM   4683 HD21 LEU A 295     -33.362 -10.580  20.839  1.00 50.47           H  
ATOM   4684 HD22 LEU A 295     -34.943 -11.351  21.122  1.00 50.47           H  
ATOM   4685 HD23 LEU A 295     -33.653 -11.409  22.376  1.00 50.47           H  
ATOM   4686  N   GLU A 296     -34.414 -14.740  24.515  1.00 60.97           N  
ATOM   4687  H   GLU A 296     -34.766 -15.491  23.938  1.00 60.97           H  
ATOM   4688  CA  GLU A 296     -34.996 -14.538  25.837  1.00 60.97           C  
ATOM   4689  HA  GLU A 296     -35.298 -13.493  25.909  1.00 60.97           H  
ATOM   4690  C   GLU A 296     -33.972 -14.807  26.954  1.00 60.97           C  
ATOM   4691  CB  GLU A 296     -36.240 -15.426  25.989  1.00 60.97           C  
ATOM   4692  HB2 GLU A 296     -36.607 -15.736  25.011  1.00 60.97           H  
ATOM   4693  HB3 GLU A 296     -35.976 -16.318  26.557  1.00 60.97           H  
ATOM   4694  O   GLU A 296     -33.910 -14.057  27.932  1.00 60.97           O  
ATOM   4695  CG  GLU A 296     -37.369 -14.670  26.698  1.00 60.97           C  
ATOM   4696  HG2 GLU A 296     -36.947 -14.123  27.541  1.00 60.97           H  
ATOM   4697  HG3 GLU A 296     -37.805 -13.945  26.011  1.00 60.97           H  
ATOM   4698  CD  GLU A 296     -38.448 -15.624  27.219  1.00 60.97           C  
ATOM   4699  OE1 GLU A 296     -38.867 -15.405  28.384  1.00 60.97           O  
ATOM   4700  OE2 GLU A 296     -38.732 -16.648  26.572  1.00 60.97           O  
ATOM   4701  N   GLU A 297     -33.126 -15.831  26.797  1.00 61.16           N  
ATOM   4702  H   GLU A 297     -33.257 -16.442  26.003  1.00 61.16           H  
ATOM   4703  CA  GLU A 297     -31.981 -16.097  27.676  1.00 61.16           C  
ATOM   4704  HA  GLU A 297     -32.328 -16.165  28.707  1.00 61.16           H  
ATOM   4705  C   GLU A 297     -30.945 -14.967  27.631  1.00 61.16           C  
ATOM   4706  CB  GLU A 297     -31.314 -17.431  27.305  1.00 61.16           C  
ATOM   4707  HB2 GLU A 297     -30.335 -17.471  27.782  1.00 61.16           H  
ATOM   4708  HB3 GLU A 297     -31.175 -17.481  26.225  1.00 61.16           H  
ATOM   4709  O   GLU A 297     -30.489 -14.517  28.684  1.00 61.16           O  
ATOM   4710  CG  GLU A 297     -32.130 -18.639  27.790  1.00 61.16           C  
ATOM   4711  HG2 GLU A 297     -32.252 -18.553  28.870  1.00 61.16           H  
ATOM   4712  HG3 GLU A 297     -33.125 -18.609  27.347  1.00 61.16           H  
ATOM   4713  CD  GLU A 297     -31.468 -19.989  27.468  1.00 61.16           C  
ATOM   4714  OE1 GLU A 297     -31.979 -21.001  28.002  1.00 61.16           O  
ATOM   4715  OE2 GLU A 297     -30.450 -20.012  26.739  1.00 61.16           O  
ATOM   4716  N   ALA A 298     -30.629 -14.442  26.444  1.00 50.37           N  
ATOM   4717  H   ALA A 298     -30.991 -14.887  25.613  1.00 50.37           H  
ATOM   4718  CA  ALA A 298     -29.729 -13.304  26.272  1.00 50.37           C  
ATOM   4719  HA  ALA A 298     -28.772 -13.543  26.736  1.00 50.37           H  
ATOM   4720  C   ALA A 298     -30.272 -12.040  26.958  1.00 50.37           C  
ATOM   4721  CB  ALA A 298     -29.493 -13.080  24.774  1.00 50.37           C  
ATOM   4722  HB1 ALA A 298     -30.437 -12.897  24.262  1.00 50.37           H  
ATOM   4723  HB2 ALA A 298     -28.845 -12.215  24.630  1.00 50.37           H  
ATOM   4724  HB3 ALA A 298     -29.020 -13.960  24.340  1.00 50.37           H  
ATOM   4725  O   ALA A 298     -29.560 -11.409  27.740  1.00 50.37           O  
ATOM   4726  N   ARG A 299     -31.555 -11.702  26.753  1.00 53.93           N  
ATOM   4727  H   ARG A 299     -32.080 -12.257  26.092  1.00 53.93           H  
ATOM   4728  CA  ARG A 299     -32.218 -10.569  27.430  1.00 53.93           C  
ATOM   4729  HA  ARG A 299     -31.660  -9.658  27.218  1.00 53.93           H  
ATOM   4730  C   ARG A 299     -32.198 -10.733  28.955  1.00 53.93           C  
ATOM   4731  CB  ARG A 299     -33.661 -10.405  26.911  1.00 53.93           C  
ATOM   4732  HB2 ARG A 299     -34.191  -9.718  27.570  1.00 53.93           H  
ATOM   4733  HB3 ARG A 299     -34.167 -11.370  26.952  1.00 53.93           H  
ATOM   4734  O   ARG A 299     -31.934  -9.764  29.671  1.00 53.93           O  
ATOM   4735  CG  ARG A 299     -33.743  -9.846  25.478  1.00 53.93           C  
ATOM   4736  HG2 ARG A 299     -33.295  -8.852  25.452  1.00 53.93           H  
ATOM   4737  HG3 ARG A 299     -33.180 -10.487  24.800  1.00 53.93           H  
ATOM   4738  CD  ARG A 299     -35.202  -9.752  24.994  1.00 53.93           C  
ATOM   4739  HD2 ARG A 299     -35.716  -8.991  25.581  1.00 53.93           H  
ATOM   4740  HD3 ARG A 299     -35.689 -10.712  25.161  1.00 53.93           H  
ATOM   4741  NE  ARG A 299     -35.276  -9.438  23.552  1.00 53.93           N  
ATOM   4742  HE  ARG A 299     -34.612  -9.908  22.953  1.00 53.93           H  
ATOM   4743  NH1 ARG A 299     -37.039  -7.946  23.485  1.00 53.93           N  
ATOM   4744 HH11 ARG A 299     -37.535  -7.284  22.905  1.00 53.93           H  
ATOM   4745 HH12 ARG A 299     -37.172  -8.008  24.485  1.00 53.93           H  
ATOM   4746  NH2 ARG A 299     -35.949  -8.481  21.620  1.00 53.93           N  
ATOM   4747 HH21 ARG A 299     -35.250  -8.984  21.092  1.00 53.93           H  
ATOM   4748 HH22 ARG A 299     -36.219  -7.641  21.129  1.00 53.93           H  
ATOM   4749  CZ  ARG A 299     -36.091  -8.623  22.903  1.00 53.93           C  
ATOM   4750  N   LYS A 300     -32.421 -11.951  29.467  1.00 57.12           N  
ATOM   4751  H   LYS A 300     -32.653 -12.693  28.821  1.00 57.12           H  
ATOM   4752  CA  LYS A 300     -32.327 -12.268  30.907  1.00 57.12           C  
ATOM   4753  HA  LYS A 300     -32.918 -11.544  31.467  1.00 57.12           H  
ATOM   4754  C   LYS A 300     -30.896 -12.129  31.438  1.00 57.12           C  
ATOM   4755  CB  LYS A 300     -32.889 -13.677  31.178  1.00 57.12           C  
ATOM   4756  HB2 LYS A 300     -32.572 -14.009  32.167  1.00 57.12           H  
ATOM   4757  HB3 LYS A 300     -32.488 -14.373  30.442  1.00 57.12           H  
ATOM   4758  O   LYS A 300     -30.711 -11.535  32.498  1.00 57.12           O  
ATOM   4759  CG  LYS A 300     -34.427 -13.697  31.133  1.00 57.12           C  
ATOM   4760  HG2 LYS A 300     -34.815 -13.161  32.000  1.00 57.12           H  
ATOM   4761  HG3 LYS A 300     -34.763 -13.176  30.237  1.00 57.12           H  
ATOM   4762  CD  LYS A 300     -35.001 -15.125  31.114  1.00 57.12           C  
ATOM   4763  HD2 LYS A 300     -34.777 -15.638  32.049  1.00 57.12           H  
ATOM   4764  HD3 LYS A 300     -34.542 -15.664  30.285  1.00 57.12           H  
ATOM   4765  CE  LYS A 300     -36.520 -15.042  30.886  1.00 57.12           C  
ATOM   4766  HE2 LYS A 300     -37.021 -14.717  31.798  1.00 57.12           H  
ATOM   4767  HE3 LYS A 300     -36.690 -14.272  30.133  1.00 57.12           H  
ATOM   4768  NZ  LYS A 300     -37.122 -16.296  30.366  1.00 57.12           N  
ATOM   4769  HZ1 LYS A 300     -37.980 -16.075  29.882  1.00 57.12           H  
ATOM   4770  HZ2 LYS A 300     -36.558 -16.684  29.623  1.00 57.12           H  
ATOM   4771  HZ3 LYS A 300     -37.292 -16.999  31.072  1.00 57.12           H  
ATOM   4772  N   SER A 301     -29.894 -12.613  30.701  1.00 53.66           N  
ATOM   4773  H   SER A 301     -30.130 -13.121  29.861  1.00 53.66           H  
ATOM   4774  CA  SER A 301     -28.469 -12.486  31.048  1.00 53.66           C  
ATOM   4775  HA  SER A 301     -28.288 -12.969  32.009  1.00 53.66           H  
ATOM   4776  C   SER A 301     -28.043 -11.022  31.159  1.00 53.66           C  
ATOM   4777  CB  SER A 301     -27.613 -13.189  29.987  1.00 53.66           C  
ATOM   4778  HB2 SER A 301     -27.950 -14.220  29.880  1.00 53.66           H  
ATOM   4779  HB3 SER A 301     -27.720 -12.688  29.025  1.00 53.66           H  
ATOM   4780  O   SER A 301     -27.434 -10.617  32.148  1.00 53.66           O  
ATOM   4781  OG  SER A 301     -26.251 -13.194  30.364  1.00 53.66           O  
ATOM   4782  HG  SER A 301     -25.914 -12.302  30.472  1.00 53.66           H  
ATOM   4783  N   VAL A 302     -28.428 -10.205  30.177  1.00 46.25           N  
ATOM   4784  H   VAL A 302     -28.886 -10.607  29.372  1.00 46.25           H  
ATOM   4785  CA  VAL A 302     -28.162  -8.763  30.169  1.00 46.25           C  
ATOM   4786  HA  VAL A 302     -27.088  -8.598  30.256  1.00 46.25           H  
ATOM   4787  C   VAL A 302     -28.829  -8.082  31.371  1.00 46.25           C  
ATOM   4788  CB  VAL A 302     -28.632  -8.173  28.828  1.00 46.25           C  
ATOM   4789  HB  VAL A 302     -29.662  -8.476  28.645  1.00 46.25           H  
ATOM   4790  O   VAL A 302     -28.177  -7.337  32.100  1.00 46.25           O  
ATOM   4791  CG1 VAL A 302     -28.571  -6.653  28.827  1.00 46.25           C  
ATOM   4792 HG11 VAL A 302     -28.840  -6.299  27.832  1.00 46.25           H  
ATOM   4793 HG12 VAL A 302     -27.567  -6.310  29.076  1.00 46.25           H  
ATOM   4794 HG13 VAL A 302     -29.285  -6.248  29.544  1.00 46.25           H  
ATOM   4795  CG2 VAL A 302     -27.764  -8.643  27.655  1.00 46.25           C  
ATOM   4796 HG21 VAL A 302     -28.209  -8.321  26.714  1.00 46.25           H  
ATOM   4797 HG22 VAL A 302     -27.673  -9.729  27.644  1.00 46.25           H  
ATOM   4798 HG23 VAL A 302     -26.765  -8.215  27.737  1.00 46.25           H  
ATOM   4799  N   SER A 303     -30.102  -8.390  31.649  1.00 45.66           N  
ATOM   4800  H   SER A 303     -30.591  -9.003  31.012  1.00 45.66           H  
ATOM   4801  CA  SER A 303     -30.828  -7.852  32.810  1.00 45.66           C  
ATOM   4802  HA  SER A 303     -30.845  -6.765  32.725  1.00 45.66           H  
ATOM   4803  C   SER A 303     -30.162  -8.196  34.154  1.00 45.66           C  
ATOM   4804  CB  SER A 303     -32.271  -8.360  32.778  1.00 45.66           C  
ATOM   4805  HB2 SER A 303     -32.278  -9.448  32.846  1.00 45.66           H  
ATOM   4806  HB3 SER A 303     -32.736  -8.067  31.837  1.00 45.66           H  
ATOM   4807  O   SER A 303     -30.050  -7.334  35.031  1.00 45.66           O  
ATOM   4808  OG  SER A 303     -33.018  -7.825  33.854  1.00 45.66           O  
ATOM   4809  HG  SER A 303     -32.951  -6.868  33.827  1.00 45.66           H  
ATOM   4810  N   LEU A 304     -29.660  -9.426  34.309  1.00 47.27           N  
ATOM   4811  H   LEU A 304     -29.784 -10.090  33.558  1.00 47.27           H  
ATOM   4812  CA  LEU A 304     -28.919  -9.853  35.500  1.00 47.27           C  
ATOM   4813  HA  LEU A 304     -29.524  -9.641  36.381  1.00 47.27           H  
ATOM   4814  C   LEU A 304     -27.607  -9.068  35.667  1.00 47.27           C  
ATOM   4815  CB  LEU A 304     -28.665 -11.370  35.416  1.00 47.27           C  
ATOM   4816  HB2 LEU A 304     -28.340 -11.614  34.405  1.00 47.27           H  
ATOM   4817  HB3 LEU A 304     -27.851 -11.639  36.089  1.00 47.27           H  
ATOM   4818  O   LEU A 304     -27.302  -8.621  36.777  1.00 47.27           O  
ATOM   4819  CG  LEU A 304     -29.901 -12.215  35.776  1.00 47.27           C  
ATOM   4820  HG  LEU A 304     -30.794 -11.779  35.326  1.00 47.27           H  
ATOM   4821  CD1 LEU A 304     -29.745 -13.641  35.248  1.00 47.27           C  
ATOM   4822 HD11 LEU A 304     -29.652 -13.615  34.163  1.00 47.27           H  
ATOM   4823 HD12 LEU A 304     -30.623 -14.231  35.508  1.00 47.27           H  
ATOM   4824 HD13 LEU A 304     -28.852 -14.103  35.670  1.00 47.27           H  
ATOM   4825  CD2 LEU A 304     -30.096 -12.294  37.295  1.00 47.27           C  
ATOM   4826 HD21 LEU A 304     -30.978 -12.894  37.517  1.00 47.27           H  
ATOM   4827 HD22 LEU A 304     -30.245 -11.295  37.704  1.00 47.27           H  
ATOM   4828 HD23 LEU A 304     -29.223 -12.750  37.761  1.00 47.27           H  
ATOM   4829  N   ASN A 305     -26.876  -8.817  34.580  1.00 45.46           N  
ATOM   4830  H   ASN A 305     -27.154  -9.233  33.703  1.00 45.46           H  
ATOM   4831  CA  ASN A 305     -25.640  -8.033  34.613  1.00 45.46           C  
ATOM   4832  HA  ASN A 305     -25.012  -8.417  35.416  1.00 45.46           H  
ATOM   4833  C   ASN A 305     -25.865  -6.560  34.970  1.00 45.46           C  
ATOM   4834  CB  ASN A 305     -24.895  -8.218  33.280  1.00 45.46           C  
ATOM   4835  HB2 ASN A 305     -25.594  -8.202  32.444  1.00 45.46           H  
ATOM   4836  HB3 ASN A 305     -24.182  -7.405  33.145  1.00 45.46           H  
ATOM   4837  O   ASN A 305     -25.090  -6.010  35.754  1.00 45.46           O  
ATOM   4838  CG  ASN A 305     -24.099  -9.512  33.256  1.00 45.46           C  
ATOM   4839  ND2 ASN A 305     -23.607  -9.898  32.107  1.00 45.46           N  
ATOM   4840 HD21 ASN A 305     -22.892 -10.609  32.163  1.00 45.46           H  
ATOM   4841 HD22 ASN A 305     -23.722  -9.365  31.257  1.00 45.46           H  
ATOM   4842  OD1 ASN A 305     -23.890 -10.145  34.283  1.00 45.46           O  
ATOM   4843  N   ILE A 306     -26.971  -5.952  34.523  1.00 37.12           N  
ATOM   4844  H   ILE A 306     -27.530  -6.437  33.835  1.00 37.12           H  
ATOM   4845  CA  ILE A 306     -27.369  -4.595  34.942  1.00 37.12           C  
ATOM   4846  HA  ILE A 306     -26.595  -3.891  34.636  1.00 37.12           H  
ATOM   4847  C   ILE A 306     -27.495  -4.518  36.464  1.00 37.12           C  
ATOM   4848  CB  ILE A 306     -28.708  -4.179  34.287  1.00 37.12           C  
ATOM   4849  HB  ILE A 306     -29.462  -4.938  34.497  1.00 37.12           H  
ATOM   4850  O   ILE A 306     -26.962  -3.605  37.099  1.00 37.12           O  
ATOM   4851  CG1 ILE A 306     -28.539  -4.058  32.769  1.00 37.12           C  
ATOM   4852 HG12 ILE A 306     -28.025  -4.932  32.369  1.00 37.12           H  
ATOM   4853 HG13 ILE A 306     -27.894  -3.197  32.591  1.00 37.12           H  
ATOM   4854  CG2 ILE A 306     -29.209  -2.831  34.847  1.00 37.12           C  
ATOM   4855 HG21 ILE A 306     -29.443  -2.921  35.908  1.00 37.12           H  
ATOM   4856 HG22 ILE A 306     -30.126  -2.521  34.345  1.00 37.12           H  
ATOM   4857 HG23 ILE A 306     -28.449  -2.063  34.707  1.00 37.12           H  
ATOM   4858  CD1 ILE A 306     -29.853  -3.887  31.992  1.00 37.12           C  
ATOM   4859 HD11 ILE A 306     -29.666  -4.022  30.927  1.00 37.12           H  
ATOM   4860 HD12 ILE A 306     -30.581  -4.632  32.312  1.00 37.12           H  
ATOM   4861 HD13 ILE A 306     -30.261  -2.888  32.145  1.00 37.12           H  
ATOM   4862  N   SER A 307     -28.188  -5.489  37.066  1.00 43.54           N  
ATOM   4863  H   SER A 307     -28.614  -6.198  36.486  1.00 43.54           H  
ATOM   4864  CA  SER A 307     -28.426  -5.493  38.512  1.00 43.54           C  
ATOM   4865  HA  SER A 307     -28.839  -4.521  38.778  1.00 43.54           H  
ATOM   4866  C   SER A 307     -27.133  -5.646  39.328  1.00 43.54           C  
ATOM   4867  CB  SER A 307     -29.488  -6.537  38.868  1.00 43.54           C  
ATOM   4868  HB2 SER A 307     -29.762  -6.417  39.916  1.00 43.54           H  
ATOM   4869  HB3 SER A 307     -30.376  -6.354  38.264  1.00 43.54           H  
ATOM   4870  O   SER A 307     -26.990  -4.993  40.364  1.00 43.54           O  
ATOM   4871  OG  SER A 307     -29.067  -7.869  38.662  1.00 43.54           O  
ATOM   4872  HG  SER A 307     -28.551  -7.961  37.858  1.00 43.54           H  
ATOM   4873  N   LYS A 308     -26.151  -6.415  38.829  1.00 44.83           N  
ATOM   4874  H   LYS A 308     -26.334  -6.908  37.967  1.00 44.83           H  
ATOM   4875  CA  LYS A 308     -24.805  -6.516  39.422  1.00 44.83           C  
ATOM   4876  HA  LYS A 308     -24.896  -6.644  40.501  1.00 44.83           H  
ATOM   4877  C   LYS A 308     -23.982  -5.237  39.227  1.00 44.83           C  
ATOM   4878  CB  LYS A 308     -24.057  -7.729  38.844  1.00 44.83           C  
ATOM   4879  HB2 LYS A 308     -24.198  -7.763  37.763  1.00 44.83           H  
ATOM   4880  HB3 LYS A 308     -22.993  -7.595  39.035  1.00 44.83           H  
ATOM   4881  O   LYS A 308     -23.439  -4.712  40.195  1.00 44.83           O  
ATOM   4882  CG  LYS A 308     -24.479  -9.070  39.466  1.00 44.83           C  
ATOM   4883  HG2 LYS A 308     -25.540  -9.243  39.285  1.00 44.83           H  
ATOM   4884  HG3 LYS A 308     -24.295  -9.047  40.540  1.00 44.83           H  
ATOM   4885  CD  LYS A 308     -23.658 -10.201  38.827  1.00 44.83           C  
ATOM   4886  HD2 LYS A 308     -23.883 -10.226  37.761  1.00 44.83           H  
ATOM   4887  HD3 LYS A 308     -22.596  -9.982  38.946  1.00 44.83           H  
ATOM   4888  CE  LYS A 308     -23.957 -11.575  39.438  1.00 44.83           C  
ATOM   4889  HE2 LYS A 308     -23.657 -11.571  40.486  1.00 44.83           H  
ATOM   4890  HE3 LYS A 308     -25.032 -11.746  39.389  1.00 44.83           H  
ATOM   4891  NZ  LYS A 308     -23.240 -12.644  38.691  1.00 44.83           N  
ATOM   4892  HZ1 LYS A 308     -23.440 -13.564  39.057  1.00 44.83           H  
ATOM   4893  HZ2 LYS A 308     -23.506 -12.632  37.717  1.00 44.83           H  
ATOM   4894  HZ3 LYS A 308     -22.241 -12.496  38.710  1.00 44.83           H  
ATOM   4895  N   PHE A 309     -23.934  -4.683  38.015  1.00 35.23           N  
ATOM   4896  H   PHE A 309     -24.397  -5.157  37.252  1.00 35.23           H  
ATOM   4897  CA  PHE A 309     -23.156  -3.477  37.705  1.00 35.23           C  
ATOM   4898  HA  PHE A 309     -22.117  -3.650  37.985  1.00 35.23           H  
ATOM   4899  C   PHE A 309     -23.639  -2.238  38.479  1.00 35.23           C  
ATOM   4900  CB  PHE A 309     -23.216  -3.229  36.194  1.00 35.23           C  
ATOM   4901  HB2 PHE A 309     -22.796  -4.092  35.678  1.00 35.23           H  
ATOM   4902  HB3 PHE A 309     -24.258  -3.143  35.886  1.00 35.23           H  
ATOM   4903  O   PHE A 309     -22.830  -1.469  39.006  1.00 35.23           O  
ATOM   4904  CG  PHE A 309     -22.464  -1.989  35.750  1.00 35.23           C  
ATOM   4905  CD1 PHE A 309     -23.165  -0.819  35.406  1.00 35.23           C  
ATOM   4906  HD1 PHE A 309     -24.245  -0.805  35.439  1.00 35.23           H  
ATOM   4907  CD2 PHE A 309     -21.060  -2.014  35.656  1.00 35.23           C  
ATOM   4908  HD2 PHE A 309     -20.521  -2.915  35.910  1.00 35.23           H  
ATOM   4909  CE1 PHE A 309     -22.471   0.308  34.935  1.00 35.23           C  
ATOM   4910  HE1 PHE A 309     -23.029   1.170  34.601  1.00 35.23           H  
ATOM   4911  CE2 PHE A 309     -20.363  -0.885  35.189  1.00 35.23           C  
ATOM   4912  HE2 PHE A 309     -19.290  -0.932  35.072  1.00 35.23           H  
ATOM   4913  CZ  PHE A 309     -21.071   0.269  34.810  1.00 35.23           C  
ATOM   4914  HZ  PHE A 309     -20.545   1.107  34.376  1.00 35.23           H  
ATOM   4915  N   LEU A 310     -24.960  -2.060  38.618  1.00 34.78           N  
ATOM   4916  H   LEU A 310     -25.580  -2.695  38.136  1.00 34.78           H  
ATOM   4917  CA  LEU A 310     -25.539  -0.981  39.428  1.00 34.78           C  
ATOM   4918  HA  LEU A 310     -25.099  -0.036  39.111  1.00 34.78           H  
ATOM   4919  C   LEU A 310     -25.212  -1.123  40.925  1.00 34.78           C  
ATOM   4920  CB  LEU A 310     -27.063  -0.934  39.214  1.00 34.78           C  
ATOM   4921  HB2 LEU A 310     -27.459  -1.942  39.346  1.00 34.78           H  
ATOM   4922  HB3 LEU A 310     -27.505  -0.304  39.986  1.00 34.78           H  
ATOM   4923  O   LEU A 310     -25.139  -0.113  41.631  1.00 34.78           O  
ATOM   4924  CG  LEU A 310     -27.514  -0.393  37.844  1.00 34.78           C  
ATOM   4925  HG  LEU A 310     -27.041  -0.962  37.043  1.00 34.78           H  
ATOM   4926  CD1 LEU A 310     -29.032  -0.539  37.727  1.00 34.78           C  
ATOM   4927 HD11 LEU A 310     -29.305  -1.587  37.854  1.00 34.78           H  
ATOM   4928 HD12 LEU A 310     -29.534   0.062  38.484  1.00 34.78           H  
ATOM   4929 HD13 LEU A 310     -29.352  -0.217  36.736  1.00 34.78           H  
ATOM   4930  CD2 LEU A 310     -27.172   1.090  37.666  1.00 34.78           C  
ATOM   4931 HD21 LEU A 310     -27.572   1.438  36.713  1.00 34.78           H  
ATOM   4932 HD22 LEU A 310     -26.091   1.225  37.640  1.00 34.78           H  
ATOM   4933 HD23 LEU A 310     -27.602   1.680  38.475  1.00 34.78           H  
ATOM   4934  N   ALA A 311     -24.990  -2.347  41.416  1.00 43.37           N  
ATOM   4935  H   ALA A 311     -25.046  -3.142  40.796  1.00 43.37           H  
ATOM   4936  CA  ALA A 311     -24.524  -2.577  42.780  1.00 43.37           C  
ATOM   4937  HA  ALA A 311     -25.111  -1.949  43.451  1.00 43.37           H  
ATOM   4938  C   ALA A 311     -23.046  -2.168  42.957  1.00 43.37           C
[truncated: 211,905 more chars]
