# Supplementary material for: Plant virus movement proteins originated from jelly-roll capsid proteins
Source: PLoS Biol. 2023 Jun 15;21(6):e3002157. doi: 10.1371/journal.pbio.3002157 (PMC10306228; doi:10.1371/journal.pbio.3002157)
Supplement: S2 Data — (ZIP) [file pbio.3002157.s007.zip › S2_Data/YP_425089_LNYV.pdb]

ATOM      1  N   MET A   1      -6.808   4.797 -16.740  1.00 71.32           N  
ATOM      2  H   MET A   1      -5.893   4.369 -16.772  1.00 71.32           H  
ATOM      3  H2  MET A   1      -7.387   4.367 -17.447  1.00 71.32           H  
ATOM      4  H3  MET A   1      -6.728   5.786 -16.927  1.00 71.32           H  
ATOM      5  CA  MET A   1      -7.430   4.573 -15.417  1.00 71.32           C  
ATOM      6  HA  MET A   1      -6.770   4.955 -14.637  1.00 71.32           H  
ATOM      7  C   MET A   1      -7.623   3.075 -15.206  1.00 71.32           C  
ATOM      8  CB  MET A   1      -8.758   5.336 -15.347  1.00 71.32           C  
ATOM      9  HB2 MET A   1      -8.587   6.359 -15.681  1.00 71.32           H  
ATOM     10  HB3 MET A   1      -9.482   4.872 -16.017  1.00 71.32           H  
ATOM     11  O   MET A   1      -7.845   2.382 -16.195  1.00 71.32           O  
ATOM     12  CG  MET A   1      -9.335   5.399 -13.933  1.00 71.32           C  
ATOM     13  HG2 MET A   1      -8.563   5.762 -13.255  1.00 71.32           H  
ATOM     14  HG3 MET A   1      -9.641   4.404 -13.609  1.00 71.32           H  
ATOM     15  SD  MET A   1     -10.749   6.518 -13.810  1.00 71.32           S  
ATOM     16  CE  MET A   1     -12.038   5.555 -14.646  1.00 71.32           C  
ATOM     17  HE1 MET A   1     -11.782   5.414 -15.696  1.00 71.32           H  
ATOM     18  HE2 MET A   1     -12.983   6.095 -14.581  1.00 71.32           H  
ATOM     19  HE3 MET A   1     -12.147   4.586 -14.159  1.00 71.32           H  
ATOM     20  N   LEU A   2      -7.487   2.560 -13.977  1.00 82.61           N  
ATOM     21  H   LEU A   2      -7.352   3.172 -13.185  1.00 82.61           H  
ATOM     22  CA  LEU A   2      -7.782   1.151 -13.679  1.00 82.61           C  
ATOM     23  HA  LEU A   2      -7.239   0.512 -14.376  1.00 82.61           H  
ATOM     24  C   LEU A   2      -9.277   0.865 -13.850  1.00 82.61           C  
ATOM     25  CB  LEU A   2      -7.391   0.802 -12.231  1.00 82.61           C  
ATOM     26  HB2 LEU A   2      -7.962  -0.075 -11.925  1.00 82.61           H  
ATOM     27  HB3 LEU A   2      -7.702   1.620 -11.581  1.00 82.61           H  
ATOM     28  O   LEU A   2     -10.108   1.587 -13.311  1.00 82.61           O  
ATOM     29  CG  LEU A   2      -5.911   0.494 -11.975  1.00 82.61           C  
ATOM     30  HG  LEU A   2      -5.310   1.344 -12.298  1.00 82.61           H  
ATOM     31  CD1 LEU A   2      -5.750   0.260 -10.473  1.00 82.61           C  
ATOM     32 HD11 LEU A   2      -4.739  -0.082 -10.248  1.00 82.61           H  
ATOM     33 HD12 LEU A   2      -5.931   1.188  -9.931  1.00 82.61           H  
ATOM     34 HD13 LEU A   2      -6.450  -0.498 -10.122  1.00 82.61           H  
ATOM     35  CD2 LEU A   2      -5.435  -0.767 -12.705  1.00 82.61           C  
ATOM     36 HD21 LEU A   2      -5.468  -0.614 -13.784  1.00 82.61           H  
ATOM     37 HD22 LEU A   2      -4.403  -0.977 -12.423  1.00 82.61           H  
ATOM     38 HD23 LEU A   2      -6.062  -1.615 -12.431  1.00 82.61           H  
ATOM     39  N   ASP A   3      -9.616  -0.225 -14.536  1.00 88.95           N  
ATOM     40  H   ASP A   3      -8.895  -0.779 -14.975  1.00 88.95           H  
ATOM     41  CA  ASP A   3     -10.975  -0.767 -14.504  1.00 88.95           C  
ATOM     42  HA  ASP A   3     -11.696   0.050 -14.500  1.00 88.95           H  
ATOM     43  C   ASP A   3     -11.166  -1.576 -13.214  1.00 88.95           C  
ATOM     44  CB  ASP A   3     -11.244  -1.593 -15.770  1.00 88.95           C  
ATOM     45  HB2 ASP A   3     -10.443  -2.322 -15.893  1.00 88.95           H  
ATOM     46  HB3 ASP A   3     -11.226  -0.927 -16.633  1.00 88.95           H  
ATOM     47  O   ASP A   3     -10.702  -2.715 -13.101  1.00 88.95           O  
ATOM     48  CG  ASP A   3     -12.588  -2.341 -15.748  1.00 88.95           C  
ATOM     49  OD1 ASP A   3     -13.360  -2.215 -14.769  1.00 88.95           O  
ATOM     50  OD2 ASP A   3     -12.789  -3.160 -16.666  1.00 88.95           O  
ATOM     51  N   VAL A   4     -11.872  -0.985 -12.249  1.00 91.72           N  
ATOM     52  H   VAL A   4     -12.173  -0.034 -12.410  1.00 91.72           H  
ATOM     53  CA  VAL A   4     -12.161  -1.587 -10.939  1.00 91.72           C  
ATOM     54  HA  VAL A   4     -11.218  -1.757 -10.418  1.00 91.72           H  
ATOM     55  C   VAL A   4     -12.859  -2.944 -11.076  1.00 91.72           C  
ATOM     56  CB  VAL A   4     -13.014  -0.622 -10.088  1.00 91.72           C  
ATOM     57  HB  VAL A   4     -13.937  -0.395 -10.622  1.00 91.72           H  
ATOM     58  O   VAL A   4     -12.533  -3.880 -10.345  1.00 91.72           O  
ATOM     59  CG1 VAL A   4     -13.382  -1.229  -8.729  1.00 91.72           C  
ATOM     60 HG11 VAL A   4     -13.879  -0.481  -8.112  1.00 91.72           H  
ATOM     61 HG12 VAL A   4     -14.059  -2.073  -8.864  1.00 91.72           H  
ATOM     62 HG13 VAL A   4     -12.479  -1.562  -8.216  1.00 91.72           H  
ATOM     63  CG2 VAL A   4     -12.265   0.693  -9.832  1.00 91.72           C  
ATOM     64 HG21 VAL A   4     -11.324   0.497  -9.319  1.00 91.72           H  
ATOM     65 HG22 VAL A   4     -12.868   1.351  -9.206  1.00 91.72           H  
ATOM     66 HG23 VAL A   4     -12.061   1.215 -10.767  1.00 91.72           H  
ATOM     67  N   ASN A   5     -13.773  -3.107 -12.035  1.00 92.18           N  
ATOM     68  H   ASN A   5     -13.865  -2.393 -12.743  1.00 92.18           H  
ATOM     69  CA  ASN A   5     -14.494  -4.366 -12.219  1.00 92.18           C  
ATOM     70  HA  ASN A   5     -14.814  -4.735 -11.244  1.00 92.18           H  
ATOM     71  C   ASN A   5     -13.590  -5.448 -12.814  1.00 92.18           C  
ATOM     72  CB  ASN A   5     -15.738  -4.120 -13.083  1.00 92.18           C  
ATOM     73  HB2 ASN A   5     -16.154  -5.077 -13.400  1.00 92.18           H  
ATOM     74  HB3 ASN A   5     -15.461  -3.558 -13.974  1.00 92.18           H  
ATOM     75  O   ASN A   5     -13.641  -6.601 -12.371  1.00 92.18           O  
ATOM     76  CG  ASN A   5     -16.831  -3.385 -12.329  1.00 92.18           C  
ATOM     77  ND2 ASN A   5     -17.620  -2.598 -13.021  1.00 92.18           N  
ATOM     78 HD21 ASN A   5     -17.431  -2.407 -13.994  1.00 92.18           H  
ATOM     79 HD22 ASN A   5     -18.336  -2.101 -12.510  1.00 92.18           H  
ATOM     80  OD1 ASN A   5     -17.011  -3.542 -11.130  1.00 92.18           O  
ATOM     81  N   SER A   6     -12.722  -5.097 -13.770  1.00 91.00           N  
ATOM     82  H   SER A   6     -12.750  -4.153 -14.127  1.00 91.00           H  
ATOM     83  CA  SER A   6     -11.698  -6.035 -14.244  1.00 91.00           C  
ATOM     84  HA  SER A   6     -12.202  -6.947 -14.562  1.00 91.00           H  
ATOM     85  C   SER A   6     -10.719  -6.407 -13.133  1.00 91.00           C  
ATOM     86  CB  SER A   6     -10.898  -5.503 -15.440  1.00 91.00           C  
ATOM     87  HB2 SER A   6     -10.402  -4.572 -15.164  1.00 91.00           H  
ATOM     88  HB3 SER A   6     -11.565  -5.326 -16.284  1.00 91.00           H  
ATOM     89  O   SER A   6     -10.290  -7.563 -13.104  1.00 91.00           O  
ATOM     90  OG  SER A   6      -9.918  -6.487 -15.790  1.00 91.00           O  
ATOM     91  HG  SER A   6      -9.917  -7.103 -15.053  1.00 91.00           H  
ATOM     92  N   VAL A   7     -10.347  -5.467 -12.259  1.00 91.44           N  
ATOM     93  H   VAL A   7     -10.684  -4.524 -12.392  1.00 91.44           H  
ATOM     94  CA  VAL A   7      -9.445  -5.729 -11.130  1.00 91.44           C  
ATOM     95  HA  VAL A   7      -8.552  -6.226 -11.507  1.00 91.44           H  
ATOM     96  C   VAL A   7     -10.099  -6.703 -10.155  1.00 91.44           C  
ATOM     97  CB  VAL A   7      -8.994  -4.422 -10.445  1.00 91.44           C  
ATOM     98  HB  VAL A   7      -9.866  -3.800 -10.237  1.00 91.44           H  
ATOM     99  O   VAL A   7      -9.520  -7.755  -9.902  1.00 91.44           O  
ATOM    100  CG1 VAL A   7      -8.259  -4.679  -9.126  1.00 91.44           C  
ATOM    101 HG11 VAL A   7      -8.930  -5.124  -8.392  1.00 91.44           H  
ATOM    102 HG12 VAL A   7      -7.894  -3.738  -8.714  1.00 91.44           H  
ATOM    103 HG13 VAL A   7      -7.413  -5.349  -9.282  1.00 91.44           H  
ATOM    104  CG2 VAL A   7      -8.029  -3.644 -11.349  1.00 91.44           C  
ATOM    105 HG21 VAL A   7      -7.097  -4.196 -11.473  1.00 91.44           H  
ATOM    106 HG22 VAL A   7      -7.812  -2.677 -10.894  1.00 91.44           H  
ATOM    107 HG23 VAL A   7      -8.471  -3.471 -12.331  1.00 91.44           H  
ATOM    108  N   ARG A   8     -11.333  -6.442  -9.703  1.00 92.46           N  
ATOM    109  H   ARG A   8     -11.747  -5.554  -9.951  1.00 92.46           H  
ATOM    110  CA  ARG A   8     -12.077  -7.341  -8.799  1.00 92.46           C  
ATOM    111  HA  ARG A   8     -11.547  -7.423  -7.850  1.00 92.46           H  
ATOM    112  C   ARG A   8     -12.182  -8.764  -9.350  1.00 92.46           C  
ATOM    113  CB  ARG A   8     -13.485  -6.785  -8.540  1.00 92.46           C  
ATOM    114  HB2 ARG A   8     -14.085  -7.564  -8.069  1.00 92.46           H  
ATOM    115  HB3 ARG A   8     -13.948  -6.532  -9.493  1.00 92.46           H  
ATOM    116  O   ARG A   8     -11.862  -9.719  -8.651  1.00 92.46           O  
ATOM    117  CG  ARG A   8     -13.503  -5.558  -7.617  1.00 92.46           C  
ATOM    118  HG2 ARG A   8     -12.859  -4.773  -8.014  1.00 92.46           H  
ATOM    119  HG3 ARG A   8     -13.147  -5.836  -6.626  1.00 92.46           H  
ATOM    120  CD  ARG A   8     -14.944  -5.043  -7.522  1.00 92.46           C  
ATOM    121  HD2 ARG A   8     -15.562  -5.800  -7.040  1.00 92.46           H  
ATOM    122  HD3 ARG A   8     -15.316  -4.873  -8.532  1.00 92.46           H  
ATOM    123  NE  ARG A   8     -15.030  -3.788  -6.762  1.00 92.46           N  
ATOM    124  HE  ARG A   8     -14.239  -3.529  -6.190  1.00 92.46           H  
ATOM    125  NH1 ARG A   8     -17.099  -3.089  -7.476  1.00 92.46           N  
ATOM    126 HH11 ARG A   8     -17.154  -3.886  -8.094  1.00 92.46           H  
ATOM    127 HH12 ARG A   8     -17.815  -2.377  -7.504  1.00 92.46           H  
ATOM    128  NH2 ARG A   8     -15.898  -1.796  -6.114  1.00 92.46           N  
ATOM    129 HH21 ARG A   8     -16.537  -1.027  -6.259  1.00 92.46           H  
ATOM    130 HH22 ARG A   8     -15.010  -1.632  -5.663  1.00 92.46           H  
ATOM    131  CZ  ARG A   8     -16.011  -2.907  -6.781  1.00 92.46           C  
ATOM    132  N   LYS A   9     -12.563  -8.919 -10.625  1.00 92.02           N  
ATOM    133  H   LYS A   9     -12.816  -8.089 -11.142  1.00 92.02           H  
ATOM    134  CA  LYS A   9     -12.636 -10.239 -11.283  1.00 92.02           C  
ATOM    135  HA  LYS A   9     -13.302 -10.889 -10.717  1.00 92.02           H  
ATOM    136  C   LYS A   9     -11.282 -10.950 -11.313  1.00 92.02           C  
ATOM    137  CB  LYS A   9     -13.165 -10.088 -12.717  1.00 92.02           C  
ATOM    138  HB2 LYS A   9     -12.998 -11.024 -13.251  1.00 92.02           H  
ATOM    139  HB3 LYS A   9     -12.606  -9.302 -13.224  1.00 92.02           H  
ATOM    140  O   LYS A   9     -11.228 -12.167 -11.169  1.00 92.02           O  
ATOM    141  CG  LYS A   9     -14.666  -9.773 -12.768  1.00 92.02           C  
ATOM    142  HG2 LYS A   9     -14.878  -8.875 -12.188  1.00 92.02           H  
ATOM    143  HG3 LYS A   9     -15.221 -10.605 -12.335  1.00 92.02           H  
ATOM    144  CD  LYS A   9     -15.115  -9.560 -14.221  1.00 92.02           C  
ATOM    145  HD2 LYS A   9     -14.534  -8.746 -14.655  1.00 92.02           H  
ATOM    146  HD3 LYS A   9     -14.937 -10.472 -14.790  1.00 92.02           H  
ATOM    147  CE  LYS A   9     -16.605  -9.201 -14.268  1.00 92.02           C  
ATOM    148  HE2 LYS A   9     -17.173 -10.012 -13.813  1.00 92.02           H  
ATOM    149  HE3 LYS A   9     -16.763  -8.309 -13.662  1.00 92.02           H  
ATOM    150  NZ  LYS A   9     -17.079  -8.962 -15.657  1.00 92.02           N  
ATOM    151  HZ1 LYS A   9     -18.061  -8.725 -15.656  1.00 92.02           H  
ATOM    152  HZ2 LYS A   9     -16.963  -9.788 -16.226  1.00 92.02           H  
ATOM    153  HZ3 LYS A   9     -16.578  -8.196 -16.084  1.00 92.02           H  
ATOM    154  N   HIS A  10     -10.196 -10.206 -11.520  1.00 90.35           N  
ATOM    155  H   HIS A  10     -10.297  -9.204 -11.597  1.00 90.35           H  
ATOM    156  CA  HIS A  10      -8.854 -10.776 -11.522  1.00 90.35           C  
ATOM    157  HA  HIS A  10      -8.858 -11.666 -12.151  1.00 90.35           H  
ATOM    158  C   HIS A  10      -8.432 -11.219 -10.120  1.00 90.35           C  
ATOM    159  CB  HIS A  10      -7.864  -9.773 -12.118  1.00 90.35           C  
ATOM    160  HB2 HIS A  10      -8.288  -9.350 -13.029  1.00 90.35           H  
ATOM    161  HB3 HIS A  10      -7.695  -8.957 -11.415  1.00 90.35           H  
ATOM    162  O   HIS A  10      -7.965 -12.342  -9.973  1.00 90.35           O  
ATOM    163  CG  HIS A  10      -6.547 -10.408 -12.473  1.00 90.35           C  
ATOM    164  CD2 HIS A  10      -5.402 -10.429 -11.723  1.00 90.35           C  
ATOM    165  HD2 HIS A  10      -5.273 -10.011 -10.736  1.00 90.35           H  
ATOM    166  ND1 HIS A  10      -6.289 -11.114 -13.626  1.00 90.35           N  
ATOM    167  HD1 HIS A  10      -6.972 -11.364 -14.327  1.00 90.35           H  
ATOM    168  CE1 HIS A  10      -5.015 -11.534 -13.581  1.00 90.35           C  
ATOM    169  HE1 HIS A  10      -4.526 -12.141 -14.328  1.00 90.35           H  
ATOM    170  NE2 HIS A  10      -4.424 -11.104 -12.464  1.00 90.35           N  
ATOM    171  N   VAL A  11      -8.674 -10.389  -9.102  1.00 91.19           N  
ATOM    172  H   VAL A  11      -9.066  -9.480  -9.303  1.00 91.19           H  
ATOM    173  CA  VAL A  11      -8.377 -10.703  -7.696  1.00 91.19           C  
ATOM    174  HA  VAL A  11      -7.314 -10.925  -7.601  1.00 91.19           H  
ATOM    175  C   VAL A  11      -9.129 -11.945  -7.236  1.00 91.19           C  
ATOM    176  CB  VAL A  11      -8.701  -9.503  -6.786  1.00 91.19           C  
ATOM    177  HB  VAL A  11      -9.722  -9.167  -6.969  1.00 91.19           H  
ATOM    178  O   VAL A  11      -8.517 -12.830  -6.655  1.00 91.19           O  
ATOM    179  CG1 VAL A  11      -8.547  -9.831  -5.297  1.00 91.19           C  
ATOM    180 HG11 VAL A  11      -8.705  -8.931  -4.702  1.00 91.19           H  
ATOM    181 HG12 VAL A  11      -7.549 -10.217  -5.089  1.00 91.19           H  
ATOM    182 HG13 VAL A  11      -9.287 -10.567  -4.982  1.00 91.19           H  
ATOM    183  CG2 VAL A  11      -7.736  -8.359  -7.091  1.00 91.19           C  
ATOM    184 HG21 VAL A  11      -7.801  -8.042  -8.132  1.00 91.19           H  
ATOM    185 HG22 VAL A  11      -6.725  -8.712  -6.890  1.00 91.19           H  
ATOM    186 HG23 VAL A  11      -7.961  -7.509  -6.447  1.00 91.19           H  
ATOM    187  N   LEU A  12     -10.414 -12.083  -7.576  1.00 89.01           N  
ATOM    188  H   LEU A  12     -10.886 -11.305  -8.014  1.00 89.01           H  
ATOM    189  CA  LEU A  12     -11.182 -13.297  -7.267  1.00 89.01           C  
ATOM    190  HA  LEU A  12     -11.163 -13.467  -6.191  1.00 89.01           H  
ATOM    191  C   LEU A  12     -10.592 -14.565  -7.906  1.00 89.01           C  
ATOM    192  CB  LEU A  12     -12.634 -13.111  -7.739  1.00 89.01           C  
ATOM    193  HB2 LEU A  12     -13.137 -14.077  -7.704  1.00 89.01           H  
ATOM    194  HB3 LEU A  12     -12.621 -12.784  -8.779  1.00 89.01           H  
ATOM    195  O   LEU A  12     -10.775 -15.656  -7.379  1.00 89.01           O  
ATOM    196  CG  LEU A  12     -13.457 -12.116  -6.903  1.00 89.01           C  
ATOM    197  HG  LEU A  12     -12.939 -11.159  -6.841  1.00 89.01           H  
ATOM    198  CD1 LEU A  12     -14.808 -11.893  -7.586  1.00 89.01           C  
ATOM    199 HD11 LEU A  12     -15.353 -12.835  -7.647  1.00 89.01           H  
ATOM    200 HD12 LEU A  12     -15.394 -11.178  -7.007  1.00 89.01           H  
ATOM    201 HD13 LEU A  12     -14.652 -11.493  -8.587  1.00 89.01           H  
ATOM    202  CD2 LEU A  12     -13.710 -12.620  -5.482  1.00 89.01           C  
ATOM    203 HD21 LEU A  12     -12.771 -12.692  -4.933  1.00 89.01           H  
ATOM    204 HD22 LEU A  12     -14.184 -13.602  -5.507  1.00 89.01           H  
ATOM    205 HD23 LEU A  12     -14.357 -11.923  -4.951  1.00 89.01           H  
ATOM    206  N   LYS A  13      -9.893 -14.433  -9.038  1.00 88.40           N  
ATOM    207  H   LYS A  13      -9.758 -13.498  -9.396  1.00 88.40           H  
ATOM    208  CA  LYS A  13      -9.261 -15.555  -9.739  1.00 88.40           C  
ATOM    209  HA  LYS A  13      -9.854 -16.452  -9.562  1.00 88.40           H  
ATOM    210  C   LYS A  13      -7.861 -15.876  -9.209  1.00 88.40           C  
ATOM    211  CB  LYS A  13      -9.254 -15.256 -11.247  1.00 88.40           C  
ATOM    212  HB2 LYS A  13     -10.279 -15.082 -11.574  1.00 88.40           H  
ATOM    213  HB3 LYS A  13      -8.670 -14.356 -11.439  1.00 88.40           H  
ATOM    214  O   LYS A  13      -7.485 -17.043  -9.196  1.00 88.40           O  
ATOM    215  CG  LYS A  13      -8.658 -16.419 -12.051  1.00 88.40           C  
ATOM    216  HG2 LYS A  13      -7.618 -16.569 -11.760  1.00 88.40           H  
ATOM    217  HG3 LYS A  13      -9.219 -17.328 -11.832  1.00 88.40           H  
ATOM    218  CD  LYS A  13      -8.690 -16.154 -13.557  1.00 88.40           C  
ATOM    219  HD2 LYS A  13      -8.132 -15.244 -13.777  1.00 88.40           H  
ATOM    220  HD3 LYS A  13      -9.725 -16.043 -13.879  1.00 88.40           H  
ATOM    221  CE  LYS A  13      -8.041 -17.357 -14.251  1.00 88.40           C  
ATOM    222  HE2 LYS A  13      -8.569 -18.256 -13.935  1.00 88.40           H  
ATOM    223  HE3 LYS A  13      -7.013 -17.448 -13.901  1.00 88.40           H  
ATOM    224  NZ  LYS A  13      -8.080 -17.243 -15.729  1.00 88.40           N  
ATOM    225  HZ1 LYS A  13      -9.037 -17.188 -16.047  1.00 88.40           H  
ATOM    226  HZ2 LYS A  13      -7.570 -16.429 -16.043  1.00 88.40           H  
ATOM    227  HZ3 LYS A  13      -7.668 -18.067 -16.144  1.00 88.40           H  
ATOM    228  N   THR A  14      -7.063 -14.863  -8.875  1.00 87.67           N  
ATOM    229  H   THR A  14      -7.421 -13.922  -8.957  1.00 87.67           H  
ATOM    230  CA  THR A  14      -5.630 -15.028  -8.570  1.00 87.67           C  
ATOM    231  HA  THR A  14      -5.321 -16.043  -8.819  1.00 87.67           H  
ATOM    232  C   THR A  14      -5.278 -14.846  -7.099  1.00 87.67           C  
ATOM    233  CB  THR A  14      -4.758 -14.072  -9.402  1.00 87.67           C  
ATOM    234  HB  THR A  14      -3.710 -14.278  -9.182  1.00 87.67           H  
ATOM    235  O   THR A  14      -4.173 -15.205  -6.708  1.00 87.67           O  
ATOM    236  CG2 THR A  14      -4.978 -14.248 -10.906  1.00 87.67           C  
ATOM    237 HG21 THR A  14      -5.965 -13.880 -11.186  1.00 87.67           H  
ATOM    238 HG22 THR A  14      -4.215 -13.683 -11.442  1.00 87.67           H  
ATOM    239 HG23 THR A  14      -4.888 -15.302 -11.165  1.00 87.67           H  
ATOM    240  OG1 THR A  14      -5.028 -12.724  -9.081  1.00 87.67           O  
ATOM    241  HG1 THR A  14      -4.372 -12.181  -9.524  1.00 87.67           H  
ATOM    242  N   GLY A  15      -6.162 -14.251  -6.297  1.00 87.65           N  
ATOM    243  H   GLY A  15      -7.068 -13.999  -6.666  1.00 87.65           H  
ATOM    244  CA  GLY A  15      -5.880 -13.852  -4.916  1.00 87.65           C  
ATOM    245  HA2 GLY A  15      -6.801 -13.488  -4.459  1.00 87.65           H  
ATOM    246  HA3 GLY A  15      -5.538 -14.719  -4.351  1.00 87.65           H  
ATOM    247  C   GLY A  15      -4.822 -12.748  -4.791  1.00 87.65           C  
ATOM    248  O   GLY A  15      -4.249 -12.566  -3.721  1.00 87.65           O  
ATOM    249  N   SER A  16      -4.491 -12.041  -5.879  1.00 92.69           N  
ATOM    250  H   SER A  16      -4.967 -12.257  -6.743  1.00 92.69           H  
ATOM    251  CA  SER A  16      -3.415 -11.042  -5.907  1.00 92.69           C  
ATOM    252  HA  SER A  16      -3.087 -10.816  -4.892  1.00 92.69           H  
ATOM    253  C   SER A  16      -3.892  -9.733  -6.531  1.00 92.69           C  
ATOM    254  CB  SER A  16      -2.202 -11.616  -6.650  1.00 92.69           C  
ATOM    255  HB2 SER A  16      -1.681 -12.333  -6.016  1.00 92.69           H  
ATOM    256  HB3 SER A  16      -2.546 -12.142  -7.540  1.00 92.69           H  
ATOM    257  O   SER A  16      -4.138  -9.653  -7.739  1.00 92.69           O  
ATOM    258  OG  SER A  16      -1.316 -10.586  -7.044  1.00 92.69           O  
ATOM    259  HG  SER A  16      -0.863 -10.276  -6.257  1.00 92.69           H  
ATOM    260  N   LEU A  17      -3.958  -8.672  -5.727  1.00 95.06           N  
ATOM    261  H   LEU A  17      -3.762  -8.794  -4.743  1.00 95.06           H  
ATOM    262  CA  LEU A  17      -4.276  -7.326  -6.206  1.00 95.06           C  
ATOM    263  HA  LEU A  17      -5.164  -7.382  -6.834  1.00 95.06           H  
ATOM    264  C   LEU A  17      -3.164  -6.759  -7.098  1.00 95.06           C  
ATOM    265  CB  LEU A  17      -4.604  -6.449  -4.986  1.00 95.06           C  
ATOM    266  HB2 LEU A  17      -5.409  -6.930  -4.431  1.00 95.06           H  
ATOM    267  HB3 LEU A  17      -3.731  -6.404  -4.334  1.00 95.06           H  
ATOM    268  O   LEU A  17      -3.439  -6.191  -8.157  1.00 95.06           O  
ATOM    269  CG  LEU A  17      -5.042  -5.012  -5.315  1.00 95.06           C  
ATOM    270  HG  LEU A  17      -4.225  -4.490  -5.813  1.00 95.06           H  
ATOM    271  CD1 LEU A  17      -6.272  -4.959  -6.223  1.00 95.06           C  
ATOM    272 HD11 LEU A  17      -6.525  -3.915  -6.408  1.00 95.06           H  
ATOM    273 HD12 LEU A  17      -7.112  -5.450  -5.731  1.00 95.06           H  
ATOM    274 HD13 LEU A  17      -6.061  -5.433  -7.181  1.00 95.06           H  
ATOM    275  CD2 LEU A  17      -5.385  -4.276  -4.023  1.00 95.06           C  
ATOM    276 HD21 LEU A  17      -5.682  -3.248  -4.230  1.00 95.06           H  
ATOM    277 HD22 LEU A  17      -6.191  -4.794  -3.504  1.00 95.06           H  
ATOM    278 HD23 LEU A  17      -4.534  -4.267  -3.342  1.00 95.06           H  
ATOM    279  N   THR A  18      -1.898  -7.006  -6.761  1.00 94.35           N  
ATOM    280  H   THR A  18      -1.700  -7.483  -5.893  1.00 94.35           H  
ATOM    281  CA  THR A  18      -0.741  -6.539  -7.544  1.00 94.35           C  
ATOM    282  HA  THR A  18      -0.821  -5.461  -7.684  1.00 94.35           H  
ATOM    283  C   THR A  18      -0.664  -7.201  -8.922  1.00 94.35           C  
ATOM    284  CB  THR A  18       0.554  -6.841  -6.784  1.00 94.35           C  
ATOM    285  HB  THR A  18       0.804  -7.894  -6.911  1.00 94.35           H  
ATOM    286  O   THR A  18      -0.206  -6.598  -9.905  1.00 94.35           O  
ATOM    287  CG2 THR A  18       1.738  -5.999  -7.250  1.00 94.35           C  
ATOM    288 HG21 THR A  18       2.611  -6.248  -6.647  1.00 94.35           H  
ATOM    289 HG22 THR A  18       1.514  -4.940  -7.120  1.00 94.35           H  
ATOM    290 HG23 THR A  18       1.962  -6.203  -8.297  1.00 94.35           H  
ATOM    291  OG1 THR A  18       0.375  -6.605  -5.421  1.00 94.35           O  
ATOM    292  HG1 THR A  18       0.024  -5.730  -5.244  1.00 94.35           H  
ATOM    293  N   SER A  19      -1.141  -8.444  -9.048  1.00 93.19           N  
ATOM    294  H   SER A  19      -1.432  -8.932  -8.213  1.00 93.19           H  
ATOM    295  CA  SER A  19      -1.226  -9.144 -10.335  1.00 93.19           C  
ATOM    296  HA  SER A  19      -0.243  -9.104 -10.803  1.00 93.19           H  
ATOM    297  C   SER A  19      -2.179  -8.468 -11.318  1.00 93.19           C  
ATOM    298  CB  SER A  19      -1.579 -10.627 -10.151  1.00 93.19           C  
ATOM    299  HB2 SER A  19      -1.445 -11.147 -11.099  1.00 93.19           H  
ATOM    300  HB3 SER A  19      -0.916 -11.090  -9.420  1.00 93.19           H  
ATOM    301  O   SER A  19      -1.876  -8.451 -12.519  1.00 93.19           O  
ATOM    302  OG  SER A  19      -2.920 -10.821  -9.777  1.00 93.19           O  
ATOM    303  HG  SER A  19      -3.093 -10.426  -8.919  1.00 93.19           H  
ATOM    304  N   ALA A  20      -3.243  -7.836 -10.811  1.00 92.65           N  
ATOM    305  H   ALA A  20      -3.380  -7.870  -9.811  1.00 92.65           H  
ATOM    306  CA  ALA A  20      -4.274  -7.171 -11.599  1.00 92.65           C  
ATOM    307  HA  ALA A  20      -4.543  -7.819 -12.433  1.00 92.65           H  
ATOM    308  C   ALA A  20      -3.823  -5.821 -12.184  1.00 92.65           C  
ATOM    309  CB  ALA A  20      -5.507  -6.987 -10.707  1.00 92.65           C  
ATOM    310  HB1 ALA A  20      -5.302  -6.240  -9.940  1.00 92.65           H  
ATOM    311  HB2 ALA A  20      -5.777  -7.921 -10.214  1.00 92.65           H  
ATOM    312  HB3 ALA A  20      -6.344  -6.646 -11.315  1.00 92.65           H  
ATOM    313  O   ALA A  20      -4.276  -5.441 -13.265  1.00 92.65           O  
ATOM    314  N   VAL A  21      -2.919  -5.108 -11.503  1.00 92.40           N  
ATOM    315  H   VAL A  21      -2.630  -5.458 -10.601  1.00 92.40           H  
ATOM    316  CA  VAL A  21      -2.440  -3.775 -11.911  1.00 92.40           C  
ATOM    317  HA  VAL A  21      -3.268  -3.217 -12.349  1.00 92.40           H  
ATOM    318  C   VAL A  21      -1.331  -3.909 -12.956  1.00 92.40           C  
ATOM    319  CB  VAL A  21      -1.935  -2.983 -10.686  1.00 92.40           C  
ATOM    320  HB  VAL A  21      -1.100  -3.520 -10.238  1.00 92.40           H  
ATOM    321  O   VAL A  21      -0.236  -4.358 -12.641  1.00 92.40           O  
ATOM    322  CG1 VAL A  21      -1.464  -1.581 -11.098  1.00 92.40           C  
ATOM    323 HG11 VAL A  21      -1.146  -1.034 -10.211  1.00 92.40           H  
ATOM    324 HG12 VAL A  21      -0.617  -1.640 -11.780  1.00 92.40           H  
ATOM    325 HG13 VAL A  21      -2.274  -1.029 -11.574  1.00 92.40           H  
ATOM    326  CG2 VAL A  21      -3.019  -2.823  -9.612  1.00 92.40           C  
ATOM    327 HG21 VAL A  21      -3.837  -2.204  -9.981  1.00 92.40           H  
ATOM    328 HG22 VAL A  21      -2.587  -2.346  -8.732  1.00 92.40           H  
ATOM    329 HG23 VAL A  21      -3.417  -3.789  -9.303  1.00 92.40           H  
ATOM    330  N   GLY A  22      -1.558  -3.557 -14.222  1.00 90.39           N  
ATOM    331  H   GLY A  22      -2.450  -3.144 -14.454  1.00 90.39           H  
ATOM    332  CA  GLY A  22      -0.525  -3.679 -15.265  1.00 90.39           C  
ATOM    333  HA2 GLY A  22      -0.965  -3.437 -16.233  1.00 90.39           H  
ATOM    334  HA3 GLY A  22      -0.171  -4.709 -15.301  1.00 90.39           H  
ATOM    335  C   GLY A  22       0.671  -2.740 -15.038  1.00 90.39           C  
ATOM    336  O   GLY A  22       0.480  -1.568 -14.758  1.00 90.39           O  
ATOM    337  N   THR A  23       1.918  -3.192 -15.229  1.00 91.10           N  
ATOM    338  H   THR A  23       2.086  -4.147 -15.513  1.00 91.10           H  
ATOM    339  CA  THR A  23       3.082  -2.280 -15.104  1.00 91.10           C  
ATOM    340  HA  THR A  23       3.046  -1.797 -14.127  1.00 91.10           H  
ATOM    341  C   THR A  23       3.052  -1.156 -16.141  1.00 91.10           C  
ATOM    342  CB  THR A  23       4.429  -3.009 -15.219  1.00 91.10           C  
ATOM    343  HB  THR A  23       5.232  -2.274 -15.164  1.00 91.10           H  
ATOM    344  O   THR A  23       3.459  -0.038 -15.847  1.00 91.10           O  
ATOM    345  CG2 THR A  23       4.641  -4.039 -14.116  1.00 91.10           C  
ATOM    346 HG21 THR A  23       5.711  -4.184 -13.966  1.00 91.10           H  
ATOM    347 HG22 THR A  23       4.196  -4.989 -14.413  1.00 91.10           H  
ATOM    348 HG23 THR A  23       4.200  -3.690 -13.182  1.00 91.10           H  
ATOM    349  OG1 THR A  23       4.508  -3.714 -16.440  1.00 91.10           O  
ATOM    350  HG1 THR A  23       4.955  -3.105 -17.032  1.00 91.10           H  
ATOM    351  N   GLY A  24       2.495  -1.433 -17.326  1.00 89.15           N  
ATOM    352  H   GLY A  24       2.211  -2.387 -17.499  1.00 89.15           H  
ATOM    353  CA  GLY A  24       2.300  -0.445 -18.387  1.00 89.15           C  
ATOM    354  HA2 GLY A  24       1.964  -0.952 -19.292  1.00 89.15           H  
ATOM    355  HA3 GLY A  24       3.251   0.041 -18.601  1.00 89.15           H  
ATOM    356  C   GLY A  24       1.276   0.644 -18.055  1.00 89.15           C  
ATOM    357  O   GLY A  24       1.234   1.656 -18.744  1.00 89.15           O  
ATOM    358  N   THR A  25       0.458   0.471 -17.007  1.00 87.80           N  
ATOM    359  H   THR A  25       0.550  -0.345 -16.418  1.00 87.80           H  
ATOM    360  CA  THR A  25      -0.426   1.545 -16.528  1.00 87.80           C  
ATOM    361  HA  THR A  25      -0.762   2.124 -17.388  1.00 87.80           H  
ATOM    362  C   THR A  25       0.297   2.524 -15.613  1.00 87.80           C  
ATOM    363  CB  THR A  25      -1.690   1.029 -15.816  1.00 87.80           C  
ATOM    364  HB  THR A  25      -2.374   1.868 -15.689  1.00 87.80           H  
ATOM    365  O   THR A  25      -0.327   3.479 -15.174  1.00 87.80           O  
ATOM    366  CG2 THR A  25      -2.422  -0.058 -16.602  1.00 87.80           C  
ATOM    367 HG21 THR A  25      -3.361  -0.291 -16.100  1.00 87.80           H  
ATOM    368 HG22 THR A  25      -2.635   0.300 -17.610  1.00 87.80           H  
ATOM    369 HG23 THR A  25      -1.813  -0.960 -16.655  1.00 87.80           H  
ATOM    370  OG1 THR A  25      -1.417   0.498 -14.542  1.00 87.80           O  
ATOM    371  HG1 THR A  25      -1.054   1.206 -14.004  1.00 87.80           H  
ATOM    372  N   ILE A  26       1.560   2.260 -15.271  1.00 89.83           N  
ATOM    373  H   ILE A  26       1.995   1.444 -15.677  1.00 89.83           H  
ATOM    374  CA  ILE A  26       2.382   3.063 -14.358  1.00 89.83           C  
ATOM    375  HA  ILE A  26       1.823   3.914 -13.971  1.00 89.83           H  
ATOM    376  C   ILE A  26       3.581   3.609 -15.128  1.00 89.83           C  
ATOM    377  CB  ILE A  26       2.839   2.188 -13.173  1.00 89.83           C  
ATOM    378  HB  ILE A  26       3.377   1.329 -13.572  1.00 89.83           H  
ATOM    379  O   ILE A  26       3.811   4.810 -15.169  1.00 89.83           O  
ATOM    380  CG1 ILE A  26       1.647   1.675 -12.342  1.00 89.83           C  
ATOM    381 HG12 ILE A  26       1.380   2.428 -11.600  1.00 89.83           H  
ATOM    382 HG13 ILE A  26       0.775   1.499 -12.971  1.00 89.83           H  
ATOM    383  CG2 ILE A  26       3.789   2.953 -12.245  1.00 89.83           C  
ATOM    384 HG21 ILE A  26       3.283   3.817 -11.815  1.00 89.83           H  
ATOM    385 HG22 ILE A  26       4.115   2.284 -11.448  1.00 89.83           H  
ATOM    386 HG23 ILE A  26       4.674   3.299 -12.779  1.00 89.83           H  
ATOM    387  CD1 ILE A  26       1.960   0.361 -11.633  1.00 89.83           C  
ATOM    388 HD11 ILE A  26       2.818   0.484 -10.971  1.00 89.83           H  
ATOM    389 HD12 ILE A  26       1.086   0.070 -11.050  1.00 89.83           H  
ATOM    390 HD13 ILE A  26       2.169  -0.415 -12.369  1.00 89.83           H  
ATOM    391  N   TYR A  27       4.317   2.715 -15.786  1.00 90.37           N  
ATOM    392  H   TYR A  27       4.036   1.745 -15.759  1.00 90.37           H  
ATOM    393  CA  TYR A  27       5.542   3.036 -16.498  1.00 90.37           C  
ATOM    394  HA  TYR A  27       5.840   4.059 -16.268  1.00 90.37           H  
ATOM    395  C   TYR A  27       5.358   2.916 -18.005  1.00 90.37           C  
ATOM    396  CB  TYR A  27       6.657   2.104 -16.031  1.00 90.37           C  
ATOM    397  HB2 TYR A  27       7.560   2.346 -16.591  1.00 90.37           H  
ATOM    398  HB3 TYR A  27       6.368   1.080 -16.267  1.00 90.37           H  
ATOM    399  O   TYR A  27       4.660   2.029 -18.499  1.00 90.37           O  
ATOM    400  CG  TYR A  27       6.980   2.195 -14.559  1.00 90.37           C  
ATOM    401  CD1 TYR A  27       7.764   3.260 -14.080  1.00 90.37           C  
ATOM    402  HD1 TYR A  27       8.125   4.021 -14.756  1.00 90.37           H  
ATOM    403  CD2 TYR A  27       6.501   1.212 -13.674  1.00 90.37           C  
ATOM    404  HD2 TYR A  27       5.882   0.406 -14.041  1.00 90.37           H  
ATOM    405  CE1 TYR A  27       8.108   3.324 -12.719  1.00 90.37           C  
ATOM    406  HE1 TYR A  27       8.754   4.120 -12.378  1.00 90.37           H  
ATOM    407  CE2 TYR A  27       6.801   1.304 -12.304  1.00 90.37           C  
ATOM    408  HE2 TYR A  27       6.424   0.579 -11.597  1.00 90.37           H  
ATOM    409  OH  TYR A  27       7.901   2.364 -10.504  1.00 90.37           O  
ATOM    410  HH  TYR A  27       8.718   2.802 -10.254  1.00 90.37           H  
ATOM    411  CZ  TYR A  27       7.610   2.350 -11.827  1.00 90.37           C  
ATOM    412  N   GLN A  28       6.085   3.753 -18.738  1.00 87.35           N  
ATOM    413  H   GLN A  28       6.655   4.439 -18.263  1.00 87.35           H  
ATOM    414  CA  GLN A  28       6.205   3.683 -20.191  1.00 87.35           C  
ATOM    415  HA  GLN A  28       5.576   2.877 -20.570  1.00 87.35           H  
ATOM    416  C   GLN A  28       7.648   3.356 -20.596  1.00 87.35           C  
ATOM    417  CB  GLN A  28       5.699   4.989 -20.817  1.00 87.35           C  
ATOM    418  HB2 GLN A  28       6.290   5.823 -20.437  1.00 87.35           H  
ATOM    419  HB3 GLN A  28       5.834   4.935 -21.897  1.00 87.35           H  
ATOM    420  O   GLN A  28       8.580   3.474 -19.797  1.00 87.35           O  
ATOM    421  CG  GLN A  28       4.209   5.241 -20.519  1.00 87.35           C  
ATOM    422  HG2 GLN A  28       3.620   4.394 -20.870  1.00 87.35           H  
ATOM    423  HG3 GLN A  28       4.059   5.341 -19.444  1.00 87.35           H  
ATOM    424  CD  GLN A  28       3.683   6.507 -21.187  1.00 87.35           C  
ATOM    425  NE2 GLN A  28       2.438   6.862 -20.967  1.00 87.35           N  
ATOM    426 HE21 GLN A  28       2.148   7.715 -21.424  1.00 87.35           H  
ATOM    427 HE22 GLN A  28       1.851   6.349 -20.324  1.00 87.35           H  
ATOM    428  OE1 GLN A  28       4.368   7.190 -21.923  1.00 87.35           O  
ATOM    429  N   GLY A  29       7.824   2.899 -21.839  1.00 87.81           N  
ATOM    430  H   GLY A  29       7.018   2.851 -22.445  1.00 87.81           H  
ATOM    431  CA  GLY A  29       9.138   2.659 -22.439  1.00 87.81           C  
ATOM    432  HA2 GLY A  29       9.623   3.622 -22.595  1.00 87.81           H  
ATOM    433  HA3 GLY A  29       9.012   2.191 -23.416  1.00 87.81           H  
ATOM    434  C   GLY A  29      10.062   1.767 -21.602  1.00 87.81           C  
ATOM    435  O   GLY A  29       9.666   0.709 -21.102  1.00 87.81           O  
ATOM    436  N   THR A  30      11.310   2.208 -21.456  1.00 86.61           N  
ATOM    437  H   THR A  30      11.579   3.054 -21.938  1.00 86.61           H  
ATOM    438  CA  THR A  30      12.387   1.473 -20.781  1.00 86.61           C  
ATOM    439  HA  THR A  30      12.517   0.513 -21.280  1.00 86.61           H  
ATOM    440  C   THR A  30      12.085   1.188 -19.308  1.00 86.61           C  
ATOM    441  CB  THR A  30      13.698   2.260 -20.929  1.00 86.61           C  
ATOM    442  HB  THR A  30      13.618   3.212 -20.404  1.00 86.61           H  
ATOM    443  O   THR A  30      12.353   0.083 -18.840  1.00 86.61           O  
ATOM    444  CG2 THR A  30      14.910   1.498 -20.419  1.00 86.61           C  
ATOM    445 HG21 THR A  30      14.842   1.409 -19.335  1.00 86.61           H  
ATOM    446 HG22 THR A  30      14.948   0.510 -20.877  1.00 86.61           H  
ATOM    447 HG23 THR A  30      15.820   2.047 -20.659  1.00 86.61           H  
ATOM    448  OG1 THR A  30      13.922   2.503 -22.298  1.00 86.61           O  
ATOM    449  HG1 THR A  30      14.693   3.069 -22.378  1.00 86.61           H  
ATOM    450  N   TYR A  31      11.447   2.112 -18.585  1.00 88.18           N  
ATOM    451  H   TYR A  31      11.213   3.002 -19.002  1.00 88.18           H  
ATOM    452  CA  TYR A  31      11.096   1.898 -17.175  1.00 88.18           C  
ATOM    453  HA  TYR A  31      11.988   1.589 -16.630  1.00 88.18           H  
ATOM    454  C   TYR A  31      10.063   0.779 -17.006  1.00 88.18           C  
ATOM    455  CB  TYR A  31      10.593   3.212 -16.567  1.00 88.18           C  
ATOM    456  HB2 TYR A  31      10.396   3.047 -15.507  1.00 88.18           H  
ATOM    457  HB3 TYR A  31       9.651   3.483 -17.043  1.00 88.18           H  
ATOM    458  O   TYR A  31      10.159  -0.035 -16.092  1.00 88.18           O  
ATOM    459  CG  TYR A  31      11.562   4.375 -16.688  1.00 88.18           C  
ATOM    460  CD1 TYR A  31      12.896   4.234 -16.254  1.00 88.18           C  
ATOM    461  HD1 TYR A  31      13.238   3.301 -15.831  1.00 88.18           H  
ATOM    462  CD2 TYR A  31      11.128   5.607 -17.216  1.00 88.18           C  
ATOM    463  HD2 TYR A  31      10.104   5.745 -17.530  1.00 88.18           H  
ATOM    464  CE1 TYR A  31      13.790   5.321 -16.332  1.00 88.18           C  
ATOM    465  HE1 TYR A  31      14.808   5.213 -15.986  1.00 88.18           H  
ATOM    466  CE2 TYR A  31      12.021   6.694 -17.296  1.00 88.18           C  
ATOM    467  HE2 TYR A  31      11.685   7.649 -17.672  1.00 88.18           H  
ATOM    468  OH  TYR A  31      14.198   7.623 -16.913  1.00 88.18           O  
ATOM    469  HH  TYR A  31      15.067   7.460 -16.537  1.00 88.18           H  
ATOM    470  CZ  TYR A  31      13.352   6.559 -16.847  1.00 88.18           C  
ATOM    471  N   ASN A  32       9.122   0.642 -17.948  1.00 89.51           N  
ATOM    472  H   ASN A  32       9.092   1.311 -18.704  1.00 89.51           H  
ATOM    473  CA  ASN A  32       8.176  -0.473 -17.923  1.00 89.51           C  
ATOM    474  HA  ASN A  32       7.690  -0.499 -16.948  1.00 89.51           H  
ATOM    475  C   ASN A  32       8.879  -1.819 -18.101  1.00 89.51           C  
ATOM    476  CB  ASN A  32       7.116  -0.278 -19.012  1.00 89.51           C  
ATOM    477  HB2 ASN A  32       6.674   0.714 -18.914  1.00 89.51           H  
ATOM    478  HB3 ASN A  32       7.593  -0.331 -19.991  1.00 89.51           H  
ATOM    479  O   ASN A  32       8.457  -2.807 -17.504  1.00 89.51           O  
ATOM    480  CG  ASN A  32       6.003  -1.312 -18.951  1.00 89.51           C  
ATOM    481  ND2 ASN A  32       5.398  -1.618 -20.073  1.00 89.51           N  
ATOM    482 HD21 ASN A  32       4.626  -2.268 -20.026  1.00 89.51           H  
ATOM    483 HD22 ASN A  32       5.622  -1.104 -20.913  1.00 89.51           H  
ATOM    484  OD1 ASN A  32       5.670  -1.892 -17.929  1.00 89.51           O  
ATOM    485  N   ARG A  33       9.951  -1.883 -18.902  1.00 84.87           N  
ATOM    486  H   ARG A  33      10.268  -1.025 -19.331  1.00 84.87           H  
ATOM    487  CA  ARG A  33      10.733  -3.112 -19.106  1.00 84.87           C  
ATOM    488  HA  ARG A  33      10.065  -3.894 -19.467  1.00 84.87           H  
ATOM    489  C   ARG A  33      11.340  -3.596 -17.790  1.00 84.87           C  
ATOM    490  CB  ARG A  33      11.809  -2.870 -20.176  1.00 84.87           C  
ATOM    491  HB2 ARG A  33      11.334  -2.475 -21.074  1.00 84.87           H  
ATOM    492  HB3 ARG A  33      12.529  -2.136 -19.814  1.00 84.87           H  
ATOM    493  O   ARG A  33      11.187  -4.780 -17.474  1.00 84.87           O  
ATOM    494  CG  ARG A  33      12.579  -4.147 -20.535  1.00 84.87           C  
ATOM    495  HG2 ARG A  33      13.074  -4.543 -19.649  1.00 84.87           H  
ATOM    496  HG3 ARG A  33      11.888  -4.893 -20.927  1.00 84.87           H  
ATOM    497  CD  ARG A  33      13.642  -3.828 -21.591  1.00 84.87           C  
ATOM    498  HD2 ARG A  33      14.306  -3.059 -21.196  1.00 84.87           H  
ATOM    499  HD3 ARG A  33      13.149  -3.442 -22.483  1.00 84.87           H  
ATOM    500  NE  ARG A  33      14.436  -5.020 -21.938  1.00 84.87           N  
ATOM    501  HE  ARG A  33      14.283  -5.854 -21.388  1.00 84.87           H  
ATOM    502  NH1 ARG A  33      15.723  -4.045 -23.574  1.00 84.87           N  
ATOM    503 HH11 ARG A  33      16.480  -4.103 -24.240  1.00 84.87           H  
ATOM    504 HH12 ARG A  33      15.269  -3.158 -23.408  1.00 84.87           H  
ATOM    505  NH2 ARG A  33      16.053  -6.184 -23.046  1.00 84.87           N  
ATOM    506 HH21 ARG A  33      16.807  -6.205 -23.717  1.00 84.87           H  
ATOM    507 HH22 ARG A  33      15.879  -7.001 -22.478  1.00 84.87           H  
ATOM    508  CZ  ARG A  33      15.395  -5.076 -22.847  1.00 84.87           C  
ATOM    509  N   TYR A  34      11.935  -2.684 -17.026  1.00 85.57           N  
ATOM    510  H   TYR A  34      12.002  -1.740 -17.377  1.00 85.57           H  
ATOM    511  CA  TYR A  34      12.618  -2.974 -15.762  1.00 85.57           C  
ATOM    512  HA  TYR A  34      13.032  -3.981 -15.821  1.00 85.57           H  
ATOM    513  C   TYR A  34      11.706  -2.980 -14.532  1.00 85.57           C  
ATOM    514  CB  TYR A  34      13.794  -2.007 -15.602  1.00 85.57           C  
ATOM    515  HB2 TYR A  34      13.414  -0.987 -15.551  1.00 85.57           H  
ATOM    516  HB3 TYR A  34      14.306  -2.216 -14.663  1.00 85.57           H  
ATOM    517  O   TYR A  34      12.150  -3.373 -13.455  1.00 85.57           O  
ATOM    518  CG  TYR A  34      14.806  -2.128 -16.725  1.00 85.57           C  
ATOM    519  CD1 TYR A  34      15.474  -3.351 -16.940  1.00 85.57           C  
ATOM    520  HD1 TYR A  34      15.300  -4.187 -16.279  1.00 85.57           H  
ATOM    521  CD2 TYR A  34      15.091  -1.021 -17.545  1.00 85.57           C  
ATOM    522  HD2 TYR A  34      14.616  -0.071 -17.351  1.00 85.57           H  
ATOM    523  CE1 TYR A  34      16.399  -3.477 -17.992  1.00 85.57           C  
ATOM    524  HE1 TYR A  34      16.940  -4.399 -18.145  1.00 85.57           H  
ATOM    525  CE2 TYR A  34      16.051  -1.136 -18.569  1.00 85.57           C  
ATOM    526  HE2 TYR A  34      16.344  -0.271 -19.146  1.00 85.57           H  
ATOM    527  OH  TYR A  34      17.591  -2.483 -19.816  1.00 85.57           O  
ATOM    528  HH  TYR A  34      17.915  -1.626 -20.101  1.00 85.57           H  
ATOM    529  CZ  TYR A  34      16.691  -2.367 -18.806  1.00 85.57           C  
ATOM    530  N   ALA A  35      10.427  -2.631 -14.691  1.00 89.75           N  
ATOM    531  H   ALA A  35      10.162  -2.159 -15.544  1.00 89.75           H  
ATOM    532  CA  ALA A  35       9.465  -2.656 -13.601  1.00 89.75           C  
ATOM    533  HA  ALA A  35       9.827  -1.950 -12.854  1.00 89.75           H  
ATOM    534  C   ALA A  35       9.360  -4.050 -12.953  1.00 89.75           C  
ATOM    535  CB  ALA A  35       8.108  -2.149 -14.099  1.00 89.75           C  
ATOM    536  HB1 ALA A  35       8.218  -1.140 -14.497  1.00 89.75           H  
ATOM    537  HB2 ALA A  35       7.724  -2.808 -14.878  1.00 89.75           H  
ATOM    538  HB3 ALA A  35       7.406  -2.119 -13.265  1.00 89.75           H  
ATOM    539  O   ALA A  35       9.108  -5.065 -13.620  1.00 89.75           O  
ATOM    540  N   LYS A  36       9.510  -4.097 -11.633  1.00 88.81           N  
ATOM    541  H   LYS A  36       9.680  -3.220 -11.161  1.00 88.81           H  
ATOM    542  CA  LYS A  36       9.366  -5.294 -10.803  1.00 88.81           C  
ATOM    543  HA  LYS A  36       9.357  -6.176 -11.443  1.00 88.81           H  
ATOM    544  C   LYS A  36       8.036  -5.248 -10.061  1.00 88.81           C  
ATOM    545  CB  LYS A  36      10.558  -5.423  -9.840  1.00 88.81           C  
ATOM    546  HB2 LYS A  36      10.391  -6.282  -9.191  1.00 88.81           H  
ATOM    547  HB3 LYS A  36      10.613  -4.531  -9.215  1.00 88.81           H  
ATOM    548  O   LYS A  36       7.558  -4.175  -9.705  1.00 88.81           O  
ATOM    549  CG  LYS A  36      11.900  -5.612 -10.575  1.00 88.81           C  
ATOM    550  HG2 LYS A  36      12.124  -4.718 -11.156  1.00 88.81           H  
ATOM    551  HG3 LYS A  36      11.827  -6.466 -11.249  1.00 88.81           H  
ATOM    552  CD  LYS A  36      13.046  -5.851  -9.577  1.00 88.81           C  
ATOM    553  HD2 LYS A  36      12.847  -6.761  -9.012  1.00 88.81           H  
ATOM    554  HD3 LYS A  36      13.078  -5.012  -8.882  1.00 88.81           H  
ATOM    555  CE  LYS A  36      14.412  -5.967 -10.273  1.00 88.81           C  
ATOM    556  HE2 LYS A  36      14.386  -6.810 -10.964  1.00 88.81           H  
ATOM    557  HE3 LYS A  36      14.580  -5.061 -10.856  1.00 88.81           H  
ATOM    558  NZ  LYS A  36      15.522  -6.145  -9.292  1.00 88.81           N  
ATOM    559  HZ1 LYS A  36      15.570  -5.368  -8.648  1.00 88.81           H  
ATOM    560  HZ2 LYS A  36      15.405  -6.979  -8.734  1.00 88.81           H  
ATOM    561  HZ3 LYS A  36      16.421  -6.196  -9.749  1.00 88.81           H  
ATOM    562  N   LYS A  37       7.447  -6.424  -9.848  1.00 91.47           N  
ATOM    563  H   LYS A  37       7.955  -7.258 -10.106  1.00 91.47           H  
ATOM    564  CA  LYS A  37       6.225  -6.618  -9.066  1.00 91.47           C  
ATOM    565  HA  LYS A  37       5.909  -5.683  -8.603  1.00 91.47           H  
ATOM    566  C   LYS A  37       6.481  -7.636  -7.974  1.00 91.47           C  
ATOM    567  CB  LYS A  37       5.098  -7.174  -9.923  1.00 91.47           C  
ATOM    568  HB2 LYS A  37       5.449  -8.083 -10.413  1.00 91.47           H  
ATOM    569  HB3 LYS A  37       4.293  -7.440  -9.238  1.00 91.47           H  
ATOM    570  O   LYS A  37       6.953  -8.733  -8.283  1.00 91.47           O  
ATOM    571  CG  LYS A  37       4.542  -6.237 -10.992  1.00 91.47           C  
ATOM    572  HG2 LYS A  37       4.298  -5.271 -10.551  1.00 91.47           H  
ATOM    573  HG3 LYS A  37       5.260  -6.106 -11.801  1.00 91.47           H  
ATOM    574  CD  LYS A  37       3.271  -6.916 -11.500  1.00 91.47           C  
ATOM    575  HD2 LYS A  37       3.528  -7.844 -12.010  1.00 91.47           H  
ATOM    576  HD3 LYS A  37       2.645  -7.154 -10.640  1.00 91.47           H  
ATOM    577  CE  LYS A  37       2.459  -6.030 -12.425  1.00 91.47           C  
ATOM    578  HE2 LYS A  37       2.415  -5.027 -12.000  1.00 91.47           H  
ATOM    579  HE3 LYS A  37       2.926  -5.987 -13.409  1.00 91.47           H  
ATOM    580  NZ  LYS A  37       1.093  -6.576 -12.515  1.00 91.47           N  
ATOM    581  HZ1 LYS A  37       0.481  -5.897 -12.944  1.00 91.47           H  
ATOM    582  HZ2 LYS A  37       0.700  -6.651 -11.588  1.00 91.47           H  
ATOM    583  HZ3 LYS A  37       1.033  -7.465 -12.991  1.00 91.47           H  
ATOM    584  N   LYS A  38       6.111  -7.305  -6.749  1.00 90.60           N  
ATOM    585  H   LYS A  38       5.733  -6.385  -6.573  1.00 90.60           H  
ATOM    586  CA  LYS A  38       6.257  -8.198  -5.604  1.00 90.60           C  
ATOM    587  HA  LYS A  38       6.159  -9.241  -5.906  1.00 90.60           H  
ATOM    588  C   LYS A  38       5.178  -7.949  -4.571  1.00 90.60           C  
ATOM    589  CB  LYS A  38       7.634  -7.987  -4.989  1.00 90.60           C  
ATOM    590  HB2 LYS A  38       7.838  -6.917  -4.953  1.00 90.60           H  
ATOM    591  HB3 LYS A  38       7.624  -8.377  -3.971  1.00 90.60           H  
ATOM    592  O   LYS A  38       4.508  -6.919  -4.606  1.00 90.60           O  
ATOM    593  CG  LYS A  38       8.745  -8.687  -5.780  1.00 90.60           C  
ATOM    594  HG2 LYS A  38       8.911  -8.201  -6.742  1.00 90.60           H  
ATOM    595  HG3 LYS A  38       8.477  -9.733  -5.932  1.00 90.60           H  
ATOM    596  CD  LYS A  38      10.017  -8.591  -4.959  1.00 90.60           C  
ATOM    597  HD2 LYS A  38      10.408  -7.584  -5.107  1.00 90.60           H  
ATOM    598  HD3 LYS A  38       9.768  -8.721  -3.906  1.00 90.60           H  
ATOM    599  CE  LYS A  38      11.096  -9.615  -5.300  1.00 90.60           C  
ATOM    600  HE2 LYS A  38      11.710  -9.214  -6.107  1.00 90.60           H  
ATOM    601  HE3 LYS A  38      10.641 -10.555  -5.610  1.00 90.60           H  
ATOM    602  NZ  LYS A  38      11.949  -9.827  -4.098  1.00 90.60           N  
ATOM    603  HZ1 LYS A  38      12.889 -10.138  -4.293  1.00 90.60           H  
ATOM    604  HZ2 LYS A  38      11.539 -10.238  -3.272  1.00 90.60           H  
ATOM    605  HZ3 LYS A  38      12.149  -8.906  -3.736  1.00 90.60           H  
ATOM    606  N   GLU A  39       5.022  -8.928  -3.696  1.00 91.58           N  
ATOM    607  H   GLU A  39       5.646  -9.721  -3.740  1.00 91.58           H  
ATOM    608  CA  GLU A  39       4.055  -8.935  -2.614  1.00 91.58           C  
ATOM    609  HA  GLU A  39       3.684  -7.924  -2.445  1.00 91.58           H  
ATOM    610  C   GLU A  39       4.707  -9.398  -1.314  1.00 91.58           C  
ATOM    611  CB  GLU A  39       2.863  -9.831  -2.974  1.00 91.58           C  
ATOM    612  HB2 GLU A  39       3.239 -10.798  -3.309  1.00 91.58           H  
ATOM    613  HB3 GLU A  39       2.252  -9.982  -2.085  1.00 91.58           H  
ATOM    614  O   GLU A  39       5.615 -10.233  -1.291  1.00 91.58           O  
ATOM    615  CG  GLU A  39       1.982  -9.213  -4.068  1.00 91.58           C  
ATOM    616  HG2 GLU A  39       2.580  -9.019  -4.958  1.00 91.58           H  
ATOM    617  HG3 GLU A  39       1.598  -8.263  -3.695  1.00 91.58           H  
ATOM    618  CD  GLU A  39       0.806 -10.113  -4.464  1.00 91.58           C  
ATOM    619  OE1 GLU A  39      -0.166  -9.614  -5.071  1.00 91.58           O  
ATOM    620  OE2 GLU A  39       0.861 -11.346  -4.253  1.00 91.58           O  
ATOM    621  N   LEU A  40       4.181  -8.872  -0.225  1.00 88.14           N  
ATOM    622  H   LEU A  40       3.474  -8.159  -0.332  1.00 88.14           H  
ATOM    623  CA  LEU A  40       4.505  -9.221   1.130  1.00 88.14           C  
ATOM    624  HA  LEU A  40       5.120 -10.121   1.131  1.00 88.14           H  
ATOM    625  C   LEU A  40       3.202  -9.510   1.851  1.00 88.14           C  
ATOM    626  CB  LEU A  40       5.273  -8.052   1.750  1.00 88.14           C  
ATOM    627  HB2 LEU A  40       6.100  -7.775   1.096  1.00 88.14           H  
ATOM    628  HB3 LEU A  40       4.606  -7.194   1.834  1.00 88.14           H  
ATOM    629  O   LEU A  40       2.345  -8.640   1.981  1.00 88.14           O  
ATOM    630  CG  LEU A  40       5.832  -8.410   3.129  1.00 88.14           C  
ATOM    631  HG  LEU A  40       5.018  -8.708   3.790  1.00 88.14           H  
ATOM    632  CD1 LEU A  40       6.832  -9.566   3.029  1.00 88.14           C  
ATOM    633 HD11 LEU A  40       7.787  -9.294   3.478  1.00 88.14           H  
ATOM    634 HD12 LEU A  40       6.419 -10.445   3.523  1.00 88.14           H  
ATOM    635 HD13 LEU A  40       7.052  -9.801   1.988  1.00 88.14           H  
ATOM    636  CD2 LEU A  40       6.508  -7.164   3.681  1.00 88.14           C  
ATOM    637 HD21 LEU A  40       5.855  -6.301   3.547  1.00 88.14           H  
ATOM    638 HD22 LEU A  40       6.730  -7.304   4.738  1.00 88.14           H  
ATOM    639 HD23 LEU A  40       7.435  -6.965   3.144  1.00 88.14           H  
ATOM    640  N   ASN A  41       3.041 -10.753   2.272  1.00 88.83           N  
ATOM    641  H   ASN A  41       3.820 -11.390   2.197  1.00 88.83           H  
ATOM    642  CA  ASN A  41       1.882 -11.189   3.015  1.00 88.83           C  
ATOM    643  HA  ASN A  41       1.067 -10.478   2.874  1.00 88.83           H  
ATOM    644  C   ASN A  41       2.222 -11.224   4.495  1.00 88.83           C  
ATOM    645  CB  ASN A  41       1.430 -12.550   2.488  1.00 88.83           C  
ATOM    646  HB2 ASN A  41       2.170 -13.314   2.728  1.00 88.83           H  
ATOM    647  HB3 ASN A  41       1.305 -12.492   1.407  1.00 88.83           H  
ATOM    648  O   ASN A  41       3.186 -11.875   4.884  1.00 88.83           O  
ATOM    649  CG  ASN A  41       0.091 -12.897   3.092  1.00 88.83           C  
ATOM    650  ND2 ASN A  41      -0.067 -14.072   3.650  1.00 88.83           N  
ATOM    651 HD21 ASN A  41      -0.953 -14.220   4.111  1.00 88.83           H  
ATOM    652 HD22 ASN A  41       0.709 -14.709   3.758  1.00 88.83           H  
ATOM    653  OD1 ASN A  41      -0.829 -12.096   3.058  1.00 88.83           O  
ATOM    654  N   ILE A  42       1.445 -10.541   5.320  1.00 85.31           N  
ATOM    655  H   ILE A  42       0.685  -9.993   4.942  1.00 85.31           H  
ATOM    656  CA  ILE A  42       1.692 -10.485   6.753  1.00 85.31           C  
ATOM    657  HA  ILE A  42       2.537 -11.127   7.001  1.00 85.31           H  
ATOM    658  C   ILE A  42       0.483 -11.005   7.495  1.00 85.31           C  
ATOM    659  CB  ILE A  42       2.074  -9.075   7.188  1.00 85.31           C  
ATOM    660  HB  ILE A  42       1.236  -8.445   6.891  1.00 85.31           H  
ATOM    661  O   ILE A  42      -0.624 -10.491   7.334  1.00 85.31           O  
ATOM    662  CG1 ILE A  42       3.368  -8.601   6.484  1.00 85.31           C  
ATOM    663 HG12 ILE A  42       3.727  -9.359   5.787  1.00 85.31           H  
ATOM    664 HG13 ILE A  42       4.171  -8.450   7.205  1.00 85.31           H  
ATOM    665  CG2 ILE A  42       2.257  -9.023   8.717  1.00 85.31           C  
ATOM    666 HG21 ILE A  42       2.915  -9.829   9.044  1.00 85.31           H  
ATOM    667 HG22 ILE A  42       1.296  -9.126   9.221  1.00 85.31           H  
ATOM    668 HG23 ILE A  42       2.700  -8.071   9.009  1.00 85.31           H  
ATOM    669  CD1 ILE A  42       3.164  -7.314   5.697  1.00 85.31           C  
ATOM    670 HD11 ILE A  42       3.963  -7.219   4.962  1.00 85.31           H  
ATOM    671 HD12 ILE A  42       3.210  -6.458   6.371  1.00 85.31           H  
ATOM    672 HD13 ILE A  42       2.218  -7.332   5.155  1.00 85.31           H  
ATOM    673  N   ILE A  43       0.720 -12.007   8.331  1.00 85.20           N  
ATOM    674  H   ILE A  43       1.661 -12.363   8.411  1.00 85.20           H  
ATOM    675  CA  ILE A  43      -0.304 -12.520   9.228  1.00 85.20           C  
ATOM    676  HA  ILE A  43      -1.273 -12.414   8.739  1.00 85.20           H  
ATOM    677  C   ILE A  43      -0.323 -11.669  10.489  1.00 85.20           C  
ATOM    678  CB  ILE A  43      -0.106 -14.012   9.519  1.00 85.20           C  
ATOM    679  HB  ILE A  43       0.799 -14.133  10.116  1.00 85.20           H  
ATOM    680  O   ILE A  43       0.708 -11.454  11.130  1.00 85.20           O  
ATOM    681  CG1 ILE A  43       0.055 -14.861   8.236  1.00 85.20           C  
ATOM    682 HG12 ILE A  43       0.167 -15.906   8.524  1.00 85.20           H  
ATOM    683 HG13 ILE A  43       0.976 -14.574   7.729  1.00 85.20           H  
ATOM    684  CG2 ILE A  43      -1.289 -14.514  10.353  1.00 85.20           C  
ATOM    685 HG21 ILE A  43      -1.229 -14.122  11.368  1.00 85.20           H  
ATOM    686 HG22 ILE A  43      -2.238 -14.217   9.907  1.00 85.20           H  
ATOM    687 HG23 ILE A  43      -1.257 -15.603  10.398  1.00 85.20           H  
ATOM    688  CD1 ILE A  43      -1.105 -14.758   7.235  1.00 85.20           C  
ATOM    689 HD11 ILE A  43      -2.036 -15.086   7.697  1.00 85.20           H  
ATOM    690 HD12 ILE A  43      -0.897 -15.402   6.381  1.00 85.20           H  
ATOM    691 HD13 ILE A  43      -1.210 -13.733   6.879  1.00 85.20           H  
ATOM    692  N   VAL A  44      -1.507 -11.163  10.809  1.00 81.53           N  
ATOM    693  H   VAL A  44      -2.292 -11.397  10.218  1.00 81.53           H  
ATOM    694  CA  VAL A  44      -1.750 -10.272  11.933  1.00 81.53           C  
ATOM    695  HA  VAL A  44      -0.791  -9.955  12.344  1.00 81.53           H  
ATOM    696  C   VAL A  44      -2.479 -11.012  13.040  1.00 81.53           C  
ATOM    697  CB  VAL A  44      -2.481  -9.013  11.457  1.00 81.53           C  
ATOM    698  HB  VAL A  44      -3.305  -9.280  10.796  1.00 81.53           H  
ATOM    699  O   VAL A  44      -3.584 -11.528  12.855  1.00 81.53           O  
ATOM    700  CG1 VAL A  44      -3.033  -8.190  12.607  1.00 81.53           C  
ATOM    701 HG11 VAL A  44      -2.242  -7.960  13.320  1.00 81.53           H  
ATOM    702 HG12 VAL A  44      -3.474  -7.268  12.227  1.00 81.53           H  
ATOM    703 HG13 VAL A  44      -3.824  -8.759  13.096  1.00 81.53           H  
ATOM    704  CG2 VAL A  44      -1.490  -8.130  10.704  1.00 81.53           C  
ATOM    705 HG21 VAL A  44      -0.565  -8.028  11.271  1.00 81.53           H  
ATOM    706 HG22 VAL A  44      -1.913  -7.133  10.579  1.00 81.53           H  
ATOM    707 HG23 VAL A  44      -1.268  -8.578   9.735  1.00 81.53           H  
ATOM    708  N   THR A  45      -1.839 -11.018  14.203  1.00 79.29           N  
ATOM    709  H   THR A  45      -0.906 -10.631  14.231  1.00 79.29           H  
ATOM    710  CA  THR A  45      -2.307 -11.658  15.428  1.00 79.29           C  
ATOM    711  HA  THR A  45      -3.044 -12.417  15.166  1.00 79.29           H  
ATOM    712  C   THR A  45      -2.964 -10.638  16.362  1.00 79.29           C  
ATOM    713  CB  THR A  45      -1.125 -12.355  16.115  1.00 79.29           C  
ATOM    714  HB  THR A  45      -0.453 -11.601  16.526  1.00 79.29           H  
ATOM    715  O   THR A  45      -2.481  -9.512  16.490  1.00 79.29           O  
ATOM    716  CG2 THR A  45      -1.567 -13.291  17.219  1.00 79.29           C  
ATOM    717 HG21 THR A  45      -2.064 -12.728  18.009  1.00 79.29           H  
ATOM    718 HG22 THR A  45      -0.696 -13.794  17.639  1.00 79.29           H  
ATOM    719 HG23 THR A  45      -2.248 -14.034  16.804  1.00 79.29           H  
ATOM    720  OG1 THR A  45      -0.404 -13.153  15.202  1.00 79.29           O  
ATOM    721  HG1 THR A  45      -0.837 -14.008  15.142  1.00 79.29           H  
ATOM    722  N   SER A  46      -4.054 -11.022  17.031  1.00 75.10           N  
ATOM    723  H   SER A  46      -4.416 -11.949  16.861  1.00 75.10           H  
ATOM    724  CA  SER A  46      -4.701 -10.202  18.064  1.00 75.10           C  
ATOM    725  HA  SER A  46      -4.973  -9.241  17.628  1.00 75.10           H  
ATOM    726  C   SER A  46      -3.770  -9.964  19.256  1.00 75.10           C  
ATOM    727  CB  SER A  46      -5.977 -10.878  18.573  1.00 75.10           C  
ATOM    728  HB2 SER A  46      -6.642 -11.085  17.734  1.00 75.10           H  
ATOM    729  HB3 SER A  46      -5.722 -11.821  19.058  1.00 75.10           H  
ATOM    730  O   SER A  46      -3.151 -10.903  19.762  1.00 75.10           O  
ATOM    731  OG  SER A  46      -6.622 -10.026  19.504  1.00 75.10           O  
ATOM    732  HG  SER A  46      -7.301 -10.524  19.964  1.00 75.10           H  
ATOM    733  N   SER A  47      -3.719  -8.725  19.749  1.00 69.07           N  
ATOM    734  H   SER A  47      -4.233  -7.993  19.280  1.00 69.07           H  
ATOM    735  CA  SER A  47      -3.082  -8.368  21.024  1.00 69.07           C  
ATOM    736  HA  SER A  47      -2.259  -9.058  21.213  1.00 69.07           H  
ATOM    737  C   SER A  47      -4.023  -8.490  22.229  1.00 69.07           C  
ATOM    738  CB  SER A  47      -2.485  -6.956  20.939  1.00 69.07           C  
ATOM    739  HB2 SER A  47      -1.627  -6.991  20.267  1.00 69.07           H  
ATOM    740  HB3 SER A  47      -2.138  -6.629  21.919  1.00 69.07           H  
ATOM    741  O   SER A  47      -3.609  -8.176  23.339  1.00 69.07           O  
ATOM    742  OG  SER A  47      -3.418  -6.028  20.414  1.00 69.07           O  
ATOM    743  HG  SER A  47      -3.825  -5.516  21.117  1.00 69.07           H  
ATOM    744  N   GLY A  48      -5.280  -8.906  22.031  1.00 58.63           N  
ATOM    745  H   GLY A  48      -5.562  -9.173  21.098  1.00 58.63           H  
ATOM    746  CA  GLY A  48      -6.314  -8.948  23.077  1.00 58.63           C  
ATOM    747  HA2 GLY A  48      -7.092  -9.651  22.779  1.00 58.63           H  
ATOM    748  HA3 GLY A  48      -5.876  -9.306  24.010  1.00 58.63           H  
ATOM    749  C   GLY A  48      -6.987  -7.597  23.359  1.00 58.63           C  
ATOM    750  O   GLY A  48      -7.868  -7.510  24.204  1.00 58.63           O  
ATOM    751  N   SER A  49      -6.590  -6.532  22.657  1.00 60.93           N  
ATOM    752  H   SER A  49      -5.879  -6.676  21.954  1.00 60.93           H  
ATOM    753  CA  SER A  49      -7.262  -5.229  22.681  1.00 60.93           C  
ATOM    754  HA  SER A  49      -7.817  -5.132  23.613  1.00 60.93           H  
ATOM    755  C   SER A  49      -8.257  -5.096  21.530  1.00 60.93           C  
ATOM    756  CB  SER A  49      -6.230  -4.093  22.626  1.00 60.93           C  
ATOM    757  HB2 SER A  49      -6.743  -3.136  22.521  1.00 60.93           H  
ATOM    758  HB3 SER A  49      -5.684  -4.081  23.570  1.00 60.93           H  
ATOM    759  O   SER A  49      -8.026  -5.654  20.460  1.00 60.93           O  
ATOM    760  OG  SER A  49      -5.289  -4.245  21.571  1.00 60.93           O  
ATOM    761  HG  SER A  49      -5.715  -4.279  20.711  1.00 60.93           H  
ATOM    762  N   ASN A  50      -9.260  -4.219  21.693  1.00 56.72           N  
ATOM    763  H   ASN A  50      -9.466  -3.918  22.635  1.00 56.72           H  
ATOM    764  CA  ASN A  50     -10.242  -3.871  20.648  1.00 56.72           C  
ATOM    765  HA  ASN A  50     -10.776  -4.786  20.392  1.00 56.72           H  
ATOM    766  C   ASN A  50      -9.644  -3.348  19.334  1.00 56.72           C  
ATOM    767  CB  ASN A  50     -11.274  -2.872  21.205  1.00 56.72           C  
ATOM    768  HB2 ASN A  50     -11.840  -2.444  20.377  1.00 56.72           H  
ATOM    769  HB3 ASN A  50     -10.770  -2.060  21.729  1.00 56.72           H  
ATOM    770  O   ASN A  50     -10.361  -3.188  18.341  1.00 56.72           O  
ATOM    771  CG  ASN A  50     -12.283  -3.527  22.130  1.00 56.72           C  
ATOM    772  ND2 ASN A  50     -13.200  -2.773  22.684  1.00 56.72           N  
ATOM    773 HD21 ASN A  50     -13.255  -1.780  22.505  1.00 56.72           H  
ATOM    774 HD22 ASN A  50     -13.836  -3.273  23.288  1.00 56.72           H  
ATOM    775  OD1 ASN A  50     -12.265  -4.709  22.386  1.00 56.72           O  
ATOM    776  N   ASN A  51      -8.339  -3.067  19.348  1.00 58.88           N  
ATOM    777  H   ASN A  51      -7.820  -3.361  20.163  1.00 58.88           H  
ATOM    778  CA  ASN A  51      -7.588  -2.576  18.220  1.00 58.88           C  
ATOM    779  HA  ASN A  51      -8.274  -2.558  17.373  1.00 58.88           H  
ATOM    780  C   ASN A  51      -6.422  -3.502  17.896  1.00 58.88           C  
ATOM    781  CB  ASN A  51      -7.121  -1.144  18.506  1.00 58.88           C  
ATOM    782  HB2 ASN A  51      -6.554  -0.778  17.651  1.00 58.88           H  
ATOM    783  HB3 ASN A  51      -6.469  -1.149  19.379  1.00 58.88           H  
ATOM    784  O   ASN A  51      -5.634  -3.833  18.784  1.00 58.88           O  
ATOM    785  CG  ASN A  51      -8.286  -0.203  18.744  1.00 58.88           C  
ATOM    786  ND2 ASN A  51      -8.144   0.743  19.641  1.00 58.88           N  
ATOM    787 HD21 ASN A  51      -8.940   1.350  19.776  1.00 58.88           H  
ATOM    788 HD22 ASN A  51      -7.304   0.822  20.196  1.00 58.88           H  
ATOM    789  OD1 ASN A  51      -9.322  -0.268  18.113  1.00 58.88           O  
ATOM    790  N   VAL A  52      -6.265  -3.838  16.617  1.00 58.34           N  
ATOM    791  H   VAL A  52      -6.941  -3.491  15.952  1.00 58.34           H  
ATOM    792  CA  VAL A  52      -5.035  -4.450  16.115  1.00 58.34           C  
ATOM    793  HA  VAL A  52      -4.416  -4.726  16.968  1.00 58.34           H  
ATOM    794  C   VAL A  52      -4.269  -3.409  15.312  1.00 58.34           C  
ATOM    795  CB  VAL A  52      -5.286  -5.743  15.330  1.00 58.34           C  
ATOM    796  HB  VAL A  52      -5.806  -5.527  14.397  1.00 58.34           H  
ATOM    797  O   VAL A  52      -4.824  -2.768  14.422  1.00 58.34           O  
ATOM    798  CG1 VAL A  52      -3.935  -6.387  15.029  1.00 58.34           C  
ATOM    799 HG11 VAL A  52      -3.440  -5.865  14.211  1.00 58.34           H  
ATOM    800 HG12 VAL A  52      -4.101  -7.434  14.777  1.00 58.34           H  
ATOM    801 HG13 VAL A  52      -3.297  -6.379  15.913  1.00 58.34           H  
ATOM    802  CG2 VAL A  52      -6.107  -6.760  16.133  1.00 58.34           C  
ATOM    803 HG21 VAL A  52      -6.245  -7.674  15.557  1.00 58.34           H  
ATOM    804 HG22 VAL A  52      -7.091  -6.352  16.365  1.00 58.34           H  
ATOM    805 HG23 VAL A  52      -5.600  -6.993  17.070  1.00 58.34           H  
ATOM    806  N   ILE A  53      -2.998  -3.218  15.662  1.00 57.02           N  
ATOM    807  H   ILE A  53      -2.621  -3.785  16.408  1.00 57.02           H  
ATOM    808  CA  ILE A  53      -2.123  -2.224  15.042  1.00 57.02           C  
ATOM    809  HA  ILE A  53      -2.685  -1.666  14.294  1.00 57.02           H  
ATOM    810  C   ILE A  53      -0.986  -2.948  14.327  1.00 57.02           C  
ATOM    811  CB  ILE A  53      -1.628  -1.195  16.079  1.00 57.02           C  
ATOM    812  HB  ILE A  53      -1.154  -1.725  16.906  1.00 57.02           H  
ATOM    813  O   ILE A  53      -0.112  -3.545  14.966  1.00 57.02           O  
ATOM    814  CG1 ILE A  53      -2.811  -0.367  16.637  1.00 57.02           C  
ATOM    815 HG12 ILE A  53      -3.242   0.232  15.834  1.00 57.02           H  
ATOM    816 HG13 ILE A  53      -3.585  -1.043  17.001  1.00 57.02           H  
ATOM    817  CG2 ILE A  53      -0.583  -0.290  15.416  1.00 57.02           C  
ATOM    818 HG21 ILE A  53       0.323  -0.848  15.179  1.00 57.02           H  
ATOM    819 HG22 ILE A  53      -0.296   0.512  16.096  1.00 57.02           H  
ATOM    820 HG23 ILE A  53      -0.990   0.127  14.495  1.00 57.02           H  
ATOM    821  CD1 ILE A  53      -2.440   0.559  17.804  1.00 57.02           C  
ATOM    822 HD11 ILE A  53      -3.350   0.993  18.218  1.00 57.02           H  
ATOM    823 HD12 ILE A  53      -1.932  -0.008  18.585  1.00 57.02           H  
ATOM    824 HD13 ILE A  53      -1.800   1.373  17.466  1.00 57.02           H  
ATOM    825  N   MET A  54      -0.985  -2.878  12.998  1.00 62.22           N  
ATOM    826  H   MET A  54      -1.688  -2.303  12.557  1.00 62.22           H  
ATOM    827  CA  MET A  54       0.116  -3.379  12.182  1.00 62.22           C  
ATOM    828  HA  MET A  54       0.615  -4.190  12.713  1.00 62.22           H  
ATOM    829  C   MET A  54       1.112  -2.248  11.923  1.00 62.22           C  
ATOM    830  CB  MET A  54      -0.418  -3.936  10.876  1.00 62.22           C  
ATOM    831  HB2 MET A  54      -0.640  -3.083  10.235  1.00 62.22           H  
ATOM    832  HB3 MET A  54      -1.325  -4.518  11.040  1.00 62.22           H  
ATOM    833  O   MET A  54       0.740  -1.164  11.469  1.00 62.22           O  
ATOM    834  CG  MET A  54       0.601  -4.791  10.144  1.00 62.22           C  
ATOM    835  HG2 MET A  54       1.613  -4.430  10.323  1.00 62.22           H  
ATOM    836  HG3 MET A  54       0.513  -5.825  10.479  1.00 62.22           H  
ATOM    837  SD  MET A  54       0.268  -4.667   8.386  1.00 62.22           S  
ATOM    838  CE  MET A  54       1.086  -6.144   7.874  1.00 62.22           C  
ATOM    839  HE1 MET A  54       2.132  -6.107   8.178  1.00 62.22           H  
ATOM    840  HE2 MET A  54       0.981  -6.230   6.793  1.00 62.22           H  
ATOM    841  HE3 MET A  54       0.587  -6.984   8.358  1.00 62.22           H  
ATOM    842  N   ARG A  55       2.380  -2.515  12.244  1.00 63.52           N  
ATOM    843  H   ARG A  55       2.608  -3.461  12.517  1.00 63.52           H  
ATOM    844  CA  ARG A  55       3.433  -1.509  12.399  1.00 63.52           C  
ATOM    845  HA  ARG A  55       2.993  -0.513  12.358  1.00 63.52           H  
ATOM    846  C   ARG A  55       4.466  -1.623  11.288  1.00 63.52           C  
ATOM    847  CB  ARG A  55       4.105  -1.688  13.769  1.00 63.52           C  
ATOM    848  HB2 ARG A  55       4.501  -2.701  13.830  1.00 63.52           H  
ATOM    849  HB3 ARG A  55       4.941  -0.994  13.852  1.00 63.52           H  
ATOM    850  O   ARG A  55       4.890  -2.730  10.964  1.00 63.52           O  
ATOM    851  CG  ARG A  55       3.151  -1.441  14.947  1.00 63.52           C  
ATOM    852  HG2 ARG A  55       2.217  -1.984  14.800  1.00 63.52           H  
ATOM    853  HG3 ARG A  55       2.945  -0.374  15.031  1.00 63.52           H  
ATOM    854  CD  ARG A  55       3.807  -1.953  16.229  1.00 63.52           C  
ATOM    855  HD2 ARG A  55       4.817  -1.550  16.293  1.00 63.52           H  
ATOM    856  HD3 ARG A  55       3.895  -3.039  16.179  1.00 63.52           H  
ATOM    857  NE  ARG A  55       3.076  -1.568  17.444  1.00 63.52           N  
ATOM    858  HE  ARG A  55       3.510  -0.857  18.016  1.00 63.52           H  
ATOM    859  NH1 ARG A  55       1.417  -3.179  17.463  1.00 63.52           N  
ATOM    860 HH11 ARG A  55       1.502  -3.328  16.468  1.00 63.52           H  
ATOM    861 HH12 ARG A  55       0.649  -3.613  17.955  1.00 63.52           H  
ATOM    862  NH2 ARG A  55       1.751  -1.832  19.223  1.00 63.52           N  
ATOM    863 HH21 ARG A  55       0.997  -2.263  19.740  1.00 63.52           H  
ATOM    864 HH22 ARG A  55       2.389  -1.194  19.676  1.00 63.52           H  
ATOM    865  CZ  ARG A  55       2.076  -2.197  18.021  1.00 63.52           C  
ATOM    866  N   GLN A  56       4.855  -0.463  10.760  1.00 61.18           N  
ATOM    867  H   GLN A  56       4.378   0.354  11.115  1.00 61.18           H  
ATOM    868  CA  GLN A  56       5.963  -0.199   9.840  1.00 61.18           C  
ATOM    869  HA  GLN A  56       5.534   0.407   9.041  1.00 61.18           H  
ATOM    870  C   GLN A  56       6.578  -1.446   9.181  1.00 61.18           C  
ATOM    871  CB  GLN A  56       7.008   0.671  10.559  1.00 61.18           C  
ATOM    872  HB2 GLN A  56       7.605   0.064  11.239  1.00 61.18           H  
ATOM    873  HB3 GLN A  56       6.497   1.438  11.141  1.00 61.18           H  
ATOM    874  O   GLN A  56       7.599  -1.984   9.617  1.00 61.18           O  
ATOM    875  CG  GLN A  56       7.910   1.372   9.538  1.00 61.18           C  
ATOM    876  HG2 GLN A  56       8.419   0.628   8.925  1.00 61.18           H  
ATOM    877  HG3 GLN A  56       7.278   2.004   8.914  1.00 61.18           H  
ATOM    878  CD  GLN A  56       8.960   2.291  10.133  1.00 61.18           C  
ATOM    879  NE2 GLN A  56       9.778   2.904   9.311  1.00 61.18           N  
ATOM    880 HE21 GLN A  56      10.325   3.657   9.704  1.00 61.18           H  
ATOM    881 HE22 GLN A  56       9.650   2.846   8.311  1.00 61.18           H  
ATOM    882  OE1 GLN A  56       9.072   2.490  11.329  1.00 61.18           O  
ATOM    883  N   VAL A  57       5.925  -1.917   8.122  1.00 64.69           N  
ATOM    884  H   VAL A  57       5.050  -1.484   7.864  1.00 64.69           H  
ATOM    885  CA  VAL A  57       6.402  -3.057   7.342  1.00 64.69           C  
ATOM    886  HA  VAL A  57       6.901  -3.758   8.011  1.00 64.69           H  
ATOM    887  C   VAL A  57       7.362  -2.544   6.267  1.00 64.69           C  
ATOM    888  CB  VAL A  57       5.233  -3.793   6.690  1.00 64.69           C  
ATOM    889  HB  VAL A  57       4.749  -3.127   5.976  1.00 64.69           H  
ATOM    890  O   VAL A  57       6.906  -1.819   5.376  1.00 64.69           O  
ATOM    891  CG1 VAL A  57       5.742  -5.026   5.951  1.00 64.69           C  
ATOM    892 HG11 VAL A  57       6.598  -4.789   5.319  1.00 64.69           H  
ATOM    893 HG12 VAL A  57       4.937  -5.354   5.292  1.00 64.69           H  
ATOM    894 HG13 VAL A  57       6.017  -5.818   6.647  1.00 64.69           H  
ATOM    895  CG2 VAL A  57       4.178  -4.233   7.708  1.00 64.69           C  
ATOM    896 HG21 VAL A  57       4.546  -5.077   8.292  1.00 64.69           H  
ATOM    897 HG22 VAL A  57       3.266  -4.493   7.171  1.00 64.69           H  
ATOM    898 HG23 VAL A  57       3.912  -3.423   8.387  1.00 64.69           H  
ATOM    899  N   PRO A  58       8.655  -2.918   6.294  1.00 67.63           N  
ATOM    900  CA  PRO A  58       9.555  -2.573   5.206  1.00 67.63           C  
ATOM    901  HA  PRO A  58       9.588  -1.492   5.070  1.00 67.63           H  
ATOM    902  C   PRO A  58       9.045  -3.238   3.927  1.00 67.63           C  
ATOM    903  CB  PRO A  58      10.934  -3.085   5.634  1.00 67.63           C  
ATOM    904  HB2 PRO A  58      11.543  -3.399   4.786  1.00 67.63           H  
ATOM    905  HB3 PRO A  58      11.446  -2.311   6.205  1.00 67.63           H  
ATOM    906  O   PRO A  58       8.957  -4.463   3.849  1.00 67.63           O  
ATOM    907  CG  PRO A  58      10.619  -4.245   6.575  1.00 67.63           C  
ATOM    908  HG2 PRO A  58      10.443  -5.153   5.999  1.00 67.63           H  
ATOM    909  HG3 PRO A  58      11.414  -4.404   7.303  1.00 67.63           H  
ATOM    910  CD  PRO A  58       9.320  -3.799   7.246  1.00 67.63           C  
ATOM    911  HD2 PRO A  58       9.545  -3.235   8.151  1.00 67.63           H  
ATOM    912  HD3 PRO A  58       8.716  -4.675   7.481  1.00 67.63           H  
ATOM    913  N   LEU A  59       8.691  -2.438   2.920  1.00 72.62           N  
ATOM    914  H   LEU A  59       8.677  -1.440   3.075  1.00 72.62           H  
ATOM    915  CA  LEU A  59       8.163  -2.994   1.671  1.00 72.62           C  
ATOM    916  HA  LEU A  59       7.391  -3.726   1.910  1.00 72.62           H  
ATOM    917  C   LEU A  59       9.222  -3.758   0.881  1.00 72.62           C  
ATOM    918  CB  LEU A  59       7.559  -1.888   0.797  1.00 72.62           C  
ATOM    919  HB2 LEU A  59       7.250  -2.345  -0.143  1.00 72.62           H  
ATOM    920  HB3 LEU A  59       8.328  -1.150   0.573  1.00 72.62           H  
ATOM    921  O   LEU A  59       8.885  -4.657   0.123  1.00 72.62           O  
ATOM    922  CG  LEU A  59       6.345  -1.176   1.410  1.00 72.62           C  
ATOM    923  HG  LEU A  59       6.672  -0.520   2.217  1.00 72.62           H  
ATOM    924  CD1 LEU A  59       5.681  -0.343   0.322  1.00 72.62           C  
ATOM    925 HD11 LEU A  59       6.461   0.198  -0.213  1.00 72.62           H  
ATOM    926 HD12 LEU A  59       4.965   0.348   0.768  1.00 72.62           H  
ATOM    927 HD13 LEU A  59       5.165  -0.989  -0.388  1.00 72.62           H  
ATOM    928  CD2 LEU A  59       5.286  -2.133   1.939  1.00 72.62           C  
ATOM    929 HD21 LEU A  59       5.009  -2.854   1.170  1.00 72.62           H  
ATOM    930 HD22 LEU A  59       4.421  -1.551   2.259  1.00 72.62           H  
ATOM    931 HD23 LEU A  59       5.665  -2.660   2.814  1.00 72.62           H  
ATOM    932  N   PHE A  60      10.494  -3.406   1.046  1.00 75.78           N  
ATOM    933  H   PHE A  60      10.712  -2.704   1.739  1.00 75.78           H  
ATOM    934  CA  PHE A  60      11.580  -3.993   0.274  1.00 75.78           C  
ATOM    935  HA  PHE A  60      11.165  -4.511  -0.591  1.00 75.78           H  
ATOM    936  C   PHE A  60      12.351  -5.018   1.096  1.00 75.78           C  
ATOM    937  CB  PHE A  60      12.491  -2.885  -0.255  1.00 75.78           C  
ATOM    938  HB2 PHE A  60      13.183  -3.341  -0.964  1.00 75.78           H  
ATOM    939  HB3 PHE A  60      13.060  -2.468   0.575  1.00 75.78           H  
ATOM    940  O   PHE A  60      12.902  -4.691   2.152  1.00 75.78           O  
ATOM    941  CG  PHE A  60      11.756  -1.774  -0.969  1.00 75.78           C  
ATOM    942  CD1 PHE A  60      11.022  -2.073  -2.129  1.00 75.78           C  
ATOM    943  HD1 PHE A  60      10.997  -3.084  -2.507  1.00 75.78           H  
ATOM    944  CD2 PHE A  60      11.752  -0.466  -0.446  1.00 75.78           C  
ATOM    945  HD2 PHE A  60      12.299  -0.234   0.456  1.00 75.78           H  
ATOM    946  CE1 PHE A  60      10.274  -1.071  -2.760  1.00 75.78           C  
ATOM    947  HE1 PHE A  60       9.668  -1.326  -3.617  1.00 75.78           H  
ATOM    948  CE2 PHE A  60      11.020   0.544  -1.092  1.00 75.78           C  
ATOM    949  HE2 PHE A  60      11.014   1.546  -0.691  1.00 75.78           H  
ATOM    950  CZ  PHE A  60      10.284   0.238  -2.249  1.00 75.78           C  
ATOM    951  HZ  PHE A  60       9.712   1.013  -2.737  1.00 75.78           H  
ATOM    952  N   ASP A  61      12.453  -6.242   0.574  1.00 71.72           N  
ATOM    953  H   ASP A  61      12.009  -6.442  -0.310  1.00 71.72           H  
ATOM    954  CA  ASP A  61      13.397  -7.212   1.113  1.00 71.72           C  
ATOM    955  HA  ASP A  61      13.283  -7.177   2.196  1.00 71.72           H  
ATOM    956  C   ASP A  61      14.853  -6.777   0.840  1.00 71.72           C  
ATOM    957  CB  ASP A  61      13.034  -8.666   0.724  1.00 71.72           C  
ATOM    958  HB2 ASP A  61      12.024  -8.877   1.076  1.00 71.72           H  
ATOM    959  HB3 ASP A  61      13.722  -9.301   1.283  1.00 71.72           H  
ATOM    960  O   ASP A  61      15.144  -5.952  -0.034  1.00 71.72           O  
ATOM    961  CG  ASP A  61      13.138  -9.073  -0.756  1.00 71.72           C  
ATOM    962  OD1 ASP A  61      14.052  -8.568  -1.416  1.00 71.72           O  
ATOM    963  OD2 ASP A  61      12.378  -9.949  -1.251  1.00 71.72           O  
ATOM    964  N   LYS A  62      15.793  -7.268   1.659  1.00 76.30           N  
ATOM    965  H   LYS A  62      15.527  -7.965   2.339  1.00 76.30           H  
ATOM    966  CA  LYS A  62      17.212  -6.918   1.507  1.00 76.30           C  
ATOM    967  HA  LYS A  62      17.313  -5.833   1.490  1.00 76.30           H  
ATOM    968  C   LYS A  62      17.748  -7.392   0.157  1.00 76.30           C  
ATOM    969  CB  LYS A  62      18.022  -7.482   2.684  1.00 76.30           C  
ATOM    970  HB2 LYS A  62      17.921  -8.566   2.719  1.00 76.30           H  
ATOM    971  HB3 LYS A  62      17.642  -7.063   3.616  1.00 76.30           H  
ATOM    972  O   LYS A  62      18.437  -6.635  -0.516  1.00 76.30           O  
ATOM    973  CG  LYS A  62      19.502  -7.117   2.523  1.00 76.30           C  
ATOM    974  HG2 LYS A  62      19.591  -6.054   2.300  1.00 76.30           H  
ATOM    975  HG3 LYS A  62      19.908  -7.688   1.688  1.00 76.30           H  
ATOM    976  CD  LYS A  62      20.330  -7.434   3.767  1.00 76.30           C  
ATOM    977  HD2 LYS A  62      19.985  -6.812   4.593  1.00 76.30           H  
ATOM    978  HD3 LYS A  62      20.230  -8.489   4.022  1.00 76.30           H  
ATOM    979  CE  LYS A  62      21.783  -7.110   3.414  1.00 76.30           C  
ATOM    980  HE2 LYS A  62      22.138  -7.849   2.696  1.00 76.30           H  
ATOM    981  HE3 LYS A  62      21.810  -6.152   2.894  1.00 76.30           H  
ATOM    982  NZ  LYS A  62      22.644  -7.067   4.618  1.00 76.30           N  
ATOM    983  HZ1 LYS A  62      23.593  -6.868   4.336  1.00 76.30           H  
ATOM    984  HZ2 LYS A  62      22.326  -6.351   5.255  1.00 76.30           H  
ATOM    985  HZ3 LYS A  62      22.628  -7.966   5.077  1.00 76.30           H  
ATOM    986  N   GLU A  63      17.373  -8.602  -0.250  1.00 78.62           N  
ATOM    987  H   GLU A  63      16.755  -9.135   0.345  1.00 78.62           H  
ATOM    988  CA  GLU A  63      17.810  -9.202  -1.510  1.00 78.62           C  
ATOM    989  HA  GLU A  63      18.898  -9.265  -1.511  1.00 78.62           H  
ATOM    990  C   GLU A  63      17.404  -8.359  -2.735  1.00 78.62           C  
ATOM    991  CB  GLU A  63      17.234 -10.624  -1.636  1.00 78.62           C  
ATOM    992  HB2 GLU A  63      17.583 -11.031  -2.585  1.00 78.62           H  
ATOM    993  HB3 GLU A  63      16.147 -10.580  -1.689  1.00 78.62           H  
ATOM    994  O   GLU A  63      18.176  -8.218  -3.682  1.00 78.62           O  
ATOM    995  CG  GLU A  63      17.662 -11.613  -0.532  1.00 78.62           C  
ATOM    996  HG2 GLU A  63      17.530 -12.622  -0.924  1.00 78.62           H  
ATOM    997  HG3 GLU A  63      18.725 -11.479  -0.330  1.00 78.62           H  
ATOM    998  CD  GLU A  63      16.846 -11.506   0.770  1.00 78.62           C  
ATOM    999  OE1 GLU A  63      17.461 -11.447   1.852  1.00 78.62           O  
ATOM   1000  OE2 GLU A  63      15.588 -11.495   0.703  1.00 78.62           O  
ATOM   1001  N   ASP A  64      16.216  -7.756  -2.722  1.00 76.60           N  
ATOM   1002  H   ASP A  64      15.584  -7.964  -1.962  1.00 76.60           H  
ATOM   1003  CA  ASP A  64      15.715  -6.859  -3.760  1.00 76.60           C  
ATOM   1004  HA  ASP A  64      15.767  -7.351  -4.732  1.00 76.60           H  
ATOM   1005  C   ASP A  64      16.517  -5.599  -3.849  1.00 76.60           C  
ATOM   1006  CB  ASP A  64      14.299  -6.357  -3.457  1.00 76.60           C  
ATOM   1007  HB2 ASP A  64      14.139  -5.389  -3.931  1.00 76.60           H  
ATOM   1008  HB3 ASP A  64      14.156  -6.211  -2.386  1.00 76.60           H  
ATOM   1009  O   ASP A  64      16.872  -5.177  -4.949  1.00 76.60           O  
ATOM   1010  CG  ASP A  64      13.246  -7.258  -4.012  1.00 76.60           C  
ATOM   1011  OD1 ASP A  64      13.512  -7.966  -5.017  1.00 76.60           O  
ATOM   1012  OD2 ASP A  64      12.096  -7.180  -3.524  1.00 76.60           O  
ATOM   1013  N   LEU A  65      16.737  -4.973  -2.698  1.00 82.18           N  
ATOM   1014  H   LEU A  65      16.406  -5.402  -1.846  1.00 82.18           H  
ATOM   1015  CA  LEU A  65      17.488  -3.740  -2.645  1.00 82.18           C  
ATOM   1016  HA  LEU A  65      17.057  -3.028  -3.349  1.00 82.18           H  
ATOM   1017  C   LEU A  65      18.911  -3.993  -3.096  1.00 82.18           C  
ATOM   1018  CB  LEU A  65      17.454  -3.165  -1.236  1.00 82.18           C  
ATOM   1019  HB2 LEU A  65      18.188  -2.362  -1.166  1.00 82.18           H  
ATOM   1020  HB3 LEU A  65      17.733  -3.946  -0.529  1.00 82.18           H  
ATOM   1021  O   LEU A  65      19.416  -3.207  -3.884  1.00 82.18           O  
ATOM   1022  CG  LEU A  65      16.074  -2.609  -0.877  1.00 82.18           C  
ATOM   1023  HG  LEU A  65      15.321  -3.386  -1.008  1.00 82.18           H  
ATOM   1024  CD1 LEU A  65      16.138  -2.223   0.585  1.00 82.18           C  
ATOM   1025 HD11 LEU A  65      15.217  -1.715   0.871  1.00 82.18           H  
ATOM   1026 HD12 LEU A  65      16.996  -1.576   0.768  1.00 82.18           H  
ATOM   1027 HD13 LEU A  65      16.244  -3.143   1.159  1.00 82.18           H  
ATOM   1028  CD2 LEU A  65      15.684  -1.371  -1.689  1.00 82.18           C  
ATOM   1029 HD21 LEU A  65      15.515  -1.643  -2.731  1.00 82.18           H  
ATOM   1030 HD22 LEU A  65      14.753  -0.954  -1.304  1.00 82.18           H  
ATOM   1031 HD23 LEU A  65      16.469  -0.617  -1.630  1.00 82.18           H  
ATOM   1032  N   ASP A  66      19.524  -5.096  -2.684  1.00 85.19           N  
ATOM   1033  H   ASP A  66      19.064  -5.689  -2.007  1.00 85.19           H  
ATOM   1034  CA  ASP A  66      20.862  -5.472  -3.124  1.00 85.19           C  
ATOM   1035  HA  ASP A  66      21.541  -4.642  -2.928  1.00 85.19           H  
ATOM   1036  C   ASP A  66      20.886  -5.715  -4.645  1.00 85.19           C  
ATOM   1037  CB  ASP A  66      21.355  -6.675  -2.299  1.00 85.19           C  
ATOM   1038  HB2 ASP A  66      20.629  -7.485  -2.372  1.00 85.19           H  
ATOM   1039  HB3 ASP A  66      22.292  -7.025  -2.731  1.00 85.19           H  
ATOM   1040  O   ASP A  66      21.749  -5.178  -5.338  1.00 85.19           O  
ATOM   1041  CG  ASP A  66      21.610  -6.345  -0.811  1.00 85.19           C  
ATOM   1042  OD1 ASP A  66      21.667  -5.141  -0.449  1.00 85.19           O  
ATOM   1043  OD2 ASP A  66      21.798  -7.297  -0.019  1.00 85.19           O  
ATOM   1044  N   ALA A  67      19.880  -6.396  -5.206  1.00 81.99           N  
ATOM   1045  H   ALA A  67      19.209  -6.841  -4.595  1.00 81.99           H  
ATOM   1046  CA  ALA A  67      19.744  -6.592  -6.653  1.00 81.99           C  
ATOM   1047  HA  ALA A  67      20.698  -6.949  -7.042  1.00 81.99           H  
ATOM   1048  C   ALA A  67      19.390  -5.310  -7.436  1.00 81.99           C  
ATOM   1049  CB  ALA A  67      18.683  -7.673  -6.888  1.00 81.99           C  
ATOM   1050  HB1 ALA A  67      18.976  -8.587  -6.371  1.00 81.99           H  
ATOM   1051  HB2 ALA A  67      17.721  -7.342  -6.498  1.00 81.99           H  
ATOM   1052  HB3 ALA A  67      18.603  -7.882  -7.955  1.00 81.99           H  
ATOM   1053  O   ALA A  67      19.619  -5.231  -8.640  1.00 81.99           O  
ATOM   1054  N   MET A  68      18.761  -4.317  -6.804  1.00 81.87           N  
ATOM   1055  H   MET A  68      18.495  -4.469  -5.842  1.00 81.87           H  
ATOM   1056  CA  MET A  68      18.508  -3.000  -7.406  1.00 81.87           C  
ATOM   1057  HA  MET A  68      18.282  -3.115  -8.466  1.00 81.87           H  
ATOM   1058  C   MET A  68      19.746  -2.104  -7.313  1.00 81.87           C  
ATOM   1059  CB  MET A  68      17.314  -2.320  -6.720  1.00 81.87           C  
ATOM   1060  HB2 MET A  68      17.463  -2.340  -5.640  1.00 81.87           H  
ATOM   1061  HB3 MET A  68      17.266  -1.277  -7.032  1.00 81.87           H  
ATOM   1062  O   MET A  68      20.004  -1.331  -8.233  1.00 81.87           O  
ATOM   1063  CG  MET A  68      15.972  -2.978  -7.057  1.00 81.87           C  
ATOM   1064  HG2 MET A  68      16.058  -4.057  -6.926  1.00 81.87           H  
ATOM   1065  HG3 MET A  68      15.725  -2.772  -8.098  1.00 81.87           H  
ATOM   1066  SD  MET A  68      14.632  -2.378  -5.999  1.00 81.87           S  
ATOM   1067  CE  MET A  68      13.322  -3.574  -6.341  1.00 81.87           C  
ATOM   1068  HE1 MET A  68      12.948  -3.421  -7.353  1.00 81.87           H  
ATOM   1069  HE2 MET A  68      13.708  -4.586  -6.220  1.00 81.87           H  
ATOM   1070  HE3 MET A  68      12.511  -3.420  -5.629  1.00 81.87           H  
ATOM   1071  N   LYS A  69      20.513  -2.233  -6.226  1.00 82.09           N  
ATOM   1072  H   LYS A  69      20.196  -2.871  -5.510  1.00 82.09           H  
ATOM   1073  CA  LYS A  69      21.768  -1.521  -5.969  1.00 82.09           C  
ATOM   1074  HA  LYS A  69      21.662  -0.472  -6.243  1.00 82.09           H  
ATOM   1075  C   LYS A  69      22.928  -2.064  -6.793  1.00 82.09           C  
ATOM   1076  CB  LYS A  69      22.132  -1.632  -4.481  1.00 82.09           C  
ATOM   1077  HB2 LYS A  69      23.170  -1.326  -4.347  1.00 82.09           H  
ATOM   1078  HB3 LYS A  69      22.057  -2.676  -4.178  1.00 82.09           H  
ATOM   1079  O   LYS A  69      23.839  -1.302  -7.075  1.00 82.09           O  
ATOM   1080  CG  LYS A  69      21.269  -0.754  -3.565  1.00 82.09           C  
ATOM   1081  HG2 LYS A  69      21.527   0.293  -3.726  1.00 82.09           H  
ATOM   1082  HG3 LYS A  69      20.210  -0.881  -3.790  1.00 82.09           H  
ATOM   1083  CD  LYS A  69      21.539  -1.131  -2.104  1.00 82.09           C  
ATOM   1084  HD2 LYS A  69      22.585  -0.927  -1.875  1.00 82.09           H  
ATOM   1085  HD3 LYS A  69      21.347  -2.195  -1.964  1.00 82.09           H  
ATOM   1086  CE  LYS A  69      20.635  -0.329  -1.169  1.00 82.09           C  
ATOM   1087  HE2 LYS A  69      19.597  -0.582  -1.386  1.00 82.09           H  
ATOM   1088  HE3 LYS A  69      20.773   0.732  -1.378  1.00 82.09           H  
ATOM   1089  NZ  LYS A  69      20.958  -0.607   0.248  1.00 82.09           N  
ATOM   1090  HZ1 LYS A  69      20.862  -1.595   0.434  1.00 82.09           H  
ATOM   1091  HZ2 LYS A  69      21.913  -0.336   0.438  1.00 82.09           H  
ATOM   1092  HZ3 LYS A  69      20.350  -0.078   0.857  1.00 82.09           H  
ATOM   1093  N   SER A  70      22.920  -3.341  -7.180  1.00 80.85           N  
ATOM   1094  H   SER A  70      22.200  -3.949  -6.816  1.00 80.85           H  
ATOM   1095  CA  SER A  70      24.042  -3.964  -7.900  1.00 80.85           C  
ATOM   1096  HA  SER A  70      24.938  -3.861  -7.288  1.00 80.85           H  
ATOM   1097  C   SER A  70      24.346  -3.308  -9.250  1.00 80.85           C  
ATOM   1098  CB  SER A  70      23.783  -5.462  -8.098  1.00 80.85           C  
ATOM   1099  HB2 SER A  70      23.640  -5.932  -7.124  1.00 80.85           H  
ATOM   1100  HB3 SER A  70      24.652  -5.916  -8.573  1.00 80.85           H  
ATOM   1101  O   SER A  70      25.459  -3.417  -9.750  1.00 80.85           O  
ATOM   1102  OG  SER A  70      22.637  -5.697  -8.897  1.00 80.85           O  
ATOM   1103  HG  SER A  70      22.778  -5.318  -9.768  1.00 80.85           H  
ATOM   1104  N   ASP A  71      23.371  -2.618  -9.838  1.00 70.72           N  
ATOM   1105  H   ASP A  71      22.492  -2.533  -9.348  1.00 70.72           H  
ATOM   1106  CA  ASP A  71      23.519  -1.883 -11.092  1.00 70.72           C  
ATOM   1107  HA  ASP A  71      24.453  -2.165 -11.578  1.00 70.72           H  
ATOM   1108  C   ASP A  71      23.611  -0.371 -10.811  1.00 70.72           C  
ATOM   1109  CB  ASP A  71      22.391  -2.341 -12.018  1.00 70.72           C  
ATOM   1110  HB2 ASP A  71      22.445  -3.427 -12.102  1.00 70.72           H  
ATOM   1111  HB3 ASP A  71      21.432  -2.104 -11.558  1.00 70.72           H  
ATOM   1112  O   ASP A  71      22.693   0.406 -11.082  1.00 70.72           O  
ATOM   1113  CG  ASP A  71      22.460  -1.769 -13.431  1.00 70.72           C  
ATOM   1114  OD1 ASP A  71      23.303  -0.887 -13.713  1.00 70.72           O  
ATOM   1115  OD2 ASP A  71      21.599  -2.176 -14.238  1.00 70.72           O  
ATOM   1116  N   THR A  72      24.718   0.040 -10.185  1.00 60.66           N  
ATOM   1117  H   THR A  72      25.419  -0.650  -9.956  1.00 60.66           H  
ATOM   1118  CA  THR A  72      24.952   1.425  -9.732  1.00 60.66           C  
ATOM   1119  HA  THR A  72      24.078   1.767  -9.177  1.00 60.66           H  
ATOM   1120  C   THR A  72      25.175   2.415 -10.873  1.00 60.66           C  
ATOM   1121  CB  THR A  72      26.183   1.517  -8.815  1.00 60.66           C  
ATOM   1122  HB  THR A  72      26.381   2.566  -8.596  1.00 60.66           H  
ATOM   1123  O   THR A  72      24.938   3.612 -10.703  1.00 60.66           O  
ATOM   1124  CG2 THR A  72      26.026   0.780  -7.492  1.00 60.66           C  
ATOM   1125 HG21 THR A  72      25.081   1.059  -7.026  1.00 60.66           H  
ATOM   1126 HG22 THR A  72      26.843   1.049  -6.823  1.00 60.66           H  
ATOM   1127 HG23 THR A  72      26.047  -0.297  -7.663  1.00 60.66           H  
ATOM   1128  OG1 THR A  72      27.310   0.956  -9.450  1.00 60.66           O  
ATOM   1129  HG1 THR A  72      27.989   0.839  -8.781  1.00 60.66           H  
ATOM   1130  N   THR A  73      25.631   1.950 -12.038  1.00 62.00           N  
ATOM   1131  H   THR A  73      25.779   0.956 -12.145  1.00 62.00           H  
ATOM   1132  CA  THR A  73      25.902   2.814 -13.196  1.00 62.00           C  
ATOM   1133  HA  THR A  73      26.403   3.716 -12.844  1.00 62.00           H  
ATOM   1134  C   THR A  73      24.619   3.276 -13.882  1.00 62.00           C  
ATOM   1135  CB  THR A  73      26.829   2.128 -14.209  1.00 62.00           C  
ATOM   1136  HB  THR A  73      26.865   2.719 -15.124  1.00 62.00           H  
ATOM   1137  O   THR A  73      24.610   4.365 -14.459  1.00 62.00           O  
ATOM   1138  CG2 THR A  73      28.251   1.977 -13.670  1.00 62.00           C  
ATOM   1139 HG21 THR A  73      28.653   2.959 -13.420  1.00 62.00           H  
ATOM   1140 HG22 THR A  73      28.250   1.355 -12.775  1.00 62.00           H  
ATOM   1141 HG23 THR A  73      28.886   1.519 -14.427  1.00 62.00           H  
ATOM   1142  OG1 THR A  73      26.352   0.839 -14.502  1.00 62.00           O  
ATOM   1143  HG1 THR A  73      26.983   0.394 -15.073  1.00 62.00           H  
ATOM   1144  N   SER A  74      23.525   2.511 -13.786  1.00 69.57           N  
ATOM   1145  H   SER A  74      23.615   1.594 -13.371  1.00 69.57           H  
ATOM   1146  CA  SER A  74      22.235   2.871 -14.385  1.00 69.57           C  
ATOM   1147  HA  SER A  74      22.380   3.729 -15.043  1.00 69.57           H  
ATOM   1148  C   SER A  74      21.157   3.296 -13.378  1.00 69.57           C  
ATOM   1149  CB  SER A  74      21.751   1.730 -15.276  1.00 69.57           C  
ATOM   1150  HB2 SER A  74      22.559   1.393 -15.926  1.00 69.57           H  
ATOM   1151  HB3 SER A  74      20.926   2.091 -15.892  1.00 69.57           H  
ATOM   1152  O   SER A  74      20.245   4.039 -13.752  1.00 69.57           O  
ATOM   1153  OG  SER A  74      21.289   0.662 -14.497  1.00 69.57           O  
ATOM   1154  HG  SER A  74      22.007   0.040 -14.355  1.00 69.57           H  
ATOM   1155  N   ASN A  75      21.273   2.912 -12.101  1.00 78.88           N  
ATOM   1156  H   ASN A  75      22.019   2.273 -11.865  1.00 78.88           H  
ATOM   1157  CA  ASN A  75      20.204   3.086 -11.118  1.00 78.88           C  
ATOM   1158  HA  ASN A  75      19.348   3.570 -11.589  1.00 78.88           H  
ATOM   1159  C   ASN A  75      20.628   3.958  -9.932  1.00 78.88           C  
ATOM   1160  CB  ASN A  75      19.740   1.698 -10.676  1.00 78.88           C  
ATOM   1161  HB2 ASN A  75      18.953   1.808  -9.930  1.00 78.88           H  
ATOM   1162  HB3 ASN A  75      20.562   1.175 -10.186  1.00 78.88           H  
ATOM   1163  O   ASN A  75      21.332   3.516  -9.028  1.00 78.88           O  
ATOM   1164  CG  ASN A  75      19.233   0.883 -11.853  1.00 78.88           C  
ATOM   1165  ND2 ASN A  75      19.616  -0.361 -11.943  1.00 78.88           N  
ATOM   1166 HD21 ASN A  75      19.585  -0.730 -12.883  1.00 78.88           H  
ATOM   1167 HD22 ASN A  75      20.388  -0.634 -11.352  1.00 78.88           H  
ATOM   1168  OD1 ASN A  75      18.448   1.344 -12.668  1.00 78.88           O  
ATOM   1169  N   LYS A  76      20.146   5.204  -9.907  1.00 88.23           N  
ATOM   1170  H   LYS A  76      19.518   5.473 -10.651  1.00 88.23           H  
ATOM   1171  CA  LYS A  76      20.372   6.141  -8.789  1.00 88.23           C  
ATOM   1172  HA  LYS A  76      21.265   5.848  -8.238  1.00 88.23           H  
ATOM   1173  C   LYS A  76      19.230   6.117  -7.781  1.00 88.23           C  
ATOM   1174  CB  LYS A  76      20.571   7.563  -9.328  1.00 88.23           C  
ATOM   1175  HB2 LYS A  76      19.715   7.841  -9.942  1.00 88.23           H  
ATOM   1176  HB3 LYS A  76      20.628   8.249  -8.483  1.00 88.23           H  
ATOM   1177  O   LYS A  76      19.446   6.272  -6.580  1.00 88.23           O  
ATOM   1178  CG  LYS A  76      21.856   7.690 -10.155  1.00 88.23           C  
ATOM   1179  HG2 LYS A  76      22.707   7.389  -9.545  1.00 88.23           H  
ATOM   1180  HG3 LYS A  76      21.798   7.040 -11.029  1.00 88.23           H  
ATOM   1181  CD  LYS A  76      22.047   9.138 -10.616  1.00 88.23           C  
ATOM   1182  HD2 LYS A  76      21.194   9.438 -11.225  1.00 88.23           H  
ATOM   1183  HD3 LYS A  76      22.108   9.786  -9.742  1.00 88.23           H  
ATOM   1184  CE  LYS A  76      23.337   9.247 -11.435  1.00 88.23           C  
ATOM   1185  HE2 LYS A  76      24.167   8.900 -10.820  1.00 88.23           H  
ATOM   1186  HE3 LYS A  76      23.262   8.579 -12.293  1.00 88.23           H  
ATOM   1187  NZ  LYS A  76      23.574  10.641 -11.881  1.00 88.23           N  
ATOM   1188  HZ1 LYS A  76      22.801  10.967 -12.444  1.00 88.23           H  
ATOM   1189  HZ2 LYS A  76      24.422  10.697 -12.428  1.00 88.23           H  
ATOM   1190  HZ3 LYS A  76      23.668  11.253 -11.083  1.00 88.23           H  
ATOM   1191  N   TYR A  77      18.016   5.910  -8.277  1.00 91.06           N  
ATOM   1192  H   TYR A  77      17.917   5.754  -9.270  1.00 91.06           H  
ATOM   1193  CA  TYR A  77      16.797   5.999  -7.496  1.00 91.06           C  
ATOM   1194  HA  TYR A  77      17.060   6.059  -6.440  1.00 91.06           H  
ATOM   1195  C   TYR A  77      15.933   4.759  -7.690  1.00 91.06           C  
ATOM   1196  CB  TYR A  77      16.022   7.274  -7.863  1.00 91.06           C  
ATOM   1197  HB2 TYR A  77      15.570   7.134  -8.845  1.00 91.06           H  
ATOM   1198  HB3 TYR A  77      15.209   7.409  -7.150  1.00 91.06           H  
ATOM   1199  O   TYR A  77      15.948   4.114  -8.740  1.00 91.06           O  
ATOM   1200  CG  TYR A  77      16.861   8.537  -7.891  1.00 91.06           C  
ATOM   1201  CD1 TYR A  77      17.231   9.153  -6.683  1.00 91.06           C  
ATOM   1202  HD1 TYR A  77      16.878   8.747  -5.746  1.00 91.06           H  
ATOM   1203  CD2 TYR A  77      17.292   9.076  -9.119  1.00 91.06           C  
ATOM   1204  HD2 TYR A  77      16.993   8.606 -10.044  1.00 91.06           H  
ATOM   1205  CE1 TYR A  77      18.054  10.294  -6.692  1.00 91.06           C  
ATOM   1206  HE1 TYR A  77      18.341  10.757  -5.760  1.00 91.06           H  
ATOM   1207  CE2 TYR A  77      18.111  10.222  -9.136  1.00 91.06           C  
ATOM   1208  HE2 TYR A  77      18.444  10.647 -10.071  1.00 91.06           H  
ATOM   1209  OH  TYR A  77      19.293  11.928  -7.941  1.00 91.06           O  
ATOM   1210  HH  TYR A  77      19.435  12.274  -7.057  1.00 91.06           H  
ATOM   1211  CZ  TYR A  77      18.495  10.829  -7.922  1.00 91.06           C  
ATOM   1212  N   LEU A  78      15.140   4.463  -6.673  1.00 90.80           N  
ATOM   1213  H   LEU A  78      15.205   5.042  -5.848  1.00 90.80           H  
ATOM   1214  CA  LEU A  78      14.033   3.533  -6.731  1.00 90.80           C  
ATOM   1215  HA  LEU A  78      14.138   2.895  -7.609  1.00 90.80           H  
ATOM   1216  C   LEU A  78      12.747   4.343  -6.847  1.00 90.80           C  
ATOM   1217  CB  LEU A  78      14.069   2.669  -5.464  1.00 90.80           C  
ATOM   1218  HB2 LEU A  78      13.953   3.311  -4.591  1.00 90.80           H  
ATOM   1219  HB3 LEU A  78      15.047   2.192  -5.397  1.00 90.80           H  
ATOM   1220  O   LEU A  78      12.353   5.015  -5.896  1.00 90.80           O  
ATOM   1221  CG  LEU A  78      12.985   1.584  -5.428  1.00 90.80           C  
ATOM   1222  HG  LEU A  78      11.995   2.038  -5.448  1.00 90.80           H  
ATOM   1223  CD1 LEU A  78      13.117   0.629  -6.618  1.00 90.80           C  
ATOM   1224 HD11 LEU A  78      12.772   1.118  -7.529  1.00 90.80           H  
ATOM   1225 HD12 LEU A  78      12.511  -0.260  -6.445  1.00 90.80           H  
ATOM   1226 HD13 LEU A  78      14.159   0.333  -6.740  1.00 90.80           H  
ATOM   1227  CD2 LEU A  78      13.131   0.793  -4.133  1.00 90.80           C  
ATOM   1228 HD21 LEU A  78      12.396  -0.011  -4.103  1.00 90.80           H  
ATOM   1229 HD22 LEU A  78      14.127   0.356  -4.066  1.00 90.80           H  
ATOM   1230 HD23 LEU A  78      12.967   1.448  -3.277  1.00 90.80           H  
ATOM   1231  N   HIS A  79      12.093   4.279  -8.002  1.00 92.10           N  
ATOM   1232  H   HIS A  79      12.457   3.705  -8.749  1.00 92.10           H  
ATOM   1233  CA  HIS A  79      10.774   4.871  -8.167  1.00 92.10           C  
ATOM   1234  HA  HIS A  79      10.687   5.755  -7.535  1.00 92.10           H  
ATOM   1235  C   HIS A  79       9.701   3.872  -7.754  1.00 92.10           C  
ATOM   1236  CB  HIS A  79      10.566   5.326  -9.609  1.00 92.10           C  
ATOM   1237  HB2 HIS A  79      11.319   6.079  -9.844  1.00 92.10           H  
ATOM   1238  HB3 HIS A  79      10.702   4.483 -10.287  1.00 92.10           H  
ATOM   1239  O   HIS A  79       9.594   2.793  -8.351  1.00 92.10           O  
ATOM   1240  CG  HIS A  79       9.198   5.922  -9.829  1.00 92.10           C  
ATOM   1241  CD2 HIS A  79       8.842   7.232  -9.665  1.00 92.10           C  
ATOM   1242  HD2 HIS A  79       9.472   8.051  -9.349  1.00 92.10           H  
ATOM   1243  ND1 HIS A  79       8.056   5.262 -10.236  1.00 92.10           N  
ATOM   1244  HD1 HIS A  79       7.916   4.266 -10.328  1.00 92.10           H  
ATOM   1245  CE1 HIS A  79       7.070   6.153 -10.373  1.00 92.10           C  
ATOM   1246  HE1 HIS A  79       6.057   5.942 -10.682  1.00 92.10           H  
ATOM   1247  NE2 HIS A  79       7.510   7.357 -10.032  1.00 92.10           N  
ATOM   1248  N   ILE A  80       8.865   4.266  -6.800  1.00 92.11           N  
ATOM   1249  H   ILE A  80       9.029   5.167  -6.375  1.00 92.11           H  
ATOM   1250  CA  ILE A  80       7.636   3.582  -6.425  1.00 92.11           C  
ATOM   1251  HA  ILE A  80       7.725   2.535  -6.713  1.00 92.11           H  
ATOM   1252  C   ILE A  80       6.478   4.169  -7.213  1.00 92.11           C  
ATOM   1253  CB  ILE A  80       7.383   3.643  -4.909  1.00 92.11           C  
ATOM   1254  HB  ILE A  80       7.188   4.676  -4.620  1.00 92.11           H  
ATOM   1255  O   ILE A  80       6.003   5.270  -6.943  1.00 92.11           O  
ATOM   1256  CG1 ILE A  80       8.567   3.089  -4.088  1.00 92.11           C  
ATOM   1257 HG12 ILE A  80       9.310   2.621  -4.733  1.00 92.11           H  
ATOM   1258 HG13 ILE A  80       8.194   2.317  -3.414  1.00 92.11           H  
ATOM   1259  CG2 ILE A  80       6.136   2.801  -4.582  1.00 92.11           C  
ATOM   1260 HG21 ILE A  80       6.295   1.755  -4.845  1.00 92.11           H  
ATOM   1261 HG22 ILE A  80       5.928   2.869  -3.514  1.00 92.11           H  
ATOM   1262 HG23 ILE A  80       5.259   3.173  -5.112  1.00 92.11           H  
ATOM   1263  CD1 ILE A  80       9.246   4.148  -3.222  1.00 92.11           C  
ATOM   1264 HD11 ILE A  80       9.795   4.846  -3.854  1.00 92.11           H  
ATOM   1265 HD12 ILE A  80       9.941   3.659  -2.540  1.00 92.11           H  
ATOM   1266 HD13 ILE A  80       8.500   4.696  -2.647  1.00 92.11           H  
ATOM   1267  N   GLY A  81       6.011   3.404  -8.196  1.00 92.74           N  
ATOM   1268  H   GLY A  81       6.436   2.503  -8.366  1.00 92.74           H  
ATOM   1269  CA  GLY A  81       4.897   3.824  -9.032  1.00 92.74           C  
ATOM   1270  HA2 GLY A  81       4.841   4.912  -9.069  1.00 92.74           H  
ATOM   1271  HA3 GLY A  81       5.089   3.464 -10.043  1.00 92.74           H  
ATOM   1272  C   GLY A  81       3.543   3.310  -8.557  1.00 92.74           C  
ATOM   1273  O   GLY A  81       2.530   3.924  -8.867  1.00 92.74           O  
ATOM   1274  N   CYS A  82       3.497   2.204  -7.812  1.00 94.01           N  
ATOM   1275  H   CYS A  82       4.355   1.723  -7.581  1.00 94.01           H  
ATOM   1276  CA  CYS A  82       2.244   1.690  -7.266  1.00 94.01           C  
ATOM   1277  HA  CYS A  82       1.611   2.538  -7.002  1.00 94.01           H  
ATOM   1278  C   CYS A  82       2.467   0.857  -6.007  1.00 94.01           C  
ATOM   1279  CB  CYS A  82       1.536   0.885  -8.360  1.00 94.01           C  
ATOM   1280  HB2 CYS A  82       2.184   0.069  -8.680  1.00 94.01           H  
ATOM   1281  HB3 CYS A  82       1.337   1.554  -9.197  1.00 94.01           H  
ATOM   1282  O   CYS A  82       3.430   0.090  -5.930  1.00 94.01           O  
ATOM   1283  SG  CYS A  82      -0.029   0.177  -7.799  1.00 94.01           S  
ATOM   1284  HG  CYS A  82      -0.535   1.307  -7.297  1.00 94.01           H  
ATOM   1285  N   ILE A  83       1.538   0.982  -5.064  1.00 93.97           N  
ATOM   1286  H   ILE A  83       0.778   1.626  -5.231  1.00 93.97           H  
ATOM   1287  CA  ILE A  83       1.422   0.136  -3.880  1.00 93.97           C  
ATOM   1288  HA  ILE A  83       2.105  -0.709  -3.975  1.00 93.97           H  
ATOM   1289  C   ILE A  83      -0.008  -0.388  -3.826  1.00 93.97           C  
ATOM   1290  CB  ILE A  83       1.786   0.905  -2.599  1.00 93.97           C  
ATOM   1291  HB  ILE A  83       1.091   1.741  -2.522  1.00 93.97           H  
ATOM   1292  O   ILE A  83      -0.962   0.351  -4.049  1.00 93.97           O  
ATOM   1293  CG1 ILE A  83       3.225   1.464  -2.668  1.00 93.97           C  
ATOM   1294 HG12 ILE A  83       3.952   0.668  -2.507  1.00 93.97           H  
ATOM   1295 HG13 ILE A  83       3.415   1.908  -3.645  1.00 93.97           H  
ATOM   1296  CG2 ILE A  83       1.627   0.006  -1.354  1.00 93.97           C  
ATOM   1297 HG21 ILE A  83       0.581  -0.262  -1.202  1.00 93.97           H  
ATOM   1298 HG22 ILE A  83       1.965   0.518  -0.454  1.00 93.97           H  
ATOM   1299 HG23 ILE A  83       2.218  -0.903  -1.468  1.00 93.97           H  
ATOM   1300  CD1 ILE A  83       3.434   2.580  -1.648  1.00 93.97           C  
ATOM   1301 HD11 ILE A  83       4.349   3.127  -1.876  1.00 93.97           H  
ATOM   1302 HD12 ILE A  83       2.615   3.294  -1.738  1.00 93.97           H  
ATOM   1303 HD13 ILE A  83       3.488   2.179  -0.636  1.00 93.97           H  
ATOM   1304  N   THR A  84      -0.172  -1.667  -3.536  1.00 95.23           N  
ATOM   1305  H   THR A  84       0.650  -2.213  -3.324  1.00 95.23           H  
ATOM   1306  CA  THR A  84      -1.475  -2.309  -3.382  1.00 95.23           C  
ATOM   1307  HA  THR A  84      -2.275  -1.585  -3.536  1.00 95.23           H  
ATOM   1308  C   THR A  84      -1.596  -2.841  -1.969  1.00 95.23           C  
ATOM   1309  CB  THR A  84      -1.661  -3.439  -4.398  1.00 95.23           C  
ATOM   1310  HB  THR A  84      -2.642  -3.887  -4.243  1.00 95.23           H  
ATOM   1311  O   THR A  84      -0.670  -3.501  -1.506  1.00 95.23           O  
ATOM   1312  CG2 THR A  84      -1.559  -2.957  -5.844  1.00 95.23           C  
ATOM   1313 HG21 THR A  84      -1.911  -3.741  -6.514  1.00 95.23           H  
ATOM   1314 HG22 THR A  84      -2.176  -2.069  -5.973  1.00 95.23           H  
ATOM   1315 HG23 THR A  84      -0.527  -2.703  -6.085  1.00 95.23           H  
ATOM   1316  OG1 THR A  84      -0.680  -4.435  -4.246  1.00 95.23           O  
ATOM   1317  HG1 THR A  84      -0.588  -4.579  -3.301  1.00 95.23           H  
ATOM   1318  N   VAL A  85      -2.721  -2.607  -1.306  1.00 94.73           N  
ATOM   1319  H   VAL A  85      -3.455  -2.074  -1.750  1.00 94.73           H  
ATOM   1320  CA  VAL A  85      -2.999  -3.147   0.026  1.00 94.73           C  
ATOM   1321  HA  VAL A  85      -2.188  -3.807   0.334  1.00 94.73           H  
ATOM   1322  C   VAL A  85      -4.268  -3.979  -0.047  1.00 94.73           C  
ATOM   1323  CB  VAL A  85      -3.111  -2.034   1.086  1.00 94.73           C  
ATOM   1324  HB  VAL A  85      -3.948  -1.380   0.842  1.00 94.73           H  
ATOM   1325  O   VAL A  85      -5.294  -3.499  -0.526  1.00 94.73           O  
ATOM   1326  CG1 VAL A  85      -3.339  -2.644   2.473  1.00 94.73           C  
ATOM   1327 HG11 VAL A  85      -2.538  -3.340   2.723  1.00 94.73           H  
ATOM   1328 HG12 VAL A  85      -3.366  -1.853   3.223  1.00 94.73           H  
ATOM   1329 HG13 VAL A  85      -4.298  -3.160   2.509  1.00 94.73           H  
ATOM   1330  CG2 VAL A  85      -1.830  -1.187   1.147  1.00 94.73           C  
ATOM   1331 HG21 VAL A  85      -0.969  -1.825   1.345  1.00 94.73           H  
ATOM   1332 HG22 VAL A  85      -1.918  -0.451   1.947  1.00 94.73           H  
ATOM   1333 HG23 VAL A  85      -1.683  -0.653   0.208  1.00 94.73           H  
ATOM   1334  N   SER A  86      -4.183  -5.217   0.423  1.00 95.70           N  
ATOM   1335  H   SER A  86      -3.277  -5.563   0.707  1.00 95.70           H  
ATOM   1336  CA  SER A  86      -5.311  -6.132   0.560  1.00 95.70           C  
ATOM   1337  HA  SER A  86      -6.240  -5.617   0.317  1.00 95.70           H  
ATOM   1338  C   SER A  86      -5.385  -6.639   1.993  1.00 95.70           C  
ATOM   1339  CB  SER A  86      -5.160  -7.309  -0.399  1.00 95.70           C  
ATOM   1340  HB2 SER A  86      -4.157  -7.725  -0.306  1.00 95.70           H  
ATOM   1341  HB3 SER A  86      -5.885  -8.078  -0.134  1.00 95.70           H  
ATOM   1342  O   SER A  86      -4.434  -7.251   2.471  1.00 95.70           O  
ATOM   1343  OG  SER A  86      -5.374  -6.892  -1.734  1.00 95.70           O  
ATOM   1344  HG  SER A  86      -6.285  -6.592  -1.784  1.00 95.70           H  
ATOM   1345  N   ILE A  87      -6.505  -6.398   2.666  1.00 94.11           N  
ATOM   1346  H   ILE A  87      -7.236  -5.891   2.187  1.00 94.11           H  
ATOM   1347  CA  ILE A  87      -6.790  -6.855   4.027  1.00 94.11           C  
ATOM   1348  HA  ILE A  87      -5.883  -7.260   4.475  1.00 94.11           H  
ATOM   1349  C   ILE A  87      -7.824  -7.969   3.923  1.00 94.11           C  
ATOM   1350  CB  ILE A  87      -7.286  -5.701   4.922  1.00 94.11           C  
ATOM   1351  HB  ILE A  87      -8.246  -5.369   4.527  1.00 94.11           H  
ATOM   1352  O   ILE A  87      -8.974  -7.744   3.529  1.00 94.11           O  
ATOM   1353  CG1 ILE A  87      -6.316  -4.496   4.913  1.00 94.11           C  
ATOM   1354 HG12 ILE A  87      -5.989  -4.275   3.896  1.00 94.11           H  
ATOM   1355 HG13 ILE A  87      -5.431  -4.728   5.506  1.00 94.11           H  
ATOM   1356  CG2 ILE A  87      -7.514  -6.209   6.360  1.00 94.11           C  
ATOM   1357 HG21 ILE A  87      -6.575  -6.548   6.795  1.00 94.11           H  
ATOM   1358 HG22 ILE A  87      -7.924  -5.414   6.984  1.00 94.11           H  
ATOM   1359 HG23 ILE A  87      -8.229  -7.032   6.370  1.00 94.11           H  
ATOM   1360  CD1 ILE A  87      -6.965  -3.216   5.441  1.00 94.11           C  
ATOM   1361 HD11 ILE A  87      -6.254  -2.393   5.366  1.00 94.11           H  
ATOM   1362 HD12 ILE A  87      -7.262  -3.344   6.481  1.00 94.11           H  
ATOM   1363 HD13 ILE A  87      -7.843  -2.970   4.843  1.00 94.11           H  
ATOM   1364  N   GLU A  88      -7.399  -9.180   4.258  1.00 93.28           N  
ATOM   1365  H   GLU A  88      -6.435  -9.302   4.534  1.00 93.28           H  
ATOM   1366  CA  GLU A  88      -8.195 -10.392   4.125  1.00 93.28           C  
ATOM   1367  HA  GLU A  88      -9.154 -10.135   3.674  1.00 93.28           H  
ATOM   1368  C   GLU A  88      -8.421 -11.013   5.509  1.00 93.28           C  
ATOM   1369  CB  GLU A  88      -7.519 -11.376   3.157  1.00 93.28           C  
ATOM   1370  HB2 GLU A  88      -6.542 -11.666   3.544  1.00 93.28           H  
ATOM   1371  HB3 GLU A  88      -8.146 -12.265   3.088  1.00 93.28           H  
ATOM   1372  O   GLU A  88      -7.458 -11.362   6.191  1.00 93.28           O  
ATOM   1373  CG  GLU A  88      -7.350 -10.764   1.755  1.00 93.28           C  
ATOM   1374  HG2 GLU A  88      -8.326 -10.431   1.400  1.00 93.28           H  
ATOM   1375  HG3 GLU A  88      -6.703  -9.890   1.813  1.00 93.28           H  
ATOM   1376  CD  GLU A  88      -6.765 -11.734   0.719  1.00 93.28           C  
ATOM   1377  OE1 GLU A  88      -6.263 -11.235  -0.322  1.00 93.28           O  
ATOM   1378  OE2 GLU A  88      -6.969 -12.958   0.832  1.00 93.28           O  
ATOM   1379  N   PRO A  89      -9.673 -11.155   5.966  1.00 92.54           N  
ATOM   1380  CA  PRO A  89      -9.972 -11.826   7.221  1.00 92.54           C  
ATOM   1381  HA  PRO A  89      -9.358 -11.426   8.027  1.00 92.54           H  
ATOM   1382  C   PRO A  89      -9.701 -13.330   7.106  1.00 92.54           C  
ATOM   1383  CB  PRO A  89     -11.444 -11.511   7.501  1.00 92.54           C  
ATOM   1384  HB2 PRO A  89     -11.939 -12.307   8.056  1.00 92.54           H  
ATOM   1385  HB3 PRO A  89     -11.517 -10.568   8.043  1.00 92.54           H  
ATOM   1386  O   PRO A  89     -10.157 -13.989   6.174  1.00 92.54           O  
ATOM   1387  CG  PRO A  89     -12.033 -11.347   6.099  1.00 92.54           C  
ATOM   1388  HG2 PRO A  89     -12.887 -10.669   6.079  1.00 92.54           H  
ATOM   1389  HG3 PRO A  89     -12.306 -12.322   5.695  1.00 92.54           H  
ATOM   1390  CD  PRO A  89     -10.890 -10.757   5.287  1.00 92.54           C  
ATOM   1391  HD2 PRO A  89     -10.916 -11.161   4.275  1.00 92.54           H  
ATOM   1392  HD3 PRO A  89     -10.964  -9.670   5.271  1.00 92.54           H  
ATOM   1393  N   LEU A  90      -9.047 -13.891   8.119  1.00 91.27           N  
ATOM   1394  H   LEU A  90      -8.704 -13.282   8.848  1.00 91.27           H  
ATOM   1395  CA  LEU A  90      -8.913 -15.334   8.361  1.00 91.27           C  
ATOM   1396  HA  LEU A  90      -8.942 -15.855   7.404  1.00 91.27           H  
ATOM   1397  C   LEU A  90     -10.103 -15.874   9.176  1.00 91.27           C  
ATOM   1398  CB  LEU A  90      -7.556 -15.619   9.030  1.00 91.27           C  
ATOM   1399  HB2 LEU A  90      -7.468 -16.692   9.203  1.00 91.27           H  
ATOM   1400  HB3 LEU A  90      -7.538 -15.130  10.004  1.00 91.27           H  
ATOM   1401  O   LEU A  90     -10.017 -16.881   9.872  1.00 91.27           O  
ATOM   1402  CG  LEU A  90      -6.335 -15.156   8.216  1.00 91.27           C  
ATOM   1403  HG  LEU A  90      -6.391 -14.081   8.046  1.00 91.27           H  
ATOM   1404  CD1 LEU A  90      -5.061 -15.436   9.007  1.00 91.27           C  
ATOM   1405 HD11 LEU A  90      -4.198 -15.051   8.463  1.00 91.27           H  
ATOM   1406 HD12 LEU A  90      -5.110 -14.937   9.975  1.00 91.27           H  
ATOM   1407 HD13 LEU A  90      -4.938 -16.506   9.171  1.00 91.27           H  
ATOM   1408  CD2 LEU A  90      -6.245 -15.865   6.861  1.00 91.27           C  
ATOM   1409 HD21 LEU A  90      -6.304 -16.944   7.004  1.00 91.27           H  
ATOM   1410 HD22 LEU A  90      -5.296 -15.627   6.381  1.00 91.27           H  
ATOM   1411 HD23 LEU A  90      -7.055 -15.532   6.212  1.00 91.27           H  
ATOM   1412  N   LEU A  91     -11.235 -15.174   9.097  1.00 89.02           N  
ATOM   1413  H   LEU A  91     -11.248 -14.424   8.421  1.00 89.02           H  
ATOM   1414  CA  LEU A  91     -12.465 -15.464   9.817  1.00 89.02           C  
ATOM   1415  HA  LEU A  91     -12.276 -16.246  10.552  1.00 89.02           H  
ATOM   1416  C   LEU A  91     -13.529 -15.981   8.854  1.00 89.02           C  
ATOM   1417  CB  LEU A  91     -12.947 -14.200  10.550  1.00 89.02           C  
ATOM   1418  HB2 LEU A  91     -13.082 -13.412   9.809  1.00 89.02           H  
ATOM   1419  HB3 LEU A  91     -13.919 -14.402  11.001  1.00 89.02           H  
ATOM   1420  O   LEU A  91     -13.596 -15.598   7.686  1.00 89.02           O  
ATOM   1421  CG  LEU A  91     -11.997 -13.686  11.648  1.00 89.02           C  
ATOM   1422  HG  LEU A  91     -11.003 -13.515  11.235  1.00 89.02           H  
ATOM   1423  CD1 LEU A  91     -12.535 -12.354  12.173  1.00 89.02           C  
ATOM   1424 HD11 LEU A  91     -11.872 -11.977  12.952  1.00 89.02           H  
ATOM   1425 HD12 LEU A  91     -12.554 -11.621  11.367  1.00 89.02           H  
ATOM   1426 HD13 LEU A  91     -13.534 -12.481  12.590  1.00 89.02           H  
ATOM   1427  CD2 LEU A  91     -11.902 -14.676  12.809  1.00 89.02           C  
ATOM   1428 HD21 LEU A  91     -11.313 -14.241  13.616  1.00 89.02           H  
ATOM   1429 HD22 LEU A  91     -12.893 -14.921  13.191  1.00 89.02           H  
ATOM   1430 HD23 LEU A  91     -11.390 -15.583  12.485  1.00 89.02           H  
ATOM   1431  N   HIS A  92     -14.427 -16.818   9.368  1.00 91.38           N  
ATOM   1432  H   HIS A  92     -14.307 -17.119  10.325  1.00 91.38           H  
ATOM   1433  CA  HIS A  92     -15.516 -17.365   8.568  1.00 91.38           C  
ATOM   1434  HA  HIS A  92     -15.069 -17.911   7.737  1.00 91.38           H  
ATOM   1435  C   HIS A  92     -16.406 -16.251   7.978  1.00 91.38           C  
ATOM   1436  CB  HIS A  92     -16.306 -18.366   9.421  1.00 91.38           C  
ATOM   1437  HB2 HIS A  92     -16.752 -17.861  10.278  1.00 91.38           H  
ATOM   1438  HB3 HIS A  92     -15.621 -19.125   9.799  1.00 91.38           H  
ATOM   1439  O   HIS A  92     -16.788 -15.305   8.670  1.00 91.38           O  
ATOM   1440  CG  HIS A  92     -17.396 -19.053   8.652  1.00 91.38           C  
ATOM   1441  CD2 HIS A  92     -17.294 -20.228   7.961  1.00 91.38           C  
ATOM   1442  HD2 HIS A  92     -16.411 -20.844   7.873  1.00 91.38           H  
ATOM   1443  ND1 HIS A  92     -18.685 -18.602   8.506  1.00 91.38           N  
ATOM   1444  HD1 HIS A  92     -19.093 -17.849   9.043  1.00 91.38           H  
ATOM   1445  CE1 HIS A  92     -19.345 -19.474   7.726  1.00 91.38           C  
ATOM   1446  HE1 HIS A  92     -20.390 -19.422   7.459  1.00 91.38           H  
ATOM   1447  NE2 HIS A  92     -18.537 -20.477   7.373  1.00 91.38           N  
ATOM   1448  N   GLN A  93     -16.826 -16.397   6.717  1.00 89.97           N  
ATOM   1449  H   GLN A  93     -16.454 -17.176   6.193  1.00 89.97           H  
ATOM   1450  CA  GLN A  93     -17.564 -15.368   5.965  1.00 89.97           C  
ATOM   1451  HA  GLN A  93     -16.909 -14.504   5.851  1.00 89.97           H  
ATOM   1452  C   GLN A  93     -18.855 -14.886   6.655  1.00 89.97           C  
ATOM   1453  CB  GLN A  93     -17.870 -15.933   4.571  1.00 89.97           C  
ATOM   1454  HB2 GLN A  93     -18.553 -16.777   4.663  1.00 89.97           H  
ATOM   1455  HB3 GLN A  93     -16.939 -16.290   4.131  1.00 89.97           H  
ATOM   1456  O   GLN A  93     -19.254 -13.731   6.500  1.00 89.97           O  
ATOM   1457  CG  GLN A  93     -18.481 -14.884   3.626  1.00 89.97           C  
ATOM   1458  HG2 GLN A  93     -17.827 -14.013   3.592  1.00 89.97           H  
ATOM   1459  HG3 GLN A  93     -19.456 -14.571   3.997  1.00 89.97           H  
ATOM   1460  CD  GLN A  93     -18.665 -15.403   2.205  1.00 89.97           C  
ATOM   1461  NE2 GLN A  93     -19.092 -14.567   1.285  1.00 89.97           N  
ATOM   1462 HE21 GLN A  93     -19.208 -13.584   1.487  1.00 89.97           H  
ATOM   1463 HE22 GLN A  93     -19.147 -14.952   0.353  1.00 89.97           H  
ATOM   1464  OE1 GLN A  93     -18.458 -16.558   1.890  1.00 89.97           O  
ATOM   1465  N   ARG A  94     -19.499 -15.739   7.465  1.00 91.78           N  
ATOM   1466  H   ARG A  94     -19.117 -16.673   7.513  1.00 91.78           H  
ATOM   1467  CA  ARG A  94     -20.648 -15.353   8.311  1.00 91.78           C  
ATOM   1468  HA  ARG A  94     -21.459 -15.022   7.662  1.00 91.78           H  
ATOM   1469  C   ARG A  94     -20.326 -14.163   9.223  1.00 91.78           C  
ATOM   1470  CB  ARG A  94     -21.129 -16.552   9.146  1.00 91.78           C  
ATOM   1471  HB2 ARG A  94     -21.360 -17.382   8.478  1.00 91.78           H  
ATOM   1472  HB3 ARG A  94     -20.328 -16.851   9.823  1.00 91.78           H  
ATOM   1473  O   ARG A  94     -21.182 -13.299   9.387  1.00 91.78           O  
ATOM   1474  CG  ARG A  94     -22.375 -16.243   9.992  1.00 91.78           C  
ATOM   1475  HG2 ARG A  94     -22.176 -15.401  10.655  1.00 91.78           H  
ATOM   1476  HG3 ARG A  94     -23.210 -15.991   9.338  1.00 91.78           H  
ATOM   1477  CD  ARG A  94     -22.744 -17.450  10.861  1.00 91.78           C  
ATOM   1478  HD2 ARG A  94     -23.007 -18.290  10.218  1.00 91.78           H  
ATOM   1479  HD3 ARG A  94     -21.874 -17.723  11.458  1.00 91.78           H  
ATOM   1480  NE  ARG A  94     -23.873 -17.141  11.758  1.00 91.78           N  
ATOM   1481  HE  ARG A  94     -24.374 -16.282  11.582  1.00 91.78           H  
ATOM   1482  NH1 ARG A  94     -23.683 -18.981  13.127  1.00 91.78           N  
ATOM   1483 HH11 ARG A  94     -22.883 -19.303  12.603  1.00 91.78           H  
ATOM   1484 HH12 ARG A  94     -23.990 -19.504  13.935  1.00 91.78           H  
ATOM   1485  NH2 ARG A  94     -25.272 -17.476  13.529  1.00 91.78           N  
ATOM   1486 HH21 ARG A  94     -25.548 -18.027  14.330  1.00 91.78           H  
ATOM   1487 HH22 ARG A  94     -25.767 -16.618  13.331  1.00 91.78           H  
ATOM   1488  CZ  ARG A  94     -24.268 -17.864  12.794  1.00 91.78           C  
ATOM   1489  N   TYR A  95     -19.122 -14.104   9.796  1.00 90.35           N  
ATOM   1490  H   TYR A  95     -18.421 -14.792   9.561  1.00 90.35           H  
ATOM   1491  CA  TYR A  95     -18.709 -12.983  10.641  1.00 90.35           C  
ATOM   1492  HA  TYR A  95     -19.476 -12.808  11.394  1.00 90.35           H  
ATOM   1493  C   TYR A  95     -18.578 -11.705   9.825  1.00 90.35           C  
ATOM   1494  CB  TYR A  95     -17.394 -13.289  11.365  1.00 90.35           C  
ATOM   1495  HB2 TYR A  95     -17.068 -12.389  11.886  1.00 90.35           H  
ATOM   1496  HB3 TYR A  95     -16.619 -13.538  10.641  1.00 90.35           H  
ATOM   1497  O   TYR A  95     -19.086 -10.678  10.246  1.00 90.35           O  
ATOM   1498  CG  TYR A  95     -17.523 -14.396  12.387  1.00 90.35           C  
ATOM   1499  CD1 TYR A  95     -18.100 -14.128  13.643  1.00 90.35           C  
ATOM   1500  HD1 TYR A  95     -18.409 -13.125  13.896  1.00 90.35           H  
ATOM   1501  CD2 TYR A  95     -17.049 -15.686  12.091  1.00 90.35           C  
ATOM   1502  HD2 TYR A  95     -16.545 -15.863  11.153  1.00 90.35           H  
ATOM   1503  CE1 TYR A  95     -18.210 -15.151  14.603  1.00 90.35           C  
ATOM   1504  HE1 TYR A  95     -18.612 -14.934  15.581  1.00 90.35           H  
ATOM   1505  CE2 TYR A  95     -17.177 -16.719  13.039  1.00 90.35           C  
ATOM   1506  HE2 TYR A  95     -16.789 -17.708  12.843  1.00 90.35           H  
ATOM   1507  OH  TYR A  95     -17.845 -17.446  15.216  1.00 90.35           O  
ATOM   1508  HH  TYR A  95     -18.046 -17.116  16.095  1.00 90.35           H  
ATOM   1509  CZ  TYR A  95     -17.749 -16.450  14.300  1.00 90.35           C  
ATOM   1510  N   MET A  96     -18.004 -11.770   8.622  1.00 92.12           N  
ATOM   1511  H   MET A  96     -17.584 -12.639   8.326  1.00 92.12           H  
ATOM   1512  CA  MET A  96     -17.911 -10.598   7.742  1.00 92.12           C  
ATOM   1513  HA  MET A  96     -17.440  -9.780   8.287  1.00 92.12           H  
ATOM   1514  C   MET A  96     -19.287 -10.090   7.312  1.00 92.12           C  
ATOM   1515  CB  MET A  96     -17.053 -10.928   6.516  1.00 92.12           C  
ATOM   1516  HB2 MET A  96     -17.489 -11.761   5.965  1.00 92.12           H  
ATOM   1517  HB3 MET A  96     -17.036 -10.059   5.859  1.00 92.12           H  
ATOM   1518  O   MET A  96     -19.534  -8.888   7.305  1.00 92.12           O  
ATOM   1519  CG  MET A  96     -15.612 -11.276   6.893  1.00 92.12           C  
ATOM   1520  HG2 MET A  96     -15.051 -11.407   5.968  1.00 92.12           H  
ATOM   1521  HG3 MET A  96     -15.587 -12.226   7.427  1.00 92.12           H  
ATOM   1522  SD  MET A  96     -14.774 -10.009   7.885  1.00 92.12           S  
ATOM   1523  CE  MET A  96     -14.889 -10.716   9.544  1.00 92.12           C  
ATOM   1524  HE1 MET A  96     -15.888 -10.565   9.952  1.00 92.12           H  
ATOM   1525  HE2 MET A  96     -14.656 -11.781   9.509  1.00 92.12           H  
ATOM   1526  HE3 MET A  96     -14.157 -10.222  10.183  1.00 92.12           H  
ATOM   1527  N   LYS A  97     -20.229 -10.999   7.044  1.00 91.73           N  
ATOM   1528  H   LYS A  97     -19.956 -11.972   7.033  1.00 91.73           H  
ATOM   1529  CA  LYS A  97     -21.614 -10.632   6.728  1.00 91.73           C  
ATOM   1530  HA  LYS A  97     -21.600  -9.929   5.895  1.00 91.73           H  
ATOM   1531  C   LYS A  97     -22.308  -9.902   7.886  1.00 91.73           C  
ATOM   1532  CB  LYS A  97     -22.378 -11.896   6.310  1.00 91.73           C  
ATOM   1533  HB2 LYS A  97     -21.849 -12.371   5.485  1.00 91.73           H  
ATOM   1534  HB3 LYS A  97     -22.416 -12.591   7.148  1.00 91.73           H  
ATOM   1535  O   LYS A  97     -23.066  -8.969   7.638  1.00 91.73           O  
ATOM   1536  CG  LYS A  97     -23.809 -11.566   5.865  1.00 91.73           C  
ATOM   1537  HG2 LYS A  97     -23.775 -10.849   5.045  1.00 91.73           H  
ATOM   1538  HG3 LYS A  97     -24.359 -11.127   6.697  1.00 91.73           H  
ATOM   1539  CD  LYS A  97     -24.555 -12.823   5.409  1.00 91.73           C  
ATOM   1540  HD2 LYS A  97     -24.051 -13.247   4.541  1.00 91.73           H  
ATOM   1541  HD3 LYS A  97     -24.560 -13.549   6.222  1.00 91.73           H  
ATOM   1542  CE  LYS A  97     -25.992 -12.431   5.051  1.00 91.73           C  
ATOM   1543  HE2 LYS A  97     -26.450 -11.975   5.928  1.00 91.73           H  
ATOM   1544  HE3 LYS A  97     -25.960 -11.674   4.267  1.00 91.73           H  
ATOM   1545  NZ  LYS A  97     -26.792 -13.600   4.606  1.00 91.73           N  
ATOM   1546  HZ1 LYS A  97     -27.733 -13.310   4.381  1.00 91.73           H  
ATOM   1547  HZ2 LYS A  97     -26.383 -14.018   3.783  1.00 91.73           H  
ATOM   1548  HZ3 LYS A  97     -26.842 -14.293   5.338  1.00 91.73           H  
ATOM   1549  N   ASN A  98     -22.073 -10.336   9.124  1.00 92.63           N  
ATOM   1550  H   ASN A  98     -21.453 -11.125   9.238  1.00 92.63           H  
ATOM   1551  CA  ASN A  98     -22.780  -9.824  10.301  1.00 92.63           C  
ATOM   1552  HA  ASN A  98     -23.771  -9.475  10.009  1.00 92.63           H  
ATOM   1553  C   ASN A  98     -22.081  -8.625  10.963  1.00 92.63           C  
ATOM   1554  CB  ASN A  98     -22.951 -10.979  11.299  1.00 92.63           C  
ATOM   1555  HB2 ASN A  98     -21.983 -11.441  11.491  1.00 92.63           H  
ATOM   1556  HB3 ASN A  98     -23.314 -10.566  12.241  1.00 92.63           H  
ATOM   1557  O   ASN A  98     -22.754  -7.726  11.452  1.00 92.63           O  
ATOM   1558  CG  ASN A  98     -23.934 -12.050  10.858  1.00 92.63           C  
ATOM   1559  ND2 ASN A  98     -24.107 -13.065  11.670  1.00 92.63           N  
ATOM   1560 HD21 ASN A  98     -24.938 -13.605  11.473  1.00 92.63           H  
ATOM   1561 HD22 ASN A  98     -23.656 -13.025  12.573  1.00 92.63           H  
ATOM   1562  OD1 ASN A  98     -24.593 -12.008   9.831  1.00 92.63           O  
ATOM   1563  N   PHE A  99     -20.749  -8.619  10.975  1.00 92.39           N  
ATOM   1564  H   PHE A  99     -20.276  -9.414  10.571  1.00 92.39           H  
ATOM   1565  CA  PHE A  99     -19.907  -7.695  11.742  1.00 92.39           C  
ATOM   1566  HA  PHE A  99     -20.528  -6.923  12.196  1.00 92.39           H  
ATOM   1567  C   PHE A  99     -18.863  -6.979  10.883  1.00 92.39           C  
ATOM   1568  CB  PHE A  99     -19.201  -8.462  12.870  1.00 92.39           C  
ATOM   1569  HB2 PHE A  99     -18.462  -9.134  12.433  1.00 92.39           H  
ATOM   1570  HB3 PHE A  99     -18.656  -7.751  13.491  1.00 92.39           H  
ATOM   1571  O   PHE A  99     -18.130  -6.142  11.394  1.00 92.39           O  
ATOM   1572  CG  PHE A  99     -20.128  -9.254  13.768  1.00 92.39           C  
ATOM   1573  CD1 PHE A  99     -20.968  -8.583  14.673  1.00 92.39           C  
ATOM   1574  HD1 PHE A  99     -20.949  -7.505  14.733  1.00 92.39           H  
ATOM   1575  CD2 PHE A  99     -20.145 -10.659  13.704  1.00 92.39           C  
ATOM   1576  HD2 PHE A  99     -19.482 -11.167  13.020  1.00 92.39           H  
ATOM   1577  CE1 PHE A  99     -21.818  -9.316  15.518  1.00 92.39           C  
ATOM   1578  HE1 PHE A  99     -22.443  -8.797  16.229  1.00 92.39           H  
ATOM   1579  CE2 PHE A  99     -20.995 -11.395  14.550  1.00 92.39           C  
ATOM   1580  HE2 PHE A  99     -20.978 -12.475  14.531  1.00 92.39           H  
ATOM   1581  CZ  PHE A  99     -21.830 -10.721  15.459  1.00 92.39           C  
ATOM   1582  HZ  PHE A  99     -22.461 -11.277  16.136  1.00 92.39           H  
ATOM   1583  N   GLY A 100     -18.778  -7.256   9.579  1.00 93.04           N  
ATOM   1584  H   GLY A 100     -19.388  -7.951   9.174  1.00 93.04           H  
ATOM   1585  CA  GLY A 100     -17.738  -6.675   8.727  1.00 93.04           C  
ATOM   1586  HA2 GLY A 100     -17.818  -7.093   7.723  1.00 93.04           H  
ATOM   1587  HA3 GLY A 100     -16.760  -6.945   9.123  1.00 93.04           H  
ATOM   1588  C   GLY A 100     -17.796  -5.149   8.624  1.00 93.04           C  
ATOM   1589  O   GLY A 100     -16.770  -4.537   8.386  1.00 93.04           O  
ATOM   1590  N   LYS A 101     -18.956  -4.519   8.866  1.00 94.55           N  
ATOM   1591  H   LYS A 101     -19.763  -5.084   9.091  1.00 94.55           H  
ATOM   1592  CA  LYS A 101     -19.050  -3.050   8.989  1.00 94.55           C  
ATOM   1593  HA  LYS A 101     -18.493  -2.580   8.178  1.00 94.55           H  
ATOM   1594  C   LYS A 101     -18.423  -2.512  10.278  1.00 94.55           C  
ATOM   1595  CB  LYS A 101     -20.509  -2.585   8.937  1.00 94.55           C  
ATOM   1596  HB2 LYS A 101     -20.531  -1.529   9.208  1.00 94.55           H  
ATOM   1597  HB3 LYS A 101     -21.098  -3.133   9.673  1.00 94.55           H  
ATOM   1598  O   LYS A 101     -17.993  -1.370  10.314  1.00 94.55           O  
ATOM   1599  CG  LYS A 101     -21.137  -2.734   7.549  1.00 94.55           C  
ATOM   1600  HG2 LYS A 101     -20.479  -2.286   6.805  1.00 94.55           H  
ATOM   1601  HG3 LYS A 101     -21.281  -3.790   7.321  1.00 94.55           H  
ATOM   1602  CD  LYS A 101     -22.487  -2.012   7.528  1.00 94.55           C  
ATOM   1603  HD2 LYS A 101     -22.328  -0.969   7.801  1.00 94.55           H  
ATOM   1604  HD3 LYS A 101     -23.155  -2.473   8.255  1.00 94.55           H  
ATOM   1605  CE  LYS A 101     -23.103  -2.080   6.131  1.00 94.55           C  
ATOM   1606  HE2 LYS A 101     -22.367  -1.711   5.416  1.00 94.55           H  
ATOM   1607  HE3 LYS A 101     -23.315  -3.121   5.890  1.00 94.55           H  
ATOM   1608  NZ  LYS A 101     -24.336  -1.257   6.067  1.00 94.55           N  
ATOM   1609  HZ1 LYS A 101     -24.743  -1.288   5.143  1.00 94.55           H  
ATOM   1610  HZ2 LYS A 101     -25.013  -1.576   6.746  1.00 94.55           H  
ATOM   1611  HZ3 LYS A 101     -24.110  -0.296   6.279  1.00 94.55           H  
ATOM   1612  N   THR A 102     -18.432  -3.316  11.338  1.00 91.80           N  
ATOM   1613  H   THR A 102     -18.788  -4.255  11.231  1.00 91.80           H  
ATOM   1614  CA  THR A 102     -17.832  -2.984  12.636  1.00 91.80           C  
ATOM   1615  HA  THR A 102     -17.971  -1.923  12.842  1.00 91.80           H  
ATOM   1616  C   THR A 102     -16.330  -3.253  12.619  1.00 91.80           C  
ATOM   1617  CB  THR A 102     -18.502  -3.802  13.752  1.00 91.80           C  
ATOM   1618  HB  THR A 102     -18.229  -4.852  13.647  1.00 91.80           H  
ATOM   1619  O   THR A 102     -15.577  -2.523  13.256  1.00 91.80           O  
ATOM   1620  CG2 THR A 102     -18.120  -3.328  15.152  1.00 91.80           C  
ATOM   1621 HG21 THR A 102     -18.696  -3.878  15.897  1.00 91.80           H  
ATOM   1622 HG22 THR A 102     -18.306  -2.260  15.258  1.00 91.80           H  
ATOM   1623 HG23 THR A 102     -17.063  -3.523  15.330  1.00 91.80           H  
ATOM   1624  OG1 THR A 102     -19.908  -3.693  13.658  1.00 91.80           O  
ATOM   1625  HG1 THR A 102     -20.147  -2.880  14.108  1.00 91.80           H  
ATOM   1626  N   ILE A 103     -15.895  -4.270  11.865  1.00 92.00           N  
ATOM   1627  H   ILE A 103     -16.582  -4.847  11.400  1.00 92.00           H  
ATOM   1628  CA  ILE A 103     -14.481  -4.571  11.633  1.00 92.00           C  
ATOM   1629  HA  ILE A 103     -13.935  -4.330  12.545  1.00 92.00           H  
ATOM   1630  C   ILE A 103     -13.966  -3.657  10.522  1.00 92.00           C  
ATOM   1631  CB  ILE A 103     -14.235  -6.066  11.355  1.00 92.00           C  
ATOM   1632  HB  ILE A 103     -14.714  -6.336  10.413  1.00 92.00           H  
ATOM   1633  O   ILE A 103     -14.025  -3.979   9.332  1.00 92.00           O  
ATOM   1634  CG1 ILE A 103     -14.813  -6.947  12.486  1.00 92.00           C  
ATOM   1635 HG12 ILE A 103     -15.820  -6.624  12.750  1.00 92.00           H  
ATOM   1636 HG13 ILE A 103     -14.192  -6.844  13.376  1.00 92.00           H  
ATOM   1637  CG2 ILE A 103     -12.715  -6.300  11.249  1.00 92.00           C  
ATOM   1638 HG21 ILE A 103     -12.224  -5.979  12.168  1.00 92.00           H  
ATOM   1639 HG22 ILE A 103     -12.496  -7.356  11.087  1.00 92.00           H  
ATOM   1640 HG23 ILE A 103     -12.294  -5.734  10.419  1.00 92.00           H  
ATOM   1641  CD1 ILE A 103     -14.911  -8.427  12.112  1.00 92.00           C  
ATOM   1642 HD11 ILE A 103     -15.537  -8.532  11.226  1.00 92.00           H  
ATOM   1643 HD12 ILE A 103     -13.920  -8.844  11.931  1.00 92.00           H  
ATOM   1644 HD13 ILE A 103     -15.372  -8.973  12.935  1.00 92.00           H  
ATOM   1645  N   ALA A 104     -13.507  -2.487  10.941  1.00 92.39           N  
ATOM   1646  H   ALA A 104     -13.481  -2.323  11.937  1.00 92.39           H  
ATOM   1647  CA  ALA A 104     -13.157  -1.371  10.080  1.00 92.39           C  
ATOM   1648  HA  ALA A 104     -12.886  -1.736   9.090  1.00 92.39           H  
ATOM   1649  C   ALA A 104     -11.950  -0.615  10.639  1.00 92.39           C  
ATOM   1650  CB  ALA A 104     -14.395  -0.468   9.969  1.00 92.39           C  
ATOM   1651  HB1 ALA A 104     -15.216  -1.023   9.515  1.00 92.39           H  
ATOM   1652  HB2 ALA A 104     -14.180   0.405   9.352  1.00 92.39           H  
ATOM   1653  HB3 ALA A 104     -14.700  -0.130  10.959  1.00 92.39           H  
ATOM   1654  O   ALA A 104     -11.538  -0.826  11.782  1.00 92.39           O  
ATOM   1655  N   GLY A 105     -11.387   0.289   9.849  1.00 90.81           N  
ATOM   1656  H   GLY A 105     -11.742   0.417   8.912  1.00 90.81           H  
ATOM   1657  CA  GLY A 105     -10.332   1.168  10.326  1.00 90.81           C  
ATOM   1658  HA2 GLY A 105      -9.567   0.565  10.815  1.00 90.81           H  
ATOM   1659  HA3 GLY A 105     -10.741   1.855  11.066  1.00 90.81           H  
ATOM   1660  C   GLY A 105      -9.688   1.988   9.224  1.00 90.81           C  
ATOM   1661  O   GLY A 105     -10.267   2.204   8.159  1.00 90.81           O  
ATOM   1662  N   ASN A 106      -8.469   2.436   9.508  1.00 91.26           N  
ATOM   1663  H   ASN A 106      -8.041   2.137  10.372  1.00 91.26           H  
ATOM   1664  CA  ASN A 106      -7.687   3.296   8.633  1.00 91.26           C  
ATOM   1665  HA  ASN A 106      -8.251   3.507   7.724  1.00 91.26           H  
ATOM   1666  C   ASN A 106      -6.393   2.597   8.232  1.00 91.26           C  
ATOM   1667  CB  ASN A 106      -7.427   4.632   9.342  1.00 91.26           C  
ATOM   1668  HB2 ASN A 106      -6.785   5.257   8.721  1.00 91.26           H  
ATOM   1669  HB3 ASN A 106      -6.920   4.460  10.291  1.00 91.26           H  
ATOM   1670  O   ASN A 106      -5.717   1.983   9.064  1.00 91.26           O  
ATOM   1671  CG  ASN A 106      -8.722   5.384   9.574  1.00 91.26           C  
ATOM   1672  ND2 ASN A 106      -9.124   5.571  10.809  1.00 91.26           N  
ATOM   1673 HD21 ASN A 106      -9.998   6.060  10.940  1.00 91.26           H  
ATOM   1674 HD22 ASN A 106      -8.572   5.288  11.606  1.00 91.26           H  
ATOM   1675  OD1 ASN A 106      -9.404   5.764   8.641  1.00 91.26           O  
ATOM   1676  N   CYS A 107      -6.040   2.711   6.959  1.00 91.43           N  
ATOM   1677  H   CYS A 107      -6.653   3.210   6.330  1.00 91.43           H  
ATOM   1678  CA  CYS A 107      -4.781   2.226   6.426  1.00 91.43           C  
ATOM   1679  HA  CYS A 107      -4.153   1.859   7.238  1.00 91.43           H  
ATOM   1680  C   CYS A 107      -4.055   3.375   5.729  1.00 91.43           C  
ATOM   1681  CB  CYS A 107      -5.065   1.062   5.485  1.00 91.43           C  
ATOM   1682  HB2 CYS A 107      -5.665   1.439   4.657  1.00 91.43           H  
ATOM   1683  HB3 CYS A 107      -5.645   0.293   5.995  1.00 91.43           H  
ATOM   1684  O   CYS A 107      -4.577   3.981   4.789  1.00 91.43           O  
ATOM   1685  SG  CYS A 107      -3.496   0.363   4.893  1.00 91.43           S  
ATOM   1686  HG  CYS A 107      -2.869   1.522   4.675  1.00 91.43           H  
ATOM   1687  N   ALA A 108      -2.831   3.652   6.166  1.00 90.91           N  
ATOM   1688  H   ALA A 108      -2.437   3.071   6.892  1.00 90.91           H  
ATOM   1689  CA  ALA A 108      -1.998   4.704   5.608  1.00 90.91           C  
ATOM   1690  HA  ALA A 108      -2.539   5.201   4.803  1.00 90.91           H  
ATOM   1691  C   ALA A 108      -0.718   4.125   5.011  1.00 90.91           C  
ATOM   1692  CB  ALA A 108      -1.717   5.768   6.669  1.00 90.91           C  
ATOM   1693  HB1 ALA A 108      -2.653   6.151   7.075  1.00 90.91           H  
ATOM   1694  HB2 ALA A 108      -1.119   5.350   7.479  1.00 90.91           H  
ATOM   1695  HB3 ALA A 108      -1.167   6.589   6.210  1.00 90.91           H  
ATOM   1696  O   ALA A 108      -0.103   3.213   5.561  1.00 90.91           O  
ATOM   1697  N   ILE A 109      -0.305   4.686   3.886  1.00 90.56           N  
ATOM   1698  H   ILE A 109      -0.850   5.459   3.534  1.00 90.56           H  
ATOM   1699  CA  ILE A 109       1.025   4.498   3.318  1.00 90.56           C  
ATOM   1700  HA  ILE A 109       1.484   3.594   3.719  1.00 90.56           H  
ATOM   1701  C   ILE A 109       1.843   5.702   3.745  1.00 90.56           C  
ATOM   1702  CB  ILE A 109       0.952   4.381   1.791  1.00 90.56           C  
ATOM   1703  HB  ILE A 109       0.523   5.302   1.397  1.00 90.56           H  
ATOM   1704  O   ILE A 109       1.409   6.830   3.518  1.00 90.56           O  
ATOM   1705  CG1 ILE A 109       0.026   3.201   1.413  1.00 90.56           C  
ATOM   1706 HG12 ILE A 109       0.378   2.288   1.893  1.00 90.56           H  
ATOM   1707 HG13 ILE A 109      -0.985   3.405   1.768  1.00 90.56           H  
ATOM   1708  CG2 ILE A 109       2.365   4.234   1.206  1.00 90.56           C  
ATOM   1709 HG21 ILE A 109       2.316   4.360   0.125  1.00 90.56           H  
ATOM   1710 HG22 ILE A 109       3.027   5.017   1.575  1.00 90.56           H  
ATOM   1711 HG23 ILE A 109       2.786   3.263   1.468  1.00 90.56           H  
ATOM   1712  CD1 ILE A 109      -0.066   2.962  -0.086  1.00 90.56           C  
ATOM   1713 HD11 ILE A 109       0.871   2.525  -0.429  1.00 90.56           H  
ATOM   1714 HD12 ILE A 109      -0.221   3.912  -0.596  1.00 90.56           H  
ATOM   1715 HD13 ILE A 109      -0.885   2.276  -0.304  1.00 90.56           H  
ATOM   1716  N   ILE A 110       3.004   5.463   4.345  1.00 88.93           N  
ATOM   1717  H   ILE A 110       3.304   4.505   4.459  1.00 88.93           H  
ATOM   1718  CA  ILE A 110       3.824   6.504   4.960  1.00 88.93           C  
ATOM   1719  HA  ILE A 110       3.397   7.469   4.689  1.00 88.93           H  
ATOM   1720  C   ILE A 110       5.265   6.506   4.443  1.00 88.93           C  
ATOM   1721  CB  ILE A 110       3.787   6.402   6.502  1.00 88.93           C  
ATOM   1722  HB  ILE A 110       4.468   7.158   6.894  1.00 88.93           H  
ATOM   1723  O   ILE A 110       5.822   5.446   4.144  1.00 88.93           O  
ATOM   1724  CG1 ILE A 110       4.252   5.015   7.004  1.00 88.93           C  
ATOM   1725 HG12 ILE A 110       5.082   4.655   6.396  1.00 88.93           H  
ATOM   1726 HG13 ILE A 110       3.436   4.300   6.903  1.00 88.93           H  
ATOM   1727  CG2 ILE A 110       2.378   6.719   7.034  1.00 88.93           C  
ATOM   1728 HG21 ILE A 110       1.660   5.959   6.728  1.00 88.93           H  
ATOM   1729 HG22 ILE A 110       2.399   6.791   8.121  1.00 88.93           H  
ATOM   1730 HG23 ILE A 110       2.060   7.693   6.662  1.00 88.93           H  
ATOM   1731  CD1 ILE A 110       4.743   5.015   8.452  1.00 88.93           C  
ATOM   1732 HD11 ILE A 110       4.926   3.989   8.770  1.00 88.93           H  
ATOM   1733 HD12 ILE A 110       3.999   5.466   9.108  1.00 88.93           H  
ATOM   1734 HD13 ILE A 110       5.679   5.570   8.514  1.00 88.93           H  
ATOM   1735  N   ASP A 111       5.868   7.695   4.405  1.00 88.41           N  
ATOM   1736  H   ASP A 111       5.303   8.506   4.614  1.00 88.41           H  
ATOM   1737  CA  ASP A 111       7.315   7.905   4.403  1.00 88.41           C  
ATOM   1738  HA  ASP A 111       7.785   6.983   4.059  1.00 88.41           H  
ATOM   1739  C   ASP A 111       7.795   8.234   5.826  1.00 88.41           C  
ATOM   1740  CB  ASP A 111       7.757   8.984   3.398  1.00 88.41           C  
ATOM   1741  HB2 ASP A 111       7.360   8.740   2.412  1.00 88.41           H  
ATOM   1742  HB3 ASP A 111       7.350   9.950   3.697  1.00 88.41           H  
ATOM   1743  O   ASP A 111       7.554   9.326   6.344  1.00 88.41           O  
ATOM   1744  CG  ASP A 111       9.289   9.096   3.274  1.00 88.41           C  
ATOM   1745  OD1 ASP A 111      10.043   8.589   4.138  1.00 88.41           O  
ATOM   1746  OD2 ASP A 111       9.797   9.724   2.321  1.00 88.41           O  
ATOM   1747  N   SER A 112       8.536   7.321   6.452  1.00 83.66           N  
ATOM   1748  H   SER A 112       8.753   6.475   5.945  1.00 83.66           H  
ATOM   1749  CA  SER A 112       9.043   7.465   7.821  1.00 83.66           C  
ATOM   1750  HA  SER A 112       8.207   7.798   8.436  1.00 83.66           H  
ATOM   1751  C   SER A 112      10.153   8.520   7.990  1.00 83.66           C  
ATOM   1752  CB  SER A 112       9.488   6.101   8.359  1.00 83.66           C  
ATOM   1753  HB2 SER A 112       8.793   5.329   8.030  1.00 83.66           H  
ATOM   1754  HB3 SER A 112       9.478   6.134   9.449  1.00 83.66           H  
ATOM   1755  O   SER A 112      10.869   8.502   8.992  1.00 83.66           O  
ATOM   1756  OG  SER A 112      10.802   5.788   7.927  1.00 83.66           O  
ATOM   1757  HG  SER A 112      11.347   6.518   8.231  1.00 83.66           H  
ATOM   1758  N   THR A 113      10.380   9.388   7.003  1.00 87.33           N  
ATOM   1759  H   THR A 113       9.821   9.289   6.168  1.00 87.33           H  
ATOM   1760  CA  THR A 113      11.334  10.510   7.091  1.00 87.33           C  
ATOM   1761  HA  THR A 113      12.330  10.132   7.322  1.00 87.33           H  
ATOM   1762  C   THR A 113      10.939  11.511   8.157  1.00 87.33           C  
ATOM   1763  CB  THR A 113      11.380  11.283   5.773  1.00 87.33           C  
ATOM   1764  HB  THR A 113      10.390  11.650   5.503  1.00 87.33           H  
ATOM   1765  O   THR A 113      11.785  12.018   8.896  1.00 87.33           O  
ATOM   1766  CG2 THR A 113      12.389  12.431   5.742  1.00 87.33           C  
ATOM   1767 HG21 THR A 113      12.059  13.236   6.398  1.00 87.33           H  
ATOM   1768 HG22 THR A 113      12.457  12.823   4.727  1.00 87.33           H  
ATOM   1769 HG23 THR A 113      13.369  12.077   6.063  1.00 87.33           H  
ATOM   1770  OG1 THR A 113      11.823  10.394   4.818  1.00 87.33           O  
ATOM   1771  HG1 THR A 113      11.113   9.778   4.622  1.00 87.33           H  
ATOM   1772  N   PHE A 114       9.650  11.830   8.209  1.00 86.84           N  
ATOM   1773  H   PHE A 114       8.999  11.335   7.617  1.00 86.84           H  
ATOM   1774  CA  PHE A 114       9.130  12.835   9.119  1.00 86.84           C  
ATOM   1775  HA  PHE A 114       9.866  13.634   9.205  1.00 86.84           H  
ATOM   1776  C   PHE A 114       8.943  12.236  10.511  1.00 86.84           C  
ATOM   1777  CB  PHE A 114       7.862  13.447   8.520  1.00 86.84           C  
ATOM   1778  HB2 PHE A 114       7.461  14.182   9.217  1.00 86.84           H  
ATOM   1779  HB3 PHE A 114       7.109  12.671   8.382  1.00 86.84           H  
ATOM   1780  O   PHE A 114       8.783  11.036  10.672  1.00 86.84           O  
ATOM   1781  CG  PHE A 114       8.143  14.135   7.196  1.00 86.84           C  
ATOM   1782  CD1 PHE A 114       8.741  15.409   7.181  1.00 86.84           C  
ATOM   1783  HD1 PHE A 114       8.948  15.920   8.110  1.00 86.84           H  
ATOM   1784  CD2 PHE A 114       7.850  13.490   5.980  1.00 86.84           C  
ATOM   1785  HD2 PHE A 114       7.373  12.521   5.976  1.00 86.84           H  
ATOM   1786  CE1 PHE A 114       9.041  16.037   5.958  1.00 86.84           C  
ATOM   1787  HE1 PHE A 114       9.478  17.024   5.949  1.00 86.84           H  
ATOM   1788  CE2 PHE A 114       8.137  14.122   4.758  1.00 86.84           C  
ATOM   1789  HE2 PHE A 114       7.872  13.635   3.831  1.00 86.84           H  
ATOM   1790  CZ  PHE A 114       8.735  15.394   4.746  1.00 86.84           C  
ATOM   1791  HZ  PHE A 114       8.936  15.884   3.805  1.00 86.84           H  
ATOM   1792  N   ARG A 115       8.981  13.050  11.566  1.00 83.31           N  
ATOM   1793  H   ARG A 115       9.121  14.037  11.406  1.00 83.31           H  
ATOM   1794  CA  ARG A 115       8.725  12.547  12.932  1.00 83.31           C  
ATOM   1795  HA  ARG A 115       9.024  11.501  13.004  1.00 83.31           H  
ATOM   1796  C   ARG A 115       7.252  12.553  13.307  1.00 83.31           C  
ATOM   1797  CB  ARG A 115       9.524  13.340  13.961  1.00 83.31           C  
ATOM   1798  HB2 ARG A 115       9.204  13.036  14.958  1.00 83.31           H  
ATOM   1799  HB3 ARG A 115       9.322  14.405  13.845  1.00 83.31           H  
ATOM   1800  O   ARG A 115       6.887  11.949  14.307  1.00 83.31           O  
ATOM   1801  CG  ARG A 115      11.023  13.073  13.832  1.00 83.31           C  
ATOM   1802  HG2 ARG A 115      11.212  11.999  13.861  1.00 83.31           H  
ATOM   1803  HG3 ARG A 115      11.396  13.484  12.894  1.00 83.31           H  
ATOM   1804  CD  ARG A 115      11.721  13.745  15.011  1.00 83.31           C  
ATOM   1805  HD2 ARG A 115      11.480  14.808  15.009  1.00 83.31           H  
ATOM   1806  HD3 ARG A 115      11.340  13.299  15.930  1.00 83.31           H  
ATOM   1807  NE  ARG A 115      13.180  13.579  14.936  1.00 83.31           N  
ATOM   1808  HE  ARG A 115      13.563  13.374  14.024  1.00 83.31           H  
ATOM   1809  NH1 ARG A 115      13.620  13.912  17.165  1.00 83.31           N  
ATOM   1810 HH11 ARG A 115      14.278  13.986  17.928  1.00 83.31           H  
ATOM   1811 HH12 ARG A 115      12.629  13.993  17.341  1.00 83.31           H  
ATOM   1812  NH2 ARG A 115      15.303  13.545  15.746  1.00 83.31           N  
ATOM   1813 HH21 ARG A 115      15.652  13.373  14.815  1.00 83.31           H  
ATOM   1814 HH22 ARG A 115      15.947  13.617  16.521  1.00 83.31           H  
ATOM   1815  CZ  ARG A 115      14.023  13.679  15.946  1.00 83.31           C  
ATOM   1816  N   LYS A 116       6.430  13.266  12.545  1.00 87.02           N  
ATOM   1817  H   LYS A 116       6.780  13.638  11.674  1.00 87.02           H  
ATOM   1818  CA  LYS A 116       4.998  13.379  12.785  1.00 87.02           C  
ATOM   1819  HA  LYS A 116       4.753  12.976  13.768  1.00 87.02           H  
ATOM   1820  C   LYS A 116       4.236  12.561  11.752  1.00 87.02           C  
ATOM   1821  CB  LYS A 116       4.565  14.839  12.746  1.00 87.02           C  
ATOM   1822  HB2 LYS A 116       3.508  14.845  13.011  1.00 87.02           H  
ATOM   1823  HB3 LYS A 116       4.689  15.216  11.731  1.00 87.02           H  
ATOM   1824  O   LYS A 116       4.679  12.453  10.609  1.00 87.02           O  
ATOM   1825  CG  LYS A 116       5.275  15.784  13.719  1.00 87.02           C  
ATOM   1826  HG2 LYS A 116       5.139  15.427  14.740  1.00 87.02           H  
ATOM   1827  HG3 LYS A 116       6.338  15.848  13.486  1.00 87.02           H  
ATOM   1828  CD  LYS A 116       4.621  17.159  13.551  1.00 87.02           C  
ATOM   1829  HD2 LYS A 116       4.813  17.521  12.541  1.00 87.02           H  
ATOM   1830  HD3 LYS A 116       3.543  17.051  13.667  1.00 87.02           H  
ATOM   1831  CE  LYS A 116       5.132  18.175  14.570  1.00 87.02           C  
ATOM   1832  HE2 LYS A 116       4.992  17.763  15.569  1.00 87.02           H  
ATOM   1833  HE3 LYS A 116       6.195  18.343  14.403  1.00 87.02           H  
ATOM   1834  NZ  LYS A 116       4.365  19.436  14.425  1.00 87.02           N  
ATOM   1835  HZ1 LYS A 116       3.381  19.245  14.543  1.00 87.02           H  
ATOM   1836  HZ2 LYS A 116       4.465  19.803  13.489  1.00 87.02           H  
ATOM   1837  HZ3 LYS A 116       4.645  20.132  15.102  1.00 87.02           H  
ATOM   1838  N   VAL A 117       3.114  11.986  12.178  1.00 85.11           N  
ATOM   1839  H   VAL A 117       2.811  12.151  13.127  1.00 85.11           H  
ATOM   1840  CA  VAL A 117       2.297  11.106  11.335  1.00 85.11           C  
ATOM   1841  HA  VAL A 117       2.966  10.388  10.860  1.00 85.11           H  
ATOM   1842  C   VAL A 117       1.600  11.871  10.208  1.00 85.11           C  
ATOM   1843  CB  VAL A 117       1.308  10.301  12.195  1.00 85.11           C  
ATOM   1844  HB  VAL A 117       1.876   9.830  12.997  1.00 85.11           H  
ATOM   1845  O   VAL A 117       1.561  11.395   9.085  1.00 85.11           O  
ATOM   1846  CG1 VAL A 117       0.213  11.155  12.842  1.00 85.11           C  
ATOM   1847 HG11 VAL A 117      -0.429  10.509  13.440  1.00 85.11           H  
ATOM   1848 HG12 VAL A 117      -0.415  11.626  12.086  1.00 85.11           H  
ATOM   1849 HG13 VAL A 117       0.643  11.918  13.491  1.00 85.11           H  
ATOM   1850  CG2 VAL A 117       0.654   9.179  11.386  1.00 85.11           C  
ATOM   1851 HG21 VAL A 117       1.421   8.574  10.903  1.00 85.11           H  
ATOM   1852 HG22 VAL A 117      -0.002   9.596  10.621  1.00 85.11           H  
ATOM   1853 HG23 VAL A 117       0.071   8.543  12.051  1.00 85.11           H  
ATOM   1854  N   ASP A 118       1.126  13.085  10.476  1.00 88.33           N  
ATOM   1855  H   ASP A 118       1.307  13.492  11.383  1.00 88.33           H  
ATOM   1856  CA  ASP A 118       0.483  13.966   9.494  1.00 88.33           C  
ATOM   1857  HA  ASP A 118      -0.394  13.460   9.091  1.00 88.33           H  
ATOM   1858  C   ASP A 118       1.391  14.256   8.293  1.00 88.33           C  
ATOM   1859  CB  ASP A 118       0.027  15.266  10.201  1.00 88.33           C  
ATOM   1860  HB2 ASP A 118      -0.485  15.893   9.470  1.00 88.33           H  
ATOM   1861  HB3 ASP A 118      -0.694  15.002  10.975  1.00 88.33           H  
ATOM   1862  O   ASP A 118       0.971  14.176   7.145  1.00 88.33           O  
ATOM   1863  CG  ASP A 118       1.145  16.094  10.865  1.00 88.33           C  
ATOM   1864  OD1 ASP A 118       2.235  15.536  11.129  1.00 88.33           O  
ATOM   1865  OD2 ASP A 118       0.945  17.289  11.168  1.00 88.33           O  
ATOM   1866  N   GLN A 119       2.670  14.506   8.559  1.00 89.98           N  
ATOM   1867  H   GLN A 119       2.903  14.626   9.535  1.00 89.98           H  
ATOM   1868  CA  GLN A 119       3.682  14.782   7.544  1.00 89.98           C  
ATOM   1869  HA  GLN A 119       3.253  15.429   6.779  1.00 89.98           H  
ATOM   1870  C   GLN A 119       4.189  13.523   6.834  1.00 89.98           C  
ATOM   1871  CB  GLN A 119       4.855  15.503   8.218  1.00 89.98           C  
ATOM   1872  HB2 GLN A 119       5.662  15.628   7.496  1.00 89.98           H  
ATOM   1873  HB3 GLN A 119       5.214  14.892   9.047  1.00 89.98           H  
ATOM   1874  O   GLN A 119       4.780  13.630   5.761  1.00 89.98           O  
ATOM   1875  CG  GLN A 119       4.455  16.886   8.742  1.00 89.98           C  
ATOM   1876  HG2 GLN A 119       3.595  16.806   9.407  1.00 89.98           H  
ATOM   1877  HG3 GLN A 119       4.163  17.510   7.897  1.00 89.98           H  
ATOM   1878  CD  GLN A 119       5.566  17.589   9.507  1.00 89.98           C  
ATOM   1879  NE2 GLN A 119       5.313  18.805   9.943  1.00 89.98           N  
ATOM   1880 HE21 GLN A 119       4.410  19.201   9.724  1.00 89.98           H  
ATOM   1881 HE22 GLN A 119       6.105  19.338  10.272  1.00 89.98           H  
ATOM   1882  OE1 GLN A 119       6.668  17.104   9.736  1.00 89.98           O  
ATOM   1883  N   SER A 120       4.024  12.342   7.436  1.00 89.70           N  
ATOM   1884  H   SER A 120       3.482  12.297   8.287  1.00 89.70           H  
ATOM   1885  CA  SER A 120       4.533  11.092   6.870  1.00 89.70           C  
ATOM   1886  HA  SER A 120       5.434  11.312   6.299  1.00 89.70           H  
ATOM   1887  C   SER A 120       3.560  10.441   5.890  1.00 89.70           C  
ATOM   1888  CB  SER A 120       4.950  10.122   7.978  1.00 89.70           C  
ATOM   1889  HB2 SER A 120       5.503   9.292   7.538  1.00 89.70           H  
ATOM   1890  HB3 SER A 120       5.601  10.642   8.680  1.00 89.70           H  
ATOM   1891  O   SER A 120       4.004   9.665   5.046  1.00 89.70           O  
ATOM   1892  OG  SER A 120       3.851   9.572   8.668  1.00 89.70           O  
ATOM   1893  HG  SER A 120       4.159   9.291   9.532  1.00 89.70           H  
ATOM   1894  N   ILE A 121       2.259  10.736   5.960  1.00 91.17           N  
ATOM   1895  H   ILE A 121       1.958  11.393   6.665  1.00 91.17           H  
ATOM   1896  CA  ILE A 121       1.237  10.109   5.111  1.00 91.17           C  
ATOM   1897  HA  ILE A 121       1.373   9.029   5.158  1.00 91.17           H  
ATOM   1898  C   ILE A 121       1.413  10.511   3.641  1.00 91.17           C  
ATOM   1899  CB  ILE A 121      -0.180  10.409   5.649  1.00 91.17           C  
ATOM   1900  HB  ILE A 121      -0.275  11.486   5.787  1.00 91.17           H  
ATOM   1901  O   ILE A 121       1.337  11.675   3.269  1.00 91.17           O  
ATOM   1902  CG1 ILE A 121      -0.393   9.695   7.004  1.00 91.17           C  
ATOM   1903 HG12 ILE A 121       0.487   9.820   7.634  1.00 91.17           H  
ATOM   1904 HG13 ILE A 121      -0.507   8.623   6.843  1.00 91.17           H  
ATOM   1905  CG2 ILE A 121      -1.275   9.941   4.669  1.00 91.17           C  
ATOM   1906 HG21 ILE A 121      -1.203   8.866   4.498  1.00 91.17           H  
ATOM   1907 HG22 ILE A 121      -2.259  10.186   5.068  1.00 91.17           H  
ATOM   1908 HG23 ILE A 121      -1.189  10.475   3.723  1.00 91.17           H  
ATOM   1909  CD1 ILE A 121      -1.608  10.217   7.777  1.00 91.17           C  
ATOM   1910 HD11 ILE A 121      -2.535   9.912   7.291  1.00 91.17           H  
ATOM   1911 HD12 ILE A 121      -1.560  11.305   7.818  1.00 91.17           H  
ATOM   1912 HD13 ILE A 121      -1.597   9.815   8.791  1.00 91.17           H  
ATOM   1913  N   ILE A 122       1.591   9.503   2.788  1.00 91.07           N  
ATOM   1914  H   ILE A 122       1.690   8.581   3.189  1.00 91.07           H  
ATOM   1915  CA  ILE A 122       1.569   9.620   1.325  1.00 91.07           C  
ATOM   1916  HA  ILE A 122       1.877  10.626   1.040  1.00 91.07           H  
ATOM   1917  C   ILE A 122       0.152   9.397   0.791  1.00 91.07           C  
ATOM   1918  CB  ILE A 122       2.537   8.598   0.689  1.00 91.07           C  
ATOM   1919  HB  ILE A 122       2.210   7.595   0.966  1.00 91.07           H  
ATOM   1920  O   ILE A 122      -0.279  10.051  -0.154  1.00 91.07           O  
ATOM   1921  CG1 ILE A 122       3.987   8.779   1.192  1.00 91.07           C  
ATOM   1922 HG12 ILE A 122       4.358   9.764   0.909  1.00 91.07           H  
ATOM   1923 HG13 ILE A 122       3.998   8.714   2.280  1.00 91.07           H  
ATOM   1924  CG2 ILE A 122       2.472   8.711  -0.845  1.00 91.07           C  
ATOM   1925 HG21 ILE A 122       1.510   8.361  -1.219  1.00 91.07           H  
ATOM   1926 HG22 ILE A 122       3.257   8.113  -1.307  1.00 91.07           H  
ATOM   1927 HG23 ILE A 122       2.610   9.750  -1.144  1.00 91.07           H  
ATOM   1928  CD1 ILE A 122       4.947   7.702   0.668  1.00 91.07           C  
ATOM   1929 HD11 ILE A 122       5.852   7.689   1.274  1.00 91.07           H  
ATOM   1930 HD12 ILE A 122       4.475   6.721   0.734  1.00 91.07           H  
ATOM   1931 HD13 ILE A 122       5.231   7.907  -0.365  1.00 91.07           H  
ATOM   1932  N   SER A 123      -0.562   8.424   1.356  1.00 92.65           N  
ATOM   1933  H   SER A 123      -0.161   7.947   2.151  1.00 92.65           H  
ATOM   1934  CA  SER A 123      -1.960   8.168   1.016  1.00 92.65           C  
ATOM   1935  HA  SER A 123      -2.453   9.123   0.834  1.00 92.65           H  
ATOM   1936  C   SER A 123      -2.666   7.477   2.166  1.00 92.65           C  
ATOM   1937  CB  SER A 123      -2.083   7.312  -0.254  1.00 92.65           C  
ATOM   1938  HB2 SER A 123      -3.133   7.265  -0.542  1.00 92.65           H  
ATOM   1939  HB3 SER A 123      -1.528   7.781  -1.066  1.00 92.65           H  
ATOM   1940  O   SER A 123      -2.086   6.580   2.784  1.00 92.65           O  
ATOM   1941  OG  SER A 123      -1.605   5.991  -0.045  1.00 92.65           O  
ATOM   1942  HG  SER A 123      -1.538   5.884   0.907  1.00 92.65           H  
ATOM   1943  N   LEU A 124      -3.928   7.817   2.380  1.00 93.81           N  
ATOM   1944  H   LEU A 124      -4.337   8.567   1.841  1.00 93.81           H  
ATOM   1945  CA  LEU A 124      -4.769   7.270   3.432  1.00 93.81           C  
ATOM   1946  HA  LEU A 124      -4.264   6.439   3.923  1.00 93.81           H  
ATOM   1947  C   LEU A 124      -6.073   6.737   2.827  1.00 93.81           C  
ATOM   1948  CB  LEU A 124      -4.962   8.388   4.467  1.00 93.81           C  
ATOM   1949  HB2 LEU A 124      -5.259   9.291   3.933  1.00 93.81           H  
ATOM   1950  HB3 LEU A 124      -4.004   8.601   4.941  1.00 93.81           H  
ATOM   1951  O   LEU A 124      -6.591   7.250   1.833  1.00 93.81           O  
ATOM   1952  CG  LEU A 124      -5.999   8.107   5.561  1.00 93.81           C  
ATOM   1953  HG  LEU A 124      -6.920   7.735   5.113  1.00 93.81           H  
ATOM   1954  CD1 LEU A 124      -5.497   7.085   6.581  1.00 93.81           C  
ATOM   1955 HD11 LEU A 124      -5.282   6.134   6.093  1.00 93.81           H  
ATOM   1956 HD12 LEU A 124      -6.277   6.938   7.327  1.00 93.81           H  
ATOM   1957 HD13 LEU A 124      -4.602   7.466   7.073  1.00 93.81           H  
ATOM   1958  CD2 LEU A 124      -6.328   9.404   6.280  1.00 93.81           C  
ATOM   1959 HD21 LEU A 124      -5.504   9.735   6.910  1.00 93.81           H  
ATOM   1960 HD22 LEU A 124      -7.239   9.275   6.865  1.00 93.81           H  
ATOM   1961 HD23 LEU A 124      -6.543  10.176   5.542  1.00 93.81           H  
ATOM   1962  N   HIS A 125      -6.581   5.655   3.402  1.00 95.43           N  
ATOM   1963  H   HIS A 125      -6.085   5.215   4.164  1.00 95.43           H  
ATOM   1964  CA  HIS A 125      -7.902   5.145   3.075  1.00 95.43           C  
ATOM   1965  HA  HIS A 125      -8.520   5.985   2.759  1.00 95.43           H  
ATOM   1966  C   HIS A 125      -8.580   4.538   4.299  1.00 95.43           C  
ATOM   1967  CB  HIS A 125      -7.831   4.158   1.901  1.00 95.43           C  
ATOM   1968  HB2 HIS A 125      -7.484   4.697   1.020  1.00 95.43           H  
ATOM   1969  HB3 HIS A 125      -8.834   3.792   1.683  1.00 95.43           H  
ATOM   1970  O   HIS A 125      -7.945   3.882   5.133  1.00 95.43           O  
ATOM   1971  CG  HIS A 125      -6.935   2.967   2.110  1.00 95.43           C  
ATOM   1972  CD2 HIS A 125      -7.331   1.678   2.332  1.00 95.43           C  
ATOM   1973  HD2 HIS A 125      -8.353   1.344   2.444  1.00 95.43           H  
ATOM   1974  ND1 HIS A 125      -5.565   2.963   2.020  1.00 95.43           N  
ATOM   1975  HD1 HIS A 125      -4.984   3.788   1.997  1.00 95.43           H  
ATOM   1976  CE1 HIS A 125      -5.144   1.697   2.159  1.00 95.43           C  
ATOM   1977  HE1 HIS A 125      -4.110   1.385   2.172  1.00 95.43           H  
ATOM   1978  NE2 HIS A 125      -6.188   0.870   2.332  1.00 95.43           N  
ATOM   1979  N   LYS A 126      -9.892   4.741   4.363  1.00 95.52           N  
ATOM   1980  H   LYS A 126     -10.311   5.242   3.593  1.00 95.52           H  
ATOM   1981  CA  LYS A 126     -10.802   4.046   5.268  1.00 95.52           C  
ATOM   1982  HA  LYS A 126     -10.313   3.883   6.228  1.00 95.52           H  
ATOM   1983  C   LYS A 126     -11.139   2.689   4.667  1.00 95.52           C  
ATOM   1984  CB  LYS A 126     -12.059   4.905   5.493  1.00 95.52           C  
ATOM   1985  HB2 LYS A 126     -12.826   4.312   5.990  1.00 95.52           H  
ATOM   1986  HB3 LYS A 126     -12.448   5.231   4.528  1.00 95.52           H  
ATOM   1987  O   LYS A 126     -11.159   2.523   3.441  1.00 95.52           O  
ATOM   1988  CG  LYS A 126     -11.741   6.129   6.368  1.00 95.52           C  
ATOM   1989  HG2 LYS A 126     -10.823   6.600   6.017  1.00 95.52           H  
ATOM   1990  HG3 LYS A 126     -11.584   5.782   7.389  1.00 95.52           H  
ATOM   1991  CD  LYS A 126     -12.852   7.189   6.381  1.00 95.52           C  
ATOM   1992  HD2 LYS A 126     -13.761   6.772   6.814  1.00 95.52           H  
ATOM   1993  HD3 LYS A 126     -13.050   7.509   5.358  1.00 95.52           H  
ATOM   1994  CE  LYS A 126     -12.365   8.390   7.211  1.00 95.52           C  
ATOM   1995  HE2 LYS A 126     -12.256   8.080   8.251  1.00 95.52           H  
ATOM   1996  HE3 LYS A 126     -11.372   8.662   6.853  1.00 95.52           H  
ATOM   1997  NZ  LYS A 126     -13.245   9.588   7.119  1.00 95.52           N  
ATOM   1998  HZ1 LYS A 126     -12.871  10.354   7.659  1.00 95.52           H  
ATOM   1999  HZ2 LYS A 126     -14.182   9.397   7.446  1.00 95.52           H  
ATOM   2000  HZ3 LYS A 126     -13.284   9.924   6.167  1.00 95.52           H  
ATOM   2001  N   TYR A 127     -11.405   1.711   5.517  1.00 95.56           N  
ATOM   2002  H   TYR A 127     -11.313   1.876   6.509  1.00 95.56           H  
ATOM   2003  CA  TYR A 127     -11.859   0.405   5.069  1.00 95.56           C  
ATOM   2004  HA  TYR A 127     -12.413   0.544   4.141  1.00 95.56           H  
ATOM   2005  C   TYR A 127     -12.818  -0.248   6.054  1.00 95.56           C  
ATOM   2006  CB  TYR A 127     -10.656  -0.500   4.781  1.00 95.56           C  
ATOM   2007  HB2 TYR A 127     -11.016  -1.357   4.210  1.00 95.56           H  
ATOM   2008  HB3 TYR A 127      -9.936   0.042   4.168  1.00 95.56           H  
ATOM   2009  O   TYR A 127     -12.770   0.005   7.256  1.00 95.56           O  
ATOM   2010  CG  TYR A 127      -9.945  -1.007   6.010  1.00 95.56           C  
ATOM   2011  CD1 TYR A 127      -8.931  -0.222   6.587  1.00 95.56           C  
ATOM   2012  HD1 TYR A 127      -8.644   0.715   6.134  1.00 95.56           H  
ATOM   2013  CD2 TYR A 127     -10.349  -2.218   6.606  1.00 95.56           C  
ATOM   2014  HD2 TYR A 127     -11.140  -2.805   6.163  1.00 95.56           H  
ATOM   2015  CE1 TYR A 127      -8.355  -0.622   7.800  1.00 95.56           C  
ATOM   2016  HE1 TYR A 127      -7.610  -0.006   8.283  1.00 95.56           H  
ATOM   2017  CE2 TYR A 127      -9.758  -2.630   7.811  1.00 95.56           C  
ATOM   2018  HE2 TYR A 127     -10.077  -3.534   8.307  1.00 95.56           H  
ATOM   2019  OH  TYR A 127      -8.267  -2.172   9.600  1.00 95.56           O  
ATOM   2020  HH  TYR A 127      -7.797  -1.446  10.015  1.00 95.56           H  
ATOM   2021  CZ  TYR A 127      -8.779  -1.816   8.410  1.00 95.56           C  
ATOM   2022  N   ASP A 128     -13.644  -1.141   5.525  1.00 95.31           N  
ATOM   2023  H   ASP A 128     -13.618  -1.274   4.524  1.00 95.31           H  
ATOM   2024  CA  ASP A 128     -14.474  -2.064   6.285  1.00 95.31           C  
ATOM   2025  HA  ASP A 128     -14.031  -2.198   7.272  1.00 95.31           H  
ATOM   2026  C   ASP A 128     -14.486  -3.434   5.595  1.00 95.31           C  
ATOM   2027  CB  ASP A 128     -15.881  -1.482   6.486  1.00 95.31           C  
ATOM   2028  HB2 ASP A 128     -16.352  -2.010   7.315  1.00 95.31           H  
ATOM   2029  HB3 ASP A 128     -15.811  -0.432   6.768  1.00 95.31           H  
ATOM   2030  O   ASP A 128     -14.312  -3.558   4.377  1.00 95.31           O  
ATOM   2031  CG  ASP A 128     -16.772  -1.633   5.252  1.00 95.31           C  
ATOM   2032  OD1 ASP A 128     -17.358  -2.731   5.105  1.00 95.31           O  
ATOM   2033  OD2 ASP A 128     -16.926  -0.685   4.456  1.00 95.31           O  
ATOM   2034  N   LEU A 129     -14.691  -4.494   6.370  1.00 94.83           N  
ATOM   2035  H   LEU A 129     -14.843  -4.342   7.357  1.00 94.83           H  
ATOM   2036  CA  LEU A 129     -14.667  -5.864   5.861  1.00 94.83           C  
ATOM   2037  HA  LEU A 129     -14.150  -5.866   4.902  1.00 94.83           H  
ATOM   2038  C   LEU A 129     -16.063  -6.415   5.540  1.00 94.83           C  
ATOM   2039  CB  LEU A 129     -13.845  -6.756   6.802  1.00 94.83           C  
ATOM   2040  HB2 LEU A 129     -13.824  -7.762   6.383  1.00 94.83           H  
ATOM   2041  HB3 LEU A 129     -14.346  -6.795   7.770  1.00 94.83           H  
ATOM   2042  O   LEU A 129     -16.215  -7.621   5.327  1.00 94.83           O  
ATOM   2043  CG  LEU A 129     -12.388  -6.304   7.016  1.00 94.83           C  
ATOM   2044  HG  LEU A 129     -12.367  -5.344   7.531  1.00 94.83           H  
ATOM   2045  CD1 LEU A 129     -11.683  -7.341   7.884  1.00 94.83           C  
ATOM   2046 HD11 LEU A 129     -12.283  -7.533   8.773  1.00 94.83           H  
ATOM   2047 HD12 LEU A 129     -11.554  -8.271   7.331  1.00 94.83           H  
ATOM   2048 HD13 LEU A 129     -10.709  -6.958   8.186  1.00 94.83           H  
ATOM   2049  CD2 LEU A 129     -11.592  -6.192   5.712  1.00 94.83           C  
ATOM   2050 HD21 LEU A 129     -12.002  -5.392   5.095  1.00 94.83           H  
ATOM   2051 HD22 LEU A 129     -10.556  -5.940   5.939  1.00 94.83           H  
ATOM   2052 HD23 LEU A 129     -11.622  -7.137   5.168  1.00 94.83           H  
ATOM   2053  N   SER A 130     -17.099  -5.573   5.430  1.00 94.47           N  
ATOM   2054  H   SER A 130     -16.934  -4.585   5.561  1.00 94.47           H  
ATOM   2055  CA  SER A 130     -18.462  -6.023   5.084  1.00 94.47           C  
ATOM   2056  HA  SER A 130     -18.769  -6.780   5.806  1.00 94.47           H  
ATOM   2057  C   SER A 130     -18.541  -6.674   3.703  1.00 94.47           C  
ATOM   2058  CB  SER A 130     -19.466  -4.873   5.163  1.00 94.47           C  
ATOM   2059  HB2 SER A 130     -19.340  -4.355   6.114  1.00 94.47           H  
ATOM   2060  HB3 SER A 130     -20.474  -5.285   5.119  1.00 94.47           H  
ATOM   2061  O   SER A 130     -19.427  -7.489   3.438  1.00 94.47           O  
ATOM   2062  OG  SER A 130     -19.304  -3.953   4.104  1.00 94.47           O  
ATOM   2063  HG  SER A 130     -18.573  -3.394   4.377  1.00 94.47           H  
ATOM   2064  N   ARG A 131     -17.575  -6.368   2.829  1.00 93.02           N  
ATOM   2065  H   ARG A 131     -16.914  -5.666   3.130  1.00 93.02           H  
ATOM   2066  CA  ARG A 131     -17.414  -6.976   1.500  1.00 93.02           C  
ATOM   2067  HA  ARG A 131     -18.380  -7.382   1.198  1.00 93.02           H  
ATOM   2068  C   ARG A 131     -16.469  -8.181   1.488  1.00 93.02           C  
ATOM   2069  CB  ARG A 131     -17.023  -5.903   0.479  1.00 93.02           C  
ATOM   2070  HB2 ARG A 131     -16.051  -5.483   0.739  1.00 93.02           H  
ATOM   2071  HB3 ARG A 131     -16.954  -6.368  -0.505  1.00 93.02           H  
ATOM   2072  O   ARG A 131     -15.999  -8.574   0.422  1.00 93.02           O  
ATOM   2073  CG  ARG A 131     -18.065  -4.781   0.416  1.00 93.02           C  
ATOM   2074  HG2 ARG A 131     -19.065  -5.210   0.346  1.00 93.02           H  
ATOM   2075  HG3 ARG A 131     -17.999  -4.164   1.312  1.00 93.02           H  
ATOM   2076  CD  ARG A 131     -17.802  -3.922  -0.817  1.00 93.02           C  
ATOM   2077  HD2 ARG A 131     -16.782  -3.542  -0.755  1.00 93.02           H  
ATOM   2078  HD3 ARG A 131     -17.892  -4.544  -1.708  1.00 93.02           H  
ATOM   2079  NE  ARG A 131     -18.749  -2.799  -0.894  1.00 93.02           N  
ATOM   2080  HE  ARG A 131     -19.404  -2.714  -0.130  1.00 93.02           H  
ATOM   2081  NH1 ARG A 131     -17.824  -1.781  -2.725  1.00 93.02           N  
ATOM   2082 HH11 ARG A 131     -17.704  -0.932  -3.258  1.00 93.02           H  
ATOM   2083 HH12 ARG A 131     -17.188  -2.561  -2.803  1.00 93.02           H  
ATOM   2084  NH2 ARG A 131     -19.542  -0.815  -1.673  1.00 93.02           N  
ATOM   2085 HH21 ARG A 131     -19.439   0.003  -2.257  1.00 93.02           H  
ATOM   2086 HH22 ARG A 131     -20.146  -0.746  -0.867  1.00 93.02           H  
ATOM   2087  CZ  ARG A 131     -18.707  -1.809  -1.763  1.00 93.02           C  
ATOM   2088  N   GLY A 132     -16.169  -8.749   2.655  1.00 92.89           N  
ATOM   2089  H   GLY A 132     -16.522  -8.311   3.494  1.00 92.89           H  
ATOM   2090  CA  GLY A 132     -15.336  -9.940   2.837  1.00 92.89           C  
ATOM   2091  HA2 GLY A 132     -15.596 -10.678   2.079  1.00 92.89           H  
ATOM   2092  HA3 GLY A 132     -15.546 -10.365   3.819  1.00 92.89           H  
ATOM   2093  C   GLY A 132     -13.828  -9.701   2.754  1.00 92.89           C  
ATOM   2094  O   GLY A 132     -13.077 -10.541   3.225  1.00 92.89           O  
ATOM   2095  N   ARG A 133     -13.386  -8.579   2.179  1.00 94.52           N  
ATOM   2096  H   ARG A 133     -14.080  -7.948   1.804  1.00 94.52           H  
ATOM   2097  CA  ARG A 133     -11.993  -8.109   2.125  1.00 94.52           C  
ATOM   2098  HA  ARG A 133     -11.517  -8.270   3.092  1.00 94.52           H  
ATOM   2099  C   ARG A 133     -11.972  -6.611   1.838  1.00 94.52           C  
ATOM   2100  CB  ARG A 133     -11.187  -8.881   1.057  1.00 94.52           C  
ATOM   2101  HB2 ARG A 133     -11.202  -9.941   1.309  1.00 94.52           H  
ATOM   2102  HB3 ARG A 133     -10.149  -8.552   1.095  1.00 94.52           H  
ATOM   2103  O   ARG A 133     -12.925  -6.106   1.237  1.00 94.52           O  
ATOM   2104  CG  ARG A 133     -11.714  -8.696  -0.380  1.00 94.52           C  
ATOM   2105  HG2 ARG A 133     -11.592  -7.658  -0.688  1.00 94.52           H  
ATOM   2106  HG3 ARG A 133     -12.775  -8.943  -0.403  1.00 94.52           H  
ATOM   2107  CD  ARG A 133     -11.003  -9.603  -1.392  1.00 94.52           C  
ATOM   2108  HD2 ARG A 133     -11.569  -9.584  -2.323  1.00 94.52           H  
ATOM   2109  HD3 ARG A 133     -11.002 -10.623  -1.007  1.00 94.52           H  
ATOM   2110  NE  ARG A 133      -9.636  -9.145  -1.677  1.00 94.52           N  
ATOM   2111  HE  ARG A 133      -9.516  -8.152  -1.822  1.00 94.52           H  
ATOM   2112  NH1 ARG A 133      -8.548 -11.165  -1.819  1.00 94.52           N  
ATOM   2113 HH11 ARG A 133      -7.664 -11.564  -1.536  1.00 94.52           H  
ATOM   2114 HH12 ARG A 133      -9.388 -11.658  -1.551  1.00 94.52           H  
ATOM   2115  NH2 ARG A 133      -7.392  -9.298  -1.898  1.00 94.52           N  
ATOM   2116 HH21 ARG A 133      -7.374  -8.290  -1.845  1.00 94.52           H  
ATOM   2117 HH22 ARG A 133      -6.617  -9.847  -1.553  1.00 94.52           H  
ATOM   2118  CZ  ARG A 133      -8.545  -9.867  -1.808  1.00 94.52           C  
ATOM   2119  N   ALA A 134     -10.878  -5.945   2.174  1.00 96.36           N  
ATOM   2120  H   ALA A 134     -10.136  -6.442   2.645  1.00 96.36           H  
ATOM   2121  CA  ALA A 134     -10.623  -4.567   1.775  1.00 96.36           C  
ATOM   2122  HA  ALA A 134     -11.496  -4.183   1.248  1.00 96.36           H  
ATOM   2123  C   ALA A 134      -9.421  -4.497   0.824  1.00 96.36           C  
ATOM   2124  CB  ALA A 134     -10.468  -3.700   3.020  1.00 96.36           C  
ATOM   2125  HB1 ALA A 134     -10.094  -2.717   2.732  1.00 96.36           H  
ATOM   2126  HB2 ALA A 134     -11.435  -3.590   3.511  1.00 96.36           H  
ATOM   2127  HB3 ALA A 134      -9.761  -4.145   3.719  1.00 96.36           H  
ATOM   2128  O   ALA A 134      -8.398  -5.114   1.081  1.00 96.36           O  
ATOM   2129  N   ASP A 135      -9.548  -3.771  -0.284  1.00 97.33           N  
ATOM   2130  H   ASP A 135     -10.409  -3.256  -0.397  1.00 97.33           H  
ATOM   2131  CA  ASP A 135      -8.548  -3.658  -1.344  1.00 97.33           C  
ATOM   2132  HA  ASP A 135      -7.588  -4.038  -0.992  1.00 97.33           H  
ATOM   2133  C   ASP A 135      -8.384  -2.199  -1.766  1.00 97.33           C  
ATOM   2134  CB  ASP A 135      -8.974  -4.475  -2.569  1.00 97.33           C  
ATOM   2135  HB2 ASP A 135      -8.312  -4.249  -3.405  1.00 97.33           H  
ATOM   2136  HB3 ASP A 135      -9.978  -4.167  -2.862  1.00 97.33           H  
ATOM   2137  O   ASP A 135      -9.362  -1.544  -2.148  1.00 97.33           O  
ATOM   2138  CG  ASP A 135      -8.970  -5.982  -2.355  1.00 97.33           C  
ATOM   2139  OD1 ASP A 135      -7.944  -6.554  -1.923  1.00 97.33           O  
ATOM   2140  OD2 ASP A 135      -9.987  -6.613  -2.716  1.00 97.33           O  
ATOM   2141  N   TYR A 136      -7.150  -1.708  -1.772  1.00 97.05           N  
ATOM   2142  H   TYR A 136      -6.406  -2.287  -1.411  1.00 97.05           H  
ATOM   2143  CA  TYR A 136      -6.807  -0.353  -2.193  1.00 97.05           C  
ATOM   2144  HA  TYR A 136      -7.630   0.065  -2.772  1.00 97.05           H  
ATOM   2145  C   TYR A 136      -5.563  -0.349  -3.077  1.00 97.05           C  
ATOM   2146  CB  TYR A 136      -6.597   0.534  -0.965  1.00 97.05           C  
ATOM   2147  HB2 TYR A 136      -7.415   0.373  -0.262  1.00 97.05           H  
ATOM   2148  HB3 TYR A 136      -5.675   0.244  -0.462  1.00 97.05           H  
ATOM   2149  O   TYR A 136      -4.618  -1.111  -2.859  1.00 97.05           O  
ATOM   2150  CG  TYR A 136      -6.562   2.011  -1.292  1.00 97.05           C  
ATOM   2151  CD1 TYR A 136      -5.337   2.703  -1.360  1.00 97.05           C  
ATOM   2152  HD1 TYR A 136      -4.411   2.179  -1.170  1.00 97.05           H  
ATOM   2153  CD2 TYR A 136      -7.771   2.696  -1.508  1.00 97.05           C  
ATOM   2154  HD2 TYR A 136      -8.712   2.175  -1.409  1.00 97.05           H  
ATOM   2155  CE1 TYR A 136      -5.324   4.088  -1.621  1.00 97.05           C  
ATOM   2156  HE1 TYR A 136      -4.392   4.634  -1.636  1.00 97.05           H  
ATOM   2157  CE2 TYR A 136      -7.762   4.071  -1.796  1.00 97.05           C  
ATOM   2158  HE2 TYR A 136      -8.691   4.605  -1.927  1.00 97.05           H  
ATOM   2159  OH  TYR A 136      -6.548   6.115  -2.056  1.00 97.05           O  
ATOM   2160  HH  TYR A 136      -5.702   6.525  -1.864  1.00 97.05           H  
ATOM   2161  CZ  TYR A 136      -6.540   4.774  -1.835  1.00 97.05           C  
ATOM   2162  N   VAL A 137      -5.552   0.525  -4.079  1.00 96.32           N  
ATOM   2163  H   VAL A 137      -6.347   1.137  -4.194  1.00 96.32           H  
ATOM   2164  CA  VAL A 137      -4.388   0.752  -4.940  1.00 96.32           C  
ATOM   2165  HA  VAL A 137      -3.555   0.131  -4.613  1.00 96.32           H  
ATOM   2166  C   VAL A 137      -3.966   2.205  -4.805  1.00 96.32           C  
ATOM   2167  CB  VAL A 137      -4.694   0.397  -6.406  1.00 96.32           C  
ATOM   2168  HB  VAL A 137      -5.489   1.040  -6.784  1.00 96.32           H  
ATOM   2169  O   VAL A 137      -4.756   3.093  -5.083  1.00 96.32           O  
ATOM   2170  CG1 VAL A 137      -3.447   0.593  -7.270  1.00 96.32           C  
ATOM   2171 HG11 VAL A 137      -2.634  -0.012  -6.868  1.00 96.32           H  
ATOM   2172 HG12 VAL A 137      -3.646   0.298  -8.300  1.00 96.32           H  
ATOM   2173 HG13 VAL A 137      -3.141   1.639  -7.264  1.00 96.32           H  
ATOM   2174  CG2 VAL A 137      -5.138  -1.064  -6.559  1.00 96.32           C  
ATOM   2175 HG21 VAL A 137      -4.368  -1.738  -6.182  1.00 96.32           H  
ATOM   2176 HG22 VAL A 137      -6.047  -1.227  -5.981  1.00 96.32           H  
ATOM   2177 HG23 VAL A 137      -5.343  -1.284  -7.606  1.00 96.32           H  
ATOM   2178  N   SER A 138      -2.720   2.449  -4.423  1.00 94.66           N  
ATOM   2179  H   SER A 138      -2.119   1.658  -4.241  1.00 94.66           H  
ATOM   2180  CA  SER A 138      -2.107   3.773  -4.327  1.00 94.66           C  
ATOM   2181  HA  SER A 138      -2.870   4.541  -4.452  1.00 94.66           H  
ATOM   2182  C   SER A 138      -1.054   3.965  -5.418  1.00 94.66           C  
ATOM   2183  CB  SER A 138      -1.512   3.954  -2.935  1.00 94.66           C  
ATOM   2184  HB2 SER A 138      -2.295   3.821  -2.188  1.00 94.66           H  
ATOM   2185  HB3 SER A 138      -0.741   3.199  -2.779  1.00 94.66           H  
ATOM   2186  O   SER A 138      -0.397   3.006  -5.843  1.00 94.66           O  
ATOM   2187  OG  SER A 138      -0.944   5.236  -2.790  1.00 94.66           O  
ATOM   2188  HG  SER A 138      -1.092   5.547  -1.895  1.00 94.66           H  
ATOM   2189  N   TYR A 139      -0.894   5.206  -5.866  1.00 93.96           N  
ATOM   2190  H   TYR A 139      -1.419   5.931  -5.397  1.00 93.96           H  
ATOM   2191  CA  TYR A 139       0.047   5.635  -6.902  1.00 93.96           C  
ATOM   2192  HA  TYR A 139       0.703   4.811  -7.182  1.00 93.96           H  
ATOM   2193  C   TYR A 139       0.915   6.776  -6.361  1.00 93.96           C  
ATOM   2194  CB  TYR A 139      -0.727   6.048  -8.153  1.00 93.96           C  
ATOM   2195  HB2 TYR A 139      -1.489   6.771  -7.864  1.00 93.96           H  
ATOM   2196  HB3 TYR A 139      -0.048   6.532  -8.855  1.00 93.96           H  
ATOM   2197  O   TYR A 139       0.730   7.931  -6.728  1.00 93.96           O  
ATOM   2198  CG  TYR A 139      -1.406   4.902  -8.854  1.00 93.96           C  
ATOM   2199  CD1 TYR A 139      -0.687   4.147  -9.795  1.00 93.96           C  
ATOM   2200  HD1 TYR A 139       0.338   4.407 -10.013  1.00 93.96           H  
ATOM   2201  CD2 TYR A 139      -2.749   4.596  -8.562  1.00 93.96           C  
ATOM   2202  HD2 TYR A 139      -3.276   5.164  -7.811  1.00 93.96           H  
ATOM   2203  CE1 TYR A 139      -1.317   3.086 -10.459  1.00 93.96           C  
ATOM   2204  HE1 TYR A 139      -0.772   2.509 -11.192  1.00 93.96           H  
ATOM   2205  CE2 TYR A 139      -3.391   3.550  -9.246  1.00 93.96           C  
ATOM   2206  HE2 TYR A 139      -4.418   3.297  -9.028  1.00 93.96           H  
ATOM   2207  OH  TYR A 139      -3.242   1.793 -10.877  1.00 93.96           O  
ATOM   2208  HH  TYR A 139      -2.579   1.336 -11.400  1.00 93.96           H  
ATOM   2209  CZ  TYR A 139      -2.666   2.802 -10.191  1.00 93.96           C  
ATOM   2210  N   PRO A 140       1.870   6.474  -5.469  1.00 91.20           N  
ATOM   2211  CA  PRO A 140       2.584   7.504  -4.720  1.00 91.20           C  
ATOM   2212  HA  PRO A 140       1.869   8.171  -4.240  1.00 91.20           H  
ATOM   2213  C   PRO A 140       3.518   8.368  -5.582  1.00 91.20           C  
ATOM   2214  CB  PRO A 140       3.340   6.724  -3.641  1.00 91.20           C  
ATOM   2215  HB2 PRO A 140       2.685   6.577  -2.782  1.00 91.20           H  
ATOM   2216  HB3 PRO A 140       4.269   7.210  -3.342  1.00 91.20           H  
ATOM   2217  O   PRO A 140       3.895   9.446  -5.139  1.00 91.20           O  
ATOM   2218  CG  PRO A 140       3.584   5.368  -4.286  1.00 91.20           C  
ATOM   2219  HG2 PRO A 140       3.758   4.590  -3.543  1.00 91.20           H  
ATOM   2220  HG3 PRO A 140       4.423   5.443  -4.977  1.00 91.20           H  
ATOM   2221  CD  PRO A 140       2.289   5.144  -5.055  1.00 91.20           C  
ATOM   2222  HD2 PRO A 140       1.538   4.713  -4.393  1.00 91.20           H  
ATOM   2223  HD3 PRO A 140       2.470   4.492  -5.909  1.00 91.20           H  
ATOM   2224  N   ASN A 141       3.911   7.905  -6.782  1.00 91.15           N  
ATOM   2225  H   ASN A 141       3.525   7.024  -7.091  1.00 91.15           H  
ATOM   2226  CA  ASN A 141       4.866   8.590  -7.671  1.00 91.15           C  
ATOM   2227  HA  ASN A 141       5.246   7.856  -8.381  1.00 91.15           H  
ATOM   2228  C   ASN A 141       6.104   9.098  -6.898  1.00 91.15           C  
ATOM   2229  CB  ASN A 141       4.121   9.672  -8.478  1.00 91.15           C  
ATOM   2230  HB2 ASN A 141       3.228   9.243  -8.932  1.00 91.15           H  
ATOM   2231  HB3 ASN A 141       3.809  10.465  -7.798  1.00 91.15           H  
ATOM   2232  O   ASN A 141       6.479  10.270  -6.958  1.00 91.15           O  
ATOM   2233  CG  ASN A 141       4.958  10.294  -9.586  1.00 91.15           C  
ATOM   2234  ND2 ASN A 141       4.489  11.351 -10.200  1.00 91.15           N  
ATOM   2235 HD21 ASN A 141       3.539  11.651 -10.032  1.00 91.15           H  
ATOM   2236 HD22 ASN A 141       5.060  11.727 -10.944  1.00 91.15           H  
ATOM   2237  OD1 ASN A 141       6.006   9.826  -9.984  1.00 91.15           O  
ATOM   2238  N   HIS A 142       6.688   8.210  -6.087  1.00 90.22           N  
ATOM   2239  H   HIS A 142       6.370   7.253  -6.132  1.00 90.22           H  
ATOM   2240  CA  HIS A 142       7.677   8.565  -5.072  1.00 90.22           C  
ATOM   2241  HA  HIS A 142       7.787   9.649  -5.045  1.00 90.22           H  
ATOM   2242  C   HIS A 142       9.044   7.964  -5.404  1.00 90.22           C  
ATOM   2243  CB  HIS A 142       7.158   8.131  -3.696  1.00 90.22           C  
ATOM   2244  HB2 HIS A 142       6.183   8.588  -3.530  1.00 90.22           H  
ATOM   2245  HB3 HIS A 142       7.037   7.048  -3.676  1.00 90.22           H  
ATOM   2246  O   HIS A 142       9.147   6.772  -5.687  1.00 90.22           O  
ATOM   2247  CG  HIS A 142       8.064   8.552  -2.571  1.00 90.22           C  
ATOM   2248  CD2 HIS A 142       8.814   7.731  -1.777  1.00 90.22           C  
ATOM   2249  HD2 HIS A 142       8.871   6.654  -1.840  1.00 90.22           H  
ATOM   2250  ND1 HIS A 142       8.273   9.841  -2.131  1.00 90.22           N  
ATOM   2251  HD1 HIS A 142       7.761  10.662  -2.423  1.00 90.22           H  
ATOM   2252  CE1 HIS A 142       9.123   9.791  -1.091  1.00 90.22           C  
ATOM   2253  HE1 HIS A 142       9.424  10.630  -0.481  1.00 90.22           H  
ATOM   2254  NE2 HIS A 142       9.489   8.524  -0.857  1.00 90.22           N  
ATOM   2255  N   CYS A 143      10.102   8.773  -5.356  1.00 91.01           N  
ATOM   2256  H   CYS A 143       9.961   9.727  -5.057  1.00 91.01           H  
ATOM   2257  CA  CYS A 143      11.475   8.345  -5.625  1.00 91.01           C  
ATOM   2258  HA  CYS A 143      11.476   7.331  -6.025  1.00 91.01           H  
ATOM   2259  C   CYS A 143      12.311   8.333  -4.346  1.00 91.01           C  
ATOM   2260  CB  CYS A 143      12.123   9.265  -6.668  1.00 91.01           C  
ATOM   2261  HB2 CYS A 143      11.794  10.292  -6.516  1.00 91.01           H  
ATOM   2262  HB3 CYS A 143      13.207   9.235  -6.553  1.00 91.01           H  
ATOM   2263  O   CYS A 143      12.419   9.348  -3.663  1.00 91.01           O  
ATOM   2264  SG  CYS A 143      11.718   8.713  -8.341  1.00 91.01           S  
ATOM   2265  HG  CYS A 143      11.227   9.880  -8.767  1.00 91.01           H  
ATOM   2266  N   LEU A 144      12.986   7.214  -4.090  1.00 91.47           N  
ATOM   2267  H   LEU A 144      12.835   6.420  -4.695  1.00 91.47           H  
ATOM   2268  CA  LEU A 144      13.950   7.065  -3.001  1.00 91.47           C  
ATOM   2269  HA  LEU A 144      13.942   7.960  -2.378  1.00 91.47           H  
ATOM   2270  C   LEU A 144      15.365   6.913  -3.556  1.00 91.47           C  
ATOM   2271  CB  LEU A 144      13.556   5.861  -2.132  1.00 91.47           C  
ATOM   2272  HB2 LEU A 144      14.342   5.686  -1.398  1.00 91.47           H  
ATOM   2273  HB3 LEU A 144      13.494   4.979  -2.770  1.00 91.47           H  
ATOM   2274  O   LEU A 144      15.569   6.225  -4.555  1.00 91.47           O  
ATOM   2275  CG  LEU A 144      12.218   6.033  -1.389  1.00 91.47           C  
ATOM   2276  HG  LEU A 144      11.417   6.229  -2.101  1.00 91.47           H  
ATOM   2277  CD1 LEU A 144      11.888   4.745  -0.637  1.00 91.47           C  
ATOM   2278 HD11 LEU A 144      11.893   3.899  -1.324  1.00 91.47           H  
ATOM   2279 HD12 LEU A 144      12.623   4.574   0.150  1.00 91.47           H  
ATOM   2280 HD13 LEU A 144      10.900   4.836  -0.186  1.00 91.47           H  
ATOM   2281  CD2 LEU A 144      12.296   7.170  -0.372  1.00 91.47           C  
ATOM   2282 HD21 LEU A 144      11.417   7.154   0.273  1.00 91.47           H  
ATOM   2283 HD22 LEU A 144      13.184   7.073   0.252  1.00 91.47           H  
ATOM   2284 HD23 LEU A 144      12.304   8.133  -0.884  1.00 91.47           H  
ATOM   2285  N   SER A 145      16.359   7.520  -2.907  1.00 90.87           N  
ATOM   2286  H   SER A 145      16.147   8.025  -2.059  1.00 90.87           H  
ATOM   2287  CA  SER A 145      17.763   7.288  -3.267  1.00 90.87           C  
ATOM   2288  HA  SER A 145      17.893   7.426  -4.340  1.00 90.87           H  
ATOM   2289  C   SER A 145      18.169   5.863  -2.915  1.00 90.87           C  
ATOM   2290  CB  SER A 145      18.702   8.257  -2.548  1.00 90.87           C  
ATOM   2291  HB2 SER A 145      18.402   9.285  -2.750  1.00 90.87           H  
ATOM   2292  HB3 SER A 145      18.681   8.072  -1.474  1.00 90.87           H  
ATOM   2293  O   SER A 145      18.027   5.455  -1.764  1.00 90.87           O  
ATOM   2294  OG  SER A 145      20.001   8.031  -3.056  1.00 90.87           O  
ATOM   2295  HG  SER A 145      20.663   8.111  -2.365  1.00 90.87           H  
ATOM   2296  N   LEU A 146      18.754   5.123  -3.860  1.00 89.00           N  
ATOM   2297  H   LEU A 146      18.912   5.531  -4.770  1.00 89.00           H  
ATOM   2298  CA  LEU A 146      19.280   3.779  -3.582  1.00 89.00           C  
ATOM   2299  HA  LEU A 146      18.504   3.204  -3.077  1.00 89.00           H  
ATOM   2300  C   LEU A 146      20.472   3.796  -2.610  1.00 89.00           C  
ATOM   2301  CB  LEU A 146      19.642   3.083  -4.906  1.00 89.00           C  
ATOM   2302  HB2 LEU A 146      20.206   3.779  -5.526  1.00 89.00           H  
ATOM   2303  HB3 LEU A 146      20.291   2.233  -4.698  1.00 89.00           H  
ATOM   2304  O   LEU A 146      20.806   2.760  -2.038  1.00 89.00           O  
ATOM   2305  CG  LEU A 146      18.418   2.571  -5.687  1.00 89.00           C  
ATOM   2306  HG  LEU A 146      17.688   3.374  -5.791  1.00 89.00           H  
ATOM   2307  CD1 LEU A 146      18.841   2.122  -7.081  1.00 89.00           C  
ATOM   2308 HD11 LEU A 146      19.273   2.970  -7.611  1.00 89.00           H  
ATOM   2309 HD12 LEU A 146      19.583   1.325  -7.019  1.00 89.00           H  
ATOM   2310 HD13 LEU A 146      17.972   1.770  -7.637  1.00 89.00           H  
ATOM   2311  CD2 LEU A 146      17.753   1.374  -5.001  1.00 89.00           C  
ATOM   2312 HD21 LEU A 146      17.298   1.681  -4.059  1.00 89.00           H  
ATOM   2313 HD22 LEU A 146      18.491   0.594  -4.813  1.00 89.00           H  
ATOM   2314 HD23 LEU A 146      16.972   0.966  -5.643  1.00 89.00           H  
ATOM   2315  N   THR A 147      21.092   4.959  -2.391  1.00 88.58           N  
ATOM   2316  H   THR A 147      20.775   5.774  -2.897  1.00 88.58           H  
ATOM   2317  CA  THR A 147      22.152   5.152  -1.391  1.00 88.58           C  
ATOM   2318  HA  THR A 147      22.705   4.219  -1.284  1.00 88.58           H  
ATOM   2319  C   THR A 147      21.627   5.496   0.004  1.00 88.58           C  
ATOM   2320  CB  THR A 147      23.155   6.228  -1.829  1.00 88.58           C  
ATOM   2321  HB  THR A 147      23.939   6.307  -1.076  1.00 88.58           H  
ATOM   2322  O   THR A 147      22.432   5.584   0.928  1.00 88.58           O  
ATOM   2323  CG2 THR A 147      23.807   5.903  -3.173  1.00 88.58           C  
ATOM   2324 HG21 THR A 147      24.587   6.634  -3.386  1.00 88.58           H  
ATOM   2325 HG22 THR A 147      23.067   5.927  -3.973  1.00 88.58           H  
ATOM   2326 HG23 THR A 147      24.258   4.911  -3.131  1.00 88.58           H  
ATOM   2327  OG1 THR A 147      22.520   7.483  -1.958  1.00 88.58           O  
ATOM   2328  HG1 THR A 147      23.220   8.136  -2.039  1.00 88.58           H  
ATOM   2329  N   ASP A 148      20.314   5.692   0.184  1.00 88.12           N  
ATOM   2330  H   ASP A 148      19.674   5.545  -0.584  1.00 88.12           H  
ATOM   2331  CA  ASP A 148      19.738   5.989   1.498  1.00 88.12           C  
ATOM   2332  HA  ASP A 148      20.267   6.857   1.892  1.00 88.12           H  
ATOM   2333  C   ASP A 148      19.943   4.779   2.438  1.00 88.12           C  
ATOM   2334  CB  ASP A 148      18.257   6.407   1.366  1.00 88.12           C  
ATOM   2335  HB2 ASP A 148      17.693   5.600   0.899  1.00 88.12           H  
ATOM   2336  HB3 ASP A 148      18.206   7.270   0.701  1.00 88.12           H  
ATOM   2337  O   ASP A 148      19.421   3.689   2.165  1.00 88.12           O  
ATOM   2338  CG  ASP A 148      17.568   6.783   2.692  1.00 88.12           C  
ATOM   2339  OD1 ASP A 148      18.143   6.511   3.768  1.00 88.12           O  
ATOM   2340  OD2 ASP A 148      16.448   7.342   2.636  1.00 88.12           O  
ATOM   2341  N   PRO A 149      20.691   4.932   3.549  1.00 85.27           N  
ATOM   2342  CA  PRO A 149      20.937   3.839   4.487  1.00 85.27           C  
ATOM   2343  HA  PRO A 149      21.398   3.001   3.964  1.00 85.27           H  
ATOM   2344  C   PRO A 149      19.654   3.335   5.161  1.00 85.27           C  
ATOM   2345  CB  PRO A 149      21.926   4.407   5.510  1.00 85.27           C  
ATOM   2346  HB2 PRO A 149      22.944   4.221   5.168  1.00 85.27           H  
ATOM   2347  HB3 PRO A 149      21.781   3.986   6.505  1.00 85.27           H  
ATOM   2348  O   PRO A 149      19.613   2.194   5.618  1.00 85.27           O  
ATOM   2349  CG  PRO A 149      21.653   5.910   5.489  1.00 85.27           C  
ATOM   2350  HG2 PRO A 149      20.789   6.139   6.111  1.00 85.27           H  
ATOM   2351  HG3 PRO A 149      22.522   6.487   5.807  1.00 85.27           H  
ATOM   2352  CD  PRO A 149      21.312   6.164   4.026  1.00 85.27           C  
ATOM   2353  HD2 PRO A 149      22.224   6.354   3.460  1.00 85.27           H  
ATOM   2354  HD3 PRO A 149      20.638   7.018   3.957  1.00 85.27           H  
ATOM   2355  N   MET A 150      18.601   4.154   5.202  1.00 83.61           N  
ATOM   2356  H   MET A 150      18.677   5.058   4.758  1.00 83.61           H  
ATOM   2357  CA  MET A 150      17.313   3.834   5.811  1.00 83.61           C  
ATOM   2358  HA  MET A 150      17.437   2.955   6.443  1.00 83.61           H  
ATOM   2359  C   MET A 150      16.242   3.451   4.785  1.00 83.61           C  
ATOM   2360  CB  MET A 150      16.859   4.994   6.715  1.00 83.61           C  
ATOM   2361  HB2 MET A 150      16.756   5.900   6.118  1.00 83.61           H  
ATOM   2362  HB3 MET A 150      15.887   4.759   7.149  1.00 83.61           H  
ATOM   2363  O   MET A 150      15.095   3.254   5.184  1.00 83.61           O  
ATOM   2364  CG  MET A 150      17.843   5.254   7.863  1.00 83.61           C  
ATOM   2365  HG2 MET A 150      18.807   5.535   7.438  1.00 83.61           H  
ATOM   2366  HG3 MET A 150      17.479   6.104   8.441  1.00 83.61           H  
ATOM   2367  SD  MET A 150      18.090   3.852   8.995  1.00 83.61           S  
ATOM   2368  CE  MET A 150      19.537   4.464   9.898  1.00 83.61           C  
ATOM   2369  HE1 MET A 150      20.341   4.682   9.194  1.00 83.61           H  
ATOM   2370  HE2 MET A 150      19.275   5.372  10.440  1.00 83.61           H  
ATOM   2371  HE3 MET A 150      19.876   3.705  10.603  1.00 83.61           H  
ATOM   2372  N   ILE A 151      16.583   3.277   3.497  1.00 84.67           N  
ATOM   2373  H   ILE A 151      17.537   3.481   3.236  1.00 84.67           H  
ATOM   2374  CA  ILE A 151      15.620   3.009   2.405  1.00 84.67           C  
ATOM   2375  HA  ILE A 151      15.043   3.922   2.258  1.00 84.67           H  
ATOM   2376  C   ILE A 151      14.607   1.895   2.722  1.00 84.67           C  
ATOM   2377  CB  ILE A 151      16.354   2.720   1.073  1.00 84.67           C  
ATOM   2378  HB  ILE A 151      17.044   3.543   0.887  1.00 84.67           H  
ATOM   2379  O   ILE A 151      13.445   1.998   2.343  1.00 84.67           O  
ATOM   2380  CG1 ILE A 151      15.339   2.689  -0.094  1.00 84.67           C  
ATOM   2381 HG12 ILE A 151      14.719   3.584  -0.036  1.00 84.67           H  
ATOM   2382 HG13 ILE A 151      14.689   1.820   0.008  1.00 84.67           H  
ATOM   2383  CG2 ILE A 151      17.181   1.422   1.130  1.00 84.67           C  
ATOM   2384 HG21 ILE A 151      17.816   1.359   0.247  1.00 84.67           H  
ATOM   2385 HG22 ILE A 151      17.826   1.427   2.008  1.00 84.67           H  
ATOM   2386 HG23 ILE A 151      16.513   0.561   1.161  1.00 84.67           H  
ATOM   2387  CD1 ILE A 151      15.954   2.645  -1.495  1.00 84.67           C  
ATOM   2388 HD11 ILE A 151      15.155   2.617  -2.236  1.00 84.67           H  
ATOM   2389 HD12 ILE A 151      16.552   3.541  -1.662  1.00 84.67           H  
ATOM   2390 HD13 ILE A 151      16.578   1.760  -1.619  1.00 84.67           H  
ATOM   2391  N   GLN A 152      15.017   0.856   3.459  1.00 79.90           N  
ATOM   2392  H   GLN A 152      15.978   0.854   3.769  1.00 79.90           H  
ATOM   2393  CA  GLN A 152      14.135  -0.242   3.876  1.00 79.90           C  
ATOM   2394  HA  GLN A 152      13.698  -0.710   2.994  1.00 79.90           H  
ATOM   2395  C   GLN A 152      12.968   0.219   4.749  1.00 79.90           C  
ATOM   2396  CB  GLN A 152      14.947  -1.285   4.662  1.00 79.90           C  
ATOM   2397  HB2 GLN A 152      15.599  -0.792   5.383  1.00 79.90           H  
ATOM   2398  HB3 GLN A 152      14.265  -1.944   5.200  1.00 79.90           H  
ATOM   2399  O   GLN A 152      11.881  -0.336   4.653  1.00 79.90           O  
ATOM   2400  CG  GLN A 152      15.765  -2.135   3.697  1.00 79.90           C  
ATOM   2401  HG2 GLN A 152      16.461  -1.497   3.153  1.00 79.90           H  
ATOM   2402  HG3 GLN A 152      15.057  -2.597   3.008  1.00 79.90           H  
ATOM   2403  CD  GLN A 152      16.564  -3.246   4.356  1.00 79.90           C  
ATOM   2404  NE2 GLN A 152      16.674  -4.386   3.714  1.00 79.90           N  
ATOM   2405 HE21 GLN A 152      17.148  -5.130   4.207  1.00 79.90           H  
ATOM   2406 HE22 GLN A 152      16.119  -4.554   2.887  1.00 79.90           H  
ATOM   2407  OE1 GLN A 152      17.120  -3.112   5.432  1.00 79.90           O  
ATOM   2408  N   LYS A 153      13.199   1.216   5.605  1.00 77.04           N  
ATOM   2409  H   LYS A 153      14.092   1.684   5.548  1.00 77.04           H  
ATOM   2410  CA  LYS A 153      12.221   1.733   6.565  1.00 77.04           C  
ATOM   2411  HA  LYS A 153      11.498   0.956   6.813  1.00 77.04           H  
ATOM   2412  C   LYS A 153      11.407   2.895   6.012  1.00 77.04           C  
ATOM   2413  CB  LYS A 153      12.948   2.166   7.842  1.00 77.04           C  
ATOM   2414  HB2 LYS A 153      12.225   2.612   8.525  1.00 77.04           H  
ATOM   2415  HB3 LYS A 153      13.689   2.927   7.599  1.00 77.04           H  
ATOM   2416  O   LYS A 153      10.316   3.130   6.517  1.00 77.04           O  
ATOM   2417  CG  LYS A 153      13.634   0.990   8.547  1.00 77.04           C  
ATOM   2418  HG2 LYS A 153      12.921   0.178   8.687  1.00 77.04           H  
ATOM   2419  HG3 LYS A 153      14.469   0.636   7.943  1.00 77.04           H  
ATOM   2420  CD  LYS A 153      14.149   1.450   9.912  1.00 77.04           C  
ATOM   2421  HD2 LYS A 153      13.293   1.706  10.537  1.00 77.04           H  
ATOM   2422  HD3 LYS A 153      14.774   2.334   9.786  1.00 77.04           H  
ATOM   2423  CE  LYS A 153      14.966   0.340  10.574  1.00 77.04           C  
ATOM   2424  HE2 LYS A 153      14.393  -0.587  10.537  1.00 77.04           H  
ATOM   2425  HE3 LYS A 153      15.879   0.190   9.998  1.00 77.04           H  
ATOM   2426  NZ  LYS A 153      15.285   0.693  11.978  1.00 77.04           N  
ATOM   2427  HZ1 LYS A 153      15.822  -0.038  12.422  1.00 77.04           H  
ATOM   2428  HZ2 LYS A 153      15.811   1.555  12.011  1.00 77.04           H  
ATOM   2429  HZ3 LYS A 153      14.432   0.828  12.501  1.00 77.04           H  
ATOM   2430  N   ARG A 154      11.939   3.589   4.994  1.00 84.70           N  
ATOM   2431  H   ARG A 154      12.852   3.299   4.673  1.00 84.70           H  
ATOM   2432  CA  ARG A 154      11.345   4.791   4.396  1.00 84.70           C  
ATOM   2433  HA  ARG A 154      11.338   5.599   5.128  1.00 84.70           H  
ATOM   2434  C   ARG A 154       9.886   4.569   4.058  1.00 84.70           C  
ATOM   2435  CB  ARG A 154      12.119   5.216   3.136  1.00 84.70           C  
ATOM   2436  HB2 ARG A 154      11.521   5.931   2.572  1.00 84.70           H  
ATOM   2437  HB3 ARG A 154      12.265   4.343   2.499  1.00 84.70           H  
ATOM   2438  O   ARG A 154       9.041   5.247   4.609  1.00 84.70           O  
ATOM   2439  CG  ARG A 154      13.489   5.838   3.437  1.00 84.70           C  
ATOM   2440  HG2 ARG A 154      14.027   5.976   2.499  1.00 84.70           H  
ATOM   2441  HG3 ARG A 154      14.069   5.163   4.067  1.00 84.70           H  
ATOM   2442  CD  ARG A 154      13.392   7.185   4.144  1.00 84.70           C  
ATOM   2443  HD2 ARG A 154      12.823   7.089   5.069  1.00 84.70           H  
ATOM   2444  HD3 ARG A 154      14.397   7.508   4.414  1.00 84.70           H  
ATOM   2445  NE  ARG A 154      12.734   8.172   3.277  1.00 84.70           N  
ATOM   2446  HE  ARG A 154      11.724   8.186   3.286  1.00 84.70           H  
ATOM   2447  NH1 ARG A 154      14.563   9.492   2.870  1.00 84.70           N  
ATOM   2448 HH11 ARG A 154      15.169   8.713   3.081  1.00 84.70           H  
ATOM   2449 HH12 ARG A 154      14.953  10.336   2.475  1.00 84.70           H  
ATOM   2450  NH2 ARG A 154      12.542  10.092   2.101  1.00 84.70           N  
ATOM   2451 HH21 ARG A 154      12.883  11.009   1.851  1.00 84.70           H  
ATOM   2452 HH22 ARG A 154      11.543   9.941   2.120  1.00 84.70           H  
ATOM   2453  CZ  ARG A 154      13.285   9.245   2.755  1.00 84.70           C  
ATOM   2454  N   LEU A 155       9.592   3.594   3.205  1.00 85.90           N  
ATOM   2455  H   LEU A 155      10.340   3.013   2.856  1.00 85.90           H  
ATOM   2456  CA  LEU A 155       8.227   3.335   2.776  1.00 85.90           C  
ATOM   2457  HA  LEU A 155       7.640   4.239   2.940  1.00 85.90           H  
ATOM   2458  C   LEU A 155       7.606   2.211   3.600  1.00 85.90           C  
ATOM   2459  CB  LEU A 155       8.235   3.053   1.276  1.00 85.90           C  
ATOM   2460  HB2 LEU A 155       8.792   3.842   0.771  1.00 85.90           H  
ATOM   2461  HB3 LEU A 155       8.748   2.106   1.108  1.00 85.90           H  
ATOM   2462  O   LEU A 155       8.163   1.115   3.699  1.00 85.90           O  
ATOM   2463  CG  LEU A 155       6.829   2.986   0.668  1.00 85.90           C  
ATOM   2464  HG  LEU A 155       6.253   2.211   1.174  1.00 85.90           H  
ATOM   2465  CD1 LEU A 155       6.066   4.308   0.751  1.00 85.90           C  
ATOM   2466 HD11 LEU A 155       5.153   4.253   0.157  1.00 85.90           H  
ATOM   2467 HD12 LEU A 155       5.777   4.513   1.782  1.00 85.90           H  
ATOM   2468 HD13 LEU A 155       6.683   5.131   0.389  1.00 85.90           H  
ATOM   2469  CD2 LEU A 155       6.981   2.626  -0.807  1.00 85.90           C  
ATOM   2470 HD21 LEU A 155       6.067   2.149  -1.160  1.00 85.90           H  
ATOM   2471 HD22 LEU A 155       7.806   1.930  -0.955  1.00 85.90           H  
ATOM   2472 HD23 LEU A 155       7.161   3.532  -1.387  1.00 85.90           H  
ATOM   2473  N   SER A 156       6.448   2.479   4.190  1.00 84.43           N  
ATOM   2474  H   SER A 156       6.067   3.411   4.113  1.00 84.43           H  
ATOM   2475  CA  SER A 156       5.779   1.531   5.074  1.00 84.43           C  
ATOM   2476  HA  SER A 156       5.986   0.512   4.747  1.00 84.43           H  
ATOM   2477  C   SER A 156       4.268   1.698   5.074  1.00 84.43           C  
ATOM   2478  CB  SER A 156       6.331   1.710   6.481  1.00 84.43           C  
ATOM   2479  HB2 SER A 156       6.370   2.768   6.738  1.00 84.43           H  
ATOM   2480  HB3 SER A 156       5.688   1.190   7.192  1.00 84.43           H  
ATOM   2481  O   SER A 156       3.736   2.711   4.627  1.00 84.43           O  
ATOM   2482  OG  SER A 156       7.628   1.154   6.532  1.00 84.43           O  
ATOM   2483  HG  SER A 156       7.964   1.101   5.634  1.00 84.43           H  
ATOM   2484  N   VAL A 157       3.579   0.679   5.580  1.00 85.43           N  
ATOM   2485  H   VAL A 157       4.087  -0.124   5.923  1.00 85.43           H  
ATOM   2486  CA  VAL A 157       2.130   0.696   5.790  1.00 85.43           C  
ATOM   2487  HA  VAL A 157       1.712   1.597   5.341  1.00 85.43           H  
ATOM   2488  C   VAL A 157       1.840   0.753   7.286  1.00 85.43           C  
ATOM   2489  CB  VAL A 157       1.457  -0.505   5.102  1.00 85.43           C  
ATOM   2490  HB  VAL A 157       1.905  -1.427   5.473  1.00 85.43           H  
ATOM   2491  O   VAL A 157       2.433  -0.002   8.061  1.00 85.43           O  
ATOM   2492  CG1 VAL A 157      -0.052  -0.557   5.359  1.00 85.43           C  
ATOM   2493 HG11 VAL A 157      -0.504  -1.371   4.793  1.00 85.43           H  
ATOM   2494 HG12 VAL A 157      -0.512   0.386   5.066  1.00 85.43           H  
ATOM   2495 HG13 VAL A 157      -0.250  -0.735   6.416  1.00 85.43           H  
ATOM   2496  CG2 VAL A 157       1.660  -0.424   3.581  1.00 85.43           C  
ATOM   2497 HG21 VAL A 157       1.142  -1.249   3.093  1.00 85.43           H  
ATOM   2498 HG22 VAL A 157       1.258   0.518   3.207  1.00 85.43           H  
ATOM   2499 HG23 VAL A 157       2.721  -0.479   3.340  1.00 85.43           H  
ATOM   2500  N   LEU A 158       0.933   1.649   7.670  1.00 84.77           N  
ATOM   2501  H   LEU A 158       0.518   2.223   6.950  1.00 84.77           H  
ATOM   2502  CA  LEU A 158       0.274   1.678   8.970  1.00 84.77           C  
ATOM   2503  HA  LEU A 158       0.810   1.052   9.683  1.00 84.77           H  
ATOM   2504  C   LEU A 158      -1.141   1.142   8.808  1.00 84.77           C  
ATOM   2505  CB  LEU A 158       0.173   3.110   9.510  1.00 84.77           C  
ATOM   2506  HB2 LEU A 158      -0.362   3.077  10.460  1.00 84.77           H  
ATOM   2507  HB3 LEU A 158      -0.437   3.686   8.814  1.00 84.77           H  
ATOM   2508  O   LEU A 158      -1.861   1.570   7.904  1.00 84.77           O  
ATOM   2509  CG  LEU A 158       1.490   3.857   9.724  1.00 84.77           C  
ATOM   2510  HG  LEU A 158       2.012   3.946   8.771  1.00 84.77           H  
ATOM   2511  CD1 LEU A 158       1.134   5.256  10.225  1.00 84.77           C  
ATOM   2512 HD11 LEU A 158       0.738   5.212  11.240  1.00 84.77           H  
ATOM   2513 HD12 LEU A 158       2.013   5.901  10.206  1.00 84.77           H  
ATOM   2514 HD13 LEU A 158       0.389   5.712   9.574  1.00 84.77           H  
ATOM   2515  CD2 LEU A 158       2.396   3.151  10.737  1.00 84.77           C  
ATOM   2516 HD21 LEU A 158       1.866   3.002  11.677  1.00 84.77           H  
ATOM   2517 HD22 LEU A 158       3.280   3.761  10.925  1.00 84.77           H  
ATOM   2518 HD23 LEU A 158       2.713   2.187  10.339  1.00 84.77           H  
ATOM   2519  N   LEU A 159      -1.556   0.266   9.715  1.00 84.19           N  
ATOM   2520  H   LEU A 159      -0.913  -0.049  10.427  1.00 84.19           H  
ATOM   2521  CA  LEU A 159      -2.929  -0.213   9.762  1.00 84.19           C  
ATOM   2522  HA  LEU A 159      -3.555   0.422   9.135  1.00 84.19           H  
ATOM   2523  C   LEU A 159      -3.466  -0.144  11.186  1.00 84.19           C  
ATOM   2524  CB  LEU A 159      -2.981  -1.649   9.227  1.00 84.19           C  
ATOM   2525  HB2 LEU A 159      -2.466  -1.714   8.269  1.00 84.19           H  
ATOM   2526  HB3 LEU A 159      -2.479  -2.289   9.952  1.00 84.19           H  
ATOM   2527  O   LEU A 159      -2.903  -0.769  12.085  1.00 84.19           O  
ATOM   2528  CG  LEU A 159      -4.407  -2.188   9.089  1.00 84.19           C  
ATOM   2529  HG  LEU A 159      -4.961  -2.035  10.015  1.00 84.19           H  
ATOM   2530  CD1 LEU A 159      -5.131  -1.509   7.944  1.00 84.19           C  
ATOM   2531 HD11 LEU A 159      -5.293  -0.456   8.175  1.00 84.19           H  
ATOM   2532 HD12 LEU A 159      -6.101  -1.988   7.811  1.00 84.19           H  
ATOM   2533 HD13 LEU A 159      -4.555  -1.598   7.023  1.00 84.19           H  
ATOM   2534  CD2 LEU A 159      -4.383  -3.672   8.780  1.00 84.19           C  
ATOM   2535 HD21 LEU A 159      -5.401  -4.061   8.776  1.00 84.19           H  
ATOM   2536 HD22 LEU A 159      -3.809  -4.185   9.552  1.00 84.19           H  
ATOM   2537 HD23 LEU A 159      -3.951  -3.818   7.790  1.00 84.19           H  
ATOM   2538  N   GLY A 160      -4.587   0.550  11.357  1.00 84.43           N  
ATOM   2539  H   GLY A 160      -4.966   1.046  10.563  1.00 84.43           H  
ATOM   2540  CA  GLY A 160      -5.457   0.410  12.519  1.00 84.43           C  
ATOM   2541  HA2 GLY A 160      -5.817   1.391  12.828  1.00 84.43           H  
ATOM   2542  HA3 GLY A 160      -4.918  -0.040  13.353  1.00 84.43           H  
ATOM   2543  C   GLY A 160      -6.658  -0.455  12.157  1.00 84.43           C  
ATOM   2544  O   GLY A 160      -7.319  -0.195  11.150  1.00 84.43           O  
ATOM   2545  N   ILE A 161      -6.944  -1.479  12.959  1.00 83.07           N  
ATOM   2546  H   ILE A 161      -6.297  -1.699  13.702  1.00 83.07           H  
ATOM   2547  CA  ILE A 161      -8.151  -2.309  12.858  1.00 83.07           C  
ATOM   2548  HA  ILE A 161      -8.771  -1.949  12.037  1.00 83.07           H  
ATOM   2549  C   ILE A 161      -8.946  -2.139  14.144  1.00 83.07           C  
ATOM   2550  CB  ILE A 161      -7.828  -3.808  12.621  1.00 83.07           C  
ATOM   2551  HB  ILE A 161      -7.588  -4.263  13.582  1.00 83.07           H  
ATOM   2552  O   ILE A 161      -8.365  -2.300  15.210  1.00 83.07           O  
ATOM   2553  CG1 ILE A 161      -6.605  -4.054  11.701  1.00 83.07           C  
ATOM   2554 HG12 ILE A 161      -6.694  -3.489  10.773  1.00 83.07           H  
ATOM   2555 HG13 ILE A 161      -5.711  -3.691  12.209  1.00 83.07           H  
ATOM   2556  CG2 ILE A 161      -9.110  -4.480  12.097  1.00 83.07           C  
ATOM   2557 HG21 ILE A 161      -8.940  -5.538  11.898  1.00 83.07           H  
ATOM   2558 HG22 ILE A 161      -9.915  -4.390  12.826  1.00 83.07           H  
ATOM   2559 HG23 ILE A 161      -9.425  -4.009  11.166  1.00 83.07           H  
ATOM   2560  CD1 ILE A 161      -6.337  -5.515  11.329  1.00 83.07           C  
ATOM   2561 HD11 ILE A 161      -6.356  -6.138  12.224  1.00 83.07           H  
ATOM   2562 HD12 ILE A 161      -7.086  -5.867  10.619  1.00 83.07           H  
ATOM   2563 HD13 ILE A 161      -5.355  -5.599  10.865  1.00 83.07           H  
ATOM   2564  N   LYS A 162     -10.239  -1.826  14.052  1.00 86.82           N  
ATOM   2565  H   LYS A 162     -10.623  -1.693  13.127  1.00 86.82           H  
ATOM   2566  CA  LYS A 162     -11.186  -1.709  15.170  1.00 86.82           C  
ATOM   2567  HA  LYS A 162     -10.651  -1.798  16.116  1.00 86.82           H  
ATOM   2568  C   LYS A 162     -12.218  -2.840  15.114  1.00 86.82           C  
ATOM   2569  CB  LYS A 162     -11.886  -0.331  15.127  1.00 86.82           C  
ATOM   2570  HB2 LYS A 162     -12.579  -0.269  15.966  1.00 86.82           H  
ATOM   2571  HB3 LYS A 162     -12.467  -0.253  14.208  1.00 86.82           H  
ATOM   2572  O   LYS A 162     -12.363  -3.512  14.094  1.00 86.82           O  
ATOM   2573  CG  LYS A 162     -10.923   0.867  15.214  1.00 86.82           C  
ATOM   2574  HG2 LYS A 162     -10.243   0.857  14.362  1.00 86.82           H  
ATOM   2575  HG3 LYS A 162     -10.334   0.777  16.127  1.00 86.82           H  
ATOM   2576  CD  LYS A 162     -11.665   2.214  15.238  1.00 86.82           C  
ATOM   2577  HD2 LYS A 162     -12.149   2.378  14.275  1.00 86.82           H  
ATOM   2578  HD3 LYS A 162     -12.422   2.194  16.022  1.00 86.82           H  
ATOM   2579  CE  LYS A 162     -10.676   3.355  15.524  1.00 86.82           C  
ATOM   2580  HE2 LYS A 162      -9.912   3.364  14.747  1.00 86.82           H  
ATOM   2581  HE3 LYS A 162     -10.182   3.152  16.474  1.00 86.82           H  
ATOM   2582  NZ  LYS A 162     -11.317   4.694  15.578  1.00 86.82           N  
ATOM   2583  HZ1 LYS A 162     -10.673   5.384  15.940  1.00 86.82           H  
ATOM   2584  HZ2 LYS A 162     -11.475   5.059  14.650  1.00 86.82           H  
ATOM   2585  HZ3 LYS A 162     -12.164   4.735  16.126  1.00 86.82           H  
ATOM   2586  N   GLY A 163     -12.975  -3.012  16.198  1.00 85.59           N  
ATOM   2587  H   GLY A 163     -12.744  -2.473  17.021  1.00 85.59           H  
ATOM   2588  CA  GLY A 163     -14.172  -3.864  16.215  1.00 85.59           C  
ATOM   2589  HA2 GLY A 163     -14.716  -3.736  15.279  1.00 85.59           H  
ATOM   2590  HA3 GLY A 163     -14.817  -3.546  17.034  1.00 85.59           H  
ATOM   2591  C   GLY A 163     -13.894  -5.355  16.393  1.00 85.59           C  
ATOM   2592  O   GLY A 163     -14.678  -6.184  15.930  1.00 85.59           O  
ATOM   2593  N   ILE A 164     -12.781  -5.696  17.040  1.00 81.16           N  
ATOM   2594  H   ILE A 164     -12.198  -4.966  17.424  1.00 81.16           H  
ATOM   2595  CA  ILE A 164     -12.364  -7.075  17.296  1.00 81.16           C  
ATOM   2596  HA  ILE A 164     -13.070  -7.782  16.862  1.00 81.16           H  
ATOM   2597  C   ILE A 164     -12.306  -7.288  18.798  1.00 81.16           C  
ATOM   2598  CB  ILE A 164     -10.975  -7.317  16.692  1.00 81.16           C  
ATOM   2599  HB  ILE A 164     -10.301  -6.580  17.129  1.00 81.16           H  
ATOM   2600  O   ILE A 164     -11.547  -6.607  19.465  1.00 81.16           O  
ATOM   2601  CG1 ILE A 164     -10.987  -7.126  15.164  1.00 81.16           C  
ATOM   2602 HG12 ILE A 164     -11.615  -6.284  14.872  1.00 81.16           H  
ATOM   2603 HG13 ILE A 164     -11.367  -8.020  14.670  1.00 81.16           H  
ATOM   2604  CG2 ILE A 164     -10.438  -8.715  17.045  1.00 81.16           C  
ATOM   2605 HG21 ILE A 164     -10.976  -9.490  16.499  1.00 81.16           H  
ATOM   2606 HG22 ILE A 164     -10.516  -8.908  18.115  1.00 81.16           H  
ATOM   2607 HG23 ILE A 164      -9.372  -8.749  16.817  1.00 81.16           H  
ATOM   2608  CD1 ILE A 164      -9.578  -6.814  14.685  1.00 81.16           C  
ATOM   2609 HD11 ILE A 164      -8.888  -7.602  14.987  1.00 81.16           H  
ATOM   2610 HD12 ILE A 164      -9.598  -6.707  13.601  1.00 81.16           H  
ATOM   2611 HD13 ILE A 164      -9.244  -5.870  15.116  1.00 81.16           H  
ATOM   2612  N   ASP A 165     -13.033  -8.273  19.303  1.00 83.40           N  
ATOM   2613  H   ASP A 165     -13.656  -8.796  18.704  1.00 83.40           H  
ATOM   2614  CA  ASP A 165     -12.939  -8.706  20.695  1.00 83.40           C  
ATOM   2615  HA  ASP A 165     -12.099  -8.221  21.192  1.00 83.40           H  
ATOM   2616  C   ASP A 165     -12.686 -10.215  20.703  1.00 83.40           C  
ATOM   2617  CB  ASP A 165     -14.214  -8.280  21.433  1.00 83.40           C  
ATOM   2618  HB2 ASP A 165     -15.074  -8.787  20.996  1.00 83.40           H  
ATOM   2619  HB3 ASP A 165     -14.354  -7.208  21.300  1.00 83.40           H  
ATOM   2620  O   ASP A 165     -13.606 -11.024  20.554  1.00 83.40           O  
ATOM   2621  CG  ASP A 165     -14.158  -8.570  22.934  1.00 83.40           C  
ATOM   2622  OD1 ASP A 165     -13.046  -8.824  23.446  1.00 83.40           O  
ATOM   2623  OD2 ASP A 165     -15.247  -8.516  23.551  1.00 83.40           O  
ATOM   2624  N   VAL A 166     -11.407 -10.591  20.704  1.00 83.43           N  
ATOM   2625  H   VAL A 166     -10.713  -9.888  20.916  1.00 83.43           H  
ATOM   2626  CA  VAL A 166     -10.962 -11.989  20.701  1.00 83.43           C  
ATOM   2627  HA  VAL A 166     -11.761 -12.603  21.116  1.00 83.43           H  
ATOM   2628  C   VAL A 166      -9.750 -12.151  21.604  1.00 83.43           C  
ATOM   2629  CB  VAL A 166     -10.620 -12.532  19.295  1.00 83.43           C  
ATOM   2630  HB  VAL A 166     -10.452 -13.604  19.393  1.00 83.43           H  
ATOM   2631  O   VAL A 166      -8.978 -11.208  21.797  1.00 83.43           O  
ATOM   2632  CG1 VAL A 166     -11.747 -12.355  18.270  1.00 83.43           C  
ATOM   2633 HG11 VAL A 166     -11.913 -11.295  18.076  1.00 83.43           H  
ATOM   2634 HG12 VAL A 166     -11.486 -12.859  17.339  1.00 83.43           H  
ATOM   2635 HG13 VAL A 166     -12.664 -12.788  18.668  1.00 83.43           H  
ATOM   2636  CG2 VAL A 166      -9.338 -11.930  18.721  1.00 83.43           C  
ATOM   2637 HG21 VAL A 166      -8.492 -12.146  19.373  1.00 83.43           H  
ATOM   2638 HG22 VAL A 166      -9.116 -12.412  17.769  1.00 83.43           H  
ATOM   2639 HG23 VAL A 166      -9.439 -10.850  18.607  1.00 83.43           H  
ATOM   2640  N   GLU A 167      -9.531 -13.384  22.054  1.00 82.82           N  
ATOM   2641  H   GLU A 167     -10.231 -14.095  21.899  1.00 82.82           H  
ATOM   2642  CA  GLU A 167      -8.345 -13.757  22.819  1.00 82.82           C  
ATOM   2643  HA  GLU A 167      -8.408 -13.252  23.783  1.00 82.82           H  
ATOM   2644  C   GLU A 167      -7.037 -13.331  22.119  1.00 82.82           C  
ATOM   2645  CB  GLU A 167      -8.334 -15.275  23.060  1.00 82.82           C  
ATOM   2646  HB2 GLU A 167      -7.386 -15.562  23.515  1.00 82.82           H  
ATOM   2647  HB3 GLU A 167      -8.403 -15.786  22.099  1.00 82.82           H  
ATOM   2648  O   GLU A 167      -6.920 -13.413  20.885  1.00 82.82           O  
ATOM   2649  CG  GLU A 167      -9.485 -15.761  23.957  1.00 82.82           C  
ATOM   2650  HG2 GLU A 167     -10.432 -15.537  23.466  1.00 82.82           H  
ATOM   2651  HG3 GLU A 167      -9.414 -16.845  24.041  1.00 82.82           H  
ATOM   2652  CD  GLU A 167      -9.466 -15.151  25.368  1.00 82.82           C  
ATOM   2653  OE1 GLU A 167     -10.569 -14.997  25.935  1.00 82.82           O  
ATOM   2654  OE2 GLU A 167      -8.355 -14.872  25.872  1.00 82.82           O  
ATOM   2655  N   PRO A 168      -6.027 -12.882  22.882  1.00 81.32           N  
ATOM   2656  CA  PRO A 168      -4.712 -12.590  22.332  1.00 81.32           C  
ATOM   2657  HA  PRO A 168      -4.797 -11.816  21.570  1.00 81.32           H  
ATOM   2658  C   PRO A 168      -4.091 -13.847  21.706  1.00 81.32           C  
ATOM   2659  CB  PRO A 168      -3.888 -12.060  23.509  1.00 81.32           C  
ATOM   2660  HB2 PRO A 168      -2.831 -12.315  23.425  1.00 81.32           H  
ATOM   2661  HB3 PRO A 168      -4.009 -10.980  23.586  1.00 81.32           H  
ATOM   2662  O   PRO A 168      -4.366 -14.976  22.106  1.00 81.32           O  
ATOM   2663  CG  PRO A 168      -4.535 -12.721  24.725  1.00 81.32           C  
ATOM   2664  HG2 PRO A 168      -4.384 -12.139  25.634  1.00 81.32           H  
ATOM   2665  HG3 PRO A 168      -4.144 -13.732  24.846  1.00 81.32           H  
ATOM   2666  CD  PRO A 168      -6.007 -12.790  24.336  1.00 81.32           C  
ATOM   2667  HD2 PRO A 168      -6.461 -13.664  24.803  1.00 81.32           H  
ATOM   2668  HD3 PRO A 168      -6.521 -11.882  24.652  1.00 81.32           H  
ATOM   2669  N   GLY A 169      -3.226 -13.660  20.711  1.00 79.28           N  
ATOM   2670  H   GLY A 169      -3.040 -12.714  20.410  1.00 79.28           H  
ATOM   2671  CA  GLY A 169      -2.518 -14.770  20.061  1.00 79.28           C  
ATOM   2672  HA2 GLY A 169      -1.549 -14.416  19.710  1.00 79.28           H  
ATOM   2673  HA3 GLY A 169      -2.329 -15.553  20.795  1.00 79.28           H  
ATOM   2674  C   GLY A 169      -3.261 -15.416  18.884  1.00 79.28           C  
ATOM   2675  O   GLY A 169      -2.668 -16.222  18.170  1.00 79.28           O  
ATOM   2676  N   VAL A 170      -4.513 -15.033  18.611  1.00 83.37           N  
ATOM   2677  H   VAL A 170      -4.977 -14.421  19.267  1.00 83.37           H  
ATOM   2678  CA  VAL A 170      -5.274 -15.531  17.451  1.00 83.37           C  
ATOM   2679  HA  VAL A 170      -5.045 -16.589  17.322  1.00 83.37           H  
ATOM   2680  C   VAL A 170      -4.862 -14.800  16.170  1.00 83.37           C  
ATOM   2681  CB  VAL A 170      -6.792 -15.417  17.697  1.00 83.37           C  
ATOM   2682  HB  VAL A 170      -7.056 -14.369  17.839  1.00 83.37           H  
ATOM   2683  O   VAL A 170      -4.907 -13.572  16.116  1.00 83.37           O  
ATOM   2684  CG1 VAL A 170      -7.601 -15.971  16.516  1.00 83.37           C  
ATOM   2685 HG11 VAL A 170      -8.666 -15.912  16.739  1.00 83.37           H  
ATOM   2686 HG12 VAL A 170      -7.330 -17.010  16.327  1.00 83.37           H  
ATOM   2687 HG13 VAL A 170      -7.412 -15.384  15.617  1.00 83.37           H  
ATOM   2688  CG2 VAL A 170      -7.213 -16.205  18.945  1.00 83.37           C  
ATOM   2689 HG21 VAL A 170      -6.968 -17.261  18.828  1.00 83.37           H  
ATOM   2690 HG22 VAL A 170      -6.703 -15.822  19.830  1.00 83.37           H  
ATOM   2691 HG23 VAL A 170      -8.285 -16.095  19.109  1.00 83.37           H  
ATOM   2692  N   GLU A 171      -4.485 -15.539  15.122  1.00 85.19           N  
ATOM   2693  H   GLU A 171      -4.443 -16.542  15.229  1.00 85.19           H  
ATOM   2694  CA  GLU A 171      -4.282 -14.996  13.770  1.00 85.19           C  
ATOM   2695  HA  GLU A 171      -3.665 -14.099  13.828  1.00 85.19           H  
ATOM   2696  C   GLU A 171      -5.639 -14.608  13.157  1.00 85.19           C  
ATOM   2697  CB  GLU A 171      -3.552 -16.012  12.868  1.00 85.19           C  
ATOM   2698  HB2 GLU A 171      -4.136 -16.931  12.832  1.00 85.19           H  
ATOM   2699  HB3 GLU A 171      -3.508 -15.596  11.862  1.00 85.19           H  
ATOM   2700  O   GLU A 171      -6.518 -15.451  12.989  1.00 85.19           O  
ATOM   2701  CG  GLU A 171      -2.113 -16.348  13.321  1.00 85.19           C  
ATOM   2702  HG2 GLU A 171      -1.556 -15.416  13.418  1.00 85.19           H  
ATOM   2703  HG3 GLU A 171      -2.155 -16.810  14.308  1.00 85.19           H  
ATOM   2704  CD  GLU A 171      -1.361 -17.299  12.357  1.00 85.19           C  
ATOM   2705  OE1 GLU A 171      -0.107 -17.380  12.441  1.00 85.19           O  
ATOM   2706  OE2 GLU A 171      -2.025 -17.938  11.511  1.00 85.19           O  
ATOM   2707  N   LEU A 172      -5.829 -13.328  12.836  1.00 86.06           N  
ATOM   2708  H   LEU A 172      -5.073 -12.678  13.000  1.00 86.06           H  
ATOM   2709  CA  LEU A 172      -7.130 -12.798  12.412  1.00 86.06           C  
ATOM   2710  HA  LEU A 172      -7.896 -13.572  12.481  1.00 86.06           H  
ATOM   2711  C   LEU A 172      -7.169 -12.311  10.974  1.00 86.06           C  
ATOM   2712  CB  LEU A 172      -7.512 -11.625  13.314  1.00 86.06           C  
ATOM   2713  HB2 LEU A 172      -8.378 -11.136  12.868  1.00 86.06           H  
ATOM   2714  HB3 LEU A 172      -6.686 -10.914  13.323  1.00 86.06           H  
ATOM   2715  O   LEU A 172      -8.212 -12.415  10.328  1.00 86.06           O  
ATOM   2716  CG  LEU A 172      -7.880 -11.985  14.752  1.00 86.06           C  
ATOM   2717  HG  LEU A 172      -7.047 -12.482  15.251  1.00 86.06           H  
ATOM   2718  CD1 LEU A 172      -8.162 -10.656  15.441  1.00 86.06           C  
ATOM   2719 HD11 LEU A 172      -8.984 -10.145  14.938  1.00 86.06           H  
ATOM   2720 HD12 LEU A 172      -7.272 -10.027  15.421  1.00 86.06           H  
ATOM   2721 HD13 LEU A 172      -8.435 -10.826  16.482  1.00 86.06           H  
ATOM   2722  CD2 LEU A 172      -9.123 -12.876  14.798  1.00 86.06           C  
ATOM   2723 HD21 LEU A 172      -9.951 -12.384  14.288  1.00 86.06           H  
ATOM   2724 HD22 LEU A 172      -9.408 -13.086  15.828  1.00 86.06           H  
ATOM   2725 HD23 LEU A 172      -8.911 -13.836  14.325  1.00 86.06           H  
ATOM   2726  N   PHE A 173      -6.066 -11.754  10.480  1.00 88.53           N  
ATOM   2727  H   PHE A 173      -5.233 -11.730  11.050  1.00 88.53           H  
ATOM   2728  CA  PHE A 173      -6.016 -11.161   9.147  1.00 88.53           C  
ATOM   2729  HA  PHE A 173      -6.844 -11.559   8.559  1.00 88.53           H  
ATOM   2730  C   PHE A 173      -4.733 -11.538   8.433  1.00 88.53           C  
ATOM   2731  CB  PHE A 173      -6.174  -9.632   9.191  1.00 88.53           C  
ATOM   2732  HB2 PHE A 173      -5.264  -9.188   9.594  1.00 88.53           H  
ATOM   2733  HB3 PHE A 173      -6.289  -9.263   8.171  1.00 88.53           H  
ATOM   2734  O   PHE A 173      -3.665 -11.619   9.036  1.00 88.53           O  
ATOM   2735  CG  PHE A 173      -7.352  -9.167  10.014  1.00 88.53           C  
ATOM   2736  CD1 PHE A 173      -8.650  -9.153   9.472  1.00 88.53           C  
ATOM   2737  HD1 PHE A 173      -8.798  -9.387   8.428  1.00 88.53           H  
ATOM   2738  CD2 PHE A 173      -7.152  -8.840  11.362  1.00 88.53           C  
ATOM   2739  HD2 PHE A 173      -6.158  -8.860  11.784  1.00 88.53           H  
ATOM   2740  CE1 PHE A 173      -9.752  -8.865  10.295  1.00 88.53           C  
ATOM   2741  HE1 PHE A 173     -10.755  -8.899   9.895  1.00 88.53           H  
ATOM   2742  CE2 PHE A 173      -8.249  -8.542  12.175  1.00 88.53           C  
ATOM   2743  HE2 PHE A 173      -8.063  -8.349  13.221  1.00 88.53           H  
ATOM   2744  CZ  PHE A 173      -9.554  -8.564  11.651  1.00 88.53           C  
ATOM   2745  HZ  PHE A 173     -10.402  -8.367  12.289  1.00 88.53           H  
ATOM   2746  N   SER A 174      -4.851 -11.699   7.124  1.00 90.07           N  
ATOM   2747  H   SER A 174      -5.777 -11.612   6.728  1.00 90.07           H  
ATOM   2748  CA  SER A 174      -3.747 -11.718   6.184  1.00 90.07           C  
ATOM   2749  HA  SER A 174      -2.806 -11.859   6.715  1.00 90.07           H  
ATOM   2750  C   SER A 174      -3.736 -10.379   5.458  1.00 90.07           C  
ATOM   2751  CB  SER A 174      -3.939 -12.880   5.212  1.00 90.07           C  
ATOM   2752  HB2 SER A 174      -4.698 -12.636   4.468  1.00 90.07           H  
ATOM   2753  HB3 SER A 174      -4.275 -13.752   5.773  1.00 90.07           H  
ATOM   2754  O   SER A 174      -4.708 -10.017   4.795  1.00 90.07           O  
ATOM   2755  OG  SER A 174      -2.726 -13.218   4.579  1.00 90.07           O  
ATOM   2756  HG  SER A 174      -2.420 -12.503   4.017  1.00 90.07           H  
ATOM   2757  N   ILE A 175      -2.650  -9.627   5.587  1.00 90.56           N  
ATOM   2758  H   ILE A 175      -1.902  -9.958   6.179  1.00 90.56           H  
ATOM   2759  CA  ILE A 175      -2.481  -8.342   4.913  1.00 90.56           C  
ATOM   2760  HA  ILE A 175      -3.426  -8.047   4.456  1.00 90.56           H  
ATOM   2761  C   ILE A 175      -1.449  -8.525   3.817  1.00 90.56           C  
ATOM   2762  CB  ILE A 175      -2.100  -7.225   5.892  1.00 90.56           C  
ATOM   2763  HB  ILE A 175      -1.147  -7.488   6.352  1.00 90.56           H  
ATOM   2764  O   ILE A 175      -0.260  -8.681   4.088  1.00 90.56           O  
ATOM   2765  CG1 ILE A 175      -3.177  -7.094   6.988  1.00 90.56           C  
ATOM   2766 HG12 ILE A 175      -3.457  -8.070   7.384  1.00 90.56           H  
ATOM   2767 HG13 ILE A 175      -4.071  -6.615   6.589  1.00 90.56           H  
ATOM   2768  CG2 ILE A 175      -1.943  -5.889   5.133  1.00 90.56           C  
ATOM   2769 HG21 ILE A 175      -1.642  -5.091   5.811  1.00 90.56           H  
ATOM   2770 HG22 ILE A 175      -2.885  -5.615   4.657  1.00 90.56           H  
ATOM   2771 HG23 ILE A 175      -1.170  -5.973   4.370  1.00 90.56           H  
ATOM   2772  CD1 ILE A 175      -2.636  -6.291   8.155  1.00 90.56           C  
ATOM   2773 HD11 ILE A 175      -3.355  -6.315   8.974  1.00 90.56           H  
ATOM   2774 HD12 ILE A 175      -2.428  -5.265   7.853  1.00 90.56           H  
ATOM   2775 HD13 ILE A 175      -1.693  -6.738   8.471  1.00 90.56           H  
ATOM   2776  N   CYS A 176      -1.904  -8.494   2.573  1.00 92.12           N  
ATOM   2777  H   CYS A 176      -2.886  -8.303   2.436  1.00 92.12           H  
ATOM   2778  CA  CYS A 176      -1.039  -8.575   1.412  1.00 92.12           C  
ATOM   2779  HA  CYS A 176      -0.094  -9.038   1.699  1.00 92.12           H  
ATOM   2780  C   CYS A 176      -0.732  -7.163   0.910  1.00 92.12           C  
ATOM   2781  CB  CYS A 176      -1.682  -9.499   0.375  1.00 92.12           C  
ATOM   2782  HB2 CYS A 176      -2.639  -9.089   0.050  1.00 92.12           H  
ATOM   2783  HB3 CYS A 176      -1.859 -10.473   0.831  1.00 92.12           H  
ATOM   2784  O   CYS A 176      -1.588  -6.491   0.331  1.00 92.12           O  
ATOM   2785  SG  CYS A 176      -0.574  -9.693  -1.050  1.00 92.12           S  
ATOM   2786  HG  CYS A 176      -0.634  -8.419  -1.448  1.00 92.12           H  
ATOM   2787  N   ILE A 177       0.505  -6.724   1.116  1.00 91.68           N  
ATOM   2788  H   ILE A 177       1.150  -7.333   1.600  1.00 91.68           H  
ATOM   2789  CA  ILE A 177       1.032  -5.470   0.588  1.00 91.68           C  
ATOM   2790  HA  ILE A 177       0.194  -4.833   0.306  1.00 91.68           H  
ATOM   2791  C   ILE A 177       1.857  -5.789  -0.648  1.00 91.68           C  
ATOM   2792  CB  ILE A 177       1.880  -4.702   1.618  1.00 91.68           C  
ATOM   2793  HB  ILE A 177       2.814  -5.240   1.781  1.00 91.68           H  
ATOM   2794  O   ILE A 177       2.801  -6.565  -0.586  1.00 91.68           O  
ATOM   2795  CG1 ILE A 177       1.169  -4.544   2.980  1.00 91.68           C  
ATOM   2796 HG12 ILE A 177       0.344  -3.837   2.891  1.00 91.68           H  
ATOM   2797 HG13 ILE A 177       0.765  -5.505   3.296  1.00 91.68           H  
ATOM   2798  CG2 ILE A 177       2.187  -3.324   1.000  1.00 91.68           C  
ATOM   2799 HG21 ILE A 177       1.268  -2.850   0.656  1.00 91.68           H  
ATOM   2800 HG22 ILE A 177       2.877  -3.421   0.162  1.00 91.68           H  
ATOM   2801 HG23 ILE A 177       2.634  -2.668   1.747  1.00 91.68           H  
ATOM   2802  CD1 ILE A 177       2.113  -4.099   4.103  1.00 91.68           C  
ATOM   2803 HD11 ILE A 177       2.549  -3.122   3.891  1.00 91.68           H  
ATOM   2804 HD12 ILE A 177       1.560  -4.043   5.040  1.00 91.68           H  
ATOM   2805 HD13 ILE A 177       2.918  -4.826   4.210  1.00 91.68           H  
ATOM   2806  N   GLY A 178       1.541  -5.182  -1.778  1.00 92.84           N  
ATOM   2807  H   GLY A 178       0.816  -4.480  -1.743  1.00 92.84           H  
ATOM   2808  CA  GLY A 178       2.328  -5.333  -2.990  1.00 92.84           C  
ATOM   2809  HA2 GLY A 178       1.744  -5.839  -3.759  1.00 92.84           H  
ATOM   2810  HA3 GLY A 178       3.209  -5.945  -2.792  1.00 92.84           H  
ATOM   2811  C   GLY A 178       2.832  -4.016  -3.524  1.00 92.84           C  
ATOM   2812  O   GLY A 178       2.287  -2.958  -3.229  1.00 92.84           O  
ATOM   2813  N   TYR A 179       3.892  -4.086  -4.315  1.00 92.07           N  
ATOM   2814  H   TYR A 179       4.302  -4.993  -4.483  1.00 92.07           H  
ATOM   2815  CA  TYR A 179       4.546  -2.915  -4.872  1.00 92.07           C  
ATOM   2816  HA  TYR A 179       3.834  -2.090  -4.875  1.00 92.07           H  
ATOM   2817  C   TYR A 179       4.963  -3.150  -6.317  1.00 92.07           C  
ATOM   2818  CB  TYR A 179       5.724  -2.480  -3.990  1.00 92.07           C  
ATOM   2819  HB2 TYR A 179       6.227  -1.636  -4.460  1.00 92.07           H  
ATOM   2820  HB3 TYR A 179       5.323  -2.118  -3.044  1.00 92.07           H  
ATOM   2821  O   TYR A 179       5.358  -4.251  -6.721  1.00 92.07           O  
ATOM   2822  CG  TYR A 179       6.743  -3.564  -3.687  1.00 92.07           C  
ATOM   2823  CD1 TYR A 179       6.537  -4.412  -2.585  1.00 92.07           C  
ATOM   2824  HD1 TYR A 179       5.659  -4.305  -1.965  1.00 92.07           H  
ATOM   2825  CD2 TYR A 179       7.903  -3.717  -4.475  1.00 92.07           C  
ATOM   2826  HD2 TYR A 179       8.054  -3.089  -5.342  1.00 92.07           H  
ATOM   2827  CE1 TYR A 179       7.488  -5.397  -2.271  1.00 92.07           C  
ATOM   2828  HE1 TYR A 179       7.344  -6.039  -1.414  1.00 92.07           H  
ATOM   2829  CE2 TYR A 179       8.891  -4.659  -4.120  1.00 92.07           C  
ATOM   2830  HE2 TYR A 179       9.803  -4.750  -4.691  1.00 92.07           H  
ATOM   2831  OH  TYR A 179       9.601  -6.441  -2.637  1.00 92.07           O  
ATOM   2832  HH  TYR A 179      10.459  -6.436  -3.067  1.00 92.07           H  
ATOM   2833  CZ  TYR A 179       8.690  -5.495  -2.999  1.00 92.07           C  
ATOM   2834  N   ILE A 180       4.869  -2.079  -7.101  1.00 93.03           N  
ATOM   2835  H   ILE A 180       4.509  -1.231  -6.689  1.00 93.03           H  
ATOM   2836  CA  ILE A 180       5.355  -2.014  -8.473  1.00 93.03           C  
ATOM   2837  HA  ILE A 180       5.875  -2.948  -8.688  1.00 93.03           H  
ATOM   2838  C   ILE A 180       6.355  -0.872  -8.555  1.00 93.03           C  
ATOM   2839  CB  ILE A 180       4.222  -1.877  -9.506  1.00 93.03           C  
ATOM   2840  HB  ILE A 180       3.826  -0.864  -9.442  1.00 93.03           H  
ATOM   2841  O   ILE A 180       6.000   0.302  -8.421  1.00 93.03           O  
ATOM   2842  CG1 ILE A 180       3.085  -2.884  -9.209  1.00 93.03           C  
ATOM   2843 HG12 ILE A 180       2.633  -2.633  -8.249  1.00 93.03           H  
ATOM   2844 HG13 ILE A 180       3.507  -3.884  -9.110  1.00 93.03           H  
ATOM   2845  CG2 ILE A 180       4.815  -2.067 -10.915  1.00 93.03           C  
ATOM   2846 HG21 ILE A 180       5.669  -1.405 -11.060  1.00 93.03           H  
ATOM   2847 HG22 ILE A 180       4.071  -1.816 -11.671  1.00 93.03           H  
ATOM   2848 HG23 ILE A 180       5.155  -3.095 -11.037  1.00 93.03           H  
ATOM   2849  CD1 ILE A 180       1.940  -2.925 -10.224  1.00 93.03           C  
ATOM   2850 HD11 ILE A 180       1.241  -3.708  -9.932  1.00 93.03           H  
ATOM   2851 HD12 ILE A 180       1.413  -1.971 -10.215  1.00 93.03           H  
ATOM   2852 HD13 ILE A 180       2.307  -3.141 -11.228  1.00 93.03           H  
ATOM   2853  N   VAL A 181       7.612  -1.243  -8.771  1.00 91.80           N  
ATOM   2854  H   VAL A 181       7.801  -2.222  -8.928  1.00 91.80           H  
ATOM   2855  CA  VAL A 181       8.751  -0.327  -8.706  1.00 91.80           C  
ATOM   2856  HA  VAL A 181       8.376   0.696  -8.696  1.00 91.80           H  
ATOM   2857  C   VAL A 181       9.639  -0.466  -9.928  1.00 91.80           C  
ATOM   2858  CB  VAL A 181       9.568  -0.512  -7.417  1.00 91.80           C  
ATOM   2859  HB  VAL A 181      10.370   0.227  -7.423  1.00 91.80           H  
ATOM   2860  O   VAL A 181       9.683  -1.526 -10.551  1.00 91.80           O  
ATOM   2861  CG1 VAL A 181       8.710  -0.246  -6.181  1.00 91.80           C  
ATOM   2862 HG11 VAL A 181       8.035  -1.079  -5.985  1.00 91.80           H  
ATOM   2863 HG12 VAL A 181       9.359  -0.065  -5.324  1.00 91.80           H  
ATOM   2864 HG13 VAL A 181       8.092   0.639  -6.333  1.00 91.80           H  
ATOM   2865  CG2 VAL A 181      10.195  -1.907  -7.289  1.00 91.80           C  
ATOM   2866 HG21 VAL A 181      10.920  -2.064  -8.087  1.00 91.80           H  
ATOM   2867 HG22 VAL A 181       9.427  -2.679  -7.336  1.00 91.80           H  
ATOM   2868 HG23 VAL A 181      10.711  -1.980  -6.331  1.00 91.80           H  
ATOM   2869  N   SER A 182      10.380   0.585 -10.252  1.00 90.67           N  
ATOM   2870  H   SER A 182      10.331   1.398  -9.655  1.00 90.67           H  
ATOM   2871  CA  SER A 182      11.443   0.549 -11.252  1.00 90.67           C  
ATOM   2872  HA  SER A 182      11.734  -0.484 -11.443  1.00 90.67           H  
ATOM   2873  C   SER A 182      12.640   1.295 -10.703  1.00 90.67           C  
ATOM   2874  CB  SER A 182      11.005   1.172 -12.583  1.00 90.67           C  
ATOM   2875  HB2 SER A 182      10.084   0.692 -12.916  1.00 90.67           H  
ATOM   2876  HB3 SER A 182      10.819   2.238 -12.451  1.00 90.67           H  
ATOM   2877  O   SER A 182      12.492   2.376 -10.133  1.00 90.67           O  
ATOM   2878  OG  SER A 182      12.004   0.978 -13.572  1.00 90.67           O  
ATOM   2879  HG  SER A 182      12.781   1.503 -13.369  1.00 90.67           H  
ATOM   2880  N   SER A 183      13.823   0.740 -10.919  1.00 89.11           N  
ATOM   2881  H   SER A 183      13.889  -0.164 -11.364  1.00 89.11           H  
ATOM   2882  CA  SER A 183      15.052   1.500 -10.759  1.00 89.11           C  
ATOM   2883  HA  SER A 183      15.034   2.014  -9.798  1.00 89.11           H  
ATOM   2884  C   SER A 183      15.158   2.534 -11.881  1.00 89.11           C  
ATOM   2885  CB  SER A 183      16.254   0.574 -10.772  1.00 89.11           C  
ATOM   2886  HB2 SER A 183      16.382   0.146 -11.766  1.00 89.11           H  
ATOM   2887  HB3 SER A 183      17.111   1.197 -10.515  1.00 89.11           H  
ATOM   2888  O   SER A 183      14.776   2.249 -13.023  1.00 89.11           O  
ATOM   2889  OG  SER A 183      16.163  -0.466  -9.818  1.00 89.11           O  
ATOM   2890  HG  SER A 183      17.062  -0.768  -9.668  1.00 89.11           H  
ATOM   2891  N   VAL A 184      15.587   3.749 -11.542  1.00 90.37           N  
ATOM   2892  H   VAL A 184      15.859   3.910 -10.583  1.00 90.37           H  
ATOM   2893  CA  VAL A 184      15.624   4.900 -12.453  1.00 90.37           C  
ATOM   2894  HA  VAL A 184      15.745   4.521 -13.468  1.00 90.37           H  
ATOM   2895  C   VAL A 184      16.831   5.799 -12.179  1.00 90.37           C  
ATOM   2896  CB  VAL A 184      14.305   5.710 -12.412  1.00 90.37           C  
ATOM   2897  HB  VAL A 184      14.368   6.486 -13.175  1.00 90.37           H  
ATOM   2898  O   VAL A 184      17.450   5.765 -11.114  1.00 90.37           O  
ATOM   2899  CG1 VAL A 184      13.087   4.842 -12.743  1.00 90.37           C  
ATOM   2900 HG11 VAL A 184      13.296   4.233 -13.623  1.00 90.37           H  
ATOM   2901 HG12 VAL A 184      12.224   5.470 -12.966  1.00 90.37           H  
ATOM   2902 HG13 VAL A 184      12.843   4.192 -11.902  1.00 90.37           H  
ATOM   2903  CG2 VAL A 184      14.056   6.391 -11.066  1.00 90.37           C  
ATOM   2904 HG21 VAL A 184      13.121   6.950 -11.100  1.00 90.37           H  
ATOM   2905 HG22 VAL A 184      14.854   7.108 -10.874  1.00 90.37           H  
ATOM   2906 HG23 VAL A 184      14.013   5.658 -10.261  1.00 90.37           H  
ATOM   2907  N   ASN A 185      17.163   6.639 -13.155  1.00 88.70           N  
ATOM   2908  H   ASN A 185      16.649   6.595 -14.024  1.00 88.70           H  
ATOM   2909  CA  ASN A 185      18.249   7.618 -13.097  1.00 88.70           C  
ATOM   2910  HA  ASN A 185      18.869   7.412 -12.225  1.00 88.70           H  
ATOM   2911  C   ASN A 185      17.762   9.072 -12.943  1.00 88.70           C  
ATOM   2912  CB  ASN A 185      19.132   7.436 -14.343  1.00 88.70           C  
ATOM   2913  HB2 ASN A 185      19.970   8.131 -14.283  1.00 88.70           H  
ATOM   2914  HB3 ASN A 185      19.539   6.425 -14.351  1.00 88.70           H  
ATOM   2915  O   ASN A 185      18.588   9.967 -12.768  1.00 88.70           O  
ATOM   2916  CG  ASN A 185      18.411   7.661 -15.665  1.00 88.70           C  
ATOM   2917  ND2 ASN A 185      19.152   7.804 -16.737  1.00 88.70           N  
ATOM   2918 HD21 ASN A 185      18.666   7.949 -17.610  1.00 88.70           H  
ATOM   2919 HD22 ASN A 185      20.157   7.725 -16.679  1.00 88.70           H  
ATOM   2920  OD1 ASN A 185      17.190   7.683 -15.769  1.00 88.70           O  
ATOM   2921  N   THR A 186      16.448   9.307 -12.997  1.00 87.18           N  
ATOM   2922  H   THR A 186      15.822   8.527 -13.139  1.00 87.18           H  
ATOM   2923  CA  THR A 186      15.798  10.621 -12.876  1.00 87.18           C  
ATOM   2924  HA  THR A 186      16.537  11.362 -12.573  1.00 87.18           H  
ATOM   2925  C   THR A 186      14.708  10.582 -11.802  1.00 87.18           C  
ATOM   2926  CB  THR A 186      15.190  11.075 -14.216  1.00 87.18           C  
ATOM   2927  HB  THR A 186      14.734  12.056 -14.078  1.00 87.18           H  
ATOM   2928  O   THR A 186      14.130   9.532 -11.538  1.00 87.18           O  
ATOM   2929  CG2 THR A 186      16.225  11.177 -15.336  1.00 87.18           C  
ATOM   2930 HG21 THR A 186      16.607  10.190 -15.594  1.00 87.18           H  
ATOM   2931 HG22 THR A 186      17.053  11.810 -15.014  1.00 87.18           H  
ATOM   2932 HG23 THR A 186      15.766  11.622 -16.219  1.00 87.18           H  
ATOM   2933  OG1 THR A 186      14.198  10.170 -14.637  1.00 87.18           O  
ATOM   2934  HG1 THR A 186      13.942  10.391 -15.535  1.00 87.18           H  
ATOM   2935  N   LEU A 187      14.418  11.727 -11.174  1.00 85.63           N  
ATOM   2936  H   LEU A 187      14.936  12.561 -11.409  1.00 85.63           H  
ATOM   2937  CA  LEU A 187      13.456  11.817 -10.063  1.00 85.63           C  
ATOM   2938  HA  LEU A 187      13.600  10.955  -9.412  1.00 85.63           H  
ATOM   2939  C   LEU A 187      11.981  11.744 -10.501  1.00 85.63           C  
ATOM   2940  CB  LEU A 187      13.747  13.098  -9.255  1.00 85.63           C  
ATOM   2941  HB2 LEU A 187      12.918  13.281  -8.571  1.00 85.63           H  
ATOM   2942  HB3 LEU A 187      13.789  13.944  -9.941  1.00 85.63           H  
ATOM   2943  O   LEU A 187      11.115  11.507  -9.665  1.00 85.63           O  
ATOM   2944  CG  LEU A 187      15.049  13.036  -8.430  1.00 85.63           C  
ATOM   2945  HG  LEU A 187      15.874  12.727  -9.071  1.00 85.63           H  
ATOM   2946  CD1 LEU A 187      15.381  14.418  -7.869  1.00 85.63           C  
ATOM   2947 HD11 LEU A 187      16.314  14.377  -7.306  1.00 85.63           H  
ATOM   2948 HD12 LEU A 187      15.493  15.133  -8.683  1.00 85.63           H  
ATOM   2949 HD13 LEU A 187      14.580  14.755  -7.210  1.00 85.63           H  
ATOM   2950  CD2 LEU A 187      14.937  12.058  -7.258  1.00 85.63           C  
ATOM   2951 HD21 LEU A 187      15.832  12.120  -6.639  1.00 85.63           H  
ATOM   2952 HD22 LEU A 187      14.068  12.301  -6.646  1.00 85.63           H  
ATOM   2953 HD23 LEU A 187      14.849  11.035  -7.625  1.00 85.63           H  
ATOM   2954  N   HIS A 188      11.692  11.886 -11.798  1.00 83.65           N  
ATOM   2955  H   HIS A 188      12.458  12.031 -12.440  1.00 83.65           H  
ATOM   2956  CA  HIS A 188      10.328  11.908 -12.342  1.00 83.65           C  
ATOM   2957  HA  HIS A 188       9.641  11.472 -11.617  1.00 83.65           H  
ATOM   2958  C   HIS A 188      10.230  11.066 -13.625  1.00 83.65           C  
ATOM   2959  CB  HIS A 188       9.890  13.363 -12.550  1.00 83.65           C  
ATOM   2960  HB2 HIS A 188      10.517  13.830 -13.310  1.00 83.65           H  
ATOM   2961  HB3 HIS A 188       8.859  13.378 -12.905  1.00 83.65           H  
ATOM   2962  O   HIS A 188      10.114  11.605 -14.726  1.00 83.65           O  
ATOM   2963  CG  HIS A 188       9.972  14.172 -11.283  1.00 83.65           C  
ATOM   2964  CD2 HIS A 188      10.870  15.168 -11.015  1.00 83.65           C  
ATOM   2965  HD2 HIS A 188      11.614  15.555 -11.696  1.00 83.65           H  
ATOM   2966  ND1 HIS A 188       9.241  13.964 -10.135  1.00 83.65           N  
ATOM   2967  HD1 HIS A 188       8.559  13.236  -9.976  1.00 83.65           H  
ATOM   2968  CE1 HIS A 188       9.690  14.816  -9.200  1.00 83.65           C  
ATOM   2969  HE1 HIS A 188       9.325  14.869  -8.184  1.00 83.65           H  
ATOM   2970  NE2 HIS A 188      10.689  15.567  -9.690  1.00 83.65           N  
ATOM   2971  N   PRO A 189      10.321   9.730 -13.516  1.00 84.82           N  
ATOM   2972  CA  PRO A 189      10.305   8.832 -14.672  1.00 84.82           C  
ATOM   2973  HA  PRO A 189      10.984   9.198 -15.442  1.00 84.82           H  
ATOM   2974  C   PRO A 189       8.911   8.658 -15.300  1.00 84.82           C  
ATOM   2975  CB  PRO A 189      10.830   7.507 -14.119  1.00 84.82           C  
ATOM   2976  HB2 PRO A 189      10.459   6.644 -14.671  1.00 84.82           H  
ATOM   2977  HB3 PRO A 189      11.920   7.525 -14.120  1.00 84.82           H  
ATOM   2978  O   PRO A 189       8.786   8.026 -16.350  1.00 84.82           O  
ATOM   2979  CG  PRO A 189      10.312   7.519 -12.681  1.00 84.82           C  
ATOM   2980  HG2 PRO A 189       9.257   7.244 -12.662  1.00 84.82           H  
ATOM   2981  HG3 PRO A 189      10.886   6.868 -12.021  1.00 84.82           H  
ATOM   2982  CD  PRO A 189      10.468   8.976 -12.278  1.00 84.82           C  
ATOM   2983  HD2 PRO A 189       9.706   9.248 -11.547  1.00 84.82           H  
ATOM   2984  HD3 PRO A 189      11.464   9.136 -11.864  1.00 84.82           H  
ATOM   2985  N   VAL A 190       7.858   9.165 -14.651  1.00 84.84           N  
ATOM   2986  H   VAL A 190       8.027   9.710 -13.818  1.00 84.84           H  
ATOM   2987  CA  VAL A 190       6.462   9.049 -15.088  1.00 84.84           C  
ATOM   2988  HA  VAL A 190       6.450   8.682 -16.115  1.00 84.84           H  
ATOM   2989  C   VAL A 190       5.785  10.417 -15.098  1.00 84.84           C  
ATOM   2990  CB  VAL A 190       5.664   8.040 -14.232  1.00 84.84           C  
ATOM   2991  HB  VAL A 190       4.669   7.949 -14.666  1.00 84.84           H  
ATOM   2992  O   VAL A 190       6.097  11.286 -14.290  1.00 84.84           O  
ATOM   2993  CG1 VAL A 190       6.310   6.648 -14.252  1.00 84.84           C  
ATOM   2994 HG11 VAL A 190       7.283   6.672 -13.761  1.00 84.84           H  
ATOM   2995 HG12 VAL A 190       6.428   6.315 -15.283  1.00 84.84           H  
ATOM   2996 HG13 VAL A 190       5.670   5.944 -13.719  1.00 84.84           H  
ATOM   2997  CG2 VAL A 190       5.498   8.473 -12.774  1.00 84.84           C  
ATOM   2998 HG21 VAL A 190       4.927   7.726 -12.222  1.00 84.84           H  
ATOM   2999 HG22 VAL A 190       4.964   9.420 -12.704  1.00 84.84           H  
ATOM   3000 HG23 VAL A 190       6.473   8.589 -12.299  1.00 84.84           H  
ATOM   3001  N   SER A 191       4.814  10.594 -15.994  1.00 72.87           N  
ATOM   3002  H   SER A 191       4.617   9.861 -16.661  1.00 72.87           H  
ATOM   3003  CA  SER A 191       4.013  11.820 -16.117  1.00 72.87           C  
ATOM   3004  HA  SER A 191       4.606  12.663 -15.765  1.00 72.87           H  
ATOM   3005  C   SER A 191       2.732  11.809 -15.273  1.00 72.87           C  
ATOM   3006  CB  SER A 191       3.691  12.068 -17.593  1.00 72.87           C  
ATOM   3007  HB2 SER A 191       3.064  12.955 -17.688  1.00 72.87           H  
ATOM   3008  HB3 SER A 191       4.619  12.242 -18.137  1.00 72.87           H  
ATOM   3009  O   SER A 191       1.876  12.675 -15.443  1.00 72.87           O  
ATOM   3010  OG  SER A 191       3.025  10.946 -18.152  1.00 72.87           O  
ATOM   3011  HG  SER A 191       2.656  11.225 -18.993  1.00 72.87           H  
ATOM   3012  N   GLN A 192       2.562  10.823 -14.382  1.00 69.14           N  
ATOM   3013  H   GLN A 192       3.334  10.192 -14.219  1.00 69.14           H  
ATOM   3014  CA  GLN A 192       1.370  10.690 -13.541  1.00 69.14           C  
ATOM   3015  HA  GLN A 192       0.491  10.881 -14.156  1.00 69.14           H  
ATOM   3016  C   GLN A 192       1.358  11.746 -12.433  1.00 69.14           C  
ATOM   3017  CB  GLN A 192       1.246   9.263 -12.980  1.00 69.14           C  
ATOM   3018  HB2 GLN A 192       0.465   9.249 -12.219  1.00 69.14           H  
ATOM   3019  HB3 GLN A 192       2.186   8.955 -12.522  1.00 69.14           H  
ATOM   3020  O   GLN A 192       1.786  11.511 -11.307  1.00 69.14           O  
ATOM   3021  CG  GLN A 192       0.853   8.287 -14.091  1.00 69.14           C  
ATOM   3022  HG2 GLN A 192      -0.044   8.663 -14.582  1.00 69.14           H  
ATOM   3023  HG3 GLN A 192       1.651   8.239 -14.831  1.00 69.14           H  
ATOM   3024  CD  GLN A 192       0.571   6.872 -13.603  1.00 69.14           C  
ATOM   3025  NE2 GLN A 192      -0.098   6.107 -14.431  1.00 69.14           N  
ATOM   3026 HE21 GLN A 192      -0.196   5.132 -14.189  1.00 69.14           H  
ATOM   3027 HE22 GLN A 192      -0.355   6.461 -15.342  1.00 69.14           H  
ATOM   3028  OE1 GLN A 192       0.949   6.418 -12.539  1.00 69.14           O  
ATOM   3029  N   LEU A 193       0.844  12.922 -12.769  1.00 63.02           N  
ATOM   3030  H   LEU A 193       0.622  13.080 -13.742  1.00 63.02           H  
ATOM   3031  CA  LEU A 193       0.453  13.950 -11.818  1.00 63.02           C  
ATOM   3032  HA  LEU A 193       0.976  13.817 -10.870  1.00 63.02           H  
ATOM   3033  C   LEU A 193      -1.055  13.781 -11.573  1.00 63.02           C  
ATOM   3034  CB  LEU A 193       0.828  15.327 -12.407  1.00 63.02           C  
ATOM   3035  HB2 LEU A 193       0.306  15.442 -13.358  1.00 63.02           H  
ATOM   3036  HB3 LEU A 193       0.463  16.108 -11.739  1.00 63.02           H  
ATOM   3037  O   LEU A 193      -1.843  13.942 -12.500  1.00 63.02           O  
ATOM   3038  CG  LEU A 193       2.339  15.540 -12.648  1.00 63.02           C  
ATOM   3039  HG  LEU A 193       2.749  14.699 -13.207  1.00 63.02           H  
ATOM   3040  CD1 LEU A 193       2.568  16.802 -13.479  1.00 63.02           C  
ATOM   3041 HD11 LEU A 193       3.635  16.939 -13.656  1.00 63.02           H  
ATOM   3042 HD12 LEU A 193       2.061  16.707 -14.439  1.00 63.02           H  
ATOM   3043 HD13 LEU A 193       2.178  17.672 -12.951  1.00 63.02           H  
ATOM   3044  CD2 LEU A 193       3.113  15.680 -11.336  1.00 63.02           C  
ATOM   3045 HD21 LEU A 193       2.718  16.512 -10.752  1.00 63.02           H  
ATOM   3046 HD22 LEU A 193       3.036  14.762 -10.754  1.00 63.02           H  
ATOM   3047 HD23 LEU A 193       4.167  15.863 -11.547  1.00 63.02           H  
ATOM   3048  N   GLY A 194      -1.471  13.401 -10.362  1.00 61.56           N  
ATOM   3049  H   GLY A 194      -0.777  13.232  -9.648  1.00 61.56           H  
ATOM   3050  CA  GLY A 194      -2.877  13.527  -9.938  1.00 61.56           C  
ATOM   3051  HA2 GLY A 194      -2.898  14.132  -9.031  1.00 61.56           H  
ATOM   3052  HA3 GLY A 194      -3.444  14.077 -10.689  1.00 61.56           H  
ATOM   3053  C   GLY A 194      -3.665  12.249  -9.632  1.00 61.56           C  
ATOM   3054  O   GLY A 194      -4.793  12.360  -9.164  1.00 61.56           O  
ATOM   3055  N   ILE A 195      -3.118  11.043  -9.824  1.00 64.53           N  
ATOM   3056  H   ILE A 195      -2.162  10.993 -10.145  1.00 64.53           H  
ATOM   3057  CA  ILE A 195      -3.733   9.827  -9.260  1.00 64.53           C  
ATOM   3058  HA  ILE A 195      -4.786  10.008  -9.042  1.00 64.53           H  
ATOM   3059  C   ILE A 195      -3.025   9.539  -7.940  1.00 64.53           C  
ATOM   3060  CB  ILE A 195      -3.674   8.619 -10.226  1.00 64.53           C  
ATOM   3061  HB  ILE A 195      -2.630   8.354 -10.393  1.00 64.53           H  
ATOM   3062  O   ILE A 195      -1.867   9.150  -7.970  1.00 64.53           O  
ATOM   3063  CG1 ILE A 195      -4.316   8.960 -11.590  1.00 64.53           C  
ATOM   3064 HG12 ILE A 195      -5.364   9.223 -11.441  1.00 64.53           H  
ATOM   3065 HG13 ILE A 195      -3.811   9.828 -12.015  1.00 64.53           H  
ATOM   3066  CG2 ILE A 195      -4.393   7.413  -9.585  1.00 64.53           C  
ATOM   3067 HG21 ILE A 195      -4.247   6.517 -10.189  1.00 64.53           H  
ATOM   3068 HG22 ILE A 195      -3.981   7.210  -8.597  1.00 64.53           H  
ATOM   3069 HG23 ILE A 195      -5.459   7.619  -9.480  1.00 64.53           H  
ATOM   3070  CD1 ILE A 195      -4.226   7.835 -12.629  1.00 64.53           C  
ATOM   3071 HD11 ILE A 195      -3.192   7.504 -12.729  1.00 64.53           H  
ATOM   3072 HD12 ILE A 195      -4.573   8.209 -13.592  1.00 64.53           H  
ATOM   3073 HD13 ILE A 195      -4.855   6.994 -12.337  1.00 64.53           H  
ATOM   3074  N   GLN A 196      -3.701   9.718  -6.804  1.00 80.77           N  
ATOM   3075  H   GLN A 196      -4.610  10.157  -6.835  1.00 80.77           H  
ATOM   3076  CA  GLN A 196      -3.160   9.301  -5.502  1.00 80.77           C  
ATOM   3077  HA  GLN A 196      -2.070   9.331  -5.528  1.00 80.77           H  
ATOM   3078  C   GLN A 196      -3.554   7.860  -5.163  1.00 80.77           C  
ATOM   3079  CB  GLN A 196      -3.622  10.252  -4.396  1.00 80.77           C  
ATOM   3080  HB2 GLN A 196      -4.709  10.330  -4.407  1.00 80.77           H  
ATOM   3081  HB3 GLN A 196      -3.322   9.812  -3.446  1.00 80.77           H  
ATOM   3082  O   GLN A 196      -2.743   7.093  -4.648  1.00 80.77           O  
ATOM   3083  CG  GLN A 196      -3.005  11.659  -4.492  1.00 80.77           C  
ATOM   3084  HG2 GLN A 196      -3.377  12.165  -5.383  1.00 80.77           H  
ATOM   3085  HG3 GLN A 196      -1.920  11.579  -4.561  1.00 80.77           H  
ATOM   3086  CD  GLN A 196      -3.347  12.497  -3.262  1.00 80.77           C  
ATOM   3087  NE2 GLN A 196      -3.102  13.788  -3.266  1.00 80.77           N  
ATOM   3088 HE21 GLN A 196      -2.653  14.259  -4.038  1.00 80.77           H  
ATOM   3089 HE22 GLN A 196      -3.353  14.255  -2.406  1.00 80.77           H  
ATOM   3090  OE1 GLN A 196      -3.853  12.002  -2.276  1.00 80.77           O  
ATOM   3091  N   GLY A 197      -4.775   7.445  -5.516  1.00 91.45           N  
ATOM   3092  H   GLY A 197      -5.432   8.106  -5.904  1.00 91.45           H  
ATOM   3093  CA  GLY A 197      -5.228   6.076  -5.312  1.00 91.45           C  
ATOM   3094  HA2 GLY A 197      -4.494   5.410  -5.764  1.00 91.45           H  
ATOM   3095  HA3 GLY A 197      -5.267   5.857  -4.245  1.00 91.45           H  
ATOM   3096  C   GLY A 197      -6.586   5.758  -5.931  1.00 91.45           C  
ATOM   3097  O   GLY A 197      -7.242   6.609  -6.525  1.00 91.45           O  
ATOM   3098  N   VAL A 198      -6.965   4.486  -5.847  1.00 93.92           N  
ATOM   3099  H   VAL A 198      -6.341   3.866  -5.350  1.00 93.92           H  
ATOM   3100  CA  VAL A 198      -8.188   3.901  -6.390  1.00 93.92           C  
ATOM   3101  HA  VAL A 198      -8.925   4.689  -6.541  1.00 93.92           H  
ATOM   3102  C   VAL A 198      -8.724   2.904  -5.366  1.00 93.92           C  
ATOM   3103  CB  VAL A 198      -7.934   3.198  -7.744  1.00 93.92           C  
ATOM   3104  HB  VAL A 198      -7.277   2.343  -7.590  1.00 93.92           H  
ATOM   3105  O   VAL A 198      -8.109   1.861  -5.115  1.00 93.92           O  
ATOM   3106  CG1 VAL A 198      -9.242   2.695  -8.371  1.00 93.92           C  
ATOM   3107 HG11 VAL A 198      -9.769   2.044  -7.673  1.00 93.92           H  
ATOM   3108 HG12 VAL A 198      -9.888   3.538  -8.613  1.00 93.92           H  
ATOM   3109 HG13 VAL A 198      -9.024   2.131  -9.278  1.00 93.92           H  
ATOM   3110  CG2 VAL A 198      -7.275   4.115  -8.783  1.00 93.92           C  
ATOM   3111 HG21 VAL A 198      -6.293   4.430  -8.430  1.00 93.92           H  
ATOM   3112 HG22 VAL A 198      -7.154   3.586  -9.728  1.00 93.92           H  
ATOM   3113 HG23 VAL A 198      -7.888   5.005  -8.932  1.00 93.92           H  
ATOM   3114  N   ALA A 199      -9.894   3.204  -4.808  1.00 95.89           N  
ATOM   3115  H   ALA A 199     -10.312   4.105  -4.995  1.00 95.89           H  
ATOM   3116  CA  ALA A 199     -10.642   2.272  -3.977  1.00 95.89           C  
ATOM   3117  HA  ALA A 199      -9.982   1.874  -3.206  1.00 95.89           H  
ATOM   3118  C   ALA A 199     -11.165   1.099  -4.818  1.00 95.89           C  
ATOM   3119  CB  ALA A 199     -11.774   3.032  -3.287  1.00 95.89           C  
ATOM   3120  HB1 ALA A 199     -11.364   3.763  -2.590  1.00 95.89           H  
ATOM   3121  HB2 ALA A 199     -12.386   2.318  -2.736  1.00 95.89           H  
ATOM   3122  HB3 ALA A 199     -12.401   3.537  -4.021  1.00 95.89           H  
ATOM   3123  O   ALA A 199     -11.860   1.291  -5.822  1.00 95.89           O  
ATOM   3124  N   ILE A 200     -10.829  -0.133  -4.426  1.00 95.60           N  
ATOM   3125  H   ILE A 200     -10.283  -0.237  -3.582  1.00 95.60           H  
ATOM   3126  CA  ILE A 200     -11.192  -1.332  -5.189  1.00 95.60           C  
ATOM   3127  HA  ILE A 200     -11.553  -1.030  -6.172  1.00 95.60           H  
ATOM   3128  C   ILE A 200     -12.351  -2.062  -4.534  1.00 95.60           C  
ATOM   3129  CB  ILE A 200      -9.976  -2.249  -5.421  1.00 95.60           C  
ATOM   3130  HB  ILE A 200      -9.577  -2.537  -4.449  1.00 95.60           H  
ATOM   3131  O   ILE A 200     -13.381  -2.258  -5.178  1.00 95.60           O  
ATOM   3132  CG1 ILE A 200      -8.830  -1.545  -6.172  1.00 95.60           C  
ATOM   3133 HG12 ILE A 200      -8.436  -0.744  -5.546  1.00 95.60           H  
ATOM   3134 HG13 ILE A 200      -8.025  -2.267  -6.312  1.00 95.60           H  
ATOM   3135  CG2 ILE A 200     -10.376  -3.546  -6.149  1.00 95.60           C  
ATOM   3136 HG21 ILE A 200     -10.865  -3.322  -7.098  1.00 95.60           H  
ATOM   3137 HG22 ILE A 200      -9.484  -4.147  -6.325  1.00 95.60           H  
ATOM   3138 HG23 ILE A 200     -11.043  -4.139  -5.523  1.00 95.60           H  
ATOM   3139  CD1 ILE A 200      -9.182  -0.960  -7.545  1.00 95.60           C  
ATOM   3140 HD11 ILE A 200      -9.567  -1.734  -8.209  1.00 95.60           H  
ATOM   3141 HD12 ILE A 200      -8.286  -0.528  -7.990  1.00 95.60           H  
ATOM   3142 HD13 ILE A 200      -9.929  -0.173  -7.433  1.00 95.60           H  
ATOM   3143  N   ASN A 201     -12.228  -2.484  -3.282  1.00 95.87           N  
ATOM   3144  H   ASN A 201     -11.383  -2.267  -2.772  1.00 95.87           H  
ATOM   3145  CA  ASN A 201     -13.279  -3.215  -2.578  1.00 95.87           C  
ATOM   3146  HA  ASN A 201     -14.254  -2.913  -2.961  1.00 95.87           H  
ATOM   3147  C   ASN A 201     -13.224  -2.882  -1.094  1.00 95.87           C  
ATOM   3148  CB  ASN A 201     -13.092  -4.725  -2.798  1.00 95.87           C  
ATOM   3149  HB2 ASN A 201     -12.187  -5.063  -2.292  1.00 95.87           H  
ATOM   3150  HB3 ASN A 201     -12.987  -4.943  -3.861  1.00 95.87           H  
ATOM   3151  O   ASN A 201     -12.140  -2.898  -0.544  1.00 95.87           O  
ATOM   3152  CG  ASN A 201     -14.286  -5.501  -2.279  1.00 95.87           C  
ATOM   3153  ND2 ASN A 201     -14.111  -6.371  -1.317  1.00 95.87           N  
ATOM   3154 HD21 ASN A 201     -14.902  -6.902  -0.982  1.00 95.87           H  
ATOM   3155 HD22 ASN A 201     -13.257  -6.363  -0.778  1.00 95.87           H  
ATOM   3156  OD1 ASN A 201     -15.407  -5.283  -2.723  1.00 95.87           O  
ATOM   3157  N   GLY A 202     -14.360  -2.594  -0.456  1.00 96.22           N  
ATOM   3158  H   GLY A 202     -15.230  -2.572  -0.968  1.00 96.22           H  
ATOM   3159  CA  GLY A 202     -14.409  -2.340   0.993  1.00 96.22           C  
ATOM   3160  HA2 GLY A 202     -15.431  -2.105   1.292  1.00 96.22           H  
ATOM   3161  HA3 GLY A 202     -14.098  -3.237   1.530  1.00 96.22           H  
ATOM   3162  C   GLY A 202     -13.518  -1.186   1.466  1.00 96.22           C  
ATOM   3163  O   GLY A 202     -13.094  -1.192   2.611  1.00 96.22           O  
ATOM   3164  N   THR A 203     -13.172  -0.248   0.582  1.00 97.28           N  
ATOM   3165  H   THR A 203     -13.558  -0.272  -0.351  1.00 97.28           H  
ATOM   3166  CA  THR A 203     -12.268   0.871   0.864  1.00 97.28           C  
ATOM   3167  HA  THR A 203     -12.185   0.995   1.944  1.00 97.28           H  
ATOM   3168  C   THR A 203     -12.820   2.171   0.303  1.00 97.28           C  
ATOM   3169  CB  THR A 203     -10.855   0.644   0.299  1.00 97.28           C  
ATOM   3170  HB  THR A 203     -10.257   1.542   0.451  1.00 97.28           H  
ATOM   3171  O   THR A 203     -13.612   2.160  -0.645  1.00 97.28           O  
ATOM   3172  CG2 THR A 203     -10.144  -0.516   0.985  1.00 97.28           C  
ATOM   3173 HG21 THR A 203     -10.723  -1.434   0.885  1.00 97.28           H  
ATOM   3174 HG22 THR A 203     -10.036  -0.284   2.044  1.00 97.28           H  
ATOM   3175 HG23 THR A 203      -9.149  -0.664   0.564  1.00 97.28           H  
ATOM   3176  OG1 THR A 203     -10.894   0.350  -1.084  1.00 97.28           O  
ATOM   3177  HG1 THR A 203     -10.252  -0.349  -1.231  1.00 97.28           H  
ATOM   3178  N   GLU A 204     -12.364   3.278   0.875  1.00 95.98           N  
ATOM   3179  H   GLU A 204     -11.796   3.190   1.706  1.00 95.98           H  
ATOM   3180  CA  GLU A 204     -12.645   4.645   0.449  1.00 95.98           C  
ATOM   3181  HA  GLU A 204     -12.882   4.662  -0.615  1.00 95.98           H  
ATOM   3182  C   GLU A 204     -11.399   5.500   0.700  1.00 95.98           C  
ATOM   3183  CB  GLU A 204     -13.863   5.161   1.225  1.00 95.98           C  
ATOM   3184  HB2 GLU A 204     -13.631   5.172   2.290  1.00 95.98           H  
ATOM   3185  HB3 GLU A 204     -14.690   4.471   1.056  1.00 95.98           H  
ATOM   3186  O   GLU A 204     -10.787   5.404   1.763  1.00 95.98           O  
ATOM   3187  CG  GLU A 204     -14.298   6.563   0.780  1.00 95.98           C  
ATOM   3188  HG2 GLU A 204     -13.501   7.270   1.011  1.00 95.98           H  
ATOM   3189  HG3 GLU A 204     -14.443   6.552  -0.300  1.00 95.98           H  
ATOM   3190  CD  GLU A 204     -15.591   7.032   1.465  1.00 95.98           C  
ATOM   3191  OE1 GLU A 204     -16.134   8.061   1.011  1.00 95.98           O  
ATOM   3192  OE2 GLU A 204     -16.078   6.324   2.378  1.00 95.98           O  
ATOM   3193  N   SER A 205     -10.985   6.300  -0.285  1.00 94.96           N  
ATOM   3194  H   SER A 205     -11.567   6.418  -1.103  1.00 94.96           H  
ATOM   3195  CA  SER A 205      -9.892   7.260  -0.099  1.00 94.96           C  
ATOM   3196  HA  SER A 205      -8.990   6.734   0.217  1.00 94.96           H  
ATOM   3197  C   SER A 205     -10.272   8.265   0.985  1.00 94.96           C  
ATOM   3198  CB  SER A 205      -9.604   8.010  -1.401  1.00 94.96           C  
ATOM   3199  HB2 SER A 205      -8.819   8.748  -1.231  1.00 94.96           H  
ATOM   3200  HB3 SER A 205     -10.506   8.529  -1.725  1.00 94.96           H  
ATOM   3201  O   SER A 205     -11.420   8.688   1.039  1.00 94.96           O  
ATOM   3202  OG  SER A 205      -9.189   7.101  -2.409  1.00 94.96           O  
ATOM   3203  HG  SER A 205      -8.275   6.871  -2.225  1.00 94.96           H  
ATOM   3204  N   ALA A 206      -9.321   8.636   1.832  1.00 93.71           N  
ATOM   3205  H   ALA A 206      -8.372   8.310   1.719  1.00 93.71           H  
ATOM   3206  CA  ALA A 206      -9.547   9.622   2.879  1.00 93.71           C  
ATOM   3207  HA  ALA A 206     -10.395  10.255   2.619  1.00 93.71           H  
ATOM   3208  C   ALA A 206      -8.328  10.531   3.011  1.00 93.71           C  
ATOM   3209  CB  ALA A 206      -9.871   8.891   4.189  1.00 93.71           C  
ATOM   3210  HB1 ALA A 206     -10.769   8.288   4.052  1.00 93.71           H  
ATOM   3211  HB2 ALA A 206      -9.038   8.250   4.479  1.00 93.71           H  
ATOM   3212  HB3 ALA A 206     -10.052   9.626   4.972  1.00 93.71           H  
ATOM   3213  O   ALA A 206      -7.214  10.129   2.662  1.00 93.71           O  
ATOM   3214  N   ASP A 207      -8.547  11.721   3.553  1.00 91.69           N  
ATOM   3215  H   ASP A 207      -9.500  11.990   3.752  1.00 91.69           H  
ATOM   3216  CA  ASP A 207      -7.483  12.631   3.974  1.00 91.69           C  
ATOM   3217  HA  ASP A 207      -6.532  12.260   3.592  1.00 91.69           H  
ATOM   3218  C   ASP A 207      -7.371  12.664   5.507  1.00 91.69           C  
ATOM   3219  CB  ASP A 207      -7.696  14.013   3.345  1.00 91.69           C  
ATOM   3220  HB2 ASP A 207      -8.405  14.588   3.941  1.00 91.69           H  
ATOM   3221  HB3 ASP A 207      -8.102  13.899   2.339  1.00 91.69           H  
ATOM   3222  O   ASP A 207      -8.316  12.301   6.215  1.00 91.69           O  
ATOM   3223  CG  ASP A 207      -6.362  14.750   3.258  1.00 91.69           C  
ATOM   3224  OD1 ASP A 207      -5.879  15.159   4.334  1.00 91.69           O  
ATOM   3225  OD2 ASP A 207      -5.780  14.778   2.150  1.00 91.69           O  
ATOM   3226  N   ILE A 208      -6.208  13.051   6.036  1.00 88.46           N  
ATOM   3227  H   ILE A 208      -5.590  13.577   5.434  1.00 88.46           H  
ATOM   3228  CA  ILE A 208      -6.016  13.161   7.486  1.00 88.46           C  
ATOM   3229  HA  ILE A 208      -6.299  12.204   7.924  1.00 88.46           H  
ATOM   3230  C   ILE A 208      -6.955  14.211   8.087  1.00 88.46           C  
ATOM   3231  CB  ILE A 208      -4.538  13.427   7.844  1.00 88.46           C  
ATOM   3232  HB  ILE A 208      -3.940  12.645   7.376  1.00 88.46           H  
ATOM   3233  O   ILE A 208      -7.466  14.002   9.187  1.00 88.46           O  
ATOM   3234  CG1 ILE A 208      -4.383  13.293   9.376  1.00 88.46           C  
ATOM   3235 HG12 ILE A 208      -4.846  12.362   9.702  1.00 88.46           H  
ATOM   3236 HG13 ILE A 208      -4.903  14.117   9.866  1.00 88.46           H  
ATOM   3237  CG2 ILE A 208      -4.028  14.788   7.331  1.00 88.46           C  
ATOM   3238 HG21 ILE A 208      -2.951  14.875   7.479  1.00 88.46           H  
ATOM   3239 HG22 ILE A 208      -4.220  14.894   6.264  1.00 88.46           H  
ATOM   3240 HG23 ILE A 208      -4.521  15.610   7.850  1.00 88.46           H  
ATOM   3241  CD1 ILE A 208      -2.943  13.295   9.879  1.00 88.46           C  
ATOM   3242 HD11 ILE A 208      -2.401  12.442   9.468  1.00 88.46           H  
ATOM   3243 HD12 ILE A 208      -2.462  14.231   9.595  1.00 88.46           H  
ATOM   3244 HD13 ILE A 208      -2.942  13.218  10.966  1.00 88.46           H  
ATOM   3245  N   ASP A 209      -7.256  15.273   7.340  1.00 89.37           N  
ATOM   3246  H   ASP A 209      -6.772  15.395   6.462  1.00 89.37           H  
ATOM   3247  CA  ASP A 209      -8.171  16.338   7.764  1.00 89.37           C  
ATOM   3248  HA  ASP A 209      -7.861  16.699   8.745  1.00 89.37           H  
ATOM   3249  C   ASP A 209      -9.631  15.852   7.899  1.00 89.37           C  
ATOM   3250  CB  ASP A 209      -8.067  17.504   6.765  1.00 89.37           C  
ATOM   3251  HB2 ASP A 209      -8.840  18.234   7.004  1.00 89.37           H  
ATOM   3252  HB3 ASP A 209      -8.266  17.128   5.761  1.00 89.37           H  
ATOM   3253  O   ASP A 209     -10.453  16.490   8.557  1.00 89.37           O  
ATOM   3254  CG  ASP A 209      -6.714  18.237   6.776  1.00 89.37           C  
ATOM   3255  OD1 ASP A 209      -5.981  18.135   7.788  1.00 89.37           O  
ATOM   3256  OD2 ASP A 209      -6.459  18.976   5.798  1.00 89.37           O  
ATOM   3257  N   GLU A 210      -9.966  14.700   7.307  1.00 88.62           N  
ATOM   3258  H   GLU A 210      -9.237  14.213   6.804  1.00 88.62           H  
ATOM   3259  CA  GLU A 210     -11.291  14.066   7.368  1.00 88.62           C  
ATOM   3260  HA  GLU A 210     -12.045  14.831   7.554  1.00 88.62           H  
ATOM   3261  C   GLU A 210     -11.410  13.010   8.481  1.00 88.62           C  
ATOM   3262  CB  GLU A 210     -11.602  13.382   6.032  1.00 88.62           C  
ATOM   3263  HB2 GLU A 210     -12.595  12.937   6.089  1.00 88.62           H  
ATOM   3264  HB3 GLU A 210     -10.882  12.575   5.899  1.00 88.62           H  
ATOM   3265  O   GLU A 210     -12.443  12.329   8.604  1.00 88.62           O  
ATOM   3266  CG  GLU A 210     -11.573  14.298   4.801  1.00 88.62           C  
ATOM   3267  HG2 GLU A 210     -12.347  15.057   4.914  1.00 88.62           H  
ATOM   3268  HG3 GLU A 210     -10.607  14.799   4.735  1.00 88.62           H  
ATOM   3269  CD  GLU A 210     -11.806  13.501   3.509  1.00 88.62           C  
ATOM   3270  OE1 GLU A 210     -12.107  14.142   2.478  1.00 88.62           O  
ATOM   3271  OE2 GLU A 210     -11.698  12.248   3.556  1.00 88.62           O  
ATOM   3272  N   LEU A 211     -10.340  12.792   9.248  1.00 87.69           N  
ATOM   3273  H   LEU A 211      -9.534  13.386   9.121  1.00 87.69           H  
ATOM   3274  CA  LEU A 211     -10.322  11.837  10.348  1.00 87.69           C  
ATOM   3275  HA  LEU A 211     -11.043  11.045  10.142  1.00 87.69           H  
ATOM   3276  C   LEU A 211     -10.767  12.487  11.657  1.00 87.69           C  
ATOM   3277  CB  LEU A 211      -8.936  11.190  10.481  1.00 87.69           C  
ATOM   3278  HB2 LEU A 211      -8.195  11.977  10.625  1.00 87.69           H  
ATOM   3279  HB3 LEU A 211      -8.941  10.584  11.387  1.00 87.69           H  
ATOM   3280  O   LEU A 211     -10.433  13.627  11.971  1.00 87.69           O  
ATOM   3281  CG  LEU A 211      -8.491  10.303   9.306  1.00 87.69           C  
ATOM   3282  HG  LEU A 211      -8.272  10.924   8.437  1.00 87.69           H  
ATOM   3283  CD1 LEU A 211      -7.215   9.574   9.728  1.00 87.69           C  
ATOM   3284 HD11 LEU A 211      -7.386   9.025  10.655  1.00 87.69           H  
ATOM   3285 HD12 LEU A 211      -6.900   8.867   8.961  1.00 87.69           H  
ATOM   3286 HD13 LEU A 211      -6.425  10.308   9.886  1.00 87.69           H  
ATOM   3287  CD2 LEU A 211      -9.540   9.259   8.912  1.00 87.69           C  
ATOM   3288 HD21 LEU A 211      -9.127   8.576   8.170  1.00 87.69           H  
ATOM   3289 HD22 LEU A 211      -9.858   8.696   9.789  1.00 87.69           H  
ATOM   3290 HD23 LEU A 211     -10.388   9.782   8.468  1.00 87.69           H  
ATOM   3291  N   GLY A 212     -11.508  11.724  12.463  1.00 88.15           N  
ATOM   3292  H   GLY A 212     -11.698  10.773  12.182  1.00 88.15           H  
ATOM   3293  CA  GLY A 212     -11.810  12.122  13.835  1.00 88.15           C  
ATOM   3294  HA2 GLY A 212     -12.179  13.147  13.838  1.00 88.15           H  
ATOM   3295  HA3 GLY A 212     -12.582  11.470  14.244  1.00 88.15           H  
ATOM   3296  C   GLY A 212     -10.569  12.037  14.729  1.00 88.15           C  
ATOM   3297  O   GLY A 212      -9.635  11.290  14.441  1.00 88.15           O  
ATOM   3298  N   ALA A 213     -10.587  12.745  15.863  1.00 88.24           N  
ATOM   3299  H   ALA A 213     -11.362  13.370  16.033  1.00 88.24           H  
ATOM   3300  CA  ALA A 213      -9.476  12.750  16.822  1.00 88.24           C  
ATOM   3301  HA  ALA A 213      -8.611  13.218  16.351  1.00 88.24           H  
ATOM   3302  C   ALA A 213      -9.048  11.331  17.248  1.00 88.24           C  
ATOM   3303  CB  ALA A 213      -9.886  13.596  18.033  1.00 88.24           C  
ATOM   3304  HB1 ALA A 213     -10.114  14.614  17.716  1.00 88.24           H  
ATOM   3305  HB2 ALA A 213     -10.756  13.160  18.524  1.00 88.24           H  
ATOM   3306  HB3 ALA A 213      -9.060  13.626  18.743  1.00 88.24           H  
ATOM   3307  O   ALA A 213      -7.862  11.023  17.247  1.00 88.24           O  
ATOM   3308  N   GLU A 214     -10.006  10.431  17.500  1.00 86.23           N  
ATOM   3309  H   GLU A 214     -10.968  10.738  17.507  1.00 86.23           H  
ATOM   3310  CA  GLU A 214      -9.717   9.035  17.865  1.00 86.23           C  
ATOM   3311  HA  GLU A 214      -9.113   9.016  18.772  1.00 86.23           H  
ATOM   3312  C   GLU A 214      -8.955   8.261  16.776  1.00 86.23           C  
ATOM   3313  CB  GLU A 214     -11.029   8.278  18.108  1.00 86.23           C  
ATOM   3314  HB2 GLU A 214     -11.632   8.325  17.201  1.00 86.23           H  
ATOM   3315  HB3 GLU A 214     -10.777   7.234  18.295  1.00 86.23           H  
ATOM   3316  O   GLU A 214      -8.139   7.388  17.078  1.00 86.23           O  
ATOM   3317  CG  GLU A 214     -11.864   8.788  19.290  1.00 86.23           C  
ATOM   3318  HG2 GLU A 214     -11.243   8.778  20.186  1.00 86.23           H  
ATOM   3319  HG3 GLU A 214     -12.169   9.816  19.092  1.00 86.23           H  
ATOM   3320  CD  GLU A 214     -13.116   7.922  19.527  1.00 86.23           C  
ATOM   3321  OE1 GLU A 214     -13.852   8.233  20.488  1.00 86.23           O  
ATOM   3322  OE2 GLU A 214     -13.333   6.955  18.753  1.00 86.23           O  
ATOM   3323  N   ASP A 215      -9.234   8.540  15.501  1.00 85.65           N  
ATOM   3324  H   ASP A 215      -9.816   9.342  15.306  1.00 85.65           H  
ATOM   3325  CA  ASP A 215      -8.556   7.899  14.372  1.00 85.65           C  
ATOM   3326  HA  ASP A 215      -8.475   6.827  14.551  1.00 85.65           H  
ATOM   3327  C   ASP A 215      -7.133   8.440  14.208  1.00 85.65           C  
ATOM   3328  CB  ASP A 215      -9.357   8.130  13.082  1.00 85.65           C  
ATOM   3329  HB2 ASP A 215      -9.598   9.189  12.992  1.00 85.65           H  
ATOM   3330  HB3 ASP A 215      -8.728   7.860  12.234  1.00 85.65           H  
ATOM   3331  O   ASP A 215      -6.201   7.670  13.965  1.00 85.65           O  
ATOM   3332  CG  ASP A 215     -10.648   7.318  12.985  1.00 85.65           C  
ATOM   3333  OD1 ASP A 215     -10.696   6.192  13.534  1.00 85.65           O  
ATOM   3334  OD2 ASP A 215     -11.568   7.773  12.277  1.00 85.65           O  
ATOM   3335  N   ILE A 216      -6.953   9.751  14.395  1.00 86.70           N  
ATOM   3336  H   ILE A 216      -7.765  10.317  14.598  1.00 86.70           H  
ATOM   3337  CA  ILE A 216      -5.638  10.402  14.385  1.00 86.70           C  
ATOM   3338  HA  ILE A 216      -5.125  10.134  13.462  1.00 86.70           H  
ATOM   3339  C   ILE A 216      -4.783   9.891  15.546  1.00 86.70           C  
ATOM   3340  CB  ILE A 216      -5.792  11.940  14.423  1.00 86.70           C  
ATOM   3341  HB  ILE A 216      -6.402  12.209  15.285  1.00 86.70           H  
ATOM   3342  O   ILE A 216      -3.608   9.577  15.344  1.00 86.70           O  
ATOM   3343  CG1 ILE A 216      -6.504  12.430  13.141  1.00 86.70           C  
ATOM   3344 HG12 ILE A 216      -5.877  12.227  12.273  1.00 86.70           H  
ATOM   3345 HG13 ILE A 216      -7.436  11.880  13.013  1.00 86.70           H  
ATOM   3346  CG2 ILE A 216      -4.418  12.624  14.577  1.00 86.70           C  
ATOM   3347 HG21 ILE A 216      -3.759  12.340  13.757  1.00 86.70           H  
ATOM   3348 HG22 ILE A 216      -4.533  13.708  14.583  1.00 86.70           H  
ATOM   3349 HG23 ILE A 216      -3.959  12.355  15.529  1.00 86.70           H  
ATOM   3350  CD1 ILE A 216      -6.870  13.919  13.151  1.00 86.70           C  
ATOM   3351 HD11 ILE A 216      -7.484  14.139  12.278  1.00 86.70           H  
ATOM   3352 HD12 ILE A 216      -5.975  14.539  13.102  1.00 86.70           H  
ATOM   3353 HD13 ILE A 216      -7.439  14.157  14.050  1.00 86.70           H  
ATOM   3354  N   ASP A 217      -5.360   9.742  16.738  1.00 86.70           N  
ATOM   3355  H   ASP A 217      -6.291  10.108  16.873  1.00 86.70           H  
ATOM   3356  CA  ASP A 217      -4.675   9.180  17.903  1.00 86.70           C  
ATOM   3357  HA  ASP A 217      -3.763   9.746  18.091  1.00 86.70           H  
ATOM   3358  C   ASP A 217      -4.269   7.727  17.648  1.00 86.70           C  
ATOM   3359  CB  ASP A 217      -5.573   9.275  19.147  1.00 86.70           C  
ATOM   3360  HB2 ASP A 217      -5.157   8.628  19.920  1.00 86.70           H  
ATOM   3361  HB3 ASP A 217      -6.569   8.903  18.907  1.00 86.70           H  
ATOM   3362  O   ASP A 217      -3.124   7.345  17.904  1.00 86.70           O  
ATOM   3363  CG  ASP A 217      -5.674  10.688  19.733  1.00 86.70           C  
ATOM   3364  OD1 ASP A 217      -4.805  11.529  19.405  1.00 86.70           O  
ATOM   3365  OD2 ASP A 217      -6.580  10.885  20.573  1.00 86.70           O  
ATOM   3366  N   GLN A 218      -5.157   6.920  17.058  1.00 81.77           N  
ATOM   3367  H   GLN A 218      -6.085   7.278  16.881  1.00 81.77           H  
ATOM   3368  CA  GLN A 218      -4.838   5.544  16.681  1.00 81.77           C  
ATOM   3369  HA  GLN A 218      -4.518   5.019  17.581  1.00 81.77           H  
ATOM   3370  C   GLN A 218      -3.677   5.482  15.675  1.00 81.77           C  
ATOM   3371  CB  GLN A 218      -6.098   4.853  16.136  1.00 81.77           C  
ATOM   3372  HB2 GLN A 218      -6.900   4.946  16.868  1.00 81.77           H  
ATOM   3373  HB3 GLN A 218      -6.413   5.340  15.213  1.00 81.77           H  
ATOM   3374  O   GLN A 218      -2.753   4.678  15.851  1.00 81.77           O  
ATOM   3375  CG  GLN A 218      -5.847   3.361  15.868  1.00 81.77           C  
ATOM   3376  HG2 GLN A 218      -5.528   2.887  16.796  1.00 81.77           H  
ATOM   3377  HG3 GLN A 218      -5.050   3.242  15.134  1.00 81.77           H  
ATOM   3378  CD  GLN A 218      -7.077   2.644  15.325  1.00 81.77           C  
ATOM   3379  NE2 GLN A 218      -7.444   1.514  15.891  1.00 81.77           N  
ATOM   3380 HE21 GLN A 218      -8.257   1.045  15.519  1.00 81.77           H  
ATOM   3381 HE22 GLN A 218      -6.949   1.163  16.699  1.00 81.77           H  
ATOM   3382  OE1 GLN A 218      -7.717   3.054  14.373  1.00 81.77           O  
ATOM   3383  N   LEU A 219      -3.683   6.327  14.640  1.00 82.63           N  
ATOM   3384  H   LEU A 219      -4.470   6.952  14.537  1.00 82.63           H  
ATOM   3385  CA  LEU A 219      -2.590   6.407  13.666  1.00 82.63           C  
ATOM   3386  HA  LEU A 219      -2.384   5.408  13.282  1.00 82.63           H  
ATOM   3387  C   LEU A 219      -1.288   6.898  14.311  1.00 82.63           C  
ATOM   3388  CB  LEU A 219      -2.998   7.324  12.499  1.00 82.63           C  
ATOM   3389  HB2 LEU A 219      -2.107   7.572  11.923  1.00 82.63           H  
ATOM   3390  HB3 LEU A 219      -3.392   8.254  12.909  1.00 82.63           H  
ATOM   3391  O   LEU A 219      -0.231   6.318  14.065  1.00 82.63           O  
ATOM   3392  CG  LEU A 219      -4.033   6.725  11.530  1.00 82.63           C  
ATOM   3393  HG  LEU A 219      -4.927   6.419  12.073  1.00 82.63           H  
ATOM   3394  CD1 LEU A 219      -4.418   7.787  10.504  1.00 82.63           C  
ATOM   3395 HD11 LEU A 219      -5.178   7.392   9.830  1.00 82.63           H  
ATOM   3396 HD12 LEU A 219      -3.547   8.100   9.928  1.00 82.63           H  
ATOM   3397 HD13 LEU A 219      -4.830   8.653  11.022  1.00 82.63           H  
ATOM   3398  CD2 LEU A 219      -3.489   5.513  10.764  1.00 82.63           C  
ATOM   3399 HD21 LEU A 219      -4.220   5.193  10.021  1.00 82.63           H  
ATOM   3400 HD22 LEU A 219      -3.316   4.683  11.449  1.00 82.63           H  
ATOM   3401 HD23 LEU A 219      -2.558   5.777  10.261  1.00 82.63           H  
ATOM   3402  N   SER A 220      -1.356   7.906  15.179  1.00 84.35           N  
ATOM   3403  H   SER A 220      -2.257   8.338  15.325  1.00 84.35           H  
ATOM   3404  CA  SER A 220      -0.202   8.469  15.893  1.00 84.35           C  
ATOM   3405  HA  SER A 220       0.548   8.784  15.168  1.00 84.35           H  
ATOM   3406  C   SER A 220       0.447   7.451  16.833  1.00 84.35           C  
ATOM   3407  CB  SER A 220      -0.628   9.694  16.709  1.00 84.35           C  
ATOM   3408  HB2 SER A 220       0.237  10.080  17.249  1.00 84.35           H  
ATOM   3409  HB3 SER A 220      -1.396   9.416  17.431  1.00 84.35           H  
ATOM   3410  O   SER A 220       1.673   7.320  16.861  1.00 84.35           O  
ATOM   3411  OG  SER A 220      -1.123  10.707  15.864  1.00 84.35           O  
ATOM   3412  HG  SER A 220      -2.041  10.504  15.670  1.00 84.35           H  
ATOM   3413  N   LEU A 221      -0.360   6.683  17.570  1.00 80.83           N  
ATOM   3414  H   LEU A 221      -1.353   6.868  17.539  1.00 80.83           H  
ATOM   3415  CA  LEU A 221       0.111   5.575  18.407  1.00 80.83           C  
ATOM   3416  HA  LEU A 221       0.862   5.944  19.105  1.00 80.83           H  
ATOM   3417  C   LEU A 221       0.788   4.490  17.560  1.00 80.83           C  
ATOM   3418  CB  LEU A 221      -1.081   4.988  19.186  1.00 80.83           C  
ATOM   3419  HB2 LEU A 221      -0.791   4.021  19.597  1.00 80.83           H  
ATOM   3420  HB3 LEU A 221      -1.899   4.814  18.488  1.00 80.83           H  
ATOM   3421  O   LEU A 221       1.855   3.998  17.924  1.00 80.83           O  
ATOM   3422  CG  LEU A 221      -1.586   5.873  20.342  1.00 80.83           C  
ATOM   3423  HG  LEU A 221      -1.737   6.895  19.996  1.00 80.83           H  
ATOM   3424  CD1 LEU A 221      -2.915   5.322  20.857  1.00 80.83           C  
ATOM   3425 HD11 LEU A 221      -3.283   5.955  21.665  1.00 80.83           H  
ATOM   3426 HD12 LEU A 221      -2.792   4.301  21.219  1.00 80.83           H  
ATOM   3427 HD13 LEU A 221      -3.650   5.344  20.052  1.00 80.83           H  
ATOM   3428  CD2 LEU A 221      -0.595   5.901  21.509  1.00 80.83           C  
ATOM   3429 HD21 LEU A 221      -0.404   4.890  21.867  1.00 80.83           H  
ATOM   3430 HD22 LEU A 221      -1.013   6.496  22.322  1.00 80.83           H  
ATOM   3431 HD23 LEU A 221       0.342   6.363  21.198  1.00 80.83           H  
ATOM   3432  N   SER A 222       0.204   4.167  16.404  1.00 73.25           N  
ATOM   3433  H   SER A 222      -0.671   4.619  16.178  1.00 73.25           H  
ATOM   3434  CA  SER A 222       0.764   3.203  15.447  1.00 73.25           C  
ATOM   3435  HA  SER A 222       0.959   2.265  15.967  1.00 73.25           H  
ATOM   3436  C   SER A 222       2.091   3.668  14.844  1.00 73.25           C  
ATOM   3437  CB  SER A 222      -0.226   2.947  14.304  1.00 73.25           C  
ATOM   3438  HB2 SER A 222       0.164   2.148  13.673  1.00 73.25           H  
ATOM   3439  HB3 SER A 222      -0.328   3.843  13.692  1.00 73.25           H  
ATOM   3440  O   SER A 222       2.955   2.846  14.546  1.00 73.25           O  
ATOM   3441  OG  SER A 222      -1.501   2.572  14.791  1.00 73.25           O  
ATOM   3442  HG  SER A 222      -1.929   3.339  15.178  1.00 73.25           H  
ATOM   3443  N   TYR A 223       2.250   4.980  14.665  1.00 77.79           N  
ATOM   3444  H   TYR A 223       1.462   5.579  14.867  1.00 77.79           H  
ATOM   3445  CA  TYR A 223       3.433   5.602  14.080  1.00 77.79           C  
ATOM   3446  HA  TYR A 223       3.711   5.047  13.184  1.00 77.79           H  
ATOM   3447  C   TYR A 223       4.644   5.597  15.021  1.00 77.79           C  
ATOM   3448  CB  TYR A 223       3.073   7.042  13.685  1.00 77.79           C  
ATOM   3449  HB2 TYR A 223       2.155   7.031  13.097  1.00 77.79           H  
ATOM   3450  HB3 TYR A 223       2.890   7.640  14.577  1.00 77.79           H  
ATOM   3451  O   TYR A 223       5.760   5.295  14.602  1.00 77.79           O  
ATOM   3452  CG  TYR A 223       4.147   7.698  12.854  1.00 77.79           C  
ATOM   3453  CD1 TYR A 223       4.996   8.695  13.376  1.00 77.79           C  
ATOM   3454  HD1 TYR A 223       4.888   9.024  14.399  1.00 77.79           H  
ATOM   3455  CD2 TYR A 223       4.332   7.230  11.547  1.00 77.79           C  
ATOM   3456  HD2 TYR A 223       3.719   6.419  11.182  1.00 77.79           H  
ATOM   3457  CE1 TYR A 223       6.033   9.212  12.570  1.00 77.79           C  
ATOM   3458  HE1 TYR A 223       6.735   9.926  12.975  1.00 77.79           H  
ATOM   3459  CE2 TYR A 223       5.335   7.763  10.738  1.00 77.79           C  
ATOM   3460  HE2 TYR A 223       5.484   7.409   9.729  1.00 77.79           H  
ATOM   3461  OH  TYR A 223       7.159   9.149  10.403  1.00 77.79           O  
ATOM   3462  HH  TYR A 223       7.739   9.844  10.722  1.00 77.79           H  
ATOM   3463  CZ  TYR A 223       6.190   8.742  11.248  1.00 77.79           C  
ATOM   3464  N   ASN A 224       4.431   5.927  16.298  1.00 69.61           N  
ATOM   3465  H   ASN A 224       3.490   6.169  16.572  1.00 69.61           H  
ATOM   3466  CA  ASN A 224       5.521   6.138  17.256  1.00 69.61           C  
ATOM   3467  HA  ASN A 224       6.339   6.640  16.740  1.00 69.61           H  
ATOM   3468  C   ASN A 224       6.122   4.831  17.819  1.00 69.61           C  
ATOM   3469  CB  ASN A 224       5.007   7.076  18.363  1.00 69.61           C  
ATOM   3470  HB2 ASN A 224       5.744   7.120  19.165  1.00 69.61           H  
ATOM   3471  HB3 ASN A 224       4.081   6.675  18.774  1.00 69.61           H  
ATOM   3472  O   ASN A 224       7.266   4.833  18.277  1.00 69.61           O  
ATOM   3473  CG  ASN A 224       4.782   8.501  17.877  1.00 69.61           C  
ATOM   3474  ND2 ASN A 224       3.787   9.182  18.395  1.00 69.61           N  
ATOM   3475 HD21 ASN A 224       3.625  10.095  17.996  1.00 69.61           H  
ATOM   3476 HD22 ASN A 224       3.101   8.711  18.968  1.00 69.61           H  
ATOM   3477  OD1 ASN A 224       5.504   9.036  17.054  1.00 69.61           O  
ATOM   3478  N   ASP A 225       5.395   3.711  17.774  1.00 64.04           N  
ATOM   3479  H   ASP A 225       4.464   3.764  17.386  1.00 64.04           H  
ATOM   3480  CA  ASP A 225       5.848   2.403  18.273  1.00 64.04           C  
ATOM   3481  HA  ASP A 225       6.667   2.559  18.975  1.00 64.04           H  
ATOM   3482  C   ASP A 225       6.394   1.519  17.130  1.00 64.04           C  
ATOM   3483  CB  ASP A 225       4.714   1.756  19.080  1.00 64.04           C  
ATOM   3484  HB2 ASP A 225       3.860   1.593  18.423  1.00 64.04           H  
ATOM   3485  HB3 ASP A 225       4.405   2.444  19.867  1.00 64.04           H  
ATOM   3486  O   ASP A 225       5.698   0.700  16.532  1.00 64.04           O  
ATOM   3487  CG  ASP A 225       5.110   0.427  19.732  1.00 64.04           C  
ATOM   3488  OD1 ASP A 225       6.321   0.198  19.970  1.00 64.04           O  
ATOM   3489  OD2 ASP A 225       4.180  -0.393  19.943  1.00 64.04           O  
ATOM   3490  N   SER A 226       7.673   1.711  16.798  1.00 49.97           N  
ATOM   3491  H   SER A 226       8.164   2.404  17.344  1.00 49.97           H  
ATOM   3492  CA  SER A 226       8.334   1.222  15.571  1.00 49.97           C  
ATOM   3493  HA  SER A 226       7.584   1.239  14.779  1.00 49.97           H  
ATOM   3494  C   SER A 226       8.863  -0.226  15.608  1.00 49.97           C  
ATOM   3495  CB  SER A 226       9.429   2.212  15.151  1.00 49.97           C  
ATOM   3496  HB2 SER A 226       9.923   1.857  14.246  1.00 49.97           H  
ATOM   3497  HB3 SER A 226       8.970   3.175  14.926  1.00 49.97           H  
ATOM   3498  O   SER A 226       9.876  -0.545  14.973  1.00 49.97           O  
ATOM   3499  OG  SER A 226      10.385   2.384  16.188  1.00 49.97           O  
ATOM   3500  HG  SER A 226      10.088   3.116  16.734  1.00 49.97           H  
ATOM   3501  N   LYS A 227       8.218  -1.154  16.331  1.00 52.26           N  
ATOM   3502  H   LYS A 227       7.372  -0.880  16.808  1.00 52.26           H  
ATOM   3503  CA  LYS A 227       8.646  -2.567  16.290  1.00 52.26           C  
ATOM   3504  HA  LYS A 227       9.732  -2.590  16.384  1.00 52.26           H  
ATOM   3505  C   LYS A 227       8.320  -3.192  14.926  1.00 52.26           C  
ATOM   3506  CB  LYS A 227       8.083  -3.380  17.464  1.00 52.26           C  
ATOM   3507  HB2 LYS A 227       8.249  -4.438  17.263  1.00 52.26           H  
ATOM   3508  HB3 LYS A 227       7.009  -3.209  17.547  1.00 52.26           H  
ATOM   3509  O   LYS A 227       7.176  -3.531  14.641  1.00 52.26           O  
ATOM   3510  CG  LYS A 227       8.778  -3.017  18.787  1.00 52.26           C  
ATOM   3511  HG2 LYS A 227       9.858  -3.102  18.667  1.00 52.26           H  
ATOM   3512  HG3 LYS A 227       8.532  -1.988  19.050  1.00 52.26           H  
ATOM   3513  CD  LYS A 227       8.329  -3.951  19.918  1.00 52.26           C  
ATOM   3514  HD2 LYS A 227       7.244  -3.895  20.003  1.00 52.26           H  
ATOM   3515  HD3 LYS A 227       8.616  -4.976  19.680  1.00 52.26           H  
ATOM   3516  CE  LYS A 227       8.962  -3.524  21.248  1.00 52.26           C  
ATOM   3517  HE2 LYS A 227      10.047  -3.594  21.164  1.00 52.26           H  
ATOM   3518  HE3 LYS A 227       8.707  -2.478  21.418  1.00 52.26           H  
ATOM   3519  NZ  LYS A 227       8.470  -4.349  22.381  1.00 52.26           N  
ATOM   3520  HZ1 LYS A 227       8.876  -4.038  23.252  1.00 52.26           H  
ATOM   3521  HZ2 LYS A 227       8.681  -5.328  22.250  1.00 52.26           H  
ATOM   3522  HZ3 LYS A 227       7.469  -4.247  22.466  1.00 52.26           H  
ATOM   3523  N   ILE A 228       9.358  -3.349  14.101  1.00 49.54           N  
ATOM   3524  H   ILE A 228      10.222  -2.910  14.387  1.00 49.54           H  
ATOM   3525  CA  ILE A 228       9.311  -3.973  12.772  1.00 49.54           C  
ATOM   3526  HA  ILE A 228       8.565  -3.447  12.177  1.00 49.54           H  
ATOM   3527  C   ILE A 228       8.872  -5.440  12.892  1.00 49.54           C  
ATOM   3528  CB  ILE A 228      10.682  -3.825  12.064  1.00 49.54           C  
ATOM   3529  HB  ILE A 228      11.453  -4.223  12.724  1.00 49.54           H  
ATOM   3530  O   ILE A 228       9.395  -6.198  13.714  1.00 49.54           O  
ATOM   3531  CG1 ILE A 228      10.984  -2.331  11.804  1.00 49.54           C  
ATOM   3532 HG12 ILE A 228      10.833  -1.762  12.722  1.00 49.54           H  
ATOM   3533 HG13 ILE A 228      10.286  -1.944  11.061  1.00 49.54           H  
ATOM   3534  CG2 ILE A 228      10.737  -4.610  10.742  1.00 49.54           C  
ATOM   3535 HG21 ILE A 228      11.657  -4.410  10.194  1.00 49.54           H  
ATOM   3536 HG22 ILE A 228       9.881  -4.353  10.119  1.00 49.54           H  
ATOM   3537 HG23 ILE A 228      10.723  -5.680  10.952  1.00 49.54           H  
ATOM   3538  CD1 ILE A 228      12.416  -2.043  11.343  1.00 49.54           C  
ATOM   3539 HD11 ILE A 228      13.130  -2.498  12.030  1.00 49.54           H  
ATOM   3540 HD12 ILE A 228      12.582  -2.414  10.331  1.00 49.54           H  
ATOM   3541 HD13 ILE A 228      12.557  -0.962  11.342  1.00 49.54           H  
ATOM   3542  N   ILE A 229       7.915  -5.830  12.049  1.00 57.46           N  
ATOM   3543  H   ILE A 229       7.530  -5.132  11.428  1.00 57.46           H  
ATOM   3544  CA  ILE A 229       7.420  -7.206  11.919  1.00 57.46           C  
ATOM   3545  HA  ILE A 229       7.123  -7.540  12.913  1.00 57.46           H  
ATOM   3546  C   ILE A 229       8.551  -8.141  11.456  1.00 57.46           C  
ATOM   3547  CB  ILE A 229       6.162  -7.228  11.019  1.00 57.46           C  
ATOM   3548  HB  ILE A 229       6.409  -6.762  10.064  1.00 57.46           H  
ATOM   3549  O   ILE A 229       9.449  -7.750  10.716  1.00 57.46           O  
ATOM   3550  CG1 ILE A 229       5.071  -6.374  11.716  1.00 57.46           C  
ATOM   3551 HG12 ILE A 229       5.387  -5.331  11.705  1.00 57.46           H  
ATOM   3552 HG13 ILE A 229       4.995  -6.669  12.762  1.00 57.46           H  
ATOM   3553  CG2 ILE A 229       5.679  -8.658  10.720  1.00 57.46           C  
ATOM   3554 HG21 ILE A 229       4.846  -8.628  10.018  1.00 57.46           H  
ATOM   3555 HG22 ILE A 229       6.462  -9.247  10.243  1.00 57.46           H  
ATOM   3556 HG23 ILE A 229       5.349  -9.142  11.639  1.00 57.46           H  
ATOM   3557  CD1 ILE A 229       3.670  -6.410  11.100  1.00 57.46           C  
ATOM   3558 HD11 ILE A 229       3.030  -5.715  11.644  1.00 57.46           H  
ATOM   3559 HD12 ILE A 229       3.239  -7.408  11.180  1.00 57.46           H  
ATOM   3560 HD13 ILE A 229       3.714  -6.113  10.053  1.00 57.46           H  
ATOM   3561  N   SER A 230       8.529  -9.370  11.973  1.00 53.94           N  
ATOM   3562  H   SER A 230       7.665  -9.681  12.393  1.00 53.94           H  
ATOM   3563  CA  SER A 230       9.677 -10.272  12.069  1.00 53.94           C  
ATOM   3564  HA  SER A 230      10.551  -9.657  12.281  1.00 53.94           H  
ATOM   3565  C   SER A 230      10.011 -11.067  10.797  1.00 53.94           C  
ATOM   3566  CB  SER A 230       9.457 -11.175  13.280  1.00 53.94           C  
ATOM   3567  HB2 SER A 230      10.425 -11.544  13.619  1.00 53.94           H  
ATOM   3568  HB3 SER A 230       9.022 -10.586  14.087  1.00 53.94           H  
ATOM   3569  O   SER A 230       9.426 -10.852   9.744  1.00 53.94           O  
ATOM   3570  OG  SER A 230       8.636 -12.289  13.015  1.00 53.94           O  
ATOM   3571  HG  SER A 230       7.849 -12.051  12.519  1.00 53.94           H  
ATOM   3572  N   LEU A 231      11.002 -11.958  10.917  1.00 60.48           N  
ATOM   3573  H   LEU A 231      11.300 -12.156  11.862  1.00 60.48           H  
ATOM   3574  CA  LEU A 231      11.656 -12.746   9.866  1.00 60.48           C  
ATOM   3575  HA  LEU A 231      12.220 -12.055   9.240  1.00 60.48           H  
ATOM   3576  C   LEU A 231      10.679 -13.517   8.947  1.00 60.48           C  
ATOM   3577  CB  LEU A 231      12.622 -13.725  10.573  1.00 60.48           C  
ATOM   3578  HB2 LEU A 231      13.033 -14.432   9.853  1.00 60.48           H  
ATOM   3579  HB3 LEU A 231      12.041 -14.312  11.284  1.00 60.48           H  
ATOM   3580  O   LEU A 231       9.539 -13.769   9.341  1.00 60.48           O  
ATOM   3581  CG  LEU A 231      13.793 -13.049  11.312  1.00 60.48           C  
ATOM   3582  HG  LEU A 231      13.413 -12.267  11.969  1.00 60.48           H  
ATOM   3583  CD1 LEU A 231      14.521 -14.070  12.184  1.00 60.48           C  
ATOM   3584 HD11 LEU A 231      14.925 -14.866  11.559  1.00 60.48           H  
ATOM   3585 HD12 LEU A 231      13.827 -14.510  12.901  1.00 60.48           H  
ATOM   3586 HD13 LEU A 231      15.339 -13.590  12.721  1.00 60.48           H  
ATOM   3587  CD2 LEU A 231      14.806 -12.433  10.346  1.00 60.48           C  
ATOM   3588 HD21 LEU A 231      15.182 -13.197   9.665  1.00 60.48           H  
ATOM   3589 HD22 LEU A 231      15.642 -12.012  10.904  1.00 60.48           H  
ATOM   3590 HD23 LEU A 231      14.340 -11.635   9.768  1.00 60.48           H  
ATOM   3591  N   PRO A 232      11.126 -13.920   7.737  1.00 63.57           N  
ATOM   3592  CA  PRO A 232      10.339 -14.776   6.849  1.00 63.57           C  
ATOM   3593  HA  PRO A 232       9.506 -14.203   6.442  1.00 63.57           H  
ATOM   3594  C   PRO A 232       9.817 -15.993   7.612  1.00 63.57           C  
ATOM   3595  CB  PRO A 232      11.283 -15.205   5.718  1.00 63.57           C  
ATOM   3596  HB2 PRO A 232      10.766 -15.248   4.760  1.00 63.57           H  
ATOM   3597  HB3 PRO A 232      11.736 -16.171   5.944  1.00 63.57           H  
ATOM   3598  O   PRO A 232      10.595 -16.658   8.297  1.00 63.57           O  
ATOM   3599  CG  PRO A 232      12.371 -14.135   5.731  1.00 63.57           C  
ATOM   3600  HG2 PRO A 232      12.036 -13.271   5.156  1.00 63.57           H  
ATOM   3601  HG3 PRO A 232      13.318 -14.509   5.344  1.00 63.57           H  
ATOM   3602  CD  PRO A 232      12.468 -13.749   7.201  1.00 63.57           C  
ATOM   3603  HD2 PRO A 232      12.822 -12.723   7.295  1.00 63.57           H  
ATOM   3604  HD3 PRO A 232      13.151 -14.439   7.697  1.00 63.57           H  
ATOM   3605  N   SER A 233       8.516 -16.260   7.523  1.00 67.30           N  
ATOM   3606  H   SER A 233       7.920 -15.679   6.952  1.00 67.30           H  
ATOM   3607  CA  SER A 233       7.910 -17.396   8.228  1.00 67.30           C  
ATOM   3608  HA  SER A 233       8.513 -17.648   9.101  1.00 67.30           H  
ATOM   3609  C   SER A 233       7.824 -18.647   7.371  1.00 67.30           C  
ATOM   3610  CB  SER A 233       6.515 -17.035   8.732  1.00 67.30           C  
ATOM   3611  HB2 SER A 233       6.610 -16.210   9.438  1.00 67.30           H  
ATOM   3612  HB3 SER A 233       6.093 -17.893   9.255  1.00 67.30           H  
ATOM   3613  O   SER A 233       7.861 -19.749   7.904  1.00 67.30           O  
ATOM   3614  OG  SER A 233       5.646 -16.646   7.680  1.00 67.30           O  
ATOM   3615  HG  SER A 233       5.264 -17.422   7.264  1.00 67.30           H  
ATOM   3616  N   ASP A 234       7.691 -18.468   6.057  1.00 71.20           N  
ATOM   3617  H   ASP A 234       7.760 -17.529   5.692  1.00 71.20           H  
ATOM   3618  CA  ASP A 234       7.374 -19.523   5.100  1.00 71.20           C  
ATOM   3619  HA  ASP A 234       7.664 -20.489   5.513  1.00 71.20           H  
ATOM   3620  C   ASP A 234       8.151 -19.313   3.788  1.00 71.20           C  
ATOM   3621  CB  ASP A 234       5.853 -19.548   4.843  1.00 71.20           C  
ATOM   3622  HB2 ASP A 234       5.571 -18.640   4.310  1.00 71.20           H  
ATOM   3623  HB3 ASP A 234       5.615 -20.392   4.196  1.00 71.20           H  
ATOM   3624  O   ASP A 234       8.775 -18.267   3.569  1.00 71.20           O  
ATOM   3625  CG  ASP A 234       5.010 -19.665   6.125  1.00 71.20           C  
ATOM   3626  OD1 ASP A 234       4.972 -20.741   6.749  1.00 71.20           O  
ATOM   3627  OD2 ASP A 234       4.373 -18.659   6.521  1.00 71.20           O  
ATOM   3628  N   GLU A 235       8.092 -20.309   2.901  1.00 78.79           N  
ATOM   3629  H   GLU A 235       7.548 -21.129   3.130  1.00 78.79           H  
ATOM   3630  CA  GLU A 235       8.692 -20.237   1.568  1.00 78.79           C  
ATOM   3631  HA  GLU A 235       9.736 -19.946   1.689  1.00 78.79           H  
ATOM   3632  C   GLU A 235       8.024 -19.175   0.681  1.00 78.79           C  
ATOM   3633  CB  GLU A 235       8.663 -21.604   0.864  1.00 78.79           C  
ATOM   3634  HB2 GLU A 235       7.634 -21.958   0.807  1.00 78.79           H  
ATOM   3635  HB3 GLU A 235       9.039 -21.465  -0.150  1.00 78.79           H  
ATOM   3636  O   GLU A 235       6.829 -18.883   0.776  1.00 78.79           O  
ATOM   3637  CG  GLU A 235       9.537 -22.659   1.564  1.00 78.79           C  
ATOM   3638  HG2 GLU A 235       9.123 -22.863   2.551  1.00 78.79           H  
ATOM   3639  HG3 GLU A 235      10.536 -22.242   1.695  1.00 78.79           H  
ATOM   3640  CD  GLU A 235       9.650 -23.979   0.779  1.00 78.79           C  
ATOM   3641  OE1 GLU A 235      10.397 -24.860   1.257  1.00 78.79           O  
ATOM   3642  OE2 GLU A 235       9.022 -24.096  -0.300  1.00 78.79           O  
ATOM   3643  N   ASP A 236       8.814 -18.601  -0.227  1.00 83.60           N  
ATOM   3644  H   ASP A 236       9.768 -18.926  -0.299  1.00 83.60           H  
ATOM   3645  CA  ASP A 236       8.333 -17.609  -1.180  1.00 83.60           C  
ATOM   3646  HA  ASP A 236       7.773 -16.849  -0.635  1.00 83.60           H  
ATOM   3647  C   ASP A 236       7.393 -18.259  -2.220  1.00 83.60           C  
ATOM   3648  CB  ASP A 236       9.530 -16.930  -1.863  1.00 83.60           C  
ATOM   3649  HB2 ASP A 236      10.127 -17.690  -2.368  1.00 83.60           H  
ATOM   3650  HB3 ASP A 236       9.142 -16.259  -2.630  1.00 83.60           H  
ATOM   3651  O   ASP A 236       7.757 -19.227  -2.890  1.00 83.60           O  
ATOM   3652  CG  ASP A 236      10.446 -16.107  -0.936  1.00 83.60           C  
ATOM   3653  OD1 ASP A 236       9.952 -15.240  -0.185  1.00 83.60           O  
ATOM   3654  OD2 ASP A 236      11.681 -16.089  -1.164  1.00 83.60           O  
ATOM   3655  N   ILE A 237       6.204 -17.684  -2.424  1.00 84.51           N  
ATOM   3656  H   ILE A 237       5.973 -16.883  -1.855  1.00 84.51           H  
ATOM   3657  CA  ILE A 237       5.219 -18.156  -3.410  1.00 84.51           C  
ATOM   3658  HA  ILE A 237       5.466 -19.187  -3.661  1.00 84.51           H  
ATOM   3659  C   ILE A 237       5.322 -17.325  -4.693  1.00 84.51           C  
ATOM   3660  CB  ILE A 237       3.782 -18.165  -2.835  1.00 84.51           C  
ATOM   3661  HB  ILE A 237       3.473 -17.135  -2.659  1.00 84.51           H  
ATOM   3662  O   ILE A 237       5.509 -16.109  -4.650  1.00 84.51           O  
ATOM   3663  CG1 ILE A 237       3.705 -18.928  -1.491  1.00 84.51           C  
ATOM   3664 HG12 ILE A 237       3.941 -19.980  -1.651  1.00 84.51           H  
ATOM   3665 HG13 ILE A 237       4.445 -18.524  -0.800  1.00 84.51           H  
ATOM   3666  CG2 ILE A 237       2.827 -18.805  -3.865  1.00 84.51           C  
ATOM   3667 HG21 ILE A 237       1.821 -18.909  -3.457  1.00 84.51           H  
ATOM   3668 HG22 ILE A 237       2.752 -18.196  -4.766  1.00 84.51           H  
ATOM   3669 HG23 ILE A 237       3.181 -19.802  -4.128  1.00 84.51           H  
ATOM   3670  CD1 ILE A 237       2.349 -18.815  -0.782  1.00 84.51           C  
ATOM   3671 HD11 ILE A 237       1.580 -19.369  -1.321  1.00 84.51           H  
ATOM   3672 HD12 ILE A 237       2.059 -17.768  -0.694  1.00 84.51           H  
ATOM   3673 HD13 ILE A 237       2.435 -19.240   0.218  1.00 84.51           H  
ATOM   3674  N   TYR A 238       5.152 -17.957  -5.856  1.00 84.66           N  
ATOM   3675  H   TYR A 238       4.967 -18.950  -5.837  1.00 84.66           H  
ATOM   3676  CA  TYR A 238       5.269 -17.296  -7.157  1.00 84.66           C  
ATOM   3677  HA  TYR A 238       5.515 -16.246  -6.995  1.00 84.66           H  
ATOM   3678  C   TYR A 238       3.963 -17.345  -7.954  1.00 84.66           C  
ATOM   3679  CB  TYR A 238       6.443 -17.891  -7.941  1.00 84.66           C  
ATOM   3680  HB2 TYR A 238       6.482 -17.418  -8.923  1.00 84.66           H  
ATOM   3681  HB3 TYR A 238       6.265 -18.955  -8.097  1.00 84.66           H  
ATOM   3682  O   TYR A 238       3.431 -18.414  -8.242  1.00 84.66           O  
ATOM   3683  CG  TYR A 238       7.786 -17.708  -7.257  1.00 84.66           C  
ATOM   3684  CD1 TYR A 238       8.577 -16.574  -7.529  1.00 84.66           C  
ATOM   3685  HD1 TYR A 238       8.224 -15.822  -8.218  1.00 84.66           H  
ATOM   3686  CD2 TYR A 238       8.228 -18.657  -6.316  1.00 84.66           C  
ATOM   3687  HD2 TYR A 238       7.618 -19.513  -6.067  1.00 84.66           H  
ATOM   3688  CE1 TYR A 238       9.817 -16.406  -6.882  1.00 84.66           C  
ATOM   3689  HE1 TYR A 238      10.437 -15.545  -7.083  1.00 84.66           H  
ATOM   3690  CE2 TYR A 238       9.450 -18.476  -5.644  1.00 84.66           C  
ATOM   3691  HE2 TYR A 238       9.751 -19.188  -4.889  1.00 84.66           H  
ATOM   3692  OH  TYR A 238      11.420 -17.153  -5.270  1.00 84.66           O  
ATOM   3693  HH  TYR A 238      11.573 -17.854  -4.633  1.00 84.66           H  
ATOM   3694  CZ  TYR A 238      10.249 -17.351  -5.929  1.00 84.66           C  
ATOM   3695  N   TYR A 239       3.490 -16.178  -8.395  1.00 80.31           N  
ATOM   3696  H   TYR A 239       3.976 -15.345  -8.097  1.00 80.31           H  
ATOM   3697  CA  TYR A 239       2.290 -16.020  -9.222  1.00 80.31           C  
ATOM   3698  HA  TYR A 239       1.851 -17.001  -9.405  1.00 80.31           H  
ATOM   3699  C   TYR A 239       2.631 -15.396 -10.573  1.00 80.31           C  
ATOM   3700  CB  TYR A 239       1.237 -15.175  -8.491  1.00 80.31           C  
ATOM   3701  HB2 TYR A 239       0.321 -15.153  -9.083  1.00 80.31           H  
ATOM   3702  HB3 TYR A 239       1.598 -14.150  -8.412  1.00 80.31           H  
ATOM   3703  O   TYR A 239       3.670 -14.758 -10.747  1.00 80.31           O  
ATOM   3704  CG  TYR A 239       0.903 -15.670  -7.102  1.00 80.31           C  
ATOM   3705  CD1 TYR A 239      -0.171 -16.559  -6.894  1.00 80.31           C  
ATOM   3706  HD1 TYR A 239      -0.781 -16.891  -7.721  1.00 80.31           H  
ATOM   3707  CD2 TYR A 239       1.685 -15.242  -6.014  1.00 80.31           C  
ATOM   3708  HD2 TYR A 239       2.511 -14.562  -6.161  1.00 80.31           H  
ATOM   3709  CE1 TYR A 239      -0.467 -17.011  -5.593  1.00 80.31           C  
ATOM   3710  HE1 TYR A 239      -1.294 -17.682  -5.413  1.00 80.31           H  
ATOM   3711  CE2 TYR A 239       1.398 -15.710  -4.722  1.00 80.31           C  
ATOM   3712  HE2 TYR A 239       2.003 -15.397  -3.884  1.00 80.31           H  
ATOM   3713  OH  TYR A 239       0.041 -17.025  -3.250  1.00 80.31           O  
ATOM   3714  HH  TYR A 239       0.717 -16.781  -2.614  1.00 80.31           H  
ATOM   3715  CZ  TYR A 239       0.318 -16.585  -4.504  1.00 80.31           C  
ATOM   3716  N   ARG A 240       1.731 -15.529 -11.550  1.00 82.18           N  
ATOM   3717  H   ARG A 240       0.872 -16.013 -11.330  1.00 82.18           H  
ATOM   3718  CA  ARG A 240       1.822 -14.817 -12.832  1.00 82.18           C  
ATOM   3719  HA  ARG A 240       2.824 -14.404 -12.945  1.00 82.18           H  
ATOM   3720  C   ARG A 240       0.876 -13.625 -12.839  1.00 82.18           C  
ATOM   3721  CB  ARG A 240       1.541 -15.776 -13.999  1.00 82.18           C  
ATOM   3722  HB2 ARG A 240       0.622 -16.325 -13.792  1.00 82.18           H  
ATOM   3723  HB3 ARG A 240       1.381 -15.197 -14.909  1.00 82.18           H  
ATOM   3724  O   ARG A 240      -0.301 -13.762 -12.527  1.00 82.18           O  
ATOM   3725  CG  ARG A 240       2.678 -16.780 -14.248  1.00 82.18           C  
ATOM   3726  HG2 ARG A 240       2.331 -17.517 -14.972  1.00 82.18           H  
ATOM   3727  HG3 ARG A 240       2.927 -17.298 -13.322  1.00 82.18           H  
ATOM   3728  CD  ARG A 240       3.926 -16.088 -14.811  1.00 82.18           C  
ATOM   3729  HD2 ARG A 240       3.647 -15.538 -15.709  1.00 82.18           H  
ATOM   3730  HD3 ARG A 240       4.315 -15.384 -14.075  1.00 82.18           H  
ATOM   3731  NE  ARG A 240       4.984 -17.060 -15.133  1.00 82.18           N  
ATOM   3732  HE  ARG A 240       4.887 -17.984 -14.735  1.00 82.18           H  
ATOM   3733  NH1 ARG A 240       6.356 -15.611 -16.277  1.00 82.18           N  
ATOM   3734 HH11 ARG A 240       7.274 -15.391 -16.637  1.00 82.18           H  
ATOM   3735 HH12 ARG A 240       5.668 -14.875 -16.194  1.00 82.18           H  
ATOM   3736  NH2 ARG A 240       7.024 -17.711 -15.890  1.00 82.18           N  
ATOM   3737 HH21 ARG A 240       7.922 -17.489 -16.296  1.00 82.18           H  
ATOM   3738 HH22 ARG A 240       6.895 -18.610 -15.447  1.00 82.18           H  
ATOM   3739  CZ  ARG A 240       6.112 -16.786 -15.761  1.00 82.18           C  
ATOM   3740  N   SER A 241       1.383 -12.460 -13.237  1.00 83.03           N  
ATOM   3741  H   SER A 241       2.376 -12.399 -13.411  1.00 83.03           H  
ATOM   3742  CA  SER A 241       0.556 -11.269 -13.422  1.00 83.03           C  
ATOM   3743  HA  SER A 241      -0.041 -11.145 -12.518  1.00 83.03           H  
ATOM   3744  C   SER A 241      -0.412 -11.417 -14.595  1.00 83.03           C  
ATOM   3745  CB  SER A 241       1.422 -10.013 -13.568  1.00 83.03           C  
ATOM   3746  HB2 SER A 241       0.808  -9.158 -13.283  1.00 83.03           H  
ATOM   3747  HB3 SER A 241       2.264 -10.074 -12.878  1.00 83.03           H  
ATOM   3748  O   SER A 241      -0.197 -12.245 -15.484  1.00 83.03           O  
ATOM   3749  OG  SER A 241       1.908  -9.789 -14.883  1.00 83.03           O  
ATOM   3750  HG  SER A 241       1.168  -9.661 -15.480  1.00 83.03           H  
ATOM   3751  N   LYS A 242      -1.415 -10.532 -14.682  1.00 76.67           N  
ATOM   3752  H   LYS A 242      -1.613  -9.923 -13.902  1.00 76.67           H  
ATOM   3753  CA  LYS A 242      -2.194 -10.364 -15.917  1.00 76.67           C  
ATOM   3754  HA  LYS A 242      -2.720 -11.300 -16.106  1.00 76.67           H  
ATOM   3755  C   LYS A 242      -1.234 -10.102 -17.091  1.00 76.67           C  
ATOM   3756  CB  LYS A 242      -3.231  -9.241 -15.724  1.00 76.67           C  
ATOM   3757  HB2 LYS A 242      -2.723  -8.277 -15.701  1.00 76.67           H  
ATOM   3758  HB3 LYS A 242      -3.724  -9.377 -14.762  1.00 76.67           H  
ATOM   3759  O   LYS A 242      -0.417  -9.180 -17.026  1.00 76.67           O  
ATOM   3760  CG  LYS A 242      -4.309  -9.230 -16.824  1.00 76.67           C  
ATOM   3761  HG2 LYS A 242      -4.783 -10.210 -16.872  1.00 76.67           H  
ATOM   3762  HG3 LYS A 242      -3.839  -9.018 -17.785  1.00 76.67           H  
ATOM   3763  CD  LYS A 242      -5.386  -8.165 -16.544  1.00 76.67           C  
ATOM   3764  HD2 LYS A 242      -4.905  -7.189 -16.474  1.00 76.67           H  
ATOM   3765  HD3 LYS A 242      -5.865  -8.383 -15.589  1.00 76.67           H  
ATOM   3766  CE  LYS A 242      -6.448  -8.133 -17.658  1.00 76.67           C  
ATOM   3767  HE2 LYS A 242      -6.940  -9.105 -17.703  1.00 76.67           H  
ATOM   3768  HE3 LYS A 242      -5.937  -7.979 -18.609  1.00 76.67           H  
ATOM   3769  NZ  LYS A 242      -7.461  -7.056 -17.455  1.00 76.67           N  
ATOM   3770  HZ1 LYS A 242      -8.012  -7.180 -16.618  1.00 76.67           H  
ATOM   3771  HZ2 LYS A 242      -8.118  -7.017 -18.221  1.00 76.67           H  
ATOM   3772  HZ3 LYS A 242      -7.024  -6.148 -17.388  1.00 76.67           H  
ATOM   3773  N   GLY A 243      -1.285 -10.963 -18.105  1.00 72.62           N  
ATOM   3774  H   GLY A 243      -1.953 -11.718 -18.045  1.00 72.62           H  
ATOM   3775  CA  GLY A 243      -0.576 -10.800 -19.375  1.00 72.62           C  
ATOM   3776  HA2 GLY A 243       0.344 -10.235 -19.228  1.00 72.62           H  
ATOM   3777  HA3 GLY A 243      -0.310 -11.778 -19.777  1.00 72.62           H  
ATOM   3778  C   GLY A 243      -1.439 -10.079 -20.410  1.00 72.62           C  
ATOM   3779  O   GLY A 243      -2.634  -9.867 -20.196  1.00 72.62           O  
ATOM   3780  N   SER A 244      -0.824  -9.717 -21.532  1.00 69.40           N  
ATOM   3781  H   SER A 244       0.110 -10.077 -21.665  1.00 69.40           H  
ATOM   3782  CA  SER A 244      -1.535  -9.282 -22.742  1.00 69.40           C  
ATOM   3783  HA  SER A 244      -2.537  -8.939 -22.485  1.00 69.40           H  
ATOM   3784  C   SER A 244      -1.676 -10.469 -23.703  1.00 69.40           C  
ATOM   3785  CB  SER A 244      -0.787  -8.108 -23.385  1.00 69.40           C  
ATOM   3786  HB2 SER A 244       0.222  -8.422 -23.652  1.00 69.40           H  
ATOM   3787  HB3 SER A 244      -0.728  -7.288 -22.670  1.00 69.40           H  
ATOM   3788  O   SER A 244      -0.986 -11.473 -23.533  1.00 69.40           O  
ATOM   3789  OG  SER A 244      -1.462  -7.665 -24.546  1.00 69.40           O  
ATOM   3790  HG  SER A 244      -1.073  -6.842 -24.853  1.00 69.40           H  
ATOM   3791  N   LEU A 245      -2.508 -10.341 -24.742  1.00 68.65           N  
ATOM   3792  H   LEU A 245      -2.980  -9.455 -24.852  1.00 68.65           H  
ATOM   3793  CA  LEU A 245      -2.633 -11.322 -25.834  1.00 68.65           C  
ATOM   3794  HA  LEU A 245      -3.092 -12.234 -25.452  1.00 68.65           H  
ATOM   3795  C   LEU A 245      -1.272 -11.738 -26.427  1.00 68.65           C  
ATOM   3796  CB  LEU A 245      -3.532 -10.713 -26.933  1.00 68.65           C  
ATOM   3797  HB2 LEU A 245      -3.344  -9.642 -26.993  1.00 68.65           H  
ATOM   3798  HB3 LEU A 245      -3.260 -11.134 -27.901  1.00 68.65           H  
ATOM   3799  O   LEU A 245      -1.111 -12.879 -26.838  1.00 68.65           O  
ATOM   3800  CG  LEU A 245      -5.033 -10.973 -26.699  1.00 68.65           C  
ATOM   3801  HG  LEU A 245      -5.247 -10.920 -25.631  1.00 68.65           H  
ATOM   3802  CD1 LEU A 245      -5.884  -9.918 -27.403  1.00 68.65           C  
ATOM   3803 HD11 LEU A 245      -6.942 -10.124 -27.237  1.00 68.65           H  
ATOM   3804 HD12 LEU A 245      -5.654  -8.927 -27.011  1.00 68.65           H  
ATOM   3805 HD13 LEU A 245      -5.685  -9.934 -28.474  1.00 68.65           H  
ATOM   3806  CD2 LEU A 245      -5.438 -12.350 -27.226  1.00 68.65           C  
ATOM   3807 HD21 LEU A 245      -6.494 -12.529 -27.023  1.00 68.65           H  
ATOM   3808 HD22 LEU A 245      -5.272 -12.405 -28.302  1.00 68.65           H  
ATOM   3809 HD23 LEU A 245      -4.850 -13.129 -26.739  1.00 68.65           H  
ATOM   3810  N   PHE A 246      -0.284 -10.836 -26.411  1.00 72.75           N  
ATOM   3811  H   PHE A 246      -0.521  -9.906 -26.097  1.00 72.75           H  
ATOM   3812  CA  PHE A 246       1.036 -11.043 -27.021  1.00 72.75           C  
ATOM   3813  HA  PHE A 246       1.021 -11.971 -27.592  1.00 72.75           H  
ATOM   3814  C   PHE A 246       2.194 -11.174 -26.022  1.00 72.75           C  
ATOM   3815  CB  PHE A 246       1.294  -9.900 -28.011  1.00 72.75           C  
ATOM   3816  HB2 PHE A 246       1.404  -8.967 -27.459  1.00 72.75           H  
ATOM   3817  HB3 PHE A 246       2.232 -10.085 -28.533  1.00 72.75           H  
ATOM   3818  O   PHE A 246       3.350 -11.242 -26.431  1.00 72.75           O  
ATOM   3819  CG  PHE A 246       0.202  -9.747 -29.048  1.00 72.75           C  
ATOM   3820  CD1 PHE A 246       0.071 -10.708 -30.067  1.00 72.75           C  
ATOM   3821  HD1 PHE A 246       0.756 -11.541 -30.122  1.00 72.75           H  
ATOM   3822  CD2 PHE A 246      -0.698  -8.666 -28.981  1.00 72.75           C  
ATOM   3823  HD2 PHE A 246      -0.601  -7.920 -28.207  1.00 72.75           H  
ATOM   3824  CE1 PHE A 246      -0.953 -10.586 -31.021  1.00 72.75           C  
ATOM   3825  HE1 PHE A 246      -1.050 -11.320 -31.807  1.00 72.75           H  
ATOM   3826  CE2 PHE A 246      -1.723  -8.546 -29.936  1.00 72.75           C  
ATOM   3827  HE2 PHE A 246      -2.409  -7.713 -29.899  1.00 72.75           H  
ATOM   3828  CZ  PHE A 246      -1.848  -9.505 -30.957  1.00 72.75           C  
ATOM   3829  HZ  PHE A 246      -2.628  -9.409 -31.697  1.00 72.75           H  
ATOM   3830  N   SER A 247       1.937 -11.163 -24.709  1.00 72.28           N  
ATOM   3831  H   SER A 247       0.979 -11.229 -24.398  1.00 72.28           H  
ATOM   3832  CA  SER A 247       3.018 -11.194 -23.716  1.00 72.28           C  
ATOM   3833  HA  SER A 247       3.868 -11.726 -24.144  1.00 72.28           H  
ATOM   3834  C   SER A 247       2.619 -11.926 -22.443  1.00 72.28           C  
ATOM   3835  CB  SER A 247       3.496  -9.777 -23.399  1.00 72.28           C  
ATOM   3836  HB2 SER A 247       2.682  -9.202 -22.956  1.00 72.28           H  
ATOM   3837  HB3 SER A 247       3.814  -9.294 -24.323  1.00 72.28           H  
ATOM   3838  O   SER A 247       1.576 -11.650 -21.842  1.00 72.28           O  
ATOM   3839  OG  SER A 247       4.586  -9.828 -22.501  1.00 72.28           O  
ATOM   3840  HG  SER A 247       5.121  -9.040 -22.622  1.00 72.28           H  
ATOM   3841  N   LYS A 248       3.493 -12.843 -22.010  1.00 74.74           N  
ATOM   3842  H   LYS A 248       4.360 -12.928 -22.521  1.00 74.74           H  
ATOM   3843  CA  LYS A 248       3.350 -13.554 -20.738  1.00 74.74           C  
ATOM   3844  HA  LYS A 248       2.364 -14.018 -20.720  1.00 74.74           H  
ATOM   3845  C   LYS A 248       3.412 -12.551 -19.583  1.00 74.74           C  
ATOM   3846  CB  LYS A 248       4.424 -14.650 -20.587  1.00 74.74           C  
ATOM   3847  HB2 LYS A 248       5.412 -14.205 -20.708  1.00 74.74           H  
ATOM   3848  HB3 LYS A 248       4.358 -15.061 -19.580  1.00 74.74           H  
ATOM   3849  O   LYS A 248       4.233 -11.638 -19.573  1.00 74.74           O  
ATOM   3850  CG  LYS A 248       4.249 -15.800 -21.596  1.00 74.74           C  
ATOM   3851  HG2 LYS A 248       4.362 -15.412 -22.608  1.00 74.74           H  
ATOM   3852  HG3 LYS A 248       3.245 -16.211 -21.492  1.00 74.74           H  
ATOM   3853  CD  LYS A 248       5.274 -16.928 -21.376  1.00 74.74           C  
ATOM   3854  HD2 LYS A 248       5.163 -17.325 -20.367  1.00 74.74           H  
ATOM   3855  HD3 LYS A 248       6.279 -16.522 -21.494  1.00 74.74           H  
ATOM   3856  CE  LYS A 248       5.049 -18.053 -22.402  1.00 74.74           C  
ATOM   3857  HE2 LYS A 248       4.038 -18.439 -22.280  1.00 74.74           H  
ATOM   3858  HE3 LYS A 248       5.112 -17.624 -23.402  1.00 74.74           H  
ATOM   3859  NZ  LYS A 248       6.033 -19.163 -22.273  1.00 74.74           N  
ATOM   3860  HZ1 LYS A 248       6.977 -18.833 -22.420  1.00 74.74           H  
ATOM   3861  HZ2 LYS A 248       5.854 -19.869 -22.972  1.00 74.74           H  
ATOM   3862  HZ3 LYS A 248       5.975 -19.609 -21.368  1.00 74.74           H  
ATOM   3863  N   GLY A 249       2.560 -12.755 -18.582  1.00 78.65           N  
ATOM   3864  H   GLY A 249       1.894 -13.511 -18.657  1.00 78.65           H  
ATOM   3865  CA  GLY A 249       2.605 -11.980 -17.346  1.00 78.65           C  
ATOM   3866  HA2 GLY A 249       2.410 -10.932 -17.572  1.00 78.65           H  
ATOM   3867  HA3 GLY A 249       1.831 -12.341 -16.668  1.00 78.65           H  
ATOM   3868  C   GLY A 249       3.950 -12.101 -16.621  1.00 78.65           C  
ATOM   3869  O   GLY A 249       4.628 -13.136 -16.689  1.00 78.65           O  
ATOM   3870  N   ARG A 250       4.315 -11.047 -15.885  1.00 83.39           N  
ATOM   3871  H   ARG A 250       3.639 -10.304 -15.781  1.00 83.39           H  
ATOM   3872  CA  ARG A 250       5.500 -11.024 -15.018  1.00 83.39           C  
ATOM   3873  HA  ARG A 250       6.360 -11.373 -15.590  1.00 83.39           H  
ATOM   3874  C   ARG A 250       5.304 -11.987 -13.850  1.00 83.39           C  
ATOM   3875  CB  ARG A 250       5.783  -9.597 -14.511  1.00 83.39           C  
ATOM   3876  HB2 ARG A 250       4.897  -9.210 -14.008  1.00 83.39           H  
ATOM   3877  HB3 ARG A 250       6.594  -9.640 -13.783  1.00 83.39           H  
ATOM   3878  O   ARG A 250       4.186 -12.140 -13.358  1.00 83.39           O  
ATOM   3879  CG  ARG A 250       6.193  -8.639 -15.641  1.00 83.39           C  
ATOM   3880  HG2 ARG A 250       5.378  -8.553 -16.359  1.00 83.39           H  
ATOM   3881  HG3 ARG A 250       7.067  -9.043 -16.153  1.00 83.39           H  
ATOM   3882  CD  ARG A 250       6.531  -7.239 -15.104  1.00 83.39           C  
ATOM   3883  HD2 ARG A 250       5.661  -6.837 -14.586  1.00 83.39           H  
ATOM   3884  HD3 ARG A 250       7.343  -7.315 -14.381  1.00 83.39           H  
ATOM   3885  NE  ARG A 250       6.905  -6.324 -16.201  1.00 83.39           N  
ATOM   3886  HE  ARG A 250       6.157  -5.877 -16.710  1.00 83.39           H  
ATOM   3887  NH1 ARG A 250       9.211  -6.431 -16.008  1.00 83.39           N  
ATOM   3888 HH11 ARG A 250       9.140  -6.413 -15.001  1.00 83.39           H  
ATOM   3889 HH12 ARG A 250      10.095  -6.121 -16.384  1.00 83.39           H  
ATOM   3890  NH2 ARG A 250       8.327  -5.483 -17.765  1.00 83.39           N  
ATOM   3891 HH21 ARG A 250       7.632  -4.810 -18.056  1.00 83.39           H  
ATOM   3892 HH22 ARG A 250       9.289  -5.233 -17.947  1.00 83.39           H  
ATOM   3893  CZ  ARG A 250       8.131  -6.095 -16.644  1.00 83.39           C  
ATOM   3894  N   THR A 251       6.382 -12.625 -13.411  1.00 87.57           N  
ATOM   3895  H   THR A 251       7.278 -12.454 -13.845  1.00 87.57           H  
ATOM   3896  CA  THR A 251       6.367 -13.398 -12.167  1.00 87.57           C  
ATOM   3897  HA  THR A 251       5.477 -14.027 -12.151  1.00 87.57           H  
ATOM   3898  C   THR A 251       6.314 -12.431 -10.990  1.00 87.57           C  
ATOM   3899  CB  THR A 251       7.585 -14.319 -12.053  1.00 87.57           C  
ATOM   3900  HB  THR A 251       8.493 -13.719 -11.988  1.00 87.57           H  
ATOM   3901  O   THR A 251       7.078 -11.469 -10.949  1.00 87.57           O  
ATOM   3902  CG2 THR A 251       7.505 -15.247 -10.845  1.00 87.57           C  
ATOM   3903 HG21 THR A 251       7.371 -14.665  -9.933  1.00 87.57           H  
ATOM   3904 HG22 THR A 251       8.432 -15.812 -10.751  1.00 87.57           H  
ATOM   3905 HG23 THR A 251       6.666 -15.936 -10.949  1.00 87.57           H  
ATOM   3906  OG1 THR A 251       7.659 -15.162 -13.184  1.00 87.57           O  
ATOM   3907  HG1 THR A 251       8.269 -15.858 -12.931  1.00 87.57           H  
ATOM   3908  N   ILE A 252       5.405 -12.683 -10.058  1.00 88.13           N  
ATOM   3909  H   ILE A 252       4.822 -13.501 -10.169  1.00 88.13           H  
ATOM   3910  CA  ILE A 252       5.255 -11.951  -8.805  1.00 88.13           C  
ATOM   3911  HA  ILE A 252       5.906 -11.077  -8.800  1.00 88.13           H  
ATOM   3912  C   ILE A 252       5.687 -12.894  -7.701  1.00 88.13           C  
ATOM   3913  CB  ILE A 252       3.803 -11.478  -8.601  1.00 88.13           C  
ATOM   3914  HB  ILE A 252       3.147 -12.348  -8.578  1.00 88.13           H  
ATOM   3915  O   ILE A 252       5.130 -13.981  -7.574  1.00 88.13           O  
ATOM   3916  CG1 ILE A 252       3.401 -10.590  -9.794  1.00 88.13           C  
ATOM   3917 HG12 ILE A 252       3.501 -11.151 -10.723  1.00 88.13           H  
ATOM   3918 HG13 ILE A 252       4.075  -9.735  -9.840  1.00 88.13           H  
ATOM   3919  CG2 ILE A 252       3.660 -10.724  -7.264  1.00 88.13           C  
ATOM   3920 HG21 ILE A 252       4.249  -9.807  -7.271  1.00 88.13           H  
ATOM   3921 HG22 ILE A 252       2.615 -10.478  -7.076  1.00 88.13           H  
ATOM   3922 HG23 ILE A 252       3.977 -11.346  -6.426  1.00 88.13           H  
ATOM   3923  CD1 ILE A 252       1.966 -10.085  -9.745  1.00 88.13           C  
ATOM   3924 HD11 ILE A 252       1.815  -9.417  -8.897  1.00 88.13           H  
ATOM   3925 HD12 ILE A 252       1.780  -9.528 -10.664  1.00 88.13           H  
ATOM   3926 HD13 ILE A 252       1.287 -10.934  -9.680  1.00 88.13           H  
ATOM   3927  N   LYS A 253       6.684 -12.473  -6.934  1.00 89.18           N  
ATOM   3928  H   LYS A 253       7.042 -11.542  -7.094  1.00 89.18           H  
ATOM   3929  CA  LYS A 253       7.131 -13.169  -5.733  1.00 89.18           C  
ATOM   3930  HA  LYS A 253       6.930 -14.237  -5.813  1.00 89.18           H  
ATOM   3931  C   LYS A 253       6.348 -12.618  -4.541  1.00 89.18           C  
ATOM   3932  CB  LYS A 253       8.641 -12.953  -5.602  1.00 89.18           C  
ATOM   3933  HB2 LYS A 253       9.135 -13.288  -6.515  1.00 89.18           H  
ATOM   3934  HB3 LYS A 253       8.837 -11.889  -5.469  1.00 89.18           H  
ATOM   3935  O   LYS A 253       6.359 -11.403  -4.344  1.00 89.18           O  
ATOM   3936  CG  LYS A 253       9.230 -13.713  -4.418  1.00 89.18           C  
ATOM   3937  HG2 LYS A 253       8.671 -13.477  -3.512  1.00 89.18           H  
ATOM   3938  HG3 LYS A 253       9.159 -14.783  -4.608  1.00 89.18           H  
ATOM   3939  CD  LYS A 253      10.694 -13.308  -4.210  1.00 89.18           C  
ATOM   3940  HD2 LYS A 253      11.290 -13.543  -5.092  1.00 89.18           H  
ATOM   3941  HD3 LYS A 253      10.750 -12.248  -3.963  1.00 89.18           H  
ATOM   3942  CE  LYS A 253      11.150 -14.131  -3.026  1.00 89.18           C  
ATOM   3943  HE2 LYS A 253      11.076 -15.182  -3.304  1.00 89.18           H  
ATOM   3944  HE3 LYS A 253      10.451 -13.976  -2.204  1.00 89.18           H  
ATOM   3945  NZ  LYS A 253      12.518 -13.876  -2.531  1.00 89.18           N  
ATOM   3946  HZ1 LYS A 253      13.224 -13.968  -3.248  1.00 89.18           H  
ATOM   3947  HZ2 LYS A 253      12.591 -13.005  -2.025  1.00 89.18           H  
ATOM   3948  HZ3 LYS A 253      12.666 -14.617  -1.861  1.00 89.18           H  
ATOM   3949  N   ARG A 254       5.693 -13.493  -3.783  1.00 89.69           N  
ATOM   3950  H   ARG A 254       5.742 -14.467  -4.047  1.00 89.69           H  
ATOM   3951  CA  ARG A 254       5.016 -13.197  -2.519  1.00 89.69           C  
ATOM   3952  HA  ARG A 254       4.995 -12.119  -2.363  1.00 89.69           H  
ATOM   3953  C   ARG A 254       5.788 -13.851  -1.384  1.00 89.69           C  
ATOM   3954  CB  ARG A 254       3.568 -13.694  -2.559  1.00 89.69           C  
ATOM   3955  HB2 ARG A 254       3.070 -13.264  -3.428  1.00 89.69           H  
ATOM   3956  HB3 ARG A 254       3.596 -14.779  -2.659  1.00 89.69           H  
ATOM   3957  O   ARG A 254       5.898 -15.073  -1.357  1.00 89.69           O  
ATOM   3958  CG  ARG A 254       2.776 -13.337  -1.287  1.00 89.69           C  
ATOM   3959  HG2 ARG A 254       3.288 -13.739  -0.413  1.00 89.69           H  
ATOM   3960  HG3 ARG A 254       2.715 -12.254  -1.180  1.00 89.69           H  
ATOM   3961  CD  ARG A 254       1.360 -13.932  -1.310  1.00 89.69           C  
ATOM   3962  HD2 ARG A 254       1.431 -15.008  -1.467  1.00 89.69           H  
ATOM   3963  HD3 ARG A 254       0.898 -13.764  -0.337  1.00 89.69           H  
ATOM   3964  NE  ARG A 254       0.516 -13.324  -2.352  1.00 89.69           N  
ATOM   3965  HE  ARG A 254       0.933 -12.641  -2.969  1.00 89.69           H  
ATOM   3966  NH1 ARG A 254      -1.530 -14.224  -1.775  1.00 89.69           N  
ATOM   3967 HH11 ARG A 254      -2.534 -14.194  -1.886  1.00 89.69           H  
ATOM   3968 HH12 ARG A 254      -1.116 -14.746  -1.016  1.00 89.69           H  
ATOM   3969  NH2 ARG A 254      -1.375 -12.721  -3.408  1.00 89.69           N  
ATOM   3970 HH21 ARG A 254      -2.383 -12.670  -3.442  1.00 89.69           H  
ATOM   3971 HH22 ARG A 254      -0.781 -12.058  -3.886  1.00 89.69           H  
ATOM   3972  CZ  ARG A 254      -0.789 -13.439  -2.504  1.00 89.69           C  
ATOM   3973  N   ARG A 255       6.285 -13.048  -0.452  1.00 85.99           N  
ATOM   3974  H   ARG A 255       6.134 -12.054  -0.551  1.00 85.99           H  
ATOM   3975  CA  ARG A 255       6.925 -13.534   0.775  1.00 85.99           C  
ATOM   3976  HA  ARG A 255       7.207 -14.580   0.663  1.00 85.99           H  
ATOM   3977  C   ARG A 255       5.951 -13.431   1.939  1.00 85.99           C  
ATOM   3978  CB  ARG A 255       8.205 -12.728   1.007  1.00 85.99           C  
ATOM   3979  HB2 ARG A 255       8.857 -12.874   0.146  1.00 85.99           H  
ATOM   3980  HB3 ARG A 255       7.966 -11.667   1.069  1.00 85.99           H  
ATOM   3981  O   ARG A 255       5.286 -12.406   2.057  1.00 85.99           O  
ATOM   3982  CG  ARG A 255       8.932 -13.157   2.289  1.00 85.99           C  
ATOM   3983  HG2 ARG A 255       9.041 -14.241   2.317  1.00 85.99           H  
ATOM   3984  HG3 ARG A 255       8.355 -12.841   3.157  1.00 85.99           H  
ATOM   3985  CD  ARG A 255      10.313 -12.507   2.359  1.00 85.99           C  
ATOM   3986  HD2 ARG A 255      10.714 -12.671   3.360  1.00 85.99           H  
ATOM   3987  HD3 ARG A 255      10.211 -11.434   2.195  1.00 85.99           H  
ATOM   3988  NE  ARG A 255      11.234 -13.094   1.369  1.00 85.99           N  
ATOM   3989  HE  ARG A 255      10.892 -13.901   0.867  1.00 85.99           H  
ATOM   3990  NH1 ARG A 255      13.018 -11.684   1.744  1.00 85.99           N  
ATOM   3991 HH11 ARG A 255      13.970 -11.447   1.502  1.00 85.99           H  
ATOM   3992 HH12 ARG A 255      12.458 -11.084   2.333  1.00 85.99           H  
ATOM   3993  NH2 ARG A 255      13.270 -13.362   0.367  1.00 85.99           N  
ATOM   3994 HH21 ARG A 255      14.220 -13.019   0.374  1.00 85.99           H  
ATOM   3995 HH22 ARG A 255      13.051 -14.340   0.238  1.00 85.99           H  
ATOM   3996  CZ  ARG A 255      12.478 -12.704   1.154  1.00 85.99           C  
ATOM   3997  N   THR A 256       5.884 -14.445   2.796  1.00 84.27           N  
ATOM   3998  H   THR A 256       6.448 -15.269   2.642  1.00 84.27           H  
ATOM   3999  CA  THR A 256       5.072 -14.382   4.020  1.00 84.27           C  
ATOM   4000  HA  THR A 256       4.326 -13.599   3.886  1.00 84.27           H  
ATOM   4001  C   THR A 256       5.939 -14.007   5.221  1.00 84.27           C  
ATOM   4002  CB  THR A 256       4.268 -15.663   4.268  1.00 84.27           C  
ATOM   4003  HB  THR A 256       4.951 -16.486   4.476  1.00 84.27           H  
ATOM   4004  O   THR A 256       7.015 -14.569   5.432  1.00 84.27           O  
ATOM   4005  CG2 THR A 256       3.266 -15.514   5.414  1.00 84.27           C  
ATOM   4006 HG21 THR A 256       2.710 -16.444   5.536  1.00 84.27           H  
ATOM   4007 HG22 THR A 256       3.789 -15.313   6.349  1.00 84.27           H  
ATOM   4008 HG23 THR A 256       2.575 -14.696   5.213  1.00 84.27           H  
ATOM   4009  OG1 THR A 256       3.496 -15.960   3.121  1.00 84.27           O  
ATOM   4010  HG1 THR A 256       3.384 -16.914   3.132  1.00 84.27           H  
ATOM   4011  N   MET A 257       5.474 -13.032   5.996  1.00 79.05           N  
ATOM   4012  H   MET A 257       4.580 -12.629   5.754  1.00 79.05           H  
ATOM   4013  CA  MET A 257       6.054 -12.604   7.265  1.00 79.05           C  
ATOM   4014  HA  MET A 257       6.917 -13.224   7.510  1.00 79.05           H  
ATOM   4015  C   MET A 257       5.023 -12.784   8.376  1.00 79.05           C  
ATOM   4016  CB  MET A 257       6.514 -11.139   7.185  1.00 79.05           C  
ATOM   4017  HB2 MET A 257       5.694 -10.521   6.819  1.00 79.05           H  
ATOM   4018  HB3 MET A 257       6.787 -10.796   8.183  1.00 79.05           H  
ATOM   4019  O   MET A 257       3.819 -12.618   8.167  1.00 79.05           O  
ATOM   4020  CG  MET A 257       7.728 -10.967   6.270  1.00 79.05           C  
ATOM   4021  HG2 MET A 257       7.487 -11.378   5.289  1.00 79.05           H  
ATOM   4022  HG3 MET A 257       8.558 -11.544   6.677  1.00 79.05           H  
ATOM   4023  SD  MET A 257       8.267  -9.248   6.045  1.00 79.05           S  
ATOM   4024  CE  MET A 257       9.156  -8.904   7.573  1.00 79.05           C  
ATOM   4025  HE1 MET A 257       9.986  -9.602   7.678  1.00 79.05           H  
ATOM   4026  HE2 MET A 257       9.543  -7.885   7.550  1.00 79.05           H  
ATOM   4027  HE3 MET A 257       8.478  -8.999   8.421  1.00 79.05           H  
ATOM   4028  N   ARG A 258       5.495 -13.075   9.587  1.00 72.85           N  
ATOM   4029  H   ARG A 258       6.492 -13.184   9.703  1.00 72.85           H  
ATOM   4030  CA  ARG A 258       4.646 -13.103  10.783  1.00 72.85           C  
ATOM   4031  HA  ARG A 258       3.628 -12.814  10.521  1.00 72.85           H  
ATOM   4032  C   ARG A 258       5.126 -12.069  11.784  1.00 72.85           C  
ATOM   4033  CB  ARG A 258       4.572 -14.520  11.376  1.00 72.85           C  
ATOM   4034  HB2 ARG A 258       5.579 -14.898  11.554  1.00 72.85           H  
ATOM   4035  HB3 ARG A 258       4.042 -14.481  12.328  1.00 72.85           H  
ATOM   4036  O   ARG A 258       6.322 -11.782  11.892  1.00 72.85           O  
ATOM   4037  CG  ARG A 258       3.814 -15.469  10.436  1.00 72.85           C  
ATOM   4038  HG2 ARG A 258       2.813 -15.080  10.248  1.00 72.85           H  
ATOM   4039  HG3 ARG A 258       4.335 -15.516   9.479  1.00 72.85           H  
ATOM   4040  CD  ARG A 258       3.689 -16.872  11.033  1.00 72.85           C  
ATOM   4041  HD2 ARG A 258       2.913 -16.851  11.798  1.00 72.85           H  
ATOM   4042  HD3 ARG A 258       4.633 -17.147  11.504  1.00 72.85           H  
ATOM   4043  NE  ARG A 258       3.374 -17.877   9.999  1.00 72.85           N  
ATOM   4044  HE  ARG A 258       3.708 -17.709   9.061  1.00 72.85           H  
ATOM   4045  NH1 ARG A 258       2.276 -19.376  11.342  1.00 72.85           N  
ATOM   4046 HH11 ARG A 258       1.905 -18.608  11.883  1.00 72.85           H  
ATOM   4047 HH12 ARG A 258       1.778 -20.250  11.425  1.00 72.85           H  
ATOM   4048  NH2 ARG A 258       2.868 -19.955   9.258  1.00 72.85           N  
ATOM   4049 HH21 ARG A 258       2.509 -20.887   9.406  1.00 72.85           H  
ATOM   4050 HH22 ARG A 258       3.391 -19.782   8.411  1.00 72.85           H  
ATOM   4051  CZ  ARG A 258       2.839 -19.063  10.208  1.00 72.85           C  
ATOM   4052  N   THR A 259       4.200 -11.496  12.540  1.00 65.73           N  
ATOM   4053  H   THR A 259       3.230 -11.745  12.414  1.00 65.73           H  
ATOM   4054  CA  THR A 259       4.557 -10.797  13.777  1.00 65.73           C  
ATOM   4055  HA  THR A 259       5.294 -10.021  13.570  1.00 65.73           H  
ATOM   4056  C   THR A 259       5.193 -11.793  14.737  1.00 65.73           C  
ATOM   4057  CB  THR A 259       3.325 -10.135  14.411  1.00 65.73           C  
ATOM   4058  HB  THR A 259       3.547  -9.846  15.439  1.00 65.73           H  
ATOM   4059  O   THR A 259       4.717 -12.919  14.854  1.00 65.73           O  
ATOM   4060  CG2 THR A 259       2.918  -8.897  13.619  1.00 65.73           C  
ATOM   4061 HG21 THR A 259       3.712  -8.153  13.678  1.00 65.73           H  
ATOM   4062 HG22 THR A 259       2.013  -8.475  14.055  1.00 65.73           H  
ATOM   4063 HG23 THR A 259       2.717  -9.165  12.581  1.00 65.73           H  
ATOM   4064  OG1 THR A 259       2.204 -10.982  14.387  1.00 65.73           O  
ATOM   4065  HG1 THR A 259       2.377 -11.782  14.889  1.00 65.73           H  
ATOM   4066  N   ARG A 260       6.260 -11.392  15.442  1.00 57.53           N  
ATOM   4067  H   ARG A 260       6.588 -10.443  15.335  1.00 57.53           H  
ATOM   4068  CA  ARG A 260       6.689 -12.152  16.622  1.00 57.53           C  
ATOM   4069  HA  ARG A 260       6.895 -13.187  16.349  1.00 57.53           H  
ATOM   4070  C   ARG A 260       5.507 -12.158  17.583  1.00 57.53           C  
ATOM   4071  CB  ARG A 260       7.926 -11.529  17.294  1.00 57.53           C  
ATOM   4072  HB2 ARG A 260       7.873 -11.703  18.369  1.00 57.53           H  
ATOM   4073  HB3 ARG A 260       7.930 -10.452  17.129  1.00 57.53           H  
ATOM   4074  O   ARG A 260       5.094 -11.088  18.025  1.00 57.53           O  
ATOM   4075  CG  ARG A 260       9.230 -12.156  16.788  1.00 57.53           C  
ATOM   4076  HG2 ARG A 260       9.260 -13.205  17.083  1.00 57.53           H  
ATOM   4077  HG3 ARG A 260       9.260 -12.105  15.700  1.00 57.53           H  
ATOM   4078  CD  ARG A 260      10.446 -11.429  17.374  1.00 57.53           C  
ATOM   4079  HD2 ARG A 260      10.476 -11.614  18.448  1.00 57.53           H  
ATOM   4080  HD3 ARG A 260      10.325 -10.359  17.202  1.00 57.53           H  
ATOM   4081  NE  ARG A 260      11.706 -11.884  16.753  1.00 57.53           N  
ATOM   4082  HE  ARG A 260      11.639 -12.693  16.152  1.00 57.53           H  
ATOM   4083  NH1 ARG A 260      13.092 -10.373  17.781  1.00 57.53           N  
ATOM   4084 HH11 ARG A 260      14.020 -10.024  17.971  1.00 57.53           H  
ATOM   4085 HH12 ARG A 260      12.308 -10.074  18.343  1.00 57.53           H  
ATOM   4086  NH2 ARG A 260      13.946 -11.842  16.332  1.00 57.53           N  
ATOM   4087 HH21 ARG A 260      13.852 -12.673  15.765  1.00 57.53           H  
ATOM   4088 HH22 ARG A 260      14.864 -11.457  16.504  1.00 57.53           H  
ATOM   4089  CZ  ARG A 260      12.904 -11.366  16.956  1.00 57.53           C  
ATOM   4090  N   VAL A 261       4.972 -13.337  17.879  1.00 54.02           N  
ATOM   4091  H   VAL A 261       5.330 -14.166  17.426  1.00 54.02           H  
ATOM   4092  CA  VAL A 261       4.151 -13.514  19.076  1.00 54.02           C  
ATOM   4093  HA  VAL A 261       3.298 -12.837  19.026  1.00 54.02           H  
ATOM   4094  C   VAL A 261       5.080 -13.135  20.234  1.00 54.02           C  
ATOM   4095  CB  VAL A 261       3.625 -14.962  19.199  1.00 54.02           C  
ATOM   4096  HB  VAL A 261       4.452 -15.633  19.431  1.00 54.02           H  
ATOM   4097  O   VAL A 261       6.209 -13.634  20.254  1.00 54.02           O  
ATOM   4098  CG1 VAL A 261       2.556 -15.082  20.289  1.00 54.02           C  
ATOM   4099 HG11 VAL A 261       2.232 -16.119  20.380  1.00 54.02           H  
ATOM   4100 HG12 VAL A 261       1.696 -14.457  20.050  1.00 54.02           H  
ATOM   4101 HG13 VAL A 261       2.958 -14.773  21.254  1.00 54.02           H  
ATOM   4102  CG2 VAL A 261       2.968 -15.436  17.892  1.00 54.02           C  
ATOM   4103 HG21 VAL A 261       3.702 -15.496  17.089  1.00 54.02           H  
ATOM   4104 HG22 VAL A 261       2.171 -14.751  17.601  1.00 54.02           H  
ATOM   4105 HG23 VAL A 261       2.545 -16.431  18.033  1.00 54.02           H  
ATOM   4106  N   PRO A 262       4.715 -12.194  21.125  1.00 48.09           N  
ATOM   4107  CA  PRO A 262       5.441 -12.050  22.380  1.00 48.09           C  
ATOM   4108  HA  PRO A 262       6.430 -11.629  22.194  1.00 48.09           H  
ATOM   4109  C   PRO A 262       5.554 -13.444  22.991  1.00 48.09           C  
ATOM   4110  CB  PRO A 262       4.600 -11.105  23.248  1.00 48.09           C  
ATOM   4111  HB2 PRO A 262       3.959 -11.678  23.918  1.00 48.09           H  
ATOM   4112  HB3 PRO A 262       5.226 -10.422  23.822  1.00 48.09           H  
ATOM   4113  O   PRO A 262       4.561 -14.174  22.950  1.00 48.09           O  
ATOM   4114  CG  PRO A 262       3.728 -10.359  22.236  1.00 48.09           C  
ATOM   4115  HG2 PRO A 262       4.279  -9.508  21.837  1.00 48.09           H  
ATOM   4116  HG3 PRO A 262       2.785 -10.035  22.676  1.00 48.09           H  
ATOM   4117  CD  PRO A 262       3.510 -11.387  21.128  1.00 48.09           C  
ATOM   4118  HD2 PRO A 262       3.359 -10.887  20.172  1.00 48.09           H  
ATOM   4119  HD3 PRO A 262       2.655 -12.017  21.371  1.00 48.09           H  
ATOM   4120  N   ASP A 263       6.735 -13.839  23.483  1.00 46.44           N  
ATOM   4121  H   ASP A 263       7.536 -13.224  23.472  1.00 46.44           H  
ATOM   4122  CA  ASP A 263       6.839 -15.092  24.236  1.00 46.44           C  
ATOM   4123  HA  ASP A 263       6.756 -15.925  23.539  1.00 46.44           H  
ATOM   4124  C   ASP A 263       5.672 -15.101  25.224  1.00 46.44           C  
ATOM   4125  CB  ASP A 263       8.167 -15.198  25.000  1.00 46.44           C  
ATOM   4126  HB2 ASP A 263       8.097 -16.023  25.708  1.00 46.44           H  
ATOM   4127  HB3 ASP A 263       8.334 -14.282  25.568  1.00 46.44           H  
ATOM   4128  O   ASP A 263       5.469 -14.070  25.880  1.00 46.44           O  
ATOM   4129  CG  ASP A 263       9.359 -15.467  24.082  1.00 46.44           C  
ATOM   4130  OD1 ASP A 263       9.223 -16.321  23.177  1.00 46.44           O  
ATOM   4131  OD2 ASP A 263      10.403 -14.803  24.274  1.00 46.44           O  
ATOM   4132  N   PRO A 264       4.837 -16.159  25.252  1.00 44.05           N  
ATOM   4133  CA  PRO A 264       3.719 -16.186  26.173  1.00 44.05           C  
ATOM   4134  HA  PRO A 264       2.978 -15.436  25.894  1.00 44.05           H  
ATOM   4135  C   PRO A 264       4.295 -15.859  27.545  1.00 44.05           C  
ATOM   4136  CB  PRO A 264       3.117 -17.594  26.072  1.00 44.05           C  
ATOM   4137  HB2 PRO A 264       2.823 -17.983  27.047  1.00 44.05           H  
ATOM   4138  HB3 PRO A 264       2.257 -17.566  25.402  1.00 44.05           H  
ATOM   4139  O   PRO A 264       5.205 -16.557  28.002  1.00 44.05           O  
ATOM   4140  CG  PRO A 264       4.224 -18.437  25.436  1.00 44.05           C  
ATOM   4141  HG2 PRO A 264       3.821 -19.254  24.837  1.00 44.05           H  
ATOM   4142  HG3 PRO A 264       4.879 -18.821  26.218  1.00 44.05           H  
ATOM   4143  CD  PRO A 264       4.996 -17.436  24.581  1.00 44.05           C  
ATOM   4144  HD2 PRO A 264       6.043 -17.733  24.522  1.00 44.05           H  
ATOM   4145  HD3 PRO A 264       4.559 -17.374  23.584  1.00 44.05           H  
ATOM   4146  N   GLU A 265       3.824 -14.768  28.166  1.00 42.60           N  
ATOM   4147  H   GLU A 265       3.155 -14.176  27.694  1.00 42.60           H  
ATOM   4148  CA  GLU A 265       4.041 -14.574  29.597  1.00 42.60           C  
ATOM   4149  HA  GLU A 265       5.082 -14.309  29.783  1.00 42.60           H  
ATOM   4150  C   GLU A 265       3.737 -15.924  30.234  1.00 42.60           C  
ATOM   4151  CB  GLU A 265       3.111 -13.499  30.179  1.00 42.60           C  
ATOM   4152  HB2 GLU A 265       3.172 -13.556  31.266  1.00 42.60           H  
ATOM   4153  HB3 GLU A 265       2.084 -13.705  29.877  1.00 42.60           H  
ATOM   4154  O   GLU A 265       2.723 -16.523  29.846  1.00 42.60           O  
ATOM   4155  CG  GLU A 265       3.501 -12.077  29.749  1.00 42.60           C  
ATOM   4156  HG2 GLU A 265       3.382 -11.992  28.669  1.00 42.60           H  
ATOM   4157  HG3 GLU A 265       4.555 -11.924  29.985  1.00 42.60           H  
ATOM   4158  CD  GLU A 265       2.668 -10.981  30.437  1.00 42.60           C  
ATOM   4159  OE1 GLU A 265       3.084  -9.804  30.332  1.00 42.60           O  
ATOM   4160  OE2 GLU A 265       1.632 -11.307  31.061  1.00 42.60           O  
ATOM   4161  N   GLU A 266       4.664 -16.436  31.069  1.00 36.77           N  
ATOM   4162  H   GLU A 266       5.479 -15.877  31.278  1.00 36.77           H  
ATOM   4163  CA  GLU A 266       4.580 -17.783  31.652  1.00 36.77           C  
ATOM   4164  HA  GLU A 266       5.039 -18.495  30.966  1.00 36.77           H  
ATOM   4165  C   GLU A 266       3.110 -18.110  31.862  1.00 36.77           C  
ATOM   4166  CB  GLU A 266       5.235 -17.875  33.041  1.00 36.77           C  
ATOM   4167  HB2 GLU A 266       5.112 -16.933  33.576  1.00 36.77           H  
ATOM   4168  HB3 GLU A 266       4.703 -18.646  33.598  1.00 36.77           H  
ATOM   4169  O   GLU A 266       2.452 -17.318  32.551  1.00 36.77           O  
ATOM   4170  CG  GLU A 266       6.711 -18.282  33.044  1.00 36.77           C  
ATOM   4171  HG2 GLU A 266       6.837 -19.122  32.360  1.00 36.77           H  
ATOM   4172  HG3 GLU A 266       7.311 -17.450  32.678  1.00 36.77           H  
ATOM   4173  CD  GLU A 266       7.197 -18.711  34.447  1.00 36.77           C  
ATOM   4174  OE1 GLU A 266       8.317 -19.263  34.525  1.00 36.77           O  
ATOM   4175  OE2 GLU A 266       6.445 -18.585  35.447  1.00 36.77           O  
ATOM   4176  N   PRO A 267       2.581 -19.177  31.223  1.00 38.93           N  
ATOM   4177  CA  PRO A 267       1.149 -19.418  31.201  1.00 38.93           C  
ATOM   4178  HA  PRO A 267       0.651 -18.704  30.546  1.00 38.93           H  
ATOM   4179  C   PRO A 267       0.683 -19.251  32.626  1.00 38.93           C  
ATOM   4180  CB  PRO A 267       0.962 -20.856  30.699  1.00 38.93           C  
ATOM   4181  HB2 PRO A 267       0.726 -20.831  29.635  1.00 38.93           H  
ATOM   4182  HB3 PRO A 267       0.182 -21.387  31.245  1.00 38.93           H  
ATOM   4183  O   PRO A 267       1.254 -19.931  33.488  1.00 38.93           O  
ATOM   4184  CG  PRO A 267       2.336 -21.501  30.898  1.00 38.93           C  
ATOM   4185  HG2 PRO A 267       2.520 -22.294  30.173  1.00 38.93           H  
ATOM   4186  HG3 PRO A 267       2.420 -21.883  31.915  1.00 38.93           H  
ATOM   4187  CD  PRO A 267       3.296 -20.328  30.710  1.00 38.93           C  
ATOM   4188  HD2 PRO A 267       3.510 -20.178  29.652  1.00 38.93           H  
ATOM   4189  HD3 PRO A 267       4.218 -20.511  31.263  1.00 38.93           H  
ATOM   4190  N   ILE A 268      -0.247 -18.303  32.862  1.00 39.00           N  
ATOM   4191  H   ILE A 268      -0.498 -17.691  32.099  1.00 39.00           H  
ATOM   4192  CA  ILE A 268      -0.840 -18.068  34.181  1.00 39.00           C  
ATOM   4193  HA  ILE A 268      -0.153 -17.490  34.799  1.00 39.00           H  
ATOM   4194  C   ILE A 268      -1.010 -19.460  34.730  1.00 39.00           C  
ATOM   4195  CB  ILE A 268      -2.219 -17.368  34.100  1.00 39.00           C  
ATOM   4196  HB  ILE A 268      -2.854 -17.937  33.420  1.00 39.00           H  
ATOM   4197  O   ILE A 268      -1.745 -20.247  34.124  1.00 39.00           O  
ATOM   4198  CG1 ILE A 268      -2.072 -15.941  33.535  1.00 39.00           C  
ATOM   4199 HG12 ILE A 268      -1.491 -15.974  32.613  1.00 39.00           H  
ATOM   4200 HG13 ILE A 268      -1.529 -15.318  34.247  1.00 39.00           H  
ATOM   4201  CG2 ILE A 268      -2.904 -17.343  35.487  1.00 39.00           C  
ATOM   4202 HG21 ILE A 268      -2.294 -16.782  36.195  1.00 39.00           H  
ATOM   4203 HG22 ILE A 268      -3.885 -16.873  35.414  1.00 39.00           H  
ATOM   4204 HG23 ILE A 268      -3.060 -18.354  35.863  1.00 39.00           H  
ATOM   4205  CD1 ILE A 268      -3.413 -15.273  33.202  1.00 39.00           C  
ATOM   4206 HD11 ILE A 268      -3.224 -14.334  32.682  1.00 39.00           H  
ATOM   4207 HD12 ILE A 268      -3.970 -15.053  34.113  1.00 39.00           H  
ATOM   4208 HD13 ILE A 268      -4.004 -15.920  32.554  1.00 39.00           H  
ATOM   4209  N   LYS A 269      -0.216 -19.816  35.752  1.00 36.36           N  
ATOM   4210  H   LYS A 269       0.493 -19.162  36.051  1.00 36.36           H  
ATOM   4211  CA  LYS A 269      -0.294 -21.144  36.340  1.00 36.36           C  
ATOM   4212  HA  LYS A 269      -0.156 -21.902  35.569  1.00 36.36           H  
ATOM   4213  C   LYS A 269      -1.717 -21.178  36.828  1.00 36.36           C  
ATOM   4214  CB  LYS A 269       0.716 -21.345  37.486  1.00 36.36           C  
ATOM   4215  HB2 LYS A 269       0.752 -20.445  38.099  1.00 36.36           H  
ATOM   4216  HB3 LYS A 269       0.370 -22.168  38.111  1.00 36.36           H  
ATOM   4217  O   LYS A 269      -2.002 -20.598  37.872  1.00 36.36           O  
ATOM   4218  CG  LYS A 269       2.124 -21.689  36.985  1.00 36.36           C  
ATOM   4219  HG2 LYS A 269       2.459 -20.906  36.305  1.00 36.36           H  
ATOM   4220  HG3 LYS A 269       2.092 -22.634  36.442  1.00 36.36           H  
ATOM   4221  CD  LYS A 269       3.118 -21.802  38.152  1.00 36.36           C  
ATOM   4222  HD2 LYS A 269       3.134 -20.850  38.683  1.00 36.36           H  
ATOM   4223  HD3 LYS A 269       2.810 -22.595  38.834  1.00 36.36           H  
ATOM   4224  CE  LYS A 269       4.513 -22.098  37.587  1.00 36.36           C  
ATOM   4225  HE2 LYS A 269       4.667 -21.448  36.726  1.00 36.36           H  
ATOM   4226  HE3 LYS A 269       4.547 -23.126  37.227  1.00 36.36           H  
ATOM   4227  NZ  LYS A 269       5.595 -21.838  38.566  1.00 36.36           N  
ATOM   4228  HZ1 LYS A 269       5.584 -20.859  38.815  1.00 36.36           H  
ATOM   4229  HZ2 LYS A 269       5.518 -22.411  39.394  1.00 36.36           H  
ATOM   4230  HZ3 LYS A 269       6.490 -21.983  38.120  1.00 36.36           H  
ATOM   4231  N   LEU A 270      -2.609 -21.771  36.031  1.00 37.51           N  
ATOM   4232  H   LEU A 270      -2.326 -21.942  35.076  1.00 37.51           H  
ATOM   4233  CA  LEU A 270      -3.943 -22.126  36.445  1.00 37.51           C  
ATOM   4234  HA  LEU A 270      -4.529 -21.236  36.673  1.00 37.51           H  
ATOM   4235  C   LEU A 270      -3.634 -22.886  37.708  1.00 37.51           C  
ATOM   4236  CB  LEU A 270      -4.637 -22.999  35.384  1.00 37.51           C  
ATOM   4237  HB2 LEU A 270      -3.931 -23.756  35.041  1.00 37.51           H  
ATOM   4238  HB3 LEU A 270      -5.474 -23.519  35.851  1.00 37.51           H  
ATOM   4239  O   LEU A 270      -2.980 -23.935  37.653  1.00 37.51           O  
ATOM   4240  CG  LEU A 270      -5.166 -22.215  34.169  1.00 37.51           C  
ATOM   4241  HG  LEU A 270      -4.384 -21.561  33.785  1.00 37.51           H  
ATOM   4242  CD1 LEU A 270      -5.567 -23.195  33.065  1.00 37.51           C  
ATOM   4243 HD11 LEU A 270      -4.699 -23.776  32.755  1.00 37.51           H  
ATOM   4244 HD12 LEU A 270      -5.931 -22.639  32.201  1.00 37.51           H  
ATOM   4245 HD13 LEU A 270      -6.352 -23.864  33.418  1.00 37.51           H  
ATOM   4246  CD2 LEU A 270      -6.397 -21.379  34.530  1.00 37.51           C  
ATOM   4247 HD21 LEU A 270      -6.765 -20.874  33.637  1.00 37.51           H  
ATOM   4248 HD22 LEU A 270      -6.131 -20.613  35.259  1.00 37.51           H  
ATOM   4249 HD23 LEU A 270      -7.186 -22.013  34.933  1.00 37.51           H  
ATOM   4250  N   THR A 271      -3.927 -22.255  38.845  1.00 36.52           N  
ATOM   4251  H   THR A 271      -4.398 -21.362  38.808  1.00 36.52           H  
ATOM   4252  CA  THR A 271      -3.766 -22.882  40.139  1.00 36.52           C  
ATOM   4253  HA  THR A 271      -2.709 -23.041  40.353  1.00 36.52           H  
ATOM   4254  C   THR A 271      -4.458 -24.200  39.932  1.00 36.52           C  
ATOM   4255  CB  THR A 271      -4.424 -22.061  41.263  1.00 36.52           C  
ATOM   4256  HB  THR A 271      -4.736 -22.727  42.067  1.00 36.52           H  
ATOM   4257  O   THR A 271      -5.639 -24.207  39.579  1.00 36.52           O  
ATOM   4258  CG2 THR A 271      -3.444 -21.040  41.833  1.00 36.52           C  
ATOM   4259 HG21 THR A 271      -3.109 -20.365  41.045  1.00 36.52           H  
ATOM   4260 HG22 THR A 271      -2.579 -21.555  42.251  1.00 36.52           H  
ATOM   4261 HG23 THR A 271      -3.924 -20.466  42.626  1.00 36.52           H  
ATOM   4262  OG1 THR A 271      -5.533 -21.323  40.802  1.00 36.52           O  
ATOM   4263  HG1 THR A 271      -5.498 -20.452  41.204  1.00 36.52           H  
ATOM   4264  N   LYS A 272      -3.687 -25.304  39.964  1.00 38.58           N  
ATOM   4265  H   LYS A 272      -2.690 -25.191  40.073  1.00 38.58           H  
ATOM   4266  CA  LYS A 272      -4.264 -26.640  39.856  1.00 38.58           C  
ATOM   4267  HA  LYS A 272      -4.634 -26.819  38.847  1.00 38.58           H  
ATOM   4268  C   LYS A 272      -5.419 -26.575  40.819  1.00 38.58           C  
ATOM   4269  CB  LYS A 272      -3.287 -27.738  40.300  1.00 38.58           C  
ATOM   4270  HB2 LYS A 272      -2.724 -27.401  41.171  1.00 38.58           H  
ATOM   4271  HB3 LYS A 272      -3.870 -28.611  40.593  1.00 38.58           H  
ATOM   4272  O   LYS A 272      -5.164 -26.342  42.003  1.00 38.58           O  
ATOM   4273  CG  LYS A 272      -2.325 -28.165  39.188  1.00 38.58           C  
ATOM   4274  HG2 LYS A 272      -2.900 -28.488  38.320  1.00 38.58           H  
ATOM   4275  HG3 LYS A 272      -1.694 -27.322  38.905  1.00 38.58           H  
ATOM   4276  CD  LYS A 272      -1.451 -29.326  39.682  1.00 38.58           C  
ATOM   4277  HD2 LYS A 272      -2.093 -30.140  40.019  1.00 38.58           H  
ATOM   4278  HD3 LYS A 272      -0.842 -28.983  40.518  1.00 38.58           H  
ATOM   4279  CE  LYS A 272      -0.547 -29.827  38.551  1.00 38.58           C  
ATOM   4280  HE2 LYS A 272      -1.176 -30.150  37.722  1.00 38.58           H  
ATOM   4281  HE3 LYS A 272       0.061 -28.995  38.197  1.00 38.58           H  
ATOM   4282  NZ  LYS A 272       0.323 -30.945  38.998  1.00 38.58           N  
ATOM   4283  HZ1 LYS A 272       0.924 -30.651  39.754  1.00 38.58           H  
ATOM   4284  HZ2 LYS A 272       0.906 -31.261  38.236  1.00 38.58           H  
ATOM   4285  HZ3 LYS A 272      -0.235 -31.727  39.312  1.00 38.58           H  
ATOM   4286  N   SER A 273      -6.641 -26.622  40.283  1.00 39.06           N  
ATOM   4287  H   SER A 273      -6.729 -26.623  39.277  1.00 39.06           H  
ATOM   4288  CA  SER A 273      -7.835 -26.572  41.101  1.00 39.06           C  
ATOM   4289  HA  SER A 273      -7.940 -25.587  41.556  1.00 39.06           H  
ATOM   4290  C   SER A 273      -7.558 -27.623  42.148  1.00 39.06           C  
ATOM   4291  CB  SER A 273      -9.076 -26.909  40.273  1.00 39.06           C  
ATOM   4292  HB2 SER A 273      -9.210 -26.161  39.491  1.00 39.06           H  
ATOM   4293  HB3 SER A 273      -8.948 -27.886  39.808  1.00 39.06           H  
ATOM   4294  O   SER A 273      -7.347 -28.792  41.803  1.00 39.06           O  
ATOM   4295  OG  SER A 273     -10.221 -26.941  41.099  1.00 39.06           O  
ATOM   4296  HG  SER A 273     -10.618 -26.067  41.120  1.00 39.06           H  
ATOM   4297  N   GLN A 274      -7.362 -27.194  43.397  1.00 37.62           N  
ATOM   4298  H   GLN A 274      -7.438 -26.210  43.613  1.00 37.62           H  
ATOM   4299  CA  GLN A 274      -7.328 -28.163  44.459  1.00 37.62           C  
ATOM   4300  HA  GLN A 274      -6.570 -28.919  44.255  1.00 37.62           H  
ATOM   4301  C   GLN A 274      -8.704 -28.775  44.337  1.00 37.62           C  
ATOM   4302  CB  GLN A 274      -7.073 -27.549  45.839  1.00 37.62           C  
ATOM   4303  HB2 GLN A 274      -7.336 -28.309  46.575  1.00 37.62           H  
ATOM   4304  HB3 GLN A 274      -7.714 -26.682  45.997  1.00 37.62           H  
ATOM   4305  O   GLN A 274      -9.709 -28.104  44.576  1.00 37.62           O  
ATOM   4306  CG  GLN A 274      -5.600 -27.152  46.038  1.00 37.62           C  
ATOM   4307  HG2 GLN A 274      -5.404 -26.220  45.508  1.00 37.62           H  
ATOM   4308  HG3 GLN A 274      -4.955 -27.925  45.619  1.00 37.62           H  
ATOM   4309  CD  GLN A 274      -5.221 -26.989  47.510  1.00 37.62           C  
ATOM   4310  NE2 GLN A 274      -4.038 -26.497  47.804  1.00 37.62           N  
ATOM   4311 HE21 GLN A 274      -3.402 -26.193  47.080  1.00 37.62           H  
ATOM   4312 HE22 GLN A 274      -3.836 -26.408  48.789  1.00 37.62           H  
ATOM   4313  OE1 GLN A 274      -5.955 -27.321  48.424  1.00 37.62           O  
ATOM   4314  N   SER A 275      -8.733 -30.012  43.849  1.00 43.81           N  
ATOM   4315  H   SER A 275      -7.879 -30.363  43.440  1.00 43.81           H  
ATOM   4316  CA  SER A 275      -9.867 -30.901  43.940  1.00 43.81           C  
ATOM   4317  HA  SER A 275     -10.744 -30.444  43.482  1.00 43.81           H  
ATOM   4318  C   SER A 275     -10.118 -31.064  45.436  1.00 43.81           C  
ATOM   4319  CB  SER A 275      -9.544 -32.210  43.203  1.00 43.81           C  
ATOM   4320  HB2 SER A 275      -8.490 -32.453  43.338  1.00 43.81           H  
ATOM   4321  HB3 SER A 275      -9.738 -32.083  42.137  1.00 43.81           H  
ATOM   4322  O   SER A 275      -9.764 -32.066  46.053  1.00 43.81           O  
ATOM   4323  OG  SER A 275     -10.303 -33.287  43.704  1.00 43.81           O  
ATOM   4324  HG  SER A 275     -10.123 -33.331  44.646  1.00 43.81           H  
ATOM   4325  N   SER A 276     -10.692 -30.034  46.052  1.00 44.13           N  
ATOM   4326  H   SER A 276     -10.824 -29.195  45.505  1.00 44.13           H  
ATOM   4327  CA  SER A 276     -11.486 -30.195  47.239  1.00 44.13           C  
ATOM   4328  HA  SER A 276     -10.889 -30.679  48.013  1.00 44.13           H  
ATOM   4329  C   SER A 276     -12.579 -31.133  46.775  1.00 44.13           C  
ATOM   4330  CB  SER A 276     -11.989 -28.856  47.796  1.00 44.13           C  
ATOM   4331  HB2 SER A 276     -11.133 -28.273  48.137  1.00 44.13           H  
ATOM   4332  HB3 SER A 276     -12.628 -29.056  48.656  1.00 44.13           H  
ATOM   4333  O   SER A 276     -13.388 -30.811  45.906  1.00 44.13           O  
ATOM   4334  OG  SER A 276     -12.719 -28.084  46.864  1.00 44.13           O  
ATOM   4335  HG  SER A 276     -12.139 -27.808  46.150  1.00 44.13           H  
ATOM   4336  N   ARG A 277     -12.477 -32.378  47.238  1.00 46.52           N  
ATOM   4337  H   ARG A 277     -11.682 -32.594  47.823  1.00 46.52           H  
ATOM   4338  CA  ARG A 277     -13.495 -33.392  47.037  1.00 46.52           C  
ATOM   4339  HA  ARG A 277     -13.568 -33.637  45.977  1.00 46.52           H  
ATOM   4340  C   ARG A 277     -14.790 -32.751  47.509  1.00 46.52           C  
ATOM   4341  CB  ARG A 277     -13.082 -34.627  47.846  1.00 46.52           C  
ATOM   4342  HB2 ARG A 277     -13.052 -34.374  48.906  1.00 46.52           H  
ATOM   4343  HB3 ARG A 277     -12.075 -34.913  47.541  1.00 46.52           H  
ATOM   4344  O   ARG A 277     -14.980 -32.558  48.706  1.00 46.52           O  
ATOM   4345  CG  ARG A 277     -14.003 -35.831  47.642  1.00 46.52           C  
ATOM   4346  HG2 ARG A 277     -15.011 -35.590  47.979  1.00 46.52           H  
ATOM   4347  HG3 ARG A 277     -14.026 -36.104  46.586  1.00 46.52           H  
ATOM   4348  CD  ARG A 277     -13.445 -36.994  48.468  1.00 46.52           C  
ATOM   4349  HD2 ARG A 277     -13.421 -36.696  49.516  1.00 46.52           H  
ATOM   4350  HD3 ARG A 277     -12.427 -37.200  48.137  1.00 46.52           H  
ATOM   4351  NE  ARG A 277     -14.257 -38.215  48.330  1.00 46.52           N  
ATOM   4352  HE  ARG A 277     -15.103 -38.143  47.782  1.00 46.52           H  
ATOM   4353  NH1 ARG A 277     -12.900 -39.595  49.571  1.00 46.52           N  
ATOM   4354 HH11 ARG A 277     -12.274 -38.822  49.745  1.00 46.52           H  
ATOM   4355 HH12 ARG A 277     -12.692 -40.509  49.947  1.00 46.52           H  
ATOM   4356  NH2 ARG A 277     -14.771 -40.406  48.668  1.00 46.52           N  
ATOM   4357 HH21 ARG A 277     -15.588 -40.313  48.082  1.00 46.52           H  
ATOM   4358 HH22 ARG A 277     -14.554 -41.304  49.076  1.00 46.52           H  
ATOM   4359  CZ  ARG A 277     -13.973 -39.394  48.855  1.00 46.52           C  
ATOM   4360  N   ILE A 278     -15.615 -32.320  46.562  1.00 56.57           N  
ATOM   4361  H   ILE A 278     -15.299 -32.349  45.603  1.00 56.57           H  
ATOM   4362  CA  ILE A 278     -16.886 -31.688  46.865  1.00 56.57           C  
ATOM   4363  HA  ILE A 278     -16.716 -30.820  47.502  1.00 56.57           H  
ATOM   4364  C   ILE A 278     -17.673 -32.738  47.643  1.00 56.57           C  
ATOM   4365  CB  ILE A 278     -17.576 -31.227  45.564  1.00 56.57           C  
ATOM   4366  HB  ILE A 278     -17.646 -32.075  44.882  1.00 56.57           H  
ATOM   4367  O   ILE A 278     -18.012 -33.790  47.101  1.00 56.57           O  
ATOM   4368  CG1 ILE A 278     -16.776 -30.099  44.872  1.00 56.57           C  
ATOM   4369 HG12 ILE A 278     -15.767 -30.457  44.669  1.00 56.57           H  
ATOM   4370 HG13 ILE A 278     -16.697 -29.242  45.541  1.00 56.57           H  
ATOM   4371  CG2 ILE A 278     -18.991 -30.749  45.881  1.00 56.57           C  
ATOM   4372 HG21 ILE A 278     -19.474 -30.434  44.956  1.00 56.57           H  
ATOM   4373 HG22 ILE A 278     -19.575 -31.570  46.299  1.00 56.57           H  
ATOM   4374 HG23 ILE A 278     -18.963 -29.914  46.581  1.00 56.57           H  
ATOM   4375  CD1 ILE A 278     -17.360 -29.627  43.531  1.00 56.57           C  
ATOM   4376 HD11 ILE A 278     -17.555 -30.484  42.886  1.00 56.57           H  
ATOM   4377 HD12 ILE A 278     -18.280 -29.063  43.687  1.00 56.57           H  
ATOM   4378 HD13 ILE A 278     -16.640 -28.973  43.040  1.00 56.57           H  
ATOM   4379  N   GLU A 279     -17.891 -32.504  48.938  1.00 64.41           N  
ATOM   4380  H   GLU A 279     -17.435 -31.717  49.378  1.00 64.41           H  
ATOM   4381  CA  GLU A 279     -18.668 -33.424  49.757  1.00 64.41           C  
ATOM   4382  HA  GLU A 279     -18.217 -34.415  49.711  1.00 64.41           H  
ATOM   4383  C   GLU A 279     -20.079 -33.498  49.176  1.00 64.41           C  
ATOM   4384  CB  GLU A 279     -18.720 -32.987  51.224  1.00 64.41           C  
ATOM   4385  HB2 GLU A 279     -18.934 -31.919  51.275  1.00 64.41           H  
ATOM   4386  HB3 GLU A 279     -19.540 -33.527  51.698  1.00 64.41           H  
ATOM   4387  O   GLU A 279     -20.878 -32.567  49.304  1.00 64.41           O  
ATOM   4388  CG  GLU A 279     -17.435 -33.303  51.999  1.00 64.41           C  
ATOM   4389  HG2 GLU A 279     -16.624 -32.692  51.603  1.00 64.41           H  
ATOM   4390  HG3 GLU A 279     -17.185 -34.352  51.846  1.00 64.41           H  
ATOM   4391  CD  GLU A 279     -17.602 -33.032  53.504  1.00 64.41           C  
ATOM   4392  OE1 GLU A 279     -16.743 -33.515  54.268  1.00 64.41           O  
ATOM   4393  OE2 GLU A 279     -18.586 -32.342  53.873  1.00 64.41           O  
ATOM   4394  N   HIS A 280     -20.384 -34.621  48.529  1.00 63.76           N  
ATOM   4395  H   HIS A 280     -19.620 -35.247  48.319  1.00 63.76           H  
ATOM   4396  CA  HIS A 280     -21.658 -34.876  47.862  1.00 63.76           C  
ATOM   4397  HA  HIS A 280     -21.738 -34.236  46.982  1.00 63.76           H  
ATOM   4398  C   HIS A 280     -22.858 -34.577  48.778  1.00 63.76           C  
ATOM   4399  CB  HIS A 280     -21.638 -36.342  47.411  1.00 63.76           C  
ATOM   4400  HB2 HIS A 280     -21.509 -36.991  48.277  1.00 63.76           H  
ATOM   4401  HB3 HIS A 280     -20.790 -36.498  46.743  1.00 63.76           H  
ATOM   4402  O   HIS A 280     -23.824 -33.933  48.368  1.00 63.76           O  
ATOM   4403  CG  HIS A 280     -22.887 -36.751  46.685  1.00 63.76           C  
ATOM   4404  CD2 HIS A 280     -23.176 -36.501  45.371  1.00 63.76           C  
ATOM   4405  HD2 HIS A 280     -22.547 -35.987  44.659  1.00 63.76           H  
ATOM   4406  ND1 HIS A 280     -23.959 -37.435  47.217  1.00 63.76           N  
ATOM   4407  HD1 HIS A 280     -24.022 -37.849  48.136  1.00 63.76           H  
ATOM   4408  CE1 HIS A 280     -24.872 -37.591  46.243  1.00 63.76           C  
ATOM   4409  HE1 HIS A 280     -25.810 -38.118  46.336  1.00 63.76           H  
ATOM   4410  NE2 HIS A 280     -24.444 -37.017  45.114  1.00 63.76           N  
ATOM   4411  N   GLY A 281     -22.753 -34.938  50.064  1.00 71.37           N  
ATOM   4412  H   GLY A 281     -21.919 -35.431  50.351  1.00 71.37           H  
ATOM   4413  CA  GLY A 281     -23.779 -34.643  51.067  1.00 71.37           C  
ATOM   4414  HA2 GLY A 281     -23.458 -35.047  52.027  1.00 71.37           H  
ATOM   4415  HA3 GLY A 281     -24.710 -35.130  50.779  1.00 71.37           H  
ATOM   4416  C   GLY A 281     -24.056 -33.144  51.253  1.00 71.37           C  
ATOM   4417  O   GLY A 281     -25.200 -32.757  51.496  1.00 71.37           O  
ATOM   4418  N   LYS A 282     -23.047 -32.282  51.086  1.00 71.39           N  
ATOM   4419  H   LYS A 282     -22.156 -32.647  50.781  1.00 71.39           H  
ATOM   4420  CA  LYS A 282     -23.174 -30.824  51.214  1.00 71.39           C  
ATOM   4421  HA  LYS A 282     -23.819 -30.612  52.067  1.00 71.39           H  
ATOM   4422  C   LYS A 282     -23.849 -30.208  49.985  1.00 71.39           C  
ATOM   4423  CB  LYS A 282     -21.778 -30.238  51.495  1.00 71.39           C  
ATOM   4424  HB2 LYS A 282     -21.233 -30.934  52.133  1.00 71.39           H  
ATOM   4425  HB3 LYS A 282     -21.224 -30.136  50.562  1.00 71.39           H  
ATOM   4426  O   LYS A 282     -24.726 -29.360  50.140  1.00 71.39           O  
ATOM   4427  CG  LYS A 282     -21.831 -28.885  52.221  1.00 71.39           C  
ATOM   4428  HG2 LYS A 282     -22.297 -28.138  51.578  1.00 71.39           H  
ATOM   4429  HG3 LYS A 282     -22.420 -28.990  53.132  1.00 71.39           H  
ATOM   4430  CD  LYS A 282     -20.408 -28.439  52.590  1.00 71.39           C  
ATOM   4431  HD2 LYS A 282     -19.841 -28.266  51.676  1.00 71.39           H  
ATOM   4432  HD3 LYS A 282     -19.924 -29.240  53.149  1.00 71.39           H  
ATOM   4433  CE  LYS A 282     -20.415 -27.166  53.446  1.00 71.39           C  
ATOM   4434  HE2 LYS A 282     -21.029 -27.346  54.328  1.00 71.39           H  
ATOM   4435  HE3 LYS A 282     -20.868 -26.357  52.873  1.00 71.39           H  
ATOM   4436  NZ  LYS A 282     -19.036 -26.797  53.860  1.00 71.39           N  
ATOM   4437  HZ1 LYS A 282     -18.455 -26.613  53.054  1.00 71.39           H  
ATOM   4438  HZ2 LYS A 282     -19.034 -25.978  54.451  1.00 71.39           H  
ATOM   4439  HZ3 LYS A 282     -18.609 -27.557  54.371  1.00 71.39           H  
ATOM   4440  N   VAL A 283     -23.517 -30.688  48.784  1.00 70.84           N  
ATOM   4441  H   VAL A 283     -22.798 -31.395  48.743  1.00 70.84           H  
ATOM   4442  CA  VAL A 283     -24.169 -30.266  47.527  1.00 70.84           C  
ATOM   4443  HA  VAL A 283     -24.140 -29.178  47.460  1.00 70.84           H  
ATOM   4444  C   VAL A 283     -25.637 -30.670  47.501  1.00 70.84           C  
ATOM   4445  CB  VAL A 283     -23.441 -30.841  46.302  1.00 70.84           C  
ATOM   4446  HB  VAL A 283     -23.317 -31.918  46.418  1.00 70.84           H  
ATOM   4447  O   VAL A 283     -26.497 -29.832  47.226  1.00 70.84           O  
ATOM   4448  CG1 VAL A 283     -24.167 -30.571  44.978  1.00 70.84           C  
ATOM   4449 HG11 VAL A 283     -24.372 -29.506  44.865  1.00 70.84           H  
ATOM   4450 HG12 VAL A 283     -25.102 -31.129  44.943  1.00 70.84           H  
ATOM   4451 HG13 VAL A 283     -23.556 -30.909  44.141  1.00 70.84           H  
ATOM   4452  CG2 VAL A 283     -22.069 -30.191  46.203  1.00 70.84           C  
ATOM   4453 HG21 VAL A 283     -22.162 -29.108  46.123  1.00 70.84           H  
ATOM   4454 HG22 VAL A 283     -21.470 -30.444  47.077  1.00 70.84           H  
ATOM   4455 HG23 VAL A 283     -21.587 -30.570  45.301  1.00 70.84           H  
ATOM   4456  N   MET A 284     -25.947 -31.917  47.866  1.00 72.70           N  
ATOM   4457  H   MET A 284     -25.204 -32.580  48.036  1.00 72.70           H  
ATOM   4458  CA  MET A 284     -27.331 -32.393  47.884  1.00 72.70           C  
ATOM   4459  HA  MET A 284     -27.760 -32.220  46.897  1.00 72.70           H  
ATOM   4460  C   MET A 284     -28.193 -31.588  48.858  1.00 72.70           C  
ATOM   4461  CB  MET A 284     -27.382 -33.901  48.177  1.00 72.70           C  
ATOM   4462  HB2 MET A 284     -26.807 -34.126  49.075  1.00 72.70           H  
ATOM   4463  HB3 MET A 284     -28.418 -34.199  48.344  1.00 72.70           H  
ATOM   4464  O   MET A 284     -29.316 -31.226  48.510  1.00 72.70           O  
ATOM   4465  CG  MET A 284     -26.831 -34.713  46.997  1.00 72.70           C  
ATOM   4466  HG2 MET A 284     -25.784 -34.450  46.842  1.00 72.70           H  
ATOM   4467  HG3 MET A 284     -26.868 -35.774  47.246  1.00 72.70           H  
ATOM   4468  SD  MET A 284     -27.705 -34.449  45.427  1.00 72.70           S  
ATOM   4469  CE  MET A 284     -29.061 -35.633  45.624  1.00 72.70           C  
ATOM   4470  HE1 MET A 284     -28.649 -36.630  45.781  1.00 72.70           H  
ATOM   4471  HE2 MET A 284     -29.686 -35.367  46.476  1.00 72.70           H  
ATOM   4472  HE3 MET A 284     -29.669 -35.654  44.719  1.00 72.70           H  
ATOM   4473  N   ARG A 285     -27.668 -31.196  50.030  1.00 73.00           N  
ATOM   4474  H   ARG A 285     -26.738 -31.513  50.263  1.00 73.00           H  
ATOM   4475  CA  ARG A 285     -28.393 -30.325  50.977  1.00 73.00           C  
ATOM   4476  HA  ARG A 285     -29.355 -30.783  51.206  1.00 73.00           H  
ATOM   4477  C   ARG A 285     -28.734 -28.947  50.396  1.00 73.00           C  
ATOM   4478  CB  ARG A 285     -27.598 -30.173  52.283  1.00 73.00           C  
ATOM   4479  HB2 ARG A 285     -27.979 -29.309  52.828  1.00 73.00           H  
ATOM   4480  HB3 ARG A 285     -26.548 -29.993  52.054  1.00 73.00           H  
ATOM   4481  O   ARG A 285     -29.830 -28.457  50.654  1.00 73.00           O  
ATOM   4482  CG  ARG A 285     -27.734 -31.403  53.193  1.00 73.00           C  
ATOM   4483  HG2 ARG A 285     -28.782 -31.544  53.459  1.00 73.00           H  
ATOM   4484  HG3 ARG A 285     -27.386 -32.293  52.669  1.00 73.00           H  
ATOM   4485  CD  ARG A 285     -26.911 -31.198  54.470  1.00 73.00           C  
ATOM   4486  HD2 ARG A 285     -27.334 -30.363  55.029  1.00 73.00           H  
ATOM   4487  HD3 ARG A 285     -25.888 -30.952  54.187  1.00 73.00           H  
ATOM   4488  NE  ARG A 285     -26.892 -32.409  55.314  1.00 73.00           N  
ATOM   4489  HE  ARG A 285     -27.279 -33.250  54.911  1.00 73.00           H  
ATOM   4490  NH1 ARG A 285     -25.809 -31.501  57.129  1.00 73.00           N  
ATOM   4491 HH11 ARG A 285     -25.403 -31.614  58.047  1.00 73.00           H  
ATOM   4492 HH12 ARG A 285     -25.809 -30.597  56.678  1.00 73.00           H  
ATOM   4493  NH2 ARG A 285     -26.328 -33.667  57.130  1.00 73.00           N  
ATOM   4494 HH21 ARG A 285     -26.738 -34.487  56.706  1.00 73.00           H  
ATOM   4495 HH22 ARG A 285     -25.898 -33.750  58.040  1.00 73.00           H  
ATOM   4496  CZ  ARG A 285     -26.347 -32.519  56.514  1.00 73.00           C  
ATOM   4497  N   LEU A 286     -27.845 -28.344  49.605  1.00 76.28           N  
ATOM   4498  H   LEU A 286     -26.975 -28.823  49.418  1.00 76.28           H  
ATOM   4499  CA  LEU A 286     -28.035 -26.998  49.041  1.00 76.28           C  
ATOM   4500  HA  LEU A 286     -28.478 -26.355  49.801  1.00 76.28           H  
ATOM   4501  C   LEU A 286     -28.998 -26.964  47.846  1.00 76.28           C  
ATOM   4502  CB  LEU A 286     -26.661 -26.431  48.639  1.00 76.28           C  
ATOM   4503  HB2 LEU A 286     -26.809 -25.541  48.028  1.00 76.28           H  
ATOM   4504  HB3 LEU A 286     -26.148 -27.169  48.022  1.00 76.28           H  
ATOM   4505  O   LEU A 286     -29.696 -25.970  47.637  1.00 76.28           O  
ATOM   4506  CG  LEU A 286     -25.764 -26.055  49.832  1.00 76.28           C  
ATOM   4507  HG  LEU A 286     -25.712 -26.887  50.535  1.00 76.28           H  
ATOM   4508  CD1 LEU A 286     -24.350 -25.755  49.336  1.00 76.28           C  
ATOM   4509 HD11 LEU A 286     -23.943 -26.635  48.839  1.00 76.28           H  
ATOM   4510 HD12 LEU A 286     -23.708 -25.503  50.180  1.00 76.28           H  
ATOM   4511 HD13 LEU A 286     -24.367 -24.921  48.634  1.00 76.28           H  
ATOM   4512  CD2 LEU A 286     -26.287 -24.821  50.573  1.00 76.28           C  
ATOM   4513 HD21 LEU A 286     -25.591 -24.547  51.366  1.00 76.28           H  
ATOM   4514 HD22 LEU A 286     -27.255 -25.030  51.027  1.00 76.28           H  
ATOM   4515 HD23 LEU A 286     -26.382 -23.983  49.883  1.00 76.28           H  
ATOM   4516  N   LEU A 287     -29.067 -28.044  47.068  1.00 71.84           N  
ATOM   4517  H   LEU A 287     -28.428 -28.804  47.254  1.00 71.84           H  
ATOM   4518  CA  LEU A 287     -29.911 -28.115  45.877  1.00 71.84           C  
ATOM   4519  HA  LEU A 287     -29.770 -27.209  45.288  1.00 71.84           H  
ATOM   4520  C   LEU A 287     -31.395 -28.191  46.249  1.00 71.84           C  
ATOM   4521  CB  LEU A 287     -29.481 -29.333  45.040  1.00 71.84           C  
ATOM   4522  HB2 LEU A 287     -30.257 -29.554  44.307  1.00 71.84           H  
ATOM   4523  HB3 LEU A 287     -29.396 -30.197  45.699  1.00 71.84           H  
ATOM   4524  O   LEU A 287     -31.917 -29.268  46.473  1.00 71.84           O  
ATOM   4525  CG  LEU A 287     -28.154 -29.140  44.288  1.00 71.84           C  
ATOM   4526  HG  LEU A 287     -27.381 -28.786  44.969  1.00 71.84           H  
ATOM   4527  CD1 LEU A 287     -27.725 -30.484  43.710  1.00 71.84           C  
ATOM   4528 HD11 LEU A 287     -26.793 -30.370  43.157  1.00 71.84           H  
ATOM   4529 HD12 LEU A 287     -27.562 -31.202  44.514  1.00 71.84           H  
ATOM   4530 HD13 LEU A 287     -28.495 -30.870  43.041  1.00 71.84           H  
ATOM   4531  CD2 LEU A 287     -28.302 -28.140  43.138  1.00 71.84           C  
ATOM   4532 HD21 LEU A 287     -27.373 -28.106  42.569  1.00 71.84           H  
ATOM   4533 HD22 LEU A 287     -28.494 -27.139  43.524  1.00 71.84           H  
ATOM   4534 HD23 LEU A 287     -29.111 -28.445  42.474  1.00 71.84           H  
ATOM   4535  N   LYS A 288     -32.120 -27.073  46.286  1.00 73.57           N  
ATOM   4536  H   LYS A 288     -31.622 -26.195  46.236  1.00 73.57           H  
ATOM   4537  CA  LYS A 288     -33.566 -27.086  46.600  1.00 73.57           C  
ATOM   4538  HA  LYS A 288     -33.728 -27.724  47.468  1.00 73.57           H  
ATOM   4539  C   LYS A 288     -34.436 -27.694  45.489  1.00 73.57           C  
ATOM   4540  CB  LYS A 288     -34.038 -25.668  46.952  1.00 73.57           C  
ATOM   4541  HB2 LYS A 288     -35.119 -25.686  47.092  1.00 73.57           H  
ATOM   4542  HB3 LYS A 288     -33.810 -24.992  46.128  1.00 73.57           H  
ATOM   4543  O   LYS A 288     -35.568 -28.093  45.740  1.00 73.57           O  
ATOM   4544  CG  LYS A 288     -33.388 -25.150  48.245  1.00 73.57           C  
ATOM   4545  HG2 LYS A 288     -32.309 -25.076  48.111  1.00 73.57           H  
ATOM   4546  HG3 LYS A 288     -33.596 -25.848  49.057  1.00 73.57           H  
ATOM   4547  CD  LYS A 288     -33.939 -23.768  48.615  1.00 73.57           C  
ATOM   4548  HD2 LYS A 288     -33.739 -23.074  47.798  1.00 73.57           H  
ATOM   4549  HD3 LYS A 288     -35.016 -23.840  48.765  1.00 73.57           H  
ATOM   4550  CE  LYS A 288     -33.273 -23.257  49.898  1.00 73.57           C  
ATOM   4551  HE2 LYS A 288     -33.460 -23.974  50.697  1.00 73.57           H  
ATOM   4552  HE3 LYS A 288     -32.196 -23.215  49.736  1.00 73.57           H  
ATOM   4553  NZ  LYS A 288     -33.783 -21.916  50.286  1.00 73.57           N  
ATOM   4554  HZ1 LYS A 288     -33.602 -21.238  49.560  1.00 73.57           H  
ATOM   4555  HZ2 LYS A 288     -33.333 -21.593  51.131  1.00 73.57           H  
ATOM   4556  HZ3 LYS A 288     -34.779 -21.944  50.454  1.00 73.57           H  
ATOM   4557  N   ASN A 289     -33.923 -27.760  44.261  1.00 78.33           N  
ATOM   4558  H   ASN A 289     -32.961 -27.479  44.134  1.00 78.33           H  
ATOM   4559  CA  ASN A 289     -34.673 -28.232  43.102  1.00 78.33           C  
ATOM   4560  HA  ASN A 289     -35.713 -27.929  43.218  1.00 78.33           H  
ATOM   4561  C   ASN A 289     -34.640 -29.769  42.999  1.00 78.33           C  
ATOM   4562  CB  ASN A 289     -34.128 -27.521  41.853  1.00 78.33           C  
ATOM   4563  HB2 ASN A 289     -34.127 -26.445  42.024  1.00 78.33           H  
ATOM   4564  HB3 ASN A 289     -33.104 -27.844  41.667  1.00 78.33           H  
ATOM   4565  O   ASN A 289     -33.588 -30.363  42.756  1.00 78.33           O  
ATOM   4566  CG  ASN A 289     -34.957 -27.822  40.616  1.00 78.33           C  
ATOM   4567  ND2 ASN A 289     -35.307 -26.827  39.838  1.00 78.33           N  
ATOM   4568 HD21 ASN A 289     -35.018 -25.878  40.027  1.00 78.33           H  
ATOM   4569 HD22 ASN A 289     -35.856 -27.060  39.023  1.00 78.33           H  
ATOM   4570  OD1 ASN A 289     -35.310 -28.957  40.345  1.00 78.33           O  
ATOM   4571  N   LYS A 290     -35.813 -30.402  43.137  1.00 81.65           N  
ATOM   4572  H   LYS A 290     -36.623 -29.841  43.361  1.00 81.65           H  
ATOM   4573  CA  LYS A 290     -35.976 -31.863  43.092  1.00 81.65           C  
ATOM   4574  HA  LYS A 290     -35.319 -32.305  43.841  1.00 81.65           H  
ATOM   4575  C   LYS A 290     -35.555 -32.481  41.749  1.00 81.65           C  
ATOM   4576  CB  LYS A 290     -37.432 -32.212  43.455  1.00 81.65           C  
ATOM   4577  HB2 LYS A 290     -38.095 -31.874  42.659  1.00 81.65           H  
ATOM   4578  HB3 LYS A 290     -37.703 -31.694  44.375  1.00 81.65           H  
ATOM   4579  O   LYS A 290     -34.866 -33.493  41.751  1.00 81.65           O  
ATOM   4580  CG  LYS A 290     -37.625 -33.721  43.674  1.00 81.65           C  
ATOM   4581  HG2 LYS A 290     -37.340 -34.254  42.767  1.00 81.65           H  
ATOM   4582  HG3 LYS A 290     -36.979 -34.050  44.488  1.00 81.65           H  
ATOM   4583  CD  LYS A 290     -39.081 -34.075  44.006  1.00 81.65           C  
ATOM   4584  HD2 LYS A 290     -39.378 -33.595  44.939  1.00 81.65           H  
ATOM   4585  HD3 LYS A 290     -39.724 -33.731  43.195  1.00 81.65           H  
ATOM   4586  CE  LYS A 290     -39.191 -35.599  44.135  1.00 81.65           C  
ATOM   4587  HE2 LYS A 290     -38.768 -36.047  43.236  1.00 81.65           H  
ATOM   4588  HE3 LYS A 290     -38.577 -35.933  44.972  1.00 81.65           H  
ATOM   4589  NZ  LYS A 290     -40.591 -36.060  44.297  1.00 81.65           N  
ATOM   4590  HZ1 LYS A 290     -41.134 -35.795  43.488  1.00 81.65           H  
ATOM   4591  HZ2 LYS A 290     -40.600 -37.069  44.341  1.00 81.65           H  
ATOM   4592  HZ3 LYS A 290     -41.011 -35.689  45.136  1.00 81.65           H  
ATOM   4593  N   GLN A 291     -35.892 -31.859  40.615  1.00 75.09           N  
ATOM   4594  H   GLN A 291     -36.342 -30.956  40.668  1.00 75.09           H  
ATOM   4595  CA  GLN A 291     -35.529 -32.386  39.290  1.00 75.09           C  
ATOM   4596  HA  GLN A 291     -35.865 -33.420  39.209  1.00 75.09           H  
ATOM   4597  C   GLN A 291     -34.014 -32.389  39.055  1.00 75.09           C  
ATOM   4598  CB  GLN A 291     -36.188 -31.558  38.178  1.00 75.09           C  
ATOM   4599  HB2 GLN A 291     -35.675 -31.777  37.242  1.00 75.09           H  
ATOM   4600  HB3 GLN A 291     -36.062 -30.495  38.385  1.00 75.09           H  
ATOM   4601  O   GLN A 291     -33.489 -33.304  38.422  1.00 75.09           O  
ATOM   4602  CG  GLN A 291     -37.674 -31.873  37.966  1.00 75.09           C  
ATOM   4603  HG2 GLN A 291     -38.233 -31.632  38.870  1.00 75.09           H  
ATOM   4604  HG3 GLN A 291     -37.789 -32.937  37.760  1.00 75.09           H  
ATOM   4605  CD  GLN A 291     -38.262 -31.077  36.802  1.00 75.09           C  
ATOM   4606  NE2 GLN A 291     -39.457 -31.398  36.358  1.00 75.09           N  
ATOM   4607 HE21 GLN A 291     -39.981 -32.162  36.762  1.00 75.09           H  
ATOM   4608 HE22 GLN A 291     -39.816 -30.831  35.604  1.00 75.09           H  
ATOM   4609  OE1 GLN A 291     -37.668 -30.153  36.271  1.00 75.09           O  
ATOM   4610  N   ILE A 292     -33.303 -31.377  39.562  1.00 75.96           N  
ATOM   4611  H   ILE A 292     -33.797 -30.645  40.052  1.00 75.96           H  
ATOM   4612  CA  ILE A 292     -31.839 -31.311  39.454  1.00 75.96           C  
ATOM   4613  HA  ILE A 292     -31.557 -31.531  38.424  1.00 75.96           H  
ATOM   4614  C   ILE A 292     -31.194 -32.399  40.318  1.00 75.96           C  
ATOM   4615  CB  ILE A 292     -31.318 -29.895  39.791  1.00 75.96           C  
ATOM   4616  HB  ILE A 292     -31.670 -29.619  40.785  1.00 75.96           H  
ATOM   4617  O   ILE A 292     -30.291 -33.084  39.842  1.00 75.96           O  
ATOM   4618  CG1 ILE A 292     -31.875 -28.880  38.763  1.00 75.96           C  
ATOM   4619 HG12 ILE A 292     -31.552 -29.168  37.762  1.00 75.96           H  
ATOM   4620 HG13 ILE A 292     -32.965 -28.914  38.779  1.00 75.96           H  
ATOM   4621  CG2 ILE A 292     -29.778 -29.868  39.804  1.00 75.96           C  
ATOM   4622 HG21 ILE A 292     -29.387 -30.179  38.835  1.00 75.96           H  
ATOM   4623 HG22 ILE A 292     -29.406 -28.870  40.034  1.00 75.96           H  
ATOM   4624 HG23 ILE A 292     -29.386 -30.538  40.570  1.00 75.96           H  
ATOM   4625  CD1 ILE A 292     -31.463 -27.422  39.005  1.00 75.96           C  
ATOM   4626 HD11 ILE A 292     -32.048 -26.772  38.355  1.00 75.96           H  
ATOM   4627 HD12 ILE A 292     -30.408 -27.282  38.769  1.00 75.96           H  
ATOM   4628 HD13 ILE A 292     -31.643 -27.142  40.043  1.00 75.96           H  
ATOM   4629  N   ARG A 293     -31.695 -32.607  41.547  1.00 76.24           N  
ATOM   4630  H   ARG A 293     -32.453 -32.018  41.860  1.00 76.24           H  
ATOM   4631  CA  ARG A 293     -31.233 -33.695  42.428  1.00 76.24           C  
ATOM   4632  HA  ARG A 293     -30.168 -33.579  42.629  1.00 76.24           H  
ATOM   4633  C   ARG A 293     -31.366 -35.063  41.759  1.00 76.24           C  
ATOM   4634  CB  ARG A 293     -32.001 -33.695  43.757  1.00 76.24           C  
ATOM   4635  HB2 ARG A 293     -33.072 -33.610  43.569  1.00 76.24           H  
ATOM   4636  HB3 ARG A 293     -31.828 -34.655  44.242  1.00 76.24           H  
ATOM   4637  O   ARG A 293     -30.382 -35.788  41.681  1.00 76.24           O  
ATOM   4638  CG  ARG A 293     -31.562 -32.592  44.726  1.00 76.24           C  
ATOM   4639  HG2 ARG A 293     -31.789 -31.609  44.311  1.00 76.24           H  
ATOM   4640  HG3 ARG A 293     -30.489 -32.673  44.903  1.00 76.24           H  
ATOM   4641  CD  ARG A 293     -32.314 -32.791  46.048  1.00 76.24           C  
ATOM   4642  HD2 ARG A 293     -32.151 -33.812  46.392  1.00 76.24           H  
ATOM   4643  HD3 ARG A 293     -33.379 -32.646  45.868  1.00 76.24           H  
ATOM   4644  NE  ARG A 293     -31.853 -31.861  47.089  1.00 76.24           N  
ATOM   4645  HE  ARG A 293     -31.119 -31.216  46.832  1.00 76.24           H  
ATOM   4646  NH1 ARG A 293     -33.412 -32.314  48.696  1.00 76.24           N  
ATOM   4647 HH11 ARG A 293     -33.815 -32.133  49.604  1.00 76.24           H  
ATOM   4648 HH12 ARG A 293     -33.708 -33.104  48.140  1.00 76.24           H  
ATOM   4649  NH2 ARG A 293     -31.962 -30.657  49.023  1.00 76.24           N  
ATOM   4650 HH21 ARG A 293     -32.374 -30.446  49.920  1.00 76.24           H  
ATOM   4651 HH22 ARG A 293     -31.085 -30.238  48.746  1.00 76.24           H  
ATOM   4652  CZ  ARG A 293     -32.410 -31.611  48.257  1.00 76.24           C  
ATOM   4653  N   GLU A 294     -32.540 -35.371  41.207  1.00 80.73           N  
ATOM   4654  H   GLU A 294     -33.318 -34.742  41.341  1.00 80.73           H  
ATOM   4655  CA  GLU A 294     -32.786 -36.660  40.545  1.00 80.73           C  
ATOM   4656  HA  GLU A 294     -32.581 -37.471  41.243  1.00 80.73           H  
ATOM   4657  C   GLU A 294     -31.890 -36.878  39.317  1.00 80.73           C  
ATOM   4658  CB  GLU A 294     -34.249 -36.748  40.090  1.00 80.73           C  
ATOM   4659  HB2 GLU A 294     -34.337 -37.602  39.419  1.00 80.73           H  
ATOM   4660  HB3 GLU A 294     -34.502 -35.848  39.530  1.00 80.73           H  
ATOM   4661  O   GLU A 294     -31.457 -37.999  39.065  1.00 80.73           O  
ATOM   4662  CG  GLU A 294     -35.256 -36.937  41.235  1.00 80.73           C  
ATOM   4663  HG2 GLU A 294     -35.160 -36.113  41.942  1.00 80.73           H  
ATOM   4664  HG3 GLU A 294     -35.022 -37.863  41.759  1.00 80.73           H  
ATOM   4665  CD  GLU A 294     -36.704 -37.004  40.719  1.00 80.73           C  
ATOM   4666  OE1 GLU A 294     -37.629 -36.752  41.532  1.00 80.73           O  
ATOM   4667  OE2 GLU A 294     -36.886 -37.300  39.509  1.00 80.73           O  
ATOM   4668  N   LYS A 295     -31.594 -35.828  38.536  1.00 76.46           N  
ATOM   4669  H   LYS A 295     -31.989 -34.928  38.772  1.00 76.46           H  
ATOM   4670  CA  LYS A 295     -30.682 -35.940  37.385  1.00 76.46           C  
ATOM   4671  HA  LYS A 295     -30.986 -36.788  36.771  1.00 76.46           H  
ATOM   4672  C   LYS A 295     -29.248 -36.253  37.808  1.00 76.46           C  
ATOM   4673  CB  LYS A 295     -30.707 -34.663  36.534  1.00 76.46           C  
ATOM   4674  HB2 LYS A 295     -30.742 -33.785  37.179  1.00 76.46           H  
ATOM   4675  HB3 LYS A 295     -29.785 -34.619  35.955  1.00 76.46           H  
ATOM   4676  O   LYS A 295     -28.602 -37.061  37.148  1.00 76.46           O  
ATOM   4677  CG  LYS A 295     -31.883 -34.646  35.550  1.00 76.46           C  
ATOM   4678  HG2 LYS A 295     -31.854 -35.551  34.943  1.00 76.46           H  
ATOM   4679  HG3 LYS A 295     -32.824 -34.616  36.099  1.00 76.46           H  
ATOM   4680  CD  LYS A 295     -31.775 -33.422  34.631  1.00 76.46           C  
ATOM   4681  HD2 LYS A 295     -30.803 -33.433  34.139  1.00 76.46           H  
ATOM   4682  HD3 LYS A 295     -31.859 -32.518  35.234  1.00 76.46           H  
ATOM   4683  CE  LYS A 295     -32.882 -33.450  33.573  1.00 76.46           C  
ATOM   4684  HE2 LYS A 295     -33.847 -33.424  34.079  1.00 76.46           H  
ATOM   4685  HE3 LYS A 295     -32.814 -34.392  33.029  1.00 76.46           H  
ATOM   4686  NZ  LYS A 295     -32.760 -32.309  32.629  1.00 76.46           N  
ATOM   4687  HZ1 LYS A 295     -31.868 -32.337  32.158  1.00 76.46           H  
ATOM   4688  HZ2 LYS A 295     -32.837 -31.431  33.122  1.00 76.46           H  
ATOM   4689  HZ3 LYS A 295     -33.488 -32.349  31.930  1.00 76.46           H  
ATOM   4690  N   ILE A 296     -28.765 -35.626  38.881  1.00 76.87           N  
ATOM   4691  H   ILE A 296     -29.369 -34.989  39.380  1.00 76.87           H  
ATOM   4692  CA  ILE A 296     -27.415 -35.871  39.408  1.00 76.87           C  
ATOM   4693  HA  ILE A 296     -26.702 -35.820  38.585  1.00 76.87           H  
ATOM   4694  C   ILE A 296     -27.320 -37.293  39.969  1.00 76.87           C  
ATOM   4695  CB  ILE A 296     -27.028 -34.786  40.439  1.00 76.87           C  
ATOM   4696  HB  ILE A 296     -27.819 -34.716  41.185  1.00 76.87           H  
ATOM   4697  O   ILE A 296     -26.379 -38.004  39.632  1.00 76.87           O  
ATOM   4698  CG1 ILE A 296     -26.885 -33.420  39.724  1.00 76.87           C  
ATOM   4699 HG12 ILE A 296     -27.766 -33.233  39.110  1.00 76.87           H  
ATOM   4700 HG13 ILE A 296     -26.021 -33.447  39.059  1.00 76.87           H  
ATOM   4701  CG2 ILE A 296     -25.714 -35.143  41.161  1.00 76.87           C  
ATOM   4702 HG21 ILE A 296     -25.822 -36.075  41.716  1.00 76.87           H  
ATOM   4703 HG22 ILE A 296     -25.449 -34.377  41.889  1.00 76.87           H  
ATOM   4704 HG23 ILE A 296     -24.904 -35.259  40.442  1.00 76.87           H  
ATOM   4705  CD1 ILE A 296     -26.740 -32.232  40.680  1.00 76.87           C  
ATOM   4706 HD11 ILE A 296     -25.787 -32.274  41.208  1.00 76.87           H  
ATOM   4707 HD12 ILE A 296     -27.560 -32.247  41.397  1.00 76.87           H  
ATOM   4708 HD13 ILE A 296     -26.780 -31.304  40.110  1.00 76.87           H  
ATOM   4709  N   GLU A 297     -28.320 -37.742  40.735  1.00 78.47           N  
ATOM   4710  H   GLU A 297     -29.054 -37.107  41.013  1.00 78.47           H  
ATOM   4711  CA  GLU A 297     -28.365 -39.119  41.253  1.00 78.47           C  
ATOM   4712  HA  GLU A 297     -27.463 -39.315  41.832  1.00 78.47           H  
ATOM   4713  C   GLU A 297     -28.394 -40.161  40.125  1.00 78.47           C  
ATOM   4714  CB  GLU A 297     -29.587 -39.302  42.169  1.00 78.47           C  
ATOM   4715  HB2 GLU A 297     -29.757 -40.369  42.319  1.00 78.47           H  
ATOM   4716  HB3 GLU A 297     -30.462 -38.879  41.676  1.00 78.47           H  
ATOM   4717  O   GLU A 297     -27.652 -41.140  40.175  1.00 78.47           O  
ATOM   4718  CG  GLU A 297     -29.389 -38.650  43.547  1.00 78.47           C  
ATOM   4719  HG2 GLU A 297     -29.139 -37.599  43.404  1.00 78.47           H  
ATOM   4720  HG3 GLU A 297     -28.541 -39.128  44.039  1.00 78.47           H  
ATOM   4721  CD  GLU A 297     -30.626 -38.745  44.459  1.00 78.47           C  
ATOM   4722  OE1 GLU A 297     -30.494 -38.356  45.645  1.00 78.47           O  
ATOM   4723  OE2 GLU A 297     -31.714 -39.125  43.970  1.00 78.47           O  
ATOM   4724  N   ARG A 298     -29.191 -39.943  39.067  1.00 75.34           N  
ATOM   4725  H   ARG A 298     -29.803 -39.139  39.093  1.00 75.34           H  
ATOM   4726  CA  ARG A 298     -29.244 -40.858  37.910  1.00 75.34           C  
ATOM   4727  HA  ARG A 298     -29.380 -41.877  38.273  1.00 75.34           H  
ATOM   4728  C   ARG A 298     -27.940 -40.891  37.116  1.00 75.34           C  
ATOM   4729  CB  ARG A 298     -30.403 -40.493  36.975  1.00 75.34           C  
ATOM   4730  HB2 ARG A 298     -30.277 -41.034  36.038  1.00 75.34           H  
ATOM   4731  HB3 ARG A 298     -30.366 -39.425  36.761  1.00 75.34           H  
ATOM   4732  O   ARG A 298     -27.566 -41.954  36.633  1.00 75.34           O  
ATOM   4733  CG  ARG A 298     -31.774 -40.864  37.555  1.00 75.34           C  
ATOM   4734  HG2 ARG A 298     -31.929 -40.340  38.499  1.00 75.34           H  
ATOM   4735  HG3 ARG A 298     -31.813 -41.935  37.755  1.00 75.34           H  
ATOM   4736  CD  ARG A 298     -32.872 -40.493  36.549  1.00 75.34           C  
ATOM   4737  HD2 ARG A 298     -33.068 -41.364  35.924  1.00 75.34           H  
ATOM   4738  HD3 ARG A 298     -32.513 -39.684  35.913  1.00 75.34           H  
ATOM   4739  NE  ARG A 298     -34.107 -40.030  37.213  1.00 75.34           N  
ATOM   4740  HE  ARG A 298     -34.012 -39.712  38.167  1.00 75.34           H  
ATOM   4741  NH1 ARG A 298     -35.530 -40.332  35.444  1.00 75.34           N  
ATOM   4742 HH11 ARG A 298     -36.460 -40.279  35.052  1.00 75.34           H  
ATOM   4743 HH12 ARG A 298     -34.791 -40.824  34.963  1.00 75.34           H  
ATOM   4744  NH2 ARG A 298     -36.292 -39.350  37.303  1.00 75.34           N  
ATOM   4745 HH21 ARG A 298     -37.214 -39.289  36.896  1.00 75.34           H  
ATOM   4746 HH22 ARG A 298     -36.171 -38.883  38.190  1.00 75.34           H  
ATOM   4747  CZ  ARG A 298     -35.301 -39.910  36.661  1.00 75.34           C  
ATOM   4748  N   GLY A 299     -27.257 -39.754  36.981  1.00 68.33           N  
ATOM   4749  H   GLY A 299     -27.626 -38.919  37.411  1.00 68.33           H  
ATOM   4750  CA  GLY A 299     -25.982 -39.661  36.265  1.00 68.33           C  
ATOM   4751  HA2 GLY A 299     -26.096 -40.080  35.265  1.00 68.33           H  
ATOM   4752  HA3 GLY A 299     -25.706 -38.610  36.175  1.00 68.33           H  
ATOM   4753  C   GLY A 299     -24.820 -40.390  36.947  1.00 68.33           C  
ATOM   4754  O   GLY A 299     -23.799 -40.593  36.305  1.00 68.33           O  
ATOM   4755  N   MET A 300     -24.968 -40.785  38.217  1.00 60.67           N  
ATOM   4756  H   MET A 300     -25.824 -40.551  38.698  1.00 60.67           H  
ATOM   4757  CA  MET A 300     -23.947 -41.522  38.973  1.00 60.67           C  
ATOM   4758  HA  MET A 300     -22.968 -41.333  38.532  1.00 60.67           H  
ATOM   4759  C   MET A 300     -24.120 -43.050  38.953  1.00 60.67           C  
ATOM   4760  CB  MET A 300     -23.925 -41.019  40.425  1.00 60.67           C  
ATOM   4761  HB2 MET A 300     -24.933 -41.040  40.839  1.00 60.67           H  
ATOM   4762  HB3 MET A 300     -23.304 -41.695  41.013  1.00 60.67           H  
ATOM   4763  O   MET A 300     -23.226 -43.747  39.421  1.00 60.67           O  
ATOM   4764  CG  MET A 300     -23.347 -39.606  40.556  1.00 60.67           C  
ATOM   4765  HG2 MET A 300     -23.988 -38.915  40.008  1.00 60.67           H  
ATOM   4766  HG3 MET A 300     -22.361 -39.588  40.091  1.00 60.67           H  
ATOM   4767  SD  MET A 300     -23.189 -39.000  42.264  1.00 60.67           S  
ATOM   4768  CE  MET A 300     -21.956 -40.156  42.923  1.00 60.67           C  
ATOM   4769  HE1 MET A 300     -21.670 -39.841  43.926  1.00 60.67           H  
ATOM   4770  HE2 MET A 300     -22.378 -41.159  42.973  1.00 60.67           H  
ATOM   4771  HE3 MET A 300     -21.079 -40.163  42.276  1.00 60.67           H  
ATOM   4772  N   ILE A 301     -25.254 -43.579  38.467  1.00 50.02           N  
ATOM   4773  H   ILE A 301     -25.946 -42.956  38.078  1.00 50.02           H  
ATOM   4774  CA  ILE A 301     -25.489 -45.038  38.366  1.00 50.02           C  
ATOM   4775  HA  ILE A 301     -24.867 -45.533  39.113  1.00 50.02           H  
ATOM   4776  C   ILE A 301     -24.990 -45.607  37.015  1.00 50.02           C  
ATOM   4777  CB  ILE A 301     -26.966 -45.384  38.725  1.00 50.02           C  
ATOM   4778  HB  ILE A 301     -27.619 -44.827  38.054  1.00 50.02           H  
ATOM   4779  O   ILE A 301     -24.976 -46.822  36.832  1.00 50.02           O  
ATOM   4780  CG1 ILE A 301     -27.268 -44.944  40.181  1.00 50.02           C  
ATOM   4781 HG12 ILE A 301     -26.595 -45.465  40.861  1.00 50.02           H  
ATOM   4782 HG13 ILE A 301     -27.071 -43.876  40.276  1.00 50.02           H  
ATOM   4783  CG2 ILE A 301     -27.298 -46.885  38.574  1.00 50.02           C  
ATOM   4784 HG21 ILE A 301     -28.317 -47.104  38.894  1.00 50.02           H  
ATOM   4785 HG22 ILE A 301     -27.247 -47.180  37.526  1.00 50.02           H  
ATOM   4786 HG23 ILE A 301     -26.593 -47.485  39.150  1.00 50.02           H  
ATOM   4787  CD1 ILE A 301     -28.713 -45.168  40.656  1.00 50.02           C  
ATOM   4788 HD11 ILE A 301     -29.412 -44.764  39.924  1.00 50.02           H  
ATOM   4789 HD12 ILE A 301     -28.909 -46.228  40.815  1.00 50.02           H  
ATOM   4790 HD13 ILE A 301     -28.858 -44.652  41.606  1.00 50.02           H  
ATOM   4791  N   ALA A 302     -24.545 -44.756  36.084  1.00 43.65           N  
ATOM   4792  H   ALA A 302     -24.403 -43.794  36.358  1.00 43.65           H  
ATOM   4793  CA  ALA A 302     -23.868 -45.161  34.847  1.00 43.65           C  
ATOM   4794  HA  ALA A 302     -24.144 -46.183  34.588  1.00 43.65           H  
ATOM   4795  C   ALA A 302     -22.344 -45.166  35.031  1.00 43.65           C  
ATOM   4796  CB  ALA A 302     -24.312 -44.228  33.713  1.00 43.65           C  
ATOM   4797  HB1 ALA A 302     -23.829 -44.541  32.787  1.00 43.65           H  
ATOM   4798  HB2 ALA A 302     -25.395 -44.275  33.595  1.00 43.65           H  
ATOM   4799  HB3 ALA A 302     -24.007 -43.207  33.944  1.00 43.65           H  
ATOM   4800  O   ALA A 302     -21.702 -46.087  34.481  1.00 43.65           O  
ATOM   4801  OXT ALA A 302     -21.866 -44.215  35.688  1.00 43.65           O  
TER    4802      ALA A 302                                                       
END   
